# Supplementary material for: Research on computational propagation and identification of mine microseismic signals based on deep learning
Source: PLoS One. 2025 Oct 22;20(10):e0334641. doi: 10.1371/journal.pone.0334641 (PMC12543183; doi:10.1371/journal.pone.0334641)
Supplement: S10 Data — (ZIP) [file pone.0334641.s010.zip › 000101100001594.xlsx_0.txt_24.txt.txt]

-4.70389652334958e-06
-2.03367405909613e-05
-7.44394986591397e-06
1.19424136292424e-07
-1.162330309677e-05
-3.16199302661142e-05
-1.55329639582876e-05
-9.62979263099928e-06
-5.44704098382469e-06
-2.65158433910032e-05
-2.22952905024981e-05
-2.53681768576173e-05
-1.44000901661447e-05
-2.40149306183514e-05
-1.93466477257762e-05
-7.31824725550334e-06
-2.95062801676148e-05
-2.72117283301204e-05
-2.27441060613958e-05
-2.58835409462122e-05
1.72887808570826e-06
1.05029214305617e-05
-1.78703557216316e-05
-1.97284908007207e-05
-2.63808584629196e-05
-9.73531870354288e-06
-3.03610751882054e-05
-1.20001813160362e-05
-1.34453861848938e-05
-2.89903227845309e-05
-1.69094971056551e-05
-2.05099902991282e-05
4.92426788780413e-06
-3.40006388302742e-05
-6.3119540903342e-06
-8.51248660896011e-06
-1.71876680503543e-05
-3.99825376908296e-05
-1.42451923638715e-05
-1.85155549981551e-05
-4.40567395865684e-05
-2.43013859639976e-05
-2.35561532596862e-05
-3.17690623768334e-06
-2.27364075224635e-05
-3.20676815426123e-05
-1.60696322700001e-05
-1.56684439037198e-05
-4.1588992399277e-05
-1.01011188346141e-05
-2.06303027139635e-05
-1.58085715076025e-05
-1.40909199782568e-05
-2.74767314577516e-05
-8.93189866050511e-06
-7.96499167933767e-06
-2.7113667668944e-05
-1.92167047599147e-05
-2.26464673806674e-05
-2.80802131573263e-05
-3.00423064545162e-05
-3.50937422180623e-05
-3.6173832510695e-05
-3.64143870313085e-05
-1.8937470237526e-05
-2.59241083426698e-05
-2.07176708172629e-05
-2.16191614621771e-05
-2.49867994616685e-05
-2.32220735540829e-05
-2.25426438174612e-05
-1.67151105207024e-05
-1.56295527680502e-05
-1.72957648606427e-05
-2.62194836914108e-05
-1.12673574799952e-05
-1.36326733966993e-05
-2.93011651497962e-05
-3.26327543499788e-05
-1.13151832322825e-05
-1.32653412721615e-05
-1.38025168300122e-05
-1.2600784306465e-05
-6.61137295084081e-06
-2.15579348163363e-05
-1.06250926794866e-05
-7.98199203744196e-06
-2.59290495021379e-05
-1.79948334970467e-05
-2.04853086136243e-05
-8.09747897532707e-06
-4.36591751537769e-06
-1.29361052728296e-05
-7.63982039244793e-06
-3.13310738920724e-06
-8.11071991145687e-06
4.70636115899981e-06
-1.30464426895106e-05
-1.55818481898438e-06
-1.73378264777362e-05
-2.84915566256334e-05
-1.77171814489905e-05
6.54689823873636e-06
-1.49881277806744e-05
-2.4835721531524e-05
-2.58049923667941e-05
-1.99972994971599e-05
-3.13863577463557e-05
-2.56284867309331e-06
-1.59010285396598e-05
-1.03844794810625e-05
-5.57791064926935e-06
-7.61381329244475e-06
3.33947943696321e-06
-1.17438952716941e-05
-5.88849688150713e-06
-1.78481795321335e-05
-5.79469620629094e-06
-1.11867174962296e-05
-1.54518856262152e-05
-7.20325492737889e-06
-2.23472914144981e-05
-1.09257050237826e-05
-1.2543913088059e-05
-2.88178766699237e-05
-2.44826173418422e-05
-3.36459525054708e-05
-3.66791968359767e-05
-2.3721889566078e-05
-6.30365206741457e-06
-1.81836534245108e-05
-3.19656385158013e-05
-2.52504049183713e-05
-3.76040035966168e-05
-2.61065871005282e-05
-2.10075795306591e-05
-2.16835292923439e-05
-2.22649378730428e-05
-1.90236595508279e-05
-2.08648302132089e-05
-2.98172477197593e-05
-2.64499969211606e-05
-1.47520149637394e-05
-1.8425168229664e-05
-1.36103671369267e-05
-3.17791382638078e-05
-2.05570226021693e-05
-2.07687173447366e-05
-3.18315159017283e-05
-2.37610977499391e-06
-2.09030359417472e-05
-2.52183862743874e-05
-1.3775490204782e-05
-1.9621513284743e-05
-2.17564260370748e-06
-1.11075564253378e-05
-2.25192770050519e-05
-2.7578212361393e-05
-7.0604423537718e-06
-2.17229649517956e-05
-2.30209193903608e-05
-1.94803185722305e-05
-2.28202165256225e-05
-2.09267637741983e-05
-1.40332863409408e-05
-1.64130337307793e-05
-9.38667002023143e-06
-3.0549774020686e-05
-4.43665222551084e-06
-2.09864743925742e-05
-1.95819822399956e-05
-2.32405792404245e-05
-8.37031135922269e-06
8.1482338030505e-06
-1.56576423028262e-05
-1.50473696548137e-05
-5.45820875535851e-06
-2.08510298872406e-05
-8.32928767620606e-06
-1.46077578859477e-05
1.51789659638267e-05
-1.49441789376711e-05
-1.05594839078909e-05
-1.13327669364968e-05
-1.87522830538422e-06
-1.96209071896608e-05
-1.74614125583802e-05
-1.7854847540053e-05
-1.56287626550307e-05
-9.70457098624305e-06
-2.2875677907911e-05
-1.9423048692567e-05
-3.58623179646049e-05
2.76506645205908e-06
-1.75945220423305e-05
-1.57848391179132e-05
-2.29272389510896e-05
-5.36908669546155e-06
-2.50459739276118e-05
-1.59077299159565e-05
5.04541513683284e-06
-2.46467257715801e-05
-3.82606588551468e-05
-9.57664601236473e-06
3.8589836559873e-06
-9.29630480076951e-06
-1.37946656812927e-05
-2.22134573311852e-05
-4.50570348602324e-06
-1.79741196129244e-05
-2.97245351484899e-05
-4.26399658241059e-06
-5.77236463479061e-06
-3.92203092601944e-05
-3.26409366783215e-05
-2.78581987984286e-05
-3.66941393862124e-05
-3.21867966346626e-05
-1.55606491497497e-05
5.53088587326154e-07
-2.53941986252068e-05
-1.35599071696796e-05
-2.13084685450666e-05
-1.71818168988088e-05
-1.09327464597673e-05
-1.57073378961258e-05
-1.45006395862034e-05
-1.09817545791072e-05
-9.83963635271992e-06
-9.48481338151651e-06
-9.4643300662438e-06
-3.67886666746202e-05
-2.57663100864936e-05
-1.16332396131599e-05
-2.15739595905748e-05
-1.43784062173657e-05
-2.99656028252485e-05
-3.10934830028713e-05
-2.3607884580019e-05
-1.40510380149066e-05
7.86357509651787e-06
-2.08896598377555e-05
-2.62530969926006e-05
-2.99689262120491e-06
-1.96499343868439e-05
-2.22595178916989e-05
-1.11604667346759e-06
-1.38083517425354e-05
1.61154280772792e-05
-2.18628267283846e-05
-1.74781405811909e-05
-1.90745464525807e-05
-1.74425085772906e-05
-2.45973933210065e-06
-1.47032323806097e-05
7.10404546233291e-06
-1.47887374659314e-05
-2.78268469291048e-05
-1.6352434221527e-06
-4.75023005393969e-06
-1.12414636190407e-05
-1.09215919836806e-05
-7.92448072285409e-06
-1.51555893563036e-05
-7.51274263850204e-06
-1.66038848643777e-06
-1.00925417820435e-05
-2.19246004857773e-05
-2.93505079873549e-05
-1.93934759178143e-05
-1.1979977060453e-05
-8.33043894824331e-06
-1.81276177728419e-05
-2.51019617628301e-05
-7.59953274408086e-06
-1.25207433632431e-05
-2.79950731534118e-05
-1.45642027495963e-05
-1.20288039713794e-05
-1.80837823063721e-05
-1.12909433771597e-05
-1.28246972243722e-05
-1.87390078371436e-05
5.61722460013969e-06
-1.94789611298532e-05
-1.63998750695254e-05
-1.36538335735722e-05
-1.1165194326587e-05
-2.7181750981831e-05
-1.93018135634289e-05
-2.47747359257806e-05
-2.67076515037664e-05
-1.40064461142002e-05
-2.57046323784195e-05
-2.67034219251753e-05
-4.34758348968198e-05
-9.98040825658135e-06
3.06624101797213e-07
-2.14216967260172e-05
-2.63336484656472e-05
-2.03608098980025e-05
-2.0818374628879e-05
-2.19082467394248e-05
-1.19708224387371e-05
-1.42321495068664e-05
-1.39510251626259e-05
-1.61558790835699e-05
-1.41413778514651e-05
-6.08636192892804e-06
-1.76414792421792e-05
-2.31336974753429e-05
-2.71255206009562e-05
-1.6529588304203e-05
-6.35242073342242e-06
-2.14204340530944e-05
-2.29330485197001e-06
-2.98304151816043e-05
-1.83598710951259e-05
-2.14579505476389e-05
-1.76017454728541e-05
-2.79962222340406e-05
-3.33144009257498e-05
-1.05858508729175e-05
-1.17863794632594e-05
-2.75831026294211e-05
-4.4371667634191e-06
-7.75930704536211e-07
-1.95997373742328e-05
-6.03339023030919e-06
-1.43124864718041e-05
-1.31333836491092e-05
-2.97119120545516e-05
-1.00267940402363e-05
-1.19983040054251e-05
-5.87130929512038e-06
7.73781083654522e-06
-2.72116525837313e-06
-4.10453323911731e-06
-8.59105919075867e-06
-6.41176534875508e-06
-1.88941610540101e-05
-1.96456456495613e-05
-1.38798501803725e-05
-5.36693124066953e-06
1.48470980210201e-06
-1.58564581723594e-05
-2.42183229857815e-05
-1.26682586108368e-05
-1.02263803059356e-05
-2.95074768932237e-05
-5.49052946589574e-06
-7.46125255184012e-06
-1.69165556255055e-05
-1.09049126803539e-05
-1.68614044484337e-05
-3.84397169403386e-06
-3.05727589762456e-05
-2.40579710009859e-05
-2.44355318545079e-05
-1.87844779604497e-05
-1.3407505139803e-05
-1.25705030097649e-05
-8.10084096681536e-06
-1.58360517802738e-05
-3.28476342672965e-06
-1.6230498625043e-06
-2.52024440997808e-05
2.3677666828456e-06
-1.08030465432255e-05
-2.53103551979185e-05
-1.43483566433389e-05
-2.551192754576e-05
-1.66163213667492e-05
-1.7698477352261e-05
-2.04203515529485e-05
-1.4587454052526e-05
-2.19584507806004e-05
-8.88794322892733e-06
-1.84172022346326e-05
-1.77920262735375e-05
-3.734452734861e-05
-1.37692833130159e-05
-1.84586354966964e-05
-4.79061777565042e-05
-1.09555409953512e-05
-2.6835240741e-05
-5.18404178593235e-06
-2.01592266104431e-05
-3.68899468841528e-05
-1.64166319377177e-05
-2.15279884439382e-05
-3.46607074912925e-05
-3.14303472534668e-05
-1.84173147568868e-05
-2.60617998714633e-05
-5.82437420958466e-07
-8.74981707095242e-06
-2.39155568841342e-05
-5.33674545316884e-06
-3.2461829906038e-06
-4.35630197221711e-06
4.11767239686177e-06
-1.02395531548514e-05
-9.48810496149573e-06
-3.16919439484535e-05
-2.20436468068272e-05
-2.89817621417483e-06
-1.21194737092814e-05
-2.38158668672045e-05
5.79959909711971e-06
-1.46095305693662e-05
-1.97902687218842e-05
-1.2499557125559e-05
-1.23972117994665e-05
-1.30985386428915e-05
5.84159402650277e-06
1.64758577672417e-05
-5.03643710636241e-06
-1.4153179568155e-05
-1.2568260210078e-06
-7.91349040260533e-06
4.93744159958199e-06
-1.53207848025081e-05
-3.76066398417289e-06
-2.99089487175898e-06
-4.83817449244789e-06
-2.00316866706754e-05
-2.47534111392171e-05
-1.44482230248504e-05
1.50681456372705e-06
-1.22201440625748e-05
-2.02304129261076e-05
-2.15422376367714e-05
-7.17898438602348e-06
-1.92847840070094e-05
-2.86446210830673e-05
-7.42823279474714e-06
-1.03680839068659e-05
-8.51442317188889e-06
-2.35863078618498e-05
-4.23412251552678e-05
-1.54148905211773e-05
-2.49168751917034e-05
-1.47752433694978e-05
-2.14672095271904e-05
-1.1641774949912e-05
-1.31556225421591e-05
-2.47421942115618e-05
-4.27572678147022e-06
-2.0352954544884e-05
-1.87994375941451e-05
-8.42330075197486e-06
-2.49835912055082e-05
-2.74152403242126e-05
-9.08266453131722e-06
-2.1864427854397e-05
-1.24351825635485e-05
-1.36422849658806e-05
-3.93037872425985e-05
-1.61054612982172e-05
-2.34307810796586e-05
-1.57580030768908e-05
-2.7525876757879e-05
-1.58567046027176e-05
1.15274269223973e-06
-2.059934599026e-05
-2.00798220266775e-05
-1.7325820860888e-05
-3.64974074995414e-05
-3.81257666087713e-05
-1.75543437479703e-05
-1.43848286631609e-05
-1.19984056702463e-05
-1.40420438725391e-05
-2.06868833933758e-05
-1.62089465269339e-05
-3.00899218886105e-05
-7.20261629086269e-06
-2.89122952919976e-05
-2.77248835689827e-05
-4.80477579699904e-06
-1.6786032929979e-05
-1.37971226213975e-05
-2.53593688328526e-07
-1.57637523320415e-05
-1.97318068428779e-05
-5.90784302571127e-06
1.79360669695966e-05
-2.04694655490815e-05
-1.93164071685315e-05
-4.92850823986815e-06
-1.54106160846615e-05
5.56287543429764e-06
-4.05423538317751e-06
-3.76761856605959e-05
-7.61023161431402e-06
-1.87314672805338e-05
-2.00425730613921e-05
-1.72986660664569e-05
6.39253932764914e-06
-1.35832218149752e-05
-2.22671416224442e-05
3.57757983108989e-06
-8.93583169219635e-07
-5.11831015036784e-06
-1.1505822528019e-05
5.33953380821703e-07
-3.28318987336718e-05
7.53576246144021e-06
-2.11496548576843e-06
-1.28878799679097e-05
-3.17764653734866e-05
-1.13577310789315e-05
-7.2672067987624e-06
-1.04808087738252e-05
-1.82020174141124e-05
-9.30398659942493e-06
-1.14950847164678e-05
-1.31083883878849e-05
-5.77116063231984e-06
-2.52809228119161e-05
-2.93977961789842e-05
-2.34358771573288e-05
-7.82734786032135e-06
-7.934232481773e-06
-3.12276469637735e-05
-1.30937943009715e-05
-1.4686995855189e-05
-1.62447628297449e-05
-1.44953882800945e-05
-2.29483616264665e-05
-4.67983778672337e-06
-2.34999731487092e-05
-2.35294006553818e-05
-6.32729666410602e-06
-2.55027807751014e-05
-1.89773383835943e-05
-1.5211766441824e-05
-3.7593242951095e-05
-3.55497016788647e-05
-1.89450677958567e-05
-1.7028725734605e-05
-2.73550805927819e-06
-9.051626121051e-06
-3.6387080276789e-06
-2.95428969587937e-05
-3.6395744603113e-05
-1.40629850078167e-05
-1.54812531404295e-05
-2.01818751691583e-05
-1.65385298676483e-05
-2.27553377682047e-05
-1.72741864172919e-05
-1.40386663060357e-05
-1.13603569980907e-06
-6.67334477278881e-06
-1.80794399455258e-05
-3.38737791974973e-05
-2.31970915592366e-05
-6.61405375707458e-06
-1.89539575667029e-05
-8.67397968352414e-06
1.29424622730705e-06
-3.01203114044888e-05
-4.21302900330692e-05
-5.35278410234911e-06
-2.38862258993442e-05
-1.43619181937941e-05
-1.99618965527178e-05
-8.26369729171985e-06
-1.28878071430717e-05
-1.97902778362549e-05
-6.47034810171616e-06
-1.08370371226014e-05
-8.99096241473194e-06
-1.0915758780028e-05
-7.72866136424637e-06
-2.58657943359797e-05
-2.30937553007519e-05
2.07891604142911e-07
-2.059478815959e-05
-3.06440895613352e-06
-8.98002714878892e-06
-1.37830234902717e-05
-1.29810849980365e-05
-2.99981203775158e-05
-1.94708343196471e-05
-1.3324956977593e-05
-7.59107369347839e-06
-1.10874827952686e-05
-1.25345542633799e-05
-7.6687688181418e-06
-2.55779892282819e-05
-2.37762149098329e-05
-5.08284317559199e-06
-1.54674325392808e-05
-2.01642494880695e-05
-2.44942273182256e-05
-5.94512184087527e-07
-4.38116308919716e-06
-5.93959743480223e-07
-2.57124607335192e-05
-2.34962211620023e-05
-3.32949942797909e-05
-1.7654861622557e-05
-1.61785774105535e-05
-5.04330846602878e-06
-3.2477763503234e-05
-3.03809963915405e-05
-4.58094460522263e-05
-1.16239591942662e-05
-2.73624013298668e-05
-1.16769567262778e-05
-9.69010939112536e-06
-1.78440385499122e-05
-1.43529661781227e-05
-3.65971033055431e-05
-2.3186073872691e-05
-2.04102626511776e-05
-2.55455873080449e-05
-2.97536886232906e-05
-1.15172019277825e-05
-9.55015173848435e-06
-2.21607995178218e-05
-1.58094307853582e-05
-2.19751669811254e-05
-2.9437835294096e-05
-3.83720233624229e-05
-2.0358937918679e-05
-1.62847469624508e-05
-1.41985659588446e-05
-2.34260194477352e-05
-2.42897643409487e-05
-1.42388714225376e-05
-1.77666116200805e-05
-2.58027971353024e-05
-2.48972911663751e-05
-2.93181797954367e-05
-1.17195390093566e-05
-1.09300336706737e-05
-3.0503137611649e-06
-1.68548226986438e-05
-1.65573575501969e-05
-2.14080065442982e-05
-1.54871637823313e-05
-2.68264063611292e-06
-2.31325236412436e-05
-3.50381689960238e-05
-3.04677330425859e-05
-1.25391655730568e-05
1.34517366495723e-05
-2.59309671123886e-05
-1.51952969243502e-05
-6.69230520628474e-06
-6.56182301826022e-06
-2.32648049674141e-05
3.08070518587063e-06
-1.79830093113026e-05
-2.80923885036441e-05
-1.48849761115776e-05
-9.82664121748287e-06
-8.89614982800299e-06
-2.98116343951e-06
-2.89101434947861e-05
-1.84346099907971e-05
-4.2674156787177e-06
-3.70205156214305e-06
-2.34076055816269e-05
-1.22794353250724e-05
-1.59368306188727e-05
-1.26954333998747e-05
-7.28065025176367e-06
-1.72743214203502e-05
-5.43955272330629e-06
5.47412566751176e-06
-1.45498991830102e-05
-3.99448174299019e-05
-2.45192435507888e-05
-8.17225627746465e-06
-1.56198228722899e-05
-2.0026034481102e-05
-1.21291518170821e-05
-2.60926542963985e-05
-2.43959917850633e-05
-1.91259483385441e-05
-1.69424475798671e-05
-1.62134301546319e-05
-4.3124562384919e-05
-1.27239076242046e-05
-2.65863632508634e-05
-1.32014548060178e-05
-1.22771952713908e-05
-3.05213523986691e-05
-1.56455760942799e-05
-2.75093915294189e-05
-1.83403176683365e-05
-3.67817374083143e-05
-2.845453052006e-05
-4.9000517341118e-06
-1.46366873032413e-05
-1.20756923042169e-05
-2.7694105703306e-05
-2.66271856458971e-05
-1.35787318411778e-05
-2.15654541233154e-05
-1.73187395570112e-05
-3.01921105530573e-05
-1.92844689268317e-05
-2.73279196247016e-05
-1.76482116719542e-05
-1.78328527804957e-05
-1.11513857523834e-05
-3.27836047042837e-05
-2.04175705183715e-05
-2.47489227708673e-05
-3.78596858629795e-06
-2.41976348531625e-05
4.41971401560516e-06
-1.85945892509427e-05
-8.57135899209101e-06
-1.49546979205484e-05
-2.68189239192254e-05
-8.81095624223301e-06
-1.15616725052757e-05
-1.5268450321818e-05
5.63802441076122e-07
-3.50178842271106e-05
-2.29487279874715e-05
3.09494680162179e-06
-1.5937713058964e-05
-1.24816419503067e-05
-1.55190742612257e-05
7.13748351346497e-07
-1.55500720798056e-05
-7.29731840921445e-06
4.78182384506455e-06
1.81032767059075e-05
-1.45597105561831e-05
-1.83575690831464e-05
7.39660377299147e-06
-1.4698329343769e-05
-3.33334565472721e-06
-2.12239902395207e-05
-1.73412366175734e-05
1.83640981329258e-07
-6.57360061953376e-06
-1.76738467527945e-05
-2.28233925681387e-05
-3.04945143058334e-06
-1.39587976800023e-05
-2.28999655626734e-05
7.49886465870133e-06
-1.23895331049007e-05
-2.03753137386948e-05
-4.63588789346354e-06
1.30138008707141e-05
-7.56984397283199e-06
-1.32720159526907e-05
-1.11578053258104e-05
-1.8113641525234e-05
-9.69277824944405e-06
-2.53139671009757e-05
-3.38447341404523e-06
-3.92544388081174e-07
-1.83060457047435e-05
-2.22136046253782e-05
-4.54586581632842e-06
-9.6834698277998e-06
-2.0202756607485e-05
5.00914012223482e-06
-1.46511976390663e-05
-1.83877570266154e-05
-2.50234780254765e-05
-2.625607628309e-05
-1.91809461171557e-05
-1.77074116380457e-05
-2.30925914502423e-05
-1.95935484835946e-05
-2.36716610561695e-05
-1.36230111180183e-05
-2.47899385562375e-05
-1.5543885052121e-05
-2.56401263496721e-05
-2.1237217098896e-05
-1.57819297734395e-05
-2.46886703539471e-05
-3.25358655867041e-05
-2.05069667584407e-05
-1.53707206555161e-05
-2.35503277487846e-05
-1.55155216585407e-05
-1.38576293841612e-05
-1.34793588434487e-05
-2.4953744312305e-05
-1.1643513742851e-05
-2.40250774922662e-06
-2.52521394894506e-05
-1.58959184593245e-06
-2.78534753546576e-05
-2.09228157923427e-05
-2.36875793398219e-05
-5.59219956974034e-06
-2.11362577623409e-05
-1.6943301894024e-05
-1.43181782742068e-05
-3.00843950225673e-05
-1.2152110619115e-05
-7.93336150079922e-06
1.73723899035751e-06
-1.33159914567906e-05
-1.24261208044196e-05
7.40547357908809e-06
-9.553806710564e-06
-2.36707312263534e-05
-4.93121354635579e-06
7.65551566157084e-06
-1.38350783274725e-05
3.75157736126062e-06
-9.36427694110818e-06
-1.15477571224107e-05
-2.12900479718672e-05
-4.27084636792115e-05
-6.8552973286812e-06
1.43733487690574e-06
2.0406404383344e-07
-1.2542375890678e-06
-2.32972829772933e-05
-7.59345089376219e-06
-5.96152575975839e-06
-1.00186364215188e-05
-2.18276744543709e-07
-1.26297612115694e-05
-1.73820242781669e-05
-3.5539573723309e-05
-1.12819721179455e-05
-2.00157868485125e-05
-3.07684008073874e-05
-4.45168514415505e-05
-2.08940567364677e-06
-1.33565289908856e-05
-5.18913153607094e-07
-5.2512214690903e-06
-3.30195587622899e-05
-1.36581067458885e-05
1.04830455376745e-05
-1.68086471802451e-05
-1.32300118235257e-05
-1.52854318555034e-05
-2.38337650233507e-05
-6.25150046765458e-06
-1.29177289017333e-05
-1.58526467280544e-05
-1.4792687286049e-05
-1.89567028751925e-05
-2.06526221080873e-05
-8.19640788036208e-06
-3.7707651610066e-05
-1.67794038123966e-05
-2.42248726813729e-05
-1.27242420385063e-05
-2.22725990631507e-05
-1.84630929505393e-05
-8.59973861000506e-06
-2.6103339609548e-06
-7.96789186414395e-06
-2.92612966499506e-05
-1.51287801605965e-05
-1.70732224924163e-05
-1.48163745181901e-05
-3.56808923082808e-05
-2.40005318049572e-05
-1.24026239238812e-05
-1.22209840988129e-06
-1.20385046263183e-05
-1.95957763569186e-05
-3.32427561767618e-05
-1.00631898313876e-05
-1.65531608762741e-05
-2.1175879507302e-05
-6.40253278111026e-06
-1.87905580756868e-05
-2.28881193580337e-05
-1.82814010132375e-05
-1.20108279611084e-05
-7.26438745600333e-06
-1.91957384296672e-05
-2.09752041663732e-05
-3.78555385706418e-06
-6.88447946356834e-06
-1.08331907929327e-05
5.19302629544602e-06
-1.70998742327367e-05
-4.16785959506996e-06
-1.94580085803019e-05
-1.2691461041039e-05
-1.92267382204381e-05
-1.26971902284742e-05
-1.65564471185631e-05
-1.83960369053416e-05
-5.67790532171092e-06
-3.57882124071015e-06
4.77923562807899e-06
-1.44977654936199e-05
8.6916246643021e-06
-1.08017925507326e-05
-1.85283691336518e-05
-1.00907967568159e-05
-7.21570993348759e-06
9.92362277750864e-07
-2.10085975108132e-05
-4.51118438700647e-06
-3.11861502958948e-06
-2.87487652002949e-05
-1.26547444248704e-05
-2.19999502215205e-05
-1.19818875628856e-05
-2.65955521962642e-05
-2.15708656428544e-05
-1.86435545897702e-05
-1.03371132792634e-05
-7.72466669310636e-06
-1.60774082124297e-05
-3.58783124527273e-06
1.10118361672239e-05
3.01869317948739e-06
-2.22332729155391e-05
-2.54388978092312e-05
-1.87450337568472e-05
-1.35666320083005e-05
-3.80420804624464e-06
-3.31056833598532e-06
9.76719175068128e-06
-2.7099905912238e-05
-2.44073275283674e-05
1.93145818229534e-06
-1.5194304231198e-05
-2.98890810505817e-05
-3.87902104392824e-05
-1.5998751857311e-05
-2.32647800908791e-05
-2.50875672062731e-05
-5.86769694414747e-06
-7.15383006709626e-06
-7.70430589372173e-06
-1.53072268209699e-05
-2.79718623468696e-05
-3.60057860149222e-05
-2.95330392124017e-05
-2.28441297557197e-05
-4.14757715694264e-06
-2.42604111129403e-05
-3.49855534813792e-06
-6.8854449848105e-06
-3.76017357735321e-05
-8.44967514873231e-06
-1.26864236866027e-05
-2.08111552900767e-05
-6.03206198082162e-06
-7.75519272946162e-06
3.72718568894538e-06
-1.39687984765295e-05
-2.5760117805576e-05
-7.16550049208224e-07
-3.82897451608716e-06
-1.4165009794716e-05
-1.33219926114044e-05
-1.94614259687393e-05
-2.37129061713714e-05
-1.33858790413129e-05
-3.50559668245894e-05
-9.88464629275374e-06
-9.79881489014382e-06
-1.62538848229669e-07
-2.53831843424043e-05
-2.14702240090957e-05
-1.75769862193405e-07
-5.44150725443614e-06
-1.53652332183335e-05
-5.52972110602689e-06
-6.93996605027029e-06
-1.31564027334196e-05
-1.30038518773543e-05
-1.56298386240817e-05
-3.62424182249237e-06
-3.06864715337436e-06
-7.0840883942814e-06
-1.2016804639185e-05
-2.24655264839578e-05
8.24032893909965e-06
-1.81515532613582e-05
-1.86107964443056e-05
-9.39729961282091e-06
-1.22404765634352e-05
-1.62480804709619e-05
-1.48362729455914e-05
-1.76408891318948e-05
-1.52008420802763e-05
-2.36595176960066e-05
-2.64055841611083e-05
-1.91872216115456e-05
-1.88783082597393e-05
-1.28261894241168e-05
-2.8371936004323e-05
-8.57479049844161e-07
-8.09592453366306e-06
-3.1406870322916e-05
-3.95818396447926e-05
-3.01416308359023e-05
-1.62866802289726e-05
-2.82721948048455e-05
-1.61827766568043e-05
-2.60744784084225e-05
-3.24864509965668e-05
-1.09526805278317e-05
2.60879582162262e-06
-3.12511140560851e-05
-1.11050749611823e-05
-2.16356627894735e-05
-1.47344610262813e-05
-3.01444402798587e-05
-2.03719446278549e-05
-1.81142002597366e-05
-1.67532616317404e-05
-1.59298962593693e-05
-1.79868456650931e-05
-1.93165391100535e-05
-1.31773310151261e-05
-1.2018009889478e-05
-3.99432224871658e-05
-2.55168229566087e-05
-2.04939464003487e-05
-2.0886081355576e-05
-2.34443817670837e-05
-1.52418831482921e-05
-2.33415558445855e-05
-1.73391259892026e-05
-1.32492401181946e-05
-5.56144689087053e-06
-1.70187505275907e-05
-2.2317553840103e-05
-1.49708355435394e-05
-3.47865935034277e-05
-1.22064940144446e-05
-3.31061227663003e-05
-2.41771751347646e-05
-2.53953402221849e-05
-2.62202798412485e-05
1.27913409593592e-05
-1.43851815763122e-05
-9.20674211634874e-06
-1.70771972386585e-05
-2.47773158732301e-05
-2.60604355854926e-05
7.42208721823506e-06
-2.33279164228425e-05
-1.30479478947969e-05
-2.72378059971002e-05
1.24645592169211e-05
-2.49242895901986e-05
-1.34954716111017e-05
-2.14265857195153e-05
-1.31238692478011e-05
-2.57319139229941e-05
-1.79380247080197e-05
-1.0098273663782e-05
-6.96301430658964e-06
-2.54388656567501e-05
-4.59169376033817e-06
-2.70734171509087e-05
-1.68784450878066e-05
-6.45167779760372e-06
-2.57507556631148e-05
-1.02924832429695e-05
-3.51696330461466e-06
-2.91145249000611e-05
-2.19733628131621e-05
3.05445305767322e-06
-3.19872775832314e-05
-2.33250825576932e-05
-1.77689871648303e-05
-2.79572862738315e-05
-5.30081315293409e-06
-2.61324713629796e-05
-2.35815008453462e-05
-2.10148492994815e-05
-2.00371675318865e-05
-1.61512309966749e-05
-3.1341154201957e-05
-3.20334113199994e-06
3.66723808619822e-06
-2.77531124784265e-05
-7.93999873629235e-06
-3.52881840570235e-05
-1.26527144012244e-07
2.72933725299545e-06
-2.8043501610969e-05
-2.37069691295628e-05
-1.74187941995841e-05
-2.89958851273634e-05
-2.05436936670763e-05
-2.46684033561212e-05
-2.79839479123293e-05
-5.02619115139516e-06
-9.33751729880586e-06
-1.43087318194056e-05
1.50833044273829e-06
-2.03292847766687e-05
-1.63998477174116e-05
-2.32336596602627e-05
-2.72772372942292e-05
-1.59994058797219e-05
3.07563240951148e-07
-2.34934218723513e-05
3.92589972522539e-06
-1.24990316010175e-05
-7.8885525121419e-06
-1.55670498933666e-05
-3.73356907279311e-06
-1.94258034978627e-05
-2.37047806959134e-05
-2.67997265626134e-05
5.23216063823739e-07
-2.28607257172436e-05
-2.27771881538182e-06
-2.2201600453371e-05
-1.623654129368e-05
-1.55770229896796e-05
-2.99165586786898e-05
-1.48449418392497e-05
-9.49407574948863e-06
-2.13197170117715e-05
-6.07168383266283e-06
-6.38386569813695e-06
-1.5369023447332e-05
-1.42030330354777e-05
-1.62798634637494e-05
-1.31703370002842e-05
-3.740634535785e-06
-1.77204617514635e-05
-2.69340836686665e-05
-3.32722831880169e-05
-4.28901386931981e-06
-6.59805823325391e-06
1.17699158896944e-05
-1.44490732057043e-05
-7.85189005429581e-06
-5.06879058728971e-06
-1.81422732200208e-05
-1.89148395225249e-05
-1.3469285848949e-05
-9.2706787242051e-06
-1.77243543675122e-05
-1.19044592714355e-05
-2.22586173489211e-05
-4.75092508811607e-06
-2.69833795358189e-05
-7.26213873616485e-06
-2.68122792512593e-05
-1.00155117252207e-05
-1.78714440425266e-05
-2.41754526562421e-05
-1.00653975902777e-05
-2.34900822227879e-05
-1.88481719067592e-05
-1.96487971945837e-05
-8.80997134632204e-06
-2.39349911316843e-05
-2.32610482254868e-05
-1.3400842615299e-05
-3.01788036861954e-05
-2.13810944163528e-05
2.66185121210167e-07
-1.63907366974831e-05
-4.14898439083973e-06
-1.6864434104852e-05
-2.72774406212065e-05
-9.46032852195212e-06
-2.75483682103826e-05
-1.31903743992396e-05
-2.80626006363752e-05
-1.19627099748672e-05
-2.45472757914545e-06
-2.01763444210109e-05
-1.32149227391351e-05
-1.87133799685616e-05
-3.28342296780526e-06
-2.94454346640745e-05
4.79507602163181e-06
-2.27116835631407e-05
-1.40008848503789e-05
-2.59064941880137e-05
-2.25261412585674e-05
-5.00883765831076e-06
-1.4818003352235e-05
-3.64956435750293e-05
-2.00993157448151e-05
-3.35440314008928e-05
-2.08983357163984e-05
-7.90608850135248e-06
-1.76910981075487e-05
-2.74613641285628e-05
-3.24540562352803e-07
-1.15683930012765e-05
1.38918069093043e-06
-2.25571846707653e-05
-2.46603152256956e-05
4.68430833018691e-06
-5.57081393664913e-06
-3.9071953094435e-05
5.56284413912864e-06
-1.41807165400604e-05
-2.19812332469284e-05
5.92372594089104e-06
1.549326803035e-05
-3.01390346491834e-05
-1.52967982892068e-05
1.87701840084134e-06
-1.67449012227289e-05
-2.95129159854926e-05
-2.15943219505886e-05
-1.96515697751971e-05
-1.52102129430752e-05
1.92267244446582e-06
-3.58966418023173e-06
4.26245423446885e-06
-2.1763305147366e-05
-1.09120547228079e-05
-1.68216800736339e-05
-2.10479301259899e-05
-1.18957254922418e-05
-2.29822408394101e-05
-2.24007435296995e-05
-1.81422557350216e-05
-6.37735803593477e-06
-8.48158399307791e-06
-2.25040165745395e-05
-1.6120561840233e-05
-1.63572632700919e-05
-2.93311329264537e-05
-1.70014405651361e-05
-1.62986202949158e-05
-2.17653463236881e-05
-2.25816053467754e-05
-1.45164798892101e-05
5.04697358268378e-06
-9.94851024800158e-06
-2.00608711543962e-05
-2.41118113338663e-05
-4.00626037352854e-06
-2.16535521169239e-05
-1.4256590243659e-05
-8.76676001304408e-06
-1.8884743629964e-05
-1.24429600947516e-05
-2.44592298396563e-05
-1.73432653427565e-05
-9.25002163152242e-06
-3.05404305481247e-05
-3.51013429200395e-05
-3.6008314380418e-05
-2.54879959625174e-05
-3.50259584163695e-05
-1.68606764457039e-05
-1.55352691187741e-05
-2.21039094521267e-05
-1.77119085705818e-05
-1.29491662878548e-05
-2.00574981181151e-05
-2.23307202012162e-05
-1.51581134071915e-05
-2.99598795459404e-05
-2.287629218934e-05
-1.60667680818294e-05
-3.95462630036235e-06
-1.64826662476569e-05
-1.98166835092359e-05
-4.56989250770074e-06
-2.26009087919833e-05
-2.66042104323329e-05
-1.99822134799567e-05
-3.42082219483368e-05
-3.34410511557784e-05
-1.25640895757472e-05
-6.37593515949377e-06
-2.03067676898451e-05
-1.46144547924384e-05
-5.00008613841313e-06
4.84682261911245e-06
-6.8189944391931e-06
7.27212610919533e-06
-1.35068791952124e-05
-1.26858935370106e-05
-1.65927233670178e-05
-1.92252764641988e-05
-3.64172744212329e-06
3.5412926881342e-06
-1.4081945190766e-05
-3.88617709746069e-05
-6.79964450481217e-06
-1.89142268732557e-05
-2.25201573670322e-05
-3.46735780318921e-06
2.1509412045574e-06
-1.86792313319983e-05
-1.81896751165851e-05
-1.3777370021987e-05
-1.12308814356339e-05
-6.77814840294286e-06
-8.08577949688675e-06
-2.06370895969729e-05
-1.87100272658067e-05
-2.34865065297845e-05
-1.86121188822144e-05
-1.99880392769443e-05
-9.46415514376778e-06
-1.79193068053239e-05
-2.57695741178746e-05
-4.59254837937421e-06
5.61251767718196e-06
-2.60704808781413e-05
-2.22361660929124e-05
-2.74903416601908e-05
-2.93885910840231e-05
-2.84975171253208e-05
-2.49686558673675e-05
-2.65967810748234e-05
-1.86492378788945e-05
-1.17696455002442e-05
-3.52144552635451e-05
-3.10121875440649e-05
-1.39133055558748e-05
-3.47381765083177e-05
-3.58941079779776e-05
-2.24436052177349e-05
-2.06810148961963e-05
-6.10037944312458e-06
-3.16474659624414e-06
-2.58154954186816e-05
-3.59673446822695e-05
-2.38600211448845e-05
-5.44258386706439e-06
-2.82677544127006e-05
-2.50263541079358e-05
-2.66987255550805e-05
-2.79016515347785e-05
3.06012036584507e-06
-1.05437988097077e-05
-1.29759445761708e-05
-1.97323561719913e-05
-4.00639987774814e-05
-3.70164268120879e-06
-1.52317767418912e-05
-2.63708623841191e-05
-2.74496769323043e-05
-2.57612253525319e-06
-2.71951014622504e-05
-1.71532406159456e-05
-8.43501828080309e-06
-1.38122026841523e-05
-1.94795988020465e-06
-2.98332526657064e-05
-3.01426743763321e-05
-1.35456599503491e-05
-7.71227702558267e-06
-1.47171342734867e-05
-2.55708343057293e-05
-1.27302859198034e-05
-1.20876874683669e-05
-6.88234909303933e-07
-8.83934458805576e-06
4.61582380400163e-06
-1.88335312269751e-05
-2.735957936319e-06
-2.44963387212399e-05
-1.58800227837028e-05
-1.15984660575603e-05
1.3659127138276e-05
-3.74656151329185e-06
1.33863552322724e-06
-2.36059337924867e-05
-2.47332035629948e-05
9.70659303655702e-06
-3.07135285321918e-05
-1.42691364278088e-05
-1.91544659384251e-05
-1.08599684767151e-05
-1.03845629966635e-06
-7.28141040526395e-06
-8.48442104803402e-06
-4.03893904250864e-05
-3.17903695601845e-05
4.51982669621699e-06
-7.40839715040005e-06
-1.83349816715214e-05
-7.37586154515534e-06
-8.28527534102807e-06
-2.8462773076559e-05
-1.98922965754981e-05
-1.68119166036441e-05
-1.8264669932142e-05
-1.42930733909433e-05
-2.16766487744044e-05
-2.74699282525816e-06
-1.25348612319896e-05
-2.66820909638273e-05
-2.91713249544551e-05
-2.12021475015229e-05
-5.00947316546868e-06
-2.43180998431546e-05
-3.21920837094537e-05
-1.27548950454431e-05
-5.55083864444747e-06
-3.02624624558844e-05
-3.94953351568554e-05
-1.01354219795492e-06
-1.72694792439501e-05
-4.37291950811633e-06
-1.26468151748567e-05
-2.17892685463449e-05
-3.26996053451868e-05
-2.40900957495913e-05
-2.29608559465295e-05
-2.48826272644405e-05
-1.82917725155311e-05
-2.48557783801439e-05
-2.62936559532187e-05
-4.30885578209648e-06
-2.38098611178962e-05
-3.61858769344329e-06
-1.38569373826147e-05
-6.15156012367205e-06
-1.83473661043283e-05
-1.84593178702263e-05
-2.76823669134853e-05
-1.23459466506789e-05
-2.37204900930481e-05
-3.1654690058463e-05
-1.48117890805941e-05
-2.33633560510106e-05
-2.30790814128854e-05
-1.63927392464402e-05
-1.1311425710676e-05
-7.17246245834244e-06
-2.56350409859467e-05
-2.40061365132204e-05
1.06562742995376e-07
-1.10710819846779e-05
-1.23475842478263e-05
3.31201367275042e-07
-2.23243809427862e-05
1.75777553055758e-06
-2.14989275576764e-05
-2.12504477818545e-05
-2.11933560164551e-05
-1.90069742443536e-05
-1.48187682845833e-05
-9.99609651313489e-06
-1.27629233133873e-05
-2.29608409213664e-05
-1.21717754475424e-05
-3.90721741060731e-06
-2.37107525384132e-05
-8.63773626622949e-06
-5.33230543813107e-06
-2.25699468147908e-05
-1.9462758031861e-05
-1.33498697860181e-06
1.29679595380286e-05
5.51462143343189e-06
-1.07120008780715e-05
-2.80953300290671e-05
-1.21480253268595e-05
-6.73049083161605e-06
-3.19760269363726e-05
7.93594226056475e-06
-1.78196150616491e-05
-1.13371970390808e-05
-6.44750718452594e-06
-1.72599937026153e-05
-1.99536055620282e-05
-3.08060857789267e-05
-2.03686428576775e-05
-1.72123467660844e-05
-1.06451657825595e-05
-1.7543498627623e-05
1.01600277731191e-06
-1.83790442836081e-05
-1.44451641716121e-05
-2.70223646748608e-05
-9.04838486889207e-06
-1.40750164229684e-05
-8.85230108563014e-06
-2.54773819799631e-05
-2.77164098250614e-05
-1.5700852612475e-05
-2.12881105465014e-05
-4.41625995234142e-05
-2.57983579567012e-05
-2.84570099794883e-05
-2.72886086618377e-05
-1.70645807402839e-05
-2.32183368565604e-05
-2.3221640099452e-05
-3.99887425856e-05
-3.10349865430139e-05
-1.19585015785007e-05
-3.93266867373522e-05
-1.56974574021863e-05
-2.90705527576079e-05
-9.16703913171626e-06
-1.95764467904489e-05
-6.13300639093843e-06
-2.75953882978489e-05
-3.73399399874502e-05
-2.91927930448231e-05
-1.88875119135665e-05
-8.03261019242897e-06
-4.20009714395543e-06
-1.96832008416972e-05
-2.7226859123616e-05
-1.3255903344791e-06
-5.6061027385059e-06
-1.73794093710189e-05
-3.94286466593947e-05
-4.24550679286637e-05
-6.83948994878483e-06
1.04308592918399e-05
-1.46271541772207e-05
-1.40188739447739e-05
6.16817544841201e-06
-2.03945446613493e-05
-5.97954121725569e-06
-5.4187582597728e-06
-1.7381147436296e-05
-1.98105252693236e-05
-8.45496015936019e-06
-1.49466294778921e-05
-8.13537084336263e-07
8.17273881781016e-08
-2.10049278897812e-05
-1.7208392176146e-05
1.02889913703643e-05
-1.10479250344823e-05
-2.40734286876634e-07
-2.78022533015661e-05
-1.26653058628766e-05
-1.00518104188994e-05
1.43260423415409e-06
-1.61526012281791e-05
3.7582540909184e-06
-1.12068259969909e-05
3.05876515125774e-06
-6.30724155737152e-06
2.94476451703042e-06
-2.81585703647711e-05
-2.28851146086973e-05
-2.46371481307741e-05
-4.22333266986819e-07
-1.62697414021478e-05
-2.92974752842287e-05
-1.24897210459763e-05
-1.40591272774322e-05
-6.69445752786133e-07
-1.6285808922065e-05
-9.64919328868102e-06
-1.08685083772594e-05
-2.24878892508052e-05
-9.03919925387816e-06
-1.72012329090371e-05
-3.31786002739711e-05
-2.47587753607171e-05
-1.49287880492072e-05
-2.80992318680346e-05
-1.48693084618141e-05
-1.39146271148004e-05
-6.59857113520274e-06
-7.1672486438408e-06
-3.34167100581722e-05
-1.02625610888261e-05
-1.4502633316051e-05
-2.01065086271238e-05
-2.53552431921632e-05
-2.54153485692758e-05
-2.46670640802105e-05
-1.25350419854646e-05
-4.73900782828986e-06
-1.10714986733725e-05
-3.29116339882788e-05
-2.13431498115729e-05
-7.55486709320878e-06
-1.13821463853714e-05
-2.64675820690328e-05
-2.69646594789699e-05
-1.47326269212409e-05
-7.30833261356004e-06
-1.40695513553406e-05
-6.63975841608711e-06
-1.01199036397202e-05
-1.92906348578279e-05
6.95083164327017e-06
3.5866643194588e-06
2.6466108348148e-06
-1.07067538890069e-05
-9.44068906098452e-06
-3.59526387480443e-05
5.83084486409391e-07
-8.48463791850216e-06
-3.19984424667216e-05
-2.42834976007211e-07
-1.34346205758349e-05
-8.2147921750207e-06
-1.24506781399306e-05
-1.94089688964881e-05
-1.84798059128045e-05
-2.1704300057536e-05
-1.60151525761942e-05
3.24581393822617e-08
-1.62249731953181e-05
-7.31470304016693e-06
-1.96639632087308e-05
-6.93849502473407e-06
-3.01248071541709e-05
-2.77707559249635e-05
-1.09627232078803e-05
-1.66607185142107e-05
-1.35656386987136e-05
-5.96163458735412e-06
-8.51199025927336e-06
1.08353809917066e-06
-1.63863131682696e-05
-8.19660740877519e-06
-2.03742030871345e-05
-3.21729653266626e-06
3.54958608899759e-06
-3.16024281446281e-05
2.17190996684197e-06
-1.36021111931641e-05
-1.3603175984711e-05
-1.78192415273072e-05
-1.98553260315406e-05
-4.21779068028449e-05
-1.88270392232292e-06
-2.90172536553937e-05
-1.35288936217024e-05
-1.39269721820014e-05
-2.69523677422213e-05
-2.66279227272565e-05
-3.11264360939293e-05
-1.8555990721883e-05
-1.88662723699251e-05
-2.86380522292423e-05
-3.32659542745619e-05
-2.65997139812246e-05
-3.03996163360232e-05
-2.62150126738816e-05
-2.37332909041286e-05
-3.67154802088684e-05
-1.78171764395212e-05
-3.47402811865533e-05
-1.36572029145302e-05
-1.4842220807081e-05
-3.52892135793814e-05
-2.45042462470168e-05
-2.40267971388228e-05
-1.25264871865876e-05
7.86305357679527e-06
-1.7080246193636e-05
-3.3687010702734e-05
-1.06143933841114e-05
1.87626618170417e-08
-2.53033943682473e-05
-2.46460460389163e-05
-1.44408681445644e-05
-8.31140925964456e-06
-9.20316211545327e-06
-1.24095345768774e-05
-1.82220332606014e-05
-1.67389747530819e-05
-1.93664534984853e-05
-2.51733144998228e-05
-2.89849755838073e-05
-6.5466163958592e-06
-1.90624896536111e-05
-2.16210903703558e-05
-1.97773987656395e-05
2.79839996166684e-07
-1.43144043916462e-05
-1.46095600139849e-05
-1.2829754909519e-05
-1.69444499270482e-06
-2.52511694348807e-05
-3.13247329874945e-05
1.30133354218007e-06
-1.6102755973947e-05
-2.33686316612205e-05
-2.50235078022323e-05
-1.01629992864796e-05
-7.96010062507593e-06
-1.06761763363416e-05
-2.08336485028477e-05
-1.2657939169294e-05
-1.84411094573234e-05
-2.55429021426768e-07
-8.89383269861639e-06
-1.25679854529234e-05
-1.98519727247665e-05
-2.73318557018622e-05
4.33090098354023e-06
-7.84419136834181e-07
-2.11827627112431e-05
-2.59327542170279e-05
-2.1756895023913e-06
-3.51802264496699e-05
-3.06507113717392e-05
-1.28757916447142e-05
-1.30016334402804e-05
-1.45714190530182e-06
-1.36420194635355e-05
-3.99627419914165e-05
-1.94238481942024e-05
-1.42491706418347e-05
-2.2719262409936e-05
-3.36082093400509e-05
-2.76266896628452e-05
-9.64505643545379e-06
-2.16146977032437e-05
-5.01264741827399e-07
-1.93181328730245e-05
-1.61461339862601e-05
-2.67431341738226e-05
-2.34380926191263e-05
-1.46556938838331e-05
-2.99947748319984e-05
-1.99468004508179e-05
-2.46627245356208e-05
-1.28653345415896e-05
-1.98382168256974e-05
-1.99257991532514e-05
-1.17376623843585e-05
2.11892425186862e-06
-2.75417510592205e-05
-3.13948114471258e-05
-2.29033439090946e-05
-1.25967800147797e-05
-1.88179204878604e-06
-1.88449909723638e-05
-1.15161511457698e-05
-1.54834283440483e-05
-3.68816641293309e-05
-1.81586671178325e-05
-2.19370756821038e-05
-1.03007225238998e-05
-1.56071266961621e-05
-2.41681107884128e-05
-4.47404031487342e-06
-1.93654255448865e-05
-8.056189057513e-06
-1.29931239504916e-05
-2.4254655742959e-05
-6.31716840481903e-06
-1.12655268400262e-05
-9.80256180443824e-06
-1.65763198184788e-05
-1.10556934648479e-05
-2.44216895655206e-05
-2.00627351289572e-05
-6.60433708883115e-06
-2.12900049618254e-05
-9.42394271332598e-06
-1.03322002297516e-05
-2.96715781650794e-05
-2.33246276818966e-05
-7.3734100873188e-06
-2.24498221822406e-05
-1.46052159944338e-05
-6.03178311725083e-06
-3.18036977274777e-06
-2.88884323047291e-05
-8.68457807211594e-06
-2.23584636161559e-05
-3.5764943030051e-05
-3.95653798179888e-06
-1.92296749368256e-05
-8.92439360744776e-06
-1.85595382944398e-05
-3.26316302083095e-05
-2.7998580184769e-05
-2.24107606360399e-05
3.22473250403991e-06
-1.64810791303577e-06
-1.95238404643045e-05
-3.94484673777769e-06
-2.11273472880353e-05
-9.47664054304479e-06
-3.94783852047057e-06
-9.00061356511759e-06
-1.2139021966765e-05
-5.31043825159976e-06
-1.2626344759128e-05
-2.89439806886511e-05
-2.98277256590482e-05
-2.02850533728491e-05
-1.42349130674763e-05
-2.43768822582068e-05
-7.02252194666751e-06
-1.46536939226305e-05
-1.81327172334848e-05
-2.20791565444809e-05
-1.02496148548437e-05
-1.59372137072203e-06
-1.81701068672076e-05
-2.08289777889164e-05
-1.42119893053692e-05
-1.65529184551155e-05
-5.10360996494332e-06
-3.57624200272768e-05
-1.52294477293803e-05
-2.32015259812431e-05
-3.55323489241847e-05
-1.95791641499584e-05
-3.15163264832108e-05
-5.78730124549118e-06
-1.28873789914523e-05
-3.23599266629857e-05
-2.50981524195703e-05
-1.28596369885907e-05
-3.13612107491723e-05
-1.46665247767326e-05
-5.60412110412235e-06
-4.51994269871852e-05
-1.92020401642215e-05
-1.72990805340128e-05
-1.38455238530365e-05
-3.57431892977681e-05
-1.94084552409356e-05
-1.47011558603704e-05
-2.86310671442533e-05
-3.09805889141808e-05
-7.9639307068451e-06
4.8375025329355e-06
-1.22302698795715e-05
-1.26360010588193e-05
-1.60234950342791e-05
-1.09055603416288e-05
-5.20583924278289e-05
-1.46748155482635e-05
-1.80967651426101e-05
-9.17962307095107e-06
-5.53756987371579e-06
9.66537208201938e-06
-1.25382524227131e-05
-1.76116782561782e-05
4.74426762331305e-06
-3.40348906931456e-06
-7.81124053140018e-06
-9.87418700510373e-06
-7.39772741798229e-06
-1.75627041054222e-05
-1.6761045623112e-05
-1.25618534082044e-05
-1.30247776240083e-07
-5.36356393486218e-06
-1.12795584389243e-05
-1.3318507299125e-05
-3.56708315783926e-06
-1.42202957311646e-05
5.66635495726928e-06
-1.01834736380572e-06
-8.62646979273266e-06
-2.43844363844353e-05
-8.77260991552557e-06
-2.1510405607619e-05
-1.50435812929574e-05
-1.06120604169444e-05
-2.32980148720523e-05
-2.25800122468196e-05
-1.87458387192825e-05
-9.42728535160076e-06
-2.43768055973043e-05
-3.20571869435872e-05
-2.09850189054204e-05
-2.48495337971938e-05
-2.70862984365408e-05
4.47934629412273e-07
-2.10251357405407e-05
-1.65048135533486e-05
-1.74197244061347e-05
-4.71976654947306e-06
-1.23369515392e-05
-2.88688917056073e-05
-2.38891121006752e-05
-2.47358072295777e-05
-5.65876013915793e-06
-4.25922288765579e-05
-1.21006280029035e-05
-2.40139711509978e-05
-1.24454054552102e-05
-3.08112205712709e-05
-2.87679397818607e-05
-3.57561728108685e-05
-2.17400240044129e-05
-1.6339408743166e-05
-2.03114415864352e-05
-4.11828913720606e-05
-1.59314537690718e-05
-1.78007296322665e-05
-9.05525160607172e-06
-1.44903862306239e-05
-1.17207545902146e-06
-1.30297627491087e-05
-9.49607855501821e-08
-1.52102402526496e-06
-2.09614186413237e-05
-2.69370441853949e-05
-1.3510424606888e-05
-9.09500991124298e-06
-1.30414882679926e-05
-1.80175132375072e-05
-3.64388175595494e-05
-2.86001842412863e-05
-1.18205821345222e-05
-3.17731956718967e-05
-2.34422146875951e-05
-3.65291288275567e-05
-2.17557944702216e-05
-1.28056506780224e-05
-3.90767519917198e-06
-9.03502459431133e-07
-8.05678097175701e-06
-9.09073496909584e-06
-2.23401156291145e-05
-1.27769211954093e-05
-2.53367895607815e-05
-2.58178719417741e-05
-4.42979247440048e-06
-1.78286677457452e-05
-2.87823227140693e-06
-1.7832231060621e-05
-1.96794985628653e-05
-1.58836542927803e-05
-1.7381645116559e-05
-2.25973932203345e-05
-1.48614319106698e-05
-6.88048053938387e-06
-2.40302514850815e-05
-2.1132614398951e-05
-8.52952243527248e-06
-2.13110885418682e-05
-1.94496463394679e-05
-8.90137209576336e-06
-3.56067223655269e-06
-2.7358669423893e-05
-1.17600747976497e-05
-2.12536133849478e-05
-8.1718702139778e-06
-1.7943026987968e-05
-1.75325889881224e-05
-2.61299960851094e-05
-1.44358272806332e-05
-1.36172709438317e-05
-2.28267019952001e-05
1.86788966725221e-06
-1.53603450334171e-05
-1.33098414685466e-05
-1.8942239798886e-05
-2.78739254637455e-05
-2.5204163333665e-05
-4.62613046351832e-06
-2.04012604673276e-05
-2.53575658695752e-05
-1.28192396755618e-05
-1.6209608076958e-05
-1.73580556318042e-05
-2.67041272651209e-05
-1.94558823097876e-05
-3.08267366260695e-05
-2.07108616340499e-05
4.20185714474756e-06
-2.81895879637879e-05
-1.5496472438174e-05
-2.97776906117201e-05
-3.22638860429751e-06
-1.66609704985243e-05
-2.4900417171218e-05
-2.14094123693398e-05
-2.60906403499163e-05
-2.25456447697337e-05
-2.33537512915323e-05
-1.67395303031822e-05
-7.06571687436747e-06
-2.89283474547478e-05
-2.46014013525737e-05
-1.51078531620832e-05
-5.1157155222267e-06
-1.65738684187419e-05
-2.69463540860844e-05
-2.79454178652863e-05
-3.58447146740291e-05
-1.97791084485823e-05
-1.23001980265086e-05
-2.03248900149929e-05
-5.37341240720606e-06
-8.66668211767569e-06
-6.76079032207198e-06
-2.01728588481926e-05
-2.1308960192874e-05
-2.23003293763804e-05
-6.72058400219494e-06
-5.40282471012267e-06
-1.26155098176307e-05
4.5701256259517e-06
-1.72204750035047e-05
-3.98371135929873e-07
-1.1671924894857e-05
-8.86345231520889e-06
-3.90709220596733e-06
-1.65591639096149e-05
-2.98020152530635e-05
-7.44585506149825e-06
-1.26899973257304e-05
-6.23821432527113e-06
-4.15876197152901e-06
-2.04315862408359e-05
-8.43593728547714e-06
-1.34710032987193e-05
-1.36219137039179e-05
-2.45482298558672e-05
-1.14384737328266e-05
-1.78756268045567e-05
-6.65659687560982e-07
-7.20318713796959e-06
-7.44972027327323e-06
-1.94483501694063e-06
2.65351201293987e-06
-2.60590650647019e-05
-4.29219311494219e-06
-1.30348377579481e-05
-2.97543948777503e-05
-2.27179787090549e-05
-9.12064510011799e-06
-1.11814446558708e-05
-1.36573085385718e-05
-1.76200838390437e-05
-1.40510069787386e-06
-1.11626258723714e-05
-1.8002716614491e-05
-1.38884099113891e-05
-2.36506806242758e-05
-2.59341568475581e-05
-5.808880192272e-06
-2.34647408139814e-05
-2.592983538715e-05
-1.81883063903042e-05
-4.62059603367846e-06
-2.95457905515982e-05
-1.61009534968563e-05
-1.09361009428871e-05
-2.64274236461922e-05
-2.64180167471753e-05
-2.65643411126149e-05
-3.3007370795857e-05
-2.63935416223893e-05
-1.38518390170366e-05
-7.94512270554541e-06
-1.56292441747931e-05
-9.23579961393055e-06
-1.47366161160983e-05
-4.53825284591997e-05
-2.68289909960518e-05
-3.90674388716349e-05
-3.3088093968918e-05
-1.82541679660019e-05
5.58436347705586e-07
3.15165481466209e-06
-3.52399461155403e-05
-5.34373196364609e-06
-8.79726491177198e-06
-1.74110539753669e-05
1.08723797319177e-05
-1.27321905746771e-05
-1.40867923778524e-05
-4.20855254464947e-06
-1.65018641569368e-05
-3.39369562111736e-05
-1.56424131642676e-05
-2.02847185855154e-05
-4.17575679303404e-06
-3.97461618820333e-06
2.46153884421062e-06
-2.32636776274947e-06
-2.33050689900994e-05
-7.30427441140102e-06
-6.78389610227403e-06
-5.92829062841553e-06
-2.64718215091572e-05
-1.51379390482427e-05
-1.88406576093485e-05
-1.95257491486029e-05
-8.83859285654622e-06
-8.43960710055555e-06
-1.83622717267251e-05
-1.88545705744392e-05
-1.68318035790285e-05
-2.1329305037374e-05
-1.51962502778369e-05
-2.07886025474994e-05
-6.25093825776626e-06
-1.56127497661136e-05
-1.64284073325761e-05
-2.16026803981987e-05
-2.35002929264143e-05
-5.01674646327822e-06
-1.71975909913048e-05
-3.3000134012667e-06
-1.49920921605722e-05
-2.64464155362583e-05
-2.41396106044118e-05
-6.10447485390081e-06
-3.40379324186064e-05
-2.18239508198441e-05
-2.21969725612151e-05
1.39862250057904e-06
-1.28335480677496e-05
-1.49010677192457e-05
-1.02529316975219e-05
-1.69665730755591e-05
-2.36875758525255e-05
-2.14655059514816e-05
-3.25892718986375e-05
-3.12635428713992e-05
-1.18810919486524e-05
-3.38428882354312e-05
-2.23319217365875e-05
-2.51544122440121e-05
-1.88276664044551e-05
-1.90020450192714e-05
-9.87236650235798e-06
-4.36289487592573e-05
-2.12892563726142e-05
-3.36415734847163e-05
-1.37955549858693e-05
-1.13455728983723e-05
6.49009510581215e-07
-1.94337404038254e-05
-1.66353957821993e-05
-2.46958690093002e-05
-2.68341447423909e-05
-3.2889247186307e-05
-1.99887301395051e-05
-1.77182900056846e-05
-2.57699692666967e-05
-2.22697867962883e-05
-3.49843211965927e-05
-2.15932885192077e-05
-2.30272134286138e-05
-2.43009599537189e-05
-1.89860517352273e-05
-3.86419038934529e-06
-2.55176327124589e-05
-6.66011377726799e-06
-1.44485954210275e-05
-1.49957924598374e-05
9.94838121472636e-06
-1.59425171000742e-05
-1.08531400369651e-05
-1.19779967985343e-05
-1.39423349460638e-05
-1.82298473333346e-05
-1.06777692890142e-05
-3.20334598392376e-06
-1.32315153256612e-05
-1.78949870528051e-05
-1.733240299175e-06
-1.30087478100482e-05
-3.2115606681121e-05
-1.00293996701504e-05
-2.39364592366219e-05
-1.12102607947556e-05
-2.14139317968091e-06
2.29874773111842e-06
-8.48098433471208e-06
-1.45180253428634e-05
-6.43961552494819e-06
-3.29636167893744e-05
-1.50947949092562e-05
-1.82237984663378e-05
-2.77845344518544e-06
-7.68937941584166e-06
-6.27746592727389e-06
-2.80362051038719e-05
-2.03986676542143e-05
-9.86300940944321e-06
4.45609694974323e-06
-1.82047462576292e-05
-1.53932937942455e-05
-1.94055816032058e-05
-3.27630199081584e-05
-2.01268139671621e-05
-2.11076878364272e-05
-2.25763254953735e-05
-2.36921118175458e-06
-5.22459571293097e-06
-1.28022596053209e-05
-2.294932284904e-07
-1.17406233914892e-05
-1.69194199680537e-05
-1.33114864693835e-05
-2.39315077660707e-05
-2.44091898925559e-05
-2.87156110722136e-06
-1.08412759257008e-05
-1.82593301545995e-05
-3.15969733068787e-05
-2.19685019781856e-05
-8.90630748909596e-06
-8.67685264709407e-06
-1.74075491870516e-05
-5.29696222933332e-06
-2.06201876663098e-05
-2.03716168569699e-05
-2.39123568909575e-05
-1.30078275344545e-05
-5.2085265581642e-06
-2.8548516335811e-05
-2.85678245055711e-05
-2.67593662937525e-05
-2.13809694601566e-05
-1.20301833683134e-05
-1.32567620141242e-05
-2.59960296452327e-05
-2.09987288338202e-05
-1.9770771010066e-05
-2.24188247877874e-05
1.72852989617825e-06
-1.85943457643197e-05
-1.75871822495276e-05
-2.37198785932814e-05
-5.76669471232367e-06
1.87450799799155e-06
1.60214006605739e-06
-1.35940802685898e-05
-1.72686369664556e-05
-5.79785314175573e-06
-1.63057608110942e-05
3.07995126466447e-06
-1.06257142986718e-05
-9.74681839825953e-06
-2.47265685995482e-05
-1.66774070636989e-05
-8.47095807122159e-06
-8.66104264550701e-07
-1.19808330828101e-05
-1.04386424391551e-05
4.64379443805241e-06
-4.58398176110678e-06
-1.98944056535584e-05
-2.16408749778864e-05
-1.81035536254546e-05
2.47997354136787e-06
-1.05881192378128e-05
-1.94456752747745e-05
-8.33708569060575e-06
-6.50714524473272e-06
-9.5116145510653e-06
-2.73979784653831e-05
-1.00922845306014e-05
-1.15439818341753e-05
-1.92133444581846e-05
-1.96820702650081e-05
-2.53218707012955e-05
-2.13701473548225e-05
-1.92426447064404e-06
-1.78819809697053e-05
-2.22740924733704e-05
-4.39121233017071e-05
-3.2335839548692e-06
-1.41183813813917e-05
-3.0059967919526e-05
-5.26214919494288e-06
-7.46172976692999e-06
1.4475864545657e-06
-1.83393947672187e-05
-4.1087327963509e-06
-2.28300390241676e-05
-1.7325051673166e-05
-1.62532489126777e-06
-1.26059044526703e-05
-2.64818690742033e-05
-2.07830905431344e-05
-2.34766828471117e-05
-1.62964745580232e-05
-3.06759436854955e-05
-3.48786170461116e-05
-2.86408182427561e-05
-2.27380097394585e-05
-1.85621319391771e-05
-1.91516767826087e-05
-1.71463425348112e-05
-2.41946869838415e-05
-2.61179539556805e-05
-2.30307341707384e-05
-2.81352831841447e-05
6.12746607345696e-06
-2.94289095197903e-05
-1.79256995753889e-05
-7.79413272242187e-06
-5.97888018325605e-06
-1.173815395647e-05
-1.51764247791077e-05
-2.95302559458789e-05
-1.51284053493579e-05
-1.53340295374504e-06
-2.59862361704572e-05
-1.75279221076324e-05
-2.01968172098129e-05
-2.58244489475417e-05
-1.85134200690357e-05
-2.76022159620085e-05
-3.95073949606322e-07
-2.89407368272954e-05
-3.30738614919994e-05
-5.81537282669961e-06
-1.82939307737747e-05
-2.91961148796969e-05
5.6841183558274e-07
-2.29697843818624e-05
-1.52581971237718e-05
-2.14572371815168e-05
-1.63195199023148e-05
-1.16645927948139e-06
-1.31630291841059e-05
-5.31332431520532e-06
-8.23550188349073e-06
-3.2168442875452e-06
-6.85107071122708e-06
6.68054261756068e-07
-1.199563912376e-05
-1.25425304207727e-05
-7.86005176069038e-06
3.16304869563946e-06
-4.60686662495152e-06
3.72823322580693e-06
-2.86296014830927e-06
-1.41010260063379e-05
-2.20251147171756e-05
-1.18619554830264e-05
-2.86881034921344e-05
-1.68083876561782e-05
1.49021591910805e-06
-3.21732355651859e-05
2.65489810456902e-06
-1.23777321855145e-05
-2.65518810330156e-05
-1.5950104606105e-05
-3.85986038949962e-05
-2.96683568478629e-05
1.29975278631234e-05
-1.8405249290079e-05
1.42887141268804e-05
-1.26813883213035e-05
-3.13299375991522e-06
-1.79256950426003e-05
-2.57393891714109e-05
-5.34667145731437e-06
-2.29684559252538e-05
-1.66023093269707e-05
-2.92583534463167e-05
-2.43580899500308e-05
-2.22235195564162e-05
-1.62802386856054e-05
-2.24545805170939e-05
-2.2687328829358e-05
-6.71202343915926e-07
-2.72125417247621e-05
-8.8090463515781e-06
-3.74222278716219e-05
-1.39225700361159e-05
-2.52599599008059e-05
-2.23409976488655e-05
-1.07197123551948e-05
-2.73720482909327e-05
-2.57154885031914e-05
-2.09141315796223e-05
-3.45116291507956e-05
-2.22958621382926e-05
-2.02250062222271e-05
-2.34473205635955e-05
-2.68052386237133e-05
-1.48676804110214e-05
-8.0277892070996e-06
-1.37874965955377e-05
-1.31647525107532e-05
-2.28780523723075e-05
-1.02766632020158e-05
-1.00857291689784e-05
-2.58888619166246e-05
-1.86696339681676e-05
-1.44060631572862e-05
-6.79103258654491e-06
-1.24865959142526e-05
-2.31229484262068e-05
-2.2088499054346e-05
-2.387489584301e-05
-1.05579748079988e-05
-2.04042752910014e-05
-1.03828114355395e-05
-1.62539067662769e-05
-1.43499716769301e-05
-9.71156628725244e-06
-2.43134592085912e-05
-5.46573687092619e-06
-1.00983761245524e-05
-1.31567235929143e-05
-2.31536905033011e-05
-6.11022995528698e-06
-4.55790132581406e-06
-1.63213304740301e-05
-2.12380858926272e-05
-5.62788217840117e-06
-2.51257606340446e-05
-9.76873503321533e-06
-2.24806519285311e-05
-1.40368389738565e-05
-2.28375671162073e-06
-1.06406691317784e-05
-1.52068258609395e-05
-3.23034334050874e-06
3.04667415896592e-06
-6.61639138090231e-06
7.71759404192483e-06
-2.15056994061446e-05
-1.71534330660068e-06
-5.28577463212905e-06
-1.69203977052718e-05
-1.81474780651254e-05
-2.47877499404479e-05
-1.7372127966763e-05
-4.10957954315856e-06
-2.30060271841622e-05
-1.57398766696112e-05
-7.73793348895697e-07
-2.53097337609255e-05
-1.60518399880075e-05
-9.94981091853663e-06
-1.89346572100334e-05
-2.07610928462874e-05
-1.50534647091658e-05
-2.62452639079995e-05
-2.69376774077238e-05
-1.02332429462171e-05
-1.60542931746072e-05
-1.31802957940188e-05
-6.73031815575293e-06
-2.97138758465939e-05
-1.38227667650448e-05
-2.44298110248622e-05
-1.65283817883714e-05
-2.77981913187751e-05
-1.39581690511888e-06
-2.44130935057455e-05
-3.82840049595974e-05
-2.39310317118223e-05
-3.0598571045899e-05
-3.19800045496004e-05
-2.82540669005536e-05
-2.6818885058582e-05
-3.26829619646671e-05
-2.12501231104014e-05
-1.71983545376479e-05
-2.14344905022647e-05
-2.02380305800452e-05
-1.27265316506424e-05
-2.56617143515645e-05
-1.44129475462114e-05
-2.72036917535424e-05
-1.28667758658335e-06
-9.27454892087146e-06
-2.37135497858719e-05
-3.20989031090404e-05
-3.88154243720581e-05
-2.80886091080647e-05
-1.91341864109333e-05
2.59810420842991e-06
-3.37944309324999e-05
-2.37949222067058e-05
-2.82432683985887e-05
-9.51062890239432e-06
-1.47490118694032e-05
3.5947897127121e-06
1.2224530252249e-05
-1.1310866772546e-05
-1.43467040793034e-05
-3.20943389800639e-05
-6.79872331296955e-06
-2.56739806423329e-05
-3.12917833762691e-05
-2.31835027545919e-05
-2.05362242227497e-05
-1.93080627711985e-05
-2.26255176169328e-05
-7.76473474616302e-06
-1.58686240682339e-05
-2.02607344394883e-05
1.56842856192894e-05
-1.48259160987498e-05
-2.70318370358074e-05
-5.92643635390188e-06
-3.0195505589133e-05
-2.99069393154228e-05
-1.967539953404e-05
-3.54096794124744e-05
-1.38386451016906e-05
-3.06147906312792e-06
-1.97694715869142e-05
-2.53961520890936e-05
-2.88409772905314e-05
-2.03146932729054e-05
-3.35363686313197e-05
-2.02425701808179e-05
-2.4779749780505e-05
-1.7426048499054e-05
-2.64552678612023e-05
-5.91825359026222e-06
-1.67952195952916e-05
2.67413496072755e-06
-1.05039942953464e-05
-2.16610926494355e-05
-2.90205553526352e-05
-1.75541923896292e-05
-1.44842040522468e-05
-3.21831848022629e-05
-1.72652811661891e-05
-1.82518708405525e-05
-3.40884027915311e-05
-4.51752958194588e-05
-1.84061343134909e-05
-2.7432588897484e-05
-1.5464475568256e-05
-6.67091512787293e-06
-2.98335886816287e-05
-3.0776207242897e-05
-3.08715299469475e-05
-2.98551552745361e-05
-1.831442332676e-05
-2.35033150700123e-06
-1.27549337214596e-05
-6.69283126100745e-06
-4.87808842534371e-06
-1.41028803840387e-05
-1.6064167900509e-05
-2.4156168437759e-05
-1.79306727715392e-05
-2.13900981016049e-05
-2.11741310798141e-05
-1.12463493023209e-05
-1.9724889836007e-05
-1.43458879596098e-05
-3.15493903709669e-05
-1.43962306473643e-05
-2.30284537942707e-05
-7.5478345197399e-06
-9.79506191137191e-06
-1.12668595785104e-05
-2.47187007853115e-05
-4.78440165854128e-06
-8.78599565950639e-06
-2.92712992181185e-05
1.18971310274118e-06
-2.28314907297655e-05
-1.73848194892424e-06
1.94682301053277e-06
-1.98349138034644e-05
1.20483232438733e-07
-1.02373249689888e-05
-3.54195659545932e-06
-2.24112126965985e-06
-1.62414048080954e-05
-2.72638956434481e-06
-6.44157103837986e-07
-2.49016066100365e-05
-1.95453079888615e-05
-8.9500534203109e-06
1.48515411140564e-05
-1.30148876576953e-05
-1.28124877781485e-05
-2.7181934040656e-05
-2.09889418452887e-05
-1.3497435752152e-05
-1.47901290433302e-05
-2.96501232639979e-06
8.34106787842721e-07
-6.63789188253834e-06
-9.93776005577859e-06
-3.21829168749326e-05
-1.95439631623305e-05
-2.09818006603526e-05
-2.74709490101634e-07
-2.82650302296917e-05
-5.51640594624734e-06
-9.16361695725159e-06
-2.20532759255765e-05
-9.76028259963718e-06
-1.40190505563196e-05
2.67295491859991e-06
-1.24049453287399e-05
-1.28873044709289e-05
-1.19657810787408e-05
-2.34494317382449e-05
-1.6274241534424e-05
-9.14016790650939e-06
-2.51686263808808e-05
-1.88025263327284e-05
-5.8342845298932e-06
-2.33156891904035e-05
-1.97342286745553e-05
-2.6734911247412e-05
-2.94256904800319e-05
-1.54213913972513e-05
-6.23676613282497e-06
-3.10245436899089e-05
-2.06574403933889e-05
-2.27569018034759e-05
-3.35973458043928e-05
-2.58581485678087e-05
-2.05236928367055e-05
-1.69752915569981e-05
-2.3650427775021e-05
-2.14424351774481e-05
-6.79558240428396e-06
-2.6192081015729e-05
-1.74802885119613e-05
-1.09197524991642e-05
-1.48532164242452e-05
-3.17390010908004e-05
-1.65527227385819e-05
-7.34618221223719e-07
-2.68881288620871e-05
-7.41557582023106e-07
-3.46025935803012e-05
-1.1579414994257e-05
-1.99769768565444e-05
-1.81378439004755e-05
-2.1126538777326e-05
-2.67772092573773e-05
-2.73886997162798e-05
-1.10106646216419e-05
-9.86618058973725e-06
-2.64671339384599e-05
-9.53306087616352e-06
-5.1539107818834e-06
-2.04339193866774e-05
2.82844162708437e-06
-2.04559037792539e-06
-8.31287622284702e-06
4.81807183032298e-06
-6.47289850351602e-06
-2.1745979307105e-05
-1.94143864031511e-05
4.3493004364877e-07
-2.74281283204829e-05
-1.111689446982e-05
-9.63937004618413e-06
-6.88074904572542e-06
9.23605378959911e-07
-1.27929020084478e-05
8.82689228796828e-06
5.89565729115681e-06
-2.03633374190841e-05
-2.79811121517833e-05
-3.09721474847559e-05
-8.78042146895458e-06
-4.72549395058242e-06
-8.68910363821949e-06
-1.83445436536243e-05
-1.1113307322779e-05
-2.6829848972589e-05
3.96378676751024e-06
-1.91793927852004e-05
-2.12021501463886e-05
-2.48264954653244e-05
-1.94396900653349e-05
-3.18688501667325e-06
-1.46873623411469e-05
-2.20301452702222e-05
-1.76162212461155e-05
-2.06939145955352e-05
-3.80607518427702e-06
-1.37875595570381e-05
-2.69432135221649e-05
-1.78493550115754e-05
-1.90680444865695e-05
-3.47998417826607e-05
-4.70635424164238e-06
-2.52272257447883e-05
-4.56114844535701e-05
-1.11744355892516e-05
-2.70012929108198e-05
-2.11845648962163e-05
-1.5922605262354e-05
-2.15902451406346e-05
-1.19602781744293e-05
-1.11390693580054e-05
-2.898423983321e-05
-2.45869103649504e-05
-2.30202657459382e-05
-2.06724417922508e-05
-6.42942020697154e-06
-1.77386933001565e-05
-1.16194834681894e-05
-1.51943452128201e-05
-1.67022286278822e-05
-1.81560176224986e-05
-1.35384214944038e-05
-1.83853870564525e-05
-1.55491958177352e-05
-9.16225549712995e-06
-9.09075437276584e-06
-2.14065660169419e-05
-1.49942382470469e-05
-2.68113533689419e-05
-1.74713366860591e-05
-2.79837161038292e-05
-1.9516897487661e-05
-1.42488914261291e-05
-1.93936455669746e-05
-2.76639811343039e-05
-1.09993639324581e-05
-1.24481774846771e-05
-1.81095031408722e-05
-1.42807958880105e-05
-1.7535262665031e-05
4.4553940321627e-06
-2.1003604881687e-06
-1.53279349336163e-05
-1.37603993262504e-05
-2.11790498558068e-05
-3.1441504219362e-05
4.67870821553557e-06
1.36791005367137e-06
-4.93165256144493e-06
-1.58207951187974e-06
-1.63617656076378e-05
1.16183913444122e-06
2.73668026365894e-06
-1.34075980159122e-05
-2.67837239898715e-05
-1.50963139130122e-05
-1.48826887087559e-05
-6.82973892063973e-07
-1.39381147079884e-05
-1.45658472207078e-05
-1.88344070907551e-05
-1.15545822342e-05
-9.94665910082075e-06
-1.70440251733338e-05
-3.76192140526116e-07
-2.31025282787141e-05
-3.04078278896129e-05
-1.2609970119899e-05
-7.98758074061768e-06
-2.23979740103007e-05
-1.20627179024619e-05
-1.52999109842022e-05
-3.10573060305965e-05
-2.9098142043711e-05
-1.79860661291547e-05
-3.05635048403457e-05
-1.77625805958749e-05
-3.74846357222719e-05
-1.0668742525476e-05
-7.78603542916979e-06
-2.79726611173549e-05
-1.32798520090246e-05
-2.69570340875415e-05
-1.36829973043775e-05
-3.43616327484626e-05
-2.90235564855403e-05
-2.82616533201747e-05
-1.23553919350824e-05
-9.74544264250994e-06
-2.54538955698599e-05
-2.37375740243534e-05
-9.39927477466388e-06
-3.80974697883907e-05
-2.32403115222736e-05
-2.13702507798772e-05
-2.57529625218995e-05
-2.67849301336133e-05
-2.58825823192088e-05
-2.6219038100048e-05
-2.30088166082228e-05
-1.54526241752183e-05
-6.75416815082124e-06
-3.11450493641777e-05
-3.56491712529097e-06
-1.07512547413748e-05
3.41565660821519e-06
-1.04840824545262e-05
-1.64402993998901e-05
-1.42092933429609e-05
2.53595228377865e-07
-1.96325931636463e-05
-1.55716340596849e-05
-2.29207868910421e-05
-1.26093036444506e-05
-1.43114774530074e-05
-7.91904111771841e-06
6.16629894249556e-06
-1.22340280574773e-05
-1.64823329851081e-07
-6.35006677621395e-06
-1.05244534158598e-05
-2.0143169606955e-05
-9.31295553772791e-06
-2.4978840074839e-06
-7.9913583306849e-06
-1.39819283329412e-05
-6.00914116539837e-06
-2.69904075623874e-06
-2.01624843518648e-05
-7.62486946333486e-06
-2.48919363321741e-05
-1.97551060861846e-05
-3.22106545056508e-06
-2.14477628191165e-05
-1.64470891821705e-05
-1.25740175267168e-05
-6.06321328648732e-06
-2.94774082133006e-05
-1.63518864010267e-05
-4.11939042112094e-06
4.64469993390832e-06
-1.62667943450846e-05
-3.35628989858426e-05
-3.8562277857839e-05
-8.20805120331809e-06
-1.54826969632243e-05
-1.07076175031133e-05
-8.86255415834007e-06
-3.40875929877605e-05
-2.41728330041411e-05
-2.85984233804221e-06
-1.04121329659134e-05
-5.15340851777203e-06
-3.27518315698148e-06
-3.89378224424885e-05
-2.93916233811528e-05
-2.80976677048563e-05
-2.49130832011773e-05
-1.75435472537846e-05
-2.21480466825696e-05
-3.4502154414076e-05
-2.30958902073181e-05
-2.47738561974761e-05
-2.35236507982846e-05
-4.12698268477788e-05
-2.36935722489183e-05
-1.32325389376329e-05
-1.14096502542697e-05
-2.31322189835e-05
-2.67578755958515e-05
-1.11566443996564e-05
-2.08410256024325e-05
-5.75423380996729e-06
-3.0781439802503e-05
-9.91210117224849e-06
-1.43235206379548e-05
-1.82495203884963e-05
-2.19913251183296e-06
-2.07367906760968e-05
-3.1592194126704e-05
-5.82978233741108e-06
-1.5728219382109e-05
-1.50234279667243e-05
-7.59784742860249e-06
-2.31995735014855e-05
-2.03058922684987e-05
-1.18046843051911e-05
-3.34448938319736e-05
-5.72263342677809e-06
-1.9061046437488e-05
-2.69388511941651e-06
-3.29880943459731e-05
-6.74992781005631e-06
-1.25966954593727e-05
-1.22702535414647e-05
-7.58350379970333e-06
6.98024843037878e-06
-1.94778409665899e-05
-3.22024558064479e-05
-4.95479598710583e-06
-1.5815847237085e-06
-5.63755408537558e-06
-8.75742174612794e-06
-6.30947462722273e-06
-6.78961247676018e-06
-1.4199000951865e-05
-5.87153799007942e-06
4.77632047988766e-07
-2.00072784559544e-06
-9.79288764823687e-06
-6.78117767474847e-06
-2.01686874781149e-05
-1.49142404889891e-06
-1.58784251648067e-05
-1.61428423457812e-05
-3.78445865882383e-06
-1.97987420002847e-05
-9.56423704444667e-06
-1.43094805747793e-05
-1.64864806869525e-05
-3.25468675474926e-05
-2.51389063022694e-05
-2.16239989799961e-05
-1.13303577791314e-05
-2.31376395945891e-05
-6.69538068252002e-06
-2.15297430778349e-05
-2.5002755768909e-05
-1.52106155521884e-06
-2.36715603265239e-07
-2.72196099714167e-05
-1.84829430418517e-05
-1.70810379216752e-05
-1.86528829288771e-05
-1.94703606769391e-05
-2.71402447961429e-05
-2.93371117644212e-05
-6.83033633339499e-06
-1.87125138068131e-05
-9.43638502885533e-06
-3.59797956771351e-05
-9.37582509032736e-06
-9.82272495948205e-06
-1.29122915546287e-05
-2.49774607556935e-05
-1.84513553769026e-06
2.28977526085546e-06
2.73339983065412e-07
-7.05909129189426e-06
-8.91883165195901e-06
-3.5424933572412e-05
-2.69449899665064e-05
-2.95692377512729e-05
-1.79039036009469e-05
-2.55920312508154e-05
-1.15716174757103e-05
-1.65871541338873e-05
-1.13431211216938e-05
-1.58820456320831e-05
-1.87743381127306e-05
-1.69583531634648e-05
-1.58893510075178e-05
-1.81006666602541e-05
-3.67110734188687e-05
-9.49743902211201e-06
-2.23064420854822e-05
-2.37499366373572e-05
-1.2312752133319e-05
-1.86453601014642e-05
-2.00243597968718e-05
-1.11842544252804e-05
-1.99928639765588e-06
-1.97311579237134e-07
-7.98811580031314e-06
5.69138979364049e-06
-1.87933996013873e-05
3.57143196332668e-06
5.99247618274733e-06
-1.45059325556589e-05
1.3730548279901e-06
-7.79168465552303e-06
8.70623421141486e-06
-6.1065711598955e-06
-7.02509872380073e-06
-1.26201758706525e-05
-2.2209206771034e-05
-1.5845685533961e-05
-2.00687341535151e-05
-8.30005761314353e-06
-8.34914726873377e-06
3.96310123876134e-06
-2.42930284061538e-05
-1.49801474678208e-05
-1.36133601796154e-06
8.77146407733909e-06
-1.52188602779567e-05
-1.68962924106011e-05
-7.11546914237106e-06
-2.19785448317348e-05
-1.48099970366889e-05
-1.33385026338619e-05
-7.26376983821274e-06
-3.36214608608949e-05
-8.25885130019371e-06
-9.26721007705972e-06
-2.52246643418652e-05
-1.01080841788523e-05
-3.16615367634098e-05
-3.94880978452816e-06
-1.70315039018144e-05
-3.0327903197788e-05
-2.8849596012565e-05
6.40155983873598e-07
-1.7110650096363e-05
-1.28550419620012e-05
-2.05237836288589e-05
-2.55401332189763e-05
-2.84018201043344e-05
-1.44672752227394e-05
-1.61092777537772e-05
-2.65944670790647e-05
-1.6343061471343e-05
-7.31980139950202e-06
-6.52159254886948e-06
-3.36316890089928e-05
1.0466505348367e-08
-1.08432495531145e-05
-1.08915671640495e-05
-1.00057896438875e-05
-3.07591008875648e-05
-3.78254999592995e-05
-2.37912810702446e-05
-2.20742271295567e-05
-1.3050376328059e-05
-4.12943526777296e-05
-1.98551415126898e-05
-2.81655643912916e-05
-1.83550169448832e-05
-3.02568802422149e-06
-2.77083955901214e-05
-1.5754761865534e-05
-1.22090429448124e-05
-1.67651792063021e-05
2.9114065349252e-07
-1.90423869223654e-05
-8.97703684181748e-06
-1.62370687858527e-05
-1.43534166307774e-05
-2.02600252500298e-05
-1.65810632665561e-05
-1.76678130397096e-05
-3.10694135624608e-06
-1.41986522967812e-05
-1.31008940898079e-05
-8.8180533258517e-06
-3.68480484613371e-06
-9.20139195725426e-06
-2.39486862713384e-05
-1.2997482264192e-05
-2.57384064838808e-05
7.75686665570622e-07
-1.56369103307982e-05
-3.29731580118712e-05
3.87466307698329e-07
-1.97229244004323e-05
-2.94259671665593e-05
-2.7124642869352e-05
-2.39813392159062e-05
-1.0749851759099e-05
-1.6374926121214e-05
-4.36770677627931e-06
-1.78219819097825e-05
-7.81631614250438e-06
-2.30720577887242e-05
-1.72482565618578e-05
-1.69490615575557e-05
-2.10083710211032e-05
-5.42769811580041e-06
-1.34992860773221e-05
-1.22164619266009e-05
-6.88203348099448e-06
-6.31828055415535e-06
-1.14339252098724e-05
-1.75617716136405e-05
-1.1892892940949e-05
-1.82459309019295e-05
-4.6250981704536e-06
-1.08187309291405e-06
2.6692603082002e-06
-1.37107362330766e-05
-2.49200112686693e-05
-3.54080550853013e-06
-4.65813112895389e-06
-2.99073222767099e-05
-3.40243412400037e-05
-1.33701591880271e-05
-1.62432272115808e-05
-2.61933055431796e-05
-2.31347182930853e-05
-1.94739051813051e-05
-1.07670246390494e-05
-1.50799601712968e-05
-2.098653796358e-05
-3.44780238325799e-05
-2.5562020235731e-05
-1.15071709384056e-05
-6.78921473100883e-06
-1.63143453747772e-05
-3.02415353875496e-05
-1.65083727688981e-05
-6.27458269732112e-06
-2.15425168027532e-05
-4.10800219218214e-05
-1.99841682190462e-05
-1.76605636721882e-05
-2.31987094331444e-05
-1.34461195228436e-05
-9.80201941973339e-06
-1.54349134663814e-05
-2.32057291405709e-05
-4.65180537251489e-05
-6.26896905383117e-06
-1.45357141423259e-05
7.34834280096446e-06
-2.02436894139778e-05
-2.51240887099648e-05
-1.55813425444787e-05
-3.67996516183749e-05
-1.7634649754293e-05
-1.57374903427682e-05
-5.37814257378202e-06
-1.28957133128917e-05
-2.23717471930347e-05
-5.54820169005792e-06
-6.40929570903934e-06
-4.30660630912431e-06
-1.60996458100336e-05
1.10598826531012e-05
-1.72672145528462e-05
-1.45062555594048e-05
-4.33306501569902e-06
-2.62413189593523e-05
6.52387657999461e-07
-1.43197916479179e-05
-3.45843702076536e-05
-2.62338377207945e-05
-1.51107200507302e-05
-2.65774363410999e-06
-7.32152654835122e-06
-2.1215793741374e-05
-5.2903140725521e-06
-1.5535272690846e-05
-3.32477006626015e-06
-8.29021267675307e-06
5.94186448102776e-06
1.04507829133022e-06
-8.58486399578827e-06
-2.59562991749285e-05
2.43037177356352e-06
-1.87522995181508e-05
-1.78115445215493e-05
-1.25408210728239e-06
-1.86131579977234e-05
-2.76072427310412e-05
-1.94189038445467e-05
-4.07986969070126e-06
-1.55646559374796e-05
-1.85247236754434e-05
-2.74249788995625e-05
-1.65096146343561e-05
-1.87967850469713e-06
1.45081428907104e-06
-1.22779370081159e-05
-2.42281140841084e-05
-7.58118019955147e-06
-1.44963239666506e-05
-2.38895215471506e-05
-1.8264182837958e-05
-1.36743400126501e-05
-1.31389760413927e-05
-1.13100261179844e-05
-8.52752118656408e-06
-1.5757079055952e-05
-2.71054525757414e-05
-8.87201275571126e-06
-1.07558327010955e-05
-2.77959471703894e-05
-1.91251397144264e-05
-8.23741304689992e-06
-1.71852586309103e-05
-3.11873225557093e-05
-2.34180815302564e-05
5.82639990118319e-06
-1.90601804658391e-05
-1.7064330616602e-05
-1.68957173576996e-05
-1.42445247640208e-05
-1.73195663966368e-05
-1.92916593525539e-05
-1.21340205796496e-05
-6.30220409895904e-06
-2.85392050137481e-06
-2.10335534183166e-05
-1.09886105099093e-05
-1.2053565773697e-05
-2.84294960082357e-05
-3.08679876162895e-05
-2.336961785701e-05
-2.97610993071309e-06
-3.42693867409118e-05
-1.21249194859044e-05
-7.54790459356891e-06
-1.09872262043965e-05
-1.48973409273487e-05
1.91690112670034e-06
-4.40864119709802e-05
9.50375637826301e-06
-9.48039275897324e-06
-3.19061398838743e-05
1.37621048816719e-06
-5.31762560140368e-06
-1.96890667182146e-05
-2.05975567048079e-06
-9.8938498862895e-06
-7.70688661657666e-06
-3.69482213509436e-07
-1.48921265535711e-05
-1.94190123204226e-05
-1.2733411336493e-05
-1.28636454038821e-05
-2.68641320194519e-05
-6.9945330453349e-07
-1.6071420747732e-05
4.01699567613576e-06
3.32076737773628e-06
-1.58976205187868e-06
-7.62007047383006e-06
-2.56614547980869e-05
-5.51344715496121e-06
-2.87922894563865e-05
-2.60606001798976e-05
-2.39237263438331e-05
-9.84276289415102e-06
-2.80425934948065e-05
-3.82919533145005e-06
-6.11974087849496e-06
-2.04041377980186e-05
-2.17172726578491e-05
-2.85003402478947e-05
-1.87867678003875e-05
-2.15824839833922e-05
-6.74107692787371e-06
-1.41163153225486e-05
-1.48203314466248e-05
-1.82056812173019e-05
-1.88893155350302e-05
-1.0413982371603e-05
-6.7508747758511e-06
-6.77254005700966e-06
-1.81531204272491e-05
-1.46426717455465e-05
-2.39757224083198e-05
-9.29954617904661e-06
-3.87124842082611e-05
-1.65211391933307e-05
-2.33089663977034e-05
-1.75780642689512e-05
-1.28133656561445e-05
-1.41258877577592e-05
-4.33100712174183e-06
-1.84700550113559e-05
-2.06135714164276e-05
-2.3644413953582e-05
-3.56217401677524e-05
-1.38242976158746e-05
-3.98001761697082e-05
-2.98971125908619e-05
-2.95630200275733e-06
-3.37558701114513e-06
-4.03501328203588e-05
-1.40692339293144e-05
-3.0707768977129e-05
-5.00196459789368e-06
-3.18502699614532e-05
-9.72855638182669e-06
-4.34470622700079e-06
-1.30671506065418e-05
-1.07993178866375e-05
-2.41780682089749e-05
-1.82474063735871e-05
-9.67294834128792e-06
-3.96196844976812e-05
-2.21453976757226e-05
-3.36040158780898e-05
-1.82783214358835e-05
-8.71105292179538e-06
-1.09265624478754e-05
2.91250296385296e-06
-1.20771147752499e-05
-7.1197937047125e-06
-9.5916366888194e-07
-4.08719174239538e-06
-1.12933171277915e-05
-1.97117105597627e-05
-1.04576503804675e-05
-2.23994707022998e-05
-2.4115305068768e-05
-2.39022092734833e-05
-2.14530865780148e-05
8.38489007436867e-07
-1.1748776236799e-05
-7.97793685998955e-06
-1.38739413098925e-05
-3.11523071849585e-06
-1.93237947840817e-06
-2.17076072187895e-05
-9.62898341470554e-06
-2.62280459597354e-05
-1.50345317786146e-05
6.85585602983478e-06
-1.37922219886761e-05
-2.06929932764281e-05
-1.73983503431185e-05
-8.31540290150593e-06
-1.66379448211186e-05
-1.06827779736818e-05
-2.13893046127491e-05
-1.83465028614926e-05
-7.91959566493546e-06
-6.34649809810116e-06
-3.12617194580382e-05
-2.67210902954114e-05
-3.01444212169301e-06
-1.32575801504126e-05
-1.74524687208845e-05
-1.43795328621235e-05
-1.32872612095069e-05
-1.40138427293466e-05
-1.54636530760331e-06
-7.38860949799774e-06
-1.74113192741972e-05
-3.72066131669242e-06
-7.85541917739909e-06
-4.89780172992976e-06
-2.57595337325711e-05
-2.25302325042212e-05
-2.72417399701891e-05
-1.92428432696186e-05
-1.31634048181785e-05
-1.74856323948216e-05
-3.75052386780584e-05
-3.45251739655752e-05
-2.55094424271056e-05
-2.73947569233434e-05
-8.82900577931629e-06
-7.87778277225301e-06
-2.18585224100744e-05
-2.94018909286719e-05
-1.99644273195785e-05
-2.81013328001854e-06
-1.30831040620478e-05
-2.18509385812728e-05
-2.24526475876365e-05
-8.59335918115225e-06
-3.01333453044272e-06
-1.97214459928298e-05
-3.45317431429281e-05
-8.03087780417275e-06
-6.13938785145716e-06
-1.05435013420621e-05
-1.13095602292706e-05
-2.01388638975607e-05
-1.54022724024309e-05
-2.06791925162065e-06
-2.45832468917289e-05
-2.94284155952202e-06
-3.33391480326032e-06
-2.18556515930627e-05
-1.48243860350707e-05
-7.06830090579174e-06
-1.90980002906115e-05
-1.76193563230692e-05
-9.58646930276554e-06
-1.70762709988003e-05
1.51024332919112e-06
5.45341293991933e-07
-8.27319497405716e-06
-1.36635565271436e-05
-1.81377608275318e-05
-1.97981117406843e-05
-2.14539594497027e-05
-1.6178117323555e-05
-1.81020865370957e-05
-1.08370179013685e-05
-2.23722050555565e-05
-1.42088874348833e-05
-8.188083009151e-06
-1.283371030498e-05
-2.00261061423401e-05
-1.48023148503522e-05
-3.1086594900793e-05
1.8320653214047e-06
-7.46577493983469e-06
-2.47320610131139e-05
-2.77828748345506e-05
-2.43890315848381e-05
-1.86602611427412e-05
-2.79575802870297e-05
9.81167580812877e-07
-2.57136517973491e-05
-9.94534949897448e-06
-7.20290222734346e-06
-2.77550067213666e-05
-2.98712728329488e-05
-1.25765266605074e-05
-1.68700527056016e-05
-2.67376085802633e-05
-2.89927110619286e-05
-1.5021574207403e-05
-2.54554288595605e-05
-3.28077549371156e-05
-1.4885617041231e-05
-1.48780089290638e-05
-2.41567750359784e-05
-1.54979736289554e-05
-2.02982703487156e-05
-2.04905210698539e-05
-2.38511074803982e-05
-3.37359037932599e-05
-1.58896827456278e-05
-2.26993204123255e-05
-3.51848888506842e-05
-2.44672847378637e-05
-1.77834338550618e-05
-1.28792414156364e-05
-3.24067764810725e-05
-7.81634485820593e-06
-2.50485876060689e-05
-2.50624771893342e-05
2.69821468522632e-07
-2.22568259919889e-05
-2.39308680341839e-05
-1.9685396110552e-05
-1.60527024609109e-05
-7.21113405222504e-06
-2.42845831941334e-05
-1.07136191506626e-05
-2.01183871395059e-05
-2.60933638406112e-05
-5.21781441707894e-06
-1.60236651364764e-05
-1.47853846848224e-05
-1.53222260288899e-07
-4.9925559519318e-06
6.64200281308593e-06
-7.85113273286547e-06
-2.61552389871841e-05
-2.96937013211504e-05
-2.63591075509885e-05
-6.00070492513833e-06
-1.68985204707432e-06
-1.89374489490801e-05
-2.00224964838868e-05
-1.26038221478295e-05
-7.21026309753183e-06
-2.94350928255685e-06
6.1666562796664e-06
-1.61165134773919e-05
-7.31477228267748e-06
-3.54503627380505e-05
-9.1114720227837e-07
-8.76808247795468e-06
8.39309077991751e-07
-2.04129770805825e-05
-6.08305599701365e-06
-2.38283943001967e-05
-1.44952485891552e-05
-8.48738821505827e-06
-8.57789322263456e-06
-2.06396897443606e-06
-1.42448401926914e-05
-1.74791583197996e-05
-9.25135533423885e-06
-1.23361575355181e-05
-6.2305726019597e-06
-6.3360099162957e-06
-1.85254331697515e-05
-1.52024070604869e-05
-2.07131791021405e-05
-1.30076050334149e-05
-1.62862919379165e-05
-2.54959058120515e-05
-3.42754501744446e-05
-2.43027536784939e-05
-3.1750568885951e-05
-2.02507587432875e-05
-1.82146571814377e-05
-1.35204872729397e-05
-1.42908169474871e-05
-1.51218621581294e-05
-5.67574623256423e-06
-5.41635522530176e-06
-2.37855617589138e-05
-2.16332977785834e-05
-1.21631691118063e-05
-1.86619068396647e-05
-9.52119542526859e-06
-1.58199777782691e-05
-2.18765743348854e-05
-2.41784991136851e-05
2.6570972633474e-07
-2.12162059889526e-05
-3.26494580518645e-05
-3.8179455113389e-05
-1.28658591834171e-05
-4.53023335840786e-06
-4.39248094839831e-05
-2.01807264986858e-05
-8.66767811536853e-06
-1.30149308637454e-05
-1.59413362671209e-05
-6.64523317893972e-06
-8.57360979257826e-06
-1.46373227107453e-05
-1.89121719115426e-05
-1.04602114795639e-05
-1.06070613208412e-05
-7.98454091724636e-06
-1.22449140379114e-05
-1.70933957301006e-05
-8.66240077997894e-06
-2.74907928036609e-05
-1.06227183501284e-05
-6.35188654811565e-06
-1.49772939071379e-06
-1.41888767601616e-05
-7.61016972085117e-06
-4.80773607245202e-06
-2.56499730622655e-05
-9.6551822269165e-06
-7.05309467305808e-07
-3.26794586470747e-06
-6.53507631891051e-06
-1.64664915047527e-05
-1.72752047423628e-05
-1.13701538089419e-05
-4.00251082724833e-06
-2.41861569344632e-05
-1.72287887159276e-05
-2.26390775967513e-05
-5.81106120789824e-06
-9.17898834463203e-06
-1.83879972358587e-05
-1.20507817462031e-05
-6.29151093321249e-06
3.58257635403565e-06
-1.8320143764794e-05
-2.05596491688916e-05
-1.9757559540558e-05
-2.24850201695709e-05
-1.65863921415444e-05
-1.90182028228533e-05
-3.48531227516135e-05
-7.90624469698129e-06
-1.87811413676772e-05
-2.27529287297342e-05
-2.3889944907356e-05
-7.3954113832658e-06
5.08929439639293e-06
-2.93041442834916e-05
-2.48150871898801e-05
-6.81227656004502e-06
-1.37468746974549e-05
-3.60715168389458e-06
-2.41038972030062e-05
-1.98426374709638e-05
-3.18119166309285e-05
-2.93176663217029e-05
-2.74038178369368e-05
-1.69527808466668e-05
-3.4815373887085e-05
-2.64104663468613e-05
-1.83173365775623e-05
-3.50462313669045e-05
-2.61552237535901e-05
-2.54803580756407e-05
-3.65607596456413e-05
-1.33771115708349e-05
-1.91938256384571e-05
-3.29830801727195e-05
-1.61130413775144e-05
-2.52005906463911e-05
-1.3993764972016e-05
-2.58478695700147e-05
-2.40020243973158e-05
-2.32630435047682e-05
-1.32747836533261e-05
-2.19944655011892e-05
-2.2106474036388e-05
-1.60181708706748e-06
-1.37788348994807e-05
-1.13628323485995e-05
-3.45135505177931e-05
-1.25110753113133e-05
-2.17105491314984e-05
-1.77829252422691e-05
-1.98166546937939e-05
-1.242576770658e-05
-1.52056067824217e-06
-2.40424471307613e-05
-7.88871944775916e-06
-8.45354994971053e-06
-2.24549915541098e-05
-3.44393243500992e-06
-2.30348710159194e-05
-2.3373617091143e-05
-1.69815339752603e-06
-8.69331552296915e-06
-1.70473365647667e-05
-4.39058448061379e-06
5.44323479007789e-07
-1.64828015472622e-05
-1.46592457922844e-05
-4.08044881840572e-06
-1.31740509368139e-05
8.38183239309899e-06
-1.28202589093292e-05
-2.18728921071931e-05
-1.38740185010299e-05
-1.00747974104157e-05
-1.30264470260087e-05
-2.06229333215902e-05
-7.54693475094942e-06
-1.65068735145765e-05
-3.1644575176145e-06
-3.65046595768435e-06
-4.06964121837845e-06
-1.2537569518324e-07
-1.65124435051329e-05
-1.18834394128957e-05
-7.48794670580207e-06
-7.34107953724572e-06
5.78807143529344e-07
-1.58608895991681e-05
-1.52998158928e-05
-3.20432213289703e-06
2.14956599384045e-06
-2.04191662908156e-05
-1.71360723745052e-05
-1.26322779122411e-05
-1.28581204198747e-05
-1.4997772914501e-05
-2.26464957318214e-05
-2.32407839779168e-05
-1.23848894744532e-05
-8.09771717699339e-06
-4.33784068763131e-05
-3.71166562196287e-06
-3.75279681841478e-06
-2.36433050509866e-05
-5.00331641886382e-05
-1.55860363603097e-05
-8.88517766596902e-06
4.03962071508935e-06
-2.48583157191938e-05
-2.80882058345516e-05
-1.97506114401913e-05
-2.63913485396942e-05
-1.38748670544637e-05
-2.75252742626966e-05
-2.73122138860999e-05
-1.88535979814774e-05
-1.63391127428927e-05
-2.66887133486174e-05
-1.89948922306123e-05
-8.54558657817673e-06
-3.64863347248332e-05
-1.92696472734467e-05
-1.72378349635837e-05
-1.67644785927154e-05
-1.05898915557247e-05
-3.71920893495433e-05
-2.36747378745479e-05
-1.21012633491625e-05
-2.48762867331029e-05
-1.42748448117681e-05
-3.81542387529827e-06
-2.0563538005697e-05
-2.86889919162495e-05
-1.72476822623632e-05
-1.39610575653942e-05
-8.5280545262412e-06
-7.98111699521578e-06
-1.5351106815978e-05
-2.45681734919592e-05
-6.49555668365276e-06
-2.6669494689943e-05
-2.34340863498517e-05
-8.45630328142544e-06
-6.56624562591169e-06
-1.23430472405168e-05
-5.57301005670096e-06
-1.94919080430496e-05
-1.16871926934599e-05
-5.69037769247474e-06
-2.37484612731954e-05
-1.18150797284245e-05
-2.41598196674486e-05
-1.28800766595103e-05
-2.07483545295318e-05
-1.06555992635705e-05
-1.30935448032561e-05
-7.84912343887358e-06
-2.02266405914841e-05
2.24089262065634e-06
-5.97733901775354e-06
-1.74163742677661e-05
-1.4291119568814e-05
-2.82494004239478e-06
-1.3167404490006e-05
-1.64446822665628e-05
-3.04290558537273e-05
-1.2462202206243e-05
-2.33733628964178e-05
-3.67065114283432e-06
-7.69050426487199e-06
-2.25758302182387e-05
-3.35565838654643e-05
-1.50674112540788e-05
-3.22613140677544e-05
-2.67625658054214e-05
-1.29293797329649e-05
-2.2363901031071e-05
-1.38768083959758e-05
-3.08129210351098e-05
-2.08225046000065e-05
-2.01979883474614e-05
-1.89764937773259e-05
-9.93048924030484e-06
-3.03178351116381e-05
-1.87468229031714e-05
-2.07574428010089e-05
-3.21609623700669e-05
-2.17006652206956e-05
-1.05624745355022e-05
-1.8087746791337e-05
2.23108142936444e-07
-1.11554321939401e-05
-3.84868350574337e-05
-3.50508194694058e-05
-3.8150306867889e-05
-3.16519384872879e-05
-3.02368431367217e-05
-5.7971026166892e-06
-1.37436610206601e-05
-1.83244477645108e-05
-2.71016761107153e-05
-2.27707511974754e-05
-2.03989734212964e-06
-3.37385275581078e-05
-3.45905546129197e-05
-2.8806436827232e-05
-2.14325510695143e-05
-1.54963985616527e-05
-9.66342851601559e-06
-2.60909030050695e-05
-3.76716999961799e-05
-1.8894727277322e-05
-1.48122505424697e-05
-1.22279238053444e-05
-2.08006191745817e-05
-2.10443667571328e-05
-2.92697910747809e-06
-1.68272326975203e-05
-1.00684212173521e-05
4.60434452924699e-06
-2.92896418617092e-06
-2.88367763249371e-05
-1.18489229613057e-05
-9.88349546493983e-06
-9.2248428479701e-06
4.49993067341608e-06
-9.05182321375198e-06
-2.30356655355791e-05
-6.11348105490425e-06
-1.24273553753346e-05
3.42778577556119e-06
-1.40137700850906e-05
-1.383051346126e-05
-4.93842147597721e-06
-1.40537105275847e-05
-1.77301707434466e-05
-2.22579320261981e-06
4.23726322902909e-06
-3.19741155095866e-05
-1.67160140768936e-05
-1.67659502386015e-06
-1.4979867003177e-05
-2.20659033782143e-05
-2.20685889071778e-05
-9.06918646122611e-06
5.76719709958114e-06
-3.15817446419506e-05
-2.27466512781306e-05
-1.24828592109896e-05
-3.66796288444223e-05
-1.560412104419e-05
-2.08508314577055e-05
-1.90132317997611e-05
-1.40639437663553e-05
-1.20105659843551e-05
-1.60831642074556e-05
-1.86858993432464e-05
-1.67183780248302e-05
-2.47573937462063e-05
-4.21604073925883e-05
-4.15186136697348e-05
-1.68600887385499e-05
-1.53377105304228e-05
-3.80140716976517e-05
-3.13870440163313e-05
-2.4679653998471e-05
-1.00708647793707e-05
-2.06108930847387e-05
-2.09218696461365e-05
-8.79893723806763e-06
-2.85820477282208e-05
-2.67416915237246e-06
-1.29362989127672e-05
2.18969876207851e-06
-1.8374275434399e-05
-1.5973239109313e-05
-1.20285959222428e-05
-1.23695462944537e-05
-1.24440192491457e-05
-2.51438196502383e-05
-1.96051770581506e-05
-3.04167548456136e-05
-1.67543388721571e-05
-1.8029494113674e-05
-2.07588514187068e-05
-1.76483134772572e-05
-2.18061236511076e-05
-2.31203801124858e-05
-3.55174047229561e-06
4.7804841218125e-06
-2.12755488036683e-05
-2.82961574075608e-05
-1.1993230586085e-05
-8.11933823636333e-06
-2.7861895813518e-05
-2.47087774150999e-05
-2.69265820660499e-05
-1.77855755589473e-05
-1.10593656722998e-05
-1.90712359999826e-06
-1.74030204601428e-05
-2.36073951210794e-05
-1.84699514398056e-05
-2.04031993326998e-05
-5.59504557270764e-06
-1.78342657041552e-05
-6.12097381061574e-06
-8.47434876994056e-06
-1.39236951075006e-05
1.7284955431772e-05
-1.06500522691585e-05
-2.06203405228325e-05
-5.20448388056001e-06
-7.39627779851878e-06
-1.02701616873575e-05
-8.9760506389335e-06
-8.0498446819861e-06
-2.05970440314321e-05
-1.25934982516815e-05
-6.12991385284635e-06
-1.82758131511622e-05
-1.26025796079973e-05
-1.01549496015777e-05
-3.69159938098222e-06
-3.23071280071644e-05
3.02474862183337e-06
-2.87104318880658e-05
-3.83129818123721e-06
-7.08910542770997e-06
-2.09870289733909e-07
-3.02621038741143e-05
-2.16859301795582e-05
-1.42547682802138e-05
-3.57643037996371e-05
-2.85193621595565e-05
-1.28711660176631e-05
-2.56625935254268e-05
-7.43676110794562e-06
-1.9811165053421e-05
-1.09974301069662e-05
-8.52284490027202e-06
-1.47406717231438e-05
-2.97685942201047e-05
-2.61067771280522e-05
-2.35067603021198e-05
-3.57930989966039e-05
-2.2455991057566e-05
-2.46363905966265e-06
-6.56233420019728e-06
-1.35883755929707e-05
-1.56216739017552e-05
-3.57694878028831e-05
-1.33020057404372e-05
-1.83710273521961e-05
-1.99821775980441e-05
-2.67702032796438e-05
-3.00927998748042e-05
-2.12315474552953e-05
-7.21584882649416e-06
-2.95917128524157e-05
-3.15686650834204e-05
-1.70760305546583e-05
-1.31144853291013e-05
-1.76387261970324e-05
-2.43458590546865e-06
-2.47647360204372e-05
-1.76608281612831e-05
-2.84908304746174e-05
-1.55515298720239e-05
-2.91768141723152e-05
-2.12548128800233e-05
-5.38249156962598e-06
-4.61194415956398e-05
-2.22785173811465e-05
-2.06336006336739e-05
-2.11960526795271e-05
-1.78728655512256e-05
-1.53352801791132e-05
-2.51440102164725e-05
1.73418940214374e-07
-1.98101197290903e-05
-4.6709650333816e-06
-1.57569125746639e-05
-1.14853283135847e-05
-1.88493290666816e-05
-8.69697437705577e-06
-7.51315029395819e-06
5.31427197350563e-06
-9.44781452203849e-06
-2.39620930840735e-05
-1.19187149386651e-05
1.23317213940186e-05
-4.55752942456296e-06
-2.35968446305289e-05
1.06755082385046e-05
-1.03495414262255e-05
-1.32362506836916e-05
-9.47402761602755e-06
-1.20673429492694e-06
-9.22122351693987e-06
-1.49425799470595e-05
-1.63088562688919e-05
-2.08048981075501e-05
-1.25085144486323e-05
-3.56056704463631e-05
-7.46652484468132e-06
-2.5988698598034e-05
-2.16024568936766e-05
-1.55785762512008e-05
-1.18950282648345e-05
-9.38015121811501e-06
-1.21882388091e-05
-2.65682711032108e-05
-1.93295360798567e-05
-4.13803407276514e-06
-2.66641225309651e-05
-1.66227257332254e-05
-9.17551634899058e-06
-3.46222315545555e-05
-3.33810543224903e-05
-2.48266331940867e-05
-5.15164008885127e-06
-2.80893957691331e-05
-1.17740090365548e-05
-8.49664302374321e-06
-2.10345440526557e-05
-2.23382079665588e-05
-9.57237080308539e-06
-2.0156397663067e-05
-1.55919383625627e-05
-1.76032304443281e-05
-2.43194386395309e-05
-5.12000988443549e-06
-2.22336902770091e-05
-1.40404213501862e-05
-2.92546864272187e-05
-2.12543843019592e-05
-2.12069675769735e-06
-2.4653495653059e-05
-1.54875481128849e-05
-3.43282737455849e-05
-1.36486631627502e-05
-1.52552485122206e-05
-1.56081923541186e-07
-4.51909891681787e-05
-2.11147237795764e-05
-1.21802076143145e-05
-2.14029035674149e-05
-2.23379655227191e-05
1.9999995625735e-07
-1.83361203866974e-05
-1.23550767665639e-05
4.04099552598596e-06
-8.55131786577129e-06
-2.23436177837125e-05
-9.79472452060659e-06
-1.72927117173137e-06
-3.88741350917281e-05
-3.18788431720017e-06
-6.03320177805277e-06
-2.0126539670838e-05
-2.02022422473156e-05
-1.39630889491718e-05
-1.98773780192413e-05
-1.18798707234126e-06
-1.06811911839492e-06
-6.54435048040016e-06
-1.05722718190487e-05
-2.1257764938906e-05
4.18522580525964e-06
-1.80925621400631e-05
-1.3955565679785e-05
-3.84726991223411e-07
-8.23601128900025e-06
-1.48825625273966e-05
-6.26683603079009e-06
-7.10929230256824e-06
-1.13781047017541e-05
-1.81518815356797e-06
-1.59793616416604e-05
-2.44165764369973e-05
-7.01799566495474e-06
-5.35909965463939e-06
-7.16792273253878e-06
-8.93061065272341e-06
-1.13097559968994e-05
-5.42929390133817e-06
-1.54956496845627e-05
-9.76128534581731e-06
-1.65258281596577e-05
-1.90563416642926e-05
-4.16859522216976e-06
-1.97738883366704e-05
-1.83032258061623e-05
1.53715048912912e-06
-1.16361605129723e-05
-2.78936173357144e-05
-2.24600097987768e-06
-2.03150371696941e-05
-1.62951817339746e-05
-2.83046264923829e-05
-2.31031755072338e-05
-2.8557064276076e-05
-4.14653395397869e-05
-3.35870063714341e-05
-9.50810332127801e-06
-3.70362671415318e-05
-3.2032199160036e-05
-8.98166226479518e-06
-2.97374041107465e-05
-1.22359555995327e-05
-7.46484718953318e-06
-1.16244467801499e-05
-3.01677905175593e-06
-3.44713951191425e-05
-1.91404745252643e-05
-4.16070498836608e-06
-1.98777330707681e-05
-7.35025972795259e-06
-1.0438697655044e-05
-1.51107592144932e-05
-1.37514195232553e-05
-2.34997084008517e-05
-2.46964193433591e-05
-2.29913378810429e-05
-2.7045967507557e-05
-8.60459399724692e-06
-1.31956732925553e-05
-2.43712426624748e-05
-1.19172807008861e-06
-7.69822579135983e-06
-9.81442782844193e-07
1.39584308009075e-07
-1.01546949539934e-05
-2.3848010107752e-05
-1.93545958606983e-05
-1.70879660717726e-05
-7.24650930771243e-06
-1.8476028418943e-05
-1.47609159825082e-05
-1.62359047486652e-05
7.55013899431792e-06
-1.49156345296615e-05
-2.68212198028229e-05
-1.8658027873967e-05
-2.41976958735274e-05
-1.7717619190763e-05
-1.62893391871656e-05
-1.61838163378049e-05
-6.58372488881413e-06
-1.43371345196805e-05
-1.52755641829571e-05
-1.70081377501054e-05
-7.50703677335436e-06
-2.69586097200534e-05
-2.7643762290004e-05
-1.89181276107373e-05
-2.24165971653221e-05
-1.17153519800882e-06
1.16187800445597e-06
-1.05788658270871e-05
-6.6931298812135e-06
-1.74252564198004e-05
-2.42127234136818e-06
-1.65935715385365e-05
-1.07326160265948e-05
-2.52505456162972e-05
-1.49656283679768e-05
-1.38006830317091e-05
-1.13649305363792e-05
-2.03651596696381e-05
-1.14064613290923e-05
-2.50046672977094e-05
-1.50511841668308e-05
-1.70244516527722e-05
-1.55142026741107e-05
-1.79042977589633e-05
-2.46809091775476e-05
-2.22508140991483e-05
-4.66831879443599e-05
-4.32839793006554e-07
-2.62818062030527e-05
-2.04837249231813e-05
-2.20998592568908e-05
-1.89860619383247e-05
-7.15755471364761e-06
-1.34550820786228e-05
-2.3001812773538e-05
-3.89090662181583e-05
-2.45278276882699e-05
-4.34851232059332e-06
-1.24487502514437e-05
-2.76003111464099e-05
-1.83200041040779e-05
-2.78125780632638e-05
-1.31444912170738e-05
-3.27144543240848e-05
-1.59580023712884e-05
-1.97323574802252e-05
1.77133790716308e-05
-3.97656238841877e-06
-2.56180401319863e-05
-3.36363517353693e-05
-1.71590906866876e-05
-1.47556860290219e-05
-1.00743343686022e-05
1.51457959109066e-07
-2.72634568194672e-05
-9.49447694511824e-06
-3.58946482349224e-05
-5.22905205700773e-06
-1.32337785098469e-05
-2.44184288047351e-05
-3.47961408296767e-05
-2.74944022926407e-05
-2.74955241394092e-05
-7.17415095151284e-06
-5.73259469109673e-06
-1.87603950090338e-05
-1.54319479225888e-05
-1.54725637648653e-05
-1.45435834400104e-05
-9.56713274756065e-06
-6.47515533605494e-06
4.40134469157649e-06
-6.10151872131835e-06
-1.00599775828237e-05
-9.56842882123452e-06
1.40200807067921e-06
-4.15674765611312e-06
2.94830621529815e-07
-1.47876186567909e-05
-7.33382257916132e-06
-1.29073466953839e-05
-1.89292890195643e-05
-1.97874215750579e-05
-5.13974181870997e-06
-1.01164055950272e-05
-1.18834351303611e-05
-1.27562439664183e-05
-4.66721782100673e-06
-2.13667053160557e-06
-3.03222781721745e-05
5.50609307867583e-06
-1.80324481823199e-05
1.64259229191762e-06
-1.58561236747535e-05
-1.63150135244785e-05
-1.71600013071115e-05
-2.09904158331213e-05
-3.75426843730911e-06
-1.8899682801787e-05
-2.16929591251473e-05
-1.39058289628291e-05
-7.68424799375081e-06
-1.6037090846763e-05
-6.89452437320013e-06
-9.0774431682846e-06
-6.16637709444189e-06
-3.20470611857858e-05
-6.29380147782655e-06
-2.64743016562699e-05
-1.43159220943707e-05
-4.20852047537622e-05
-3.65278177724556e-05
-1.17460205823539e-05
-2.03921730902676e-05
-3.2446239249213e-05
-1.25199832176694e-05
-3.49557378050148e-05
-2.48325570390728e-05
-3.66727325589779e-05
-7.5465738899199e-06
-2.96277263393126e-05
-1.73858302945365e-05
-3.58164037900989e-05
-2.28489771843947e-05
-1.30731502468493e-05
-9.51677985345507e-06
-1.04416697747702e-05
-3.02055210769377e-05
-2.18217411268212e-05
-2.71587692604546e-05
-2.21514390382024e-05
-1.17705386916996e-05
-2.65536736784459e-05
-1.82178346406546e-05
-1.56659451878266e-05
-1.35376452689671e-05
-3.32552684797843e-06
-2.91547856434843e-06
-2.41730594527717e-05
-1.11334285829718e-05
-2.66457851235306e-05
-2.54985009528305e-05
-3.00909565238174e-05
-1.85409076727258e-05
-6.75454696295806e-06
2.25629705438453e-06
-6.42543320566486e-06
2.45077412012674e-07
-1.62168274719172e-05
5.98915035815931e-06
-7.36339004114937e-06
-1.08466966839718e-05
-3.52734832024277e-06
1.88531077918483e-06
-1.08342197365704e-05
-3.6687863257463e-06
-4.7661104377434e-06
1.03274467934028e-06
-1.04230267204833e-05
-2.82152010364985e-05
3.60757329198145e-06
-2.05436436495732e-05
-1.37666331143239e-05
-2.51415732646471e-06
9.69877226126121e-07
-7.68549782880631e-06
-2.81756080117046e-05
-1.49906745744e-05
-1.43708733586301e-05
-1.57347233946203e-05
-5.40750642049293e-06
-1.24362311937976e-05
-2.53243616765432e-05
-1.74560381691192e-05
-5.79254728778593e-06
-8.03505635775571e-06
-1.83369423214276e-05
-1.46392368453716e-06
-2.62984070400486e-07
-1.30389737436279e-05
-1.82511201713096e-05
-3.12547345164066e-05
-1.62097336197629e-05
-9.54648718393833e-06
-4.52384085542937e-07
-2.12128831635887e-05
-1.46728395227626e-05
-2.20306401716831e-05
-1.80953034803225e-05
-1.96808185110235e-05
-2.15352026596625e-05
-1.88319135255004e-05
-2.26550538240645e-05
-3.93342647082858e-05
-1.36228099917599e-05
-1.5762058542447e-05
-1.21163945178573e-05
-2.94234430346006e-05
-2.94812400949407e-05
-2.88009724136022e-05
-7.65939504037761e-06
-3.42999203918706e-06
-1.64962637118451e-05
-2.21391018323649e-06
-2.55300053257915e-06
-5.03023895479021e-06
-1.64903795259939e-05
-1.79506415199086e-05
-1.89564050485768e-05
-3.46956646796668e-06
-1.89320996530599e-05
-3.01635088256335e-05
-1.15038915246687e-05
-1.00948449422797e-05
-6.05231320955344e-06
4.24810835743469e-08
-2.66501875538121e-05
-4.39049173081527e-06
6.63408376569048e-06
-7.36935044789727e-06
2.33938046989546e-07
-9.30611248689887e-06
-2.24337683393896e-05
-1.7364043741024e-05
2.45999167278704e-06
-1.87950207721933e-05
7.63803268359705e-08
1.10932080577489e-07
-9.2056388694326e-06
-4.05339103243092e-06
-4.71605181129319e-06
-1.8187553438205e-05
-4.59921630064373e-06
-1.15091590293246e-05
-1.01998285463543e-05
-3.85739506284982e-05
-1.02971863346791e-05
-6.60970654689955e-06
-1.3671246347599e-05
-6.7701099059579e-06
-2.56876059192391e-05
-1.69654702195957e-05
-2.26383222553091e-05
-2.2585740966532e-05
-2.15688497196113e-05
-8.29156542404827e-06
-1.91054938768475e-05
-1.33307713064063e-05
6.65204741079225e-06
-1.68081486172853e-05
-1.42733308975476e-05
-2.20244949786061e-05
-2.74090454965815e-05
-1.80636805498228e-05
-1.70043517836586e-05
-3.96889242939077e-06
-1.95885275993946e-05
-2.1143358406631e-05
-2.84106839260108e-05
-4.21254368127567e-05
1.57885281328621e-06
-2.48483410762558e-05
-2.16392277980096e-05
-1.49556750061639e-05
-3.16847063752275e-05
-4.01094192779861e-05
-1.16706769918634e-05
-2.66638283916414e-05
-1.38240525756941e-05
-2.81422422125515e-06
-2.04934721427341e-05
-3.55610734287917e-05
-1.71702857352815e-05
3.50806766850013e-06
-2.64091016759145e-05
-3.28683727582709e-05
-3.582817704216e-05
-1.63739714865204e-05
-2.52435872034407e-05
-1.66398350901559e-05
-2.08077071097412e-05
-3.09953595992296e-05
-3.02567189270979e-05
-2.82956550198138e-05
-3.38831907729741e-05
-1.30286857059869e-05
-1.78121444652438e-05
-1.30683158182527e-05
-2.01473897486644e-05
-1.46941208090693e-05
-1.11613457868189e-05
-1.87822167707799e-06
-2.73777618258888e-05
-1.22409661507506e-05
5.15218756613683e-06
-7.84708055894293e-06
-3.56697224417643e-06
-2.14847303582868e-05
-2.20826977926483e-05
-2.52864793204302e-05
-1.39348536050112e-05
-7.61331571915216e-06
-2.33945098815421e-05
-1.5211296378335e-05
-1.10830723150959e-05
-7.13687535396632e-06
-1.17339245381039e-05
-1.14452252036563e-05
-3.04416507642869e-05
-1.80009989518251e-05
7.10630376429036e-06
-9.72522154434754e-06
-1.44621726662354e-05
-9.95585274080613e-06
2.17061090259159e-06
-1.08496638796644e-05
-2.53083539640775e-05
-7.88542503287988e-06
-1.16024176882295e-05
-3.127926760964e-05
-9.21137094035897e-06
-1.73420910787935e-05
-1.20110064835283e-05
-1.2538694867726e-05
-8.16120990682671e-07
-2.15435255299272e-05
-1.49951943993349e-05
-1.74803629719101e-05
-3.23997434346203e-05
-1.28984672677555e-05
-3.31213794757036e-06
-8.50477776488945e-06
-5.68285940673968e-06
-7.06706827954961e-06
-8.11436683259226e-06
-1.59050633034034e-05
-1.47484582254163e-05
-2.19615345878152e-05
-2.84336526595209e-05
3.18072760769495e-08
-2.3904162919023e-05
-1.09412956363859e-05
-7.95046123759151e-06
-2.61730925260535e-05
-1.82553788172741e-05
-2.78376056786241e-05
-1.66329064059018e-05
-1.6958770341873e-05
-3.43044705070075e-05
-1.33965877720255e-05
-2.15789040120631e-05
-1.74534125783865e-05
-9.07716773617212e-06
-2.06742920414676e-05
-9.48267773743334e-06
-6.74113392057028e-06
-1.70747770788137e-05
-2.94972002659705e-06
-2.95219836476159e-05
-4.22946589555355e-05
-8.11383903431978e-06
-2.03403969696281e-06
-1.37310956972558e-05
-1.52964607296407e-05
-1.8226588432147e-05
-5.55359049566963e-06
-2.34640131700791e-05
-3.02668028195244e-05
-8.46626479407578e-06
-1.64859375849218e-05
-7.88758836112508e-06
-2.1595545069263e-05
-4.08472629029604e-05
-3.45283531096214e-05
-2.14433342665749e-05
-1.51781377584687e-05
4.77402137278136e-06
-2.18428599806544e-05
-1.85131855428845e-05
-2.55695098117283e-05
-1.72077638804685e-05
-1.66948540259809e-06
-4.11574649553437e-05
-1.20314850162339e-05
-1.75771387210621e-05
-1.44856200792032e-05
-7.41510607388964e-06
-1.5228191151015e-05
-1.13899093632985e-05
-1.30606852312521e-05
1.70358229825642e-06
1.08614878298543e-05
-2.62838922932033e-05
-3.69090659163895e-07
-8.67498457275789e-06
-1.07311208574765e-05
-1.82089642538079e-05
-2.14369987563617e-05
-5.56167815072034e-06
-4.60886151065395e-06
-1.8141258344481e-05
-8.75223461294595e-06
-4.15209682013121e-06
-1.55740123414262e-05
-3.54839085014376e-05
-1.81141006489785e-05
-2.34493080149419e-05
-9.61511663539144e-07
-1.26901919551446e-05
-1.9879064830335e-05
-3.15711191500159e-05
-2.74955581843407e-05
-1.02324666038101e-05
-1.95559721914898e-06
-1.08299505896421e-05
-5.06183132618925e-06
-1.12956161452118e-05
-2.91473548996404e-05
-5.39150212954851e-06
-2.92259022689404e-05
-3.39287707817281e-05
-1.66766388336873e-05
-1.29829586680262e-05
-9.66999861875333e-07
-2.21173946344281e-05
-1.63030937460041e-05
-1.47796557043772e-05
-2.15355508595282e-05
-1.56277723381289e-05
-2.5086762719429e-05
-2.37783566877461e-05
-2.99033399436266e-05
2.98825370583721e-06
-2.03493144153145e-05
-2.17468534183692e-05
-3.97480583166149e-05
-2.05392733083526e-05
-3.41575597394899e-05
-3.09867146422122e-05
-2.74804948992278e-05
-2.35338274605364e-05
-2.01619187572212e-05
-1.90050691353498e-05
-1.4273446098206e-05
-1.57789829644242e-05
-1.43701826229001e-05
-1.81770823860262e-05
-1.79740795535507e-05
-3.60850070014049e-05
-9.62348628954053e-06
-1.95352011286747e-05
-1.69525814792794e-05
-2.57228839600205e-05
-9.20794164941995e-06
-1.22030743521201e-06
-8.08027828841922e-06
-2.3572635574318e-05
-7.30467730889055e-06
-1.48400204167544e-05
-1.08352269234403e-05
-4.69956630110044e-06
-1.579773162554e-05
-2.52989447455221e-05
-7.87754884688206e-06
-3.07579115203818e-05
-2.13847535322965e-05
-2.92147626911827e-07
-1.80136452765678e-05
-1.35043971084644e-05
-1.91344624522705e-05
-8.19402956128403e-06
-5.42658000961113e-06
-2.08740410486064e-05
5.25757919736045e-06
-2.33396039676754e-05
-1.39518997768251e-05
-1.78753586676676e-05
-8.14817738821092e-06
4.2693836687975e-06
-1.17558757903336e-05
-2.20503828055858e-05
-8.3786032574871e-06
5.12103617031181e-06
-7.70345289862598e-06
-4.01670426828156e-05
-1.94521260872278e-05
-7.57393092523688e-06
-8.67384400133584e-06
-1.35987286054206e-05
-1.25158838425754e-05
-5.78109352573162e-06
-9.82322383798449e-07
-2.17245406087744e-05
-1.20909808237384e-05
-1.66401712374578e-05
-1.85471382297529e-05
-1.96187090351642e-05
-2.13866023679814e-05
-1.32060963976658e-05
-1.62214544696078e-05
-1.99759734195232e-05
-5.18312733974369e-06
-5.35236891168246e-06
-8.29065047394955e-06
-2.02678359531235e-05
-1.3697009247615e-05
-3.56964051538891e-05
-1.97843573145185e-05
-1.13075766652996e-05
-2.49947234956665e-05
-2.75692713619673e-05
-1.66004491224031e-05
-3.29609215424532e-05
-3.69718794805032e-05
-2.59026513846083e-05
-2.24134949759085e-05
-9.9124212886001e-06
-3.66992630139004e-05
-1.01463411611865e-05
-2.39573081849244e-05
-1.59299596744947e-05
-3.09995341791002e-05
-3.75400846196224e-05
-2.07097186163355e-05
-1.48268517816836e-05
-4.21860250373963e-05
-4.5880121738596e-06
-2.1674031540589e-05
-1.41483638236927e-05
-1.98394252855676e-05
-1.26133601720681e-05
-2.72998150667208e-05
-3.04394354481147e-05
-1.78710122512428e-05
-1.26167964870431e-05
5.30557820338964e-06
-1.484715302751e-05
-1.35766575290678e-05
-1.61860333415531e-05
-1.39801704841895e-05
-1.47684534667223e-05
-1.46350320574905e-05
-1.02330070415229e-05
6.31161180402136e-07
-1.02645960003866e-05
4.0529200300707e-06
-1.24674002941512e-05
-2.15075177458907e-05
-1.85998428277231e-05
-3.05183542634457e-06
-1.98847723887393e-05
-1.68277689964754e-05
-2.44239475929512e-05
7.34628695970265e-06
-9.85458071026345e-06
-2.73933663838974e-05
-1.36303404473317e-05
-1.67111049138594e-06
-9.9800471442649e-06
-1.02929145838162e-05
-3.9428991943221e-06
-1.8206749437669e-05
-5.93900875078674e-06
-5.14945368021158e-06
-5.24561684472215e-07
-5.27529446172184e-06
-6.13622084940629e-06
-1.46204413634393e-05
1.0147645780217e-05
-1.19552417179461e-05
-2.01837682567407e-05
-2.44222286853491e-05
-2.60319880845513e-05
-1.1318227724636e-07
-1.92982432714344e-05
-3.90900925372091e-06
-1.69876629013985e-05
-1.11925692268352e-05
-1.83895027362088e-05
-2.99398733328679e-05
-1.40321252774185e-05
-1.7245339251416e-05
2.82432069993314e-06
-1.35722515618302e-05
-2.72215996616923e-05
-1.18700981046647e-05
-1.57636317784205e-05
-2.70607217256242e-05
-2.17883960589128e-05
-1.22306336073891e-05
-3.93898922528136e-05
-2.5161561388795e-05
-2.7966605805893e-05
-2.79819901020094e-05
-1.7220559974505e-05
-1.50631828525105e-05
-1.62343712436377e-05
-2.99185611694232e-05
-2.66501630693318e-05
-1.27468053758735e-05
-1.63551870775973e-05
-1.22165410853273e-05
-1.75018838926735e-05
-2.24642835743276e-05
-7.95189387405061e-06
-1.8121834699901e-05
-3.11176095774643e-05
-1.54881441157938e-05
-1.29656687074285e-05
-2.59809605889325e-05
-1.62196641961744e-05
-2.77317729321615e-05
-1.3330503192665e-05
-2.83111555908008e-05
-1.36682667766923e-05
-1.6272752716557e-05
-1.75100557678682e-05
-3.14172680233411e-05
-3.91134885725617e-06
-3.75494371749113e-06
-2.07986033578578e-05
-3.05264874303194e-06
-1.35590613509207e-05
-1.07063956325802e-05
6.63998197817986e-06
-8.57523693628752e-06
-1.16130365809293e-05
-1.00723762840003e-05
-1.64199776422e-05
6.172787420956e-06
-1.4461013447893e-05
-1.93623133183815e-05
-1.56210066987205e-05
-2.32606644766408e-05
-6.48717043501099e-06
-5.66195210761158e-06
-1.38273203732254e-06
4.0919365763188e-06
-5.42394996478675e-06
-3.50828311776304e-05
-1.28618142130224e-05
-6.66809396572961e-06
-2.07328536441787e-05
-2.40721196648814e-06
-8.03994888296801e-07
-1.98368482452704e-05
-2.10429497865918e-05
-1.28092306486003e-05
-2.54801253995658e-05
-9.34348913647277e-06
-1.08735705259282e-05
-2.17588349855776e-05
-3.67388147436248e-06
-2.68617042368951e-05
-9.95425087797629e-06
-4.28258909966921e-05
-1.66860707034482e-05
-1.57734448256352e-05
-2.25318081316503e-05
-2.73600753082866e-05
-3.52114162014958e-05
-3.7692883385674e-06
-1.58401406132304e-05
-1.7138058761772e-05
-1.69361833535415e-05
-3.0288769229752e-05
-2.80336783681971e-05
-3.52578566446906e-05
-2.36250115442286e-05
-2.35550675273908e-05
-1.42578954942658e-05
-4.12013535376159e-06
-2.10900101388493e-05
-7.48167070934796e-06
-1.2216037793163e-05
-1.69389279317607e-05
-3.18933056390354e-05
-1.58579575715854e-05
-1.72928749747718e-05
-2.58721257955248e-05
-2.08244601974616e-05
-1.8047991358348e-05
-2.57200850847117e-05
-3.66714858417014e-05
-2.07527626905877e-05
-1.55156646040495e-05
-2.17910502268099e-05
-2.66196205142347e-05
-1.82088888122019e-05
-8.60112678339339e-06
-1.68393192850914e-05
-2.10410537778432e-05
-1.18905735113419e-05
-2.52165079197487e-05
-2.78918261190265e-05
-2.67975251829809e-05
-1.44186964712429e-05
-1.36177990173293e-05
-8.45270610631012e-06
-5.39434586513934e-06
-1.67907818807116e-05
-2.9044785233843e-05
-2.3206291487379e-05
-2.91594409545711e-05
9.05864822180422e-06
-8.96009276829345e-06
-8.00348431094915e-06
-1.8085331439811e-05
-2.18004896133094e-05
-2.90442301834969e-05
-2.01488251192939e-05
-5.71430928277904e-06
-2.14638320105151e-05
-2.09509363520932e-05
-1.33742015885004e-05
-1.24696420117554e-05
-2.62386205266974e-06
-1.30937042626071e-05
-1.77468272156407e-05
-2.18250263422279e-05
-2.15715576270317e-05
-1.36832364277545e-05
-5.81492131849548e-07
-2.48925397565791e-06
-9.83775823488522e-06
-3.35703838985091e-06
-7.82180759575235e-06
-1.64058641500242e-05
-2.1734803164624e-05
-5.79325972809817e-06
-1.51280925981531e-05
4.13779652628149e-06
-7.63484797383607e-06
-1.49720239418536e-05
-5.37482290271113e-06
-1.44845253990754e-05
-5.66168633620462e-06
-1.31450307605284e-05
-2.61673597052765e-05
-1.90857253461382e-05
-1.28814359857325e-05
-1.33374198016929e-05
-1.4068115699308e-05
-1.18579927381176e-05
-1.33037995822534e-05
-2.37362198436346e-05
-2.76002907824456e-05
-1.60562475796902e-05
-2.63312889146839e-05
-1.91813853256121e-05
-1.6097431357419e-05
-2.44798509276954e-05
-1.49201725404991e-05
-2.40891002403555e-05
9.32489294339185e-06
-5.80994785600097e-06
-1.1567471283425e-05
-3.26618830467755e-05
-1.6674802202811e-05
4.92683476386256e-06
-4.15163237483228e-05
-3.94577016043019e-05
-1.69538654998541e-05
-8.53314874606936e-06
-9.13111641940609e-06
-3.0324405494437e-05
-2.13566722199921e-05
-2.86511096998319e-05
-1.86355080648874e-05
-1.02116329883004e-05
-3.16800786326259e-06
-2.86782593988774e-05
-1.53589872293264e-05
-2.7015398102161e-05
5.90779101407281e-06
-8.13306881052187e-06
-1.73537661740963e-05
7.14302176538738e-06
-1.32998261594784e-05
-1.42856014505305e-05
-2.4178273116328e-05
-2.05185061310188e-05
-1.99934385561349e-05
-2.41212723867615e-05
-2.20473004621937e-06
8.37302888154666e-06
2.90094557042154e-06
-1.07539650800481e-05
-3.17111837583354e-05
-1.63864288236686e-05
-8.89609161212254e-06
1.48285406973371e-06
4.94154692827001e-06
-1.64435561569471e-05
-3.0796192911811e-05
-9.36878690818765e-06
-3.89625593990932e-06
-8.92225307416717e-06
-1.0587471554084e-05
-4.73118837500456e-06
-1.02948488849864e-05
-1.19962271484078e-05
-1.04492637231497e-06
-1.40131710494706e-05
-1.81863580387552e-05
-1.81219912426101e-05
-7.61959151951557e-06
-1.52240028402459e-05
-2.80092470778906e-05
-2.00628026842e-05
-7.37566024506428e-06
-1.26111910636551e-05
-2.44802791213232e-05
-2.47553697234449e-05
-2.61444252499305e-05
-9.41045107667029e-06
-1.76086155452949e-05
-3.01892910399583e-08
6.6676644146974e-06
-1.16276374317475e-05
-9.91579067171429e-06
-1.45915328234758e-05
-3.23254503540242e-05
-3.17217157344307e-05
-2.07834999316682e-05
-1.17868290840164e-05
-7.06566298307752e-06
-2.67129479957893e-05
-1.15939008095952e-05
-3.41697913848738e-06
-9.82712093994781e-06
-1.96493441751048e-05
-3.04892062211346e-05
-2.45423037888719e-05
4.70517204767008e-06
-1.95717793438068e-05
-1.8925986324612e-05
-1.65997304443821e-05
-3.36802900035989e-05
-1.3895379588402e-05
-1.15598339248652e-05
-2.39862028746752e-06
-2.20272448821228e-05
-1.84975046608394e-05
-2.24300812510864e-05
-2.22861870679478e-05
-2.97051293837378e-05
2.95060788872325e-07
-1.52443995144739e-05
-8.50892850342865e-06
-6.25386509617283e-06
-1.00160828304284e-05
-2.46958750378753e-05
-1.66860438750979e-05
-8.62539153888554e-06
-6.9110290782097e-06
-1.12033599794971e-05
-8.39967220106836e-06
-1.51997062929717e-05
-2.16170702615653e-05
9.24170882840345e-06
-1.76340808758034e-05
-2.75261066065844e-05
-2.34222252220361e-05
7.74724643278962e-06
1.46967657665139e-05
-1.15324171843707e-05
-1.2428271911327e-05
-9.91669524398155e-06
-1.12613352040021e-05
-1.02171310496662e-05
-6.85943503922662e-06
-2.69698778786383e-05
-5.46764379257359e-06
-5.76156227356213e-06
-6.02873612404163e-06
-2.15272336515019e-05
-2.43650197245217e-05
-1.42087500153001e-05
-2.81499722462868e-06
-2.43907689382143e-05
-2.70888664234388e-05
-2.69358260398769e-05
-1.11751809401655e-06
-1.64399250066175e-05
-8.67763930437557e-06
-1.34494720208103e-05
3.01748367167356e-06
-7.83226189130289e-06
-3.97163771964091e-05
-9.27997014686319e-06
6.39420345395691e-06
-9.64937037739189e-06
-2.6200663028308e-05
-2.03741691821655e-05
-4.21935143338103e-06
-1.31397436395106e-05
-1.31337284810731e-05
-1.62759983167971e-05
-1.72685508615038e-05
