# Supplementary material for: Research on computational propagation and identification of mine microseismic signals based on deep learning
Source: PLoS One. 2025 Oct 22;20(10):e0334641. doi: 10.1371/journal.pone.0334641 (PMC12543183; doi:10.1371/journal.pone.0334641)
Supplement: S10 Data — (ZIP) [file pone.0334641.s010.zip › 000101100001595.xlsx_0.txt_24.txt.txt]

-3.6146573376656e-06
-1.03564742588597e-05
-8.11722200528875e-06
-1.64280708360701e-05
-6.45853400478946e-06
-2.920034013111e-06
-6.89085014159293e-06
-1.62731817781535e-05
-9.79834992577675e-06
-3.24059138345479e-06
-1.20313502500112e-05
-3.33823647772844e-05
-2.11428567113335e-05
-3.37941510759955e-06
-1.13416945155771e-05
-1.28464421881642e-05
-1.07264728654124e-05
-2.63852144556065e-06
-1.68321286079886e-05
-1.86115355371018e-05
-1.02831152920277e-05
-5.75624827491234e-06
-2.28438269879065e-05
-1.19797047542924e-05
-1.2886578539785e-05
-2.44949042609599e-05
-1.94532989252769e-06
-4.22034311175544e-06
-1.47999452940257e-05
-2.10846587870256e-05
-9.42585477346344e-06
-1.35556656452807e-05
-1.57492536137098e-05
-2.3819833848595e-05
-1.42676617387391e-05
-2.26030603710682e-05
-1.51243684225109e-05
-3.61615466003735e-05
-2.60834279808233e-05
-7.27736244037468e-06
-1.20074246512343e-05
-7.52040102540706e-06
-2.96235543638003e-05
-1.75729887266786e-05
-2.10224779486664e-05
-1.21730119558435e-05
-1.21655566372062e-05
-2.10247951521257e-06
-1.59036428979158e-05
-1.60946142901598e-05
-1.77815475528278e-05
-1.39932178730503e-05
-6.26881776872728e-06
-1.0862971963138e-05
-3.43171048583906e-05
-3.96294751973213e-05
-5.10588003037031e-05
-3.08504461567172e-05
-1.38741506702937e-05
-1.95112926319005e-05
-2.73237227643394e-05
-2.49923182923629e-05
-1.51394501507795e-05
-1.50013467761687e-05
-2.15308385172158e-05
-2.00884057373564e-05
-2.13500615910863e-05
-2.02168864006044e-05
-1.85937679731644e-05
-1.66187778115653e-05
-2.47535469140447e-05
1.03340885606143e-06
3.47517224103787e-06
-8.46953074814116e-06
-2.85190297447044e-05
-2.4972725288764e-05
-2.27786912117884e-05
-3.29241085365275e-05
-1.311966392502e-05
-2.55229586326582e-06
-9.05822595499124e-06
-1.722285503126e-05
-9.96903360431367e-06
-1.52775786954489e-05
-1.91566010082761e-05
-3.80015978188071e-06
-1.08602532699551e-05
-1.32683946010366e-05
-2.6199278769286e-05
-1.35662023707691e-05
-1.46191318611375e-05
-4.40648439858832e-06
-1.10740752978642e-05
-1.82675037076153e-05
-2.41682504623432e-05
-5.07353931857015e-06
-1.58173772628547e-05
-3.41678652839798e-05
-1.22451398461832e-05
-2.71271345337118e-05
-1.59758963973263e-05
4.11867560823857e-07
-1.51989188741769e-05
-1.7749202563487e-05
-6.63696484726094e-06
7.84210064192765e-06
-1.75626689243358e-05
-4.10223159959185e-06
-1.57573005008251e-05
-1.94384579279968e-05
-1.84596158505941e-05
-2.04846058786723e-05
1.98249842806224e-06
-3.51084403129559e-05
-1.62326122846574e-05
-1.6331550548941e-05
-2.02014359583564e-05
-8.36457412312876e-06
-1.98366214896179e-05
-1.0434677948338e-05
-2.51501733173503e-05
-2.00684624359265e-05
-2.2763723353133e-05
-2.06444946362661e-05
-1.94740644076635e-05
-2.37221847619414e-05
-3.11624327217187e-05
-8.51413659174799e-06
-3.48720218454112e-05
-3.43871999378826e-05
-4.41318923921537e-05
2.36869670312512e-06
-1.23283665225637e-05
-1.49525134005577e-05
-1.39037815317158e-05
-8.76439958391663e-06
-1.28484484535583e-05
-1.94938738134662e-05
-2.644017421121e-05
-1.0739386799574e-05
-1.67311041152808e-05
-3.24287307732334e-05
-1.33754565754552e-05
-1.00993430033908e-05
-2.88625082637068e-05
-2.25169403411126e-05
-2.01723513419523e-05
-2.64244983774327e-05
-3.21812306632347e-05
-1.78643229421593e-05
-3.09196250620825e-05
-2.43964001009264e-05
-6.94707962369855e-06
-1.10273956068313e-05
-2.99089302562956e-07
-2.09290097647494e-05
-2.39393487439751e-05
-2.82991214313671e-05
-2.41392461428763e-05
-3.71130388453513e-06
-1.14751806523127e-05
-1.91410644693788e-05
-2.20637762000982e-05
-1.09602904104e-05
-2.06635439489454e-05
-1.25371275417404e-05
-1.99262668225425e-05
-6.89626916076202e-06
4.38454117111775e-06
2.99437185499838e-06
-1.82699168710441e-05
-1.49695093834269e-05
-5.14020057344258e-06
-3.77123508850835e-05
-2.15296439384901e-05
2.24208814786154e-06
-1.31109332698782e-05
-1.25240228061344e-05
1.18986740283092e-06
-2.09171334748587e-06
-1.38066184688713e-05
6.83171975885931e-06
-7.29760643332149e-06
-8.62041256498537e-06
-1.40840555010638e-05
-1.41363217620678e-05
-1.09986315888621e-05
-7.14769492975499e-06
-5.38774825617292e-06
-1.16032392674637e-05
-2.97978338678567e-05
-7.5836818145471e-06
-1.61310046727956e-05
3.19677463145653e-06
-1.55083710118123e-05
-2.12106332862235e-05
-4.90906910595229e-05
-2.15739836182851e-05
-1.42573295769114e-05
-1.73821159439966e-05
-3.13627512444984e-05
-4.43726206649089e-06
-3.25240746750672e-05
-2.24459656827492e-05
-1.78498359800042e-05
-1.45589173742584e-05
-3.32659103325547e-05
-2.98824546609299e-05
-6.85024931566116e-06
-3.88667622948234e-05
-2.42994112174671e-05
-1.46166301036191e-05
-1.90024520596631e-05
-1.63885309769565e-05
-1.74287099163887e-05
-2.22240129637224e-05
-1.66036050841618e-05
-2.37920784689229e-05
-2.71850140809907e-05
-3.10638017674853e-05
-8.2211343643718e-06
-2.96900769228044e-05
-3.41159830278779e-05
-2.22025112088777e-05
-4.15839552587341e-05
-1.53095355253748e-05
-1.38792633815557e-05
-2.14449492756823e-05
-2.32989229099592e-05
-4.46758197318967e-06
-2.43940586025006e-05
-2.32919618998902e-05
-1.93186882941959e-05
-1.83768288848662e-05
-1.96150122407662e-05
-2.89462312155517e-05
-1.16082490023848e-05
-2.4130082734458e-05
-3.66357770554183e-05
-1.03144556302275e-05
-2.10649989048917e-05
-2.12926468710988e-05
-1.69169145370563e-05
-1.90782930025856e-05
-1.00636457953972e-05
-9.65088673605379e-06
-1.88179602291876e-05
-1.51562079517472e-05
-1.36259968559111e-05
-1.13356593757252e-05
-2.36942234984854e-06
-8.52818749939972e-06
-7.70765055615217e-06
1.03152954257635e-07
-8.73082642101758e-06
-1.03494627369973e-05
-1.72804233389526e-05
-8.86263451673378e-06
-1.96527914989782e-05
-2.68339062223614e-05
-1.29333858648236e-05
-4.79689605138758e-06
-2.65531157368894e-05
-2.44316385718124e-05
-1.62058928004621e-05
-1.53297063063471e-07
-4.82694179658212e-06
-2.15755599114771e-05
6.8346900694035e-06
1.24172543003469e-06
4.79434520209363e-07
-3.27967346910675e-05
-2.86336876165997e-05
-7.56461063546072e-06
4.28746052711091e-06
-1.046773094425e-05
-9.48405021797269e-06
-1.6071160390571e-05
-1.78402332480476e-05
-2.11107078799916e-05
-4.70994700148014e-06
-2.07993007283674e-05
-7.16995870376366e-06
-2.13875912015123e-05
-2.26659658432842e-05
-1.85476008531807e-05
-2.25996262791879e-05
-2.45679457094609e-05
-1.46465447811313e-05
-1.97710456944862e-05
-1.31936412034943e-05
-1.97195312537073e-05
-2.85647986200279e-05
4.52312269636908e-06
-3.73670149147041e-05
-2.52437377903036e-05
-2.17794584037067e-05
-2.04962458075296e-05
-3.2967029360372e-05
-2.37470023864117e-05
-9.88741387364316e-06
-8.14939359771905e-06
-2.21936820922818e-07
-1.95495828605555e-05
-3.15736834657287e-05
-6.40597516838929e-06
-1.88194491229428e-05
-1.61433697060051e-05
-1.37465066115596e-05
-1.05956856078577e-05
-1.08807278869261e-05
-1.92532839903409e-05
-2.51898883145841e-05
-3.03648203511704e-05
-3.06532170740121e-05
-1.90626112168234e-05
-1.73380166852493e-05
-2.64755035530583e-05
-3.92220088021942e-06
-1.82638167135401e-05
-2.82137735832851e-05
-2.30064367607542e-05
-1.39586175445892e-05
-2.13746831352495e-06
-1.98991146735447e-05
-2.14561546766279e-05
-1.00227586165419e-05
-1.73112836080866e-05
-1.51184404635421e-05
-1.06394799678275e-05
-8.92314346003011e-06
-2.26271946659837e-05
-5.74374499988646e-06
-1.37450796125128e-05
-3.91175404320401e-07
-9.020130759185e-06
-2.05639802790582e-05
3.61929910609092e-06
-1.22776555067909e-05
-1.47803748382816e-05
5.31616056892222e-06
-1.61613653634246e-05
-2.88810052643295e-05
-6.10205262379563e-06
-1.68440160602003e-05
-1.71287561770569e-05
-2.05189618399712e-05
-1.47042870463723e-05
-3.55255765386844e-06
-3.24301639731465e-05
-5.67995159109539e-06
-2.26536705931918e-06
-2.74350957293289e-05
-5.11772406312724e-07
-8.69359649030422e-06
-1.7963066886979e-05
-2.08783449133652e-06
-3.32911119524104e-05
-1.08493921807623e-05
-1.9297670596063e-05
-6.17465928327232e-06
-3.39755158551747e-06
-3.85632731444459e-05
-3.60736037452017e-05
-5.82489126647929e-06
-2.15472008691695e-05
-4.38652717727086e-05
-3.00738955187539e-05
-2.56098957147778e-05
1.37248298665859e-06
-1.97262752917644e-05
-2.64375525136032e-05
-1.07103438926431e-05
-8.23846199931607e-06
-3.26169692633391e-05
-3.4817638534304e-05
-3.14528151732325e-05
-2.33370548161697e-05
-5.37547414981543e-05
-1.14782696553242e-05
-1.85137373115665e-05
-2.45292369338012e-05
-2.238244870602e-05
-4.19814743585549e-05
-2.87646955921623e-05
-1.22098258717857e-05
-4.63937941730034e-06
-1.7705660784411e-05
-5.51127010919885e-06
-2.35243059649495e-05
-1.87525458935177e-06
-2.49260174771313e-05
-1.20023401693844e-05
-8.89434247560772e-06
-1.55739618667206e-05
-2.00173994324521e-05
-8.7480770413515e-06
-1.13622528279853e-05
-1.76497937285932e-05
-1.72374425347794e-05
-3.22394693747341e-05
-6.22449164474389e-06
-8.78076811760651e-06
-3.48244529053598e-06
-1.5362934299875e-05
-2.26008631831e-05
-9.23922247300928e-06
-2.25104998457196e-06
-1.02422667985689e-05
8.02342872497047e-06
-3.77352022424752e-06
-5.99386493426527e-06
1.6723626813473e-06
1.28463665727006e-06
-9.86294116024917e-06
-1.98351424979427e-05
3.5659600881144e-06
-5.07371996774057e-06
-2.39868849349141e-06
-4.70391617771015e-06
-2.60676562763189e-05
-1.42536508195854e-05
3.3763524385335e-06
-1.49137260065782e-05
-1.1115101606917e-05
-4.9876360189252e-06
-1.4497628791619e-05
-5.17989000510287e-06
-7.68568472689239e-06
-1.29006615647153e-05
-2.38404296851314e-06
-1.92267536836802e-05
-1.44901511111692e-05
-9.56188742384352e-06
-1.51261532088225e-05
-8.363878556146e-06
-2.85004734148133e-05
-2.00651120741254e-05
-2.99405963038818e-06
-6.27006126491386e-07
-2.54079000366278e-05
-3.49806496832542e-06
-2.16933132893975e-05
2.86437391667378e-07
8.70452538893257e-07
-2.23126935937749e-05
-1.12855564622056e-05
-2.05141068238505e-05
-1.53991184244865e-06
-3.15061625794712e-05
-1.28545211020754e-05
-3.9282149349864e-06
-2.34250515170661e-05
-2.50243834589368e-05
-1.00221148275256e-05
-1.76848549330947e-05
-6.60461266195332e-06
-2.37539089574674e-05
-2.52864501707302e-05
-2.4120631022742e-05
-1.24034384977361e-05
-1.99722387853041e-05
-1.57038401207112e-05
-2.00045695051643e-05
-6.35772160183141e-06
-3.99552004326867e-05
-2.44668114341577e-05
-6.3602330211917e-06
-4.85123559077588e-05
-2.21750457398262e-05
-1.40316296162918e-05
-7.91945455343569e-06
-1.50553129824005e-05
-2.76849301991591e-05
-5.98624406739712e-06
-2.48528307759036e-05
-1.32580528779028e-05
-2.27720895321623e-05
-1.14249138744852e-05
-2.0062221943264e-05
-9.87552815191862e-06
-2.28784421623034e-05
-8.02173281048722e-06
-8.68832445057555e-06
-2.15749380130988e-05
-5.85869681216542e-06
-2.20513502079998e-05
-1.48963143348251e-05
-1.91641485445828e-05
-2.34399875331041e-05
-1.1621512629833e-05
-2.04178116494466e-05
-9.56985470838261e-06
-1.69773438621501e-05
-1.42396406056169e-05
-1.02858826847396e-05
-1.09732697304437e-05
-1.11557513004018e-05
1.84409045809485e-06
-2.20950561649226e-05
-2.40616635191563e-05
4.8552367993166e-07
-9.94289364688223e-06
-2.0631034509962e-05
1.28810442596429e-06
-2.10376922705327e-05
-2.04240394319739e-05
7.33261879360004e-07
-1.05785640205608e-05
-2.87281285669464e-05
-6.49252328260994e-06
-1.64873272418816e-05
-2.19607423933418e-05
-3.0059281000849e-05
-1.04682869963474e-05
-2.03775723964637e-05
-3.56683187912704e-05
-1.55809648331695e-05
1.19355966181445e-06
-2.22529698536421e-05
-2.32752008425855e-05
-1.64679359651943e-05
-4.49605761683486e-05
-2.13612956280791e-05
-1.39155759018113e-05
-2.46110986323372e-05
-2.75543993532806e-05
-5.60149177411e-06
-2.1800232316574e-05
-3.42358812263377e-05
-2.86070809815851e-05
-2.49470282667752e-05
-2.52704523257733e-05
-2.89708009424515e-05
-1.62521323669866e-05
-2.98376755230194e-05
-2.21408233290278e-05
-2.12226752030971e-05
-2.76114307139909e-05
-3.25818998675325e-05
-2.09797957110815e-05
-3.29608080715923e-05
-1.90421865350051e-05
-2.4394494129441e-05
-2.14197503766145e-05
-1.52968120145264e-05
-9.36672602443665e-06
-4.03989614657115e-05
-2.49977176570795e-05
-1.51923882347131e-05
-2.95987268732002e-05
-2.91156564458846e-05
-3.87552962304015e-05
-1.78008074002326e-05
1.13943573638524e-05
-5.60561077986971e-06
-8.09579900543597e-06
-1.32934956244244e-05
-2.90587241262864e-05
-1.91575456108755e-05
-1.45501632925545e-05
-9.35714468950772e-06
-1.77190453434992e-05
-5.68393351159972e-06
-1.99750298709466e-05
-6.11206518700493e-06
-1.67379511000318e-05
-1.22039012991763e-05
-2.2550455573898e-05
1.83892137258799e-06
-1.23917243805362e-05
-1.32181826284422e-05
-9.02003734556515e-06
-1.90106762621437e-05
-2.52324505720457e-05
-1.86184659360473e-05
-1.04238131909745e-05
-1.94114605256966e-05
-7.90484683884639e-06
-2.04177995650681e-06
-1.35150068333821e-05
-9.90451263718006e-06
-6.57199110776751e-06
-1.94510402293403e-05
-2.64222030645259e-05
-3.7012006608977e-05
-2.50825359006826e-05
-1.13765796197674e-05
-1.27676493275219e-05
-1.40626564537333e-05
-1.51216354618135e-06
-1.43688172344728e-06
-6.3402481018877e-06
-1.62902481938068e-05
-4.95123282832259e-06
-7.46507386269957e-06
-1.06577647310045e-05
-2.78804176732073e-05
-2.56080864978283e-05
-1.87424503894345e-05
-1.02243674624482e-05
-6.33972021860376e-06
-5.41517509966897e-06
-2.11585670633554e-05
-2.50571058089899e-05
-1.79907645113153e-05
6.33957275305246e-06
-2.715028309577e-05
-2.13339109740389e-05
-1.86292375039949e-05
-2.76482868926743e-05
-3.18358362061841e-05
1.59527130733912e-06
-4.83057592412e-06
-3.90038349182346e-05
-1.58292371687003e-05
-1.62633754794432e-05
-4.53028848457795e-05
-3.3258252372337e-05
-2.98788813983151e-05
-1.8334219985952e-05
-1.97490082041879e-05
-2.37870136303262e-05
-1.78215813624168e-05
-2.3961043354335e-05
-1.43313093171946e-05
-1.6837480918194e-05
-2.78235342677749e-05
-1.24692681049399e-05
-2.18471784288542e-05
-3.62877654885086e-05
-3.74918649290227e-05
-2.24795267995325e-05
-3.53517066252383e-06
-1.20879349116852e-05
-2.01563266111348e-05
-2.000667031777e-05
-2.18892258990566e-05
-6.3358644467621e-06
-2.33446490844736e-05
-3.4322588768989e-05
-1.16867113105786e-05
-1.05513285782107e-05
1.58845233422311e-06
-7.64057166780613e-06
-2.0782700693911e-05
-5.68127849782521e-07
-1.79755796793261e-05
-3.04662786557143e-05
-2.79436709539626e-06
-3.1151286897744e-06
-6.9880133718114e-06
-1.70669798681713e-05
-1.32746806173694e-05
-1.46910477883727e-05
-1.38869239628141e-05
-7.858757753064e-06
-2.05266119487241e-06
-4.91185310809912e-06
-1.33280128327789e-05
-2.39508370618155e-05
-2.17030359413699e-05
-1.98236152363263e-05
-1.4017688164132e-05
-5.67485560232968e-06
-2.0204314316128e-05
-2.38334097317585e-06
-1.14602753573334e-05
-4.77012283674039e-06
1.66058320317787e-06
-1.36083066845492e-05
-2.03944259367815e-05
-1.77193863711075e-05
-5.3406504110314e-06
-1.56518305024784e-05
-2.84682557687406e-05
-1.97168169221361e-05
-1.03691019434381e-05
-2.17244129078486e-05
-1.90442183158036e-05
-1.50595711013751e-05
-2.72084916778952e-05
-1.79382231941473e-05
-2.04707383568064e-05
-2.14710147112152e-05
-2.12118489794662e-05
-1.97183156798615e-05
-3.75977023944848e-05
-2.90176099617038e-05
-1.41116853494805e-05
-1.41396147857628e-05
-2.60566456051797e-05
-2.82116693099407e-05
-1.58062305122728e-05
-2.27409955888741e-05
-2.49474951378339e-05
-2.25870247635765e-05
-2.6148902997167e-05
-1.12899891704491e-05
2.7968660874435e-06
-1.34225147040869e-05
-2.73608362727012e-05
-2.25633458043508e-05
-1.08884409650335e-05
-2.94908461663284e-05
-3.88291041176295e-05
-1.76477272037028e-05
-7.31323933974031e-06
-2.25108300251513e-05
-2.50516158860165e-05
-1.04668892616961e-05
-2.44027802293097e-05
-3.17404516047491e-05
-2.30351506453558e-05
-1.48143400851359e-05
-1.95436919460847e-05
-5.57871010235571e-06
-2.81048958976565e-05
-2.17048981594074e-05
-2.53609571087122e-05
-2.65668348053414e-05
-1.88967093500895e-05
9.28607842311482e-06
-4.32600729416717e-06
-2.80674236319272e-05
-1.5375849784505e-05
-2.08461528220652e-05
-1.29983343601531e-05
-1.42989629245773e-05
3.74100186917782e-06
-1.38419626672375e-05
-3.22745592648656e-05
-8.74480210686872e-06
-1.93790727140272e-05
-2.48187675549036e-05
-1.21898249529923e-05
-1.58431670989697e-05
-2.72583805408727e-06
4.78114151678016e-06
-3.19718209854214e-06
5.76984289805601e-06
-2.74243202793117e-05
-7.48751876237667e-07
-3.56515540313591e-06
-4.87876714237358e-06
-1.09046368105376e-05
-2.97960739380908e-05
-1.49564647312735e-05
1.28091120523371e-06
-3.82833061090572e-05
-1.50699454615102e-05
-1.50983279722173e-05
-1.49763570852619e-05
-1.50133354239741e-05
-2.16652878065078e-05
-9.84547773043644e-06
-2.54891915292269e-05
-7.07644066087652e-06
-3.39465568586468e-05
-2.2590587859916e-05
-3.59892788543816e-05
-1.65045197710112e-05
-1.64145755308027e-05
-1.48982549090294e-05
-8.09419575373755e-07
-2.13416738590969e-05
-2.36213434305348e-05
-6.84533954342143e-06
-2.29967102303552e-05
-2.73797552741489e-05
-5.25766263368472e-06
-8.64619394933891e-06
-2.11423535097693e-05
-1.67311723879697e-05
1.54624328280886e-06
-5.4912760982853e-06
-2.31587143567128e-05
-3.41384049819763e-05
-9.06138541357265e-06
-3.29712242958426e-05
-1.8460526434752e-05
-2.41637691115398e-05
-2.21290770069687e-05
-2.64933111021685e-05
-4.16339108602344e-05
-5.68488133381036e-06
-1.26630764577467e-05
-2.31304528259385e-05
-2.39823370751485e-05
-2.49285470382107e-05
-1.65977704109871e-05
-7.90347614553546e-06
-7.5436847056672e-06
-1.40576104625524e-05
-1.86250487550492e-05
-8.16623605405631e-06
-1.37949470209259e-05
-2.53389357922492e-05
-2.35130051711736e-05
-9.90168980438628e-06
-1.42143846298082e-05
2.59593150877953e-06
4.19834627299086e-06
-2.65539031063154e-05
-2.14684441500535e-05
-2.78856361128565e-05
-1.73911858541757e-05
-1.25656638374166e-05
-1.9347799390527e-05
-1.53919400329306e-05
4.39391680055901e-06
-1.65742067886154e-05
-8.93268794727978e-07
-1.32934182055681e-05
3.64004195613283e-06
-2.25324913864051e-05
-2.76201276115993e-05
-5.66831432228912e-06
-4.71379484089563e-06
-9.12400093500735e-06
-2.26273699519415e-05
6.39694117866467e-06
-6.27864124369945e-06
3.29641552117132e-06
-5.3280102920915e-06
-1.55509408799438e-05
-2.94520119560562e-05
-1.31363445455783e-05
-1.79415666947654e-05
-2.4210181200269e-05
-8.8422136005297e-06
-2.39493106601301e-05
-1.72760926088817e-05
-4.20939464363233e-06
-5.25629521907378e-06
-1.57204836681327e-05
-1.55962346012032e-05
-1.57335234349786e-05
-2.38815828466944e-05
-3.87435414432202e-05
-2.757320236694e-05
4.25964496309835e-06
-1.91297955804699e-05
-4.6000356787998e-05
-1.03446271399871e-05
-3.36205255586143e-05
-5.67874393043998e-06
-3.4380963324049e-05
-3.49974081982041e-06
-1.17283148746865e-05
-3.75730588994821e-05
-1.88390676418544e-05
-1.45774963797509e-05
-3.6182951762058e-05
-2.54991924051156e-05
-1.88480414639845e-05
-1.44216225221518e-05
-2.35083007623884e-05
-2.25138244667549e-05
-2.37794771799702e-05
-1.36480957647201e-05
-3.76172879721166e-06
-1.9253947758689e-05
-1.76138857517759e-05
-1.34278264170422e-05
-5.26626877036705e-06
-1.67052731299211e-05
-3.29200197013644e-05
-3.7614010880474e-05
-1.88322585035034e-05
-1.52963289894861e-05
-2.33042199932234e-05
-9.38120645795683e-06
-1.36213840406878e-05
-1.01239489293513e-06
-1.79658214089298e-05
-2.4769577100792e-05
-1.56575295868646e-05
-2.1989002084002e-05
-2.05418115587734e-05
-1.02516480195446e-05
-2.63997762936685e-05
-1.92561803115278e-05
-2.06608185303608e-05
-1.14503388784342e-05
9.24073908745306e-07
-2.01302138060967e-05
-2.13317239893789e-05
-1.33914000726058e-05
5.41144985572525e-07
1.24647362370186e-06
-2.94552896406834e-06
7.80112328551264e-06
-7.4655627369851e-06
1.13229550571041e-06
-6.20661562559354e-06
-1.92955222073223e-05
-9.6311519362834e-06
-1.80164760376428e-05
-3.14639702606496e-06
-1.37565103628978e-05
-1.67298791398416e-05
-1.56013305758337e-05
-1.09792232342119e-05
-2.77784030054956e-05
-4.80443407549624e-07
5.51467466073069e-06
-7.10302659602648e-06
-1.61466793010403e-05
-1.47795533930538e-05
-2.24898194701195e-05
1.16709992733632e-05
1.04162246507569e-06
-1.14397485411711e-05
-1.8716140107876e-05
1.01017103083574e-06
1.73515891428975e-08
-1.64983145210923e-05
-2.04636178003768e-05
-2.96295592412233e-05
-4.51160119177458e-06
-3.06211906522985e-05
-2.22148524576941e-05
-1.40198191791091e-05
-8.49680753358511e-06
-6.9731502576679e-06
-2.03135262903433e-05
-1.187410402389e-05
-3.09487770801062e-05
-1.67783268036016e-05
-1.9359027874551e-05
-2.74122996256239e-05
-2.56118297047052e-05
-1.63631744131966e-05
-2.93838835365143e-05
-1.71392649259575e-05
-1.53015395581911e-05
-1.54107005475762e-05
-1.47829161027591e-05
-1.38837920069771e-05
-1.1896643921438e-05
-1.30025352594668e-05
-1.82148055809725e-05
-8.10042913481782e-06
-2.25846295979398e-05
7.02834938975917e-06
-2.32987018312636e-05
-1.97830279751542e-05
-1.23121351321448e-05
-9.63201230680361e-06
-1.45227844161147e-07
-9.98763582143539e-07
-2.36629303195695e-05
-1.23602328937363e-05
-1.30631945219164e-05
-1.06457785858363e-05
-1.47551086290421e-05
-2.77226202187099e-05
1.91649408172752e-06
-1.32729892214376e-05
-1.58659794035263e-05
-2.6421409486808e-05
-5.66199533507082e-06
-1.11055901939841e-05
-1.28820141336724e-05
-1.58732736439532e-05
1.0384705353571e-06
-4.98771790532343e-06
-1.13154848117552e-05
-7.53515144259019e-06
-1.21331167408764e-05
-2.12799510207848e-05
-1.52692962576165e-05
1.39299455238597e-06
-4.07118721596902e-06
-1.27978685465476e-05
-1.4154994947516e-05
-3.37230235982303e-06
-7.2144038331712e-06
-1.53048991887194e-05
-1.12048775393575e-05
-1.82189778606834e-05
-2.31319044308063e-05
-4.52853054511252e-06
-1.05086734972997e-05
-2.6922634211178e-05
-1.54846182288413e-05
-2.41899426118499e-05
-2.94635936042889e-05
-1.14167403276975e-05
2.14362194532218e-06
-3.10414515807495e-05
-7.32530074516223e-07
2.56058479727303e-06
-2.08717297187596e-05
-6.14425745890391e-06
-2.02332360841166e-05
6.53793694591803e-06
6.99754261900638e-06
-1.2861451422697e-05
-2.08663976166922e-05
-2.0256527867245e-05
-1.72449609077959e-05
-4.34107569912642e-05
-1.82940895349121e-05
-3.15959364921286e-05
-1.65309537063976e-05
-2.10593840549844e-05
-1.61178188811572e-05
-2.35720246563758e-05
-2.2521605315357e-05
-3.16071562629197e-05
-3.12885887984179e-05
-4.04538482072436e-05
-3.76700426378455e-05
-1.35453491549953e-05
-3.50465512305972e-06
-2.71214115176192e-05
-2.19997164009645e-05
-4.31371988443025e-05
-3.79399208448012e-05
-4.78803331193001e-07
-6.74713658938673e-06
-2.3659560833489e-05
-1.76779513705449e-05
-2.48910771546074e-05
2.2381238227206e-06
-7.05588332448934e-06
-2.4667416637592e-05
-2.04221989031562e-05
-1.80141502559018e-05
-1.85015019391362e-05
-1.89366114962778e-05
-2.86789888464151e-05
-1.44629090467477e-05
-1.94883051358479e-05
-2.01413307773035e-06
5.27752160658792e-06
-1.00533081919408e-05
-3.33455430213848e-05
-5.2688211104766e-06
-1.17301872272669e-05
-8.45632814999451e-06
-2.12964389836049e-05
-5.16020216279987e-06
-8.56762513654229e-06
-1.31072706028737e-05
-2.75208446466166e-05
1.19697080609933e-06
-7.55363577787109e-06
-1.86498662155923e-05
-1.17410434383674e-05
-3.22787089629679e-06
-2.26274038293987e-05
-1.27940637492955e-05
-1.5404466832938e-06
-1.80342356555574e-05
-1.79074115679747e-05
-1.95450970127286e-05
-1.17872679038798e-05
-2.43463354147145e-05
-2.31715026647422e-05
-4.79405040933722e-06
6.71862386107715e-06
-2.37149838570876e-05
-2.77026160437021e-05
-2.87509065655304e-05
1.67768498577134e-06
-8.15867387622415e-06
-1.87004305569505e-05
-1.26289609974122e-05
-1.55113125901883e-05
-6.41305962809295e-06
1.74042359830187e-06
-2.15124475880585e-05
-2.43637900622259e-05
-3.32740619314881e-05
-7.96141476377046e-06
3.55995066333606e-06
-2.2795898992528e-05
-5.06099823039681e-06
-1.52812982813686e-05
-3.45991324995873e-05
-1.50174039920711e-05
-2.26349697431551e-05
-1.11212802280493e-05
-3.00600440838141e-05
-6.56151742435412e-06
-1.33057141060632e-05
-1.642381224274e-05
-2.5690090106623e-05
-2.82630603364171e-05
-1.05033373155501e-05
3.4653079997327e-06
-1.87233036535385e-05
-1.39465351008254e-05
-1.21550870501315e-05
-2.08339563529042e-05
-2.89930097244162e-05
-3.29037328185624e-05
-2.1632281909218e-05
-3.17273407991578e-05
-1.49985512705006e-05
-1.49118581221892e-05
-1.7679236165749e-05
-2.38488583834282e-05
-1.9580090826244e-05
-1.68896953693621e-05
-1.71521119559194e-05
-1.95081037915167e-06
-1.18971507394121e-05
-3.56385817126805e-05
-1.13268118018429e-05
-3.88385929036943e-05
-1.56602367315215e-05
-1.49942742321674e-05
-1.39942063085127e-05
-2.11141865818531e-05
-2.1802698752445e-05
3.32231082048544e-06
-1.40178799626496e-05
-2.27228047361536e-06
-3.00492795894583e-05
-1.06782435407952e-05
-5.6068782307864e-06
-1.01448213041826e-05
-2.55958433434999e-05
-2.87825027667843e-05
-8.02540762094971e-06
-3.48995737298871e-06
-4.03486998986235e-06
-1.0978430594424e-05
-6.42344560785154e-06
-1.70784969745988e-05
-2.82357709879085e-05
-8.2040470956961e-06
-4.10608522676576e-06
-1.22773504293141e-05
-6.94737112012829e-06
7.48091964377479e-07
-1.49484808768441e-06
8.8165914337634e-07
-1.32313501905554e-05
-4.17187796948389e-05
-2.2283113592929e-05
-2.341059428841e-05
-9.73822353016699e-06
-8.14738212268836e-06
8.71669072539958e-07
-7.75575330592593e-06
-1.39131121655677e-05
-6.5045615288163e-06
-2.10261040489839e-05
-1.39522723923055e-05
-1.44082004430129e-05
-1.34578336191381e-05
-7.19402999338434e-06
-1.04957279700584e-05
-5.7802254962863e-06
-2.10318795744292e-05
-2.57898003317217e-05
-2.79420070019195e-05
-3.20458418131005e-05
-1.82158935925522e-05
-1.43829275361203e-05
-2.23276714214245e-05
-4.56721081725199e-06
-4.21458767647492e-06
-3.06482994033646e-05
-2.51954542576662e-05
-1.37665449251801e-05
-2.00442328180078e-05
-3.54261756913916e-05
-2.20287494688157e-05
-1.89548002030918e-05
-1.46433327319323e-05
-2.40258600278225e-05
-1.10276132204707e-05
-7.57389480011802e-06
-1.74225318381508e-05
-3.68992562483677e-05
-5.9802718710525e-06
-2.12135804942285e-05
-1.98650440583505e-05
-1.61055916928119e-05
-1.14680486983498e-05
-1.42304934488092e-05
-1.24288497440859e-05
-2.88685331324522e-05
-1.80597429629349e-05
-2.32540045851678e-05
-1.85975818355424e-05
-2.73760497320432e-05
-1.56508105561402e-05
-3.61750588470257e-06
-2.48981587376463e-05
-1.89579621595882e-05
-1.67294088682329e-05
-1.01084250911212e-05
-2.82561757346048e-05
-9.89232755347536e-06
-6.94512114528656e-06
1.13177683337306e-05
-1.18918577976468e-05
-1.2525768042252e-05
-2.17914956728235e-05
-7.50806432022194e-06
-2.98967708045437e-05
-1.9253045545422e-05
-1.63338034867598e-05
-1.28116184446037e-05
-3.7873707934816e-06
-3.3021372698163e-05
1.17509510796702e-05
-1.17101736696778e-05
1.40838084013332e-05
-6.80871715371906e-06
-2.21553343514259e-05
-3.31789406581699e-06
-1.85342857691387e-05
2.028563763448e-06
5.95346717516071e-06
-1.76138946536524e-05
-1.70647575973683e-05
-3.55500038096255e-05
-3.48208489824212e-05
-1.19660702371364e-05
-1.51577911250914e-05
-6.97979673081526e-06
-3.11485749766155e-05
-2.13042661719032e-05
-5.03488680251514e-06
-1.90008174263768e-05
-1.18372103443271e-05
-1.70456566325049e-05
-2.72367127174981e-05
-2.52230476983935e-05
-1.4777556528926e-05
-1.28836991515383e-05
-1.98979146809838e-05
-3.43276409088931e-06
-3.30415219557937e-05
-2.31571750759072e-05
-1.64062373745406e-05
-2.91958137141791e-05
-4.5901678618832e-05
-2.89995916603957e-05
-9.72021867515448e-07
-1.49425538137501e-05
-3.18378612846273e-05
-1.59834177267573e-05
-1.69668212641689e-05
-2.2557420032947e-05
-2.12695539845959e-05
-3.08427578582065e-05
-1.33506517656574e-05
-2.79846388310633e-05
-2.06341458494597e-05
-2.17650993400733e-05
-1.70585075058457e-05
-2.75877738392806e-05
-7.11548886088997e-06
-3.10919595848914e-05
-1.7749240194893e-05
-3.0150081686546e-05
-1.13951037492617e-05
-1.95136072545265e-05
-7.56905786477696e-06
-1.37093945277608e-05
-7.7715410820066e-06
-4.69957589720019e-06
-1.30065877080035e-05
-5.38154311359999e-06
-2.13368150419105e-05
-1.2990790027375e-05
-1.6052964453034e-05
-1.41449349329146e-05
-3.10397622885976e-05
-4.83731917108765e-05
-1.15793160757848e-05
-9.30174695460583e-06
-1.36039754820881e-05
-1.01244074330645e-05
-2.30647389879175e-05
4.37810080371742e-06
4.92161518488339e-07
-8.90831561994894e-06
-3.14922175625369e-06
-7.94479899042991e-07
-2.77573399169044e-05
-8.21869123688237e-06
-8.20148072469905e-06
-3.07698966958963e-05
-1.72999694215164e-05
-6.22141108721719e-06
-2.23716225269897e-05
-1.4106736679197e-05
-1.18426457966377e-05
-1.0311475351663e-05
-8.56047374487584e-06
-2.69069692024229e-06
-1.88852260452155e-05
-1.20945124297557e-05
-9.71882855298336e-06
3.62180522507229e-06
-3.5969751582144e-05
2.42694096740619e-06
-7.72879447693383e-06
-2.20662520324794e-05
-2.5509008466709e-05
-8.5588686193601e-06
-2.25802193905922e-05
-7.61725334149362e-06
-5.77967387199224e-08
3.09263915244412e-06
-1.12305464812616e-05
-1.23851086202735e-05
-8.12616990382419e-06
-5.92715696168959e-06
6.67572565054256e-06
-3.19855642237555e-05
-2.09725152513862e-05
-2.54326699684615e-05
-1.25156999866594e-05
-1.18249700035203e-05
-1.58045646716042e-05
-1.21922323685624e-05
-1.74311147658944e-05
-2.59855654096726e-05
-4.23105539502886e-05
-2.31967393460677e-05
-8.4657400410025e-06
-2.10690118998603e-05
-8.22729317542174e-06
-3.02982592951089e-05
-1.06920863126899e-05
-3.02472609388912e-05
-9.85157502518034e-06
-1.03655251391032e-05
-6.15152334727809e-07
-1.26531771248669e-05
-1.19035316407924e-05
-2.61736455361705e-05
-1.01939466990484e-05
-2.25174846727732e-05
7.64553800878308e-06
-5.78082675952987e-06
-1.41143477434094e-05
-8.23023351454333e-06
-2.00994077534645e-05
-1.08339357652504e-05
-4.37509615794653e-05
-9.88929756951486e-06
-2.20248442906061e-05
-7.68482950532136e-06
-1.39954816058435e-05
1.68299296565064e-06
-2.06893528874152e-05
-1.88200615307814e-05
-5.8056308988919e-06
4.43193105997424e-06
-1.55964618818988e-05
-2.15948979818183e-05
-1.51385546553977e-05
-2.06231643050454e-05
-4.94465079976357e-06
-3.58122115616124e-06
-5.68359678225611e-06
-8.37801169816015e-06
-1.02490174963161e-05
-8.44658058770926e-06
3.36908462339144e-06
4.16914692039182e-06
-2.21478269256022e-05
-3.27664986754865e-05
-2.2444229266212e-05
-1.37105575608803e-05
-1.61905994739112e-05
-1.33621597800253e-05
-2.56240907467583e-05
-1.07041050427212e-05
-2.3318169702627e-05
-2.20090662131233e-05
-8.09567317690598e-06
8.54936547088351e-06
2.91518439419016e-06
-1.95894699384858e-05
-8.33424130116792e-06
7.93599087122595e-07
-2.16965600492627e-05
-2.01659449423286e-05
-3.54216495703725e-05
-1.93652234430497e-05
-1.20781136577842e-05
-3.34058387597806e-05
-2.27238244368935e-05
-8.39379254819991e-06
3.68163624444015e-06
-1.90344983552128e-05
-2.82702693226309e-05
-1.01954804453696e-05
-8.08380516956468e-06
-1.48461564830594e-05
-2.12234531865529e-06
-3.00246779134945e-05
-3.20276564977219e-05
-2.07616232893735e-05
-1.89791287443728e-05
-2.62184937786852e-05
-1.63996647337625e-05
-1.74206702290977e-05
-2.52635435444088e-05
-3.48960393717139e-05
-1.277270130904e-05
-5.42325903663827e-06
-2.40822410416797e-05
-2.48511354248075e-05
-1.71486940513458e-05
-1.52565816458421e-05
-3.1164457636654e-05
-1.42203095634483e-05
-7.92220906940835e-06
-1.49707853355383e-05
-3.63197761960968e-05
-2.5267561837081e-05
-1.87123738117215e-05
-1.25464960504219e-05
-1.53072547117924e-05
-7.44237813058424e-06
-2.26993295647812e-05
-2.45856500774294e-05
-1.64903774916167e-05
-1.30760582808555e-05
-2.69057346351824e-06
-1.88013589831189e-05
-9.2338285495929e-06
-1.78230523169469e-05
2.06459858536458e-06
-8.1271074120334e-06
-3.52344493690877e-05
-1.97807906415164e-05
-1.78414377311224e-05
-2.10007423786666e-05
-2.43288838000213e-05
-8.19265512555546e-06
-2.77409714750809e-05
-2.28422678107698e-05
-1.83419749971903e-05
4.89792529261689e-06
-3.40477217503507e-05
-1.38193351270741e-05
1.59952025150162e-05
1.38043592515672e-05
-1.04285749685737e-06
-6.19447518743405e-06
-2.11651172812639e-05
-1.61343324257273e-06
-3.70216093753072e-07
7.25232852749744e-06
4.11062983469338e-06
-1.15354315210175e-05
-2.83906387432899e-05
-1.48239429690748e-05
-1.45470681093233e-05
1.84645671001844e-06
-4.11467402021089e-05
-1.56413496429122e-05
-1.23290758241777e-05
-3.56400517233632e-05
-1.96519562780324e-05
-2.74092462657593e-05
-1.31959994416175e-06
-2.32488161082122e-05
-2.61125242608874e-05
-1.79215613681706e-05
-1.61891188705519e-05
-2.02195282517093e-05
-2.21152142024671e-05
-2.02963432000359e-05
-1.79559300593209e-05
-2.16318258930299e-05
-1.76987200940026e-05
-2.85541102142994e-05
-3.0107940005711e-05
-1.73748421519276e-05
-3.92749652355524e-05
-2.48964705431333e-05
-1.34806596811302e-05
-3.86903451645824e-05
-1.34496207950347e-05
-8.64417441720316e-06
-1.32093261637914e-05
-3.5750000544288e-05
-1.34649619766472e-05
-2.12031253745081e-05
-1.85791604479503e-05
-2.15460307385446e-05
-2.26760612887711e-05
-2.67973435308076e-05
-2.42895953169438e-05
4.42034737178296e-08
-1.01312606549796e-05
-2.37414577534657e-05
-2.67313121305738e-05
-1.17380514623326e-05
-1.72409939798779e-05
7.35870428541404e-06
-1.0799359801761e-05
-1.86920899029448e-05
-1.85681582688878e-05
-3.53165030996464e-05
-2.42676025300598e-05
-1.80240954711396e-05
-8.48030165181712e-06
-1.74843959511314e-05
1.35057012905145e-06
-3.48448427066394e-06
-3.34888794943873e-07
-1.26704002395589e-05
-9.911252528922e-06
-2.9281120909987e-05
-1.62618600288103e-05
-4.73721873864961e-05
-2.46061356609686e-05
5.98682816835972e-06
-2.1571044538433e-05
4.60563145356374e-06
-1.16643853537843e-05
-2.24508399099266e-05
-6.82677021080456e-06
-2.37368607430794e-05
-3.76546363802794e-07
-3.37585726274586e-05
-2.53257583985328e-06
-2.5272258408619e-05
-3.12744329732769e-05
-6.05998815427949e-06
-2.62604054172988e-05
-1.0981928881674e-05
-1.76456837346604e-05
-1.34893565971073e-05
-3.48328937792803e-06
-2.77600285837273e-05
-2.5741315134627e-05
-7.65707697935748e-06
-9.9563230705854e-06
-2.37551516206153e-05
-2.06009760877251e-05
-1.34644480009914e-05
1.82671228479391e-06
-6.42556365550884e-06
5.25841866038334e-06
-1.95335642050626e-05
-7.11722085971389e-06
-9.24627796330051e-06
-1.49852042159375e-05
-9.40925311262976e-06
-1.9297581316708e-05
7.20026988608753e-06
-3.62153440939805e-05
-4.31393119769237e-06
-3.49361344390736e-05
-1.8525269625534e-05
-1.64732959521017e-05
-1.24728805130219e-05
-3.32402872284648e-05
-1.49147882336308e-05
-2.58149345705685e-05
-4.27783136251068e-05
-1.40126382504795e-05
-1.87646061725077e-05
-1.95400583547805e-05
-2.2093923263575e-05
-2.26008302440346e-05
-1.83475843969127e-05
-8.82336000353909e-06
-2.65545162692044e-05
-2.64311329513211e-05
-2.89335368225125e-05
-2.4268954426734e-05
-2.85795231625974e-05
2.12116858036708e-06
-2.49067990565353e-05
-2.02076939745432e-05
-1.72235220473673e-05
-2.27297357271095e-05
-2.52111977969186e-05
1.02061677745536e-05
-2.92288154512738e-05
-1.0054452232991e-05
-7.70414982659212e-06
-2.09652422711654e-05
1.24140873013831e-06
-9.23160853616249e-06
-2.74593168967385e-05
-5.80047345390151e-06
-1.09820099337125e-05
-1.69991160139009e-05
-2.05294757520896e-05
-2.09014756052487e-05
-5.87521025900393e-06
-7.01700902253739e-06
-3.98910506311658e-05
-6.83626879996137e-06
-2.70467256479489e-06
-2.94708808443174e-06
-1.46648228273051e-05
-6.0475940694214e-06
-7.50502104473847e-07
-1.10901161600999e-05
-5.35414170783284e-06
6.74645685667275e-06
-4.00324878484852e-06
8.97899129243631e-06
-1.26711246513572e-05
-2.18604457084049e-05
-1.48673721747353e-05
-1.62923516464292e-05
-5.76132896384376e-06
5.20208956400115e-06
5.20885788116611e-06
-2.33137683917569e-05
-2.29294836720003e-05
-9.40874773505836e-06
-1.08318168691805e-05
-8.18068292689612e-06
-9.75963331514163e-06
-9.33773268516345e-06
-1.73179027256685e-05
3.38149378637934e-06
-2.22799827494411e-05
-6.22047995665496e-06
-2.46137105036762e-05
-2.16398038202898e-05
-1.44983644816765e-05
-1.68703954575175e-05
-1.93785736318837e-05
-1.39395825409385e-05
-3.25587062546314e-05
-1.97870650072113e-05
-2.10050501569987e-05
-1.44227648641126e-05
-2.22275723510888e-05
-2.17226910778446e-05
-1.70916244217652e-05
-2.50602779170343e-05
1.56175889064972e-06
-2.5667552472584e-05
-2.61130267412497e-05
-2.60482643472489e-05
-2.75901457320691e-05
-2.85074846145468e-05
-3.08549784924017e-05
-1.20188779209302e-05
-1.77440704115478e-05
-3.48246882496614e-05
-1.84589368892134e-05
-1.23104164755383e-05
-1.43036189320269e-05
-4.48532063121662e-05
-1.83030248938474e-05
-2.32314497520264e-06
-2.30829376787073e-05
-2.4489543046462e-05
-3.06943390391969e-05
-2.46413144648075e-05
-2.21764102668711e-05
-1.85954179582215e-05
-1.62741337947108e-05
-1.35710461069049e-05
-1.51726948198923e-05
-3.22979261629047e-05
-2.94489984931884e-05
-4.09087419994362e-05
-1.45608537386672e-05
-2.67742320846381e-05
-4.03750043702912e-06
-2.75835706792615e-05
-1.42250365409756e-05
-2.16380769939092e-06
-2.28360222329649e-05
-2.49438133935193e-05
-2.10103832710589e-05
-2.47902971020066e-05
1.10694222319579e-05
-1.23654120413259e-05
-2.24496987718032e-06
-1.76729999170347e-05
-2.19840061270688e-05
-1.29945728677328e-05
-1.15887379784059e-05
-1.62596077997073e-05
-1.48454689745338e-05
-1.72705389198984e-05
-1.33099256087951e-05
4.79572829477886e-06
-1.64447391754511e-05
-2.25179228770262e-05
-1.69638818587914e-05
1.60606291574113e-06
-3.17339729012661e-06
-2.24582301757667e-05
-4.11110018034046e-05
-4.84904677967414e-06
-1.94335742298675e-05
-3.82155197303396e-05
-4.12157665295485e-05
-1.3263436669735e-05
-1.63861111700711e-05
-3.88739574152901e-05
-2.2485252175919e-05
-2.34482344296795e-05
-1.23281241550063e-05
-1.91354514299082e-05
-2.62056897878253e-05
-2.43241923931702e-05
-1.10743372002243e-05
-1.18556093806598e-05
-1.94148239150917e-05
-2.19757129327955e-05
-2.27177504145442e-05
-1.05341859992835e-05
-2.15489740405133e-05
-1.75828602949556e-05
-1.61440649820175e-05
-2.36360030456386e-05
-1.60999184361361e-05
-1.29584312018031e-05
-2.53442459522418e-05
-2.67337479836185e-05
-3.0412799914124e-05
-3.93243096947393e-05
-1.98988153057597e-05
-1.46207093681405e-05
-1.43698511031449e-05
-2.6857406162245e-05
-3.25883519319036e-05
-2.85208233126378e-05
-2.36606493238264e-05
-2.74013786251813e-05
-2.3240041166039e-05
-1.63294507005242e-05
-4.55918713492771e-05
-1.64463338775799e-05
-1.39767890198103e-05
-1.73546351534603e-05
-2.62722381329088e-05
-7.50144343422809e-06
-3.27674032079844e-05
-1.43908716575894e-05
-2.79516268967444e-05
-1.53793158845805e-05
-6.92675375343608e-06
-1.56532852975364e-06
-1.06129524339025e-05
-8.84947816663824e-06
-1.17915694941119e-05
-1.79635189895545e-05
-1.939871038299e-05
-1.52044351830097e-05
-2.23441322381882e-05
-7.48501272722816e-06
-8.86328416064065e-06
-2.62478854835657e-05
-1.44537068949579e-06
-2.48264733254355e-05
-8.58592381402648e-07
-8.34571767072038e-06
-1.04771925235677e-05
-1.91507780634306e-05
6.70546367726271e-06
-1.99942247004665e-05
-2.03983866127823e-06
-1.64578617569263e-05
-2.19940772335183e-05
-3.51912965488786e-05
-1.18474697056662e-05
-3.36367376951989e-06
-1.35524908148332e-05
-7.60678137409266e-06
-1.94858659727255e-05
-1.71314346933685e-05
-2.09997870153517e-05
-4.13800330693443e-06
-4.80204577002855e-06
-3.35427973268827e-05
-2.48598972107757e-05
-1.42980916049904e-05
-1.006357736139e-05
-7.89685410941382e-06
-2.340841085059e-05
-1.38598736768098e-05
-1.38573126516128e-05
-1.8704470818866e-05
-3.483259015628e-05
-1.97312651448591e-05
-8.49748748886693e-06
-6.32010098696517e-07
6.68262085509915e-07
-2.04983044187852e-05
-3.57408429938702e-05
-1.87302893687836e-05
-3.0459109235984e-05
-3.76489210582117e-05
-2.63067170478159e-05
-2.51544458649374e-05
-1.79943123113691e-05
-3.25258954513861e-05
-3.84585564650794e-05
-1.89811268200463e-05
-1.87621701892971e-05
-1.76234367766659e-05
-1.53394778441126e-05
-2.28393051493788e-05
-2.43085653699577e-05
-2.91307812548739e-05
-2.75417749919764e-06
-1.73203100024177e-05
-3.01886510593991e-05
-6.28197955340491e-06
-2.50027050088974e-05
-1.72530219266088e-05
-1.36102234381832e-05
-1.12848361581277e-05
-1.55037745350175e-05
-2.19252714813892e-05
-2.77000679166027e-05
-1.48800491196985e-05
2.53980129356698e-06
-1.57281699758996e-05
-2.21624108954386e-05
-1.92206436408794e-05
-1.53110706468425e-05
-1.67672689288949e-05
-8.94494249853987e-06
-8.28712195162505e-06
-2.04788660408776e-05
-1.42416742715815e-05
-1.06948196117262e-05
-1.01870873188515e-05
-2.37336777004782e-05
-1.66422773948048e-05
-1.41753582281729e-05
-2.31486273416975e-05
-9.57826317186389e-06
-1.93914135918796e-05
-1.73304266019587e-05
-6.86304963032039e-06
-1.01441407881638e-06
-1.3408650120663e-05
-1.38398369684334e-05
-6.29989009564596e-06
-9.25447118729823e-06
-5.05526957562816e-06
-7.5561419622139e-06
-6.80405364409826e-06
-1.32659650616202e-05
-2.44200548439393e-05
-1.95893014960317e-05
-1.30035693441042e-05
-1.67219334252013e-05
-2.85328826393263e-06
-2.30548427136746e-06
-2.01211635243288e-05
-2.75839569545938e-06
-1.38058325443437e-05
-8.61509520041904e-06
-1.98309039954309e-05
-2.85662349227759e-05
-1.38258669779729e-05
-5.60086384829899e-06
3.85390131532255e-06
-2.23171565727016e-05
-2.67990475385239e-05
-2.35822247139541e-05
-3.28940763286555e-05
-2.48265381098939e-05
-1.17601129426562e-05
-1.35822832921869e-05
-1.29492299974728e-05
-1.16189538755399e-05
-5.79219230257909e-06
-1.66319564810856e-05
-2.37772341617449e-05
-2.87434967867543e-05
-3.71485880406967e-05
-1.98707232195688e-05
-9.48260112123218e-06
-2.63143169215917e-05
-3.59825084042476e-05
-2.14429557081119e-05
-3.42715202236092e-05
-1.31713109046452e-05
-1.34088681712364e-05
-1.20420177031421e-05
-2.30337454476733e-05
-1.86681107888447e-05
-1.83601476300999e-05
-3.11164317417183e-05
-3.38286354438644e-05
-4.22985166201589e-05
-2.8250269097239e-05
-7.88127965741325e-06
-2.13302759927889e-05
-4.07970373432673e-06
4.31097414786613e-06
-3.44001830717999e-05
-1.4735547266804e-05
-1.33398822200504e-05
-2.56481308290711e-05
-1.61105487317823e-05
-2.62636253714772e-05
-3.6579518174487e-05
-6.17546641267691e-06
-2.15904469497438e-05
-2.04426392966922e-05
-1.7001184038254e-05
3.70769266902225e-07
-2.68986549415955e-05
-1.72164794611686e-05
-1.85159298448965e-05
-1.14617749165579e-05
-1.69151480932399e-05
-1.70806114986004e-05
-2.73538468994036e-06
-5.63653668952951e-06
1.16172675366357e-05
-5.53436077156842e-06
-1.8008478021243e-06
-8.85018139472454e-06
-4.04967775243816e-06
1.34458644460859e-05
-2.2031633696953e-05
-4.39138717752769e-06
8.37347756150377e-06
-1.47707804094196e-05
-1.99401993977229e-05
-1.47530242341534e-05
3.07033806262927e-06
-4.45952723920002e-06
-1.68795747839492e-05
-2.18025079603616e-05
-2.07168017644631e-05
-2.35046394499579e-05
-3.45173649000945e-06
-2.01373106198607e-05
-1.72179278807395e-05
-2.23322250356905e-05
-2.42098928042441e-05
-1.0541219765719e-05
-1.97052269953454e-05
-1.51325513919765e-05
-3.37446589402534e-05
-2.30390022010018e-05
-8.84306000106028e-06
-1.93159894827864e-05
-1.57004899473544e-05
-1.76929624061581e-05
-1.65232742564523e-05
-2.07716937247473e-05
-1.77554088576136e-05
-2.12770581679889e-05
-8.35676177468889e-06
-1.76419389164079e-06
-3.17851252793033e-05
-3.74372096482093e-05
-1.02828407215565e-05
-3.30925703905114e-05
-1.63034834444147e-05
-2.68720265348558e-05
-1.86283345205114e-05
-3.44432110057486e-05
-9.57202309976122e-06
-2.89442977545369e-05
-3.40384967556493e-05
-1.57383723338204e-05
-2.06098312474981e-05
-2.99641572324863e-05
-2.42563061966701e-05
-1.43077415210613e-06
-2.77865988660185e-05
-2.70491655227771e-05
-2.42915758897953e-05
-4.51519537328895e-05
-2.47630771572113e-05
-1.73237085989839e-05
-2.09627920159178e-05
-7.27787012780463e-06
-3.12359911946092e-05
-2.66410775190011e-05
-1.94512930348943e-05
-5.3278191989367e-06
-9.55378451109801e-06
-2.27563968994085e-05
-1.0330551432285e-05
-1.0452424234071e-05
-3.3907669564053e-05
-9.75499300933802e-06
2.73644377072326e-06
-7.54688709293216e-06
-2.80602391137763e-05
-2.81542085842945e-06
-6.63767921667398e-06
-2.08949031788686e-05
-4.8991268346195e-06
1.16388791503855e-05
-9.65939810894215e-06
-1.30877850456504e-05
-1.84798140429254e-05
-1.38449649544514e-05
-1.76179793045966e-05
4.5435645416277e-06
-2.22981445539864e-05
-9.66819162279968e-06
-2.88978155605821e-06
-1.37574383668938e-05
-3.05255745205674e-05
-1.79911038428188e-05
-2.82085624017779e-06
5.30175851379645e-06
-1.55052403773616e-07
-1.35711012664297e-05
-9.71246376694762e-06
-1.5146507941099e-05
-1.56022466160159e-05
-8.56495140289517e-06
-6.5738233126748e-06
-1.62895952679299e-05
-2.9008999225277e-05
-2.23144630541815e-05
-1.55656961435924e-05
-3.30302410184184e-05
-1.54085456848663e-05
-2.5358599244175e-05
-8.53131718880234e-06
-1.32690772127061e-05
-1.56735123406738e-05
-1.76613463442502e-05
-9.72820548432933e-06
-1.94148330425022e-05
-1.13048313879405e-05
-3.31419373897542e-05
-1.5755178483851e-05
-1.3326260197915e-05
-1.26052938450992e-05
-1.34782074877092e-05
-1.48105081799536e-05
-3.26981388408374e-06
-2.82798353090101e-05
-2.54690626998495e-05
-2.21359431395437e-05
-1.24268504043151e-05
-3.00891616083415e-05
-6.22308804334966e-06
-2.53943766877447e-05
-1.66974533670002e-05
-2.01194827934547e-05
-3.07600718241478e-05
-1.14166524506901e-05
-4.01840719809256e-05
-1.61983456486179e-05
-2.79629584621432e-05
-2.37228390505744e-05
-3.86497698295257e-05
-1.35285185878353e-05
-2.58960423565009e-05
3.73849000350103e-07
-2.53082496050392e-05
-1.02038233974017e-06
-2.25061354254756e-05
-1.43014173819437e-05
-1.79183046731028e-05
-7.19924224812226e-06
-5.98211642301862e-06
-1.91423446543833e-05
-1.88484834950646e-05
-2.15560051826789e-05
-3.9528100076438e-05
-5.37909545241815e-06
-1.29442874498155e-05
-5.53809043771831e-06
-1.80905353817547e-07
-5.57853060295415e-06
-1.68899366158165e-05
1.46081150988257e-05
8.46286328322359e-06
-5.40967580396294e-06
-2.33825438387083e-05
-1.2890644033363e-05
-2.18643130595566e-05
-1.28822935882001e-05
-1.82974566701269e-05
4.19991235517054e-06
-7.38188217916518e-06
-2.45239111718799e-05
-3.05103517659617e-05
-1.2568512772347e-05
-1.20319582750447e-05
-2.369710554959e-08
-6.42257559988158e-06
5.32743547624901e-06
-1.07773221116405e-05
-7.98331961173086e-06
-9.06167809114091e-06
-1.2799570010612e-05
-1.15981182231067e-05
-1.64140826723687e-05
-2.29348354390644e-05
9.30434546884355e-06
-2.10804050922666e-05
-2.77189357179951e-05
-1.70334335690221e-05
-1.28489809890291e-05
-4.46137867806992e-05
-2.77768707964389e-05
-1.08343293326647e-05
-1.18398604244274e-05
-1.42213648953568e-05
-3.84820806378406e-05
-2.90349960701989e-05
-1.78104642457547e-05
-2.14314980914246e-05
-1.06233794861603e-05
-1.95346491042603e-05
-3.25781670673091e-05
-1.40959244702605e-05
-3.88376836942814e-05
-1.31142823556334e-05
-4.49658431928628e-05
-3.20511070623742e-05
-1.9138234862212e-05
-1.7532299467251e-05
-1.379071391447e-05
-1.26581774884815e-05
-1.73370204303919e-05
-2.7334911098508e-05
-1.05797254362649e-05
-1.73123391860489e-05
-1.56087775553639e-05
-1.81397117019724e-05
-4.00244279244639e-06
5.96695338015031e-06
-1.55418654591669e-06
-2.95786482640399e-05
-1.5031882301826e-05
-1.78022988052792e-05
-1.44069400478136e-05
-2.90511168992311e-05
-1.07159395163965e-05
1.12672012667069e-06
2.95646172730423e-06
-2.88024845450554e-05
-3.1435649587399e-06
-2.65964661930467e-05
-2.36095907626089e-05
-2.36158367385322e-06
-2.06167708080932e-05
-1.46327652097667e-05
-1.12995652103628e-05
-2.53127089736121e-05
-2.69363453886975e-06
-1.23795732395637e-06
3.09461849608877e-06
-5.31651283499944e-06
-2.48957024169555e-05
-1.56621390919983e-05
-1.62350691041378e-05
8.92206822786365e-06
-1.60668208484602e-05
-1.3248300597032e-05
-3.92989798152125e-07
-6.26790233216798e-06
-1.31874149344739e-05
3.25961552900329e-06
-2.18706760642676e-05
-1.62440834586198e-05
-2.90309540031572e-05
3.45067336508664e-06
-6.23065662799739e-06
-2.13870589759625e-05
-1.89180863554064e-06
-1.25178364434909e-05
-2.33258212894509e-05
-2.31797223438375e-05
-3.13964092408096e-05
-1.54331702042769e-05
-1.52947011087227e-05
-2.73925370581848e-06
-2.15012136511284e-05
-2.46382324406385e-05
-1.81936286726211e-05
-3.23983326323986e-06
-2.65166984534762e-05
-1.72495601143275e-05
-1.11977548728182e-05
-3.62937519645317e-05
-8.87540818001542e-06
-2.71688334313264e-05
-1.18450159582655e-05
-2.68107504238385e-05
8.17622797312595e-07
-2.53663269735615e-05
-1.42430764312491e-05
-1.82612827630852e-05
-1.61137803333544e-05
-3.22751756179992e-05
-3.03087243488199e-05
-3.41577253718795e-05
-2.03632519236506e-05
-9.0940937436518e-06
-2.42384766882592e-05
-3.62370002218597e-05
-1.46997014968231e-05
-2.62052171942336e-05
-3.69456830687049e-05
-1.28898386710074e-05
-1.18618955719069e-05
-1.99704853484069e-05
-1.22276935712964e-05
-1.34533755416015e-05
-3.16993903515235e-05
-6.51612102907408e-06
-1.30970792604808e-05
-2.49808662796911e-05
-2.65004936473288e-05
-5.22161394964086e-06
-2.0398908367545e-05
-2.36183610824323e-05
-1.98815665005021e-05
-3.12493004149288e-05
-3.46256405066679e-05
-1.8647886704472e-05
-4.33760765357189e-07
-7.74091603369595e-06
-1.61650707445281e-05
-1.30681592063962e-05
2.12896525781352e-06
-2.68302088083744e-05
-2.18688723905827e-05
-2.21597136902394e-05
1.72894271867135e-06
-1.76966140800777e-05
-1.87140304801716e-05
-2.06860568351306e-05
-6.72791101190362e-06
-1.0832190728932e-05
-7.65194473963097e-06
-3.70044767085392e-07
-1.67220091641528e-05
-1.0370230333171e-05
2.13251034298118e-06
-4.75576318266927e-06
-1.07128380323705e-05
8.84943341843834e-06
-1.6131560239797e-05
-1.93097557125559e-05
-9.44360359367384e-06
-2.41802093479008e-05
-1.53714730276424e-05
-1.53407733566832e-05
-1.66598084634316e-05
-8.66569763634435e-06
1.37432710356449e-07
-1.11657712279233e-05
-2.12795315139906e-05
-5.37247375404875e-06
-2.72823834556711e-05
-3.15575787374612e-06
-1.32270758537407e-05
-1.92028668078593e-05
-1.6214296928084e-05
-6.26870961040662e-07
-1.71486219015648e-05
-2.83635651575696e-05
-3.88490598386162e-06
-2.63154980938309e-05
-2.25722332746779e-05
-2.38078310082631e-05
-2.47239407035479e-05
2.12086804551543e-06
-2.00138998323162e-05
-3.65516625271145e-05
-3.21092842219654e-06
-3.10434787542947e-05
-2.45735180563553e-05
-2.41356844719688e-05
-1.39657204796478e-05
-2.62601608658878e-05
-1.85435192625758e-05
-1.8497765505809e-05
-2.20258181645859e-05
-2.35336426209923e-05
-1.92522083344772e-05
-1.14857718502887e-05
-7.76695174103097e-06
-2.17514674523945e-05
-3.62051035109386e-05
-3.09300338869614e-05
-1.94456115628787e-05
-2.15399250103687e-05
-2.59515468652535e-05
-1.87980931894673e-05
-1.37068515892233e-05
-1.96324791600367e-05
-1.62501787588479e-05
-1.59435729074843e-05
-2.14947831289217e-05
-2.27140341975038e-05
-3.84488158048819e-05
-2.75485493780737e-05
-1.25305988477674e-06
-1.72520007824007e-05
-1.83513986467431e-05
-1.54767426801002e-05
-2.13844676572252e-05
-2.06572834319367e-05
-1.78685595241703e-05
-1.07573346350713e-05
-2.36474991048125e-05
-6.38635610885197e-06
-5.67721677386167e-06
-3.83276423818229e-06
-2.90281713346037e-05
-5.23864651239627e-06
-1.11029901101966e-05
-1.44074899249609e-05
-7.58868599999451e-06
-2.12264662321911e-05
-1.55457045910737e-05
-1.24436757171444e-05
-1.26962888327357e-05
5.25250482331577e-06
-2.44498319051435e-05
-1.42396183295429e-05
-1.04636595728361e-05
-6.57458292904765e-06
6.29558447733706e-06
-1.76854752814847e-05
-1.52873749650945e-05
2.29323533333355e-06
-9.77966395469138e-06
-1.39225445710512e-05
-1.81171854342365e-05
-2.49584451892032e-05
-1.6446680907598e-05
-3.90445839404946e-06
-1.65124049884748e-05
-5.90324470220879e-06
-1.7719758217409e-05
-1.69795485579113e-05
-1.6863199456156e-05
-8.85658996941315e-06
-2.41800614299339e-05
-1.94914514308345e-05
-1.58316400410449e-05
-1.04071175554226e-05
-1.68142941877013e-05
-6.76471995104785e-06
-5.98154001596058e-06
-2.77329992191447e-05
-7.64386780307233e-06
-7.60020421055726e-06
-1.07466784259533e-05
1.69795912173436e-07
-5.28972417271118e-06
-2.46420349908196e-05
-2.33356840549885e-05
2.37879011374326e-06
-2.62378980481228e-06
-4.01378605662071e-05
-1.47106366650059e-05
-1.9594313578276e-05
-4.40920131353764e-05
-1.24399161869128e-05
-4.26131218813296e-05
-1.52077511842037e-05
-2.46099786234153e-05
-3.07474700776039e-05
-1.87243059202312e-05
-2.65235601532484e-05
5.6360648859432e-06
-3.76462260300209e-06
-1.66366522446961e-05
-9.11489636592959e-06
-1.66472245614743e-05
-1.31417588859771e-05
-2.20850267454171e-05
-2.34529280393307e-05
-2.64793904694961e-06
-2.21598195680311e-05
-1.6644855824662e-05
-2.29936478188713e-05
-1.79580664231947e-05
-2.25051788753347e-05
-9.96469158944146e-06
-2.37938478903299e-06
-2.24827538197119e-05
-2.41066502601871e-05
-2.0376721711734e-05
-1.77752222668419e-05
-1.21964207283886e-06
5.03461804345254e-06
4.86835613695934e-06
-1.81730072186808e-05
-1.10971575329974e-05
-2.06539278664585e-05
-2.10573646001752e-05
-8.1880250143526e-06
-5.00498174824131e-06
1.08514231431531e-05
-1.97687978342639e-05
-9.98868140050115e-06
-7.97873980661716e-06
1.02127174487294e-05
-5.19901615379813e-06
-9.76289502889042e-06
-2.25895734738401e-05
-7.00621347730941e-06
-2.09832856398143e-05
-1.42525369519458e-05
-1.67805154700955e-05
-3.90464483965043e-06
-9.00582762249735e-06
-1.06891551427692e-05
-2.61745982714536e-05
-5.98245441019885e-06
-1.49483673857717e-05
-4.14080454429689e-06
-1.38166509630609e-05
-3.64020864307134e-05
-1.34865713520284e-05
-1.24763406025918e-05
-7.38815888554838e-06
-2.3800730026531e-05
-4.20320343934556e-06
-1.95294334218539e-05
-2.54343033256713e-05
6.16999000300693e-06
-4.7062520349056e-06
-2.25379113811804e-05
-8.87212623221606e-06
-2.30750544536408e-05
-1.21142136716853e-05
-1.62200154507422e-05
-3.88745120879066e-05
-3.08418087030027e-05
-1.17328370170935e-05
-2.10879858690662e-05
-1.78054619593057e-05
-2.77575736371373e-05
-2.87652156371585e-05
-2.20278900611059e-05
-5.17321321303826e-06
-2.23900239408783e-05
-2.2265194226421e-05
-3.67223953572876e-06
-1.25699900937233e-05
-3.08594544161683e-05
-2.90337561767737e-05
-1.46040500697633e-05
-2.436476576691e-05
-1.64861843900342e-05
-1.31570630233594e-05
-1.87764446893496e-05
-1.90088313050555e-05
-1.84465227056221e-05
-2.68662463685617e-05
-3.06474701223956e-05
-1.34495443262271e-05
-2.41210348311705e-05
-1.93869339330875e-05
-1.25917332675998e-05
-1.18265584961361e-05
-1.51843580138536e-05
-1.53385826655564e-05
-1.70994998581754e-05
-1.25620274933432e-05
-1.88303974184466e-05
-1.62529950943949e-05
3.45187113610158e-06
-1.79570675358084e-05
-6.23278152134846e-06
-9.92897258368356e-06
-7.7817430181774e-06
-1.7178082533684e-05
-1.02572108973379e-05
-1.30008134780146e-05
-1.10216740597429e-05
-2.27062896046545e-05
-1.2811293507452e-05
-7.03592207170552e-06
-2.08462089776571e-05
-2.01122510005638e-05
-1.46480581991093e-05
-2.54365220617263e-05
-4.05571401921228e-06
-1.49564115971574e-05
-1.65356917491851e-05
-2.72591124791122e-05
-7.78412377318522e-06
-1.24448029953562e-05
-5.75495596436515e-06
-2.18949520260279e-05
-8.0908135161764e-06
-1.20149551129042e-05
-8.02182707287432e-06
-1.29406786143629e-05
-2.53192485067677e-05
-3.62679464469267e-05
-2.34077078350219e-05
-2.44007226391936e-05
-2.59349319401785e-05
-1.0580563396084e-05
-1.41968998027024e-05
-2.73707786570545e-05
-3.79098820713115e-05
-1.28841210736722e-05
-1.71062355888714e-05
2.03449340852949e-06
2.85341521043004e-06
-1.13671324134921e-05
-4.72182099929508e-06
-1.1612116570828e-05
-2.37694681826697e-05
-2.18827464209403e-05
-3.42369751605957e-05
-2.44449530727309e-05
-6.8893981471852e-06
-5.67515929125141e-06
-2.66091997808026e-05
-3.06527908069182e-05
-3.18213420167587e-05
-9.28916992311652e-07
-2.70900723449406e-05
-4.85277654742678e-06
-2.23114784069139e-05
-1.27535110206029e-05
-1.83463118078425e-05
-2.56319171125363e-05
5.54449177457203e-06
-2.23406818479054e-05
-1.91438231521118e-05
-2.83517700054224e-05
-3.45993020300699e-05
-3.50725934734315e-05
-4.23396862664547e-05
-2.44309417319598e-05
6.74867915683835e-07
-1.79425873299783e-05
-2.04473257359793e-05
-8.08967512025037e-06
-3.01007551547257e-05
-3.41091403791049e-05
-7.14148558380814e-06
-1.56247728732006e-05
-1.13186385035138e-05
-1.61253812251563e-05
-4.5356251637116e-06
-1.21588774521167e-05
-2.08750807310278e-05
-3.35457144499487e-05
-1.85388442627025e-05
-2.62904938656908e-05
-1.16675999457809e-05
3.47631267406344e-06
-1.68806645687194e-05
-2.14374200904232e-05
-8.08318212664229e-06
-2.41994945451595e-05
-9.13490861448171e-06
-2.34928324148954e-06
-6.07699404573812e-06
-2.1923749637977e-05
-3.04790721883416e-06
1.01929508858716e-05
9.95650483113159e-07
6.23349000113101e-07
-1.93301046412814e-05
-8.73162315878103e-06
-1.08908863990711e-06
-1.54985253559436e-05
-2.73486525109572e-05
-2.07938613669039e-05
-1.19601444669658e-06
-1.76244838197176e-05
-1.76550420210511e-05
-7.58331069316664e-06
-2.85767647214866e-05
-8.14237067090414e-06
-7.22565031119776e-06
-1.91053895974972e-05
-3.58223131512361e-06
-1.77076862749122e-05
-9.02078202886905e-06
-2.43075839097147e-05
-1.90902475217679e-05
-2.89582591494741e-05
-2.32921821185627e-05
-1.50561766644137e-06
-8.63935478935382e-06
2.19625357456129e-06
-2.81989739027278e-05
-2.5896968775616e-05
-7.60650814785499e-06
-1.84756146336249e-05
-3.16615690470154e-05
-1.69212331519018e-05
-2.59315591945227e-05
-1.09556298935166e-05
-8.23681400299768e-06
-1.49003809474025e-05
-3.48216139304174e-05
-3.21318715597976e-05
-2.26284497396679e-05
-3.33964594075488e-05
-2.94468502910167e-05
-5.36473371430737e-06
-1.71643043421768e-05
-1.72610831792024e-05
-2.35351028014697e-05
-2.32323097916749e-05
-1.24106371565366e-05
-2.77062150470785e-05
-2.5873606034822e-05
-5.46504555321574e-06
-3.13611862298122e-05
-2.55184122479551e-05
-1.60550102394138e-05
-2.97434136670823e-05
-1.74402802539584e-05
-3.51395738098539e-05
-1.57931300450143e-05
-3.95183708156684e-06
-1.21135585340999e-05
-2.95237185929858e-05
3.00441474391596e-06
-2.04026298188192e-05
-1.36598467384444e-05
2.10703346613619e-06
-3.10307531521426e-05
-1.65209769101043e-05
-1.01641344362134e-05
-2.6521508804498e-05
-4.08995704073749e-06
1.04222768889386e-05
-1.41736243899755e-05
-3.43826078976244e-06
-1.25757404672389e-05
-2.83119334473303e-06
-2.95388778807154e-05
-9.10383001526813e-06
-2.24653652445001e-05
-1.02693750735491e-05
-1.04813554480082e-05
-1.67410542038922e-05
-2.55978517575096e-05
-1.17998672275874e-05
-1.71886327646374e-05
-2.53619585954938e-05
-1.42092978460828e-05
-2.68859326218907e-05
-1.46602837297362e-05
-6.38880451811413e-06
2.80110013865147e-06
-2.31634156706412e-05
-1.45248790948639e-05
-6.34131240005087e-06
-2.78838719784401e-06
-2.63025152232555e-05
1.61115171839918e-05
-1.58081512457043e-05
-5.51017754262518e-06
-2.77655879334621e-05
-1.48220524462728e-05
-3.80437854409033e-06
-1.56841503872416e-05
-1.85113974061701e-05
-2.77174970441515e-05
-3.69320831247831e-05
-3.98442837526832e-05
-4.7683183550847e-05
-2.72472002427274e-05
-1.13768020064516e-05
-9.72275574861001e-06
-2.59637786147841e-05
-3.06299616864873e-05
-1.07184085883725e-05
-1.80020698829281e-05
-2.34784865480683e-05
-3.57189560096079e-05
-2.58284687913375e-05
-6.60294104513749e-06
-2.29056013059527e-05
-1.00660085620891e-05
-1.83714162786008e-05
-1.55132561043314e-05
-1.8655067972333e-05
-3.07418731603882e-05
-2.25661755994071e-05
-2.39346979529508e-05
-8.17491608631205e-06
-2.42604241772768e-05
-3.86776377724897e-06
-1.90809561433591e-05
-1.08228370290766e-05
-1.65189203912192e-05
-1.3991923037507e-05
-1.89673005167686e-05
-2.47993166281872e-05
-1.812661823937e-05
-5.15176184139015e-06
5.07563699429943e-07
-1.84881126193505e-05
-1.8124917488593e-05
-9.31790694964831e-06
-2.30118686288079e-05
2.27291569214009e-06
-2.78056370300347e-05
-9.78058781261632e-06
-1.70202315083905e-05
4.70864170229684e-07
-1.9525119788435e-05
-1.10488175382741e-05
-1.40834137822629e-05
-2.25334991126567e-05
-2.68427185879543e-05
-6.75044067268062e-06
-2.40131011560967e-05
-1.62759719724776e-05
-6.43624213160037e-06
-1.641553632315e-05
8.50647238978214e-06
-2.46783041712375e-05
-5.69570923421574e-06
-9.89266593229716e-06
-2.75987037393595e-05
-1.46605071918182e-05
-1.90830632487365e-05
-2.18666466951613e-05
-3.74541218903393e-06
-1.1878683783059e-05
-1.23514406424476e-05
4.51372887924623e-06
-8.17889895132601e-06
-1.55933906663594e-06
3.83415154436192e-06
-2.54254587388183e-05
-3.07048641277811e-05
-8.40268711156259e-06
8.49467830174089e-06
-1.82872456295761e-06
-2.49071522667794e-05
-1.95831827424804e-05
-8.05376960056916e-06
-1.37669424079123e-05
-1.63376841091505e-05
-6.64548464158946e-06
-7.27571986655822e-06
-1.90893132850736e-05
-2.20864185215871e-05
-1.51124870853376e-05
-7.5681457800681e-06
-1.97762880501015e-05
-2.58087290567412e-05
4.44733926309944e-06
-3.33364994581206e-05
-1.29396220464675e-05
-2.02750780334199e-05
-3.63359734996196e-05
-2.84906219856899e-05
-3.48649319156487e-05
7.81812108396307e-07
-1.68759465320402e-05
-2.12069228664801e-05
-2.29038223193922e-05
-3.31362931429698e-05
-2.80067670233604e-05
-6.09663390722328e-06
-1.76786269158054e-05
-2.01712502060912e-05
-2.39511624323177e-05
-1.23336157414263e-05
-2.65825494341274e-05
-3.52841257298538e-05
-1.34587857065839e-05
-4.17399910749005e-05
-3.0384862350249e-05
-2.77196991692755e-05
-3.13783303307779e-05
-1.03594309724123e-05
-1.84313650571352e-05
-4.34452055790382e-06
-1.5517701977998e-05
-1.48717893969096e-05
-2.48996086273367e-05
-9.0935781428924e-06
-1.63049704358254e-05
-1.56395895875631e-05
-2.76759994356189e-05
-1.58913181842201e-05
-6.81599293825732e-06
-6.64663957034534e-06
-2.54553448058909e-05
-2.00211409319918e-05
-2.18099799975759e-05
-1.77820890245481e-05
-1.23011061255564e-05
-6.50750204401119e-06
-2.1770697814967e-05
-9.19052637251394e-06
-1.50014330263097e-05
3.27964518802344e-06
-1.04149925108804e-05
-3.97007770047604e-06
-1.11611833656831e-05
-2.45844053416387e-05
8.57987683719396e-06
-7.14162503984277e-06
-6.85708666457699e-06
3.73016546963349e-07
-1.07995288945859e-05
-8.90316490550749e-06
-2.5850795628182e-06
-1.15890981125e-06
-6.72324933523957e-06
-1.12959034357901e-05
-1.32081356435976e-05
7.44414060880625e-06
-2.36595761848369e-05
-1.04886522556789e-05
-1.91647002650362e-05
-2.07502639898916e-05
3.36626501529273e-07
-9.27044921616636e-07
-2.48390526314891e-05
-1.75803640804821e-05
-1.14662421513493e-05
5.14496282166454e-06
-1.06196909077607e-05
-1.49617229127384e-05
-1.77547744968974e-05
-1.06056504312192e-05
-2.59072839732429e-05
-1.04558210840617e-05
-1.129911317628e-05
-4.93642239281954e-05
-2.95309771915604e-05
-2.41184332912032e-05
-2.25601714905029e-05
-1.44097332467839e-05
-2.4179741133849e-05
-1.90584493111878e-05
-2.87131655916294e-05
-2.91121746888184e-05
-2.0905433992821e-05
-1.29713821515273e-06
-1.73034054860811e-05
-2.49408054011652e-05
-1.99079170931011e-05
1.10765405395722e-06
-3.18223047411871e-05
-8.07621941201111e-06
-2.55397342163676e-05
-1.68947817467677e-05
-9.60162607728297e-06
-1.69484205938688e-06
-1.91163017923402e-05
4.64879759404852e-06
-3.42426019329588e-06
-1.28925000525313e-05
-8.29556757317636e-06
-7.94911862047124e-06
4.9199615603928e-06
8.01963159630655e-06
-2.77936306721271e-05
-2.91136001322454e-05
-7.79166985357884e-06
-1.87044322730305e-05
-1.870681154148e-05
-1.69954163036027e-05
-1.07029210619917e-05
-1.84106290801657e-05
-3.14382345096624e-05
-6.15863392387591e-06
-2.1466158401207e-05
-2.33093586670926e-05
-1.96030030543621e-05
-2.48081769305542e-05
-2.68541272565698e-05
-2.15317362539265e-05
1.04850449741749e-06
-2.67778083991316e-05
-9.74438493455401e-06
-1.78886351208437e-05
-2.07407786111985e-05
-1.1674081744155e-05
-5.42584794272916e-06
-2.77371496271135e-05
-1.43875022675227e-05
-1.60886376285779e-05
-2.59129271621491e-05
-1.95183832114243e-05
-1.28623877286221e-05
-6.14555975579104e-06
-3.96159676163985e-06
-9.37163496488893e-06
1.34335773456613e-05
-9.7528232832067e-06
-2.09832854379921e-05
-1.68735146649744e-05
-1.8460649078447e-05
-4.71580968686101e-06
-1.53726814245178e-05
-9.35958130310228e-06
-1.91803827672934e-05
-1.89766082899144e-05
-1.17969872889159e-05
3.31818995345783e-06
-2.08829762038804e-05
-1.5310678451336e-05
-1.87512004333128e-05
-3.32812176321423e-05
-1.29734648377285e-05
-2.54790153737533e-05
-2.76945058046389e-05
-2.57608733493988e-05
-2.48924117782211e-05
-2.09776337418692e-05
-4.03246020076058e-05
-3.65482172668027e-05
-4.26573301736557e-05
-9.10955979610515e-06
-2.93975011603156e-05
-1.73068721028667e-05
-7.80797578673677e-06
-9.90751929509766e-06
-1.77702572744945e-05
-2.29845474937569e-05
-3.01629687117548e-05
-2.12758114637721e-05
-1.15136647845822e-05
-3.26622503904024e-05
-5.01896510259598e-06
-2.78230297254217e-05
-2.59068356346445e-05
-3.14573715294741e-05
-1.44831351124965e-05
-4.9948373140358e-06
3.95461349550033e-07
-1.7688392032367e-05
-9.63433566630142e-06
2.05934698246989e-06
-1.6965166245124e-05
-1.60450674967915e-05
-2.74206463548446e-05
-2.74228082683049e-05
-1.30312926421273e-05
-2.07316720206154e-05
-1.10615774430372e-05
-3.31143570568197e-05
-1.00235355323001e-05
-2.38146335665711e-05
-1.11244376910241e-05
-7.86326283840116e-06
-1.94668797071202e-05
-9.84516819015449e-06
-1.14043776538466e-05
4.43542205250637e-06
-9.31133654936911e-06
-7.7398065473538e-06
-9.20942882713285e-06
-6.69354001333192e-06
-6.70683279667853e-06
4.44828808977132e-06
-9.67210022322811e-06
-1.11111789428891e-05
-7.2167186065929e-06
-4.46188166551359e-06
-3.14950402334367e-05
-2.55800537427394e-05
1.98652624597271e-06
-3.79692789070601e-05
-5.36269150915881e-06
-8.94306342152669e-07
-1.71680642002535e-06
-7.90339491174784e-06
-2.97222807774875e-06
-3.64724051706617e-05
-2.25190065169891e-05
-2.1005017540717e-05
-1.245632705914e-05
-6.65443903911095e-06
-2.37460323587766e-05
-1.49906455576747e-05
-2.61689960085758e-05
-1.46731878830445e-05
-1.06470704016725e-06
-2.19146989969579e-05
-2.05975172739504e-06
-2.79456284879634e-05
-9.40635289005974e-06
-1.04723013648088e-05
-2.03899847802682e-05
-1.63768964959628e-06
-2.87990244717935e-05
-1.75191474142018e-05
-7.57410218051055e-06
-2.92053733024019e-06
-4.07328529144597e-06
-8.15486790983702e-06
-3.51621383303607e-05
7.04583537455792e-06
-1.95140316829149e-05
-1.15253866413463e-05
-1.8838183118976e-05
6.68440974749392e-06
-2.84279317821173e-05
-2.41423782632727e-05
-1.69062256495131e-05
-1.90585632687953e-05
-2.24972723568264e-05
-2.05573665343114e-05
-1.21941531975234e-05
-3.94410977253975e-05
-2.34610640481944e-05
-2.31490002974065e-05
-1.69699722640284e-05
-6.59873478433137e-06
-1.99745057406682e-05
-3.28427453545495e-05
-3.18254804584308e-05
-6.48146695529491e-06
-9.79812332357958e-07
-1.41840376337802e-05
-6.23306721957947e-06
2.34489896625294e-06
-2.38029380837609e-05
-1.91326902409844e-05
-1.57108498120395e-05
-5.16136399603245e-06
-2.02299861127979e-05
-2.13681479275252e-05
-2.33133969765164e-05
9.36185422304203e-06
-1.13809749107888e-05
-1.7831732505636e-05
-2.28050690536553e-05
-1.63860903213139e-05
-2.40099132182531e-05
-8.17920747959759e-06
-6.2746673318833e-06
-1.64239928122315e-05
-1.51587816628501e-05
-9.87295208168527e-06
-3.9486043253243e-06
-7.94603773865149e-06
-7.68590576122709e-07
1.42018038255641e-06
-2.47910969565568e-05
-8.35957547319909e-06
-3.07999059956384e-05
-1.43926410222566e-05
2.50509104883124e-06
-1.79309524816184e-05
-4.33418197194873e-06
-2.56842270343366e-06
-2.3970369991885e-05
-7.59298819327762e-06
-5.07374260702586e-07
-3.27084557137219e-05
-5.7773528484242e-06
3.62018512935282e-07
-2.28665406114738e-05
-1.37062221313261e-05
-9.8571611928722e-06
-2.4655867293025e-06
-1.82913932804534e-06
6.64304730724181e-06
-5.11281136778325e-06
-3.29907856659354e-05
-2.89970201796041e-05
-1.57070515679522e-05
-2.6466064171804e-05
-2.7143618518131e-05
-1.51848003377432e-05
-2.10519993075294e-05
-1.02156250945666e-05
-1.88435724538536e-05
-2.07338481905048e-05
-1.66404207121564e-05
-2.65912202201458e-05
-8.23854161812171e-06
-1.70964883481253e-05
-2.55400263291947e-05
-2.5445179124599e-05
-1.21592211500348e-05
-1.64948586851103e-05
-1.4846975756907e-05
-1.86240218278215e-05
-2.10411091494281e-05
-3.50397463185005e-05
-2.93154772000133e-05
-1.77679140681853e-05
-2.06312787735612e-05
-1.60766576308224e-05
-1.21533636671936e-05
-1.94567003427496e-05
-1.83142796099075e-05
-1.53403478409254e-05
-2.60785269701902e-05
-3.3673550303382e-05
3.42786770214423e-06
-1.55206844641329e-05
-1.93159760347229e-05
2.62990269293226e-06
-2.11541193409427e-05
-4.02498162076655e-06
-1.68706620503017e-05
-2.07064701120059e-05
-1.30158229783054e-05
8.83807507818082e-07
-1.74257563159499e-05
-2.84630671979191e-05
-6.45756579253968e-06
-1.61963128077326e-05
-8.32798028902449e-06
-1.18893589391684e-05
-2.69138097502707e-05
-3.21072764973122e-05
-5.91122035055713e-06
-6.92564466683475e-06
-1.28310731774102e-05
-2.61159854670576e-05
-2.60874846730507e-05
-9.53546561865854e-06
-1.99892102142741e-05
-6.51837128781794e-06
-2.4033748444278e-05
-2.13130245576509e-05
-1.71312239432221e-05
-1.33704008391155e-05
-1.89154143332613e-05
-1.56164091260562e-05
-2.47171566993606e-05
-1.45389969900503e-05
-1.83335641187874e-05
-1.31218847071754e-05
-1.00090670228782e-05
-9.95645961341737e-06
-2.62866445586697e-05
-7.26040189189894e-06
-1.13572581884562e-05
-2.88224327727832e-05
-1.96089561019336e-05
-1.64545199312597e-05
-1.55447540532139e-05
-2.42841956457784e-05
-2.7564228098695e-05
-1.43282787056223e-05
-8.86093818127355e-06
-1.44043216734313e-05
-3.41491998063802e-05
-9.18644146493276e-06
-2.10986446242355e-05
-2.02891175799113e-05
-2.25745120475978e-06
-2.14244052406596e-05
-2.8149760650416e-05
-2.47213517495941e-05
-2.27431871141108e-05
-1.15283934205292e-05
-1.14634142604508e-05
-7.01323260376644e-06
-1.1413051474301e-05
-2.76440071271947e-05
-1.5692473892319e-05
-1.95628389479331e-05
-3.73792910823001e-06
-1.32744640035461e-05
-1.92644310447961e-05
-4.63455273427837e-06
-2.98447465041529e-05
-2.18355244508013e-05
-3.05578859718976e-05
-2.81073064718892e-05
3.0598095366501e-06
-1.47720013113908e-05
-3.05587546928002e-05
-1.1311065325196e-05
-1.49680661971793e-05
-2.56687081798413e-05
-2.16393355972387e-05
-1.97160859382943e-05
-1.98284755285974e-05
-1.60065988756667e-05
-3.22893784944182e-05
-5.50987386712367e-06
-9.24046269289165e-06
-1.09183232659328e-05
-1.19445321796324e-05
-1.37645045194789e-05
-1.46559530855316e-05
-1.18148637998823e-05
-1.32685767399646e-05
-2.80961159178282e-06
-1.62748632182509e-05
6.81747033105767e-07
-3.89401160370378e-06
-1.40006681896159e-05
-6.69358603865984e-06
-6.07020429288627e-06
-1.05384809573274e-05
-2.26374436445796e-06
-1.0241623111495e-05
-1.45268556835433e-05
-9.67266566299083e-06
-2.11862814167079e-05
-4.89717335285894e-06
2.07227014482397e-06
-1.17878076076563e-06
-2.31978830596336e-05
-1.0750611259412e-05
-1.89901305848698e-05
-6.10747424754612e-06
-1.91268071778933e-05
-1.06034477382224e-05
-1.78735670577798e-05
-2.40621602603898e-05
-1.33533722209943e-05
-7.10623953933043e-06
-4.72649018644636e-06
1.35785634552402e-06
-1.68442328978128e-05
-2.66755076848782e-05
-7.06073993160467e-06
-2.22287733621531e-05
-1.69033017510623e-05
-9.2467071207366e-06
-1.5645523963279e-05
-1.55883366772072e-05
-1.40869421757613e-05
-3.25615991164342e-05
-2.88823865131304e-05
-4.7279081604349e-05
-3.39751003341018e-05
-1.83311822468868e-05
-2.72327591724186e-05
-1.45291158396148e-05
-1.35858009725845e-05
-5.85287241487715e-06
-2.08417054702714e-05
-3.65169232362237e-06
-1.71930028704392e-05
-2.28149646569133e-05
-3.34181690890108e-05
-1.67723767655109e-05
-3.28892039626313e-05
-1.92569380941069e-05
-1.20218529224555e-05
-2.64275224597093e-05
-2.18961895264954e-05
-1.45378738833901e-05
-1.17629330099389e-05
-1.69456305813699e-05
-2.0031880711361e-06
-2.46816085448323e-05
-2.86881190245421e-05
-9.63687482391388e-06
-1.41985037556041e-05
-1.32519981754637e-05
-2.99139068839157e-05
-4.05104344655533e-05
-1.70681831481365e-05
-1.5392232861602e-05
-2.98275031752937e-05
-8.38515479630578e-06
-1.96930874684165e-05
-1.26222556127154e-05
2.76475096599717e-07
-4.32952107740241e-06
-1.15665380679311e-05
-1.93050548871385e-05
-1.24398201267083e-05
-2.01991550199769e-05
-1.50645010534873e-05
-1.21537440290756e-05
-3.13646566241427e-06
-1.05426430058142e-05
-1.56288441957087e-05
-2.36932939741406e-05
-1.45855305328664e-05
-8.28542961293492e-06
-8.98384692324918e-06
7.0976297029501e-07
-2.17494960486986e-05
6.58660521278095e-06
-2.83560586178782e-06
-7.71949911561338e-06
-2.58475605381563e-06
-1.03878568194523e-05
-2.55050580673672e-05
-3.79237199331698e-06
-5.50905689804809e-06
-1.3825531293288e-05
-1.76082372701864e-05
-8.08470968465168e-06
6.83174417862165e-06
-1.48371265325046e-05
-2.34457639972643e-05
-2.10567075791096e-05
-2.48914512777287e-05
-1.54057066163731e-05
-2.40422988746072e-05
2.13008719381807e-06
-3.50483707691966e-05
-3.35372062202017e-05
-2.90023773708034e-05
-1.16736509620893e-05
-2.42811033368497e-05
-2.22358625096284e-05
-1.17522647642348e-05
-1.99527525818871e-05
-6.91383485312761e-06
-3.03125947108917e-05
-8.2167788716161e-06
-1.56555207498713e-05
-4.13454464931219e-05
-1.54273503485197e-05
-2.37280519123936e-05
-3.46039259989637e-05
-2.53523631937095e-05
-1.45777290947091e-05
-1.70705292907732e-05
-3.2684781066419e-05
-4.37376081905031e-06
-3.24833025310505e-05
-2.96887683511994e-05
-2.23758730042482e-05
-1.24377040893091e-05
-1.55324777215711e-05
-2.51509407846309e-05
-9.33554932517746e-06
-2.01684068541236e-06
-3.13798403568406e-05
-2.40300705111333e-06
-1.29626660182889e-05
-2.39386458044762e-05
-1.08077996282419e-05
-3.44421464117372e-05
-1.2266858571502e-05
-1.77448029300608e-05
-2.8663538329187e-05
-1.26673565723537e-05
-2.13271509907378e-05
-2.56828666944202e-05
-1.30622668384609e-05
-1.07799465059514e-05
1.33170573627242e-06
-2.18398684560148e-05
-6.39959499995831e-06
-1.92865520182445e-05
-6.64629754712644e-06
-1.26379996706592e-05
-8.20996420812038e-06
-3.52870891927884e-06
-1.10465708209054e-05
1.0793543694476e-05
-1.86999132401046e-05
-2.62991245938292e-05
-5.69794279119885e-06
-4.30778962994875e-06
-7.42206643687479e-06
-2.37805265127969e-05
-2.37841499049788e-05
1.72048218218326e-06
-2.13413671585133e-06
-1.60591014385972e-06
-1.045960756136e-05
-2.54296377013638e-05
-3.02818737853863e-05
-1.77619885578152e-05
-1.34825254087976e-05
1.42818283139132e-06
-1.46317776521664e-05
-1.96017067915042e-05
-8.30253731087682e-06
-4.57792945453221e-06
-1.78258537967107e-05
7.19551230115295e-07
-2.07520545403702e-05
-8.80982547413655e-06
-3.79069416664537e-05
-1.38509092343472e-05
7.72294278432936e-06
-1.1175586322215e-05
-5.73782381756466e-06
-1.48375825985664e-05
1.98848450651745e-06
-1.0923951450565e-06
-3.61906277029705e-05
-3.0716222539187e-06
-6.69797295503812e-07
-1.7254008825814e-05
-2.68693865140427e-05
-1.89692468016874e-05
-2.35119097902129e-05
-1.04637538531934e-05
-2.55928992132451e-05
-1.22553778122448e-05
-2.21767291260076e-05
-3.13381256757241e-05
-1.26063385665704e-05
-2.00328600875323e-05
-1.36391899869828e-05
-1.32735881316945e-05
-1.62403414562959e-05
-1.40416267203185e-05
-3.50188757330004e-05
-4.60334784585701e-06
-1.42363507158474e-05
-2.04430518799914e-05
-2.93352887483375e-05
-3.81024392440175e-05
-3.3638401330735e-05
-1.60686040832645e-06
-2.1215802872345e-05
-4.33970472292548e-06
-7.30313226213106e-06
-1.72132745457613e-05
-3.74108476363162e-05
-1.70196412085992e-05
9.86866347755151e-06
-7.100644392051e-06
-7.57987703011326e-06
2.84442479919809e-06
-5.23985561265655e-06
-1.01921906012275e-05
-1.60946755886877e-05
-7.24323800007812e-06
-1.50914672289474e-05
-7.76693542015948e-06
-5.02795631097831e-06
-2.84929460898735e-05
-6.2891658501484e-06
4.62314822823846e-06
-6.55216178127094e-06
-7.64449126092617e-06
-1.42998548639944e-05
-1.73514667344328e-05
-1.50049454066284e-05
-1.42974772751052e-05
-1.90014160794612e-05
-2.75271834091107e-06
-7.45954232858785e-06
7.78227956975657e-06
-1.49279110632693e-05
-4.55411996228131e-06
-1.14666281421305e-05
-2.51264110351754e-05
-2.37647151997787e-05
4.36240394996027e-06
-1.24031409252497e-05
4.77922957912497e-06
-6.64286979243975e-06
-9.53798099338271e-07
-2.53327038044938e-05
-2.16656678288629e-05
-1.27173367482324e-05
-2.39055851878275e-05
-8.43597416723704e-06
-1.00250181755373e-05
-2.46423665104732e-05
-5.18333644758768e-06
-1.37582190941364e-05
-1.24737267825849e-05
-1.74696947302333e-05
-2.49505563693196e-05
-1.43555847424375e-05
-1.01926551279973e-05
-1.46429853833945e-05
-4.00712681062828e-05
-2.13132515272108e-05
-3.17350918500987e-05
-2.24779377359552e-05
-2.44840035902459e-05
-2.17765208898285e-05
-1.33620263454268e-05
-1.81609124981913e-05
-2.41540752875241e-05
-2.93426004007682e-05
-2.32089796393128e-05
-3.69737774205904e-05
-2.94241385843399e-05
-1.88071422528734e-05
-1.61561194373021e-05
-8.00805837964107e-06
-2.79508182954504e-05
-3.09032388353959e-05
-2.93320354186945e-05
-1.94362895668273e-05
-1.05575475103541e-05
-2.63157301623458e-05
-2.53424303470383e-05
-2.79126711922565e-05
-7.39434170222134e-06
-1.53832686059696e-05
-2.11318238898997e-05
-1.78545350342436e-06
-2.06921482266586e-05
-1.7541926028371e-05
-5.35600862220034e-06
-1.72217371298038e-05
-1.95240953356075e-05
-4.01568299968756e-06
-2.5836223535542e-05
-1.02822840267569e-05
-1.22810979362556e-06
-1.54457487450956e-05
-8.64053187778333e-06
-2.75754414281688e-06
-7.09468123706599e-06
-1.06801379726502e-05
-2.69622478865932e-06
-6.53693428934131e-06
-2.94891480661825e-05
6.42914985951432e-07
-2.40666229486514e-06
-1.13716526830582e-05
2.97356942190069e-06
-7.91256446773187e-06
-6.86491071183947e-06
-2.26394377682587e-05
-8.32557372932281e-06
-1.25650363284704e-05
-2.13569024612384e-05
-3.22230239419812e-06
-1.17509266828094e-05
-2.87959175175783e-05
-7.7580237449569e-06
5.00050217224909e-06
-6.45009585527486e-06
-2.754986289298e-05
-1.19397709918297e-05
-3.1578510673259e-05
-2.84105469768236e-06
-1.62948975099372e-05
-1.5894326500109e-05
-6.750954563702e-06
-1.34946779297702e-05
-1.51167821826473e-05
-1.60013099745369e-05
-3.94959297919282e-06
-1.76574392643325e-05
-3.3531877736373e-05
3.06217842911054e-06
-1.51439753286081e-05
-1.77155362211985e-05
-3.71180629743117e-06
-9.53182267458581e-06
-2.02744047407338e-05
-1.35042809200986e-05
-2.34716967748606e-05
-2.0302945900615e-05
-2.28770590481426e-05
-4.13150390245789e-05
-2.56652840644267e-05
-3.69044937768927e-05
-2.57455481375683e-05
-1.4992862470255e-05
-2.50248513147538e-05
-7.10629035171818e-06
-1.74026418317777e-05
-2.53679822480374e-05
-1.91157045056958e-05
-1.86963349288924e-05
-2.75504806423122e-05
-1.39077611743631e-05
-2.6003938109696e-05
-3.09980860682962e-05
-9.64190098917436e-06
-1.43450702522246e-05
-1.16021040478712e-05
-1.7392835217191e-05
-8.96955462148421e-06
-1.3281911039151e-05
-3.39373110837522e-05
-1.12654914247895e-05
-1.07663496384397e-05
-9.47771738953763e-06
-1.20761205797434e-05
-4.86655869068269e-06
-2.26820126376274e-06
-2.39790967499248e-05
-1.84125524974997e-05
-2.90628725308476e-05
-7.28769317028047e-06
-2.55031739796825e-05
-3.49784147624258e-05
-1.70215126467376e-05
-1.77280903446943e-05
-2.17403454679999e-05
1.70395768325948e-05
-4.0505446176865e-06
-7.53324059235507e-06
-2.04770338802067e-05
6.86732486707141e-07
-5.56557497390407e-06
-5.96041714530921e-07
4.55950904636764e-06
-1.84872502832488e-05
1.27643278780085e-06
-1.37933638760961e-05
4.65006739853208e-06
-1.35815880908167e-05
-2.4208034987647e-06
-7.18698251707311e-06
-5.01666439377527e-06
-3.03719705942883e-05
5.04900203566019e-06
-3.23985123611895e-06
3.6701748722343e-06
-5.2949125888275e-07
-2.4251941542184e-05
-2.22730641219321e-05
-4.68292336828747e-06
-1.86335135256553e-05
-9.71528397043517e-06
3.76791608534258e-06
-1.91785280343765e-05
-1.16544075856847e-05
-2.34281213612303e-06
-2.11628658686305e-05
-1.47729968902466e-05
-2.49074938592899e-05
-1.18163282789867e-05
-6.83223326261216e-06
-1.00517864400096e-05
-2.80345470640579e-05
-2.75771004913185e-05
-1.71387160539337e-05
-1.89494334310561e-05
-1.64078629258116e-05
-8.47115729859022e-07
-9.90859482522327e-06
-2.03954406349331e-05
-2.0486961555247e-05
-7.91515036199082e-06
-3.29710159286248e-05
-2.58009276893776e-05
-2.60866870723869e-05
-3.11747142184891e-05
-2.67246448600278e-05
-3.34533090100273e-05
1.70541304259373e-06
-1.50599879504874e-05
-1.83913097241842e-05
-2.20716269797501e-05
-1.21236401483129e-05
-3.21766981330941e-05
-1.56997621287387e-05
-1.75990356536122e-05
-3.52926184015825e-05
-2.36296237222175e-05
-2.26281117526683e-05
-3.13450658423869e-05
-1.36548547269776e-05
-1.78178011475353e-05
-3.28560282221897e-05
-2.1986717101585e-05
2.26366974285284e-07
-1.21795447654176e-05
-2.24364891230999e-05
-1.96219533374178e-05
-1.05533653338377e-05
-1.23660660561551e-05
-3.53778331182867e-05
-2.42711460781113e-06
-2.16873616219513e-05
-9.82248978253403e-06
-7.43737047476544e-06
-2.66457231043099e-05
-3.08385172754989e-05
-3.06652371182891e-06
-1.0856304500307e-05
-7.49433430600374e-06
-1.22997283680322e-05
-2.02714926080343e-05
-3.54779822888481e-06
-1.64909965837972e-05
-1.05733286118707e-05
5.32631024802648e-06
-6.35757193752363e-06
-2.2499561860377e-05
-2.49411570468034e-05
-1.09786655786997e-05
-1.33524225334647e-05
-1.81323167742833e-05
-2.42821674510146e-05
6.06169226911069e-06
3.99929083945693e-06
-1.083176776518e-05
3.49475297921289e-06
-1.27358184916836e-05
-1.13986912074596e-05
-1.39685964850836e-05
-4.89550917446455e-06
-2.69375582328196e-05
-1.08509519744661e-05
-1.15460205213743e-05
-3.09943427869274e-05
-6.26892223316525e-06
-2.57862426657103e-05
-3.25402744150802e-06
-1.82081437040544e-05
-3.9964133022388e-06
-1.48930060360253e-05
-3.34017627365013e-05
-4.05032274156113e-06
1.23674228776816e-05
-2.12317385665186e-05
-3.9245435870575e-05
-2.62059969252822e-06
-1.9630819928167e-05
-3.30753987314766e-05
-1.27498120675245e-05
-1.49480425548578e-05
-1.44205370857411e-05
-3.23779992590052e-05
-1.59286954022339e-05
-3.71777995853799e-05
-3.53370835028712e-05
-3.33418224185617e-05
-2.04391810477643e-05
-2.42414005101112e-05
-1.53815945138644e-05
-1.53089267059909e-05
-1.28532039665852e-05
-1.22759981813309e-05
-2.10092995834453e-05
-7.07803318102563e-06
-8.89574394553076e-06
-2.02096012451751e-05
-1.97673228225492e-05
-1.10446780347591e-05
-6.09759583387436e-06
-1.12256301307275e-05
-1.51991568536466e-05
-1.7250787120474e-05
-2.06941394188068e-05
-1.97075943572746e-05
-2.30795062120811e-05
-7.23162615102351e-06
-1.10480401478679e-05
-1.32366690138012e-05
-2.64249365560923e-05
-2.502154132274e-05
-1.53016164985713e-05
-3.59406451233613e-05
-1.46596966857539e-05
-8.72153069043395e-06
-2.51861908324108e-05
-2.62870200064327e-05
-1.10062964933849e-05
6.92003138540143e-06
-2.90634976531784e-05
-1.10310692360988e-05
-1.21421275203966e-05
-2.14165195195643e-05
-1.65892304636626e-05
-2.42370117076567e-05
-1.41112301609288e-05
-5.56246542250196e-06
-1.48673711778734e-05
-1.25012452004938e-06
-1.73441200252065e-05
1.00693983801023e-07
4.70411676739848e-06
6.36004506886085e-06
-1.22170017054736e-05
-1.23211651986836e-05
-1.31675023246963e-05
1.15790107602569e-05
-1.30598672831365e-05
-9.3396054269223e-06
-7.65124668733772e-07
-1.06946773666367e-05
-2.90580184692557e-05
-2.19363670099029e-05
-3.07822596274461e-05
-4.08447613094503e-05
-9.24984659021645e-06
-1.39515442456836e-05
-1.91582953459983e-05
-3.38160109217909e-06
-1.87675043713512e-05
-9.49523313571834e-06
-1.70126201100785e-05
-1.13789543843233e-05
-2.50447948673199e-05
-2.93271743953021e-05
-3.32132145606678e-05
-2.2314284959471e-05
-6.7347542917663e-06
-2.11738819977956e-05
-1.58871632405582e-05
-3.78849514249514e-06
-4.92158377664219e-06
-5.68683221416385e-06
-2.61816015429565e-05
-1.72876662674267e-05
-1.25195584017565e-05
-2.69690439125149e-05
-1.84887680968096e-05
-2.709520988893e-05
-2.03016592824527e-05
-2.7523344337414e-05
-2.63913938054847e-05
-6.84881854736923e-06
-1.49056012106282e-05
-2.56674132012948e-05
-1.38319487640701e-05
-1.65355511711461e-05
-1.52024849003076e-05
-5.4687910889979e-06
-2.65091628009813e-05
-1.44089628201909e-06
-6.56439624000357e-06
-3.01167814922804e-05
-1.94450711814878e-05
-2.06560458578018e-05
-1.09923953280178e-05
-8.62172345072208e-06
-8.13421497977669e-06
-9.66366703925349e-06
2.98980771856324e-08
-2.55105518197322e-05
-2.21714950942742e-05
-1.17325928565577e-06
-2.00180133492924e-05
-2.15193489068968e-05
-2.06892019638375e-05
-2.28669410590893e-05
-1.18517802328513e-05
-3.38333153160869e-05
-2.95923904817355e-05
-1.60153611261961e-05
-4.09077403512144e-07
-2.18589656384068e-05
-9.31911182163651e-06
-1.63296868168673e-05
-2.05790041807762e-05
-1.69995579070609e-05
-2.47068457107856e-05
-1.09882744034547e-05
-2.1588215152894e-06
-2.67174481994061e-06
-1.21169140312877e-05
-1.49193165601281e-05
-9.35214539441853e-06
-3.29691987280776e-05
-8.29572922141117e-06
-1.49976969201877e-05
-2.48082977553922e-06
-1.96024346818978e-05
-7.10069424920658e-06
-2.65705928785563e-05
-1.0926363320351e-05
-2.12224894089578e-05
-2.97531662403674e-05
-1.25759395998237e-05
-7.81532912200016e-06
-7.64630244843127e-06
-2.71886027300026e-05
-1.93146444709179e-05
-9.70850343383623e-06
-2.0921894388166e-05
-1.77385401352399e-05
-1.77419053675751e-06
-2.8250237377254e-05
3.18134640637165e-06
-3.8291070740135e-05
-1.40094830484927e-05
-2.78712278244989e-05
-2.59674628549716e-05
-1.7503371638682e-05
-3.13512390109394e-05
-1.68013789823362e-05
-2.82594488461849e-05
-1.24199095928235e-05
-1.89811267937548e-05
-2.96724821090374e-05
-1.15257709590616e-05
1.27859927032723e-06
-3.62602534433224e-05
-2.82993317115783e-05
-2.93910859848521e-06
-1.70980924410602e-05
-9.19059144624068e-06
-1.87597579807923e-05
-2.70518917428472e-05
-2.90572813957723e-05
-1.36337026607743e-05
-2.39895522328084e-05
-3.88766165631354e-06
-2.41081096115398e-05
-1.71610833449714e-05
-1.10130521529005e-05
-2.57350657289054e-06
-4.80867084729041e-06
-7.3530999871006e-06
-2.50100241755246e-05
-1.73082460436266e-05
1.33139491045109e-05
-1.29835069303012e-05
1.56574532679711e-06
-2.54112892953596e-05
-2.86483381309353e-05
-3.47720710004845e-05
-6.25265891437832e-06
-1.67780584292814e-05
-1.37478296807403e-05
-1.93903082751119e-05
-2.62683325854052e-05
-1.35988181122657e-05
-4.6367647612699e-06
-1.89469387595739e-05
-2.45834865072737e-05
-1.51361947388402e-05
-7.51206431464687e-06
-4.19079122446814e-05
-1.02669527836442e-05
-9.34462175025936e-06
7.63422764400896e-06
-1.26832388189818e-05
-1.32759330327886e-05
3.99961027120255e-06
-8.24378429352429e-06
-7.73360493175296e-06
2.71972336477182e-06
-2.03502594304341e-05
-1.38912909470872e-05
-2.37147208206256e-06
-2.29588965366644e-06
-1.07844025353149e-05
-1.31980517455228e-05
-1.11942430412743e-05
-3.16875827261569e-06
-2.27586862408611e-05
-1.1899667913416e-05
-2.32289581308003e-05
-6.1038347754452e-06
-4.67809970690365e-06
-1.43560160612153e-05
-1.98243970334836e-05
-2.09459754596132e-05
-2.11074951879354e-05
-8.10144590918283e-06
-1.02870301979794e-05
-3.88059551088259e-06
-3.32204491416858e-05
-2.67930298181384e-05
-2.00963909867547e-05
-2.17973536066967e-05
-1.86318069011166e-05
-2.23007036514049e-05
-2.02052528064559e-05
-2.40303222931562e-05
-1.10372588216376e-05
-2.57230363417559e-05
-3.40853194978313e-05
-2.28166965735299e-05
-1.55617155307466e-05
-2.85635463707403e-05
-4.61577380464408e-06
-3.93505995721666e-06
-1.47195097675318e-05
-1.8654697238257e-05
-1.02167313034038e-05
-1.23799227109998e-05
-2.26337302202981e-05
-2.39417999709242e-05
-1.00524548464358e-05
-7.59105527622625e-06
-1.75438560482891e-05
-2.20256673494141e-05
-2.67669878251615e-05
-1.58460163258383e-05
-2.81252621555157e-05
-1.66919009638049e-05
-2.88481385697196e-05
-6.9139897541463e-06
-1.98879985720976e-05
-1.55679744378313e-05
-1.95814534179423e-05
-3.6237839395137e-06
-2.46497910662303e-05
-6.66905744012909e-06
1.50593456559028e-06
-1.30175009412583e-05
-1.38373493010843e-05
6.5433328171587e-07
-2.19941396978565e-05
-4.45548357333379e-07
-1.11440176758899e-05
-1.88394318318127e-05
1.47788691962138e-05
-1.13692617760809e-05
-1.32485208888195e-05
-8.68956140998166e-06
9.60981672899667e-06
-1.96432839411379e-05
-5.15724223331272e-06
-1.93748638897238e-05
-7.72981638013027e-06
-2.04028771338725e-05
-4.54540048449002e-06
-9.01087821398185e-06
-1.95712797272353e-06
-2.3796238100865e-05
-7.77288840240643e-06
-2.12280655741801e-05
-1.74784985251871e-05
2.59792969106955e-06
-2.88703114854401e-05
-1.75762353478939e-05
-1.98339076901906e-05
-1.35302307642651e-05
-1.67495997768026e-05
-1.36222808208175e-05
-1.86808293132909e-05
-1.00933979804691e-05
-9.50916228231511e-06
-8.65512724562488e-06
-1.94421459682017e-05
4.88492015889439e-06
-7.13841565702335e-06
-4.3521326749776e-06
-1.97815213238245e-05
-2.35303867899383e-05
-2.67898584227217e-05
-3.39343198303083e-05
-2.02354210037727e-05
-3.00244104640736e-05
-2.10967637026383e-05
-1.46395797286547e-05
-2.59558344313533e-05
-2.68383367229666e-05
-2.70557526412358e-05
-1.11780510355419e-05
-3.49410507446045e-05
-3.25769362108971e-05
-1.01742786142598e-05
-2.9127716854474e-05
-1.72867923541762e-05
-1.85923974669077e-05
-1.92604064287246e-05
-1.93911864308728e-05
-1.95018583903472e-05
-1.65413286319662e-05
-2.47224980722315e-05
-1.16057046904723e-05
-1.75022413143925e-05
-2.22746507559259e-05
-2.22124611741906e-05
-5.85102004817085e-06
-1.4783459625091e-05
-2.65340556601121e-05
-3.69590229176734e-05
-1.02314219629762e-05
-1.36426536348597e-05
1.14966522793003e-06
-3.06372041135803e-05
-2.36243218632776e-05
-1.37702371780344e-05
-1.03462283205638e-05
-1.91990592617742e-05
-1.9056436590749e-05
-2.46804655322172e-05
-1.55686525287307e-05
-1.03399598131164e-05
-1.36774848532213e-05
-9.72122747891034e-06
-8.66923791354378e-06
-1.20129962516336e-05
-1.11428136691584e-05
4.92726508825215e-06
-1.6103127825029e-05
-1.64590108836306e-05
-3.908134263635e-06
-1.52915895788208e-05
-1.39708603656465e-05
-1.54979426599676e-05
-5.72171945194746e-06
-1.85823697445811e-05
1.48198022711937e-06
-9.71405716319923e-06
-5.28412899827887e-06
-2.28222563799058e-05
-9.87610901826968e-07
4.69354446248507e-06
8.16924760653977e-07
3.25044323238192e-06
-1.07518627676919e-05
-4.13392204815043e-06
-2.42976610955175e-06
-1.4989303087938e-05
-1.55097676170818e-05
-2.01189426800759e-05
-4.97022511520379e-05
-1.39451879467636e-05
-1.71227068638716e-05
-2.16271418212968e-05
-2.91933278512945e-05
-3.65932575142038e-05
-1.72852724829408e-05
-2.7220814127871e-05
-2.97336210285076e-05
-1.30714803459393e-05
-2.19518020936169e-06
-2.19680477943688e-05
-1.61280980554256e-05
-2.51956580220171e-05
-3.18293073672356e-05
-1.57308576327631e-05
-5.80158157520944e-06
8.64146677669119e-07
-1.71574087141108e-05
-2.150870256187e-05
-1.81489056405331e-05
-2.03551086967177e-05
-1.40060743920197e-05
-1.25791553390294e-05
-1.8942911787897e-05
-2.16608975958366e-05
-1.63910601183148e-06
-1.49040828762472e-05
-2.05403275192537e-05
-2.44265303950354e-05
-1.66728889429565e-05
-9.76340382140717e-06
-1.92040195273063e-05
-8.68255701601646e-06
-1.46171420894646e-05
-2.70857086866429e-05
-1.87442356826189e-05
-3.44876745493705e-05
-1.01786869361579e-05
-2.06035963751501e-05
-2.12767031647577e-05
-3.97418051903131e-06
-1.41806033156417e-05
-9.3139224266813e-07
-1.17481733693859e-05
-9.64450948656428e-06
1.17093187967432e-06
-2.55386660200397e-05
-2.45653143872842e-05
-1.07184250600297e-05
-2.7385146288826e-05
-2.20104834032308e-05
-4.41693568904016e-06
-2.36620851110564e-05
-7.86137543932651e-06
-8.74590390469293e-06
-7.86071976745605e-06
-2.45728405677032e-05
7.31391821844729e-06
-1.73484455181974e-05
-6.29273519304497e-06
-1.33388761600589e-05
-5.1716461197368e-06
-5.02758277236835e-06
-1.58543243755904e-05
-2.55560160522174e-05
-1.18921623504365e-05
-1.02815776245711e-05
-2.07138009781316e-05
-1.9860019606782e-06
-8.82685206090114e-06
-1.16234843293144e-05
-5.49339553566949e-06
-6.51754305886238e-06
1.14335963070233e-05
-5.08304131541697e-06
1.86552598310367e-06
-1.31392373187133e-06
-1.77453409536401e-05
-1.91329461245661e-05
-1.19979044873819e-05
-2.21025825204338e-05
-1.76191409714661e-05
-2.54575655068488e-05
-3.01264930354425e-05
-3.46534734051471e-06
-2.97188633694502e-06
-2.63505372756379e-05
-1.36228553930935e-05
-3.51552073130745e-05
-6.79329058586713e-06
-3.52546534481814e-05
-3.34852947768684e-06
-2.47808889443986e-05
-4.62856954547818e-06
-3.65326010942318e-05
-1.71362079240479e-05
-1.96814061446039e-05
-2.98495552164016e-05
-2.28331886489423e-05
-2.71816435004789e-05
-2.08255770432182e-05
-2.5609094586515e-05
-2.19679375766352e-05
-1.38758511729142e-05
-9.87304533340179e-06
-1.28870663875847e-05
-2.95655286759206e-05
-3.64688463293249e-05
-2.35897756015022e-05
-1.33156821161393e-05
-1.13730980445821e-05
-1.16085700434148e-05
-2.40714690352488e-05
-2.49732220398262e-05
-1.07017996719242e-05
-2.13848852193042e-05
-7.97175129042727e-06
-1.78032481990664e-05
-2.32033020111244e-05
-2.4057954298403e-05
2.29482590422922e-06
-1.93530012826081e-05
-2.92747790126316e-05
-1.64504837578903e-05
-1.5676344155607e-05
-7.72638719668795e-06
-2.01365237919894e-05
-5.53419204530624e-06
-1.18343373712824e-05
-2.25303115313115e-06
-1.30324622852783e-05
-1.04255419135265e-05
-3.08719838835381e-05
3.67104682410328e-07
-1.58667472358673e-05
6.84640195212406e-06
-1.16060212567312e-05
-1.82388230804757e-05
-1.89053442813102e-05
-1.63020923325196e-06
-7.72978766776105e-06
-1.41438350087989e-05
-1.90987659497963e-05
-9.30597359798795e-06
-1.4685096252293e-05
-1.25422940789868e-05
-2.79822140530479e-05
-2.16443343045366e-05
-2.66698067683784e-05
-7.68036367380949e-06
-7.63164082988126e-06
-1.97200972294842e-05
-1.57437153483289e-05
-8.78575595213102e-08
-7.34188792075779e-06
-1.62808403967067e-05
-2.65906674955108e-05
-5.27176922885825e-06
-1.87786905619859e-05
-1.65746343119494e-05
-1.24430544076606e-05
-7.53440828375532e-06
-9.71080520549478e-06
-2.89520842854099e-05
-3.88137868857152e-05
-2.25412140370062e-05
-1.68894416169168e-05
-3.92279685771151e-06
-3.81185164453708e-06
-7.34020756678491e-06
-1.50311641764302e-05
4.86213934917244e-06
-1.08778862771206e-05
-2.05184350645809e-05
-1.55085289883252e-05
-2.65897933811383e-05
-1.64400238403253e-05
-2.78179351799998e-05
-3.55159828470154e-05
-1.94371044348483e-05
-2.03859490826158e-05
-2.03084370534428e-05
-2.6437030557116e-05
-1.39216087953508e-05
-7.47999682030086e-07
-1.18305272604505e-05
-1.15246501045267e-05
-1.7969693171364e-05
-1.5826151874015e-05
-1.3714876932497e-05
-1.79836029061455e-05
-2.80884075184465e-05
-1.09030794146981e-05
-1.87793389375756e-05
-2.36100490583776e-05
-3.23021106584251e-05
-2.15132953026201e-05
-2.77482046386412e-05
-1.2270174009285e-05
-5.59851863196242e-06
-2.79670149802077e-05
-1.18988113313967e-05
-2.96539872637281e-05
-3.16442045927745e-05
6.34092381606095e-06
-2.79891405176487e-05
-2.56227230084948e-05
-2.03835249966166e-05
-2.05948134241769e-05
-2.45776507001535e-05
-1.52962122640207e-05
-9.07640439266231e-06
-2.09139197362966e-05
-1.75635982581417e-05
-2.23253594897827e-06
-9.13693273510866e-06
-1.60567010448574e-05
-2.50272531601518e-05
-8.881285671746e-06
4.73509922267177e-06
1.74567226328411e-06
-1.18233792504389e-05
-1.2048173309533e-05
-1.34514668959185e-05
-1.57029731557683e-05
-1.71439874730873e-05
-1.66923999173363e-05
-1.13065730145312e-05
-4.47811647192578e-06
-9.24419201670994e-06
-1.24418740478032e-05
-7.29246576933867e-06
-1.48575551367593e-05
-1.94263859719491e-05
-5.63751202895183e-06
-2.19897494967152e-05
-2.0274870419556e-05
-1.55391719850311e-05
1.04275273005131e-06
-1.11815144502267e-05
-1.80585492491673e-05
-7.67243724603039e-06
-3.54019217116826e-05
-1.1350280581198e-05
-2.37036320242696e-05
-1.96853937719042e-05
-1.3896957948966e-05
-2.68717278284723e-05
-3.80905851296406e-05
1.13406719819192e-06
-1.8437266619263e-05
-8.21977577021186e-06
-3.11428003782707e-05
-2.63901251915096e-05
-1.84210323975279e-05
-2.60757379328464e-05
-1.7937264693643e-05
6.7964787276957e-07
-6.12059681272026e-06
-6.8265186246592e-06
-5.33058378800803e-06
-3.09370602538433e-05
-2.70640727334695e-05
-1.94985058190691e-05
-2.69270611772128e-05
-1.32303783538272e-05
-2.09792825854228e-05
-1.5057747619e-05
-8.69514829105933e-06
-7.63688318066562e-06
-2.59831607417833e-05
-2.13938984981448e-05
-1.82079029944644e-05
-1.44442238070421e-05
-2.50735865318852e-05
-1.22631618973328e-05
-2.40915573672876e-05
-1.04666295439428e-05
-1.02380269844134e-05
-1.2385645154325e-05
-1.12236640034266e-05
-7.26759408506743e-06
6.46427935662727e-06
5.8836036899405e-07
-7.22217392134495e-06
-1.64805263367241e-05
-1.3151814044404e-05
-2.77060464990879e-05
-7.39507161085704e-06
-7.2230870041993e-06
-9.52194455629279e-06
-1.73141391587581e-05
-2.25236086716276e-06
-4.29221600394769e-06
-1.98376449456625e-05
-2.60620515660098e-05
-2.17124628313628e-05
-1.4428906857101e-05
-2.09802751783845e-05
-2.04561894573627e-05
-5.75230976516632e-06
-3.33276842665567e-07
-1.14782249609142e-05
-4.77136208727562e-06
-1.71015540003409e-05
-7.95912717608345e-06
-3.36546537480326e-05
-2.10125450693909e-05
-3.90916214586061e-06
-4.74999874521444e-06
-1.52333847436163e-05
-1.96010587915186e-05
4.37596506463298e-06
7.09130058125419e-08
-1.31667407042002e-05
2.08289028418356e-07
-2.49578914810935e-05
-1.87721713191867e-05
-7.31191512546094e-06
-3.52485388869169e-06
-1.86684815289418e-05
-2.75363380488136e-05
-8.86881490513478e-06
-6.58039094683612e-06
-2.94654580462129e-05
-1.78223439360271e-05
-2.31982044971917e-05
-1.78421010953607e-05
-1.36019202711214e-05
-1.64885223571944e-05
-2.4459120144152e-05
-2.41591221225736e-05
-3.63194959280217e-05
-2.87548746707808e-05
-4.7351824754094e-06
-9.96316361209112e-06
-2.85046276501323e-05
-1.942298577687e-05
-1.39992246687144e-05
-4.98880254830665e-06
-4.09050849534244e-05
-1.98886217027845e-05
-4.59040251585008e-06
-2.46676232313693e-05
-2.96999644915978e-05
-9.13808165668654e-06
-2.46556909363586e-05
-2.54019456957655e-05
-2.04658603670074e-05
-1.01642697344547e-05
-2.39158898839984e-05
-1.03268129537571e-05
-2.57029137359837e-05
-6.46171847160209e-06
-2.19876221322578e-05
-1.96702112026329e-05
-2.60524591333194e-06
-3.18836445320904e-05
-2.95783334931636e-05
-4.6765694249467e-07
-2.63630859386344e-07
-2.20133919659979e-05
-2.97426047602775e-05
-9.55822630638838e-06
-2.22375279676211e-05
4.09082929936995e-06
-2.55591026483044e-05
-4.85774650676026e-06
-1.33812949414505e-05
-3.66359626033948e-05
-2.7917481124046e-06
-8.70925695354954e-06
-1.49117241656632e-05
-1.23243131747344e-05
-3.45266603832565e-06
-3.3974920846696e-05
-1.86159873507405e-05
-1.01137298683184e-05
-1.27472658566432e-05
-1.97400987936429e-05
3.82711935833892e-06
-2.70188092894372e-05
-2.08840753416912e-06
-5.32702417000481e-06
-8.40058268323939e-06
-9.02470005811353e-06
-1.30977316071681e-05
-1.0343096535431e-05
-2.137854015542e-05
-4.40720625241549e-06
8.68991425451408e-07
-1.98395506745623e-05
-9.70829793285679e-06
-1.62028426848397e-05
8.61277779372235e-08
-2.21827066625358e-08
-3.26931156637831e-05
-1.20468816063739e-05
-2.41601383120735e-06
-3.26590991734023e-05
-9.30342230464649e-06
-2.79543927023334e-05
-1.32173067608655e-05
-8.92226939410955e-06
-8.05246819038262e-06
-6.99722828567779e-06
-3.31544924846684e-05
-2.00430707806342e-05
-2.32463000255453e-05
-2.53411535539234e-05
-1.06666243026015e-05
-2.12550504817934e-05
-1.10068053918431e-05
-3.77621894949132e-05
-2.14068569869455e-05
-2.08655203372404e-05
-1.74830554991414e-05
-2.99327046061131e-05
-2.1704392782301e-05
-1.27855765692186e-05
-2.90650774205118e-05
-1.98105386098797e-05
-4.076472852917e-06
-2.08595006908519e-05
-3.47312124622421e-05
-3.37757576635465e-05
-3.32569639064466e-05
-2.25355290205962e-05
-1.05343864800852e-05
-1.88484060934753e-05
-2.03740548198197e-05
-2.02024838858172e-05
-2.57631708013147e-05
-3.47743265705041e-05
-3.26445761074095e-05
-2.14217382794266e-05
-6.98677668283784e-06
-2.81291819814125e-05
-1.94213177904271e-05
-1.72305639976502e-05
-1.86226166539988e-05
-2.40449801502072e-05
-9.85690704834611e-06
-5.60434230603262e-08
-6.25269410445985e-07
-4.70758218245945e-06
-3.4401203370179e-05
-1.70022812737846e-05
-2.70067345406957e-05
-2.77913328956013e-06
7.05860284867488e-06
1.64210591383591e-06
-1.68166505938197e-05
-1.83709469475783e-05
-1.7226688197374e-05
-1.08221917270245e-05
-9.19992231604388e-06
-9.91759639602177e-06
6.58843092540362e-06
-6.65893807259242e-06
-1.21139496984518e-05
-1.75745902591891e-05
-8.02947929095887e-07
1.34455947519118e-06
-7.34947566036538e-06
-2.76919456927973e-05
-1.8323035068558e-07
-2.02810063190697e-05
-2.29626969238724e-05
-1.65663989433164e-05
-1.53397729615472e-05
-3.01889655431564e-05
-1.32182930611992e-05
-3.09781917969432e-05
-5.33078670618776e-06
-2.03322012832393e-05
-1.16099043104171e-05
-2.46363638046815e-05
-3.27292923854528e-05
-7.68808499140015e-06
1.46655367998885e-06
-2.73407901404324e-05
-3.00371905908097e-05
-1.68138735290178e-05
-2.51068063878179e-05
-1.54006521493687e-05
-7.41527212553984e-06
-1.2224470149336e-05
-3.3086505398376e-05
-1.20908903144081e-05
-1.73403148782962e-05
-2.00235993559777e-05
-1.56219579455965e-05
-1.94216527148268e-05
-1.35153291398601e-05
-2.44820426047582e-05
-3.40202319960539e-05
-1.58556545393054e-05
-3.4323199498779e-05
-2.58851709875423e-05
-1.69228692830122e-05
-2.81071825707095e-05
-1.01542588004761e-05
-2.33692750693317e-05
-2.04716168806377e-05
-1.93885865255978e-05
-2.34399623103557e-05
-1.53874942368075e-05
-1.95471236920348e-05
-2.3362039879648e-05
-1.37947351227795e-05
-2.38653985878452e-05
-2.91699563690067e-06
-1.59395526763876e-05
-3.38605834481068e-05
-2.10696768471247e-05
-7.16350404320151e-06
-2.01773292508007e-05
-7.36456621239367e-06
1.31336370048136e-06
-1.70865939583842e-05
-1.86465058451551e-05
-1.96573834306736e-05
2.62334355897427e-06
-2.79503779694488e-05
-1.33137925930466e-05
-1.56754408486603e-05
-1.21139170309669e-05
-1.34494127180575e-05
-2.08189277419071e-05
-5.06098925817041e-06
-1.44591994346694e-05
-1.81592074122301e-05
-1.09132740918833e-05
-1.66819010730799e-05
-2.55476646081157e-05
-2.78567904437844e-05
-1.04467952928799e-05
-1.33353771312057e-05
2.06507986055022e-06
-5.28221403985989e-06
-1.42735158436971e-05
-1.97132239018069e-05
-1.20980018983919e-05
-7.9618220738414e-06
-1.86532603090555e-05
-1.28479863586828e-05
-1.42937053714213e-05
-2.08063312982944e-05
-4.05400052822165e-06
-1.50529990307368e-05
-2.25872205360232e-05
-7.01427125277622e-06
-2.38094973956303e-05
-2.78652389048094e-05
-3.58985336353046e-06
-2.34476444150106e-05
-1.82355904552266e-05
6.69732493265398e-06
-1.07688282964481e-05
-1.54548474395781e-05
-3.6660254284142e-06
-7.89141948297649e-06
-2.37871857996345e-05
-1.81240016316094e-05
-1.33703151239539e-05
-2.55706031115272e-05
-1.00149320981759e-05
-9.94450928542669e-06
-2.11963625616784e-05
-2.34536810211009e-06
-7.60973729528253e-06
-8.44378500302237e-06
-1.91603277925567e-05
-2.98590242392726e-05
-1.40750343366545e-05
-4.38295042950447e-06
-1.58077649270533e-05
-1.51516301735822e-05
-3.08548164881831e-05
-2.11359865547583e-05
-7.47473022838796e-06
-1.06866981495468e-05
-1.80939132828646e-05
-4.39924145185229e-06
-2.73497782061226e-05
-1.46404256823211e-05
-5.1542653774748e-06
-1.80462614116283e-05
-1.21203566184665e-05
-2.70341446186005e-05
-1.79977785385365e-05
-3.96762209728436e-05
-1.71672327388872e-05
-5.3264290993404e-06
-1.84760805478473e-05
-1.6415104335735e-05
-1.72654507490888e-05
-1.06584641487259e-05
-2.33172106750937e-05
6.30309601086115e-06
-8.62735619919327e-06
-1.20767169358562e-05
-1.39163872568739e-06
-6.32906285897019e-06
-3.34782803931124e-06
-8.84203896924974e-06
-1.52241279846898e-05
-5.41957363712483e-06
-1.84101647644776e-05
-2.61013796430906e-05
-2.58705644911104e-05
-1.1605839248239e-05
-7.05799367825592e-08
-1.92694728107916e-06
-2.52247805438148e-05
-2.96930928604718e-05
-1.66750584933809e-05
-1.42774367998912e-06
-2.1059779559972e-05
-1.14134594559288e-05
-6.16119393281645e-06
-6.44999095495281e-06
-7.03626959448523e-06
-8.79548843437117e-06
-1.63989002760594e-05
-1.31507163857566e-05
-7.7405507907266e-06
-1.25615433506852e-05
-3.36445924711363e-05
-2.58035112828423e-05
-1.27676168502927e-05
-1.54064454972436e-05
1.59623940581955e-05
-2.09919164389996e-05
-4.74651571124622e-06
-2.61415429884528e-05
-2.60329142595655e-05
-1.46458177276625e-05
-2.03139262173311e-05
-2.53261946790433e-05
-9.63474762910045e-06
-3.12340518099236e-05
-1.5655804558924e-05
-2.69298677500711e-05
-3.8550434895398e-05
-2.62399345987884e-05
-1.78349719019071e-05
-2.84601237039195e-05
-2.18950365490217e-05
-1.96086253232292e-05
-3.63431401540436e-05
-2.48464686633304e-05
-2.08520399190113e-05
-2.7969684645142e-05
-2.03381279904879e-05
-7.87269757937505e-06
-3.10667360467494e-05
-2.25375343599812e-05
-1.58938092803688e-05
-2.86950947722542e-05
-1.27934664640117e-05
-7.23431793580101e-06
-4.28961559301616e-05
-2.06764572998877e-05
-3.15695544558445e-05
-1.01954916749765e-05
-2.37466337876575e-05
-2.00749757229422e-05
-3.12652585329147e-05
-1.28664880587756e-05
-2.56268374534235e-05
-3.12552681331656e-05
-2.21636033884024e-05
-1.41639624685773e-05
-1.45000008216509e-05
-1.8890405664056e-05
-1.5314807006997e-05
-3.5933713064404e-06
3.67313978158684e-06
-1.11720240050826e-05
-9.09199034777355e-06
-1.64624169956482e-05
-1.25597713675562e-05
-1.0930940971687e-05
-1.09955053719045e-05
-2.8056695075576e-05
-5.6737925295175e-06
-1.80845943975697e-05
-2.71886698720779e-05
-4.34114498699759e-06
-1.14093618866287e-05
-5.16256913177257e-06
1.60966497791619e-05
-1.2133018874672e-05
-2.79483543391733e-05
-1.28369433601472e-05
-6.44191296163734e-07
-4.05142535553146e-06
-1.74007740548335e-05
6.93728344123684e-06
-1.42017944396963e-05
-2.24254755346974e-05
-1.58204900890504e-05
4.22048657045767e-06
-5.61198683869846e-06
-4.97632380261318e-06
-1.11839784409914e-05
-1.54366524261989e-05
-2.8808757496799e-05
-5.64248703093622e-06
-1.99658639525223e-05
-6.63022184737951e-06
-1.32551715751886e-05
-4.37412285101315e-06
-2.55804439604761e-05
-7.95150805602442e-06
-1.32964773779761e-05
-1.84947491716612e-05
-2.44492830009836e-05
-1.75246189993805e-05
-2.62014695964063e-05
-1.84166771992229e-05
-8.71208710895579e-07
-8.85350278379053e-06
-2.58847989257643e-05
-8.91633005975916e-06
-1.39552524384183e-05
-2.1108903914378e-05
-1.76256353707093e-05
-3.37610091654568e-05
-1.44806764087181e-05
-8.08280462731252e-06
-2.88810530881777e-05
-2.65241620980439e-05
-6.21276308979669e-06
-2.89044114215384e-05
-2.67842211967863e-05
-3.4851644508653e-06
-1.64321362981599e-06
-2.64406511998378e-06
-1.73046718738889e-05
-2.82897496953671e-05
-1.91298987963668e-05
-1.99868858103931e-05
-3.26810610707826e-05
-1.40531373888221e-05
-1.92989209635e-05
-2.62255666231692e-05
2.54372079136697e-06
-2.03372391485091e-05
-2.14011393115137e-05
-3.23610427450052e-05
-3.89404417900342e-05
-1.42862326580014e-06
-2.50101055271254e-05
-1.73537844659999e-05
-2.54338180325053e-05
-2.0613168303232e-05
-5.69210872866767e-06
-8.16876159936352e-06
-2.15796105600936e-05
-1.70756397413405e-05
-1.66100654271775e-05
-1.31591980695308e-05
-1.07922826203575e-05
-2.68375823011134e-05
-2.66215247343971e-05
-1.38626255939742e-05
-2.11331829254654e-05
-1.20846658940523e-05
-2.66993370654002e-05
-9.80465764844582e-06
1.42442763080033e-06
8.78402421508603e-07
-1.29125557385495e-05
-1.76258935669629e-05
-1.20436194189058e-05
-8.89296989129323e-06
-6.01235970505299e-06
-1.77708691187343e-05
-9.41035420979926e-06
-1.47827615746553e-05
-1.10417695118634e-05
-2.6908190963928e-05
-1.79017457967708e-05
-7.0865463337141e-06
-1.80772644483954e-05
-3.4808041682306e-07
3.4276874718344e-06
3.79045979009695e-06
-2.26805953880307e-05
2.39370554532778e-06
-4.31460437834298e-06
-1.95253616080949e-05
-2.73386738667281e-05
-7.73473181563679e-06
-2.34449289901073e-05
-1.43647547989387e-05
-1.16330612273225e-05
2.50597587573488e-06
-2.09207799346449e-05
-1.55478305748093e-05
-2.07117580344987e-05
-1.25483837274055e-05
-1.23215364663096e-05
-1.41686640658033e-05
-1.24962197097654e-05
-7.3992628527076e-06
-1.62790949049893e-05
-3.93733479882232e-05
-7.78055223762796e-06
-3.39169178636801e-05
-3.2999319749906e-05
-2.51469051294727e-05
-7.63996962284889e-06
-1.8379297311163e-05
-2.82869021577896e-05
-1.77275093812731e-05
-2.6915369713184e-05
-1.44917984670244e-05
-3.44611215190094e-06
-2.90848173254598e-05
-2.52825974076128e-05
-6.52624821386461e-06
-2.073640575214e-05
-1.37211795827232e-05
-1.00335660161083e-05
-1.59348560280056e-05
-2.31675380312228e-05
-7.60411171698339e-06
-3.12558864690378e-05
-2.56492243820315e-05
-1.97870905658641e-05
-1.16973591701808e-05
-1.99572814341989e-05
-1.44093087206048e-05
-7.49943657016198e-06
-6.02949078891913e-06
-2.47807544109576e-05
-3.69071433561352e-05
-9.3302170155348e-06
-2.51540247117423e-05
-1.90289842235157e-05
-1.01372318526169e-05
-2.47460587866269e-05
-3.30282543883517e-05
-1.64721833772913e-06
-2.96095306946177e-05
-1.95204821540483e-05
-2.2212159590468e-05
-5.7249795053444e-06
-9.34360487027986e-06
-3.10178295148513e-06
-8.1049856914632e-06
-1.75479983351829e-05
-1.43802824295815e-05
7.96383621695091e-06
-1.61414078880427e-05
-9.31809998719572e-06
-7.08565760013538e-06
5.31476999822022e-06
-7.5319500283852e-06
4.16865200026177e-06
-5.15237883813021e-06
-6.16364289390059e-06
-2.14542080359187e-06
-7.1063658870054e-06
-9.00664466295419e-06
-1.82684853344616e-06
-1.1840544843097e-06
-1.05595791217425e-05
-2.12625837536941e-05
-1.85555071379679e-05
-2.79384899795525e-06
-5.52712700526963e-06
-1.17488658662676e-05
-8.81155840940526e-06
-6.31459474732144e-06
-5.92033004135009e-07
-1.57375661514666e-05
-1.31556702970703e-05
-7.77333511919242e-06
7.72146878561631e-07
-9.74427049786962e-06
-2.65373265234077e-05
-1.2864244062962e-05
-1.7192281611398e-05
-2.52385475244595e-05
-2.13276511324611e-05
-2.60983348221253e-05
