# Supplementary material for: Research on computational propagation and identification of mine microseismic signals based on deep learning
Source: PLoS One. 2025 Oct 22;20(10):e0334641. doi: 10.1371/journal.pone.0334641 (PMC12543183; doi:10.1371/journal.pone.0334641)
Supplement: S10 Data — (ZIP) [file pone.0334641.s010.zip › 000101100001596.xlsx_0.txt_24.txt.txt]

-1.40692083718284e-05
-8.10192321805422e-06
-1.76163690126333e-05
-9.82292159561838e-06
-1.3381949218371e-05
-1.53452296945826e-05
-1.72954111954686e-05
-3.10079843119069e-05
-8.32246967469962e-06
-9.38018373591986e-06
-9.38986863479282e-06
-3.00197198150956e-05
-1.70244088392837e-05
-1.28712286987246e-05
-3.33809671074293e-05
-1.08986677824279e-05
-2.05105300613983e-05
8.62875200942495e-07
-3.3120103487104e-05
-2.08011928200624e-05
-1.62265212086285e-05
-2.60770736833572e-05
-2.46545210774267e-05
-1.26058835300749e-05
-1.43534558972398e-05
-5.70664847535578e-06
-6.55442367133828e-06
-1.36751731638746e-05
-2.36776665231355e-05
-9.87886966519727e-06
-1.91031404196287e-05
-2.59155356224429e-06
-4.78383127696372e-05
-7.30737244126867e-06
-9.32388981475279e-06
-7.53122794368642e-06
-2.65005611373808e-05
-2.40007652800947e-05
-1.72490885735388e-05
-2.36727650095105e-05
-1.39844908411019e-05
-2.98627044015683e-05
-4.44021770743336e-05
-3.38917351626981e-05
-2.55543886944984e-05
-1.92752192059522e-05
-3.0092429389045e-05
-2.43599618047594e-05
-2.23845838583485e-05
-2.03815558587725e-05
-2.88110913114157e-05
-2.61689926360483e-05
-3.03629658004076e-06
-1.22985292080912e-05
-2.70307049580193e-05
-2.43091843561345e-05
-1.84585475955285e-05
-3.91562638873429e-05
-2.44453448831755e-05
-2.79709375626257e-05
-2.81193802041771e-05
-1.463369194889e-05
-2.57940688730576e-05
-1.76659141226898e-05
-1.31519332658634e-05
-2.98828318021404e-05
-1.3588261687134e-05
-1.36862154590241e-05
-3.54894146372461e-05
-8.74738786816143e-06
-2.05270540739076e-06
-1.15535403538329e-05
-1.53551370946648e-05
-3.19090899527246e-05
-2.64514042806358e-05
-2.06526738474654e-06
-9.08902659905432e-06
2.44959378680332e-06
-4.95223374637688e-05
-9.09675755622975e-06
-1.75423462020515e-05
-3.04932740782746e-05
1.66965479966389e-07
-1.6313776039184e-05
-1.25771777943903e-05
-8.11670375630822e-06
-1.5239717682001e-06
-2.79037449101918e-06
-2.48404427877335e-05
-1.70640588890334e-06
1.94063626291226e-05
3.17756518151321e-06
2.26577082334618e-06
-2.43974693961848e-05
-1.3821433179216e-05
-1.50052770117387e-05
1.00295759284475e-05
-9.72790374217287e-06
-1.29029990829187e-05
-2.99405036892506e-05
-2.59769350612165e-05
-3.44980609699619e-05
-1.11223154864723e-05
-1.70013006841696e-05
-2.51113571158518e-05
-2.38222590320354e-05
-1.11882093528355e-05
-1.06401614721042e-05
-2.01558777915587e-05
6.52842785597122e-07
-1.89545081922422e-05
-4.22932608301572e-05
5.13730226259387e-06
-2.73377817300094e-06
2.2444886042357e-06
-3.01140921647733e-05
-1.22268580027855e-05
-1.19579170727716e-05
-2.74075209194324e-05
-1.02148842470595e-05
-1.85297142004632e-05
-2.29219634408422e-05
-3.44278895010728e-06
-2.07380502283238e-05
-1.14031970600812e-05
-2.1905653269792e-05
-1.6386502149338e-05
-7.53235485223226e-06
-2.30684665420914e-05
-3.04614234638205e-05
-2.12518389722103e-05
-3.92416887457449e-06
-1.11954643276282e-05
-4.03719029118642e-05
-1.51994161783085e-05
-1.40503519464933e-05
-3.48230085510909e-05
-2.5923182408437e-05
-8.91753586339052e-06
1.56795103744339e-05
-9.14809515654465e-06
-2.4533414369602e-05
-2.26505222610609e-05
-2.42610473427392e-05
-3.21759280863177e-05
6.44552111070481e-06
-1.90104295777307e-05
-1.77272401616026e-05
-1.97866166721965e-05
-8.01195020726445e-06
-1.74389742887459e-05
-3.05729444328006e-05
-2.02629286623785e-05
-1.60839574219353e-05
-1.05750334924884e-05
6.46242778475441e-06
-3.64919569397484e-05
3.26830439571916e-06
-1.06365348780079e-05
-1.10760586658835e-05
-2.50461847347795e-05
-1.37691863948377e-05
-3.507378051917e-05
-2.03612882530218e-05
2.33955597361245e-06
-3.14490067555024e-06
-3.64664790999644e-07
-1.6404581332568e-05
-1.58889881591263e-05
1.05131295396475e-05
-2.78499859818423e-07
1.06075010552725e-06
-3.06679278502183e-05
-6.45869422350958e-06
-2.53767566870201e-05
-1.46652594745489e-05
-1.91934708602646e-05
-2.56745007365293e-05
-2.1473169753173e-05
1.59926840195194e-06
1.5072339444585e-05
-1.52210465574488e-06
-1.73557576117883e-05
-2.17952946153244e-05
-8.76540598075848e-06
-1.02941058116748e-05
-4.40400287282007e-07
2.57391276884934e-06
-5.84394708933001e-06
-2.11332067248222e-05
-1.05864314838267e-05
-1.26200574268704e-05
-3.10765786598217e-05
-1.44005511466751e-05
-1.04001477515118e-05
-3.10143603778455e-05
-3.74440643086819e-05
-2.36127786073391e-05
-1.44574326057009e-05
-2.00780133931443e-05
-1.47042131787005e-05
4.58580480644178e-06
-1.05266915163332e-06
9.78848138103709e-06
-2.97558534107131e-05
-2.97563213558119e-05
-9.80239344429243e-06
-1.50372965026436e-05
-1.48750157652317e-05
-7.06187924469741e-06
2.00693465201109e-06
-5.31101503867232e-05
-3.33951509159829e-05
-1.3579319365737e-05
-3.3595969431132e-05
-2.72416739201679e-06
-6.113181220663e-06
-1.73943262249996e-05
-9.16913471719909e-06
-2.18073079015324e-05
-2.44626956535404e-05
-1.99172939652639e-05
1.20941465949198e-05
-1.26183674869868e-05
-1.12074012607641e-05
-1.92638388907088e-05
4.99589610094375e-06
-1.13775385265813e-05
-2.43305218171364e-05
-3.09068054314348e-05
-2.48324098133172e-06
1.32104115727628e-05
-2.53333456016128e-05
-2.14690477747136e-05
-1.7304793156036e-05
-1.93872313955829e-05
-9.67453411376841e-07
-8.43009304024517e-07
-7.79511093956908e-06
-1.06317519582123e-07
1.11706145953784e-05
-1.63398597777857e-05
-4.88061712834594e-06
-1.11111227258687e-05
-1.76575831311922e-05
6.45453351833673e-06
-1.40803025629074e-05
-1.66076605577573e-05
-1.65089249323668e-05
-1.49176119484566e-05
-7.91705576305507e-06
-2.23209998431628e-05
-1.64824643020599e-05
-1.48819550733014e-05
-4.60469189399179e-06
6.86837480228832e-06
-1.0197383073081e-05
1.24190368406855e-06
-9.73760237881998e-06
-5.98671563202529e-06
-2.35540891969984e-05
-1.69114857978678e-05
-9.94421922847804e-06
-6.74624770392629e-06
1.00905218310035e-05
8.90139822108503e-07
-5.87477399075887e-06
-2.25900030800866e-05
-1.04089246004267e-05
-1.93740029950479e-05
5.06015289857926e-07
-6.99223997786729e-06
-2.29453934715015e-05
1.06260936437846e-05
-2.15533983361776e-05
-3.27033688049121e-05
-2.31880821558352e-05
-3.59061284294304e-06
-1.49279840618818e-05
-2.05149830340336e-05
-3.11402893366624e-05
-3.3053854534382e-05
-1.69994088150121e-05
-1.37853032108458e-05
-2.91324892451183e-06
-1.60982589729813e-05
-1.27383743564892e-05
-1.09411951106427e-05
-1.69045440333736e-05
-1.82617001194834e-05
4.6072259197168e-06
-1.85317012080522e-05
-1.9744214391446e-05
-2.52705441534462e-05
-1.87223816943957e-05
-3.38376978768743e-05
-3.43292041943886e-06
-1.47033319703757e-06
-5.15874372179221e-06
-3.03804480306359e-05
-4.58252735493112e-05
-1.66823520495668e-05
-5.91087220038032e-06
-2.13851216117363e-05
-3.53095186141402e-05
-5.83995071893603e-06
-4.65624112818891e-06
-2.2913094748123e-05
-1.36418960542854e-05
-2.37428322117942e-05
5.01606845033084e-06
-2.99401449526618e-06
-1.92434985678636e-05
-2.45211680378529e-05
-1.07851648135872e-05
-2.74663548250354e-05
-1.31679143349933e-05
-1.90970071926117e-05
-2.31181730355632e-05
4.15185005867086e-06
-2.84621758026938e-05
-2.15735369624014e-05
1.50336485266705e-05
-1.36101220561163e-05
1.97435349790338e-06
-1.36463906160517e-05
-7.525495071706e-06
-3.35005632411853e-05
-2.13238358166944e-06
-2.64809776129731e-05
-8.94863367869144e-07
-1.00525206775809e-05
-1.04507430871005e-05
-7.33108440413394e-06
-1.77350621259718e-05
-1.43481030416484e-05
-1.81386986068695e-05
-2.06077822500842e-05
-2.81752802943345e-05
-2.48241786491987e-05
-2.00462046607727e-05
-1.09822160734381e-05
-3.825684384172e-06
-9.54636087239659e-06
-3.97486943190521e-05
2.1157696630813e-05
-7.34841091124242e-06
-2.92118764642832e-05
-2.0652864455613e-05
-1.59738134270514e-05
-1.13979746757999e-05
-2.21696277140483e-05
-1.8911314256305e-05
-4.84279489010165e-06
-1.74498850231297e-05
-2.76921125954157e-05
-7.88163181268221e-06
-1.66015145988756e-05
-1.45791094129837e-05
-2.49576437633277e-05
-2.14178314250836e-05
-2.6623065209458e-05
-2.59602224796354e-05
-5.9487321987454e-06
-1.48725272481359e-05
-2.85474956063257e-05
-8.19583736342202e-06
-7.20356000511358e-06
-1.97598219946218e-05
-2.2799177975022e-05
-7.7694621777044e-06
4.09204093017642e-07
4.56198373062558e-06
-4.01878336170169e-05
-2.53356258449605e-05
-1.4553340064944e-05
-2.38143102860293e-05
1.16686077083819e-05
-3.81874920968228e-05
-1.76194942320156e-05
-1.81887985467275e-05
-1.79159320265239e-05
-3.51310032888372e-05
-3.83379188267575e-06
-3.08644988966571e-05
-2.87115991154767e-05
-2.06134359823533e-05
-1.59485342006343e-05
-9.95714151187426e-06
-1.81531224342275e-05
3.84546889091119e-06
-3.96854671363239e-06
-8.17583371127082e-06
-1.7365087535447e-06
-1.74807218690184e-05
-2.05920923505978e-06
-3.28805483465557e-05
-1.00587236379023e-05
-5.33129128250055e-06
-1.89167958505585e-06
-1.38681481102802e-05
-2.33154140670591e-05
3.27236060146374e-06
-1.70621868920461e-05
-8.95817227875884e-06
-5.22889687438453e-06
-2.64585719382312e-05
-7.85917188355438e-06
-2.39420885167978e-06
4.50646124644247e-07
-8.94928279902955e-06
-3.17923185506186e-05
-2.23577813562595e-05
-1.68825388341163e-06
-8.7175554182267e-06
-2.91305731986049e-05
-3.82527153567176e-06
-6.28058862128743e-06
-4.57683029457046e-06
-3.34319469341175e-05
-2.5502075661297e-05
-2.60167116986099e-05
-2.30265774191846e-05
-2.30065467850628e-05
-5.8704225763687e-06
-1.29227771006343e-05
-1.86583334441965e-05
-2.008981001481e-05
-2.32354214291667e-06
1.75408578233516e-06
-6.72974913414706e-06
-3.47162152761826e-05
-2.01495429993939e-05
-3.29564903512072e-05
-2.09031659911215e-05
-1.74272743055011e-05
-9.07683807043219e-06
-1.29828215741712e-05
-3.47179038453446e-05
-3.00094515282638e-05
-2.17191048902043e-05
-2.13556770425873e-05
-3.38024125846774e-05
-2.92287364481869e-06
-3.67741689118892e-05
-2.76433340543747e-05
-5.02623918125066e-06
-3.29617105706624e-05
1.21521081852496e-07
-8.39047518363812e-06
-2.31878886613743e-05
-5.52075124339725e-06
-1.62108985294816e-05
-1.7530086278992e-05
-3.08398556231591e-05
-1.67241428326536e-05
-2.38489682024946e-05
-1.6493327010257e-05
-2.77073169085442e-05
-7.99594324730767e-07
-3.0848188679703e-05
-2.04840922885077e-05
2.94203168566316e-06
-2.26063719217919e-05
-2.14098273359908e-05
-2.20985966577649e-05
-3.57219572094067e-06
-1.31789477264049e-05
1.22190728499806e-05
-5.70464924762692e-06
-1.42227908429291e-05
-2.39512220810317e-05
-2.40506442619528e-05
-2.76020542364001e-06
-2.09737072618738e-05
-1.90643226072964e-05
2.77474338410058e-06
-1.61539461863223e-05
-1.58282344085705e-05
2.0090934912155e-05
2.14959948929659e-06
1.22898216993248e-05
-1.0608684885966e-05
-2.08141272615249e-05
2.60534466486385e-06
-2.7368874993794e-05
-1.26386885701138e-05
-6.39903748478072e-06
-1.66199246912948e-05
-1.69360998659104e-05
-1.25320721253516e-05
1.33595632540593e-05
-1.61252531630446e-05
-2.37955696966584e-05
-6.4514426838127e-06
-3.56747559175348e-06
-1.34896344781493e-05
-1.86391141072333e-05
-2.29287936034647e-05
-3.9879733475636e-06
3.43818301247476e-06
-2.03777109781617e-05
-5.96198067271126e-06
-1.16090139241994e-05
-2.00560099722654e-05
-1.18286537593453e-05
-2.46707944953939e-05
-1.6204417101855e-05
-8.67932505238612e-06
-9.19377162825493e-06
-2.92734176925708e-05
-2.45876723070093e-05
-2.73730121753497e-06
-7.85769931676092e-06
-6.95423165166474e-06
-7.31287285043862e-06
-3.7470407386483e-05
-1.59435543984819e-05
-3.56744221168633e-05
-1.99127882685768e-05
-1.72407068952231e-05
-4.30509835435252e-05
-1.51003095752346e-05
-1.92761041978018e-05
-2.96405994625723e-05
-1.86390754306422e-05
-3.11197125813621e-05
-9.06769537471155e-06
-1.88505010111005e-05
-2.13054954646157e-05
-2.42526319317968e-05
-1.03342830627294e-05
3.67320610372104e-06
-1.82842720898944e-05
-2.80560104791153e-05
-5.87879650931996e-06
-6.42593139023553e-06
8.64227141803142e-07
-4.39166038780465e-06
-3.77416082997442e-05
-1.16854802908912e-05
-1.56959184505715e-05
-1.01597504922337e-06
-1.24374660399839e-05
-1.11343218367353e-05
-1.15661997118653e-05
-2.39099627872306e-06
-5.32959972717986e-06
-8.90036002330765e-07
-6.71425970616488e-06
-8.12301982350301e-06
-4.52896224459472e-07
-5.73400284312313e-06
-2.3190683518734e-05
-1.54901141340644e-05
-3.33645932604141e-06
-1.15164986785203e-05
1.80072726489167e-06
-9.56681872293677e-06
1.21894173796177e-05
-6.35669979352097e-06
-9.74708122860814e-06
1.09257043877951e-05
1.04376004082279e-05
4.49390355165466e-06
-1.88695572190506e-05
-1.70406605864379e-06
-2.69433549504281e-05
4.60701426828782e-06
-6.06987807058824e-06
-1.28259958210098e-05
-2.84094334910957e-06
-2.25892176337165e-05
-1.45189317503897e-05
-2.41807577239164e-06
-1.12446556177724e-05
-2.40433862930439e-05
-2.88019415808418e-05
-3.90077970803113e-06
-1.65644773357619e-05
6.07049719866903e-06
-3.4050716858999e-05
-1.86295618952006e-05
-2.88161581355221e-05
-2.04995594388995e-05
-9.88280006379159e-06
-2.29559665803385e-05
5.55295324037653e-06
8.81523574867702e-06
-1.46241436162008e-05
-3.81484889542015e-06
-1.47451958595595e-05
-2.15021022035188e-05
-7.34116100081715e-06
-1.70838340838464e-05
-1.65422958236048e-05
-2.6168363653107e-05
-1.60573360090878e-05
-2.09243801678285e-05
-1.52446219313947e-05
-1.35026026963678e-05
-3.54850933818304e-05
-8.45229598208738e-06
-4.34599985865045e-05
-2.37205642206529e-05
-2.50027950519025e-05
-2.35747091315254e-05
-2.73693834224718e-05
-2.19418010569825e-05
-2.2289295319802e-05
-1.36096183279778e-05
-4.71560409149849e-05
-1.30403315422015e-05
-7.41645928447972e-06
-7.73826108510016e-06
-4.16699051621566e-06
-3.13021166884895e-05
-2.58524619818746e-06
-1.1598351870632e-05
-2.75791503666378e-05
-6.74911036700207e-06
-1.96703968418787e-05
-1.70986097978106e-05
-1.08325646632452e-05
-2.05221374672388e-05
-4.86065372487659e-06
-2.05010243658257e-05
-1.41327727085631e-05
-1.84766080305066e-05
-1.15661823854337e-05
-2.45736840127057e-05
-2.31369515636705e-05
-1.15403486661193e-05
-1.81517979869149e-05
8.57591111429316e-07
-3.01994204587722e-05
-9.06207843022637e-06
-1.36887539035535e-05
-2.1223573399856e-05
-2.83806173815384e-05
-9.78068093851394e-06
5.45192670053037e-06
1.97466299013475e-06
-2.08065440187181e-06
-6.67959039255215e-06
-6.78209448702498e-07
-1.3897828850527e-05
-1.44243608666625e-05
-1.42856252292604e-06
-3.03587493419873e-05
-1.8919440147964e-05
-1.47407515702444e-05
-1.48699532786174e-05
-1.6300048395928e-05
-2.30659310668415e-05
-2.70562717272827e-05
-2.37025724398807e-05
-2.0469064620768e-05
-2.1407499525228e-05
-2.25712786690403e-05
7.9632014663071e-06
-1.57775686465658e-05
-5.1647015943356e-06
-1.17380123783722e-05
-6.39921882855283e-06
-1.77306139580236e-05
-9.78690698771753e-06
-2.26720426441921e-05
-1.22915502340207e-05
-8.98568420718733e-06
-3.6831075071488e-05
-5.6900929178514e-06
-2.5860882408897e-05
-1.58815738389776e-05
-1.44068250877419e-05
-2.43989969249871e-05
-9.38946111812317e-06
-3.08656792721028e-06
-8.06733318380854e-06
-3.40821189098994e-05
-5.10673293372495e-06
-1.73474888289783e-05
-1.64090112082484e-05
-2.38856010096399e-05
8.02160210717631e-06
-2.23205682857497e-05
1.56747815987871e-06
-8.96416913733603e-06
-1.41788953830152e-05
-3.79626640516079e-05
-4.08887302628091e-05
-2.6282769541526e-06
-2.09408082986058e-05
-2.70134169782802e-05
-4.24949062112943e-05
-3.53918227046108e-05
-1.80002304491211e-05
-2.70902757811519e-05
-1.03524366966812e-05
-1.77527312326175e-05
-3.31098756698945e-05
-3.08830907603437e-05
-2.60474691627706e-05
-2.67699415717481e-05
-2.29773937808941e-05
7.43746530835138e-07
-1.83322293261075e-05
-1.66131235849687e-05
-1.2420852355423e-05
-9.17044288613926e-07
1.30711302265559e-05
-1.06685790362547e-05
-4.63344768929147e-05
-8.20679369898726e-06
-3.57418043314042e-06
-2.24196608431357e-05
-2.07072750681037e-06
-2.34986620148126e-05
-2.30384716054178e-05
-1.87518122599325e-05
-2.89687118196258e-05
-2.71977051426153e-05
-7.90971130378242e-06
-2.38980325739371e-05
-1.33866277280394e-05
-2.62706652261816e-05
-2.9116503879823e-05
-1.87388252652394e-05
4.90100180956895e-06
-1.24898424169516e-05
1.21581822170695e-05
-3.16315514807447e-05
-1.829250251278e-05
-6.48513950943526e-06
-1.783307888581e-05
-2.09534356929981e-05
-1.70891275325779e-06
1.94002365151641e-06
-2.74455936131239e-05
-2.27138127207391e-05
-3.72790707528322e-05
-3.98863245265431e-05
-1.83781114916456e-05
3.38242593340072e-06
-1.51270190437903e-05
-1.59669667646626e-05
-9.64974207980584e-06
-2.44579140869461e-05
-1.23867852179827e-05
1.33928712668502e-06
-2.15495617923663e-05
1.48458580500422e-06
-1.16592336290025e-05
-3.89227626171462e-05
-2.07496166966681e-05
-2.27809480780119e-06
4.07819616122268e-06
-3.92545773270938e-05
2.09709344633695e-06
-4.47439979634327e-05
-3.20305748059194e-05
-2.97716418091022e-05
-1.98094888678739e-05
-2.38202228614706e-05
-2.61719763690475e-05
-1.42841163281386e-05
-1.53973288114624e-05
-1.66164735204465e-05
-2.82462419381728e-05
-3.25193729278954e-05
-3.64782766035399e-05
-2.78166862648214e-05
-1.79826026163281e-05
9.22342698355225e-07
-1.96661920549476e-05
-8.48407040555839e-06
-1.00846119852026e-05
-2.54302915342776e-05
-1.62853597101574e-05
-3.18073551952031e-06
-6.21561928057914e-06
-1.98499244974315e-05
-1.04053643258551e-05
-1.5614019945374e-05
-2.78757336738524e-05
-3.03105114290595e-05
-2.09929835288609e-05
-2.25129815081815e-05
-2.34814848123022e-05
-2.47073378523297e-06
-6.1163523550813e-06
-9.50265251979316e-06
-5.40624861296361e-06
-5.00582547882185e-06
-6.09327938602812e-06
-1.22044592279183e-05
-1.43534866579448e-05
1.76743837725348e-06
-2.78207901803702e-05
-3.02475324105064e-06
-1.12838963000439e-05
4.3313682081936e-06
-1.20667544376893e-05
-2.83316591453557e-05
-6.63158177613986e-06
-3.92553108231295e-06
-3.95928319045576e-06
-2.10820617965688e-06
-2.88989302123139e-05
-7.66298686476973e-06
-2.88167405418639e-06
-6.27198935928411e-07
3.16072925050226e-06
3.1623468156034e-06
-5.49640463016456e-06
2.40358456925845e-07
-1.04867700780085e-05
-2.31479663391436e-05
-1.03244130585405e-05
-1.85134906577129e-05
-3.88145114869898e-05
-2.39814425711263e-05
-1.89373487645524e-05
-1.00099578544625e-05
-1.28750471904099e-05
-7.40746410863747e-06
-2.68421477475216e-05
-6.27239928298553e-06
-2.74361330216239e-05
-2.9518701170142e-05
-3.37576552220563e-05
-1.20927310309943e-05
-1.52347291580768e-05
-8.9717843593222e-06
6.54036348854357e-06
-3.00861577811822e-05
-3.70019399168306e-05
-3.19096329739636e-05
-1.90840465933186e-05
-2.75046168712217e-05
-8.32984449303638e-06
-2.06522595983929e-05
-1.7053354411107e-05
-3.73293769159444e-05
-1.15048046039224e-05
-2.777511317547e-05
-1.63700719889562e-05
-2.96370993396033e-05
-1.64649710403751e-05
-9.2531200965287e-06
-2.42249137422034e-05
-1.525327594182e-05
-2.42903944987275e-05
-1.32048086796241e-05
-3.77464135486589e-05
-5.1108018381964e-06
-2.43749049278744e-05
-1.71110595958184e-05
-3.43553435464232e-05
-5.75643104511213e-06
-2.25272439118067e-05
-1.35759368171062e-05
6.82143339240116e-07
-9.24268611952455e-06
-1.56551833893301e-05
-1.95590668265796e-05
-1.63219814331573e-05
-2.29214835789478e-05
-1.61143677025073e-05
-7.82673330165739e-06
-7.2482198433484e-06
-1.21823205265701e-05
-1.63371375967479e-06
-2.64813896650484e-05
-1.68547236873197e-05
-1.73607590256177e-05
-2.25780431585651e-05
-1.23529798842883e-05
8.90795800177128e-06
-4.94982942555977e-06
4.15128642026787e-06
-1.59320122712572e-05
-5.97430190813318e-06
-9.58824649243516e-06
-8.44214943228228e-06
-3.77119803265205e-06
-1.59840157567057e-05
-1.6028308006752e-05
1.6483595166268e-05
-2.3786057591888e-06
-1.44693369637122e-05
7.31901910409871e-06
-2.49749065628036e-05
-9.4922018872631e-06
-7.61670028661119e-06
-3.66893615071179e-06
-2.5936267563706e-05
-9.91850879665595e-06
-1.61332226466497e-05
-2.02146547731953e-05
-1.99494499205791e-05
-1.66598831862861e-05
1.56874137567802e-06
-1.0667357206208e-05
2.65160182355025e-06
-7.42597878889059e-06
-1.18423301267666e-05
7.80694254174106e-06
-5.5622012577984e-06
-1.26245419959614e-05
-1.06238553328814e-05
-2.56459056451702e-05
-2.52357469480614e-05
-1.93894061251956e-05
-2.62947506347145e-05
-1.50071155597165e-05
-2.67007519448603e-05
-1.25444901442332e-05
-2.39807460030291e-05
-1.99659464217762e-05
-1.49321642547862e-05
-1.85728825228265e-05
-2.96868363832927e-05
-2.65906958272121e-05
-4.21855434871203e-05
-3.74703337388238e-05
-2.81865628256263e-05
-1.65080275229484e-06
5.85520892710911e-06
-1.68345306380694e-05
-1.77446037897712e-05
-4.24903562820349e-06
-2.45210492507093e-05
-2.25942106925978e-06
-1.61651026615556e-05
-2.32354624701114e-05
-2.45445109252753e-05
-1.71177701878955e-05
-2.01257424394468e-05
-8.84585840754506e-06
-3.82504121946106e-05
-9.72566351954788e-06
-1.74642940897298e-05
-3.05139657296414e-05
-4.08706657552128e-05
-3.0032483053084e-05
-1.49380001153474e-05
-4.42526998165316e-06
-2.64690793619616e-05
-1.9819773931456e-05
-2.44889422383644e-05
-1.26947432710117e-05
-2.77145136208866e-05
2.79902743451205e-07
1.7010678967584e-05
2.49761187880898e-06
1.15531323905829e-05
-6.79181858648782e-06
-7.61088011074655e-06
-1.41837664522684e-05
-1.96108343452449e-05
-2.01377469601468e-05
-8.09724096703611e-06
-9.32155520627504e-06
-3.32825855469979e-05
-7.21873653801169e-06
-2.06290902243827e-05
5.03230449613015e-06
-4.22955444702751e-06
-7.63655070704345e-07
-1.39051327955104e-05
-8.22503082715654e-06
-2.86810801076947e-05
8.92809470662008e-06
-1.00143394442408e-05
-1.99176978331029e-06
3.64631896078135e-06
3.18972222663293e-07
-3.23267512212648e-06
-2.05330859794352e-05
-1.71622448002113e-06
-2.79359414966087e-05
-1.5551651641213e-05
-3.27662226368062e-07
-2.05495278048065e-07
-3.55225852726744e-05
-5.11778111752331e-06
-1.88012105810413e-05
-3.9311409885311e-06
-1.65348563741276e-05
-1.85691511216729e-05
-1.61025273640729e-05
1.62922210448332e-07
-7.56913299696906e-06
-1.59400513547856e-06
-3.75045123816653e-05
-3.53058429587544e-06
-1.28507836120442e-05
-2.73144400897946e-05
-4.06632349274448e-05
-4.63943250775572e-05
-9.84751068548888e-06
-2.01070352317159e-05
-3.04329663413459e-05
-1.92426419788006e-05
-2.87580709759231e-05
-2.58724322124737e-05
-2.55718613901651e-05
-2.9798316197715e-05
-1.88958644928323e-05
-1.29875056864517e-05
-5.20705650448593e-06
-1.89513371046917e-05
-2.49210887618542e-05
-1.83995529657374e-05
-2.80527140855693e-05
-8.6209450318925e-06
-3.1299680534988e-05
-2.23642234411244e-05
-2.0608219718394e-05
-2.37696247534974e-05
-2.58357983484074e-05
-2.10349921185404e-05
-3.78789654395724e-05
-2.05610887893836e-05
3.75422931757596e-06
-2.41612520750436e-05
-2.22969137087659e-05
3.82559839361072e-06
-2.18359535073431e-05
-2.51195672479627e-05
-6.57019533024323e-06
-2.26470137660421e-05
-2.48029012495277e-06
-2.14305551530702e-05
-1.21554633922198e-05
5.67158740407946e-06
-2.29563420725374e-05
-9.97047287085289e-07
-2.00487602118609e-05
-1.49671063417967e-05
-7.96582935356643e-06
2.27207581740925e-06
-5.50004172188866e-06
-1.14130756918108e-05
-2.25068455733459e-05
-1.73302996794968e-05
1.40492566474069e-05
-2.03443670322319e-05
-2.04399558994303e-05
-1.25701066988975e-05
6.39589005132381e-07
1.09675318381691e-06
-1.10544711057853e-05
-5.1351685683525e-06
-1.47967230476301e-05
-2.32698539049385e-05
-2.85267693356966e-05
1.64827300043914e-07
-2.36601571029771e-05
5.49027186818493e-06
-2.0147161899396e-05
-3.9752121421365e-05
-1.17382083602475e-05
-1.19323868729224e-05
-9.99920125774625e-06
2.95316704036863e-07
-3.48367770697662e-05
-2.9789745043634e-05
-1.34244543578877e-07
-1.71437741895607e-05
-6.77354218818927e-06
-5.22026916825843e-06
-1.16269784309369e-05
-2.90068660383354e-05
-1.33442298748629e-05
1.45895756199211e-05
-1.78070485981584e-05
-1.4526849238405e-05
-1.41945140494634e-05
-1.96675735250303e-05
-1.88414079906039e-05
-1.56811399293912e-06
-2.26844400725673e-05
-1.93728646538963e-05
-2.65549761602575e-05
-1.76856984567914e-05
-1.55750962728223e-05
-1.25801428744843e-05
-7.7758554826687e-06
-3.46856920301504e-05
-2.40860553415792e-05
-1.8138139605387e-05
-9.61419723702646e-06
-2.66521935788709e-05
-4.19252354132019e-05
-2.13662373667723e-05
-1.60777465993546e-06
-7.81452254202874e-06
1.39326865081484e-05
-3.15830146452176e-05
-2.16522410303442e-05
1.32809096795076e-05
-3.12227961719419e-05
-3.07225418426187e-05
-9.89588558127399e-06
-1.83809807730649e-05
-3.15534294687665e-05
-9.20205654408056e-06
-5.07810283616037e-06
2.14466205359548e-06
-3.08068818569325e-05
-3.26521953042544e-05
-1.36311783361974e-05
-2.73619208872158e-05
-2.02611419628893e-05
-1.69152948972577e-05
-3.02254149175333e-05
-1.94835139236336e-05
-1.16374135459495e-05
-1.79567056614797e-05
-2.17147772993662e-05
-1.38028024297162e-05
-1.88712763455753e-05
-1.63042570615345e-05
-1.66819512085928e-05
-3.69882033906004e-07
-1.41699099293117e-05
-1.44728469253256e-05
-1.42076653008616e-05
-2.70057716822945e-05
-2.21663623843326e-05
-6.29259960576452e-06
-5.46003758461082e-06
-2.26745498098676e-05
9.21622809962145e-07
-5.85591999946763e-06
5.1819749094548e-06
-2.31917401800628e-05
-1.79350498281181e-05
-1.58380098282674e-06
-1.83758338435157e-06
-2.64725876492277e-05
-2.54799292518175e-05
9.53105407012994e-07
-3.17739799594115e-05
-4.75754285949212e-06
-1.20744337059784e-05
-8.35848467917585e-06
-6.61191998104171e-06
-2.41022279250854e-05
-4.37869323433845e-05
-2.66265828021589e-05
-2.53220745387663e-05
-2.56904461409415e-05
-1.73817581512103e-05
-6.71866806672818e-06
-3.5414449975562e-06
-2.14293424801869e-05
-2.81404880870284e-05
-2.05474027553314e-05
-8.04713523647604e-06
-3.63908245881333e-05
-2.06040496535705e-05
-2.67985894804476e-05
-1.47137980022027e-06
-3.3700201448126e-05
-2.54273381484814e-05
-6.24139017446697e-06
-1.06287454483815e-05
-2.82649117279987e-05
-2.67174778411837e-05
-1.26692919271737e-05
-2.79060080335652e-05
-1.32104696135082e-05
-2.08943469785598e-05
-1.5150036841065e-05
-1.2829252325087e-05
-2.96324453058726e-05
-3.41869038693073e-05
-1.81468981942615e-05
6.31057770102546e-06
-2.77630168123857e-05
-2.60290281350396e-05
-3.61453867645811e-05
-1.77390646537372e-05
8.93624418703977e-06
-1.20619412577041e-05
-2.15572863323852e-05
-1.34151422420911e-05
-1.36516204647389e-05
-1.96251610570065e-05
-6.92863014260595e-06
-8.50058450493301e-06
-2.52064121739282e-05
-1.90320478583982e-05
3.40275656852254e-06
-3.01161317670569e-05
-2.80543285458769e-05
-1.01085953893316e-05
-1.83987512051858e-05
-2.66079914672795e-05
-1.57824042348005e-05
-2.66961254674397e-05
-2.54449623896891e-05
-3.24088172929622e-05
2.08056291025505e-06
-1.58729957438746e-05
-1.81840886234178e-05
-1.15487602346438e-05
-1.37135044232962e-05
6.14188283388183e-06
5.05607409011697e-06
-1.02319498258036e-05
-2.84880852370039e-05
4.22905642176714e-06
-2.57472642925552e-06
-1.17144246012183e-05
-7.94210793628087e-06
1.06787481938622e-06
-1.66474538777737e-05
-9.97453438106979e-07
-1.56576875924228e-05
-1.71454205943035e-05
-1.68017478827806e-05
-2.56351380058442e-05
-2.42542951251036e-05
-1.90736638364827e-05
-3.73694795572972e-05
-1.45789257596288e-05
-1.72410927610946e-05
-2.86624182188445e-05
-6.72892571745569e-06
-8.667199402683e-06
-6.93666689123997e-06
-6.19437648114274e-06
-1.88467295462277e-05
-8.04833923249668e-06
-4.94356831013289e-06
-2.10647680874306e-05
-2.64453657449813e-05
-2.48839825842501e-05
-1.93417511692008e-05
-2.42445944177487e-05
-9.22830733685276e-06
-3.07551763669195e-05
-3.14229627119551e-05
-2.14405642232419e-05
-7.91418162665423e-06
-1.20171577977861e-05
-3.49005806657532e-05
-2.73983439121438e-05
-2.35201486841428e-05
-3.59068885302213e-05
-2.52175570412378e-05
-2.43844491550594e-05
-3.15364397465017e-05
-2.46208370494328e-05
-1.19121830138455e-05
-7.65120378887769e-06
-2.6872059398268e-05
-2.52458359023651e-05
-2.56838961359273e-05
-1.74198323868271e-05
-2.20173896214264e-05
-1.6782382826669e-05
-1.13482039856191e-05
-6.33401649741516e-07
2.5669331486092e-07
-2.00036192456725e-05
-2.29290317778617e-05
-9.22073461317281e-06
-2.94974473578692e-05
-1.22171481194478e-05
4.225538197708e-06
-2.05951792271595e-05
-1.18173560611507e-05
1.69306747306566e-05
-4.66421068265041e-06
1.37145395599922e-05
-1.06911839932599e-05
5.79632085774275e-06
-5.75267816630849e-06
-1.57142053351338e-05
-9.58594300527446e-06
-1.50561814957047e-05
-2.15414046417277e-05
-1.1246112552578e-05
2.94985313674948e-06
-2.47079906845007e-05
-1.33090753415321e-05
1.11664740396508e-05
-2.20931575530694e-05
-2.24773586523855e-05
-1.93144839770894e-05
-1.7727355447904e-05
-2.55200595586668e-05
-1.17196488438641e-05
-2.16470532107834e-05
-1.39866392687694e-05
-8.173475395893e-06
-1.18912231388282e-05
-1.87293353598171e-05
2.20271516388757e-06
-1.58449500446056e-07
-9.2963304379708e-06
-1.0245616000458e-05
-2.32053302130021e-05
-2.66529097563233e-05
1.0080221868859e-05
-2.42461322670017e-05
3.58479421074273e-06
5.99023965859113e-07
-2.32199319226607e-05
-8.30259608089419e-06
-3.00710049110843e-05
-4.80026940698459e-06
-6.75010257363545e-07
-1.48670213426898e-05
-9.80578839658574e-06
-2.23527510666383e-05
-2.35039214898602e-05
-4.56796869597213e-06
-2.02481242083043e-05
-3.71900299543449e-05
-3.16390731688589e-05
-6.76438474956053e-06
-3.44184792829879e-05
-5.57896638075049e-05
-8.36173995632465e-06
-2.73510608937634e-05
-4.40012373194757e-05
4.65412820185801e-06
-2.04547983491731e-05
-2.91539410307735e-05
-6.84682512397011e-07
-2.89282891479704e-05
-7.70946626873086e-06
-5.4984306913442e-05
-2.78384833492269e-05
-2.95760983889129e-05
-1.16909593912662e-05
-2.8833537222406e-05
-2.99699913495837e-05
-1.23224072752551e-05
-1.36948898801584e-05
1.57353209828323e-06
-3.91791386407569e-06
-2.19139895654893e-06
-3.26881370386894e-05
-1.23087090161366e-05
-5.62663961346667e-06
-1.39678649966613e-05
-7.09096114925651e-06
-3.03605497350971e-05
-2.84319234670903e-05
-2.7784826109242e-05
-2.04281927126275e-05
-5.75773878742915e-06
-5.92302216312473e-06
-3.48561883869356e-05
-1.49180299321885e-05
-1.52470792485863e-05
4.1468867443067e-07
-2.28961397175612e-05
-1.52991981680061e-05
-2.69828306971253e-05
-9.57045557952841e-06
-1.85560801315573e-05
-2.37608461885969e-05
-1.94379820081538e-05
-3.34028111006932e-05
-1.28160320514092e-05
-3.34165349252016e-05
-7.32174750865094e-06
-2.41072345278337e-05
-1.95874253885047e-05
-1.86199961568891e-05
-2.31002913805988e-05
1.76352303028469e-06
1.35748317367978e-05
8.81833447515125e-06
-1.91751611316265e-05
-1.78600976399735e-05
-1.47662674894239e-05
-2.55550708519168e-05
-1.57001599410227e-05
-3.51597548023989e-05
-2.84340407038212e-05
-1.59138269238983e-05
-2.35969918441444e-05
-1.31093330281836e-05
-1.03057901615405e-05
-5.34193936616314e-06
-1.29212605281583e-05
-3.60796762883208e-06
-2.05522053790761e-05
-3.57280093034066e-05
-1.42598843009147e-05
-2.6451877921613e-05
-2.70836666213351e-05
-1.66302424770193e-05
-1.8489975739065e-05
-1.86774449698316e-05
-3.70109729889412e-05
-3.27095190308698e-05
-1.71616860559276e-05
-6.02375728192769e-06
-7.93442290470082e-06
-2.5645788174474e-06
-9.00389928604873e-06
-1.80442009192883e-06
-2.49357876198327e-05
-3.03615694627736e-05
-9.97052529854021e-06
-2.32969586538512e-05
-1.17251013395351e-05
3.08388749489213e-07
-2.21794074090868e-05
-2.59095351793705e-05
-1.54022234953624e-05
-2.6728563273994e-05
-1.58873923047488e-05
-9.01378402458517e-07
3.17677608014403e-06
5.0798158052001e-06
-1.78128878906431e-05
-9.9626674323917e-06
-1.0270229227219e-05
-9.68592609709214e-06
-1.93199169847773e-05
-1.04594146765697e-05
7.92551313561234e-07
-1.93179187231806e-05
-2.20691778466124e-05
-1.28042447098058e-05
-1.13442998431493e-05
-1.43109301340894e-05
-8.90290796842635e-06
9.96292303209696e-06
-9.97809249224972e-06
-7.8478358570715e-06
-1.77776815960336e-05
-1.13446584176156e-05
-1.48013402374751e-05
-1.58261373763177e-05
-1.81273875695892e-05
-1.97222623318979e-05
-6.40025955467533e-06
-3.69706228103727e-07
-6.30091884585241e-06
7.63489311740079e-06
-4.85100290641864e-07
-1.1230647214475e-05
-7.24057185682262e-06
-3.69844386310248e-05
-1.73902743481872e-05
-3.36999519632337e-05
-2.98274800456227e-06
-2.87337067226061e-05
-2.15399182753676e-05
-1.72734291565403e-06
-3.824886740777e-05
-3.83596814124672e-05
-1.92956639054072e-05
-8.72067867293202e-06
-2.1646653366195e-05
-4.03939194448764e-06
-2.52183315763826e-05
-2.00902729474487e-05
-1.67519471735936e-05
4.91666390811656e-06
-1.66707050820428e-05
-2.64873860227333e-05
-1.70071004779795e-05
-1.3764132546745e-05
-5.10591135744578e-06
-3.03656909865011e-05
-1.65406323758237e-05
-3.78865099264276e-06
-1.07506932347936e-05
-3.3948931928752e-05
-2.06828931485981e-05
-2.52886137386207e-05
-1.21192549435402e-05
-1.12854276037608e-05
-2.5135608329318e-05
-4.20396207897131e-05
-3.34225892287101e-05
-2.58458559707093e-05
-2.35855948138768e-05
-3.80559757012759e-05
-1.10762813394164e-05
-6.78827720453748e-06
-2.18516262023213e-05
-3.04887291261727e-05
-2.17278404992697e-05
-1.48467706841201e-06
-3.66215361396474e-05
-3.35790696659971e-05
-1.32093811435285e-05
-3.66496162031669e-06
-2.18956832842435e-05
-1.99792426149328e-05
-3.18179614476988e-05
-2.05992734388127e-05
-1.84043915212278e-05
-2.77713863936752e-05
9.22487666716396e-07
-4.10372225690743e-06
-6.94786523002866e-06
-2.39773229057752e-06
-1.10844252796224e-05
-2.74047294980234e-05
-2.01742372418956e-05
4.06593234126971e-06
-1.48924707851723e-06
3.29002710536187e-06
1.16673559297573e-06
-4.92848104689498e-06
-4.77438075812221e-06
-1.5400093803952e-05
1.71716612624192e-05
-9.11322400746363e-06
1.33932307788456e-05
1.01106188375155e-07
8.84939340067229e-07
-2.18164344244129e-05
-1.10547206275754e-05
-1.93469525099994e-05
-5.83974498779969e-05
-5.52466171077468e-06
3.74056584007318e-06
-6.93056744985462e-06
-2.34325684619314e-05
-1.1569030207103e-05
-1.96197763990016e-05
4.41339361527002e-06
-1.34390579411927e-05
-1.03136860170914e-05
-1.04883252211826e-05
-1.2536745251953e-05
7.20078200351417e-07
-1.22518183099701e-05
-1.15699326597626e-05
1.45139427877959e-06
-3.97014231700976e-06
-3.32795933507064e-05
-3.2189478834814e-05
-2.10918920567929e-05
-3.18528037429166e-05
-1.14545910301814e-05
6.10058833356069e-06
-1.7021044168378e-05
-1.90339686568079e-05
-1.9279726567075e-05
-1.37648596931982e-05
-2.44952916900829e-05
-1.36021995998128e-05
-3.48580973485478e-06
-2.1291313886984e-06
-4.11855864766484e-05
-2.89971281359748e-05
-2.02926293417151e-05
-2.35079362785441e-05
-2.47922597638842e-05
-5.932682074177e-06
-2.74499612980865e-05
-6.26575293394418e-06
-5.0867347670621e-06
-6.16523960977459e-07
-2.48393045647237e-05
-3.20706459835225e-05
-2.76132221659514e-06
-2.36434168176571e-05
-2.54953613424144e-05
-2.19649467660148e-05
9.19948235054847e-07
-1.05122120412741e-05
-1.93958453889524e-05
-1.13702707200289e-05
-1.2660855037361e-05
-1.9172321273956e-05
8.71435882144907e-06
-2.07249700566145e-05
-2.06654256475936e-05
-1.1358389349543e-05
-1.00134378597936e-05
-6.75630835866605e-06
-5.5516350329863e-06
-4.79003825578339e-06
-3.11580318080949e-05
-3.39173434717968e-05
1.90549966732675e-06
-2.86278324839709e-06
-5.57960251808794e-06
-2.10017924756404e-05
-1.91422389074094e-05
-2.10204662043426e-05
5.66329310795449e-06
-2.04895940744595e-05
-1.21990834025006e-05
-5.38643107137327e-06
1.1249368797623e-05
8.39285771888866e-06
-8.18205948245386e-06
-5.89949384496837e-08
-6.40477825205219e-06
-5.28186980636133e-06
-9.97378063093979e-06
-3.04791504373243e-05
-4.77387520309344e-06
-1.90680066590745e-05
-1.01482619755954e-05
-1.72606550571526e-05
-1.08097488245129e-05
-1.62894964074446e-05
-1.81853676959892e-05
-3.01459902174728e-05
-1.2815828926193e-05
-2.79446922806461e-05
-4.66446711564675e-06
-1.22222051436123e-05
-8.07211176099639e-07
-2.76049299022478e-05
-1.80619322112395e-07
-2.05833129885885e-05
4.73109459682376e-06
-8.19329074108003e-06
-1.75710613226518e-05
-2.85563521372116e-05
-1.61353875448975e-05
-2.21217785009653e-05
-2.89289620737428e-05
-3.15828283893472e-05
-8.46002707712536e-06
-2.84238725500682e-05
-2.4550148623715e-05
-1.8659519485e-05
-1.62163049888423e-05
3.92995970649338e-06
-2.50590342264911e-05
-1.92642207069248e-05
-1.43099413170171e-05
-3.12742345401072e-05
-3.91183521331066e-05
-2.4067059890041e-05
-2.76348262106608e-05
-2.01636546930913e-05
-8.75990820447492e-06
-2.49591146731881e-05
-2.49400794464388e-05
-2.54944077011712e-05
-3.22181471622855e-05
-3.7833285005358e-05
6.16011181821334e-06
-1.59078812809827e-06
-1.35121242951651e-05
-8.01388691162289e-07
-3.36626253464004e-05
-3.08316679301735e-05
-2.9396886186945e-05
-3.11559100149966e-05
-6.61448476194386e-06
-9.22571692629209e-06
-1.42548609004338e-05
-2.37302996545276e-06
-7.49853151568491e-06
-1.40030737765888e-05
-1.5887625103604e-05
-1.95384489036616e-05
-2.84340428398825e-06
-2.31055633791006e-05
-2.50798243709936e-05
-2.63893648689392e-07
4.78563684682475e-06
-2.20456883286325e-05
-1.62492273280225e-05
-8.57729675681957e-06
-2.62340387937758e-05
2.32940668219684e-06
-1.8944866386317e-05
-1.00649538398768e-05
-3.04135341957296e-05
-1.142913456056e-05
-2.13379026680609e-05
-3.57461396313246e-05
-6.6063451259702e-06
4.66374652232118e-06
-7.15914333383381e-06
-1.82142882376763e-05
-2.29685842199558e-05
-1.3088035336132e-05
-2.48813843018155e-05
-1.68462874783943e-05
-1.75457805916518e-05
4.81411562640552e-06
-7.08490839627151e-06
-1.72968352491837e-06
-2.76422961918406e-05
4.63940857815898e-06
-6.97509573748811e-06
-1.47120506402579e-05
-6.4051907159025e-06
-2.02537728618507e-05
-2.02850774595474e-05
-2.39066425180379e-06
-6.08835450550497e-06
-3.70630130025608e-05
-1.91048989008435e-05
5.48722317955974e-06
-1.25278996150427e-05
-7.50186011851602e-06
-9.50101327257507e-06
-1.84779970351919e-05
-2.53428630819994e-05
-2.46147322986352e-05
-5.906909841984e-06
-1.52731931693453e-05
-3.69042181243611e-05
-2.3261581554928e-05
-1.44598193300301e-05
-2.26711377816062e-05
-2.77654859580599e-05
-2.67926046808004e-06
-1.2672970052569e-05
-8.95251790087945e-06
-4.39215429427266e-05
-3.28125332502076e-05
-1.45954318555449e-05
2.67420463138589e-06
-3.55036097203491e-05
-1.20594663951286e-05
-3.2865574677769e-05
-1.1911820706867e-05
-1.61438739578489e-05
-2.53250103920994e-05
-2.6279186302924e-05
-3.01383378943685e-05
-3.80895700606802e-05
-2.38625906330933e-06
-1.46588011362499e-05
8.01240934181333e-06
-2.33083721218734e-05
-2.31574543368097e-05
-7.58388431313017e-06
-1.0045813748242e-05
-1.36304971839166e-06
-1.48345926947676e-05
-9.2884543706272e-06
-6.62210264721895e-06
-2.58673720332605e-05
-1.25609572013629e-05
-1.14403329383773e-05
-1.40223288978462e-05
-1.38500636485998e-05
2.04252253904417e-05
-2.12844098936418e-05
-9.23435752276978e-06
-3.75512969045106e-06
-1.12127090472563e-05
-6.20768819563792e-07
-9.31222614551313e-06
-2.12137092462158e-05
-3.67909334362054e-06
-1.15092678232399e-05
-1.20793230916644e-05
4.6054403563739e-06
8.97676554512511e-06
2.84954822099729e-06
-7.75088191314544e-06
-7.25676048730596e-06
-1.37423577755223e-05
-6.97198417386134e-07
-4.1551236253595e-07
-1.48253728563125e-05
-1.12953958084788e-05
-1.45622220844809e-05
-3.04696911303698e-05
-3.19626887667887e-05
-2.53506783895101e-05
-9.85993723402613e-06
-3.96250368139331e-06
-1.67850131659459e-05
-1.84652321562223e-05
-2.09562514914743e-05
-2.22365206956768e-05
-9.78480326953725e-06
-2.11253866678569e-05
-2.67605194194844e-05
-1.31198714882924e-05
-6.08429908269613e-06
-3.89536199023106e-06
-1.67053473096803e-05
-3.65186016151417e-05
-1.91788028773169e-05
-1.02968858174879e-05
-2.41528406490159e-05
7.57634215062237e-06
-2.19582299727534e-05
-5.19618607891463e-06
-3.56608335054474e-05
-4.57648328169067e-06
-2.136994951334e-05
-1.89905961235488e-05
-1.57014268470612e-05
-2.73045398627438e-05
-1.17607920275661e-05
-1.19585296656561e-05
-2.03405166708741e-05
-1.67583656279451e-05
-2.09492586817077e-05
-2.59783627629569e-05
-9.53808884313867e-06
-9.25985606386808e-06
-4.49627739943041e-05
-2.83829321069471e-05
-2.66522395855057e-05
-7.46629952315203e-06
-9.48763606345653e-06
-3.28672464459576e-05
-1.44393383832368e-05
-2.80580836731328e-05
-1.76102857780123e-05
3.54321958004799e-07
6.57884171263437e-07
-1.85583582702427e-05
-4.30524899595957e-06
1.10372249184195e-06
-1.77157716190146e-05
-2.53111506688331e-05
-4.42163976092376e-05
-1.51174622916673e-05
-2.49779424959576e-06
-3.40378470545891e-05
-1.88258450393358e-05
-1.56347449142274e-05
-1.40022945512228e-05
-1.70753335901838e-06
-1.26523574047676e-05
-4.73234800765292e-06
-3.29746311655241e-05
-1.51693482386342e-05
1.08734045161322e-05
8.22482373367426e-07
-1.06620196283826e-05
-1.49479798894715e-05
-2.08430418528019e-05
7.32283004204369e-07
-2.8049170619906e-05
-1.1498668668279e-05
5.9491318091557e-06
-3.34388864981826e-06
-4.92726317752351e-06
-2.85126576032217e-05
-4.29163899383785e-06
8.18666253251048e-07
1.32458763888608e-05
-7.45483544231984e-07
-8.02171009400501e-06
1.09618691003854e-05
-1.15520411067759e-05
-4.1483986085632e-05
-2.41563678121928e-05
1.50366674818592e-05
-1.35583477188903e-05
-2.82419777240809e-05
-2.56108781512958e-05
-2.19465821133263e-05
-4.08336861796153e-05
-1.52204059131022e-05
-9.52035512055807e-07
-2.11640948163571e-05
-1.48603286816065e-05
-2.53320440118274e-05
-1.71030375830153e-05
1.82907775932263e-06
-2.73831330662709e-06
-1.85446155303869e-05
1.05637284884152e-07
-2.17608124143761e-05
-2.17773016773378e-05
-2.92028265979589e-05
-2.92111025599436e-05
-2.51910471201487e-05
-2.86809637256933e-06
-1.13472267370018e-05
-2.30428749582796e-05
-1.50270365773596e-05
-1.31501257739133e-05
-1.54607326192277e-05
-1.6008753701988e-05
-1.77683434543745e-05
-5.94085654880066e-06
4.93947246826783e-06
-2.47350126202253e-05
-1.92127937404579e-05
-3.07468049530623e-05
-1.34236313137765e-05
-3.07183883469641e-05
-2.31116386061148e-05
-1.51456697373614e-05
-4.73252409182064e-06
-1.43939921041088e-05
-1.72030566558077e-05
-4.72936103099092e-06
7.15019511411754e-06
-2.8692717207075e-05
-2.51938951369336e-05
4.93455146800339e-06
-2.58831448582558e-05
-2.70449638715104e-05
-2.71828550945468e-05
-1.77679485277835e-05
-1.65553299812968e-05
1.28937654808778e-05
-2.93948124689471e-05
9.67755641704131e-06
-3.92059950159198e-06
-2.40119995289595e-05
-5.25273481217252e-06
-7.72354078210672e-08
-3.35729588544518e-05
-2.38689245137159e-06
-2.90984665158763e-05
-2.17225994613185e-05
-7.19573768606942e-06
-6.96647166117455e-06
-8.61789642521684e-06
-2.60448945686443e-05
-5.97202100939361e-06
1.30010435439764e-05
-1.96664426688442e-05
-1.08960180356113e-05
3.21788300116471e-06
-8.84102033653032e-06
-1.97022262504797e-05
-6.95889258707085e-06
-1.46418563899354e-05
-7.59634610750994e-06
-1.68286722537192e-05
-2.49822218412651e-05
-2.24574526175714e-05
-2.08570457750444e-05
-2.08628912456617e-05
-3.22172707080915e-05
-2.71115097221641e-05
-1.23283030538024e-05
-2.31855743602116e-05
-3.56665775379615e-05
1.32849090470863e-06
-2.03344877372196e-05
-2.76445316840737e-05
-6.24986265547459e-06
-2.00385153940617e-05
-2.2562969221185e-05
-2.69674695562522e-05
-1.7619582004006e-05
-2.72243866955577e-05
-3.17458778327279e-06
-2.57854404801308e-05
-1.16797685010272e-06
-4.17978782815674e-05
-3.00295220510817e-05
-3.6884290738648e-05
-1.19259752796334e-05
-2.31420653842106e-05
-1.77837749826839e-05
-2.48978722033407e-05
-1.67473105608244e-05
-2.72090547916234e-05
-7.59337154648468e-06
-2.87795823403051e-06
-2.53428543157523e-05
-5.70349736735398e-06
-3.59483267650832e-05
5.91395463256847e-06
-7.82647201710081e-06
-4.24490382778798e-05
-4.02793945321289e-05
-1.46543062266182e-05
-2.63145629802994e-05
-1.43848667969217e-05
-2.02054748396481e-05
-2.49128466293267e-05
-1.48552721018389e-05
-2.62361760750263e-05
-3.74429559482869e-05
-3.13217699924796e-05
-2.726196051112e-05
-1.50163944124222e-05
-2.91538712874141e-05
-1.92465106912472e-05
-2.59847257571592e-05
-2.10996734677947e-05
-3.43295701050778e-06
-1.99201566794037e-05
-6.99472440766506e-06
-1.74045847093643e-05
-7.87272621903716e-06
-2.21916630111702e-05
-2.4317469101388e-06
5.39393095455677e-06
-2.50872448634663e-05
-1.39423429523126e-05
1.2280032985501e-06
-1.87605003542889e-05
-3.51174761181805e-05
-1.99456881415698e-05
-2.04070100327842e-05
-1.90460655728969e-05
-2.25906130845041e-05
-2.72782039202218e-05
-2.66144768911273e-05
-7.93667668945595e-06
-1.18469866164379e-05
-1.91850748208447e-05
-4.99362345878535e-06
-3.7451124649184e-05
7.54873095218668e-07
-4.13064844886934e-05
-3.08137474041425e-05
-1.35899376907107e-05
-2.09193340846782e-05
-1.43712310787574e-05
-1.26067730062427e-05
-1.59791496067847e-05
4.52269732331555e-06
-1.98741410654845e-05
-1.48310247532232e-05
-1.83951938554636e-05
-2.37492437514612e-05
-2.99606379488495e-05
-3.759448705739e-05
-1.65925854566119e-05
-1.5083389179983e-05
-1.28712917172007e-05
-7.97133786895672e-06
-3.6436772314382e-05
-2.87279201888313e-05
-3.01571580377803e-05
-3.07035110319561e-05
-3.12041631873102e-05
-3.71131103796642e-05
-5.20182461669418e-05
-2.87116340320293e-05
-1.2611549640477e-05
-1.52156208051785e-05
-2.51608541681366e-05
-1.90469067500975e-05
-1.23275188718773e-05
-1.75917414897758e-05
-3.97229244959555e-05
-1.83172125597264e-05
-1.56179189641263e-05
-2.09348413875349e-05
-2.46268014445564e-05
-3.12069448565965e-05
-2.30400321901126e-05
-8.49998069807808e-06
-1.19263901217741e-05
-3.87778866929375e-05
-2.15010338836809e-05
-1.88824637354484e-05
-5.25032435898807e-05
-2.54972269383181e-05
-9.68029056198586e-06
-2.54846094650308e-05
-2.58987332861509e-05
-4.12458464588969e-05
-3.24125654630946e-05
-1.69918986935624e-05
-1.07535347424981e-05
-2.17242876448429e-05
-1.79785152382567e-05
-3.3922205333075e-06
-1.93994585501869e-05
-3.62950672191674e-05
-1.88430142061623e-05
-1.65774879635886e-05
-2.70840912751624e-05
-2.64593014329672e-05
-1.35889884908181e-05
-2.12198135161343e-05
3.14326532423113e-06
-3.07730317504744e-05
-2.22924892087195e-05
-8.34167826650748e-06
-2.98299619136237e-05
-7.80001286644996e-06
-3.06289420638721e-05
-1.23965543757455e-05
4.81420681621325e-06
-1.01055225550133e-05
3.39919842566107e-07
-9.91306108671282e-06
-2.7198346773581e-05
3.28826590580658e-08
-3.52940095430925e-05
-1.61471255931581e-05
-1.39432430086198e-05
-1.80381985828666e-05
-1.4331358873009e-05
-2.32085937017082e-05
-3.20034051772602e-05
-1.62308810027095e-05
-8.53450608837856e-06
-2.87339373530973e-05
-2.3760926728841e-05
-2.37609676540452e-05
-2.57137239842897e-05
-2.47361333792195e-05
-6.30122841558235e-06
-3.5103126886579e-05
-2.89223954161231e-05
-1.84042638688111e-05
-3.51038466206837e-05
-1.83692316165342e-05
-2.51620616522575e-05
-1.2740128877695e-05
-4.41772800647729e-05
-3.57198836293068e-05
-2.37262426301888e-05
-1.02474462880429e-05
-9.1194661714279e-06
-2.77163220030859e-05
-1.32893304630755e-05
-3.53831348706655e-05
-1.44793975400373e-05
-1.96169632842847e-05
-4.84379130832765e-05
-2.39199988437847e-05
-4.16474096793037e-05
-1.8336676257145e-05
-3.9926609608045e-05
-2.16375449143005e-05
-4.65243199000677e-05
-2.55205789153839e-05
-5.40183809486923e-05
-1.79649417441313e-05
-3.09942138875225e-05
-1.45868200835877e-05
-2.06402960847242e-05
-1.6732169461834e-05
-2.45317715310155e-05
-2.93399083338233e-05
-1.65701746952544e-05
-1.61404377917479e-05
-2.53629222815186e-05
-2.10349271508043e-05
-2.04598545399777e-05
-2.47546766437497e-05
-2.24015348436283e-05
5.23217139486386e-07
-9.54887822486516e-06
-1.10800867908232e-05
5.98120633103682e-09
-8.72993691043438e-06
-2.21950949611588e-05
-3.55224242121584e-05
-2.28497995802464e-05
-8.30489679823765e-06
-3.52814289550731e-05
-8.62153553605403e-06
-4.76338485700578e-06
-3.08475484361326e-05
-8.70339002128767e-06
-6.80089683582776e-06
3.5093654763917e-06
-1.92835575539709e-05
-2.30221601438806e-05
1.84657879420591e-06
-3.44973096968997e-05
6.37938774682573e-06
-1.15309500258545e-05
-9.29817285750145e-06
-3.78813483930606e-05
-7.66222635881239e-06
-2.52472119432297e-06
-3.24566964253238e-05
-2.60658783603151e-05
-2.04582397812207e-05
-3.45852944874307e-05
-1.73104893222027e-05
-2.07909556647935e-05
-1.20055269702327e-05
2.9359452459891e-06
-5.1513635229234e-06
-2.21640501951931e-05
-4.38932134377907e-06
-4.5527815336205e-05
-2.84854457787807e-05
-2.76193379412132e-05
-3.15500715024912e-05
-4.61157809884716e-05
-1.03010435903404e-05
-9.7740546584069e-06
-5.25198210408386e-05
-2.23539393384265e-05
-9.1669263981304e-06
-3.32903108181885e-05
-2.21009205035648e-05
-9.64006471582274e-06
-2.74806565874099e-05
-1.71931616513731e-05
-4.23530563506559e-05
-2.06153348501366e-05
-3.56494683252315e-05
-3.40191008361381e-05
-1.69237306166449e-05
-4.87935738786467e-05
-3.69005145691042e-05
-1.69622871267338e-05
-2.64589284929791e-05
-1.01738490295035e-05
-2.27437022762199e-05
-2.06098066305542e-05
-2.16760414484527e-05
-7.50985697389863e-06
7.27491301531902e-06
-3.43863687500331e-05
-3.05929463888398e-05
-2.37921697262472e-06
-3.08732856099729e-05
-1.89727424509124e-05
-3.07211384580944e-05
-3.27956572029645e-05
-1.36837295237515e-05
-8.71406419127204e-06
-3.29256523153014e-05
-2.62663754824438e-06
-1.53696886880066e-05
-2.17871788489448e-05
1.6108944127616e-05
-1.7163328457442e-06
-1.85208822956198e-05
-3.76143242527528e-05
-2.10654358388201e-05
-2.78316869681989e-05
-1.46482249629996e-05
-2.30820529203838e-05
3.2057786495674e-06
-9.814670423004e-06
-5.67940584325751e-05
-1.47135473477158e-05
-2.32736333843677e-06
6.47394409402371e-07
-9.79712996620075e-06
-2.17423148938423e-05
-1.46893293333705e-05
-2.83734744425481e-05
-9.42977051208359e-06
-3.0770678540331e-05
-1.09417364325073e-05
-2.9179525711511e-06
-2.8168903504169e-05
-3.69247570626468e-05
-2.45224369907934e-05
-2.28833331487448e-05
-1.47592895124206e-05
-4.23009937417211e-05
-2.17738460506515e-05
-2.12418917117794e-05
-1.30425250586472e-05
-1.93040752088164e-05
6.94747658828326e-08
-1.85675746725217e-05
-1.80769986543974e-05
-1.99412002582791e-05
-3.58893465185033e-05
-2.89709101210567e-06
-2.1395503846612e-05
3.91725521934922e-07
-2.80361660294708e-05
-2.04892041628408e-05
-3.79944695093175e-05
-3.07135327783134e-05
-4.90954582086693e-05
-3.14594710928568e-05
-2.20671378897569e-05
-1.04681132901483e-05
-5.83155785818569e-05
-4.45689450379464e-05
-2.81618977583612e-05
-1.50274435544281e-05
-4.97763518057577e-05
-1.508530011691e-05
-1.96979572434386e-05
-3.882385350528e-05
-4.28913315630184e-05
-1.63957349227428e-05
-3.06551970374286e-05
-2.29307238027352e-05
-3.11116266778739e-05
-1.88135563160838e-05
-2.15705146596602e-05
-1.76394599274676e-05
-3.06011673689599e-05
-2.21774857919916e-05
-2.29679236960016e-05
-3.55927433470106e-05
-2.54786966437554e-05
-1.58030509357824e-05
-3.38197104490817e-05
-2.14688311506273e-05
-3.43990013607097e-05
-4.37713597001857e-05
-1.73959727132731e-05
-7.54167100475886e-06
-2.16889263278668e-05
-5.63529059604161e-06
-1.96139602804438e-05
-3.10096406676838e-05
-4.24457678490473e-05
-2.42720157741792e-05
-2.0392190559475e-05
-2.66917565789402e-05
-1.35129197097455e-05
-2.3199661588448e-05
-2.64731383103774e-05
-1.92694973724265e-05
-1.70671041489178e-05
-1.2612257177848e-05
-1.53268171745617e-05
-6.9845977264027e-06
-1.96983147141104e-05
-3.45987092382458e-05
-2.6234234563914e-05
-1.2088261564391e-06
-2.08403834462157e-05
-1.47527933794072e-05
-3.13349478637688e-05
-2.36620795986892e-05
-3.93515187483163e-05
-3.18092775197728e-05
-2.34077201856773e-05
1.30314428117141e-05
-3.32437993914277e-05
-1.37492665541768e-05
-2.20420316294428e-05
-1.99993702153573e-05
-2.26913345141305e-05
-3.30186061432319e-05
-3.74020626912335e-05
-1.10413382337948e-05
-1.53186156977482e-05
-2.37432793546667e-05
-3.41286335397978e-05
-1.17811803068794e-05
-1.20803811036331e-05
-2.89995001484553e-05
-7.20600774038781e-06
-2.13138074369037e-05
-3.11016459588271e-05
-3.12346139597531e-05
-3.3018449322407e-05
-2.62017521194406e-05
-2.62802087758144e-05
-3.95375742043311e-05
-2.77889857296584e-05
-3.23215701924471e-05
-1.93957126439312e-05
-1.16654002737199e-05
-3.39154381349115e-05
-4.12780406705375e-05
-3.41545095377019e-05
1.07604188454464e-06
-3.18436967022584e-05
-4.77810607196983e-05
-4.1840517063224e-05
-3.51500862825491e-05
-2.34532557387133e-05
-2.43339534174181e-05
-2.9738740857769e-05
2.88243956152616e-06
-1.7923609116715e-05
-1.64935023908576e-05
-2.17005261206286e-05
-4.10414717876276e-05
-1.25783504743996e-05
-1.93859258146898e-05
-1.73678769722372e-05
-1.65104059548723e-05
-2.35600057329585e-05
-2.96929375902141e-06
-3.24578902179926e-05
-1.8544855837818e-05
-3.57091295236196e-05
-3.24853967177409e-05
-2.01913670098882e-05
-4.13336774773022e-05
-3.59521917847581e-05
-1.92351081975903e-05
-2.79630216137317e-05
-3.80723993127409e-05
-1.08033551900581e-05
-2.40736544564083e-05
-1.76997809649807e-05
-2.14413302200261e-05
-1.18462069857868e-05
-1.21983824054253e-05
-3.68146248952523e-05
-3.3425756370777e-05
-1.93588780675419e-05
-2.02673359508407e-05
-2.94820257599261e-05
-1.91361205453837e-05
-8.25449492624376e-06
-1.65072920223953e-05
-1.89783531827288e-05
-1.54053900504164e-06
-2.15899992601757e-05
-1.4791593447469e-05
3.02115364163257e-06
-2.1834116530793e-05
5.95133850753212e-07
-1.16732595418309e-05
-2.56864671601069e-06
-1.87932096413537e-05
-1.77169352511708e-05
-1.58218997305891e-05
1.0902373476624e-05
-8.55131462409365e-06
-1.92886410285697e-05
-8.23739251361912e-06
-2.10216566165219e-05
-2.32508467081906e-05
-2.73792881831051e-05
-2.38295680376573e-05
-2.15342894149848e-05
-1.69139164712005e-05
-3.22399493585966e-05
-3.10506063319978e-05
-1.94978201021706e-05
-2.56292892244173e-05
-1.89046197373992e-05
-1.46401118610217e-05
-3.50236387557995e-05
-2.6443411882133e-05
-3.60664107769301e-05
-2.42226223888825e-05
-5.15895421353792e-06
-1.64872463059039e-05
-7.72490529631126e-06
-3.914146002777e-05
-1.08699518384247e-05
-1.86017884583017e-05
-4.6869085740767e-05
-2.4261530985254e-05
-2.44563905403272e-05
-3.16303355498269e-05
-8.04491182364482e-06
-3.93375274872663e-05
-2.08054157242462e-05
-2.23749347414758e-05
-3.35927922304149e-05
-4.61450620924667e-05
-3.03531819373283e-05
-3.07571099818327e-05
-1.92691690165089e-05
-4.05942802065881e-05
-2.74900580175213e-05
-1.12358971476078e-05
-3.19248570119764e-05
-1.29285967633918e-05
-1.12643664508232e-05
-1.34969443534249e-05
-2.90024750337271e-05
-2.08460032068886e-05
-8.8132967595526e-06
-1.41780575359344e-05
-2.68111586211338e-05
-3.3530576746417e-05
-2.23712146338061e-05
-2.12211980110017e-05
-4.10256818151812e-05
-2.71271344401706e-05
-3.03702802425972e-05
-1.03184448158469e-05
-7.58704352709542e-06
3.37852052552585e-07
-4.30811671250806e-06
-3.46166385306461e-05
-1.64862598875006e-06
-4.39817172800105e-07
-1.36083281264317e-05
-8.38800602024556e-06
-1.24175128246483e-05
-1.76491554097779e-05
-2.14989485078605e-05
-3.56422083312105e-05
-1.72350331231117e-05
-1.51903114174562e-05
-3.06200777920076e-05
-2.33975020143475e-05
-2.59736650804112e-06
-2.63233680047804e-05
-2.24122282974825e-05
-2.38273337773912e-05
-4.10244607636481e-05
-1.2982171901208e-05
-4.03021823456737e-05
-2.54614698224841e-05
-1.62795992803342e-05
-3.17665136119615e-05
-1.72787801998326e-05
-2.98387153784562e-05
-4.92450145571074e-06
-8.84690738553432e-06
-1.48559703032955e-05
1.28648492724372e-06
-2.30896077872694e-05
-3.26731083870562e-05
-3.70153738600804e-05
-3.73099860175114e-05
-3.44801908013186e-05
-4.530172634053e-05
-4.35018119278634e-05
-2.03609213662942e-05
-4.64737690007992e-05
-4.17141349611855e-05
-1.83207462942718e-05
-2.16608737270779e-05
-3.56042059842128e-05
-2.04525780391166e-05
-8.46729375355514e-07
-3.75257417606496e-05
-3.34534666396739e-05
-1.44476890208949e-05
-2.68176408920838e-05
-2.94588776592269e-05
-2.57083339104919e-05
-1.43401881948687e-05
-4.45317150200105e-05
-1.02470618913855e-05
-1.90513272845761e-05
-3.83084495414423e-05
-3.04822169518437e-05
-4.56705448411435e-05
-2.50527730511936e-05
-3.21023369068609e-05
-9.4147402688342e-06
-3.89515583766777e-05
-3.55205414029516e-05
-2.73318552339281e-05
-8.52406864294335e-06
-1.17783696497641e-06
-9.08405257624334e-06
-3.02282661660205e-05
-9.96268212064783e-06
-2.55690489312368e-05
-2.08999901810606e-05
-3.82790611263423e-05
-3.24526842155253e-05
-2.4628134982912e-05
-1.4043715439582e-05
-2.20271110865634e-05
-1.34779534495039e-05
-1.96016948008872e-05
-4.64146579659421e-06
-2.41322675077174e-05
-1.17029045029132e-05
-1.86624780514432e-05
-1.35937966822748e-05
-1.09552697358264e-05
-1.76622741942387e-05
-2.28669630503779e-05
-2.09103946107869e-05
-4.40913695569773e-05
-1.6854411787087e-05
-1.59660650817716e-05
-1.51522485461245e-05
-1.36342547990626e-05
-2.85182951704049e-05
-7.22045934014116e-06
-2.85332459927393e-06
-1.35778568655439e-05
-3.88848645538038e-05
-5.88007654869408e-06
-1.76614559453466e-05
-7.35994481254572e-06
-2.65845960386645e-05
-9.56309211252402e-06
-2.72264567230759e-05
-2.68849784679512e-05
-1.91742992986143e-05
-2.27187652985316e-05
-1.51969674604376e-05
-2.32170432187551e-05
-3.38996928129161e-05
-2.53905227981261e-05
-2.28347346469757e-05
-4.37039704339439e-06
-3.35669919411774e-05
-1.6099716114334e-05
-2.3995225939617e-05
-8.72575008337292e-06
-2.30829097386005e-05
-1.62348282590188e-05
-2.59436308502741e-05
-3.94713055088151e-05
-1.79073977838757e-05
-2.32602340970887e-05
-5.508375957099e-05
-3.13301228105455e-05
-1.52430375247065e-05
-3.01779754948763e-05
-4.11749089788783e-05
-2.32605559572973e-05
-2.64142816637661e-05
-2.65589733417812e-05
-1.49592771293348e-05
-5.96837210306563e-06
-2.96651914330767e-05
-3.52833980518017e-05
-2.57190962931067e-05
-6.69962671177055e-06
-2.52759115920223e-05
-2.70587252541532e-05
-4.62258918273891e-05
-4.62989798459655e-05
-8.91635987573877e-06
-3.69358626957532e-05
-2.08550992390031e-05
-5.16565212121816e-06
-1.66542177799334e-05
-1.41810413109741e-05
-2.74399285191145e-05
-2.30554189352822e-05
-2.998814803693e-05
1.39903999965805e-05
-2.80881311231216e-05
-1.72962306730315e-05
-2.49099914510486e-05
-2.78230127589962e-05
-4.8812418910196e-06
-1.10535065685469e-05
-2.43482608377258e-05
-1.10349310790408e-05
-1.845220389979e-05
-4.22088796709481e-05
-1.78299555460502e-05
-2.62769917608362e-05
-2.71160704097269e-05
-6.10028481049417e-06
-3.20676465195381e-05
-1.68901086105543e-05
-3.58350647598191e-05
-1.8290525360117e-05
-1.21375043448465e-05
-2.70114056501845e-06
-2.68898937631578e-05
-1.71553574937426e-05
-2.8936251849619e-05
-1.72182677431786e-06
-2.73547014288309e-05
-2.82226425924596e-05
-3.41492400954369e-05
-1.57285248683043e-05
-1.10059372565899e-05
-1.88726109693296e-05
-2.30211944502896e-05
-2.73304030847106e-05
-2.43229963950306e-05
-2.24560059385688e-05
-3.13694772564587e-06
-1.33544012814207e-05
-2.24028931070405e-05
-2.33959313189067e-05
-3.01072653237901e-05
-1.75563104097274e-05
-3.99095873738411e-06
-3.1408075413926e-05
-2.00603083360621e-05
9.94135161793708e-06
-1.33412412091564e-05
-2.91906090809031e-05
-2.68947622918942e-05
3.47088417125933e-06
-2.7367703634063e-05
-1.51297656621356e-05
-2.87891138870298e-05
-3.67752714226788e-05
-1.92790696170374e-05
-4.53883569448537e-05
-9.41526252031518e-08
-2.08955537152864e-05
-1.84030486501019e-05
-3.33075550112129e-06
-2.7581895967185e-05
-1.82500909039579e-05
-1.911000610503e-05
-5.77859090308617e-06
-4.78910323190264e-05
-4.95804872487366e-06
-3.98104344269365e-05
2.45094301980517e-06
-1.27304243670427e-05
-2.3765190868135e-05
-2.89185379517747e-05
-2.36862615463403e-05
-1.68494300634802e-05
-2.76707526489626e-05
-2.94934860908891e-05
-2.16365417977258e-05
-2.63813536524416e-05
-1.8372228739401e-05
-8.92178406086071e-06
-2.10789526120418e-05
1.71014624572738e-06
-1.73442756883298e-05
-4.32810729945749e-05
-3.92985781302851e-05
-1.79155120817499e-05
-3.09705245542592e-05
-1.76759765980359e-05
-1.34279164771222e-05
-7.18164596092517e-06
-1.58499791939689e-05
-2.85903843845869e-05
-2.12477768822012e-05
-5.17342581252976e-07
-1.21975520806676e-05
-2.15198250103652e-05
-1.74178334529456e-05
9.80939874615065e-06
-2.28503168836893e-05
-3.28123385226435e-05
3.32634853043808e-06
-3.11552750633553e-05
-2.04789722315175e-05
-2.78926915015318e-05
2.64022335022189e-06
-2.66573526843377e-05
-1.19025296521697e-05
-1.57677893918601e-05
-2.03173233264618e-05
-3.61854155044302e-05
-1.50570623764411e-05
-1.14779022559881e-05
2.29268530737379e-06
-1.64107888566761e-05
-2.23185175793202e-05
-1.70954159231139e-05
-1.03967356191527e-05
-1.73011432365373e-05
-2.51794226177176e-05
-2.04178897254972e-05
-1.02412062133503e-05
-1.1631865955911e-05
5.19223204396648e-06
-2.21976834446811e-05
-4.65418140000184e-05
-3.05991097086719e-05
-1.97102674415013e-05
-2.2818131832076e-05
-2.0891988380032e-05
-7.65620187642521e-06
-1.73315244337659e-05
-3.84810383547103e-05
-2.13125896105876e-05
-4.12745194189016e-05
-4.995236438154e-05
-1.81778199707916e-05
-1.58065894438602e-05
-1.66095722324395e-05
-3.2817434991861e-05
-3.81284998725382e-05
-3.12550511225806e-05
-2.74090388539413e-05
-1.02011969450151e-05
-5.04381483055436e-06
-2.59557800956126e-05
-3.62677162362661e-05
-4.38398928196463e-05
-2.09964325158718e-05
-2.17353037799704e-05
-4.64324915437674e-05
-4.17663277632297e-05
-3.75619812978654e-05
-2.00231106749482e-05
-2.10757241201846e-05
-1.52101683238729e-05
-2.12768377537963e-05
-1.99288496262379e-05
-4.33045938028847e-05
-1.86732834600843e-05
-2.68055094689874e-05
-1.71721246101863e-05
-7.7507071392141e-06
-2.19509829362801e-05
-2.82116512693148e-05
7.18314014902662e-06
-3.03967032646751e-05
2.43956396442215e-06
-1.81695745456953e-05
-1.78392227298564e-05
-1.09167946102432e-05
-9.03852825036463e-06
-1.32302467866013e-05
-6.56589631779484e-06
-2.57724115163335e-05
-3.74020196555259e-05
-2.69910035965711e-05
-1.86027261879892e-05
-3.02987003566787e-06
-1.59053708118461e-05
-1.26381661461206e-05
-1.63184478869307e-05
-1.61838359858746e-05
-1.43491428292781e-05
-1.29036243878696e-05
-8.90626916026823e-06
-7.44512288393164e-06
-2.60586168120143e-05
-4.05822806417154e-05
-1.65916769182891e-05
-3.27254714627798e-05
-2.09996205514789e-05
-5.26198512260497e-06
-2.43075330420767e-06
-2.0902516863024e-05
-4.06520752151638e-05
-4.34002017778757e-05
-4.91856032419581e-05
-2.84379922909273e-05
-8.33761310471131e-06
-3.00542106833453e-05
-2.80036978146837e-05
-1.92683376742295e-05
1.79425689031322e-06
-3.1617758248159e-05
-2.26987162737166e-06
-2.8343458655429e-06
-1.64885028559177e-05
-1.82871775218773e-05
-1.52807771509244e-05
-1.58844987816776e-05
-9.68573135084296e-06
-4.92923645226587e-05
-3.32672200174474e-05
-1.43248371613963e-05
-3.05367213756331e-05
-1.50837837067008e-05
-3.56936238743987e-05
-3.43267582568137e-05
-2.76922919318919e-05
-4.85449733130179e-05
-3.6359765588031e-05
-4.17871141010363e-05
-2.88939831562384e-05
-1.90382668788715e-05
-3.76540927780927e-05
-3.98695267802922e-05
-2.02383151308139e-05
-1.67972899454024e-05
-1.21115436489928e-05
-1.30135896189711e-05
-3.16975611617771e-05
-2.36019810339775e-05
-4.0164478943018e-05
-4.51848239838046e-05
-2.48006107543737e-05
-2.78471379451732e-05
4.1349559212453e-07
-5.74079363077379e-06
-7.25720126653737e-06
3.57062400320163e-06
-3.00684921293522e-05
-2.70095222899335e-05
-2.05884164694778e-05
-2.98603798559794e-05
-2.28364643878808e-05
-3.38870638794741e-05
2.52986723358411e-06
-1.47337701251096e-05
-2.03958460986319e-05
-1.3316347826728e-05
-2.0184628812496e-05
-1.22889860638515e-05
-9.73557612289945e-06
-2.05670766295055e-05
6.60067969781415e-06
-1.82331897063564e-05
-2.0601523932991e-05
-2.31311403111649e-05
-1.95727834266005e-05
3.38286619513516e-06
-1.63452234593152e-05
-1.34285719071659e-05
-2.33022405352545e-05
-3.17519062382661e-05
-2.89729617826898e-05
-9.420157028714e-06
-3.26306847633331e-05
-5.07949073201942e-06
-2.03407590119091e-05
-1.87068846826165e-05
-1.21909789476591e-05
-1.05718561980887e-05
-2.32369292084927e-05
-7.67031150191051e-06
-2.11323569654298e-05
-2.0594758454142e-05
-1.97367081489937e-05
-3.42462366437092e-05
-2.47290044542553e-05
-2.50556950196552e-05
-1.20113939098936e-05
-1.99360564640049e-05
-2.42601416380073e-05
-1.38215282907218e-05
-8.28045008320512e-06
-2.33315984300949e-05
-2.79130871308264e-05
-6.60298897712176e-06
-3.25722022193099e-05
-2.62784757813553e-05
-3.41076531497375e-05
-3.27461464383908e-05
-2.25898790340828e-05
-2.81961529514966e-05
-1.4246962797979e-05
-3.07435535877492e-05
-3.23151176384524e-05
-1.83978076000116e-05
-3.34559908590402e-07
-1.49291169493484e-05
-2.27955399737145e-05
-3.79545946465067e-05
-1.01723936499484e-05
-3.74677126012054e-05
-2.64171854321036e-05
-1.36259854426168e-05
-2.96809138073858e-05
-2.99212402037561e-05
-2.07160265978681e-05
-1.12335137904367e-05
-1.60761206866988e-05
-3.60477815805411e-05
-3.52914071526006e-05
-1.82015999755542e-05
-1.29468846845785e-05
-2.53849059147774e-05
-2.10987688291245e-05
-3.07779202282694e-05
-2.56484752302301e-05
-2.35389206943406e-05
-4.20592821143519e-05
-2.05486894504405e-05
-2.02191065572054e-05
-3.47142477388827e-05
8.34191231201677e-06
-2.58164831895148e-05
-2.87026374995395e-05
-1.472795525859e-05
-2.45321277863144e-06
-7.0842300697847e-06
-3.43762125906729e-05
-6.82474719568249e-07
-3.38749386588285e-06
-1.63844733121047e-05
-2.22796795013778e-05
-1.6991858018885e-05
-2.06636244470221e-05
-2.29375366350397e-05
-1.03786186263948e-05
-1.67014388044737e-05
-3.55707504432077e-05
-2.79745033044864e-05
-1.39433820943777e-05
-3.48550948029899e-06
-9.52675366910765e-06
-5.88232210442941e-06
-1.12459886067967e-05
-2.37049604497431e-05
-9.05276242183983e-06
-2.63752635843397e-05
-1.58332758798315e-05
-3.40491800805467e-05
-1.37316350886773e-05
-2.5957433911934e-05
-2.720322824759e-05
-2.31837368145196e-05
-1.97465857593195e-05
-3.11631912101261e-05
-3.54315136402691e-05
-2.96946295316531e-05
1.15128533062955e-06
-3.58945267264164e-05
-3.02639093778516e-05
-2.55388217686578e-05
-2.40632447439925e-05
-2.43665188671379e-05
-3.37838871933651e-05
-2.68060118496595e-05
-1.54015171923036e-05
-5.18166758119252e-05
-3.08080481490098e-05
-1.48064706414779e-05
-4.06675109992799e-05
-3.00334114706923e-05
-2.28778208732994e-05
-1.24244970629981e-05
-1.44404826881144e-05
-9.01355957280654e-06
-2.33932355734966e-05
-3.4823798506597e-05
-4.18455511369395e-05
-2.33695938237648e-05
-2.17743241874782e-05
-9.61192917946912e-06
-2.62883906756718e-05
-1.5144000748951e-05
-5.48368937924617e-06
-1.57807958480802e-05
-2.75138020924458e-05
-4.27650817832298e-05
-1.16712280837156e-05
-2.52871662932397e-05
-4.91090605243212e-05
-1.80016046132978e-05
-2.08794531675276e-05
-1.93922774495374e-05
-1.04654961166616e-05
-1.86039013847902e-05
-3.08429025599851e-05
-2.18257929150303e-05
-1.60322382755395e-05
-1.77607098258138e-05
-3.65730979997573e-05
-2.68589626803147e-05
-3.3516548449173e-05
-1.88722839905838e-05
5.7592216100742e-06
-1.75542058386328e-05
-2.4035436850063e-05
-1.0165179241775e-05
1.08775995704641e-07
-1.62976493657312e-05
-6.76971183494087e-06
-7.59388019222591e-06
-3.32178702879893e-05
-2.94572939022906e-05
-2.44994205754847e-05
-3.91055573691736e-05
-3.68613830219623e-05
-1.54434652778184e-05
-1.25227678637892e-05
-1.35842874092607e-05
4.56939355918658e-06
-2.64119022851499e-05
-3.98195467038077e-05
-3.17379129651565e-05
-3.52096147802024e-05
1.65778636719503e-06
-2.67123398635479e-05
-2.52082157262661e-05
-4.41112688752377e-05
-3.53618000976222e-05
-1.91427460522823e-05
-9.18865079693906e-06
-3.56025212408191e-05
-1.7750239889893e-05
-1.55087690787985e-05
-2.41614363941938e-05
-5.16894968700572e-06
-2.64112164140621e-05
-3.58894036273323e-07
-3.01709778722541e-07
-2.92406915197873e-05
-1.22673446303747e-05
-1.49343536402903e-05
-2.32577418794956e-05
-2.9248957425304e-05
-2.12617819365769e-05
-3.3017296085106e-05
-2.92255702748169e-05
-1.79442942920422e-05
-3.68922414317195e-05
-3.55786934308864e-05
-2.08366523136432e-05
-2.0396655638661e-05
-2.48413424206328e-05
-2.46049137517734e-05
-1.60042629360109e-05
-2.37044535898226e-05
-3.32748610237276e-05
-2.05180906584262e-05
-2.59117746373955e-05
-3.24553285505068e-05
-4.12222566306539e-05
-1.12033381614479e-05
-1.54609777222416e-05
-1.44117241728363e-05
-2.31682367863394e-05
-1.90054062769354e-05
-1.34584896003729e-05
-2.21223438105232e-05
-2.94079611761615e-05
-1.35391847859326e-05
-3.97955113871726e-05
-2.55615981587653e-05
-3.23962754565862e-05
-1.77583575151484e-05
-2.2557020554283e-05
-1.82201432175182e-05
-3.21737833881772e-05
-1.6207315036618e-05
-1.3766414086096e-05
-4.1041144904317e-05
-3.09927899541916e-05
-1.2213995879316e-05
-1.71430822646477e-05
-1.69617217192155e-05
-2.47161191171611e-05
-1.31849720811233e-05
8.56545392316037e-06
-3.17463128383596e-05
-2.18806511525285e-05
-1.34354834975877e-05
-1.74110281628248e-05
-2.73969495909256e-05
-3.23699347530896e-05
-1.75714290938567e-05
-2.52142062423859e-05
-8.99415049922145e-06
-2.12511363303285e-05
-2.06732713907456e-05
-2.03006569422088e-05
-5.66976373785966e-06
4.08456918188308e-06
-2.82565360055788e-05
-1.50304750212663e-05
-4.53478140108676e-05
-1.03635160647018e-05
-2.15955225981257e-05
-1.0115077471518e-05
-1.23522161215048e-05
-1.19352420181398e-05
-3.26696277635534e-05
-1.63865420364395e-05
-3.11385605271573e-05
-1.59538459241358e-05
-2.26267647829832e-05
-2.31186612820765e-05
-3.00890874907276e-06
-3.29990302092561e-05
-2.2182349609961e-05
-1.51150489507689e-05
-1.49159878320917e-05
-1.4824267341777e-05
-1.63058971372661e-05
-3.40564642359058e-05
-3.42550973032975e-05
-1.44990054313251e-05
-6.44171410221127e-06
-2.9446490622767e-05
1.2934532938224e-06
-3.86783092401489e-05
-4.43114433870019e-05
-2.73699467274885e-05
-2.03423515453886e-05
-1.78429525938154e-05
-1.4624826262025e-05
-2.07828720827056e-05
-1.99824925079023e-05
-3.36521471488096e-05
-3.80356369233704e-05
-2.95764317176418e-05
-2.54911044731966e-05
-3.60905459085614e-05
-2.74989661974202e-05
-5.00438734575745e-05
-2.08600765376169e-05
-1.80573468841611e-05
-2.97353911707871e-05
-1.90637285461132e-05
-5.7732337347965e-06
-1.30432739029477e-05
-3.11165721789137e-05
-4.23183497556198e-05
-5.70065161208665e-06
-1.87145883516611e-05
-2.19588762814092e-05
-4.54599826860746e-06
-1.08867683195339e-05
-1.70066805711145e-05
-2.25726023830278e-05
-2.61251192104223e-05
-1.76233855955589e-05
-2.43734857682036e-05
-2.34098526324484e-05
-1.60999968594013e-05
6.37176771666527e-06
-1.99798851785713e-05
-1.90845904665925e-05
-1.68859646125865e-05
-6.78343933220237e-06
-1.4693576275739e-05
-3.18523766932696e-06
-2.03877658541474e-05
-2.58611309612678e-05
-1.33082844211489e-05
-7.05880319259124e-06
-3.74302637104393e-05
-1.88146909454867e-05
-1.01266397790986e-05
-9.10087831219439e-06
-1.10126967061656e-05
-1.24088443850657e-05
-2.00817854176757e-05
-1.10567260527972e-05
-9.25161097240858e-06
-2.39318430796716e-05
-2.10708197106255e-05
-1.83363581527438e-05
-2.29052516294545e-05
-2.77043813046205e-05
5.47391722087424e-06
-1.97057809264697e-05
-2.41390971633922e-05
-3.30438009516389e-05
-9.92818583057988e-06
-1.81703732287599e-05
-2.03818697565244e-05
-8.65946596321956e-07
-2.89496902812728e-05
-2.91235636300951e-05
-2.22162194908689e-05
6.67136197421615e-06
-1.98496010567557e-05
-2.00203433104576e-05
-1.88731144579287e-05
-2.80569591079522e-05
-3.96500713048245e-05
-4.01483297856913e-05
-1.68607750567844e-05
-2.02857026834962e-05
-2.78069916362542e-05
-1.4170267794437e-05
-2.5495744892189e-05
-4.09453531183233e-05
-1.11845046950775e-05
-3.43543188532004e-05
-3.94809381774699e-05
-1.98060603698656e-05
-1.96882789221691e-05
-2.81086404820037e-05
-6.05728572218379e-05
-1.85409601948064e-05
-2.09514212876568e-05
-2.83561718151586e-05
-3.56365551877788e-05
-1.58274692193081e-05
-2.43328776661106e-05
-1.8335069038286e-05
-1.78872016265642e-05
-1.78629029708916e-05
-3.02183646336634e-05
-2.35305386354201e-05
-2.24795201854111e-05
-1.38380733960638e-05
-2.31922224243464e-05
-4.07844335502986e-05
-3.18973261938886e-05
-3.37356218444382e-05
-1.3003789601966e-05
-2.86901765495435e-05
-2.64837427573513e-05
-3.46016319127727e-05
-2.5881695619374e-05
-2.25047819344015e-05
-2.51562262627111e-05
-2.30276314700451e-05
-1.65877430614549e-05
-3.00059055356306e-05
-2.41111669819263e-05
-2.05868138741565e-05
-7.56983594721109e-06
-5.68573389138163e-06
-6.45432544858207e-06
-1.75545129021106e-05
-2.67207447945806e-05
-4.12922767924969e-05
2.37290849225962e-06
-1.40329536047984e-05
-2.28885466345179e-05
-1.4788238562138e-05
-3.04355375965215e-05
-9.79072756604262e-06
-1.38995299252497e-05
-2.50093532785895e-05
-1.73708026061457e-05
-2.33511847508514e-05
-1.66955590921096e-05
-2.52224085768414e-05
-1.94502410040261e-05
-3.17920703680186e-05
-2.63940725924008e-05
-2.65256076813881e-05
-2.81776000276172e-05
-3.70154589558088e-06
-3.47705112831175e-05
-6.09404222518246e-05
-2.6057758506197e-05
-2.0228306408047e-05
-9.34335570289555e-06
-3.27246962060868e-05
1.45121392295437e-06
-3.32317141028927e-05
-3.02286033293676e-05
-4.359541204862e-05
-1.24446488213734e-05
-2.30506354695808e-05
-2.80026242847072e-05
-2.5157350829303e-05
-2.67328642711274e-05
-4.01057788529858e-05
-2.50331817084912e-05
-2.93711785946384e-05
-2.97386519838166e-05
-1.83744156913512e-05
-3.07652190239528e-05
-2.42291422536858e-05
-3.25936588973269e-05
-2.55065460890644e-05
-2.77210498091776e-05
-3.95689306620746e-05
-3.07842309430969e-05
-1.46899817533592e-06
-1.21579743867349e-05
-3.33916585550353e-05
-6.0021734543695e-05
-3.8851566903161e-05
-4.14121949577459e-05
-4.33035347540039e-05
-3.12208445399864e-05
-3.00724430599074e-05
-2.73251827931964e-05
-2.26722481952823e-05
-1.33709447070415e-05
-1.84743116836785e-05
-2.46885325267527e-05
-3.30496965687109e-05
-2.73389062483235e-05
-2.03720736656033e-05
-6.73691965606546e-06
-3.55253491292924e-05
-1.8738562969001e-05
-3.57153010150451e-05
-1.58193547621725e-05
-1.97548877701672e-05
-9.30652749587275e-06
-1.57026564762987e-05
-2.2847308950488e-05
-2.5057489328599e-05
-6.53285036031196e-06
-1.57625616994421e-05
-3.17269870137439e-05
-1.41542373185065e-05
-2.09083880628524e-05
-1.41730663464942e-06
-1.08981443698047e-05
-3.25406989779614e-05
-1.19632873471844e-05
-1.6253312059493e-05
-3.28234157568363e-05
-1.71422233519932e-06
-1.20574044048834e-05
-3.9011637227569e-05
-2.73378025773001e-05
-1.51781870964444e-05
-4.49363226311904e-05
-2.89295378515341e-06
5.10925810584897e-06
-1.99945678668615e-05
-2.60963481296636e-05
-2.55370557791659e-05
-2.45987359510399e-05
-2.24856193652741e-05
-2.15143255512263e-05
-2.32742408111745e-05
-1.54065668807595e-05
-3.78569620381413e-05
-1.71615643431635e-05
-9.76795403168687e-06
-2.05009172813303e-05
-1.87125295783343e-05
-2.05412228324028e-05
-1.80705792139993e-05
-1.64011618815162e-05
-1.13574445668731e-05
-2.56404462939766e-05
-4.23743627041203e-05
-5.00457752146315e-05
-2.46649880027448e-05
-2.58805316093227e-05
-1.28891526130211e-05
-6.64711052606109e-06
-1.30209472519267e-05
-3.07021216610356e-05
-2.03745610007023e-05
-1.92607601825622e-05
-4.55248821646515e-05
-1.98512612007069e-05
-1.34220978530928e-05
-3.11270244108736e-06
-1.60110036613545e-05
-1.83342112026984e-05
-1.27199431082931e-05
-3.04291269216361e-05
-1.04485402553613e-05
-2.21670687743426e-05
-1.93871986663533e-05
-2.15413662140173e-05
-1.49890067619619e-05
-2.2749765581869e-05
-1.79850327149241e-05
-3.18379983020422e-06
-1.05410309005191e-05
-1.59607069597483e-05
-1.69478266893333e-05
-3.52273655031484e-05
-5.26516405526023e-06
2.75207911992874e-06
-2.69032088020636e-05
-4.08931938198277e-06
-2.35287564179385e-05
-2.37683003976669e-05
-2.33781578681815e-05
-2.5655896316385e-05
-2.03810140274348e-05
-5.32823489832471e-06
-7.19945002870078e-06
-4.38158530429263e-05
-9.23540813337983e-06
-2.38392365416508e-05
-6.46702527191781e-06
-4.38811572753068e-06
-3.1027841779149e-05
-1.81474146207213e-05
-1.02074295955244e-05
-1.00546260247952e-05
-3.74175479732787e-05
-1.83106055723924e-05
-6.43663612051369e-06
-1.09833517231946e-05
-3.55850861506693e-06
-1.54719080682715e-05
-1.72377809210173e-05
-2.9688307713303e-06
-2.18847151254402e-05
-1.16724729749144e-05
-1.04267406269398e-05
-2.73724201429446e-05
-3.46141451280517e-05
-3.58098363815227e-05
9.13716848425827e-06
-3.75965772698001e-05
-3.53254026210904e-05
-3.90257144365169e-06
-3.23337621348605e-05
-1.72236207422867e-05
-1.93074518204238e-05
-2.52913032590264e-05
-7.25254840916506e-06
-2.55384422274832e-05
-1.01042974837019e-05
-2.56836602727263e-05
-1.74494401274699e-05
-3.02317659961913e-05
-2.00260377530265e-05
-4.36018440046663e-05
-2.85962127839619e-05
-3.20952791062429e-05
-2.1958264257526e-05
-3.32339940500024e-05
-2.26664669687488e-05
-1.7140930986396e-05
-2.78839434280784e-05
-2.0462863004281e-05
-3.35128202446149e-05
-1.17699327749813e-05
-2.55480974579924e-05
-2.14760728827849e-05
-4.01470537447281e-05
-7.48002408832298e-06
-1.69207658320957e-05
-2.48527586903049e-05
-2.36159083103125e-05
-2.00185025473056e-05
-4.49628434907296e-05
-2.45628061354386e-05
-4.2926555100978e-05
-1.29284198035122e-05
-7.67404643155303e-06
-6.81030998983586e-06
1.4552815292387e-05
-2.03305560319157e-05
-1.78145053886165e-05
-2.39941971867999e-05
-1.65920689481522e-05
-3.74753496327083e-05
-2.19689029547906e-05
-2.74246936944906e-05
-6.35456075712525e-06
-2.09393928461777e-05
-2.22614866046269e-05
-1.05163124164681e-06
-3.15939896969922e-05
-2.67424894245161e-05
-3.73585771493715e-06
-2.61088034986271e-05
-3.5888472466107e-05
-2.70637739082825e-05
-2.64744092978482e-05
-1.88436350321936e-05
-4.13438307695744e-05
-8.699182064413e-06
-2.25272753829158e-05
-9.55167371062552e-06
7.85388451998627e-06
-2.00317774260371e-05
-1.44026306052092e-05
-1.17163263067031e-05
-3.10180670224922e-05
-1.43637069356363e-05
-2.30192680049675e-05
3.78450251101533e-06
-3.12013223971242e-05
-3.49993693937929e-05
-7.36456233335956e-06
-2.6626428381186e-05
-2.52533407698173e-05
-1.96076552869198e-05
-1.17350597462991e-05
-3.39515208985103e-05
-3.15166152716437e-05
-2.77268630942607e-05
-9.1292878267284e-06
-2.13165081387e-05
-2.4058244408047e-05
-1.4581174076033e-05
1.0999833824514e-05
-3.85819239309766e-05
-1.0698860543678e-05
-3.94780124865227e-06
-1.0912891237453e-05
-1.90906028500452e-05
-2.73294838440383e-05
-5.65815064793213e-06
-2.35784645297824e-05
-3.54949717849029e-05
-2.41391439009047e-05
-5.8950599095771e-05
-1.93203097175561e-05
-2.0858492953784e-05
-2.5619217340945e-05
-1.46882167865432e-05
-1.75219922263608e-05
-3.16824566031055e-05
-1.74606404316382e-05
-4.01171112284072e-05
-2.01918623426781e-05
-2.38138968551628e-05
-1.60106834099237e-05
-2.25453075916009e-05
-3.64541486189127e-05
-2.98490963155779e-06
-1.79251459188576e-05
-3.0079894862661e-05
-2.60107780354134e-05
-1.62777694600543e-05
-2.55941143632147e-05
-2.01797294202751e-05
-3.4216263707305e-05
-2.97771109334772e-05
-9.42082175617995e-06
-3.98468361067418e-05
-2.72569241859579e-05
-8.13293809105547e-06
-3.4782590077902e-05
-3.95001251657132e-05
-3.87777821562271e-05
-2.46710542604237e-05
-2.98805992701104e-05
-1.42895667144206e-05
-2.01195461797788e-05
-4.90492287302916e-07
-1.03312610370927e-05
-1.12269224440291e-05
-4.90683541478809e-06
-1.79860039963947e-05
-9.54468797601612e-06
-2.02572806801281e-05
-1.02260724232745e-05
-6.1678668382426e-06
7.13654794253345e-06
-1.78666155328025e-05
-3.99384353948205e-06
-6.94701281354188e-06
-1.48268954973855e-05
-1.29545166497352e-05
-1.10234057967132e-05
-1.39823844505085e-05
-3.84222697155837e-06
-2.8963906010282e-05
-4.0870494905518e-06
6.98752122184635e-06
-3.02804804769257e-05
-1.18148246090938e-05
-1.63199082661299e-05
-1.88640338156349e-05
-2.98542427660599e-05
-3.07080116579472e-05
-2.45222974420393e-05
-3.85023281598448e-05
-1.27357726135475e-05
-1.26276726991742e-05
-2.82484568809314e-05
-9.17213594085325e-07
-1.37015129199025e-05
-1.87957432488649e-05
-1.42792976021009e-05
-3.3281223638815e-05
-3.12537661409818e-05
-3.13285684937908e-05
-2.39055994459189e-05
-3.19190292415548e-05
-1.43012469285419e-05
-3.0150883820798e-05
-1.31054567507486e-05
-3.18705029534922e-05
-3.64863259255584e-05
-4.49556198020683e-05
-2.99742446123424e-05
-3.93527461735026e-05
-1.69059729814674e-05
-2.45110948765383e-05
-4.11323897982504e-05
-3.5184012982536e-05
-2.51152347687655e-05
-5.29322262489417e-06
-3.44798703985056e-05
-1.23667042985451e-05
-1.40645939910499e-05
-2.58093783357426e-05
-3.21775007299652e-05
-3.38539581179817e-05
-3.98704522921051e-05
-1.13843046675467e-05
-1.61658195707251e-05
-4.35743693285414e-05
-3.45473106939246e-05
-1.46289746170667e-05
-1.98447396571893e-05
-3.32855208019227e-05
-2.64904144224884e-05
-3.52579448189672e-05
-2.54912707034802e-06
-2.31631655313728e-05
-2.42895118168037e-05
-2.94638555561393e-05
-2.50353272768782e-05
-1.58755312367336e-05
-1.4338870225577e-05
1.84160006149989e-07
9.62110657148154e-06
-8.04900851004533e-06
-2.54816959734394e-05
-5.08297201668987e-06
-3.19456059867935e-05
-1.57639710436338e-05
-9.19938974698382e-06
-1.32644656100869e-05
-2.67399591149915e-05
-4.61177913149817e-05
-1.88509400933477e-05
-3.43199826796173e-05
-3.18242125493767e-05
-1.4201683753396e-05
-3.22214587621647e-07
4.54584604895689e-06
1.06331423985153e-05
-6.18782516878506e-06
-3.41242063418023e-05
-1.98333365251089e-05
-2.4850696334996e-05
-1.93013569802112e-05
-3.48057289441712e-05
-7.64945006263754e-06
-2.57449362606513e-05
-2.72352064565193e-05
-1.69770332176823e-05
8.58330629201196e-06
1.83453382977292e-05
-1.56049286979633e-05
-3.57104024199045e-05
3.36711564091801e-07
-2.85672897074626e-05
-2.16199344559924e-05
-1.15102447468898e-05
-2.66775398351426e-05
-3.640481773736e-05
-3.55079052767418e-05
-1.76482378729032e-06
-2.62381045565429e-05
-1.80253688332143e-05
-2.69349384921116e-05
-1.90764022428406e-05
-2.84256975279537e-05
-2.24991902274948e-05
-3.61769193619495e-05
-2.29258637831988e-05
-3.35534672442038e-05
-1.12924306559911e-05
-2.16568654033129e-05
-3.15135828219403e-05
-4.58212976356081e-05
-1.94342701035297e-05
-2.30235929949166e-05
-8.08909895946547e-06
-3.7575301509766e-05
-3.164225171555e-05
-1.03455070806438e-05
1.54041808292086e-06
-2.54087923321955e-07
-3.17990127897757e-05
-4.0613548467037e-05
-3.1493100614381e-05
-1.80520568096323e-05
-2.36152508673883e-05
-2.90861161656214e-05
-2.19408003301784e-05
-3.41812139447105e-05
-5.03927913828308e-05
-1.88780180099733e-05
-3.52144467031412e-05
-3.69824280655472e-05
-2.35193459543182e-05
-3.57852543906439e-05
-1.96370318701934e-05
-5.52802143241097e-06
-4.05813276945936e-06
-1.32545968683525e-05
-1.14162634910268e-05
-1.86184533108576e-05
-1.53289526686714e-05
-2.04107459104308e-05
-1.65093262475462e-05
-3.00697397561886e-05
-1.59159349941205e-05
-2.83524416150932e-05
-1.76486318662794e-05
-2.81926040705566e-05
-3.5644257602537e-05
-6.52976554000056e-06
-2.95540610963597e-05
-2.89903111581135e-05
-2.01427329929954e-05
-1.47087363775359e-05
-2.65825557706431e-05
-2.22978815985751e-05
-2.47892528016154e-05
-2.00957892934604e-05
-2.06611958458619e-05
-1.11787570040896e-05
-4.29164833629109e-06
-1.04447145944273e-05
5.96068812828412e-06
-8.83731094743208e-06
-4.94017711526873e-05
-2.33992240871806e-05
-1.45220932924118e-05
-1.58402438337586e-05
-1.21830808354245e-05
-2.08025231236825e-05
-3.99671800957872e-05
-7.46595132877219e-06
-1.93451777537263e-05
-2.89142333416162e-05
-2.46255657598175e-05
-3.73609814806551e-05
-7.81066641447672e-06
-1.71556401348644e-05
-2.22574533028182e-05
-1.37865624203907e-05
-2.93461382090473e-05
-2.13903427708836e-05
1.9540908094878e-06
-1.72033440862475e-05
-1.73633005185026e-05
-3.74262090169359e-05
-2.2146345944039e-05
-1.54840912470956e-05
-3.41314715571344e-05
-2.23579745810969e-05
-1.541689900934e-05
-2.37081468835809e-06
-3.64437300507284e-05
-2.39453008409668e-05
-4.05399720665796e-05
-4.20727046567252e-05
-3.43509031189354e-05
-1.97801248246023e-05
-2.00855468461113e-05
1.83288704815887e-06
-5.22270434692933e-05
-3.55578353964985e-05
-2.58906713948838e-05
-2.57090852668802e-05
-4.20972748492322e-05
-1.3195229908974e-05
-2.25496310697551e-05
-3.08701855141509e-05
-2.23928051751723e-06
-7.97018203634698e-06
-2.94331278646571e-05
-2.4384663439485e-05
-2.59108745520563e-05
-9.46912176642713e-06
-1.95190410160291e-05
-2.16112247847524e-05
-1.23643750335267e-05
-3.55431221856404e-06
-2.89876720303783e-05
-2.78052377381129e-05
-3.1726754139785e-05
-2.33205825232491e-05
-3.37333238087645e-05
-3.90188443160076e-05
-2.96923379007419e-05
-7.65414077373981e-06
-1.96239752412851e-05
-1.83017809887109e-05
-1.18427280181314e-05
-1.65012566466202e-05
-3.60929711425868e-05
-2.80192344009474e-05
-2.89839516847507e-05
-4.09357657943316e-06
-2.90440485049834e-05
-1.43195309262481e-05
-4.05934961634734e-06
-2.5032886720552e-05
-9.03792688882763e-06
-5.82359668499789e-06
-4.38251190474636e-06
-7.13784245098822e-06
-5.89454797015096e-06
-9.36334214111585e-06
-1.38478605059241e-05
-5.02472478180615e-06
-1.29945936441576e-05
-1.81861180728856e-05
-1.96517809009589e-06
-3.852262803812e-05
-1.06397933492262e-05
-5.76900386656603e-07
-3.58022807546499e-05
-1.92035680942193e-05
-4.14997550224001e-05
-3.24958877046447e-05
-1.82847821810594e-05
-1.43470425345512e-05
-1.10713170203487e-05
-2.6345277141465e-05
-2.69584078344271e-05
-3.76918639042216e-05
-4.44714001045252e-06
-1.75658110268345e-05
-1.94916529301733e-05
-1.34582159316345e-05
-1.32635887566743e-05
-1.6333943391839e-05
-1.8564609470582e-05
-1.6925451677089e-05
-1.70786506230323e-05
-3.20364574431995e-05
-1.71110281377666e-05
-2.77698547475699e-05
-1.91604372465701e-05
-2.34380579501425e-05
-2.75599925184761e-05
-2.19917925130125e-05
-2.52684523653639e-05
-2.3546617537258e-05
-1.93999225123534e-05
-1.1520579698743e-05
-1.16351914913957e-05
-3.60465670798073e-05
-1.94077642849068e-05
2.14498512699781e-06
-1.30302611702861e-05
-1.90458173977622e-05
-2.76427881308795e-05
-2.65795410786357e-05
-3.31991253509777e-05
-9.3045658569137e-06
-3.30514628954356e-05
-4.37808265716559e-05
-2.20796339538729e-05
-7.13846249292577e-06
-1.4940901926615e-05
-3.87943220429581e-05
-3.81823534807097e-05
-2.46568899887822e-05
-3.21999170200139e-05
-2.88781416245483e-05
-2.69256636392507e-05
-2.28438528499287e-05
-1.98012309031994e-05
-4.97175662878848e-06
-7.04592930323853e-06
-1.91000351247427e-05
-2.37946237439972e-05
-1.52060151894338e-05
-2.56736945009594e-05
-1.49144351385276e-05
-1.31874206723155e-06
-1.64765605447233e-05
4.95913188686701e-06
-1.55921834855582e-05
-1.00452118194455e-05
-1.94252935519082e-05
-1.69881442815655e-05
-9.60435074713641e-06
8.10107738257903e-06
-9.3560126921884e-06
-2.84587165732613e-05
-8.26184374823957e-06
-6.6763602594218e-06
-5.32407828352708e-06
-5.06848605414745e-06
-3.03649075331665e-05
-9.26215914393211e-06
-4.09916581957815e-05
-5.6534966848148e-06
1.36030724954382e-05
-2.8431809353687e-05
-2.58479596508071e-05
-3.17366106636389e-05
-1.98631313226822e-05
-2.30459291979078e-05
-1.67653389387263e-05
-3.69516857876224e-05
-3.65928393789718e-05
-1.20729635405064e-05
-3.89548957255193e-05
-3.3780114242569e-05
-2.01103135070692e-05
-2.28263949796977e-05
-2.4014503680419e-05
-2.9994299136286e-05
-2.10802809263381e-05
-2.82055778649317e-05
-2.34916286946787e-05
-2.77444475404418e-05
-1.34719758990362e-05
-2.71087127723268e-05
-1.68894151246387e-05
-1.68435901838236e-05
-1.48068547639344e-05
-2.31235690909896e-05
-4.99093852868366e-05
-2.9399633994987e-05
-1.00377858529859e-05
-3.33639914962172e-05
-2.50836565411629e-05
-1.95268012478764e-05
-3.85602827437512e-05
-1.0146263085799e-05
-2.30682443600277e-05
-4.41589682253813e-05
-1.51320542412385e-05
-1.31908259965807e-05
-2.58889296700938e-05
-1.64237007422609e-05
-3.00997325288712e-05
-2.13668152955758e-06
-2.35440880336685e-05
-3.17500643071826e-05
-1.3281278340511e-05
-1.28666990621319e-05
1.67462472797722e-06
-2.45826150781801e-05
-1.34296802568737e-05
-1.72641930513045e-05
-3.04688493276898e-05
-2.3944751750197e-05
-2.05304390904436e-05
-2.6351345280248e-05
-2.17668215557029e-05
-3.60769845590234e-05
-3.42975542376464e-05
-1.09632046584216e-05
-1.11704308928873e-05
5.10345653289513e-06
-2.58254712839785e-06
-1.30482608679687e-05
-7.61588480410552e-06
-6.74857547288361e-06
-1.2075658678325e-05
-2.20455077670448e-05
-7.44289295105582e-06
-9.49426057624098e-06
-3.61843642166543e-05
-3.30450907990669e-05
-8.42491343505634e-06
-8.31001592222335e-06
-1.79304501840274e-05
-3.59137524412228e-05
-1.22464680490054e-05
-1.55176934470964e-05
-2.70015188085871e-06
-2.45595141821517e-05
-1.51528123599774e-05
-4.41134658421352e-05
-1.49514319753641e-05
-1.92575812377339e-05
-3.91041762700006e-05
-2.68041659167337e-05
-2.7610461758757e-05
-2.19325416541318e-05
-2.35438952586916e-05
-5.66324505608946e-06
-1.97137520405948e-05
-2.02389296533261e-05
-3.12230583359429e-05
-4.49903294495904e-05
-2.03055431673577e-05
-3.22402617486107e-05
-1.93765810099829e-05
-2.58073406646553e-05
-1.10101468327445e-05
-2.28650286842448e-05
-3.48497849162953e-05
-3.22132690357075e-05
-2.28839579749858e-05
-4.08393022924941e-05
-3.68140958569295e-05
-2.80616127410842e-05
-3.49843384353718e-05
-3.9878976258153e-05
-1.53528276454282e-05
-2.55696038368867e-05
-2.41379085376029e-05
-1.80020144408637e-05
-2.81523331078244e-05
-1.28349384089468e-05
-3.64961411323469e-05
-2.10263795819798e-05
-3.14226630058083e-05
-1.87101269888297e-05
-2.74271313254482e-05
-2.32690948432761e-05
-1.54588931337203e-05
-3.38158841226946e-05
-1.00613043761353e-05
-1.96471563586305e-05
-2.29845376297434e-05
-3.88154576525869e-05
-3.09234557144196e-05
-1.63635758091522e-05
-1.35370936271492e-05
-1.28837772060372e-05
-1.46599747434443e-05
-1.04833659466508e-05
-2.57039688886314e-05
-3.40391731919473e-05
-1.06254165176131e-05
3.98584300346333e-06
-1.60427234153071e-05
-5.93544071764093e-06
-2.68214845575134e-05
-5.29362526278808e-06
-1.1923107275123e-05
-1.83709317478991e-05
-4.24897850969466e-06
-1.32676191594353e-05
5.10533585761209e-06
-2.48373853933937e-06
-6.66024728122718e-06
-1.05672651536271e-05
-2.34694423687365e-05
-1.02512113412346e-05
-2.14959468933474e-06
-2.30995048378293e-05
-1.48091432083749e-05
-2.55889661494808e-06
-2.36992735567772e-05
-6.82732912232638e-06
-1.54173377629544e-05
-1.86937063303585e-05
-1.18607035017055e-05
-1.82128565735154e-06
1.02207804549245e-06
-2.24938776722935e-05
-4.3943818890784e-05
-1.47112024713137e-05
-1.68012516656552e-05
-1.39104637424306e-05
-1.97034960794515e-05
-2.14699926356435e-05
-1.98199589970123e-05
-1.230962355345e-05
-3.11547267349466e-05
-3.35243355892031e-05
-6.73486758484936e-06
-1.92130587407384e-05
-2.90223993689596e-05
-3.73622451895131e-05
-1.10438424860271e-05
-2.50878683575742e-05
-3.46240809738654e-05
-7.71789625566865e-06
-3.25968205888282e-05
-3.55523052996666e-05
-3.88150342266591e-05
-3.14904851627665e-05
-4.29234953602731e-05
-3.03131722789619e-05
-2.96168681851001e-05
-3.51711444591161e-05
-8.79006988528027e-06
-2.61520956433295e-05
-3.83206201679469e-05
-2.07508672823147e-05
-2.63579078968628e-05
-2.61637137565779e-05
-1.07066097060688e-05
-3.65451411026496e-05
-2.21733526165057e-05
-2.66664448274592e-05
-2.84326271632231e-05
-2.10956182350923e-05
-2.93733108655195e-05
-3.00443158748319e-05
-1.46250629112836e-05
-2.04967819043081e-05
-2.72637181828221e-05
-2.81101031971039e-05
-2.60970768445476e-05
-9.14933901960206e-06
-2.3631527424186e-05
-1.33806759315023e-05
-3.76973262499132e-05
-2.40729532085666e-05
-3.16461630345806e-05
-3.96097467283949e-05
-2.89937244574818e-05
-2.95760582061676e-05
-1.9424360415053e-05
-1.94959647969492e-06
-1.70684008666128e-05
1.08621979993657e-05
-1.0707990833002e-05
-3.79254328846421e-05
6.38249129972434e-06
-1.81291212577924e-05
-3.49392062695213e-05
-3.3484162404542e-06
-1.1897274084239e-05
-3.93215091387773e-05
-1.51492429970028e-05
-2.33420742928288e-05
-1.51595586078164e-05
-1.36744541391826e-05
3.10611567428196e-06
-2.19426068098274e-05
-1.54846981372825e-05
-1.61875157177779e-05
-2.61609835445449e-05
-2.81002257320126e-05
-6.96556834006633e-06
-4.35262041561745e-05
-1.74577871808635e-05
-2.63598499603025e-05
-2.50996837349195e-05
-2.74864267230132e-06
-2.31353300803207e-05
-1.72544453969948e-05
-2.46502826462785e-05
-4.18046164529841e-05
-4.02601333906987e-05
-3.45958665016307e-05
-9.38032018642135e-06
-1.33322473599898e-05
-2.19233392626551e-05
-2.3293194097902e-05
-2.63263882984805e-05
-1.63980394682598e-05
-2.70596011815725e-05
-1.07749476522279e-05
-1.90888663928859e-05
-7.53741590679758e-06
-2.79067045104826e-05
-4.8408743394449e-05
-3.64441851431825e-05
-4.81199581692739e-05
-1.87882472805884e-05
-3.4824481871858e-05
-4.08988383829702e-05
-1.25938097828028e-05
-3.63600555339636e-05
-1.40211757882403e-05
-2.90111480943528e-05
-2.40030657248146e-05
-2.33740800713204e-05
-2.17737675623734e-05
-2.91700550142048e-05
-2.4966648979226e-05
-9.74208138948953e-06
-3.7110360918326e-05
-3.07403588988298e-05
-4.40066050561993e-05
-4.0656312390774e-06
-2.69079989694382e-05
-2.64457879038026e-05
1.29750187386137e-05
-2.41730418382775e-05
-3.22566329589188e-05
-1.86701785116881e-05
-1.59051973212112e-05
-1.61512193328785e-05
-2.59205435650693e-05
-8.49313530630213e-06
-2.87852471227969e-05
-3.41209676479635e-05
-7.57074823308089e-06
-2.95373384702992e-05
-1.77131345720249e-05
-6.32795739672644e-06
1.43279894262832e-06
-2.37247070157022e-05
-2.33866359498178e-05
-2.11535272649251e-05
-2.29025028141245e-05
-1.67117243911426e-05
-1.19288346406624e-05
-2.19459163215615e-05
-1.82485994523661e-05
-1.81397961906332e-05
-3.36552201250691e-06
-4.16288795983257e-05
-8.23955766500191e-06
-4.30841401230341e-06
-4.48800114364894e-05
-1.3818663205044e-05
7.69955283558877e-06
-2.19192538744724e-05
-1.1065005792578e-05
-5.45943733403833e-06
-3.95859669375555e-06
-9.09817086047736e-06
-2.14400117716776e-05
-9.21277486198518e-06
-2.98097287273593e-05
-2.97436539761963e-05
-2.36648631667782e-05
-1.18033027309942e-05
-1.41737909389577e-05
-1.28894505677217e-05
4.2045008212719e-07
-2.26501482302433e-05
-1.11692057830642e-05
-2.0528199248138e-05
-2.33882740334308e-06
-1.00094779821453e-05
-2.11265587105185e-05
-2.21221207827091e-05
-2.28988750181069e-05
-2.22145206767101e-05
-1.18941196391828e-05
-3.46858443886494e-06
-2.34317776377751e-05
-3.317153741729e-05
-2.28842381129763e-05
-2.11220862690989e-05
-1.92703749802731e-05
-3.59148910791167e-05
-1.41040665938902e-05
-1.67115529552006e-05
-1.07442912999536e-05
-2.32413267680189e-05
-1.80293508316358e-05
-2.72806607981484e-05
-3.84593294111973e-05
-6.49315230433146e-06
-3.18665919639634e-05
-1.98960837389931e-05
-1.70115112117502e-05
-1.98440060822888e-05
-3.08285009822666e-05
-5.17849264220897e-05
-3.06160927814308e-05
-1.40134326093163e-05
-1.64506281280045e-05
-1.82992161933016e-05
-2.58759561346988e-05
-2.77668335821825e-05
-3.73067060167684e-05
-2.14244438381246e-05
-1.27784297912351e-05
-2.67347284200247e-05
-2.19709075875e-05
-2.23859363833298e-05
-2.90888226732298e-05
-2.27555385822534e-05
-2.5756863812697e-05
-3.14668886108833e-05
-2.11204247822026e-05
-7.06189479260319e-06
-1.33309640518665e-05
-2.36980312453402e-05
-2.16527270980109e-05
-1.82655061117997e-05
-1.05581713567609e-05
-2.62251652517254e-06
-2.62158940426894e-05
-2.70466171697756e-05
-2.52323545688168e-05
-2.71865867449374e-05
-5.09779420956406e-06
-4.39625046616019e-06
4.53032938993185e-06
-3.14782763956605e-05
-3.10274109179193e-05
-2.63676115649317e-05
-6.31760874467385e-06
-2.19160599933125e-05
-1.74511516321713e-05
-1.62040702568405e-05
-1.36802582658791e-05
-1.50656471387249e-05
-1.46815815715619e-05
-1.33189377759048e-05
1.10001417199906e-06
-1.58372063494379e-05
-7.13968019312436e-06
-2.46711954701853e-05
-1.92880862680901e-05
-3.2036227015027e-05
-5.2641761633036e-05
-4.75904551262995e-05
-3.15240915672527e-05
-1.07317863834384e-05
-1.43663083363908e-05
-3.74153190688274e-07
-9.7580253167033e-06
-1.11013077881697e-05
-2.83495794301721e-05
-2.53002895392311e-05
-9.26474609370779e-06
-1.245369251285e-05
-3.07407384136435e-05
-3.88530771992088e-05
-2.56458457983825e-05
-2.52459395699756e-05
-2.19355729285482e-05
-1.92197587945721e-05
-1.70326478490268e-05
-3.81225253670286e-05
-4.43562977353105e-05
-4.05353323187032e-05
-2.29647780953489e-05
-1.76433974892165e-05
-2.05123796765262e-05
-1.50937354293118e-05
-1.99884570492791e-05
-3.84295187680125e-05
-5.22471030270679e-05
-1.68979908100002e-05
-3.57910151690104e-05
-3.68856637997488e-05
-5.37999580287981e-06
-2.31099625075398e-05
-2.25716790785391e-05
-2.63116929630784e-05
-3.92541207065949e-05
-1.53563247648473e-05
-2.54610775944255e-05
-1.09095569017157e-05
-4.69097378404757e-05
2.32507251131818e-06
-2.50037283111311e-05
-3.44501623485466e-05
-1.06305070759866e-05
-3.70471353387207e-05
-3.36470116812862e-05
-4.55837632493281e-05
-1.47144861213947e-05
-1.36889846056298e-05
1.36845525771904e-06
-8.30948629445688e-07
-3.91135944380465e-05
-3.03280540700897e-06
-1.07419487400031e-05
-2.42439392087505e-05
-1.17941765260346e-05
-1.87884153857526e-06
-3.36554739620345e-05
-2.66207821986362e-05
-8.47778026075048e-06
-8.13322810356374e-06
-1.5536633814212e-05
-7.52480102675529e-06
-2.21887061135162e-05
-1.51169575714633e-05
2.59228510842266e-06
-3.31904412156702e-05
-1.27203395269909e-05
-5.10307252254962e-06
-2.68365579638416e-05
2.09915567402753e-06
-6.25193095983424e-06
-2.22195926729399e-05
-1.22244818550798e-05
-6.65311287807958e-06
-2.25149689622184e-05
-4.00215642245077e-05
-1.22195685585782e-05
-2.21400873156838e-05
-1.54447832635727e-05
-5.05859864776685e-06
-2.28093408912053e-05
-1.73429258978099e-05
-1.74114425862648e-05
-4.58141946115497e-06
-2.48549619951149e-05
-5.14121853660556e-06
-1.16258511332998e-05
-1.91128208337753e-05
-2.94264644752571e-05
-3.7980997380071e-06
-4.34747723197832e-05
-2.19037545024614e-05
-1.70837338128032e-05
-4.47192466601354e-05
-3.97435723483846e-05
-1.03942841678034e-06
-4.01723875681584e-05
-4.91921440473716e-05
-2.81383318864271e-05
-1.37075091482513e-05
-2.32944562304983e-05
-3.21144817274981e-05
-3.61062986725047e-05
-1.66621062019248e-05
-2.82948016372219e-05
-3.42241535937115e-05
-2.53013181701051e-05
-1.40895619275772e-05
-9.99939753242155e-06
-3.84873518716958e-05
-2.5889769109368e-05
-4.3867215207289e-05
-3.70374492721573e-05
-2.44211596216266e-05
-2.36701900938112e-05
-1.69587296879641e-05
-2.29251691120744e-05
-2.56737107095018e-05
-2.01802025694535e-05
-1.35502840467104e-05
-2.92168564529712e-05
-1.39391189128903e-05
-1.21762822740464e-05
-7.52236972510178e-06
-3.21079008548222e-05
-2.79196590192823e-05
-1.70454104470485e-05
4.16958389570165e-06
-3.71697264145903e-05
-2.30752403658375e-05
-1.49719903089632e-05
-2.48581138651865e-05
-2.41443875594929e-05
-2.76441176006154e-05
-1.89709974563597e-05
-3.62320558549812e-05
1.74575308581737e-06
-2.57318020098997e-05
-1.00251017492334e-06
-1.85349164681239e-05
-1.773397639492e-05
-3.49359863877893e-06
-3.62310214215384e-05
-1.51636757397367e-05
-1.42325372755745e-05
-3.05052150629615e-05
-2.17927299243195e-05
-1.96195677521249e-05
-2.05515029693962e-05
-1.90378823726015e-05
-4.78241308299005e-06
-6.08594791715458e-07
-2.06103364716131e-05
-2.08119774573536e-05
-2.62244908156813e-05
-4.94648467623337e-06
6.37976956637978e-06
-1.61842148221727e-05
-2.55768943688937e-06
-2.33276145752287e-05
-9.52353331455983e-06
-6.52482140387309e-06
-3.16496247327037e-05
-4.41094020284358e-06
-4.03134521715088e-05
-2.49674003258741e-05
-2.64578804372929e-05
-2.37720280792957e-05
-3.61148703310239e-05
-3.07493539510953e-05
-2.26552814081187e-05
-3.93166921976642e-05
-3.72614726498778e-05
-2.55195672776979e-05
-2.91834716879605e-05
-6.66300593361542e-06
-2.98999969044349e-05
-2.35659104428879e-05
-3.23209582683768e-05
-3.58622406031098e-05
-1.31135143827448e-05
-1.79234655601776e-05
-2.29408733222767e-05
-1.9711408138009e-05
-4.38912523493942e-05
-2.50665038232865e-05
-2.92232657471543e-05
-2.83634022709138e-05
-2.28220876354993e-05
-3.35616064261902e-05
-2.69425682637314e-05
-1.37867796240229e-05
-1.14946411625761e-05
-2.99931435929249e-05
-1.59179056013233e-05
-5.52554804685345e-06
-2.72117792705861e-05
-3.1628835053005e-05
-1.82215615952362e-05
-1.44995782767252e-05
8.26829016938094e-06
-2.61183947879716e-05
-5.31575547066769e-06
-3.58287421928356e-05
-6.27652537500445e-05
-3.36770030858115e-05
-1.37134511649394e-05
-8.23455189134332e-06
-2.70900199795872e-05
-2.53668613221719e-05
-3.81524245064698e-05
-3.47030452044827e-06
3.69928934021042e-06
-5.282424255503e-06
-3.58777485261778e-06
-2.76304502482266e-05
2.99594136875504e-06
9.40165843598296e-06
-3.67976067134138e-05
-1.10351462980586e-05
-4.36444215344066e-06
-5.21880003546406e-06
3.26880825927292e-06
-1.21551191376014e-06
-2.5728078655005e-05
-2.08140924415214e-05
-7.0898602645281e-06
-2.15384668317256e-05
-4.6529141375423e-05
1.13951742327081e-05
-4.48464741038968e-06
-1.23668005515075e-05
-2.98056313850056e-05
5.11961689198315e-06
-8.80804128483097e-06
-2.99626975303361e-05
-3.92549007191382e-07
-3.20664739029534e-05
-4.44281658871478e-05
-1.41708339053372e-05
-1.27013831643131e-05
-9.26046318337642e-06
-1.81499894326574e-05
-2.13003961628517e-05
-2.16779431652065e-05
-3.4851339052008e-05
-2.40740677902194e-05
-5.15446671045239e-05
-3.2081361206345e-05
-2.81492346316121e-05
-2.09577451125029e-05
-2.37728731091782e-05
-1.62630126626899e-05
-2.91045317775925e-05
-4.16300383903814e-05
-1.67073854447469e-05
-1.49460899606416e-05
-5.63372329177414e-06
-4.23497671241055e-05
-4.44032755806206e-05
-3.06887677987269e-05
-2.45723625148986e-05
-2.62454196928519e-05
-1.89012938255079e-05
-3.48229782280292e-05
-2.76002559693909e-05
-3.1669408317834e-05
-2.52309480507388e-05
-2.27853947968322e-05
-1.54333607619701e-05
-2.61330330937188e-05
-2.3293971883139e-05
-3.51683527088262e-05
-3.37837090973479e-05
-2.78755594169127e-05
-3.6876931969339e-06
-1.85639025222071e-05
-1.49315199217194e-05
-1.6435769899143e-05
-9.02155687683661e-06
-1.94611255152791e-05
-1.4431414648291e-05
-2.42663980657472e-05
-3.53177711945004e-05
-5.38107397513484e-06
-1.37001026840784e-05
-2.27084833137083e-05
-3.25386040399802e-05
-2.29277784341774e-05
-2.55445089244871e-05
4.75409937731757e-06
-6.9270141703483e-06
-1.49197228922632e-05
-1.61884257129215e-05
-5.66086087839041e-06
-4.72662066292722e-05
-2.97408570959881e-05
-1.25119779343951e-05
5.65689884792538e-07
-2.14694780995532e-05
-3.51837388607525e-05
-1.83381882477054e-06
-4.65597465953684e-05
-1.53755823199963e-05
-1.93172104586032e-05
-2.12789521831752e-05
-1.34887446263894e-05
-3.82566590001737e-05
-2.17177957765817e-05
-1.88002852655374e-05
-2.53468800246805e-05
-1.60518107417855e-05
-3.61314271018383e-05
-2.3401374425558e-05
4.94660241216072e-07
-1.22685944286421e-05
-2.76164760958966e-05
-1.08275955168024e-05
-1.15601929272276e-05
-5.56042902701027e-06
-2.09170938212915e-05
-1.66780917889143e-05
-1.1013890922699e-05
-1.03137819365201e-05
-3.50588454786423e-05
-7.77446392187926e-06
-3.35964765458515e-05
-1.97823012726e-05
-1.93251665410025e-05
-1.59103406077486e-05
-5.56520552324475e-05
-3.41214048726966e-05
-2.84094185796821e-05
-1.79588933796588e-05
-3.60507456293946e-05
-2.60902133952112e-05
-4.55148781222998e-05
-1.70406132710993e-05
-1.05414045002114e-05
-9.09563860419239e-06
-2.62067136525142e-05
-3.22483786642393e-05
-2.72539617254045e-05
-4.03493345001211e-05
-4.12861763717457e-05
-3.39804036431863e-05
-3.25781798917091e-05
-3.72321432276737e-05
-1.01294444731774e-05
-2.63632917299774e-05
-2.19876974967116e-05
-3.313819428172e-05
-1.75129481948177e-05
-1.24414390678367e-05
-1.58846874765117e-05
-1.70404723252543e-05
-2.60064482777807e-05
-2.02016915842647e-05
-2.15055789274606e-05
-2.71204473533273e-05
8.46573382863696e-06
-2.82801515735214e-05
-8.26333056027772e-06
-1.61670171280247e-05
-4.80053259331169e-05
-2.82737356345088e-06
1.73607185952888e-06
-2.05137407506441e-05
-2.29880505614035e-05
-2.94454148490889e-05
-1.50482616685699e-05
-1.412376094326e-05
2.33074615953641e-06
-1.05452737130587e-05
-1.86958819226261e-06
-1.04206298296164e-05
-1.53001769971918e-05
-5.43678311929919e-06
-2.88214030768173e-05
-1.71235077603389e-05
-3.69278933633335e-05
-9.50854969517157e-06
-1.03800654209568e-05
-3.42682153826933e-06
-4.80237575892596e-05
-1.53077380069115e-05
1.96182340948487e-06
-1.71736831451939e-05
-8.10326778705733e-06
-2.77877309941953e-05
-3.74399880368267e-06
-1.68088284300628e-05
-1.84224338572483e-05
-1.97561365984877e-05
-3.55815582074356e-05
-2.14940105566281e-05
-9.48966980440488e-06
-1.53364814732082e-05
-2.80177108410679e-05
-2.64790804913408e-05
-2.89029995675393e-05
-1.2258798244575e-05
3.87804140562388e-07
-1.28536924144552e-05
-1.59489959987791e-05
-1.93182634848414e-05
-2.23891392380159e-05
-4.5641331485833e-05
-3.44959543922266e-05
3.92186435404502e-06
-1.78241751405834e-05
-3.45247331149961e-05
-3.68360577251569e-05
-3.43278687083299e-05
3.207079904571e-07
-1.69450775458756e-05
-2.01639292229349e-05
-1.80817075316976e-05
-1.44292579704601e-05
-1.24607744966178e-05
-2.0064515764412e-05
-1.77138795671275e-05
-3.06344603693569e-05
-2.10300258748273e-05
-1.69064000135097e-05
-1.75756788044749e-05
-1.73104222518509e-05
-1.92633138088566e-05
-4.510373778443e-05
-1.33437262921651e-05
-4.28388006185781e-05
-2.06560666737496e-05
-2.77264813281738e-05
-4.60003163463332e-06
-6.9858506955444e-06
-2.77029005939901e-05
-8.65037747444794e-06
-2.68340214333312e-05
-1.41491031902465e-05
-3.27923765140294e-05
-6.28864874859315e-06
-2.66534654992388e-05
-1.82872964535985e-05
-3.92553685506877e-05
-1.12657693738768e-05
-3.72124865784082e-05
-2.06750496649424e-06
-3.4986280912267e-05
-4.07347589392664e-05
-1.30455823370185e-05
-1.4630010546942e-05
-1.00364964284766e-05
-1.35048478299281e-05
-2.66121328555209e-05
-3.09937511188726e-06
-4.33899968061914e-07
-3.48913517026904e-05
-2.45041934791729e-05
-2.7366106590876e-05
-1.1451176832781e-05
-3.33727851272396e-06
-5.41710400431082e-06
-9.86626052163732e-06
-2.31904565371085e-05
-2.68848306158643e-05
-1.72016558486535e-05
-2.01068371351894e-05
-2.89784091717914e-05
-1.24345253027091e-05
-1.98811292256934e-05
-2.33443099402322e-05
-7.87874682941767e-06
-2.97164463156687e-05
-3.22736781130292e-05
-3.80303771790659e-05
-3.58748961118978e-05
-2.99622020914814e-05
-1.03794777215128e-05
-3.00501339881346e-05
-3.37672007763635e-05
-2.82049892641453e-05
-2.66040452014608e-05
-1.02421336916278e-05
-1.23761449529634e-05
-9.98539432000878e-06
-2.61619309524921e-05
-2.76401078704689e-05
-1.32492941508342e-05
-2.1228435467627e-05
-3.69123148487643e-05
-3.34665626286945e-05
-3.35675916701693e-05
-3.18171362328112e-05
-1.39720746667957e-05
-3.70670204931417e-05
-2.76040350291064e-05
-3.06358139179225e-05
-3.66345337227163e-05
-1.48659374265896e-05
-4.12060356126836e-05
-4.41077441237005e-05
-2.87859915566524e-05
-2.29670970294683e-05
-2.22413894909229e-05
-1.3040978360599e-05
-2.99105811941454e-05
-4.25871409006808e-05
-2.85576760333797e-05
-2.31949880225063e-05
-2.35027230450926e-05
-2.08792066467806e-05
-1.67305651719976e-05
-1.97801177551127e-05
-3.38649905924966e-05
-2.72025031642255e-05
-7.18294270995625e-06
-1.93572895346116e-05
-4.44651088330096e-05
-1.07186852098143e-05
-1.36237840887972e-06
-2.29759535450896e-05
-1.0663428657419e-05
-2.42538856184633e-05
-2.01233318403366e-05
-1.05482980282125e-05
-3.87603886623534e-05
-1.79978426281384e-05
-8.47979247099368e-06
-2.76584791416577e-05
-6.25333416325361e-06
-2.20996812956558e-05
-2.65695208577012e-05
6.30632368486239e-06
-3.98217594557136e-05
-3.08062492019813e-05
-3.2613446824456e-05
-1.32997220080504e-05
-7.30971981213137e-06
-2.22545215031186e-05
-1.66138476464866e-05
-2.16492843354108e-05
-3.73858914825219e-06
-1.63256669208821e-05
-2.78791272613825e-05
-9.35402243752093e-06
-2.18649980040452e-05
-9.73518370334685e-06
-1.94992567618657e-05
-2.15109640411954e-05
8.23101549042133e-07
-3.92591296853547e-05
-6.63234531689898e-06
-1.44999008216469e-05
-1.08904113175138e-05
-3.22847456211146e-05
-3.41218606361219e-05
-1.01161531517822e-05
-3.0683258015122e-05
-3.36807018350106e-05
-4.48726983304865e-05
-2.69570365884807e-05
-3.12431350515877e-05
-3.91596879105506e-05
-4.3917438875161e-06
-2.86334801534317e-05
-4.54927046394639e-05
-3.00185498219805e-05
-3.55540611850442e-05
-4.53329689117596e-06
-4.09208607387746e-05
-4.2077079088028e-05
-2.96426587585048e-05
-1.66940994540255e-05
-1.15045468186215e-05
-2.84883140299462e-05
-3.05810662944004e-05
-3.96940834675834e-05
-1.68309538367005e-05
-4.02811237717192e-05
-3.07247482089752e-05
-1.99627896368311e-05
-3.64543496141249e-05
7.07301092215471e-06
-2.04419060468731e-05
-1.35571381134104e-05
-2.6820441400283e-05
-1.25527836329893e-05
-3.68344119874214e-06
-2.87211274454115e-05
-1.69937419779308e-05
-3.12613862834342e-05
-3.04952702182829e-05
-6.86003883146382e-06
-1.83235362904568e-05
8.04208923775156e-06
-1.60507914928231e-05
-8.89551158609666e-06
-2.37590776331902e-05
-1.27762752702775e-05
-4.65984486091357e-06
-1.57060174631587e-05
-1.6030669478835e-05
-1.95362313225435e-05
-5.21068394478865e-05
-3.84514583202633e-05
-1.34100097784035e-05
-1.77287141321209e-05
-7.16955087051972e-06
-3.48397065920191e-05
-1.76714041464862e-05
-2.26789467111282e-06
-2.92707329710396e-05
-1.411909943836e-05
-1.0616819935967e-05
-4.27601437405474e-06
-2.388460613508e-05
-1.91956335574061e-05
-8.76726807496445e-06
-1.44794436265579e-05
-7.06673433105138e-06
-1.48275594139817e-05
-1.61582804678555e-05
-1.93677352683463e-05
-2.65737655412152e-05
-1.61071121519971e-05
-2.13966357250442e-05
-5.72465076770109e-06
-7.01655286278086e-06
-2.52025920597824e-05
-2.70099869067818e-05
-4.36584011717774e-06
-1.01547489644546e-05
-3.35746958735382e-05
-1.6023305856888e-05
-2.03794068576155e-05
-3.36648328900134e-05
-1.51730567796936e-05
-8.17306385961044e-06
-1.20541771809432e-05
-3.06308674295013e-05
-4.25118888454154e-05
-1.88846188167898e-05
-3.1552517921003e-05
-3.05234732651639e-05
9.31558127202778e-07
-1.906789541803e-05
-1.09398145934969e-05
-2.97168989113357e-05
-2.39254730588308e-05
-6.06774676210256e-06
-2.89209822510525e-05
-1.5085677621806e-05
-3.54694703165264e-05
-2.92317471435317e-05
