# Supplementary material for: Research on computational propagation and identification of mine microseismic signals based on deep learning
Source: PLoS One. 2025 Oct 22;20(10):e0334641. doi: 10.1371/journal.pone.0334641 (PMC12543183; doi:10.1371/journal.pone.0334641)
Supplement: S10 Data — (ZIP) [file pone.0334641.s010.zip › 000101100001597.xlsx_0.txt_24.txt.txt]

-3.22261004814502e-05
-1.4362205295427e-05
-1.43939492570886e-05
-2.25724902984688e-05
1.14153463850802e-05
-1.78340750580111e-05
-1.11431103648801e-05
-3.11351270715464e-05
1.11624031984482e-05
2.41214145295872e-06
-8.50532095269001e-06
-1.53019359170915e-05
-1.98050331622202e-05
-1.1085007808087e-05
-1.05517453699184e-05
-6.98994504556621e-06
-5.16255481508611e-06
-8.78241580202715e-06
-4.89770971169639e-05
-2.93426004052564e-05
-1.814514280021e-05
-1.59021864767521e-05
-1.21216774062944e-05
-1.9055772002669e-05
-2.17886858941557e-05
-3.59659952368899e-05
-2.22037832116627e-05
-2.37417855620779e-05
-2.8113842392043e-05
-9.61684961104684e-06
-2.47033098191914e-05
-1.15284120219877e-05
-4.26413047423597e-05
-1.99147496577867e-05
-1.94713577083241e-07
-1.7033793671943e-05
-3.52717060791721e-05
-3.5453713862181e-05
-2.80652111525288e-05
-3.46849209305495e-05
-2.0663400495398e-05
-2.40637821837212e-05
-2.77969460902283e-05
-4.83004275091463e-06
-1.46837086436241e-05
-2.0798586339551e-05
-1.19228509443302e-05
-2.09675095648717e-05
-3.18951957796902e-05
-2.67430864999832e-05
-3.24751857643582e-05
-2.1159943445482e-05
-2.19864624974912e-05
-2.41010341804778e-05
-2.90161456963588e-05
-2.05345594394184e-05
-1.79354965047371e-05
-1.39049092312757e-05
-3.54583825251349e-05
-1.32102434306143e-05
1.11427643264223e-05
-2.5337064824302e-05
-2.18703262793512e-05
-2.896930733958e-05
-1.53375104323726e-05
-9.09678733236465e-06
-4.59963351332054e-05
-9.76502077581054e-06
-9.52402188790345e-06
-1.09512615528601e-05
-7.65408835750096e-06
-2.20757387644956e-06
-4.35151963891076e-06
-1.46769013204693e-05
-1.54241892655884e-05
-2.81168118677471e-05
-2.33046312032936e-05
-2.03973619203762e-05
-2.89979999107645e-05
-2.62394758852413e-05
-3.36007453160024e-05
-1.55579962608863e-05
-2.73812514285518e-05
-5.7152419997116e-06
-2.04358171727997e-05
-2.47379568251786e-05
-2.2385594390893e-05
-1.27542336949314e-05
9.73199187594808e-06
-2.44434357476375e-05
-1.78796191491338e-05
-3.7545321701017e-05
-3.23371276511665e-05
-1.44043620809248e-05
-3.19414656619881e-05
-1.8593319537698e-05
-1.19454720155832e-05
-3.48820925175197e-05
-1.14109253556281e-05
-8.68892103596611e-06
-1.60963838866569e-05
-8.57044316064401e-06
-3.27090736544943e-05
-2.55958865325769e-06
1.3676656081506e-06
-2.63833888039758e-06
-1.38100784333236e-05
2.89349745407276e-06
7.70484039725852e-06
-2.59522210175104e-05
-2.26262562164695e-05
-3.234913432974e-05
1.48561377385135e-06
-3.53750481409495e-05
-3.45203667631973e-05
-3.08567963672431e-05
-3.11452206730842e-05
-8.29475479083802e-06
-2.46167031847454e-05
-2.37305557678848e-05
-3.86577858995314e-05
-1.78340906564565e-05
-2.4608267509295e-05
-5.28203935849432e-06
-4.28915142280802e-05
-3.67417498268259e-05
-3.05516858845229e-05
-2.75750823285354e-05
-2.89857824345103e-05
-2.87518167235713e-05
-3.86891313445703e-05
-4.53051300035863e-06
2.27740292503992e-06
-1.73429324604767e-05
-1.46497344619594e-05
1.41516400968859e-05
-4.76677706391279e-05
-2.60729368818735e-05
-2.13883805833231e-05
-3.70691298693462e-05
-5.53670984139008e-05
-4.02701879709448e-06
-1.15864581731602e-05
-3.99622787572812e-05
-1.29480238340497e-05
-1.46021435098883e-06
-1.85203126105898e-05
-1.8612059915387e-05
-9.85637756927225e-06
-2.50927066173406e-05
-8.28427457235948e-06
-4.1868983879993e-05
-2.5381585911669e-06
-2.20781081693179e-05
8.88403469391724e-06
6.90409616706093e-06
-1.78504620521462e-05
-3.00098977762939e-05
-2.10434011934282e-05
-1.92720726589845e-05
-2.94681316668236e-07
-1.44359696730785e-05
-7.61987137206058e-06
-7.34855142171104e-06
-1.05526173409735e-06
-1.28308238627942e-05
-1.19012511276289e-05
-8.55799145686051e-06
-1.11427786493438e-05
-1.67943653718647e-05
-2.63521211807811e-05
-3.05015793692443e-05
-1.46372406966027e-05
-1.95172958313252e-05
-1.18019851288596e-05
-1.96534327744043e-05
-2.75721909407196e-05
-2.16869907588365e-05
-6.89891255046787e-06
-4.2336587706052e-05
-2.06331752751213e-05
-5.0686644699765e-06
-2.01408190707789e-05
-2.53033310631449e-06
-6.07055667402338e-06
-1.88778502578918e-05
-2.12292771638099e-05
-7.17123188387256e-06
-1.32847688178863e-05
-1.98773149913744e-05
-2.98576889118912e-05
-2.85705721933308e-05
-2.38448995145808e-05
-3.29397195478081e-05
-4.82019764054989e-06
-1.93042223117551e-05
-5.54568446443808e-05
-2.60563907432948e-05
-3.39999332793178e-05
-3.12499055076858e-05
-1.44774221499929e-05
-4.64938422069945e-05
-1.51089618613549e-05
-3.25329911873956e-05
-2.85069674729831e-05
-2.50905274065153e-05
-2.35779141454099e-05
-4.65077586236042e-05
-1.6650566655543e-05
-3.1219331064702e-05
-4.72564017950394e-05
-3.99462171276297e-05
-4.63905792127508e-05
-3.42570819742563e-05
-2.97187514913922e-05
-2.16255732569285e-05
-2.12993816919904e-05
-2.59045305523115e-05
-2.65486118888195e-05
-3.30525664710516e-05
-1.91228824555345e-06
-2.07470637846827e-05
-8.26315366761591e-06
-2.88747208446146e-05
-3.57278554367633e-05
-2.72268135579685e-05
-2.47835566792328e-05
-1.15032102894333e-05
-4.51573765491806e-06
-1.62739883351116e-05
-1.89588516176826e-05
-2.46470807186742e-05
-2.71605857544169e-05
-1.69924399429139e-05
-1.7795695894544e-05
-3.33596436310388e-05
-2.14832355806292e-05
-2.91644434095997e-05
-1.41054701534462e-05
-3.10536752800708e-05
4.07269398934024e-06
-2.89439418168118e-05
-1.22297278389469e-05
-2.35947166048644e-06
-1.35634619022372e-05
-7.71456251467073e-06
-1.50207003659724e-05
-2.33473840017785e-05
-1.51752825114335e-05
1.3293669503945e-06
-2.70699057018605e-05
-2.73409405650359e-05
-1.69173708622569e-05
-1.97280645994217e-05
-1.41600247928303e-05
-1.97015365147817e-05
-2.22800535796038e-05
-3.64354483519906e-05
2.43229872259727e-10
-1.66186041431129e-05
-3.5838169459804e-05
-5.92928866380848e-06
-2.06793430258388e-05
-2.06785945679878e-05
-3.43852621481137e-05
-2.49261602123701e-05
-1.4373540466665e-05
4.22497741439585e-06
-1.5122647338584e-05
-4.21649311662865e-05
-2.54611827246981e-05
-2.48654983320137e-05
-3.43427106208222e-05
-2.66629195116011e-05
-1.86482566385796e-05
-3.6379534834016e-05
-2.99038577362121e-05
-1.39598713383e-06
-1.0396904372216e-05
-1.25018346725563e-05
-2.38626935698154e-05
-2.48211343487775e-05
-2.30897375262296e-05
-2.11882672974561e-05
-2.29438503616093e-05
-1.11721534009097e-05
-1.42137356987507e-05
-3.88684740363934e-05
-9.88724130709188e-06
-9.04649554431449e-07
-1.87639605333723e-05
-1.20886615971095e-05
-1.63135137302524e-05
-1.78831425076314e-05
-3.82841857837117e-05
-1.1146485680345e-05
-2.91214084050101e-05
-2.31112178022064e-05
-2.75839077954273e-05
-1.49683382165017e-05
-4.33162491680997e-05
-4.01527041255281e-05
-1.84507661740326e-05
-2.31522359354274e-06
6.58869312394645e-06
-1.13466414902476e-05
-2.23708680499883e-05
-1.88679430729713e-05
-1.74247851406673e-05
-1.19187576628851e-05
-2.19888875598535e-05
-9.61973596399936e-06
-1.7289062881597e-05
-2.0482324262202e-05
-1.56521085448333e-05
-2.56671454951633e-05
-3.01899109226537e-05
-3.72698199001253e-05
-1.93322506908314e-05
-1.8682073005763e-05
-2.77336236358392e-05
-2.02527531152631e-05
-2.71812017395533e-05
-3.4815776485634e-05
1.62627830968258e-05
-1.11122653164847e-05
-2.50897588302302e-05
-2.21993319908261e-05
-2.12857017273797e-05
-7.49733424124357e-06
2.67625643285205e-06
-4.45797848468234e-05
-3.47140427155361e-05
-1.11203429598468e-05
-1.79709277846115e-05
-3.26502504216901e-06
-2.69180050797047e-05
-2.70007611665644e-05
-3.22881835627536e-05
-1.34954134749104e-05
-3.11570059327541e-05
-1.53877303996755e-05
-1.7087587511198e-05
-2.03172097706293e-05
-9.4826076858365e-06
-2.09750043025398e-05
-3.22927577535587e-05
-1.41526110350961e-05
-1.20273103138555e-05
-2.79458279482519e-05
-1.99871401564729e-05
-5.03263294039306e-05
-1.53406521045502e-05
-1.8009857993946e-05
-2.89121220208242e-05
-3.55695854727609e-05
-3.05288685606389e-05
-1.03474783824512e-05
-3.15368659359796e-05
-2.68954481297453e-05
-4.3587785268123e-05
-3.72055078101234e-05
-1.25227723458405e-05
-3.63733044901179e-05
-2.32805048474133e-05
-3.03939311158348e-05
-1.75666877604803e-05
-3.35238224425961e-05
-1.17173100510585e-05
-4.87166460573733e-07
-2.85799778905158e-05
-2.68108215222839e-05
-1.41611477310333e-05
-3.95634782822364e-05
-4.63149029322138e-05
-3.41490472389321e-05
-1.19533186580723e-05
-6.15786781356674e-06
-6.89141654878689e-06
-6.36151786426898e-07
-2.33480183339121e-05
-2.12600039932845e-05
-3.73181144251094e-05
-3.06320926336006e-05
-6.56163394112571e-06
-2.12654633006291e-05
-4.50119240205088e-05
-1.49648772467102e-05
-1.81924636388711e-05
-2.5142395088513e-05
-2.15316678143652e-05
-2.66225210321431e-05
-8.1921881929267e-06
-2.43367003084611e-05
-7.29398983880461e-06
9.40653722506962e-08
-2.52082734653384e-05
-1.9844539055766e-05
-1.7049650737796e-05
-5.25980130421023e-06
-7.52743354586727e-06
-1.29641740060104e-05
-1.61618058848339e-05
-1.03710671381432e-05
-1.68374658514788e-05
-2.69681217755147e-05
-5.2914420231145e-06
2.26220908923403e-07
-5.68669359593131e-06
4.96752746680038e-07
-2.69590458058059e-05
-1.37426210521428e-05
-2.22710520801222e-05
2.21939158791982e-06
-2.87517230926163e-05
-8.91629040913734e-06
-4.27536507496551e-05
-5.94142371905595e-06
-1.36811897598921e-05
-1.89869837995464e-05
-8.05124476810062e-06
-1.21698673156293e-05
-2.62519087558914e-05
-7.97314282377161e-06
-2.61948883027575e-05
-2.73907361343813e-05
-2.41805287621493e-05
-2.43479404268645e-05
-2.87767143859987e-05
-2.20983162933031e-05
-2.12855148180264e-05
-2.42527906196022e-05
-1.23032302807518e-05
-2.06830958377237e-05
-2.23452204929318e-05
-4.69035711379401e-05
-4.13383147969466e-05
-2.97543941352134e-05
-3.12810840633457e-05
-1.76916534729808e-05
-2.25031786232402e-05
-1.84031536498881e-05
-2.95565337156269e-05
-2.40878212853122e-05
-2.58636161774956e-05
-1.44561168533271e-05
-1.87960417727713e-05
-2.49667375293481e-05
-1.78382062607072e-05
-3.4199208397495e-05
-3.2889738170129e-05
-2.55988775017435e-05
-2.66357811663728e-05
-4.2107699140353e-05
-1.99115935199163e-05
-3.18764833382132e-05
-1.00599148051145e-05
-2.95680672304245e-05
-1.64931027170255e-05
-2.96599769892414e-06
-1.530622062857e-05
-1.5652134376195e-05
-1.09761282306032e-05
-2.17518388218219e-05
-1.500407234839e-05
-3.97313588842431e-05
-6.33787796873801e-06
-3.14722724779004e-05
-2.4903683937822e-05
-5.71969310134725e-06
-3.1009687920284e-05
-2.20259244983628e-05
-3.48146222302125e-05
-1.26727689389885e-05
-1.85369741799634e-05
-1.30641157467698e-05
-1.75191824318687e-05
-3.04392968280137e-05
-1.66848420187094e-06
-1.68960569467701e-05
-1.53949830258085e-05
-1.91592870499354e-06
-2.11502726948783e-05
-9.58693599885706e-06
-3.15905185499159e-05
-1.31602727444448e-05
9.47765858310619e-07
-8.94401683185725e-06
-7.45707198546528e-06
-8.41813420051878e-06
-1.55945336884458e-05
-3.1219813835811e-05
-1.51140304545164e-05
-3.70885249974374e-05
-3.61070925929179e-05
-2.08257965453675e-05
-4.03827853227907e-06
7.16473257298935e-07
-3.15846679502147e-05
-2.69250482297059e-05
-3.9135104445467e-05
-7.48208311722418e-06
-2.49740752388353e-05
-1.46877306349598e-05
-4.00840151719528e-05
-3.70545112444224e-05
-1.60989539183988e-05
-3.06928889600825e-06
-2.15004765807023e-05
-2.86479355459398e-05
-3.04979699687599e-05
-4.32053495378849e-05
-5.07745269432564e-05
-5.70154090929196e-05
-9.91155940803006e-06
-4.18095957228098e-05
-1.39865508954072e-05
-5.21974951810931e-05
-3.97664475272659e-05
-3.81499693505955e-05
-2.84340970520066e-05
-4.27532862622754e-05
-3.15477712749413e-05
-1.08651249370778e-05
-2.63989439658157e-05
-2.15672711115228e-05
-1.65184360632149e-05
-3.19177750007271e-05
-1.2526559818002e-05
-1.3289349603715e-05
-2.75091164372733e-05
-1.40233925037194e-05
-3.06415331091511e-05
-4.31782577497641e-05
-2.53908654564664e-05
-3.36120830031011e-05
-1.45722770942078e-05
-3.46050983813572e-05
-3.36358405619184e-05
-3.44090309808798e-05
-1.22849595084977e-05
-3.70591814587972e-05
-1.38836152407548e-05
-4.05959420250079e-05
-1.54761772736685e-05
-4.92856685717636e-05
-2.13371537969529e-05
-4.25397727644895e-06
5.60410069234509e-07
-1.498960076161e-06
-1.64443251011281e-05
-2.6481167447672e-05
7.91873545744171e-06
-4.30571661850422e-06
-1.900723749416e-05
-1.94347991972963e-05
-8.96093418414354e-06
-1.92279313249814e-05
-3.5604070997328e-05
-9.23996823449489e-06
-3.91942156974839e-06
-5.01094172537103e-05
-1.47329601458396e-05
-1.26738669973014e-05
-3.35125592961959e-06
-1.59499507318963e-05
-8.19642033363596e-06
3.09524942595068e-06
-1.06978038174248e-05
-1.54350026748933e-05
-3.14487388305319e-06
-1.49870561484967e-05
-2.28004924642875e-05
-3.07634285172083e-06
-1.09248756601136e-05
1.04737220433635e-06
-1.61435573690011e-05
-5.3859935036089e-06
-2.84807054390297e-05
-3.6330770458203e-05
-9.06348731511687e-06
-3.32140145067382e-05
-3.29021724427511e-05
-2.50680095897904e-05
-2.29529432780463e-05
-2.86374764163264e-05
3.80083480129975e-06
-6.16892901084665e-06
-1.72700053971692e-05
-3.09033222926322e-05
-2.23349257768097e-05
-3.8459561038317e-05
-2.37777740354306e-05
-3.09364198636062e-05
-2.49676582586816e-05
-2.40407756812532e-05
-2.42028788187291e-05
-1.47376926159575e-05
-3.49667343975649e-05
-1.01563926717692e-05
-2.04928127248922e-05
-2.22799833149701e-05
-2.96227853962449e-05
-3.54239453381931e-05
-3.10132824483207e-05
-1.66882558660698e-05
-3.95346410184565e-05
-1.84404344492751e-05
-1.92908826523296e-05
-1.97045370241507e-05
-6.46799184699004e-06
-1.97035701097925e-05
-1.28845502101835e-05
-2.6110672233202e-05
-5.8938902745347e-06
-3.74278047979416e-05
-1.21721451263532e-05
-2.56075345877029e-05
-3.5927942503026e-05
-1.5729470059575e-05
-1.86460210894592e-05
-5.15423656752823e-05
-1.50515453912425e-05
6.77215042810988e-06
-3.26098389786433e-05
-1.54513622443772e-05
-2.83539712710367e-05
-3.48110875382742e-05
-2.72690521107842e-05
-1.79733916508947e-05
-2.54079198125235e-05
-3.10989094789291e-05
-1.16999873680628e-05
-1.97998544339273e-05
-4.09502589634788e-05
8.89774525151105e-07
1.16473924836581e-05
-2.13485178984286e-05
1.71562689643764e-05
-7.69637760892266e-06
-2.69792378950562e-05
-3.06647840068917e-05
-2.4947836452427e-05
-4.17588987960616e-06
-6.15108683255901e-06
1.50161331560522e-06
2.97117744890211e-06
-1.09573295095995e-05
-2.35089522635792e-05
-3.97486877916655e-05
-2.40515752320846e-06
-2.66666665777421e-05
-1.8550441927196e-05
-2.96518265898627e-05
-3.42842256672186e-05
-7.85108401622638e-06
-2.33120071163985e-05
-1.89417454976088e-05
-1.06432108302263e-05
-1.08480040800569e-05
-2.74541763052435e-06
-2.84567806512252e-05
-6.3321563553361e-06
-1.03593646384575e-05
-2.19028901566249e-05
-1.80586575415815e-05
-2.94899167282298e-05
-1.97451971575861e-05
-2.49967977845449e-05
-2.38005966007068e-05
-9.01359018068238e-06
-4.24184370524318e-05
-2.76107903246691e-05
-2.7269265485109e-05
-1.82109145605461e-05
-1.7650015055604e-05
-2.61081304749506e-05
-2.59197134295286e-05
-3.51544279229712e-05
-2.22608716063109e-05
-2.43739181821261e-05
-1.5271466596572e-05
-2.22689763770961e-05
-4.90087051957537e-05
-4.66024137444082e-05
-3.03054191719333e-05
-2.62705799290919e-05
-1.33202437793767e-05
-8.81450413252369e-06
-1.26187283578701e-05
-2.49421243339999e-05
-3.58791474672315e-05
-2.37117240160281e-05
-4.01929348890752e-05
-3.73006707905008e-06
-2.36683762281563e-05
-2.6216666341717e-05
-2.42442239025379e-05
-1.97541383909653e-05
-3.14138127268516e-05
-2.83327672190218e-05
-1.50716163666755e-06
-4.81538078674706e-06
-1.50915137285346e-05
-2.0043587161709e-05
-1.17665471050293e-05
-2.17598442852843e-05
-3.1846951086855e-05
-1.74409844773408e-05
-1.50064330976029e-05
-3.26918148906847e-05
-3.23884466671504e-05
-8.91948567773953e-06
-2.91606781908315e-05
-3.08554083938128e-05
-5.76629232904428e-06
-2.73298033528808e-05
-2.67098816407952e-05
-1.17896148815621e-05
1.81289922132407e-06
-2.40384863230906e-05
2.42418777956546e-05
-1.44401119611662e-05
-1.70499811674782e-05
-2.1365649604163e-05
-6.52613184418851e-07
-1.06793674463825e-06
-3.12618904764991e-05
-2.97879806864628e-05
-3.82489006726226e-06
-3.22222186811704e-05
-9.73814135788185e-06
-1.55867442362685e-05
-2.93482254425268e-05
-1.22623860140427e-05
-2.59956427027629e-05
-2.49980852493517e-05
-1.13153203897184e-05
-6.42385379631891e-06
-4.30865875203841e-06
-2.18395332619543e-05
-3.60736615348953e-06
-2.34523553315149e-05
-1.82370309610447e-05
-2.54804028632472e-05
-3.1094407954741e-05
-3.11087258217727e-05
-3.3991669368859e-05
-3.02235646547293e-05
-2.70696473031419e-05
-2.4713164784731e-05
-3.6926582790305e-05
-1.82967391675315e-05
-2.71074444130419e-05
-1.5419246250648e-05
-4.88308229257362e-06
-2.1075219216409e-05
-1.39457091393401e-05
-2.94850566854434e-05
-3.87685704461489e-05
-4.00771805614474e-05
-3.9928755571414e-05
-2.41802607410309e-05
-2.78887219020232e-05
-2.86856512133082e-05
-3.09655496650675e-05
-2.33205225248519e-05
-1.46561738174741e-05
-3.06819181284504e-05
-1.59775124542896e-05
-2.44369200338571e-05
-5.47248558494975e-06
-3.43983669378043e-05
-1.07208540617807e-05
-1.94464722613565e-05
-5.97157404334535e-06
-1.64310662619348e-05
-2.73494437230859e-05
-3.27880015629773e-05
1.35359071532405e-06
-1.76601301582907e-05
-2.27398862074267e-05
-2.17225782211938e-05
-1.37853967374247e-05
-1.02523107788569e-05
-2.07173665752088e-05
-3.97392113960407e-05
-1.39922835596019e-05
-4.94709700762548e-05
-5.42165664323405e-06
-1.88905325034449e-05
-1.56246784094002e-05
-1.90431051448462e-05
-6.43965992645182e-06
-4.11969149516529e-07
-4.1723138016271e-06
8.60658834907373e-06
-2.64476837554764e-05
-2.84436583599457e-05
-1.9130872984097e-05
-2.82582482746474e-05
-1.4346231844271e-05
-6.32975854174919e-06
-1.23072297419001e-05
-2.63262070456955e-05
-1.94071567293292e-05
-2.03529694837926e-05
-1.89700010264128e-05
-5.4824533895654e-06
-2.99146485965178e-05
-3.61313445582476e-05
-1.81571665709742e-05
-1.69280646568135e-05
-1.86685334938523e-05
-3.89582669968405e-05
-5.95931307887818e-05
-8.44020859666894e-06
-7.02000197956575e-06
-1.69344225169785e-05
-5.13593322654885e-05
-1.11889290763054e-06
-1.68315562679619e-05
-5.53198109148074e-05
-9.26124706082671e-06
-1.83799580826579e-05
-3.26186264694108e-05
-1.32185100260846e-05
-1.41316860236145e-05
-1.78979355307203e-05
-1.9422972067005e-05
-2.34692260176536e-05
8.98622902875706e-06
-2.90597331450237e-05
-2.25265426316519e-05
-2.67301194905052e-05
-1.27852467418807e-05
-3.00161031290878e-05
-3.29829544455068e-05
-3.03649923247794e-05
-3.22884319630408e-05
-3.72315649343658e-05
-6.13751298219357e-05
-5.57670875471479e-05
-3.06693676381295e-05
-3.44905435042004e-05
-1.38968279128695e-05
1.24442800274992e-05
-2.08123050290559e-05
-2.73972465665912e-05
-1.65140938587096e-05
-3.72452294714978e-05
-2.4763775443895e-05
-1.74509866108741e-05
-1.36718708093556e-05
-3.57749908041063e-05
-3.84524155368845e-05
-1.67594002693679e-05
-1.99406094305076e-05
-3.05092459404044e-05
-1.6523517114393e-05
-1.27962149750408e-06
-2.1837205143569e-05
-3.18090754137041e-05
-1.35543934567137e-05
-2.68277316418003e-05
-1.32233964735789e-05
-1.47591443569076e-05
-1.44774038370807e-05
-1.57982911681044e-05
-2.72606289337293e-05
-2.3759595076311e-05
-2.11512453584098e-05
-2.33344341641437e-05
-2.23759542598545e-05
-1.01718162607684e-05
-1.78408345006159e-05
-3.27778341383534e-05
-1.09168134248251e-05
-1.29729243858497e-05
-2.95539481188142e-05
-3.05151799626962e-05
-2.70372244966194e-05
-2.60392993806393e-05
-3.17805376756262e-05
2.42927036383695e-06
-1.31053709596325e-05
-8.27656564678457e-06
-2.18458305898329e-06
-3.24914793203103e-05
-1.49945284631486e-05
-1.86827199238777e-05
3.34920089669561e-06
-1.7721012649635e-05
-2.75808941866453e-05
-2.40043410264226e-05
-4.15145531561443e-05
-1.94919414421478e-05
-1.05289970823366e-06
-2.01629232093088e-05
-4.00721474821738e-05
-8.75049122830895e-06
-5.77731580031928e-05
-3.08301687035765e-05
-6.41348236181173e-06
-4.15698425142108e-05
-1.90709644068068e-05
-4.18411219506705e-05
5.20985171464719e-06
-4.02179936022819e-05
-1.00523541064451e-05
-5.27398268732797e-05
-4.80562911651738e-05
-3.10946578527667e-05
-3.25782346621577e-05
-2.74100431243739e-05
-3.5027668197396e-05
-3.00471184934988e-05
-4.85577203528791e-05
-3.22427831624845e-05
-2.02082221605084e-05
-6.15495903435611e-06
-3.36548042803015e-05
-1.54706200494014e-05
-1.65152164862231e-05
-1.33293483045552e-05
-1.20337265280676e-05
-5.16967945940337e-05
-1.28794907441148e-05
-3.2302830721957e-05
-2.45989704145784e-05
-1.22337024072861e-05
-1.95089766895764e-05
-7.63028761680104e-06
-2.32620893563904e-05
-1.02358283816255e-05
-3.443864404953e-05
-3.17508215695147e-05
-4.5540549558558e-05
-1.98538567293618e-05
-1.86003436151641e-05
-2.11242210533764e-05
-1.65423334158009e-05
-2.33356894703382e-05
-2.62051584627074e-05
-2.82052213527504e-05
-3.28451022844289e-05
-4.66285582023296e-05
-1.45176494363579e-05
2.05738669216779e-05
-2.01454183219347e-05
-3.55944422487176e-05
-3.08635792205677e-05
-2.12491324500848e-05
-2.06235872376044e-05
-1.53108790995296e-05
-1.20200881148079e-05
-4.21261168170366e-05
-3.81901023282842e-05
-1.68352692839225e-05
-1.11941876601138e-05
-6.90129532446868e-06
-1.72210796318964e-05
7.04694587580999e-06
-8.42644266563976e-06
-4.30394435882858e-06
-2.69393621780208e-05
-9.16574225345665e-06
-3.45014644944083e-05
-3.53577604463207e-05
-2.3502847620728e-05
-2.36858388733984e-05
-2.21494060122247e-05
-3.22272081486463e-05
-1.96438208532371e-05
-1.50311714497802e-05
-3.72210294365027e-05
-1.86267969476221e-05
-8.90311010724083e-06
-4.02877791924837e-05
-1.73960196107897e-05
-6.04897840371966e-06
-2.41171069103305e-05
-5.05827700368785e-06
-8.44151423051294e-06
-1.8012947061188e-05
-3.05753847120863e-05
2.77371984857526e-06
-1.89387119279951e-05
-2.55570050225007e-05
-1.41618213001166e-05
-1.12172818334907e-05
-1.6413582241776e-05
-3.12925278916478e-05
-1.19375052502886e-05
-3.27765756089868e-05
-1.1213072206752e-05
-4.34970081444287e-05
-3.75243912332674e-06
-2.01234943206581e-05
-3.93773895712786e-06
-1.29991299202317e-05
-2.88375402175386e-05
-3.79798896086841e-05
-2.83322925818532e-05
-4.2955667524674e-05
-2.2307791402091e-05
-3.20758036514941e-05
-3.48808470732393e-05
-2.05049649561503e-05
-2.33026936768082e-05
-2.88688829528912e-05
-2.80489002166403e-05
-3.17885644198832e-05
-3.0715774284475e-05
-4.52899538765758e-06
-3.8749084162416e-05
-1.05212984209857e-05
-3.18541839559972e-05
-9.14126452427741e-06
-2.36982185284134e-05
-1.64625904141567e-05
-1.72873364281797e-05
-1.15083030623902e-05
-3.21845470113805e-05
-2.01145566578679e-05
-3.36400232906685e-05
-1.88757129844611e-05
-1.78485604916151e-05
1.31906877853842e-05
-2.79506168342411e-05
-1.93802547755805e-05
-2.74570849327081e-05
-1.3427581883224e-05
-1.79196083664518e-05
1.5176754745054e-05
7.70317743485511e-06
-2.16343302736967e-05
-1.93333711817639e-05
-1.85442038917396e-05
-1.944947813008e-05
-1.69655406709849e-05
-3.88032216403328e-05
5.96344214466685e-06
-6.49973759746999e-06
5.34472104596123e-06
-2.48729525070067e-05
5.27588797502287e-06
-3.72499470741154e-05
-1.06851726570455e-05
-1.25596684109829e-05
-2.47631508481397e-05
-1.19209984654511e-05
-2.91919116866931e-05
3.30266085064596e-06
-1.61636731583507e-05
-1.04912533279636e-05
-3.04799286137131e-05
-4.64736214096005e-05
-2.69622410356939e-05
-5.56570709303351e-06
-1.00742063456169e-05
-1.56197257889124e-05
-3.7389714227714e-05
-3.1629775401677e-06
-4.91405035514976e-06
-4.55370258405944e-05
-1.39851596488735e-05
-1.72896785382069e-05
-2.44323285019317e-05
-2.11228580185555e-05
-2.78281117506708e-05
-3.49361490783037e-05
-1.31859008795934e-05
-2.15490344522696e-05
-1.18909051710188e-05
-2.05610606032761e-05
-2.72224974772215e-05
-3.67391286517653e-05
-3.03428986241581e-05
-1.72678549706787e-05
-9.52260538624087e-06
-4.34797142696394e-05
-4.70972034163001e-05
-2.59825789202702e-05
-2.37473673427457e-05
-2.96356602926175e-05
-8.76097739764144e-06
-4.3248383736302e-05
-3.02272919999544e-05
-2.65725271559037e-05
-1.31817298298495e-05
-1.60621443167032e-05
-2.68457228813126e-05
-1.972191817158e-05
-5.30856403608065e-05
-1.54516852418362e-05
-3.18727114073826e-05
-1.74883971629339e-05
-3.64128651410555e-05
-1.0150675522343e-05
-2.06025754544184e-05
-1.7417653328973e-05
-2.16905371352607e-06
-2.6865417701687e-05
-5.33603445052221e-07
-3.72598606234263e-05
-3.16750863832036e-05
-1.35214830703113e-05
-2.24089426179242e-05
-1.57347148138441e-05
-4.01192851976219e-05
-2.90261210748357e-05
-7.16465487381189e-07
-3.46516802103508e-05
-3.37736039944126e-05
-4.08688819720776e-05
-1.64534793746089e-05
-2.16362011024013e-05
-1.31679967719832e-05
-2.56173624151219e-05
-3.01811854073129e-05
-1.74407021904069e-05
-2.30598940481892e-05
-1.70346779311025e-05
-1.69797153150314e-05
-2.69434401452279e-05
-1.26795857602855e-05
4.17639127155143e-06
-1.55793922938992e-05
-2.53940638318685e-05
-1.51410626507864e-05
-4.20708222147432e-05
-4.46182265333529e-05
-2.3872624145936e-05
-3.66826885131415e-05
-2.92236788711949e-05
-2.20146328648712e-05
-2.90606115719457e-05
-2.55321627478027e-05
-1.08416025367555e-06
-4.16171146130216e-05
-2.64540203291582e-05
-4.92109609183297e-08
-1.72098911831749e-05
-4.52850129957267e-05
-3.21192748223933e-05
-1.16974408074199e-05
-2.19360365341915e-05
-1.71408745510024e-05
-2.47308991185541e-05
-2.37169815999323e-05
-3.44108140680358e-05
-2.03277503541433e-05
-7.90635944575619e-06
-4.87754026833506e-05
-1.88537550483919e-05
-2.85270268602882e-05
-3.73079247257564e-05
-5.37665153711213e-05
-1.91095070513095e-05
-2.07071182051668e-05
-3.72052135522395e-05
-2.20530892817543e-05
-6.35104357152501e-06
-3.51418633863851e-05
-3.82554386066782e-05
-2.97981218560818e-05
-2.36082627555069e-05
-2.52960017396096e-05
-2.09061952743362e-05
-7.2664538346598e-06
-3.93507289393326e-05
-2.6813595667705e-05
-1.48113790441997e-05
-2.52275701048726e-05
-2.12659679802431e-05
-3.67210093071112e-05
-4.99162091130303e-05
-2.84178799459184e-05
-3.22959200074479e-05
-3.33351970128054e-05
-1.84224611012034e-05
-2.08454940848179e-06
1.01402010084014e-05
-2.02556666609151e-05
-2.48821092653882e-05
-3.84828571578326e-05
-1.0884348621859e-05
2.04494182975995e-06
-2.28565737876922e-05
-2.46480817490464e-05
-3.41072747958324e-06
1.84278185297938e-05
-1.42389048161029e-05
-3.88318575485738e-05
-1.18940420367934e-05
7.9709881753974e-06
-1.67990114177166e-05
-2.32694570050089e-05
-3.62621081995833e-05
-1.56489591197448e-05
-5.23792000659525e-07
-1.26439125080229e-05
-2.04144737779968e-05
-7.98932896601348e-06
-1.55006956247329e-05
-3.97091081633374e-05
-2.34977393098558e-05
-9.01887157179245e-07
9.56730474777143e-06
-1.95935647199183e-05
-1.83872878117682e-05
-1.2798809555733e-05
-5.50533766226872e-05
-2.73030579905814e-05
-2.87173690471271e-05
-2.18258117394361e-05
-2.05950067454506e-05
-1.28791380422186e-05
-7.56706430461163e-06
-4.18356319225321e-05
-5.0173693647711e-05
-1.36907860360334e-05
-3.32693328203978e-05
-9.63280015716671e-06
-2.35877188988326e-05
-4.34374422804372e-05
-2.40241840079876e-05
-3.36989178794333e-05
-5.0153038966808e-05
-7.60831519567293e-06
-2.60129283832815e-05
-4.02393856630837e-05
-4.03955223324031e-05
-2.9625345037108e-05
-2.52792924250441e-05
-2.95859383668463e-05
-1.13574127923362e-05
-4.37274408728242e-06
-5.92512226919722e-06
-5.23114260187401e-05
-3.5816354105012e-06
-2.63029466147223e-06
-2.14915132565538e-05
-3.00503765462893e-05
-4.98656255121408e-05
-9.74047423326168e-06
-2.53955076934032e-05
-2.47671685878484e-05
-1.90960085892751e-05
-1.42669553516558e-05
-2.4486961125072e-05
-2.52083001301639e-05
-2.49545822412496e-05
-1.38276941577849e-05
-1.54577196156709e-05
-2.22678796223863e-05
-3.16174607461813e-05
-3.50271693601283e-05
-1.68658531419976e-05
-1.95884585276356e-05
-3.89749055269622e-05
-1.19719035503152e-05
-2.00252534918597e-05
-3.42052974486656e-05
-4.49547507316306e-05
-1.17380985694635e-05
-3.15706589584009e-05
-3.25773784694938e-05
-9.1337237175598e-06
-2.89421770855041e-05
1.57691108182205e-05
-1.64575317807585e-05
-2.35022761678992e-05
-1.49198016619176e-05
-1.76869220762181e-06
-5.34279624453536e-05
-2.29171175873382e-05
-1.87157242787385e-05
-1.24329398835392e-05
-3.61513947221807e-05
-8.81168830517304e-06
-2.30220115327499e-05
-1.27255181095715e-05
-3.75556245839579e-05
-3.01868390396285e-05
-2.51509137962807e-05
-3.05324819914215e-05
-3.33360738501869e-05
-6.91509138539697e-06
-1.10774203701211e-05
-2.66320906646896e-05
-3.331516295117e-05
-1.9737231583658e-05
-1.02513889651693e-05
-2.43951660799942e-05
-1.14584444833801e-06
-5.04043804806166e-05
3.09104186928974e-06
-2.49247970938503e-05
-2.98580149701507e-05
-1.95186430311414e-05
-2.11862031673623e-05
-1.92949763764897e-05
-2.83028073629217e-05
-2.24693828315519e-05
-6.92690563513017e-06
9.62176984118908e-06
-6.45598228927642e-06
-2.48872791122904e-06
-2.53353504127544e-05
-1.56878247022398e-05
-2.64996725059221e-05
-2.0669797611816e-05
-6.98089714462593e-06
-6.79407504931342e-06
-2.3445478125995e-05
-1.15522511936216e-05
-3.57289147560996e-05
-2.2767567106262e-05
-1.21714645319285e-05
-6.62783763389055e-05
-3.52613407767648e-05
-3.14859844236264e-05
-2.57808471006102e-05
-3.02953718494476e-05
-2.06282690167401e-05
-1.26215576535895e-05
-4.91144479157478e-05
-3.71901574384939e-05
-3.86657499876732e-05
-4.26294765678862e-05
-1.47756198423712e-05
-4.89344266459875e-05
-2.3993375046406e-05
-8.52287462590778e-06
-2.11449562102955e-05
-1.48807549947304e-05
-2.92931201951984e-05
-3.34316034452169e-05
-3.15498289936983e-05
2.66124338947315e-06
-2.24850284039967e-05
-1.61323773328201e-05
-2.48393946051077e-05
-3.65775834847648e-05
-2.55069908179474e-05
-2.48472329233407e-05
4.59719203154973e-06
-1.58811141203393e-05
-1.07578274545043e-06
-1.45435072827171e-05
-5.56410905204828e-06
-2.80065889221159e-06
-9.14118069531108e-06
-1.68781990928171e-05
-1.23440824984282e-05
-5.63667730683684e-06
-2.03516190505217e-05
-8.95448222409574e-06
-1.41680227758748e-05
-2.35654569103603e-05
-5.83421523250047e-06
-1.27729139953544e-05
-2.59138551429168e-05
2.33225511856948e-07
-2.1030349443307e-05
-2.49022877377702e-05
-1.16021141433841e-05
2.45567239612365e-06
-6.59343756911095e-06
-2.13823848284571e-05
-5.37006144579928e-06
-2.44146571379289e-05
-2.64529186199504e-05
-5.08317365370118e-05
-2.27066630447026e-05
-1.59854681297841e-05
-3.49189026444899e-05
-8.97048830599038e-06
-5.24404889282924e-06
-3.25627602696369e-06
-2.23177255155877e-05
-1.58674060675464e-05
-3.6271104561502e-05
-3.38245774408894e-05
-1.17753369956659e-05
-3.69282169380921e-05
-2.03097895722743e-05
-1.45674960034498e-05
-3.58480992170202e-06
-1.52009920620011e-05
-1.17902272978954e-05
-1.06316968050406e-05
-1.09949549952415e-05
-2.818796978255e-05
-7.00886833358722e-06
-2.771415126097e-05
-1.529020223569e-05
-3.99598864468725e-05
-4.55194750515484e-05
-4.76792877919729e-05
-3.4699270625425e-05
-4.67013505937719e-05
-4.39505250475237e-05
-2.42233132635981e-05
-3.4603460936476e-05
-1.65373081105659e-05
-4.1854510279689e-05
-2.33921626575652e-05
-2.59548627830862e-06
-3.63698724513906e-05
-1.1153594707595e-05
-2.64961750237199e-05
-2.59730832126756e-05
-7.01252833768077e-07
-4.4296014869539e-05
-2.63190672428902e-05
5.79257873649441e-06
-1.57681267292875e-05
-3.35777418765827e-05
-1.10181649481254e-05
-2.02605615667025e-05
-2.99485254558851e-05
4.86634696072505e-07
-2.55723488188953e-05
-8.27580586617541e-06
-1.04950294969308e-05
-1.27778604163498e-05
-2.59169082394475e-05
-2.26289614466074e-05
-1.0457600311923e-05
-1.28756289297423e-05
-9.17553633390658e-06
-2.9916145247261e-05
-4.83256847767142e-06
-9.38933453659362e-06
-2.23535829341297e-05
-1.15172974833896e-06
1.07457453680299e-07
-1.19148892573805e-05
-1.5747633988707e-05
3.56270848942651e-06
-2.40907090449968e-05
-2.03201566269849e-05
-2.05108619443113e-05
-3.78033822721216e-05
-2.80963807388901e-05
-2.63911241895073e-05
-1.69949584864849e-05
-1.68972584647347e-05
-4.67055983228336e-06
-8.27668321593046e-06
5.89382254708015e-06
-1.46740336674156e-05
-2.15163067861993e-05
-3.15161175776688e-05
-2.42425231744739e-05
-2.38122893472601e-05
-5.4209059969198e-06
-2.76870837288913e-05
-3.55533324590077e-05
-2.14042215703547e-05
-1.96230268114763e-05
3.16662741165527e-06
2.14604941982534e-06
-3.90410033135635e-05
-8.49441256225908e-06
-1.4319993224068e-05
-2.66643368509432e-05
-5.47853028298763e-06
-1.92986134754493e-05
-3.22095108434862e-05
-3.44615465117604e-05
-3.60078192933241e-05
-3.13306938409274e-05
-2.67497518743752e-05
-3.63141324351891e-05
-3.1275248124513e-05
-7.92750731444668e-06
-3.27917096322058e-05
-2.75372779912255e-05
-2.28489052869606e-05
-3.79316689086211e-05
-2.04068414275578e-05
-4.07852703259826e-05
-2.82276777640381e-05
-4.71428659599644e-05
-2.27054866133619e-05
-1.15834072192093e-05
-3.61610015585942e-05
2.72249404961516e-06
-9.65516609384906e-06
-2.0352904580312e-05
-8.27141743151728e-06
-1.64302306609995e-05
-3.87271994696295e-05
-3.09167511726434e-05
-7.74440146237144e-06
-1.83954639269942e-05
-5.73395993891926e-07
-2.85540013453012e-05
-1.25240646621496e-05
-3.50232978451456e-05
-3.05183830354665e-05
-1.65129110382011e-05
-2.66468443962514e-05
-3.09279579162181e-05
-1.8407497825308e-05
-2.69599094892995e-05
-1.94542145463046e-05
1.1722563232264e-05
-1.51658839307577e-05
-3.46298294865999e-06
-4.25111175581474e-05
-1.47784999706339e-05
-1.42480483819273e-05
-3.14911165926723e-05
-4.55709200833248e-06
-4.0765601439775e-08
-1.28601899446341e-05
-2.30082829897201e-05
-2.68767162849173e-05
8.29112551418759e-06
-2.57457271752547e-05
-2.78848899614422e-06
-1.1102991525554e-05
-2.499622397586e-05
-5.11764216128545e-06
-1.83968996662925e-05
-8.19160636677767e-06
-3.78953845242076e-05
-2.56685765708098e-05
-7.33193795236313e-06
-1.51086464222095e-05
1.63158640861271e-06
-1.65267152607176e-05
-1.97335030619082e-05
-1.58303730178086e-05
-3.0011867074006e-05
-3.99984099564731e-05
-1.92701180466162e-05
-1.56807163015e-05
-1.58085436963373e-05
-2.65790949006146e-05
-3.2056924544496e-05
-1.85428741592311e-05
-3.00439586286233e-05
-1.36211043885007e-05
-2.40237678460422e-05
-2.84575813231535e-05
-2.83509439989844e-05
-2.88759050576596e-05
-1.6256828047703e-05
-1.56792738638547e-05
-1.95974871089114e-05
-1.69236634520339e-05
-3.01188898579999e-05
-3.36649153536665e-05
-1.93769055769233e-05
-1.41384854885359e-05
-2.91521093831678e-05
-3.09168533144717e-05
-3.94852136507182e-05
-2.74729472761937e-05
-1.53255414411089e-05
-2.63279844187822e-05
-2.84271308715263e-05
-2.91537972977065e-05
-3.29279340711323e-05
-3.92890199016609e-05
-7.86760728293785e-06
-8.69238677625162e-06
-2.81398362414351e-05
-4.6812503579904e-06
-3.67440621896308e-05
-1.46507089909905e-05
-3.42986937166996e-05
-7.12791264484778e-06
-2.26875604682239e-05
-5.44647243432967e-05
-2.25796322914381e-05
-9.57073713966217e-06
-3.02991185359478e-05
-3.04039780924903e-05
-2.38520390994367e-05
-2.60926778686401e-05
-2.54498317881356e-05
-3.56602695198427e-05
-2.13990167705521e-05
-2.2689102661655e-05
-1.95542256646548e-07
-1.64839235914377e-05
-1.8728995361328e-05
-6.31320920986355e-06
-3.27201305887245e-05
-1.99276409375755e-05
-1.21698895589582e-05
-7.29337099765567e-06
-2.33193948980047e-05
-2.17430676768267e-05
-1.60611530214536e-05
-4.81689335807893e-07
-6.63079694254528e-06
-8.60916167824416e-06
-5.70833745837982e-06
-1.13935819731421e-05
-2.34850768996071e-05
-7.22959993113772e-06
-1.93157404097536e-05
-2.45072007624347e-05
2.82500287617567e-06
-9.73371780617898e-06
-2.84471001398626e-05
-1.79708379154015e-05
-2.93660217878586e-05
-2.41955284306828e-05
-1.82912280925031e-05
-1.71205042058346e-05
-2.40295412061637e-05
-2.44550663239787e-05
-1.45112815914641e-05
-2.75035679332029e-05
-2.11940414979712e-05
-1.44863721246452e-05
-3.47431422081405e-05
-3.08270062948842e-05
-3.38742483027724e-05
-3.92364674063589e-05
-3.65945528736953e-05
-1.76059165000524e-05
-4.9690387056743e-05
-4.97336162046771e-05
-4.46783854330305e-05
-2.85659266969006e-05
-2.20913056216807e-05
-3.8314054853466e-05
-3.06564886493893e-05
-5.1576776096769e-05
-2.66069672016131e-06
-3.44542439775704e-05
-2.47244821074881e-06
-2.21968659216614e-05
-2.38699680976365e-05
-1.41424155684472e-05
-1.08738236434605e-05
-3.51436723816645e-05
-1.13673323246425e-06
-3.49446415286463e-05
-2.33260588522894e-05
-3.64696611243048e-06
-1.31388605622548e-05
-1.43754789077604e-05
-2.12017113385268e-05
-2.64551070837468e-05
-2.08030140007761e-05
-3.4972414904196e-05
-1.12775301610579e-05
-1.31962889060323e-05
-2.24905821482368e-05
-1.4004162344065e-05
-2.67882252030879e-05
-2.81231375019901e-06
1.78782547284993e-06
-2.44411480446346e-05
-1.56241123266002e-05
-2.80304720659592e-06
-1.42802016410988e-05
1.72222120135567e-05
-2.61873063668512e-06
-3.35966441895171e-05
-2.2773328136496e-05
-2.95097115998177e-05
-2.20156423083395e-05
-2.59542611340373e-05
-2.50654516969643e-05
-3.7919036243801e-06
-1.33880931418716e-05
-1.07633876286914e-06
-2.38413527816067e-05
-1.57530844229634e-05
-1.20857193130214e-05
-6.19468981064952e-06
1.42668281592185e-05
-1.01915966351332e-05
-7.80633827512241e-06
-9.64917222357667e-06
-1.11950412827735e-05
-2.09673562298433e-05
-3.46726370398282e-05
-1.30111637829803e-05
-1.08992027984554e-05
-1.38862911771075e-05
-2.78546972641539e-05
-1.0172629337453e-05
-1.07701372043256e-06
-2.47218138037364e-05
-7.50050234376974e-06
-1.2660706546321e-05
-1.72031480454275e-05
-8.37144332556943e-06
8.84256983186292e-06
-2.43044860863928e-05
-2.94331049964143e-05
-1.6474049160732e-06
-9.43388178126296e-06
-1.87876348004729e-05
-1.30497501522201e-05
-2.53378602400662e-05
-1.85703759067269e-05
-1.05829084293848e-05
-3.84243722454276e-05
-3.0829404174733e-05
-7.18090088424529e-07
-3.63902697015158e-05
-3.24747856373809e-05
-1.47923339879661e-05
-4.23375897170807e-05
-3.44669667881726e-05
-3.23045825085088e-05
-1.55939367445765e-05
-3.71313292411482e-05
-2.82073906212148e-05
-1.76509592154607e-05
-3.62808076740435e-05
-3.6049560256449e-06
-2.16990629803775e-05
-9.71224411616113e-06
-1.22297809270666e-05
-4.57394506590952e-05
-2.12665612754524e-05
-2.95480900080191e-05
-2.13101981947719e-05
-1.07403970799837e-05
-1.75301088803357e-05
-3.91929758211401e-05
-1.7267001750067e-05
-1.03321677574085e-05
-2.89270539667826e-05
-1.19830576151581e-05
-2.63137259739248e-05
-3.26538575953758e-05
-2.91105690463109e-05
-1.68911497538087e-05
-1.39610092760517e-05
-1.11345698776136e-05
-2.99195118277307e-05
-7.73892593670129e-06
-2.23582851138105e-05
-1.19255152685429e-05
-2.90611209951043e-05
3.80615489236635e-06
-2.88021364001488e-05
-4.10234964826055e-05
-5.67107204438045e-07
-1.40786834816479e-05
-1.92804284541618e-05
-4.29024036416225e-05
-2.06774075257184e-05
-2.52015685731088e-05
-2.40268171641847e-05
-2.0283999727634e-05
-3.1052656366384e-05
-2.08471101626198e-05
-1.06795772343538e-05
-1.82513737678561e-05
-3.51429708998733e-05
-5.89864921229619e-07
-1.12800304821702e-05
-2.6589319211058e-05
-2.35083504270859e-05
-2.20749609544005e-05
-7.43390250591171e-06
-1.50557839474305e-05
1.99503147693407e-06
-1.5521958496417e-05
-3.60951582255164e-05
-3.33114946340773e-05
-2.49886918893736e-05
-1.63798180277159e-05
-1.23397777023077e-05
8.30592804753235e-06
-3.55472836563387e-05
-2.60446658204284e-05
-3.82937570821114e-05
-1.16211902911668e-06
-2.00565784554661e-05
-3.2038865217715e-05
-3.61523494933557e-05
5.77473989951551e-07
-1.76350888958288e-05
-3.44128951739075e-05
-1.69249869528117e-05
-5.42997940442949e-05
-3.67711822297552e-05
-1.13353379958997e-05
-2.81660839970601e-05
-2.3479342674222e-05
-2.71079048167678e-05
-9.87881297534379e-06
-1.59668903566284e-05
-1.71465884771893e-05
-3.63919834954787e-05
-2.16747850049353e-05
-2.90597447864139e-05
-2.97301087588703e-05
-2.47157389740475e-05
-1.8127788687705e-05
-4.63318273212615e-05
-1.36446286188745e-05
-2.37465869322679e-05
-2.75536044255667e-05
-2.68486221630423e-05
-3.26831125626292e-05
-4.83069558498362e-05
-6.45174481342133e-06
-1.58346497372575e-05
-2.70020087334935e-05
-2.02225912555128e-05
-2.5614696927599e-05
-1.31214082336424e-05
-8.14957772762249e-06
-1.43177937322965e-05
-1.265269015412e-05
-2.90414552677716e-05
-1.62621964261465e-05
-2.67978860965932e-05
-1.92107840118044e-05
-1.49663741697643e-05
-2.36701417169119e-05
-2.0682953265201e-06
-6.89939978558876e-08
-2.04122200563823e-05
-2.67600975842029e-05
-2.39957915657887e-05
-1.95155434973845e-05
-1.39016624680686e-05
-9.30490006952631e-07
-3.36792831756321e-05
-3.20922119966002e-05
-2.02812232399058e-05
-1.60507086909399e-05
-3.60416987514578e-05
-3.34429095602911e-06
-3.96139075190329e-05
-3.38063259956386e-05
-5.50717643633568e-06
-1.61019035186205e-05
-1.09747654132929e-05
-3.39882070532898e-05
-2.41493389547026e-05
-2.80321819033482e-05
-2.45792904488974e-05
1.95410767215831e-06
-2.23484644741538e-05
-5.31102374942716e-05
-1.29142491076602e-05
-3.53837732601635e-05
-2.00002953606141e-05
-2.87704403923763e-05
-1.49886950661814e-05
-1.94788658161709e-06
-2.11819242358716e-05
-2.63701534697097e-05
-3.88027238075793e-05
-2.68683020923411e-05
-2.84360728866545e-05
-1.34506608754895e-05
-4.04302545141946e-05
-4.23239547379296e-05
-2.91884737857964e-05
-1.02316339691794e-05
-2.01537665856821e-05
4.27364234837596e-06
-1.8165945228699e-05
-4.03138668745293e-05
-2.81119713533662e-05
-4.75985828711416e-05
-2.31566923374931e-05
-2.53895452331266e-06
-2.52478737426315e-05
-2.99164367294945e-05
-1.58534266823906e-05
-2.66721629287604e-05
-1.25668016878016e-05
-2.5784217450561e-05
-2.35825012456789e-05
-3.09980497776605e-05
-6.0673263417034e-06
-4.33590253767021e-05
-1.72310408922263e-05
-1.67565890675009e-05
-3.38609798052505e-05
-3.09952614527647e-05
-7.13227984142471e-06
-2.52727984771072e-05
-3.10128464254072e-05
1.94796417506675e-06
-2.29483832974133e-05
-1.6817024168627e-06
-2.65968075517913e-05
-2.17905979561498e-05
1.44483137810352e-05
-3.44975422870673e-05
-1.54523068932471e-05
-1.91602701915237e-05
-3.35212267351938e-05
1.47648817916014e-05
-1.47660068092294e-05
-1.29500847736655e-05
-9.30523578156577e-06
-2.53117003257805e-05
-2.64629818016141e-05
-2.57397901121719e-05
-1.25612466845067e-05
-1.4163738793826e-05
-3.52130757618533e-05
-3.34006405918087e-05
-1.85101299589713e-05
-4.89503214499918e-05
-2.85105819557628e-05
-1.72609808466719e-05
-3.59954768002037e-05
-3.50471096384405e-05
-9.89402213204615e-06
-5.52622048879732e-06
-1.01964767610591e-05
-1.35498707241062e-05
-1.59310519775802e-05
-2.36581635682175e-05
2.764369800432e-06
-1.39527170094113e-05
-3.69566625154091e-05
-6.34290229201187e-06
1.21397818918814e-05
-2.98482176719193e-06
-2.0340744177122e-05
-1.03842304268298e-05
6.64088321921141e-06
-3.50551804614103e-06
-1.58512604770011e-05
-3.55509220911744e-05
-2.024473973568e-05
-2.60316388407742e-05
-2.23515213524591e-05
-7.77196064763639e-06
-1.62287292325028e-05
-2.74546469928039e-05
-2.57815145442301e-05
-2.92393075450269e-05
-3.11595622072445e-06
-2.46922089633693e-05
-2.67207140010531e-05
-2.67114681600387e-05
-2.7564196355802e-05
-3.29870549284103e-05
-3.93191068859263e-05
-4.91975548977003e-05
-3.03496874777968e-05
-2.95158346267693e-05
-1.57711028921555e-05
-4.21879769696148e-05
-4.55279911672158e-05
-3.60451186548865e-05
-2.6915273623975e-05
-1.28124199678077e-05
-1.86528054622542e-05
-3.66342262753838e-05
-2.40549297383098e-05
-4.43017880638541e-05
-6.63645017227695e-06
-3.75208652446292e-05
-3.44197562425848e-05
-2.28172401971237e-05
-2.05127421807791e-05
-3.09936797117389e-05
-4.95061136188466e-06
-1.23665936274466e-05
-4.05473576494687e-05
-5.10944239616551e-05
-3.02355950232101e-05
-1.54900874650018e-05
-4.63966039416802e-06
-1.54980518492699e-05
-3.00882483725515e-05
-3.66661470808157e-05
-1.37360279372007e-05
-3.17342852520573e-06
-3.11402086729423e-05
-1.42263961646582e-05
-2.12128235240552e-05
-1.44395178493188e-05
-1.19431549884583e-05
-3.07507647634462e-05
-4.57770318234438e-05
-1.49208224755714e-05
-1.20613938987838e-06
-5.22354277313256e-06
-1.77680275299711e-05
-1.05147240692329e-05
1.7133983982676e-06
-8.05544707952621e-06
9.20447393122869e-06
-2.71624969486617e-05
5.14792704345861e-06
-5.94428895603543e-06
-3.2706495327511e-06
-3.94095689800344e-05
-1.4789599940056e-05
-2.26711903754143e-05
-3.44834949952758e-05
-2.1352705631822e-05
-2.27631986919195e-05
-1.9020837371271e-05
-2.26986144616644e-05
-1.39696762541273e-05
-1.96917322870039e-05
-2.05819874148305e-05
-2.79664370525322e-05
-1.58944264906907e-05
-2.35655689500478e-05
-1.91987732397182e-05
-2.54315759564482e-05
-1.0006754629246e-05
-2.10350609832683e-05
-1.08162290250366e-06
-1.83298271840137e-07
-2.47963241884683e-05
-9.63290431053878e-06
-1.90227958762473e-05
-1.96674890893362e-05
-2.97743527944325e-05
-1.71573571510929e-05
-1.98032728662019e-05
-3.75543688279059e-05
-2.83043778103067e-05
-1.49508399590769e-05
-1.87563400283208e-05
3.11361602896422e-06
-2.56844236994088e-05
-2.12911628027042e-05
-8.71511209562429e-06
-2.17388815277619e-05
-1.15420862572495e-05
-3.70112320297056e-05
-2.04171188442344e-05
-2.04141814433993e-05
-1.97073134200987e-05
-2.63721841953313e-05
-2.9574340593751e-05
-2.61452455827262e-05
-1.1204816398257e-05
-5.24403501415247e-05
-2.93144421431416e-05
-7.17779984352327e-06
-2.08978651428173e-05
-4.04789639971364e-05
-3.25255065395886e-05
-2.57220641097216e-05
-1.24267390409908e-05
-6.75111809110911e-06
-2.62368371048033e-05
-3.33030900940744e-05
-2.26042876591631e-05
4.23252605122614e-06
-1.53803653861254e-05
-3.75289464900864e-05
-2.36468709310861e-06
-2.73694057798515e-05
-2.36848819233105e-05
-1.87020409007332e-05
-2.05183620367125e-05
-1.66432360205012e-05
-3.01112980585542e-05
-9.44762957188494e-06
-1.42808517748354e-07
-1.5539901145431e-05
-3.50498407179244e-05
-2.70389508487927e-05
-3.32102206488254e-05
-7.28477016855282e-06
-1.98118049649195e-06
-1.49448385414354e-05
-5.70065036648695e-06
-2.6432063138068e-06
2.03380478618049e-06
-9.35525876556014e-06
-2.38006878408572e-06
-3.51744796249506e-05
-8.97258720163357e-06
-5.00254568890449e-06
-2.72291743663833e-05
7.25925998095935e-07
-1.8255009166741e-07
-6.83353408841921e-06
-2.93625163014861e-05
-3.70704145944512e-05
1.18373126146446e-05
-1.57326821989527e-05
-3.68017785580936e-05
-8.01237270517685e-06
-2.48164492700682e-05
-1.58495948349346e-05
-1.86604166571479e-05
-2.39134145505208e-05
-1.8126670995858e-05
3.33536644908076e-06
-1.40836719249202e-05
-6.0167030571867e-06
-2.37897562866136e-05
-3.31088776453542e-05
-4.90454131064119e-06
-1.94499422566187e-05
-1.73469979494379e-05
-7.01973887301067e-06
-3.69954148002796e-05
-2.62673543468693e-05
-2.26442249317993e-05
-3.11670787798933e-05
-5.01539329493921e-05
-2.99505985121442e-05
-2.42857322882029e-05
-2.23105427150162e-05
-3.108889174107e-05
-4.19527107357116e-05
-1.54981282207372e-05
-2.31065886338179e-05
-3.59518330906568e-05
-3.68492863699521e-05
-1.73340733237404e-05
-2.36002372019545e-05
-3.33629878913412e-05
-2.58101878549601e-05
-1.09460114487389e-05
-3.60137497172054e-05
-1.86923880672397e-05
-1.95514462789258e-05
-2.82985494583042e-05
-1.03990917088423e-05
-2.55509830491306e-05
-2.50372007580881e-05
-2.79511873806043e-05
-2.60868382618486e-05
-2.85356525388609e-05
-2.91113402873879e-05
-2.70658852971833e-07
-2.1278903971296e-05
-3.40156738441296e-05
-2.42138370242671e-05
-2.03068181245117e-05
-3.75051600198177e-05
-1.42889701885701e-05
-3.16103269018662e-05
-3.19476700999739e-05
-4.14392652174772e-05
-3.56828447496668e-05
-3.0076801988992e-05
-1.05277686567235e-05
-1.47871290748021e-05
-2.22131119057729e-05
-1.480203314474e-05
-3.57478021435292e-05
-3.9445699480439e-05
-2.61510045408215e-05
-1.49642795213469e-06
-1.11776960928832e-05
-3.93294235653295e-05
-3.64775574267021e-05
1.16462696769385e-06
-3.54169920608418e-05
-2.10977635666301e-05
-2.53469749184205e-05
-1.18836772142869e-05
-1.82838610670105e-06
-4.35114230378422e-05
-2.90333411360923e-05
-1.70140484373932e-05
3.18446906451231e-06
-2.74651667527905e-05
-2.39655689279401e-05
-2.3278492282068e-05
-3.66921385831444e-05
-2.37340293330708e-05
-1.70601290189684e-05
-3.81972051600472e-05
-1.1585894940868e-05
-3.19887181551471e-05
-4.6929611967834e-05
-3.16156105906112e-05
-1.95727796185496e-05
-2.2933947591094e-05
-3.78434563186063e-05
-3.02774723845477e-05
-1.32535167358971e-05
-3.71886245345412e-05
-3.80877665132671e-05
-2.11076560425115e-05
-2.66403393525328e-05
-3.29112849419855e-05
-1.68909678174869e-06
-1.06635300953236e-05
-2.49589010072069e-05
-2.45868591446809e-05
1.86044829074722e-06
-3.30428194017613e-05
-3.73034622754711e-05
-1.75379652634732e-05
-4.56073539954813e-05
-2.38500316774767e-05
-2.94489561668821e-05
-2.33394660782372e-05
-5.4033797419352e-05
-1.60139527563952e-05
-2.04866444294468e-05
-2.94623574003413e-05
-2.63300219378945e-05
-2.05855676811211e-05
-8.71287352402852e-06
-2.23840878251937e-05
-5.81138943625727e-06
1.41379950555981e-05
-1.00260541836309e-05
6.90762368949532e-06
-2.62539252798054e-05
2.5111215111058e-06
-1.043210386611e-05
-1.49195141311081e-05
-9.74088795782575e-06
-2.60271703093548e-05
-1.19162101477836e-05
-2.37356672817189e-05
-5.92729040491151e-06
-5.55822671274805e-06
-2.49113357382084e-05
-2.96444596333205e-05
-2.74110709463776e-06
8.35577697015294e-07
-3.1579644835599e-05
-4.61790681603778e-05
-1.83481641414583e-05
-2.18147440052359e-05
-2.07498447929239e-05
-2.97820912085287e-05
-3.62849476522767e-05
-2.67708976342592e-06
-4.37666653528298e-06
-2.75816138622288e-05
-2.00983265830647e-05
-1.77218614161907e-05
1.10587635034266e-05
-1.35941982892334e-05
-3.32491518305639e-05
-3.89338881368452e-05
-1.04423383586904e-05
-6.01383922679731e-06
-2.80537351996441e-05
-2.03410072375872e-05
-2.59860665766085e-05
-1.8823585473911e-05
-1.79013592171457e-05
-3.25224923538524e-05
-1.14749913397867e-05
-2.35502306554065e-05
-2.18161780783049e-05
-1.53756791567343e-05
-9.83605243093943e-06
-2.9492825693983e-05
-1.19357905626986e-05
-6.21531236281607e-06
-5.47385457632016e-06
-2.35797222511243e-05
-2.94782746919483e-06
-2.06891648357058e-05
-4.60086471473719e-05
-1.47723039466269e-06
-2.29765995599399e-05
-1.71888255704421e-05
-4.80073343651569e-05
-2.32232402143616e-05
-2.3019266749199e-05
-3.03804103495867e-05
-1.53941979880298e-05
-1.79587371086345e-05
-1.42198754575871e-05
-3.01696070901245e-05
-1.64774371915738e-05
-4.11861037757611e-05
-2.45087829607259e-05
-2.62986259401219e-05
-3.35481371586466e-05
-2.90641496678886e-05
-3.77398335602709e-05
-1.99167457438409e-05
-2.16323831555687e-05
-4.92800188035612e-05
-2.03419154211134e-05
-3.35829605326096e-05
-2.36044793322595e-05
-3.35272619618147e-05
-1.68040779082822e-05
-2.27740189692746e-05
-4.23793046797644e-05
-1.62886605141393e-05
-2.6639568429525e-05
-3.05259748455301e-05
-1.72727683101415e-05
-1.43769673123813e-05
7.94657776573607e-06
-5.70747914154705e-06
-3.43441446445661e-05
-4.8487262561829e-07
6.23486073176712e-06
-2.1468672453385e-05
-2.20465688456206e-05
-1.43942000217458e-05
-3.48792963461447e-05
-3.67696552306698e-05
7.59780737332962e-06
-9.86535656841591e-06
-1.15566625751243e-05
-1.63889500382753e-05
5.93771603665678e-06
-4.01430664423741e-05
-5.97375079127242e-06
-5.19318692003951e-05
-2.06343667729734e-05
-1.60903718361254e-05
-1.00291521064936e-05
-2.6975553442997e-05
-2.76245924874921e-05
-3.64199738307818e-05
-1.50593497665484e-05
-2.54562520954479e-05
-2.54408923118006e-05
-3.13623356445874e-05
-1.43411009840657e-05
-1.32469540511304e-05
-3.98723716766745e-05
-4.39251426641846e-05
-3.36168077006027e-05
-3.22392682344073e-05
-2.49064474346213e-05
-1.40965312101692e-05
-2.06600991139649e-05
-2.28425328197804e-05
-5.13481559810627e-06
-1.71271129055804e-05
-3.95103097444928e-05
-4.81698752906711e-06
-1.44677884853469e-05
-2.49090751161038e-05
-5.3772900422825e-05
-3.00941740099415e-05
-1.3433202202907e-05
4.43495885798111e-06
-3.89102775959401e-05
-1.13788444835222e-05
-2.26796216680287e-05
-2.34969035365399e-05
-1.74731124761117e-05
-1.90855472120255e-06
-1.24466567262596e-05
-1.90213116337764e-05
-3.76768352833195e-05
-3.97297202623916e-05
-3.07806171560234e-05
-8.17326551989253e-06
-1.41034582487408e-05
-5.78159084182319e-06
-1.92773048395959e-05
-9.14769959352128e-06
-2.24957310229047e-05
-3.89621936411258e-05
-2.37610735890406e-05
-1.83487067884843e-05
-2.35910423806996e-05
-1.92749246866239e-05
-4.14849393744338e-05
-1.63587092799528e-05
-2.95291748727486e-05
-1.56655593100595e-05
-2.73520966934591e-05
-5.36195287327755e-06
1.15427536216726e-06
-2.4436448458025e-05
-2.12915613318537e-05
-1.89279561956928e-05
-1.52733714411628e-05
-1.30044427813066e-06
5.83676482470025e-06
5.71706566799637e-06
8.48352034990518e-06
1.22687615970503e-05
-9.03637101483962e-06
2.07835288008151e-05
-1.8157599122181e-05
-9.58182919624321e-06
-2.40711071414261e-05
-1.40256415925041e-05
2.28096432599468e-06
-5.81503112861269e-06
-1.50017952112902e-05
-1.04188352534275e-05
-1.56008914410744e-05
-9.48174898794878e-06
-2.1391078584194e-05
-2.42648738557057e-05
-3.08423678393015e-05
-5.93438617317985e-06
-2.27966297316627e-05
-2.56718189733069e-05
-2.7883711742139e-05
-2.61213634098137e-05
1.61239228348902e-06
-4.11745418268902e-05
-1.47722669047783e-05
-5.61649405097033e-07
-1.22345797769365e-05
-2.90278147321656e-05
-2.66807355833612e-05
1.97427400504071e-06
1.11745790518783e-06
-1.62885735781746e-05
-1.75343704632333e-05
-6.47312201095022e-06
-2.75310539712854e-05
-1.41622779602495e-05
-2.6511647429188e-05
-1.78322918473361e-05
-1.60599739607625e-05
-3.2758137979048e-05
-1.48204825260476e-06
-2.15385788990186e-05
-2.57226146473736e-05
-3.53643798683176e-05
-1.07158739951687e-06
-2.64983268745388e-05
-4.00469870500197e-05
-6.62007025105126e-06
-1.1218187368904e-05
-4.44509988338349e-05
-1.39111151567072e-05
-1.2782727495798e-06
-2.15481861726146e-05
-1.26055047718641e-05
-1.18081714851705e-05
-3.91407718261483e-05
-2.4266779476238e-05
-2.06705761216234e-05
-3.36837206687734e-05
-1.50813690981833e-05
-8.13725178267332e-06
-2.04023171561484e-05
-5.43774535001751e-06
-1.6644799923378e-05
-2.23434371103266e-05
-2.85959302804654e-05
-3.23864759201371e-05
-3.93602425942969e-05
6.39462293499333e-06
-5.05474724957714e-05
-6.09756875066758e-06
-2.4926066984418e-05
-2.0900844010251e-05
-3.12347837272569e-05
-2.18949479132507e-05
-1.44801459270783e-05
-3.59510503732269e-05
-6.47941099796013e-06
-3.10260148198423e-09
-3.05657148217446e-05
-1.65037970620967e-05
-6.52364884463494e-06
-1.14043030640299e-05
-3.59426029511198e-06
-9.12714424001933e-06
-4.92029203263602e-06
-2.32971785438929e-05
-1.28849153262542e-05
-3.03419950955704e-05
-1.45985196135859e-05
-1.39048524138062e-05
-5.52718780281819e-05
-2.86983702333754e-05
9.50239292804419e-06
2.23081220267948e-05
-1.93884919492818e-05
-1.11840380531474e-05
-1.65312326165712e-05
-1.73222183529503e-05
1.8821882113458e-06
-2.9521830791324e-05
-2.11043639567882e-05
-2.52421260667275e-05
-1.49163996291864e-05
-9.94454054956195e-07
-2.27682322917294e-05
-3.22455887029337e-05
-2.32007296206255e-05
-1.50641701886717e-05
-2.0239395960661e-05
-2.11018654966039e-05
-4.82886842478132e-06
-2.32654012033134e-05
-1.91175724657631e-05
-2.93782912171113e-05
-4.56251745926679e-05
-1.69149764341953e-05
-2.49470433054504e-05
-4.22319789941721e-05
-3.32230416958716e-05
-1.93601656817216e-05
-2.10769281997816e-05
-1.03511342426205e-05
-1.84718711445002e-05
-1.47316458260958e-05
-4.92301652448978e-05
-3.57699942571822e-05
-2.80695902125665e-05
-1.77474118886308e-05
-2.016604033666e-05
-3.77598307724774e-05
-3.20002817678915e-06
-1.8550068553955e-05
-3.15389163836329e-05
-2.65821774424375e-05
-1.73616772879528e-05
-2.17112992697482e-05
-2.31405178015112e-05
-3.30019067581283e-05
-3.14139106851412e-05
-3.90667354245473e-05
-4.21469122377994e-05
-1.72789900087338e-05
-2.67610320307586e-05
-1.57556483515095e-05
-3.50313579270797e-07
-3.52467229026678e-05
-3.58961958211977e-05
-1.3264766289922e-05
-4.12090299857419e-05
-7.64877614374795e-06
-3.64996779368365e-05
7.90702290409031e-06
-1.89115289154676e-05
-2.62530152654754e-05
-1.0652514483048e-05
-1.3115544158534e-05
-2.3691162721377e-05
-7.2326603788227e-06
-2.53546207375151e-05
-6.79633885281563e-06
-1.4018227192855e-05
-1.51952528169929e-05
-1.36239763678772e-05
-5.14098509521188e-06
-9.67505419601575e-06
-3.28991236678579e-05
-1.76462534932234e-05
-3.19767357612517e-05
-1.61695378637515e-05
-3.07192233265829e-05
-1.85035767931881e-06
-4.51184375682063e-06
-3.26882693968996e-05
-5.59591729996768e-06
-5.81559042817183e-06
-1.61967250656892e-05
-3.74169722347869e-05
-1.3778152801696e-05
-2.84433736577352e-05
-2.07311307564668e-05
8.26404256902512e-07
-1.57448329570912e-05
-5.90257493804376e-06
-1.60612970483079e-05
-1.79632631154761e-05
-2.93159482630762e-05
-5.07323985532225e-06
-2.88521936172296e-05
3.51518460994955e-06
-1.92303870604322e-05
-6.50719810025232e-06
-1.81455741147439e-05
-2.87475958826107e-05
2.24753564469634e-06
-3.94413286477244e-06
-1.39034648986444e-05
-1.99293085427201e-05
-3.05852882791158e-05
-4.68483199359307e-06
-1.81759790103047e-05
-3.87301286781373e-05
-1.70118143623763e-05
-1.5375937344111e-05
-6.14919757122255e-08
-1.5862994414443e-05
-4.69437676194511e-05
-2.13064518344971e-05
-4.26618283568635e-05
-2.79458348528885e-05
-5.7925396018327e-05
-1.32727511467429e-05
-3.24496446738784e-05
-2.74425164444942e-05
-1.53100873881437e-05
-2.39472668715721e-05
-5.59853271952617e-05
-2.62545480171419e-05
-8.74394892221493e-06
-2.21687797122467e-05
-4.17344903290267e-05
-2.60356990271541e-05
-3.5432420414357e-05
-4.47982393837944e-05
-1.42887025343628e-05
-4.96252563862001e-06
-5.18032192201617e-05
1.33780044139659e-05
-1.45856385501815e-05
-3.17216975958321e-05
-1.53864216941335e-05
-2.94631612512163e-05
-1.55920839839418e-05
-2.27574247224042e-05
-4.59756272183988e-05
-1.56056112758179e-06
-1.0376343413603e-05
-1.39247162704103e-05
-2.13538873747783e-05
-3.46818430549033e-05
-4.5321143991533e-06
-1.66060086584875e-05
-3.71703484107172e-05
-6.68277595135321e-06
6.94211934442757e-07
-2.18113382203577e-05
-2.49185734427018e-05
-3.34250688071273e-05
-2.43811657792174e-05
-2.83364158370173e-05
-2.84272046961896e-05
9.42164373076015e-06
-5.20751647086182e-06
-2.94710396432363e-05
-9.20890520226592e-06
-1.72346264706807e-05
-2.40388167678462e-05
-2.68821873335071e-05
-1.9515817780842e-06
-8.51293687274233e-06
-1.99111885862397e-05
-3.89798762402262e-05
-1.15975959917232e-05
-1.46638903769222e-06
-1.35267473213303e-05
-3.6088730249147e-05
-2.53983486860394e-05
-2.97236433635581e-05
-1.7887802100865e-05
-2.9151623659983e-05
-2.09416182974693e-05
-3.51330864111307e-05
-1.98258170294814e-05
-2.5550916978475e-05
-2.05360390992365e-05
-2.55195760339263e-05
-8.79228418951247e-06
-2.27672172712548e-05
-2.694386150952e-05
-2.42098585524353e-05
-3.60587184831635e-05
-4.98329099342181e-05
-1.64450336080651e-05
-3.21594720588707e-05
-4.50356194227372e-05
-4.03255426177734e-05
-3.88904562834222e-05
-1.9750239728853e-05
-3.09304194533387e-05
-2.03243947263172e-05
-1.15010201917742e-05
-3.34193207951416e-05
-3.58499283376849e-05
-1.65584420947482e-05
-1.74828844943016e-05
-2.15425532075594e-05
-2.17678581410171e-05
-1.49985629264608e-05
-4.9604221439179e-05
-2.36505954349277e-05
-2.50398850777417e-05
-3.66162711100895e-05
-1.74497171113288e-05
-1.60669296044487e-05
-4.16240706938901e-05
-2.231846654496e-05
1.19666596927644e-07
-1.59242066333935e-05
-1.77676174148426e-05
-7.28940088014035e-06
6.75777208058193e-06
-2.25427412148241e-05
-3.86620799158919e-05
-4.81922152922236e-05
-2.94247711088908e-05
-2.58109778027074e-05
-3.996823016784e-05
-1.33878780063894e-05
-1.15175759543249e-05
-8.10348738595871e-06
-5.94303371475194e-06
-1.37464756637393e-07
9.50883417697442e-06
-2.44560519151728e-06
-3.43794855812404e-05
-2.01525052839682e-05
-2.79370007346148e-05
-7.08942167594584e-06
-2.47782815045467e-05
-3.19344192995072e-05
-3.77813422712068e-05
-2.80015253446189e-05
-3.31825678833718e-05
3.3446507141916e-06
-1.57676833475792e-05
-2.65975465541904e-05
-1.97981440796993e-05
2.07677372409117e-06
-3.30952263216863e-05
-4.18507449365735e-05
-1.81153767195742e-05
-1.31858456378706e-05
-2.96846861263109e-05
-1.2383115038364e-05
-3.02823623007784e-05
-2.23712658683211e-05
-2.10180206355693e-05
-3.11051203621423e-05
-2.34784040885409e-05
-3.18872687757098e-05
-4.48570453302385e-05
-1.5543256780836e-05
-1.26744263965106e-05
-1.43619916656725e-05
-2.58150050499817e-05
-3.4703561582317e-05
-2.98671149592992e-05
-1.62347418489387e-05
-2.23583027357725e-05
-6.72748235673763e-06
-2.57545363969485e-05
-6.32601171179913e-06
-3.25758507421418e-05
-2.63433704210141e-05
-2.34651600456899e-05
-9.18753858598627e-07
-3.96811043913544e-05
-3.33317246483494e-05
-1.99974179653691e-05
-1.67181418770583e-05
-2.33679697930197e-05
-5.93837865016331e-05
-3.52025455801861e-05
-2.20827408462719e-05
-5.0781462865796e-05
-3.82887665955613e-05
-2.08980044724532e-05
-1.79781350973347e-05
-2.94699159164398e-05
-2.1665600946951e-05
-2.94107161252693e-05
-2.79868492727979e-05
-5.50882509914115e-05
-3.36644244376559e-05
-7.77025130876758e-06
-1.02913655793171e-05
-1.48781163357977e-05
-1.52673011865823e-05
-3.98044183239307e-05
-1.49326725813467e-05
-1.81556351914311e-05
-1.29143932302621e-05
-2.0244841013583e-05
-2.4569999528214e-05
-2.58779009619336e-05
-2.09034143957612e-05
-8.82135837601304e-06
-1.25036514767996e-05
-6.34429574329585e-06
-1.43482778337939e-05
-2.94231865236918e-05
-9.92338663798348e-06
3.38275509322375e-07
-3.25199602763679e-06
-1.25231945087805e-05
-2.80088563061479e-05
-2.90184908294368e-05
-1.32926578467892e-05
-1.42432680255373e-05
-2.81094111738165e-05
-2.53493821577273e-05
-7.89637219373539e-06
-4.18542985565074e-05
-4.01043181727728e-05
-1.13040356279044e-06
-1.36117875739757e-05
-4.34249790027978e-06
-9.77950628314978e-06
-3.38597345818502e-05
-7.68954251571034e-06
-1.78315027740866e-05
-1.50756153055873e-05
-4.78322319754893e-05
-2.48810209838716e-05
-1.97490067142954e-05
-3.56851559093463e-05
-3.65994876312604e-05
-2.75020148235843e-05
-1.74454318438134e-05
-1.6159617592959e-05
-3.3657418615935e-05
-1.15193495023487e-05
-1.48048271632321e-05
-2.29399753871668e-05
-1.68444782505979e-05
-2.20023079774523e-05
-1.71700292061548e-05
-1.50239761930553e-05
-1.69491057916277e-05
-3.07682446180461e-05
-4.0088122064686e-05
-3.11902029437233e-05
-3.29761441668674e-05
-2.46023833118951e-05
-2.69907503810184e-05
-3.34906098954785e-05
-3.56818668847617e-05
-2.83472910600324e-05
-2.22195270833008e-05
-7.48674564304619e-07
-2.71198856439199e-05
-3.24664111577206e-07
-1.4821262473832e-05
-4.22906366689571e-05
-3.8161715628663e-05
-5.74367828050056e-05
-2.44417082939534e-05
-1.05461600950649e-05
-2.89176262259142e-07
-3.1779476864631e-05
-3.23713667016662e-05
-3.81033200168489e-05
3.70504562238855e-06
-8.16050289328083e-06
-2.83888716422138e-05
-2.51515274494783e-05
-2.31651978648202e-05
-3.541745611826e-05
-3.0670341744937e-05
-3.02781084211011e-05
-3.11911516444488e-05
-2.97122780536334e-05
-1.93342952556515e-05
-1.46181291135744e-05
-1.32822440033683e-05
-1.14341398745145e-05
-1.31080724719698e-05
-3.21181568827889e-05
-7.62509076250622e-06
-2.99155962843e-05
-4.12531701544415e-05
1.55077954736784e-06
-1.63016960149338e-05
5.33906008665493e-06
-7.76589206254224e-06
-3.64278096988252e-05
-3.93740521374718e-06
-3.52746355882389e-06
-1.13028049021494e-05
-3.02296794234059e-05
-2.55050082181649e-05
-3.00490564210487e-05
-1.55159336985984e-05
8.35750618554239e-06
-2.67855144427881e-05
-2.80904300781553e-06
-3.46916621683173e-05
-1.30361452914906e-05
2.03525992111705e-06
-3.40867098981178e-06
-2.5067660464874e-05
-2.92181431110557e-05
-2.15102299562688e-05
-7.15099303501969e-06
-2.02123265255614e-05
-8.33920352812654e-06
-8.8608182086976e-06
-1.0444863750558e-05
-1.66646297565237e-05
-1.23805810557409e-05
-1.57659384551168e-05
-2.32173023081791e-05
-3.82074576628328e-05
-2.01212059871384e-05
-1.71810329394945e-05
-2.03385984199262e-05
-3.24460915498078e-05
-2.31365414049552e-05
-3.02280692133535e-06
-3.26062169175e-05
-2.67059273572033e-05
-3.18142448352695e-05
-1.99880216906619e-05
-4.71107181662801e-05
-2.98423637381176e-05
-1.12086782533904e-05
-2.87523440263311e-05
-3.98386052291619e-05
-1.90000231978743e-05
-7.15140819410068e-06
-3.39757934593194e-05
-2.83167500034387e-05
-2.70383551238103e-05
-2.88354149905532e-05
-4.27495145263238e-05
-2.98855672781827e-05
-4.29613608965706e-05
-1.09878022372418e-05
-1.05791207435498e-05
-1.87819779260277e-05
-1.46067630050971e-05
-4.76481995031513e-06
-2.63338896882337e-05
-1.6765341951816e-05
7.05147652816403e-06
-2.04896412897382e-05
1.44388054486316e-05
-6.14481481435762e-06
-2.967776156034e-05
-1.562632075276e-05
-1.99201892128631e-05
-1.66428134143405e-05
-2.64150432784215e-05
-1.64276200614245e-05
-2.51163132718359e-05
-3.83353878691528e-05
-1.49635767261533e-05
-3.49529037937694e-05
-1.11199163713785e-05
-1.16464090126159e-06
-4.24027862150633e-06
3.97094122794936e-06
-4.81482476157168e-06
-1.87893576096547e-05
-1.56024833189397e-05
-2.84242515217668e-05
-1.643320463565e-05
-1.18929527087729e-05
1.16874219655188e-05
-2.49186804249906e-05
-3.57570351782218e-05
-2.72205175746968e-05
-2.09511743277625e-05
-3.36949752555433e-05
-2.35264245152079e-05
-2.32910935231968e-05
-4.46834522300522e-05
-8.7815276691926e-06
2.49668401975251e-06
-2.11722264081785e-05
-3.95752008958557e-05
-1.91142713922939e-05
-1.69965684177511e-05
-1.9786136437429e-05
-4.92240364547802e-05
-9.88532797372452e-06
-3.65652281404958e-05
-1.27010416127301e-05
-3.38302275697053e-05
-4.92523943872635e-05
-3.93324096013546e-05
-1.70915282496062e-05
-2.17429736468397e-05
-2.30254235497805e-05
-4.26733623763596e-05
-1.94628735031647e-05
-9.20191936908088e-06
-1.55437244009349e-05
-4.27517694727152e-05
-3.15233215108971e-05
-2.07315910349586e-05
-1.75530093770078e-05
-2.17128622488397e-05
-1.77690462005914e-05
-2.03383925315734e-05
-1.68507265800202e-05
-5.43638310790373e-05
-2.73187817802941e-05
-2.4067017108578e-05
-3.48177106758471e-05
-2.41494158056959e-05
-4.29960063616966e-05
-2.68863106844685e-05
-6.17472498879271e-06
-2.47889134587689e-05
-3.86802048960442e-05
-1.28348579771945e-05
-2.98187231464089e-05
-1.84890455891107e-05
-9.87095169967601e-06
-3.2901417395423e-05
-1.14926696375309e-05
-2.21633798228998e-05
-1.50310248596052e-05
-2.57266058944694e-05
-2.78747885629646e-05
-1.64837033780141e-05
-1.92261194377299e-05
-1.37251018247677e-05
-2.16052058801625e-05
-2.26375535917826e-05
-1.86909851903449e-05
-2.40329891355832e-05
-9.55116093883216e-06
-8.50821898611101e-06
2.68235049287848e-06
-9.30348153270843e-06
-3.42742944710328e-05
-2.32665587708078e-05
-1.66608738434557e-05
-2.80654584917857e-05
-1.37734403750679e-05
-1.53782093799327e-05
-3.89544836477579e-05
-2.48856895263724e-05
-1.67174340941848e-05
-1.82426153092808e-05
-3.5523806119094e-05
-3.24467487613704e-05
-4.05614252036937e-05
-2.44898782690797e-05
-3.35549094562244e-05
-2.10778320093361e-05
-1.36422510211888e-05
-1.5139230687273e-05
-2.66814965090103e-05
-2.23296571184158e-05
-3.60203634480212e-05
-2.53457216276175e-05
-8.05988475888442e-06
-3.34470989492384e-05
-1.95561090682355e-06
-2.82617804749016e-05
-2.83840346337091e-05
-1.65567074169208e-05
-3.98585223108744e-05
-2.93239548827521e-05
-4.37094810135198e-05
-2.63053398982775e-05
-1.99832992641569e-05
-2.25359088592728e-05
5.70591885478292e-06
-1.63060521745497e-05
-2.16542751670249e-05
-3.7929135432821e-05
-4.19067602262317e-06
-3.83243571076128e-05
-6.58390375924323e-06
-5.28066429311134e-05
-4.76587360187605e-05
-1.79471346517322e-05
-3.52006832681462e-05
-2.36973704837732e-05
-1.55389199032637e-05
-6.42100854058357e-05
-7.22574814833612e-06
-1.50939875372581e-05
-4.55384742652945e-05
-1.85642382889832e-05
-4.44783933707045e-05
-2.14166006801659e-05
-3.44255819208871e-05
-2.35696405284433e-05
-2.01384939508973e-05
-1.45594569759871e-05
-3.38623361087674e-05
-3.96829592486843e-05
-4.55838477171726e-05
-1.81544359708364e-05
-2.52821746072387e-05
-3.82837010065084e-05
-4.76376361454871e-06
-3.63638671230657e-05
-2.03955717769603e-05
-4.59702035845883e-05
-1.02382142612737e-05
-3.10214495735882e-05
-1.96818522524724e-06
-2.4228189206029e-05
-1.35251152727519e-05
-3.20443495034251e-05
-2.35832172436794e-05
-1.52359820300006e-05
-2.28027530746794e-05
-4.11131926389238e-05
-3.24270747686934e-05
-2.07042763126705e-05
-1.00665242508675e-05
-1.07990951707299e-05
-1.42018558368745e-05
-1.99533415926658e-05
-2.00602517472187e-05
-1.9526915144984e-05
-5.51519980155281e-05
-2.99769272499796e-05
-2.15332045322413e-05
-1.75546075770773e-05
-2.03084882473035e-05
-2.24071210774748e-05
-6.33307245733394e-06
-1.80751583676341e-05
-2.03361541180414e-05
-2.34702107432596e-05
-1.58660324948056e-05
-2.75657078305577e-05
-1.99459097997025e-05
-1.75739625987472e-05
-2.44480399844678e-05
-3.33334041187236e-06
-3.63561240647563e-05
-3.80745264698677e-06
-2.3997569181521e-05
-2.59743070499526e-05
-3.40557811348381e-05
-3.97059834908993e-05
-3.46682344128412e-05
-2.80100896294587e-05
-4.57049786092865e-05
-2.3700020855678e-05
-2.60526043078407e-05
-2.03840195497781e-05
-4.22409604566068e-05
-2.61798880648777e-05
-2.35950371120744e-05
-1.6487781865669e-05
-9.90457426716644e-06
-3.33202920061236e-05
3.12026906587093e-06
-2.64144092642202e-05
-1.69743765246949e-05
-1.59071584501692e-05
-2.98636376960194e-05
-4.00474438458325e-05
-2.31834477001148e-05
2.12035060126141e-06
-2.14073769407544e-05
-2.85665195166549e-05
-4.76661922108109e-05
-4.08242730237816e-05
-1.27390117160239e-05
-3.18081729381191e-05
-7.85439223436475e-06
-2.33862045106523e-05
-3.56782795340917e-05
-3.61000517152656e-05
-2.2238819665062e-06
-1.81698220163403e-05
-6.74666533657434e-06
-1.06166692445943e-05
-3.33567573879934e-05
-2.78829942322153e-05
-2.9708047939285e-05
-1.4634059064102e-05
-3.34774996864838e-05
-2.63162137597269e-05
-1.34435564282475e-05
-5.05073966260117e-06
6.54951429970697e-06
-3.17059744081259e-05
-2.54868191611516e-05
-7.07065485460972e-06
-4.36579882102894e-05
-7.69779786623982e-06
-1.7553485589104e-05
-3.7495024431764e-05
-3.47441963168645e-05
7.27047620223375e-06
-1.89960900112673e-05
1.60176309151492e-06
1.22787064241995e-05
-2.53789534249633e-05
-2.24372517720014e-05
-3.19976911739199e-05
-6.48965407368791e-06
-3.18917885940315e-05
-3.75804129818133e-06
-2.22910050753597e-05
-3.25012381236593e-05
-2.15011430432049e-05
-2.13002607248139e-05
-3.39781431761547e-05
-4.28384711452835e-05
-1.52719897504171e-05
-1.73738356830675e-06
-9.28539867747534e-06
-2.42096855985998e-05
-5.12734557443388e-05
-1.715116772327e-05
-1.00592171632446e-05
-4.37927863482549e-05
-2.82420164285709e-05
-1.02334737613518e-05
-1.36130431021721e-05
-2.15518371700315e-05
-2.575298621029e-05
-2.86107364870872e-05
-1.72110889487903e-05
-3.34050951158923e-05
-1.82013666716771e-05
-2.25699534496247e-05
-2.18753919551523e-05
-1.9216420999585e-05
-2.50537999021864e-05
-3.19652639731494e-05
-1.37994485600933e-05
-4.42776190253355e-05
-8.6106233570638e-06
-1.59409960639753e-05
-3.7603172941077e-05
-6.66633504191354e-06
-1.67813992179616e-05
-5.54748892726959e-05
-3.27433748226548e-05
-1.10357615697655e-05
-1.87168481622408e-05
-2.67189692133041e-05
-3.60495734331172e-05
-9.1808483235277e-06
-1.72469544855377e-05
-6.06416555763452e-05
-2.80247772232742e-05
-6.80877262549041e-06
-3.70232365195731e-05
-3.28307984834846e-05
-5.31047327952682e-05
-5.24297410895368e-05
-3.42106247975115e-05
-2.02131521763304e-05
-2.21319779764882e-05
-2.88332198864055e-05
1.23733261486295e-06
6.49243499051833e-06
-2.72763241769976e-05
-2.85080899608167e-05
-1.41987726921123e-05
-4.36875820923922e-05
1.80338414382911e-06
-3.13948176208264e-05
-1.61468165473903e-05
9.82097247460018e-06
-2.53541172624732e-05
-2.19770027063676e-05
-2.35292469925398e-05
-2.19195428631068e-05
-4.43862773082086e-05
-2.59976273433227e-05
-4.11869184273577e-05
1.27483553135785e-05
-1.71521108369502e-05
-1.98517561224655e-05
-1.14633815380001e-05
-1.12520646548507e-05
-9.260728474299e-07
-1.43364173272197e-05
-2.14850490435876e-06
-9.11350825807397e-06
-2.05740530726843e-05
-1.49537431358806e-05
-6.2819687660223e-06
-2.44540345483449e-05
-1.87049245076049e-05
-4.04405931902348e-05
-1.38481312679785e-05
-2.78149432715521e-05
-2.48618800745844e-05
-3.52500279827296e-06
-1.67611483947494e-05
-1.01319636510148e-05
-8.46307337540621e-06
-3.14301190267866e-05
-2.04505222875842e-05
-8.203951849914e-06
-3.52009773756819e-05
1.79869140075009e-05
-2.12326200056129e-05
-1.68002659151316e-05
-1.74293640154769e-05
-2.95305156810394e-05
-1.95087438760247e-05
-2.87540440948645e-05
8.40282604151894e-07
-1.30572426500915e-05
-3.21515624727724e-05
-2.28873856721191e-05
6.1225535407363e-06
-3.72560308454393e-05
-4.36381474734397e-05
-3.67644609165761e-05
-3.68533937822365e-06
-3.09098444749426e-05
-1.15331939142611e-05
-2.56234109407024e-05
-5.3972349455481e-05
-2.51340199800338e-05
-1.69298434844265e-05
-1.3712827639589e-05
-3.67925031796977e-05
-7.77530877701329e-06
-4.92036021541824e-06
-1.85313196710521e-05
-3.82583800216085e-05
-3.16502396492219e-05
-1.93370795312582e-05
-2.05665111774288e-05
-1.28268955853533e-05
-3.67819155660835e-05
-2.09426201849102e-05
-3.15471958799362e-05
-2.74728403392018e-05
-2.22739363488069e-05
-7.01451368194929e-06
-7.46074910065767e-06
-2.21853820019766e-05
-9.08042385636796e-06
-5.45613235189152e-05
-2.71068002382432e-05
-2.67871468135237e-06
-3.33314109751402e-05
-1.84528806634078e-05
-4.85201788751919e-05
-1.8060428291987e-05
-7.12907312845521e-06
-2.22240558887094e-05
-2.96969543458922e-05
-1.59263189247715e-05
-3.2345278869027e-05
-6.27252723692472e-06
6.72160138680867e-06
-9.8816096692094e-06
-7.38458450370574e-07
-1.21259778996765e-05
-1.53109253981985e-05
9.18939111100161e-07
-2.76684585979362e-05
-2.82899715750537e-05
-1.67674923396697e-05
-6.58585163431976e-06
-1.35212383573367e-05
-2.407776911294e-05
-1.02897253866249e-05
-1.41859817437065e-05
-2.18383485087287e-05
-5.51887804202303e-06
-8.9139848191512e-06
8.73456643318856e-06
-6.60411438823903e-06
-1.04279641821753e-05
1.4454852362054e-06
-2.51207966652858e-05
-2.83630908122378e-05
-2.53394930227069e-05
-1.49552584115055e-05
-3.32664839245219e-05
-2.53195286924742e-05
-1.70831994251158e-05
-2.43451698905425e-05
-3.44280781811056e-05
7.37615658210455e-06
-3.83691363113816e-06
-1.87469955388779e-05
-2.10950588265653e-05
1.18576684690485e-06
-2.66263904444205e-05
-3.77654684622669e-06
-1.0394253641714e-05
-2.61668502578504e-05
-3.77470697198163e-05
-1.90581326669854e-05
-2.28444799014873e-05
-5.84257095686301e-06
-2.52675680607103e-05
-1.82163074003884e-05
-2.70026902290968e-05
-3.97587538374844e-05
-1.64824447820484e-05
-3.56733822963259e-05
-2.91074129854477e-05
-2.9335507926392e-05
-3.70990877296539e-05
-5.48180736273241e-05
-3.97706061379974e-06
5.07176687001585e-06
-1.09286605113175e-05
-2.37860446808036e-05
-7.10128793050831e-06
-3.62428850994535e-05
-4.41060403437127e-06
-1.84121453890267e-05
-1.50738939286527e-05
-2.68278630532728e-05
-2.28988549103463e-06
-3.32742934132174e-05
-2.09604026659329e-05
-1.7293980972928e-05
-4.46029734703815e-06
-8.91821269545703e-06
-1.64837480207013e-05
-1.37105900688178e-05
-9.55582134299239e-06
-2.73834917089241e-05
6.04160063369123e-06
-4.38163401986858e-06
-3.89881425401572e-05
-1.3265546881139e-05
-2.57997179450652e-05
-1.39837010334512e-05
-2.24480645929381e-05
-7.29874736739481e-06
-3.62103797048946e-05
-6.05984713524858e-06
-1.33920983577848e-05
-8.60999613984143e-06
-2.85922640529197e-05
1.98866753571807e-06
2.92944552820377e-06
-2.52114977486249e-05
-1.21197984666394e-05
-4.5831312585088e-06
-2.7690945460256e-05
-1.64531974531237e-06
-2.66151237584122e-05
-1.12884424678389e-05
-2.46594740469314e-05
-2.41959748567574e-05
-1.71291488723199e-05
-1.11534648623674e-05
-1.2647849203091e-05
-1.15772032063455e-05
-2.37079853419814e-05
-1.78168505270579e-05
-6.3434718283853e-06
-2.91530973383864e-05
-3.8079029206438e-05
-3.23325116593457e-05
-1.42030053018213e-05
-1.48623681774095e-05
-3.06211313206938e-05
-2.02056118169074e-05
-2.66028098753935e-05
-1.97487214113563e-05
-2.44004468925738e-05
-3.36190906214764e-05
-7.04738039100309e-06
2.84374223971217e-06
-2.35282617372874e-05
-3.00326473965425e-05
-1.91782265228818e-05
-2.69457144941919e-05
-3.35106031614928e-05
-2.31633260937132e-05
-2.27039745152418e-05
-3.36539479905803e-05
-2.22692512500385e-05
-4.588309045692e-05
-3.37984757256781e-05
-2.57698224306513e-05
-1.24049856852293e-05
-1.3980344857053e-05
-3.76421738744594e-05
-1.88382590596697e-05
-2.81878278609438e-06
-4.76946525070215e-05
-4.28454568458415e-06
-1.0370443821094e-05
-3.81205590066745e-05
-2.75767862965684e-05
-4.01853709146678e-05
-1.80161780502362e-05
-2.9335180654746e-05
-9.58812012966125e-06
-2.97100683278141e-05
-2.99124720784575e-05
-2.95162520114804e-05
-1.31445719412858e-05
-3.73603812172198e-06
-7.24660725903758e-06
-3.93112045075753e-05
-2.5781932997971e-05
-2.84591480185158e-05
-3.8619461130597e-05
-1.99652927471909e-05
-1.46086746674521e-05
-2.55670898398955e-05
-3.53915758811024e-05
-1.63014245021333e-05
-2.41292631516714e-05
9.87474650321073e-07
-3.74659133277826e-05
-1.22855359172119e-05
7.22774957114698e-06
-2.67543490182261e-05
-3.07510280461306e-05
-2.37623041553249e-05
-4.81569196801152e-06
-3.21672493143691e-07
4.72686063655619e-06
-2.26849175132993e-05
-1.93656464440536e-05
3.85464170037487e-06
-2.32865829664842e-05
-2.71555480978499e-05
-1.11016121314968e-05
-1.6354109530023e-05
-1.71115759112381e-05
-3.0231730367482e-05
-3.15709324602753e-06
-1.67968286030913e-05
-9.10029705561385e-06
-2.91202515199068e-05
-1.5902245430538e-05
-3.29476870746995e-06
-1.24246599196205e-05
-2.7178930759174e-05
-1.0665138173033e-05
-2.5868558897185e-05
-2.40474199103092e-05
-4.0626490160354e-05
-1.98741162448109e-05
-5.63489830447614e-06
-1.44523909380124e-05
-1.51606501129458e-05
-2.25597587190034e-05
-2.08200381709754e-05
-1.86842291110897e-05
-2.90561115417822e-05
-6.42832282779433e-06
-3.6691424207819e-05
-1.41008901909989e-05
-4.23028094917925e-05
-1.86390679760872e-05
-2.60852491526011e-05
-1.64879400260937e-05
-2.96405368781196e-05
-5.27301718329992e-05
-6.41640270258948e-05
-2.92412103737649e-05
-5.14717737610516e-05
-2.88365232004201e-05
-2.5728252943899e-05
-2.31305980169607e-05
-4.93780845169507e-05
-2.38171000194944e-05
-1.21253053775309e-05
-2.5804487618104e-05
-2.37929199446889e-05
-2.2904480985715e-05
-4.10378738048015e-05
-3.28062207411692e-05
-1.76096765041586e-05
-1.77832332391564e-05
-3.28289916659508e-05
-1.36224978275085e-05
-4.51634611916282e-05
-2.21130819543043e-05
-1.02375491389007e-05
-2.15047444320353e-05
-1.28612091632635e-05
-2.28541802618367e-05
3.07632452424147e-06
-7.24953781999598e-06
-1.45573842986742e-05
5.002759844109e-06
-2.96409743957317e-05
-3.16705035764262e-05
-4.51324627669216e-05
-2.58115704899971e-05
-3.21014559278565e-05
-1.3354330694847e-05
-1.17725110435534e-05
-1.80883995047788e-05
-2.33937314224646e-05
-1.7066926250867e-05
-3.19639618869162e-05
-2.7290568633712e-05
-1.42789731607026e-05
1.87560242304913e-06
-1.77181399049606e-05
-3.03438017577706e-05
-1.00634357682995e-05
-1.94775569844509e-05
-3.89419971301822e-05
-1.24995025729039e-05
-3.34279132326226e-05
-2.27661267368588e-05
7.61477579478146e-06
-3.45120299490596e-05
-1.47989514897361e-05
-1.34875307762901e-05
-6.07108315026225e-06
-7.81841550761172e-06
2.05950059125475e-05
-1.36187023105632e-05
-2.01285920925928e-05
-4.97538537536201e-06
-5.87003260112788e-06
-3.70583549144213e-05
-3.7770385322736e-05
-2.67009400712443e-05
-3.00530857648796e-05
-5.30011597501941e-06
-3.55644925388811e-05
-2.57992951600795e-05
-2.33626281938607e-05
2.39338924667861e-06
-1.30411934175804e-05
-2.97445597481535e-05
-2.01977749633046e-05
-2.90574359725147e-05
-3.60976540143459e-05
-3.32018160598752e-05
1.37227530050584e-06
-1.85607075193478e-05
-2.18876465650866e-05
-4.30948084955253e-05
-3.8590830103802e-05
-3.56517119795884e-05
-4.25320593360909e-05
-2.2544855984266e-05
-4.38650234836364e-05
-1.7005879194952e-05
-1.98772736174039e-05
-2.73043650311316e-05
-3.99553006808141e-05
-3.76379297043009e-05
-4.68441311633803e-06
-4.05023244329672e-05
-5.33386110461936e-05
-4.48574676685953e-06
-3.83776270509904e-05
-1.99923593365005e-05
-4.01717379924796e-05
-1.53735627472656e-05
-1.85987877463015e-05
-3.95273357244372e-05
-1.8335511340371e-05
-2.141849452055e-05
-2.09155447754317e-05
-2.57289063918939e-05
-5.68583708220391e-05
-2.94422320635982e-05
-3.23809117038371e-05
-3.5522330764938e-05
-1.70396554245457e-05
-3.51994927728419e-05
-1.42116881989554e-05
-2.83913381912231e-05
-1.28665858188113e-05
-1.45057773667423e-05
-1.66486655306733e-05
-1.22888131609714e-06
-1.67339741586227e-05
-3.18484884266163e-05
-1.15890818681007e-05
-2.92067788225907e-05
-3.84033880667443e-06
-3.36990952390628e-05
-3.44739254855402e-05
-1.22486516326423e-05
-2.64458335577692e-05
-1.77908203846474e-05
-9.17887747921158e-06
-9.7478312799664e-06
-2.24929412080333e-05
-2.00342437608238e-05
-3.08911307941787e-05
-1.83577493280486e-05
-2.30197986766356e-05
-1.18832906549402e-05
-2.37719987557691e-05
-2.3864408191255e-06
-2.6038097684151e-05
-2.28005489190262e-05
6.90734861207632e-06
-3.05007749992334e-05
-3.75323950501121e-06
-3.49297244879945e-06
-1.56218763615325e-05
-1.84180554849672e-05
1.71819118608281e-07
9.9477026628397e-06
1.46851824532493e-05
-3.27943428650705e-05
-1.44893651091492e-05
-2.00451097477049e-05
-2.59595344732148e-05
-2.09640440126326e-05
-6.10640910762698e-05
-9.11117721853238e-06
-1.10604717922062e-05
-5.15002798823729e-05
-2.74411754937777e-05
-2.52151879558283e-05
-4.281208044093e-05
-3.37235835122582e-05
-6.82873411267594e-06
-3.94928553500739e-05
-2.90467978141123e-05
-2.97820250398813e-05
-4.87088635227998e-05
-1.92935835368975e-05
-3.90465892589402e-06
-3.29038513138918e-05
-2.0188372550482e-05
-3.14736352443086e-05
-4.49973164174128e-05
-2.4765392862721e-05
-3.07714485021247e-05
-5.37587596428544e-06
-1.08241336800731e-05
-1.5991953110115e-05
-1.79972772005143e-05
-1.96452129214722e-05
-7.55208017189434e-07
-2.04714836689937e-05
-1.57582565345016e-05
-5.70877336031561e-06
-3.72058773252281e-05
-2.83626553579731e-05
-3.72529679908492e-05
-3.2395338462837e-05
-3.25201450325725e-05
-4.89844251134063e-05
-2.62691283169052e-05
-2.7519950482987e-05
-1.06744971294083e-05
1.29975791947886e-06
-4.28247421114841e-06
-1.42644433716765e-05
-3.18588327231418e-05
-1.95959749157124e-05
-3.00292424583573e-05
-3.12964597868246e-05
-1.79803958266494e-05
-2.29225416921891e-05
-1.31852059025026e-05
-4.83617253510767e-06
-3.04159009724894e-05
-8.86294813567791e-06
-3.98606095922474e-05
-1.24142760838178e-05
-3.33927585427634e-05
-4.5371832089279e-06
-1.43307451829429e-05
-2.71015294726871e-05
-1.65145346966803e-05
-3.30103623952961e-05
-2.46476048009729e-05
-5.20661454098866e-05
-1.69338828005838e-05
-4.19670853371268e-05
-3.07877622738067e-05
-2.92583327582281e-05
-1.45090357772055e-05
-1.6925815047041e-05
-2.79477088194062e-05
-2.69077202111307e-05
-3.07809863832039e-05
-2.71601857222319e-05
-1.5254062470772e-05
-2.22218580328665e-05
-1.90721029649021e-05
-1.44585107756308e-05
-1.77243622120484e-05
-8.83352875111745e-06
-1.38762282937897e-05
-3.03345503517079e-05
-9.65648682208623e-06
-3.48827877494872e-05
-1.7126564708193e-05
-4.21382237828047e-05
-4.11561042952983e-05
-3.18797771073186e-05
-3.62246236319635e-05
-3.93675018026371e-06
-1.57759722928014e-05
-1.36377693140183e-05
-7.97258954207992e-06
-2.10335294037102e-05
-2.89122098434425e-05
-2.10133975225105e-05
-4.06759565391775e-05
-2.51883594077694e-05
-3.73338832644524e-05
-2.15659561251666e-05
-2.56410795918234e-05
-3.21930351212578e-05
-5.03436923569976e-06
-1.41363664843787e-05
6.0452072017175e-06
-2.23520170854576e-05
-2.539395495648e-05
-2.08823394884623e-05
-2.56812143945932e-05
-8.45942595318835e-06
-2.01100116004973e-05
-3.61082776687931e-05
-2.05968449424795e-05
-1.13389175029093e-06
-9.69416296095655e-06
-3.75189762176898e-05
-1.26808363687716e-05
-1.51783217083022e-05
-6.03598791121771e-06
-3.21851392044982e-05
-2.26822257491412e-05
-1.32984447307268e-05
-1.61737043747006e-05
-2.28022286359396e-05
-2.66146431802508e-05
-7.31041831826409e-06
-1.54608192426339e-05
-2.83226262251194e-05
-2.16653494404164e-05
-1.24465951141092e-05
-1.17868253099154e-05
-2.10660804811335e-05
-1.45651867958592e-05
-7.10405354839309e-07
-8.26482094239342e-06
-8.81914733426038e-06
-2.17788300269495e-05
-4.99401729409053e-07
-3.21132310072486e-05
-7.69978023957237e-07
-2.18051452624466e-05
-1.92930620645457e-05
-3.00711262666288e-05
-1.42806414031732e-06
-9.96831435025995e-06
-3.48513193479648e-05
-2.28958414014057e-05
-1.85871605595256e-05
-8.50605484464769e-06
-2.01186296328707e-05
-9.83549860002047e-06
-6.66160307501128e-06
-1.78393345984801e-05
-2.81782314506617e-05
-1.65325614563148e-05
-2.80870650516294e-05
-3.57577916324075e-05
-4.06814463982117e-05
-1.45735605221181e-05
-1.18832702258645e-05
-1.83254914095182e-05
1.76428468467185e-06
-2.47344108902699e-05
-5.78631782466416e-06
-1.09204679837044e-05
-2.74412603924515e-05
-7.68244389612099e-06
-2.81417650394642e-05
-1.62439055008762e-05
-1.9446305107268e-05
-3.68752309298482e-05
-2.86774388418512e-05
-3.41510395206695e-05
-1.76646545637956e-05
-1.82862671240858e-05
-6.7746157321277e-06
-3.21420045809538e-05
-1.27526735522062e-06
-2.07296288034725e-05
-3.76714249443479e-05
-2.34279171875463e-05
-3.58475340456722e-06
-7.67727814357308e-06
-1.52700981890173e-05
-1.13331148730564e-05
-1.90953159362233e-05
-3.71329316419969e-05
-3.25005949859551e-05
-2.08453169217777e-05
-2.77881011532004e-05
-3.88248162416662e-05
-4.47636526662743e-05
-4.20709894135739e-05
-2.47206996511711e-05
-8.81695433701905e-06
-3.21707698184909e-06
-2.61803956743945e-05
-7.52159577666595e-06
-3.33438770415376e-05
-3.96505588352219e-05
-3.55717402040456e-05
-8.33168514068925e-06
-2.74287860062001e-05
1.7063762278518e-05
-1.38652916764771e-05
-4.34847680075632e-06
1.27881915022274e-05
-1.00813451617411e-05
-8.64360671121086e-06
4.7654027401941e-06
-2.41837805505323e-06
-1.40878655901776e-05
-3.92000068244674e-05
-1.02909361742759e-05
1.706993012401e-06
-1.34095322406695e-05
-2.34328148849042e-05
-1.14813966355259e-05
-3.93869601282717e-05
-2.19081617973127e-05
-3.55561055309331e-05
-1.35241702272061e-05
-2.86985731888538e-05
2.14860236998173e-07
-4.00190572509594e-07
-6.02166299907838e-06
-2.1224069197035e-05
1.11381516267654e-06
-2.11176712976283e-05
-2.31058180081652e-05
-2.89155244165053e-05
-1.00378283287182e-05
-2.76950698474606e-05
-2.24584651888587e-05
-4.34988544576273e-05
-3.00589700337748e-05
-2.0189728702725e-05
-4.13709236400618e-05
-1.28526601668581e-05
-4.48988357522891e-05
-2.64161583821995e-05
-2.37547963289344e-05
-5.96657574892814e-07
-2.00425577326957e-05
-1.75897771717329e-05
-5.18766359595466e-05
-3.809313211504e-05
-1.79866977404245e-05
-1.12943543054428e-05
-3.56879225089625e-05
-3.92509994975277e-05
-3.04614297745749e-05
-2.83589636144845e-05
-8.9365996263207e-06
-3.33555836483168e-05
-2.84473860789445e-05
-1.55647768237829e-05
3.16342321712035e-08
-8.94441834401935e-06
-2.01985617633304e-05
-1.06570436754775e-05
-2.09887389266497e-05
-3.39502598163233e-05
-2.15362041095084e-05
-3.61788709310422e-05
-1.63331202839348e-05
-2.36993062891656e-05
-3.06413822013796e-05
-5.61874743745114e-06
-1.89997426904613e-05
-3.56153849011582e-05
-2.1062581896292e-05
-1.54547153824713e-05
-2.98627422435183e-05
-1.54201351687904e-05
3.34726696641566e-06
-1.98856589720229e-05
-2.15085617288564e-05
-2.93553208582862e-05
-2.22660850546972e-05
-1.63147895221442e-05
-1.15001144355735e-05
-3.339358479218e-06
-3.96698692099705e-05
-8.26165198878745e-06
-1.99766421581703e-05
-6.94371365330783e-06
-2.96526867758364e-05
-2.673455165242e-05
5.41445918154114e-06
-2.89910175793558e-05
-1.10057675343129e-05
-3.32882748913521e-06
-1.86699498026217e-05
-1.53552566633769e-05
-4.14948607526824e-05
-1.84946485229636e-05
8.4678141048906e-06
-2.12216461152533e-06
-2.95597097404672e-06
-1.34643445985233e-05
-2.17061677598857e-05
-2.747158382319e-05
-3.53739738234637e-05
-1.66524625229022e-05
-2.00110493156866e-06
-1.96069496069769e-05
-1.74955251481922e-05
-1.11282637334639e-05
-2.46327055394155e-05
-1.04668070289723e-06
-5.28763394566111e-06
-3.38124498217395e-06
-2.51903063794821e-05
-3.0783391123984e-05
-2.15717970953569e-05
-2.62018291419022e-05
-3.1219595015476e-05
-1.98501412457443e-05
-1.10228322316701e-05
-7.54801616784155e-06
-2.05382646810498e-05
-1.51157803866119e-05
-3.48652468828448e-06
1.05001296759941e-05
-3.84224732980167e-05
-2.30513073483051e-06
-3.36426534577399e-05
-4.02682096262973e-05
-3.04374357800205e-05
-3.08450766136171e-05
-1.80734976151201e-05
-2.14814177661327e-05
-3.96589340421948e-05
-1.9794337363326e-05
-2.46489580181814e-06
-5.1145591795425e-05
-2.1262320193602e-05
-1.36185965341284e-05
-2.27057435371549e-06
-3.22466843403204e-05
-3.25052863620266e-05
-6.95038896778328e-06
-3.94436278506007e-05
-3.87388616232349e-05
-2.35643795168937e-05
-2.39729477898633e-05
-7.46772916544288e-06
-1.23017866797242e-05
2.70378432575819e-06
-7.67313823292765e-06
-2.83363631247171e-05
-2.34395826617559e-05
-2.9277735244337e-05
-3.29744183271207e-05
-3.27326594681546e-05
-4.17820772458012e-05
-3.42395808995574e-05
-3.35013635989962e-05
-3.12514018275746e-05
-4.02391889193707e-05
-3.62481402050236e-05
-4.46799533922817e-05
-1.60154066657565e-05
-5.87163480291852e-06
7.58535617283034e-06
-3.1928465755961e-05
-3.44160659464058e-05
-1.59033924253738e-05
1.24626037699567e-05
-4.06833927522392e-05
-1.5950720416342e-05
-2.56421919047495e-05
-1.07820160433988e-05
-2.90230675592311e-06
-3.00171717887652e-05
-2.26438727361356e-05
-2.19688791920853e-05
-1.77639060361127e-05
-1.54342217826783e-05
-7.5297868891931e-06
7.04060190699445e-06
1.3446930653171e-05
-4.33134141291218e-06
3.3256681806171e-06
-2.50805484543462e-05
-4.38382564877126e-05
-1.54282978261587e-05
-2.52869960482791e-05
-1.91557117692464e-05
-2.96143434364502e-05
-2.55795407180065e-05
-8.04913826565617e-06
-3.18243992763208e-05
-2.96019969826208e-05
-3.4067839778226e-05
-2.0125340278136e-05
-1.98690326141212e-05
-3.97344424029768e-05
-2.8380435358945e-05
5.77552836793337e-06
-2.94719606365771e-05
-4.14060412160076e-05
-3.3280588737438e-05
-3.32492580245751e-05
-7.67775263523803e-06
-1.64971638280432e-05
-1.14188933626706e-05
-2.53587423546978e-05
-1.92718526065613e-05
-4.26978744965574e-05
-7.86660821152267e-06
-4.15162411253358e-05
-1.21995892101752e-05
-2.94870096486938e-05
-3.57172850284338e-05
-2.11905533156478e-05
-3.53005609828524e-05
-4.07434480872807e-07
-1.90761684920626e-05
-1.28515675366128e-05
-2.16612793689721e-05
-3.52208568099784e-05
-4.05082999376993e-05
-5.04245963686356e-05
-3.41536870215797e-05
-1.53850858302933e-05
-1.11843912138522e-05
-2.97981829351717e-05
-2.24803041470843e-05
-2.21332704308131e-05
-1.66667785218323e-05
-5.99227862171624e-06
-2.49939710689847e-05
-3.42784904727586e-05
-1.54411820043325e-05
-3.53823491034484e-05
-2.57915452048724e-05
-1.93716457281934e-05
-1.53259344952594e-07
-5.99363405346991e-06
-3.1942236484364e-06
-6.62528526611238e-06
-2.28960089673194e-06
-1.01994545601592e-05
9.31987306433068e-07
-1.82652462261567e-05
1.45636272631858e-06
-4.69473912181106e-06
-4.77027251433656e-05
-1.54138145504014e-05
1.61461942149043e-08
-1.36000977027402e-05
-7.06643651623365e-06
-4.25725470843145e-05
-1.61082803102445e-05
-3.94909766740676e-06
-4.85812944020226e-06
-1.74676013045762e-05
-1.74747262997972e-05
-1.12751237389418e-05
-9.68479970340627e-06
-2.19741432539668e-05
-1.58939240670678e-06
-2.46951785686354e-05
-1.88203815362554e-05
-2.09575329661302e-06
-3.99843617031927e-05
-2.82228282089385e-05
-3.20717975231406e-05
-4.07001407619488e-05
-2.29963592096266e-05
-1.85105804277786e-05
-2.04228929757948e-05
-4.02133582008516e-05
-1.52847682335724e-05
-1.12219930486839e-05
-9.51859983421984e-06
-2.27798936609027e-05
-2.41183581732862e-05
-2.34724823480771e-05
-1.48656154614622e-05
-4.04449858872528e-05
-3.772873175062e-05
-1.0245126417433e-05
-1.97836280023702e-05
-2.63488471654717e-05
-9.84303244669061e-06
-3.57737020981558e-05
-2.43092119464719e-05
-1.20990725592069e-05
-3.01254290196899e-05
-9.8337627850181e-06
-7.35310755983451e-06
-2.95645514669928e-05
-1.62166049406348e-05
-2.4421330793379e-05
-2.69727162725408e-05
-1.50700050470202e-05
-8.52755739926616e-06
-2.15122266369391e-05
-1.92528045695527e-05
-1.93846758430006e-05
-2.80083494896757e-05
8.72208352394709e-06
-2.31939343850694e-05
-1.75439560839557e-05
-2.37228160013843e-05
-2.00186907537791e-05
-3.56024552715864e-05
-2.92555168533871e-05
-7.44540721985773e-06
-1.54784283508707e-05
-1.05831377517886e-05
-7.11945742172575e-06
-2.4105883063802e-05
-1.73580676634971e-05
-2.99553122919466e-05
-4.1472742976603e-05
-1.21554376011936e-05
-1.58362932027614e-05
-3.81773406596644e-06
-2.18773602982015e-05
-4.17854894971261e-05
-2.01526529162801e-05
-6.94602911025649e-06
-3.12900836818461e-05
1.40329709766752e-05
-4.06228651577404e-06
-4.33449870453301e-06
-1.60542409355463e-05
-1.621123692634e-05
-2.9375534216116e-05
-2.5479328083692e-05
-1.6134519245178e-05
-3.32729451462287e-06
-3.95580594788479e-05
1.26770072223424e-06
-3.27420429918457e-05
-3.06358725747139e-05
-3.31838812920429e-05
-3.78449328721463e-05
-6.54496762446987e-06
-3.1542416691783e-05
-2.4084077481251e-05
-5.16173361764014e-06
-9.17700375789493e-06
-1.70538773865125e-05
-4.53417356752578e-05
-2.09776836650574e-05
-1.56543237876765e-05
-5.86132641557504e-06
-2.75954714016033e-05
-3.73988610316426e-05
-2.11927423170588e-05
-8.00348541519418e-06
-2.92869165670611e-05
-2.33965509750627e-05
-1.04282709735197e-05
-3.00475612024373e-05
9.15247064000477e-07
3.59938316520537e-06
-2.60886101809238e-05
-3.53453991901186e-05
-1.74832335359293e-05
-2.18541838403066e-05
1.92425430657145e-06
-1.90694004008638e-05
-3.30315951444936e-05
-3.93078889839957e-05
-1.67708737600889e-05
-2.63982627307621e-05
-2.96070857261216e-05
-2.16093680984619e-06
-6.64079817087546e-06
-1.42813181030749e-05
-1.80069626947262e-05
-2.62812117227094e-05
-4.687871343341e-05
-2.93864087502374e-05
-1.23885952802701e-05
-1.76916098930653e-05
7.47622728322553e-06
-1.82161697072012e-05
-6.67146766802945e-06
-1.94413250760245e-05
-4.57187785317785e-05
-2.97397094950696e-05
-3.01203181253647e-05
-1.16506524716776e-05
-2.85021092471576e-05
-2.71146668549062e-05
-1.47177241799518e-05
-1.07626630584521e-05
-1.08361750591938e-05
-1.89506915485649e-05
-3.49998201727991e-05
-3.59156842578848e-05
-2.43451082777565e-05
-2.83345898424368e-05
-2.41245023602328e-05
-1.47141410446023e-05
-5.83241727945189e-06
-2.80007701619194e-05
-1.42858955403577e-05
-2.36596925057781e-05
-2.73268515618666e-05
-2.1819217490337e-05
-1.33864092703528e-05
-2.4364369063681e-05
-1.52272232055052e-05
-1.32353933883518e-05
-3.81364701904527e-05
-9.52072122920654e-06
-1.52704095228838e-05
-2.05196713872413e-05
-1.37353136012468e-05
-3.36899499126921e-05
-2.71589054805003e-05
-5.96814537930101e-06
-3.67679380496563e-05
-3.29194693664456e-05
-3.17850935830692e-05
-4.18292401935485e-05
-1.53108214132846e-05
-1.03884672379628e-05
-2.3730788361001e-05
-2.07407659557726e-05
-2.59003056688651e-05
-5.1384079678351e-05
9.00081183850741e-07
-2.48902551097475e-05
-6.16133132793739e-06
-3.73656224855953e-05
-1.76861946657982e-05
-2.32495768761393e-05
-1.09380703721425e-05
-3.02115369883114e-05
-1.61086751246265e-05
1.00361308624072e-05
-1.4927453029785e-06
-4.41894449229149e-05
-2.83413210143853e-05
-3.16985266967371e-05
-3.48018343803988e-05
-2.94038478748619e-05
-2.09033622043487e-05
-2.08490532298694e-05
-3.6814653993996e-05
-2.84098553474535e-05
-9.55177063023318e-06
-1.84831825040613e-05
-2.59651589727536e-05
-2.3845433263046e-05
-3.34487524523189e-05
-4.26391213495254e-05
-3.30407292801112e-05
-9.04561191359324e-06
-3.14998215919977e-05
-9.27563091728306e-06
-2.55993444916163e-05
-1.03657771415591e-05
-3.31856130094876e-05
-2.99693411877765e-05
-2.56351729239355e-05
-1.86331145394829e-05
-2.88221122646328e-05
-2.67777953725518e-05
-5.53188153006844e-06
-2.63031445943897e-05
-1.27099027871479e-05
-1.52365567255246e-05
-2.28020237497553e-05
-4.02564110621244e-05
-1.63264884048192e-05
-2.30109275004341e-05
-1.43780525078635e-05
-5.46026730174289e-06
-2.42974300370139e-05
-2.13025087932605e-05
-1.50237314290691e-05
2.54139919934184e-06
-8.85143283716847e-06
1.20204930509819e-06
-1.11951316899543e-05
-3.99371548643423e-05
-3.49848072366355e-06
-1.90830809009615e-05
-1.36009784539707e-05
-3.04171558183642e-05
-7.22116397695455e-06
-2.42751048453046e-05
-4.39859176582165e-06
-5.41457359346633e-06
-1.72079284578885e-05
-2.72527971643793e-05
5.32889234377246e-06
-2.57174971691151e-05
-2.09822226637651e-05
-1.51482860648389e-05
-1.59568640770283e-05
-1.92199963868848e-05
-2.27478097182974e-05
-2.06685522073378e-05
-1.94080985723372e-05
-6.10627736495273e-06
3.73415939174899e-06
-1.65903946544933e-05
-4.24651733974034e-05
4.95734657177225e-06
-3.16770202214773e-05
-3.68489495888767e-05
-1.43907661633305e-05
-2.93943819130885e-05
-2.55265271408775e-05
-3.27961073863326e-05
-2.08533554200837e-05
-2.39624431589545e-05
-2.248757149716e-05
-1.55478373739104e-05
-8.43373948936578e-06
-1.54651245891219e-05
-7.48929037514713e-06
-3.61660110450436e-05
-3.01425484223828e-05
-2.60829628977427e-05
2.7243124863782e-06
-4.14359888044995e-05
-3.00657671369119e-05
-3.31865901851562e-05
-1.0732046343279e-05
-2.8982516648119e-05
-2.52662706682e-05
-2.51034929877763e-05
-2.45490044110513e-05
-3.21893962611678e-05
-2.27969643205767e-05
-1.61731522355608e-05
-2.01972164518924e-05
-2.16373220994376e-05
-2.77174851107603e-05
-2.50216050697031e-05
-1.2370483361434e-05
-3.96713536080218e-06
-3.35139710935861e-05
-2.24899963408319e-05
-3.54398608780505e-05
-1.16065769604158e-05
-3.46115638415097e-05
-2.09213755073219e-05
-2.51455430816094e-05
-2.20256709966977e-05
-2.04739193275974e-05
-2.83391660110061e-05
-1.88989677246824e-05
-8.65726339870711e-06
-1.24549625031535e-05
-3.76722071773826e-05
-3.18302331628009e-05
-4.29692379100213e-05
3.61536621440281e-06
-1.05941743915391e-05
-1.35421197218759e-05
-2.32584040769629e-05
-2.99723156823225e-05
-3.2059475323788e-05
-1.57146945634667e-05
-3.7822622497421e-05
-1.16801441196713e-05
-8.29525129803516e-06
-3.73580654229221e-05
-2.29194429258738e-05
-2.28957645456824e-05
-1.73218894281704e-05
-1.1990270508519e-05
-8.09306045682458e-07
-2.54728048879214e-05
-2.11056841260796e-05
-2.37816115370576e-05
-3.18676559172261e-05
-3.08301131674514e-05
-1.8119793696361e-05
-1.01583653564629e-05
-2.13588112332132e-05
2.80823342080163e-06
-1.25367220566389e-05
-2.7965276405697e-05
-6.08887853491604e-06
-3.62542164385702e-05
-1.79646829846333e-05
-3.18586782883273e-05
-7.19271570846514e-06
-1.02592173896531e-05
-3.34040619747888e-05
-2.15984819802537e-05
-1.5555642880407e-05
-1.90378781906569e-05
8.41223072415487e-08
-1.49778715811455e-05
-7.23720316289516e-06
-1.35981218702907e-05
-4.36434966901341e-05
-1.79838734306499e-05
-2.32898942128629e-05
-4.28953149299668e-05
-1.93470432493436e-05
-1.27135537257105e-05
-1.97370500477148e-05
-3.19636279345576e-05
-3.79533045728323e-05
-3.04298409320258e-05
-4.93877462993322e-05
-4.19121096723713e-05
-4.26182850078378e-05
-2.56978326239933e-05
-4.19841142411653e-05
7.28687530856087e-06
-2.07019796407649e-05
-2.89371737283267e-05
-3.42920939369157e-05
-5.3199183105948e-06
-3.19952410318096e-05
-2.3677357944602e-05
-2.6445467321645e-05
-4.05753570933836e-05
-3.52576847298018e-05
-1.91773777013394e-05
-1.64457678701044e-05
4.23158281238357e-06
-9.60081826130793e-06
-2.33788105338485e-05
-3.91468860246259e-05
-1.10356428355104e-05
-3.03063924135466e-05
-2.74781788149035e-05
-2.25066253817058e-05
-2.87389616961735e-05
-3.36005260496368e-05
-8.93345843640702e-06
-1.2355314749952e-05
-2.41390202879754e-05
-6.25136945202884e-06
-3.97935916903441e-05
-2.72474693962486e-05
-2.56314534184801e-05
-3.13799850623483e-05
-3.0540175320049e-05
-2.31856965684753e-05
-4.44264571231941e-05
-2.12430761664479e-05
7.04363097310581e-06
1.94759893274706e-06
-2.30371170800167e-05
-1.35282905376562e-05
-6.99617907448994e-06
-1.97487470755622e-05
-3.08396606296312e-05
-1.07696498514008e-05
-1.39831371254291e-05
-1.75041259017674e-05
-3.0299655581114e-05
-2.44563979304169e-05
-3.00128823062643e-05
-3.70388621771966e-05
-1.54003812638711e-05
-3.27660081766557e-05
-3.59594192122717e-05
-2.51365246128406e-05
-1.40511199272392e-05
-2.8973680342354e-05
-1.41488113428976e-05
-4.00782214332906e-05
-1.75054531198678e-05
-2.64386339840737e-05
-2.7381592571628e-05
-3.25169487864662e-07
-1.19654391280904e-05
-1.37427084891149e-05
-1.86615597193599e-05
-3.68737876835051e-05
-2.04166925595036e-05
-1.13659385936036e-05
-1.69198220457108e-05
-2.77266736058558e-05
-2.09875317910902e-05
-9.57496541722187e-06
-5.80395885520635e-06
-2.85261120946468e-05
-1.90200812174811e-07
-2.21620340176667e-05
-1.22153851643094e-05
-6.08056472571575e-06
-2.98804825058053e-05
-3.64412522720378e-05
-2.00532216620954e-05
-2.20280793353994e-06
-5.20113445118333e-05
-2.97654025802177e-05
-2.46710666291669e-05
-1.59218261190576e-05
-3.73410497879008e-05
-6.37457922597761e-06
-1.16739784027638e-05
-4.20203877390287e-05
-2.64647508084089e-05
-4.33124527431053e-05
-1.04531087372442e-05
-1.56872673421816e-05
-1.20896317737707e-05
-6.14734921267627e-06
-2.38143879536448e-05
-4.62772729937639e-05
7.25000331749672e-06
4.54006316265246e-06
-1.00470357673037e-05
-1.47851082510228e-06
-2.4059124343868e-05
-1.28002343752006e-05
-4.16283329030727e-05
-8.8989941591418e-06
-2.50782739746055e-06
-9.16094924084464e-06
3.92037758824185e-06
-2.08262334431626e-05
-2.60681998715529e-05
-4.2242999300296e-05
-3.68105795752314e-05
-2.37519950004756e-05
-4.98272523246499e-06
-2.06268392597827e-05
-1.60853517080349e-05
-1.55978437329259e-05
-4.24094737841058e-05
-8.69045069138617e-06
-2.21362610525345e-05
-3.29672804875725e-05
-2.42593913038591e-05
-7.64014478202968e-06
-4.15972154666564e-05
-1.11229969490484e-05
-2.85073293758487e-05
-2.95638658633213e-05
-3.63707017912703e-05
-3.42335994123278e-05
-2.21023012537266e-05
-9.32381651449323e-06
-3.82197407210469e-05
-2.53382644851729e-05
-1.93423290436507e-05
-2.2598701921611e-05
-2.79236534968755e-05
-1.74036926610229e-05
-1.1425681750296e-05
-2.97861112360691e-05
-2.01060182197927e-05
-1.3449241329065e-05
-3.81903891454095e-06
-4.46348314486253e-05
-4.63173101871039e-05
-2.36850812326753e-05
-2.28323908605431e-05
-5.36344306847938e-07
-1.83412045230338e-05
-2.88326347170255e-05
-4.72112657341149e-05
-3.14341164489333e-05
-1.09271950898169e-05
-4.85465238449087e-05
-2.77177547539035e-05
-1.77788388207644e-05
-3.36450466943957e-05
-1.27903370885753e-05
-3.43419067424754e-05
-3.66315061375561e-05
-2.11126092560188e-05
-4.03295028438953e-05
-2.00115561696219e-05
-1.23615694422992e-05
-1.04642108370165e-05
-1.96445049563469e-05
-2.83635858606088e-05
-3.08895696269981e-05
-3.03318275841645e-05
-4.08486085854037e-05
-2.74411410786563e-05
-3.18694143751118e-05
-3.38766969741427e-05
-4.57109555305986e-05
-6.91990025934915e-06
-2.24727571596971e-05
-3.95384989569292e-05
-2.98751925911005e-05
-8.1283046870479e-06
-2.92966927809307e-05
-1.91245383854467e-05
6.83251544387378e-06
7.32526112042992e-08
-1.10099033423906e-05
-1.05813785882661e-05
-1.13744364563929e-05
-1.47633995211092e-05
-1.96168899578224e-05
-4.42433173618028e-05
-3.48048838522777e-05
-6.97763050824246e-06
-1.02116238560077e-05
-3.55589833878536e-05
-1.10288718565341e-05
-2.21093560187636e-05
-2.82429767439009e-05
-2.74963220459749e-05
-9.37062295530587e-06
-5.16162298259583e-05
-4.74163176175026e-06
-3.9746885656876e-05
-3.01556793059156e-05
-2.74993192609875e-05
-2.53021334628904e-05
-1.00094862419338e-05
-2.39138892812993e-05
-2.52483801589045e-05
-3.01709888428935e-05
-9.18424653335264e-06
-1.55839889940578e-05
-7.92787258302061e-06
-1.84613759855962e-05
-4.89583195251828e-07
-1.74907463295261e-05
-9.64992762014553e-06
-5.85453546574646e-06
-2.8899712651917e-05
-3.21880806352395e-05
-3.0167342452419e-05
-2.15027475808489e-06
-3.32500534428463e-05
-2.8393618395207e-05
-7.88589715327932e-06
-3.21320844013915e-05
-3.02592209826557e-05
-1.67697881720947e-05
-2.98989363928432e-05
-5.76123132357823e-06
-5.70546002477634e-05
-2.22108996982219e-05
-4.72922123464859e-05
-2.46783976478543e-05
-3.24884749502916e-05
-3.88248716279657e-05
-3.71829173951689e-05
-1.19799379693381e-05
-3.46296253808842e-05
-4.24511542428817e-05
-3.04875366975405e-05
-4.93081088087956e-05
-2.21432718331461e-05
-1.24223877108913e-05
-1.27039766083923e-05
-2.28161322822574e-05
-2.92992824829923e-05
-1.1579935525655e-05
-4.83368985950264e-05
-7.66978494868104e-06
-2.22680775198479e-05
-1.54817786243593e-05
-1.50596651411325e-05
-2.70506926044175e-05
-2.65170524248934e-05
-1.80194876170897e-05
-1.02148071177049e-05
-2.52235620974961e-05
-2.79406744951379e-05
-3.44384623917997e-05
-7.10689699412036e-06
-2.46954784354312e-05
-2.41016713026747e-05
5.10319322669119e-06
-1.44348410014198e-05
-8.44344554179067e-06
-4.72460850351348e-05
-1.09843899529722e-05
-2.04122577033173e-05
7.50232337799109e-06
-2.81262616965152e-05
-2.26958102675199e-05
-2.19879765234775e-05
-3.20178551463854e-05
1.90112162697643e-05
-6.88777918338125e-06
-1.34111609631401e-05
-1.04659190686217e-05
-1.37404880137673e-05
-3.02258042055792e-05
-2.15606013322991e-05
-2.11253629860976e-05
-2.75560812977237e-05
-9.04961848132172e-06
-1.59097214903579e-05
-7.3110532433348e-06
-2.47613722546511e-05
-2.58010271568474e-05
-2.45279556395097e-05
-2.34622954874744e-05
7.64982859829854e-06
-2.48672502228525e-05
-4.10778497098418e-05
-2.04302098138527e-05
-2.31518401746376e-05
-4.72582261063181e-05
-3.70953832999962e-05
-3.44329202212594e-05
-2.48301251373609e-06
-1.8492985776372e-05
-4.57717003547425e-05
-2.97235874149743e-05
-3.76335822657662e-05
-2.99064891529812e-05
-3.49765294459738e-05
-1.05068603938917e-05
-2.49414085695578e-05
-3.943502164904e-05
-2.23842671464957e-05
-2.16156103704291e-05
-2.87319476776911e-05
-3.31156845265868e-05
-2.21768466123581e-05
-2.6084866234063e-05
-2.81665470976159e-05
-2.14642925288825e-05
-3.43792366646061e-05
-2.01007041420761e-05
-3.61399486699857e-05
-2.95617563263579e-05
-3.45347278745574e-05
-4.08831768978143e-05
-5.94948187669708e-06
-2.00102484760757e-05
-2.87340044952159e-05
-1.56592193346588e-05
-3.27025168589018e-05
-2.70973331862727e-05
-4.75291648041717e-05
-1.65357495204428e-05
-1.08819240323075e-05
-2.40737798753358e-05
-2.39653839509136e-05
-2.46911956168788e-05
-3.01622268902846e-05
-1.04981935946347e-06
-4.46823546763278e-06
-1.1240106339241e-05
-3.29804542674552e-05
-2.56882323359015e-05
-3.99543473775422e-06
-3.17580816751348e-05
-1.48001521666274e-05
-2.53406665410642e-05
-2.4954548228141e-05
5.3061026457378e-06
-2.55156351566872e-05
-3.35448087834567e-05
-2.90418068958037e-05
-9.59954382706623e-06
-3.54340468495826e-05
-2.41596470134135e-05
8.63642986753103e-06
-2.02329409312266e-05
-2.40456266101819e-05
-3.82298113580712e-05
-4.07735222409126e-05
-2.01741441711812e-05
-3.94500800274877e-05
-3.27174214950512e-05
-1.78519176438249e-05
-3.46360760080953e-05
-1.31291074019746e-05
-9.76451164714071e-06
-7.38620665264775e-06
-2.04001666753874e-05
-1.43428902025021e-05
-3.36383523892597e-06
-1.06387508931333e-05
-1.08030347969113e-05
-5.95832202159011e-06
-3.39258657173921e-05
-2.12485311120478e-05
-9.13540723835601e-06
-1.67362409639928e-05
-1.98047159736124e-05
-3.05286643810235e-05
-3.20467086830051e-05
-8.17815136345852e-06
-7.91386944876263e-06
-1.65995416823885e-05
-2.02563909085148e-05
-1.00210662263409e-05
-1.30364362023896e-05
-2.84987603327779e-05
-4.3315678836219e-05
-2.24291457756684e-05
-1.51986739410399e-05
-4.23082552717334e-05
-4.49766049413536e-05
-2.66099722416243e-05
-2.67931013327698e-05
-2.2674452454292e-05
-2.00507278765717e-05
-8.78409591492825e-06
-3.29648123235268e-05
-1.24579970700129e-05
7.78306292937543e-06
-2.46512916148264e-06
-2.09923914532281e-05
-3.7310585085103e-05
-4.55265854303467e-05
-2.55247206142784e-05
-3.72796623396884e-05
-8.41300671926692e-06
-1.02242858727621e-05
-2.47884678937772e-05
-2.22713490989592e-05
-1.92663390417024e-05
-1.50119588544468e-05
-1.61623588495036e-05
-2.41189816904174e-05
-2.62181407656605e-05
-2.31927814128172e-05
-3.86409682737712e-05
-2.67185431378142e-05
-1.04074338563692e-05
-2.17575677656569e-05
-3.02786934432824e-06
-4.55494989499676e-05
-2.51049102985454e-05
-2.53549969740707e-05
-3.1911202455487e-05
-2.21047933531081e-05
-2.44510887312316e-06
-1.78110356102134e-05
-3.31659607029736e-05
-2.53160450165921e-05
-3.01297350353233e-05
-2.57829245205037e-05
-2.35563358154898e-05
-3.27021969033819e-05
-2.01482853600523e-05
-2.01501231480514e-05
-2.59478561918725e-05
-6.37310212949943e-06
-2.73236653627231e-05
-5.84288980282434e-06
-1.33007389477764e-06
-1.46083993439885e-06
-1.84074727197795e-05
-1.63981881802981e-05
-2.16850633936912e-05
-3.98845757083154e-05
-9.85827013695414e-06
-1.96469259897277e-05
-2.0591979546315e-05
-7.58167777882018e-06
-1.61018970276791e-05
-2.21249384367506e-05
-1.43942421383711e-05
-9.10346039251371e-06
-2.11462167111825e-05
-1.44046534076627e-05
-1.50299894521626e-05
-1.69092239391677e-05
-2.00943855650934e-05
-2.14573979887485e-05
-2.22890998836151e-05
-2.11876804246061e-05
-2.82753968411292e-05
-2.3037814436202e-05
-1.50647424059201e-05
-3.62787755415901e-05
-2.20878419666471e-05
-2.83209961859656e-05
-1.23374697232327e-05
-2.17633056686818e-05
-3.71581774895912e-05
-8.82541685203097e-07
-6.57845168396575e-06
-2.26616057258087e-05
-3.35774936169607e-05
-2.29013142241021e-05
-2.14917228795587e-05
-2.55167992508048e-05
-4.26778731616957e-05
-4.47541312638618e-05
-4.89499656982184e-05
-1.76562575661493e-05
-1.80437051067878e-05
-5.75149394988642e-05
-1.59879192354835e-05
