# Supplementary material for: Research on computational propagation and identification of mine microseismic signals based on deep learning
Source: PLoS One. 2025 Oct 22;20(10):e0334641. doi: 10.1371/journal.pone.0334641 (PMC12543183; doi:10.1371/journal.pone.0334641)
Supplement: S10 Data — (ZIP) [file pone.0334641.s010.zip › 000101100001598.xlsx_0.txt_24.txt.txt]

-4.44457183019889e-06
-8.48859216224085e-06
-2.07191846142223e-05
-1.44043848102665e-05
-1.02749792474212e-05
-2.25337648732012e-05
-3.76243691015081e-05
-3.28033545733498e-05
-1.96359696325648e-05
6.89857443334308e-06
-2.48699588141695e-05
-2.18545103372681e-05
-2.40966106656129e-05
-2.24185146703185e-05
-2.97613763719548e-05
-4.10573283628767e-05
-2.89335447192907e-05
-1.78160097236779e-05
-3.42699965646291e-07
-5.31296523066586e-06
-2.57527564326262e-05
-2.02758488963123e-05
-2.95664779711853e-05
-3.29900173790592e-05
-1.36540215395416e-05
-5.22675945194862e-05
-2.56456022104794e-05
-2.93815306057243e-05
-3.22681624065329e-05
-3.75259703264837e-05
-9.11480439898666e-06
-1.34941237691752e-05
-3.04714755601784e-05
-2.3590631390989e-05
-3.84600463343199e-05
-5.19679182522932e-05
-3.01688632624396e-05
-2.21915280136774e-05
-2.12397499081756e-05
-4.06973002864147e-05
-3.01697946047502e-05
-4.51256150557741e-05
-2.99736550959127e-05
-2.45999861911008e-05
-1.41647804944475e-06
-3.95712401849298e-05
-2.62243481376918e-05
-1.35374812146055e-05
-2.90168788131667e-05
-1.2263170560159e-05
-1.3757770791466e-05
-1.58161824896695e-05
-1.4764157928607e-05
-2.9805413072146e-05
-4.48573307996449e-06
-4.43666150938646e-06
-2.11982921147225e-05
-1.93121164017873e-05
-1.47741260683924e-05
-8.91105567319153e-06
-2.73416180349905e-05
-1.16661368855349e-05
-2.42440088906934e-05
-1.48744425598801e-05
-6.50915530084268e-06
-6.95422756742556e-07
-1.85508815338113e-05
-3.32678530342583e-05
-2.168283362618e-05
-2.01318411374872e-05
-3.11953463451953e-05
-1.21918301846152e-05
-3.88590186209617e-05
-1.33589330202434e-05
-8.13466660025975e-06
-8.94376874906921e-06
-8.34006386272017e-06
-9.68267931288349e-06
-1.29013055276583e-05
-4.23307389613728e-05
-2.92245929494619e-05
-1.64021991030004e-05
-3.9124134807564e-05
-4.41407339171895e-05
-3.13243382813794e-05
3.12211958086333e-05
-1.87015587546452e-05
-2.51312249516052e-05
-2.4989277154118e-05
-2.09906929871579e-05
-1.53856497164114e-05
-1.05763812151789e-05
-2.17630072815067e-05
-1.39172924877417e-05
-2.93108749585018e-05
-2.16483929245059e-05
-1.43996446587639e-05
-2.20778136561373e-05
-1.35881386748302e-05
-3.65379941531012e-05
-1.64925285844412e-05
-2.72678816847781e-05
-7.91187365998046e-06
-3.33906674653716e-05
-2.39057469596558e-05
-1.6585267852775e-05
-1.84478066371643e-05
-4.01565401697175e-05
-3.11224167524428e-05
-4.68382304161653e-05
-7.17748448377596e-06
-1.29178531287596e-05
-4.37889032499821e-05
-2.55306075818493e-05
-2.97462026379389e-05
-3.82530048329287e-05
-1.91570517770855e-05
-1.66636595819958e-05
-1.73165262914379e-05
-3.40540033637275e-05
-3.11572684572407e-05
-2.25071421234234e-05
-3.04675286895723e-05
1.45638001607893e-06
-5.35677677902732e-05
-1.52383872510548e-05
-3.40710505858569e-05
-2.66651249927942e-05
-1.08997555727627e-07
-3.55572462629688e-05
-3.69245625968622e-05
-2.44928511170549e-05
-2.64507768445067e-05
-3.03337457657187e-05
-7.56429036005054e-06
-3.70851436052988e-05
-3.05399396282662e-05
-3.83697315256293e-05
-2.81147835073967e-05
-1.09286277125218e-05
-2.85792971206982e-05
-1.42790405985853e-05
-1.80253749023118e-05
-2.24389387688349e-05
-4.18682510213404e-05
-2.01253171789034e-05
-5.36570577655411e-06
-1.26934962774933e-05
-9.35039376021958e-08
-4.23479085595896e-06
-7.15848477293632e-06
-2.84931104258574e-05
-3.26254496982781e-05
7.38411228097464e-06
-1.49165684870884e-06
-1.11331898018138e-05
-6.81230394709087e-06
4.59550121874486e-06
-1.23854442461334e-05
-4.92241173749587e-05
-6.63187126084646e-06
-1.68405837938922e-05
-1.82739273172828e-05
-1.48631483919285e-05
-1.96078251219408e-05
-2.9851853749336e-05
-3.50791696558064e-05
-2.30216609935354e-05
-1.32713752045817e-05
-2.08714646857107e-05
-1.69436029970044e-05
-1.85462442812331e-05
-1.29405391961721e-05
-1.07125201483536e-05
-2.07524630916122e-05
-3.52148571468008e-05
-4.06255148383523e-05
-4.00956630015275e-05
-5.49783637375564e-05
-2.65887407467169e-05
-4.93570979003076e-06
-6.18139110619832e-06
-1.2489328669375e-05
-1.5848959508961e-05
-3.19842372621245e-05
-4.25978328342499e-05
-2.71380358310289e-05
-4.27285914787709e-05
-4.398316666754e-05
-1.84564789725211e-05
-1.48027374533878e-05
-3.41841388837307e-05
-2.85328231695777e-05
-4.07297811564584e-05
-3.44641676679098e-05
-5.79452125053932e-06
-7.51110344332219e-06
-3.47986923892446e-05
-4.02583902600641e-05
-3.48618386735575e-05
-4.52377883615457e-05
-2.30117310012309e-05
-2.48452832301032e-05
-4.05418292127066e-05
-2.53075304593713e-05
-4.37101721489296e-05
-2.84419761283421e-05
-2.64480079083806e-05
-5.44803994149661e-06
-2.05447907580306e-05
-4.2475837244193e-05
-5.77518887714065e-06
-1.45781045058786e-05
-3.06911270854311e-05
-3.12793000697733e-05
-3.29110041701193e-05
-3.45950898629414e-05
-2.95578219006101e-06
-7.38417383580774e-07
-1.67251840334466e-06
-2.42766616118687e-05
-4.69721378053053e-05
1.5578830347714e-05
-2.66385168363484e-05
-3.23506514382622e-05
-1.58787136021982e-05
-3.02380310518894e-05
-3.0073694360558e-05
-2.46401375331528e-05
-3.03250802212947e-05
-2.45774431517723e-05
-9.23383504740424e-06
-3.80662526068312e-05
-1.11274754255232e-05
-8.97492320236939e-06
-7.90615090108168e-07
-2.49473922498051e-05
-2.6670636509198e-05
-3.72904901583999e-05
2.39287442530996e-06
-3.47271102270333e-05
-1.44593697000044e-05
-2.15961132813053e-06
-8.28124220164238e-06
1.21123135276634e-07
-1.71313920550124e-05
-2.52849211622422e-05
-3.37106265606132e-05
-1.88002374624417e-05
-1.34500368903212e-05
-2.95673644478835e-05
-2.8396648028425e-05
-3.49942442052534e-05
-2.52284742189647e-05
1.03852272862461e-05
-4.13801940979079e-05
-2.71032658515289e-05
-4.82993099380236e-05
-4.18149742054143e-05
-6.65286245266611e-06
-7.14121331069757e-06
-3.59812801170127e-05
-1.37124164331845e-05
-2.51081590895688e-05
-1.84255393515371e-05
-7.38650956575118e-06
-2.14306429273515e-05
-2.9969138546257e-05
-1.50075862094945e-05
-8.59313703159012e-06
-1.51982266614095e-05
-4.35076818600202e-05
-5.27163274833933e-05
-3.49961863328936e-05
-2.23368527917938e-05
-2.39798830928253e-05
-1.76399582587324e-05
-4.16624227173626e-05
-2.20963186333583e-05
-4.39736963782616e-05
-1.24194887743886e-05
-1.25446571138765e-05
-1.20236577514807e-05
-2.86745984313177e-05
-4.72112993577287e-05
-1.47918418788827e-05
-3.72680946128818e-05
-2.76546087157675e-05
-1.38672583680413e-05
-1.56638634723877e-05
-3.27429340389218e-05
-2.64778014364563e-05
-4.11110361237546e-05
-3.8265688397784e-05
-2.171698115225e-05
-1.19812466768806e-05
-1.76460435827417e-05
-4.40758359509962e-05
-3.40031630753015e-05
-1.07371944054622e-05
-2.55115334112199e-05
-3.04481036699775e-05
-2.42173607482556e-05
-3.14948474153943e-05
-1.42966612292291e-05
-2.03685535776607e-05
-1.77993613668963e-06
4.62920658716646e-06
-7.08000346623825e-06
-9.08168368022051e-08
-2.49828205015589e-05
-1.83954567858451e-05
-2.51979772496395e-05
-7.65105589269812e-06
-2.89744952846838e-06
-3.11299553729678e-05
1.95153350715949e-06
1.08380579401023e-05
-1.44438734931852e-05
-1.91681799942066e-05
-1.30348339651069e-05
-4.42802953077345e-05
-3.55957399714232e-06
-9.02088445547411e-06
-1.76173284436422e-05
-2.34125871597295e-05
-3.22738731768187e-05
-2.03771077211706e-05
-3.64031781027283e-05
-2.29357674033636e-05
-2.50129713602329e-05
-1.63387364052903e-05
-5.12988462973999e-05
-1.91508339552266e-05
-3.64361387632942e-05
-2.43104279249153e-05
-2.89410239369959e-05
-1.73719204369304e-05
-4.5655425290843e-05
-2.66933141717146e-05
-8.88475138588017e-06
-2.82579550870396e-05
-2.45533611013209e-05
-1.07649433937276e-05
-8.80711687005536e-06
-3.19711075945534e-05
-3.26068612475223e-05
-2.27150308369366e-05
-2.30123606446076e-05
-2.07076406951776e-05
-1.61238175469016e-05
-4.42260987696106e-05
-3.71995021045286e-05
-1.79095436577379e-05
-2.26789564992249e-05
-7.67165112993097e-06
-4.53018396048987e-05
-3.83967153227865e-05
-4.11684752974248e-05
-2.85440392480863e-05
-1.99087614708102e-05
-4.93041688710348e-05
-1.50323470083582e-05
-4.71065101365811e-05
-4.56896835772372e-05
-2.16598738660685e-05
6.81266902579116e-06
-8.55627591605332e-06
-3.38967626864695e-05
-3.42196818923092e-05
-1.39694264934996e-05
-4.85530226329002e-07
-1.24777150449126e-05
-2.66865180828488e-06
-1.56353954641351e-05
3.68136145142328e-06
8.77145535683219e-07
-1.53436835938663e-05
-5.39599983847109e-06
-1.11651955049491e-05
-8.97638592527002e-06
-8.73933949261054e-06
1.79211676040596e-05
-3.68640667808474e-05
-7.75352461639936e-06
-1.69149383220085e-05
-1.08772273843456e-05
-3.06288752883154e-05
-2.08268521485656e-05
-2.96477162841243e-06
-4.62965285107157e-06
-2.5125752417003e-05
-5.78341924507712e-06
-3.22087427314303e-05
-3.11628920599945e-05
-1.32160361200488e-05
-1.02117972133794e-06
-2.25161382778344e-05
-2.74930823923247e-05
-2.4639523134575e-05
-2.67513891066799e-05
1.24299898240008e-05
-3.22818638668456e-05
-7.63061706606732e-06
-6.3078371081355e-06
-3.21295305057118e-05
-4.94012753317203e-05
-3.00979861055951e-05
7.40811127434838e-06
-3.23044081219474e-05
-1.08725762049155e-05
-6.97218659706665e-06
-1.43680345217047e-05
-2.93274981347119e-05
-3.02810116365074e-05
-1.41529304281449e-05
-6.30915647101088e-06
-3.60626039580112e-06
-5.48825732180525e-06
-3.23144449079088e-06
-2.91317626056368e-05
-8.2334851572257e-06
-8.12876273843955e-06
-1.8820110729098e-05
-3.08555002594641e-05
-1.85622614793791e-05
-2.08859571237483e-05
-4.26262579491166e-05
-3.93743802141327e-05
-3.26041705804898e-05
2.97875790894901e-06
-2.24212691991106e-05
-3.67296608569742e-06
-2.92218235544195e-05
-2.38102804498756e-05
-2.59505104111902e-05
-2.31251548278056e-05
-2.94434926184083e-05
-3.10225608611565e-05
-3.23365172772382e-05
-3.09787811880142e-05
-4.00403163213358e-05
-1.66732865708637e-06
-2.76206264576316e-05
-1.49085098272314e-05
-8.7955770923679e-06
-4.25560996323231e-05
-4.24129688850027e-05
-3.75412410582446e-05
-8.85968209238511e-06
-4.61291598511087e-06
-2.92162286857461e-05
-1.88518443370899e-05
-1.80091693742531e-05
-2.01413682663896e-05
-4.69082759136208e-05
-7.23150631890352e-06
-2.53315578887987e-05
-2.03296005149769e-05
-1.22066352037126e-05
-5.42676710466111e-05
-2.80033447659158e-05
-3.23122172895457e-06
-2.15157582643878e-05
-2.28143944082676e-05
-1.63824259727697e-05
-1.05693514959148e-05
-1.81852157563141e-05
-3.27058280752184e-05
-1.81865145506497e-05
3.62229935986291e-06
-3.49906733320746e-05
-1.35711698437737e-05
-1.90918208727376e-05
-2.02337742525001e-05
6.24379286853085e-06
-2.30780611790825e-05
-2.15883155461181e-05
-8.55210743730024e-06
-7.16364077711752e-06
-3.76120753826732e-05
-1.17936236823502e-05
-1.97036920828023e-05
-1.19924515035461e-05
-2.9967793220733e-05
-1.73689563522635e-05
-1.07530291945984e-05
-1.69402438180201e-05
-3.20976464498693e-05
-1.98322754908232e-05
-1.48250258627951e-05
-2.79231946476249e-05
-4.99655738128102e-05
1.99291326780902e-06
-1.54813409519931e-05
-1.16342756583697e-05
-1.92789394949042e-05
-4.39940541302763e-07
-2.03248175613596e-05
-5.15464565354987e-08
-2.24227263416437e-05
-2.1530071586696e-05
-3.43785165148298e-05
-2.29106326062153e-05
-1.54280946265726e-05
-2.95708681672214e-05
-2.10365442714418e-05
-2.35867497302736e-05
-1.64842449269629e-05
-2.86449740450973e-05
-2.55092866333463e-05
-1.30479975097131e-05
-1.47578865170997e-05
-3.78887423776663e-06
-1.95188875681047e-05
-4.49604745423818e-05
-3.44791589776366e-05
-1.14608254795296e-05
-2.2587252236086e-05
-3.34535507580238e-05
-1.97328267089556e-05
-1.78994339831395e-05
-4.26497198954785e-05
-3.52349310510629e-05
-3.72426320463144e-05
-1.55342854506455e-05
-5.42905711984361e-05
-3.4791191286379e-05
-4.14454385839376e-05
-3.0877452648105e-05
-8.63502089851618e-06
-2.41152115825009e-05
-2.20456309682836e-05
-1.89360680541184e-05
-1.58837242903538e-05
-2.50660822828453e-05
-6.34621287832331e-06
-5.13862258406242e-05
-4.27092956935023e-05
-2.04670636022252e-05
-2.0003418826413e-05
-5.46137998754649e-06
-1.03310193290149e-05
-2.27147129465284e-05
-1.84230742719925e-05
4.85515524571256e-06
3.40591415309507e-07
-1.71598028192101e-05
7.5210657917129e-06
-1.10080576140958e-05
-2.19503683351868e-05
-3.08591898011405e-06
-5.60433045963128e-06
-3.73418058825706e-05
-8.65182831766091e-06
-2.38624825200153e-05
-6.12645528599523e-06
-3.16039059450646e-05
-1.58628040836713e-05
-2.49539721729902e-05
-1.67520852975129e-05
1.43454087863108e-05
-5.34512483333449e-05
-3.4669264130783e-05
-1.66903413251728e-05
-3.20004645372429e-05
-3.80677144083286e-05
-1.86510627823584e-06
-4.00020731363292e-05
-2.27783260104208e-05
1.29736786500068e-06
-2.47323152490695e-05
-1.6516688492535e-05
-1.17292168015817e-05
-2.71876746098509e-05
-2.79183880831025e-05
-3.38702532073959e-05
-1.70099329217129e-05
-1.89137550947637e-05
-3.93892234382597e-05
-2.95788220559878e-05
-1.60233184940705e-05
-2.2213272289255e-05
-5.81846970261654e-06
-3.68414725809335e-05
-4.62407930714889e-06
-2.04600442907375e-05
-3.2297490371677e-05
-2.42266913986124e-05
-3.25836842433627e-05
-1.31653069806917e-05
-3.21967883444812e-05
-1.09308854688232e-05
-2.49577273272895e-05
-3.13565747403394e-05
-2.18932383682122e-05
-4.71606750970057e-05
-2.41111172483659e-05
-2.27178957408118e-05
-3.53951997016315e-05
-3.54400704994297e-05
-1.94690250188252e-05
-3.8141283520261e-05
-3.26277297699451e-05
-1.87729572354067e-05
-3.29032907115223e-05
5.32442299616011e-06
-3.00181157242191e-05
-5.55049618609147e-06
-1.2239614668255e-05
-1.56385870132027e-05
2.99108648196369e-06
-3.51138906654045e-05
-8.71668962325146e-06
-2.48506083694682e-05
-2.24613247145879e-05
-1.72080531563947e-05
-8.88306731634658e-06
-2.17209376046394e-05
-2.25898095352278e-05
-3.39993430628322e-05
-5.67586184143542e-06
-2.39491937903749e-05
-1.52256452906584e-05
-2.25098169295952e-05
-1.46284374326738e-05
9.59339285636931e-06
-1.0178928015885e-05
-1.88059428127019e-05
-2.46724434696397e-05
-1.76061532345788e-05
1.80320728019931e-06
-1.36629990345266e-05
3.77399183684594e-06
-3.20606141711113e-05
-2.89863583225232e-05
-1.41535423730365e-05
-7.87667328534575e-06
-1.54958400371721e-05
-1.56154149729416e-05
8.33238994001635e-07
-1.71865082992329e-05
-2.12572318116674e-05
-1.38221002105534e-05
-2.48595567197968e-05
-2.43053142594308e-05
-4.28045444509339e-06
-2.4600015091257e-06
-3.26534262636247e-05
-1.98161782627831e-05
-3.54905837276092e-05
-3.31809742439964e-05
6.83569550971337e-07
-2.59930266367271e-05
-1.96045038120357e-05
-3.39225236715153e-06
-1.86242045149127e-05
-1.09412912328528e-05
-3.38881549269651e-05
-1.02013669407988e-05
-2.52825370824775e-05
-2.15191744572786e-05
-1.51230780155334e-05
-8.69411676219499e-06
-2.55110486903731e-05
-2.14607049703708e-05
-2.77850794372559e-05
-3.9331902065405e-05
-1.85329059830885e-05
-3.46097200029002e-05
-2.21236379528349e-05
-2.82042069508645e-05
-3.13251020610144e-05
-1.7482634201539e-05
-1.22447096349212e-05
-1.93781382414326e-05
-1.32010308062602e-05
-5.92233657405574e-06
-2.2115715289437e-05
-2.23773867189745e-05
-2.03395393507404e-05
-7.72317599091347e-06
-2.0710583797614e-05
-1.80834468246601e-05
-9.18992474357852e-06
-3.64229777789877e-05
-1.58535811971283e-05
-2.38169829122717e-05
-1.94705469682081e-05
-4.13548377728876e-05
-5.01092538064772e-05
-2.53802723742157e-05
1.35289355995474e-06
-2.28847671750514e-05
-2.03913204025982e-05
-1.16500263388382e-05
-3.15829226115331e-05
-2.82249382076115e-05
-3.27510749779195e-05
-1.46980216246879e-05
-1.59748603266488e-05
-1.78230016798415e-05
-1.88253458882175e-05
-1.9556760282536e-05
-2.01471634018023e-05
-2.93609036852162e-05
-2.19870797718165e-05
-3.11521512234662e-05
-1.32406985189086e-05
-1.09681918426933e-05
-1.58653177836142e-05
-1.62703533013667e-05
-1.827161820737e-05
-1.33100166613389e-05
-1.87799475303833e-05
-6.42743893866019e-06
-3.91025914903848e-06
-2.25397289240574e-05
-1.95154680288832e-05
-2.44722347207888e-05
-2.89793925995655e-05
-2.53644287342421e-05
-2.72391936430079e-05
-3.22973556201762e-05
-1.77419719483455e-05
-3.3142836366709e-05
-1.16082288475382e-05
-7.70694041418829e-06
7.80216773621215e-06
-2.91219387000757e-05
-2.05948935393997e-05
-3.06267839304315e-05
-2.58345044085315e-05
-5.36646722155244e-06
1.63554067546639e-06
-3.20429235021616e-05
-7.34986359152169e-06
-9.26749383945871e-06
-1.98459997428495e-05
-2.16004048992503e-05
-2.3105937159618e-05
-4.2580144654214e-05
-3.72806730017207e-05
-1.41796797997828e-05
-6.51085114080391e-06
2.26062054813678e-06
-2.71079771827244e-05
-1.89688190467892e-05
-3.92651927300129e-05
-2.89774946708615e-05
-1.13800472555209e-05
-3.57969240381283e-05
-4.25438742910097e-05
-2.880604041022e-05
-3.13782118253863e-05
-3.25853252154488e-05
-1.99457412368232e-05
-2.74165764821869e-06
-9.56715643798405e-06
-1.3945577711984e-05
-4.20913875652313e-05
-4.51419923251727e-05
-2.58683127701847e-05
-2.07978693141072e-05
-1.9829281577242e-05
-2.7538350255695e-06
-5.83186380950895e-05
-2.87058686757713e-05
-1.24763566427276e-05
-1.90818825673251e-05
-4.21232103651543e-05
6.36825592266828e-06
-2.55325989534891e-05
-3.07996048867722e-05
-1.90505686601473e-05
-9.75138832712222e-06
-2.0375776624427e-05
5.31507552685083e-06
-2.04620103104683e-05
-2.604281351163e-05
-1.79601030902874e-05
-6.74679830047186e-06
-2.8987841653603e-05
-1.75513470118208e-05
-3.59455171653713e-05
-6.54362773005271e-06
-3.26655028824487e-05
-1.34563343006821e-05
-1.18225790225917e-05
-1.88762379823865e-06
5.96456200475263e-06
-1.78150369496167e-05
-1.92501357091121e-05
7.03143722798331e-06
-3.75380848190632e-05
-3.66929201720806e-05
-3.16268346129793e-05
-2.56649963931413e-05
4.65108287310358e-06
-3.16960317103179e-05
-1.0637578468998e-05
-2.58309669645538e-05
-3.52953235055632e-05
-3.89924232410328e-05
-1.54755295065403e-05
8.16753741441434e-07
-1.50594318584928e-05
-4.20213502269579e-05
-1.39750325741674e-05
-2.00914362416678e-05
1.52217585521102e-05
-2.33280378027059e-05
-3.72631899674395e-05
-2.45224349752967e-05
-1.89490671788025e-05
-1.91745427596107e-05
-2.74505494274239e-05
-4.82922552974611e-05
-1.54535186537592e-05
1.73759527813052e-06
-1.09690403466516e-05
-3.03633150294036e-05
-6.89802873569643e-06
-2.54890250102477e-05
-2.28939989565033e-05
2.84120768632354e-06
-1.16313952509142e-05
-3.64659230898447e-05
-4.14339407782268e-05
-2.11965561674813e-05
-2.80140545326213e-05
-2.62823175132071e-05
-1.43949051681786e-05
-2.44786184636453e-05
-2.44332294239519e-05
-2.82677888902504e-05
-3.63220705924081e-05
-1.84606088276973e-05
-1.10516478298197e-05
-3.51435675962284e-05
-3.63716209818812e-05
-3.87056851851044e-05
-1.81932128662574e-05
-2.04311594909588e-05
-4.21144006996634e-06
-2.54048824938749e-05
-6.74699820848961e-06
-3.17941621569567e-05
-2.03673574956256e-05
-2.10398224002679e-05
-9.51589449753594e-06
-1.47481158421933e-05
-1.76165594800342e-05
-1.96991281940949e-05
-1.88508378484334e-05
-3.90642017710349e-06
1.70278735121429e-06
-1.4213991085992e-05
-1.59596747245876e-05
-1.00308678212366e-05
-2.01712829609888e-05
1.6644374463057e-07
-1.11798267892941e-05
-3.52146632116591e-06
1.48090933867856e-05
-1.48294616040942e-06
-4.98136051678388e-05
-1.95818633737467e-05
7.60401117535945e-06
-1.22932726478191e-05
-6.72162382748571e-06
-3.12021220501496e-06
-2.7209422261396e-05
-1.55092781575639e-06
-3.3264269447922e-05
-4.25951663786844e-07
-5.34192916112064e-07
-2.32878389212445e-06
8.174664835566e-06
-1.69905922398635e-05
1.31265193857137e-05
-2.47733136351476e-05
-4.04943248660386e-06
-2.91000445487916e-05
-1.76251983972211e-06
-2.40509821094195e-05
-2.6066547450069e-05
-1.82179222984239e-05
1.12340130327956e-06
-3.12307732166275e-05
-3.05441075186456e-05
-2.0040977776233e-05
-2.44663748068186e-05
-5.19535228766012e-05
-7.8602431124967e-06
-1.01803007160527e-05
-4.17921522711409e-06
-3.0660412969733e-05
-3.60106671767873e-05
-1.24032435080149e-05
-2.73705791020047e-05
-3.47646807559119e-06
-3.46556760353739e-05
-3.19400032974872e-05
-3.01836247890267e-05
-3.17747201801721e-05
-3.54183405302236e-05
-9.35997260814066e-06
-3.49540498568397e-05
-3.22594053401055e-05
-4.06019026859165e-05
-3.64918092879812e-05
-4.40019647033818e-05
-2.38656593522046e-05
-1.79447407107374e-05
-2.50173811745699e-05
-4.66336034700049e-05
-3.90134136655871e-05
-1.86272808024782e-05
-3.91806762134666e-05
-3.41659179597497e-05
-2.03357396194652e-06
-1.85013919941015e-05
-2.29366452045529e-05
-3.07048750308763e-05
-2.63743836879797e-05
-3.95555833608222e-05
-1.77647424413261e-05
-1.93390284008853e-05
-2.77624198115894e-05
-2.18437877718269e-05
-3.21074845485845e-05
-3.9685889016296e-05
-2.05017560750253e-05
-2.63876383100619e-05
-1.20131368579417e-05
-2.26843569834533e-05
-3.43138227303213e-05
-2.03270447922089e-05
-4.05859197899998e-05
-4.03649285364883e-05
-2.17922413240564e-05
-2.19037365794149e-05
-1.72313519282299e-05
1.18878136810581e-05
-1.50523026724316e-05
-8.35004067523185e-06
-1.21895170520243e-05
-3.55558158835919e-05
-9.14456754897971e-06
4.14479701837811e-06
-1.70739942667225e-05
-2.30188852557338e-05
-1.66808337055726e-05
-2.28732679159594e-05
-1.66113799904677e-05
-1.95634166265033e-05
-1.84913940593845e-05
-9.46750377943894e-06
4.2444996483369e-06
-4.86332825562667e-05
-1.85105338695654e-05
-4.10419879442251e-05
-2.42765963241264e-05
-1.12178201961651e-05
-2.27261445836663e-05
-3.21444159122445e-05
9.51403230787125e-06
-2.43507293978631e-05
-1.88461295643583e-05
-3.96192746700235e-06
2.65614728556736e-06
-1.35146983515115e-05
-1.7306272807716e-05
-1.57077719747886e-05
-2.52046345365365e-05
-1.76318402646536e-05
-1.52717530991641e-05
-6.42191463715214e-06
-3.16762632065289e-05
-4.54947875473785e-06
-2.27539571456667e-05
-8.29320564441317e-06
6.93104885661444e-06
-3.24635394776179e-05
-3.74658801984692e-05
-5.4026444772821e-06
-4.09975854685611e-05
-3.03334752902526e-05
8.55097145745325e-06
-2.25656183515808e-05
-3.26436517388172e-05
-1.13494861394614e-05
-1.85062721334537e-05
-5.04108352813603e-05
-3.03566225635589e-06
-2.79556802542421e-05
-2.48300820390501e-05
-2.536880493887e-05
-3.70486298447282e-05
-2.89308705722989e-05
-9.87423227613276e-06
-3.79941684300518e-05
-3.23852199754811e-05
-4.30831966703636e-06
-2.18796220677904e-05
-4.71540870939623e-05
-1.2876362408161e-05
1.07667543914123e-05
-2.54437777192263e-06
-4.01081106172073e-05
4.0572268121309e-06
-7.93408454969581e-06
-2.60435070822183e-05
-2.62566082555295e-05
-8.39768261545853e-06
-2.24157922815717e-05
-2.14571010151749e-05
-1.93036470440246e-05
-2.87191669688252e-06
-3.24734216526305e-05
-1.76268632222578e-06
-1.98828932171029e-05
7.95154125111459e-06
-7.94423505487954e-06
-1.37395218027207e-05
-2.67682995448817e-05
-3.22210298406571e-05
6.71914567482298e-06
-2.69474215175637e-05
-2.37481296738317e-05
-3.6684356410794e-07
-2.33015119195713e-05
-2.88903788682519e-05
-1.82138353087584e-05
-1.95973181992802e-05
-8.86735826553646e-06
7.36626897885808e-06
-1.4206885086009e-05
-1.66460674603208e-05
-3.53661865089559e-05
-1.50436716775834e-05
-2.13860934234759e-05
-1.26028552669061e-05
-2.13327211562701e-05
-7.91114632497252e-06
-8.43664953873271e-06
-1.22594849127855e-05
-2.94935095931975e-05
-3.91521473752883e-05
-2.06008884791199e-05
-4.41327731596486e-06
-2.29191389731436e-05
-4.22521135502226e-05
-4.38065685161616e-05
-3.18312556284186e-05
-2.51647277322339e-05
-4.40185182774984e-05
-1.71802599911053e-05
-1.34316682681961e-05
-3.83477483784782e-05
-1.25940126138597e-05
-1.81208484166666e-05
-3.42472823750283e-05
-2.6157195002063e-05
-4.50543574976591e-05
-8.5237497759365e-06
-1.75483540028754e-05
-5.37851474478793e-05
-1.62673721315596e-05
-4.38251374191953e-05
-1.8175510965085e-05
-4.24781430830065e-05
-3.38022163947348e-05
-3.59765037953407e-05
-2.65426905650512e-05
-2.64768283386754e-05
-2.04663362062524e-05
-1.82716746706215e-05
-3.06313680490863e-05
-3.48781555590136e-06
-2.44929450657828e-05
-3.48031382377988e-05
-1.21905933383696e-05
-2.73874216886588e-05
-2.83575408144984e-05
-2.45854884412515e-05
-1.57012755199929e-05
-6.94179251873011e-06
-3.12000786429001e-05
-3.78690216876788e-05
-1.99493613770275e-05
-2.11914737341307e-05
-4.73282177834318e-05
-1.31527794264542e-05
-2.97485586051403e-05
-2.23259215935055e-05
-3.76982531268042e-05
-2.52204551463134e-05
-3.21285827986522e-05
-1.57972808527375e-05
2.81322670829596e-07
-2.11212453874262e-05
-4.92685335577672e-05
-1.97778331789769e-05
-2.04446176582284e-05
-1.5520072039679e-05
-1.64688353720033e-05
-1.28531381243354e-05
-4.75892759900299e-06
-2.01603326838164e-05
-1.29955731713567e-06
-1.57837094172386e-05
-2.55188956411456e-05
-1.36685713609966e-05
-2.15967716476426e-05
-2.60980544753826e-05
-7.97904914533031e-06
-3.79050991284865e-05
-1.38200517970699e-05
1.77623794033533e-06
-2.81979074112643e-05
-1.66996855073376e-05
-3.72479858394326e-05
-2.60604960516452e-05
-1.08085649239581e-05
-1.37422605195473e-05
-2.23324320057479e-05
-2.04933670495025e-05
-4.96734738720283e-05
-1.73942012149261e-05
-1.87837248642493e-05
-6.69624224558055e-06
-8.75576369650279e-06
2.81467666340598e-06
-2.35466338584907e-05
-3.4018264076222e-05
-3.36873526148057e-05
-1.79711783764505e-05
-1.58939119789393e-05
-2.53778156490377e-05
-6.67540309053096e-06
-5.18220706997207e-06
-1.34589194505481e-05
-1.31873511680301e-05
-2.19859524645599e-05
-4.19060123073777e-05
-2.20067751641011e-05
-2.43464030931064e-05
-3.24383013230701e-05
-3.14045765179169e-05
-1.01198719788899e-05
-4.43470192498904e-05
-5.71094162010504e-06
-3.06193356370395e-06
-1.86473159738233e-05
-3.02723608988045e-05
-1.16330077488974e-05
-1.0512813717558e-05
-2.60006733483789e-05
-1.21410820980597e-05
-1.71326352226899e-05
-3.03102077371247e-05
-2.44783726606192e-05
-2.60817809728827e-05
-4.10224334145362e-05
-3.16670288997543e-05
-1.87789537317802e-05
-6.44296072704828e-06
-1.50434161933999e-05
-1.16885757098139e-05
-2.01551109196375e-05
-3.41662828757775e-05
-1.6432337770501e-05
-2.06415987570523e-05
-4.08538951781312e-05
-1.87684758209342e-05
-9.88630690690867e-06
-5.32228510245205e-06
-2.42719379349735e-05
-2.66135596523746e-05
-2.36580265573148e-05
-1.5307698231789e-05
-1.28896761198701e-05
-2.02097255451687e-05
-1.51636200859542e-05
-1.0624320834042e-05
-2.63356451233226e-05
-1.70458369968387e-05
2.32936060279862e-05
-1.09457024739704e-05
-3.32272290788408e-05
-2.04273820243007e-05
-3.34428878486022e-05
-2.80181045713439e-05
-1.08323008935105e-05
-4.92605640018993e-06
-1.75616516719918e-06
-4.93909517625127e-06
4.20365387576452e-06
-1.84177027237061e-05
-2.85332189852971e-05
-2.5511472193054e-05
-2.79513526518507e-05
-1.80933511141204e-05
-3.43975813331805e-05
-2.73657645751229e-05
-9.00009728561429e-06
-2.8374918152745e-05
1.31841091251096e-06
-2.92647914274639e-05
-1.99359323004006e-05
-1.10617758729657e-05
-3.5201719997459e-05
-5.31764836604941e-06
-1.90048185337998e-05
-1.47095496350337e-05
-1.47338524397496e-05
-3.55388026181218e-05
-2.65948520667753e-05
-1.4323603690814e-05
-3.79348124537833e-06
-2.03024970302886e-05
-4.73217631422544e-05
-3.59123461632453e-05
-3.7564051168675e-05
-2.63143514717631e-05
-4.86776083907471e-05
-1.78744631280521e-05
-5.43993921884941e-05
-3.43381926519077e-05
-4.2022347712005e-05
-3.74482707385611e-05
-2.90226399310909e-06
-1.64643942211289e-05
-1.05577253040144e-05
-6.23055723033165e-05
-4.73891014309382e-06
-2.79290644056264e-05
-2.1829940798138e-05
-4.29232779125195e-05
-2.30552495145316e-05
-1.52117827770676e-05
-4.21478362709642e-05
-3.38035150906883e-05
-2.9212258980813e-05
-1.62547711539901e-06
-3.94645783332381e-05
-3.17737292020611e-05
-1.880021444703e-05
-2.1926266124597e-05
-4.14233443170539e-05
-4.13928016104311e-05
-2.79585541956365e-05
-2.70127302982427e-05
-1.94708673083994e-05
-4.90252142788966e-05
-3.25359194727326e-05
8.07237547656544e-07
-4.46079955830961e-06
-3.58152066519423e-05
-2.59448612150359e-05
-3.22028455226046e-05
-2.56016101374683e-05
-1.25833976493496e-05
-1.56328267419862e-05
-1.55498544710056e-05
2.84835785042502e-05
1.99630636061179e-05
-3.27054647120643e-05
-2.82673924457871e-05
-8.19449276068451e-06
-2.73419913325205e-05
-8.68741805685331e-06
-2.18809993503742e-05
-3.14138083505021e-05
-1.27274706639194e-05
-5.24200315197876e-06
-1.07105416290761e-05
-1.11908514247801e-06
-1.18358220542115e-05
-1.05829135249236e-05
-4.85935665632277e-05
-3.69606597984977e-05
-3.53403255896238e-06
-1.9912514997987e-05
-1.68175347146652e-05
-2.41545099260617e-05
-1.15810019987166e-05
-8.65833357601962e-06
-3.30226055315053e-05
-1.90116489777608e-05
-3.33258532932134e-05
-1.74532146260687e-05
9.792459247431e-06
-4.75097672753007e-06
-3.40758848932704e-05
-6.92148296006404e-06
-6.18262401268156e-06
7.17566544862895e-06
-9.15085403135637e-06
-3.24106905095384e-05
-2.41915854730216e-05
-2.14031445568759e-05
-4.10761374537085e-05
-4.23141514840274e-05
-2.12087346203763e-05
-1.1816423716518e-05
-3.64948872530383e-05
-1.58965293983494e-05
-4.18090763035563e-05
-3.18021201417467e-05
-1.63267406355163e-05
-2.8619303963071e-05
-1.1931233987707e-05
-2.65342705750299e-05
-2.88751468814882e-05
-4.33299231257379e-05
-3.72576831873211e-05
-2.72679012141791e-05
-2.44043311849494e-05
-3.02609496576082e-05
-2.72493398725183e-05
-1.11345908796381e-05
-4.73470352232526e-05
-2.15105004716998e-05
-3.50301467246263e-05
-1.9438822574087e-05
-2.49885469697596e-05
-3.96508160777762e-05
4.81776750473181e-06
-1.14899456279077e-05
-4.36756174032789e-05
-2.10028416540963e-05
-8.07708136617751e-06
-8.95332182249955e-06
-1.99157005831033e-05
-7.24453399636535e-06
-2.89225981532118e-05
-1.90804563493164e-05
-2.54769271023897e-05
-1.67883126690644e-05
-2.40695426902082e-05
-4.65072146154239e-05
-2.56330878458375e-05
-2.49664457748968e-07
-2.04009220724757e-05
-1.50997145632483e-05
-1.00700891997454e-05
-2.50575405723348e-05
-3.89917125571961e-05
-2.69031625193935e-05
-2.23210158645875e-05
-2.12163334994468e-05
-1.57251160585515e-05
-3.30304833954274e-05
-2.0087065659e-05
-2.18437805278908e-05
-4.23557454173937e-06
3.23582475511336e-08
7.82572233344525e-06
-8.84275525464088e-06
-1.92743154493734e-05
-2.60345672457128e-05
-1.49905154346349e-05
-3.6281498158793e-05
-2.02290636404074e-05
-2.35636356003364e-05
-1.94566754211154e-05
-1.12370086194999e-05
-6.18332696978579e-06
-2.50172543731581e-05
-1.86900706520908e-05
-2.53044213674339e-05
-2.88325075626546e-05
2.12766027057601e-06
-4.44076536655559e-05
-2.34467797763677e-05
-1.58411725451424e-05
9.2333035826359e-06
-2.4896253296432e-05
-1.72978490429189e-05
-2.26746036860996e-05
-2.42990420479897e-05
-3.64675321992209e-05
-2.81427782980793e-05
-2.10595253762341e-05
-1.90028509251971e-05
-1.08210000327927e-05
-1.43674716291446e-06
-2.45927936326459e-05
-1.03491370655142e-05
-4.15316665086545e-05
-3.56980254618178e-05
-2.64750517042822e-05
-3.35096337748267e-05
-2.55649440458687e-05
-2.51696280015892e-05
-1.41301001878035e-05
-2.30196293074859e-05
-1.41110541899889e-05
2.02212877980856e-06
-3.0857365843558e-05
-3.71091964468486e-05
-9.62347893058685e-06
-3.58024747996985e-05
-3.6123755096678e-05
-1.67300878914959e-05
-1.17548172909623e-05
-3.29194370630325e-05
-6.86543045383448e-06
-1.59123136721488e-05
-3.74823234324367e-05
-1.67542380548072e-05
4.4956476457339e-06
-1.6170008788207e-05
-1.3320718638965e-05
-1.89057806107056e-05
-1.93939300743521e-05
-1.90465015168587e-05
-2.42738421536375e-05
-2.21392807922722e-05
-7.29970890785945e-06
2.95812945608075e-06
-2.54204169067032e-05
-1.50186642645815e-05
-1.25476746529373e-05
1.5510001347581e-06
-2.49995139066847e-05
-2.10789859013048e-05
-2.11222799096628e-05
-2.5920552772553e-05
-8.82399949956209e-06
-3.65507954358047e-05
-2.39213149778491e-05
2.47963688956947e-06
-4.72886087139679e-06
-3.47629290039701e-05
-9.10973170054403e-06
-2.34968363589664e-05
-7.80755860079051e-06
-1.33353864604127e-05
-2.5597396922344e-06
-2.74161920473032e-06
-1.79990332385304e-05
-2.01363351523927e-05
-6.97934526408013e-06
-8.62963424325932e-06
-1.97105209452581e-05
-2.00543031744236e-05
-9.91893197934724e-06
-1.77928638206943e-05
-6.4128370171052e-06
-1.87109000898532e-05
-2.11888842758762e-05
1.00456231835826e-05
-1.95578297056883e-05
-4.10863957256699e-05
-3.34737477743976e-05
-4.55050550811146e-05
2.41289376135737e-06
-2.0341870452153e-05
-2.38267931154469e-05
-2.18163515418442e-06
-4.02554477543544e-05
-1.18882184698077e-05
-1.83626087900638e-05
-2.80561944239478e-05
-2.10273716333936e-05
-2.29657193678657e-05
-3.28302250793677e-05
-2.99025602820076e-05
-3.48331835799882e-05
-2.58375098920783e-05
-1.92638135673013e-05
-1.72755426765206e-05
-3.12573051362666e-05
-2.01324481652868e-05
-1.04830105141175e-05
-5.21567568227975e-05
-1.54841652662254e-06
-1.4655050483704e-05
-2.24074890578681e-05
-3.61861631230781e-05
-2.47268913364436e-05
-3.58438197773636e-05
-3.54910812811791e-05
-4.32465268944417e-05
-9.52464544323081e-06
-5.00324475993418e-05
-3.03208020658345e-05
-2.37979311488349e-05
-3.32045807474444e-05
-3.20846044354318e-06
-2.77555060052301e-05
-2.79249084612936e-05
-5.95906440612503e-05
-3.9945894837106e-05
-1.42723261259335e-05
-1.71885240909148e-05
-3.46020074030444e-05
-2.74243012656357e-05
-1.69637975467828e-05
-1.65940583678237e-05
-1.08222214011983e-05
-2.76400097009736e-05
-2.68917771870738e-05
4.98448454812338e-06
-4.43862463806459e-06
-2.38133578242571e-05
-1.48022230572056e-05
-2.45180763904862e-05
-1.55988956911918e-05
-8.26375082010942e-06
-3.39325539957744e-06
-2.23116045902415e-05
-7.8506574880023e-06
-9.97472791634019e-06
-3.70161322525571e-05
-1.32127248283317e-05
-2.44168121678588e-05
-2.33557502574335e-05
-2.89969599765529e-05
1.12206744063967e-05
-5.48972411850451e-06
-1.68989031936541e-05
-2.01785525623167e-05
-2.89531148166035e-05
-3.34646317084755e-05
-1.55693575870821e-05
1.95057525616115e-05
-7.31455762419753e-06
-6.93449303659548e-06
-6.32481040756159e-06
-1.31320849880382e-05
-1.33017625125114e-05
-4.08042237432493e-05
-6.28554828369889e-06
-1.40812742530872e-05
-2.42114271219988e-05
-2.68903162057802e-05
-5.41506058211893e-05
-8.65670956969934e-06
-2.89274394622944e-05
-1.98724215550557e-05
-2.72913467702175e-05
-2.4792786503616e-05
-2.48459213597386e-05
-3.68239603925277e-05
-2.35376480804915e-05
-2.85925904588707e-05
-4.0407100982649e-05
-4.14297570111474e-05
-1.12983160667785e-05
-2.37061966807628e-05
-5.41637050667337e-05
-3.66221076425259e-05
-2.83470936792667e-05
-3.83907190248531e-05
-3.08644538448923e-05
-2.96967701804312e-05
-1.95222380651621e-05
-1.56503610849238e-05
-2.47119556252623e-05
-1.92924777823174e-05
-8.25019409533625e-06
-2.8604989694627e-05
-3.66040725685241e-05
-1.86331930215281e-05
-2.14026063310646e-05
-3.6558293112341e-07
2.7941266756623e-06
-3.16697819332831e-06
-1.30013319930825e-05
-1.02833729113749e-06
-1.54444412940153e-05
-3.35278633976358e-05
-2.74084937724548e-05
-3.0533008229146e-05
-2.70832808310994e-05
-1.48067143197569e-05
-1.19354977005386e-06
-3.55321004461428e-05
-2.99596392539801e-06
-1.94952441188028e-05
-6.33697176289628e-06
-2.71028414122127e-05
-1.66762043207262e-05
-1.10536979979005e-05
-7.76477730354146e-06
2.46940187484632e-05
-2.32203892288658e-05
-1.7480410537239e-05
2.14293446108251e-05
-1.69137684814616e-05
-2.40837450076e-05
-1.32213572356622e-05
-1.77325654649844e-05
-2.59936109425556e-07
-5.36366302985037e-06
-2.0739212506113e-05
-1.61224986221101e-05
-2.16696187814065e-05
-5.64305790321907e-07
-2.71564266266516e-05
-9.63317884658996e-06
-3.15568680378342e-05
-2.23805480326037e-05
-3.52181933084379e-05
-1.5900568780968e-05
-3.65272572611345e-06
-1.95007022064647e-05
-1.03030638275513e-05
-2.81782010347858e-05
-3.89375039947878e-05
-1.7177293871405e-06
-2.41945368857366e-05
-9.50094367247669e-06
-2.16444442845558e-05
-2.28177037705621e-05
-2.34372405571391e-05
-4.91355305650359e-06
-5.22019613228983e-06
-4.76616679646498e-05
-2.14744975339848e-05
-2.39282854419746e-05
-1.64187476460418e-05
-3.75936493431332e-05
-2.62129513909092e-05
-2.48429037687383e-05
-8.59083447496021e-06
-3.01399117011728e-05
-3.53387632033346e-05
-1.45836860608197e-06
-1.07919903858684e-05
-2.45438018702715e-05
-3.17454019804167e-05
-2.16657917496081e-05
-4.18098558789136e-05
-3.01673182937195e-05
-3.2713956088332e-05
-3.28564295592039e-05
-3.27241312947806e-05
-2.8046031471858e-05
-1.02670160335507e-05
-3.87199675224143e-05
-3.35952175824946e-05
-3.1273551038846e-05
-4.76360183011194e-05
-1.06567643922399e-05
-1.83255560137178e-05
-2.85487478100858e-05
-2.35900963121271e-05
-2.88558526582587e-05
-1.68466819634034e-05
-2.19279004728187e-05
-2.49322556273986e-05
-3.1229885971383e-05
-2.03148265850441e-05
-1.55971548164542e-06
1.11109576809559e-05
-4.08762099131637e-05
-1.30941450693656e-05
-3.3797350986295e-05
-3.48990788168606e-05
-3.05689100844277e-05
-1.91741329127524e-05
-3.17808618189874e-05
-2.0730099473734e-05
-3.07946176628358e-05
-9.68279361629819e-06
-4.46067786531166e-06
-5.08710533755318e-06
1.00194913797189e-05
-1.70230427617631e-05
-3.68890077573321e-06
-2.17484725009403e-05
6.09531677648158e-06
-5.34035061830392e-06
-1.88114398084677e-05
-2.08490161638887e-05
-1.03863538998867e-05
-6.00582700149005e-06
-3.2395868470757e-05
-2.5497106910666e-05
-3.47418735674004e-05
-2.58787149510438e-06
-1.97012709008738e-05
-2.5153502632393e-05
-1.49471474724366e-05
6.51923236360017e-07
-2.44831746018322e-05
-1.58463197606493e-05
-3.1321018482141e-05
8.48628081875244e-07
-2.07535741298447e-05
1.20265026406514e-05
-2.39077456534429e-05
-5.04431855285396e-06
-1.53893907501579e-05
-2.51692779107982e-05
-3.71205859398228e-05
-1.59034086122159e-05
-1.53458521954376e-05
-2.50868561354142e-05
-2.98955888458783e-05
-3.89805721980492e-05
-9.48438689612708e-06
-4.10651384731583e-05
-1.91210592489111e-05
-2.7233626008133e-05
-1.6731054956437e-05
-2.21549287885016e-05
-2.19226523835629e-05
-1.68441006167386e-05
-2.05578746804055e-05
-1.9535491308359e-05
-1.91507889589328e-05
-2.29955245638066e-05
-2.7189597880055e-05
-1.55150793149304e-05
-1.53221859144452e-05
-3.78373898464061e-05
-3.38441148277824e-05
-3.87826961942215e-06
-2.71965512940784e-05
-4.86920074109765e-05
-1.8611841088035e-05
-1.47051368663735e-05
-6.43444337912844e-06
-7.24749929620022e-06
-3.62144366683381e-05
8.6633350693181e-07
-3.46181435741311e-05
-5.51755133525277e-06
-7.44118531108401e-06
-3.34301254245648e-05
-2.57490938136084e-05
-1.26262417726085e-05
-4.20369235406129e-05
-1.42760168919826e-05
-1.41988811211444e-05
-1.21490107030332e-05
-2.73805431031241e-05
-1.83260472047219e-05
-2.18980888709002e-05
-2.60560508769092e-05
-1.764285662216e-05
-3.2031075336348e-06
-2.81276165738925e-05
-6.87400832776478e-06
7.66641361216944e-06
-1.77753993490907e-05
-2.27647327847484e-05
-1.96785011381079e-05
-8.20681129359143e-06
-1.92423357983988e-05
-2.78857213912029e-05
-4.51730845096213e-06
5.19761592869888e-06
2.46968730119227e-05
-2.79635655336086e-05
-1.40512687657259e-05
-1.25042210044584e-05
-4.61132854540445e-05
-1.66822240024683e-05
-2.17048416098823e-05
-2.24398381894853e-05
-1.4478172295355e-05
-1.28346295373642e-05
-1.00521309896052e-05
-2.67038382236676e-05
-2.50953850016337e-06
-1.36955312203213e-05
-4.54834031737271e-05
-1.28218597577312e-05
-2.47594951725807e-05
-1.01426922803246e-05
-1.19699866928478e-05
-8.20174694857169e-06
-7.1678523406099e-06
-3.00559123821768e-05
-3.16551055926315e-05
-3.77303244304125e-05
-3.54495293415892e-05
-3.51924187463292e-05
-4.26991002973507e-05
-6.09818547514788e-06
-4.8755870299256e-06
-4.47561209385853e-05
-5.4791382878414e-06
-1.98893194640673e-05
-1.33893728342737e-05
-1.99834775307573e-05
-3.38767689934576e-05
-1.97397941464064e-05
-2.09184720189507e-05
-1.45367077054276e-05
-3.92922589168309e-05
-8.48544283272844e-06
-6.50044845680776e-06
-3.37073761744634e-05
-2.15465846305114e-05
-3.7440034655589e-05
-2.49316643582423e-05
-1.67400954722899e-06
-2.32440352376398e-05
-2.7622004622254e-05
-3.54010999176246e-05
-1.12893057800822e-05
-1.60878243644546e-05
-3.72848878998137e-05
-3.50601654428359e-05
-3.45375168705702e-05
-1.00274114689632e-05
-1.12941554265619e-05
-1.06923211634389e-05
-4.50623746862598e-05
3.74042291768525e-06
-4.22473879659447e-05
-1.53835936795619e-05
9.40750290108692e-07
-6.52705837496629e-08
-2.44477261756489e-05
-2.30312354091822e-05
-1.96678306458713e-05
-1.78343073576548e-05
-2.84391735313636e-05
-3.04866711940254e-05
-2.45439215422572e-05
-2.14059053275244e-05
-1.80024551031776e-05
-1.80823979206356e-05
-2.28578674254472e-05
-1.37661638601135e-05
9.28573277549709e-06
-2.20394327521858e-05
-4.09746160196271e-05
-3.94668140710801e-06
-1.74023786861206e-05
1.21927567651612e-06
-3.00654334551747e-05
-2.04499046733918e-05
-1.69065670915612e-05
-3.00707364572183e-05
-1.38542874000946e-05
-1.63333170915982e-05
-7.12550999960896e-06
-2.97995570802913e-05
-2.36134057515781e-05
-2.23375033175778e-05
-3.52898741677863e-05
-2.58544503586973e-05
-4.0795354987888e-05
-1.07285348668754e-05
-9.58768631836031e-06
-2.72676449697694e-05
-2.65795596559208e-05
-2.77850605937323e-05
-2.08041441652264e-05
-3.07981778387548e-05
-2.0442989903713e-05
-4.25049345988467e-05
-2.1381113640186e-05
-1.84788818267005e-05
-2.06782803473225e-05
-2.13905332292485e-05
-4.26356371202293e-05
-6.07545776413996e-06
-7.6917213325711e-06
-1.93324901378663e-05
-2.50790795161619e-05
1.46535101947224e-06
-1.86717615062609e-05
-2.07300712516825e-05
-3.2894563527295e-05
-3.22668581846647e-05
-3.78308685733729e-05
-4.49199322765817e-05
-3.47913049739243e-05
-2.47760071977036e-05
-2.57263440689743e-05
-1.67247883855704e-05
-4.72892005161436e-05
-2.45563877431324e-05
-2.99636946089173e-05
-2.53143713364943e-05
-4.22568247165846e-05
-2.31944731354753e-05
-1.79460344005884e-05
-1.02303703036875e-05
-4.95087718877199e-05
-2.94989122876648e-05
1.50364972007606e-05
-8.99379377288799e-06
-2.07824475985683e-05
-2.4768272178173e-05
-9.39050478751771e-06
-1.93090082485955e-05
-3.84362278098251e-05
-2.99683004709003e-05
-1.25505922204851e-05
-2.05251422529252e-05
-1.58545363912154e-05
-3.02907094291452e-05
-1.42799645575315e-05
-2.62886358078112e-05
-1.47673609028825e-05
-3.1846168954871e-05
-1.65402852132661e-05
-2.90196702824424e-05
-3.92379108221763e-05
-4.19904326104028e-05
-2.7047271619728e-05
4.1891140685113e-06
-1.1276933021776e-05
2.54580423040906e-06
-4.69558161893804e-06
4.85994495687799e-06
-1.82013052160209e-05
-1.16875436345334e-05
-4.66120561312536e-05
-3.92211769840736e-05
6.45546332886357e-06
-2.61511068383817e-05
-2.67405212916375e-05
-3.73523033418301e-05
-2.03095769736776e-05
-1.92867881878839e-05
-2.86525613560582e-05
-2.98334708827908e-05
-1.49540435737282e-05
-6.13925998366784e-05
-3.97793868788909e-05
-2.27987643880789e-05
-1.20573425678263e-05
-1.81744707392598e-05
-2.85769738904497e-05
-2.36775492208195e-05
-2.03582165732535e-05
-1.59421747579577e-05
-1.9108588494065e-05
-3.36577690910796e-05
-5.80317450159484e-06
-2.4786438899759e-05
-3.41260701358581e-05
-2.59346607100197e-05
-3.52597078374575e-05
-2.87389381510371e-05
-3.61963552755167e-05
-5.43612777565736e-05
-3.136972824968e-05
-1.24869451383706e-05
-4.38354316297062e-05
-1.21546305901279e-05
-2.10263321677723e-05
-3.1714393046979e-05
-1.89388362900436e-05
-4.57927805612497e-05
-2.19096274475197e-05
-2.11574572213523e-05
-1.32712105399569e-05
-1.55231795607128e-05
-2.63804710202479e-05
-3.74136971866839e-05
-3.13295061463324e-05
-2.44561650031169e-05
-2.26989313233901e-05
-1.93455150795613e-05
-2.57126435811881e-05
-1.3335267381624e-05
-1.65330410177703e-05
-2.87658849255656e-05
-6.07597955842174e-06
-1.27748193330168e-05
4.93857685467406e-06
-1.64713748303653e-05
-3.33330599860515e-05
-4.87129974111531e-05
-2.56199815292349e-05
-1.91269548837167e-05
-2.28202145888201e-06
-3.52997623593735e-05
-2.28868721132797e-05
-2.89938540931931e-05
-6.002669796073e-06
-2.1889802769322e-05
-1.70603284961123e-05
4.26229732663147e-06
-4.02511221925708e-06
-1.73290573027932e-05
-1.33308518163996e-05
-2.1629483237226e-06
-1.25956827641536e-05
-1.75056923456079e-06
-2.22550908312522e-05
-2.25884509700871e-05
-1.56722514583558e-05
-1.39493845022027e-05
-2.92380111609872e-05
-1.50594864270797e-05
-1.12648635247445e-05
4.60307164680962e-06
-1.87782004749434e-05
-3.84746852636324e-05
-8.22601603111847e-06
-1.85922958929325e-05
-2.03262940057159e-05
-9.71705670917792e-06
-2.40435817650699e-05
-2.40197872280189e-05
-2.65739460032241e-05
2.30296641567813e-06
-1.67817849999814e-05
3.95167542271477e-06
-1.17168388370937e-07
-3.51455943972563e-05
-1.39404614367716e-05
-1.49713225201185e-05
-8.98235394478875e-06
-1.76611955420598e-05
-3.26446048653453e-05
-3.12737345893576e-05
-2.64463977828809e-05
-3.2399266185418e-05
-4.50474390274029e-05
-2.1885082010433e-05
-3.9676649354666e-05
-7.20975640839588e-06
-9.16373188607772e-06
-2.97702082170872e-05
-1.94723946710189e-05
-4.20964658996036e-05
-2.47114455445069e-05
-1.47786849933248e-05
-1.97457759131028e-05
-1.72039105662714e-05
-2.85038804468553e-05
-3.01848341906482e-05
-1.78075283104127e-05
-9.82907030357056e-06
-1.37900588212615e-05
-1.1536072689607e-05
-2.95978824513785e-05
-4.73027928350275e-05
-2.63902983225885e-05
-3.4314469234565e-05
-3.57036692428722e-05
-1.71294425184338e-05
-4.35050670793027e-05
6.65013184102332e-06
-2.11465155661894e-05
-5.63297093419754e-06
-1.30721884626357e-05
-6.5223120671002e-06
-2.06273457134119e-05
-2.13818127901183e-05
-1.92368023152494e-05
-3.74074003056124e-05
-1.84286040208492e-05
-2.011048271988e-05
-2.48607482127696e-06
-2.68657079991997e-05
-3.42575745877401e-05
-8.78498057669833e-06
-5.50485197051754e-06
-3.40369412807967e-05
-3.50273545854005e-05
-2.29598504143682e-05
-2.13961749662318e-05
-4.24834723682976e-06
-3.00366301801579e-05
-1.71270435357147e-05
1.49212363101661e-05
-3.77573689674909e-05
-3.46356723601213e-05
-2.11865910001789e-05
-2.91492674566154e-05
-9.48060182008129e-06
-1.5701199946877e-05
-3.1373093503121e-05
-7.32120233799612e-07
-7.689852288217e-06
-3.19322524975751e-05
6.55878183720833e-06
-2.53977264816804e-05
-9.97752322794488e-06
-6.29390298598757e-06
-1.25107653990339e-05
-1.20450010805334e-05
-5.9641832101217e-06
-1.67856981456913e-05
-8.32619925853785e-06
-1.94459591175847e-05
-2.38979588142142e-05
-2.02009020309184e-05
-3.59510300592146e-05
-2.16702605516559e-05
-1.38722862906827e-05
-2.43433082596816e-05
-1.95405282901476e-05
-2.55542180304944e-05
-2.71558135033487e-05
-3.66524138007033e-05
-4.13442725476562e-05
-2.68590374677468e-05
-4.13130393159692e-05
-3.88382440954309e-05
-2.78660879706988e-05
-4.44394395973238e-05
-5.12305383917703e-05
-1.46998240900945e-05
-2.19162805853095e-05
-1.78975603384713e-05
-9.25675006852323e-06
-2.40165008856643e-05
-3.28994237500094e-05
-3.32161479794341e-05
-2.96178888258922e-05
-3.34534484923774e-05
-3.70591393295316e-05
-4.07945688285512e-05
-3.21863283738812e-07
-3.08898887681581e-05
-2.68193965535187e-05
-7.24259070865161e-06
-3.3565890281043e-05
-1.30178605112589e-05
-4.87437375897013e-05
-2.10486273664906e-05
-3.71872075674435e-05
-3.71695759757558e-05
-4.02012275875958e-05
-2.69173643783828e-05
-2.78682034842846e-05
-1.73519410723296e-05
-2.64672682717736e-05
4.53422501372664e-06
-6.88495813017194e-06
-3.12734357916867e-05
-5.58521873109983e-06
-5.74557074047148e-07
-3.00465510334179e-06
1.08428695091717e-05
-2.45233203544205e-05
-2.08456076386441e-05
-1.18619775300254e-05
1.38996904785267e-06
-1.55958675613168e-05
-2.82539238386911e-05
7.5996863146078e-06
-5.7933856612469e-06
-5.18232353653978e-06
-2.17099958683313e-05
-2.04132983087602e-05
-4.19489404677875e-05
-3.58948894009473e-05
-9.83601779187487e-06
-1.31098544652012e-05
1.25308848937361e-06
-2.80631127432058e-05
-1.19001112415989e-05
-8.43890581927026e-06
-3.76461450912019e-06
-3.71556579733946e-05
-2.56046082312476e-05
-3.66567342855634e-05
-2.50201751200794e-05
-1.04832566870527e-05
-1.92903985852525e-05
-2.25375532601016e-05
-3.97751840217328e-06
-1.35340241106491e-05
-3.11338985065023e-05
-4.01630084081157e-06
-1.03008009413509e-05
-4.37875228503225e-05
-1.85162584797325e-05
-2.63727310462357e-05
-2.38275201009639e-05
-2.59513616430654e-05
-4.23010488706436e-05
-1.35243633378193e-05
-2.58040784037882e-05
-2.21338396912418e-05
-3.14092785818235e-05
-2.44840004961313e-05
-1.30596970312155e-05
-3.66213706639177e-05
-1.88558877676367e-05
-8.71532851383418e-06
-3.16837835850666e-05
-1.68606482154567e-05
-1.57005501880968e-05
-2.33300760661469e-05
-3.64197595327749e-05
-2.7090105095854e-05
-3.28170362456243e-05
-6.69542166149862e-07
-4.22349953676706e-05
-4.92843225878189e-05
-3.46970699713683e-05
-3.63019995145002e-05
-2.31209023693651e-05
-2.50286099158554e-05
-2.14414362769401e-05
1.08149593771135e-07
-2.83672485719674e-05
-1.96665673150658e-05
-4.46997075892184e-05
-3.67999848352155e-05
-2.83500455970653e-05
-2.86859791782752e-05
-2.25394845701226e-05
-2.01687712575571e-05
-5.97194375351171e-06
-8.03803063255581e-06
-3.12440811320023e-05
-2.35452281768168e-05
-3.32438766766229e-05
-2.87746492205286e-05
-6.48430792774205e-06
-2.8423432277697e-05
-3.16265983796094e-05
-2.11488106297174e-05
-4.02208793344629e-06
-2.18281986233222e-06
-8.0872700796485e-06
-1.37702300450629e-05
-2.71835819391676e-05
-1.995034095583e-05
-9.35733014747495e-06
-9.57212202649728e-06
1.52670479169818e-05
-6.44192676533179e-06
-1.12582535597624e-05
-2.57997272558368e-05
-7.02593014759892e-06
1.08863468172969e-05
-1.28328430434134e-05
-2.63333920890366e-05
-1.87471138811348e-05
-8.35668463509254e-06
-1.07603693549356e-05
-2.14253279263324e-05
-3.31876687778001e-05
-3.12789491161768e-05
-2.28002092087984e-05
-1.22662014518436e-05
-2.66575801875007e-05
-1.85758024775525e-05
-1.72271116564904e-05
7.45494229506266e-06
-2.93336363492343e-05
-3.35427074910498e-05
-1.08286799490945e-05
-2.00329909934219e-05
-4.38207422152582e-05
-3.01227475856812e-05
-1.63357208771376e-05
-1.85340043590424e-05
-3.3775040866115e-05
-2.39538894626369e-05
-2.38398263125509e-05
-3.67129965290747e-05
-7.40344077547047e-06
-4.21383379267262e-05
-3.755726308179e-05
-5.381548687848e-06
-3.85117261233223e-05
-5.98158847377628e-06
-2.31533746624746e-05
-3.25901790038898e-06
-3.14841485836103e-05
-3.89046299787054e-05
-1.81438781059147e-05
-2.40424930822016e-05
-3.30577865574869e-05
-4.19944318990506e-05
-3.58447921616401e-05
-2.08718098372695e-05
-2.23063628304072e-05
-1.66017189251174e-05
-3.26104487085134e-06
-3.59756211920353e-05
-1.800691664122e-05
-8.93478683896138e-06
-3.75723040988929e-05
-1.71643550294576e-05
-3.52351994866345e-05
2.68983048714482e-06
-2.25207775004274e-05
-1.58385546903472e-05
-1.59386679073459e-05
-2.81068286565388e-05
-1.4367774382022e-05
-3.25698583328947e-05
-1.78621975267687e-05
5.29902240178178e-06
-2.005209534077e-05
-3.37515360332047e-05
-1.04750856255849e-05
-3.27482986107446e-05
-2.52449259682006e-05
-3.33570675855159e-07
-1.71317261366648e-05
-1.55555164660122e-05
-1.10469130140725e-05
-4.49229688877574e-05
-3.8891739787414e-05
-1.57630590873345e-05
-1.90604295501226e-05
3.6706844594128e-06
-1.78656255392932e-05
-4.56033797622776e-05
-4.32797100142885e-06
-1.45492364707881e-05
-4.44277111663916e-06
-3.37492993878933e-05
-3.01573467268329e-05
-5.60313475650689e-06
-2.47282039476586e-05
-2.99419681992627e-05
-4.24901937475905e-06
-1.42370742312079e-05
-4.17375582048236e-05
-1.65961323817737e-05
-1.3609812277354e-05
-2.70551396550893e-05
-1.8377115651893e-06
-1.77080337718203e-05
-2.50872162272487e-05
-3.81989892950041e-05
-1.49603201539973e-05
-8.74897827757525e-06
-3.15949660504135e-05
-1.94856385996745e-05
-3.25093658422885e-05
-2.84426890234573e-05
-3.85007114093021e-05
-1.67636315251705e-05
-3.85034460502915e-05
-2.31925942691772e-05
-3.83838227554229e-05
-1.43672154339445e-05
-2.4204612332562e-05
-2.74866759439487e-05
-2.54563882329162e-05
-4.16648648847036e-05
2.15188213595817e-05
-1.3187992245174e-05
-5.53180847428327e-05
-1.89194409982065e-05
-2.04888577161637e-05
-3.43534894954792e-05
-2.2675004971024e-05
-3.50502183723003e-05
-1.72991923701171e-05
-3.76926355723243e-05
-3.34550136797618e-05
-1.83773070708429e-05
-3.48465409005332e-05
-3.5587158889463e-05
-2.53914289685451e-05
-1.68133720639701e-05
-1.94662794150864e-05
-1.99712336096828e-05
-2.97165810165851e-05
-3.03347567495226e-05
-5.29465216970062e-05
-3.46639542133716e-05
-3.03522047293958e-05
-1.26871716768047e-05
-3.7063227823144e-05
-2.8171251525603e-05
-3.04185603776146e-05
-2.90709780256646e-05
-3.42020026334094e-05
-4.29279561455626e-05
-3.46651731207355e-05
-2.08222408577102e-07
7.53129002041279e-09
-3.60420541924137e-05
-1.21951551997093e-06
5.20416719951359e-06
-2.60765324415612e-05
-4.20724252620315e-05
-1.75718188107733e-05
-4.24435890617859e-05
-1.94506579715608e-05
7.36595810063881e-07
1.49301234824156e-05
-6.48961421570099e-06
-1.55114899211547e-05
-2.85301443047493e-05
-2.85988744809719e-05
-3.16683987396272e-05
-1.26482571291484e-05
-4.29640305166524e-05
-1.10635469740783e-05
-1.62966293205651e-05
-5.57712993342387e-06
-1.3861625305037e-05
-1.11279957182435e-05
-2.96581828876218e-05
-1.55520893795142e-05
-2.56852408457408e-05
-5.12111901059305e-07
-2.48969098038197e-05
-1.88084537343095e-05
-2.43793555820339e-05
-1.27272433034209e-05
7.596515957824e-07
-2.82940312936635e-05
-4.13257664440252e-05
-1.25369346344635e-05
-9.44776445725374e-06
-3.18180826831213e-06
-8.53629261011179e-06
-2.28340941137429e-05
-3.953075933694e-05
-2.7697855422705e-05
-3.8469434995325e-05
-3.94569367595263e-05
-2.584072716852e-05
-1.74255863597388e-05
-5.68128882053407e-05
-3.6385799692937e-05
-2.4723928584815e-05
-6.58865151211541e-06
-1.87943881902231e-05
-4.51348651511018e-05
-3.12526458722492e-05
-2.03731626241071e-05
-2.73832776117166e-05
-4.14115032005478e-06
-3.45008039501634e-05
-2.94626723362099e-05
-1.7179848205294e-05
-1.52797366687375e-05
-1.53857146170126e-05
-2.6206954986714e-05
-2.56844804545088e-05
-5.30914456969304e-05
-2.06366716511198e-05
-1.66543043707064e-05
-6.61713011373628e-06
-2.93617454088358e-05
-3.82916869282824e-05
-4.40201585637219e-05
-6.15581464648018e-06
-2.80199033005758e-05
-4.16438461866873e-05
-2.10333855032289e-05
-7.63850430593786e-07
-2.13980774452342e-05
-8.12716314147311e-06
-2.17425092347984e-05
-2.4764487550603e-05
-3.83327077092946e-05
-1.06686390763352e-05
-8.78739995848222e-06
-9.33087603166918e-06
-2.14769640684293e-05
-2.78351083354105e-05
-2.35811160902414e-05
-2.01996839447239e-05
-2.68338113513844e-05
-1.40096275846148e-05
-1.95865591593661e-06
-5.3591178787873e-06
-2.937516441434e-05
-1.10943333596997e-05
-1.63695742472053e-06
-9.6560224143744e-06
-6.01113748069622e-06
-1.5592335231146e-05
-6.08593792620782e-06
-9.50120603553601e-06
-1.88876758667418e-05
-2.60335805072449e-05
-1.65011870325495e-05
-2.73629829488954e-05
5.75598079692223e-06
-1.81491227800954e-05
-4.12583920382062e-05
-1.23509656193497e-05
-2.29149763889849e-05
-2.75283557788233e-05
-3.43720258143598e-05
-1.28773549232735e-05
-2.51992392933213e-05
-2.32999884673382e-05
-2.12314744717422e-05
-4.7885036339423e-06
-9.60613381162659e-06
-3.39154019853288e-05
-1.31706054082794e-05
-2.92151756110298e-06
-2.19955942257263e-05
-2.56033729376303e-05
-4.23765673605178e-05
-1.32406692515104e-05
-3.67769928635706e-05
-2.00064659647651e-05
-2.51264516392433e-05
-5.53775315084401e-05
-6.22769817285101e-05
-3.03426306352435e-05
-4.37453849779868e-05
-4.05522076387014e-05
-3.15923137618915e-05
-4.94766064760002e-05
-3.63235496140819e-05
-1.76521685102013e-05
-2.8923588183479e-05
-1.42692162333969e-05
-6.53116020758931e-06
-5.27244184975454e-05
-2.18078382326198e-06
-3.60014870816296e-05
-2.79524553568911e-05
-2.70249291317814e-05
-1.34403293489158e-05
-7.80500920309169e-06
-3.20961966835018e-05
-4.10618446468496e-05
-4.94840241750519e-05
-5.12923410673054e-05
-2.39022733860101e-05
-1.80872268974813e-05
-2.62677550682425e-05
2.52698520095528e-06
-2.77479651600618e-05
-9.69156240499333e-06
-2.21693124436614e-05
-2.55301035948642e-05
-2.45951169609472e-05
-8.95589288884938e-06
-4.83990134873402e-05
-1.23995434560562e-05
-1.22173542741202e-05
-3.09542448537352e-05
-2.00318880326643e-05
-3.60248741651454e-05
-2.20456933290646e-05
-1.49044086444837e-06
1.54308222730287e-06
-6.3746541251296e-06
-3.22326245904337e-08
1.13683896823432e-06
-2.28136029474489e-05
-2.30512241344118e-05
-8.56434601405803e-06
-3.85456109650963e-05
-1.63729773645556e-05
-1.482306425688e-05
-3.97674149702512e-05
-5.38639931493291e-06
-5.36739896481679e-06
-8.83107453602512e-07
-2.52354581023908e-05
1.72718034313381e-06
-2.37690263914117e-05
-9.80864583539351e-06
-2.80369458212369e-05
1.35116806929879e-05
1.27399989675275e-05
-2.07292148581446e-05
-3.9157407814326e-05
-1.7620368550285e-05
-3.3725574850081e-05
-3.581604651723e-05
-7.96583322729281e-06
-3.93887885925014e-05
-1.62186994968536e-05
-2.05482352062071e-05
-4.4578860530183e-06
-2.73748903733579e-05
1.09390603626133e-06
-2.15506103725707e-05
-2.59948355121322e-05
-2.01960048444063e-06
-3.20267710181955e-05
-8.62564634997251e-06
-1.12244384765181e-05
-3.89389853832065e-05
-1.82334710598156e-05
-2.9214758949711e-05
-3.41163829207855e-05
-1.91759550176107e-05
-3.89256618145249e-05
-1.1405296862792e-05
-3.63471953248725e-05
-3.298479150872e-05
-2.01023156467511e-05
-2.23394956641267e-05
-2.72049957830537e-05
-1.38972145980565e-05
-2.43503080481371e-05
-4.74363221821699e-06
-2.53417810795996e-05
-1.95210152290634e-05
-2.35878303846213e-05
-4.4889251601247e-05
-2.58898726757716e-05
-4.04253822789764e-05
-1.37581606118373e-05
-1.89541454341419e-05
-2.4720197457215e-05
-2.1018189435252e-05
-4.44517913915554e-06
-1.9752326895005e-05
-1.97867061187402e-05
-1.03868096733186e-05
-2.02905161363312e-05
-4.80621889660839e-05
-2.50041351263074e-05
-2.84313761182729e-05
1.03507545895624e-05
-3.02088588520576e-05
-3.37353912580697e-05
-2.4788768745279e-05
9.17759682399428e-06
-1.32029524692653e-05
-2.14416401775283e-05
-3.05359291791678e-05
-2.66906334604752e-05
-2.05449433743455e-05
-1.10077252979487e-05
-2.76519114895705e-05
-1.51195190902945e-05
-7.42568268742628e-06
-1.51016642834431e-05
-2.18906098044664e-05
-2.57978954256387e-05
-5.09822590327291e-06
-3.37740589756436e-06
-1.04874078125225e-05
-2.07904990211341e-05
-1.8231409450609e-05
-1.99166345821964e-05
-2.55190581523846e-05
-1.26268616212844e-05
-1.38960912013676e-05
-1.47177630565602e-05
-2.79075243537898e-05
-1.01497548019731e-05
-1.49630034416349e-05
-2.2195112954928e-05
-2.14401865739893e-05
-2.03772266611362e-05
-1.5036991221193e-05
-3.21050157458133e-05
-4.1476756342572e-05
-3.67238141467378e-05
-4.6716815508639e-05
-2.85044844154279e-05
-2.59452277818827e-05
-2.1417737291236e-05
-2.56124695579363e-05
-6.18430560526907e-06
-2.65474493671327e-05
-7.76380880422331e-06
-1.2419474885863e-05
-9.42008113236513e-06
-3.25185646219929e-05
-2.93604755444355e-05
-1.87031022587493e-05
-3.17855104686098e-05
-1.70974032200638e-05
-6.23440335080335e-05
-3.20625324356613e-05
-3.48104289410962e-05
-2.74610461596107e-05
-2.99636235208379e-05
-3.80585192195925e-05
-2.87451952546514e-05
-4.63066801222417e-05
-1.22658335214868e-05
-1.70286877319396e-05
-1.37994265800591e-05
-9.42988941260207e-06
-2.04503308852158e-05
-4.46132202287194e-06
-1.16772018139143e-05
-1.90355991172621e-05
-2.96791600775942e-05
-3.09506569706936e-05
-9.66194545502975e-06
-2.78174829177787e-05
-2.23646556086138e-05
-2.20144285621762e-05
-2.5860902388271e-05
-2.10595843764093e-05
-2.46542855894114e-05
-2.22557158338453e-05
-4.89433140333383e-05
-3.2562806750721e-05
-3.44138379952571e-05
-2.71181334636237e-05
-2.99017854091238e-05
-4.49695526974597e-05
-1.5012405158899e-05
-9.54171146620531e-06
-1.5638771881926e-05
-1.53219751036252e-05
-2.41397694414664e-05
-1.68299698268506e-05
-2.82632780353039e-05
2.13284424472517e-05
-2.314603442194e-05
-1.68118717077332e-05
1.27134321074864e-05
-7.53652086040107e-06
-3.03985226334799e-06
-9.33280641833597e-06
-1.78431445222344e-05
-1.77075312223839e-05
-1.36889231869328e-05
-3.66541370846667e-05
-4.01736793315355e-05
-6.29247801289199e-06
-8.73144566153966e-06
-1.2905173471571e-05
4.42193173594633e-06
-4.9088468568856e-05
-2.29742181791818e-05
-3.11799266171011e-05
-5.38357043916256e-06
-3.45278983993171e-05
-1.91186304828628e-05
-8.99809835057145e-06
-4.42189466124235e-06
-1.789708812186e-05
-1.53485211232324e-05
-1.0078891415475e-05
-9.28247187290898e-06
-2.43557848802662e-05
-5.47733369531178e-06
-1.76015229243739e-05
-3.26277522750661e-05
-1.69962627585106e-05
-2.24666632778201e-05
-3.30446635225731e-05
-1.96989515426353e-05
-3.02015993146179e-05
-2.04355036442141e-05
-1.12728931237243e-05
-2.28302987675111e-05
-2.74869341007739e-05
-2.82170062958533e-06
-4.87610147034788e-05
-6.69598338278607e-06
-2.1949191452167e-05
-3.7461523070238e-05
-4.26816369701658e-05
-3.29329180119058e-05
9.17370428816993e-08
-1.81508291271789e-05
-2.74992873925985e-05
-4.75020875926818e-05
-2.33476132493278e-05
-5.70891049005617e-06
-1.12879170321407e-05
-2.96771316982533e-05
2.57262644517592e-06
-2.67588458096473e-05
-2.92268640403269e-05
-3.05226973665954e-05
-2.79653257287625e-05
-1.77299513167364e-05
-2.60713994635754e-05
-1.83295422572513e-05
-2.51231657778816e-05
-1.82638750003094e-05
-1.39627187207746e-05
-3.0528446650716e-05
-1.15989027071324e-05
-3.87159961615567e-05
-1.29875171129293e-05
-3.05004408176853e-05
1.07078676240296e-06
-2.06976155717626e-05
7.95453824056742e-06
-1.51238464657167e-05
-4.6032384305311e-05
-1.10438411225345e-05
-8.21805945815514e-06
-1.53297873380526e-05
-1.33166053174609e-05
-1.95352003925125e-05
-6.53665213768977e-06
-1.28741839107629e-05
-2.53225548626403e-06
1.22232325050626e-05
-4.04161305668208e-05
-1.57775206537343e-06
-8.51062197845766e-06
-1.99703725529014e-05
-7.72253284399967e-06
-4.14069805309287e-05
-3.15889942870026e-05
-4.8117142633469e-06
-2.93401709010332e-05
8.2025135791271e-06
-2.35366647075146e-05
-8.74043116103656e-06
1.2948909685271e-05
-1.35482722959691e-05
-1.41803546876455e-05
-2.44349575646874e-05
-1.63158968532863e-05
-2.07640138188069e-05
-2.37881588366533e-05
-2.85706134646728e-05
-3.65275027177695e-05
-2.45404930177765e-05
-1.32095380230443e-05
-2.66392119092496e-05
-3.92010441670691e-05
-1.88873437234825e-05
-2.02412384422861e-06
-1.20042187416924e-05
-2.06765037324212e-05
-3.44016704653722e-05
-4.36172506813632e-05
-3.30601718934757e-05
-2.57207506944353e-05
-2.08774913463469e-05
-3.23886147392086e-06
-2.40745905119259e-05
-2.10829789905291e-05
-2.40162764866635e-05
-1.10809774349461e-05
-3.56099549543507e-05
-4.47326556255996e-05
-4.84216251814398e-06
-2.435410673175e-05
-1.56064640653317e-06
-2.3965073328157e-05
-3.69725008656158e-05
-3.23753794603832e-05
-2.54987279231033e-05
-3.03996206049111e-05
-3.4522182387468e-05
-1.92778094645398e-05
-2.08251577301474e-05
-1.46373367616876e-06
-1.64947763885466e-05
-1.6892320282881e-05
-2.79277639226784e-05
-6.50675890074594e-06
-2.00654616073765e-05
-1.31728896135492e-05
-1.54860556800335e-05
-2.12771997563805e-05
-2.13680430377998e-05
-2.22282344586123e-05
-2.46526402562247e-05
-4.52961450762553e-05
-2.26461920231782e-05
-2.87317111122153e-05
-2.74654876714242e-05
-1.88991800702156e-05
-1.32507006888273e-05
-1.80451549423679e-05
-2.90838465204582e-05
-4.02614959077154e-05
3.52926442618595e-06
-1.23933655058879e-06
-5.08696352628174e-05
-3.57911463073755e-05
-2.36602441053881e-05
-3.78443084080381e-05
-2.72258781308104e-05
-1.28260460396473e-05
-1.62753803084474e-05
-3.47080920549666e-05
-8.85545034247462e-06
-2.27688498507532e-05
4.28065470137858e-06
-8.97312641481677e-06
-1.23853230763231e-05
-2.64559714440024e-05
-3.73223331725311e-05
-1.21486171081621e-05
-1.59786288440205e-05
-3.13307867492122e-05
-1.21215184705759e-05
-3.11495816601595e-05
-3.13508092549869e-05
-1.54980319992965e-05
-1.90629805351616e-05
-1.78790038294561e-07
6.50917170313417e-07
-6.9647013925346e-06
-2.20908405160097e-05
-3.65911936573855e-05
-2.42197386754875e-05
-2.02273584778906e-05
-4.2804886084071e-05
-2.60922296545917e-05
-1.67358843387493e-05
-1.63459962002722e-05
-2.53243973406712e-05
-2.39356510402986e-05
-3.20354874375533e-05
-2.85608609052169e-05
-1.65904800331795e-05
-4.16479985137908e-06
-1.76745611389e-05
-2.01006665193042e-05
-1.30853376687133e-05
-4.92925735533267e-05
-2.61868465533126e-06
-3.35771215830271e-05
-4.34426970643636e-05
-2.07225976428359e-05
-2.01996045132286e-05
-3.12302007764054e-05
-1.64338465288531e-05
-1.62589167154447e-05
-1.48546224555788e-06
-4.24666423836126e-05
-1.06000729448397e-05
-9.56932612159697e-06
-2.31505325952762e-05
-2.81157859863528e-05
-4.0976930201428e-05
-1.43185247952031e-05
-3.20240940780388e-05
-2.59703209066601e-05
-1.79301237155222e-05
-2.48864562022057e-05
-2.49061624439007e-05
-1.38330349153572e-05
-6.30527084379753e-06
-5.16907865829977e-05
-3.0886065577827e-05
-3.19394515913901e-05
-1.03529960028187e-05
-3.28428142860505e-05
-2.34649847319004e-05
-3.04850846093846e-05
-2.07791561792755e-05
-2.61426020682223e-05
-1.67805764754055e-05
-2.90585940152713e-05
-1.07624189610279e-05
-3.53958539695993e-06
-1.03660772124002e-05
-4.65311737641373e-05
1.71630077728589e-06
-1.53149028427215e-05
-1.76686536302556e-05
-2.41080946920947e-06
-2.47390719371908e-05
-1.93501768088457e-05
7.87470842074806e-08
-3.02983048018534e-05
-2.11238620862762e-06
-1.26742375944627e-05
-2.90016602094611e-06
-2.38387383244378e-05
-2.13708580082738e-05
-1.10798927992576e-05
-1.27765142734023e-05
1.24143677219632e-06
-2.62481354262412e-05
-1.33775611785324e-05
-1.38116326081325e-05
-2.6316713236481e-05
-6.78801956378985e-07
-1.42676806916604e-05
-4.80945646519763e-05
-3.49525198897472e-05
-4.28081901042634e-05
-2.04752751511298e-05
-3.2403378769187e-05
-3.05431949515871e-05
1.07091318390962e-05
-9.74769245759409e-06
-4.17582199527166e-05
-2.75538839937734e-05
-6.86027026145735e-06
-8.94470493567786e-06
-2.54552043049647e-05
-3.21497548974253e-05
-2.85745631158918e-05
-3.41785351179412e-05
-2.30081812996288e-05
-1.31155219050669e-05
1.56984299144322e-06
-2.29713284631749e-05
-4.50161008755304e-05
-3.41722272902562e-05
-2.62479715078366e-05
-4.32011343521624e-05
-2.38550278998867e-05
-7.56681820731611e-06
-2.92221647324872e-05
-1.63799561717755e-05
-1.41000496413173e-05
-2.77099348960298e-05
-2.84775378112067e-05
-3.1025852247651e-05
-1.15373531460128e-05
-4.32948713898989e-05
-3.1104007627024e-05
-1.5620032518422e-05
-2.0631751283148e-05
-1.33615902194318e-05
-1.50796888674025e-05
-3.92734545285286e-05
-1.88127744194565e-05
-2.18087754144239e-05
-2.01169119695372e-05
-4.01053485020374e-05
-2.39079549732192e-05
-2.39507305166591e-05
-1.93487981537163e-05
-1.9870174808676e-05
-9.53905623647428e-06
-9.89115603405048e-06
-6.52816927161827e-06
-1.61174274546396e-05
-1.05450104884152e-05
-1.53493438764912e-05
-2.51964310811466e-05
-2.10795990457049e-05
-3.77752030601561e-05
2.61772529849058e-07
-2.21555024207212e-05
-1.03720952127712e-05
-1.24420028785948e-05
-1.59056480659453e-05
-4.05035251777009e-05
1.40111810318102e-05
-1.35041795118967e-06
-2.54701663469388e-05
-5.14132578972994e-06
-9.4528667512557e-06
-1.6148660609685e-05
-1.33156869283632e-05
-1.824074787555e-05
-2.20677278982393e-05
-3.06039235351996e-05
-2.94401161295663e-05
-2.16180616730725e-05
5.73451982326312e-06
-2.52086932602001e-05
-3.44461544916085e-05
3.7581420991201e-06
-1.74210705966955e-05
-2.65531001670048e-05
-9.5232745874609e-07
-1.00311378557715e-05
-1.24570807502597e-05
-3.96249308883123e-05
-2.83092252049866e-05
-2.91518500581686e-05
-3.11210754927483e-05
-3.20009571798265e-05
-1.90194104370615e-05
-4.19765924153467e-05
-2.11868004619918e-05
-3.31399143195014e-05
-2.93843267735654e-06
-6.56332235000421e-06
-2.71718702189643e-05
-1.32147448284891e-05
-1.03789905773049e-05
-3.41831570518288e-05
-4.05662063548455e-05
-8.88532972962019e-06
-2.13018288670921e-05
-1.7257526703305e-05
-1.50177373747732e-05
-4.0911329666013e-05
-1.84047872733595e-05
-1.09277396475447e-05
-3.51992167695351e-05
-1.46391467504067e-05
-2.73768118606531e-05
-6.01024895601652e-05
-1.49245272734882e-05
-4.92664596302584e-05
-2.43083392967684e-05
-2.77983224903744e-05
-1.74019918776669e-05
-2.92979814395497e-05
1.19321926369834e-05
-2.27482757065716e-05
-3.44491087412849e-05
-2.38422439189125e-05
-1.04518441901495e-05
-4.56294382746592e-05
-2.93007280545251e-05
-2.92740763782118e-05
-2.48691254749605e-05
-9.05110713210279e-06
-1.13014233619162e-05
-6.90231633908108e-06
-1.74959103231096e-05
-1.53767069736162e-05
-2.0607458513937e-05
-1.45072495144118e-05
-1.10217290215791e-05
-1.13973377277301e-05
-2.96958233562039e-05
-3.44144708282132e-05
4.05554283485595e-06
-2.62248643122666e-05
-9.19446862346409e-06
-1.45196461507031e-05
-1.58901886452372e-05
-1.59146903422861e-05
2.50394264954763e-07
-2.08189129529514e-05
-2.62407098113255e-06
-4.68531695572833e-06
-1.9185711171452e-05
-1.83106577237423e-05
-2.18184992138386e-05
-2.799621906136e-05
-1.19433675147564e-05
-1.48861061370344e-05
-3.06287911359974e-07
-2.65269137075141e-05
-2.22583837726903e-05
-4.67207834559505e-05
-2.16592779244074e-05
-2.16491615289145e-05
-1.09361741679372e-05
-2.8929651440068e-05
-1.16584384815421e-05
-2.60906428962299e-05
-2.43391700141565e-05
-1.56673432833929e-05
-1.06978938964386e-05
-4.70567847562073e-05
-2.33732121774354e-05
-4.61915972683983e-05
-2.3210131088546e-05
-3.52892641378751e-05
-2.35652135986309e-05
-3.48832579614485e-05
-3.59632607659148e-05
-2.68416433404774e-05
-3.87525779021292e-05
-1.36719079308904e-05
-2.50505595787886e-05
-2.09713593384454e-05
-1.84278514776317e-05
-4.15550699918812e-05
-5.4623790213571e-06
-3.14534501258145e-05
-3.921456631239e-05
-2.37404215518214e-05
-2.97725566229318e-05
-1.04223600670135e-05
-5.47699168696229e-06
-3.2080767335025e-05
-1.91881176232116e-05
-2.11470789445865e-05
-2.96508569212546e-05
-2.01197709663039e-05
-3.39142239655727e-05
-2.86110572860552e-05
-3.6833564894127e-05
-1.23707315118261e-05
-4.31341835998284e-05
-3.05857832472248e-05
-8.6508425971108e-06
-8.8468215365802e-06
-1.65608609448951e-05
-1.87638634376571e-05
-1.40477931665317e-05
-1.85450537157082e-05
-7.21656604272933e-06
-5.82387179552622e-05
-2.818233721133e-05
-8.3047391663954e-06
-3.3576812426033e-05
6.91237042401238e-07
-1.61240168876517e-05
4.17124027408525e-06
-9.91442676025848e-06
-9.19814251378772e-06
-2.15859925550883e-05
-1.00142664283373e-05
-9.46931756750771e-06
-1.78439266082933e-05
6.38623769748568e-06
-1.58986831575757e-05
-1.58071665672264e-05
-2.77348450241142e-05
-1.32951899898691e-05
-1.65164026268211e-05
-1.50078650444762e-05
-4.596566981621e-05
-1.15134028417347e-05
-2.61567206741464e-05
-1.83336922939563e-05
-2.68693446364426e-06
-3.16487051162978e-05
-1.61224234106415e-05
-1.66209933105002e-05
-1.77928899081838e-05
-4.85139575524597e-05
-1.49616815526796e-05
-1.51831363880267e-05
-1.97144620075549e-05
-4.24431024602831e-06
-2.89362961555743e-05
-2.6215416594471e-05
-2.91223854856934e-05
-1.23900207050015e-05
-1.23488238529285e-05
-2.24512413865125e-05
-2.71834317825391e-05
-3.7925369422005e-05
-9.24867561764043e-06
-3.18212968801709e-05
-1.89946326339313e-05
-2.64917782457109e-05
-1.63015233029257e-05
-1.79125297043286e-05
-3.70924482242073e-05
-3.4236028864005e-05
-4.12820150101991e-05
-2.05613214883014e-05
-2.61755121668251e-05
-3.91137294350811e-05
-2.50611797300973e-05
-2.37321375831304e-05
-2.10209968697076e-05
-5.15727620156567e-05
-3.4802087773238e-05
-2.43202831222589e-05
-3.54494536738448e-05
-1.37296739058291e-05
-3.14574041078621e-05
-3.27517195065148e-05
-2.46533212770921e-05
-1.9577770527203e-05
3.11239178265354e-06
-1.55347253219873e-05
-3.42062631385556e-06
1.45552302944345e-06
-7.28353216306578e-06
-3.77931922148231e-05
-7.00609422712894e-06
-5.63261220031413e-06
-1.74200981658798e-05
-7.31790154047612e-06
-2.60875282418183e-05
-4.12178882194187e-05
-1.01467597081716e-05
-3.14333452522744e-05
-2.04334598165173e-05
-3.41770522528542e-05
-2.78759683751561e-05
6.61855141769608e-06
-1.69106166898828e-05
-1.5101564226347e-05
-1.70222828685517e-05
-2.16556292667732e-05
-2.05522368677892e-05
-2.3829466187801e-05
-4.14805672369095e-06
-1.00498126078731e-06
-1.79582632960406e-05
-2.24706055418983e-05
-1.60949517632974e-05
-4.31941810633614e-05
4.48275074124736e-06
-5.54907822394523e-06
-4.04540335563013e-05
-1.87784246739595e-05
-8.29367978280835e-06
-2.20683022490077e-05
-3.26105054039868e-06
-3.08348146079759e-05
-2.02674505819054e-05
-7.79290424242625e-06
-2.71223386087137e-06
-3.09417892422083e-05
-1.49477782447182e-05
-1.67427824853458e-05
-3.21986025524258e-05
-3.6043693411666e-05
-3.573067202763e-05
-3.59524936532961e-05
-2.11567750914897e-05
-1.21422384390185e-05
-3.38846702881534e-05
-1.67625911203509e-05
-1.55320039887323e-05
-2.4369329183682e-05
-4.65709880503888e-05
-8.16387882534386e-06
-2.67285492508047e-06
-1.76812579832438e-05
-2.1113389469607e-05
-1.4701233181675e-05
-3.0842758674226e-05
-3.75209839216957e-05
-3.77610459180437e-05
-4.12496433920588e-05
-3.14507272260662e-05
-3.59996771884212e-05
-3.3148012918056e-05
-1.78667935342268e-05
-8.64943882832065e-06
-5.81042759626387e-06
6.92813738114661e-06
-2.9238585841549e-05
-2.35029137261693e-05
-1.63218795090634e-05
-2.00943069993823e-05
-1.53182603261479e-05
-3.8445759975658e-05
-2.3984734875059e-05
-3.37229072941129e-05
-2.47840590218851e-05
-2.06607807523812e-05
-3.3972526473721e-05
-2.98075059463333e-05
-2.78009246480448e-05
-1.65404299357421e-05
-2.80711266036711e-05
-1.85319814309364e-05
-8.0283169465693e-06
-4.38922236071394e-05
-2.01999953963071e-05
-2.82385611092332e-05
-2.58872307520599e-05
-6.2074113551525e-06
-1.8112844612254e-05
-3.38762489513812e-05
-1.12656024817104e-05
-3.34493204541643e-05
-2.74616399357044e-05
-1.84459552312171e-06
-2.96955889196488e-05
-3.87777578042332e-06
-1.20307651733874e-05
-2.05774521785413e-05
-3.17469062768934e-05
-1.20246344672105e-05
-7.79208154012793e-06
-2.78343676582597e-05
-3.38100782327994e-05
5.23488866365354e-06
5.14712935461796e-06
-2.47798127303279e-05
-6.06654074928056e-06
-4.719907062492e-06
-2.15385798845089e-05
-2.73318963991755e-05
-3.52098463022203e-05
-3.07516318784203e-05
-1.75037435723914e-05
-2.4129037895039e-05
-8.80627959560583e-06
-2.32054814213084e-05
-1.48584395516767e-05
-1.3001831159854e-05
6.20254910869631e-06
-3.07129128449709e-05
4.10814156200538e-06
-3.75303040471672e-05
5.61604474840542e-06
-1.5680890505859e-05
-1.61661944961767e-05
-2.17324064673371e-05
-3.1482617370687e-05
-2.16752614392342e-05
-6.35720775841692e-06
-2.26112119857658e-05
-3.50157303221832e-05
-4.38902468370088e-05
-2.47324134136203e-05
-1.30636693822522e-05
-8.97120141664016e-06
-3.37670581611128e-05
-6.17932451627052e-05
-3.19841405402266e-05
-1.3658353935558e-05
-2.83835659938044e-05
-2.1277705520958e-05
-1.28562002975237e-05
-3.97484858655474e-05
-1.95957039564389e-05
-3.0112505000083e-05
-4.86095189883305e-05
2.75301272142383e-06
-2.23582267918378e-05
-1.42662442475243e-05
-2.11622421249028e-05
-2.70706352853258e-05
-1.90745389349738e-05
-2.69298996924359e-05
-3.13088792793089e-05
-3.22901751545044e-05
-1.70371635277179e-05
-3.02084585476194e-05
-8.498940135689e-06
-1.25129223536303e-05
-3.37884732365509e-05
7.58171406877997e-06
-3.65298964908215e-05
-5.54225902209503e-06
-1.95808978208983e-05
-2.72036320942153e-05
-2.11732074597674e-05
-1.07934790673065e-05
-2.98778384709568e-05
-1.81355495486878e-05
-2.43124377067864e-05
-1.02376395272439e-05
-2.78879851901441e-05
-2.18492973810302e-06
-2.30865423256169e-05
-1.25499335160359e-05
-1.31740005968504e-05
-3.38842722232146e-05
-2.84370836720619e-05
-3.04784258408004e-05
-1.42535171258792e-05
-2.59852483092348e-05
-3.81669145706113e-05
-4.43392253762995e-06
4.92584858088475e-06
-8.93663085027685e-06
-1.59443996178068e-05
-1.49398015175529e-05
-4.37662435852136e-05
-2.23986435759711e-05
-1.084330460222e-05
-2.9172553225661e-05
-1.1313536972942e-05
-1.4488672291754e-05
-2.52593426679288e-05
-4.75467640596589e-05
-2.04573290240015e-05
-2.18087337494012e-05
-3.29867504382894e-05
-2.51681676622341e-05
-1.44449447060938e-06
-3.12411391514391e-05
-3.67652466056521e-05
-5.01155217652003e-06
1.48673099669954e-06
-1.09616139877238e-05
-3.78104666762511e-05
-1.78496610850018e-05
-1.29897980054113e-05
-3.25120249908998e-05
-2.4198642420464e-05
-3.36887493172614e-05
-3.20298462617145e-05
-2.14657052071342e-05
-2.26918235543872e-05
-4.10221021550317e-05
-1.70459286315845e-05
-2.32746591866776e-05
-4.08786801515503e-05
-3.98963188751676e-05
-3.19303901585012e-05
-1.11674207211284e-05
-3.52464703552963e-05
-2.5864644883695e-05
-2.17631047141946e-05
-2.75586924666763e-05
-3.25318397309619e-05
-4.5594864690143e-05
-3.83592395112025e-05
-2.61335686839213e-05
-1.38396505571012e-05
-1.80736737640269e-06
-2.43325636991958e-05
-1.85584196266075e-05
-3.1549443330052e-05
-1.36340470712569e-06
-2.22611047721302e-05
-1.72380451022976e-05
-3.17652886502126e-05
-3.45748297227161e-05
-1.42784256842144e-05
-1.4586058650182e-05
-2.68966422547604e-05
-2.71110174370046e-05
-3.00370623444653e-05
-3.51151092101761e-05
-3.46906136728696e-05
-2.02948632588661e-05
-1.0554888863495e-05
-9.1582911886817e-06
-2.90498467822233e-05
-2.05268852272286e-05
-7.62028098978148e-06
-8.80370480765971e-06
-1.94514533736328e-05
-1.18982995719443e-05
-2.36572464270657e-05
-2.79216789718074e-05
-2.21221854788748e-05
-1.09238268790814e-05
-2.72011247064183e-05
-1.23063560435393e-05
-8.06167413036527e-06
-9.0481389705145e-06
3.2273046505295e-07
-1.18690651527161e-05
-4.44123229685164e-05
1.08429001702779e-05
-3.8015358476798e-06
-2.33913326618648e-05
4.46647174867539e-06
-2.02612038678644e-05
-2.0657216688591e-05
-5.81609978802187e-06
-3.229121775373e-05
-1.58664814101752e-05
-3.64437747908898e-06
-1.38834690350816e-05
-1.06334450109554e-05
-1.90278580102203e-05
-2.73628160403758e-05
-2.71844693610698e-05
-3.19849653254717e-05
-2.59119223362014e-05
-2.94163318013297e-05
-2.85177674409201e-05
-7.67235812092553e-06
-1.64286408701481e-05
-3.34624326666461e-06
-1.58467454572883e-05
-1.73297369149265e-05
-8.08268920141241e-06
-6.85902077611998e-06
-3.02207811972637e-05
-1.8107321636949e-05
-2.02321532620126e-05
-1.02483756706341e-05
-3.51329083219236e-05
-2.31841256129858e-05
-4.04899611180657e-05
-3.43559941712653e-05
-1.76300887595098e-05
-9.35924345712328e-06
-1.80173075971835e-05
-2.8357835554502e-05
-3.6299521265634e-05
-7.20699104427929e-06
-3.76026805682949e-05
-9.4706050666735e-06
-7.51482146861602e-06
-1.88408792377452e-05
-3.50899137996137e-06
-2.03562383871408e-05
-4.10248948003004e-05
-1.4791263446763e-05
-3.23648733192237e-05
-3.7838441184256e-05
-2.63229848161021e-05
-8.80639442114837e-06
-2.66787987358759e-05
-1.92650179070736e-05
-3.78143472288224e-05
-5.54391112874863e-06
-1.60548808793872e-05
-1.58447056478898e-05
-1.22107301382473e-05
-3.75691815171336e-05
-3.77800256931079e-05
-1.9846364271473e-05
-1.24666951418147e-05
-2.97893934627874e-05
-1.77703588275478e-05
-1.688416446001e-05
-1.39414898918712e-05
-2.63307527529911e-05
-2.98216022161024e-05
-2.18435005522458e-05
-4.12269412236459e-06
-3.03185793848891e-06
8.49825155347532e-06
-6.50584554036474e-06
-2.14697658423689e-05
-1.11263559806326e-05
-7.57870346665404e-06
-2.17434391227717e-05
-4.03482714571165e-07
-8.38887823473557e-06
-2.08468721076725e-05
-8.45910998439672e-06
-7.97420141552671e-06
2.09949099653731e-08
3.95911981168924e-06
-2.33827195116556e-05
-3.83206041257412e-06
-3.38607754217417e-05
-1.15848352720959e-05
-3.47963265803898e-05
-2.10099541767966e-05
-1.72720674108312e-05
-2.16112348477546e-05
-1.81392249088679e-07
-2.08500700850686e-05
-2.8188400128749e-05
-2.58885700964757e-05
-3.81474088534779e-05
-2.3327811452268e-05
-2.71483771094357e-05
-1.47236260714536e-05
-1.07224698102605e-05
-4.62320448569055e-06
-2.10668665069164e-05
-1.96858708831327e-05
-2.42539842457129e-05
-2.75281295615112e-05
-2.94922288919766e-05
-2.42606432845568e-05
-3.69117494714092e-05
-1.29903357897621e-05
-8.97572527374461e-06
-1.60299778549995e-05
-2.0139753468905e-05
-3.87007616098055e-05
-2.53461358245153e-05
-1.55050590045363e-05
-3.19707152953432e-06
-3.39991727613931e-05
-2.99934888444026e-05
-1.93218185176369e-05
-6.42436685228258e-06
-3.35020020798351e-05
-3.03562539673587e-05
-3.32025317594712e-05
6.89844876857536e-06
-4.55524360642871e-05
-3.53667835209013e-05
-2.87888801209049e-07
-1.75372872111601e-05
-4.59760456123472e-05
-5.93270623601394e-05
-1.67296639083281e-05
-5.96849372676309e-06
-4.2568140738714e-05
-1.88611020129019e-05
-5.69283999672358e-06
-2.84719424900548e-05
-1.50753303098799e-05
7.64860693076815e-07
-1.67130156543026e-05
2.01929239269055e-05
-2.9166015057044e-05
-2.33958387239156e-05
-1.47269353879315e-05
-4.13141324385867e-06
-7.53303338288406e-06
-4.43435560236104e-06
-2.25479060846506e-05
6.98864643579439e-07
-1.02488958787154e-05
-8.1702458456036e-06
-7.75588124585875e-06
-1.42880237837143e-05
-5.09679013977171e-06
-3.85428519526963e-05
-1.61241444541153e-05
-1.31581678445503e-05
-2.08455216972742e-05
3.91503292163762e-06
-3.77515608395338e-06
-7.00700621255135e-06
-4.10133181195266e-05
5.27915701620811e-06
-2.45164094982494e-05
9.4792049863757e-06
-2.09645690662583e-05
-9.92574796225723e-06
-6.05652235611996e-06
-3.24287525544766e-05
-1.7462803118965e-05
-2.19440767863718e-05
-2.4917751769957e-05
-1.88519176931792e-06
-1.75974519708954e-05
-4.97283650123102e-05
-9.20253294801288e-06
-2.76444187491889e-05
-3.54003084685786e-05
-2.0437618320134e-05
-4.77461274926761e-05
-1.79843024475449e-05
-3.87286023697357e-05
-4.98432099944041e-06
-4.99870085635646e-06
-2.08760697633733e-05
-7.93344543134166e-06
-1.47998810316072e-05
-3.82786462869324e-05
-3.34963689866021e-05
-6.45402895061757e-06
-3.23414894187644e-05
-2.98657850053136e-05
-1.08778111486559e-05
2.49107447750355e-06
-4.30742628112866e-05
-3.61792011529876e-05
-2.1660843088517e-05
-3.68102409090768e-05
-2.31593061389088e-05
-3.51778606260644e-05
-2.58812195182224e-05
-2.66170823820332e-05
-2.0151669174887e-05
-2.41163665470114e-05
-4.11026787636117e-05
2.360167763216e-07
-2.97418336248069e-05
-5.20280273680592e-05
-1.23025487482674e-05
-2.32553530054399e-05
-2.6891507862715e-05
-3.43701827238061e-05
-2.79401478097229e-05
-2.33092381318183e-05
-1.14536469903406e-05
4.37800064741133e-06
-2.00522742748699e-05
2.60082074678387e-06
1.86942052745955e-06
-1.20498756576517e-05
7.01580955461337e-07
-4.19239300329107e-06
-1.90598268889438e-05
-2.08270266285588e-05
-1.61861966423737e-05
-1.23944693598982e-05
-1.18640777857363e-05
1.40677735309117e-06
-1.2703376940005e-05
-2.3434805616559e-05
-4.38165754306506e-06
-2.84341924728612e-05
-8.13763251409076e-06
-9.25075896875286e-06
-4.38208027854852e-05
-1.59495058269251e-05
-7.54349551670077e-06
-1.48228440413347e-05
-1.66465382153944e-05
-3.24758009716397e-05
-1.46407691402508e-05
-2.15278451169525e-06
-1.81861086387454e-05
-1.11013664828048e-05
-2.15483357392088e-05
-2.81298751312741e-05
5.94795218181642e-06
-3.60568505294759e-05
-2.70128204463222e-05
-2.00289537999176e-05
-2.23943648916361e-05
-3.49754803757357e-05
-3.90389626739195e-05
-2.87639775598399e-05
-2.80815095989768e-05
-2.82720903624078e-05
-3.98754461959461e-05
-5.19422273807563e-05
-4.92212280770847e-05
1.46088479393911e-05
-1.14752736599923e-05
-1.96599111198039e-05
-2.8706942494136e-05
-5.12705958517102e-05
-1.95581101377615e-05
-1.86689071140381e-05
-2.39238098676662e-05
1.42754195237204e-06
-2.91895966587585e-05
-3.27637610197654e-05
-3.28202497834497e-05
-2.80989252456836e-05
-2.9537766977994e-05
-2.21770902856093e-05
-2.68462135305971e-05
-2.89413541698874e-05
-3.12535864510291e-05
-2.17540202022493e-05
-3.49094294089271e-05
-9.94066895596011e-06
-2.519579108906e-05
-2.90761511515729e-06
-2.8058957288254e-05
-2.38032862634692e-05
-1.68259918880322e-05
-4.61825003295019e-06
-2.3243922605848e-05
-2.38389710595463e-05
-1.40835344543481e-05
-4.75985852548666e-05
-1.95265621286109e-05
-1.77121834258376e-05
-4.50440835405506e-05
-4.30597486694556e-05
-1.77291699742434e-05
-3.69624836091485e-05
-3.03901241723597e-05
-1.90544964103407e-05
-3.35034279606115e-05
-2.41725218759809e-05
-2.36131260897859e-05
-9.92685987762582e-06
-1.91810533757615e-05
1.7586881946002e-05
-2.30269764013268e-06
-2.0328779253181e-05
-2.89731711722277e-05
-6.66785379718654e-06
-2.57620824222636e-05
-4.8139519591385e-06
-4.78446166791923e-05
-2.76328133888391e-06
-2.35283896915838e-05
-9.09880762064696e-06
-1.73718194796923e-05
-4.28534165542374e-06
1.18862281018404e-05
-2.79471726018444e-05
-3.32013734981014e-05
-8.29549338933733e-06
-2.59627294424731e-05
-1.69459471457502e-05
-2.93706380502651e-06
-3.76028823113262e-05
-3.6081610506585e-05
-5.12446087668157e-05
-4.17822833545597e-05
-2.57123768390262e-05
-1.01668031650289e-05
-1.31135176750868e-05
-3.29084948271029e-05
2.4982287038742e-08
-3.61547334372917e-05
-1.92587795707592e-05
-2.20446323523352e-05
-7.52874757831704e-06
-1.10517994776114e-05
-1.7832971458016e-05
-3.37237694674005e-05
-4.26113061484274e-05
-3.18755125229598e-07
-1.84841037769865e-05
-3.39600682852004e-05
-4.33357824065606e-05
-2.92303791928364e-05
-3.09642276546554e-05
-3.66831515304366e-05
-2.3552343303764e-05
-3.04427756788511e-05
-1.58184487795616e-05
-4.00091176345566e-05
-3.62401856960035e-05
-2.92091222249197e-05
-4.42311844925577e-05
-2.78835231009489e-05
-2.97390742225326e-05
-4.09023781372131e-05
-4.46073441929064e-05
-2.6709303026838e-05
-1.24492950239321e-05
-1.01935622314303e-05
-3.51853741161891e-05
-5.29336304371848e-06
-1.21418280124587e-05
-1.92191082356232e-05
-2.05626941959369e-05
-3.6540294940224e-05
-1.02524589394161e-05
-3.62597026387433e-05
-3.39213879523659e-05
-1.63800190766328e-05
-2.4300572988292e-05
-7.73824161388459e-06
-3.66371817631348e-05
-8.68627595485733e-06
1.11314237506998e-05
-4.06749964427993e-05
-3.76103778203065e-05
-6.48737052764402e-05
-1.78602305419407e-05
-1.70372415520219e-05
-3.28062745495224e-05
-2.04385501919855e-05
-3.90280158644738e-06
-1.66534164010353e-05
-3.33868574876873e-06
-3.39949324076127e-05
-1.27522177350654e-05
-2.42291251960287e-05
-1.09208362672261e-05
-3.33692668110738e-05
-3.60870769244324e-05
-1.11858215356695e-05
-3.16909082825681e-05
-1.08883819947213e-05
3.02987783486365e-06
-2.12233640602942e-05
-3.35893512020548e-05
-8.25997848527663e-06
-1.68213818560949e-05
-1.62220510061548e-05
-3.72420392983212e-05
-3.47456421116167e-05
-1.74423990580709e-05
-6.66586627221018e-06
-1.42537219142956e-05
-2.56088345341363e-05
-4.94496050565594e-05
-2.96906108669168e-05
-3.0612263836411e-05
-4.42087232134698e-05
-2.22685332383523e-05
-1.48437234680073e-05
-1.40626545352774e-05
-2.31387186549321e-05
-1.56953034510175e-05
-1.1711260798477e-05
-1.35609585312719e-05
-2.00492983877486e-06
-1.21870424481683e-05
-4.65147123932595e-05
-2.68902301731588e-05
-2.74683539091416e-05
-2.50806594661742e-05
-2.14943119232181e-05
-1.31851396784866e-05
-2.0218212121369e-05
-1.9289289784713e-05
-2.58610703779736e-05
-2.39791215567045e-05
-3.26042796569804e-05
-3.96125526614719e-05
-2.56617445542945e-05
-3.87284326617082e-05
-3.42235564341109e-05
-2.10286586190724e-05
-8.78623977608994e-06
-3.27003132013861e-05
-3.36421939836896e-05
-4.35049459557098e-05
-1.26675753962206e-05
-3.09001347432347e-05
-2.75504119683703e-05
-2.27590779243961e-05
-1.86097161681682e-05
-2.99175240335021e-05
-3.21867909515764e-05
-1.18067936882473e-05
-2.30358301619564e-05
-1.86508380135123e-05
-2.349558018069e-05
-2.93715299532187e-05
-3.50344875085115e-05
-2.8106082879218e-05
9.99302808948615e-06
-1.06811413294169e-05
-3.45001118068281e-05
-1.18091492645167e-05
-2.81182023842903e-05
-2.1263108677935e-05
1.51408312392021e-05
-1.86608705904767e-05
-1.92200172601453e-05
-1.55254873063067e-05
-8.57487753343182e-06
-1.85725616605462e-05
-2.04605023972855e-05
-1.96184950080864e-06
-1.60389757505034e-05
-4.36883696950575e-05
-1.20261169253147e-05
-4.07339086057406e-06
-4.95611016421136e-05
3.67384371335037e-06
-1.39408721882806e-05
-9.60634973328829e-06
-2.01806398018095e-05
-7.0275140861121e-06
-1.8124229348592e-05
-4.87061706326366e-06
-2.14349405031298e-05
-2.36278444653441e-05
-3.17727794256654e-05
-1.77449067669679e-05
-1.90336479304587e-05
-2.51792918247185e-05
2.08130263809334e-06
-2.46947238168682e-05
-3.45830195025115e-05
-2.8864517728518e-06
-3.25055767316065e-05
-2.88612610934824e-06
3.21315039049465e-06
-3.08800564909216e-05
-1.55128488823141e-05
-8.03651261688026e-06
-3.7842612338343e-05
-2.55840101217691e-05
-1.88734108483166e-05
-2.03988970243695e-05
-3.31026791615742e-05
-3.68042135017647e-05
-7.59892289863852e-06
-8.3005796737465e-06
-2.10429648505784e-05
-5.61536106430039e-06
-3.46929584602806e-05
-2.1454713854443e-05
-3.64796049287174e-05
-2.6051310519725e-05
-5.28783648543575e-05
-3.31647192569706e-05
-1.35019827931696e-05
-2.65495912417229e-05
-8.02285868277369e-06
-3.04299313226453e-05
-8.07213203814316e-06
-3.60047558456893e-05
-2.53384415648734e-05
-4.46506080385116e-05
-3.3384736480753e-05
-3.16580197899102e-05
-1.50660496190935e-05
-4.08184343360861e-06
-1.9113380884721e-05
-3.18628881410834e-05
-3.70953540079986e-05
-2.76884178252162e-05
-2.45927697085708e-05
-6.44502879855876e-06
-3.27692707649534e-05
-3.2276741617042e-05
-3.06583666771849e-06
-2.2834013257312e-05
-3.49079300219737e-05
-2.97102420444317e-05
-1.79030264085928e-05
-1.80548700751788e-05
-3.74340790014268e-05
-8.68644068421805e-06
-3.11439144773721e-05
-3.92676149138927e-05
4.08186380328153e-06
-3.5556040841951e-05
-1.39359570515824e-05
-1.36642760255991e-05
-1.0367264868311e-05
-3.40261301849478e-05
-2.65364274063715e-05
-8.87192766677162e-06
1.37129760659695e-05
-2.16337796125544e-05
-2.09859016667512e-05
-1.87948241127622e-05
-1.05708806236524e-05
-1.45031401282358e-05
-2.00873927242559e-05
-1.71428891960683e-05
-1.2679736714838e-05
-2.55339466690015e-05
-1.46925545712544e-05
-9.90050383903206e-06
-1.63709752159091e-05
1.44042953045977e-06
-3.79933765496347e-05
-1.17684596783851e-05
-2.12456983905895e-05
-1.91861779127554e-05
-3.63409093952856e-05
1.12824305908337e-07
-7.59371302468414e-06
-2.00407292837323e-05
-2.11219953489166e-05
-3.22042640709533e-05
-6.93544455740811e-06
-1.53271605805191e-05
-3.11981572646654e-05
-2.56634626971902e-05
-5.8975945778593e-06
-1.84932595359737e-05
-3.08091068604608e-05
-1.04411395118284e-05
-1.29958050186042e-05
-4.78296448626473e-05
-8.47323249967984e-06
-3.35347750320135e-05
-3.09364015420906e-05
-5.83915152375585e-06
-1.65144291694633e-05
-6.60548578477323e-06
-1.46575978281843e-05
-4.24693394919845e-05
-2.89731720724896e-05
-2.62889208178836e-05
-3.24633126347891e-05
-3.47174354371294e-05
-3.74149309922917e-05
-4.59468873114103e-06
-2.17479129197583e-05
-1.62467595733253e-05
-2.70531787448648e-05
2.2408674590125e-06
-2.15041607329718e-05
-2.76284827098893e-05
-3.13248006899768e-05
-4.38393335773001e-06
-2.17405396627741e-05
-2.91364283175383e-05
-2.79357479299342e-05
-3.80036717002062e-05
-2.90569133017037e-05
-2.4251309300019e-05
-2.86169363633261e-05
-1.14803473438685e-05
-2.18421204214186e-05
-7.98497209653824e-06
-3.90509127635878e-05
-2.55264946026408e-05
-2.93501751952442e-05
-3.4382299730622e-05
-2.91406785772397e-05
-3.03249256436723e-05
-3.48430430177967e-05
-7.5920042362665e-07
-3.21013381916181e-05
-3.48469154369666e-05
-2.28415990794164e-06
-2.54277346728059e-05
-7.31981400877486e-06
-9.04778687792518e-06
-1.59531338362487e-05
-1.12822543151912e-05
-2.56446137703613e-05
-1.95173213249476e-05
-3.39965796553696e-05
-3.56944773455859e-05
-4.65902737764604e-05
-1.15869324638782e-05
-2.40284081987868e-05
-1.41806542404851e-05
-8.78381343267693e-06
-7.24247520077975e-06
-3.54360119886179e-05
-2.90942532149291e-05
-6.35175542519566e-06
-1.20274608923837e-06
1.18891803883074e-06
-1.6708553105356e-05
-2.53019503010476e-05
-1.96916222654825e-05
-2.26876720141985e-05
-2.16083987123138e-05
-2.9220369980164e-05
-1.65675287433795e-06
-3.02827146721911e-05
-2.73521482644906e-05
-2.08404370905361e-05
-4.51276967831046e-05
-1.63295645539636e-05
-3.66440531082411e-05
-2.86342343982391e-05
-2.19385941203983e-05
-2.43293022650892e-05
-3.44053318823632e-05
-3.17669011260769e-05
-2.47493884873964e-05
-1.98908237500509e-05
-2.40903018507249e-05
-1.57149882063837e-05
-3.67634973191022e-05
-1.86108979804571e-05
-1.38368488088918e-05
-3.13534541174423e-05
-4.61124959287919e-05
-2.32586445642437e-05
-1.8046975727333e-05
-3.37729169103776e-05
-1.4917123309878e-05
-2.62832622363054e-05
-2.8556334186748e-05
-3.5433036579679e-05
-3.1885184065801e-05
-4.79173286083291e-05
-1.89425607360687e-05
-7.76883484159029e-06
-4.24909038665219e-05
-4.09998245092886e-05
-2.70238687739366e-05
-1.9728252941816e-05
-2.36195337880191e-05
-3.93961745351328e-05
-3.15710043725039e-05
-2.10515402081646e-05
-3.4363636938223e-05
-5.87265458296142e-06
-1.85002923833323e-05
-2.60594615258172e-05
-2.81164853685898e-05
-3.89229007823958e-05
-9.7222435846682e-07
-4.49225411210567e-06
-5.14756105176886e-05
-2.43970654515572e-05
-1.23762828074646e-05
-1.95907294493404e-05
-1.89440549556959e-05
-2.50867642196421e-05
-2.90590617923666e-05
-1.3293185367886e-05
-3.13139606077777e-05
-5.17427002449073e-05
-1.78824093247934e-05
-1.35093535073389e-05
-1.09361594822908e-05
-2.8581619082922e-05
-3.37727085909129e-05
-1.42532912241563e-05
-1.68187114555998e-05
-4.66197150807474e-05
-7.43226647169905e-06
-1.51397207381852e-05
1.17352055832852e-06
-7.84171003996022e-06
-1.30172224046634e-05
-2.60295751472341e-05
-2.03457388223524e-05
-5.43680948474594e-06
-2.64875940572312e-05
-6.61747877886109e-06
-4.08785046640679e-05
-1.74755482254257e-05
-3.94512905022988e-06
-3.22541635250232e-05
-2.72450779719236e-05
-2.99774945646187e-05
-5.32278158281413e-05
-3.81340162073627e-05
-2.20348441743861e-05
-1.68375358580867e-05
-3.7398755310504e-05
-2.34665586972385e-05
-1.56676065012934e-05
-1.61966026815554e-05
-1.2664955430366e-05
-3.54583993458359e-05
-1.60425270956737e-05
-3.75962779817156e-05
-2.92433292876077e-05
-3.25017708079762e-05
-2.4721471086834e-05
-2.93448626834546e-05
-3.66409636141723e-05
-1.87671269793711e-05
-2.71340824514341e-05
-1.6977886084929e-05
-3.16680992764859e-05
-2.70829129275149e-05
-1.08937203527799e-05
-2.53250883062984e-05
-2.01590430372575e-05
-1.17157683037865e-05
-3.05195899785586e-05
-4.83248362071909e-06
-4.51035736826169e-05
-3.20198696676999e-05
-1.64542485020537e-05
-3.37482774144826e-05
-3.33382049474933e-05
-3.73475686083619e-05
-1.13360379125678e-05
-3.22119605227149e-05
-9.16617714116785e-06
-1.73827503307711e-05
-1.69794536746313e-05
-1.43942982858366e-05
-2.55212124384267e-05
-3.04497288855701e-05
-3.00491908074551e-05
-1.27038156033114e-05
-5.63312788168426e-06
-1.02988470837142e-05
-2.71278367452756e-05
-1.39683384497857e-05
-2.91288812755611e-05
-1.81539200915263e-05
-1.57212109741497e-05
-4.25773090749643e-06
-1.07654951469322e-05
-3.37156596223527e-05
-9.35536591789299e-06
-2.39284192023244e-05
-2.04918636900764e-05
1.05655543673614e-06
-2.39860918723207e-05
-1.50963468403588e-05
1.42914563484455e-07
-2.17915535291252e-05
-9.74514258728064e-06
-1.76919537543028e-05
-4.15811173477774e-05
-2.24869865574163e-05
-5.45399997410026e-06
-1.07209782816768e-05
-2.94288835994108e-05
-1.87903199861025e-05
-2.60634920397181e-05
-2.30056307718994e-05
-4.19709832192623e-05
-3.51720436831086e-05
2.35942660932574e-06
-1.99542044930662e-05
-6.86491054775231e-06
-1.09494586178594e-05
-1.54735812742886e-05
-9.67996161815758e-06
-1.58073200868042e-05
-1.8223521361422e-05
-3.44699352150549e-05
-2.54046545565844e-05
3.99637764153406e-06
-1.56896598139149e-05
-6.71011346971896e-07
-2.59200808668272e-05
-3.77515109124093e-05
-3.07640707640342e-05
-2.47838310439376e-05
-3.68164130838325e-05
-6.11717671601877e-06
-2.34163205804745e-05
-1.35218507033141e-05
-3.02398926291588e-05
-2.78398540732224e-05
8.2471631547776e-06
-1.01692239170115e-05
-1.23576160411274e-05
-1.8653806334304e-05
-3.72124494199049e-05
-3.78177987179174e-05
-3.09861880951974e-05
-2.41408420523028e-05
-2.21176016326378e-05
-4.30242139468326e-05
-2.77122785932013e-05
-3.11509646792245e-05
-1.78801428545074e-05
-2.73088518189127e-05
-3.25122846158144e-05
-1.72287518921914e-05
-3.72297099202466e-05
-1.5373036257505e-05
-1.81124324731578e-05
4.39978102356049e-06
-7.32119739759028e-06
-2.57244607348866e-05
-1.56332776712164e-05
-1.66259930424512e-05
-2.65678472937033e-05
1.03847332302651e-05
-1.39027370702769e-05
-2.17939344824543e-05
-2.00627558877222e-05
-1.86878739114179e-05
-2.05378111008878e-05
-3.16292632632546e-05
-5.42534676556481e-06
-1.50319940084764e-05
-1.75515298375194e-05
-3.88633993571095e-06
-1.24187732997727e-05
-3.07420440093102e-06
-4.29163681072763e-06
-1.31143357449896e-05
-5.48356803792509e-06
-3.41710644072335e-06
-2.04377906446381e-05
-1.25159198364922e-05
-1.7057406294032e-05
-4.98235316089294e-06
-1.95347608122397e-05
-1.67902149320763e-05
-3.92928925258031e-06
3.52328765488803e-06
-1.0771477832016e-05
-3.36728318218327e-05
2.53034585030721e-07
-7.62259673210844e-06
-8.08162965701067e-06
-1.27553295954906e-05
-6.70590244471436e-06
9.25655370881451e-06
-1.176117193589e-05
1.32193528450147e-05
-1.71467778648478e-05
-4.84338935039799e-05
-2.21647964276432e-05
-2.98385127082155e-05
-1.81237916782821e-05
-1.64100738650761e-05
-1.62056224158747e-05
-1.94597024604772e-05
-1.17992649180273e-05
-2.26312342857328e-05
-3.0147708366313e-05
-2.45062081937288e-05
-2.07837586752867e-05
-4.09538607470378e-05
-1.9998633729345e-05
-3.75008443466222e-05
-4.86393079997167e-05
-3.69631917209904e-05
-3.50725063902204e-05
-5.30387856033163e-05
-3.52890635597472e-05
-4.15923032751722e-05
-1.73068461861916e-05
5.81784542037899e-07
-4.05234322318381e-05
-3.52580782298121e-05
-7.24760428981019e-06
-4.76735202804139e-05
-2.00869291786818e-05
-2.70002552407713e-05
-3.19791566518842e-05
-1.58508672186368e-05
-6.10749674026703e-05
-3.80682439969569e-05
-9.66470085889605e-06
-2.14823419833014e-05
-3.99714375131293e-05
-2.89315923820609e-05
-2.58288936986015e-05
-2.71001162838007e-05
-4.00691093128093e-05
-1.3236840603887e-05
-2.49443835318467e-05
-5.549149561348e-05
-1.67679655877408e-05
-2.19726068575914e-05
-1.92134944871481e-05
-8.62708339577368e-06
-2.48449364059554e-05
-3.11522643991172e-05
-7.11425998862371e-06
-1.50499707213372e-05
-1.4742956528335e-06
-1.7026356362095e-05
-2.98454001714681e-05
-4.61997077005743e-05
-1.43777329241732e-05
-1.89913094122587e-05
-2.6116104713412e-05
-2.47166360971928e-05
1.22207374441673e-05
-7.09173441911721e-06
4.49620646536205e-06
-9.61062700345097e-06
-1.09950560391877e-05
-1.26068908580164e-05
-1.09558936204374e-05
-1.1038654789425e-05
-3.07893952507674e-05
-3.02253627148275e-05
1.77667504593556e-05
-2.82437737321123e-05
-8.37722330357179e-06
-6.78774039340062e-06
-1.72524627040213e-05
-2.48953719842704e-05
-2.82410096681951e-05
-2.13770601428055e-05
-4.13431016775988e-05
-6.38460948016165e-06
-6.50351565161335e-06
-1.89202399862276e-05
-2.84818661040292e-05
-4.03152179751301e-06
-2.66758564676895e-05
-1.3746045265851e-05
-3.21752304407706e-05
-3.32076834370566e-05
-7.39297060083604e-06
-3.49327778623845e-06
-1.6310983580436e-05
-2.64829521960681e-05
-4.37354875265558e-05
-2.47153420586965e-05
-1.37281623541918e-05
-3.62746810317541e-05
-3.74524573494243e-05
-2.46391538829827e-05
-3.32697626563283e-05
-1.90555597123949e-05
-1.44654209064497e-05
-3.74948065979799e-05
-2.00251078262931e-05
-3.25984009497695e-05
-2.27486805520718e-05
-2.155568228215e-05
-9.49262622646254e-06
-2.74099476413355e-05
-1.96578830635624e-05
-3.85745330322342e-05
-2.38518448210395e-05
-8.00111824943369e-06
-4.49325147442235e-06
-5.00805415559606e-05
-2.78433218319198e-05
8.56980913592661e-06
-5.43708293530075e-05
-1.19161233819254e-05
-1.61522672629304e-05
-1.58370461866727e-05
-3.60504099252915e-05
-1.09547555800325e-05
-2.16434938499906e-05
-3.51406935117727e-05
-2.99361241782151e-05
-1.99803235134076e-06
-1.19080274924027e-05
-1.40334755868997e-05
-1.54078726049637e-05
-2.67143998486592e-05
-3.01942382160008e-05
-7.81057421814237e-06
4.58089406702866e-06
-6.18740499699864e-06
-1.2264593920458e-05
-2.61751346981023e-05
-1.12465689935951e-05
-3.84829750850154e-05
-2.20983997793034e-05
-3.38517570434138e-05
-5.66532415465374e-05
-1.48401200999909e-06
-8.32288286105346e-06
-1.24103663909399e-05
-1.71607922782711e-05
-1.99974298144507e-05
7.63989003408815e-06
-3.00831932334461e-07
-2.41190035050203e-05
-3.70384694162175e-05
-4.51160373262685e-05
-2.22351200191762e-05
-2.4424422726789e-05
-7.56017587462542e-07
-6.91075735768838e-06
-1.70962176616463e-05
-2.65012346657413e-07
-6.55718037651614e-08
-2.52760282088889e-05
-3.92125520778866e-05
-3.89948678732683e-05
-3.06589245949384e-05
-1.26269528466843e-05
-1.4306208244867e-05
-6.27881271403502e-06
-2.18732291575447e-05
-2.19926325558588e-05
-8.66871326115721e-06
-1.57460312677723e-05
-2.1005475388173e-05
-3.89027624846247e-05
-2.61812945779795e-05
-1.66649078824713e-05
-1.10594469295904e-06
2.53847842807968e-06
-5.170960144366e-05
-1.58444979178029e-05
-3.85517241379759e-06
-8.20715438808109e-06
-3.98508481953421e-05
-3.04077418124169e-05
-1.68434222436239e-05
-3.17873283633696e-05
-5.13330307828607e-05
-4.71620922047665e-05
-3.16740053704245e-05
-2.17145060866216e-05
-2.83679110693421e-05
-6.63936085665373e-06
-4.40657107912366e-05
-3.88663391830354e-05
-1.36916689401665e-05
-4.09645186500847e-05
-1.24617720530714e-05
-2.71739259038004e-05
-2.53086607020719e-05
-2.80152262138934e-05
-3.6269973035863e-05
-3.60202678671144e-05
-1.4170284260417e-05
3.93833606358878e-06
-2.48104906438047e-05
-8.02312793192026e-06
-9.28401594924503e-06
-1.40632077378152e-05
-3.82981081072128e-05
-2.96158827573913e-05
-1.60701500597814e-05
-2.39177749507305e-05
-1.56173047609425e-05
-3.20499470523338e-05
-1.64672943622302e-05
-4.55842642341539e-05
-8.46071793734809e-06
-2.15368436374301e-05
-1.52653158631466e-05
-2.63028575311168e-05
-1.02999038922074e-05
-1.23240903225212e-05
-1.8953660611721e-05
-2.0093702464912e-05
-5.06720602456923e-05
-2.40425158777558e-05
-4.19732625525158e-06
-1.89597942612779e-05
-2.26421342892878e-05
-1.64125046873491e-05
-4.11274156223289e-06
2.97605047089135e-06
-3.57502890085871e-05
-6.4341673031753e-06
-1.85711664722984e-05
-3.65591505468064e-05
-2.07769468553122e-05
-3.48364760464321e-05
5.00612709551745e-06
-3.87091038756676e-05
-3.0176072473195e-05
-2.28822140379759e-05
-2.76362896104791e-05
-4.25101595845254e-05
-3.67211424613683e-05
-4.72969412134241e-05
-3.43189156513046e-05
-1.65792084801817e-05
-2.12051978560996e-05
-3.55757166494974e-05
-1.93288066517635e-05
4.53517633682661e-06
-2.39619113588596e-05
-1.98447252747417e-05
-1.06372679252465e-05
-2.49149775859614e-05
-3.31028162853296e-05
-4.03427914479257e-05
-2.93960842355784e-05
-3.13738617998581e-05
-2.89407934418481e-05
-2.46729879692964e-05
-1.98283150586256e-05
-1.37973246933341e-05
-3.33824351188857e-05
-3.87043219968411e-05
-2.0253308230417e-05
-2.28297987919552e-05
-3.73857669860947e-05
-2.55727349784243e-05
-2.30514601202005e-05
-1.301232322165e-05
-2.10883317894632e-05
-4.06477689127139e-05
-4.49845383535783e-05
-1.96851229975417e-05
-7.25104432249594e-06
-1.53192673924932e-05
-3.40040940352273e-05
-3.17045677854843e-05
-2.88583357721858e-05
-1.91031625566682e-05
-3.34468198789776e-05
-2.51880539697978e-05
9.10762483455027e-06
-1.69644717874761e-05
-1.65648408043141e-05
-3.63437915532754e-05
-7.99872519900779e-06
-4.48148244419085e-05
-2.10246894193414e-05
-2.18974570912905e-05
-1.71968866697984e-05
-1.63615648240377e-06
-2.36292699216223e-05
-9.92337867549615e-07
-3.04980800612223e-05
-1.23888081174981e-05
-3.68273520260649e-06
-1.40449685691943e-05
-1.91113454060238e-06
-1.93632047951516e-05
-1.18712166898893e-05
-1.29728428648074e-05
-2.23557966242021e-05
-1.13777013335581e-05
-2.31720544207739e-05
1.10240095192795e-06
-1.19094228938539e-05
-1.32929802474096e-06
-1.0644979320935e-05
-2.77079516226565e-05
1.12423673036933e-06
-3.67160558072968e-05
-2.66009201322275e-05
-1.61442621812606e-05
-3.82246974088974e-05
-1.8900474097352e-05
-3.01313210327094e-05
-6.7479908908581e-06
-3.59301960720576e-05
-4.94788986957831e-06
-2.77688860755119e-05
-1.62215500668058e-05
-3.7599749061595e-05
-2.11125012616762e-05
-1.97889673562755e-05
-3.77872317853792e-05
-2.41562957573718e-05
-1.9630859314027e-05
-1.22464453129739e-05
-1.37013118820005e-05
-4.15652292043388e-05
-3.87411998759506e-05
-3.47402981329506e-05
-7.04964989983198e-06
-3.1545203431883e-05
-2.7052123684313e-05
-1.12762549031449e-05
-4.02157309288554e-05
-1.65122544686961e-05
-2.17356241379573e-05
-1.44861862204431e-05
-9.37481953329774e-06
-3.93391827244374e-06
-2.22120056862161e-05
-4.03378061471294e-05
-4.64201111631292e-05
-4.59330715748724e-05
-2.60125211759628e-05
-6.11713685220293e-06
-4.99484629758614e-05
-2.34650292368064e-05
-4.40145650802091e-05
-2.1511808000913e-05
-1.63512413854451e-05
-4.81231737353228e-05
-1.20189626246845e-05
-2.35151479140332e-05
-3.53554184951151e-05
-1.85629136631455e-05
-2.00458571852431e-05
-3.98786471667846e-05
-1.38934054627936e-05
-5.01288643029355e-06
-1.10885601975063e-05
4.99784341446797e-06
-1.46806874889076e-05
-1.42466234036561e-05
-3.48049355875919e-05
-3.90121871616893e-05
-1.3503304719524e-05
-1.92109413835395e-05
-2.78001756101104e-05
-7.92911515590317e-06
-1.42007391727005e-05
-4.79885525761799e-05
2.70663305019331e-05
-2.60170340529093e-05
-1.91983907503907e-06
-1.96704872130665e-05
-2.26304819387587e-05
-2.36585414071587e-05
-9.65984988134541e-06
1.79018521481672e-05
-1.43819099956003e-05
-1.5338564506955e-06
-2.19864957763646e-05
-2.93554777400639e-05
4.2709205442058e-06
-4.15872180998641e-05
-1.41076649073136e-05
-1.66724795040644e-07
-3.83131105175666e-05
-3.42170599307919e-05
-4.41238434345141e-05
-6.34003320023532e-06
-2.91354973957009e-05
-3.40605737914029e-05
-3.90604125322067e-05
-1.93764389522958e-05
-2.03976929731862e-05
-2.02569467854161e-05
-5.43463195692047e-06
-1.32777896034038e-05
-1.3911527851655e-05
-1.18175266443256e-05
-1.35525456357453e-05
-2.27861513788371e-06
1.06051707877554e-05
-1.87331145625377e-05
-1.06089237081686e-05
-2.4116767911115e-05
-3.9776068432209e-05
-3.37980574837993e-05
-6.81654213111119e-06
-1.84962113102538e-05
-2.68294147202628e-05
-2.20631342245364e-05
-2.37246785793454e-05
-2.22507283959398e-06
-3.1062320890978e-05
-2.50767166070698e-05
-1.4689748411831e-05
-1.3716689471558e-05
-4.45028563806387e-05
-1.32225565114745e-05
-3.73591462926015e-05
-2.73594868055481e-05
-2.73802986488329e-05
-1.95098781651891e-05
-2.29069112533223e-05
-1.43191234802605e-05
-5.10966996891235e-06
-3.32570936058953e-05
-1.33808143862544e-05
-2.66575147478139e-06
-1.57771720694624e-05
-8.13914811689997e-06
-1.5244552629869e-05
-1.4336479341496e-05
-2.84558038274844e-05
-8.93535831137027e-06
-9.83478992147312e-06
-2.0531624923416e-05
-3.56865698733519e-05
-3.88931553751789e-05
-2.58778054500896e-05
-4.54547016918119e-05
-1.0218295668556e-05
-3.4906403525695e-05
-7.35429803259737e-06
-2.29521095488709e-05
-3.9473475832125e-05
-2.9038111065215e-05
-1.4867981992458e-05
-1.99554679730133e-05
-1.94853520355903e-05
-1.1219662691128e-05
-1.70749267153424e-05
-1.87741368145764e-05
-2.22078195661437e-05
-2.44881930969322e-05
-1.01166838620799e-05
-1.4711581724749e-05
-2.19797046045205e-05
-1.30283810433877e-05
-1.33943727684874e-05
-4.68499141272234e-06
-4.52009868400959e-06
-7.93760655960798e-07
-1.42651083451115e-05
-2.35564807538734e-05
-1.43502363632337e-05
-6.30043330423843e-06
-3.40173453695931e-05
-2.4909437962121e-05
-4.71129577492915e-05
-6.63612307676239e-06
-1.08126842602468e-05
-3.61995396293855e-05
-5.38306333254439e-05
-1.97291304805368e-05
-7.3468110032545e-06
-1.52318903347806e-05
-2.37962584447695e-05
-1.42957427739336e-05
-1.30305540415569e-05
-2.00173193349018e-05
-2.17281183670531e-05
-2.23863188735929e-05
-4.52410629747779e-05
-2.92243407148349e-05
-1.87744011516477e-05
-4.06137174112397e-05
-4.20086631288232e-05
-1.36837766407634e-05
-2.56553188699071e-05
-2.37574297282225e-05
-1.40689875449704e-05
-2.82741713569777e-05
-1.88833353656042e-05
-1.17764250040194e-05
-2.93048475923495e-05
-2.05467763843479e-05
-3.3749665615594e-05
-1.15957186912075e-05
-1.95030944937193e-05
-2.27265433871533e-05
-1.25810190277679e-05
-2.24024553472313e-05
-2.93290686618108e-05
-3.46341359670851e-05
-1.6815191867059e-05
-2.61026901731116e-05
-1.77372284044393e-05
-4.28882399226085e-05
-2.32451256258288e-05
-1.40351879672221e-05
-4.57454462195554e-05
-2.1299732215275e-05
-7.89681885382855e-06
-1.89504839333083e-05
-4.16093493358049e-05
-1.44557876717456e-05
-4.14149171192241e-06
-3.19965964829389e-05
-2.54861216724044e-05
-2.19868466878253e-05
-2.47935529922511e-05
-2.1428387720924e-05
-3.10385427641035e-05
-1.85434921871837e-05
-3.76878453749982e-05
-2.1783912615631e-05
-6.79019279937989e-07
-2.22941212044562e-05
-6.93655636094143e-06
-1.32749969898316e-05
-2.97633871384656e-05
-2.1031584969636e-06
-9.33889072516271e-06
-2.5245155425307e-05
-1.8875064415498e-05
-1.57403499924356e-05
-6.44022215833385e-06
-9.58242268639744e-06
-2.02896447853756e-05
-2.22073719799063e-05
-3.76604305811753e-05
-4.15664572928571e-05
-1.74887888070969e-05
-3.92374970852225e-05
-1.5439372642603e-05
-3.03862559688099e-05
-2.08312886014745e-05
-1.4242054721037e-05
-3.25879942600482e-05
-1.91843450886777e-05
-5.06424668311174e-05
3.44007881352207e-06
-2.15258749147592e-05
-2.60450209370827e-05
-4.41630810135944e-05
-2.43632544848901e-05
-1.16571552186266e-05
-4.07615393218647e-05
-3.1233924349796e-05
-1.40775668559603e-05
-1.56206101721935e-05
-3.31258594309775e-05
-3.06376321826105e-05
5.75696607047096e-06
-1.96204704115021e-05
-2.8308778143949e-05
-1.83875429947644e-05
-2.97295430924208e-05
-1.61988084562891e-05
-3.03674205082648e-05
-1.68926653367158e-05
-1.15278129834028e-05
-2.16226060108942e-05
-4.382297646215e-05
-2.29690538711793e-05
-2.10752267813336e-05
-2.45359438236049e-05
-3.35463644985937e-06
-2.4873338278152e-05
-1.50932952730627e-05
-2.79469604751341e-05
-2.21464719884788e-05
-1.49585263915015e-05
