# Supplementary material for: Research on computational propagation and identification of mine microseismic signals based on deep learning
Source: PLoS One. 2025 Oct 22;20(10):e0334641. doi: 10.1371/journal.pone.0334641 (PMC12543183; doi:10.1371/journal.pone.0334641)
Supplement: S10 Data — (ZIP) [file pone.0334641.s010.zip › 000101100001599.xlsx_0.txt_24.txt.txt]

-7.26340561839181e-06
-7.53060759627488e-06
-2.29838638531028e-05
-2.63289591673224e-05
-1.80164317810308e-05
-9.54221058483076e-06
-1.647262428265e-05
-2.61319264446314e-05
-3.14249685246833e-05
-1.74953809946091e-05
-1.69120841858906e-05
-2.05476814228344e-05
-5.56395220521288e-06
-2.11591416582214e-05
-1.95548151060722e-05
-1.81336088715422e-05
-2.47569169644756e-05
-1.57054039533811e-05
-3.58324944406949e-05
-6.78764516487004e-06
-1.60677901041988e-05
-4.01597754335818e-05
-1.24182325372468e-05
-5.04315199775728e-07
-2.71710922802358e-05
-5.55398234141608e-06
-3.00382389637197e-05
-1.9632753631055e-05
-4.70973919966804e-06
-2.17486004948752e-05
-3.29535629740484e-05
-1.30015282102501e-05
-3.62369914682356e-05
-2.27833244621349e-05
-4.52302771802752e-05
-1.10077396724878e-05
-1.45544789468375e-05
-9.55310085061909e-06
-3.73099571012843e-05
-5.26201641254013e-06
-3.40089154582072e-05
-1.47779545697961e-05
-1.66767293397787e-05
-2.54673849700347e-05
-2.61642159270079e-05
-2.58119340947485e-05
-3.09845156083221e-05
-1.25266942906777e-05
-1.45344197888097e-05
-1.69725541094148e-05
-1.00602635214896e-06
-2.32504756056897e-05
-5.69104933537961e-06
-7.32878974483161e-06
-2.85518622504715e-05
6.01031989437217e-07
-1.8109552056809e-05
-1.90926349975236e-05
-2.44079279094042e-05
-1.0233921486712e-05
-1.77787052647512e-05
-2.57904782307111e-05
-3.89125232332075e-07
-2.46814258546592e-05
-8.89345016647983e-06
-1.64854076114158e-05
-4.88443512172614e-06
-3.06689757499648e-05
2.526840265116e-07
-1.44013606915873e-05
-1.98535451848492e-05
-8.71060955559629e-06
-1.25372456005205e-05
5.30355573013441e-06
-1.65164465034534e-05
-2.38160431857566e-05
-3.05679738353356e-05
-2.82047915695401e-05
-2.10081717526996e-05
-1.96830117660292e-05
-2.48711226521474e-05
-1.67146815518117e-06
-1.40319645513953e-05
-5.34228970123222e-06
-2.6531615685161e-05
-1.51553909794035e-06
-8.68450383137403e-06
-2.41839444282575e-05
-1.68541322178514e-05
9.80506802863215e-06
-2.06795800472729e-05
-1.39323035478341e-05
-2.56675529228869e-05
-2.73267535272829e-05
8.20912581423864e-07
-3.51142981046656e-05
-1.11034470355266e-05
-8.63207994179371e-06
-3.26688796853652e-05
-1.4246261333244e-05
-1.18776322720131e-05
-2.50651709577127e-05
-1.07943442270335e-05
-2.4832010739341e-05
-5.97454419284224e-06
-3.00741173885055e-05
-9.88522812724869e-06
-2.95569937093505e-05
-2.98456317966016e-05
-3.34677278119422e-06
-3.12253401037408e-05
-1.7948794835546e-05
-1.89149516860304e-05
-1.42455753607388e-05
-2.73615204886684e-06
-2.10704461544761e-05
-3.97281431067485e-06
-3.3126185828052e-06
-2.25299981702428e-05
-1.30395568631474e-05
-3.20184330305807e-05
-7.69784863055712e-06
-1.68884333160599e-05
-1.3564334477934e-05
-1.31274212214603e-05
-2.39444892377718e-05
-1.40493383277212e-05
5.00463311200672e-07
-8.20039868801226e-06
-1.3082734997046e-05
-2.67578971673818e-05
-2.37136578403888e-05
-2.58974024499018e-05
-4.41945384343434e-06
-3.6038929914772e-05
-1.0958722204827e-05
-2.76335120209782e-05
1.21846190741761e-05
-1.30039041297213e-05
-2.82824278663124e-05
-2.63610803194779e-05
-4.69358102654036e-06
-1.58572907003161e-05
-2.20603460491531e-05
-9.37201023458081e-06
-1.20111235366263e-05
-1.09040946515254e-05
1.15226293272335e-05
-1.42572409136806e-05
6.6120462474807e-06
-1.65733461849306e-06
-2.23265461133279e-05
-1.63873229387553e-05
-2.57577575551089e-06
-1.05070345825933e-05
-6.56925659580318e-06
-3.52692249485872e-05
-3.85631718279059e-06
-6.33823918894671e-06
-3.37244158752102e-05
-8.73485318172492e-06
-2.78915401251753e-05
-2.34466055505951e-05
-2.13088045222722e-05
-1.9677975783343e-05
-3.62968947843589e-06
-2.67951141050195e-05
-1.27909741482616e-05
1.28883047969198e-05
-2.81857327089814e-05
-2.54464516929698e-05
-2.95960742990465e-05
-1.29216487254876e-05
-2.807742423192e-05
-1.60330941102564e-05
-2.6781681550459e-05
-2.47644951167891e-05
-2.79845348292289e-05
-2.35745760548148e-05
-1.08456195674664e-05
-6.0933913717671e-06
-2.32948345920885e-05
-1.92750617806572e-05
-1.78175331066106e-05
-2.54431564165858e-05
-1.11713703024009e-05
-2.2479487669685e-05
-2.50138473594091e-05
-1.20266914827295e-05
-2.66734393545033e-05
-1.58703578761469e-05
-1.00242996380335e-05
-2.99114782618668e-05
-3.4392502236834e-05
-1.14037688164118e-05
-3.16897652478028e-05
-2.40495153110029e-05
-1.64301780987169e-05
-6.98195045794961e-06
-1.86752932448594e-05
-1.82118741403966e-05
-1.37692394305541e-05
-4.50142787844541e-06
-2.17651529110824e-05
-2.36983442084135e-05
1.5210995798731e-05
-1.59959278085923e-05
-2.80233622007142e-05
-1.33319427765841e-06
-2.05670172539023e-05
-1.16138686370873e-05
-1.28664871626695e-05
-1.78958979231031e-05
-1.40093223003496e-05
-1.81560739793416e-05
-1.83283063281405e-05
-1.66278219087281e-05
-1.51308439251886e-05
-1.61980310655634e-05
-1.71542187492544e-05
-1.04355124387441e-07
-1.65527308242299e-05
-2.188917227742e-05
-1.87680660733731e-05
6.35709995478767e-06
-1.63168184169529e-05
-9.07665467945999e-06
9.80634129323104e-06
3.44701262290851e-06
-1.27636092321147e-05
-3.08566351250617e-06
-4.29306493521039e-06
-1.85024393281351e-05
-2.68484978234186e-06
-1.25031295311264e-05
-2.15661530725851e-05
7.20464270724239e-06
-1.48101442323032e-05
-2.09520495942832e-05
-1.18014147591462e-05
-2.42458585022497e-05
-1.5434134262994e-05
-2.70987380522726e-05
-1.9542575247843e-05
-1.5279292036971e-05
-6.77225839975151e-06
-3.16924872214948e-05
-1.88055682300451e-05
-1.60902791084312e-05
-1.37933045221222e-06
-5.00323672919938e-06
-2.58498171028566e-05
-9.94996233800344e-06
-1.42548467756282e-05
-1.44062217129565e-05
-1.30689214447308e-05
-2.12388975104855e-05
3.84164477001872e-06
-9.73093028790743e-06
-1.60874792054408e-05
-1.23316032579007e-05
1.05151280909403e-06
-2.86380868123637e-05
-1.50944478337373e-05
-1.24259561419779e-05
-2.63139693529672e-05
-2.18969562303457e-05
-1.9656441712156e-05
-5.19795522747398e-06
1.20169219447925e-06
-1.9245300306386e-05
1.54835485105317e-06
-1.15258896665884e-05
-1.07711624395945e-05
-1.83736495711982e-05
-2.11906928099563e-05
-1.14912864153026e-05
-1.38891169154488e-05
-2.26150646986366e-05
-2.32133547897858e-05
-1.00745170411679e-05
-2.15012321187218e-05
-1.51104942821038e-05
-2.26803704391922e-05
-2.51364904472947e-05
-2.33893180474409e-05
-1.06745984889441e-05
-2.09105020705872e-05
-1.31229991237267e-05
-3.96097145044341e-06
-1.09646246203992e-05
-2.31783975803558e-05
-2.00540352100093e-05
-1.39229990538368e-05
-1.23967427867664e-05
-3.2231168651939e-06
-1.29312486763575e-05
-4.07742487857172e-05
-3.77644336957932e-06
-1.87787440071988e-05
-3.28386599475056e-06
-5.37105366396686e-06
-1.64672604626507e-05
-1.51799364355293e-05
-1.74458776289929e-05
-6.16529789184207e-06
-1.42921652251915e-05
-1.75392012986768e-05
-1.06162224203955e-05
-2.83800090655864e-05
-1.15603837811743e-05
-1.52748900381013e-05
-1.11712735104445e-05
-8.5780384798354e-06
-1.08296529187079e-05
-2.24847431246752e-05
9.70335637716633e-06
-8.21935168719091e-06
-2.83626829908017e-05
-1.51716755921813e-05
-5.9148131587005e-06
-5.98604406455167e-06
-1.72264012175505e-05
-1.93944499436519e-05
-1.85106704426407e-05
-1.50093372563483e-05
-1.29016934325052e-05
-6.23382140168379e-06
-4.60635984986798e-06
-1.71413026967439e-05
2.45447992857027e-06
-1.0288101879465e-05
-1.40118146762199e-05
-1.56761848071002e-05
-4.39837691927553e-06
2.41826629806469e-06
-1.16637299145467e-05
-7.18653699821414e-06
-1.66889637313702e-05
-9.04955463269218e-06
-3.55495937323136e-05
-2.37203060223949e-05
-1.5620306893458e-05
-1.58119149624013e-05
-1.90374278363189e-05
-1.26068255967567e-05
-2.02029000513942e-05
-3.11296437425255e-05
-2.09682199691365e-05
-4.14712428222665e-05
-2.76298490635e-05
-2.37082599321807e-05
-1.12997342163786e-05
-2.1431607206288e-05
-2.45239357751753e-05
-2.59941636233263e-05
-2.36696910279422e-05
-2.19199243747269e-05
-2.40138194839555e-05
-1.57928240561174e-05
-2.91268434125024e-05
5.04866038105589e-07
-1.18345272011521e-05
-9.89323481220517e-06
-4.96323888463619e-06
-2.21979827369634e-05
-1.71026905600947e-05
-3.11122753501984e-05
-1.43008579230817e-05
-3.69314375771036e-05
-1.26294116440352e-05
-3.14205900810803e-05
-8.63252501176939e-06
-2.95639904234447e-05
-1.09646242734364e-05
-2.32139817942783e-05
-1.49560001407012e-05
-1.12150968261149e-05
-2.74892276099342e-05
2.10715757480618e-06
1.57797269372245e-05
-3.46708139121646e-06
5.97774551355564e-06
-1.94669375151865e-05
-2.37897117542761e-05
1.1785847611644e-05
-8.84821200916589e-06
-2.17230036407237e-05
-1.49098320028554e-05
-1.98628525333913e-05
-1.16634666711356e-05
-1.17057256422082e-05
-3.32140394241316e-05
-2.89833011536806e-05
-1.53539580344929e-05
-1.33028150713061e-05
-8.23532106475182e-06
-2.54891726826196e-05
-1.37648068321173e-05
-4.57950615717354e-06
-6.65214200258179e-06
-1.73328040123182e-05
-1.946393676161e-05
-1.64929151769455e-05
-7.3313062221885e-06
-2.43141308172609e-06
-2.31904115458419e-05
-1.87197850564275e-05
-1.00062563074573e-05
-2.00268667051234e-05
-2.34203525660326e-05
-1.35900171086609e-05
-3.78889293730954e-05
-1.30168103457916e-05
-9.49736954293353e-06
-5.90497300885838e-06
-2.65537759571331e-05
-2.24435452051033e-05
-2.11584977057794e-05
1.03932374194724e-05
-6.58301594877413e-06
-1.79377092421509e-05
-1.03311505338368e-05
-2.66916858930627e-05
-2.55721777872469e-05
-2.66847126503674e-05
-2.52287788924815e-05
-3.42631989980692e-05
-1.22402359093561e-05
1.65684893499317e-06
-3.54499285059733e-05
-2.32014747413542e-05
-1.55138111518721e-05
-3.02230847627469e-05
-7.14730081338342e-06
-1.95907380771056e-05
-1.3784407048439e-05
-1.54260325633603e-05
-3.45640150310061e-05
-6.83052901487946e-07
-8.04469239884619e-06
-1.12624036942881e-05
-3.43538580258235e-06
-5.01245534226863e-06
-6.44446268866162e-06
-1.25092011292584e-05
-1.07608185756586e-05
-1.5690693556961e-05
-4.6398393918059e-05
-1.55106113763122e-05
-1.62636957862061e-05
-1.96929724013813e-05
-2.22654675129242e-05
-2.0104607179872e-05
-1.95010504171478e-05
-7.59816911328554e-06
-1.1244111194708e-05
1.23078576281095e-06
-2.16602237623958e-05
-2.69813316877695e-06
-2.4908609574285e-06
-4.54476331398065e-06
-1.25164803796493e-05
-1.26786137397854e-05
-1.905619750677e-05
-1.2142562460829e-05
-2.05332973654497e-05
4.03005122576104e-06
-2.62504062014781e-05
-2.57390119857687e-05
-1.09035690503905e-05
4.32182153657983e-07
-5.45956499304856e-06
-2.14564797496709e-05
-1.08151595101436e-05
-2.74184306012115e-05
-2.0993925663317e-05
-4.50579170602699e-06
-2.41102363507108e-05
-2.40784811587628e-05
-1.10932731266178e-05
-2.49162945868164e-05
-2.09734348252684e-05
-1.30645322802856e-05
-8.4296947847372e-06
-1.52127391393466e-05
-8.74966230118446e-06
6.07383323812156e-07
-1.93847849374044e-05
-1.58345413305519e-05
-1.59554164495938e-05
-2.58475132828548e-05
-9.93256915673668e-06
-2.36489736644229e-05
-1.39138498420869e-05
-4.72901954927544e-06
3.42383126809029e-06
-2.85516313171761e-05
-2.9156954947863e-05
-1.35666427073603e-05
-2.01948010871177e-05
-1.07348524342707e-05
-9.61089818897867e-06
-1.25892962199117e-05
-1.02483796580701e-05
-1.26231774542175e-05
-3.62590675878327e-05
-2.27056122774063e-05
-1.56158824977828e-05
1.11196511750575e-05
-2.10695407163294e-05
-1.06294348426646e-05
-9.7175711110876e-06
-2.48954947197316e-05
-2.4805052578101e-05
-1.31895797395235e-05
-2.66506544598691e-05
-2.42466276099148e-05
-1.02700357539034e-05
-4.10609032419653e-05
-1.74753073758173e-05
-1.53525366605474e-05
-1.47570502949345e-05
-1.12019398315179e-05
-5.35807197091086e-06
-2.1332785403913e-05
-2.95513430712359e-05
-8.42138238004201e-06
-1.34670138312931e-05
-2.58668916816576e-05
-1.27433103750864e-05
-1.94643473293796e-05
-1.47432651361781e-05
-2.00826133162929e-05
-1.59933204222215e-05
-1.39377205441179e-05
-5.46633782733362e-06
-1.28239418215292e-05
1.18422792530326e-06
-2.05067317928618e-05
-1.88895388941605e-05
5.18297459119943e-06
1.72725257918355e-06
-1.5260265895648e-05
-4.87170953392227e-07
-1.27308367372288e-05
-6.94340343081588e-06
-1.48692308478159e-07
-6.99149675841767e-06
-7.64228118766878e-06
-7.03654166903368e-06
7.38692977398069e-06
-6.87363196521705e-07
-1.35943217696738e-05
-1.07460083839121e-05
-9.31828838366021e-06
-1.02492281401044e-05
-1.06043422429822e-05
-1.24610067123977e-05
-9.52547945200429e-06
-1.88319732873539e-05
-2.91461032095732e-05
-2.52681625757277e-06
4.81824533640052e-07
-1.02038548929811e-05
-2.16752243491737e-05
-1.20703390435033e-05
-5.45968297742818e-06
-2.88247839101235e-05
-1.55619734098991e-05
4.28867259265514e-06
-1.73493782931201e-05
-1.97394677926256e-05
-1.12983904557247e-05
-2.8716695022406e-06
-1.30717901249637e-05
-1.66995907890121e-05
-3.46715435293718e-06
-2.88966224621447e-05
-1.75721176722615e-05
-2.15356293127329e-05
-1.13679143817705e-05
-4.73064345883844e-06
-2.97591719968137e-05
-1.44524357688727e-05
-4.31253669949483e-05
-1.51098447261285e-05
-1.74644840045506e-05
-3.97031842883129e-05
-3.59489673172435e-05
9.42529746450983e-06
-9.44676219387729e-06
-1.83136697683174e-05
-2.26017385309994e-05
-2.00002503627167e-05
-1.6700374548445e-05
-2.84412800182076e-05
-1.86601755726832e-06
-1.69015544572767e-05
-1.05657040595885e-05
-1.43249948137781e-05
-2.35862968792859e-05
-1.74599804979838e-05
-2.46075147954555e-05
-2.37035234534591e-05
-3.24648083689521e-05
-2.97294040802173e-05
-2.08769258036118e-06
-8.68169590501907e-06
-1.74543904019278e-05
-2.05072860580586e-05
-6.02598006705409e-06
-4.5064515842424e-06
-3.51643679630217e-05
-1.92456665849034e-05
1.92902602326518e-05
-1.79831628051825e-05
-2.20822890307931e-05
-8.03772757226608e-06
-7.70938068839008e-06
-1.33398185562006e-05
-2.88200314687882e-06
-7.10405382538282e-06
7.18458972668935e-06
-1.4870946490839e-05
-3.9272817742021e-06
-2.1245859843216e-05
-1.29781854572281e-05
-9.39932632033693e-06
-1.44130809828925e-05
-7.87926558631149e-06
-9.51232563792077e-06
-1.23047860052637e-06
-2.69903870119159e-05
-8.94029311980128e-07
-9.16568434285909e-06
3.93672208753992e-06
-2.39897443837355e-05
-1.00900159781079e-05
-8.52047571218399e-06
-1.92869595191812e-05
-1.15157684220359e-05
-2.49892770740718e-05
-1.49043266152285e-05
-9.2477220927869e-07
-1.18366438276033e-05
-5.850006721638e-06
-1.09301507732647e-05
-4.25017111742558e-05
-2.65617212719713e-05
7.90395980589751e-07
-1.55224072197924e-05
-3.89585318041402e-05
4.23857520252074e-06
-2.38845758665198e-05
-2.31203184889362e-05
-8.7693853548938e-07
-2.38515686229496e-05
-1.36824619881021e-05
-1.14756045043038e-05
-2.35284952942596e-05
-2.03984653142869e-05
-1.62003671353493e-05
-1.6865358076731e-05
-2.72824914969658e-05
-3.03426130926327e-05
-2.33245312862535e-05
-3.48057235975162e-05
-2.13300868172651e-05
-2.14439421594456e-05
-1.78206848790196e-05
-1.45159690207641e-05
1.81170768317034e-06
-2.32883714219618e-05
1.08080607598965e-05
-9.08802253234988e-06
-2.15146108203327e-05
-4.57252908147816e-06
-3.7197931874869e-05
-2.32264794784567e-05
-2.27054517933051e-05
-2.88111761699772e-05
-2.16652508965674e-05
-5.33224854942413e-06
-8.67389492638061e-06
-9.88358226740367e-06
-2.43821382676437e-05
-1.29507412641089e-05
-2.74470885835682e-05
-1.09558851899451e-05
-1.19423982790168e-05
-2.04889816708081e-05
-1.23249766532682e-05
-2.80800550948013e-05
-2.35685516345232e-05
-2.06944737578276e-05
-3.09452401189897e-05
-1.28028062795382e-05
-5.04054256596397e-06
-2.07365621663847e-05
-4.86462990624018e-06
-2.37636143553335e-05
-1.99320688112963e-05
-1.61007542180313e-05
-6.05286117476959e-07
-1.49115733853359e-05
-1.71738074581331e-05
-7.05811947622771e-06
8.84463021059773e-06
-1.58343492088769e-05
-1.84224186235357e-05
-5.61910728904173e-06
-1.27449564763086e-05
-3.15489183179734e-06
-1.08950459195483e-05
-2.87434491063081e-05
-1.71856433999176e-05
-6.53079577397956e-06
-1.16153626757859e-05
-2.39500340379902e-05
-1.34804931721637e-05
-9.1257413302253e-06
-2.23698473844863e-05
-1.93689831168399e-05
-7.04082457414522e-06
-2.67235352951246e-05
-1.12451945081711e-06
-1.61926440387232e-05
-1.04049395223142e-05
-4.03194721670617e-05
-1.01988771099692e-05
-2.13349336202991e-05
-1.89654597615445e-05
-1.86908807397528e-05
-1.84392347466917e-05
-1.24940677884698e-05
-8.86888656546814e-06
-3.23883159891629e-05
-2.31685290941536e-05
-8.38784772445189e-06
-3.66599531645555e-05
-3.30920478963781e-05
-4.18415006651224e-05
-6.220988133352e-06
-2.96815311362593e-05
-1.52929476655705e-05
-2.46627918196072e-05
-7.29417521862573e-06
-1.50005961756381e-05
-7.24354094964828e-06
-2.22629375611232e-05
-2.88749524627598e-05
-2.6002816456947e-05
-3.31437108004537e-05
-2.67611179217474e-05
-2.04184897216143e-05
-1.81465101119366e-05
-1.32057272430709e-05
-4.00005731296582e-05
-3.53063560716254e-05
-1.61212577250677e-05
-2.05031779886328e-05
-3.16386649929433e-05
-2.12911750588288e-05
-1.3052190779746e-05
-2.1070181155477e-05
-1.80179879229978e-05
-1.91742434242949e-05
-2.5976917807837e-05
-1.13120749068878e-05
-1.77235267333046e-05
-8.95747705186899e-06
-2.41278200617722e-05
-2.00177672060861e-05
-1.94885748474176e-05
-1.31500575607862e-05
-1.98560155034805e-05
-1.02559257899718e-05
-1.04614674699934e-05
2.00824507993224e-06
-8.83676349167017e-06
-1.39804295295138e-05
-1.37508821854019e-05
-1.33798679785871e-05
-4.02989657846453e-06
-5.63319171455453e-06
-2.06536887741212e-05
-1.22049363135103e-05
-2.76711377863988e-05
-8.7411467857156e-06
-1.71553992010484e-05
-3.09848322412351e-05
-1.43836032736401e-05
-1.74711555961166e-05
1.45165983899271e-05
-1.73709312121525e-05
6.28190991240598e-06
-1.10040069910416e-05
-2.27600804139248e-05
-4.11754516128079e-06
-1.19170897810251e-06
-1.44304351056743e-05
-2.23964220415002e-05
-1.30781148610955e-05
-1.37800514830056e-05
-2.98081224736189e-05
-1.61422322987901e-05
-1.54396926739783e-05
-9.82665319324048e-06
-7.1193417650102e-06
-1.13192283675756e-05
-2.52238935668565e-05
-2.31403655143255e-05
2.55967594524707e-06
-2.29770585093141e-05
-4.08811255395415e-05
-1.75397685737998e-05
-1.1173700303261e-05
-1.6589750324444e-05
-8.36206110217191e-06
-3.64858148048305e-05
-1.55814466801247e-05
-2.69949427776979e-05
-1.98787440670508e-05
-2.53964909371473e-05
-2.44513039129951e-05
-2.0948191069216e-05
-3.42667821927807e-06
-7.72459954031266e-06
-3.04689410798058e-05
-2.23887576914637e-05
-1.99614606420323e-05
-4.69832712421992e-06
-2.18522236429613e-05
-2.79509245750371e-05
-2.80522230502349e-05
-1.73264827518478e-05
-2.07847977072094e-05
-1.47833971161848e-05
-3.44201165333236e-05
-2.83768828946596e-05
-4.38185352747099e-05
-1.37715662088521e-05
-3.01643820248557e-05
-2.16672175860832e-05
-1.42871521856932e-05
-1.67572724977046e-05
-2.57883172177052e-05
-3.01028702500535e-05
-1.21240462960892e-05
-1.68724374252275e-05
-5.42175577439772e-06
4.4284333752397e-06
-1.19024276454055e-05
-2.60988188779504e-05
5.93627393036675e-06
-1.24601538435969e-05
-5.85474289064024e-06
-1.09428541991394e-05
-8.34697666679629e-06
-2.79326244991157e-05
-6.50376081769578e-06
-1.59681084791427e-05
-1.37599306136569e-05
3.7912995297888e-06
-1.01075430322456e-05
-2.54101532352128e-05
-2.03819137234099e-05
-3.29091651424282e-06
-2.28400183758282e-05
-1.59877347570396e-05
-2.09527638749853e-06
-1.34134912933613e-05
-1.70315808476624e-05
-1.10774943125768e-05
-1.56139761515476e-05
-1.10799886999815e-05
-2.26921305447997e-05
-1.69989916425599e-05
-2.05338877514863e-05
-1.11527173069978e-05
-1.74310811171787e-05
-2.21644070376662e-05
-2.60587220866648e-05
-3.25848535808649e-06
-1.88621719568573e-05
-1.5996304549999e-05
-2.52061055434711e-05
-1.92360972548139e-05
-2.17273876744296e-05
-5.58954257174983e-06
-1.02147960832233e-05
-2.34996096797468e-05
-8.96783669522506e-06
-3.4058204229392e-05
-2.58872148285859e-05
-8.82800855127007e-06
-1.97569866729143e-05
-2.960222508618e-05
-7.55140813310195e-06
-2.4489093710119e-05
-1.95148074905072e-05
-4.33049560247775e-05
-2.48729866134808e-05
-2.33434423852564e-05
-1.5824873824142e-05
-3.75266382783305e-05
-2.57000566348425e-05
-1.33349726218275e-05
-1.65043355964429e-05
-8.94430001470869e-06
-1.51930832903911e-05
-2.1343835391728e-05
-1.52746942666097e-05
-2.14009047212991e-05
-1.34470922161129e-05
-3.37689470451818e-05
-3.03689922393179e-05
-2.55842990839853e-05
-1.98486632478873e-05
-1.04930836065486e-05
-1.25174635326263e-05
-3.37300542784541e-06
-2.54230805918421e-05
-2.02354680989282e-05
-1.87155482953218e-05
-2.3728993890026e-05
-2.41791639685636e-05
3.84304678122064e-06
-1.83512255063605e-05
-3.38128110242549e-05
-2.22139059042154e-05
-1.71911805173606e-05
-2.11305008422141e-05
-1.98946650298467e-06
-3.06237633732288e-05
-1.58087987218651e-05
-1.90483860805311e-06
-3.57505132437397e-05
-2.82265582873414e-05
4.93529647563862e-06
-1.54010219848713e-06
-9.94118407427677e-06
6.72736624371473e-07
-8.20166298776731e-06
-2.34907272618206e-05
-2.26540009672561e-05
-2.9793102801799e-05
-1.18458046246146e-05
-3.61205646424876e-05
-1.91230342990242e-05
-2.0243109090891e-05
-9.43169943040312e-06
-2.29144812590988e-05
-7.1404737744311e-06
-1.35211762815154e-06
-6.67720200917111e-06
-1.80919817073122e-05
-4.63064076135081e-06
-1.56200012591379e-05
-1.98024520199968e-05
-6.22814498791951e-06
-1.52302544965105e-05
-1.81149400384968e-05
-8.61901445252439e-06
-1.99927242272468e-05
-9.58665320804086e-06
-2.38183037849951e-05
-3.22464154789155e-06
-2.86727198073814e-05
-2.11915274590476e-05
-1.31421952480427e-05
-3.06991585471971e-05
-1.8867933764116e-05
-1.29661441915535e-05
-1.80924689486269e-05
-8.63817572525956e-06
-2.87145196793365e-05
-9.46159823641098e-06
-2.18789157879146e-05
-2.50218816730886e-05
-2.30530093886639e-05
-4.2006183883013e-05
-1.98864148403308e-05
-2.48950955500829e-05
-3.00363647248856e-05
-1.27992384930984e-05
-1.26291526207341e-05
-1.13530451440203e-05
-9.70048531983463e-06
-1.23141392207256e-05
-1.25130372189873e-05
-2.55773032573115e-05
-2.38543721410103e-05
-3.30107949487512e-05
-2.90322710864868e-05
-3.13481136042928e-05
-1.62461835155005e-05
-2.30903973279175e-05
-3.45445270840799e-05
-1.63864859470188e-06
-5.87975658676553e-06
7.69932560631316e-07
-1.12976077730297e-05
-2.16837046968054e-05
-3.12361085142438e-06
-1.60244467911344e-06
-2.38968298456276e-05
-2.28161679655084e-06
-2.07409895010541e-05
-7.98527556906833e-06
-9.59688465098534e-06
-2.27070564956632e-05
-2.67919997183946e-05
-2.70754612124378e-05
8.16989010539396e-06
-1.58413416937128e-05
-7.95817047412952e-06
-2.34268422217309e-05
-2.08287736993165e-05
-6.23084261043644e-06
-7.46836107409122e-07
-3.78428074192063e-05
-7.24569236308495e-06
-1.94270961615756e-05
-8.24989392325683e-06
-8.51616382746363e-06
-2.1159287685425e-05
-8.84108620841938e-06
7.33523941851782e-07
-3.35378085482047e-06
-5.44986081616219e-06
-1.31523160538542e-05
-1.08103897783252e-05
-1.22240565799815e-05
-1.8805631996314e-05
2.82103787151825e-06
-1.04248544216854e-05
-2.45776838146599e-05
1.41079972512301e-05
8.17264533381467e-06
-2.0615593820088e-05
-9.6044424519968e-06
-2.17706631054556e-06
-1.65926965567662e-05
-1.43685564245284e-05
-5.00434855676919e-06
-2.49790466747379e-05
-1.91864329099857e-05
-2.40873989295569e-05
2.50088646414072e-06
-1.46076270350712e-05
-2.58088995560908e-05
-1.16875336961418e-05
-1.26872466539443e-05
-2.35279739945636e-05
-1.77445701450342e-05
-3.1135488628778e-05
-2.91160160765727e-05
-2.13327031434663e-05
-6.10524102140037e-06
-6.04486200737684e-06
-1.55978308375249e-05
-3.81505979419469e-05
-1.89279958791606e-05
-2.84702550214066e-05
-7.06111382507166e-06
-1.28198029716797e-05
-2.51256221118747e-05
-1.54558172905882e-05
-1.20991971736324e-05
-1.67932527421392e-05
-9.6450102285524e-06
-3.12257441812167e-05
-2.23606946559347e-05
-2.26807785920746e-05
-3.13616693673519e-05
-3.20062336883998e-05
-2.429929177437e-05
-2.29934676728637e-05
-1.24579398520463e-05
-3.152885813238e-05
-1.38723976901268e-05
-1.78843629463902e-05
-2.28305684754852e-06
-2.17741974523826e-05
-2.33281174491396e-05
-4.69616048381192e-07
-1.82466416093502e-05
-2.05441446419065e-05
-2.31436130147015e-05
-2.73670421493759e-05
-3.57278371293316e-06
-3.35893471965093e-05
-2.20344407269865e-05
-1.52438764699434e-05
-8.31672033462044e-06
-6.93380221672122e-06
-6.96782407829235e-06
-5.11092481770797e-06
-1.29672026523013e-05
-1.87941232061091e-05
-2.21389793415699e-05
-2.72712956236438e-05
-1.1139020545134e-05
-2.21639164382425e-05
-1.32475059101745e-05
-1.38170993975873e-05
-3.99400152149993e-06
-8.73429453375789e-06
-1.21956613455786e-05
1.16232367296621e-05
-2.2085931595129e-05
-1.27769107049939e-05
4.1162571647965e-06
-2.09368347947927e-05
-7.72265331824462e-06
-2.086143574572e-05
-1.40903955724863e-05
-3.1064048996974e-05
-2.65509255057154e-05
-4.31421534125935e-06
-9.85863769042019e-06
-2.10929189588189e-05
-7.9823137453484e-06
-3.13351101335674e-05
-2.55864628819072e-05
-6.23128729606567e-06
-6.54516464949143e-08
-1.63999442242408e-05
-3.0719523644105e-05
-2.91897434046119e-05
-1.57015237240853e-05
-1.62947726341228e-05
-1.07913477061729e-05
-4.55542362104608e-05
-8.5503639056399e-06
-2.4159303431536e-05
-1.36773415884226e-05
-1.6602874302422e-05
-2.62583592193818e-05
-1.59205708597224e-05
-2.72487482977389e-05
-2.82332175315377e-05
-3.60140972201767e-05
-8.15011993596813e-06
-3.6807993471606e-05
-9.66835415856341e-06
-3.72604960154418e-05
-1.08273419474726e-05
-1.28738893539684e-06
-3.21792054697247e-05
-2.70921418257863e-05
-2.86151519596967e-05
-3.77610260903217e-05
6.11555500511553e-07
-3.59124317373134e-05
-2.18463857157e-05
-1.76277182056349e-05
-1.37754025630706e-05
-2.05532956308321e-05
-2.97912663845776e-05
-2.74073280958352e-05
-3.24001756255989e-05
-1.19791163916784e-05
-2.51336789037812e-05
-1.16469941391864e-05
-1.78287804271741e-05
-8.63762372043694e-06
-1.97985793234242e-05
-1.27854451406746e-05
-1.2723807228979e-05
-2.39237716700201e-05
-1.39171781831055e-05
1.09403273225141e-05
-1.29456399906329e-07
-2.89218095124937e-05
3.64020228879295e-06
-3.31374990066555e-05
-1.760911954899e-05
-8.64113399553747e-06
-2.20079396839799e-05
-1.68575619930663e-05
-2.03762157701656e-05
-7.78980395038427e-06
-1.49378442380813e-05
-1.50643795114616e-05
-2.72634469366724e-06
-2.23414515118592e-05
-1.84222799387754e-05
-8.49745525663542e-06
-1.35659103975369e-05
-1.8782921280928e-05
8.9233234487251e-06
-1.99516802981492e-05
-1.1512076942157e-05
-3.83446814192279e-06
-6.43871834429468e-06
-9.80265102291038e-06
-4.41034450805449e-06
-3.40024949232021e-06
-2.4959297359423e-05
-6.93770794746001e-06
-3.14492027652009e-05
-2.73437808783829e-05
-2.71091523077134e-06
-1.5336598182024e-05
-3.53476137038598e-05
-2.18738888044165e-05
-2.37147987092796e-05
-1.22608544373642e-05
-1.8705999510311e-05
-2.42352902672577e-05
-1.55365098282479e-05
-1.67626395748066e-06
-2.77187050004918e-05
-3.71249360611039e-06
-1.63309385576305e-05
-2.88160972992536e-05
-2.87768987482361e-05
-2.56743762403882e-06
-7.75288411403375e-06
-3.04869653343309e-05
-2.70198750288219e-05
-1.83419902208675e-05
-2.70186897271581e-05
-2.03434266772076e-05
-8.92372314858793e-06
-6.91472982188914e-06
-3.08604884159456e-05
-1.0547770258229e-05
-2.04365312234138e-05
-3.41435667818258e-05
-1.63108593568723e-05
-1.88201087084373e-05
-4.04096343011282e-05
-6.91969033611898e-06
-1.2180680381153e-05
-1.52943484731712e-05
-1.05591667642232e-05
-2.15464718161892e-05
-4.58776678627641e-06
-1.29047112041007e-05
-7.19213853925461e-06
-2.09122887034628e-05
-1.22468273330906e-05
-2.41002720549036e-05
-1.73568166389976e-05
-5.89647602485164e-07
-4.86552872496806e-06
-9.71386615956513e-06
-5.8677482580628e-06
-2.29623048329107e-06
-7.5557537274991e-06
-1.82045134249805e-05
-1.81529388554438e-05
-1.50853381875957e-05
5.37633088670947e-06
-7.31292993180441e-06
-1.48284438024314e-05
-1.01210405964474e-05
-1.68537125612043e-05
-1.89152225635593e-05
1.25834699959453e-07
-1.73287600558663e-05
-2.78718531696312e-05
-2.60676484986444e-05
6.0111416085437e-06
-1.2182983922494e-05
-1.21037447665725e-05
-1.2125846942317e-05
-3.04717918531961e-05
-1.98557427760077e-05
-1.65477156633816e-05
-2.91395297340669e-05
-3.00626038590532e-05
-1.00764929920447e-05
-1.57399955974958e-05
4.1612353081877e-06
1.10064104028303e-06
-9.8189372953868e-06
-2.25149674079561e-05
-2.70913062720139e-05
-1.08708293173207e-05
-1.3876808775014e-05
-1.99367643917254e-05
-3.14469930698397e-06
-5.24277888727551e-06
-1.56141383517819e-05
-2.30476507242991e-05
-2.84529820350206e-05
-3.87088589617553e-05
-1.28697068357551e-05
-1.98221799059062e-05
1.58718383465072e-06
-8.04052154638112e-06
-1.35189972365973e-05
-1.63231087794109e-05
-1.76735912799276e-05
-1.28156006575511e-05
-2.4345488288996e-05
-1.88605669846285e-05
-1.1753455946159e-05
-1.41598811732607e-05
-7.34107746166238e-06
-4.04425856803923e-05
-2.33113969265933e-05
-8.07373211812761e-06
-2.40350407943517e-05
-1.19010806960999e-05
-1.49631643026346e-05
-1.26599559425189e-05
-3.07403085321729e-05
-1.88438813040952e-05
-2.74614504366783e-05
-1.53544144361237e-05
-2.24326174695516e-06
-3.24342455544143e-05
-1.33898049386778e-05
-1.22477527330674e-05
-2.30765699439559e-05
-8.21338856702357e-06
-1.11189053957525e-05
-3.20684019500668e-05
-1.21485197017891e-05
-2.96598758485889e-06
-2.67824657823923e-05
-6.78451650454025e-06
-3.69580467472156e-05
-1.44478889611477e-05
2.99319572670223e-06
-1.84156823225584e-05
-1.46269149661603e-06
-2.02528480397812e-05
-6.63054685812322e-06
-3.76024664669695e-05
-8.04885424135747e-06
-1.27067116389029e-05
-1.26478468501007e-05
-1.85987632256059e-05
-7.15851552786713e-06
-9.41844718996712e-06
-3.13031838516704e-06
-9.45595401766762e-06
-9.49817783198496e-06
-7.26455353935492e-06
-2.12141567881849e-05
-3.30934788506067e-05
-8.26633567662454e-06
-5.81077058061586e-06
-3.47650833020893e-05
-1.84861658768153e-05
-7.32076727318279e-06
-1.0063422417841e-05
-2.06284168015955e-06
-4.14975698992633e-05
-1.8396353926077e-05
-5.74352156453136e-06
-2.57750265697136e-05
-1.07914250974448e-05
-1.25752771127973e-05
-9.50405997285588e-06
-8.37987240767719e-06
-2.19706465340871e-05
-6.19207839340139e-06
6.7136547349375e-06
-1.74077604865551e-05
-1.50846132311092e-05
-2.30533964916289e-05
-2.86563207308453e-05
-2.19704258445786e-06
-2.99097365569518e-05
-3.98538535143693e-06
-1.36759392512578e-05
-2.5401912743411e-06
-1.09129584310948e-05
-1.20671858991221e-05
-2.57232809925447e-05
-6.67171530125413e-06
-1.53787684195756e-05
-1.74165677163567e-05
-2.73383903019198e-05
-1.73053405886789e-05
-2.98358519278159e-05
-9.75620470420974e-06
-2.0012782224712e-05
-1.5163637994933e-05
-3.78978150533824e-05
-5.07194542685282e-06
-1.60695522528293e-05
-3.32147813537479e-05
-1.83073365422462e-05
-2.13791180971166e-05
-1.20567673990114e-05
-9.93778155062935e-06
-2.57710887372541e-05
-1.25991619011953e-05
-1.78509193355044e-05
-2.86127070285577e-05
-1.35272458698183e-05
1.83973855999882e-06
-7.8800566172163e-06
-8.73520620252712e-06
-2.2099827010101e-05
-5.34893507560218e-06
-9.98524783090116e-06
-2.29199864547465e-05
-2.50019810283687e-05
-1.49532231052063e-05
-1.18810900740791e-05
-2.2239478253363e-05
-1.78426825699174e-05
-1.09215449449751e-06
-3.96342800989187e-06
-2.2019412713602e-05
-2.99885023766645e-06
-3.62867087200742e-06
-3.33787874683143e-05
1.32599620510407e-05
-2.05121776785977e-05
-3.94067441855484e-06
-1.74153359987341e-05
-2.70538404507845e-05
-1.78235723572123e-05
-8.05628489567224e-06
-1.28015876760993e-05
-1.43878686519033e-05
-1.31721923395774e-05
-1.6843551501122e-05
-1.8716182105057e-05
-8.94700550448566e-06
-1.99169717666288e-05
-1.76065980452758e-05
-1.36704552035307e-05
7.25004070547528e-07
7.06412257914791e-06
-2.37372102287858e-06
-1.6711903444102e-05
-8.0002157076875e-06
-3.23723929832177e-06
-2.22126933679114e-05
-6.76443958869733e-06
-1.41433930341789e-06
-1.00989665367455e-05
-5.23565286640206e-06
-1.55472829352478e-05
-2.18084298495589e-05
-3.33836133942035e-05
-6.57001961823157e-06
-3.61239854547049e-06
4.46729305832116e-06
-2.43305578914374e-05
-2.6853853273511e-05
-8.87382715375313e-06
-1.89356318310949e-05
-1.59948680193133e-05
-2.53915989185606e-05
-1.46623772343706e-05
-2.71385676916971e-05
-1.37215576780781e-05
-1.29653750746623e-05
-4.58438851809945e-05
-2.16273700462411e-05
-2.30786797379967e-05
-2.47088112434154e-05
-3.51667247515191e-05
-1.6064670203792e-05
-2.89538129069773e-05
-8.00971913811091e-06
-3.25657790229209e-05
-1.68421241719125e-05
-4.4404133095747e-06
-2.9601482846517e-05
-2.42966505586088e-05
-9.63288352870911e-06
-2.89038246912584e-05
-2.67613715818956e-06
-2.73261594642106e-05
-3.41955583876797e-05
-3.87997923641142e-06
-1.36383753179984e-05
-1.1502653966204e-05
-2.25865749685454e-05
-2.10697753244537e-05
7.93157330726563e-06
-1.13129865279985e-05
-1.86245295414028e-05
-7.01228333552098e-06
-3.13474102362353e-05
-1.53099522285277e-05
-1.72160641623612e-05
1.11152597216619e-06
-1.83894938336961e-05
-2.78784578819564e-05
-3.09170127254877e-05
-2.04199347721771e-05
-5.78317300908159e-07
-1.34827304093139e-05
-1.9620035080116e-05
-1.62244172631536e-05
-9.05088390137014e-06
-5.85937982345345e-06
-2.67948601340263e-05
-3.46548441352733e-06
9.96187639160377e-06
2.02658858386061e-06
-1.11007765890246e-05
1.12521461465717e-06
-1.07611285124176e-05
-1.67182131953431e-06
-1.24134572542206e-05
9.41361715271849e-07
-1.15198388010986e-05
-1.01226051369597e-05
-5.66499382566477e-06
-5.99444664011843e-06
-6.48415612337664e-06
-9.86913574685171e-06
-2.18763692614849e-05
-2.41860756111696e-05
-1.55431712210996e-05
4.24280778923581e-07
-3.61448180419044e-06
-3.96747742405833e-05
-1.69599843643854e-05
-9.83682751017758e-06
-9.98472356810646e-06
-1.33512022146849e-05
-6.41558668309682e-07
-1.6969722991262e-05
-1.4767704240237e-07
-2.59342036737721e-05
-2.35158407071298e-05
-9.52462334642936e-06
-2.88350247399104e-05
-1.64773208304809e-06
-1.02184819738286e-05
-1.89413980940357e-05
-3.27424879270886e-05
-2.94006426936887e-05
-2.30833015472921e-05
-2.12516733233383e-05
-2.14954266283676e-05
-3.10447251840825e-05
-2.49548337351749e-05
-3.18284059033197e-05
-2.73111061549469e-05
-1.40939936025846e-05
-2.72566577065042e-05
-1.11690111717052e-05
-3.33967750106502e-05
-3.05273960478651e-05
-3.47416988162666e-05
-1.36409240961008e-05
-2.41704710407017e-05
-3.73737955825108e-05
-3.707360608974e-05
-1.42933796646125e-05
-4.30597589108639e-05
-2.72088764285216e-05
-1.2470146405305e-05
-1.90602348599144e-05
-2.35384311811658e-05
-2.34932815770017e-05
-1.23884256180009e-05
-2.66431954005694e-05
-1.11370589252989e-05
-6.21775712818435e-06
-1.40083259407696e-05
-3.22235407471056e-05
-1.97262244310818e-05
-1.66739126422479e-05
-2.16685699781473e-05
-2.30016934343582e-05
-1.61807049806266e-05
-1.00093208669689e-05
-1.98752828781622e-05
-2.48767951528218e-05
-3.97328800523482e-06
5.00528449408448e-06
-3.31438423466489e-05
-2.8545313243147e-05
-1.11216717089173e-05
-1.63028272651284e-05
-2.19690861209237e-06
-1.30543787725804e-05
-7.89200045171159e-06
-4.35246756096568e-06
-1.8421365191916e-05
-2.86278460310025e-05
-8.17803304950453e-06
3.6032393009299e-06
-1.35515394836046e-05
-8.50200962891291e-06
-1.90831066623283e-05
-2.64038687739915e-05
-8.81775921740912e-06
-3.14263116483776e-05
-1.63551078697104e-05
-9.0306175205173e-06
1.09909719129435e-06
-1.5545413785401e-05
-3.13842754191413e-05
-2.43912983535993e-05
-1.65148446887504e-05
-9.62692231609492e-06
-3.83142259552033e-05
-1.18113303715074e-05
2.51137947379087e-06
-1.79274279581178e-05
-1.6401941190001e-05
-1.731995093269e-05
-9.31636271455436e-06
-1.40673341479882e-05
-1.32842113999497e-05
7.99044006683833e-08
-1.41411238371575e-05
-2.9005836989317e-05
-3.03497881538333e-05
-2.8204276754983e-05
-1.66291712155315e-05
-3.42303927934056e-05
-3.14083403246264e-05
-2.67100550261406e-05
-8.31030008817675e-06
-1.68354366345395e-05
8.41292634985181e-07
-2.1712001605992e-05
-2.58191827732657e-07
-2.59152291862043e-05
-1.67985414748115e-05
-1.8997860797108e-05
-2.27366239009334e-05
-1.04483651205881e-05
-2.94805715155996e-05
-2.92587790546806e-05
-3.43773883817617e-05
-2.80981055281365e-05
-3.8456105665449e-05
-3.30960998526316e-05
-2.32538634330635e-05
-2.22862976015008e-05
4.14825125996233e-06
2.20888642629335e-06
-1.45001972947108e-05
-2.73345820909129e-05
-1.80623804547886e-05
-3.33210844030945e-06
-8.45697115371146e-06
-1.88192347196019e-05
-1.11093061635283e-05
-3.68957719675871e-06
-1.51340161376839e-05
-1.63660962237986e-05
-4.98381412680725e-06
-2.08589526297122e-05
-1.03515318088915e-05
-3.66645035014917e-06
5.43336600146686e-06
-3.2471540114667e-05
-1.36717860709424e-06
-1.50902863591191e-05
-2.64301745772782e-07
-3.50338951203916e-06
-2.0949652871419e-05
-2.36583505394989e-05
1.63242425852549e-06
-1.8539383619347e-05
-1.86524130488509e-05
-2.58270343636187e-05
-4.98032969023463e-06
-1.06851844019181e-05
4.98223991927999e-06
-5.57242500480355e-06
-1.84383532088354e-05
-1.63180639669924e-05
-2.51203898972208e-05
-1.52104835983176e-05
-1.09443062294163e-05
-2.21365995795416e-05
4.48280705581064e-06
5.50048152497304e-07
-2.18164119412076e-05
-1.29536831862435e-05
-1.41046761698563e-05
-9.55665592188893e-06
-1.11037371539901e-05
-3.41558246490388e-05
1.21447636311981e-06
-1.78476210262408e-05
-3.11369350343046e-05
-1.87356651047994e-05
-3.01706981945029e-05
4.93339037102402e-06
-1.1353018362183e-05
-1.55801945254716e-05
-6.8473603494852e-06
-7.88008562167689e-06
-2.82001576990882e-05
-1.82998389366086e-05
-1.79666159922254e-05
-2.09124284596598e-05
1.1259198435819e-05
-2.61518036934969e-05
-2.79343780622216e-05
-1.37629834570922e-05
-9.36018885643014e-06
-3.16147762300027e-05
-2.53239786701872e-05
-1.63643582041868e-05
-1.58370362287036e-05
-2.39636819182813e-05
-2.78012970501459e-05
-8.25169486380706e-07
-1.89459628485267e-05
-2.94798667954514e-05
-2.41849077913254e-05
-2.35927857384933e-05
-1.68017780481344e-05
-3.60621330942162e-05
-2.68750330818921e-05
-9.23598635977574e-06
-1.80925394835493e-05
-2.18959220131862e-05
-2.54571182113072e-05
1.67511249317926e-05
-1.03404504446972e-05
-9.77339398303557e-06
-2.14385046477269e-05
-1.42851160724782e-05
-1.15054901733527e-05
-2.28776548579958e-05
-2.7101482555685e-05
-1.10394712473073e-05
-1.53899046811356e-05
-3.30377471893476e-06
-2.81822444003459e-06
-6.93649475854309e-06
-2.08975646137049e-05
-1.37054788586558e-05
-8.27626471919587e-06
-7.20194608121289e-06
-4.99762832404427e-06
-5.35782204491009e-06
1.69272758442942e-06
-2.8276148134175e-05
5.22087404075191e-06
-1.71972361320812e-05
-1.96587516509455e-05
-5.49370250337187e-06
-1.44569682453717e-05
-1.17601750364472e-05
-2.94253898760357e-05
-1.28062942887928e-05
1.36712967914692e-05
-2.56692670768338e-05
-8.51402217755108e-06
-2.03260920155435e-05
-9.9244372798884e-06
-9.26786622245448e-06
-1.39407512216068e-05
-1.37784499769448e-05
-8.97557602375118e-06
-1.07763356392365e-05
-2.08449119875374e-05
-1.77455602637118e-05
-1.30108398584223e-05
-6.97430966237068e-07
-2.55105130946945e-05
-1.44453906714483e-05
-2.23010452516749e-05
-9.1201809463053e-06
-9.06895384678437e-06
-2.27829175850973e-05
-3.84427237325158e-05
-2.17559972424987e-05
-2.78058242430224e-05
-2.22791966335564e-05
-1.86081013590981e-05
-2.31940082200135e-05
-1.33882704803836e-05
-3.55808694087412e-05
-2.12998222191666e-05
-2.72446795872788e-05
-1.84522286678125e-05
-4.25373743292347e-05
-3.43466946420726e-05
-1.36181707845336e-05
-2.5574983841711e-05
-2.01996864144656e-06
-2.41594204725726e-05
-2.52913562505067e-05
-4.11051453976133e-06
-1.57216922685376e-05
-2.04442041196233e-05
-1.73133257388144e-05
-6.86740439423864e-06
-1.2981838522216e-05
-1.28619252799597e-05
-4.70145776572479e-06
-1.86064100981437e-05
-1.47999549923025e-05
-3.13970626891191e-05
-2.01866427891746e-05
-3.66169098474693e-06
-3.02141934555606e-06
2.04895923658147e-06
-2.3791826079029e-06
-2.88089963389022e-05
-1.20678486123907e-05
-8.45525154809858e-06
1.20316229163198e-05
-1.71595497802045e-05
-2.71836248374325e-05
-2.3008501889895e-05
-1.73287141479607e-05
-9.51169497507051e-06
-3.5180399367652e-06
-4.37906667332024e-05
-8.86919742017639e-06
-7.1791530549634e-06
-1.80322900182434e-05
-1.15940939532865e-05
-7.99291906624364e-06
-1.31786963565607e-06
-3.20304580854071e-06
-4.04127203542356e-06
-1.96333808184596e-05
-8.069513085394e-06
-1.57447176221846e-05
-1.2261482202717e-05
-8.59303322368716e-06
-1.21252121865887e-05
1.05796912082755e-06
-2.01272277729823e-05
-8.9520532165509e-06
-1.12908022593247e-05
-8.91689778468581e-06
-2.35960935023601e-05
-1.16015947056525e-05
-1.97402337871493e-05
-2.48751864332825e-05
-1.78379993533185e-05
-1.10666697924505e-05
-1.20036295344571e-05
-2.04297590942093e-05
-1.17844423079709e-05
-2.4561940780696e-05
-9.14256996690541e-06
-1.00164132292663e-05
3.86733444231635e-06
-2.27841005221726e-05
-1.03520532788983e-05
1.9147146603179e-06
-2.46760660722579e-05
-1.64999703621838e-05
-2.7554988015029e-05
-2.50737749226088e-05
-2.73894872692529e-05
-1.88861782453559e-05
-1.90049060432999e-05
-1.49909666317189e-05
-2.11272124577455e-05
-1.47526017709646e-05
-2.08695171363619e-05
-2.0802882032329e-05
-1.33740746496568e-05
-3.6811486713788e-05
-2.88443994556542e-05
-2.6458916529346e-05
-3.6127325013569e-05
-3.18706115752129e-05
-2.96589725740568e-05
-2.56645748228632e-05
-1.39675873593077e-05
-2.23827976841683e-05
-1.18023380061178e-05
-3.35131843944099e-05
-6.55216990276125e-06
-2.58775274305725e-05
-3.32810742843568e-05
-2.94799439472539e-05
-2.99129957406646e-05
-6.10940157329294e-06
-3.00298113261524e-05
-2.90468765154023e-05
-2.97852947964917e-05
-7.10629457147745e-06
-5.76712544096661e-06
-4.17377217666488e-06
-1.45126429065767e-05
-4.00647445229065e-06
-1.70309140798759e-05
-3.4882993192395e-05
-1.62486712511459e-05
-1.86198680907777e-05
-1.57472176836766e-07
-9.01614657634546e-06
-1.94486818644849e-05
-8.06995116276625e-06
-1.05787037699389e-05
-4.40489349955298e-06
-2.77105466394247e-05
-1.58570893392352e-05
-2.7357917236205e-06
-1.60124545370034e-05
-2.76845271617864e-06
-2.10763057839086e-05
-2.86831726853336e-06
-1.44174731353531e-05
7.69622394103576e-07
-1.80416775886393e-05
-2.98456663929607e-05
-2.53474029313999e-05
-1.42749648383018e-05
-1.72698312597296e-05
-2.27906256193445e-05
-3.04346466636821e-05
-1.49719889077551e-05
-1.15036568133485e-05
-2.16687249194399e-05
2.01621761790994e-06
-6.50190730768072e-07
-1.77023850099317e-05
-1.94435525720777e-05
-5.63339171033697e-06
-9.20151978829819e-06
-6.77720735929654e-06
-9.61018729814935e-06
-1.15672956364138e-05
-1.99597134137881e-05
-2.166668883326e-05
-3.62173988734731e-05
-1.81733266295168e-05
-3.39838498731955e-05
-9.80217119606801e-06
-2.69206346695231e-05
-3.96576437613761e-05
-1.30159794708245e-05
-2.50182572758968e-05
-1.79799444822544e-05
-2.94403607812482e-05
-1.66791784998924e-05
-2.07144060299873e-05
-2.3345364140726e-05
-3.808446214061e-05
-9.47245818613041e-06
-9.37192318478339e-06
-3.9990807469529e-05
-2.73533421905435e-05
-2.56373341806319e-05
-2.84863449981227e-05
-7.69376343732632e-06
-1.29313736737233e-05
-3.02538250209027e-05
-2.57720063680867e-05
-4.86377988498424e-05
-2.01647493348771e-05
-3.10058953018745e-05
-8.65578183291061e-06
-1.51808193169981e-05
-2.82886522160052e-06
-1.38048027001776e-05
-2.19904929675574e-05
-2.38779138443021e-05
-6.2724157184727e-06
-4.51250733488753e-07
-1.60401780066316e-05
-1.29811589156464e-05
-6.30034981518284e-06
-2.37644236181929e-05
-2.49622783208882e-05
-1.93748398763916e-05
-1.88536158108872e-05
-1.02428239108722e-05
1.76632960714538e-05
-2.38302972412659e-06
-7.39138929480617e-06
-3.33626790880115e-05
-7.59158941233235e-06
-5.85999055725568e-06
-2.63234121857135e-05
-3.51819200884167e-05
-1.04387797705234e-05
-2.59429306181239e-05
-2.90077279627335e-06
-1.99577408175328e-05
-2.07159119444703e-05
-2.52134212952558e-05
-1.18768426213405e-05
-1.35883190720183e-05
-3.91856891009132e-06
-2.6904127804299e-06
-6.65102272844253e-06
-1.51383827972719e-05
-1.30803132167803e-05
-1.16664929185446e-05
-3.58886193956498e-06
-1.27223601893256e-05
5.7312593298302e-06
-1.6189725940099e-05
-1.37257653014158e-05
-1.38429493890812e-05
-4.51032768375452e-07
-1.60749594837096e-05
-3.06086235804454e-05
-2.48497802134696e-05
-1.49338514116601e-05
-2.66061576700828e-05
-4.43356811207771e-06
-1.84199512035708e-05
-2.46272830387352e-05
-2.40534670964107e-05
-1.39542796274146e-05
-1.81326939041654e-05
-1.97964436813233e-05
-2.80430519770833e-05
-4.59660456535063e-06
-1.62393809425995e-05
-3.10625291048172e-05
-1.93132123372235e-05
-9.24380188736469e-06
-7.75854078612035e-06
-3.06726203077559e-05
-3.93951999227079e-05
-2.4373192479354e-05
-5.41986821885652e-06
-1.51294173498429e-05
-4.61531964943127e-05
-2.53232612095405e-05
-8.64368906238512e-06
-1.33836473424171e-05
-3.44333184113555e-05
-3.59086590272856e-06
-1.64374814114893e-05
-2.30578265756434e-05
-4.59119967218669e-06
-2.17315997117034e-05
-2.05809788207634e-05
-2.08449711641616e-05
-2.06994155438332e-05
-1.04454871425439e-05
-1.44756658131118e-05
-3.25325534345734e-05
-1.45121857492893e-05
-1.51953925006735e-05
-1.32146688698045e-05
-2.54479419117218e-05
-8.90331062915814e-06
-2.2145523284988e-05
-2.71174644972022e-05
-2.32108269463796e-05
-2.30309481415532e-05
-2.83595061798436e-05
-2.76097800593347e-05
-7.40002380367172e-06
-7.4281103416146e-06
-6.34955737100261e-06
-1.56974383208897e-05
-8.05967393850237e-06
6.69983156900252e-07
5.78042518763728e-06
-1.44997187976891e-05
-7.26557022767113e-06
-1.99923706242933e-05
5.99842420046204e-06
-1.71939732266882e-05
-1.66734706413356e-05
-1.36297497233521e-05
-1.48994075050233e-05
5.65458708298946e-07
1.61060147595534e-06
-2.25667625315341e-05
-6.28551936098338e-06
-4.24032807001263e-06
-3.23650210110165e-05
-3.14164476260092e-05
-1.53559010385588e-05
-1.59693262335315e-05
-1.83706007700929e-05
-1.80981991028582e-05
-1.598650647288e-05
-2.06332348620856e-05
-1.05669149124903e-05
-6.55101279026338e-06
-6.08367010576251e-06
-1.24979444817591e-05
-1.04421866443063e-05
-2.63405203043159e-05
-1.12309388618485e-05
-1.9421605009666e-05
-3.14546847980981e-05
-1.4427060871237e-05
-1.79773081733927e-05
-2.43879915961594e-05
-3.89742491678579e-06
-7.01148636377977e-06
-2.55509992219539e-05
-3.84058184841056e-05
-1.08634369477912e-05
-3.07462531612975e-05
-1.95162850972293e-05
-2.75919528145118e-06
-2.02432560341572e-05
-2.89385373724865e-05
-2.82416857249819e-05
-5.37066091643818e-06
-3.36367915785327e-06
-2.39508807080632e-05
-2.1355162688655e-05
-3.36509438686529e-05
-3.56205983605895e-05
-3.11575590665323e-05
-2.37520909450992e-05
-2.2793222439274e-05
-3.00087698914121e-05
-2.96751018190784e-05
-1.63469993516079e-05
-3.23300177199665e-05
-1.4236167265679e-05
-2.41111656929915e-05
-1.15005776043661e-05
-2.40200849205323e-05
-1.65787275116799e-05
-7.29138247110446e-06
1.14238264844011e-05
-9.08985336642321e-06
-1.82659817371014e-05
-2.23344372448998e-05
-3.92558109324222e-06
-3.10615716008489e-05
-5.77992275442333e-06
-1.5312567819277e-05
-7.93948772030847e-06
-1.72984577479898e-05
-1.6000151140792e-05
-1.29380410754934e-05
-7.19353276774333e-07
-1.75268302796242e-05
-5.66969819146546e-06
-1.5144202392382e-05
-3.00584381626276e-05
-1.86568495472581e-05
-1.72977495150442e-05
-1.11162094975024e-05
-1.21532307670766e-05
-7.17239836389799e-06
-1.89358467729091e-05
-7.26973995424337e-06
-2.17556913080734e-05
-1.02952344665805e-05
-2.18616685278603e-05
1.01329325498591e-05
-4.59634872448262e-06
-1.62771327050711e-05
-2.17763890338405e-06
2.55504507590512e-06
3.88422285230675e-06
-1.41430865095494e-05
6.87502220735145e-07
-8.42270376457805e-06
-3.79529387364301e-05
-1.31763021146958e-05
-2.32435152354079e-05
-2.67123277522286e-05
-7.87147284275199e-06
-1.26070416256243e-05
-1.74097959823682e-05
-3.56173764563237e-06
-1.60692611165292e-05
-3.52743057615343e-05
-1.94508080124694e-05
-7.52750732440737e-06
-1.42004069906752e-05
-1.15946139298852e-05
-1.66546862066159e-05
-2.4776978573748e-05
-1.17528443348897e-06
-2.0864237435871e-05
-1.78007175822402e-05
-1.85390808685124e-05
1.17934383337143e-06
-1.5389479885927e-05
-2.05277582963052e-05
-2.85395207254423e-05
-1.59957551522876e-05
-2.44165485003228e-05
-1.13552259940754e-05
-2.06547657048001e-05
-2.18346435289776e-05
-3.59430183441096e-05
-3.38292516678339e-05
2.67258273171394e-06
-2.94801582284629e-05
-1.01011711872343e-05
-9.36429576658897e-06
-1.83253116805936e-05
-2.09696860279047e-05
-1.96492587863807e-05
-3.97476749151192e-05
-3.10386854958903e-05
-1.65161761365837e-05
-3.3439985258803e-05
-3.17244184197284e-05
-7.6574361694296e-06
-8.51900179141306e-06
-2.14938649981334e-05
-1.61033638958641e-05
-2.79191966658324e-06
-5.05867045625135e-06
-1.64091887209296e-05
-7.68296750633314e-06
-1.85022455747432e-05
-2.46771243498251e-05
-3.19757099244002e-07
-9.85211511859269e-06
-1.38825692064834e-05
-1.67078236095677e-05
-2.47140384217695e-05
-4.21463257374308e-06
-1.60931904313307e-05
-1.1637752344673e-05
-6.79159436185717e-06
-2.33231733950115e-05
-2.77457184281177e-05
7.46988381224269e-06
-3.21136887417127e-06
-2.00437537919976e-05
-1.72792173953871e-05
-1.99147887559268e-05
-1.6479146381995e-05
-2.96045085316693e-05
-1.23045939340145e-05
-4.58260089654729e-06
-2.98976711102332e-06
-3.09902681563519e-06
-1.79526541365352e-05
-2.48564971837713e-05
-2.48433373414058e-05
-1.62655255746309e-05
-1.65664796181268e-05
-2.92603271400405e-05
-2.78787088708176e-05
-4.84682009072777e-06
-2.3034693033959e-05
-3.21118010819498e-05
-2.18793890876597e-05
-1.41027548499343e-05
-1.76397843257063e-05
-1.96684177111596e-05
-2.50400622178663e-05
-2.27979423636599e-05
-7.98036814832669e-06
-3.07169201680711e-06
-2.12143315810343e-05
-3.29186694389263e-05
-2.44609388934392e-05
-8.22248592417342e-06
-2.7018729460667e-05
-1.22731456476952e-05
-3.06987459478298e-05
-3.61366938306696e-05
2.88982286312559e-06
-9.72827890283638e-06
-2.76575567469655e-05
-2.30010167268056e-05
-2.71941835424018e-05
-2.24852163936404e-05
-1.49609615038197e-05
4.68952422628909e-06
-1.54301843571722e-05
-1.03329854547095e-05
-1.5781990484453e-05
-1.28729543651442e-05
-1.08847296535337e-05
-2.75668956600728e-05
-1.54697103889441e-05
-7.8428559140208e-06
-4.04273829368964e-05
-3.75966782115976e-05
-3.12716249456354e-05
-9.2367491401608e-06
-2.5922070455082e-05
-2.59375838996496e-05
9.730395725816e-06
-3.28766858816102e-05
-2.46671988038759e-05
-9.15682884947696e-06
-1.4162181654163e-05
-2.39921333159203e-05
-8.8206413372051e-06
-1.24106448204645e-05
-2.53854555772047e-05
-1.45208038564868e-05
-1.55450888984839e-05
-1.83301995554656e-05
-1.06345620323765e-05
5.04333346500115e-06
-2.46654116967648e-05
-1.99373275346572e-05
2.21157077243998e-06
-1.75980125000273e-05
-4.29060569921917e-06
-1.7418255362286e-05
-9.98138799634387e-06
-2.99332538997402e-05
-7.88210225804007e-06
-1.77810565254233e-05
-3.32843516138864e-06
-8.64758774493681e-06
-5.66928501012167e-06
-1.3941367357451e-05
-7.65681522859083e-06
-4.93980495317137e-07
-2.72013994117931e-05
-1.03642343529579e-05
-1.06899258698821e-05
-6.55381576597737e-06
-9.77342351587518e-06
-2.65557592855672e-05
-1.78776838543394e-05
-2.16914930947846e-05
-2.2025331541373e-05
-2.16691392603991e-06
-3.59816797100381e-05
-9.42892977571106e-07
-2.03251392852754e-05
-1.58668724347559e-05
-4.68988470543178e-06
-1.34620585479533e-05
-1.56713263771748e-05
-1.83706975262623e-05
-2.02034568091855e-05
-2.61387692305028e-05
-5.79632787618768e-06
-2.25623808370791e-06
-2.76778232168414e-05
-1.53633610900423e-05
-8.85325071455599e-06
-2.71986127272735e-05
-1.46956820049892e-05
-1.84468613067392e-05
-1.97916696971344e-05
-3.33517925999923e-05
-9.70141163345703e-06
-2.70445199595891e-05
-6.24235285517586e-06
-2.50856500138824e-05
-3.08829869014341e-05
-1.70703876718884e-05
-5.89376172995316e-06
-2.10112249771583e-05
-9.05199647360497e-06
-1.21581373324044e-05
-2.02949001856203e-05
-2.02827717673395e-05
-9.34133427344128e-06
-3.8934919772739e-06
-1.53622618404404e-05
-2.25351398912959e-05
-1.18654687569127e-05
-6.57582763912436e-06
-2.12127013345664e-05
-1.33031046110526e-05
-7.88564915176261e-06
-1.86033968591103e-05
-1.08718566069932e-05
-1.65590521993247e-05
-1.14078950363972e-05
-9.31158120079717e-06
-1.35742744794448e-05
-2.06159890492498e-05
-2.25521637605041e-05
-1.94695216760147e-05
-1.02538401867375e-05
-1.86848148578822e-05
-1.02493471682347e-05
-9.70512626624763e-06
-2.41189764906976e-05
-6.36352214134701e-06
2.4081259293985e-06
-8.2875891295523e-06
-2.21103554565664e-06
-1.02008090972154e-06
-8.69126813120728e-06
-3.34002844266197e-06
4.17047049710805e-06
-2.2455475623773e-05
-3.48067717402575e-06
-1.69941114739911e-05
2.33111911689928e-06
-1.84184748873083e-06
-6.23197220076396e-06
-8.21237227177109e-06
-1.2204500481354e-05
-5.38370020659623e-06
-2.68907105195705e-05
-2.73040128715762e-07
-1.2132635711788e-05
-1.70160605668336e-05
-1.91469044398961e-05
-2.33134629478843e-05
-1.49692319481755e-05
-1.23042816644864e-05
-2.67556582641224e-05
-1.04205081637745e-05
-5.24430407139871e-06
-2.04870499111732e-05
-1.14449507206989e-05
-2.76320220088719e-05
-4.2920215363151e-05
-2.95247936075238e-05
-8.37831259135529e-06
-2.28057596036377e-06
1.89819873709776e-06
-2.49369250016906e-06
-1.81083002771149e-05
-2.49609525422511e-05
-1.55929254136093e-05
-3.81696689773805e-05
-1.41867984589637e-05
-1.31743567170582e-05
-1.89102207935882e-05
-3.72978429556119e-06
-1.42411586292706e-05
-2.48280742356718e-05
-1.98098342062825e-05
-2.10465309639856e-05
-1.79696455934122e-05
-1.30076280286165e-05
-2.65688028260264e-06
-3.77674735112037e-05
-2.84535762855546e-05
-3.57701097360772e-05
-2.16815409744628e-05
-6.71019912020068e-06
-2.41855944608268e-05
-1.57902590753164e-05
1.00059953032762e-06
-2.88770658735672e-05
-2.69371186383007e-05
-2.78625582422432e-05
-1.21726299139304e-05
-9.76296285106998e-06
-2.34307896745728e-05
-2.78622423588368e-05
-2.87685443822185e-05
-1.42755560804847e-05
-2.86089785384513e-05
-2.35783306039962e-05
-1.52078035176293e-05
-6.30613080672324e-06
-2.71273162771008e-05
-2.51273746014061e-05
-1.39035986736063e-05
-1.41136292891012e-05
-3.00555878109045e-05
-8.39712806419521e-06
-2.99767822461294e-06
-6.55184187030845e-06
-9.64759638039861e-06
-1.12323369513572e-05
-2.07554626796598e-05
-1.86149948726483e-05
-1.69562406528567e-05
-2.70051524859431e-07
-1.35251940498356e-05
-1.25770555593063e-05
-9.9552229535367e-06
-2.22806156854256e-05
-1.9718254903421e-05
-2.0528803111728e-05
-5.31695249566537e-06
-1.13226806421509e-05
-4.48978699923508e-06
-1.50639584235808e-05
-1.74930750187095e-05
-4.00770009241864e-06
-9.57707221619669e-06
-7.09697882649628e-06
-9.99443423783774e-06
-7.77564327881362e-06
-7.76214727581798e-06
-2.41512869930345e-05
-5.18892726819707e-06
-1.7354202552423e-05
-1.69278172088794e-05
-1.58165549004391e-05
-7.96076165975406e-06
-3.17642102297546e-05
-1.94884597685418e-05
-2.66292396706447e-05
-1.7588527220406e-05
-5.18549779651792e-06
-2.37179148502292e-05
-1.67149852926615e-05
-2.29554250686004e-05
-2.95794120937416e-05
-3.77183065232959e-06
-2.48601648251961e-05
-3.8279066976503e-05
-1.52098999719399e-05
-2.05366791141425e-05
-1.29292234427376e-05
-3.17094637249681e-05
-2.56836804852042e-05
-1.78643376768283e-05
-1.79218685350833e-05
-1.41937798652145e-05
-6.7150288880587e-06
-2.30201773402138e-05
-1.84634467784133e-05
-1.52099735186961e-05
-1.41763329484461e-05
-2.11357795136605e-05
-6.37502106934136e-06
-1.07638374190441e-05
-2.25685495629149e-05
-1.90416494151115e-05
-2.22320047095986e-05
-2.48089783903497e-05
8.53239294990265e-06
-1.13382438791187e-05
-9.98677426506949e-06
-1.94202888577177e-05
-1.8676472534492e-05
-1.93621910845678e-05
-2.02990604390669e-05
-2.18968159839198e-05
-1.86623788216328e-05
-2.51468346984535e-05
-1.14250328446857e-05
-1.42194734140455e-05
-1.5351006368925e-05
-1.67077427321255e-05
-2.166646140921e-05
-1.76105623988606e-05
-2.16873932830024e-05
-8.09002610346947e-06
-1.53255489590287e-05
-1.39422749985684e-05
-9.29645503737484e-06
-8.20109108042983e-06
-2.67278948781305e-05
-1.08221756497335e-05
-4.59531569569731e-06
-1.70170135804609e-05
-1.07656865311474e-05
-1.26978638831507e-07
-1.713642378266e-05
-1.38433111851627e-05
-1.67622501727815e-05
-2.66679053855845e-05
-2.95885021438804e-05
-8.77685678395454e-06
-1.56977221881591e-05
-7.98777488241992e-06
-1.09664866051471e-05
-2.1825152306682e-05
-1.7555932141054e-05
-1.33291302880621e-05
-2.08403591979093e-05
-1.41603395898272e-05
-3.08322159121234e-05
-1.30727207332517e-05
-1.01215755798336e-05
-3.27451529232934e-05
-8.78391049580079e-06
-2.30485155211845e-05
-1.48411654633589e-05
-2.36887604393412e-05
-2.28200191777754e-05
-5.61452580362827e-06
-1.58433079244256e-05
-1.71085202665215e-05
1.46166008185414e-07
-5.27439756796007e-06
-3.31549425524301e-05
-5.54528054138824e-06
-2.74691499064941e-05
-5.76938431792837e-06
-3.10589383348882e-05
-2.16647857439931e-05
-1.82481381316279e-05
-1.66674917968436e-05
-2.51840958928548e-05
-2.31415699453769e-05
-1.63378582585627e-05
-1.68910270099406e-05
-1.92538419551768e-05
-1.78141009357072e-05
-1.6268115429229e-05
-2.5414750257194e-05
-3.07701593155238e-05
-8.0384359795501e-06
-1.41718233744563e-05
-2.21225459386022e-05
-2.81592644171074e-05
-3.34138423368684e-05
-1.16182987163109e-05
-3.27776255128967e-05
-4.69833738745998e-05
-2.90723459452335e-05
-3.39168955506971e-05
-1.40123435589411e-05
2.82600119215363e-06
-2.8910334713639e-05
-2.71131705731781e-05
-1.23277358017433e-05
-1.42117159477457e-05
-2.10474664145802e-05
-1.34884272248551e-05
-2.3160771151754e-05
1.00870262954631e-06
-1.81011606765197e-05
-7.34471610768441e-06
-2.5852748279637e-05
-9.53268062804713e-06
-3.20935856526519e-05
-9.83368417382325e-06
-1.016776523951e-05
-9.98724488608049e-06
-1.48770048038619e-05
-6.87938930122087e-06
-2.38939431595003e-06
-2.47303785745082e-06
1.63133983686259e-06
-8.06871910087427e-06
-1.71014699589969e-05
-2.09829631318243e-05
-5.46232952935957e-06
2.21176873693756e-06
-9.9763357902814e-06
-1.96119462468374e-05
-1.51786750977627e-05
-2.27491398221711e-05
-8.35032068114946e-06
-6.17684864597557e-06
-2.34699764830364e-05
5.41872509128787e-06
-1.28496042569233e-05
-2.7646180770574e-06
4.2354869491781e-06
-1.75096619582981e-05
-1.44778574490561e-05
-1.28074705621209e-05
-2.34284067039242e-05
-5.43338033556273e-06
-2.76273749643973e-05
-5.98690087945604e-06
-1.40933600598005e-05
2.89164273710462e-06
-1.35440118669472e-05
-2.15101534730608e-05
-2.09235965674003e-05
-3.59825820365443e-05
-2.19876721874299e-05
-1.65827416438382e-05
-1.04479702145461e-05
-2.56062677011934e-05
-2.18842000844328e-05
-3.68083214645892e-05
-2.65733852556836e-05
-2.80641683351273e-06
-1.25985231240372e-05
-5.85069874855721e-06
-7.62143910871879e-06
-1.83346787422678e-05
-7.5967531514574e-06
-7.48203022490593e-06
-1.04815594437813e-05
-1.9604534140971e-05
-2.05481464144716e-05
-2.29745090275571e-05
-2.3865351706132e-05
-2.31248171461115e-05
-1.08938712213947e-05
-3.00860816546635e-05
-1.46509150690262e-05
-1.77070064752426e-05
-1.2611915365555e-05
-8.94095385105022e-07
-1.40442212237011e-05
-7.00239433138976e-06
-2.01258935450672e-05
-2.98910114359355e-05
-1.20017007292203e-06
-6.84076974460164e-06
-7.38680318079961e-06
-3.773818059623e-06
-5.15018898158583e-06
-1.91348179027512e-05
-2.42330242942229e-05
-4.9521739581497e-06
-2.20020330167378e-06
-1.8945842707353e-06
-1.3727285720537e-05
-1.64499421201178e-05
-1.66025312870125e-05
-1.4272322056897e-05
-1.01183209635885e-05
5.40054849766847e-08
-9.19256102243041e-06
-4.66433671387951e-06
-5.3834018756912e-06
-8.69704145826933e-06
-1.17120617903805e-05
5.19883298216197e-06
-4.33030070343896e-06
-1.29050596195355e-05
-4.04514310192155e-07
-1.72711222835057e-05
-1.35651554560808e-06
9.18483327433475e-06
-1.27111578308979e-05
-1.20843199386838e-05
-5.7325859818379e-06
-1.55759985941262e-05
-1.20924065132019e-05
1.65572966995619e-06
-1.37766523546701e-05
-2.21366686692445e-05
-2.77938427695368e-05
-2.55970233233482e-06
-2.53900418851087e-05
2.55476489653231e-06
-1.09520517874133e-05
-7.83801506168129e-06
-1.24632252537329e-05
-2.5775912626982e-05
-1.8411043996571e-05
-1.13763666655014e-05
-8.47947448771904e-06
-2.29291984145286e-05
-1.92243058826019e-05
-3.56153482376056e-05
-3.79711387009583e-05
-3.83543400088509e-05
-1.79140363517934e-05
-2.39977425570055e-05
-2.10628366404083e-05
-2.84405769917199e-05
-1.62855034893011e-05
-2.25955069747748e-05
-2.18960712153746e-05
-2.07774422263751e-05
-1.63148355917852e-05
-2.04167576509866e-05
-2.23783804432032e-05
-1.62203676056514e-05
-7.75411512189531e-06
2.4151408722507e-06
-1.90642969534411e-05
-1.48796047753067e-05
-1.23924177445415e-05
-2.00058910378882e-05
-2.05018431868051e-05
-2.61727607303321e-05
-2.70354192587869e-05
-2.9900206105201e-05
-2.27446115733221e-05
-1.25514557916184e-06
-6.16001715415249e-06
-1.99729135772344e-05
-2.23389716488587e-05
-7.96364015524854e-06
-4.33431703551668e-06
-1.6672672314139e-05
-5.3932699691004e-06
-2.04762542675214e-05
-2.55392748643908e-05
-1.66877762389377e-05
-1.87387780410576e-05
-1.47793226423433e-05
-2.92579650042333e-05
-1.40067092848616e-05
-1.85271322867657e-05
-2.21846325001127e-05
-6.73782466265868e-06
-6.95345264187178e-06
-2.28813727281794e-05
-1.83296097820303e-05
1.53020838569118e-06
-8.20245548526337e-06
-7.00686224516756e-06
-1.41676231006128e-05
-1.18626885782563e-05
-1.38135274541249e-06
-5.72427322914275e-06
-5.16387669411533e-06
-3.18875676839603e-05
-1.43058166715559e-06
-6.92473885505077e-06
-1.85720109352788e-05
-1.55436002444777e-05
-1.78862303866715e-05
7.80596835394731e-06
-1.0395673791022e-05
-3.23130509339002e-05
-8.05902034787412e-06
1.23730562260179e-06
-1.67700803276604e-05
-2.16493455491544e-05
-1.9056370026631e-05
-9.57243499489316e-06
-2.67229087213452e-05
-9.2020774331288e-06
-1.65410923834797e-05
-1.77246729331362e-05
-2.19608971020439e-05
-2.63734799055591e-05
-3.00593741981861e-05
-3.63357475724034e-06
-1.45118698403451e-05
-4.69092077351682e-05
-2.91850830381415e-05
-2.72191336410291e-05
1.46683261896186e-05
-3.02744321302974e-05
-2.67772705077931e-05
-3.35164512882868e-05
-3.39379075788397e-05
-1.49202899197559e-05
-2.05417829941726e-05
-3.27549742756947e-05
-2.29216036098003e-05
-3.36660036264893e-05
-2.03921131853297e-05
-1.39385960130583e-05
-3.32197227571072e-05
-1.11524520162518e-05
-1.21431291171964e-05
-2.09600816060168e-05
-4.09798074641126e-05
-3.22476141442978e-05
-1.13126406611488e-05
1.08155267397522e-05
-1.28113032508167e-05
-1.05092481739441e-05
-2.05270689827829e-05
-1.44729399502648e-05
4.40205805911358e-06
-4.56808302778558e-06
-1.15202470446979e-05
-3.01461157417101e-05
-3.58728872286046e-05
-3.64887211840132e-05
-3.23682703598545e-05
-3.89854003320093e-06
-1.48973786508496e-05
-1.43835116264517e-05
-1.62926032311705e-05
-4.2433030430361e-05
-1.21537479745843e-05
-9.49299270313502e-06
-1.48282417208385e-05
-9.7689366046099e-06
-1.35046979085916e-05
-1.75688748463243e-05
-8.09733664496007e-08
-2.01619660783862e-05
-1.33781978807592e-05
-1.29168036781807e-05
-6.77178243030781e-06
1.06255321725392e-06
-2.04643116014284e-05
-8.59673647388137e-06
-1.83548714016527e-05
-1.60641504758516e-05
-2.04504440906096e-05
-4.98599291961533e-06
-2.1004355551165e-05
-2.96923344456385e-05
-2.65818413067063e-05
-4.98924616435296e-06
-1.61761341665088e-05
-1.16261845369316e-05
3.13121272599385e-06
-7.16350458005082e-06
-1.41166897866942e-05
-5.90904822573115e-06
-1.49295135435684e-05
-1.0082236953229e-05
-9.95738135512569e-06
7.47036021502424e-06
-1.55576663385636e-05
-2.1703474726607e-05
-2.17400114761504e-05
-1.72144696341591e-05
-1.26661854732028e-05
-5.84016539186217e-06
2.93175996825417e-07
1.65719341910265e-06
1.48586907817679e-06
-1.66284428419115e-05
-2.39618332599998e-06
-3.06265980782386e-05
-3.1859135316753e-05
-4.70784125715152e-06
-3.30731367888324e-05
-4.12841693079592e-05
-1.60866288313862e-05
-2.93456962976889e-05
-3.20184241193236e-05
-2.56989905256586e-05
-2.62739721891451e-05
-1.87156976653206e-05
-2.80827338860932e-05
-2.24924087605798e-05
-6.66239711452191e-06
-1.33289953474525e-05
-2.0098588967954e-05
-2.46188386422774e-05
-2.25472092081409e-05
-1.86868596761982e-05
-1.81270488115638e-05
-1.45733201265304e-05
-1.43667079270839e-05
-1.79264463100159e-05
-1.69733263467414e-05
-2.66064720892871e-05
-3.95571648368786e-05
-1.17857426672267e-05
-3.53318794028583e-05
-1.07872557129008e-05
-1.00019833732827e-05
-2.20692875768111e-05
-7.97603769867773e-06
-2.37115318546887e-05
-1.06077696639758e-05
-2.4833798853479e-05
-1.51415720238793e-05
-3.37611162366956e-05
-2.03871130544328e-05
-2.4673126064207e-05
-1.36844877441561e-05
9.21176863584706e-06
-3.0456216686258e-05
-1.49205101089323e-05
-2.60014554898797e-05
-1.64695743949789e-05
-1.46189872154614e-05
-6.8592266245126e-06
-1.45677288007864e-05
-1.33372191896187e-05
-5.67322542895629e-06
-1.48071088532998e-05
-5.51571995644008e-06
1.25287487427117e-06
-1.97089401184057e-05
-1.09714842577276e-05
8.68980773809304e-07
-3.64646578033202e-06
-1.96939509983372e-06
-1.37706598160869e-05
-7.20052255500919e-06
-1.55487246416922e-05
-2.11481845486075e-05
-1.92147435514797e-05
4.62390200714665e-06
1.14998029046685e-05
-1.50402424855647e-05
-1.76574688684886e-05
-1.48151297537915e-05
-3.24249506717107e-05
-1.09575226721092e-05
-8.96121226678107e-06
-1.42517132761096e-05
-1.03396814508091e-05
-1.64858493636823e-05
-1.89287306316758e-05
-1.93872349458364e-05
-2.53353425311439e-05
-1.49688598950851e-05
-1.79239471244328e-05
-2.1001221994008e-05
-1.75640185417078e-05
5.60068599317346e-06
-6.96655235944558e-06
-3.57911993579931e-05
-2.16565690324479e-05
-3.70435076338216e-06
-2.10781370212912e-06
-2.86040795703171e-05
-9.740411132285e-06
-1.85332377164094e-05
-1.81130704797037e-05
-1.25721369817305e-05
-5.67617221242158e-06
-1.47190506430827e-05
-3.10346383386659e-05
-2.53610602200923e-05
-3.4676950931994e-05
-3.20217816610117e-05
-8.694375997462e-06
-1.05718292042904e-05
-1.07469896514672e-05
-1.26833205557626e-05
-2.2049370604132e-05
-1.42918172582341e-05
-1.06935033615001e-05
-1.38370655876325e-05
-1.41457601079399e-05
-2.76858104919241e-05
-2.33125807601936e-05
-4.79901193628187e-06
-1.58253702491776e-05
-1.28520010364255e-05
-7.70911394026424e-06
-7.2987360099241e-06
-1.2973513308042e-05
-3.71044009728708e-06
-1.8748196151801e-05
-6.24837220435301e-06
-2.26151568851019e-05
-1.76361219049384e-05
-8.93955340727714e-06
-7.5376944034639e-06
1.53889809839524e-06
-2.4127432284463e-06
-2.58020227516862e-05
-1.25970506215495e-05
-2.56916094587039e-06
-1.84316768262523e-05
-7.74927664386277e-06
-1.96564378747353e-05
-1.47689786175334e-05
-2.58688851645578e-05
-1.67734544708087e-05
-9.02032460529763e-06
-2.49073596646091e-05
4.69392777950895e-06
-1.58162245028125e-05
-1.55852850411513e-05
-1.92818547353209e-05
-1.44302974989636e-05
-5.47378996126825e-06
-1.63957503721362e-05
-7.40617340441757e-06
-1.49070460510147e-05
-1.15970534824624e-05
-1.99570754796941e-05
-6.68320754309427e-06
-1.68549220383553e-05
-1.20726354634062e-06
-8.33933505568537e-06
-1.83307721200411e-05
-6.78732523659202e-06
-2.07270623817065e-05
-1.73245678573605e-05
-3.01682292112926e-05
-1.41577617544268e-05
-1.28090283486587e-05
-2.41079617823185e-05
-2.20300897138738e-05
-1.12558003342766e-05
-1.90334230946851e-05
-3.62863871570477e-05
-3.34307507746104e-05
-5.46074947080338e-06
-1.44443815031158e-05
-6.16539496254437e-06
-1.97914435013967e-05
-3.35676511093861e-05
-2.45519841190845e-05
-2.48634311884186e-05
-2.27234682745032e-05
-9.38604974616287e-06
-2.10499794709588e-05
-2.51591718173337e-05
-1.54783182387589e-05
-4.27330635093212e-05
-2.81190964981698e-05
-3.03807542928284e-06
-6.1901464528195e-06
-4.30917951518316e-06
-1.62194058058138e-05
-1.58053751527647e-05
-1.85397402102343e-05
-1.48258426895818e-05
-1.28698548481547e-05
-1.86594609201743e-05
-1.62392251553551e-07
-3.49519012554668e-05
-2.99102114614495e-05
-7.53809493737438e-06
-3.08026478536976e-05
-2.54505386840007e-05
-8.17494911982882e-06
-2.22925776393348e-05
4.18727931755898e-06
-1.63839639182218e-05
-3.8676664119936e-05
-3.39248629395947e-06
-1.5649071352503e-05
1.15838455656542e-05
1.74554364516733e-06
-2.33998581768778e-05
-2.22654852697689e-05
-3.55474387387917e-05
-1.51656559384161e-05
-3.40013742993194e-06
-4.67443003372961e-06
-2.52427418646625e-05
4.19577347656898e-06
-8.06291992460769e-06
-1.88923200869472e-05
-3.43579210297552e-06
-7.76090471381175e-06
-5.63443887643072e-06
-2.51143008638808e-05
-8.6706692265724e-06
4.08260107816024e-06
-1.8864444068384e-05
-2.54411389016933e-06
3.63550707606303e-06
-1.92999478820129e-05
-1.39487561197284e-05
8.81787467750614e-08
-2.29997170281957e-05
-5.71659549039929e-06
-4.75807173531344e-06
-1.96337912084416e-05
-3.29921088483046e-05
-1.70107879103067e-05
-2.23964157311744e-05
-2.8099153826564e-05
-7.01923756239854e-06
-2.21808576944886e-05
-2.26416327435267e-05
-2.57023968302587e-05
-1.46372351106559e-05
-6.09471887007587e-06
-1.33112773023549e-05
-1.28834627965788e-05
-9.60509766520112e-06
-2.50831153084047e-05
-2.92970190112183e-05
-1.7871103681708e-05
-2.70539387317854e-05
-1.31860457671634e-05
-3.31820186114961e-05
-1.87274854096227e-05
-2.55940069256817e-05
-1.66465001801685e-05
-1.74496730213959e-05
-1.79910721658256e-05
-1.32211505397121e-05
-1.64833977579618e-05
-1.15829692599243e-05
-6.30704869886545e-06
-2.56694654897005e-05
-2.88092764642054e-06
-7.69483117537059e-06
-2.28906541078916e-05
-3.20975243058254e-05
-2.11651534174596e-05
-1.88519506635086e-05
-2.23690758154412e-05
-1.78915087615411e-05
-2.24282790130177e-05
-1.23367414031869e-05
-1.01916034087218e-05
-2.02105893233089e-05
3.2855264449032e-06
-1.18997855951841e-05
2.21182002064967e-06
-2.11527976569743e-05
-3.55819927372235e-05
-3.91124556088621e-06
-1.2089712184774e-05
3.58256274051856e-06
-2.38288984699873e-05
-6.05480124056201e-06
-2.86670040643183e-05
-1.21570495797739e-05
-2.56875833870603e-05
-7.57945057618392e-06
-1.03595948471427e-06
-1.69299712329106e-05
-6.53263399665312e-06
-1.21798691142035e-05
-8.40423850737814e-06
6.57207138614066e-06
1.17983229266094e-05
-1.8198223587185e-05
-2.00481148529276e-05
-8.62822172133852e-06
-1.28580000013938e-05
-1.27972773513128e-05
-7.82118162315838e-06
-7.3681248836073e-06
-5.86359207223732e-06
-1.35337344096624e-05
2.55600456684107e-09
-1.20307808579296e-05
-5.3106589988068e-06
-1.00852464751803e-05
-3.27859833258283e-05
-2.57470017330734e-05
-4.98551580155266e-05
-3.39300745502257e-06
-8.56547686400056e-06
-1.22895067134979e-05
-2.07407567004789e-05
-2.72931082665647e-05
-2.10964527948335e-05
-1.49058273670686e-05
-1.7573839491538e-05
1.99705114520246e-07
-7.46291263482573e-06
-3.19744769452038e-05
5.73902792842316e-06
-2.5731937124774e-05
-1.46684835257688e-05
-2.56477286974781e-05
-2.22737552230612e-06
-1.65561105191715e-05
-6.70202050882413e-06
-1.16211319125281e-05
-3.07163548321561e-05
-1.93484703856817e-05
-2.08449785731758e-05
-2.68290173000258e-05
-3.95363496416043e-05
-2.56977205858444e-05
-1.50679968494301e-05
-2.3252536941569e-05
-2.09551591385555e-05
-1.98455111597059e-05
-2.15560672867458e-05
-2.32066703433855e-05
-1.84373976636513e-05
-4.06974992326302e-05
-1.71675715277187e-05
-2.28425658632812e-05
4.28578160819677e-06
-1.16172961038425e-05
-2.23925773138519e-05
-2.88685509607224e-05
-5.90467987390284e-06
-1.21077561991412e-05
-5.46836639950554e-06
-1.78401842206192e-05
-2.48859609744132e-05
-3.24564421435429e-05
-2.2079338411054e-05
-1.19492825259684e-05
-3.22482230564332e-06
5.14769121512836e-06
-1.39210047602215e-05
-4.01688420797038e-05
-3.05968386828592e-05
-1.56113218133416e-05
-2.77403567081681e-05
-1.49855282930152e-05
-1.93939387071608e-05
-1.63887307535924e-06
-2.73064861334332e-05
-4.29189058820749e-06
-7.47694427148509e-06
-4.06115654977963e-06
-1.99800945764345e-05
-8.57867593287516e-07
-1.10892002305051e-05
-4.03175816747772e-07
-1.13563286961502e-05
-2.12671559934266e-05
-3.13974705782523e-05
5.84259743974919e-06
-2.42807575206907e-05
-6.164890157503e-06
-1.49225705360922e-06
-7.42202147231275e-06
-3.53587606144351e-05
-7.43707004788709e-07
-2.60204445749319e-05
-2.02292880166827e-05
-3.68827533826388e-06
-1.46638346077747e-05
-2.89883742782123e-05
-1.23900992691563e-05
-1.31957437506599e-05
-2.82210139278272e-05
-2.57456813044664e-05
-6.52371287534049e-06
-2.10935567421632e-05
-1.47299550130076e-05
-2.13422699783872e-05
-6.02888561813415e-06
4.73719599071025e-07
-3.65204323354388e-06
-1.49585223824184e-05
-2.5131010620054e-05
-2.02279697481247e-05
-2.77036890954429e-05
-2.52969905224488e-05
-2.0271453388447e-05
-1.93950056901112e-05
-2.06985477244119e-05
-3.13050382949498e-05
-5.02119810558884e-05
-3.05457317646945e-05
-1.15489114747087e-05
-2.53020634895004e-05
-2.05226245586096e-05
-1.8768046087847e-05
-3.09759874637115e-05
-2.25804469815947e-05
-2.636560118322e-05
-1.47555148540346e-05
-2.72265776207621e-05
-1.71639826631868e-05
-2.10055296076473e-05
-2.90317377920065e-05
-3.41180755478614e-05
-2.18461092144528e-05
-2.23823352202171e-05
-1.38906194562326e-05
-2.06359003512229e-05
-1.19012235735392e-05
-2.58739712781081e-05
3.77413318077182e-07
3.38066041210475e-06
-2.44706395868397e-05
-1.43941002750126e-05
-1.34875089848938e-05
-1.40847179310634e-05
-2.3579651482507e-05
-1.63752915218207e-05
-9.0713070058902e-06
-2.9697362086263e-05
-2.28455622871467e-05
2.50063654758121e-06
-2.04612002903502e-05
1.90898002036667e-07
1.86669465561538e-06
-1.49570312142822e-05
-9.72656192806038e-06
-6.65432768244025e-06
-1.48651419453793e-05
-2.72680635203403e-05
-1.58073872668134e-05
-1.62620791308857e-05
-1.77509656521879e-05
-2.01396235138855e-05
-2.11051318836513e-05
-1.11525932008632e-05
-1.96943315254516e-05
-8.43257193166479e-06
-2.60735885588744e-06
-1.96199013171276e-05
5.77557024153631e-06
-5.80218344299014e-06
-1.95060065074783e-05
-1.38272123049158e-06
-1.39234594943281e-05
-2.53408819487582e-05
-1.40563402745968e-05
-2.42393785523145e-05
-1.64461650248282e-05
-2.23924438485025e-06
1.83561930514755e-05
-1.96370146441469e-05
-1.32748196542508e-05
-1.45708269808341e-05
-3.96704488757061e-05
-1.93767032453422e-06
-2.69119008029163e-05
3.03575099282729e-06
-2.09773700092924e-05
-3.18633286122671e-05
-2.22500120578435e-06
-3.16848412481872e-05
-2.00087758517212e-05
-3.1149756765951e-05
-1.73188429101312e-05
-9.61412738002168e-06
-7.4374940251751e-06
-1.08043327356633e-05
-2.86284655881349e-05
-2.35142770884513e-05
-3.28403853220401e-05
-3.49345189220216e-05
-6.75686567491328e-06
-7.53412456024743e-06
-1.17862823656145e-05
-1.07799844775922e-05
4.15685731233341e-06
-1.48615515573814e-05
-2.93649280733053e-05
-2.26219660714319e-05
-1.56612474031074e-05
-2.56285909372716e-05
-1.41271109836519e-05
-2.28384866810958e-05
-3.50667131680579e-05
-2.29016381377565e-05
-1.8677569326789e-05
-2.8793848766244e-05
-1.2068654875154e-05
-1.66010921090163e-05
-3.5310019843866e-06
-2.5182659009994e-05
-2.96789959444573e-05
-8.66896982467147e-06
-3.59048977285867e-05
-7.90302558890206e-06
-8.18541185847895e-06
5.18587380928257e-06
-1.35209481432228e-05
-2.82933251740304e-05
-1.72604096915576e-05
-2.03623277316944e-05
-3.62930201454593e-05
2.53155124385781e-06
-3.17418853662267e-05
3.36076699020133e-06
-1.87443663677451e-05
-9.89749324348379e-06
-1.16559272983687e-05
-1.50063489155282e-05
-8.47655360859303e-06
-2.33320656383286e-05
-1.8429010937388e-05
-7.28630697837261e-06
4.77713343405336e-07
-1.14720094459073e-05
-2.75763365556775e-05
-2.82187741208745e-05
-1.95221813514563e-05
-1.53122600572442e-05
-6.82952603693238e-06
4.51422966861479e-06
-2.03287257779869e-05
1.0481483621758e-06
9.56601141721281e-06
-1.94326907654745e-05
-9.63446019629621e-06
-1.32835978858046e-05
-2.42958931294201e-05
-1.02875681602702e-05
-1.66561157356386e-05
-1.57558338978344e-05
-2.16457585783397e-05
-2.77857866018705e-06
-1.41831199851397e-05
-1.57845968063249e-05
-1.00431556426881e-05
-2.39371222385775e-06
-1.16273394962185e-05
-1.6489951856291e-05
-1.38131710188572e-05
-2.63215239287338e-05
-1.80134078256918e-05
-1.57812265680238e-05
-1.30264720782231e-05
-2.8613011188371e-05
-3.41921258747091e-05
-1.14875753749194e-05
-1.40512525032517e-05
-1.41457363686806e-05
-1.47243788067142e-05
-1.20908856925788e-05
-1.09359612080682e-05
-5.05035509306096e-06
-2.89880441212045e-05
-2.20747409013209e-05
-2.4390504375733e-05
-2.0431754477391e-05
-1.72807911139278e-05
-1.22989730653012e-05
-2.08002154850752e-05
-2.03967009936551e-05
-1.53372232529686e-05
-1.51051036437313e-05
-1.96563203309849e-05
-2.93628804856295e-05
-2.36157110848823e-06
-6.43627016054086e-06
-2.60860610178247e-05
-1.55499281735339e-05
-1.19526111606983e-05
-7.51335437498981e-06
-6.04428805602152e-06
-2.34402798426252e-05
-2.25474072580861e-05
-1.36654735255862e-05
-2.09714400805944e-05
-2.40220175198871e-05
-4.17743457529863e-06
-2.86504628716842e-05
-1.11730982809534e-05
1.80481625257041e-06
-1.04090120721798e-05
-1.12817753675979e-05
-2.74833992332007e-05
-1.76262088156458e-05
-3.45236715335792e-06
-4.84890885271396e-06
-1.06210472230551e-05
6.33984681037528e-06
-2.17414075240765e-05
-3.32188418277343e-06
-1.39092279298416e-05
-1.64944992836696e-05
-7.05876383816869e-06
-2.59963728385353e-05
-2.18904671578827e-05
-2.11970034587562e-05
-1.4537846973578e-05
-2.75717141040179e-07
4.88832760128353e-06
-1.87934143041642e-05
8.46111244904851e-06
1.5102300369657e-06
5.19538390932225e-06
-2.27660384328467e-05
-6.57068884301154e-06
-1.05944776268076e-05
-1.1742434404174e-05
1.25150131915045e-06
-1.44806222033233e-05
-5.59958056725683e-06
-2.25734557273436e-05
-4.37727159575813e-06
-1.60606892911869e-05
-5.66809227380379e-06
-3.71114591803535e-05
-1.17412476474559e-05
-2.83064836826174e-05
2.41863463552311e-06
-8.73506982700117e-06
-1.64594446668176e-05
-8.67709836202039e-06
-2.17178995874856e-05
-2.34590479862046e-05
-1.99114977732408e-05
-1.49277890727642e-05
-2.3023432582417e-05
-1.68557428680494e-05
-2.60577289399477e-05
-2.80559769883341e-05
4.10129323896539e-06
-1.10709968529426e-05
-3.03071217221608e-05
-3.02515599954312e-05
-2.58829799174824e-05
-1.43408364748653e-05
-1.89442605748973e-05
-2.32176114698101e-05
-1.91779661718636e-05
-1.53574397491689e-05
-1.52128170281806e-05
-2.61012778599034e-05
-9.69427845340097e-06
-2.36901293327067e-05
-8.38883168651992e-06
-4.46631135065984e-05
-2.91830630659782e-05
-2.58201186857928e-05
8.32922022548366e-08
-2.90616825445475e-05
-3.17582620966932e-05
1.21840436739891e-06
-1.5487700495818e-05
-1.3298610539815e-05
-7.35196511864602e-07
-3.00714052324357e-05
-3.77993242515047e-05
-3.43750415773847e-06
-1.15848002538229e-05
-1.94966308727746e-05
-3.97151035691783e-06
-8.82122318963343e-06
-4.16454891346007e-06
-1.11597584890636e-06
-1.24363964381177e-05
-8.81138105492383e-06
-4.39014697987887e-07
-1.19686066909157e-05
-1.26321146990372e-05
-1.36537684341688e-05
-1.3129975728112e-05
-1.56935107128317e-06
-3.4755668225198e-05
-1.26434523402583e-05
-5.41524495155394e-06
-2.16772792048704e-05
9.97306963398371e-06
-6.74063175727481e-06
-2.78627820499385e-05
3.39048731684706e-06
-1.62587263196348e-05
-7.99755382892998e-06
-1.58501657010875e-05
-3.86917669941951e-07
-1.8374358523931e-05
-1.39671513187496e-05
-1.28167045278156e-05
-9.72091285118967e-06
-2.20545500835399e-05
-2.00310721959023e-05
-2.13411930877625e-05
-3.67183598870758e-05
-1.09767128972144e-05
-1.15300618330646e-05
-3.24927800262664e-05
-1.48544962941051e-05
-1.44757409275572e-05
-2.02557253821744e-05
-1.22977843457461e-05
5.53422072753721e-07
-1.30669171272388e-05
-3.20729405504189e-05
-2.1456126199782e-05
-4.5588166180374e-06
-1.18323733444212e-05
-1.55797238403981e-05
-3.38411398892967e-05
-1.32072288689815e-05
-1.84864477295484e-05
-2.52501872604637e-05
-2.05762621343857e-05
-1.52518339296701e-05
-6.68134650278904e-06
-1.78822525857952e-05
-2.71355032977525e-05
-1.20402171315326e-05
-2.41969797879375e-05
-1.75105878929584e-05
-2.15306008068796e-05
-2.14627917369132e-05
-1.97434350748347e-05
-2.85532383588381e-05
-1.21010906885022e-05
-2.89257185375159e-05
-1.70499250638539e-05
-1.43025076467077e-05
-1.66305338737441e-05
-5.41968869542165e-06
-1.31973101555271e-05
5.00470426841076e-08
-1.376022171374e-05
-1.66576685433419e-05
-1.45468387029774e-05
-1.57737757734502e-05
-1.53174994127116e-05
-2.78621661252565e-05
-1.83977011037941e-05
-3.11464061203252e-05
-1.08487908934412e-06
-1.21855997120235e-05
-1.15107445369457e-05
-2.81787267165475e-05
-3.09152992800967e-05
-5.08513080756646e-07
-1.22580429148616e-05
-8.41709132777629e-06
-1.14818825190169e-05
-2.68394347602228e-05
-6.0141757904904e-06
-1.01716266028329e-05
-1.50161808606471e-05
-1.96149435637064e-06
1.33306766067756e-05
-1.17881379445402e-05
-1.76540928058939e-05
-7.4077700887512e-06
-1.41627972485001e-05
-1.68951429611793e-05
-9.05283678067115e-06
-1.16405475763172e-05
-1.07432746222278e-05
-6.93891855044498e-06
1.92287627292868e-07
-7.42980517499397e-06
-2.11273495037892e-05
-2.12276250154738e-05
-4.73207004519863e-06
-1.29517541256988e-05
-4.6881007197516e-08
-2.8643981267895e-05
-3.78765173513703e-05
-1.53577586199122e-05
-1.50770951872185e-05
-2.76762308904594e-05
-3.12355907998693e-05
-1.25726498437113e-05
-1.68387260749919e-05
-3.36107095667639e-07
-1.90793076312495e-05
-2.58181642400407e-05
-2.68698688433199e-05
-1.78111658020049e-05
-2.14104464846422e-05
-4.32566772746112e-05
-1.48652710420982e-05
-1.34859668122244e-05
-4.08724682258142e-05
-1.84936046852488e-06
-2.02616816198202e-05
-2.69535101321225e-05
-2.03735109230944e-05
-2.08163739791875e-05
-2.58169757240514e-05
-3.20273905159482e-05
-2.84514187377022e-05
-3.76572228152343e-05
-3.18013027250479e-05
-1.39312980554196e-05
-3.06041700083936e-05
-2.37377642580978e-05
-6.76016390663659e-06
-1.10726252464641e-05
-1.94725380661008e-05
-2.70326335838173e-05
-1.34298630801415e-05
-3.07143516136643e-06
-3.85104597367793e-05
-7.85601750649097e-06
-1.79312762262361e-05
-2.0227821360269e-05
-7.03683503815117e-06
-1.7767209733659e-05
-8.78904331080885e-06
-1.30592336682231e-05
-2.78110995497676e-05
-1.29502672622953e-05
5.67682827263193e-06
-1.32712256349254e-05
-2.82452722284855e-05
-4.66019377125433e-05
-1.26907772183949e-05
-1.78072458292886e-05
-2.09101322672288e-05
-1.45729186173931e-05
-1.54920309358993e-06
-2.56571600160447e-05
5.84791667904488e-06
-1.40655052614814e-05
-2.82464867719519e-05
-5.54771584891743e-06
-1.02104106750145e-05
-6.33860494030597e-06
-1.62746000407092e-06
-5.41627800129425e-07
-2.85117405019137e-05
-1.50103130472003e-05
-1.0549046644525e-05
-1.23665344631367e-05
-6.18871793882765e-06
-1.85332410535448e-05
-1.09070396330877e-05
-2.40388464512322e-05
-2.10357619599305e-05
2.3976890841314e-06
-2.11338564575339e-05
-1.71957352175378e-05
-1.69339810516619e-05
2.10843401503795e-06
-8.6953108874089e-06
-2.46923517112026e-05
-1.53015158766956e-05
6.75107698657202e-06
-2.78577082704289e-05
-2.09993319302601e-06
-4.57357144459556e-06
-1.25788663164056e-05
9.62699132463923e-06
-3.64665702544383e-05
-2.8929858957198e-05
-1.19926329308338e-05
-3.29669209043238e-05
-1.71543264962932e-05
-1.84752581591694e-05
-3.03925568285828e-05
-1.3031639798196e-05
-2.05479758674853e-05
-1.9857555730597e-05
-1.54362307553185e-05
-2.49292542705928e-05
-1.43636948705019e-05
-2.00133448433669e-05
-2.48167199172191e-05
-1.7714773414824e-05
-9.64941691086843e-06
-3.92365072395738e-05
-2.13405636540842e-05
-1.47654103994474e-05
-2.55212642987846e-05
-2.49430169051082e-05
-2.96415898464649e-05
-2.14814245333722e-05
-2.42115044865329e-05
-8.76164823578948e-06
-3.50475817004164e-05
-1.45049579152139e-05
-2.08384527132937e-05
-8.8943387978662e-06
-1.0393658898239e-05
-9.86853341053749e-06
-6.57624206473563e-06
-2.16927798595973e-05
-2.32860594485394e-05
-5.41966210733601e-06
-5.45371604051687e-07
-1.59029591180456e-05
-2.64079814980645e-05
-6.71157302859732e-06
-1.9512762053775e-05
-2.38009664930462e-05
-1.75391702296133e-05
-1.09012353942683e-06
-4.3459853095833e-05
-1.63712826945738e-05
-2.37360734704557e-05
-2.21860621268204e-06
8.49381961572278e-06
2.32978083907718e-06
-2.13909428810926e-05
-1.42169211849626e-05
-1.98723314652818e-05
-2.54753121720114e-06
1.19581762436327e-05
-2.58664361586331e-05
-3.03507036130427e-05
1.95327500466205e-06
-2.08582063821562e-05
4.00446483595152e-06
-7.8016699007749e-06
-8.73508057543489e-06
-1.34352357199667e-05
-1.52062959236721e-05
-4.01409441325946e-06
2.91767774084164e-06
-1.89365828020761e-05
-1.28600080119404e-05
3.56081739733234e-06
-7.5969088178865e-06
-1.16584669916935e-05
-1.07821496385016e-05
-3.8133787835752e-05
1.88966874635712e-06
1.96450450684239e-06
-2.28627931478086e-05
-3.51686364209814e-05
-2.00074571865886e-05
-2.57982265251091e-05
-2.46936613056176e-05
-3.13415788745403e-05
-1.82330689174374e-05
-2.20988883545361e-05
-3.8126824044003e-05
-2.0975573613045e-05
-2.29041534183124e-05
-3.00590252182395e-05
-3.02096696806836e-05
-1.47739681510682e-05
-4.43688097478499e-05
-3.62212981686148e-05
-1.98889806722898e-05
-7.12822824900155e-06
-2.92006444785063e-05
-2.81146304020075e-05
-1.85680712146083e-05
-3.96988999559945e-06
-1.98047281764185e-05
-2.31760385683953e-05
-1.6552839508235e-05
-7.08862421765961e-06
-9.09287441974022e-06
-1.3345769527814e-05
-1.39469581728401e-05
-7.1986243957353e-06
-1.19335347608821e-05
-1.81757994462316e-05
-2.49243086318865e-05
-2.183634624827e-05
6.96190563259533e-06
-1.55814511960737e-05
-2.41246925084325e-05
-2.87152824032445e-05
-8.30992509030304e-06
-1.564008180917e-05
8.31785162451131e-07
-1.27761932656054e-05
-6.56520782584992e-06
-1.42071305710464e-05
3.46360057343674e-06
-2.05773916266556e-05
-3.04589774876994e-05
-2.05031019939886e-05
-2.23908667683668e-05
-2.3449599641721e-05
-1.3359335001533e-05
-1.42997123589412e-07
-1.23232388862229e-05
-3.89083827030726e-06
-1.32253078396654e-05
-2.32276860703852e-05
-3.57428048334671e-06
-1.99364644103785e-05
-1.27456808375599e-05
-1.30424825001815e-05
-1.53204138391244e-05
-1.68582204699426e-05
-1.72238022643941e-05
-1.18675528917008e-06
-1.9589005221088e-05
-1.46704072791502e-05
-4.89839816911016e-06
-5.72989994025848e-06
-1.63584769844314e-05
-8.90161387282346e-06
-1.98224247055793e-05
-2.18611053946801e-05
-2.3402468282042e-05
-7.96956166342487e-06
-2.54796499255448e-05
-2.56215464358935e-05
-6.78184143145828e-06
4.223154716741e-06
-2.37252826197592e-05
-4.64717596598327e-06
-2.66446309486942e-05
-1.02060101814177e-05
-2.77719681565921e-05
-1.3905707391074e-05
-1.12582037093048e-05
-1.64215665108535e-05
-3.42808718775934e-05
-1.97292578337319e-05
-3.02941228836994e-05
-6.52950080370866e-06
-3.64674922120422e-05
-1.43353047257181e-05
-4.20019975552566e-05
6.23089164126057e-06
-3.51809725788701e-05
-1.77275883952145e-05
-3.77251367692006e-07
-2.64963809974729e-05
-1.45256477012422e-05
-2.80158298236349e-05
-2.71137636459917e-05
-2.09090879576286e-05
-2.51823957371332e-05
-7.17112384455937e-06
-2.61137429546716e-05
-2.41750221806365e-05
-2.38000782329419e-05
-1.67621144021756e-05
-2.24067842080063e-05
-8.50246613407128e-06
-2.54375275239608e-05
-3.67321976572314e-06
-1.5403629473359e-05
-1.88798578239206e-05
-4.35924333203405e-06
-3.81124924880855e-05
-7.44874493049073e-06
-2.0218756221468e-05
-7.73398522399471e-06
5.26560256302764e-06
-3.75515048733945e-06
-3.38117063163818e-05
-1.88531183502651e-05
8.40839431790438e-06
-2.28427083552486e-05
-3.13365324705963e-05
-1.91134825799102e-05
1.11423651445399e-06
-1.54563546962877e-05
-1.49813216429663e-05
-1.49802359937956e-05
-7.38162938846486e-07
-2.43490322999722e-05
4.3406545981772e-07
-2.83054305649875e-05
-5.13824684542227e-06
-2.75196754908305e-06
-1.45928757023764e-05
-2.42960414717086e-05
-2.59315900833049e-05
-1.77561935429297e-05
-2.57768439381993e-05
-1.03302601399888e-05
-4.0422248908115e-06
-5.65677142271173e-06
-1.74883254507575e-05
-1.26095417993431e-05
7.19127399901593e-07
-1.23689808214068e-05
-1.87117936656199e-05
-1.04721899011542e-05
-2.10808717763912e-05
-3.40896529323933e-05
-6.57233086570954e-06
-2.62171344375605e-05
-2.45937246716943e-05
-1.55826982352688e-05
-7.74408799102062e-06
-2.86754747741725e-07
-1.84751018974049e-05
-1.7525482047372e-05
-1.69637477546783e-05
-3.72197978399326e-05
-4.38347942773047e-06
-1.42725534554545e-06
-2.77672089706116e-05
1.7215133589589e-06
-1.01550215320139e-05
-2.32721728638987e-05
-1.93931296082381e-05
-2.8325164755257e-05
-8.26741390800127e-06
-1.33637857848693e-05
-2.81483683634996e-05
-3.15875242854439e-05
-5.05553221744002e-05
-2.01695525485995e-05
-1.41654337879211e-05
-3.3932227807514e-05
-1.76955041665448e-05
-3.37887278368121e-06
-2.65735428210529e-05
-1.8301518164531e-05
-2.68064933021174e-05
-2.38330298953521e-06
-2.05068601064728e-05
-2.17945208907582e-05
-1.38502597053594e-05
-9.50122683753233e-06
-1.07511959631418e-05
-2.43501083846784e-05
-2.50784951186791e-05
-1.7390643369092e-05
-3.91675067658471e-05
-2.39590980927646e-05
-1.81862650372513e-05
-2.14308497311745e-05
-1.88420795870946e-05
-1.20627799044568e-05
-3.04966531191535e-05
-1.74688041491264e-05
-2.2497449710677e-05
-1.66891988694644e-05
-1.04647444574613e-05
-1.51481785433751e-05
-2.24835568161066e-05
-4.0090374408275e-05
-2.10677329287757e-05
-1.65341145079627e-05
-1.22734477622738e-05
-3.39304110481106e-05
-2.40892674558784e-05
1.67676588820022e-06
-1.49841200060828e-05
-1.18621542631676e-05
5.38222244549038e-06
-1.38921875522284e-05
-7.58236955434685e-06
2.25924300856744e-06
1.05252830052818e-06
-1.960267399108e-05
-2.1060282925769e-05
-2.12500118093022e-05
-8.60084366162164e-06
5.48128380976557e-07
-1.81466087227522e-05
-1.02826155135086e-05
-2.6700235764862e-06
-1.62366588393274e-05
6.99336987749284e-06
-5.70255359190727e-07
-5.54426789177286e-06
1.09399142692549e-05
-2.1291656218047e-05
-2.22416425862881e-05
-1.02754964854211e-05
-6.93781799979171e-07
-8.62192083371793e-06
5.04884647882005e-07
-2.84177025323306e-05
-1.15247299991404e-05
-8.49101829283287e-06
-6.43814311076615e-06
-1.13198730767417e-05
-2.22083986952571e-05
-2.07156190679862e-05
-9.59952832802504e-06
-1.65996666655458e-05
-1.26190534955142e-05
-3.95277215429461e-05
-2.4676411136639e-05
-2.32471523971472e-05
-1.22493828848587e-05
-1.52914312107545e-05
-2.84301234569086e-05
-7.06611096113511e-06
-3.65696766519944e-05
-1.98462896001821e-05
-2.81253135643758e-05
-3.26428848047658e-05
-3.469914166967e-05
-1.48190183028788e-05
6.17564380063552e-06
-2.09448860833817e-05
-1.98845066948688e-05
-2.98971261808521e-05
-4.4394772436113e-06
-1.07055318138483e-05
-2.47530561207264e-05
-3.34904509385821e-05
-2.89593731908235e-05
-2.09370178702682e-05
-1.64734147742454e-05
-2.10740456617383e-05
-3.25910812198168e-05
-4.10244668927827e-05
-1.90409823334158e-05
-1.30845919176436e-05
-1.19152893964922e-05
-1.72266488308327e-05
-6.47115890903973e-06
-2.18765975973858e-05
-2.15546920029275e-05
-5.871026736072e-06
-1.12090419341525e-05
-2.58968181007614e-05
-2.33963226360761e-05
8.0369445542335e-06
6.05619121503388e-06
-2.2077633907913e-05
-1.20878128880189e-05
-8.61433397661114e-06
-1.05147545266067e-05
-6.87120772869865e-07
-4.95913357496158e-07
-2.47151000029938e-05
-1.21901345692601e-05
-1.56980911136252e-05
-1.35709865112248e-05
-2.74745448220292e-05
-6.88424982676552e-06
-1.22247725757139e-05
-9.86469077910491e-06
-3.25297132374168e-05
1.03055370689752e-05
-1.45788467559542e-05
-3.34372938711484e-06
-9.68479028042603e-08
3.36281542839274e-06
-1.70628027024958e-05
-8.4891135119961e-06
1.20439709751429e-06
-2.01852944942063e-05
-1.87566835255685e-05
-1.85724119899683e-05
-3.00528009158162e-05
-6.73229580896444e-06
-4.81232216174585e-06
-1.30004839303355e-05
-2.31713940845636e-05
-2.96923821623399e-05
-1.59369036648371e-05
-2.2976332935763e-05
-1.3903793818291e-05
-1.43085188904011e-05
-2.54558046439378e-05
-8.15424712018623e-06
2.08472429620277e-06
-4.55913325367567e-06
-8.76518481372223e-06
-1.27141994930178e-05
-3.73979167450451e-05
3.16790306679135e-06
-1.89712134602156e-05
-4.8211256034633e-06
-1.06785058749964e-05
-2.12748927548847e-05
-2.55597177192508e-05
-2.37897250927448e-05
-2.00567353285184e-05
-2.12396337247277e-05
-1.41160372687574e-05
-2.12135250746198e-05
-1.74011881669906e-05
-3.49477022414753e-05
-1.69338388860991e-05
-2.19556931402957e-05
-3.09861252117439e-05
-4.54216866575246e-05
-2.64567359930476e-05
-3.68148060838922e-05
2.84355331970988e-06
-7.94029560461926e-06
-2.40258670011221e-05
-1.76621322696085e-05
-2.29090354051131e-05
-1.97783079142073e-05
-3.36346709393168e-05
-5.62488762478048e-06
4.39306272725652e-06
-9.79068390682003e-06
-2.38804413626201e-05
-2.04261115365949e-05
-2.11306315839233e-05
-2.17635382561866e-05
-4.78193659933403e-06
-1.49727267654907e-05
-1.96029054193342e-05
-2.67835093575308e-05
-3.25955486406115e-06
-2.82066537827737e-06
-1.69562385227401e-05
-2.38048735726011e-05
-7.63378648013383e-07
-1.68177213237538e-05
-1.07363531890645e-05
-7.56264326613255e-07
-1.11953541890936e-05
8.64455318672236e-06
-2.140689104442e-05
-9.52356861431456e-06
-1.05378022365851e-05
-1.27579973619621e-06
-2.13544815998278e-05
-1.98567335430173e-05
-1.7955380341817e-05
-3.79741328154284e-06
-9.57316768970989e-06
-1.42719304715747e-05
-1.0782264813351e-05
-1.52976410804013e-05
-2.26831002372838e-05
-3.1751344834204e-05
-1.61217309546814e-06
-2.21585983041372e-05
-2.82057919456572e-05
-2.52659262884181e-05
-1.45450140740636e-05
-3.00868551175311e-05
-2.44872073062394e-05
-2.67756681437636e-05
-1.86282473705776e-05
-1.01027371779269e-05
-7.50443171072981e-06
-1.96471133975856e-05
-1.47412760678587e-05
5.88813694150382e-07
-1.44339860646723e-05
-3.16852850061716e-05
-2.79204126952276e-05
-1.92553475319122e-05
-3.15857843957902e-05
-3.1286329211274e-05
-2.70308195483051e-05
-2.71693054089915e-05
-2.75929565328492e-05
3.82652819678264e-06
-3.84865471554591e-05
-3.08622542722575e-05
-2.56059205889279e-05
-2.01693607977909e-05
-2.80412641842021e-05
-2.77944442875254e-05
-6.89134472700909e-06
-2.90728839933818e-05
-2.22789175522762e-05
-1.19846670448826e-05
-9.3257595645594e-06
-1.0735922039536e-05
-1.76855639631604e-05
-1.86942757863477e-05
-2.20149229855117e-05
-2.00056527193153e-05
-2.35026997271001e-05
-2.1533247021836e-05
-2.20570269179447e-05
-2.36729385143035e-05
-1.46163511310861e-05
-2.01269036986499e-05
-1.23488559158303e-05
-1.16817278461378e-05
-1.18768543185262e-05
-2.52814286310914e-05
-1.26335971792272e-05
-1.51359969761704e-05
-1.76690123896609e-05
-3.26482818241562e-05
-7.91361990326427e-06
-1.56613299023527e-05
-1.52988945110235e-05
-2.79250594028791e-05
-2.14507882979433e-05
-1.00280297907178e-06
-7.03198735406032e-06
-6.54835729185782e-06
-1.51766498322961e-05
-1.58127204715149e-05
-2.57794347992036e-05
-7.85373573156732e-06
4.3374873038875e-06
-2.36007798134581e-05
-2.73705385810917e-05
-1.12688026420096e-05
-9.86892297610048e-06
-7.77759188537012e-06
-1.88785939597711e-05
-1.36768723867844e-05
-1.22227831540824e-05
-1.04299202988102e-05
-5.07441711109707e-06
-2.11987610793865e-05
-2.94772009161995e-05
-1.59064084724425e-05
2.49991393631995e-06
-2.09887833081361e-05
-1.86108710134273e-05
-1.71210827981315e-05
-2.42415043433903e-05
-2.64633001536301e-05
-1.393132939758e-05
-2.16711391914118e-05
-4.21777958368521e-06
-3.88865994198683e-06
-1.66835026140872e-05
-1.77340949000271e-05
-1.51466219159371e-05
-1.26112797157682e-05
-1.02164853932298e-05
-1.49389162045988e-05
5.54313900314749e-06
-1.9980122633019e-05
-2.73762946543519e-05
-1.19516640146819e-05
-2.91320466804895e-05
-1.017528844007e-05
-8.40067194079956e-06
-2.17746052588747e-05
-1.80794168716004e-05
-2.49279036769296e-05
-2.32795000887752e-05
-3.60082263482971e-05
-1.94256114618643e-05
-2.66704946524888e-05
-1.29737389921644e-05
-3.94272204906236e-05
-1.2259095591616e-05
-3.14148600929543e-05
-5.32792169719524e-06
4.92361989623184e-06
-4.04300797186864e-05
-2.98390047229747e-05
-1.90159933222734e-06
-2.78684293103063e-05
-2.14788742606671e-05
-1.82606724317456e-05
-4.64661815573104e-05
-1.89721195442382e-05
-1.86277371607383e-05
-7.63308208601809e-07
-2.61706920149985e-05
-2.91542403523974e-05
-7.39566827345478e-06
-3.81221519105293e-06
-3.09096781128904e-05
-2.68407900150628e-05
-2.89951786651972e-05
-3.15557673971166e-05
-5.07925172589032e-06
-1.3742707712344e-05
-4.37641191313107e-06
-4.26491866947588e-06
-1.55471102873956e-05
-6.49165780950008e-06
-1.03499872777101e-05
-1.65120579580755e-05
-2.34398261826443e-05
-1.7542541912742e-05
-1.88534917220348e-05
-1.85662892677915e-05
-1.87643991621525e-05
2.10257502635707e-06
-1.28507295817181e-05
-1.8061873830217e-05
-2.2594563997713e-05
-1.67334545488787e-05
-1.27905371189126e-05
8.27927407762565e-06
-1.92099437630036e-05
-1.40287443311991e-05
-3.07547366722942e-05
-2.8259851396985e-05
7.98977299373471e-07
-9.138282022292e-06
-7.82685764288759e-07
-3.52246433747597e-05
-1.41940061596931e-05
-1.08107000245327e-05
-6.44075355935393e-06
-2.51556007600092e-05
-1.97195289497195e-06
-2.14892100911536e-05
-2.62396587746042e-05
-7.57810546368154e-06
-3.01168455268803e-05
-2.32073124791176e-05
-2.80345786920406e-05
-2.63727971407084e-05
-2.37850371520595e-05
-1.32929457965848e-05
-2.21604879114724e-05
-9.2284600441458e-06
-3.67631101586854e-05
-3.39412107178684e-06
-1.28417361696538e-05
-1.50304657050428e-05
-1.88830729145798e-05
-1.28145739301187e-05
-3.18420713712667e-05
-1.80000103553755e-05
-2.20497991493022e-05
-1.95908930456379e-05
-1.67114640453814e-05
-1.03747233776217e-05
-1.78028402438041e-05
-3.07144688578137e-05
-9.46405614555564e-06
-9.43701418495146e-06
-2.89445222115926e-05
-3.79536568117259e-05
-1.12019234083433e-05
-1.87759926663305e-05
-1.56133508454604e-05
-1.50945431713128e-05
-2.46994373448617e-05
-2.35546775039658e-05
-1.22533181839914e-05
-1.54268907094457e-05
-1.54349308296155e-05
5.43904822905604e-06
-3.54449191888521e-05
-3.54151816527919e-05
-9.44548154756682e-06
-3.64837137232744e-05
-1.11717283729688e-05
-2.71587939048669e-05
-2.30401953330075e-05
-5.46126820263056e-06
-9.97390288338622e-06
-1.47624710761769e-05
-1.70189973794406e-05
-5.10322021848983e-06
-1.73778184562695e-06
-1.3863548431524e-05
-1.58633872437258e-05
-1.88775561852377e-05
-3.25787851158663e-05
-1.98619327736475e-05
-1.3550855039562e-05
7.37564877592174e-07
-3.63075357332703e-06
-2.4091532950207e-05
5.71536964680064e-06
-1.59375362414763e-05
-8.21235025470951e-06
-2.12846614630068e-05
-2.77118033016833e-05
-1.09777773883507e-05
-9.12935550410396e-06
-1.76273032567032e-05
-1.89824650613989e-06
-2.63328639267785e-05
-2.51533523755169e-05
-1.13473224109308e-05
-3.71709124878992e-05
-2.34320691182836e-06
-9.97393951656506e-06
-1.9380985009711e-05
-1.27678452035029e-05
-1.15244127730043e-05
-2.08699799635132e-05
1.81963559174807e-06
-1.70627205728402e-05
-1.13762935968576e-05
1.07349130326138e-06
8.0865660875378e-06
-2.08060654783649e-05
-1.13093426806233e-05
-1.03937551994391e-05
7.32528196379512e-06
-2.3121386550372e-05
-1.9563685609666e-05
-3.86477972823767e-05
-1.2599882875707e-05
-2.24501605353325e-05
-1.82218477665428e-05
-1.18473229500981e-05
-1.63318877203715e-05
-1.84749294549191e-05
-3.78803476145332e-05
-3.76162771804536e-05
-1.77208433432019e-06
-2.95189646375908e-05
3.2040327460665e-06
-5.63016196875603e-06
-2.81413431650356e-05
-2.62256284239883e-05
-3.5851490219982e-05
-1.09223173731443e-05
-2.58659881988012e-05
-3.53573939173412e-05
-2.91691077456605e-06
-3.46989640796083e-07
-1.8440070090991e-05
-2.60098084946474e-05
-1.76463882518161e-05
-2.15034809413514e-05
-2.48244567622621e-05
-5.08244424145856e-05
-2.36559108525817e-05
-2.56058193081293e-05
-1.98770146041005e-05
4.84289038885671e-06
-1.53741794018866e-05
-2.48722123579306e-05
-1.25408079198162e-05
-3.46245738460086e-05
-1.08798561062711e-05
-1.17045824538592e-05
-9.77666752246916e-06
-6.80251527821143e-06
-2.17502096273651e-05
-1.52852589059279e-05
-2.95409687302843e-05
-1.74563274944038e-05
-1.07463425858555e-05
-2.56692815821364e-05
-1.41381011002234e-05
-1.31108729014271e-06
-1.87804100757483e-05
-2.05242923061279e-05
-2.87041566303679e-05
2.40746086974952e-06
-1.18767261328213e-05
-2.22178309749248e-05
-6.38583680249943e-06
-2.29328775346314e-06
-2.70185124977153e-05
-4.88294839193716e-06
2.1133392425827e-06
-1.62847516436443e-05
-1.90809209907826e-05
-9.00146639453642e-06
-3.13559444860939e-05
-1.4562310910186e-05
-2.19606896106296e-05
-2.19735613171373e-05
-1.74893774809093e-05
-1.43760718057806e-05
-2.60210605650015e-05
-7.12684358948673e-06
-2.27518713089849e-05
-2.50250755269803e-05
-1.6150198544422e-05
-1.17473001518696e-05
-1.96186705485795e-05
-1.97351747259501e-05
-5.33447939802952e-06
-2.57421726969323e-05
-1.75851585983162e-05
-2.84134575193139e-05
-2.20091834458544e-05
-1.27459607807423e-05
-3.97665790208972e-05
-1.65082139573247e-05
-2.19176968058057e-05
-2.64654017440281e-05
-3.42428074852518e-05
-1.66029804235992e-05
-2.36860409969719e-05
-1.00821907641115e-05
-1.34802997021875e-05
-1.93018382417115e-05
-3.02574620754306e-05
-1.79004891304713e-05
-2.11107327878107e-05
-2.70981276630616e-05
-2.57892884593749e-05
-3.08862296875895e-05
-1.25319290460878e-05
-2.59013818361755e-05
-2.46642855732139e-05
-4.16935864762304e-05
-2.15810783632563e-05
-1.63307182912317e-05
-9.09574713233724e-06
-5.32289754669908e-06
-3.11499705286465e-05
-3.51632348492912e-05
-3.43279974079112e-05
-1.93463644814148e-05
-1.20772552316825e-05
-2.73470107945606e-05
-1.27743133572207e-05
-1.14276596375684e-05
3.15935149001339e-06
-1.02188099735272e-05
-2.31716150626025e-05
-2.24197707411941e-05
-3.09337280244701e-05
-1.818959341253e-05
-1.86328146140867e-05
-1.19657033749669e-05
-2.33923112566012e-05
-3.00664566575472e-05
-4.05904860066209e-06
5.79087594919344e-06
7.9423193782536e-06
-2.82750248102543e-06
-1.8626356828019e-05
-2.32846893555664e-05
1.17239788299262e-05
7.0402015875831e-07
-1.76284873771515e-05
-9.86236494736689e-06
-1.86676165064691e-05
-1.6796701946731e-05
-1.35688033854375e-05
-1.36672783670068e-05
6.19554186569867e-06
-6.61068294501601e-06
-1.58710135961683e-05
-8.60895680149311e-06
-1.86086883655655e-05
-3.65260569301022e-06
-2.56356802292448e-05
-1.35603928551287e-05
-1.56592115930287e-05
-8.16552042499189e-07
-1.44716790176777e-05
-2.48898357961299e-05
-2.23561720632654e-05
-1.69230869010843e-05
-1.44090628881403e-05
-1.20966024801168e-05
-1.93841677876473e-05
-2.88019681596792e-05
-4.22497913779431e-06
-1.45518981547472e-05
-2.24815851088127e-05
-3.40539745467914e-05
-3.00260643788265e-05
-8.25008047682507e-06
-1.87800401005757e-05
-9.61073308947914e-06
-1.31065048584324e-05
-2.20383899209956e-05
-1.3402969393742e-05
-1.1548901010458e-05
-1.74485422288643e-05
-3.2015570451924e-05
-1.68235561476535e-05
-2.20010983442115e-05
-2.9368133924438e-05
-1.82105337463296e-05
-2.71922116418362e-05
-1.81879231640917e-05
-1.69194259671882e-05
-2.21661284089347e-05
-2.23517077673078e-05
-1.32347734115068e-05
-3.12238782126224e-05
-5.67765701635923e-06
-1.56179642046475e-05
-1.33375496043597e-05
-4.03204320011428e-06
-7.79727232232314e-06
-1.76749249337873e-05
-9.92828456843977e-06
-1.48038617760001e-05
-5.92731728317676e-06
-1.15788423056796e-05
-3.12518708827825e-05
-3.15451850848185e-05
-2.21159140771541e-05
-6.72409759166486e-06
-2.19096644220855e-05
-1.19838596202374e-05
-2.98554893951494e-05
-2.52327274002165e-05
-1.19699520426199e-05
-1.18038251684863e-05
-2.67940383665119e-05
-2.64293808622012e-05
-8.91429750771827e-06
-1.99711365881033e-05
-2.26149852916435e-05
-2.75288986666576e-05
-2.85440987295621e-05
6.00731480466854e-06
-9.62681236450353e-06
-1.68531722459742e-05
-9.16904135593354e-06
-1.02578055138926e-05
-1.06054971430078e-06
-1.94710735094779e-05
-3.15390942831926e-07
4.60135770078313e-06
-2.61192851242172e-06
-8.989853796092e-06
-7.86978988753857e-06
-3.37015174791399e-05
-1.86978208250684e-05
-2.93300428015232e-05
-6.84555375672201e-08
-3.6219861255065e-05
-1.52540419805539e-05
-1.5044987034927e-05
-1.91763377583892e-05
-9.52135257581026e-06
-5.64376280797249e-06
-1.36462767578126e-05
-1.34762728300915e-05
-3.08497075040232e-05
-1.56163487047821e-05
-2.62448779650947e-05
3.62491670708295e-07
-9.89526735236292e-06
-1.02589062797994e-05
-1.3612311075415e-05
-1.72774913430297e-05
-2.62897462303272e-05
-3.6329897839874e-05
-1.75709554929881e-05
-7.99629571779627e-06
-3.16494907599802e-06
-2.33624780750327e-05
-1.09182957557629e-05
-2.98057143430622e-05
-4.51835530055911e-05
-4.99265799663317e-06
-2.53186097497297e-05
-1.59310219315278e-05
-3.80035551708729e-05
-2.40615632675687e-05
-1.41822867104057e-05
-1.68571734138389e-05
-1.98672414442988e-05
-1.40553771034592e-05
-2.61020732378101e-05
4.7473130775827e-06
9.79840387685806e-07
-2.49741723885032e-05
-2.2534357977143e-05
2.69111861432671e-07
-3.75820790282605e-06
-3.00971756318832e-05
-2.02254758444022e-05
-1.76051520441418e-05
-2.38314143462863e-05
-2.08037800992762e-05
-3.06924994408505e-05
-7.63750340195118e-06
-1.27029235706482e-05
-3.31907177696374e-05
-1.35091074044809e-05
-2.83387853878044e-05
-1.44187761431108e-05
-2.5049201611762e-05
-2.06958502390008e-05
-1.71400671505148e-05
-1.00435167127381e-05
-7.6980608798291e-06
-2.81398155181191e-05
4.92719012003995e-06
-7.17964094715659e-06
-5.23449329873356e-06
-7.48396175258639e-06
-1.66291483911763e-05
-1.64710417401537e-05
-1.28330766576609e-05
-1.13465871228733e-05
-7.14732304763834e-06
-5.77787175167938e-06
-2.00272098716974e-06
-1.90834378016507e-05
-2.14106135206363e-05
-3.10592077089244e-06
-3.80876045938445e-06
-1.71918212215733e-05
-6.74794352673034e-06
-8.68457178467756e-06
-6.95768378600001e-06
-2.07258052571076e-05
1.34703159713208e-07
-2.07448697825382e-06
-1.11003187123294e-07
-1.22174440374714e-05
3.75271623625966e-06
-1.5507929170348e-05
1.08752431083432e-07
-2.29791625584049e-05
-1.43003910293912e-05
-2.24887768834768e-05
-6.3373968656013e-07
8.15396835945579e-06
-6.01226725280896e-06
-1.15919174106072e-05
-1.56539031909618e-05
-1.44672995900379e-05
-1.55008578679663e-05
-2.10252694212299e-05
-2.51595167398285e-05
-2.64394900456147e-05
-3.28616381981615e-05
-3.13629865708081e-05
-3.26427664137088e-05
-2.33694025629039e-05
-2.3749208082788e-05
-2.10193540184652e-05
-2.42888307985054e-05
-1.32587220910845e-05
-2.62639551537161e-05
-1.43364741824519e-05
-2.7496179860109e-05
-2.35650550406051e-05
3.72330752219257e-06
-6.11344849895331e-06
-8.19407194378776e-06
-1.45718884790801e-05
-2.05710803467074e-05
-1.33494738045585e-05
-3.1282703082101e-05
-2.62587987544186e-05
-2.37278695302141e-05
-9.89174237638715e-06
-1.07386554046773e-05
-2.81188847356689e-05
5.1121058063825e-08
-1.88666544694444e-05
-2.32469474782378e-05
-7.27050123835703e-06
-4.51987877612268e-06
-2.60508955770016e-07
-1.14271031302993e-05
-2.42417545755552e-05
-1.82011165844735e-05
-1.33939476295914e-05
-1.55954085733735e-05
-7.44727273330914e-06
-1.22646884879507e-05
-1.52074266316363e-05
-8.75615928171501e-06
-3.08085080621911e-05
-3.45540786172867e-06
-1.5365484417315e-05
-1.43100764574335e-05
-1.68087440168139e-06
-2.73089067485894e-05
2.9616580702429e-06
-4.09387076257389e-06
-1.55352622589673e-05
1.12014730371042e-05
-9.99112332598848e-06
-1.76742854517521e-05
-1.70201368359237e-05
-1.02007815706024e-05
-8.9925909773973e-06
-3.20410659268534e-05
-5.80241771961353e-06
-4.34260568641597e-06
5.84850233221376e-07
-2.20303806051037e-05
-1.60050195566913e-05
-8.20235685060524e-06
-1.77647339464115e-05
-1.54688138422846e-05
3.42716116710943e-06
-7.97402438357938e-06
-3.48741947255096e-05
-2.39567164277934e-05
-5.33735933540711e-06
-1.80308973894872e-05
-5.38796418802822e-06
-2.17536477734685e-05
-3.68343696100651e-05
-1.66629665858536e-05
-1.61491194713073e-05
-2.19836725906063e-05
-2.96719562482366e-05
-2.04429682646837e-05
-1.20475666466993e-05
-4.11443398535747e-06
-1.81601353518477e-05
-9.39664469136612e-06
-1.97823950893328e-05
-1.63288708265149e-05
-2.11769526119465e-05
-1.27327751373513e-05
-3.49180402266098e-05
-3.15646949822535e-05
-3.16988699328302e-05
-2.13761361547504e-05
-2.27387160510074e-05
-1.00323647654774e-05
-1.3330034720032e-05
-2.81882594857185e-05
-3.66272892355333e-05
-1.13442771036305e-05
-2.28957095849223e-05
-2.21127965655058e-05
-1.85205809642079e-05
-1.29541255006246e-05
-2.77208439748381e-05
-1.21352455524748e-05
-4.14538252910277e-07
-1.46308622874531e-05
-1.35617356668754e-05
2.49627643102968e-07
-1.01197467060604e-05
-8.88490537397928e-06
-2.6062027175964e-05
-1.53805492375946e-05
-2.20124230256904e-05
-3.66012683705e-06
-1.93056152357002e-06
-1.54207669086384e-05
-1.352244562911e-05
-1.16288192936707e-05
-7.54201410857986e-06
-1.5643723437928e-05
-1.18846287460011e-06
-1.96387797650883e-05
-1.0985982814183e-05
-9.79432003713132e-06
-1.69832135002111e-05
-1.05767949523403e-07
5.47055640833127e-06
-2.1447290667406e-05
-1.3843659419152e-05
-8.47398292084931e-06
-2.27346374317447e-05
-2.20776213689952e-05
-3.99998358418017e-07
3.74534559706323e-06
-3.1327173012766e-05
-9.95069991746958e-06
-2.61748914991064e-05
-1.80690214426571e-05
-8.71257899040255e-06
-2.10198178104386e-05
-1.51538225419188e-05
-2.80472897576342e-05
-1.98809166339218e-05
-2.13473819205177e-05
-1.7600873846625e-05
-1.69484453198558e-05
-2.60528067291496e-05
-1.22044384306214e-05
-1.82591745493288e-05
-1.5190372192237e-05
-1.56318361122634e-05
-3.76635550058141e-05
-5.72196468694579e-06
-6.67911056614371e-06
-1.01555566956501e-05
-1.63690679484569e-05
-2.48026432015288e-05
-8.73606150914943e-06
-4.85124900835465e-06
8.63849469321929e-07
-4.70502279157299e-06
-1.76455292643346e-05
-2.6406394004232e-05
-1.49090638272401e-05
-2.7048325103519e-05
-8.3822626324961e-06
-4.0888525825175e-05
-1.52017296175034e-05
-1.56483294346895e-05
-6.89611068074761e-06
-1.59681480193601e-05
-1.95273174974736e-05
-2.25260652629516e-05
-1.07808091631793e-05
-2.68012204562101e-05
-2.81443522988644e-05
-1.62008168997352e-05
-2.52309685351836e-05
-4.59316216288819e-05
-3.22201192243235e-05
-3.02437806411945e-05
-3.06324141585842e-05
-7.29561176237958e-06
-2.89365678750535e-05
-2.29397202166384e-05
