# Supplementary material for: Research on computational propagation and identification of mine microseismic signals based on deep learning
Source: PLoS One. 2025 Oct 22;20(10):e0334641. doi: 10.1371/journal.pone.0334641 (PMC12543183; doi:10.1371/journal.pone.0334641)
Supplement: S10 Data — (ZIP) [file pone.0334641.s010.zip › 000101100001600.xlsx_0.txt_24.txt.txt]

-1.22415555740626e-05
-8.09067984114193e-06
-2.58231573526852e-05
-1.97487793273651e-05
-7.56980466242576e-06
-2.86174156603119e-05
-7.43394079114927e-06
-2.18621986100518e-05
-9.47212620302247e-06
-5.90373285967229e-06
-3.36008414455503e-06
-2.35132759181002e-05
-3.53668208067505e-05
-6.66084613893727e-06
-7.34325821828354e-06
-3.6727955554569e-05
-2.07507001193235e-05
-8.65983741243044e-06
-3.65741843434894e-05
-1.42269074175757e-05
-3.62037315682636e-05
-1.10624726161081e-05
-2.09688458750232e-05
-1.23247875005345e-05
-1.76619776763327e-05
-1.68909640113065e-05
-2.42683530414514e-05
-2.43568596463044e-05
-5.65719303397374e-06
-6.84200927087082e-06
-1.33775663788015e-05
-1.89015528342603e-05
-2.62928301187668e-05
-2.84673090185561e-05
-1.52557101813114e-05
-1.0505100930884e-05
-1.02020377553962e-05
-2.41125571903346e-05
-1.37607594862901e-05
-2.5683022979882e-06
-2.1153369001145e-05
-2.65248239826609e-05
-3.18628370701205e-05
-1.11843200980572e-05
-9.69874432065921e-06
-2.44887754712659e-05
-1.88080447704556e-06
-2.03130398337862e-05
-2.36598016045512e-05
-1.56821203033626e-05
-1.92318809922899e-05
-2.84393793386117e-05
-1.42085714584097e-05
-3.36163744610318e-05
2.8221636567295e-07
-7.12770370250733e-06
-1.38197025090236e-05
-3.79192081899971e-06
-2.43089394886342e-05
-1.38792985037201e-05
-1.97957436543851e-05
-2.35946953612833e-05
-1.44991594695522e-05
-5.6903668399602e-06
-2.23439795424432e-05
-1.35403852970832e-05
-8.39502472929387e-06
-9.4449588337819e-06
2.26273483957568e-05
-1.78482683076369e-05
-1.94217982764479e-05
7.70982471099311e-06
-4.07409112733597e-06
-1.52201339669857e-05
-2.58373105923168e-05
-1.50074232064426e-05
-9.80626131687694e-06
-3.30048679394777e-05
-1.74334483002827e-05
-1.91813720348607e-05
-2.41033485345841e-05
-1.47860623929661e-05
-2.15921446529858e-05
-1.24462601899556e-05
-1.79405865148975e-05
-1.15293225278179e-05
-1.40775930160367e-05
-2.55216171699444e-05
-8.20751582949763e-06
-3.54352174124582e-05
-1.05549026829355e-05
8.21053300095506e-07
-2.15934764867732e-05
-2.07645346964498e-05
-2.32185465298023e-05
-7.89549083270674e-06
-4.64717434360666e-06
-2.64416899991736e-05
-8.56791936176868e-06
-2.16900966541182e-05
-1.65868636237026e-05
-2.20324424261586e-05
-3.23161109626216e-05
-2.84676463013389e-05
-5.12828925739297e-05
-2.09193692861046e-05
-1.95962819271413e-05
-1.81670993506848e-05
-1.33688920971409e-05
-1.13399525932441e-05
-6.69065104078628e-06
-6.9860542938442e-06
-1.33399648475962e-05
-1.3021603143598e-05
-2.95947911310856e-05
-4.13816866010326e-05
-2.89523500650289e-05
-3.76518547421014e-05
-1.14978672124751e-05
-2.76051743253802e-05
-1.82396212664079e-05
-2.70108126295489e-05
-2.86019735183522e-05
-1.43812074955862e-05
-2.71643537000435e-05
3.5355451608744e-06
-2.43841688162697e-05
-1.14230215965718e-05
-2.07311852967364e-05
-1.75144772879177e-05
-1.24433667231267e-05
7.0371182431631e-07
-4.73433552540267e-06
-2.04561087875233e-05
-3.21873746082499e-05
-1.90653443149989e-05
-1.83951669051275e-05
-2.21994296093368e-05
-3.21086979057063e-07
-1.00139212209318e-05
-2.35013692171974e-05
-5.45913501076646e-06
-2.2413617048613e-05
-1.50660842709027e-05
-1.74161926274802e-05
-3.08283891409581e-05
-2.00624855658677e-05
-7.74054604249433e-06
-2.89732690474223e-05
1.00618065278971e-05
-6.92913669437546e-06
-1.3509533132306e-05
-8.39395766334016e-06
-9.32927099986573e-06
-1.95517875578971e-05
-1.13509086419798e-05
-2.58991150909051e-05
-3.03314362851145e-05
-2.39091230298638e-05
-1.27289887972374e-05
-9.49995064188862e-07
-1.59127231247019e-05
-1.40423970898043e-05
-3.14787770410259e-05
-8.70443993294077e-06
-1.13489138897005e-05
-2.44144147015763e-05
-1.60862214790687e-05
-6.87602967928226e-06
-5.62587820393589e-06
-2.21656187219557e-05
-3.32650427485317e-05
-8.76633983372901e-06
-9.58353108482376e-06
-3.69987068089173e-06
-3.27560234906846e-05
-2.2032713501583e-05
3.50544686806028e-07
-2.04542862915096e-05
-2.85787205967065e-05
-2.54773817035296e-05
-6.56231478732308e-06
-2.13549264913396e-05
-2.77273778251306e-05
-1.594565558121e-05
-8.16274713485189e-06
-1.40362776608819e-05
-2.33357703840818e-05
-2.88198935061844e-05
-3.27172407794199e-05
-3.11322117600331e-05
-3.19565111869339e-05
-3.78788657565807e-05
-1.42458423091707e-06
-1.13280571895453e-05
-9.01037559765656e-06
-2.19149102394018e-06
-2.46131923283593e-05
-2.61725753534788e-05
-4.5793435751935e-05
-3.83767263670401e-05
-1.91890255083681e-05
-2.71901482889187e-05
5.67534290729694e-06
-1.84584853888153e-05
-1.05477924268263e-05
-2.08083762063336e-05
-9.93180994341055e-06
-2.45704477211145e-05
-2.16177732373908e-05
-2.39351716152926e-05
-1.46422822246862e-05
-2.51678602893745e-05
-8.62574023685498e-06
-9.35761464941027e-06
-1.26040232607902e-05
-1.80007396650733e-05
-1.55438356217439e-05
-1.52007705226586e-05
-1.46807855365121e-05
-3.15234739458264e-05
-4.30334064964524e-06
-8.08688362673469e-06
-1.23140051073436e-05
-1.33352814304467e-05
-3.34190444851344e-05
-9.26986015269638e-06
-1.2697710495942e-05
-1.74179219515345e-05
-1.45407729179244e-05
-1.96731590918712e-05
1.15486927742797e-05
-2.01775719939e-06
-1.30716482858486e-05
-1.20563011516834e-05
-5.61008335537165e-06
-1.18787093157491e-05
-2.41118437018214e-05
-2.3402682231502e-05
-2.78112584868646e-05
3.97550606870457e-06
-2.09032471867022e-05
-9.84934436260637e-06
-2.48996065396148e-05
-3.45043126747386e-06
-1.38498411102996e-05
-2.30069647142263e-05
2.04758884606807e-07
-2.94689565234911e-05
-2.1841059700255e-05
-1.03405391374964e-05
-2.03064922143759e-05
-3.43839696975932e-05
1.36018891703034e-05
-1.84955085415508e-05
-2.9751317375908e-05
-3.82052181777915e-05
-1.50290525668025e-05
-1.62327721045358e-05
-1.15424514731306e-05
-2.44562980791136e-05
-3.69274372563629e-05
-3.70354015205355e-05
-2.64541511991958e-05
-2.43782047557077e-05
-1.91754560553532e-05
2.37585190177976e-06
-3.48758766834126e-05
-1.88329619233851e-05
-2.07108208983413e-05
-2.40459465821394e-05
-2.0757151522043e-05
-2.21451570162023e-05
-1.25396166574992e-05
-3.42121111926108e-05
-2.41992087601715e-05
-7.53305116489223e-06
-2.53124116020152e-05
-2.60511685498785e-05
-3.22595990082517e-05
-2.57377212900962e-05
-2.08970510169501e-05
-7.67988163938643e-06
-2.92286085250375e-06
-4.44457868787678e-06
-9.5355599832012e-07
-6.29571338646858e-06
5.71013071407905e-06
-1.40326340464479e-05
-1.72633727521678e-05
-2.32991546910948e-06
2.20645731805748e-06
-2.11525816993242e-05
-1.09487286883408e-05
-1.61266640116113e-05
-7.99477156075887e-06
9.8290824272197e-06
-3.43988405394533e-08
-1.40936112666909e-05
-1.1138854520339e-05
6.48926805233569e-06
-1.12775044024098e-05
-8.21903724977301e-06
-7.4425075261345e-06
-2.83075292623294e-05
-2.43170986105793e-05
-3.72974913285228e-05
-2.08399440907068e-05
-5.2967470220998e-07
-1.3587320822397e-05
-1.38090292343841e-05
-2.08453096785347e-05
-1.79257795710214e-05
-1.70532415331717e-05
2.03459830423873e-05
-2.11982998547437e-05
-6.1967609115353e-06
-8.20589834331258e-06
-1.18431631491774e-05
-1.45651772746363e-05
-1.63247958892462e-05
-2.28266324659987e-05
-1.042435083137e-05
-1.21001327747121e-05
-1.53389519958248e-05
-1.27426367310655e-05
-1.25393756560007e-05
-2.26101498989235e-05
-3.29143676557578e-05
-3.00523580206501e-05
-1.00499244236858e-05
-2.05639186799397e-05
-1.79087069548891e-05
-1.41874577437326e-05
-5.29607322098707e-06
-3.48983392694177e-05
1.09321704084393e-06
-1.79389544958504e-05
-2.05636865653544e-05
-2.64241290293266e-05
-8.41480301770766e-06
-3.19362793854712e-05
-2.07733452942448e-05
-3.31054348831982e-05
-1.25233242539783e-05
-3.24851737597003e-05
-2.87445202006986e-05
-1.11608632993464e-05
-1.55296393214921e-05
-5.0105308754767e-06
-7.56693222406306e-06
-2.79928931195828e-05
-4.15138555628842e-05
-3.16000099719364e-05
-2.21328212603145e-05
-4.6439159799457e-05
-1.17529002111035e-05
-3.36488160972759e-05
-2.32392212570711e-05
-3.30114090356761e-05
-1.83873546810335e-05
-2.8391526559544e-05
-2.30895551110461e-05
4.60538380239474e-06
-1.53592046779885e-05
-2.02278275247519e-05
1.19340798649396e-05
-1.08091377140072e-05
-1.45588512620906e-05
-1.17969980533101e-06
-2.04314546563567e-05
-4.25579945406013e-07
-1.93655622668842e-05
-1.84852684947179e-05
-1.6903151751143e-05
-9.4716646851019e-06
-1.45355591546741e-05
-2.1767322291459e-05
-1.55492592154461e-05
-2.97355681887816e-06
-2.54397214483634e-05
-1.87193117352752e-05
1.98654971966956e-05
-2.38007605389163e-05
1.14626583642148e-06
-5.71123300095595e-06
-6.21798556296052e-07
-9.2722826738572e-06
-3.03759012977749e-05
-1.95016878632032e-05
-2.50803215401627e-05
-1.40474936933078e-05
-2.22926111800067e-05
-1.53815250834263e-05
-8.41725807559308e-06
-7.01916803719046e-06
-7.09397964523861e-06
-2.30661978823316e-05
-1.82209249134143e-05
-2.63080713743441e-05
-4.41119572559376e-06
-2.84230239038429e-06
-1.84071243491509e-05
-1.12325259220157e-05
-1.11196696256448e-05
-1.74103774216203e-05
-1.38710060613223e-05
-1.54003539285784e-05
-1.27016918750774e-05
-2.6336485184754e-05
-2.2830420557355e-05
-1.53515136014239e-05
-3.66440049469332e-05
-3.08159011118657e-05
-1.89449606084121e-05
-3.438517535789e-05
-2.24887976600707e-05
-2.44482568589863e-05
-2.08664923124057e-05
-4.77429516288685e-07
-2.15216673582899e-05
-2.54822444927192e-05
-2.13835518252412e-05
-9.95588054769262e-06
-3.51381277905265e-05
-1.92945744855498e-05
-1.62107614379991e-05
-2.46235535520265e-05
-1.1091506712089e-05
-2.99536123715798e-05
-1.4603443691251e-05
-1.74095074178051e-05
-1.69141444072583e-05
5.16153023240587e-06
-2.79250336311977e-05
-2.54873652873407e-05
-2.25371614154243e-05
-1.09701811609165e-05
-2.69191872310506e-05
-1.55013550265024e-05
-1.38495151822571e-05
-2.03831959699854e-05
-2.03749868585831e-05
-1.426454295781e-05
-2.76711897424054e-05
-2.4476405222107e-05
-1.54094074746076e-06
-1.71076828277367e-05
-1.98067443018344e-05
-2.95692164671143e-06
-7.21662339512858e-06
-1.72807360813993e-05
-3.09066757259318e-05
-1.84521243561891e-05
-5.81378012636161e-06
-1.90229602061125e-05
-6.77752838284135e-06
-1.00188021317505e-05
-1.6659016605058e-05
-6.72893352716204e-06
-7.67573531673776e-06
-1.3365982877471e-05
6.18062141788561e-06
-3.07501421966224e-05
-2.134073887248e-05
-2.04198193624691e-06
-8.16654206406548e-06
-2.06622969771956e-05
-2.2806043401529e-05
-1.79914819280695e-05
-1.54655151659351e-05
-1.13694967695442e-06
5.4551889712058e-08
-1.22266989787128e-05
-6.19306501019175e-06
-1.89055491797498e-05
-4.09931122907899e-06
-3.01520870718368e-05
-5.16621420007442e-06
-2.95472547839981e-05
-1.00068264046333e-05
4.40959821890069e-06
-3.6411814709394e-05
-1.07480176185922e-05
-1.73378835113137e-05
-4.00014248921539e-05
-1.15444186588446e-05
-2.03727086675205e-05
-2.32337872137062e-05
-5.05419368780099e-06
-1.62671884657096e-05
-3.01366952460105e-05
-1.28616791983014e-05
-3.50280153439562e-05
-1.20034254646404e-05
-2.46480548740256e-05
-3.28916770025156e-05
-1.81818104165972e-05
-2.9552523406118e-05
-2.10259895928913e-05
-2.79489546374392e-05
-2.92823271278817e-05
-1.56219892708051e-05
-2.91029482711381e-05
-2.15388869775813e-05
-2.55788189252836e-05
-1.73199397153696e-05
-2.61148735463704e-05
-3.96982174475917e-05
-2.18542119707677e-05
-7.79787065278163e-08
-1.33553140251937e-05
-8.10485029956885e-06
-2.19925273354125e-05
-6.01317660487651e-06
-1.68073671978457e-05
-1.5944979932585e-05
-1.06216354542621e-06
-9.44305388113972e-06
-1.28319940581507e-05
-4.14910637365994e-05
-1.00336497286684e-05
-1.41345688444041e-05
-1.47132270858522e-05
-1.79342999527159e-05
-1.68245145108595e-05
-2.70522120704683e-05
-1.79996831549546e-05
-2.72851147873464e-06
-4.54730010363872e-06
-2.23790781303816e-05
-2.53708513862626e-06
-1.93242788030558e-05
-1.67735380779343e-05
-1.60469574507454e-05
-1.61580550853125e-05
-2.73063821642e-05
1.04285567730282e-06
-1.05682501165157e-05
-1.04609167090679e-05
-2.69411533993546e-06
-1.39221680333963e-05
-2.82391280978027e-05
-1.09337536159165e-05
-2.89778034812576e-06
-6.73011888609637e-06
-5.48234055576819e-06
-1.5150156509868e-05
-1.5244779250141e-05
-1.12218067658752e-05
-3.26516887488839e-06
-1.17058462051546e-05
-2.57261516372272e-05
-3.89749023863349e-06
-1.16655653670087e-05
-1.23266236243661e-05
-1.51232795761902e-05
-1.39034215606714e-05
-2.68761874702915e-05
-1.98280244933072e-05
-1.2726738234194e-05
-2.15020066423555e-05
-2.31990715580199e-05
6.66949161093095e-06
-2.78505444282934e-05
-1.79125598949657e-05
-2.23097653058398e-05
-1.40528234172044e-05
-1.85659086709335e-05
-2.17750137804772e-05
-2.75052464083846e-05
-2.51517152281156e-05
-9.24755699111247e-06
-3.31808141512296e-05
-1.42690642863743e-05
-9.02393084310947e-06
4.17214158131397e-07
-2.64340601301239e-05
-1.1976528364788e-05
-1.24605487226255e-05
-2.63738679751276e-05
-1.255848955148e-05
-1.53019654469949e-05
-2.52788881501884e-05
-2.27164206940916e-05
4.07767757069071e-06
-1.6617447111334e-05
-2.31011824760688e-05
-3.88430679754514e-05
-2.72972385890329e-05
8.44500407379386e-06
-1.50562703790503e-05
-3.46937694138653e-05
-1.96920533904955e-05
-2.17935395890592e-05
-3.81406277068651e-05
-7.65968033567302e-07
-5.46329869041666e-06
-6.99141359103916e-06
-1.9193242617468e-05
-2.51719141514703e-05
-1.66402109400948e-05
-1.89122978874082e-05
-5.64498641638351e-06
-1.37363841939575e-05
-1.71195711848062e-05
-1.96397894803449e-05
-2.73174361959351e-05
-7.37135473648379e-06
-9.34960053105914e-06
-8.99686826179959e-06
-4.50258805752436e-06
-1.3650426578139e-05
2.5728978777703e-06
-4.79863226270429e-06
-5.11281531790775e-06
2.09565560800244e-06
-6.30661985993798e-06
-2.45650224387074e-05
-8.1194069371837e-06
1.25369550293516e-05
-1.1546019077032e-06
-7.88614547397644e-06
-7.59089830832514e-06
-9.83112416113635e-06
-1.1425709139611e-05
1.13157476521925e-06
-1.64484954185353e-05
-2.10227676657745e-05
-1.13187908251436e-05
-1.09873101984169e-05
5.53272362330106e-06
-1.87832444086868e-05
-8.40541911620226e-06
-1.66549913092523e-05
-1.41557697693477e-05
7.02013773695565e-06
-1.52701069543426e-05
-1.02706794841438e-05
-1.00453207741213e-05
-2.80333792132105e-05
-2.015745888042e-05
-3.56758625968522e-05
-2.15248155439114e-05
-5.47386100694348e-06
-1.80104197312438e-05
-1.58102962928088e-05
-1.14207315144299e-05
-1.08228207896373e-05
-3.44343924688447e-05
-2.36449132841531e-05
-1.06965755890285e-05
-1.85124018595555e-05
-2.47951170541466e-05
-2.12334299842819e-05
-1.1479189959676e-05
-2.3379176243607e-05
-3.13820313460842e-05
-2.9255886426143e-05
-2.73198271004342e-05
-2.49098813899561e-05
-2.52426497695896e-05
-1.86170315611097e-05
-1.10340757971719e-05
-1.69781693281072e-05
-2.41722869065941e-05
-2.28628418351877e-05
-9.46222671646779e-06
-2.6425814712158e-05
-1.4455891204923e-05
-2.48158703892719e-05
-1.27046469808645e-05
-2.2753039200519e-05
-1.20636678965017e-05
-1.85851787154683e-05
-3.86077136529365e-05
-7.03143961337739e-06
-3.60980323176513e-05
-7.22798351919835e-06
-1.04788215399365e-05
-2.42917542730767e-05
-2.83194122119015e-05
-7.31614590180722e-06
-1.4263252852477e-05
-1.32120624769216e-05
-1.47011820179517e-05
-1.35421675193262e-05
-1.46526291268042e-05
-1.16015410289576e-05
-2.97493566099595e-05
-1.94699936238351e-05
-7.97537599880011e-06
-5.43428232415167e-06
-1.17010569669704e-05
5.26991637981478e-06
-2.17003734995585e-05
-1.08435378211104e-05
-1.69910117974483e-05
-1.45316053023056e-05
3.77438272235713e-07
-7.23080951610116e-06
3.87123665508867e-06
-1.00247567392657e-05
-8.74575625331076e-06
-3.02857425812359e-06
-1.75977214962201e-05
-6.46069286824044e-06
-1.86272195224812e-05
-3.64240530398234e-05
-1.20754696885747e-05
-6.74246878355338e-06
-1.39550293125135e-06
-8.20502441514133e-06
-2.98002598272438e-05
-2.4948578643281e-05
-1.12147973648302e-05
-2.29540869552106e-05
-1.43800515878696e-05
-1.88821380051751e-05
-1.08415866106972e-05
-1.23551546014534e-05
-9.56396535557687e-06
-1.8062494419644e-05
-2.83847858701838e-05
-2.31802361536071e-05
-4.94120272148331e-06
-1.48726362767399e-05
-2.30172018353411e-05
-1.19975846929706e-05
-2.29101480093222e-05
-1.55343170880707e-05
-3.43820521962271e-05
-1.77733818137338e-05
-2.93101241124739e-05
-2.1023808387049e-05
-1.18303931757643e-05
-1.1605000498523e-05
-1.00305159310017e-05
-3.63501804636866e-05
-1.604200158427e-05
-3.03265403198799e-05
-1.43260354158014e-05
-2.29630716883886e-05
-2.94382645472558e-05
-1.60494964145309e-05
-3.03850012328563e-05
-1.52919479071511e-05
-1.0313447794241e-05
-1.55715568099947e-05
-3.03738966555785e-05
-3.82218576826158e-05
-1.64062665769781e-05
-3.81299419244551e-05
-2.61113744970493e-05
-2.17670391799769e-05
-1.33157724005499e-05
-2.28502527437438e-05
-5.95925907889481e-06
-7.72290953969307e-06
9.59594095579754e-07
2.66573712632561e-06
-2.26032972231596e-05
-1.17965988767307e-05
-2.47616133394414e-05
-1.79432865730032e-05
-1.92676285145718e-05
-1.97912579647955e-05
-1.42563032950628e-05
-2.11562128441451e-06
-1.04115224575385e-05
-6.09361659355301e-06
-7.6352580010452e-07
-6.28668544886783e-06
-1.6886550149811e-05
2.88657264405179e-06
-1.83590354803038e-05
-8.95900228704311e-06
-1.27106013738197e-06
-2.85981915955443e-06
5.88736403651167e-06
-3.01895676577155e-05
-1.15467852317366e-05
1.00041301353276e-05
-1.39896446049281e-05
-1.83684584212632e-05
-1.36834403777115e-05
-2.56431321932995e-05
-7.5694149259484e-06
-1.07356164688598e-05
-8.55782694464278e-06
-1.28059790266448e-05
-1.97386511958352e-05
-2.89388166543598e-05
-9.20750128161585e-06
-2.19903880043702e-05
-1.73365029659968e-05
-1.37647626533003e-05
5.61114009529819e-06
-1.65664091944013e-05
-1.64781301080056e-05
-4.46965154623644e-06
-1.62122915879743e-05
-9.33605310271884e-06
-4.18692923017487e-06
-2.45834139082092e-05
-1.48955159139127e-05
-1.5026378769458e-05
-1.72777033901208e-05
2.27391811023984e-05
-7.45736622272434e-06
-2.09372138343881e-05
-1.60351758524007e-05
-1.77610769882387e-05
-5.19516990243625e-06
-2.77356393520627e-05
-9.02448918898467e-06
-2.80866898180671e-05
-9.47586850260735e-06
-1.06611548881907e-05
-2.33621321368804e-05
-3.67840007623532e-05
-1.09907868140578e-05
-2.0908807167252e-05
-2.28128788500653e-05
-6.80877979802968e-06
-2.19531690232777e-05
-2.90840949142748e-05
-2.60705466904433e-05
-2.21758163803683e-05
-2.93028268275825e-05
-3.34811374271726e-05
-2.33910444150539e-05
-2.48067816746168e-05
-1.50449642692262e-05
-9.17550412136993e-06
6.34784421530036e-06
-2.0140424287366e-05
-1.11991517069584e-05
-1.69998585559231e-05
-1.41855997718344e-05
-2.80575152556565e-05
-7.90374309450258e-06
5.11730832697371e-06
-1.0626513916456e-05
-8.7693431290117e-06
-2.37209561763529e-05
-2.69290749768362e-05
-2.22529996940893e-05
-1.35901858810444e-05
-2.35894785364929e-05
-2.05151802519746e-05
-1.78733492946069e-05
-1.37903403513949e-05
-1.33242687836784e-05
-1.53487292182696e-05
-7.03002672008667e-06
-8.96738437928436e-06
-1.09631085843774e-05
-1.72490529057135e-05
-8.05472578449901e-06
-1.00684820942551e-05
-1.80810796573666e-05
-1.74415092225409e-05
-2.14014936152042e-05
-5.19675967939311e-06
-1.54366006052801e-06
-2.13623934773708e-05
-4.20153031659924e-06
-1.3772871512931e-05
-1.64887494794119e-05
-6.93425576047098e-06
-7.34114764400946e-06
-3.67885918434845e-06
-4.26308710261776e-06
-1.47443999794576e-05
-4.80317401979505e-06
-1.30012072497811e-05
-5.69357053915657e-06
-2.43573158494049e-05
-3.54088847376792e-05
-1.2259867136573e-05
1.06089801214132e-07
4.28394632681491e-06
-1.68527694664151e-05
-1.15491207764725e-05
-1.96085098938641e-05
-5.27196415056449e-05
-7.52193004527979e-06
-4.3605106367062e-05
-2.38142088199987e-05
1.44296428226927e-06
-1.27338814573411e-05
-1.65447854802001e-05
-5.42906792054604e-07
-2.72376421202685e-05
-1.81394989170547e-05
-2.04324452874781e-05
-1.50603733426351e-05
-9.89250699896802e-06
-1.80452415752328e-05
-1.08881342512667e-05
-2.51190194675369e-05
-1.96647801776274e-05
-1.28937401657176e-05
-1.96743878294588e-05
-2.63194811657998e-05
-1.17690285920979e-05
-1.39744440160124e-05
-2.23532905184536e-05
-1.64521972275865e-05
-1.04008518782291e-05
-2.29313079277012e-05
-3.18433063181294e-05
-5.51553433882921e-06
-7.42638577529045e-06
-6.25650349573627e-06
-2.61079611935777e-05
-2.11268136218491e-05
-8.39062832500146e-06
-1.68285959842267e-05
-2.54236817659054e-05
-1.44323815878561e-05
-3.25753209894283e-05
-2.29719514476498e-05
-1.08699193252947e-05
-1.49960376006306e-05
-4.50527728698074e-06
-1.24422276613685e-05
-2.65422750583764e-06
-3.37317935419415e-06
-1.94149391351097e-05
-1.81492557956583e-05
-1.99957435192269e-05
4.94818818089499e-06
-2.21979302242522e-05
-3.70146075596209e-06
3.99110959531732e-06
-3.08966032264648e-05
-1.02462842154398e-05
-2.35870449608215e-05
4.85076425057669e-06
-2.09531835011061e-05
-7.22833001149659e-06
-8.59048150823046e-06
-2.76307132366293e-05
-7.93403723199525e-06
-1.87528217506114e-05
-8.22193416359264e-06
-1.01692507608246e-05
-2.17583747400621e-05
-3.15643390745431e-06
9.13947315401762e-06
-1.98486247479247e-05
-2.12057718718619e-05
-1.05256462853547e-05
-2.24406862779273e-05
-1.54732242843934e-05
-1.51479618434006e-05
-1.27611876515081e-05
-2.07533752201479e-06
-3.04988648412642e-05
-9.46113711172171e-06
-2.26804413298124e-05
-1.89445621127601e-05
-1.73029719454337e-05
-3.39593388311243e-05
-1.69461310681131e-05
-1.22500517616707e-05
-1.57864313166125e-05
-5.21002113860139e-06
-1.86615754564363e-05
-3.26320125673321e-05
-2.76774387944158e-05
-7.87832845820842e-06
-2.69273975837295e-05
-3.0349458595176e-05
-3.2456194816732e-05
-1.81907399681972e-05
-2.75460202340337e-05
-2.35496083949521e-07
-2.97521934954879e-05
-1.25789334424808e-05
-1.6704013284237e-05
-3.2584495580341e-06
-3.09893534634511e-05
-2.54693254584842e-05
-1.80588936028269e-05
-2.82090570441231e-05
-1.4155750306101e-05
-2.22289567551357e-05
-1.97697473659332e-05
-8.00217652750971e-06
-1.71750738599287e-05
-1.67058248419914e-05
1.88886033745145e-06
-2.77931759128039e-05
-4.05117406012135e-05
-1.37829648845957e-05
-2.03200957195891e-05
-2.38371763675385e-05
-1.36186062230837e-05
-1.65985597539704e-06
9.43488242186233e-06
-1.23268900755353e-05
-6.79791283955652e-06
-1.65272407719207e-05
-3.15553743322411e-05
-3.00990187484202e-05
-1.34860055157897e-05
-1.88589042982782e-05
-1.60055087785303e-05
-1.48618028210728e-05
-2.27040479740797e-05
-2.51297418570922e-05
1.57716211274638e-07
-1.72764827292373e-05
-5.76613385280018e-07
-1.0398937214348e-05
-9.1134726531233e-06
-1.10531971258384e-06
-2.53990959489669e-05
-1.01870498996645e-05
-3.26047487705045e-06
-2.19503003289424e-05
-8.70671861887403e-06
-8.49721793317911e-06
-1.36912251622661e-05
-1.81738281240598e-05
-2.68415351163282e-05
-2.3613855128956e-05
-3.12509277769238e-06
-2.01561001729926e-05
-1.96291313152681e-05
-1.0318968753505e-05
-8.37114271688611e-06
-1.13408937625453e-05
-2.32896907554414e-05
-9.79071708294473e-06
-3.12599254093411e-05
-8.84855633026286e-06
-8.58152217981992e-06
8.23844623630214e-08
-1.46203971195935e-05
-1.48983351804853e-05
-1.30904257201294e-05
-1.66012790832585e-05
-1.59417987587665e-05
-2.46851098085962e-05
-3.22323878107502e-05
6.39012737893792e-06
-2.48756094433912e-05
-2.52009443951609e-05
-1.30721481624362e-05
-1.63871727460671e-05
-2.18689245441656e-05
-1.61776758875891e-05
-1.87039089665311e-05
-1.44438633845765e-05
-2.6999319410052e-05
-1.74756403696291e-05
-2.92898256291177e-05
-1.91203783668177e-05
-3.71301705839067e-05
-1.70857331298293e-05
-2.70187025834319e-05
-3.43919193230786e-05
-2.11466506743029e-05
-2.93673136777697e-05
-2.02786079889271e-05
-9.0534435250058e-06
-1.99065990160179e-05
-2.18506105598432e-05
-3.32352872971787e-05
-1.41894193253469e-05
-2.97776626780492e-06
-1.82243706452765e-06
-3.05576316756322e-05
-1.82215931148825e-05
5.3825074823528e-06
-1.87353758211919e-05
-1.06539474468907e-05
-2.16658507240189e-06
-4.20642323374813e-05
6.0425356549628e-06
-1.21315935252354e-05
-1.36262760952744e-05
-1.44597104504783e-05
-1.1515764214085e-05
-1.75755495446925e-05
-1.21861586134433e-05
-2.59676503896174e-05
-1.45351032342665e-05
-3.29733560425766e-05
-2.94304653251422e-06
-1.23185979996179e-05
-3.51125685882401e-05
1.45460622334441e-06
-1.19357996948763e-05
-3.19483285139245e-05
-1.64748477188877e-05
-1.0542320031412e-05
-1.06791791214259e-05
-3.80314039819261e-06
9.64699543600318e-07
-8.56761483749729e-06
-2.98861522695997e-05
-1.90768376502684e-05
-1.93414645832315e-05
-1.75327483955986e-06
-1.29472717028412e-05
-1.1095376388461e-05
-1.82356040647285e-05
-1.9416145526085e-05
-9.12257591184874e-06
-3.46320362437194e-05
-2.14445218461653e-05
-2.39408553116538e-05
-1.57253783894288e-05
-3.12014907722453e-06
-2.27169845318311e-05
-1.12682498934513e-05
-2.82045777547519e-05
-2.36476749968058e-05
-7.26109276004293e-06
-2.04605520809053e-05
2.35677115545671e-06
-5.69729288726357e-06
-1.81333351766927e-05
-1.88122346872946e-05
1.11616194796756e-06
-7.70912333975799e-06
-2.89201186950818e-05
-1.37759390444323e-05
-2.38090308745774e-05
-2.67295155145156e-05
-3.93175818981252e-05
-2.25758519776608e-05
-4.09426830315748e-05
-1.92280004133004e-05
-3.47953479969032e-05
-3.97642631823837e-05
-3.42255820267453e-05
-2.63652508059891e-05
-1.00138651390384e-05
-4.42041182155521e-05
-1.29486739647071e-05
-8.42907884325324e-06
-3.03528095486735e-05
-1.82586672566939e-05
-1.4688665711597e-05
-2.19237085146869e-05
-2.32685649488051e-05
-3.35760094135454e-05
-2.32897902740563e-05
-2.43595118628275e-05
-2.08660452365047e-05
-1.93271644168533e-05
-9.54252880015909e-06
-1.65934969831807e-05
-7.7653843875944e-06
-1.43487463063123e-05
-1.54950900745248e-05
-1.40992860595832e-05
-2.45221506550257e-05
-9.29116383769785e-06
-1.00438609075332e-05
-1.56308739814189e-05
-5.40886124080232e-06
-5.8038854354611e-06
-2.24289124342061e-05
-1.24797276080297e-05
-1.04812669617988e-05
-7.72929695311942e-08
-9.97786864261428e-06
-8.0609070426504e-06
-2.88889521822091e-05
-1.68225622592262e-05
-9.13647526031196e-06
-7.90891650079257e-06
4.38383547914876e-07
-2.18661863222195e-06
-8.13340177940999e-06
-1.53474157839825e-05
-2.49451996676815e-05
-1.69207935473495e-05
-1.3452519949513e-05
8.77559716964333e-06
8.59558688518912e-06
-2.29572960428243e-05
-1.09487990427504e-05
-1.09338851452826e-05
-3.1133108252852e-06
-1.18490759180263e-06
-6.88767729359087e-06
-8.80714626880352e-06
-1.9881066176018e-05
-1.4780353217856e-05
-1.87823077851184e-05
-1.55855682658553e-05
-7.86043832559239e-06
-1.7014702864794e-05
-2.29093712305292e-05
-5.4020555370072e-06
-1.21512048489756e-05
-3.12714629258068e-05
-1.13505715747973e-05
-1.24187916377006e-05
-1.49730777575355e-05
-2.7743867308798e-05
-3.0079314023208e-05
-1.84394918076234e-05
-1.46229132773464e-05
-1.9158245358522e-05
7.10076708180988e-06
-2.10849070192963e-05
-3.08713693828072e-05
-3.42545539427042e-05
-1.9357264057139e-05
-4.39995801497519e-06
-2.28767901445071e-05
-2.05012238967146e-05
-2.07879660884685e-05
-2.72886995932732e-05
-1.14121147106209e-05
6.00626692613105e-06
1.36286649400726e-06
-2.57020380291358e-05
-7.62822398491763e-06
-2.98531338643424e-05
-2.64169345115173e-05
-1.28425451710879e-05
-3.04291810997991e-05
-8.48435443139263e-06
-3.64548330012295e-05
-3.0737870640846e-05
-3.64832627166286e-05
-3.77202117475996e-06
-2.10668712479596e-07
-1.98506876339378e-05
-1.10349968483012e-05
-4.58585155006219e-06
-3.82556343461789e-06
-2.74191614878267e-06
-1.47764168382986e-05
-2.05206923769335e-05
-9.86542557731438e-06
-2.29257162326605e-05
-2.50488593313161e-05
-9.61851050379994e-06
-1.98757682944981e-05
9.22202422339875e-06
-1.36260229264394e-05
-1.5298477825285e-05
-2.19396607215094e-05
-8.82310375074675e-06
-6.47477648934241e-06
-8.58522102475595e-06
-2.21159202734028e-05
1.47679857929562e-06
-1.26479500875355e-05
-1.58145592587425e-05
-1.12729330534045e-05
3.4393116978834e-07
-2.58769431988016e-06
8.58974186435707e-06
-1.01717293984292e-05
-7.48321382025635e-06
-2.70554540232588e-05
-1.82742975343291e-05
-2.36508894262737e-05
-1.62858518910538e-05
-2.15228833869578e-05
-1.53486894080913e-05
-1.84213441657474e-05
-8.62179073106726e-06
-5.99424333966014e-06
-3.72752295565787e-05
-3.73862906289353e-05
-3.71653994230698e-06
-7.60803056241388e-07
-2.79317666635138e-05
5.46998289193242e-06
-1.27501773790997e-05
-9.82916314473851e-07
-2.29074956412365e-05
-8.53768023977087e-06
-2.66951727293549e-05
6.46736019338174e-07
-3.02691494493676e-05
-2.08362864870868e-05
-2.27006778392489e-05
-2.85872035973424e-05
-2.63517237055757e-05
-8.99054359667361e-06
-1.50081461433147e-05
-3.38510723997626e-05
-3.56942924769181e-05
-1.33432698984144e-05
-4.02575040927373e-05
-2.6727681849891e-05
-3.35746596007231e-05
-2.67195396248638e-05
-1.57946929730325e-05
-2.79639827180147e-05
-3.18823302684515e-05
-3.78778422667162e-05
-2.13349328370137e-05
-3.05530848137668e-05
-2.04036810180188e-05
-2.51920432038666e-05
-1.34972246103909e-05
-2.71775844737898e-06
-1.2562495969527e-05
-1.38032150061203e-05
-1.52749228547824e-05
-2.93321618504478e-05
-7.66837774064226e-06
-3.04267507375675e-05
-8.9888454125158e-06
-8.34831670172035e-06
-1.76555539423923e-05
-1.15243863890467e-05
-2.43726031003266e-05
-1.78136299987875e-05
-1.53854795305089e-05
-1.11776928602157e-05
-1.02905342474291e-05
-1.241891646653e-05
-9.90658378364556e-06
-3.78904931554462e-05
-1.14250598398552e-05
-1.8521152199946e-05
-1.51526609335953e-05
-1.64537004576571e-06
8.14277710993505e-06
-9.22199496424974e-06
-1.40817096300115e-05
-4.85681321235772e-06
-2.20972217717754e-07
-1.91650047568749e-05
-1.08780191138526e-05
-4.61245244339898e-05
-2.1848659727202e-05
-6.96541244092836e-06
-1.09224807145367e-05
-8.20853986469594e-06
-7.15257769716391e-06
8.67151683883296e-06
-1.48809505031433e-05
-1.84412934208652e-05
3.03944520797094e-06
-1.96656163919861e-05
-5.56903422574869e-06
-8.31404466373649e-06
-3.55941165695636e-06
-1.16661967762852e-05
-9.22997133950503e-06
-3.06908752500567e-05
-2.67217571675166e-05
-1.83197744968453e-05
-3.26918531582175e-07
-2.46819872197968e-05
-2.02410170096352e-05
-1.77301593713067e-05
-6.44408855940197e-07
-1.91872457473033e-05
-1.99034813049758e-05
-1.01752398075583e-05
-1.65447376071283e-05
-6.63448603537887e-06
-1.28657358738786e-05
-2.25501119891791e-05
-1.51482232573453e-05
-1.82776713720982e-05
-2.377425306427e-05
-1.88306874008235e-05
-1.67366686842588e-05
-3.08295965312832e-05
-5.15175438931323e-06
-2.58130771986036e-05
-1.62057661752847e-05
-2.04849967427658e-05
-6.76577252300337e-06
-3.55505463489522e-05
-3.1680880401785e-05
-3.00829124525142e-05
-1.83782668283679e-05
-2.92770186745689e-05
-1.12205368666483e-05
-1.15770360037328e-05
-1.23351250348607e-05
-1.24525724129403e-05
-1.26922405941555e-05
-3.00020205283589e-05
-1.67009104079139e-05
-7.84326348214186e-06
-3.58031151523315e-05
-2.74440487132139e-05
-4.7209900699325e-06
-2.5637420878947e-05
-1.55526292991974e-05
-1.98462741500528e-05
1.39548588166531e-06
-3.21804164053107e-05
-2.07984791320205e-05
-2.38982050271278e-05
-1.88599181223812e-05
-2.53284364090152e-05
-1.37363640142467e-05
-2.98198015654379e-05
-1.88528462064685e-05
-1.82399214005502e-07
-6.07748800586007e-06
-1.32852897217282e-05
-2.94564520818418e-05
-6.88019013477134e-06
-1.61972093034411e-05
-7.29029101892682e-06
-8.25285916089477e-06
-4.99103098196802e-06
-1.09213695534484e-05
1.68357348212815e-05
7.32018126046302e-06
-1.84461922874994e-05
-2.11898165846507e-05
-2.13530966711805e-05
-2.08375513249579e-05
-1.25226045439094e-05
-2.78422127163499e-05
-3.96759016226502e-05
-1.94456459500853e-05
-2.27877037621275e-05
-1.2476435792109e-05
1.52782307373456e-06
-1.70293849170985e-05
-1.68686313895821e-05
-1.29629170039407e-05
-1.45595609718924e-05
4.0875214218537e-06
-1.56485257749458e-05
-2.3691762629459e-05
-2.15951870484479e-05
-2.37987322529275e-05
-1.62425586243337e-05
-2.18386102916967e-05
-1.26385640440592e-05
-1.46874698304988e-06
2.2008723982616e-07
-2.72770053287106e-05
-1.89585894011227e-05
-1.95829307816828e-05
-1.89119865246262e-05
-3.12176127228402e-05
-1.7694674178774e-05
-1.88075161931761e-05
-4.08920672618928e-05
-2.02799461920743e-05
-2.79936450840704e-05
-3.5412090081542e-05
-1.94593196079247e-05
-1.88449171988005e-05
-2.64768276456652e-05
-1.67359666162927e-05
-1.63709254209583e-05
-2.43805075220515e-05
-1.05293681773485e-05
-1.67543289500185e-05
-2.96726923318065e-05
-1.89581360908288e-05
-2.18210232790861e-05
-1.01821496813506e-05
-2.65565774753338e-05
2.87435308651029e-06
-1.88367416590553e-05
-1.21191275792086e-05
-3.52156105283436e-06
-9.35059578572893e-06
-9.26031172516536e-06
-2.4756139859139e-06
-2.76107010076447e-05
-3.22630765975011e-05
-5.21526581488515e-06
-2.43625085237058e-05
-1.27203461734485e-05
-1.76244631528627e-05
-7.56873634586467e-06
-2.94740315344422e-05
-6.87916109827651e-06
-1.1177898789966e-07
-1.16797388457012e-05
-1.43625831401653e-05
4.93748714996932e-06
-4.21268844826632e-06
-2.25339036144377e-05
-1.0295269534327e-05
-2.33232345527113e-05
-1.76656720807511e-05
-6.44584664848991e-06
-1.78628812711693e-05
-1.24652831173634e-05
-2.31637437601847e-05
-1.61665170575351e-05
-1.00383140616994e-05
1.16258884726006e-05
-1.85342740866074e-05
-3.0476633564329e-05
-1.7842270511507e-05
-7.2575330826402e-06
-2.75967208637417e-06
-2.71650596437439e-05
-1.96791601137093e-05
-1.20097859902462e-05
-2.56344076385503e-05
-8.87920326104106e-06
-2.28581960548226e-05
-3.02274846919395e-05
-1.24365505488852e-05
-1.36491628372481e-05
-1.75271041518784e-05
-1.01925652817593e-05
-1.30780351335225e-05
-4.05001356735462e-06
-1.34540306908607e-05
-2.60151541201611e-05
-2.52319137109646e-05
-2.47784534236171e-05
-1.54144843839768e-05
4.00025844086204e-06
-1.17048248112433e-05
-1.09495937671187e-05
-1.9265424879945e-05
-3.2832640699663e-05
-2.04992713913606e-05
-1.22652043029262e-05
-4.27934144326013e-05
-1.83216873110671e-05
-2.73101275068493e-05
-1.42736733922445e-05
-1.75354632038871e-05
-1.87639194704035e-05
-1.68804213204085e-05
-3.35785532482659e-05
-3.19179182119701e-05
-1.76536594829763e-05
-2.26426181294432e-05
-2.41988995940246e-05
-2.67976572617549e-05
-4.43678443554129e-05
-3.14263070890724e-05
-2.03488082374061e-05
-3.52890851715718e-05
-1.21287108032501e-05
-1.40887573246521e-05
-2.61834928307166e-05
-3.6749022957892e-05
-2.55501092891567e-05
-2.05655250692715e-05
-2.58320045348557e-05
-1.98824734668247e-05
-1.70897103368363e-05
-1.96997438133268e-05
-2.34870625444036e-05
-2.89412522797259e-05
-3.66573460437481e-06
-8.01980761928461e-06
-2.78498022698927e-05
-1.98230319423494e-05
2.68303868010366e-06
-1.01409138827978e-05
-1.95504997125118e-05
-9.20416029628673e-07
-2.1559918207568e-05
-1.03967823774163e-05
-1.31357687628547e-05
-6.3700754974233e-06
-9.43791056933581e-06
-1.48024077767235e-05
-1.33859319196701e-05
-7.15934369454433e-06
-1.73410702282855e-05
-1.45471097083107e-05
-1.64960060090038e-05
-2.40435132515387e-05
-2.49712102661714e-05
-1.88299849625679e-05
-6.61960280109647e-06
-2.44831952773655e-05
-1.1097889260863e-05
-2.28066722779323e-05
-2.57294406613225e-05
-9.0703246591309e-07
-1.72815559991625e-05
-1.71070360771916e-05
-2.04930317255025e-06
-1.32927418523653e-05
-5.99442436498528e-06
-1.00414291154446e-05
-1.49867605996633e-05
-1.49731376819116e-05
-1.78949156456878e-05
-2.13888179535325e-05
-3.20514707190773e-05
-2.17884370301039e-05
-1.93122398213024e-05
-1.78182689161126e-05
-1.44373893061174e-05
5.82232719009684e-07
-2.08733385667519e-05
-2.72038270978856e-05
-1.89198094165673e-05
-1.85138489835092e-05
-3.91609542698062e-05
-2.16923068389295e-05
-1.25373814324965e-05
-1.56880413146038e-06
-1.23992245940111e-05
-1.68080834009085e-05
-1.92142363942036e-05
-1.3427357038306e-05
-2.45198399089824e-05
-2.24424132558014e-05
-2.584698488807e-05
-3.12511626319712e-05
-2.5885451717194e-05
-3.64829194700025e-05
-6.65961770184777e-06
-1.19976670184903e-05
-2.28473234880914e-05
-1.91947071505578e-05
-3.69831232003609e-05
-1.12083228960363e-05
-2.52675636291389e-05
1.24647051716183e-07
-1.94743998094383e-05
-5.622644053765e-06
-1.53389229593723e-05
-2.02804326411172e-05
-2.85728123001032e-05
-2.15340299333479e-05
-1.41339164614796e-05
-1.40966812208204e-05
-4.62441690155491e-06
-1.55210451732318e-05
-1.37338680386948e-05
-1.12895792139252e-05
-1.60280005737518e-05
-1.69375432419118e-05
-3.28643083334011e-05
1.31782228862655e-06
-2.74868104993968e-05
-1.79590797467048e-05
-7.37502247775861e-06
-2.29113561618951e-05
-1.11100891549209e-05
-2.60463032548005e-05
-1.5909263057252e-05
-5.96723337095902e-06
-2.02317873394887e-05
-1.00317820794944e-05
-1.42991176026583e-05
-1.2214125454384e-05
-2.32368896015382e-05
-2.66807179491596e-05
-1.66439982722619e-05
-1.34394395982184e-05
-1.38071715471786e-05
6.10068363241083e-06
-8.30800592361498e-06
-3.95376157553969e-06
-9.36909670320717e-06
-1.57239331723185e-05
5.12458796648402e-06
3.53720449712535e-06
-1.03093193417755e-05
-2.41031469051277e-05
8.16464035893722e-06
-2.24748034166491e-05
-1.49068415882407e-05
-2.85147649142566e-05
-1.35508690631301e-05
-1.56691004405042e-05
-2.81580602825034e-05
-2.57479258559409e-05
-1.2189445294899e-05
-6.16784328834202e-06
-1.43502493198884e-06
-2.96284093227991e-05
-1.18797227883233e-05
-2.01797957161644e-05
-2.98440835756143e-05
-2.71996513461525e-05
-1.58898288436807e-05
-2.01830787383526e-05
-2.52146627252944e-05
-2.13363554951044e-05
-2.49041609425988e-05
-2.57306046719609e-05
-2.37970121428234e-05
-2.09545141667339e-05
-1.03697015198387e-05
-2.66123435092179e-05
-3.85186022788947e-05
-3.58746914420329e-05
-2.50698331597168e-05
-1.91878309325127e-05
-1.63701129235407e-05
-2.41437080723256e-05
-2.59315870316584e-05
-1.69887010757635e-05
-1.2788395887348e-05
-2.92816633297373e-05
-7.43064489000288e-06
-1.76607006112847e-05
-1.25103233397794e-05
-3.00637674451123e-05
-1.80727629728078e-05
-1.42566970708232e-05
-2.97697110277281e-05
-3.4860921634257e-05
-2.9923237130867e-05
-2.6734183095574e-05
-2.71922361789828e-06
-1.35018728609826e-05
-2.31734901359772e-05
-1.3005929973866e-05
-8.71251794200827e-06
-4.15019662064014e-06
-2.61761291022041e-05
-3.0009567008635e-05
-2.54841474201668e-06
-2.53670879342592e-05
-1.43996566289072e-05
-1.37796783818837e-05
-6.65487648172114e-06
-2.13171293378065e-05
-1.95282356413457e-05
-1.83574796098853e-05
1.04721015770395e-05
-1.48826666919869e-05
-2.31716506656326e-06
-3.52495010319063e-05
-1.93635545925897e-05
1.53411210526766e-06
-1.65144368608545e-05
-1.31677745333375e-05
-3.72262334149017e-06
5.65852821601477e-07
-8.76674949875815e-06
-3.96219390320565e-06
-1.33612276702576e-06
-1.59210005015764e-06
1.20698116745458e-05
-1.59263701084279e-05
-5.80970361190544e-06
-4.84776899483264e-06
-1.58100036202812e-06
-2.7386845993943e-05
-7.86703972333934e-06
-1.26572657763363e-05
-9.72985210898626e-06
-1.60708388371773e-05
-1.48343219411e-05
-1.92985549302464e-05
-1.50157147221491e-05
-3.64932939466461e-05
-3.01202423885943e-05
1.69745410109102e-06
-8.62612866299213e-06
-1.92080676089761e-05
-1.97153437258399e-05
2.45106497045336e-06
-4.85660081669905e-05
-1.91334747725646e-05
-2.68256327157099e-05
-2.03645703918465e-05
-3.66164166375744e-05
-2.86117183024824e-05
-3.21745371053328e-05
-2.00445418116639e-05
-4.38143401128309e-06
-2.14506248314177e-05
-9.20979269183834e-06
-2.23077119201898e-05
-3.45268922253898e-05
-3.69508785541582e-06
-4.13390294109684e-05
-1.34432485820996e-05
-2.31702035430421e-05
-2.86655610900114e-05
-1.43709116732352e-05
-1.93257707670565e-05
-1.89792815216623e-05
-1.77360377696284e-05
-5.98837692214667e-06
-2.7123421916582e-05
-5.27817326410433e-06
-2.10653452312715e-05
-1.13562668640975e-05
-3.65778659262621e-08
-1.66578225956872e-05
-1.37995199555937e-05
-6.91783251918171e-06
-2.12800127686722e-05
-1.98025275708625e-05
-2.75819707908387e-05
-7.36127959985817e-06
-1.98060861099162e-05
-2.70750490687804e-05
-4.75484029208151e-06
-5.707625086549e-06
-2.70088946391431e-06
-1.97072283706476e-05
1.14623590896523e-05
-6.72094639725915e-06
-1.44921421834117e-05
-1.5441979136176e-05
-3.5519324651253e-05
-7.29093891501997e-06
-3.07564981982902e-05
-1.78826388075696e-05
-1.07109072025738e-05
-1.39719171997212e-05
-3.0459286522215e-05
-4.24704724025941e-06
-2.57917687132347e-05
-7.04363087669137e-06
-9.12781998828166e-06
-1.27397639503e-05
-2.25569832986152e-06
5.23122527613006e-07
-1.69194731987616e-05
-1.13071706602933e-05
-2.10864696124208e-05
-4.25423423986127e-06
-2.29766184180666e-05
-5.07938562891098e-07
-2.93836913963593e-05
-1.91421156236661e-05
2.00328584914346e-06
-1.79874149360336e-05
4.99539390166705e-06
4.21212160074144e-06
-3.30967076623328e-05
-9.24835572321418e-06
-1.86186028024087e-05
-5.29230727884408e-06
-2.84546056330632e-05
-2.82372739630218e-06
-1.41318169414156e-05
-2.47947594335699e-05
-3.06454834038207e-05
-1.17823382842053e-05
-1.87328135664791e-05
-1.8385181819743e-05
-2.35174722634235e-05
-2.01521564951996e-05
-2.11385436695179e-05
-1.55255305921208e-05
-4.26714439189472e-06
-1.84424126423208e-05
-2.57858004862239e-06
-8.43711680542343e-06
-4.13485365386721e-05
-1.57048203782989e-05
-1.68497161834756e-05
-1.73626131849378e-05
-3.91677436064898e-05
-4.31069565167751e-05
-4.13504011667718e-06
-1.52817395036589e-05
-2.40692289599009e-05
-1.41532987661915e-05
-1.9604361931053e-05
-1.14720344235434e-06
-7.16783366194244e-06
-2.19813493837539e-05
-1.79409155955726e-05
-1.27472428377397e-05
-2.20388239973634e-05
-1.8104449647682e-05
-1.9604721147877e-05
-2.19627325877125e-06
-1.68421835616404e-05
-1.95375151563316e-05
-4.71810995332133e-07
-8.17494133703518e-06
-1.96156881363293e-05
-2.71804223025779e-06
-9.95838023896518e-06
-2.23224365489176e-05
-5.94200248803928e-06
-9.50125881470271e-06
5.19265322054794e-06
1.12339613271563e-05
-8.3931665430002e-06
-1.129377521379e-05
-1.5868262745685e-05
-6.91655403602834e-06
-2.09259455767103e-05
-1.83000871799924e-05
-1.61000467113722e-05
-8.71826784868816e-06
-3.10442612531374e-06
-8.62151411950977e-06
-2.41161652200968e-05
-5.22516060941727e-06
-1.87335324657744e-05
-1.40830479270036e-05
-1.24654203509406e-05
-7.16308523138633e-06
-2.89421843473806e-05
-2.41705722731726e-05
-2.48720798360153e-05
-2.4082012385627e-05
-3.22600644673126e-05
-1.71041139771579e-05
-2.99023891166865e-05
-1.29183672707056e-05
-1.11820520814025e-05
-1.05305191963733e-05
-1.78436502316936e-05
-7.4926441424148e-06
-1.59070283330649e-05
-1.48687693597767e-05
-2.03095960912579e-05
-1.20530089643977e-05
-2.88709321885845e-05
-3.70515774339439e-06
-2.95938298647273e-05
-2.552526013812e-05
-1.29207967870019e-05
-7.52217577533423e-06
-1.52328470896023e-05
-1.94724333371829e-05
-1.97926456380128e-05
-8.82746999867292e-06
-1.94925641135245e-05
-1.65698508468064e-05
-3.97511987204266e-05
-3.17503836285224e-05
-1.17605440426074e-05
-3.02877725719067e-05
-1.10642131070393e-05
-2.44173253926262e-05
-3.31573555205321e-05
-4.17984530523639e-05
-2.09151906695858e-06
-1.78122050592648e-05
-5.9781247475954e-06
-9.03689618615004e-06
-1.98133573237472e-05
-2.97564638170674e-05
-2.6722249149771e-05
-1.13509183767125e-05
-1.14244885814787e-05
-9.93218764743573e-08
-1.13554622709999e-05
-2.38923318668708e-05
-2.13122277491962e-05
-9.9204913143104e-06
-2.90274064924666e-05
-2.72698190374103e-05
-1.62794013853092e-05
-1.39070185989562e-05
-1.84215428720863e-05
-2.2091477003053e-05
-1.95844672500445e-05
-2.03016366618062e-05
-1.93128141900009e-05
-1.3314328886561e-06
-1.13364169866941e-05
-5.47367792198107e-07
-5.02625347251425e-06
-7.66767814177598e-06
-1.1900027511879e-05
-1.23823403437865e-05
-1.57825976566053e-05
-1.71785084547492e-05
-6.9441424915852e-06
-1.31247803463448e-05
-2.18213444988923e-07
-2.90158014076783e-06
-9.10693551453342e-06
-7.89730644709746e-06
-9.64202335980357e-06
5.38414006452473e-06
-2.43027028328395e-05
-2.31709469954023e-05
-6.76945948846357e-07
-4.89792467061806e-06
-3.48783009399789e-06
-1.71469289998575e-05
-1.7894005058761e-05
-1.15209035106064e-06
-4.87833640612775e-06
-2.80136097610407e-05
-2.99554327057635e-05
-1.5919507771163e-05
-2.05876057033675e-05
-1.58613928935086e-05
-4.18759137507628e-06
-2.11041321281389e-05
2.66070619393962e-06
-1.31918300894057e-05
-2.47980173189774e-05
-6.84288862510674e-06
-2.44092638733331e-05
-2.78579608196317e-05
-1.11353223256359e-05
-2.19931343835845e-05
-1.40081227988084e-05
-7.43292028370485e-06
-2.20127806954232e-05
-2.53080127079424e-05
-2.08547259344585e-05
-2.32463485822164e-05
-1.72477175421453e-05
-3.3432981267867e-05
-2.2045489890035e-05
-2.72984726308428e-05
6.04736999594285e-06
-1.48465723129056e-05
-1.56174730441609e-05
-2.04697563575831e-05
-3.70166554458605e-06
-2.39581887306089e-05
-2.82106819991973e-05
-1.00544738798493e-05
-1.29195586133898e-05
-3.96230094673103e-06
-4.46252586621724e-05
-7.2064595999285e-06
-2.76823761568048e-05
-1.53489575760274e-05
-1.3942977399391e-05
-9.39857548623575e-06
-7.87100952103581e-06
-2.22952115057361e-05
-8.81682981754473e-06
-3.92701832519573e-06
-3.02715254756893e-06
-3.35787459023946e-05
-2.24790056626286e-05
-1.24210277285836e-05
-1.82889868438667e-05
-1.80564823537173e-05
-3.62863719180984e-05
-3.18482463579154e-05
-2.35036022002758e-05
-2.0135263320945e-05
-1.70347655301352e-05
-2.66896717384044e-05
-5.96950792591449e-06
-1.32024155702217e-05
-1.67467822672606e-05
-1.98435981437101e-05
-1.39022501799764e-05
-6.74591869763239e-06
-9.83386650162302e-07
3.56350616340007e-06
-6.24697714215233e-06
-4.94084944597592e-06
5.95112552054644e-06
4.21228862827678e-06
-1.11208589910631e-05
-9.31909741153075e-07
-3.35337951265436e-06
-1.14485813034121e-05
-6.3295413162395e-06
-2.74435880915804e-05
-4.5623140128491e-06
-2.77592755317673e-06
-2.65784850811835e-05
-1.91165543563211e-05
-2.07331199132863e-05
-1.17310000320072e-05
-2.64629528476683e-05
-1.97853043699596e-05
-1.18684666600557e-05
-2.07934989915707e-06
-1.63498652221211e-05
-1.66843017188758e-05
-4.51506648209021e-05
-2.47717412500273e-05
-3.61361665111577e-05
-9.87502416838657e-06
-1.637058902344e-05
-1.40892750417461e-05
-3.19187479848104e-05
-3.19208102548402e-05
-2.18531801164465e-05
-1.87672620740027e-05
-3.14359189528663e-05
-1.16677172179787e-05
-1.96052744499093e-05
-2.75638798232593e-05
-1.71076050600495e-05
-7.22211740278432e-06
-2.42116809469467e-05
-2.22343539880249e-05
-2.50775250669377e-05
-4.10624934103564e-06
-1.66713350210189e-05
-1.40480349306519e-05
-2.50679237450793e-05
-2.90121684466709e-05
-1.92360583251208e-05
-2.00877370178879e-05
-2.49598625545505e-05
-1.23920039287257e-05
-1.03161748795496e-05
-2.57396761374882e-05
-1.21285013339131e-05
-1.71302918701034e-05
-1.79662175504202e-05
-3.19729326832908e-05
-8.87117265008219e-06
-1.1611564980919e-06
-7.28315987687206e-06
-1.0947850167445e-05
-1.8274734522389e-05
-1.92360220466711e-05
-4.47313599308464e-06
-6.27751587677995e-06
-1.69897724960905e-05
-3.13350609830368e-05
-2.01347808707326e-05
-2.40303396156954e-05
-5.26384528248995e-06
7.11612919068772e-07
-7.48927452852028e-06
-1.16881018041584e-05
-7.55910747817866e-06
-2.92276632432713e-06
-1.15822831018784e-05
-5.42571904525063e-06
-2.61211141922928e-05
-9.4795564337731e-06
-2.06895678456327e-05
-1.57234974643142e-05
-1.59314184397944e-05
4.27730738399507e-06
6.3029408981978e-07
-9.97228252127361e-06
-1.70906791298816e-05
-1.6809553753435e-05
-9.014353781764e-06
-2.86131483244426e-05
-6.84398504264467e-06
2.80852408319921e-06
-6.45174726052429e-06
-2.33702134042454e-05
-1.33510918314051e-05
-4.92602170390431e-06
-2.33832858924661e-05
-2.3766673429405e-06
-5.76434227987284e-06
-6.82824080566814e-06
-1.08646839780754e-05
-2.02725016134089e-05
-1.10022411414998e-06
-2.01633406583944e-05
-2.08840326272979e-05
-4.3148242083698e-05
-4.99081689188827e-06
-1.51495938997695e-05
-1.9384757639058e-05
-2.11269361107375e-05
-2.50643113188815e-05
-8.29057785749972e-06
-2.2693580060024e-05
-1.64812006404657e-05
-4.74513949524693e-05
-6.88882975601459e-06
-1.3545486727919e-05
-2.73216886013063e-05
-1.38353763939957e-05
-2.46568358163066e-05
-2.65218980526369e-05
-1.86603149946037e-05
-2.15107780516051e-05
-1.04433944075621e-05
-4.30524374301579e-05
-3.81895327380004e-05
-3.07893103015314e-05
-3.59533867879714e-05
-2.46145114872342e-05
-2.6961834135378e-05
-3.36893020684494e-05
-2.96639408875825e-05
-8.50078956069425e-06
-3.06064537353451e-05
-2.94817366147382e-05
-1.75440200124751e-05
-1.27485718597895e-05
-1.63590004249578e-05
-2.89063310946474e-05
-7.47088129995625e-06
-1.74701029081521e-05
-3.0585387806439e-05
-1.9672633814068e-05
-3.3492240731642e-05
-8.50464791253592e-06
-1.35057582222257e-05
-1.50061733666682e-05
-2.37439917594292e-05
-4.10394213192069e-05
3.87803438054304e-06
-6.92197704850298e-06
-1.01266260748289e-06
-1.05077351108131e-05
-1.625017125836e-05
1.56220785247412e-06
-1.67822416441448e-05
-1.76022764799557e-05
-1.34716872877865e-05
-8.13696904891982e-06
-2.57794696606693e-05
-7.76929828216887e-06
-2.32107991299652e-05
-3.21173719765034e-06
-1.37778283222116e-05
-6.69341274416908e-06
-8.13427103552162e-06
-5.30267180751581e-06
-8.59362454484602e-06
-3.34498295611986e-05
-2.6642075642733e-05
-7.85129959715751e-06
-1.5052171720111e-05
-2.44708838067795e-05
-7.23787015342074e-06
-6.56009433714181e-06
-1.45614652842641e-05
-1.80721817084223e-05
-2.48019043408218e-05
-1.55107445808507e-05
-2.93762782114738e-05
-1.06420145843339e-05
-2.36587396998294e-05
-2.04611305601946e-05
-1.72691275903886e-05
-2.01504774679568e-05
-1.48154407342362e-05
-2.7667237989275e-05
-2.00498669833187e-05
-1.23997853378089e-05
-3.84765876070326e-05
-3.34478385061941e-05
-2.91633195848597e-05
-1.29542308180272e-05
-3.341759946235e-06
-1.18279987155353e-05
-4.09130372603714e-05
-9.50354331356842e-06
-1.1073960302858e-05
-2.34611093132215e-05
-1.15974805303607e-05
-2.72535407993809e-06
-1.79056145348369e-05
-2.54207374951143e-05
-2.85595699496876e-05
-7.70518350493346e-06
2.23410636942088e-06
-2.66733802301325e-05
-1.04058936776914e-05
-2.92423211418758e-05
-1.82079212832506e-06
-2.92996857287109e-05
-2.73616447956371e-05
-1.56044503945369e-05
-9.96101217331403e-06
-1.10084085197257e-05
-7.63052829822009e-06
-1.17251671275128e-07
-5.05723772161307e-06
-4.5752575315775e-05
-8.16802385069507e-06
-2.012644225978e-05
-1.80970924051546e-05
-6.83713066228541e-06
-2.33389082014431e-05
-1.46700246051284e-05
-2.46533497256747e-05
-2.20362744769482e-05
-5.7040735142118e-06
-3.28520586594323e-05
-2.86596662028968e-05
-1.28529396034039e-05
-2.75248706149228e-05
-2.32470392996642e-05
-5.7897704948834e-06
-2.10701083769313e-05
-2.56257708232849e-06
-1.3271281638527e-05
-1.79110785184102e-05
-1.87095798196472e-05
-1.91099804873578e-05
-8.63289106459512e-06
-2.31220919552531e-05
-3.96521600261579e-06
-1.84328060699067e-05
-1.47560123837981e-05
-2.09321044623759e-06
-2.55754765950221e-06
-1.31894354070159e-05
-1.19504556050352e-05
-1.40928800095136e-05
-1.24067820992497e-05
-3.62933963546559e-06
-1.0249662803799e-05
-1.43577982031412e-05
1.43247825408418e-06
-3.27897422830336e-06
-3.36535456563667e-05
-2.59869765886758e-05
-2.75376220382399e-05
-1.85227775622491e-05
-9.22353305365382e-06
-8.63176412994368e-06
-2.09896243443172e-05
-8.25532374996255e-06
-9.98427374255043e-06
-6.83642043316762e-06
-3.83644230547202e-05
-1.99486459314078e-05
-7.68866877497294e-06
-4.33847314095137e-06
-2.97762526141661e-05
-1.62484336716191e-05
-1.46908854663193e-05
-2.74307069998301e-05
-2.09719268655545e-05
-8.36671248139378e-06
-2.27328700037039e-05
-2.03535990623435e-05
-2.82354656263665e-05
-2.82434395729857e-05
-8.4068155960401e-06
-3.15785131117596e-05
-2.65568491040722e-05
-1.69980085793888e-05
-1.65810246270898e-05
-1.57840237346198e-05
-3.47832234690669e-05
-2.00018836372995e-05
-2.84044894599031e-05
-1.05262769147838e-05
-2.08600793319866e-05
-2.36006618100948e-05
-2.79070076160571e-05
-1.16504769942206e-05
-1.87256873108767e-05
-2.33810076175566e-05
-1.8141795054794e-06
-2.26119760908071e-05
-1.05442615533942e-05
-2.06282208193429e-05
-9.47997463714397e-06
-9.4725776724455e-06
-9.25807573055232e-06
-6.70482099076705e-06
-4.42603715721193e-06
-1.8045043496707e-05
-2.87263504279648e-05
-3.16212543859284e-05
-2.86183271863589e-05
-1.3762209679092e-05
-1.14441890881106e-05
-5.7096120121898e-06
-1.27585618832535e-05
-3.13009642610184e-05
-3.55185046587639e-05
-3.90266355783082e-05
-3.76823164225868e-06
-2.64776693417417e-06
-2.12511696941675e-05
-8.28383504442386e-06
-2.26404998469647e-05
-1.15550545046959e-05
-1.41951187896557e-05
-1.90862394920969e-05
3.34728107583736e-06
-2.55965679298178e-05
-2.0192054400903e-05
-2.86582360619883e-05
-1.75957198318483e-05
-4.81585352802962e-06
-1.7386264849662e-06
-1.06302331943906e-05
-6.33015125177664e-06
-1.09744145289164e-05
-1.59036195907403e-05
-2.74207338389869e-05
-1.10690859609117e-05
-3.3249484480784e-05
-1.90960767555878e-05
-2.8911104482482e-05
8.45153402606468e-06
-1.69155101944865e-05
3.34155244565341e-06
-1.45191526790185e-05
-2.91962664425915e-05
-3.06614879632142e-05
-9.50810748153215e-06
-2.79944169577498e-05
9.78605697876689e-07
-7.70981531386568e-06
-3.63821382673109e-05
-3.03566271442269e-05
-2.75730201970102e-05
-7.51711944978116e-06
-1.60503147830587e-05
-2.02808344835546e-05
-3.88253693096313e-05
-2.49915710690568e-05
-2.10675867646205e-05
-4.28754763923855e-05
-1.88279758465819e-05
-1.9659697002112e-05
-3.27224699406529e-05
-2.91103766397516e-05
-1.73903724543596e-05
-1.07873394514548e-05
-2.47332408754722e-05
-3.61477591724096e-05
-3.81643813810143e-05
-2.90074393729402e-05
-2.25594078374951e-05
-3.13866274578032e-05
-1.08929616906446e-05
-9.64889654732685e-07
-1.86291998641324e-05
-3.06497043331126e-05
-2.15675780061515e-05
-5.29270583074568e-06
-1.58672030066853e-05
-2.62472530110823e-05
-2.32964787696314e-05
-3.22514191539586e-05
-1.73564937680036e-05
-1.46637978731532e-05
-2.17454099576362e-05
-9.03463866440187e-06
-1.68472731908603e-05
-1.18704835089109e-05
-2.81501383184127e-05
-1.77624245610701e-05
-1.20655346528194e-05
-1.13165771326915e-05
-2.46790236542658e-05
-2.49334661710847e-05
8.82588783036746e-08
-1.41840308954525e-05
-3.33089554112193e-06
-7.05925729451025e-06
1.05022925301342e-06
-4.43327763213182e-06
-8.78466398062365e-06
-6.99283802408075e-06
-1.3207503970219e-05
-7.62990893766481e-06
-2.21677019112251e-05
-1.81779984256739e-05
-2.08859500143544e-05
-1.73065012458241e-05
-2.17099966604647e-05
-1.74137332801659e-06
-1.20982132903617e-05
-9.31778500502448e-06
-4.54603631642886e-06
-1.45873526128804e-05
-1.87262610796698e-05
-8.95824454586858e-06
-2.94811127011222e-06
-3.1665497931394e-05
7.22246575301795e-07
-3.33128937285713e-05
-1.25609003902052e-05
-1.33955815518184e-05
-1.69019610313127e-05
-1.29556495456408e-06
-1.03320689462362e-05
-2.7109559120857e-05
-4.97245758567446e-08
-2.79765843763679e-05
-1.39371385293885e-05
-1.81570658931645e-05
-1.47548150099601e-05
-2.68940480816806e-05
-7.37498276279608e-08
-3.01683912335667e-05
-1.69545268247982e-05
-2.31094761285627e-05
-3.45596505186744e-05
-2.23475385996605e-05
-1.42192736803389e-05
-2.44636087333141e-05
-1.46804499333518e-05
-7.84280229817625e-06
-2.5310027939536e-05
-7.96008615796516e-06
-2.02740830990688e-05
-2.28971084163851e-05
-3.19047898587717e-05
-1.95418516779536e-05
-4.2659918468747e-06
-3.32118925767695e-05
-1.49323585046564e-05
-4.35499040754632e-06
-2.05855458161545e-05
-1.84505440342029e-05
-1.99447315046327e-05
-1.16682643856341e-05
-7.29478379389714e-06
-1.06379386598749e-05
-2.54576470448126e-05
-2.64324506004777e-05
-1.83284711790489e-05
-6.25032514803727e-06
-2.20985510364348e-05
-1.47109681978461e-05
-3.11081296159425e-05
-3.77178777728143e-05
-1.25315545275626e-05
-3.03029178632782e-05
-2.96454273841394e-05
-9.35055798090037e-06
-1.50875920679044e-05
-2.39073818130265e-05
-9.55471533642662e-06
-8.7859226019528e-06
-3.3750690380594e-05
-2.74719831871047e-05
-1.76116943476108e-05
-9.89238887717875e-06
9.4434770405672e-06
-2.85622811103085e-05
3.67736524418392e-06
-2.41443400549308e-05
-1.1773358858097e-05
-1.22599643231922e-05
-1.42986448327885e-05
4.14812125871143e-07
-1.4875455468124e-05
-6.50694510269922e-06
-4.02647362153309e-06
-1.20771595823437e-05
-2.10083386366204e-05
-7.89186262123938e-06
-2.91231969742929e-05
-2.59629682602823e-05
-1.46057348403541e-05
-3.13062040962483e-05
-6.33089915071841e-06
-2.20649694503122e-05
-3.60621645947722e-05
-6.47702276881752e-06
-1.33068229002645e-05
-2.08151846274845e-05
-5.51076679888089e-06
-1.44281320231671e-05
-1.36174114849631e-05
-1.23883311579395e-05
-1.29326237931218e-05
-3.2524106908398e-08
-8.302190091911e-06
-2.46714123819612e-05
-2.24314696776129e-05
-1.87969889067928e-05
-3.41769451281605e-05
-1.8851748948797e-05
-1.36558001513688e-05
-1.55565451114182e-05
7.42663689440546e-06
-1.7653085504681e-05
-3.15320979100529e-05
-2.27454515086906e-05
-1.18700301995498e-05
-3.5774153491018e-05
-1.95535103399182e-05
-3.48047027500489e-05
-3.14855469309748e-05
-1.9876079260966e-05
-6.33788381430109e-06
-3.15046395609214e-05
-1.02859916049626e-05
-1.67464101911691e-06
-1.14272476608413e-05
-2.59942791798772e-05
-1.52620592439882e-05
-2.34750390257094e-05
-2.47812514580432e-05
-2.95974923145577e-05
-6.84620757332475e-07
-6.05760044494101e-06
-1.30889858163495e-05
-1.50080927863932e-05
-1.51767436086213e-05
-2.22942962418825e-05
-2.3232751425939e-05
-2.2787041850392e-05
-1.45130891674843e-05
-2.87277407900128e-05
-2.02787503059004e-05
-8.38479073398768e-06
-2.25126782372112e-05
-5.57394921354245e-06
-1.14123890913596e-06
-1.50745053326075e-05
1.5338049830467e-05
-1.09705541827581e-05
-1.69635733759046e-05
-1.67957715494132e-06
-1.45680461688627e-05
-2.20626894361319e-05
1.13422266833312e-07
6.41936021031023e-06
-4.3675334622617e-06
-2.96286316819631e-05
-2.09113483038261e-05
-1.8033356435148e-05
-2.36555550420193e-05
-2.30492275364548e-05
-2.4539515364742e-05
-1.24176246004564e-05
-2.09700676238591e-05
1.65726222027334e-06
-1.19102399658982e-05
-2.23166931967368e-05
-1.14169827666748e-05
-2.13567171208614e-05
-1.28528170251639e-05
-1.42014255961877e-05
-1.33219680304856e-05
-6.5619844008097e-06
-1.67136684931638e-05
4.90274418517873e-06
-2.20232944825165e-05
-1.95888353815361e-05
-1.93228946836661e-05
-2.42236414485281e-05
-1.39906224391523e-05
-3.31780385194074e-05
-1.25476424141216e-05
-1.44599567848095e-05
-1.14491578650057e-05
-1.04324662286095e-05
-2.42291605710899e-05
-1.08589620602316e-05
-1.49019209578616e-05
-1.58333331297143e-06
-2.40814119557684e-05
-8.05961274171103e-06
-2.03344678210808e-05
-1.96540496919433e-05
-1.45839267308927e-05
-1.73429723242283e-05
-2.95621350665782e-05
-2.47451254439351e-05
-1.44881587137346e-05
-5.95219967922375e-06
-2.32239949452357e-05
-2.38136506968528e-05
-3.31093433404898e-06
-1.77745520944491e-05
-3.36514200519562e-05
-2.6957354142685e-05
-2.13080438567177e-05
-2.87690361938354e-05
-2.78620823464455e-05
-2.2796960459375e-05
-1.32176078934757e-05
-1.68270271184965e-05
-1.65695207311187e-05
-3.02882378348017e-05
-2.51750508588462e-05
-8.8213572280178e-06
-2.50799389725458e-06
-1.67565333251005e-05
-1.1950695008456e-05
-9.82205895348625e-06
-2.4204951396323e-05
-1.19466431347409e-06
-1.314230318148e-05
-3.85054099636628e-05
-2.11922194860082e-05
-1.50894455032161e-05
-7.79763177887528e-07
-9.99573986222474e-06
-1.0522690245392e-05
-1.98681856459183e-05
-7.88441166041863e-06
-1.42741007221847e-05
-2.48394052252127e-05
-8.58720619893464e-06
2.99757268050348e-07
-9.41507186223376e-06
-1.0144573234392e-05
-2.28931805559402e-05
-1.01437441003063e-05
-4.20947782818975e-06
-9.02190435736232e-06
-1.68840135383288e-05
-1.62401796141469e-07
-1.5139218059678e-05
-2.25503598177171e-05
-2.58978738992647e-05
-2.19283833221438e-05
-1.58046644973645e-05
-1.6914906658048e-05
1.95824752922544e-06
-2.73368303134247e-05
-1.07577242408288e-05
-6.85884400988053e-06
-1.8751109779977e-05
-1.52571407149686e-05
-2.29333899255546e-05
-1.50777813648972e-05
-3.28992307701276e-05
-1.75421352850125e-05
-2.95609368172495e-05
-1.50891580031264e-05
-1.27569155687738e-05
-1.30209797214721e-05
-1.94755442323429e-05
-7.32590002956488e-06
-3.37805442995812e-06
-1.84053409120702e-05
-2.79757686074852e-05
-3.84001546361374e-06
-4.57139365221849e-05
-3.09796117821519e-05
-1.95667096076143e-05
1.9040789331307e-06
-1.16549063022626e-05
-6.31900790727934e-06
-1.59775268461822e-05
-1.69025690568889e-05
-3.26001768913186e-05
-1.7638133908097e-05
1.1458291882367e-05
-3.02831739062189e-05
-2.11083585076886e-05
-2.57291972917882e-05
-2.37919939354145e-05
-2.41406680374908e-05
-3.43376515415553e-05
-1.02398877324299e-05
-2.46353738221003e-05
-2.82550935896204e-05
-2.35694276362491e-05
-1.62731946107805e-05
-6.04326406411908e-06
-1.33566489993341e-05
-1.55556806545683e-05
-2.77070291851144e-05
-3.16367514024706e-05
-2.61342334703192e-05
-9.90739103053004e-06
-7.56809184458962e-06
-1.02848073622486e-05
-2.69604566867212e-05
-5.75223281799239e-07
-5.10780729771681e-06
-1.96053095140887e-05
-2.89795800999973e-05
-1.68097467958823e-05
-9.51069602989956e-06
-2.68650438986545e-05
-1.4804018227638e-05
9.70742929278914e-08
-1.48145916214815e-05
2.43548501368451e-07
-1.28058025261981e-05
-2.38907705042142e-05
-2.09317088657311e-05
-4.66673578022209e-06
-8.278376726133e-06
-2.48728868895531e-06
-1.00362678232738e-05
-2.3115832948041e-06
5.55796519473882e-06
-2.35911855420957e-05
-1.09417170650229e-05
-1.99286324434781e-05
-3.73540377413617e-06
-2.14970763286007e-05
-1.73835072233878e-05
-2.6818012782047e-05
-1.42040370192003e-05
-2.32651417423389e-05
-8.11517284969291e-06
-2.0174564744145e-05
-2.85181647072277e-05
-1.11836057985709e-05
-1.84005816783639e-05
-8.91878680179839e-06
-7.94826710627837e-06
-4.3825583163304e-05
-2.25604012090633e-05
-1.00582786327151e-05
-1.3956741297094e-05
-2.02159149267057e-05
-2.08442638188908e-06
-8.62894753883344e-06
-1.43621956489124e-06
-2.64004225743304e-05
-4.77610371716214e-06
-1.35448519139432e-05
-2.9047250747038e-05
-1.413553079073e-05
3.06860832593458e-06
-1.37728364400058e-05
-1.29147177345303e-05
-1.85865487518452e-05
-1.76255654560703e-07
-1.61958539325448e-05
-9.1100650097516e-06
-3.38559688564683e-05
-1.12226551019919e-05
-1.95900032827358e-05
-2.99055368029885e-05
-1.53275892025348e-05
-2.75378917569743e-05
-3.13464098414219e-05
-9.81223738799933e-06
-2.45326183032719e-05
-3.96115000746791e-06
-1.65426855412248e-05
-1.23240085790946e-05
-1.9275722587952e-05
-9.26650422725756e-06
-2.41677670335583e-05
-1.49343201652718e-05
-1.91143279138035e-05
-1.628213395523e-05
-1.10944427475994e-05
-1.09899399500965e-05
-1.18476702270046e-05
-3.17122405747018e-05
-3.59436065002275e-05
-1.28334225059203e-05
-6.31743739087287e-06
-1.90044187203123e-05
-1.80956994205662e-05
-3.09827346909736e-05
-3.21018114008149e-05
-2.21719909726706e-05
-6.73595153601742e-06
-2.25360335935017e-05
-5.46801852223872e-06
-2.00212372316046e-05
-1.12634716301562e-05
-1.59301466653318e-05
-1.97866325850871e-06
-4.62682176112701e-06
5.30693149448769e-06
-2.21579874449666e-05
-2.64216776932363e-05
7.56227389936901e-07
5.61300647271367e-06
-9.90971816107154e-06
-1.99856360498583e-06
-4.32541922452431e-07
-1.43894014674105e-05
-2.89143016051242e-05
-1.81386704843374e-05
-1.45050487429006e-05
-5.13861372148812e-06
-7.25990461180009e-07
-1.15626957496713e-05
-1.18024075979092e-05
-2.47519547000341e-06
-2.61658176729179e-05
-1.61505099556297e-05
-9.15920961530301e-06
-2.76586088846622e-05
-1.73438101157747e-05
-1.7440354246421e-05
1.14861817361089e-06
-1.3797006488212e-05
-3.1199756033427e-05
-2.02212532459456e-05
-2.33531045985325e-05
-6.5961998138659e-06
-1.29530147474439e-05
-1.73536108188437e-05
6.78416526743697e-06
-2.49468104979719e-05
-1.77800672906343e-05
-2.76962315312901e-05
-2.63752328754213e-05
-1.1044531165629e-05
-1.49229697160719e-05
-2.39175961195663e-05
-2.15510857185108e-05
-2.05039426503028e-05
-3.17501172291604e-05
-2.54515130491199e-05
-1.22532282910046e-05
-4.48459130741142e-06
-1.26544390421109e-05
-1.59133378965606e-05
-6.57069428320967e-06
-3.44949851347035e-05
-1.7599233398045e-05
-2.59307043689154e-05
-2.08983338209627e-05
-2.19921028125091e-05
6.2163297120935e-06
-2.37871242157081e-05
-2.94859121894715e-05
-3.1953366333814e-06
-3.2056744859545e-05
-2.21047250527756e-05
-2.46039053014865e-05
-1.50132337141513e-05
-1.83105761065574e-05
9.95403447046033e-06
-3.87984071229909e-06
-2.06349453651024e-05
-1.54455466112879e-05
-1.42292928412286e-05
-2.62984734954908e-05
-2.06603540343887e-05
-3.19214797085623e-05
-1.58562256690049e-05
-1.20542945233741e-05
-1.09528821805651e-05
-1.99979970257705e-05
-4.83126116108179e-06
-1.01380938072985e-05
-3.92064337547779e-06
-1.01491098957303e-05
6.37774787370298e-07
3.27340790434601e-06
-2.43234851052401e-05
-2.05906030362841e-05
-8.88512056014732e-06
-8.10323490396117e-06
-6.04520532912083e-06
-2.60458774252101e-06
-1.7611387399695e-05
-2.66979708078582e-06
-6.39227063002818e-06
-1.64347714494172e-05
7.16523542755973e-07
-6.78820564183207e-06
-6.88174451611415e-06
-1.09703413222055e-05
-1.71643314140998e-05
-2.11678487123311e-05
-2.02531318944907e-05
-1.66670966573137e-06
-1.18051249705663e-05
-2.66052130376266e-05
-2.09507642275503e-05
-2.19355096862636e-05
-1.47631190999012e-05
-2.0749103105572e-05
-2.12865500840355e-05
5.20243955673033e-06
-3.37209759871426e-05
-3.27033877158423e-05
-9.28190085463566e-07
-1.63197269182663e-05
-2.65807698843807e-05
-4.23349732961165e-06
-1.67403500942179e-05
-1.70805730719999e-05
-2.69932612600295e-05
-2.27350789858998e-05
-9.21868868633826e-06
-1.76243927826984e-06
-2.44679005119622e-05
-2.79513942832002e-05
-1.67045027236933e-05
-2.02469357579759e-05
-3.42556086135966e-05
-2.27847409631219e-05
-2.68547504634289e-05
-2.2689129151265e-05
-2.69937356471447e-05
-2.22696320882563e-05
-2.40365098049797e-05
-8.52593757771365e-06
-3.64589716515497e-05
-3.46728162989739e-05
-1.44126526516843e-05
-2.43002094285145e-05
-1.46214003751636e-05
-2.52713906379093e-05
-1.52457602945465e-05
-2.55056512474382e-05
-1.80439511665403e-05
-5.58468359180802e-06
-1.31946320061528e-05
-4.66269491388592e-06
-2.31157975260212e-05
-1.06199933391198e-05
-2.0190815945874e-05
-1.33025184550131e-05
-2.72610792134339e-05
-1.71718899502325e-08
-2.47607531003419e-06
-2.18012526548774e-05
-1.40869248553376e-05
-2.22315357476398e-06
-1.67057464244155e-05
-1.03389122497115e-05
3.17467555318553e-06
-1.65118423133884e-05
-4.62914939519668e-06
-1.19814943499538e-05
1.05586004224222e-05
-1.46392871307945e-05
-1.47796782681508e-05
-5.2442243947259e-06
-1.97256250583916e-05
-1.17889035383165e-05
-4.62215743303832e-06
-1.89583294097799e-05
-2.24640884705368e-05
-8.62670133019073e-06
-1.73303939918695e-05
1.37318049218506e-05
-1.99327775390081e-05
-4.60400935907103e-06
-2.31655403100674e-05
-8.57578753923333e-06
-1.75437205615525e-06
-1.55207493114506e-05
-1.30852743009854e-05
-9.44672550618444e-06
-1.64746391170021e-06
-2.60776298267194e-05
-1.94422335249878e-05
-2.47161298177761e-05
-3.43239917985336e-05
-2.75714813165169e-05
-6.11229040342457e-06
-1.99037724712406e-05
-3.1512610178668e-07
1.23424622431549e-05
3.97432809325607e-07
-2.20997413530467e-05
-2.11901380078326e-05
-1.40026660845749e-05
-1.11589825677066e-05
-1.92713950238224e-05
-1.76210261549776e-05
-2.5068448076003e-06
-2.39231298278841e-05
-8.37799875121312e-06
-2.66335884054665e-05
-2.87215110626296e-05
-2.5585798956036e-05
-3.31159745995798e-05
-2.8566058831622e-05
-1.39586729609808e-05
-1.07277240022256e-05
-8.82599336790873e-06
-2.96282571361547e-05
-2.03920795650596e-06
-1.46592695932916e-05
-3.0279603711014e-05
-1.71669141789991e-05
3.52229650543347e-06
-2.27370665263739e-05
-1.65925696290422e-05
-1.90309659043436e-05
-2.80218326264409e-05
-1.16756362068694e-05
-1.81369803072629e-05
-1.81174782671083e-05
1.4352703823957e-06
-2.45030586973293e-05
-1.20891323677727e-05
-8.56277910820459e-06
-1.08018578329042e-05
-1.3014580926877e-05
-1.07626601683117e-05
-2.18406851636418e-05
-1.58258886594312e-05
-1.55076114257721e-05
7.92671169700022e-06
-3.15558107032814e-06
-3.09212448763127e-05
-1.40221847244828e-05
-1.92669578963691e-05
-2.88381790564545e-05
-1.16943921436156e-05
-1.67036641911785e-05
-2.65466475739812e-05
4.91036082704289e-06
-3.24368744882248e-06
-2.51082557573161e-05
-1.17464485587407e-05
-1.03315291187303e-05
-5.38960439961168e-06
-4.17057257167483e-06
-7.69697379258274e-06
-1.70146605585188e-05
2.1098792841259e-06
-6.52335858715054e-06
-1.20828382523989e-05
-2.39712507352623e-05
-2.02188702062679e-05
-7.93754841620095e-06
-1.48199736804407e-05
-1.30770970416681e-06
-3.31925338447261e-06
-2.12158462134551e-05
-3.33018338221713e-05
-8.21090574853869e-06
-1.91215278693434e-05
-3.28723860588668e-06
-4.45169851148224e-06
-1.83143639170094e-05
-1.71142362067694e-05
-1.22200421501392e-05
-1.56451933319734e-05
-1.8778750040937e-05
-3.28041816557652e-05
-4.15903347282952e-06
-6.99335766647673e-06
-3.71148343317154e-06
-3.92361826863694e-06
-2.87393787774873e-05
-2.16209188183083e-05
-1.56269293145415e-05
-2.42781747256463e-05
-6.82085921784539e-06
-2.09740655207427e-05
-1.51430837522129e-05
-3.38251610188148e-05
-1.72546862143874e-05
-1.1562687591119e-05
-2.88498009891074e-05
-3.89187040852084e-05
-2.29550016640928e-05
-2.78790624074343e-05
-2.56762173817498e-05
-1.92161531875604e-05
-1.582467484851e-05
-2.91903314528023e-05
-3.70253290054902e-05
-2.15749646320448e-05
-8.26232666595709e-06
-2.27498468349481e-05
8.73461413149967e-08
-6.38677108681893e-06
7.93481329909888e-07
-1.24278417513345e-05
-2.53546696849169e-05
-6.28495980358823e-06
-1.38170886587074e-05
-6.28091625477734e-06
-1.66635192902628e-06
-4.69862839377148e-06
-8.64963362857177e-06
-2.42219473732922e-05
-4.16919794130915e-06
-6.29093495854305e-06
-5.25092234024154e-06
-5.04856344670778e-06
-1.79738691872967e-05
-8.36117699757018e-06
-1.15881932474097e-05
-9.69345043636161e-06
-9.37761853523697e-06
-2.0317289421101e-05
-1.17912525751582e-05
-9.65930108036477e-06
-3.12499670353419e-06
-7.14152421966676e-06
2.63587298755937e-06
-1.86486793282263e-05
-7.30115608281596e-06
-8.70219872705462e-06
-6.11331161747498e-06
-2.32903220490886e-05
-5.65246044062218e-06
-1.2028144339605e-05
-2.29861515115006e-05
-9.23900680568054e-06
-2.61288207906447e-05
-2.80479507644673e-06
-1.76581449061918e-06
-1.34691377246964e-05
-9.8636973712148e-06
-1.87156825101068e-05
1.12571092823119e-06
-1.42546396448776e-05
-1.79510075735585e-05
-2.38235161100524e-05
-9.64013219771585e-06
-7.6563130402365e-06
9.04427183453949e-06
-1.64518976184489e-05
-2.29902732485739e-05
-1.90686060157619e-05
-1.44465085108909e-05
-3.28254367456462e-05
-9.83538516499584e-06
-6.66988464605556e-06
-2.90725192725429e-05
-2.71602052473201e-05
-3.00404322852968e-05
-1.80853730506631e-05
-8.40675506250063e-06
-1.05873607079327e-05
-1.73984387977623e-05
-7.23983441130829e-06
-2.58105557820847e-05
-2.73242864641311e-05
-1.75739903080573e-05
-9.10068111221823e-06
-1.89241015528017e-05
-2.80417709735375e-05
-3.34741140860671e-05
-3.90025917180587e-05
-1.45580418915114e-05
-3.38589468240028e-05
-4.08536455979232e-05
-1.50986074033353e-05
-2.16423948444634e-05
-2.23034315546878e-05
-2.30201107087371e-05
-3.11024766565247e-05
-2.28652809501339e-05
-1.5560182090142e-05
-1.44576568038253e-05
-1.05996481757652e-05
-2.70760880333864e-05
-3.80917823280195e-05
-9.91203606936999e-06
-2.99594549887716e-05
-9.31464869996733e-06
-1.5027845369353e-05
-2.00345751539629e-05
-1.17251937864132e-05
-1.96907308116891e-05
-3.41811124624503e-05
-3.7106580151578e-05
-9.89688813007256e-06
-1.32869399694729e-05
-9.79623631054706e-06
-5.65873460138875e-06
-1.45703041183111e-05
-3.1262970823879e-05
9.79211863201714e-06
-2.45833830894129e-05
-1.93320451342166e-05
-1.17726506684654e-05
-1.97746784883554e-05
-2.77177182143656e-05
-1.41706073430794e-05
-1.17569540370341e-05
-1.09389294225574e-05
-8.47899598737099e-07
-1.04663190194146e-05
-2.83651654486103e-05
-1.38904673414401e-05
3.5781985632221e-06
-1.30425053214086e-05
-1.2123305240852e-05
-1.56794275761513e-05
-2.76347810513517e-06
-1.33490109696834e-05
-2.30427825823119e-05
-2.06741723868906e-06
-1.84717081271259e-05
5.96344931526234e-07
-6.68867892808812e-06
-4.88809399017273e-06
-1.4477796964912e-05
-2.47398193513465e-05
-4.84169372008632e-06
-1.51681978494438e-05
-1.21536615350179e-05
5.63345549549939e-06
-1.33871196366781e-05
-2.34765000786355e-06
-7.88848423929365e-06
-1.30518076925066e-05
-2.45984625291031e-05
-1.57175603900209e-05
-1.00972283503793e-05
-2.07339292864275e-05
-2.41707828589767e-05
-5.26280746171229e-06
-2.78059199692407e-05
-7.59032796095975e-06
-1.23826582423507e-05
-1.10323781826109e-05
-1.6891081359643e-05
-3.83171935996443e-05
-8.62159269665681e-06
-2.96741958743453e-05
-2.92673623569486e-05
-1.59550676817349e-05
-2.7704025687108e-05
-1.8041220314362e-05
-2.01871315149541e-05
-2.92536144998477e-05
-1.65173890797804e-05
-2.86276193737363e-05
-2.18583024898931e-05
-1.4948934314553e-05
-2.3259878970995e-05
-2.03407756041819e-05
-3.62164425650365e-05
-9.6414890997761e-06
-1.41154400803701e-05
-9.07009702066303e-06
-1.67094835560618e-06
-1.0360793417907e-05
1.18122225743393e-06
-2.1705328505702e-05
-5.95844360136556e-06
6.33268280821986e-06
-1.46023916968395e-05
-1.85159378172396e-05
-7.69921041028958e-06
-1.75521266681066e-05
-7.23535566913618e-06
-2.89536989459172e-05
-1.20103723458647e-05
-1.86389514632729e-06
-1.64993341552278e-05
-1.03509170937835e-05
-4.52773303457476e-06
-6.98515119909493e-06
-9.72865726095946e-06
-7.43502718839552e-06
-2.47430607763736e-05
-1.49684633084837e-05
-9.12665957502759e-06
2.98334384969809e-06
2.88131058102395e-06
-1.67450207992272e-05
-1.43385477720273e-05
-8.67544944903721e-06
-1.13209473191817e-05
3.3082690002412e-06
-1.40882570157416e-05
-1.22682086333305e-05
-1.51541142323162e-05
-1.26583582174441e-05
-2.2287087875591e-06
-1.40740515452867e-05
-8.6584930238622e-07
-1.18688834444806e-05
7.05081933636227e-08
-1.64141760373716e-05
-1.2126248786817e-05
-2.30605826785959e-05
-7.51932405873032e-06
-1.13186590015411e-05
-1.11849796601635e-05
-1.47876857634011e-05
-2.18856014766249e-05
-5.09281125032661e-06
1.92056032774435e-05
-2.54869323691058e-05
-1.88572355487909e-05
-9.03748911755196e-06
-2.825265569241e-05
-2.07289918668889e-05
-4.25848324608902e-06
1.46726205527067e-06
-1.33276730668485e-05
-4.57910853348462e-06
-6.08425712736362e-06
-2.19993035690268e-05
-2.01936058285952e-05
-3.06514665673484e-05
-9.49297263451105e-06
-2.4799280899503e-05
-1.97080406788712e-05
-2.85968534913212e-05
-3.32290026572854e-05
-2.34645460677038e-05
-2.11882248613032e-05
-1.99830046209182e-05
-3.03687785877257e-05
-1.30246666163605e-05
-2.22903345435157e-05
-2.22028459274669e-05
-3.84253906792454e-05
-1.51511667141278e-05
-1.35237876746649e-05
-2.10390391167276e-05
-1.97873070679455e-05
-1.72160122214979e-05
4.32625574809004e-06
-1.1569706133065e-05
-1.45802824867323e-05
-2.42936494498388e-05
1.90588321405973e-05
-3.61867400650676e-05
-7.24272403522657e-06
-1.37726047231418e-05
-2.17274741725389e-05
-1.23489691785451e-05
-4.10560900109362e-06
-2.38846250282774e-06
-1.50761284578228e-05
-8.33211936940451e-06
-1.31330017782588e-05
-5.09227704808427e-06
-1.09472378841884e-05
-3.54891334154343e-07
-1.14961172969875e-05
-1.53645666307236e-05
-1.08084938950942e-05
-8.649074170383e-06
-1.17578779215407e-05
-1.63582959955e-05
-2.66180833959734e-05
8.57376424392953e-06
-1.25382417241321e-05
-2.15109032023747e-05
1.10560605599095e-06
-9.7868932226458e-06
-2.25940090532472e-05
-1.38746757321877e-05
-3.15970208503143e-05
-1.42381974569848e-05
-1.96421296223703e-06
-5.9420400899749e-06
-1.35030006356292e-05
-8.41745612609129e-06
-3.84131219537934e-05
-2.22828190560433e-05
-1.99864469732599e-05
-3.02974299927425e-05
-1.90710039986834e-05
5.04276704342685e-06
-2.79605014033195e-05
-3.78665895589576e-05
-1.74219961176051e-05
-2.33464922421975e-05
-2.24323199775143e-05
-7.83108475428914e-06
-1.57885197424588e-06
-8.90021984641156e-06
-1.65971673184712e-05
-9.42542267996053e-06
-2.27359799673758e-05
-1.75992313138919e-05
-2.28494560298695e-05
-4.07397855660267e-05
-3.3537721707848e-05
-1.16236823857938e-05
-8.30149344850458e-06
-2.47165332656114e-05
-1.65832661275572e-05
-2.32576703643111e-05
-1.94246394967343e-05
-3.49312933086008e-05
-6.98822608040307e-06
-2.73338486905167e-05
-3.38416175429604e-05
-2.14835008517243e-05
-3.03810888749178e-05
-2.31637010611593e-05
-1.99882128913395e-05
-1.86199826822214e-05
-1.7818038301397e-05
-1.68472149535547e-05
-1.64697281248049e-05
-3.52726198387174e-05
-2.46590764592119e-05
-1.96263441082906e-05
-1.39841185639225e-05
-3.71653747416308e-06
-1.31398803382986e-05
-1.73455410445237e-05
-3.17243094874484e-06
2.00630353119693e-06
-2.41893911799021e-05
-9.57559938408569e-06
-1.82606405761627e-05
-2.14821374695526e-05
-8.58654488374462e-06
-1.39760926873437e-05
-3.11817650052796e-05
-2.28310001970229e-05
1.36581723359124e-05
-5.75818614244293e-06
-4.83363891533143e-06
-3.09489212428058e-06
-1.43640959041643e-05
-2.7382404731084e-05
-2.40062225452519e-05
-1.27467132013872e-05
-9.42354737190816e-06
-7.06165338913126e-06
-8.75579214285545e-06
-1.21882770537757e-05
2.28348917665638e-06
-7.705011392813e-06
-1.66690907190074e-05
-2.45591139561861e-05
-2.05974506425498e-05
-6.42431459856587e-06
1.91327039310757e-06
-5.45852955120087e-06
-1.6960883052148e-05
-2.37543779241952e-05
-1.86068709604424e-05
-1.82835181047294e-05
-2.12087112323771e-05
-1.20805695123342e-05
-1.6773690708587e-05
-7.98177887874565e-06
-3.18718210854473e-05
-2.94018968762899e-05
-1.46758590005869e-05
-3.22087107048747e-05
-1.75548830069552e-05
-1.11704760351148e-05
-1.54828461984051e-05
-8.71124391254156e-06
-2.3073076941594e-05
-2.26642059199361e-05
-1.71406519135643e-05
-2.15950930594203e-05
-3.2026006631917e-05
-7.17543802023635e-07
-1.20654505906089e-05
-2.1571941387727e-05
-3.59229928413721e-05
-3.45744923149034e-05
-1.1658884891762e-05
-4.47065234696644e-05
-2.48018406184759e-05
-2.00320713904448e-05
-1.43953290006208e-05
-1.12427139200113e-05
-1.87991899963349e-05
-2.9799624662782e-05
-1.94123646385564e-05
-9.99071815514269e-06
-2.01371038325963e-05
-1.35506748353614e-05
-2.76336437915102e-05
-1.92045775440516e-05
-3.45419559035165e-05
-3.47723002533568e-05
-1.4573724736388e-05
-4.35158902737252e-06
-1.67114896027031e-05
-1.91030182486126e-05
-2.25148073151812e-05
-1.78015397685467e-05
-2.50706544021675e-06
-1.50409156676062e-05
-1.95240055839015e-05
-4.49241535270918e-05
-2.16419426393708e-06
-1.77531436754838e-05
-6.24928664179357e-06
-4.05909318563996e-06
-6.16817268236592e-07
-1.75417170206709e-05
-5.82121739284978e-06
-3.37349738224811e-05
3.41916493144855e-06
-1.31677578098011e-05
-1.94382012854022e-06
-1.42507375403646e-05
-2.46673110968287e-05
-1.62483745112074e-05
1.07088334700437e-06
-2.83889711934511e-05
3.63292009877675e-07
-1.61444622216301e-06
-8.64216036674599e-06
-1.47075558846817e-05
-2.78335347308828e-05
-2.09845923464228e-05
-1.04119679292249e-05
-2.98503038919272e-05
-9.21266475774795e-06
-3.67233662826809e-05
-1.17783885433143e-05
-1.33893560062417e-05
-1.7912513465796e-05
1.64098842666899e-06
-1.75304478700859e-05
-2.88052132570728e-05
-1.12118651023385e-05
-8.52755123414853e-06
-1.1368171583482e-05
-1.08048735455047e-05
-1.32519966429662e-05
-1.6068924613071e-05
2.49105571979464e-06
3.12068117829193e-06
7.03961775320326e-06
-2.25767019460414e-05
-1.26417030123521e-05
-1.82699001849807e-05
-2.47647352359471e-05
-7.9411255944389e-06
-1.61641314507778e-05
-1.31154157262337e-05
-2.05144946407789e-05
-1.42009544518498e-05
-3.49098243413861e-05
-2.3684636371762e-05
-2.53097363600355e-05
-3.07919655633822e-05
-1.88743679695742e-05
-8.46090708628583e-06
-1.38756163945791e-05
-2.0481234076489e-05
-2.56110493597703e-05
-1.00775233059265e-05
-1.80758088736649e-05
-2.7433510836263e-05
-1.4975635240843e-05
-2.40962098546289e-05
-1.57069479763465e-05
-1.54409654183607e-05
-1.07206241541655e-05
-2.37397948812614e-05
-5.3640672322858e-06
-2.46229337602705e-05
-1.05501189938944e-05
-3.5120110737691e-06
-5.29323194242336e-06
-1.78677730674795e-05
-3.29912249094786e-05
-3.40988764698447e-05
-1.15787004816467e-05
-1.63081960503226e-05
1.00821957708996e-05
-2.02749632826739e-05
-7.94418413891952e-06
-2.14090290231561e-05
-1.53246709013926e-05
-1.16297341102638e-05
-9.90661601024936e-06
-6.3833245777463e-06
-6.03735702718988e-06
-2.06207816284886e-05
-2.1016323395052e-06
-1.63077505526723e-05
4.42691810790255e-06
-1.2873005729826e-05
-6.22876558126704e-06
-1.31471464368026e-05
-9.72680389788765e-06
-1.58133585993803e-05
-8.29297928346269e-06
-1.08806005280546e-05
-7.8142364184456e-06
-1.12696877295919e-05
-1.45289832232597e-05
-1.27824672181867e-05
-9.71313245442621e-06
-2.09249086129906e-05
-1.39281328467025e-05
-4.81427447230461e-06
-1.85975660415083e-05
-1.38639498178144e-05
4.03345133908165e-06
-1.50149987656455e-05
-1.82294849876442e-05
-2.93949603815997e-05
-2.14045124216803e-05
-1.56349198908714e-05
-2.27857995444423e-05
-6.55072089353885e-06
-2.28629221044304e-05
-3.05979901024121e-05
-1.32877266252205e-05
-2.13159924303046e-05
-3.22872917390184e-05
-1.30582215724764e-05
-1.7096981980682e-05
-2.54069441020226e-05
-2.60862946098105e-05
-5.34981897410542e-06
-3.55631419687056e-05
-1.59477056570033e-05
-9.15370169055431e-06
-1.14613007852417e-05
-2.14466933556858e-05
-1.78197643899447e-05
-2.46335859446465e-05
-2.14454931077783e-05
-1.40014489964744e-05
-8.00498628355878e-06
-1.10829227274922e-05
-9.95307860659682e-06
-6.37807373206364e-07
-1.81725864030174e-05
-8.19950458670835e-06
-6.38247086928731e-06
-2.30244317336291e-05
-4.09371470973705e-05
-2.57201928500667e-05
-8.8745128902923e-06
-1.52303037214121e-05
-2.81961484570337e-05
-3.7089587001666e-05
-1.50017585149858e-05
-2.1933820975948e-05
-2.59363909702941e-05
-2.98457668244136e-05
-1.59664925700973e-05
-1.42187446819473e-05
-1.64053101454119e-05
-2.22154519901653e-05
-3.0074024932716e-05
-2.3440733382525e-05
-1.87225408067989e-05
-1.05296018083684e-05
-2.10917133907401e-05
-1.76813464145961e-05
-1.33991373480119e-05
-1.56111762978403e-05
-3.78992040780746e-06
-4.26940491293157e-06
2.08490381969635e-05
-3.05718217867747e-05
3.94997400533751e-07
-2.16995856949238e-05
-1.58401490860995e-05
9.73510877017033e-06
1.1751340317044e-05
-2.49427889632522e-05
-2.08789747060717e-05
-2.32432207555656e-05
-1.23630852274538e-06
-7.40537379097367e-06
-7.3312120857309e-06
2.34812847357955e-05
-1.82995570083222e-05
-1.61508358275766e-05
-5.87140273150298e-06
-2.4882119170872e-05
-1.20326583085757e-05
-4.27847861177022e-06
-1.39280196824636e-05
-9.21326270671389e-06
4.53661292634939e-06
-2.87908110304456e-06
-7.7392114649971e-06
-1.52474616644118e-05
-1.71302617917501e-05
-2.65251226517167e-05
-1.74129391982482e-05
2.52853674381198e-06
-1.30264264692969e-05
-2.48571124626289e-05
-1.41853549992483e-05
-3.91052679344661e-06
-1.96319959731586e-05
-8.29464654662202e-06
7.17856856383656e-06
3.93139104253837e-06
-2.23975102577076e-05
-2.81944050216906e-05
-8.51312412874768e-06
-3.2026055739452e-05
-2.87144552349384e-05
-3.20415189422809e-05
-8.20196997537599e-06
-2.2402323675703e-05
-2.07055485874602e-05
-2.86933949383832e-05
-2.86887625925954e-05
-1.77173759791723e-05
-1.04665136937542e-05
-1.99439269471044e-05
-4.12439524244973e-05
-8.90303278671131e-06
-2.49576595985412e-05
-1.12908913435001e-05
-1.97701125569041e-05
-3.06835850499677e-05
-1.82041779310906e-05
9.15545620870083e-08
-1.83514957192182e-05
-4.34644569644093e-05
-1.8282212934445e-06
-7.56930540194636e-06
-1.8888589716763e-05
-3.94606039182037e-05
-2.61342753948332e-05
-3.16126436132955e-05
-2.30353504973979e-05
-2.04851350979042e-05
-2.67181182503977e-05
3.8734697013547e-06
-5.10062796142215e-06
-7.09043306566891e-06
-2.23888438570944e-05
-7.575812481456e-06
-2.21068858175247e-05
-1.24491189002052e-05
-9.74918175681395e-06
-1.74932548179337e-05
-1.48775854161295e-05
-1.51677391212053e-05
5.05442677780909e-06
-1.66403131260316e-05
-6.48787832596985e-06
-2.27656142946597e-05
-1.17853982569895e-05
-2.73407542034201e-05
-4.25393669490317e-06
7.10665253467426e-07
-1.93819143494561e-05
-1.12577979193204e-05
-2.67155542836204e-05
-1.70554931591307e-05
-1.44288798608862e-05
-9.38442541868511e-06
-1.6767859840832e-06
-1.14851217295514e-05
9.91230638545003e-09
-1.40231769366565e-05
-2.62745511127878e-05
-1.1673008759292e-05
-8.97664921856181e-06
-5.86810726315445e-06
-7.80533724406563e-06
-1.38849816616012e-05
-6.10850047452008e-06
-9.8492125843191e-06
-6.42111666684631e-06
-7.57490292456861e-06
-1.79306001312712e-05
-2.10494006072513e-05
-1.80216984377972e-05
-3.44673614033789e-05
-3.20330081331701e-05
-1.2239692030212e-05
-1.54165764458642e-05
-1.80376599747146e-05
-1.48331739801513e-05
-2.57192212683245e-05
-2.35213982118511e-05
-2.60473772553534e-05
-3.57809618390927e-05
-1.70547433728643e-06
7.6178428543263e-07
-2.40135088706607e-05
-1.62283533051304e-05
-2.43448933046829e-05
-2.794843826413e-05
3.03095074151333e-06
-2.23355981435801e-05
-1.72614464145165e-06
-2.85765768345839e-05
-1.90574530119517e-05
-1.12428031250298e-05
-2.20881801250612e-05
-2.1201238278975e-05
-1.82933890327968e-05
8.52157182177611e-07
6.65219849156903e-07
-2.42018215856902e-05
-1.96233973827649e-05
-9.31110067212696e-06
-1.55048250107782e-05
-7.89840063357445e-06
-3.4893330092295e-06
-1.68611053714141e-07
-5.41634182363195e-06
-2.5036278466084e-05
-8.59934485181693e-06
-3.46006579721794e-06
-8.44102962431094e-06
-1.59211395617743e-05
-1.1566556018753e-05
-1.87117953982618e-05
-2.6778049167955e-05
-1.82481958739883e-05
-2.67815940751005e-05
1.116202659854e-05
-2.2155381283098e-05
-2.33945292786401e-05
-7.10000858786584e-06
-9.00627087705735e-06
-1.59786380002564e-05
-4.99829688184195e-06
-1.71044217012945e-05
1.05407119985806e-06
1.61037614075435e-05
1.39348537939427e-06
-2.88137624156994e-05
-7.36271145932352e-06
-7.50875296009989e-06
-2.80450625234793e-06
-1.21028877363595e-05
-6.40438575653769e-06
-2.58756588849518e-05
-1.11879983433867e-05
-1.16799110266681e-05
-1.36977884564952e-05
-4.60697939549097e-06
-1.94819303281724e-05
-1.15232576199582e-05
-1.6223843627842e-05
-2.0751443952671e-05
-2.6539113796299e-05
-6.61918018519735e-06
-2.34671215079974e-05
-1.98003212285491e-05
-2.37334147283468e-05
-7.14213820649726e-06
-2.68038262677957e-06
-2.16533371016501e-05
-1.84068365719851e-05
-3.23889655902158e-05
-2.66731558198203e-05
-1.50848000204526e-05
-3.84824567625853e-05
-5.09442636118269e-06
-1.3681334543882e-05
-1.32693639550938e-05
-1.87393412281995e-05
-1.58407826962435e-05
-1.78507558850108e-05
-7.6052083941949e-06
-2.41054068208002e-05
-1.07672868646099e-05
-1.34075499006359e-05
-2.06880691957424e-05
-3.41159821324945e-05
-1.83208619240374e-05
-2.18421131266815e-05
-1.46927665003631e-05
-7.48578545010229e-06
-2.09131396916138e-05
-1.1661677710752e-05
-2.43012607078174e-05
-1.76355724443012e-05
-7.5447672633886e-06
-1.50485080266294e-05
-2.28729309942315e-05
-1.13045361769909e-05
-2.12857552449801e-05
-3.8250246364399e-05
-2.09818829985506e-05
-1.08442950319429e-05
-2.12358347265017e-05
-2.11980400459726e-05
-1.62757511792633e-05
-1.06280137122982e-05
-4.33640485828616e-06
-1.5101568654552e-05
-1.68989439313988e-05
-3.97840931988125e-05
-3.51572449920096e-05
-1.50999534755063e-05
-8.50357839667588e-06
-2.58390188088777e-05
-2.44079363161633e-05
-3.13893504648899e-05
-7.8072615698163e-06
-2.74902171446679e-05
-4.7271998443227e-06
-1.5160431768966e-05
-3.82199128149419e-06
-2.61049878905257e-05
-1.72066196696338e-05
-1.55657026961223e-05
-1.24397343953092e-05
-1.3190121564696e-05
5.9319169536388e-06
-1.77203737567261e-05
-1.68023977903163e-05
5.79124868771806e-07
-8.3430406247343e-06
-1.36072692152094e-05
-1.96482068928819e-05
2.8075982455213e-06
-8.4466861218401e-06
-2.29539860836827e-05
-1.58575006109274e-05
-1.64541560384706e-05
-1.22216707413871e-05
-1.77178793918389e-05
-1.98977476407415e-05
-2.26920081694512e-05
-1.11087548808629e-05
-1.67750422424656e-05
-1.49670901020573e-05
7.98208765506599e-06
-2.95246484612178e-05
-1.89749630890002e-05
-1.82120537102663e-05
-1.35400402610682e-05
-2.17465928208981e-05
-3.93856597684724e-06
-1.82614725612343e-05
-1.64154795439135e-05
-3.20825029364261e-05
-2.58764020696257e-05
-1.45716734724614e-05
6.58324700456783e-07
-2.03376403190855e-05
-9.48859221538276e-06
-1.97901516925068e-05
-1.69830506504447e-05
-5.90860048889434e-06
1.08987130375193e-05
-1.90201960020622e-05
-4.49024256042184e-05
-2.49922893628996e-05
-3.26540195654877e-05
-2.32071654640217e-05
-3.68132209363885e-05
-9.14838722890921e-06
-3.37858723646856e-05
-2.73604266423013e-05
-1.04927275285949e-05
-1.43292903675659e-05
-1.72705919706497e-05
-3.42450225816395e-05
-2.4418985402659e-05
-1.30818001271152e-05
-2.20645394881322e-05
-1.05146763683543e-06
-4.14257560233827e-05
-1.72703242535469e-05
-2.70156834264512e-05
-1.17634823630235e-05
-1.12354585394587e-05
-2.76561430615425e-05
-2.77684779015061e-05
-2.32489167286119e-05
-2.56457985681094e-05
-1.74644374505321e-05
3.49405084048142e-06
-5.66123252509513e-06
-2.93501040550656e-06
-1.75846874078908e-05
-1.97241303784637e-05
-1.05602839253612e-05
-2.32187708855298e-05
-1.64908944099436e-05
-5.22636574509761e-06
-1.02994141504237e-05
-3.03675970246772e-05
8.21907810915233e-07
-1.47368938413698e-05
-2.96968659736458e-05
-2.17421027147815e-05
-1.02034383501273e-05
-2.68278026542372e-05
-6.19899821240687e-06
-5.09527039199737e-06
-2.1610341731451e-05
-3.43303002455156e-05
-2.53860545240221e-05
-1.53617431176639e-05
1.22765264120836e-06
7.79267753909547e-06
-4.52218012564474e-06
-2.28628193343858e-05
-1.322931486036e-05
-1.78127494406682e-05
-2.16842576950521e-05
-1.3186959423412e-05
-1.98244406777728e-06
-2.21406844043299e-05
-1.60162524925024e-05
-1.77725219405953e-05
4.23279777694633e-06
-4.65245048118212e-06
-1.69607313581906e-05
-4.86298081985492e-06
-2.63045981045246e-05
-1.38901983175745e-05
-7.47800664922449e-06
-2.04562920544907e-05
-2.55073487119899e-05
-3.98613115988745e-05
-1.97091849093328e-05
-2.69629128960978e-05
-4.97084826497726e-06
-2.01438055816902e-05
-9.41847645381401e-06
-8.38978067637037e-06
-2.40556277086791e-05
-4.10296241526892e-05
-1.78107505847395e-05
-3.17800554563353e-05
-3.34522927193787e-05
-2.84042363770282e-05
-2.3176347825652e-05
-1.36363070895918e-05
-2.12678584315796e-05
-8.88991278689263e-06
-2.05284417800093e-05
-8.57633092677937e-06
5.97864600246255e-06
-1.48945267368718e-05
-9.42574922183239e-06
-3.4172162353624e-05
-2.38171042136484e-05
-1.33330081011356e-05
-1.74886873378021e-05
-1.77312655830205e-05
-1.93531646436624e-05
-2.2840693640355e-05
-3.91115835713283e-05
-8.28818444790263e-06
-3.73161994903712e-05
-2.94975247108241e-05
-1.99540494903803e-05
6.73143632928182e-06
-9.31241514891771e-06
-1.55333553319129e-05
3.71812126841092e-06
-2.22727253051701e-05
-1.93703112846627e-05
-1.24901475853718e-05
-1.26270311297469e-06
-1.05965993341135e-05
-1.87761257959147e-05
-1.62762740956214e-05
9.93835225625681e-06
-1.02313911043786e-05
-8.70960755188477e-06
-3.33871209632048e-05
-1.5577491295e-06
-1.33416840140225e-05
-1.57812453205816e-06
-1.831106563082e-05
5.17170482085292e-06
4.74866229381044e-06
-6.97887288819435e-06
-1.69393412052677e-06
-9.88808063108491e-06
-1.5897119345965e-05
-1.95909265892037e-05
-3.99280090811857e-06
-1.4876439462943e-05
-1.65191115018876e-05
-1.77608576358131e-05
-3.13602793862656e-05
-1.78316666003599e-05
-2.3862690999444e-05
-2.74611835899728e-05
-1.89970927043318e-05
-1.83042994456276e-05
-2.4737558849597e-05
-1.80474260583727e-05
-1.96494520057877e-05
-1.55797975566438e-05
-2.59348765448984e-05
-2.57484475175002e-05
-1.01325975700517e-05
6.05943709312207e-07
-1.63057470427023e-05
-3.27507062962261e-05
-3.03829062263992e-05
-3.0209316459451e-07
-3.41891424965336e-05
-2.27176639260794e-05
-2.04035133121243e-05
-3.34211171803084e-05
-4.16190425554028e-05
-1.60135256845775e-05
-2.19246827671888e-05
-1.84823756361311e-05
-3.1377246067958e-05
-1.20987327382587e-05
-1.66333580201411e-05
-5.04654034438539e-05
-2.63868085209535e-05
-2.95733820775482e-05
-6.3242059463385e-06
-1.32877154692651e-05
-9.23559381408076e-06
-1.47947837571245e-05
-1.53427613168235e-05
-2.26025201595308e-05
-2.99827777512738e-05
-2.61947482435895e-05
-6.65423906916692e-06
-5.16075063921357e-06
-2.78048948411188e-05
-1.90156856144837e-05
-2.72896940054077e-05
2.25747499911236e-06
-3.42749005415598e-05
-4.63009566224338e-06
-8.04801834190056e-06
-1.56663732295759e-05
-1.06489036511583e-05
-2.60116064572652e-05
-2.73630660356658e-05
-1.45453314092097e-05
-1.79186484360278e-05
-3.14089676685403e-05
-4.32654943179887e-06
6.34590296949634e-06
-1.24795807609234e-05
-2.50152966512255e-05
-8.93936456939923e-06
-2.17338282498905e-05
-9.70162642254889e-06
-1.57540893692264e-05
-1.41706212956763e-05
-7.05966758255767e-06
-1.89553245550791e-05
-1.7116126783012e-05
4.23432467593148e-06
-3.93147242994127e-06
-6.20980756577376e-06
-2.73570807522851e-05
-1.43979458006266e-05
4.75114287305234e-06
-2.45869408590768e-05
-1.95011074365028e-05
-1.22434129531982e-05
-1.31637297277193e-05
-4.67452536625878e-05
-4.99703873754258e-06
-7.70659861618619e-06
-2.19102621064173e-05
-1.26990642297846e-05
-2.88110747097677e-05
-9.93003506130655e-06
-1.89574028801078e-05
-5.89550798784241e-06
-1.39718260611093e-05
-1.94570352874441e-05
-8.47307928123638e-06
-2.45518131066916e-05
-2.82821594288053e-05
-1.95649187857349e-05
-3.18039579035237e-05
-2.67446113406911e-05
-3.12507819429153e-05
-2.28469917810981e-05
-1.27930744776441e-05
-2.31082814117877e-05
-3.07118815598811e-06
-2.12858473694519e-05
-2.4439262626956e-05
-7.2488886072289e-06
-1.51358882848924e-05
-2.10061484356978e-05
-4.21868427678161e-06
1.23460161618321e-06
-3.09027647478872e-05
-7.75485202055102e-06
-8.15387344054974e-06
-1.02490304036314e-05
-4.85930126413534e-06
-1.41758322492075e-05
-1.16555623495319e-05
-3.90043132289593e-05
-2.79195158710018e-05
-4.64830671628686e-06
-5.14908447622028e-06
-2.66454071240313e-05
-2.11162456820305e-05
-1.6266115869557e-06
-1.8275149230287e-05
-2.36005942873384e-05
-2.38815965281393e-05
-1.81070007460822e-05
-2.44821963901282e-05
-1.10407375412524e-05
-2.28054040351343e-05
-1.57442543447352e-05
-1.90110783087648e-05
-2.14521214543459e-05
-2.82114580344247e-05
-1.2957256845865e-05
-1.86533122757281e-05
-1.52743127499418e-05
-1.46378852468894e-05
-1.85933229815352e-05
-2.79656917023037e-05
-1.10320394475536e-05
-4.14766139764637e-06
-1.4808034545784e-06
-1.43248602865753e-05
3.40450301632033e-06
-1.30392131643065e-05
7.26981966702263e-06
-2.19770479677589e-05
-2.27460437934688e-05
-1.25338070872173e-05
-1.68082753181874e-05
-1.08476158067464e-05
-1.52893205196146e-05
-7.95295413942848e-06
4.89057047584243e-06
-1.1021461260591e-05
-2.53720120449285e-05
2.42080598558986e-06
-2.1435492570892e-05
-1.05520684633807e-05
-9.84996668563802e-06
8.52331724810482e-06
-2.4937213187473e-05
-1.5637307960664e-05
-4.34382075520773e-06
-2.36019927924174e-05
-1.42600632269966e-05
-2.19499336150823e-05
-3.31642114577309e-05
-1.57996759733264e-05
-3.37390448783502e-05
-2.65427480069414e-05
-2.67504679241561e-05
-4.02378490744006e-06
-8.23220013609939e-06
-2.79268459131469e-05
-1.7616641367368e-05
-1.335293440368e-05
-1.21532621617471e-05
-5.90618924348317e-06
-2.96970426137688e-05
-2.76885646690206e-05
-1.7466431896792e-05
-2.87401774018312e-05
-7.12687687817661e-06
-9.84636159570225e-06
-9.32405060287577e-06
-2.2787078265614e-05
-6.271048252475e-06
-1.63886425223285e-05
-2.78887210876694e-05
-2.76819035347825e-05
-1.75433912399968e-05
-1.99874795525133e-06
-1.28859280288715e-05
-3.94206795966001e-05
-8.53299504449984e-06
-2.40620097213254e-05
-3.66193912969952e-05
-1.40684484650824e-05
-2.52735135222748e-05
-1.94601175701515e-05
-1.01342560503495e-05
5.72221552304815e-07
-5.47088029837656e-06
-2.28973519270672e-05
-6.66923625682118e-06
-1.82438069341566e-05
-2.33157200944581e-05
6.53067053386828e-06
-1.18720752227379e-05
-1.43645190874235e-05
-1.32572400637063e-05
-1.26327897663558e-05
-2.64467581379328e-05
1.73894311640247e-05
4.31630797937262e-06
-3.13843748998466e-05
-4.54672352826418e-06
-1.66337522011633e-05
-1.17526588576548e-05
-1.07753234556932e-05
-2.69288509801447e-05
-2.13167215901462e-05
-1.41191041632828e-05
-8.02348874674844e-06
-7.38180000490574e-06
-6.28009054845148e-06
-3.7886056891291e-06
-3.94281739622097e-06
-1.01235011947913e-05
1.12254838230554e-05
4.1634611227475e-06
-1.13175856729871e-05
-4.37025049402191e-06
-4.88849229928915e-06
-1.46948076653586e-05
-3.37181439025308e-05
-1.31606339539401e-05
-1.58305125591598e-05
-4.18589781470353e-06
-1.35799744974979e-05
-1.92035390489771e-05
-1.14313564827839e-05
-3.34252488879213e-05
-3.41764358364583e-05
-2.88161296117964e-05
-1.4300970012315e-05
-2.71181176454957e-05
-3.67175967456219e-05
-3.33094314406786e-05
6.50616938076386e-09
5.46721496949249e-06
-1.8452832506865e-05
-2.33748814940859e-06
-5.45951623345736e-06
-3.02826344766497e-05
-6.36122774770639e-06
-7.5746991243761e-06
-3.33322029891651e-05
-1.7845762411277e-05
-1.0052117999264e-05
-2.99977248420015e-05
-3.76613917318632e-05
-2.66368132149197e-05
-5.06191738434443e-05
-2.55767237880314e-05
-2.29653785685558e-05
-4.49372328057532e-05
-2.42288763580803e-05
-2.38275044476217e-05
-1.61150108640899e-05
-1.62520000919308e-05
-1.28790962600623e-05
-1.16466586195233e-05
-5.7707637924764e-06
-1.63821514648333e-05
-2.55287783587587e-05
-9.99914411957761e-06
-6.90228058291391e-06
-4.40074187694322e-05
-1.1961176310912e-05
-2.15711506095647e-05
-2.62714843549958e-05
-1.90204610001874e-05
-2.00127257297327e-05
-2.58880791779751e-05
-2.1168422111143e-05
-3.42937955869313e-05
-2.50412919503731e-05
-2.90714744264262e-05
-2.46311373882165e-05
-2.21223842982146e-06
-8.24077286760277e-06
-1.0563860624745e-05
-1.50213804853312e-05
-2.06490101502036e-07
-4.53412479551881e-06
-5.30667755788909e-06
6.11553667428233e-06
-1.88590135078264e-06
4.30940392700099e-06
-4.11809840065975e-06
2.15164432042554e-07
-7.80119903163361e-06
-4.14174435451317e-06
-2.07216534665079e-05
-3.29971365446679e-05
-2.82752404121071e-05
-8.41332428318588e-06
-2.26403622746076e-05
-1.15911870199259e-05
-4.12207127698731e-05
-1.20722577887327e-05
-4.37726571035545e-06
1.32648727983725e-06
-1.90552431543798e-05
-1.16578025741221e-05
-2.90899985220876e-05
-8.36080548509659e-08
-1.07157707601537e-05
5.63839528050433e-06
-3.22208680126369e-05
-1.41691174817393e-05
-1.40699980667103e-05
-5.93554355280595e-06
-4.14699600309386e-05
-1.73160147070012e-05
-1.77607732157187e-05
-1.27395559705263e-05
-2.0029227412121e-05
-1.87835638414598e-05
-1.518539664209e-05
-9.81625025700536e-06
-1.89395930282862e-05
-3.0111703302858e-05
-1.02739272034259e-05
2.18307658953687e-06
-3.13281554226491e-05
-1.35070348741131e-05
5.40057803721921e-07
-6.23163878308264e-06
-2.48528129612845e-05
-1.95883823603229e-05
-6.17840094997936e-06
-3.53690406555048e-05
-2.04569175179233e-05
-2.60832564180136e-05
-6.20322176615485e-06
-1.4419506105679e-05
-3.32856160272641e-05
-3.23942448428408e-05
-1.3444629851056e-05
-3.70541729671387e-05
-2.21394195708733e-05
-1.5867948887258e-05
-1.48545230139346e-05
-2.73336146076102e-05
1.21856712081634e-06
-2.31346346849244e-05
-2.97592851350974e-06
-1.20798261289582e-05
-1.18179253200466e-05
-1.97425077652583e-05
-1.02831433100549e-05
-1.0028268458747e-05
-2.76175273269639e-05
-2.88079442953636e-06
-2.30418446313818e-05
-1.87021779527544e-05
-1.75943549292833e-05
-4.30382185240763e-06
-1.99266142936562e-05
2.57912956612981e-06
-3.6685602846168e-05
-9.31325670315418e-06
-1.38008920798439e-06
-3.17608459800214e-05
-1.8824218393246e-05
-2.15562698003133e-05
-2.36174030321433e-06
-2.0121343322265e-05
4.43956749549949e-06
-1.09640606080551e-06
6.21143279685413e-06
-1.61241884986284e-05
-3.83140657684054e-06
4.69882348976663e-06
3.91882827939257e-06
-2.01271916447581e-05
-1.43432152318511e-05
-1.90726397411901e-05
-2.82237659059251e-05
-1.98023409575017e-05
-1.00940404442091e-05
-1.79806672110426e-05
-3.72786346368565e-05
-3.03151542609123e-05
-1.15842606959908e-05
-1.13944916311199e-05
-2.45278715010893e-05
-1.17066198772835e-05
-6.13687623099948e-06
9.47981794785443e-07
6.61850283398889e-06
1.46472949741207e-06
-3.22683879708613e-05
-1.76735665598894e-05
-1.40989648767677e-05
-4.54993085059132e-06
-1.69782878274107e-05
-1.18589385331355e-05
-1.90925244539875e-05
-3.61583196601806e-05
5.81732195408262e-06
-1.09316433525059e-05
-1.92452306440995e-05
-2.8705932400233e-05
-3.802142289873e-05
-1.06088969572026e-05
-1.41101176217134e-05
-2.13415068365654e-05
-2.39173752484445e-05
-2.48134538676367e-05
-1.87205222753005e-05
-2.32408021544947e-05
-7.8093495010948e-06
-2.75044675388814e-05
-2.23515782348006e-05
-2.52002881228502e-05
-1.51436763209846e-05
-1.3849596268039e-05
-2.3021074721961e-05
-4.01698067312691e-05
-1.49067137421913e-05
-3.47633849355826e-05
-3.08736283417054e-05
-2.29804866907852e-05
-1.80531221193299e-05
-9.86158489199974e-06
-3.17917305593896e-05
-1.47990813772166e-05
4.61939608714727e-07
-2.89960634643271e-05
-2.57944073257609e-05
-2.24421120427517e-05
5.06430648621723e-07
-2.48306112197482e-05
-1.10839815232136e-05
-1.08788779733814e-05
-8.44111666443503e-06
-3.28621343542925e-05
-1.73810140861861e-05
-2.76671206778037e-05
-7.8464889246556e-06
-7.48123117187465e-06
1.2133639272471e-05
-2.75124607612523e-05
-1.87632103723539e-05
-2.02578570966436e-05
-4.45475233896235e-06
-2.5198873860483e-05
-1.5920238396733e-05
-8.06159116373921e-06
-8.18544241153272e-06
-1.99039472828838e-07
-3.71427627132752e-06
8.95395301206432e-06
2.73378073756454e-07
4.59094744754498e-06
-1.12450943849303e-05
-7.65761621857799e-06
-1.59385311066738e-05
-2.06122568190361e-06
-1.82705511630735e-05
-2.83294051544583e-05
-9.30839786571933e-06
-1.91802386433127e-05
-3.39711480881228e-05
-1.37476942908495e-05
-2.29029410471248e-05
-2.02564490729857e-05
-8.28386266643783e-06
-1.59629978444499e-05
-6.39517950092822e-06
9.44787266830488e-06
-1.63878882746046e-05
-1.65123410721456e-06
-1.42530806528366e-05
-1.6946591700301e-05
-1.30517050310712e-05
-1.73227158927069e-05
-2.2900814581206e-05
-2.32146247262838e-05
-1.94536018805881e-05
-3.31249167133662e-05
-1.73668214942218e-05
-3.17698888822781e-05
-2.23276591342123e-05
-1.96374139708681e-05
-3.57368673840063e-05
-7.41230997078073e-06
-3.47739865776661e-05
-2.27991770818306e-05
-9.29907295593678e-06
-3.16925672300491e-06
-1.3261178578909e-05
-2.98329710764614e-05
7.26117147109587e-07
-1.43649973362354e-05
-2.61123219426937e-05
-1.73462276248471e-05
-1.54167241605955e-05
-2.37286643865546e-05
-2.00705016286679e-05
-2.9583170010189e-05
-3.3750083931896e-05
-3.14180293349767e-05
-1.8722924885937e-05
-2.01269837221531e-05
-9.79131685848539e-06
-3.59301703159502e-05
-7.96194213799552e-06
-1.06098911703472e-05
-1.41063574328719e-05
-1.74609081758691e-05
-5.29956919936892e-06
-1.48961244651653e-05
-1.54148697090025e-05
-1.85146184923329e-05
-2.37648292835441e-05
-1.60311904608723e-05
-2.45704911768342e-05
-6.92647430061733e-06
-1.26418088888253e-05
-3.15324988325709e-05
-3.24826585735915e-05
-1.83087685448999e-05
-3.53191616198887e-05
-2.38422759934827e-05
-3.15442681191094e-05
-1.13283343014603e-05
-1.0691101755131e-05
-1.27690421582363e-05
5.46264114246637e-06
-3.96779274040096e-06
3.56372249030141e-06
-2.73929410374289e-05
-5.48582792598078e-06
1.11259400148056e-05
-3.89585602491647e-06
-9.26476642926834e-06
-2.1570189380092e-05
-7.25847927642865e-06
-2.36092448887793e-05
-1.743851699834e-05
-2.03377395543912e-05
-1.39040610522477e-05
1.08351870617149e-05
-3.51959626396134e-06
2.7877894508264e-06
-6.73822660607783e-06
-3.23121865663056e-05
-2.48632542031096e-05
-2.10552150148265e-06
-1.8277753481685e-05
-1.33415748622978e-05
1.15558243152059e-05
-1.79694066700488e-05
-1.28165514615989e-05
-1.17296530672816e-05
-1.61966949383341e-05
-1.91537230436809e-05
-1.8871525915996e-05
-1.1700046888952e-05
-1.31820285950463e-05
-6.55228056092897e-06
-6.90568219504065e-06
-3.45445308372112e-05
-2.2940872248236e-05
-2.16134278660156e-05
-1.8540801277898e-05
-2.74623057179635e-05
-3.05248276017798e-05
-1.96188140795163e-05
-2.70386310097062e-05
-3.77637806815631e-05
-2.76536170340588e-06
-1.04217165853678e-05
-1.48031752139174e-05
-1.94500067593696e-05
-1.91741177585373e-06
-3.2518530245986e-07
-3.09390508142176e-05
-1.49904525407089e-05
-2.05718941968731e-05
-3.14312555999816e-05
-2.27498620382162e-05
-2.82755679057834e-06
-2.53701586299976e-05
-1.75384149183296e-05
-8.0449350373598e-06
3.47604528602534e-06
-3.06227587828795e-05
-2.5192664927871e-05
-1.26321490935815e-05
2.93246872722866e-06
-3.11466057526632e-06
-1.73454119562522e-05
-8.00533479237965e-06
-2.55902454796857e-05
-1.71576204819601e-05
-7.2641430525607e-06
-1.99365516275583e-05
-3.11171806561258e-05
-3.30311571897605e-05
-1.44328941930775e-05
-7.30604339325075e-06
1.58568652611983e-05
6.40165020204062e-07
-1.95415846177404e-05
-4.75028254703926e-06
-1.95140266695337e-05
-1.24026833912207e-05
-1.29008560024986e-05
-2.95757027919885e-06
-2.22918385032075e-05
-1.87622150192808e-05
-1.60519955943229e-05
-3.18585420410087e-05
-2.40977287484582e-05
-1.90499697955656e-05
-1.1763324135743e-05
-2.68417794742026e-05
-8.82377058705058e-06
-2.42032761190184e-05
4.11072338199006e-06
4.56987716403306e-06
1.214947224732e-06
-1.71689424650517e-05
-1.03795140552753e-05
2.768265430022e-06
-1.23295618749753e-05
-2.43247927003088e-05
-2.49425355363734e-05
-1.16241015380203e-05
-2.9672404269332e-05
-1.22061290487481e-05
-2.55406630196523e-05
-1.09032047159703e-05
-2.05619945060641e-05
-1.54662090169597e-05
-4.73813356412863e-06
-3.43386543770242e-05
1.03129178204842e-05
-2.17006193342093e-05
-2.85781610187852e-05
-2.08320263581342e-05
-3.10322810059083e-05
-3.07730217776059e-05
-2.4712477481967e-05
-1.48321221154027e-05
-3.04429839207687e-05
-3.89034437277312e-05
-3.83839874444527e-05
-2.04158729639767e-05
-2.29261777827478e-05
-1.37321114350297e-05
-8.13665028832302e-06
-3.43468783503039e-05
-2.22590026792258e-05
-2.23605022576898e-05
-1.42924765795946e-05
-6.28846187300359e-07
-8.25694295336661e-06
-9.67697873563457e-06
-4.27028597650555e-06
-1.16841552407834e-05
-5.51417603313322e-06
-2.26915671393643e-05
-1.67998896628431e-05
-1.58538057864873e-05
-2.85962211688508e-06
-7.37037799528099e-06
-3.25443868109397e-05
-1.41505581368047e-05
-1.92731113925849e-05
-2.56784740681023e-05
-2.08138971996341e-05
5.62740292028926e-06
-1.45285788254452e-05
-2.87338587937616e-05
8.36447485795528e-07
-7.78959475544044e-06
-1.954206723217e-05
5.51211217458922e-06
-1.49641539246451e-05
-8.58524196924695e-06
3.54558250054636e-06
-1.9663244465664e-05
-3.29430356928323e-05
-1.21845760389701e-05
-7.80288411700146e-06
-1.76941601278632e-05
-2.43748291787428e-05
-3.11532580926391e-05
-1.12020721516773e-05
-8.8645166027617e-06
-1.74972835487566e-05
-1.94922389782331e-05
-1.26200761212849e-05
-1.70852993819037e-05
4.87497916211938e-06
-1.1944189748593e-06
-1.92823597491566e-05
3.35289016121466e-06
-1.2592723701091e-05
-1.52248659123251e-05
-7.81532550308891e-06
-2.49312721853575e-05
-7.56741685953132e-06
-2.08114710396875e-05
-3.99855767791061e-06
3.87247525227701e-06
-1.54949444106611e-05
-2.27207875857799e-05
-1.3709061330824e-05
-1.68021973395375e-05
-2.26034106521886e-05
-1.84697632981941e-05
3.29883566908234e-07
-2.73320327840414e-05
-1.78229283157156e-05
-1.19467466936486e-05
-2.0650816121463e-05
5.73763385169793e-07
-2.13987776807363e-05
-1.76912468550264e-05
-3.88852291937403e-05
-7.51078898999221e-06
-2.67543094032542e-05
-1.28936735070095e-05
-2.27969720239814e-05
-1.07155406271811e-05
-8.69990325633801e-06
-2.57164722590882e-05
-2.96800782828976e-05
-1.89851283178236e-05
-3.08474946003379e-05
-2.63048068239859e-05
-1.76891281036419e-05
-3.40354796685132e-06
-1.10545411701802e-05
-2.03981099395774e-05
-1.6224030878042e-05
-1.85762971640379e-05
-5.8757638261806e-06
-8.59951804245837e-06
-1.76619460919271e-05
-2.10191237927911e-05
-1.74753440872157e-05
-7.00097876962442e-06
-2.71101527959228e-05
-1.86956747189032e-05
-1.65038731053946e-05
-3.79401214033755e-05
-2.67585259642793e-05
-2.34267781719035e-05
-7.73616892387514e-06
-2.35477028236359e-05
-4.82523501014098e-06
-9.79131057046369e-06
-2.08908713306566e-05
-1.58120760870421e-05
-6.03179685521943e-06
1.64826549130933e-07
3.11985703771964e-06
1.31825880978024e-06
-1.27607342183313e-05
-2.69965753605383e-05
-8.60349378970194e-06
1.10130019949708e-06
2.14259479175636e-07
-3.18617988990502e-05
-9.49026099867956e-06
-5.95092397790713e-06
-1.81849365751993e-05
-1.0202035520882e-05
-3.86433724815845e-05
-1.28531217572129e-05
6.10789118193259e-06
-1.61255809302094e-05
-1.91021812667704e-05
-1.63448644037861e-05
-8.35963873229068e-06
-3.00745975961335e-05
-2.40903597127938e-05
-2.19915643511281e-05
-5.1984365534501e-06
-1.38194853558383e-05
-1.63335080144357e-05
-2.80554019791668e-05
1.59518139625742e-05
-6.7016315275101e-06
-1.05719899668531e-05
-1.25299150423792e-05
-1.42793033012273e-05
-1.77385902737043e-05
-1.19629772237677e-05
-2.57125216805855e-05
-1.06081375727191e-05
2.33770866465652e-06
-2.6688149068889e-05
-1.67424998061061e-05
-1.91116969834728e-05
-1.64581257424563e-05
-1.45119500482162e-05
-2.48701807015973e-05
-1.26748903706436e-05
-2.32730726996175e-05
-2.19154795249985e-05
-1.24523039075789e-05
-1.4209731732535e-05
-5.7228037617538e-06
-6.87938943571855e-06
-2.69144442247268e-05
-1.55119126868493e-05
-8.64815728903488e-06
-2.63591110167254e-05
-4.70521589981606e-06
-1.61358605707866e-05
-2.67124650794164e-05
-3.87813335040943e-05
-2.61903294794192e-05
-4.12476146640051e-05
-2.0430733959218e-05
-1.26292754330534e-05
-2.30779723961466e-05
-2.65968460387989e-05
-2.1457210820303e-05
-1.76149651211327e-05
-1.24744281060524e-05
-1.72761297370284e-05
-1.81731601486396e-05
-2.77478893646768e-05
-3.11095939638702e-05
-4.12809026831352e-05
-1.55452087415756e-05
-2.47239283969423e-06
-2.09873666466027e-05
