# Supplementary material for: Research on computational propagation and identification of mine microseismic signals based on deep learning
Source: PLoS One. 2025 Oct 22;20(10):e0334641. doi: 10.1371/journal.pone.0334641 (PMC12543183; doi:10.1371/journal.pone.0334641)
Supplement: S10 Data — (ZIP) [file pone.0334641.s010.zip › 000101100001601.xlsx_0.txt_24.txt.txt]

-2.21804554133253e-05
-1.61259723499151e-05
2.43338833612022e-06
-1.61775039480319e-05
-2.93120001812508e-05
-2.72019781884925e-05
-1.67638345449193e-05
-1.43648804717528e-05
-3.55462543631918e-05
-3.58126194931184e-05
-1.18706826134367e-05
-2.1591090661267e-05
-3.46978883528712e-05
-1.81791303021666e-05
-2.45597015698977e-05
-2.82856233281486e-05
-2.93916869909999e-05
-1.9844292777485e-05
-1.80655565765409e-05
-2.28505049225891e-05
-1.24221292805558e-05
-3.10326560778101e-06
-9.7721313286992e-06
-3.81524188864294e-05
-2.6695654873322e-05
-1.79320462564786e-05
-2.33896597758657e-05
-1.53357226533561e-05
-1.57787952490199e-06
-1.70204952020415e-05
-1.36286276930566e-05
-2.40225084865701e-05
-1.04664389230487e-05
-1.31188909508488e-05
-2.24176337601247e-05
-1.71039189933677e-05
-2.79248334350757e-05
-1.26826036341096e-05
-7.97379261288344e-06
-1.28432045847434e-05
-1.89925028563564e-05
-8.40703327181433e-06
-2.1321439005607e-05
-1.77428053699167e-05
-1.87786559728507e-05
-1.07095321754009e-05
-1.20566244484216e-05
-1.17685440990796e-05
-2.42671850865417e-05
-1.47842992378667e-05
-3.38733006633928e-06
-5.08749661276475e-07
-8.95124840987578e-06
-1.94747779652834e-05
-2.90372677972272e-05
-3.22481356319265e-05
-1.00419637276444e-05
-2.45330968315045e-05
-3.27899181329028e-06
-1.60494919884424e-05
-1.52137882699756e-05
-1.10851515863311e-05
-8.61652247332175e-06
-6.9235916094784e-07
-3.22656768951884e-06
-1.95928481851257e-05
-1.09971463426609e-05
-2.10177841060702e-05
-1.11409198974522e-05
-4.41029551900725e-06
4.25746430210921e-07
-8.84596696497952e-06
7.37312958862806e-06
-1.46726031577675e-05
-2.51781855138279e-05
-3.43833695084641e-05
-4.40056571179865e-05
-3.27024260804513e-05
-3.47619490503734e-05
-3.02734618393292e-05
-2.21138286793335e-05
-2.07133082714869e-05
-2.5620293535569e-05
-1.73203352513402e-05
-2.7938149571821e-05
-2.62144775118798e-05
-2.76379445508985e-05
-3.32015593275305e-05
-3.89016235187055e-05
-8.09563599576978e-06
-1.75169063552265e-05
-1.75040139804837e-05
-2.72928406956825e-05
5.5671273341598e-06
-7.67419508492422e-07
-2.77710613161979e-05
-2.84139861065319e-05
-5.53139102326293e-06
-1.58869526119493e-05
-7.68195852482463e-06
1.9057440532394e-06
-2.2263639265437e-05
-2.69301313139116e-05
-2.84289134937031e-05
-1.58362373434071e-05
-3.36509055073682e-05
-1.98866248930854e-05
-1.22542214287842e-05
-2.79046756822108e-05
-2.64754155331227e-05
-1.20743805698661e-05
-2.98351832550995e-05
-2.90806941097542e-05
-4.15318111806368e-06
-4.53107497402615e-05
-1.62302514591114e-05
-1.16050330146613e-05
-1.60499477099259e-05
-6.96323845609417e-06
-2.00982952128546e-05
-4.55218365884778e-05
-1.51127602263693e-05
-1.46391882579674e-05
-7.50199823117069e-06
-2.40008152175448e-06
-2.5490545023027e-05
-1.26499778735227e-05
-3.03807494705609e-06
-2.25100950710388e-05
-1.8629367064588e-05
-3.51015347230983e-05
1.64543339913136e-06
-2.74474547341909e-05
-9.52255651299513e-06
-2.70663079108423e-05
-1.95406796756217e-06
-1.91785415457659e-05
-2.02636032457327e-05
-1.66154731406843e-05
-1.41233478461294e-05
-9.29250722806032e-06
-1.82447114353086e-05
-1.60248683330238e-06
4.53938186913762e-07
1.09103225782182e-05
-8.73738522051236e-06
-9.75559997565316e-06
-1.18548296166303e-05
-1.09577800461192e-05
-2.297626733972e-05
-5.27689944363554e-06
-2.39265826765317e-05
-1.01670972365236e-05
-2.93781809000556e-06
-1.03506438408897e-05
-1.10124117735294e-05
-1.38184590236977e-05
-8.62243182208093e-06
-3.44461986560507e-06
-8.54168568906014e-06
-3.941241522682e-06
-3.49766265384249e-05
-1.30473362421642e-05
1.08875056010248e-06
-2.38328219236806e-05
8.73705577001273e-06
4.2794892397694e-06
-2.39327387350349e-05
-1.96402409922455e-05
-2.22352546599518e-05
-3.10044355195668e-05
-3.97310963185065e-05
-8.95096580171327e-06
-2.22552782615204e-05
-3.30327076360889e-06
-1.28502640545439e-05
-1.59940240643374e-05
-6.60973699647189e-06
-1.76639583656295e-05
-1.44308033373478e-05
3.22740650943285e-06
-2.53510461687134e-05
-2.21702417332181e-05
-2.97896097992858e-05
-5.69222685276499e-06
-1.56717195656603e-05
-2.19055811032159e-05
-2.57579222041757e-05
-8.01541283134229e-06
-2.93300209877017e-05
-3.03277394301625e-05
-3.36048963046392e-05
-3.35936653042296e-05
-1.77816470225244e-05
-9.38337491928902e-06
-2.45991241504252e-05
-1.52180886875671e-05
-1.11401573460422e-05
-2.60578114997391e-05
-1.48350285710222e-05
-1.68651227002303e-05
-1.08224733231596e-05
-6.51449226001548e-06
-2.80281285136954e-05
-7.31778736953429e-06
4.02598206235776e-06
-2.90381173892386e-05
-3.71967556608409e-06
-8.4415564579219e-06
-2.40174834598148e-05
-1.33317043929671e-05
-6.38276947161807e-06
-1.30496847901212e-05
3.62567103022294e-06
2.45887858343292e-05
-1.89311366135966e-05
-1.04365377668039e-05
-1.29816309783151e-05
-4.01384547166821e-06
-2.02619095058325e-05
-1.14259351669603e-05
-2.641271583715e-05
-1.94810867157806e-05
-2.57396913307566e-05
-8.53480860276715e-06
-1.76058153648556e-05
-1.65930742982397e-05
-1.84516751104859e-05
-1.45028364983456e-05
-3.01734066127682e-05
-1.54065237574647e-05
-1.73231010745947e-05
-2.5493152578569e-05
-2.66386819861305e-05
-2.73361553519658e-05
-2.71573933587184e-05
-1.41641679126019e-05
-1.20611849799173e-05
-7.55202836935549e-06
-2.06385013717005e-05
-1.6295896441833e-05
-7.4923622785216e-06
-2.04345344746868e-05
-2.29946177472923e-05
-3.4357813121736e-05
-2.19392217304716e-05
-7.29769307171229e-06
-2.68559034128641e-05
-5.51965894828296e-06
-1.37511904751471e-05
-8.18060842190084e-06
-2.55888127921679e-05
-1.09739040140622e-05
-2.7047651552623e-05
-1.83312831968758e-05
-2.43886907004222e-05
-1.77919386675555e-05
-1.00113532505764e-05
-2.72881739777523e-05
-2.59434707653799e-05
-1.25321487811388e-05
-2.43008204848668e-05
-2.42616910737809e-05
-3.37085595845647e-05
-3.31404377427967e-05
-2.43407763089118e-05
-1.76817817803315e-05
-1.45608232001199e-05
-6.40387302387011e-06
-1.99207378279127e-05
-1.95697052236045e-05
-2.75254265276165e-05
-2.15173597270019e-05
-2.24723768255609e-06
-1.64217472212313e-05
-2.34030853568662e-05
-2.14019969039856e-05
-2.604733457982e-05
-2.01828298188708e-05
2.83495089681747e-06
-2.6181172296438e-05
2.53751722704728e-07
-1.51151600736733e-05
-1.69831816439988e-05
-1.25204433423562e-05
-1.96784377100999e-05
-1.76524264731829e-05
-2.09094393418046e-05
-9.95103252316563e-06
-3.99712825421292e-06
-2.81192467228161e-05
-1.73257837503454e-06
1.54112063754059e-07
-3.01761391464483e-05
-2.32220679176589e-05
-1.09493865335663e-05
-1.37206528654759e-05
-2.04479335346618e-06
-6.27578490945928e-06
-1.05463573796606e-05
-1.60533293749194e-05
-2.15400055230153e-05
-2.08307857571452e-05
-9.91609970112392e-06
-2.78902917111192e-05
7.30018416387985e-06
-5.68169425298246e-06
-1.09816228818143e-06
-9.83377236176754e-06
-1.28677068685998e-05
-5.18118517049678e-06
6.5828387584838e-06
-2.69592195743908e-05
-1.6764383111275e-05
-2.59342684390527e-05
-1.35109576401962e-05
-7.46514657368877e-06
-1.6232078006499e-05
6.53034294321115e-06
1.12102355751164e-06
-2.10878410378486e-05
-6.15700098597733e-06
-7.83794493741999e-06
-1.2814496825862e-05
-3.42105268269436e-05
-9.94309861980165e-06
-1.18646756744603e-05
-3.9204242687147e-05
-2.24717444981009e-05
-2.59870801428442e-05
-3.29705408626997e-05
-1.28923492226268e-05
-3.37845600381321e-06
-2.11570910596908e-06
-7.22166293470768e-06
-3.45747311479692e-05
-2.13033576104724e-05
-2.32728288086268e-05
-8.39840293908322e-06
-3.02836429850688e-05
-4.47139741473669e-05
-2.28691801923382e-05
-4.11534854827398e-05
-1.69839238292213e-05
-1.54560012257725e-05
-3.0407581324348e-05
-1.03643740242456e-05
-2.32483681817835e-06
-2.62502640528485e-05
-1.84254932728976e-05
-1.69372997047184e-05
-2.53022307868035e-05
-1.0936764914542e-05
4.3747959611942e-06
4.79141913373244e-06
-3.54655911452479e-05
-1.62341413269867e-05
-2.3982029044366e-06
-1.57563549301477e-05
-1.93359968759011e-05
-1.35345488952979e-05
-1.52010341307023e-05
-7.25413063433003e-06
-1.99152428393394e-05
-6.27058728688472e-06
-4.40445936788381e-06
-2.84384138435711e-05
-1.94512250653394e-05
-3.20600446241522e-05
-1.1758875119832e-05
-2.48450969021096e-05
-1.13628557303064e-05
9.56869769607225e-06
-2.34880999018023e-05
1.30419546075386e-05
-1.67070262765469e-06
-3.50625132371857e-07
-2.70395374428972e-05
-2.6153804673543e-05
-2.09853858443883e-05
-1.29866565616398e-05
-2.63304416149301e-05
-5.87777514333263e-06
-2.6262762464449e-05
-1.50249852669563e-05
3.41778206343385e-06
6.23718078590045e-06
-1.35737061336109e-05
-2.1726178651604e-05
-1.67268487152041e-05
-1.65190949145052e-05
-1.92862191097201e-05
-1.85939700806686e-05
-3.33320010839968e-06
-3.58202945388082e-06
-7.38781434087961e-06
-8.59174747591786e-06
-1.67914957017998e-05
-2.32018164964386e-05
-1.38539378677023e-05
5.84280234663055e-07
-6.6013501417723e-06
-3.11592364258622e-05
-1.34739407157711e-05
-1.21681109738962e-05
-2.7119031294096e-05
-2.68365142408146e-05
-2.03167470062893e-05
-2.60234742642059e-05
-1.66737824498421e-05
-8.03236416283071e-06
-7.12296910377859e-06
-3.18824414698509e-05
-7.74616155087611e-06
-1.5831733561442e-05
-1.64944730622215e-05
-4.26458706809409e-05
-2.36437644772464e-05
-1.1868585512398e-05
-1.74849793358534e-05
-9.52288401066776e-06
-1.37701798473624e-05
-1.87426421316018e-06
-9.55961332352475e-06
-1.7963921437345e-05
-1.37548859239759e-05
2.05831418382363e-06
-7.98772365623774e-06
-1.93749085927067e-05
-2.6134148192437e-06
-1.84761316236419e-05
-1.33170631634222e-05
-5.04734380953255e-06
-1.10545161477431e-05
-2.08229925519552e-05
-2.05438677983544e-05
-1.66083918460056e-05
-2.11241610449181e-05
-1.52484958713811e-05
-9.22136634476164e-07
-1.20760778350138e-05
-2.95955066002313e-05
2.31986804607216e-07
-8.90060351368547e-06
-2.07961561199933e-05
-2.06499156946367e-05
-6.48218682292272e-06
-2.6198132604333e-05
-1.31248957863422e-06
1.0986834103384e-06
-1.37364388454926e-05
-3.50354600036162e-06
-4.00383518347456e-05
-1.10172246920268e-05
-2.36220845001821e-05
-1.34896470018368e-05
-4.17940161575985e-06
-1.91917672162289e-05
-4.84745500759024e-06
-3.27993914136475e-05
-1.31687408161308e-05
-1.95203210068475e-05
-2.51882560491781e-05
-2.03380481144355e-05
-2.84196660681608e-05
-1.63291939573749e-05
-7.53694575546345e-06
-1.47967010853699e-05
-1.77812493342776e-05
-1.12805571799397e-05
-1.34320317772379e-05
-1.21180167541998e-05
-1.22115351212417e-05
-1.64283983939809e-05
-6.07436061611196e-06
-9.71018776886829e-06
-6.84591300784652e-06
-1.57908274267809e-05
-1.63660642147299e-05
-1.2608968215833e-06
-1.26834614135781e-05
-3.39789091392252e-05
-1.52971800452692e-05
-7.62570654362302e-06
-3.68270173363211e-05
-2.34093736818103e-06
-2.52221191437336e-05
-1.13867110006202e-05
-1.54794778334705e-05
-3.08813539496641e-05
-3.06176150168296e-05
-2.43469279837992e-05
-2.18151753168427e-05
-1.16740282532217e-05
-3.62765964311103e-06
6.86772236419451e-06
-6.12037969826407e-06
-3.40340802859405e-05
-5.33044087560112e-06
-1.94832456684691e-05
-1.6118334351004e-05
-1.51002620592119e-05
-1.57758040129279e-05
-4.71065496557491e-06
-3.4319707807996e-05
-1.84541194722613e-05
-1.97912622982782e-05
-2.58296583500558e-05
-1.50804529685625e-05
-2.65122039175729e-05
-1.30102111611352e-05
-9.65311523652805e-06
-7.40074846688911e-06
-1.13222839268876e-05
-4.48214955012539e-06
-8.97545479946218e-07
-2.84154498163787e-05
-1.52722039358687e-05
-1.31510705189316e-05
-2.29434678466416e-05
-8.68132348411535e-06
-2.88082987539199e-05
9.45508844092599e-07
-2.64105707641733e-05
-1.9524261800387e-05
-1.75109282110262e-05
-2.82750724301516e-05
-2.43091566345815e-05
-1.95557073685824e-05
-2.43438556956311e-05
-1.81922037194149e-05
-1.31697568512302e-06
-4.79536296159818e-06
2.07840158011999e-06
-1.73527665070648e-05
-1.67205804451793e-05
1.81692349123911e-06
-1.47098892767825e-05
-1.02757123664114e-05
-1.21063361354095e-05
-1.2225318498159e-05
-1.7187168174456e-05
-1.09587966609158e-05
-2.56398125184108e-05
-5.69256544946161e-06
-6.27758985958676e-06
-4.75646598233999e-06
-3.83576074635568e-05
2.22484313386849e-06
-1.63065648569872e-05
-8.06185344883154e-06
-1.132295263061e-05
-2.7743577416642e-05
-1.09856185526572e-05
-1.38595802384777e-05
-3.52438307291463e-05
1.76027970978634e-05
-8.01282647432302e-07
-2.03412282925029e-05
-2.5275683221558e-05
-2.51767852826675e-05
-2.13545362742611e-05
-1.51502897507152e-05
-1.77635076176993e-05
-2.82383833780155e-05
1.81100968794568e-06
-1.60159546510786e-05
-1.91873124934185e-05
-2.08990022872849e-05
-1.15969251964176e-05
1.32241923094511e-05
-1.80858793869099e-05
-3.52896269769729e-05
-3.64566128262929e-05
-2.1866395023711e-06
-3.5200592627069e-05
-9.44359839846444e-06
-2.12798409056659e-05
-2.18263116560774e-05
-3.16954761288852e-05
-4.5467858776058e-06
-1.13172218209694e-05
-2.46861897266808e-05
-1.36687793094347e-05
-3.06474731373147e-05
-1.93998102943155e-05
-5.83093136888056e-06
-2.28229259613865e-05
-1.11042204251877e-05
-8.67344259445031e-06
-4.42376140429896e-06
-1.05981427033812e-05
-1.49359297930255e-05
-1.9337236840566e-05
-4.93270770869933e-06
-2.05000698447517e-05
-2.12276381607759e-05
1.45967913753571e-06
3.24062463185324e-06
-1.48591898368969e-05
-1.18684530830332e-06
-7.49784199158464e-06
-6.03879246741906e-06
-2.16139725905242e-06
8.19137744357489e-07
-2.05111219929891e-05
-6.71496846140775e-06
-2.03411840394942e-05
-1.30417576497349e-05
-6.51613747571738e-06
1.35341039685068e-05
-2.26432873788138e-05
-1.58728353740981e-05
-5.05814268347852e-06
-7.7702759189322e-07
-1.362851977107e-05
-2.60578780415447e-05
-2.03692340419419e-05
-1.74589096867891e-05
1.18784437189736e-06
1.72117045489501e-05
2.30707496750697e-06
-1.04557363542837e-05
-4.07109240316155e-05
-1.45166585784898e-05
-1.49218011831395e-05
-2.15782362845806e-05
-2.20017763811931e-05
-2.26567391940565e-05
-9.82343663320453e-06
-2.11346133337375e-05
-2.97213411503988e-05
-3.06965465501574e-05
-1.89972890335502e-05
-2.35656570885826e-05
-1.077873930363e-05
-2.92071235624542e-05
-2.66942051723384e-06
-2.44702919040105e-05
-1.15573027514351e-05
-2.76078537835849e-06
-2.53872674559872e-05
-3.05718815980993e-06
-3.48905768070449e-05
-2.41388473539982e-05
-8.92544930829045e-06
-3.1377676365547e-05
-6.69937653871779e-06
-6.0214163719599e-06
-2.83831002918161e-05
-3.19233215090834e-05
-3.67607389554371e-05
-3.29957700004162e-05
-3.7050243838912e-05
-1.41406184559544e-05
-1.17397975935923e-05
-1.86108584574628e-05
-3.35540734941368e-05
-2.33564611306694e-05
-2.72485581650218e-05
-8.5281457392718e-06
-1.87281375241534e-05
-1.74397826652867e-05
-2.58060236656109e-05
-3.62004247825296e-05
-6.94143594163068e-07
6.05307575900051e-06
-2.93154025204042e-05
-1.02921028938012e-05
-1.65483330759928e-05
-1.32276076120166e-05
-1.96845978284707e-05
-1.64678104883318e-05
-2.3940334446604e-05
-6.58804849152109e-06
-2.62926449508657e-05
-9.11371259206364e-06
-1.26776165342844e-05
-1.5812157779356e-05
-2.50652549941079e-05
-2.78902465574354e-05
-1.52414202056772e-05
-3.62071804953043e-06
-1.57170675362274e-05
4.49773805162431e-06
-1.20331331799822e-05
-2.30855114914326e-05
-2.72117521838668e-05
-1.92742160867602e-05
-1.41417349967538e-05
-7.6425773027902e-06
-1.02564684919634e-05
-1.16278374653381e-05
4.09628037886185e-06
-4.86189753635282e-06
-2.77149012342308e-05
-1.04712234640855e-05
-9.02986516872747e-06
-2.04942060165239e-05
-4.09099114299828e-06
-1.37936064099386e-05
-2.1338844308161e-05
-2.3708563479597e-05
-1.7694070312145e-05
-1.3369009037821e-05
-8.37352420101155e-06
-6.95622830967594e-06
-2.10821783733762e-05
1.08066882186162e-06
1.27225031147913e-05
-6.09862687202789e-06
-1.07289933952242e-05
-2.26300742366618e-05
-2.7121290058206e-05
-3.62762174539015e-05
-1.7127952723208e-05
-2.71847996447019e-05
-6.50332902839614e-06
-2.09609178178216e-05
-1.05263850393787e-05
-1.50529276633646e-05
-3.29546537256215e-05
-1.29899536039755e-05
-2.26007546185996e-05
-9.38848649093528e-06
-2.33759278953115e-05
-2.99685844743072e-05
-1.87394078289526e-05
-1.82375987748557e-05
-1.6789367339804e-05
-2.94176253925425e-06
-9.40947687685421e-06
-1.62639701974361e-05
-1.8514198509961e-05
-2.99077961800818e-05
-2.32956638204575e-05
-8.07769286024988e-06
-1.87318722545138e-05
-1.68007105634984e-05
-3.43235177196425e-05
-2.34132727588758e-05
-1.25563987743924e-05
-1.79555841342428e-05
-1.83098279161944e-05
5.90868767457672e-06
-3.04015069282642e-05
-2.36039544916289e-05
-1.53859298484108e-05
-2.7657736405665e-05
-1.50051950317243e-05
-2.376323754468e-05
-2.42822162730956e-05
-1.28620415756059e-05
-2.16139108661007e-05
-2.35860120778392e-05
-7.11115339067704e-06
-9.85060183644e-06
-1.08592014105459e-05
-2.88844296188146e-05
-2.34290144904764e-05
-3.66073049872719e-05
-1.34101697159509e-05
5.37233001419342e-06
-7.54857103729218e-06
-1.00213048529215e-05
-5.00806250433762e-06
-1.18607576842072e-05
-2.02171232640492e-05
-6.38324500624686e-06
-1.12787872623467e-05
-8.72332681353196e-06
-2.89732162465564e-05
-1.0414441209627e-05
-1.41836949564156e-05
-2.62559794679002e-05
-9.58178474860615e-06
-2.37428602957751e-05
4.02690469170346e-07
-2.95960218607893e-05
-1.96279651892393e-05
-2.42871287110189e-05
-1.1946194561959e-05
-2.06787740550848e-05
-2.97356218778736e-06
-1.07677820616764e-06
-1.68170235094324e-05
-6.55597889215426e-06
-2.83448119846857e-05
-1.7567701619245e-05
-5.68722121278873e-06
1.73905036759284e-06
8.00442401119682e-07
-1.6390598161134e-05
-8.67141693805505e-06
-2.06272176341387e-05
-1.66513780598523e-05
-4.90186333772322e-06
-2.51488520690573e-05
-1.78938913106393e-05
-1.26254066969841e-05
-2.10190675630741e-05
-3.41140009307882e-05
-1.48771140186388e-05
-2.16516128534815e-05
-2.99680408564307e-05
-3.63610923064777e-05
-2.4715803454432e-05
-3.14375038798464e-05
-2.17368501098295e-05
-2.82757200592855e-06
-1.02111400281557e-05
-1.39537548001407e-05
-2.79935377590011e-05
-2.88290972737648e-05
-2.82533115898394e-05
-1.9810601119097e-05
-1.05583475165628e-05
-2.80279620366285e-05
-4.29335648362773e-05
-3.09695399404456e-05
-1.48081213220137e-05
-2.35180438000295e-05
-2.92347890497044e-06
-2.53277728861708e-05
-3.28146805083357e-06
-5.48328189837796e-06
-3.41361114984252e-05
-8.39132709535308e-06
2.40227234388923e-05
-1.64767592311627e-05
-8.91218969959095e-06
-1.34999009672415e-05
-5.87927826801537e-06
-1.27740087216534e-05
-1.12269550817754e-05
-1.51383997024451e-06
1.08516434496061e-08
-4.73098720437423e-06
-1.60481489460651e-05
-3.1918572127394e-05
-3.14425873429791e-05
-1.72218087884203e-05
-5.98263288442432e-06
-1.1739619316787e-05
-6.01337271381523e-06
-2.18520578289272e-05
-1.84743653721283e-05
-9.67040159267167e-06
-3.73295715484394e-06
-1.05007423643424e-05
-3.78152831005443e-05
-1.65692962962248e-05
3.41751256360271e-06
-8.61220964722345e-06
-1.8858659107903e-05
-1.53477687229413e-05
-1.64366969632766e-05
-1.72024040284748e-05
-2.80753030260947e-06
-2.19074825063014e-05
-1.36355035637037e-05
-1.06983001118337e-05
-1.64764322188661e-05
-2.09141566881936e-05
-1.21028447669896e-05
-1.99429523610758e-05
6.44090606929354e-06
-1.34191796078123e-05
-2.27766500308019e-05
-2.64653530501169e-05
-8.48959949485363e-06
-7.36970913028039e-06
-5.85470865674849e-06
-2.46923587487878e-05
-1.52374386385174e-05
-2.71523001318374e-05
-1.76624853115996e-05
-1.32623019376416e-05
-3.61680069482348e-05
-2.37703001240164e-05
-1.96320317420592e-05
-2.44284725668001e-05
-2.64944185237613e-05
-2.20313069931062e-05
-3.10654124179322e-05
-5.90903934419915e-06
-1.78557709146351e-05
-1.34087671169985e-05
-3.88399559653939e-05
-1.43101679059546e-05
-1.92969542164916e-05
-3.8646279585229e-05
-1.42233399753621e-05
-3.25430113065686e-05
-3.13653000249475e-05
-2.54444664499669e-05
-7.11040736340255e-06
-1.79178523122312e-05
-3.70127917145932e-05
-1.1894975123279e-05
-5.51058941801396e-07
-3.14002308239801e-05
-1.64229139931896e-05
-3.55066229975857e-05
5.34860302639294e-06
-4.01028497869109e-06
-2.31906720102267e-05
-2.20977973104977e-05
-8.32970710480557e-06
-3.30105408256875e-05
-7.97493627470656e-06
-4.91853274385707e-06
-2.79705982513702e-05
-1.53499245602582e-05
-1.0062015778331e-06
-3.32632066123942e-05
-3.89738251005967e-05
-3.56308994764728e-05
-5.50808079395277e-06
-2.29074759516995e-05
-2.79881464273556e-05
-1.40334487247495e-05
-3.74448275674702e-05
-8.98323219509854e-06
-2.00300907444889e-05
-2.61000509028981e-05
-2.52287808701691e-05
-1.81564265388571e-05
-1.09914294958073e-05
-7.24711909877581e-06
-2.82219974446371e-05
-5.55047758376633e-06
-5.96160370882374e-06
-8.80200720750355e-06
-2.09318715717691e-05
-1.20068945926109e-05
3.27007873652958e-06
-2.34525142816118e-05
-3.68263427178032e-06
-2.12490634242188e-05
-3.58147255899883e-06
-1.45681096669193e-05
-8.50953915187658e-06
-1.22936542808825e-05
-2.59876901625713e-05
-5.17540275224525e-06
-1.38417212006153e-05
-2.32166420844903e-05
8.73768851369985e-06
-2.47203830617256e-05
-2.93896445894042e-05
-2.45366526427854e-05
-3.46129747000879e-06
-1.19854017220505e-05
-5.93741575020543e-06
-2.42259516353901e-05
-8.52774548863714e-06
-1.38749252067483e-05
-7.68320694424872e-06
-2.38784808469983e-06
-2.47824056015289e-05
-1.67424165839367e-05
-3.76682811350916e-05
-2.45505748873609e-05
-1.48768763060382e-06
-3.5812270464059e-05
-2.64496032360893e-05
-9.66586916558693e-06
-1.73577179581508e-05
-2.23323873530219e-05
-2.36463759576203e-05
-2.885332062832e-05
-5.67387538006673e-07
-1.10504293627509e-05
-2.60277991484364e-05
-2.61926428695196e-05
-2.22043119326964e-05
-4.37096663417451e-06
-1.27225474277818e-05
-3.29071753434962e-05
-1.03459913836604e-06
-1.94496831084406e-05
-2.94982207444332e-05
-2.95318105325232e-05
-3.7299882379539e-05
-1.9085761514769e-05
-2.83162824438481e-05
-1.6698039602196e-05
1.85108670755882e-07
-1.3109023923468e-05
-7.62258032374284e-06
1.36732227502219e-05
-2.73677952196179e-05
7.14719396838028e-07
-2.55379503444612e-05
-1.96546848969409e-05
-1.0493305908217e-05
-2.01191488541366e-05
4.30180385720018e-06
-1.04204501012462e-05
-2.6367075889809e-05
-2.98546001253313e-05
-2.04021839826148e-05
8.32299622355464e-06
-6.84277716702198e-06
-8.43707787454271e-06
-1.35665159904275e-05
-5.36947601646104e-06
-2.73437856556715e-06
-8.34717173440917e-06
5.78110328299619e-06
-2.27363272684206e-05
-8.6263419226588e-06
-1.42949160559311e-05
-2.3215686501482e-05
-6.98936750521252e-06
-2.02482398131424e-05
-4.07939346213308e-08
-1.75938488714943e-05
1.08678682682317e-05
-6.20718955160735e-06
-2.46229806773224e-05
-1.43062103990495e-05
-5.93648913201694e-06
-1.01352608533343e-05
3.52552212290929e-06
-1.71340655010855e-05
-2.08761580720602e-05
-1.30660162444019e-05
-1.97586538966875e-05
-1.28584538259162e-05
-2.05525137678244e-06
-1.59391697204167e-05
-2.28472495935896e-05
-3.58390780019059e-06
-2.99188024779116e-05
-1.129919673422e-05
-1.36247402709851e-05
-1.75637387017777e-05
4.72853673521658e-07
-3.79049964646503e-05
-2.02187416985068e-05
-8.24228410927699e-06
-2.4578153037693e-05
-3.01950979456155e-05
-5.26327766130302e-06
-2.33348333883712e-05
-1.85334224917381e-05
-2.32676503241801e-05
-3.48922872341314e-05
-1.89428915325253e-05
-9.48966013449517e-06
-2.83671769568252e-05
-1.88788526849456e-05
-9.71217853676949e-06
-1.73111324867356e-05
1.08106822949191e-05
-2.15259434440051e-05
-2.16246745116129e-05
-2.00016247159251e-05
-8.53441478359958e-06
-1.62176928735658e-05
-1.50789297050868e-05
-3.05559576955497e-05
-1.50897828798773e-05
-1.31294732578764e-05
-2.12011218566298e-05
-4.02290716326998e-05
-1.36573672667741e-05
-8.93295626990037e-06
-1.40104043134894e-05
-5.57415848619584e-06
-2.15447343422595e-05
-3.50688497700991e-05
-2.26195110860778e-05
-1.43464606119319e-05
-1.36641948841332e-05
2.05830649621978e-06
-1.53871325236233e-06
-6.29328760902752e-06
-6.16477078966519e-06
-1.46976876842793e-05
-1.51023561692787e-05
-1.75264747538397e-05
-1.30961255576053e-05
-3.37686917328664e-05
8.54931326445966e-06
-6.17993473658039e-06
-9.36716721451181e-06
6.9985505755656e-06
-7.04788096149655e-06
-2.74214764140986e-05
4.04822798107343e-06
-2.19310127704879e-06
-1.40800629031775e-05
-8.25295495371507e-06
-5.77844588918212e-06
-1.35845375260374e-05
-1.03549550848669e-05
-5.32054728469619e-06
-1.07444983107299e-05
-2.19360290198261e-05
-1.41187912427061e-05
-1.60846068009303e-05
-1.45130878674951e-05
-1.02447023405029e-05
-3.44028522953032e-05
-1.41613942789462e-05
-1.95135187137834e-05
-7.88627264315486e-06
-1.87911831665567e-05
-1.93078019919517e-05
-2.8158544298038e-05
-3.23848330266107e-05
-6.04658395220244e-06
-1.48261886964994e-05
-3.43141548812086e-05
-2.13408598068641e-05
-2.05473664168173e-05
-3.4516642560512e-06
-9.0671129382505e-06
-7.52176806451789e-06
-2.02719726144069e-05
-2.24669611004688e-05
-4.26181607496609e-06
-3.52245955585506e-05
-2.05235007672492e-05
-2.80426952215839e-05
-6.80073710945255e-06
-1.49301167203275e-05
-1.28200982087069e-05
-2.25676809825447e-05
-3.21146427240578e-07
-9.85759695358233e-06
-2.63616520482955e-05
-2.56331499334372e-05
-2.68683642013095e-05
-2.75298579109134e-05
-2.56831728241196e-05
-1.64399943228154e-05
-8.37637639797123e-06
-1.70364512663736e-05
-1.94067884434946e-05
-2.36565495093857e-05
-1.29030818931566e-05
-2.82029892032178e-05
-3.29330019372245e-05
-2.24467432586281e-05
-1.49432580201691e-05
-1.18724126991132e-05
-1.1587586915875e-05
-1.71807235316309e-05
-1.23264724061153e-05
-1.23739663823435e-05
-1.05661980430275e-05
-7.21198688836671e-06
-2.25533000374772e-05
-1.57992287172748e-05
-9.10675627596847e-06
-2.61023549974954e-05
-3.18844830176171e-05
-2.38717809985993e-05
-2.8804497477578e-05
-1.92561248302807e-05
-1.40512429203882e-05
-1.64696763284289e-05
-1.28484351099901e-05
-1.76742919903263e-05
-1.83159460437313e-05
-1.79766756541449e-05
-2.86628309627523e-05
-1.1150059301123e-05
-6.19864918666395e-06
-7.61038811627971e-06
3.95640088297134e-06
-1.22544570225973e-05
-1.31040277251991e-05
-4.79274054349292e-06
1.16442373787161e-05
-5.16649900954332e-06
-1.08993145297588e-05
1.40137191261678e-06
-1.97258198108573e-05
-2.26073056442667e-05
1.67958333975487e-05
-4.67733475387652e-06
-2.27037641690515e-05
-9.44548482240901e-06
-7.07658844993265e-06
1.78162859834992e-06
-1.80189705897684e-05
-1.50837821975585e-05
2.85041628091816e-06
-2.18861171871143e-05
-9.10768752190563e-06
-1.99347752347574e-06
-2.08950538686284e-05
-2.76975659692445e-05
4.63689376823571e-06
-2.47129557529691e-05
-1.09830205393889e-05
-3.71115830080162e-05
-1.53689440669432e-05
-1.96225619241249e-05
-4.08345724484482e-06
-4.60405165505168e-06
-3.73741989526502e-05
-1.99783190065199e-05
-2.03104155430371e-05
-1.33695719153929e-05
-1.80597175566216e-05
-1.9870615124618e-05
-1.94394887743139e-05
-7.56650956239241e-06
-1.51566737798965e-05
-2.44450412632055e-05
-2.63888628518927e-05
-3.88208394745931e-05
-2.36831909202692e-06
-1.39985522573901e-05
-1.83060913755445e-05
-2.96854570633031e-05
-1.49309515777863e-05
-1.60609549685825e-05
6.94115459641647e-06
-2.92306125880968e-06
-1.02716562511321e-06
-1.43791213657771e-05
-4.77633281190823e-06
-8.99220805671463e-06
5.20642610283015e-07
-2.30283127210525e-05
-2.48984641155676e-05
-2.12504661790464e-05
-1.541794820747e-05
1.44139644888263e-05
-2.56079227906131e-05
-8.43865868083239e-06
-2.35278427196472e-05
-2.69901645950027e-05
3.92608638092248e-06
-2.35537062526032e-05
-3.13245986215819e-05
4.53627636298415e-06
1.17419969625304e-06
-1.61606985299976e-05
-7.79933916493873e-06
5.51442959328022e-06
-8.671693260724e-06
-4.31879392689449e-07
-6.64487766901377e-06
4.31991884649576e-06
-1.87547234094854e-05
-9.32994530005063e-06
-1.7931470253894e-05
-4.10303825526708e-05
-2.87294219333651e-05
-2.02666042093185e-05
-4.29707518561459e-06
-2.51471157635444e-05
-1.26859553052693e-05
-2.27870699613283e-05
-3.30078218081208e-05
-1.03160445466912e-05
-6.30117364992215e-06
-2.74946611226982e-06
1.05906417065916e-06
-2.44796496956733e-05
-2.09091313246173e-05
-4.93158087790366e-06
-1.3454689890039e-05
-9.55708598970519e-06
-2.52913758603214e-05
-3.19475228994562e-05
2.3948600058614e-06
-8.83894907119523e-06
-1.83520021489897e-05
-2.83282965202185e-05
-8.31972796082926e-06
-2.06825129020309e-05
-4.09041583925695e-05
-2.01628111244388e-05
-1.52677098773266e-05
-1.21563262530984e-05
-1.07301348945741e-05
-7.22720960608772e-06
-1.54886398208082e-05
-9.15470749762983e-06
-1.09452662652741e-05
-2.64545481860615e-05
-1.76363141241972e-05
-2.81513466870818e-05
-7.04156801022689e-07
-1.80621542317036e-05
-5.15690305810919e-06
-2.95878209720401e-05
-1.70240730931021e-06
-1.84560581022986e-05
-2.48653710500107e-05
-2.44435657538577e-05
-1.96430948722932e-05
-1.36930129038844e-05
-3.02429822920296e-05
-2.1373352687875e-05
-2.36580847644279e-05
-1.54122270233393e-05
-3.41891667436159e-05
-2.86836591938144e-05
-2.1152722448204e-05
-2.41759005734834e-05
-3.07093665755833e-05
-1.52531276320842e-05
-2.43517691226056e-05
-1.00099916340993e-05
-2.41291924375783e-05
-9.33842888105749e-06
-2.65743419859898e-05
-8.91052491740978e-06
-1.41740656070626e-05
-2.30830886865203e-05
7.06787881336675e-06
-5.03946211140888e-06
5.22045410606973e-06
-2.28276943134659e-06
-8.80300147944785e-06
-1.12261211072439e-05
2.33143799060154e-07
-1.62030885498535e-05
-1.47540063084678e-05
-1.63410197424174e-05
-2.07496366850711e-05
-1.61135135162895e-05
-2.27754488957476e-05
-1.63740187126983e-05
-4.30112595245389e-06
-1.04945029747552e-05
-1.38020398884727e-05
-2.48360480931036e-05
-4.1312831220356e-05
-2.01609350527597e-05
-2.31066175668408e-05
-1.22966940200641e-05
-2.10827937002137e-05
-2.51463076230456e-05
1.94308714863269e-06
-2.36235285003211e-06
-4.80843559008508e-06
-1.56337167160223e-05
-9.71663605126909e-06
-2.15422706809332e-05
-2.11929178345029e-05
-2.46673351313045e-05
-1.65483424188897e-05
-2.69749692769764e-05
-3.30343596361173e-05
-2.26638237435428e-05
-7.94711281390016e-06
-1.77398588875365e-05
-5.62879583433183e-06
-1.01525268053497e-05
-2.64374036396515e-05
-1.60979218661633e-05
4.11051707914221e-06
-2.00468804133519e-05
-4.00936814710796e-05
-3.7495821945969e-05
-1.64779549239218e-05
-2.49643712800231e-05
-2.45698515792662e-05
-1.44513217137456e-05
-1.93269903465039e-05
-3.34483015985457e-05
-2.47134346387234e-05
-2.88386138706324e-05
-2.51091337561619e-05
-4.09193897286859e-05
-1.89450292832223e-05
-2.42181606844893e-05
-2.94062887697204e-05
-1.57314886437283e-05
-2.40863792374496e-05
-2.90132632225962e-06
-3.45478937924925e-05
-3.30564122163611e-05
-3.24788673930648e-05
-1.90281795990488e-05
-1.87591453979839e-05
-2.78744761380235e-05
-6.32331442608425e-06
-1.86091658246848e-05
-6.72146115284223e-06
-1.68407093855808e-05
-2.40619536555098e-05
-1.58136313541286e-05
-1.72428076275195e-05
-8.52546238931592e-06
-2.42202720500416e-05
-2.91494934883058e-05
-3.72700759345524e-05
-2.36697147793106e-05
1.19359209938574e-05
-9.06464004934446e-06
-9.11131619072739e-06
-2.51985127790617e-05
-1.39850826307817e-05
-1.35994568358306e-05
-2.90865461586006e-06
-1.72678433232565e-05
-9.31623861811789e-07
-2.03749860101352e-05
-1.01553546879263e-05
-8.2474851145142e-06
-8.68506929327954e-06
3.386809508942e-06
-9.77925961156292e-06
-1.22676296730957e-05
6.19822968262051e-06
-3.24116256562504e-05
1.09675089150872e-07
-4.03119688859468e-05
-3.5268321424721e-06
7.35092479296483e-06
-7.01336744436289e-06
-6.72696396904747e-06
-8.9437242542927e-06
4.15821670251259e-06
-2.02228015396697e-05
-2.55093508231748e-06
-2.95347499737871e-05
-3.41940968961991e-06
-9.13613420526179e-06
-1.66629772166707e-05
-6.54069022136063e-06
-1.36898929834508e-06
-1.77620392198153e-05
-2.03426251586158e-05
-5.37529824450857e-06
-6.54504211541725e-06
-2.01446893715276e-05
-1.93067725756963e-05
3.68153942558111e-06
-1.4295938693475e-05
-2.47350416923017e-05
-1.89949196812022e-05
-1.1758514409082e-05
1.85929338097325e-07
-1.90284923645089e-05
-2.77799169956539e-05
-2.32895738428615e-05
-3.54369572832193e-05
-1.67580544614753e-05
-2.73726606977813e-05
-3.47732855511371e-05
-2.30016248245921e-05
-1.37970303350153e-05
-2.42956552502256e-05
-1.82034388022675e-05
-1.50014350831444e-05
-1.80342816922923e-06
-2.53284720147039e-05
-2.86909607725882e-05
-1.00453557757933e-05
-5.60918668679868e-06
-2.56539708539065e-05
-3.25408595465399e-06
-9.68076872975116e-06
-1.63286228413036e-05
-1.99721739318179e-05
-3.24420714857451e-05
-2.20611333996385e-05
-6.93675727920148e-06
-2.36516924305232e-05
-8.35007127309066e-06
-1.2367122387654e-05
-1.44681363903109e-05
-1.39942536893669e-05
-4.09393449399693e-05
-6.0569925350582e-06
-1.00345808546757e-05
-1.38803158941762e-05
-1.71282212906955e-05
2.47161948510952e-06
8.29098370309576e-06
-6.10522263580832e-06
-1.87869405125466e-06
4.75047851806458e-06
2.76995058220029e-06
6.90080104052233e-06
3.60493155485217e-06
-1.69544745231225e-05
-1.67562737215051e-05
-9.00095244378081e-06
-1.51948930393582e-05
-1.00567225104737e-05
-2.76308286037956e-05
-1.96177138258236e-05
2.08179703593185e-06
-1.72594299824918e-06
4.74036490328414e-07
1.60333188330211e-05
-3.21300150293165e-06
-2.44467199605763e-05
7.27371266449788e-06
-1.86669694575962e-05
-1.67994121708699e-05
-7.01844867835434e-06
8.08209249934186e-07
-2.0858398109701e-05
-1.57130923513123e-05
-1.57843769689389e-06
-1.66209009362576e-05
-3.14228392477946e-05
-2.54330878921266e-05
-1.76292770225177e-05
-1.64876427048388e-07
-1.62139434270397e-05
-2.96897711583706e-05
-1.80477731027174e-05
-3.77904356228574e-05
-1.11582522130188e-05
-3.2468875158109e-05
-2.21686376885093e-05
-1.63458847603475e-05
-2.25519648713545e-05
-2.83670830105883e-05
-2.11857718549259e-05
-2.54646819905909e-05
-8.31268829355176e-06
-2.46144556623066e-05
-7.44119838773364e-06
7.75461989285652e-06
-2.58386544248153e-05
-3.18340170002549e-05
-2.03828608198002e-05
-1.25949373993116e-05
-1.43723172921945e-05
-9.34339589645147e-06
-3.53906638063202e-05
-1.61310044111758e-05
-1.95982367969079e-05
-9.04443211835558e-06
-2.83887899695062e-06
-1.88761485016878e-05
-3.2982256325578e-05
-1.45603221021902e-05
-3.08573114742938e-05
-1.34795718478404e-05
1.0258060233961e-05
-1.41825122241408e-06
-2.98407715321373e-05
-2.81154238271642e-05
-2.99362401366956e-05
-7.711359617937e-06
-3.08522711883739e-05
-5.7792833147462e-06
-1.54012199666108e-05
-1.05150849925603e-06
-2.67466878478187e-05
2.9714577356833e-06
-1.43088469845554e-05
2.74905538373754e-06
-1.03986201239661e-05
-7.99479869338185e-06
-5.03641978136265e-06
-1.68768355822686e-05
-1.81597899745368e-06
-1.74641218760735e-08
-3.916084289006e-06
3.61877634329695e-06
-1.50896368665593e-05
-1.43827790925963e-05
-1.21923852104489e-05
-2.06965630456765e-05
-9.48415126037845e-06
-1.24432252314875e-05
-1.00355949887485e-05
-1.84241641550798e-05
-5.64316032726043e-06
-1.05737739860797e-06
-1.2477254808996e-05
1.11179024585966e-05
-9.70927825412212e-06
-2.34858159467648e-05
4.70347977600686e-06
-8.75252350041833e-06
-3.42200993346143e-05
-2.56287734178179e-05
-1.84139397573282e-05
-2.62753399585493e-05
6.85853669125982e-06
-3.73934173092114e-05
-1.14309596346817e-05
-2.32232361033709e-05
-3.03322216638035e-05
-2.0661100082834e-05
-2.73829004652001e-05
-1.26513174390627e-05
-2.12704545794718e-05
-2.92594363790976e-05
-1.4439625180448e-05
-2.84673882841507e-05
-2.34319139182164e-05
-2.02581500009127e-05
-2.52123884907576e-05
-3.39549935617428e-05
-3.00560988120556e-05
-1.82183457056328e-05
-2.0612282269877e-05
-1.85052649511122e-05
-1.15244300234568e-05
-2.81536942321442e-05
-1.3306057241233e-05
-2.6738398108185e-05
-3.08702460430076e-05
-1.10625344540522e-05
-1.87753650423083e-05
-1.644289646885e-05
-1.29668240474797e-05
-3.67267275309005e-05
-8.0851410815155e-06
-4.48710489265424e-05
-2.25296246857988e-05
-1.97622141681523e-05
-2.0879718692839e-05
-1.61462034705075e-05
-3.93916630569087e-05
-2.87386240352508e-05
-2.39847265453718e-05
-2.31062493963168e-05
-7.98218651852614e-06
-1.40801688770013e-05
-1.88803270889145e-05
-3.54793500787222e-05
-2.22807863512318e-05
-6.09300197720153e-06
-2.25263437072983e-05
-2.74408068608945e-05
-1.1808028204128e-05
-2.43344912165475e-05
-2.44175507514727e-05
-1.31127689260683e-05
1.62453061136693e-06
-2.94929954568783e-07
-2.67572839916216e-05
-2.79977099841349e-05
-1.09296511102744e-05
-9.90406306971989e-06
-1.99697022077255e-05
-7.13930993749128e-06
-1.6428777470402e-05
-2.14628944231921e-06
-9.19668856603344e-06
-1.41977057893267e-05
-7.34458205897418e-06
-3.38685030514699e-06
-1.70083923005756e-05
-9.33629499291389e-06
-4.46456440976537e-06
-1.54549785334321e-05
-1.85789920344203e-05
-2.28774561009723e-05
-1.53616030445719e-05
-2.26861115975897e-05
-8.77791491783993e-06
-2.59174302575458e-05
-7.61490475466817e-06
4.44794115068041e-07
-1.12234691536234e-05
-7.04173399350948e-06
-3.52497584930373e-05
-2.19464620906895e-05
-2.15142149699784e-05
-1.9204270684705e-05
-7.17562386590295e-06
-6.95768658519786e-06
-1.10954682581347e-05
-2.47756250355279e-05
-3.01246092639968e-05
-2.34908537387237e-05
-3.19486372940284e-05
-6.84166151719762e-06
6.25385564918804e-06
-3.18045071905678e-05
-2.92216471108411e-05
-1.20517237994841e-05
-1.20002120880507e-05
-1.07623983421976e-05
-2.22234615924643e-05
-2.52733739210916e-05
-2.70796417388024e-05
-6.82197489992698e-06
-1.72428307769702e-05
-2.31933936580155e-05
-7.42562574915865e-06
-1.50861277419695e-05
-7.93023104892942e-06
-1.52896376675297e-05
-2.22836359511073e-05
-8.39401944464155e-06
-2.08672130905282e-05
-1.40166594553813e-05
-1.25253669836045e-05
-4.04461378182702e-05
-1.61516352875185e-05
-1.31104122118946e-05
-3.24336833336346e-05
-1.61985167793014e-05
-4.29572239226167e-05
-1.44972430128819e-05
-1.63345057361188e-05
-8.47879878503556e-06
-4.89213652483813e-06
-3.99114398523159e-05
-2.0904723867045e-05
-3.33809589251618e-05
-2.67157455121603e-06
-9.62061938106179e-06
-1.99129069075285e-05
-2.4438392920736e-05
-3.71768762306801e-05
-2.86271155309502e-05
-1.80830726178813e-05
-1.79108010371244e-05
3.08828617375146e-06
-1.1564150160232e-05
-2.49411102295596e-05
6.2355400012515e-07
3.8480974719273e-06
-2.21938918860826e-06
-1.29589327638834e-05
-1.5377337573516e-05
-1.64750676978597e-05
-3.50608204078734e-06
-1.81381505305891e-05
-3.96284084043613e-06
-9.61161788176151e-06
-1.16272271707816e-05
-7.67389077887162e-06
-9.02020092692193e-06
-8.67415651456327e-06
-1.22642939625074e-05
-2.63251185193264e-05
-6.37968773028729e-06
-3.07130505177346e-05
-1.9625915430599e-05
1.48792609724488e-06
-2.3540229388109e-05
-2.16899982573359e-05
-2.72601482225199e-05
-2.28356219202196e-05
-2.18425966927511e-05
-2.37326617813736e-05
-1.82912926487966e-05
-1.90271227172277e-05
-2.38924654153741e-05
-3.07306365197961e-05
-2.00635998817519e-05
-3.30374957611207e-05
-2.65221955457506e-05
-1.32794562126223e-05
-1.00293167033825e-05
-2.88373718876281e-05
-3.28605687198961e-05
-2.38417026370982e-05
-1.62793853768916e-05
-2.25345824336291e-05
-4.07708962934681e-05
-2.24173554259564e-05
-1.4974541435672e-05
-2.35003353339177e-05
-2.58708300715287e-05
-3.1104961304227e-05
-3.97023052024961e-05
-9.4698586547396e-06
-7.99529991556021e-06
-1.86078854525336e-05
-2.61169748659613e-05
-2.5884665850209e-05
-3.19096576899949e-05
-1.46387846324294e-05
-1.01820063658763e-05
-3.13217323875285e-05
-7.43926746743499e-06
-4.42346004882795e-05
-2.11246928099296e-05
-1.92629729688609e-05
4.19724337688085e-07
-1.7037817715591e-05
-1.45572979158341e-05
-2.23844177904619e-05
1.89786839345295e-06
-1.56416463169861e-05
-2.44013100520926e-05
-1.96304106097128e-05
-1.63539437963571e-05
-2.81269176887345e-05
-1.14032371398808e-05
-8.17052080992754e-06
-1.91770486222119e-05
-2.07663163952379e-05
-2.11807380614889e-05
-1.3960546260277e-05
-2.66266475017568e-05
-1.45603448471971e-05
-3.28303457298926e-05
-2.24114634172374e-05
-9.21349950211835e-07
-1.94753796399295e-05
-1.04403832548277e-05
-1.0655643854846e-05
-1.26835398983502e-05
-2.58392690956824e-05
-1.47685059346797e-05
-1.87388518849459e-06
-3.22423085909178e-05
-1.56982036127003e-05
-8.04745690737624e-06
-1.54415737558597e-05
2.5778897035943e-06
-3.58692977362703e-05
-1.3214148780046e-05
-3.34885085479473e-06
-6.7090203141662e-06
-2.06073725140878e-05
-1.62553243596136e-05
-1.31439284607337e-05
1.06559695671227e-05
-1.71846702621928e-05
-6.97866912662082e-06
-2.58872405158348e-05
-1.86683236336283e-05
-2.28683858954697e-05
-1.93302300820275e-05
-1.60588100614285e-05
-1.60411364622229e-05
-2.1424714207246e-05
-2.76566804934397e-05
-3.73400766102336e-06
-6.18249789336609e-06
-6.22257529230004e-06
-1.68038923680535e-05
-2.85820634880609e-05
-2.72823735400784e-05
-4.39022461536147e-05
-2.15861505124591e-05
-8.27064063669455e-06
-4.61493247532957e-06
-9.87251158571801e-06
-2.51004994545496e-05
-2.51540845723816e-05
-3.21576809946785e-05
-1.96283054741059e-05
-1.90890879798771e-05
-2.46547522451857e-05
-2.68872211505685e-05
-2.11885952806881e-05
-2.29135140504276e-05
-1.97609176391949e-05
-2.18548224124726e-05
-3.70747954880857e-05
-3.10632332047987e-05
-1.84215433470857e-05
-1.69508560028977e-05
-2.24778517421248e-05
-2.3014027118138e-05
-2.58462482769477e-05
-1.43545675182242e-05
-1.76251197734253e-05
-1.00751933245247e-05
-9.95642779990962e-06
-1.65600253861407e-05
-1.61928560905562e-05
-3.25516457419513e-05
-1.59435975456269e-05
-2.71831520677067e-05
-1.21710168783318e-05
-1.67223632494641e-05
-1.49323050806306e-05
-1.50872815924747e-05
-1.43597619427772e-05
-1.96781168912637e-05
-2.47715397177038e-05
-1.74199629627848e-05
-1.39018471871977e-05
-5.69854130377653e-06
7.83711326322612e-07
-3.72739340572092e-05
-1.80415221948942e-05
7.92673234011046e-06
-1.79986163873967e-05
-1.17097686455355e-05
4.22830731949394e-06
-1.29398942378675e-05
-1.29298226402368e-05
-1.12831156199772e-05
-2.47793244780202e-05
-1.28501996643947e-05
-2.74089696814631e-05
-2.6232135144621e-06
-2.27043085375727e-05
-1.739173410913e-05
-5.18414807429769e-06
-5.82735860714329e-06
-4.99942662880695e-06
1.16116611030038e-06
-5.97011198219008e-06
-1.36105196212791e-05
-1.70374607971156e-05
-9.73018728505772e-06
-3.71328566868905e-05
-7.45370596639948e-06
-1.85779828729655e-05
7.49006957080646e-07
-8.85420633639705e-06
-1.95512752592417e-05
-2.50682801499329e-05
-1.66165599717776e-05
1.24786074154165e-05
-3.40546784911813e-05
-1.02007387741459e-05
-1.06135190673747e-05
-3.10003405133003e-05
-1.10386341221013e-05
-8.32175414740051e-06
-4.96274428277171e-06
-1.49236231651764e-05
-2.63954792821364e-05
-1.60657063473248e-05
-2.66946570420757e-05
-2.4229603906434e-05
-1.58714901730084e-05
-3.20286407525789e-05
-2.0968759149395e-05
-1.66554350597402e-05
-1.82637425611312e-05
-2.72614244835438e-05
-1.36173212884639e-05
-2.44519221617192e-05
-3.01279994881305e-05
-1.8944821064745e-05
-2.18674816536192e-05
-1.55805792019913e-05
-3.43660226698216e-05
-2.47856722920987e-05
-6.42102172123048e-06
-7.48129226143578e-06
-3.67349423439766e-05
-1.58217849744554e-05
-3.71644589192032e-05
-7.89832643258608e-06
-2.35588895229307e-05
-1.22242079302972e-05
-1.44550077774611e-06
-1.43936020719652e-05
-1.43878776929846e-05
-2.3883597802967e-05
1.82633575634204e-06
-1.51663976143875e-05
-1.68118887239107e-05
-1.63746053232799e-05
-1.24846251502249e-05
-3.20513506352515e-05
-5.02689010626482e-06
-6.07510707333085e-06
-1.27514965322206e-05
-2.07139381091244e-05
-2.4798534896629e-05
-2.0952456797592e-05
-2.01839833033755e-05
-6.29160136445704e-06
-3.05929316745891e-05
-1.04370779131691e-05
-1.94687184549938e-05
-2.13553804369438e-05
-3.15786433699946e-05
-1.68475486848873e-05
-1.60536374612562e-05
-9.60238002061918e-06
-1.82043641613255e-05
-2.70371569135074e-05
-1.77818709444842e-05
-1.20852055419031e-05
-1.90640144992247e-05
-1.81039585460431e-05
-7.96453479938646e-06
-2.05352202888985e-05
-4.93836600324501e-06
-1.39161654774189e-05
-1.70440283876452e-05
-1.05581500883728e-05
-1.57552157688011e-05
-1.81798693670925e-05
-1.05367074381821e-05
-2.51909831724558e-05
-1.76866742771894e-05
-1.40178699969464e-05
-1.93153723126812e-05
-4.21111060061759e-05
-2.08034635663325e-05
-3.18273964947242e-05
-1.98314323646191e-05
-2.60339676079063e-06
-1.96104126888394e-05
-2.83907574915095e-05
-4.67911534657747e-06
-2.48794542621104e-05
-5.87911883426766e-07
-2.35255135214232e-05
-3.11074895363524e-05
-1.55975086849476e-05
-1.13455352964115e-05
-1.99418856450973e-05
-3.93677934167024e-05
-2.01515940797516e-05
-1.69999532179154e-05
-3.08657696780389e-05
-1.56911514904976e-05
2.8456583681173e-06
-1.27291393334695e-06
-2.68039350344132e-05
-3.42347221620969e-05
-1.83126367632551e-05
-3.08130179463887e-05
-1.65586742807323e-05
-9.88226570995301e-06
-3.2314642991858e-05
-3.62643555837577e-05
-1.34057824691175e-05
-7.12551818261877e-06
-1.81849239121105e-05
-1.59476473749108e-05
-2.07741369966163e-05
-9.44967308129391e-06
-6.83624313219711e-06
-2.70963391858718e-05
-1.91839075930931e-05
-8.92467658500866e-07
-2.55190896544997e-05
-1.02452382136724e-05
-1.55688228354299e-05
1.53130686585166e-06
7.03839889574472e-07
-1.94381699908704e-05
-2.76558608595294e-07
9.20042924113765e-06
-9.27507463137132e-06
-2.59485308192865e-05
-1.23891111894889e-05
-1.06987333716742e-05
-1.22897899185126e-05
-9.91740108841357e-07
-1.75316432629107e-05
1.2232645505936e-06
-1.96593637764499e-05
-2.07179935376977e-05
-2.74264260774541e-05
-1.72339144997418e-05
-1.56487746014998e-05
-9.14463695956759e-06
-2.02778281273163e-05
-2.66522433428247e-05
-5.19449104203218e-06
-6.55239725912746e-06
1.70081725419086e-06
-9.40818942556367e-06
-5.62849929627158e-06
-1.4059916553081e-05
-1.30694196164618e-05
-1.20311114361443e-05
3.54864335688424e-07
-2.67052646287044e-05
-2.96927800312997e-05
-1.45055921871465e-05
-1.45487401437686e-05
-2.09475613494471e-05
-6.28336728760835e-06
-5.4132783506126e-07
-2.47783412331265e-05
-4.75101209256189e-05
-1.98253240622004e-05
-1.88647379761468e-05
-3.47184092426254e-05
-1.83803013971174e-05
-3.28985465937819e-05
-7.84726669396649e-06
2.34420247792773e-06
-2.12267286939343e-05
-2.33914156225354e-05
-1.24609390975424e-05
-4.17039599337593e-05
-2.0980396404765e-05
-3.96800735621061e-06
-1.98043257633484e-05
-2.59768327691082e-05
-2.27056684151982e-05
5.06989602549485e-06
-3.33224957466836e-05
-3.41315255225826e-05
-2.36853433087045e-05
-1.0246227353474e-05
-2.88834512090982e-05
-3.2403553034013e-05
-1.81091689655327e-05
-1.63434984003728e-05
-1.47719840851952e-05
-2.34437698798922e-05
-4.7865113672716e-06
-4.31315781558603e-06
-1.96896633954592e-05
-2.0504774686026e-05
-1.74328219343232e-05
-2.32538836764158e-05
-1.46503470098973e-05
-1.49779889321135e-05
-3.40840096055695e-05
-2.08179438089504e-05
-3.37911621568794e-05
-2.47930661806172e-05
-1.52835980626313e-05
-9.29855721201339e-06
-2.44742408233703e-05
1.2048494620677e-05
-1.24460997083077e-05
-1.52513381459958e-05
-2.6099590230353e-05
-6.04793339344961e-06
-1.64120025356846e-05
-1.28542302591462e-05
-2.36061620872402e-05
-3.24217552297096e-05
2.28304964058475e-06
-1.58006146454413e-05
-4.95296866533548e-06
-1.59071639538942e-05
-3.55177483854234e-06
2.05517588703817e-05
-1.03371754729222e-05
-3.74423832444794e-06
-1.41836859263051e-05
-1.81860215002398e-05
-2.35979901156544e-05
-9.84918219533784e-06
6.7448008607376e-06
-9.11386272788878e-06
-2.05334649769227e-05
-2.21395420584171e-05
-1.66505537692958e-05
-7.69301864035984e-06
-1.83089524426341e-05
-2.84308662424197e-05
-1.90114220418161e-05
-8.54419944308642e-06
-1.7175494487121e-06
-8.08248305766382e-06
-1.49830884053403e-05
-2.85960608713193e-05
-1.0983489461398e-05
-1.10356517362366e-05
-4.23225559721534e-06
-3.91595608091213e-05
-2.30189957280806e-05
-1.75714126917818e-05
-9.91240751757312e-06
-8.58293889316086e-06
-1.47262650481416e-05
-1.43309378020836e-05
-6.89194961424289e-06
-1.75141850076232e-05
-1.17898375405292e-05
-3.36255113642895e-06
-2.6922656428044e-05
-2.92700370431167e-05
-3.2814583231507e-05
-1.43627700441269e-05
-1.52108485681822e-05
-2.09119907967957e-05
-1.07907453155126e-05
-1.33888144857805e-05
-1.97415502037347e-05
-3.6544370105923e-05
-1.78087533246221e-05
-1.83288100610822e-05
-1.24994379680955e-05
-2.00476975020076e-05
-4.61773431489059e-06
-8.12163824558903e-06
-7.02983373202851e-06
-1.17309325919984e-05
-2.7492234068214e-05
-2.52239409818416e-05
-1.80004148942175e-05
-2.30567831797021e-05
-1.04216078967884e-05
-3.19662225554661e-05
-1.47938015962008e-05
-1.0884779764316e-05
-1.49794266842445e-05
-1.39231851428593e-05
-1.73685047439519e-05
-5.50585724009136e-06
-1.58467322414098e-05
-8.78719788974832e-06
-1.04137756710644e-05
2.7286862293148e-06
-7.35499184618479e-06
-1.21025904305105e-05
-1.11511353266033e-05
-1.28378666608358e-05
-1.24727194945896e-05
-1.57761777701017e-05
-3.1363981425931e-05
-7.0212814950638e-06
-8.39057901978012e-07
-2.28691842974552e-05
-1.78172423425265e-05
1.34030332361569e-05
-2.5801897848519e-06
-2.48833955964793e-05
-2.98629149730742e-05
-1.26464433028296e-05
-1.16169817966679e-05
-1.15082662598055e-05
-7.82031021077362e-06
1.13869977782098e-06
-9.93526740496694e-06
3.27154596839977e-06
-9.06881004334567e-06
-1.4654803811326e-05
-1.51562431068542e-05
-1.49973824015773e-05
-6.49037930319306e-06
-8.8278738053704e-06
-1.47054133390908e-05
-3.36284185200387e-05
-9.78568037273463e-06
-1.83670183597998e-05
-6.65554615805765e-06
-2.00164540685942e-05
-2.32167441354031e-05
-4.73679487230948e-06
-2.19960198996351e-05
-1.63887648148282e-05
-1.64918325631959e-05
-3.20221641794742e-05
-1.67052243554782e-05
-2.48434040112797e-05
-2.32037705167426e-05
-3.04681689255045e-05
-2.34006958103629e-05
-2.40871831156474e-05
-2.64393675542953e-05
-2.69239001410531e-05
-4.38290860900071e-05
-1.00447207475646e-05
-1.80931457424552e-05
-2.07692888451493e-05
-3.37398488553901e-05
-2.92256610507986e-07
-8.82901814828143e-06
-1.73142652147124e-05
-3.27606725848851e-05
-1.02805042218338e-05
-9.02099089422895e-06
-1.28078816896356e-05
-1.58374069114172e-05
-1.63439754700294e-05
-2.43417042918097e-05
-2.02276934181184e-05
-1.13388350959208e-05
-3.21844653356132e-05
-1.77436114461768e-05
-1.39599541048785e-05
-6.55689599374139e-06
-3.16949029607649e-06
-1.43183939620124e-05
-2.9849885226584e-05
-1.76467256343913e-05
-8.84435530926554e-06
-1.02959256392294e-05
-3.06291876668346e-05
-1.74001582196529e-05
-1.5178769774321e-05
-1.86937577331945e-05
-1.26425698981372e-05
5.92330918846033e-07
-1.38697216119254e-05
-2.06250229082739e-05
-2.62478296588337e-05
-9.36665197602946e-06
-2.26890130593975e-05
-1.14738507740243e-05
-1.68895498113948e-05
-2.17438861658133e-05
-1.78021989688611e-05
-3.48451275883239e-06
-2.43148594725064e-05
-1.63466700488277e-05
-2.74414345075747e-05
5.268452664574e-06
5.49017982595402e-06
1.32341818025977e-06
-1.12755087742088e-05
-1.64854395779821e-05
-5.30231552074172e-06
-5.3480802064137e-06
1.25849239533243e-05
-1.34141141367059e-05
-1.80380837390662e-05
-1.15997460462118e-05
-8.54785108492754e-06
-8.41983502687326e-06
1.64494020664614e-06
-1.62409265606665e-05
-8.73590080162931e-06
3.69499817561264e-08
9.80705376449722e-07
-1.74456455962016e-05
-1.91678169562875e-05
5.65562185354517e-06
-2.80840860723907e-06
-1.34184967136497e-05
-1.99499039545536e-05
-2.68157814072462e-05
-2.14790903756841e-05
-1.10242513672364e-05
-2.16768466035167e-05
-1.55748286673687e-05
-1.64708517296721e-05
-1.05334674256824e-05
-3.63595089043307e-05
-5.84949734211352e-06
-9.45218363322292e-06
-2.31074034391863e-06
-7.82086753228667e-06
-6.26069550837934e-06
-1.48468118753839e-05
-1.15807047112785e-05
-1.37378733330604e-05
-1.01368123656947e-05
-2.89783158546723e-05
-2.33345096677482e-05
-2.75767887931425e-05
-1.82622937840253e-05
-3.129020517984e-05
-1.65306490773959e-05
-1.62947274385781e-05
-1.33992585067455e-05
-2.71758954075118e-05
-3.5658146263433e-06
-2.77940278845699e-05
-2.32063180139953e-05
-2.95732265166532e-05
-1.48922672399743e-05
-1.7581881717887e-05
-6.25838734624147e-06
-1.6395928020884e-05
-1.790536706188e-05
-1.55478987210086e-05
-1.13532422265568e-05
-1.89608580711828e-05
-1.86806712193439e-05
5.11114690156178e-08
-1.26671014531903e-05
-2.67162563830781e-05
-1.51407358372645e-05
-1.1579362577178e-05
-1.17382853218917e-05
-1.86592229269736e-05
-5.190514561983e-06
-2.67821752915576e-05
-1.67278701271967e-05
-2.33479577826362e-05
-6.22681752140406e-06
-7.83114660799817e-06
1.95788487385105e-06
-1.79380735096889e-05
-4.69405425298334e-06
4.26773666384258e-06
-5.25243543561424e-06
-1.32742269332537e-05
-1.47008847901037e-05
-1.93316200744522e-05
-1.28603606753337e-05
-8.39380703654145e-06
-1.53174269343842e-05
1.5069243255111e-06
5.13242148002516e-06
1.81268094600934e-06
-8.85060642729042e-06
-2.29095862689048e-05
-1.70642166312537e-05
-2.09649033602786e-05
-1.61766528936302e-05
-2.82758009742329e-05
-1.31329565345639e-05
-1.30722756457057e-05
7.28477058584494e-07
-2.07802396226563e-05
-8.19085497751545e-06
-2.82039108445965e-05
-2.84173336559396e-05
-2.35535920521476e-05
-4.54755356770682e-05
-2.37148362797508e-05
-2.89047266265749e-05
-1.46670665543693e-05
-7.83586983907953e-06
-1.30706383758492e-05
-2.53178886025695e-05
-1.09962645297107e-05
2.34510692815905e-07
-3.00302269933237e-05
-3.22438929933478e-05
-8.54284353029309e-06
-2.80978541851589e-05
-1.5095934326454e-05
-2.35443331723354e-05
-2.10411419019365e-05
-1.94463754723727e-05
-1.86268122689137e-05
-3.32732661383713e-05
-1.17571801795154e-05
-1.51803237903729e-05
-2.56437321901342e-05
-2.84507674094788e-05
-1.5560375939874e-05
-6.12821418868426e-06
-2.75261660175081e-05
-5.07454644313474e-06
-1.28791868267555e-05
-2.56780357067654e-05
-2.84396413784683e-06
-3.00348551293057e-05
-6.45023264339195e-06
-1.23179214927934e-05
-2.01742812216596e-05
-2.52686963922987e-05
-8.27038312255272e-06
-1.40323012778124e-05
-3.10420179810383e-05
-2.78128015254221e-05
-1.96822512192354e-05
3.0550790008224e-06
-8.72984831923908e-06
-1.57424994117113e-06
-2.06144679093302e-05
-2.69819390933336e-05
-8.51190238508471e-06
-2.95649111804553e-05
-9.70218396602107e-06
-9.69397805232778e-06
6.23895562172389e-06
-8.4131059572959e-07
-2.13911977588581e-05
-3.55191583649594e-05
2.06441917846329e-06
-1.80819248849957e-05
-2.3011630997088e-05
9.50773912725918e-06
-6.18564852641256e-06
-2.65929955403304e-05
-2.13144836259531e-05
-6.67436545818379e-06
-2.15966906077421e-05
-5.73672704577392e-06
-1.79593007917049e-05
-1.48553437440918e-05
-1.52180392330632e-05
-1.75563797291495e-05
-9.93538146430317e-06
-2.13046471186169e-05
-1.18359030712164e-05
-1.30965862881129e-05
-1.39224181051872e-05
-1.65284777559944e-05
-7.91450563818492e-06
-1.29063102948542e-05
-6.72199467183153e-06
-3.43740662532672e-05
-2.73526142039713e-05
-1.19994187365277e-05
-1.52700401403611e-05
-4.13980901390677e-05
-1.52679748901013e-05
-2.45144332635023e-05
-1.93539705471309e-05
-5.4495445893201e-06
-2.73994158453792e-05
-2.64846718729226e-05
-1.28430947638977e-05
-1.1415697741751e-05
-2.15355428350876e-05
-3.44548690336129e-05
-2.4941818786106e-05
-8.86063695655648e-06
-1.67477731807162e-06
-1.10199828577986e-05
-3.44103602173555e-05
-1.47533521174173e-05
-7.73829025803991e-06
-2.38916088763364e-05
-2.64954290541659e-05
-2.47720933781411e-05
-1.30533131239905e-05
-3.85679698321696e-05
-1.19865585915815e-05
-2.19216796089336e-05
-1.56199250850036e-05
-6.04336333859156e-06
-1.87184097183343e-05
5.77436068392342e-06
-2.24132157065709e-05
-1.20733469639843e-05
-6.03245474443543e-06
-1.01393788841736e-05
-8.81220414813871e-07
5.07888151679458e-06
-1.65409621960806e-05
-1.24264444881351e-05
-1.8827821708182e-05
-2.2332454016702e-05
-8.98843271889942e-06
-1.76780920245323e-05
-1.52894618650348e-05
-2.52344566760095e-05
4.8076148090838e-06
-8.3065895322692e-07
-1.45146185800048e-05
-1.89198519723869e-05
-3.20686503546873e-05
-2.10050959160451e-06
-1.42925525190332e-05
-2.39971060964873e-05
-1.87943938029488e-05
-7.96495606807367e-06
-3.21928439313479e-05
-3.40113232029441e-06
-6.09455153899142e-06
-2.94360834521775e-05
4.72165426797047e-06
-2.81306131137497e-06
-1.14975834798331e-05
-2.25292491389672e-06
2.5265107088768e-06
-1.35550841578589e-05
-2.50990918029635e-05
-2.95594782991154e-05
-2.31097808808177e-05
-2.74848191425995e-05
-2.40861836310939e-05
-1.40299664677898e-05
-9.93720584354389e-06
-5.29168968389077e-06
-2.45226944314359e-05
7.18568766542184e-07
-2.55693171275965e-05
-1.71286137773047e-05
-2.31933805118342e-05
-7.12545045086044e-06
-1.97633692405276e-05
-3.04611790105669e-05
-1.86575125343865e-05
-3.3423403317771e-05
-2.58893096536162e-05
-2.85847704370699e-05
-1.99705197171894e-05
9.13424867836989e-06
-3.46708237340335e-05
-4.06775234403758e-06
-1.68241981441665e-05
-1.86537207805063e-05
-5.46967979525623e-06
-1.02406877211827e-05
-1.58040156224195e-05
-2.05537218850215e-05
-3.14995156204989e-05
-8.78236913137963e-06
-3.56529102971609e-05
-3.6526936029828e-05
-2.33398735937684e-05
-2.50499091915212e-05
-2.74795261297585e-05
-3.22436807446837e-05
-1.81603156732684e-05
-5.00588040550416e-06
-1.44128444326446e-05
-2.67747162229652e-05
-2.89907827948567e-05
-2.56336605816541e-05
-1.12467111396918e-05
-2.51481753747437e-05
-2.83081604966137e-05
-1.42013528423794e-05
-5.49473532450382e-07
-8.03534701349566e-06
-7.52333756173309e-06
-1.60198299775463e-05
-5.80455785792619e-06
-2.43390807213271e-05
-2.18376036263964e-05
-2.20003682693647e-05
-6.78921049708434e-06
-1.60864011963783e-06
5.36344997346691e-06
3.16322192312331e-08
1.11679640062075e-06
-1.05618914979636e-05
-1.74955833008209e-05
-1.43251139987403e-05
-9.74151720583927e-06
-5.90182240440146e-06
-2.45070419616477e-06
-1.22826536404712e-05
-1.52229409920873e-05
-3.47910567633099e-05
3.54502315312872e-06
-1.43170032941657e-05
-1.06573310365487e-05
-1.0220515980059e-05
-1.95599625492027e-05
-2.66406703574603e-05
-8.27057022176359e-06
-1.81941389173532e-05
-1.46379446712571e-05
-2.62254266842921e-05
-2.0105306119042e-05
-1.87489690745571e-05
-1.32217315771671e-05
-2.24350289689617e-06
-2.60230136340237e-05
-3.09112170907052e-05
6.70148812886978e-07
-1.08263714457582e-05
-1.81676446839625e-05
-2.28339732653872e-05
-2.31880519960699e-05
3.61056132579522e-06
-3.28862947067199e-05
-8.53119040176758e-06
-1.69017916358393e-05
-3.58287882001409e-05
-9.2450549188508e-06
-1.90889672031397e-05
-9.87685428181555e-06
-2.59625413694605e-05
-2.52591077150967e-05
-1.57454953600727e-05
-1.50539637934509e-05
-2.39514777229768e-05
-2.97700471915487e-05
-1.22929551986608e-05
-4.48102623145467e-05
-2.17934044825704e-05
-2.06484922933108e-05
-3.78412440249217e-05
-3.00616286317593e-05
-1.92902738730745e-05
-2.6473623492827e-05
-4.15668934900267e-06
1.0547444615171e-05
-3.41800471378066e-05
-2.14992929305392e-05
-1.94031081311668e-05
-2.56022792974935e-05
-1.09770923809551e-05
-1.87271554175162e-05
-1.70514847761587e-05
-3.31634179327874e-05
-2.8088947512859e-05
-1.02795596220286e-05
-1.40221762929602e-05
-1.1475267500582e-05
-1.36977533998822e-05
-1.65515984732093e-05
-2.36082646112507e-05
-7.42481744524999e-06
-1.3695336785153e-05
-2.78328761606884e-05
-1.58067842819508e-05
-2.24117350502604e-05
-8.61638206351166e-06
3.17053667908132e-07
-4.34776523657683e-06
-8.54081741082467e-06
-1.83464257553196e-05
-1.58233058554668e-05
-2.86938449576106e-05
-4.23559604962833e-06
-1.87772937643897e-05
-1.04662992385725e-05
-1.13172126978629e-05
-7.93081176324935e-06
-1.0914985840666e-05
-1.28048343916903e-05
5.12265185218902e-06
-7.5670143693386e-06
-1.17601525126952e-05
-1.80874699864164e-05
-1.10258615285276e-05
-1.48170547090233e-05
-1.49727510139695e-05
-3.67939298767139e-05
-2.50581598061501e-05
-2.17090262038687e-05
4.53699412115338e-07
-2.67633737664977e-05
-1.11402083466512e-05
1.20409122710379e-05
3.95013325960429e-06
-4.10343517088451e-05
-3.94562979187137e-05
-2.42723382752566e-05
-1.45953269703338e-05
-6.29937156858217e-07
-2.11304676875715e-05
-1.19752573540428e-05
-1.01006747240477e-05
-1.45319967004218e-05
1.27946586505636e-05
-2.35853340401562e-06
-7.60171380186959e-06
2.47030712524854e-07
-2.59824874109337e-05
-1.79682394042827e-05
-1.27557772950623e-05
-6.24592300032283e-06
-1.87225859057968e-05
-2.3246037809711e-05
-2.48659101158385e-05
-1.98388568946039e-05
-2.81511474921913e-05
-2.18888935494899e-05
-3.08532758439042e-05
-2.8682867105801e-05
-3.83597360807634e-05
-2.00602099433787e-05
-2.27426194103356e-05
-1.63707628944103e-05
-2.31975081635197e-05
-5.15262874485731e-06
6.45639862672624e-08
-2.97556906857183e-05
-3.59123393101707e-05
-2.19789361776733e-06
-1.27910541095917e-05
-1.92888651788518e-05
-2.27175454163206e-05
-1.41851178645274e-05
-2.2484217761424e-05
-2.55461565917221e-05
-1.3574871805819e-05
-1.79672005214104e-05
-1.6451374756779e-06
-2.02111206344801e-05
5.39285814273093e-06
-2.32241752757223e-05
8.6590991859697e-06
-2.39245342973613e-06
-1.73527087680141e-05
1.51087995323831e-06
-2.87261778619672e-05
-1.45062765309339e-05
1.62997055051799e-06
-1.03774845756789e-05
3.53462044197815e-07
-2.70254063323916e-05
-1.06823955505873e-05
-2.16804636950268e-05
-1.92400464590089e-05
-1.27587217059836e-05
-2.41568931721275e-05
-1.92442318320159e-06
-5.64246258999019e-06
-1.30575850219354e-05
-1.46606639949562e-05
-1.21947395075833e-06
-2.74166196439295e-06
-2.34886176484794e-05
-4.23330761578307e-07
-6.93327580665486e-06
-1.98421489221953e-05
-3.04410467963882e-05
-2.20161874019532e-05
-2.12717843850425e-05
-2.82638625820003e-05
-5.028820495924e-06
-2.30174576278844e-05
-2.53974660115377e-05
4.00094517245975e-06
-1.7601453049135e-05
-4.73783566467493e-06
-3.46988769620759e-05
-2.5182264382069e-05
-2.0388457004846e-05
-1.0794087740505e-05
-2.61346196718471e-05
-1.38872533877541e-05
-2.75610246323988e-05
-7.74735606251517e-06
-1.49555262506535e-05
1.00648965982719e-07
1.62721544714087e-05
-3.0451651031694e-05
-9.56404601886187e-06
-1.83199822513306e-06
-1.77258135707775e-05
-1.84069206483979e-05
-2.28968563097902e-05
-1.03182316814547e-05
-2.50519006876989e-05
-1.47248714293004e-05
-2.65100566565049e-05
-2.1478724055986e-05
-2.87845424705836e-05
-2.16142894496645e-05
-4.63278473055874e-06
-1.10654525942623e-05
-2.43842708129902e-05
-1.01072069809995e-05
-4.55824829350527e-05
-2.58603379008884e-05
-2.89309769142088e-05
-1.8836595185823e-05
-3.97124270455337e-06
-1.99501615824547e-05
-1.89207782262664e-05
-4.82106169331899e-06
-1.36916071960251e-05
-1.39302313448314e-05
-3.04649012752787e-06
1.11352103591257e-05
-2.32299250703763e-05
-2.24154001027067e-05
-1.84835927949043e-05
-2.33824967597411e-05
-2.02510581602342e-05
-2.29243492992058e-05
-1.8107866265292e-05
-2.98966006511075e-05
-8.55060380673776e-06
-3.05127608105489e-05
-1.63069245522838e-05
1.2939683187891e-06
-2.14378396769939e-05
-1.1454036176122e-05
-2.33100631696628e-05
-3.60686570899572e-05
-2.69114596421588e-05
-1.39038787234271e-05
-3.87362000356948e-07
5.75251984481202e-06
-2.92853910050588e-06
-2.33217635872159e-05
2.3924694029562e-07
9.19908480719952e-06
-1.92968899711498e-05
-1.32085913944942e-05
-3.90204884112992e-06
-1.97560025497021e-06
-3.5139480504189e-05
-1.97591408235598e-05
1.45691259412785e-06
7.07609095764835e-06
-2.62778794786137e-05
-2.4808953175583e-05
-8.21136814720968e-06
-4.12139206607193e-06
-2.10670252809793e-05
-4.83094300231266e-06
-9.43102079727577e-06
-1.41585235568943e-05
5.84108713224071e-06
-1.19346011660014e-05
-1.96543041997106e-05
-1.89461205403135e-05
-1.59156370088366e-05
-2.65144843307774e-05
-1.2853886481975e-05
-1.30341585976665e-05
3.81808363569377e-06
-1.16786063777366e-05
-1.46313966073492e-05
-1.98758056443069e-05
-1.43848512608893e-05
-2.54229952613199e-05
-2.35181061526209e-05
2.06349970887823e-06
-1.37325714264912e-05
-3.31009414334631e-05
-1.59804572276814e-05
-1.46438666796935e-05
-1.00016102737897e-05
-2.91228432890306e-06
-2.43427577975021e-05
-8.60691433975955e-06
-2.6428445963999e-05
-3.79040620246222e-05
-2.00265872092304e-05
-2.96943450650114e-05
-1.62088493112056e-05
-4.09014864132003e-06
-3.3699782595839e-05
-8.63993214564389e-06
-2.76774590250262e-05
-8.79327954326072e-06
-2.14968639807196e-05
-2.1376311558858e-05
-1.43597976703084e-05
-8.03693144999095e-06
-3.97273387312398e-05
-1.90867781193275e-05
-3.06832731950353e-05
-5.2836981841416e-06
-1.51757747251153e-05
-1.92041470137865e-05
9.20991011438733e-07
-1.30784173452175e-05
-7.69716571742327e-06
-3.44361142691485e-06
-3.40164868673069e-06
-1.20825097765669e-05
-9.52049563276814e-06
-2.3524735257308e-06
9.1033786533293e-06
-5.80629545744217e-06
-2.04037958105581e-05
-2.1301874015082e-06
-3.13573600908157e-06
-9.07387966555986e-06
-1.73862239075863e-05
-7.39444234083023e-06
-2.85301133345817e-05
8.08357503166894e-06
3.93366212035082e-07
-2.714552727377e-05
-1.8214931178412e-05
-5.04315086560652e-06
-1.67071957749969e-05
3.08779211490788e-06
-2.67596672778039e-05
-7.02334868981226e-06
-1.73964385436256e-05
-1.5242244888703e-05
-2.61180406309872e-06
-3.15259502780028e-05
-1.60814132037608e-05
-2.71289350761827e-06
-9.64281539187592e-06
-1.51205436472667e-05
-2.52677122182787e-06
-3.08545011058971e-05
-2.22677486178334e-05
4.01147499200612e-06
-4.68268275747758e-06
-9.04751241996542e-06
-2.42637667881689e-05
-3.13124812217217e-05
-2.0230043552894e-05
-4.6755167755526e-06
-1.19022389929775e-05
5.02645878587823e-06
-2.63652494949578e-05
-3.24778066713854e-05
-2.81462142724455e-05
-1.57766884904971e-05
-4.17495711504186e-06
-1.16084650063663e-05
-1.10616059637542e-05
2.23680885143588e-07
-2.06499632804789e-05
-2.01172283929926e-05
-2.80944416195056e-05
-2.2636458860661e-05
-8.30607660289035e-06
-3.12714976602305e-05
-9.08873442581636e-06
-1.89947810288719e-05
-2.29970344663954e-05
-1.92508245038979e-05
-2.50240666768335e-05
-4.05899251265477e-05
1.25955987041747e-06
-3.3072079526375e-05
-1.11351880732022e-05
-3.40108913512293e-05
-1.74889189355508e-05
-2.10731055197712e-05
-1.85147255337267e-05
-5.6077551812982e-06
-1.10111948602629e-05
-1.60208153248531e-05
-1.57041095050348e-05
-1.29382735054557e-05
-9.69237035605253e-06
-3.0025167754824e-05
-1.26932495643554e-05
-2.62442438773945e-05
-2.71999103102314e-05
-1.55535544799358e-05
-1.52116096717896e-05
-1.80070885259007e-05
-1.94978459640327e-05
-1.44297566381381e-05
-2.18311024291851e-05
-1.3477643222953e-05
-5.67368845861353e-06
-9.61076609640164e-06
-1.76895187066463e-05
-2.84220360208086e-05
-2.850662188942e-06
-1.83386766985063e-05
-1.38019511779179e-05
-2.97410166500863e-05
-1.10833174682347e-05
-7.66945259333025e-06
-1.58224298850038e-05
-2.54014849482075e-05
-1.25979394346174e-05
-5.0955523582003e-06
-1.10654313541776e-05
-2.08262207705251e-05
1.53710071503982e-05
-4.14947778153776e-06
-1.03570051562488e-05
2.46133414368872e-06
-4.90355323466214e-06
-1.53052649897404e-05
-2.57958684515931e-05
-1.95112005805025e-05
-7.89948259778463e-06
-1.45048258041994e-05
-3.03021674468774e-05
-7.24975161462809e-06
-1.0690875461481e-05
-1.42029472891883e-05
-3.02501715811999e-06
-4.06152284761215e-06
-1.87108270591993e-05
-1.6140893722838e-05
-1.10640453811111e-05
-1.02479948310997e-05
-2.12138491639643e-05
-9.49058580031287e-06
-2.00672060848827e-05
-3.12451466970266e-05
-1.83611150795993e-05
-3.16186927866249e-05
-2.38459954309587e-05
-1.15881534186479e-05
-2.71663441239242e-05
-3.29215834840232e-06
-3.25056673876011e-05
-1.26254520655948e-05
-2.06453887012447e-05
-3.66082200233079e-05
-1.04699047913224e-05
-1.13504992431414e-05
-2.33026695482081e-05
-2.70117643111661e-05
-1.85803368059878e-05
-1.43744451443848e-05
-2.54381264874951e-05
-1.94618091841032e-05
-1.57901904069279e-05
-1.86100028045537e-05
-3.40151737709629e-05
-1.11469073843666e-05
-7.16325268646937e-06
-2.78044063539642e-05
-1.67519714904227e-05
-1.70935588384777e-05
-5.01823820273379e-06
-2.36129382646848e-05
-1.44164302727418e-05
-2.66748679747742e-05
-2.11491490365786e-05
-2.65931062376929e-05
-2.16330322618561e-05
-1.22948983754878e-05
-2.33981703370238e-05
-2.41758272878961e-05
-1.27521174600706e-05
5.72268512391642e-06
-2.70732732052077e-05
-3.29509026708559e-06
2.9272859491024e-06
1.16450691695891e-05
-3.50843273028058e-06
8.71689978098218e-08
-3.03258050640827e-06
-7.10495181688377e-06
-3.35324779300318e-05
-8.9833609540992e-06
-2.779617333605e-05
-2.27244692229325e-05
-8.26386293728439e-06
-8.69022577890546e-06
-1.30558730712911e-05
-1.66184569491537e-05
-1.2979856041436e-05
3.68203188119012e-07
-5.03087632457219e-06
-5.3172679991547e-06
-2.15405401823859e-05
-2.40794386618536e-05
-1.41818244689002e-05
-1.64064759403349e-05
-2.73485116902672e-05
-1.5792503115022e-05
-2.69753066653115e-05
-8.53397157951426e-06
-2.72863098415392e-05
-1.62894519968689e-05
-1.77501792582074e-05
-9.01864070218318e-06
-1.08195565961038e-06
-1.54007349404767e-05
3.27555173339803e-06
-5.58144143637732e-06
-2.26232288289321e-05
-6.59168306172634e-06
-1.37437878517341e-05
-3.33236713824491e-05
-8.88680871295133e-06
-1.4681044993732e-05
-1.78679630454068e-05
-4.5850752933536e-05
-2.7331464258849e-05
-2.49823770406912e-05
-3.38671876090658e-07
1.63261253700441e-06
1.40867507872622e-06
-6.96259673872838e-06
-1.1959621223438e-05
-2.4648148997701e-05
-2.57846853669433e-05
-4.87198254121705e-06
-2.3246597587256e-05
-3.58479542633322e-06
-2.09442401309942e-05
-2.27897075634414e-05
-2.35981149374461e-05
-1.26592936793083e-05
-9.16019526996475e-06
-2.28195684192403e-05
-2.56138783874379e-05
-3.25172509448654e-05
-2.11098076535617e-05
-1.76475242950083e-05
-2.22115391159781e-05
-1.46231218238053e-05
-1.66329762732927e-05
-1.36452783729936e-05
-2.39470690375352e-05
-1.47141974964955e-05
-7.83461423465282e-06
-3.14803371815846e-05
-1.54859542805874e-05
-2.85222249582324e-05
-3.28805564180152e-05
-1.9520242123453e-05
-2.77576618672693e-06
-6.13640539036196e-07
-1.23146804824087e-05
-1.86186419085623e-05
-2.66480299498249e-05
-1.26430729521241e-05
3.13408438967364e-06
-3.19772939120309e-05
-1.64942517023209e-08
-5.38294064815615e-06
-1.21814616134729e-06
-2.84264228276041e-05
-7.1680932956484e-07
-6.41213238999322e-06
-1.78400355535356e-05
-6.28889460033363e-06
4.47876997085197e-07
-3.42620758023447e-05
-1.28197394877268e-05
-1.63054597908429e-05
-4.05733634169778e-06
-2.19580760176028e-05
-1.83459936413268e-05
-1.35140777791837e-05
-1.25088962570272e-06
-1.95242868382653e-05
-9.27561907349409e-07
-6.36637622412551e-06
-1.31162941754115e-05
-2.04218688589948e-05
-2.34083918122152e-05
-1.67578798940549e-05
-2.27715353145276e-05
-2.39997656835504e-05
-2.46551293324389e-05
-1.60678184633487e-05
-1.95624126613927e-05
-2.1997574452699e-05
-1.11923950029233e-05
-5.88493174823091e-06
-1.60098501118687e-05
-1.15983169300509e-05
-1.3696258321546e-05
-2.11248587295353e-05
-3.39239251264234e-05
-1.35370140879275e-05
-1.56851394054813e-05
-3.03869115879866e-05
-1.63584399339748e-05
-1.73231225945612e-05
-1.05912200012493e-05
-2.19822026801088e-05
-1.31237911886716e-05
-2.38992423098225e-05
-1.41952545011905e-05
-1.06287361452273e-05
-1.69491527470855e-05
-2.93342506325728e-05
-2.08745706774388e-05
-2.38246453617473e-05
-1.66861831876136e-05
-2.04885222261999e-05
-3.66921707859261e-05
6.10698477525766e-08
-1.16007913294743e-05
-2.18176889943688e-05
-1.08004373146093e-05
4.01963389374532e-06
-1.82613003678934e-05
-7.32244884817498e-06
-2.99641284743823e-05
-1.809203001796e-05
-1.23645909541588e-05
-1.81803553878454e-05
-1.660649618904e-05
-2.4866771910793e-05
-2.18427793387995e-05
-1.04155573355772e-05
-1.44134827680979e-05
-5.9008182658439e-06
3.25077034336724e-06
-4.86769575991989e-05
-8.21425596406273e-06
-7.81104626168486e-06
-1.5919312792236e-05
1.0137357275116e-05
-2.6266643137254e-06
-1.4193804239304e-05
-5.76558658517607e-06
5.56087354613124e-07
-5.40020671765253e-06
-2.26845467213286e-05
-2.58084687723156e-05
-3.11853247282561e-05
-6.46808393332024e-06
-3.46255479072347e-06
-4.99511616096093e-06
-1.05259843120388e-05
-2.40801943486516e-05
3.66017490178293e-07
-7.66795517783233e-06
-1.10969466675204e-05
-1.24148982067542e-05
-3.11455966973893e-05
-7.39648186054997e-06
-1.13537198987809e-05
-2.6128934821306e-05
-1.12873319038424e-05
1.58240827264422e-06
-4.00617719413463e-06
-1.72075333387048e-05
-7.01570743371812e-06
-2.55307849818393e-05
-2.76096086949684e-05
-1.32498619247303e-05
-3.02875457125383e-05
-1.37346973072098e-05
-1.62380317331587e-05
3.38110733525598e-06
-1.67979466231354e-05
-3.78195965360453e-06
-1.86507680001552e-06
-2.45888173050727e-05
-2.59600179726653e-05
-1.58448524469671e-05
-2.04150023941583e-05
-2.57696456707366e-05
-2.60037386170549e-05
-2.44522656406686e-05
-1.44970987612939e-05
-3.45651341383978e-05
-9.26327377339394e-06
-1.47856167418443e-05
-1.50167331211993e-05
-2.36346791880438e-05
-6.60072536294374e-06
-2.94024506335622e-05
-1.84097096637041e-05
-1.46777566919725e-05
-3.03732015854817e-05
-1.18556912931317e-05
-1.60348709197268e-05
-3.2757119076391e-05
-1.65752743888516e-05
-1.4093926418806e-05
-2.41757836053931e-05
-4.24025047616696e-05
-1.77972276636535e-05
-4.62903097240848e-06
-1.6055405542793e-05
-2.71886710631811e-05
-2.0926387889432e-05
-1.21706931170566e-05
3.70319535713432e-08
-4.08275066231254e-05
-1.25379044843644e-05
-2.30284509019656e-05
-1.86495604536968e-05
-1.90385889696732e-05
-1.05518940608461e-06
-2.00181946205515e-05
-1.21053285410386e-05
-2.35204626605981e-05
-4.82116081786087e-06
-7.45230609521159e-06
-1.02293087716432e-05
-2.30750924473239e-05
-2.75234335331751e-05
-3.52520666893753e-06
-9.42487071007527e-06
-4.02088911882608e-05
-1.50119960927933e-05
-2.58883390663677e-05
6.32314200999076e-06
-2.25903614258251e-05
-1.66385820974417e-05
-1.43810796663658e-05
9.21849609262775e-06
-1.37642113764737e-05
-1.54268172676224e-05
-1.88977820184765e-05
-1.58838881115932e-05
-1.40135307076973e-06
-1.04064354357582e-05
-2.12341586833336e-06
-1.92796754102723e-05
-2.140485144208e-06
-1.8658704560994e-05
-1.25724379356587e-05
-2.66608473120225e-05
-5.16429662763049e-06
-2.26578794662516e-05
-1.10045956016636e-05
-5.16690442386915e-06
-2.3121564432977e-06
-1.91801703488054e-05
-2.17297078127416e-05
-1.74226084638169e-05
-2.42274799357713e-05
-2.9844238656543e-05
-2.13954731390181e-05
-3.58099600306397e-05
-2.66476419346923e-05
-1.31647301234421e-05
-3.04514446067748e-05
-2.63602570829403e-05
-2.78034012757418e-05
-3.32894615283579e-05
-1.29844520097285e-05
-2.79119096656861e-05
-2.91403600560488e-05
-1.78605336667349e-05
8.01572726025395e-06
-1.41775916173571e-05
-2.29576791464012e-05
-3.20715016341381e-05
-8.38782805467362e-06
-4.04646558323491e-05
-2.35745511841803e-05
-1.27195149277575e-05
-1.15669434590091e-05
-2.11548135150669e-05
-1.44375961293437e-05
-3.45080466380369e-05
-9.51627152460795e-06
-1.6727337897112e-05
-3.25822214812809e-05
-3.36215007491682e-05
8.0296220999683e-07
-4.30219840762091e-05
-2.22799949185467e-05
1.03428773199359e-05
-7.94745406130074e-06
1.94292017277613e-06
-2.84393667555209e-05
-2.30847232808531e-05
-1.65347530835237e-05
-1.02179266512726e-05
-4.3893340360496e-06
-4.59411782997419e-06
3.49582033007252e-06
-9.71875613635565e-06
-2.35103713718721e-05
-7.90236145854238e-06
-1.84567081568254e-06
-1.91033534704771e-05
-9.22104613997475e-06
-9.28203549741489e-06
-1.44092185481652e-05
-1.38497494315643e-05
-3.69031465275747e-06
3.73576273076635e-06
-2.27746916764801e-05
2.46094863337686e-06
-3.38389661117599e-05
-2.21578765058327e-05
-3.56649084280548e-06
-1.79396923886522e-05
-1.47348884498955e-05
-1.93607103486375e-05
-1.91875277081479e-05
-5.17438843638642e-06
-1.75602164134421e-05
-1.98994917639511e-05
-7.12039317628661e-06
-6.94060998475634e-07
-9.71998903708809e-06
-3.70174624346877e-05
-8.57652887176332e-06
-3.67673191920001e-05
-1.25287453400867e-05
-2.44334144981142e-05
-1.1399602283684e-06
-6.8146310522966e-06
-6.96135990750939e-06
-1.1409600068003e-05
-2.74789793124536e-05
-1.62252048609534e-05
-1.02251702702414e-05
-9.87913198288289e-06
-1.85995695210007e-05
-4.1905858087995e-05
-9.54238605893263e-06
-1.66606661744613e-05
-2.22484445812485e-05
-2.78698935720032e-05
-2.94278590525727e-05
-1.60468703743074e-05
-9.90478924845992e-06
-2.7060037466103e-05
-2.85728262787497e-05
-1.33775595694808e-05
-1.85520461518826e-05
-1.53479574875279e-05
-2.83201999079816e-05
-1.90066256550134e-05
-3.39389293995768e-06
-1.31934117933423e-05
-1.49824085668826e-05
-6.59516673935426e-06
-1.90996832605285e-05
-1.80515638706815e-05
-1.71016067775564e-05
-2.99990370764404e-05
-3.2986318750892e-05
-2.91351878182454e-05
-3.71532499213749e-05
-1.75568439582015e-05
-1.82972814631089e-05
-3.08970789405718e-05
-8.12383057537902e-06
-1.95026976478944e-05
-1.00866259015859e-06
-1.66839309174688e-05
-3.25618461872773e-05
4.93059545937395e-08
-2.7698110845336e-05
-4.61715100046684e-06
-1.68543645866726e-05
-1.59502119805293e-05
-4.02936896953023e-06
-7.40815606687334e-06
-1.52807411081767e-05
-1.10759202944189e-06
3.4007476178503e-07
-2.12180338165407e-06
-8.31469502674119e-06
3.51348578178348e-06
-4.96565231414294e-06
-4.14952642473553e-06
1.35423809010729e-05
-1.50439179460768e-05
-2.62262396849385e-05
-2.08661798098772e-05
-3.46903508318779e-06
1.96241989582174e-06
-6.92952858305257e-06
-1.37678082007948e-05
9.52615057210449e-06
-5.71588715443928e-06
-1.57270569441717e-06
-1.60383985550554e-05
-1.8355437674181e-06
-1.60971011279307e-05
-2.65473957178546e-05
-2.84415139636666e-06
-2.3153142974065e-05
-1.89579192451586e-05
-9.06455924831824e-06
-1.62073640954101e-06
1.53086959574136e-06
-9.2244974317632e-07
-1.35667420505333e-05
-1.68503501447157e-05
-2.64332216173589e-05
-2.70060799755748e-05
-1.60341018200448e-05
-6.18047162409595e-06
-9.75459382126698e-06
-8.37639701944657e-06
-1.0315981644785e-05
-3.17743509035173e-05
-8.86998929445294e-06
-1.03892456653424e-06
-3.01076256180809e-05
-1.09143510190966e-05
-1.4217242549019e-05
-1.6192333663609e-05
-2.30792424056479e-05
-1.88473359764815e-05
-1.04677770644197e-05
-2.66854772976023e-05
-1.77291970639141e-05
-3.38293244871713e-05
-2.48539309062039e-05
-2.89295140318092e-05
1.54711096966058e-06
-1.84393712264045e-05
-3.29801649679317e-05
-4.85946648979812e-06
-2.26874787041091e-05
-4.02206464988867e-05
-2.60795237984343e-05
-1.57491445000054e-05
-1.49594585309951e-05
-3.72272904667857e-05
-1.51918095207198e-05
-8.07943786003011e-06
-1.21047783699767e-05
-3.12254053012834e-06
-1.34123298365395e-05
-1.20022234582983e-06
-4.36452222389685e-06
-1.68975520706322e-05
-1.80633251756135e-05
-7.50314740410094e-06
-5.47005820278917e-06
-6.29668578391511e-06
1.1644266606974e-06
-1.49794721170803e-05
-2.4294304467485e-05
-1.06766858289186e-05
-2.61166836934975e-05
-8.47241538269488e-06
-3.99010493907182e-06
1.16213299702098e-07
-1.85149232313533e-05
-5.17689973588689e-06
-1.27482351923846e-05
-6.98838074779722e-06
-3.03043105801455e-06
-2.44181576124182e-05
-3.86294566515354e-05
-6.10420239337734e-06
-3.79869230405034e-06
2.24309132790131e-06
-2.10922755286553e-05
-1.29217623940367e-05
-1.72556224840359e-05
-2.23077658258227e-05
3.65552343971745e-06
-8.53091168883476e-06
-1.45145177045746e-05
-6.09141810626158e-06
-3.44930625365186e-06
-1.46018089776783e-05
-9.14046341434237e-06
-6.73555242340171e-06
-6.91667353591025e-06
-8.15565340664273e-06
-8.04344250641659e-06
-4.03319496448198e-05
-2.40225493194314e-05
-2.21815364252792e-06
-1.87286185121187e-05
-3.30961245417332e-06
-2.48626962203365e-05
-2.77637947046344e-05
-2.64879825435806e-05
-2.16513721305538e-05
-2.84346864449067e-05
-9.8608435511752e-06
-6.30597520997041e-06
-2.97040525090476e-05
-9.51679311002996e-06
-4.70823683470139e-05
8.57824410365274e-06
-3.81324578957544e-05
-2.70580457290113e-05
-4.66783702538685e-05
-3.1166379579937e-05
-2.56524295159458e-05
-1.95282828923378e-06
-3.04228104753811e-05
-2.73490995133298e-05
-7.41335952892618e-06
-4.03989777062899e-05
-2.323521569534e-05
-2.17505327916145e-05
-1.90954776256499e-05
-2.57250408997e-05
-2.29994837294736e-05
-1.07110575695794e-05
-1.04361945258807e-05
-1.33936946093552e-05
-3.22055082376915e-05
-1.54967359577894e-05
-6.71234125901567e-06
-5.07309210815983e-06
-5.5846955599841e-06
-8.593271974809e-06
-1.88491310436834e-05
-3.36989205263006e-05
-1.66012334031432e-05
-3.38085087970429e-05
-3.21390089084268e-05
-3.3717487214445e-05
-4.40111787310411e-06
-1.25304675814986e-05
-2.72186627198125e-05
-2.57563380487184e-05
-3.17650408147131e-05
-3.06300492188103e-05
-2.79327271954608e-05
-3.82774122824077e-05
-4.26900574287435e-06
-1.48032299998306e-05
-1.34267737146309e-06
-1.4274777041054e-05
-1.2072286491228e-05
-1.73286080496859e-05
-2.54375042890321e-05
-4.29452573816432e-06
-1.26118279310124e-05
-3.15610791917624e-05
-1.74705097391749e-05
-1.47526860134006e-05
-3.71586303819525e-05
-1.02999286396408e-05
-2.22053299003396e-05
-1.31603464941705e-05
-3.05902136421226e-05
-3.00973614345168e-05
-4.51978958298192e-06
-1.78616512787303e-05
8.71736345874628e-06
-1.42920230307975e-05
-6.41206681571905e-06
1.07962704179596e-05
-2.6334974122586e-05
-1.16497084256006e-05
-7.49257086497062e-06
-4.57445631379166e-05
-1.3083993230552e-05
-2.98677921100304e-05
-4.31545101888078e-05
-1.19255956093035e-05
-1.11994762999348e-05
-1.07513461245183e-05
-2.65069288037854e-05
-4.19930068229496e-05
-2.29241216905939e-05
-4.11125531931229e-05
-2.4920176477529e-05
-2.15951328010836e-05
-2.26094347120288e-05
-2.77136202998018e-05
-3.30192865850465e-05
-2.120177954143e-05
-2.55227315665454e-05
-1.40969379313229e-05
-1.54680446327655e-06
-2.08665521452219e-05
-3.61038057399251e-05
-2.08002228449165e-05
-2.00496582534386e-05
-1.78201892820271e-05
-4.36369064243834e-05
-2.72526811343577e-05
-1.65616705073661e-05
-2.70089899635772e-05
-7.96860048037276e-06
-2.22247784423684e-05
-2.44961409204171e-05
-1.87169775912828e-05
-3.45715751864741e-06
-2.18657979108217e-05
-3.09748627871039e-05
-2.35560613536737e-05
-2.15183409848362e-05
-2.33644577674199e-05
-2.00789048590513e-06
-1.927442843388e-05
-2.21737485178022e-05
-1.46319041955667e-05
-1.91445398740379e-05
-3.64598785001732e-05
-2.92044238217352e-05
-7.20820585961311e-06
-2.50737613933237e-05
-1.20541405029684e-05
-8.3135549448169e-06
-1.19027449287233e-06
-2.37878330785736e-05
-9.75802524506271e-06
-2.47948250355772e-05
-5.65158908843221e-06
-1.62145972108862e-05
-7.6260500555012e-06
-3.28411280608079e-05
6.47999188646662e-06
-2.05330034990174e-05
-4.49246570137784e-06
-1.64227281354227e-05
-2.33271812708285e-05
-1.9419449958228e-05
-1.051243025379e-05
-1.15918199463333e-05
-2.84074842481857e-05
-3.18568894136285e-06
-2.37905322436724e-05
-1.82387082982575e-05
-2.32684437350206e-05
-1.0272328330951e-05
-6.88315711871426e-06
-6.76303423873488e-06
-1.76234871931288e-05
-2.19772418047988e-05
-3.67106629709895e-05
-8.18569117194414e-06
-2.16649655187876e-05
-3.04489187311986e-05
-1.94311642329771e-05
-2.27861734190309e-05
-1.85723853017973e-05
-3.5800557373521e-05
-4.41969737598496e-05
-3.17441739627901e-05
-5.15627209855393e-06
-2.3469163811484e-05
8.454525850331e-06
-2.05790596202366e-05
-1.43936334025204e-05
-2.52759254605316e-05
-3.06731501483731e-05
-2.731750403221e-05
-3.08973776938077e-05
-6.1729435736823e-06
-2.51016142968513e-05
-2.67221965131275e-05
-2.26318034766085e-05
-2.22339785606273e-05
-3.26851546986023e-05
-1.08644871650073e-05
-2.75989699012245e-05
-3.30717965254996e-05
-3.13882008790241e-05
-1.89792817986315e-05
-2.67904799597959e-05
-3.91446314238388e-05
-3.6770610261366e-05
-2.67441767070986e-05
-1.83097571872022e-05
4.51617756972932e-07
-2.18541071015697e-05
-2.64848463476783e-05
-1.85138496493967e-05
-2.45083044951191e-05
-3.07293884803108e-05
-1.33228883800116e-05
-2.10431007551877e-06
-2.88744003392938e-05
-3.1002188677296e-05
-1.21329140234388e-05
-1.80782635484441e-05
-2.15028346509412e-05
-9.17563797965356e-06
-2.10036994219638e-05
5.44199843318407e-06
-1.54106609223082e-05
-1.83810157601412e-05
-1.80150452734522e-05
-2.40797126516064e-05
-2.98046296723858e-05
-6.12419555955262e-06
-1.0541691737575e-06
-1.08500719834045e-05
-4.5541773952809e-06
-7.16896832503137e-06
-5.8697242678626e-06
-7.8053331141036e-06
-1.47204068002837e-05
-2.9039116787399e-05
-1.03913560358753e-05
-1.41058019088862e-06
-1.05272285493545e-05
-1.16924693266749e-06
-2.6678417564637e-05
-2.23658025988716e-05
-1.71900393394649e-05
-2.95897370750351e-05
-3.07845886978511e-05
-1.68946842877039e-05
-1.60942708105415e-05
-2.09179442527854e-05
-3.79263509703358e-05
-6.08995975225792e-06
-2.31421867460204e-05
-7.86341303872818e-06
-1.22459765437462e-05
-1.57603279488996e-06
-7.10669568297301e-06
-2.2689230705149e-05
-1.71498003019885e-05
-2.52022740711183e-05
-1.79291183665928e-05
-1.07178614335076e-05
-2.15715360294505e-05
-8.68962658860899e-07
-2.05941000735742e-05
-3.66819538918515e-05
-2.64146887922418e-05
-2.87393784851018e-05
-2.78317933717396e-05
-3.55077206425777e-05
-2.89048494331937e-05
-1.56211711224813e-05
-1.23425919027574e-05
-2.82516872516843e-05
-1.48836013548667e-05
-3.49404361930811e-05
-2.89350852425694e-05
-2.17691942010614e-05
-2.72054413021486e-05
-4.54343897563788e-05
-2.34191336469799e-05
-2.57763183745385e-05
-3.97512405706691e-05
-5.85022255149207e-06
-2.72625892413831e-05
-1.53819858294833e-05
-2.2282544246044e-05
-7.65728986773391e-06
-6.97968791683302e-06
-2.01980422088302e-05
-1.71432579636976e-05
-2.84326674138237e-05
-3.60721418463253e-05
-2.40002896834064e-05
-2.59314181829992e-05
-2.07515213013132e-05
-2.27553710359119e-05
-2.26906052906131e-05
-4.2596328709141e-06
-3.78948281910991e-05
-3.95468695131681e-05
-3.76467801026388e-05
-4.06025115192863e-05
-1.83667202200519e-05
-1.63769666398209e-05
-1.03452339151443e-05
-1.56824937466525e-05
2.75743578162958e-06
-8.84556842231137e-06
6.32171360877814e-06
-7.20186428186501e-06
-7.93262888995538e-06
-1.92114609959601e-05
-1.8442406171141e-05
8.02787091537437e-09
-1.59850108600258e-05
-1.64835114740539e-06
-6.16378456013169e-06
-3.8212451989762e-06
-9.47469833456744e-06
-5.93153235140895e-05
-1.90761374188901e-05
-9.64680043367679e-06
-1.27523519821368e-05
-1.22907251310166e-05
-1.51098524758868e-05
-2.41456480464029e-05
-1.86936456370299e-05
-1.03170291014726e-05
-2.57326686177501e-05
-1.63118294428967e-05
-1.3316691568583e-05
-4.40802654100233e-05
-9.93892208764392e-06
-1.78124420172868e-05
-3.97925422372659e-05
-1.16442051123277e-05
-2.41675700641825e-05
-2.6905413145508e-05
-1.76244392147162e-05
-2.92648672203844e-05
-9.17619591894152e-06
-2.96713968205125e-05
-1.2282249512132e-05
-2.58351408462251e-05
-1.94245160385789e-05
-2.22007475033945e-05
-1.55699200024964e-05
-1.63497506857437e-05
-4.56961863911596e-05
-2.61278227140985e-05
-3.12548824564467e-05
-1.60161450997203e-05
-3.78524585901263e-05
-4.45408406048974e-05
-3.21266114606293e-05
-3.19406043693507e-05
-1.63823740836539e-05
-2.66371270688665e-05
-2.28902775861416e-05
-3.3135032266941e-05
-3.64578105314526e-05
-9.49812330787692e-06
-2.42882109492188e-05
-2.7059808433114e-05
-2.89616319522863e-05
-2.21957580937264e-05
-4.18293735872831e-06
-6.7920510439849e-06
-2.20842160631499e-05
-1.7802430802265e-05
-2.24180003487579e-05
-1.78489570458514e-05
-1.34797136488221e-05
-1.15099025611659e-05
-3.00496350022288e-05
-1.87430318980965e-05
5.64978462079625e-06
-3.05119760621952e-05
-3.40721476939026e-05
8.35514811897553e-06
-2.46272474897067e-06
-2.38079506361537e-05
-1.11634667245721e-05
-1.12734848977719e-05
-5.82068946269373e-06
9.5154201449853e-07
-2.46056549413563e-05
-1.39763062795786e-05
-2.29883347285094e-05
-2.82765830295084e-05
-2.41894521612242e-05
-8.15014021138036e-06
-4.47729713909855e-06
-1.1431342666743e-05
-2.16055104620475e-05
4.14153282769835e-07
5.80360177086876e-06
-1.87280086353885e-05
-8.31142307059142e-06
-7.33569281285549e-06
-1.19840049591304e-05
-2.06187019797343e-07
-1.50847802941146e-05
-8.06349272209007e-06
-2.26996202408051e-05
-1.0364062528549e-05
-2.42718241292229e-05
-1.25207797371563e-05
-1.27861762093891e-05
-1.34135885303275e-05
-2.77807522881993e-05
-1.46432209254928e-05
-3.65067309937283e-05
-1.79227850485842e-05
-2.06613178572257e-05
-1.39631073153375e-05
-3.09834221332569e-05
1.30150710225158e-06
-2.10851159356368e-05
-2.93144955990018e-05
2.27034871966263e-06
4.06815803688755e-07
-7.04964748861034e-06
1.07572989075316e-06
-2.72849093128652e-05
-3.78877660137936e-05
-3.08054449852538e-05
-2.55984281947251e-05
-2.03560735124514e-05
-2.79186981933504e-05
-1.41731431435503e-05
-1.4111625076785e-05
-1.97679504949817e-05
-2.80435995266203e-05
-3.50956873236312e-05
-4.11398140447977e-05
-5.1395772800251e-05
-1.87860457800435e-05
-2.49467828691285e-05
-2.37737596879427e-05
-3.77704081222136e-05
-1.4679137779374e-05
-1.66776937331165e-05
-2.90784792004978e-05
-2.55527469240713e-05
-3.38662365544747e-05
-2.18004049937395e-05
-3.88810527777635e-05
-1.95789493316307e-05
-2.17505653593117e-05
-2.98346504849207e-05
-2.77697122414638e-05
-6.42130525675784e-06
-2.24299337833625e-06
-3.44749244747013e-05
-2.4512781926366e-05
-3.10080309315679e-05
-3.9684547292778e-05
-1.66575285184562e-05
-4.29401630366516e-06
-2.54834298670678e-05
-2.25193212739571e-05
-1.74564513883562e-05
-9.51280376775378e-06
-2.124807560629e-05
-1.43928015595864e-05
-2.45177421342068e-05
-3.91398490216429e-05
-1.77805102888048e-05
-3.45264954346101e-05
-2.05244193077378e-05
1.06664752040443e-06
-1.34619837317462e-05
-1.02302235131807e-05
-1.60469343041015e-05
-1.85645487907838e-05
-1.50908140194617e-05
-1.61187394659245e-05
-2.30874698727769e-05
-4.87684249273558e-05
-1.3534436130448e-05
-1.32755755938032e-05
-1.51882770100052e-06
-1.5963895348722e-05
-2.39833144512923e-05
-1.77202373681418e-05
1.70948015144231e-06
-1.44147484565667e-06
-8.78394751504082e-06
-2.6653771755448e-05
-1.24194431715686e-05
-2.98322355496651e-05
-2.31778679919314e-05
-1.98712708382961e-05
-8.98367850625023e-06
-7.17037009277931e-06
-1.40633611533028e-05
7.13631009878969e-06
-9.85632771087998e-06
-2.90324756724237e-05
-3.03706182467406e-05
-1.44727245819134e-05
-3.8164827320901e-05
-3.00306472683895e-05
-2.18755938352517e-05
-9.59377271856178e-06
-2.82815356466649e-05
-3.91771251327767e-05
-1.82493549348831e-05
-3.33964658393917e-05
-2.24004178970799e-05
-5.80175433429875e-06
-2.44099900835621e-06
-3.56511557545791e-05
-3.05971612143162e-05
-1.7286859451253e-05
-2.38016012909936e-05
-1.68108790078083e-05
-3.54749237975856e-05
-1.03270555799393e-05
-3.45412483625474e-05
-1.76017431098618e-05
-1.94551558691881e-05
-3.68865747551912e-05
-4.29039557490103e-06
-2.99307129100364e-05
-8.81572249551053e-06
-2.0888009846961e-05
-2.61757138070835e-05
-1.66965106652381e-06
-2.24255950563131e-05
-2.44580250663118e-05
-3.35440540454027e-05
-1.75559104209737e-05
-1.26111261390696e-05
-3.51107918513693e-05
-1.89403830580205e-05
-2.91585262857995e-05
-1.09803176403917e-05
-1.44971639703934e-05
-1.39551999529562e-05
-3.42436971878775e-05
-2.17175342527538e-05
-1.75198734083334e-05
-1.4510735397242e-05
-1.8442397539054e-06
-2.78406291854206e-05
-2.66766355927061e-05
-7.11781620788404e-06
-9.656575556608e-06
-1.18791564066796e-05
-2.35635619059205e-05
-3.03306180574641e-05
-3.86983965239862e-06
-5.43542785991694e-06
-9.15120663287172e-06
-2.58542569078624e-05
-1.10807673103579e-05
1.39070691517015e-06
-2.32176785861325e-05
-2.13469634904755e-05
9.23619706808494e-07
-2.71040791950601e-05
-1.5646889036767e-05
-6.92536288714322e-06
-1.84509584173374e-05
-1.86392257546276e-05
-2.89253556728206e-05
-6.86576134436093e-06
4.12443966205013e-06
-1.51163786805514e-05
-3.4932879964372e-05
-2.86300942955735e-05
-2.1916734173911e-05
-1.74713475692986e-05
-1.8601524685292e-05
-2.22612137433434e-05
-2.71323158656003e-05
-1.37856163078597e-05
-1.30515118396519e-05
-1.74689448375372e-05
-1.56725337094793e-05
-3.46277602301052e-05
-3.70914460897646e-05
-3.66088841603297e-05
-2.5263100956873e-05
-2.44978924577602e-05
-8.74091323395399e-06
-1.7195564845315e-05
-1.22175844912702e-05
-3.76612324030067e-05
-2.28279568883824e-05
-2.96271797921737e-05
-3.66089859004276e-05
-1.36046007244495e-05
-1.78856561775557e-05
-1.08702490132324e-05
-1.97380786575297e-05
-1.92749315388646e-05
-2.56448352995916e-05
-2.76446171950097e-05
-3.7715228226284e-05
-3.91305956712774e-05
-4.19777929587537e-05
-2.293009460693e-05
-1.85722513330415e-05
-1.18200073269758e-05
-3.76422160452137e-05
-1.53822381027584e-05
-3.95295968959119e-05
-9.54887967132868e-06
-2.47672966181214e-05
-2.84916152035911e-05
-3.692094803307e-05
-1.73113615744416e-05
-1.26253921460856e-05
-1.83908286561651e-05
-7.40402445053555e-06
-1.46977611343618e-05
9.59027291289653e-08
-2.17683958624743e-05
-1.07245754022432e-05
-1.42105583217265e-05
-3.60276294813008e-05
-1.4078550584509e-05
-2.79417869247951e-06
-1.18033519416216e-05
-5.01729968368529e-06
-8.77252406227842e-06
-9.92957916912418e-06
-1.10804888833909e-05
-1.95263743742031e-05
-7.4148963213688e-06
-5.59649419482555e-06
-6.93098528172734e-06
-1.63387230874494e-05
-1.39698193870958e-05
-9.31477504402222e-06
-8.98730336442531e-06
-5.30847820742505e-06
-8.54373246918122e-06
-9.67145134205558e-06
2.95151833102929e-06
-2.92201197100653e-05
-1.25147229222517e-05
-2.9282674461736e-05
-1.92893673901946e-06
-2.04319761686443e-05
-4.60584681350268e-05
-2.94065470968509e-05
-2.08799526085296e-05
-7.15984756251987e-06
-9.90870025551761e-06
-1.93675048414484e-05
-1.83778001890192e-05
-2.92889026198365e-05
-1.94134091246958e-05
-1.86749904839599e-05
-3.1206793731696e-05
-2.26180141552851e-05
-1.00670966879608e-05
-2.15310263646549e-05
-2.75172578864798e-05
-1.97874888956757e-05
-2.05406924646027e-05
-1.3622691716376e-05
-7.58435447964851e-06
-3.83866497566886e-05
-1.2959825137842e-05
-4.3860898790156e-06
-7.89478829497152e-06
-4.53089684156633e-05
-2.28148450353314e-05
-1.25268283288385e-05
-2.97074661568447e-05
-2.94918757722232e-05
-4.7736428133811e-05
-2.41286814652864e-05
-3.83404319980663e-05
-1.35244274016436e-05
-3.47130245870534e-05
-2.34897786849811e-05
-1.39626757231505e-05
-4.09994908063026e-05
-2.89579852333711e-05
-1.65201445118468e-05
-4.71934912821063e-05
-2.62532957154892e-05
6.41440096204832e-06
-1.14947049018388e-05
-3.22745104158811e-05
-1.1315183507196e-05
-3.46621932542125e-05
-2.34572617072524e-05
-2.21596902396532e-05
-2.33735241650466e-05
-3.20456507506205e-05
-1.65498368450348e-05
-1.79598956128842e-05
-2.97448399995557e-05
-1.98071633909296e-05
-2.212620508447e-05
-2.79513929583025e-05
-1.28007520087463e-05
-9.12647825969709e-06
-3.91825488726547e-05
-3.36789394804378e-06
-3.2720340501089e-06
-1.46603152899961e-05
-3.01261891147642e-05
8.09908069925692e-06
-1.58956939201107e-05
-1.54223831342909e-05
-1.53228069408358e-05
-1.6832220969396e-05
-1.99961423717701e-05
-1.38311892110986e-05
-5.86174589021356e-06
-1.23254598878865e-05
-1.58297995515028e-05
-1.93512278246959e-05
-2.44478968849843e-05
-1.54985501685315e-05
-4.44984449164319e-06
-1.33898054806261e-05
-4.24254390893465e-05
-1.26273316506652e-05
-2.14404488563744e-05
-1.7301498284402e-05
-8.86166819032957e-07
-2.47224313047289e-05
-3.1390679999342e-05
-3.34706498002056e-06
2.82164301034585e-06
-2.38298430621875e-05
-2.23441241476428e-05
-3.68864729521292e-05
-2.09253522816036e-05
-2.6894312434964e-05
-2.11800502446654e-05
-3.14045940836174e-05
-2.58335169412307e-05
-4.05750695088078e-06
-1.16962951396695e-05
-2.29201459773977e-05
-1.46756464942255e-05
-2.93383206535957e-05
-2.49626883345064e-05
-3.1026022809903e-05
-1.9375504199765e-05
-1.52938020857485e-05
-2.50453337397981e-05
-2.18577939227651e-05
-3.7031994125629e-05
-1.22587997286161e-05
-3.24052942081991e-06
-2.94917012990748e-05
-1.16961500901963e-05
-2.15391458830494e-05
-2.62461263908463e-05
-6.57038727172688e-06
-1.78684349826105e-05
-2.41661599858241e-05
-7.21244985478217e-06
-1.01951688435683e-05
-7.06764195324065e-06
-1.09254442355735e-05
-3.18816575068759e-05
-2.89556971636433e-05
-3.95594611529993e-06
-3.76508967019864e-05
-2.29527879104929e-05
-2.47355342568174e-05
-1.02739396774631e-05
-3.20802263253782e-05
-5.95172411372932e-06
-1.34523957215933e-05
-7.99059894699125e-06
-1.38555316482145e-05
-2.16574715511474e-05
-1.6491776092996e-05
-1.72340748118836e-05
-1.99280149815884e-05
-9.70070501710658e-06
-2.21259098603348e-05
-1.70096733613331e-05
-2.0236453780839e-05
-3.20368316659745e-05
-3.18546947703967e-05
-2.7145790574524e-05
-1.55020678094709e-05
-6.29219898225165e-07
-1.77736430355251e-05
-2.64853065771693e-05
-1.07797866410333e-05
-1.34177335812682e-05
-1.13572329990676e-05
-1.51671460881846e-05
-1.76052133214662e-05
-2.25065407516137e-06
-1.5314415674534e-05
-3.02086643468464e-05
-1.6852983518648e-05
-2.12103871404707e-05
-4.68494560933098e-06
3.6418655106014e-06
-2.15253380587965e-05
-1.7037772002759e-05
-4.53113575324622e-06
-2.40456347207335e-05
-2.90998234327858e-05
-2.17928114652518e-05
-2.5755799501774e-05
-2.15713428935072e-05
-1.07021490321601e-05
-2.71021891664654e-05
-2.52586790325864e-05
-2.00401055225373e-05
-2.63813931860358e-05
-5.97744347973828e-06
-1.78678259824927e-05
-2.32168074694553e-06
-5.11250540696391e-05
-8.38468895496023e-06
-1.88162559069958e-05
-3.50736448423015e-05
-1.15428620947452e-05
-2.7515104191059e-05
-1.35520226056045e-05
-2.39216877605572e-05
-2.33858201498318e-05
-2.34727575426775e-05
-3.40872738919473e-05
-3.32807292325096e-05
-1.9221389613973e-05
-1.99890803030722e-05
-7.05075805290192e-06
-1.23576696375822e-05
-2.12427030848985e-05
-2.48139932091557e-06
-1.96491413932923e-05
-2.53885649959729e-05
-1.94578965222641e-05
-2.83888939526675e-05
-1.32186601182853e-05
-1.52704594556666e-05
-2.77913701967353e-05
-1.61196408610172e-05
-2.0751845266619e-05
-2.25865568396233e-05
-1.11686900034139e-05
-1.1220811540688e-05
-1.41386908375373e-05
-2.82192948871493e-05
-2.67353439819412e-05
-1.80805553983386e-05
-1.60702977190961e-06
-1.25606004639195e-05
-2.21601377763288e-05
-3.50869622430293e-05
-2.93151368553494e-05
-1.35575627784962e-05
-1.21499271280419e-05
-2.84644421961559e-05
-2.41247755697704e-05
-1.58572731218153e-05
-9.12863122143557e-06
-1.99879487353747e-05
-2.64889655939859e-05
1.52223440221915e-05
-2.18779033579229e-05
-3.20888115730276e-06
-1.31417610894921e-05
-2.15737389430674e-05
-1.55767937443336e-05
-2.82726889858719e-05
-2.60753548102599e-05
-1.50432433219359e-05
-1.34027530820736e-05
-1.57809058206801e-05
-1.92014889557176e-05
-2.31925916299511e-05
-1.0344553780563e-05
-2.44703580166347e-06
-2.19165479022174e-05
-4.00901089206108e-06
-1.91302886393742e-05
-1.87145035846882e-05
-2.24495084326824e-05
-1.37259676651142e-05
-2.19909279635047e-05
-1.07142435304139e-05
-1.88544596523024e-05
-1.66657880446792e-05
-1.54707025330552e-05
-1.75802524111938e-05
-1.4590413543074e-05
-3.03579040997761e-05
-8.52849444991485e-06
-2.83862711171828e-05
-8.152545154707e-06
-4.25925530096233e-05
-3.39751125280739e-05
-1.66819892748697e-05
-2.3574866055513e-05
-1.66937662053554e-05
-3.4753295322106e-05
-2.03260506498064e-05
-1.19589104045105e-05
-3.42715974704182e-05
-2.0797207612027e-05
-3.60982483111526e-05
-2.04054726742623e-05
-1.87565673944283e-05
-4.05635570625806e-05
-2.19972042267664e-05
-2.63877558969034e-05
-3.04598526746494e-05
-3.64284207235104e-05
-4.06364058336533e-05
-1.41456771870663e-05
-1.85209475409914e-05
-3.85798440859855e-05
-2.22676204882065e-05
-4.77232750621473e-06
-1.28632750913585e-05
-2.80086164534536e-05
-1.03697063444876e-05
-1.95740906016292e-05
-2.65339751279805e-06
-1.71768863851308e-05
-2.79123366801691e-05
-3.92055310392251e-05
-2.6063388193509e-05
-3.26897859910328e-05
-3.7832569674833e-05
-1.62415141543308e-05
-9.21034218735191e-06
1.35690768574982e-06
-1.8218301848236e-05
-2.42019631996951e-05
-1.22210279227833e-05
-1.80829611938658e-06
-2.00385575818555e-05
-6.09430802474016e-06
-2.6652641501194e-05
-5.31327274958118e-06
2.95840893212428e-06
-9.87030217817539e-06
-1.92130930403597e-05
-1.82078885213644e-05
-2.00857830437035e-05
-7.1613589176882e-08
-1.84346197819121e-05
-3.18961559000361e-05
-2.81921001665921e-06
3.83469939295044e-06
-2.11991904230474e-06
-2.03914771439251e-05
-9.66344061845433e-06
-1.56579522699327e-05
-1.73294478456567e-05
-1.30548889770382e-05
-2.05497201214576e-05
-1.73095745715811e-05
-1.3236533359605e-05
-5.29978590052862e-06
-1.92485441557484e-05
-1.94639075550078e-05
-1.19042436311138e-05
-2.35518208160676e-05
-2.16818017878627e-05
-1.63496763093239e-05
-1.33008084676821e-05
-6.10371489330457e-06
-2.48261597926402e-05
-2.29860600554032e-05
-2.67737864806553e-05
-2.32404823341817e-05
-1.80239869773171e-06
-1.43945323911507e-05
-7.62058248423401e-06
-4.04781652691631e-05
-4.57105664631818e-07
-2.33618149393996e-05
-1.15048753383308e-05
-1.71359923411642e-05
-1.87098265391279e-05
-1.44398212960939e-05
-1.99505710580443e-05
-1.25157999834565e-05
-2.24205442395495e-05
-3.58754916766001e-05
-2.70570397060114e-05
-2.24072633972926e-05
-2.66122143821297e-05
-2.87691842884439e-05
-2.55161475362096e-05
-3.73635490543284e-05
-2.85061986957571e-05
-2.46247816106578e-05
-8.87227748159519e-07
-1.55315339485293e-05
-2.77612935202339e-05
-2.65493073216268e-05
-3.41936426941474e-05
-1.58262494092088e-05
-6.9630352035091e-06
-2.66299835479821e-05
-1.97756045056259e-05
-3.42400922587876e-05
-1.38808732548641e-05
-4.29215789581515e-05
-4.37772745751099e-06
-6.23524017275064e-06
-7.75515274646409e-07
-2.47772775410383e-05
-1.36179673636471e-05
-1.20384012547641e-05
-3.88559509681055e-05
-1.54232155852029e-05
-1.80121376951979e-05
-2.16006494198568e-05
-1.38529987520376e-05
-6.07594292124527e-06
-2.92059671782834e-05
-2.1189583771805e-05
-1.80851934665418e-05
-1.03114454911903e-05
-1.30394683082692e-05
-4.16657250990982e-06
-5.88185190309703e-06
-3.25292662642341e-05
-2.88757100731792e-05
-1.80053608798047e-05
5.42279293303707e-06
-7.10489767371135e-06
-1.34118611433645e-05
-1.24234229881631e-05
-1.28581529406872e-05
-1.44292963788109e-05
-6.78048833877109e-06
-1.87005900326464e-05
-1.24722856670509e-05
-3.32206654495998e-05
-2.81177079321567e-05
-6.88027360965926e-06
-2.45553360039539e-05
-3.6949660773688e-05
-3.05495469373783e-05
-1.73508694918773e-05
-2.06753483994374e-06
-2.97124431135954e-05
-2.99499862789438e-05
-3.16557438850602e-05
-2.48769843115789e-05
-1.7831899860414e-05
-1.64096458797866e-05
-2.75741628860382e-05
-8.14730977259179e-06
-3.08960546671986e-05
-1.05695901023511e-05
-2.39067083491332e-05
-1.26287856452899e-05
-3.97600076167053e-05
-2.43110963819254e-05
-2.85852949724578e-06
-2.70247626332722e-05
-3.89127014674817e-05
-1.22378179992349e-05
-6.04491990273513e-06
-1.30640969880071e-05
-1.23110284827455e-05
-2.57041966218149e-05
-3.83988829267763e-05
-2.09841747995389e-05
-2.91126783704238e-05
-4.33440244010021e-05
-4.65764563620157e-06
-3.67550939664476e-05
-1.26935044066979e-05
-3.15190242696069e-05
-2.48997297053634e-05
-2.94236013897493e-05
-2.39053069374131e-05
-2.94301104637806e-06
-3.12063571274769e-05
-2.60274916734958e-05
-7.90161233571419e-06
-3.12786769635226e-05
-1.99853494001484e-05
-2.41261620939227e-05
-1.9719869093275e-05
-2.07980175468751e-05
-1.80959019587844e-05
-1.57878334502682e-05
-1.38221618146029e-05
-1.59123494124079e-05
-1.54689587191268e-05
-2.24783404559074e-05
-3.72684214167309e-05
-2.81517576355615e-05
-2.94477736053059e-05
-1.50902308341922e-05
-1.46665590597838e-05
-3.26794896204321e-05
-9.60162915033619e-06
-1.67082448122219e-05
-1.27248272301101e-05
-1.16704289516816e-05
-7.0091302329195e-06
-1.77331899124544e-05
-6.15129288907375e-06
-1.16712110455328e-05
-6.49121559502572e-06
-5.75300407269756e-06
-8.2745398669655e-06
-6.63484605606986e-06
-5.98638912098831e-06
3.74466915447321e-06
-2.26676962139483e-05
-2.32834877467947e-05
-1.76472656485742e-05
-1.05209208765865e-06
-2.57634781616384e-05
-2.33257969894263e-05
-1.49315509602075e-05
-2.09270862098161e-05
-1.53998380834531e-05
-2.11684844243232e-05
-1.4407084516046e-05
-1.85606202347507e-05
-3.28679921937185e-05
-2.79923015537518e-05
-6.68004256880676e-06
-1.36038392757589e-05
-1.42317577090882e-05
-1.55720426854263e-05
-1.8688225719809e-05
-2.09993368178669e-05
-1.02421237225474e-05
-2.17553524210631e-05
-2.68949429535666e-05
-4.70900641448523e-05
-3.32940596987374e-05
-2.64085771506082e-05
-3.08822592635858e-05
-3.14603146540977e-05
-2.30272851502717e-05
-3.16233096928518e-05
-3.65476995552064e-05
-2.12004599089623e-05
-1.83021579975716e-05
-3.08879868876821e-05
-2.83524173520628e-05
-1.09394054606553e-05
-3.87451685406481e-05
-1.40985232874035e-05
-1.16677843075617e-05
-3.37621711258582e-05
-1.8295124298825e-05
-1.14487200913814e-05
-3.22802725252546e-05
-1.64168791932963e-05
-2.0889592599616e-05
-1.60318361383109e-05
-1.55750267770611e-05
-1.17972180709895e-05
-4.78902126843986e-05
-1.85030360514586e-05
-1.7083422006136e-05
-2.59672147135655e-05
-3.46035199286044e-05
-2.57334977669142e-05
-1.53435419842206e-05
-2.46373947359349e-05
-9.83092239970842e-06
-3.60611208127183e-06
-8.31856636060769e-06
-2.42439383824911e-05
-1.70928898965331e-05
-2.788689821249e-05
-2.20690483748002e-05
-1.24314327491492e-05
-7.67126440187697e-06
-2.49113996824072e-05
-6.95411003414201e-06
-2.99045479864597e-06
-8.82926797295848e-06
-2.36397637646637e-05
-2.05730092548167e-05
-2.88187952142553e-05
-1.01067059054287e-05
-2.98721870477456e-05
-2.37092803740331e-05
-4.04795722797756e-06
-1.54427544070204e-05
-1.70241139404834e-05
-2.60054889847122e-05
-7.22635608429661e-06
-1.03756685268792e-05
-1.97764537238535e-05
-1.45832949380055e-05
-8.80710440241938e-07
-7.89319816559397e-06
-1.37382140458356e-05
-2.19955780375653e-05
3.0648485277396e-06
-1.79539390515926e-05
-4.04905888130409e-05
-7.86970214553484e-06
-1.273730274456e-05
-2.19777782289292e-05
-6.94869473306364e-06
-1.86238501783266e-05
-7.91318819269511e-06
6.17603499795624e-06
-2.3917880538125e-05
-1.63121783477654e-05
-9.79774331881147e-06
-2.5712811520903e-05
-5.8866655977273e-06
-2.71488401224431e-05
-1.92312331107473e-05
-3.46670245871829e-05
-2.48003576178691e-05
-1.40789236437203e-05
-4.23007825886651e-05
-2.69223609749974e-05
-2.87597893610585e-05
-3.38951897113068e-05
-1.97211370352517e-05
-2.59432559603854e-05
-8.60427723562145e-06
-2.40294569130749e-05
-3.92201415272578e-06
-2.28473917384831e-05
-4.65477352279199e-05
-2.27599865511678e-05
-1.59499614165103e-05
-2.78677026572582e-05
-1.05317495631775e-05
-9.81610912393242e-06
-3.92889828822309e-05
-2.62185426178334e-05
-3.63537786882861e-05
-3.47345025880798e-05
-2.01975277840543e-05
-3.56881361382284e-05
-2.07557474662952e-05
-2.41232276053297e-05
-3.82665562274062e-05
-3.07373125614247e-05
-1.92266264046249e-05
-1.72002861239862e-05
-3.75827840169317e-05
-3.11830966079232e-05
-2.09268043765144e-05
-2.28562498934108e-05
-1.78386775581229e-05
-2.09362427700773e-05
-2.22363759863741e-05
-2.32307542834986e-05
-5.85171297394746e-06
-4.83741063735953e-06
-7.08517085512075e-06
-2.15365863715122e-05
-3.18061937414516e-05
-2.39411643370456e-05
-1.15887942926167e-05
-1.97078389105454e-05
-2.23746437647435e-05
-7.03296181055232e-06
-2.51257262414906e-05
-1.78812516755724e-05
-1.34989966193078e-06
-2.55612964926409e-05
-1.32292747329925e-05
-1.93434706874387e-05
-1.88375757148549e-05
-1.90665019876752e-05
-2.02070480606267e-05
-2.7589257324876e-05
-2.09121150981774e-05
-9.62608052289268e-06
-1.88779864076196e-05
-5.00656981820775e-06
-2.78354747331976e-05
-3.03851890384065e-05
-2.91921103227825e-05
-2.17710277230881e-06
-2.98872497847725e-05
-2.71159021158697e-05
-2.05571401188694e-05
-2.74901113891253e-05
-2.06052858021098e-05
-1.24730092439598e-05
-3.42843112343163e-05
4.40038249963755e-06
-3.7214091822936e-05
-8.95264965376147e-06
3.09132061713979e-06
-2.15772696780818e-05
-4.28737312151349e-05
-2.31220479998638e-05
-1.41043721166169e-05
-2.42676205870335e-05
-4.19791709047129e-05
-2.55399835361836e-05
-2.5143323284587e-05
-1.82799381004947e-05
-3.76403161763517e-05
-2.74416567349187e-05
-1.65586604901269e-05
-2.05898047078179e-05
-2.42700062285324e-05
-3.39518304170771e-05
-2.49090302691327e-05
-1.26649704356492e-05
-2.40152255708344e-05
-2.78614447315175e-05
-1.91312206065098e-05
1.3834051259934e-06
-3.68936253987331e-05
-2.25350058747241e-05
-1.07446744958494e-05
-2.4010176532226e-05
-3.00092175018247e-05
-2.26759837980381e-05
-5.91755374715129e-06
-1.77489223562644e-05
-9.22047905733094e-06
-1.39783657652939e-05
-2.1547163087477e-05
-2.47577537087458e-05
-1.38780884294654e-05
3.93087575320386e-07
-2.38064072453282e-05
-3.74228423106195e-06
-1.62466578495473e-05
-9.49898957462059e-07
-5.89443082027556e-06
-2.09413599496782e-05
-2.03803254065418e-05
-1.78307664057031e-05
-1.01289955330249e-05
-2.85547901856004e-05
-1.55216035669546e-05
-2.38083177847981e-05
4.70948717649888e-07
-1.57996261802289e-05
-1.9769442118511e-05
-1.94260193181793e-05
-1.93181830092144e-05
-1.19129690979446e-05
-1.12213870496429e-05
-7.28151349583519e-06
-4.62841562740479e-06
-5.67269035216349e-07
-2.20197527034057e-05
-1.22982915564371e-05
-3.56944167072864e-06
-1.09090957532287e-05
2.72061714470594e-06
-1.32515805650931e-05
-3.59442636746788e-05
-1.53226971640544e-05
-2.21577350332687e-05
-3.07446725963906e-05
-2.16063163539701e-05
-1.55980113477763e-05
-1.60409926220914e-05
-1.10041374368382e-05
-4.21359296103914e-05
-2.79972209622938e-05
-1.3117126386668e-05
-2.61508412615697e-05
-2.61445161621579e-05
-3.91817567388039e-05
-1.38560181901872e-05
-1.12017832522448e-05
-9.99343191911324e-06
-2.48145862634747e-06
-1.68866598799206e-05
-2.04377216406079e-05
-2.80192848077365e-05
-1.73710888274186e-05
-3.17405874733636e-05
-3.96013008450712e-05
-3.98108806389628e-05
-1.24979194341877e-05
-3.95144958560659e-05
-1.07529715793845e-05
-3.34659565244296e-05
-2.61653211258837e-05
-2.5543770760899e-05
-4.17309197280418e-05
-1.0635573745016e-05
-9.34763856842264e-06
-3.06405982524315e-05
-8.30001656040726e-06
-2.17283323067195e-05
-3.34580244028855e-05
-2.61484206577472e-05
-1.90485000965465e-05
-3.18867506327637e-05
-9.18759112523847e-06
-3.01586891751682e-05
-2.96543441869622e-05
-3.10004871497971e-05
-2.96723302324605e-05
-3.13844504842378e-05
-2.82799622113851e-05
-4.49511415595258e-07
-1.44166970975615e-05
-1.88451041453363e-05
-1.83057495192751e-05
-2.94572196350296e-05
-2.84117093450996e-05
-2.64894443380186e-05
-2.91274942915169e-05
-1.82457420125091e-05
-1.64075006170825e-05
