# Supplementary material for: Research on computational propagation and identification of mine microseismic signals based on deep learning
Source: PLoS One. 2025 Oct 22;20(10):e0334641. doi: 10.1371/journal.pone.0334641 (PMC12543183; doi:10.1371/journal.pone.0334641)
Supplement: S10 Data — (ZIP) [file pone.0334641.s010.zip › 000101100001602.xlsx_0.txt_24.txt.txt]

-2.46066162787716e-05
-2.12173413732802e-05
-2.07913008238297e-05
-1.3307899403652e-05
-2.29522299713513e-05
-2.83161827965708e-05
-4.15146959374071e-05
-1.68424500164481e-05
-3.34315832228265e-06
-4.31788364530539e-06
-1.32834408882851e-05
-2.70742820298583e-05
-2.32051641328216e-05
-2.3283282816176e-05
1.92656670883923e-06
-2.08597365763591e-05
-1.3254461153121e-05
-4.31323767385641e-05
-5.57199544808041e-06
-1.26564555535876e-05
-1.31022478320359e-05
-1.31339471196023e-05
-2.51709889722038e-05
-2.47064701072949e-05
-1.42237136047345e-05
-2.19012548242727e-05
-2.04227682119835e-05
-1.50916211757121e-05
-1.77136000495058e-05
5.83386939865669e-06
-2.06966825355159e-05
-3.51994552902624e-05
-1.71652679715894e-05
-1.69106474962498e-05
-3.00813156996539e-05
2.30065242328697e-06
-3.56062925187438e-05
-2.18275730869936e-05
1.34543074832113e-06
-9.90474125283607e-06
2.52244398904985e-06
-1.02660841976494e-05
-1.14737663236605e-05
-1.71861595319409e-05
-7.09882637882911e-07
-1.2534778365123e-05
-1.21457842562057e-05
-1.70859587233272e-05
-2.9160039491986e-05
-1.95337790174088e-05
-2.86522631537974e-05
-1.54270715142162e-05
8.62777878156169e-06
-6.04473043315342e-06
-3.89842565455702e-05
-1.55900753355123e-05
-1.80090871390909e-06
3.72865841246827e-07
-2.27529226576217e-05
-4.39466731719705e-06
-1.12197492511722e-05
-1.38066394844709e-05
-2.69151372718089e-05
-1.98286261164423e-05
-3.65744811384875e-06
-3.01050326825554e-05
-1.66341233757422e-05
-8.87636615891279e-06
-1.72391761569286e-05
-1.31655720293878e-05
-2.47106238861656e-05
-1.52006321391824e-05
-1.80878651669712e-05
-2.01513420413405e-05
-3.36851564184828e-05
-2.17628329856045e-05
-2.52945637234703e-05
-1.89027763810344e-05
-2.41220525680143e-05
-1.34053107486988e-05
-1.95095379446785e-05
-2.07966409000464e-05
-2.56390513010768e-05
-6.88671002822027e-06
-1.70606907538855e-05
-5.82802965001875e-06
-2.61560678871456e-05
-1.33196160358062e-05
-2.57409648669708e-05
-1.59884125676218e-05
-2.35300646308402e-05
-1.08114732504639e-05
-2.0867212046214e-05
-1.34598574238858e-05
-2.13776707806079e-05
-1.23624594510895e-05
-1.26396902803923e-05
-7.90370285609936e-06
-1.68571026283073e-05
-1.51374468855183e-05
-2.38103228003874e-05
-9.84798600024428e-06
-2.38917158222199e-05
-2.65095950234131e-05
-2.7131404725599e-06
-2.90204144544658e-05
-8.29067033501604e-06
-1.67605168922592e-05
-2.44937678242859e-05
-6.52464512178147e-06
-1.99504202255407e-05
-2.87525391359699e-05
-2.83492239742918e-05
-2.75641322783256e-05
-2.14049394215274e-05
-1.66633697804948e-05
-6.92294499500456e-06
9.10217665438782e-06
-1.08777200387494e-05
-2.39325463991785e-05
-1.6310690304148e-05
-1.5356517841257e-05
-4.7375416178692e-06
-1.08392818462355e-05
-2.03805520141332e-05
-1.96839957854141e-05
-1.89919786068728e-05
-2.61037331568803e-05
-2.61018680283364e-05
-2.83300234692704e-05
-1.71838665057023e-05
-2.86615902510817e-05
-2.73952457149432e-05
-6.74420342851807e-06
-4.63088322306609e-06
-9.46811049557184e-06
-8.39391533743274e-06
-1.63741812808397e-05
-1.08861286538439e-05
-1.8435230040805e-05
6.26847431524886e-07
-1.83072587870359e-05
-1.12208753650819e-05
-2.47024919897355e-05
-1.99109565450547e-05
-1.40635628214396e-05
-2.2095725768591e-05
-1.99066382479392e-05
-2.92602935161638e-05
-1.3189809705021e-05
-3.11894073361755e-05
-1.50368883391891e-05
-6.39244100143748e-06
-2.14985813239543e-05
-5.81886417410193e-06
-1.84231826703167e-05
-2.31288875566035e-05
-1.22996813174041e-05
-2.35734898458957e-05
-1.86785640662397e-05
-1.51746228273773e-05
-2.96744382778839e-05
-1.78040588096776e-06
-2.12931884620694e-05
-1.58646186191435e-05
-1.74257419898771e-05
-1.29259505851944e-05
-1.07788691565169e-05
-2.48504203151674e-05
-2.2625225450021e-05
-1.3313202024141e-05
-2.14850712113562e-05
-8.45778560854798e-06
-1.86933101615158e-05
-3.16525714568651e-05
-1.44631081363193e-05
-2.46580090567669e-05
-2.6406069410134e-05
-2.37305152504551e-05
-1.14989182707598e-05
-1.21092466120341e-05
-1.2936179263003e-05
-2.65323406812186e-05
-1.41328035677479e-05
-1.09957235344443e-05
-1.09993916889814e-05
-2.23194715384776e-05
-1.78335633027146e-05
-2.25090534186935e-05
-1.13825452581482e-05
-2.43346556518944e-05
-1.71520596498748e-05
-1.12309418971586e-05
-2.44950434629151e-05
-2.05028298416934e-05
-1.40041497681839e-05
-2.53427817313108e-05
-7.9602769851562e-06
-4.09091302148264e-06
-1.27419861276455e-05
-6.14487167420946e-06
-4.56106187708866e-06
-2.5113083467986e-05
-2.10906799828335e-05
-3.30734781656228e-05
-2.00759593445875e-05
1.11525097384835e-05
-9.72298398267345e-06
-2.77440800758608e-06
-8.30938367032301e-06
-3.1406413605821e-05
5.26245040909257e-07
-1.57937010931422e-05
-1.82396385986402e-05
-2.60430037626174e-05
8.02818428666635e-07
-2.03461194576785e-05
-6.82997649002217e-06
2.89964354559202e-07
-1.69947305454235e-05
-2.26818071516544e-06
-1.70216672198825e-05
-1.9702966822253e-05
-1.05276421785758e-05
-1.32128735429283e-05
-1.1480271800068e-05
-2.64304169794221e-05
-1.50333129807129e-05
-1.35407396183337e-05
-6.60409193475403e-06
-2.50603063646999e-05
-1.28886824863551e-05
-2.29251860643887e-05
-1.39598296478572e-05
-1.17247889346178e-05
-3.0701491664127e-05
-1.44010977404316e-05
-3.22437638872387e-05
-1.55257296645438e-05
-1.57878595146811e-05
-1.70753056757689e-05
-1.27237096799904e-05
-4.40993851754162e-07
9.9019576163853e-07
-2.77353045448783e-05
-1.20671491927825e-05
-9.77548656790906e-06
-3.26417169627935e-05
-2.40543400982822e-05
-2.47504376900936e-05
-1.06735223383368e-05
-2.43788208797997e-05
-2.30380297795954e-05
-2.17876335614192e-05
-2.31250344276196e-05
-1.14707554225045e-05
-1.78466945664994e-05
-2.79261598542383e-05
-2.33779576136338e-05
-1.82156116067889e-05
-3.47038937451176e-05
-2.04169939206972e-05
-2.61898513839677e-05
-1.1040884345167e-05
-3.28652563192389e-05
-2.83076054195006e-05
-1.63570277140097e-05
-2.9887435501985e-05
-1.28441815554869e-05
-2.42572218163511e-06
-2.57140477015231e-05
-2.51318940965117e-05
-1.09410340425257e-05
-1.64028923700167e-05
-2.23584738457017e-05
7.27970990667604e-06
-2.29474796690351e-05
4.286120365654e-06
5.89554823317283e-06
-1.56182881922074e-05
-1.77773101555822e-05
-1.92124400228863e-05
-4.12837448572104e-06
-2.42843529211273e-05
-1.67581170951416e-05
-2.23567236723551e-05
-2.0899120737865e-05
-2.32069500779539e-05
-1.90003482899308e-05
-1.98128681659452e-05
-2.77877456564212e-05
-3.1254273826295e-05
-1.20997546582293e-05
-1.35299832915397e-05
-2.84789457362276e-05
-6.16217589055082e-06
2.2824660540184e-07
-9.91311612778532e-06
-8.88013220092247e-06
-1.10581041425578e-05
-3.16406625961087e-06
-3.98580024955309e-06
-2.04001743341868e-05
-1.40363360334222e-05
3.74269889574883e-06
-8.65677627227853e-06
-8.51692766249225e-07
-1.66857937476659e-05
-3.18635440161221e-05
-1.25436788347468e-05
-2.91891792755384e-05
-2.76470338463576e-05
-1.23867759196326e-05
-1.36748777807766e-05
-8.43270466262257e-06
-3.92167709357581e-06
-3.33280966540816e-05
-4.12672920422098e-07
-1.72054590123455e-05
-9.96340816803029e-06
-2.6159430161291e-05
-2.86665184137918e-05
-2.51657897956806e-05
-1.20123690451092e-05
-1.29771917414303e-05
-2.68616959746563e-05
-2.94673675391828e-05
-1.01172164386693e-05
-1.38271089440067e-05
-3.186516408784e-05
-1.23599332434973e-05
-1.57276215802319e-05
-2.42102663856927e-05
-3.43569883727798e-05
-2.79968875135713e-05
-2.22909159223308e-05
-3.16810202097241e-05
-4.21209205651136e-06
-1.65508784627642e-05
-1.22153951779654e-05
-1.68168900594662e-05
-1.4079617620968e-05
-3.31305231736977e-05
-3.71285500673511e-05
-1.56571926316901e-05
-1.15242588138275e-05
-2.82962192732408e-05
-8.80070038990102e-06
-1.95987487636007e-06
-1.81705691770099e-05
-2.67666824198296e-06
-1.62385576590924e-05
1.8059227572246e-06
-2.02454556095078e-05
-2.66225509377318e-05
5.36863347290969e-06
-4.36689817210283e-06
-1.12563304390894e-05
-1.24493018529208e-05
-1.60358944516627e-05
-3.51963523006154e-06
6.22290361813997e-06
-4.12824742948397e-06
-9.73669544056735e-06
-7.40852684883189e-06
-1.40757881797026e-05
-2.56665868033337e-06
-1.15761138816456e-05
5.2688753692135e-07
-3.0783371558013e-06
-1.64576202020284e-05
-3.37888222644202e-06
-1.33453482220157e-05
-1.40376302044864e-05
-1.65117732796845e-05
-8.18792173729328e-07
-1.42145198307899e-05
-1.63337989214892e-05
-1.13972518896103e-05
-1.4895509817086e-05
-2.03511432138479e-05
-1.79738455559778e-05
-2.18075436214129e-05
-6.221139200899e-06
-1.49733508761461e-06
-8.17938378113151e-06
-1.51433677560833e-05
-3.27945975375811e-05
-1.87908680450257e-05
-2.48758491333341e-05
-1.63981764951058e-05
-2.27308818118143e-05
-2.92979786498587e-05
-2.10014347127465e-05
-1.26584650955763e-05
-2.11855768872966e-05
-5.63252224258736e-06
-2.49078160808965e-05
-1.89085268251742e-05
1.42326223599981e-05
-1.70814348959429e-05
-2.05839508575884e-05
-1.24180355989745e-05
-2.30257050385236e-05
-2.40639989768184e-05
-2.659551753926e-05
-2.13942283906324e-05
-2.92186908144486e-05
-2.07686230200172e-05
-2.40998450437169e-05
-1.0845682283655e-05
-2.24663950435203e-05
-2.31668245588938e-05
-1.32549644111095e-05
-8.1834484274821e-06
-1.04053340494024e-05
-2.78817679821892e-05
-1.29187129664897e-05
-1.75344372885787e-05
-1.43713213327924e-05
-1.93711861369513e-05
-3.86985903376727e-05
-1.91145188107569e-05
-1.85519175464692e-05
-1.74506115015449e-05
-2.68113090624505e-05
1.87839717201859e-06
-1.80870070687744e-05
4.91039609128822e-08
-2.84412944724365e-05
-1.00260784336508e-05
-8.81125241989348e-06
-7.31569226602476e-06
-3.29487007430643e-05
-1.97304345010486e-05
-1.18938673245599e-05
-2.38754385560214e-05
-3.47332204402438e-07
-2.35855240165382e-06
-1.25466465748649e-05
-3.70555069827217e-06
-2.17271524502627e-05
-1.86446435040108e-05
-9.60262865655195e-06
-1.91684806704817e-05
8.4919379836073e-06
-2.20528694335511e-05
-2.04012446589814e-05
-2.26548198299937e-05
1.19040417129938e-06
-1.83523421951553e-05
-2.07350042719071e-05
-2.49277264409266e-05
-1.85095926664814e-05
-1.71494030066793e-05
-8.5735789558727e-06
-1.31790062192111e-05
-1.21767177085426e-05
-1.6479696083497e-05
-2.03748899094067e-05
-1.71671453713051e-05
-1.0999681512803e-05
-8.75587806861662e-06
-3.00555678570462e-05
-3.01106230414076e-05
-1.70582204077354e-05
-3.48366506206236e-05
-2.61904759136781e-05
-7.11569869283419e-06
-2.83763548121474e-05
-1.11031424449912e-05
-6.23260633002777e-06
-1.90913403482799e-05
-9.6473495954931e-06
-1.00799082929673e-05
-1.46551038159397e-05
7.32971214755323e-06
-2.13622579792883e-05
-2.48996125343194e-05
-1.49111205174459e-05
-2.09039935003106e-05
-2.61351359984298e-05
-1.54460478944224e-05
-1.44077241547041e-05
-1.17861861575746e-05
-9.16422181504056e-06
-2.15195096520943e-05
-1.61711931668382e-05
-9.86119367300235e-06
-1.29784476397981e-05
-1.03692841371159e-05
-9.62014492196254e-06
-1.16290758978745e-05
-1.29205538407709e-05
3.08011645403514e-06
-2.17653448222289e-05
-2.00705735742057e-05
-3.19304607662872e-05
-2.03983534281101e-05
-1.21270734802615e-05
-1.25564267808626e-05
-1.07653797969421e-05
-1.85318469638561e-05
-3.01551273505254e-05
-2.26371256078246e-05
-1.26525622800333e-05
-3.59568961443165e-05
-4.61592018248817e-06
-2.48862530716405e-05
-1.45994672246486e-05
-3.24544141426271e-06
-7.12034936224333e-06
-1.08093283732341e-05
-1.22738206553171e-05
-1.25387966176483e-05
-1.22741842098399e-05
-1.12442077588303e-05
-2.42333056710158e-05
8.60570541533844e-06
-1.86997007688205e-05
-1.42733179704772e-05
-1.38878731292068e-05
-4.09341025329714e-06
-1.14036943384663e-05
-2.61882258401204e-06
-9.20542982007699e-06
-1.62605582904467e-05
-1.46715115581753e-05
-2.3809546621591e-05
-2.09759866183462e-05
-5.91765665800163e-06
-9.38072747118105e-06
1.27858081687843e-07
-2.39150391665462e-05
-1.70444613064403e-05
-1.54205609988106e-05
-1.35659869366399e-05
-6.36135081739419e-06
-1.68465251735292e-06
-3.46465039638525e-06
-9.66798585668928e-06
-1.22876372700614e-05
-2.13582064530958e-05
-4.39706988412757e-06
-1.52022684814283e-05
-2.12830760294719e-05
-2.55009985091309e-05
-1.74881266689925e-05
-2.32706750962122e-05
-4.39396304398989e-06
-1.84412111880592e-05
-2.42994022075848e-05
-7.18556601497823e-06
-5.87558022134198e-06
-2.03996328166807e-05
-3.78899533858826e-06
-1.34245885830632e-05
-7.35094679451194e-06
-1.77106823479022e-05
-2.76418172453009e-05
-2.07088587547728e-05
-1.83554728062238e-05
-2.37870068578742e-05
-8.49689207515367e-06
-5.04351067739493e-06
-1.64532897523377e-05
-1.10496159003806e-05
-1.45296226202446e-05
-2.66176995857297e-05
-3.04977623827821e-05
-3.37223112099351e-05
-1.12747237162636e-05
-1.25463766251281e-05
-8.03374385057652e-06
-6.67611261850175e-06
-1.92812464508838e-05
-1.45561130128158e-05
-1.1518721320647e-05
3.65333692480242e-06
-1.37733532194165e-05
-3.21108315692672e-05
-2.3746398377556e-05
-1.12598445184834e-05
-4.28749687231543e-06
-1.22311417999158e-05
-2.1891882770248e-05
-2.82254441174511e-05
-8.83514859408925e-07
3.79737725472347e-06
-1.27185123564263e-05
-1.11058533825863e-05
-3.88863440937397e-06
-4.40328668710751e-06
-2.44640747249847e-05
-3.06515417267777e-06
-8.79501693457278e-06
5.0819814742667e-06
-1.46877088879586e-05
-2.05600021634415e-05
-1.50801813822631e-05
2.37687288584232e-06
-1.7654081442463e-06
-1.62115650367435e-05
-1.42782079878317e-05
-1.27030571037757e-05
-1.37167936763925e-05
-2.25196918869532e-05
-8.84043117748604e-06
-1.83551462184612e-05
-3.11497835916444e-05
4.10714483130762e-06
-2.74197259405335e-06
-9.43518406106118e-06
-1.98185265865792e-05
-1.98560767742396e-05
4.27527840283577e-06
-2.83194431667847e-05
-6.47497670391722e-06
-1.20657249947519e-05
-2.02579734600839e-05
-1.49201288658581e-06
-2.8000182652868e-05
-2.23163136563168e-05
-1.13121073613695e-05
-8.64871162369253e-06
-1.25138567313833e-05
-9.65626617992579e-06
-4.10589290697889e-05
-6.38677087467443e-06
-1.41858476675553e-05
-7.78028449424958e-06
-5.95302258049831e-06
-7.43357330056805e-06
-2.49788037692718e-05
-7.70656037192736e-06
-1.62595880979986e-05
-3.93474911980123e-05
-1.91627181433393e-05
-3.05507348111373e-05
-1.90975941314648e-05
-1.53144371586116e-05
-1.09199734393095e-05
-2.98156112634538e-05
-3.49521465553282e-05
-1.03819780995074e-05
-1.85169527132373e-05
-2.51216399356136e-05
-2.26395356013028e-05
-1.7290135247326e-05
-3.2409455768265e-05
-1.41748821893468e-05
-9.70751317375129e-06
-1.95634889892759e-05
-1.50183219093954e-05
-2.32123238438476e-05
-3.00872644312668e-05
-1.39055546633305e-05
-2.39296800017934e-05
-1.54912414872583e-06
-2.53645833762824e-05
-1.21289464521261e-05
-5.18689907077565e-06
-3.04052689643302e-05
-2.3719761468821e-05
-4.19263188422406e-06
-1.91298412215998e-05
-1.34185974788956e-05
-4.13531475215747e-06
-1.9772576737624e-05
-2.74920415447428e-05
-1.86796052637435e-05
-6.66833234252515e-06
-6.79089510425763e-06
-7.84106545802864e-07
-1.28671418595512e-06
-1.00253426444666e-05
-2.69833514840001e-05
-1.049794703609e-05
-2.05440866732159e-05
-2.18498643934928e-05
-2.69306485698319e-05
-2.24124127458155e-05
-6.53463513094504e-06
-2.13578313559739e-06
-2.10100333882125e-05
-9.27886864638906e-06
-1.51828277280545e-05
-3.44741273390287e-05
-3.27509609703799e-05
-3.22522605912494e-05
-4.15806323198011e-07
3.78192471649125e-06
-1.56758771247622e-05
-1.98634821255355e-05
-1.70707227714143e-05
-2.02425902945131e-05
-1.46050300274586e-06
1.16001098486217e-05
-6.21424134594965e-06
-2.42221488782407e-05
-2.76247217993558e-05
5.53431081550345e-07
-7.20734160551508e-06
-9.47954964779099e-06
-1.56804233404729e-05
-1.0241635622756e-05
-7.02498412084671e-06
-6.94014511064084e-06
-3.37547048662187e-06
-2.1688563701266e-05
-2.57728521910788e-05
-2.45767254046538e-05
-2.07294555499874e-05
-8.66620296702684e-06
-2.31801054449536e-05
-3.21481993026113e-05
-2.22821127939361e-06
-2.34563237653058e-05
-2.21970987456191e-05
3.08085103198372e-06
-1.21483540118728e-05
-1.79525758834409e-05
-2.02578380439664e-05
-1.73019229972596e-05
-1.69519257544901e-05
-1.97962908603347e-05
-1.45371798926489e-05
-3.72703432133809e-06
7.31142049820035e-06
-2.91636706357061e-05
-2.46044469555127e-05
-2.81029495325461e-05
-1.40225362643814e-06
-1.1795356341773e-05
-1.58450069385581e-05
-1.08308186468813e-05
-2.72590506014016e-05
-1.87206309468268e-05
-1.4611885446779e-05
-2.78460579270476e-05
-2.01640354474866e-05
-1.21821266323859e-05
8.07176086882641e-06
-2.22278669555498e-05
-3.65790422676709e-05
-1.56501859938859e-05
5.62436404867691e-07
-1.57749415078826e-05
-6.76871156804007e-06
-2.49542670958442e-05
-2.08307318111036e-05
-1.39072474241513e-05
-1.5356668245324e-05
-1.04400223438744e-05
9.37098110024722e-08
-1.08383775778474e-05
-2.32706670306442e-05
-6.90437496163402e-06
-1.90526011028725e-05
-1.73509285019091e-05
-1.61477401098957e-05
-1.36269534286144e-05
-7.45481193560636e-06
-1.65962330523264e-05
-1.60912963188362e-05
-2.28771897731847e-05
-2.26054401504553e-05
-1.85528964771231e-05
-2.06040549480217e-05
-8.23775410260544e-06
-5.87591581498971e-06
-9.30949495874564e-06
-1.03017708636417e-05
-7.66567273283002e-06
-1.36945877787689e-05
-2.43179927146165e-05
-2.43698606457499e-06
-2.85485787882219e-06
-6.58333770380755e-06
-7.68141275300734e-06
-4.66036334823755e-06
-2.38985403060863e-06
-2.74740927917805e-05
-2.09785222401164e-05
-1.63656240975146e-05
-1.52703160710614e-05
1.05308081462204e-05
-3.30562618147126e-06
-1.57793894864861e-05
-9.19353782733759e-06
-2.17472981124751e-05
-2.05412031812231e-05
-1.41274473951864e-05
-1.624601574344e-05
-8.98178825245523e-06
-1.13070554075713e-05
-8.07458275607083e-06
-2.10641073715295e-05
-1.60374190756878e-05
-7.91215437548593e-06
-2.49701980934685e-05
-2.81776643369149e-05
-2.19387594837306e-05
-2.08158917792609e-05
-2.4987406515589e-05
-2.63966508812743e-05
-6.63819405214133e-06
-7.45476626171659e-06
-1.0556516266224e-05
-1.8758886236495e-05
-2.23381864451489e-06
-1.80811838118452e-05
4.66146754823123e-07
-3.53087070001085e-05
-2.044547532577e-05
-1.43813233344362e-05
-2.2964268027432e-05
-1.43795619964447e-05
-2.49001265201356e-05
-1.45341668509581e-05
-3.43968621602855e-05
-1.80648433966989e-05
-3.6966517802467e-05
-2.65027444127488e-05
-1.33556620678692e-05
-3.04605409248671e-05
-1.96601564040425e-05
-1.50239341111591e-05
-4.08494535146217e-06
-2.97427763251897e-05
-2.46794248868176e-06
-1.03565238659007e-05
-2.49581937251278e-05
-2.59226350186241e-05
-3.7086091241566e-05
-1.881617812644e-05
-1.71384606047062e-05
-3.65413179525795e-06
-7.17645697053951e-06
-5.75542464402367e-06
-6.2239966359465e-06
-3.20079970331004e-05
-1.88049392383995e-05
-2.06397549905395e-05
-4.60696659798869e-06
-4.35279531762419e-06
-3.76585429534894e-05
-2.22097239702203e-05
-1.61819981377908e-05
-9.22696335199962e-06
-6.5262814952794e-06
-1.52412720978704e-05
-7.27803729175789e-06
-9.74837289942167e-06
-8.03768061233253e-06
-3.46814374273962e-05
-1.21850189832938e-05
-1.11829665088919e-05
2.86678791340637e-06
-3.01050676742081e-05
-2.35239378007415e-05
6.54893618942321e-06
-1.45861819444379e-05
-1.24737711923029e-05
-7.81982999021275e-06
-9.75980620679273e-06
-1.17789401197023e-05
-2.81063774255615e-05
-7.9055912791623e-06
-2.52413046514509e-05
-6.04620964151992e-06
-1.55045668239082e-05
-1.92878224210049e-05
-7.39548942856113e-06
-1.83175202178303e-06
-3.26652180139498e-05
-2.00776308641361e-05
-2.74932914852526e-05
-3.12760811944711e-05
-2.53425348735079e-05
-3.39286055600768e-05
-1.4363964120712e-05
-1.93097001017158e-05
-1.51611863915059e-05
-1.31390181195285e-05
-3.95943984684723e-05
-9.62604814532414e-06
-2.17205313331696e-06
-3.06176326137366e-05
-1.46836292833699e-05
-1.89974925698606e-05
-2.22728791172077e-05
-2.86658709627242e-05
-3.31633684233824e-05
-2.66172128105343e-05
-1.29571800457223e-05
-4.99839342660225e-06
-9.48087375040649e-06
-8.16897022479415e-07
-1.66482815726901e-05
-1.84631070219073e-05
-1.1801984487701e-05
-1.0181328301265e-05
-9.1556565877246e-06
-1.52568006658821e-05
-2.98225170941672e-05
-1.37445091877721e-05
-2.34300381988324e-05
-3.23279547352492e-05
-8.91382024431934e-06
-1.95792725273737e-05
-7.54481340169683e-07
-1.56075013053764e-05
-1.89964888070534e-05
-2.48215094263921e-05
-2.55975331784055e-05
-2.29701568672931e-05
-9.29685203512419e-06
-1.67515996334235e-06
-7.50290969719511e-06
-1.68812793726426e-05
7.49956619042407e-06
-2.56563069807574e-05
-7.01234874403942e-06
-8.5823530005603e-06
-1.36858636225664e-05
-2.16421218379829e-05
3.19992698321076e-06
-8.21255937403412e-06
-1.07525685451775e-05
-4.62745364401552e-06
-2.53106535720609e-05
6.88859609407531e-06
-2.3017875719101e-05
-1.55692220334065e-05
-1.81247149726887e-05
-1.81682412113098e-05
3.39180473961707e-06
-6.15455106443145e-06
-1.57264337209745e-05
-1.31210032234389e-05
-2.50493041585209e-05
-1.91871757211277e-05
-4.56048090074829e-06
-3.88988965244817e-05
-4.03764614134492e-05
-2.79835693738479e-05
-2.51559522844138e-05
-9.20728461627812e-06
-3.67757644316028e-05
-2.49747706454376e-05
-6.04575236950281e-06
-7.79882024145642e-06
-5.92038070255199e-06
-8.30595804265686e-06
-1.42217839502926e-05
-1.82713214353277e-05
-5.36664500039429e-06
-1.29610881298185e-05
-1.79765840200547e-05
-1.66995564967299e-05
-2.20805139333541e-05
-4.2262697456977e-05
-2.6291322062804e-05
-2.32680161226202e-05
-3.09909421628309e-05
-2.90669192378161e-05
-1.3680917604347e-05
-2.67011568839139e-05
-1.85549316833001e-05
-1.31258658287834e-05
7.67450640552894e-07
-9.77109035467995e-06
-3.0690532924045e-05
-2.28560960937463e-05
-3.48944900252302e-05
-2.78865900918143e-05
-1.2058172550035e-05
-2.43995444576481e-05
-8.66824834665653e-06
-1.53141794112079e-05
-1.82768952926315e-05
-2.21218137941356e-05
-4.29965150077829e-06
-5.40523246891233e-06
9.43160608111247e-07
-1.10744999373138e-05
-2.97894607461178e-05
-7.30765859800516e-06
-3.3887418324156e-05
-1.59528080797124e-05
-5.4286637413005e-06
-2.08722204457476e-05
-1.23993670719327e-05
-8.66102837584048e-06
-1.6580787451432e-05
-2.2598818246721e-05
-2.25593664652547e-06
8.36097857481373e-07
-9.2442342852828e-06
-6.69188763240765e-06
-2.06616374455523e-05
-1.9069435579326e-05
-9.61981259740271e-06
-1.79487021872084e-05
-1.69392734700006e-05
-9.93419491744839e-06
-4.8285822780839e-06
-2.17457191649056e-05
-8.31510687191667e-06
-7.9472063120148e-06
-1.5223558233943e-05
-6.14562704449613e-06
-3.60175353374939e-06
-5.6559861644008e-06
-1.97722321979203e-05
-4.99555030003668e-06
-1.65669011744911e-05
-1.07819453455693e-05
-1.14473336289238e-05
-2.16399900361332e-05
-9.11175004359056e-06
-1.81184098511896e-05
-1.02096862627151e-05
-2.13269106392113e-05
-1.22771385725855e-05
-2.17689878777453e-05
-1.53136064171771e-05
-9.50621389218219e-06
-2.97163883931389e-05
-1.39703939363164e-06
-1.11928438693352e-05
4.19275821193095e-06
-6.44857508519504e-06
-1.20970839464101e-05
-1.64402970037998e-05
-1.35504085487339e-05
-1.02498898003245e-05
-1.09859995773925e-05
-3.14651036248375e-05
-3.68694358298098e-05
-2.27645562211922e-05
-1.36687409705181e-05
-2.6100539215313e-05
-2.98605800873279e-05
-3.39555933170662e-05
-1.48078066762871e-05
-2.99215605497594e-05
-1.85628037457258e-05
-1.04735932187151e-05
-2.9713184829191e-05
-5.84218934380901e-06
-2.81299792460545e-05
-2.46705058603671e-05
-3.45529037205474e-05
-2.82208553530759e-05
-6.66567509371415e-06
-2.65205700760095e-06
1.7951473341792e-07
-2.82852117718204e-05
-2.2980811704364e-05
1.14703572434583e-06
-2.98287512331944e-05
-1.40923520895569e-05
-6.38921373440157e-06
-1.09735231192314e-05
-2.68699279650598e-06
-1.42277414352293e-05
-1.16285511235494e-05
-1.45934455353779e-05
-1.41300471548656e-05
-1.14757436852296e-05
-1.19437073893919e-05
-2.35907832573591e-05
-1.24753768578028e-05
-1.00287313926922e-05
-1.88811630111319e-06
2.83037402026341e-07
7.52843808987307e-06
-1.91364126206923e-05
-2.90157025637084e-05
-1.89174619631945e-07
-1.25634608618691e-05
-1.47251169491479e-05
-6.11529434486894e-06
-1.3969416669637e-05
-1.71946055557825e-05
-1.70552295021049e-05
-7.96190609569142e-06
-5.53269566861356e-06
-3.17999308568047e-06
-2.47743111230323e-05
-8.92021979422265e-06
-1.13434695912947e-05
-1.19460340626993e-06
-1.40350289395746e-05
-1.48852968397282e-05
-1.38645824389234e-05
-4.92029493577442e-06
-6.4489081728095e-06
-8.38518319897166e-06
-2.26456157483218e-05
-2.19041274425246e-07
-2.79151708558466e-05
-3.29305038457753e-05
-1.65472791114353e-05
-1.22924268757462e-06
-1.55878940059675e-05
-1.36831592412294e-05
-1.57968413523531e-05
-3.79144206062156e-06
-1.64585916502835e-05
-3.45863492613796e-05
-1.45641568070641e-05
-3.07905006626001e-07
-3.37748671668208e-05
-3.07318268367969e-05
-2.81816771482763e-05
-2.4844600148542e-05
6.10379338560581e-06
-2.75789096535156e-05
-3.25873659835326e-05
-2.59692024979705e-05
-6.02979810662992e-06
-6.4640214476974e-06
-2.81530469669424e-05
-2.66672946407009e-05
-2.79755479457681e-05
-2.28936817194851e-05
-3.14642606459316e-05
-2.46089852151277e-05
-1.89665862358672e-05
-1.41708376612763e-05
-2.9207109106268e-05
-2.28649166270497e-05
-2.64641801891942e-05
-1.98285180700058e-05
-8.77574160316193e-06
-2.37143246826798e-05
-2.53039159856399e-05
-7.87612791235947e-06
-3.83764298638746e-06
-1.72850493141036e-05
-2.76446095912751e-05
-8.46420018810041e-06
5.37112951488941e-06
-1.11257961532357e-05
-2.93273652762137e-05
5.20626169359865e-06
-6.15079934066527e-06
-1.2031240646176e-05
-1.82715902541519e-05
-2.04612005514962e-05
-2.06668918524382e-05
-8.24971389037239e-06
-1.87992318132422e-05
-1.44470990485683e-05
-7.95997158542467e-06
-8.48241704512952e-06
2.32412960253487e-06
-4.01466010986626e-05
-2.61110818571975e-05
3.27721054085401e-06
-1.64168478708914e-05
-1.90048952628351e-05
-1.90261045533876e-05
-2.43060275419346e-05
-1.1316536726591e-05
-1.66817313463656e-05
-1.12999720360698e-05
-1.95883107092222e-05
-1.73777839386122e-05
-2.01611011176437e-05
-1.5234984322039e-05
-1.08399373612865e-05
-2.19225087117155e-05
-2.82466778079571e-05
-8.06366659468543e-06
-3.95500924570371e-05
-1.14215230359144e-05
-5.53153954394963e-06
-2.25881670071375e-05
-1.19055623320608e-05
-1.57123339413906e-05
-2.67533125690285e-05
-3.14593318717419e-05
-6.17461369337431e-06
-1.38049925205655e-05
-9.22768639777426e-06
-5.20350761177605e-06
-1.72940890702423e-05
-2.71690760224351e-05
-2.90374408711567e-05
-3.76002924786294e-06
-1.98348639517136e-05
-1.94893418706131e-05
-2.05968670311463e-05
-1.40033787473462e-05
-1.33914327467824e-05
-1.60268519869526e-05
-1.75253504673312e-05
-9.59303525717064e-06
-1.99701773996657e-05
-1.13452251786124e-05
-5.14004560893396e-06
-3.59420608379817e-05
-3.24775605162413e-05
-2.12313085934951e-05
-2.10066918100036e-06
-1.61856617708103e-05
-3.10693900531873e-05
-2.0577331189951e-05
-2.92008800480691e-05
-2.49838084140801e-05
-4.31095757577227e-06
-9.98045328322044e-06
-1.63555022489107e-05
-4.02681252124701e-05
-2.77960411177396e-05
-1.01842598237699e-05
-2.57513613011825e-05
-3.91854066272391e-05
-1.38635565039729e-05
4.03955178741581e-06
-3.98188105847722e-05
-9.13460544950305e-06
-9.21892101089552e-06
-2.6308439099238e-06
-2.46433039679271e-05
-5.13856408319017e-06
-7.94822072095485e-06
-1.71627694097569e-05
-1.40740491739887e-05
-1.72533107029531e-05
-1.37061761360994e-05
-2.18257933017312e-05
-1.78895117415538e-05
-1.64924784719812e-05
-2.27973849256812e-05
-1.7157240757442e-05
-7.46818143494794e-06
-1.81741761401083e-05
-1.76245752170632e-05
-2.51859991975788e-05
-1.23774398278596e-05
-2.15757510386823e-05
-2.91088131753461e-05
-2.36304763908005e-05
-3.21135073664191e-05
-2.21106820780028e-05
-8.37380142985912e-06
-9.57096211104864e-06
-1.71096176462063e-06
-1.44069430301477e-05
1.0399218669584e-05
-7.34467313781638e-06
-1.11030206592627e-05
-7.50295264052257e-06
-1.24605642087635e-05
-5.096443959518e-06
-2.34459253535389e-05
-1.48562769783317e-05
-9.57690261065147e-06
-1.09277590047035e-05
-6.27229684738685e-06
-3.49161848059689e-05
-1.16637555544463e-05
-1.66061446312184e-05
-1.80142001260826e-05
-1.91232773002785e-05
-3.08884976500155e-05
-4.29471229507127e-06
-2.48806804232041e-05
-5.44683530921194e-06
-3.59785698374707e-05
8.77246157160626e-06
-1.88420867801442e-05
-9.02513441131892e-06
-1.10158912693054e-05
-1.79243286083836e-05
-2.92741296366797e-05
-2.52537255185646e-05
-2.06017343334895e-05
-1.34318249293363e-05
-2.44628503214123e-05
-2.05947764378439e-05
-1.93856832259823e-05
-2.64484941915693e-05
-1.03165846158383e-05
-2.26855664699664e-05
-1.83263065875269e-05
-2.31124432672665e-05
-1.48588750597568e-05
-2.81471676897229e-05
-1.8313575372003e-05
-2.72516993689851e-05
-2.17487769017996e-05
-1.60675362435946e-06
-1.79053868069224e-05
-9.38750287172778e-06
-4.38567763924682e-05
-1.47144459658459e-05
-9.85834963951085e-06
-1.13619222460841e-05
-2.27323279546694e-05
-4.5249110842793e-06
-2.02334649195581e-05
-2.31782332282968e-05
-2.5139141270461e-05
-1.75114039233462e-05
-1.05273924420166e-05
1.37342754723591e-06
-1.33978371873277e-05
-1.68488104077195e-05
-1.01296141986495e-05
-1.27228773645959e-05
-2.86891096501621e-05
-1.58083579738405e-05
-1.08458371812287e-05
-1.01102990102416e-05
-1.29741105407326e-05
-4.82473571791931e-07
-1.51549709357933e-05
-3.70032608252509e-05
-1.07219066017845e-05
-7.59126765979065e-06
8.4127808285293e-06
-2.46863113012538e-05
-4.24349362462503e-06
-2.79174394141425e-06
-2.67130442629187e-05
-1.85239803231091e-05
-5.77778069659857e-06
-5.11383088039044e-06
-3.25343320779375e-06
1.61772603293511e-05
-3.45042431835627e-06
-1.58779435764062e-05
-1.54818673173607e-05
-1.7102153967005e-05
-3.11255008983207e-06
-1.57155486088808e-05
-1.70372184991225e-05
-1.72317400396956e-05
-1.59006740136745e-05
-1.65360554602941e-05
-2.78433010396035e-05
-1.59364672900881e-05
-1.54713929099798e-05
-7.34401500488024e-06
-3.01050165167767e-06
-1.30416939327138e-05
-2.01533937162905e-05
-4.62450598428207e-06
-2.47903245981891e-05
-2.57145328141461e-05
-2.2190755984202e-05
-3.12066210937868e-05
-2.7020049435335e-05
-3.24830828004803e-05
-1.71302204200327e-05
-1.63068405763282e-05
-1.31039182348821e-05
-2.62841476595504e-05
-3.24226825675939e-05
-2.95560036343936e-05
-2.992835666217e-07
-1.41512543842011e-05
-2.33132721211195e-05
-7.33682431677366e-06
-2.17076743820419e-05
-3.7950671036373e-05
-1.85972683892236e-05
-2.46488615486276e-05
-2.07546082046005e-05
-2.37773240983441e-05
-2.35236004535762e-05
-1.27254023668518e-05
-1.47593754202425e-05
-1.55543293281885e-05
-1.50178965168061e-05
-2.09568197085267e-05
-1.14436763471687e-05
-3.09519876918906e-05
-7.80338599589055e-06
-2.10185552436638e-05
-1.35369320078341e-05
-1.72411533935577e-05
1.15775387984524e-06
2.65476733687645e-06
-7.74976977331651e-06
-1.31830244226894e-05
-2.20550650272859e-05
-2.05466602527331e-05
-9.44775472416925e-06
-1.29448518300651e-05
-2.27667798876066e-06
-1.5648256558571e-05
-7.97202976463638e-06
-1.19835427614937e-05
-1.78821607366485e-05
-1.51277263456505e-07
-1.42887336499872e-05
-1.02673087031232e-05
-2.36053569547469e-05
-2.46014649719339e-05
-8.83335947327619e-06
-2.12679383892444e-05
-8.05496383661392e-06
-2.17222676804945e-05
-1.690959398204e-05
-1.40677305928611e-05
2.76878762090604e-06
-4.75409592886687e-06
-1.38639934150539e-05
-1.38027944729384e-05
-1.39840592368691e-05
-1.16468433259702e-05
-3.75959580576605e-05
-1.32696458503942e-05
-2.03352404784768e-05
-4.54065641866192e-06
-1.56231455455334e-05
-7.11610549896469e-06
-2.91613876733247e-05
-1.49951432639142e-05
-1.66828954591063e-05
-2.19334433342206e-05
-4.81629821401094e-06
-2.54628715865024e-05
-1.19187130691022e-05
-3.29582343688008e-05
-1.19739130452148e-05
-2.07159811021889e-05
-2.65709454757086e-05
-2.7688762953856e-05
-9.63104605405329e-06
-2.70305780711967e-05
2.64726407025897e-06
-1.53793524453275e-05
-2.29060265852173e-05
-2.29280464565014e-05
-1.48967915249235e-05
-1.1088985776531e-05
-1.16677445448304e-05
-1.99047975318688e-05
-3.60208536017065e-05
-3.00239117321165e-05
2.11571253332089e-06
-1.91656745958005e-05
-2.29324641192598e-05
-2.70339001423678e-05
-2.67417489198801e-05
-2.82155983842416e-05
-9.96657522826781e-06
-2.31906920510986e-05
-9.73303632020349e-06
-2.94873145209997e-05
-2.10173404651062e-05
-1.51443167817527e-05
-2.95123385629596e-05
-2.33890423199983e-05
-2.45095168312182e-05
1.60444068854384e-06
-2.50953691037052e-05
-2.30563514951205e-05
-7.91628822686351e-06
-3.03429348381555e-05
-1.39868019100732e-05
-8.4875842344212e-06
-1.81010852652121e-05
-1.58865853657878e-05
-9.64014110901097e-06
-4.09599731640911e-05
5.68249490152887e-06
-1.91396991096435e-05
-1.05025565813301e-05
2.56556931915413e-07
-7.83763853465743e-06
1.07220223462209e-06
8.15802075169546e-06
-5.76644957844064e-06
-5.38089066922615e-06
-1.85334750783781e-05
-2.42481736405619e-06
-7.09297446019521e-06
-1.75060780171566e-05
-8.35807672684422e-06
2.05138559800931e-06
-8.17500041947813e-06
-1.8888855492872e-05
-2.22733219515343e-05
-1.10702013795572e-05
4.587772209812e-06
-2.16457637605506e-05
-1.28268464667749e-05
-2.77961986049625e-05
-2.27208400638658e-05
-3.17133904727747e-05
-2.20691678568871e-05
-3.50137877218457e-05
-1.73936245591022e-05
-9.16656664946859e-06
-5.26538444699782e-06
-1.25133245761929e-05
-2.80581762219489e-05
-2.03437587762093e-05
-3.35811556523164e-05
-1.3536179877486e-05
-9.53442685990661e-07
-1.7878533940014e-05
-1.57852684245152e-05
-2.6742472620964e-05
-1.74790495470839e-05
-1.62987820994909e-05
-1.16890409568417e-05
-3.45785334428888e-05
-1.16097724088155e-05
-1.96172507889085e-05
-2.68993942786011e-05
-1.40799677941944e-05
-3.53935784209697e-05
-2.07151895646174e-05
-1.47604060102675e-05
-1.55475267725638e-05
-1.17587294630167e-05
-1.43531010800528e-05
-2.02298091616206e-05
-5.64736159384394e-06
-2.33608591634247e-05
-1.21186625520879e-05
-1.87884608840248e-05
-1.6091058683664e-05
-3.36402866245969e-05
-2.18990409060575e-05
-2.02615974641146e-05
-1.42744715101792e-05
1.07354034107223e-05
-4.18573225031363e-05
-1.55746140671438e-05
-1.79161114438777e-05
-2.51215842666794e-05
-1.05429132754857e-05
-1.71535118208822e-05
-1.56269479810411e-05
-1.23445874177138e-06
-1.61565981474311e-05
-1.70733800042567e-05
-7.95294571404793e-06
-1.35816638085325e-05
-1.68926005201347e-05
-1.79961227638787e-05
-3.49869986639685e-05
-2.65289828735391e-05
-6.1440436913119e-06
-1.0528715365939e-05
-1.29473256499994e-05
-1.77399388081963e-05
-1.66087147500974e-05
-1.43937314943578e-06
-3.32570596591955e-06
-6.13671113917944e-06
-8.79288668602474e-06
-1.37664840994701e-05
-3.18727410276004e-06
-2.08058598861508e-05
-3.08831153012126e-05
-1.87657321305285e-05
5.6265891089243e-07
-1.41650803794758e-05
1.11818213865284e-05
-1.00669811629508e-05
-2.31554193710439e-05
-6.11576654587474e-06
-2.04753480055715e-05
-1.39834700658594e-05
-1.11394271774797e-05
-1.6236881966695e-05
-6.12444572001532e-06
-2.24564203134993e-05
-7.31238136578504e-07
1.28623543545534e-05
2.30960693508185e-07
-5.5277682014812e-06
-1.53748548333679e-05
-1.07586383267236e-05
-1.55511102054316e-05
-2.13385875226544e-06
-2.50797406005488e-05
-1.55427990600212e-05
-1.45653236354418e-06
-3.33567255841171e-05
-1.06443034215364e-05
-1.41014010005426e-05
-3.62422957185959e-05
-2.28144196954788e-05
-3.61523090641825e-06
-1.54902853672924e-05
-1.66526750045838e-05
-3.23404117675066e-05
-3.64575168092077e-05
-2.13914905083363e-05
-3.01030395003411e-05
-3.22030669036978e-05
-5.74235309129228e-06
-2.08655583878577e-05
-2.81053837935034e-05
-2.82427111723402e-05
-2.99092511590658e-05
-3.60066247891504e-05
-2.14010379152186e-05
-3.15512558017701e-06
-2.18982503843867e-05
-3.62648511293208e-05
-5.00610643987681e-06
-2.62604785256747e-05
5.58849984153066e-07
-5.100120308599e-06
-2.53583173451403e-05
-2.39935427392414e-05
-2.72488114287682e-05
-2.18285400752642e-05
-2.56994646283483e-05
-2.8600340763273e-05
-2.00795290295138e-05
8.74185866628024e-07
-4.21202282908291e-05
7.93956960972607e-06
-1.22882889289772e-05
4.27797361181014e-06
-1.23818176726861e-05
-2.56545366777404e-05
-2.21921695558915e-05
-2.01323369433629e-05
-4.64689724749205e-06
-3.01073510897295e-05
-1.60581425799084e-05
-9.61849137783738e-06
-1.79642229331823e-05
-1.72182150014489e-05
-9.02425712992184e-06
-3.09682462284453e-06
-1.33316834426748e-05
-1.27098643930028e-05
6.23475286344795e-06
-1.31533050904684e-05
-9.71821094003446e-07
-9.82134054898334e-06
2.98293236319464e-06
-5.25776207325893e-06
-1.32521897727787e-05
-7.73053595914284e-06
-9.13580732143e-06
-1.6381250799547e-05
-2.63902504424816e-05
-1.26699206795649e-05
-9.94864744529678e-06
-1.9710121504204e-05
-2.85828263724667e-06
-3.83392765917825e-06
-1.06166431765287e-05
-1.65334697940946e-05
-1.50990040142789e-05
-2.59263061607758e-05
-4.26919057235998e-06
-1.02742996042522e-05
-3.41872106819659e-05
-2.88588595582359e-05
-1.37532583232975e-05
-8.68287313542553e-06
-1.6979897243595e-05
-5.78982869057598e-06
-1.81412391364199e-05
-2.14535977152682e-05
-2.41209636013146e-05
-1.82811361298422e-05
-2.30371074413916e-05
-2.81149005927319e-05
-4.34757809276693e-06
-2.0026615323848e-05
-1.83478837965712e-05
-3.11023385160242e-05
-2.07468570544811e-05
-1.38717769934046e-05
-3.3877208075953e-05
-1.52514790821712e-05
-1.81187638028419e-05
-1.90438341385685e-05
-1.19257277132259e-05
-2.16348241421705e-05
-1.03222423522524e-05
-2.84598796477905e-05
-1.95475917862941e-05
-1.46038993677423e-05
2.46622402216595e-06
-4.76300833477115e-06
-1.17912188183533e-05
-2.22615199424902e-05
-1.76932660949645e-05
-2.64815315891852e-05
-1.30512605320917e-05
-1.37417641078565e-05
-2.13248567399873e-05
-2.16665305524578e-05
-2.87377802358145e-05
-1.09654846990694e-05
-9.01647644757735e-06
-2.44296960870795e-05
-2.27997837418196e-05
-1.02105324424145e-05
9.22154132525288e-07
1.17262892749618e-05
-9.64793563513943e-06
-2.60655444959588e-05
-1.50994934925265e-05
2.94383565053435e-06
-1.71183692314109e-05
-7.05701783478929e-06
-4.12313096802273e-06
9.74541239586456e-06
-1.77575812158107e-05
-8.20325556549899e-06
-4.85860458946999e-06
-3.31195449111052e-06
-1.02276552871637e-06
-2.99200243575928e-06
3.750022049436e-07
-5.29669707617138e-06
-1.96301919662618e-05
2.02156782183342e-06
-1.55198099495055e-05
-1.06530434909113e-05
-9.71039501261106e-06
-5.2329562065736e-06
-2.03563946567046e-05
3.53203966860829e-06
-2.30461004973303e-05
2.26764288534269e-06
4.82415445985267e-06
1.11125504602326e-05
-2.34620245323123e-05
-5.14905910899868e-06
-1.9039925892366e-05
-1.35109883401034e-05
-5.93042654601462e-06
-2.88645512247699e-05
-3.01201978574443e-05
-3.92298595339236e-05
3.10765137844076e-06
-2.08247244794828e-05
-7.0702227318857e-06
-1.44492653844804e-05
-1.18617467386047e-05
-1.17082093919645e-05
-3.03249813057066e-05
-2.54000737395647e-05
-2.86086164888021e-05
-1.60703405961274e-05
-1.76840700176608e-05
-2.06195268583479e-05
-5.35620995634512e-06
-3.03831372993361e-05
-2.32534376640183e-05
1.1880832635631e-06
-2.06927779029673e-05
-2.31368430071508e-06
-1.9877191032811e-05
-2.33872056947674e-05
-3.57461192592684e-05
-2.19184274903175e-05
-2.567083745581e-05
-3.25633870325526e-05
-3.19608279508635e-05
-2.43060365170576e-05
-1.14257660481768e-05
-1.86784278718808e-05
-5.54664313781059e-06
-1.72856832899514e-05
-1.97502836677705e-05
-2.00637468858485e-05
-6.71263612041093e-06
-1.99587681092252e-05
-2.17489896568782e-05
-2.0818818792095e-05
-2.01411285223595e-05
-8.30902057768157e-06
-2.79981484942689e-05
-2.41678410180406e-05
-8.08474580576749e-06
-2.15459135618411e-05
-1.93091917877798e-05
-2.59629910165943e-05
-8.2909892487028e-06
-1.4153051799432e-05
-2.34527314660258e-05
-1.72835399166218e-05
-2.63790333881965e-05
-6.39426771091869e-06
-2.82626670586067e-05
-1.32336560186746e-07
-7.58004393964845e-06
-1.85601088462377e-05
-8.08371087614184e-07
-1.93073039076928e-05
-1.40260560071807e-05
-2.46579087083888e-05
-8.75841494300467e-06
-5.15647179838496e-06
-1.33236909256711e-05
-1.58546383883062e-05
-1.3980963869858e-05
-1.27841748572055e-05
-5.96812445135432e-06
-8.34873176155034e-06
-1.11064354610352e-05
-1.69247609814273e-05
-2.24563499328246e-05
-5.07963347417068e-06
-1.572524846367e-05
-2.4057266167202e-05
-1.00312437746337e-05
-1.49429676844609e-06
-2.23790874589303e-05
-5.97539425409951e-06
-7.4168142193457e-06
-7.63685702347854e-06
-9.47198334599771e-06
-1.72870408688749e-05
-2.40729564921098e-05
-1.09136161472398e-05
-1.17746301013172e-05
-1.58496783980936e-05
-6.3365320704764e-06
-8.90116828473912e-06
-1.87207627912346e-05
-2.17990877849463e-05
-5.78204196027251e-06
-3.0096373474868e-05
-1.39046144726129e-05
-2.84021334946406e-05
-1.82797312038094e-05
-1.36037734231432e-05
-1.71497566875159e-05
-1.27455637162173e-05
-1.32714435206646e-05
-1.77854343030303e-05
-1.75430044583412e-05
-1.97111235979255e-05
-3.77963980752344e-05
-2.45785645924739e-05
-3.46870692005515e-05
-1.11718041261966e-05
-1.15658982966072e-05
-1.64749150807825e-05
-1.0495326938689e-05
-3.11455786526696e-07
-8.75648450008808e-06
-1.98953993816182e-05
-1.31506357477245e-05
-1.58314199476103e-05
-2.07015004938633e-05
-3.44064005714784e-05
-3.00220838105811e-05
-1.54113383156798e-05
-1.20424520705022e-05
-1.42733493728727e-05
-1.5368391672084e-05
-1.81244388520403e-05
-8.76315877539732e-06
-1.95517908428749e-05
-2.93409547657732e-05
-1.57664913568612e-05
-9.05803182108391e-06
-3.4703419097179e-05
6.17583887846604e-06
-1.14668986349949e-05
-9.37334617141525e-06
-2.03033600470582e-05
-1.67261876665881e-05
-2.20362027001265e-06
-1.20708603879394e-05
-2.06932444641223e-05
-6.97956627684306e-06
1.9302580195887e-06
4.05345150669588e-07
-6.51821069397537e-06
-2.31028605642037e-05
-2.5822169777719e-05
-5.51982591005778e-06
-1.38593196586987e-06
-2.12491703558712e-05
-1.66043762281652e-05
-2.30751604382301e-05
-7.5980636856848e-06
1.16048305702388e-06
-2.05689348443843e-05
-2.36399893395983e-05
-8.52968348013495e-06
1.08941998633328e-05
-3.70660092245491e-06
-1.2577340283048e-05
-6.62158697966131e-06
-2.57805916767014e-05
-1.52595795225321e-05
-1.57436510019218e-05
-2.72912210329602e-05
-1.01481809370507e-05
-6.23538915259622e-06
-1.89745703354053e-05
-1.52377439464063e-05
-1.86605774401447e-05
-9.43358664865759e-06
1.15412494079325e-05
-1.40190968495943e-05
-1.5160899091868e-05
-3.88403213918877e-06
-1.13085368615067e-05
-8.79421430384139e-06
-2.94418776472029e-05
-2.81342378735879e-05
-1.45514226555814e-05
-2.78195233875067e-05
-1.36211335394776e-05
1.50223280041215e-07
-2.7030322157479e-05
-3.36426501575273e-05
-3.46850847058117e-05
-2.5014114157448e-05
-1.40997476433096e-05
-9.59667471162996e-06
-1.2445865423815e-05
-2.3120565670434e-05
-7.71376243545802e-06
-8.02048550712059e-07
-1.35750368242196e-05
-2.57165066836007e-05
-1.04322049297566e-05
-2.59818410993516e-05
-3.16039818752373e-05
-2.29006807331918e-05
-2.41141666004329e-05
-3.11675827665612e-05
-3.36595386529144e-05
-3.04985836484006e-05
-2.27851839832162e-05
-3.31501831039987e-05
-1.11889984279277e-05
8.06499660904959e-07
-9.62811568470256e-06
-2.73469593633452e-05
-1.01333661454041e-05
-1.50340174520648e-05
-3.1710259208554e-05
-1.03693834031222e-05
-7.81724723999963e-06
3.01341888451387e-06
-8.66741120991273e-06
8.98053130235699e-06
1.42615021799872e-06
-8.91474208474296e-06
-4.68245259983112e-06
4.73940497767045e-07
-3.44263762067414e-07
-2.31162049057185e-05
-1.71248486183999e-05
-1.17461075943869e-05
-1.57499242197938e-05
3.48258811461681e-06
-5.51115095650608e-06
-4.55001122328349e-06
7.23245358458216e-06
-1.21275646577261e-05
-1.28754033618834e-05
-1.30555637708646e-05
-1.49101383462858e-05
-1.5775301237731e-05
-2.2550059405325e-05
5.71387980186705e-06
4.22496246044545e-07
-5.87777149707752e-06
-3.73999621071781e-05
-2.45963971453143e-05
-2.52608151907562e-05
5.77300148667994e-06
1.67642652291214e-06
-1.39102158697631e-05
-2.29980149807113e-05
-9.71786595586033e-06
-5.16344673837247e-06
-2.48204487167336e-06
-3.48332303723817e-05
-1.14477483242506e-05
-1.88067426877266e-05
5.88608247855306e-07
-8.94980942000072e-06
-1.70241139511335e-05
-1.17598869428053e-05
-1.11363760986057e-06
-1.73412646276226e-05
-2.08989318266977e-05
-2.17609330569993e-05
-3.67821183168269e-06
-2.48696650010123e-05
-8.8371668442965e-06
-1.73057626989166e-05
-3.3958880603326e-05
-1.92531712021753e-05
-2.35968293055142e-05
-2.54540895921406e-05
-2.33740000526897e-05
-2.66344927824721e-05
1.76641389187518e-05
-1.84315148530353e-05
6.61907955364481e-07
-8.06763277554468e-06
-3.15512707538754e-05
-3.08866713814617e-05
3.35054103175041e-08
-3.58791153821668e-05
-1.65191886998126e-05
-9.8813846315584e-06
-1.76362592869895e-05
-9.75487167227729e-06
-1.63346582254208e-05
-8.7468229473574e-06
-1.2350492225572e-06
-2.08451799802726e-05
-8.70684263944074e-06
-6.03422017949572e-07
-4.70828336083339e-06
-4.3334238486555e-07
-1.48541048650357e-05
-1.10713121300104e-05
3.74399250019293e-06
-5.93761902931301e-06
-1.21093628504557e-05
-5.15922044300202e-06
-8.62482234955596e-06
-2.90788586955547e-06
-1.10282929090039e-05
-7.52888697415228e-06
-6.84542304395913e-06
-1.63429124317896e-06
-1.84607332045119e-05
-2.15333426410868e-05
-2.44557484549657e-05
2.0193551536643e-06
-6.91254426615086e-06
-1.04549129731268e-05
-9.93082957292899e-06
-2.4157755399963e-05
-5.99003224807476e-06
-9.8682498835462e-06
-7.89259567099513e-06
-1.23454431599091e-05
-2.76178774215587e-05
-1.71346601129378e-05
-1.79723056600422e-05
-9.1223909809796e-06
-1.30191189036564e-05
-1.63973978085358e-05
-2.3848927584412e-05
-1.65409054168932e-05
-5.2615873892571e-06
-2.44382201283618e-05
-1.44953669346257e-05
-7.70437418914296e-06
-1.07482945575741e-05
-1.36362187480205e-05
-2.24286898571805e-05
-2.67959225176954e-05
-9.1510200465266e-06
-1.19550963014977e-05
-2.03176722883981e-05
-1.52084276732022e-05
-1.02022962395916e-05
-2.17170393043096e-05
-6.14352869449454e-06
-4.69924411638998e-05
-2.40990270039301e-05
-2.71279957427686e-05
-1.91151639845608e-05
-2.74618409813631e-05
-1.05726729227527e-05
-9.43441780566084e-06
-2.16136356899569e-05
-2.93178261111346e-05
3.95009703317484e-06
-2.27097147697807e-05
-1.34468910859875e-05
-1.3082608927738e-05
-2.65152244681708e-05
-1.4809972218114e-05
-3.58497958999452e-05
-3.07047971497549e-05
-1.44506784589605e-05
-2.48016953351701e-05
-2.27572468827896e-05
-1.81636096863085e-05
-1.24373497145698e-05
-3.2353532333495e-05
-1.64966201162284e-05
-9.48949023571123e-06
-2.63783717750914e-05
-2.06941065406755e-05
-2.27649674763225e-05
-2.15105399661237e-05
-1.49583376086598e-05
-2.95629036021134e-07
-7.18027644342499e-06
-1.40301418020741e-05
-9.41810899800662e-06
-2.33112426375245e-05
-1.78614229342575e-05
-4.86814218274721e-06
3.04236258616596e-06
-3.03905142995856e-06
-2.54151472737525e-05
-2.80247527034806e-07
-5.37310667932339e-06
-1.78258941893613e-05
-1.55416693086892e-05
1.0003966459526e-06
-1.11450896560083e-05
-8.63097725046277e-06
-1.34012105451617e-05
1.3639510573521e-05
1.19318491110599e-05
-7.93736409412958e-06
8.96298170050181e-06
-1.31061681537862e-05
-3.04257737576949e-06
-1.23549101307236e-05
-8.40907859059315e-06
-8.40754160842049e-06
-5.49325844554935e-06
5.91824728957992e-07
-8.03435202456752e-06
-8.97618838537059e-06
-3.71169642005732e-07
-3.44250431292917e-05
-2.40895771698053e-05
-1.14773513176321e-06
-1.31193878442112e-05
-1.17563350971813e-05
-1.73737498755216e-05
-1.76428175330591e-06
5.49660937721074e-06
-1.28882793890685e-05
-1.51658358148429e-05
-6.82008818502795e-06
-1.35628691897741e-05
-1.4115516120631e-05
-1.98911845371662e-05
-1.12363953977149e-05
-6.81065198264144e-06
-1.61829045896454e-05
-1.9724397031635e-05
-1.19546656602548e-05
-2.62332551856179e-05
-2.40736664735179e-05
-7.56067443422068e-06
-2.38695915347693e-05
-2.08786721421589e-05
-3.8905324326224e-05
-2.04511587054049e-05
-1.57058050569618e-05
-1.62861409800107e-05
-1.75753470060529e-05
-2.33667407188193e-05
-1.45938034425028e-05
-4.37328145072052e-05
-3.31663109238647e-05
1.98127763074134e-06
-1.69641180738615e-05
-2.72921940995487e-05
-9.97760420453939e-06
4.90471879541748e-06
-1.48484286536148e-05
-1.39273575567849e-05
-2.71169096700429e-05
-1.57248499680196e-05
-2.93375691907029e-05
-3.41534639476578e-05
-2.24588683222665e-05
1.45520365509166e-06
3.83633862217806e-06
-1.88316380936592e-05
-1.06666575815716e-05
6.52092904256618e-06
-1.97554064803214e-05
-2.33693144961797e-05
-2.10080116005055e-05
5.16129665601858e-06
-1.36560464529887e-05
-1.49294859663446e-05
-5.34183994204501e-06
-1.25635625968567e-05
-1.35614086448494e-05
4.84130029222406e-06
-2.44965836959697e-05
5.1667890408262e-06
3.08616557615436e-06
-4.09942578784368e-06
-1.85009903392153e-05
-1.89202824811124e-05
6.08015827865094e-06
-2.39625725462695e-06
-1.46807308681747e-05
-1.73467030209253e-05
-2.82877742432592e-05
-1.21393660083768e-05
-1.16401433188135e-05
-3.86571677711636e-06
-1.48645139561145e-05
-2.03141972269452e-05
-9.70695320091657e-06
-2.32818931423113e-05
-1.12853762737415e-05
3.06126341539686e-06
-2.49710636580886e-05
-1.69414975637663e-05
-8.21778939227685e-06
-3.04348403449082e-06
-1.64270427509271e-05
-2.59732036200622e-05
-3.02330791242187e-05
-1.10858112858787e-05
-2.03761075061825e-05
-2.52137291964658e-05
-2.22922434399594e-05
-3.06507435458085e-05
-9.31438092893057e-06
-2.24965660217806e-05
-2.07253587690475e-07
1.49728864694076e-06
-1.96375203529379e-05
-1.28802148466121e-06
-1.9901911867236e-05
-1.91670246280224e-05
-4.35003004773993e-06
-2.49334504440803e-05
-3.25977267642794e-05
-2.30284937594437e-05
-5.98338197376947e-06
-2.32662246307256e-05
-5.28828937079116e-06
-3.58485981798505e-05
-2.46024835140849e-05
-2.74975919755919e-05
-2.44815042860335e-05
-2.15810007851109e-05
-2.99830247290001e-05
-3.09564084318485e-05
-1.29355512228767e-05
-3.62863651425627e-05
-4.27139147301266e-05
-2.20812076507054e-05
-2.93537106261329e-05
-1.7854756670789e-05
-9.05718175852053e-07
-1.37348561572937e-05
-1.76931197388415e-05
-2.19565560568206e-05
-1.67589356915051e-05
-1.32024900651866e-05
-3.02202139571621e-05
-1.89479831187565e-05
-2.33445206470758e-05
-1.30016390198011e-05
-6.21307774786805e-06
-3.77838988547808e-05
-2.17052361405922e-05
-1.92270613896364e-05
-3.68230479201368e-06
-2.73807139328536e-06
-8.42845093218974e-06
3.18720390703314e-06
-7.91416922786274e-07
-1.68126576322542e-06
9.249149541892e-06
-1.4725007286279e-05
3.09345836557573e-07
-1.7836927384358e-05
4.61164486141289e-07
-2.25811586817155e-05
-1.89096084870943e-05
-3.10028051317621e-05
-7.0450219969747e-06
-3.28237212661012e-06
-3.19754187397475e-05
-1.60541836041449e-05
-3.75609361823106e-06
-1.31588833740514e-06
5.42788767793941e-06
-1.22699206786208e-06
-1.81993356923801e-05
-4.5541269073549e-06
-3.25144447374234e-06
-9.3182762202677e-06
-1.30795226234648e-05
-2.59780481807774e-06
-2.74662802622612e-05
-1.18907033782041e-05
-2.49870637722106e-05
-5.41954936629502e-07
-9.51450180329185e-06
-1.83313995511177e-05
-1.17922647043466e-05
-1.57561720609132e-05
-2.06073564013217e-05
-2.38524987931469e-05
-9.51315930964027e-06
-1.93458034010936e-05
-7.11083584464395e-06
-3.21620647486356e-05
-2.3359426596071e-05
-3.04916364637134e-05
-2.23890549731797e-05
-2.74177240212778e-05
-1.61585795986874e-05
-1.84243608522356e-05
-1.87891782711031e-05
-4.71705209755766e-06
-1.54107447970247e-05
-2.14501982854755e-05
-2.88350065923479e-05
-2.07937738876957e-05
-2.22354771150067e-05
-1.4064414815021e-05
-1.64172375985361e-05
-9.17460570149664e-06
-3.16810846066521e-05
-3.6773671635127e-05
-5.15792131671556e-06
-2.49902101073362e-05
-3.04201949949607e-05
-2.31996327324607e-05
-1.13105734270874e-05
-3.54187110124173e-05
-7.85266072516237e-06
-3.42547112406404e-05
-2.94742310796202e-05
-2.598829694044e-05
-1.10148559445502e-05
-1.70208451606233e-05
-3.11145480625042e-05
-8.74817586530275e-06
-1.37837292002461e-05
-1.79351728953839e-05
-6.9675751554343e-06
-7.32298168232864e-06
-1.48254812692577e-05
-1.14945161343712e-05
-6.64628314309204e-07
-2.37328255632729e-05
-9.33448650003468e-06
-1.69294678974793e-06
2.81878557954948e-06
-1.36443065214439e-05
-3.64493121810395e-06
-1.77270018221954e-05
-1.13279354272695e-05
3.33602756442677e-06
1.46005487517988e-06
-1.7974898912628e-05
-7.42756630233873e-06
-7.30958651363723e-06
-1.34138188205301e-05
-1.93089716713415e-05
-1.72244113317177e-05
-2.41560988913824e-05
-3.67709494493939e-05
-1.45995670598703e-05
-3.74424476669933e-06
5.45744829279197e-06
-3.2428433859417e-06
-3.86097120688588e-06
-1.01739871823055e-05
-1.54612282059922e-05
-6.34725759247805e-06
-2.10169980237189e-05
-1.24262022913835e-05
-1.52764100472166e-05
-2.37534688947317e-05
-3.20740722335166e-06
-7.32744741911355e-06
-1.21767840686976e-05
-2.30687484746591e-05
-2.82078026281898e-05
-1.50376699948758e-05
-2.87748237312694e-06
-8.29743050846132e-06
-1.74269671381968e-05
-1.55757093001874e-05
-2.82517540673495e-05
-1.09319282344147e-05
-2.6557512805529e-05
-1.48176166599576e-05
-1.45240332866978e-05
-2.41366405766877e-05
-2.35421071744503e-05
-2.78274871470024e-05
-7.54974726306398e-06
-1.55074660656328e-05
-2.1796905003326e-05
-1.85627685693028e-05
-6.43824143906067e-06
-2.84123526327647e-05
-1.66586226254694e-05
-2.94152606035953e-05
-1.70364010819693e-05
-1.70493576858179e-05
-1.37377915339843e-05
-2.10525892987156e-05
-1.20624297803808e-05
-1.69545759247976e-05
-1.50885275067872e-05
-2.83823074064784e-05
-2.08839958551399e-05
-1.69975341696432e-05
-2.54773347757352e-05
-1.35238437582304e-05
-1.63179924405732e-05
-1.71778967421657e-05
-3.86230027153973e-05
-5.52697871211315e-06
-1.00796860969294e-05
2.08325953983655e-07
-1.12775717833707e-05
-1.92930396904443e-05
-1.95206553091201e-05
-3.74478777523906e-05
-2.53322630372306e-06
-1.67931592484565e-05
-1.59360491512445e-05
-3.04933673540751e-06
-1.0879453635064e-05
-9.04432023698398e-06
-3.71274776943539e-06
-1.63806870052474e-05
-2.93131733924534e-05
-1.89147617353825e-05
-1.95168257465344e-05
-2.51610216194661e-05
-1.33860233311707e-05
-1.29119768957889e-05
4.53544023142938e-06
-6.60605942747337e-06
-1.39808133255424e-05
-1.53093386406591e-05
-4.7405106619199e-06
-1.52146463869831e-05
-1.95693118549797e-05
-1.82634351955585e-05
-2.60846287945661e-05
-1.25562137262969e-05
-1.24510139006765e-05
-1.22109728255009e-05
-1.09962189680673e-05
-2.86135710244211e-05
8.4981531688471e-06
-1.31528301551811e-05
-1.73672407373995e-05
-2.76515979244871e-05
-9.88993082902893e-06
-5.65871226781648e-06
-2.26914906309783e-05
-1.2411329705562e-05
-3.89011213367519e-06
-2.80373566470449e-05
-1.71312424446984e-05
-1.74869105613951e-05
-1.89483010930239e-05
-3.49950377110078e-05
-2.54967251441864e-05
-2.33243627723162e-05
-1.95816785568623e-05
-7.29583491294585e-06
-2.66478350547866e-05
-1.77486960345207e-05
-1.51881185920799e-05
-3.39242982927037e-05
-1.53062481040693e-05
-1.69980917307275e-05
-2.12009323316164e-05
-1.32746017697138e-05
-2.8198632371781e-05
9.6231674629536e-06
-4.00657942730503e-05
-8.04093460086241e-06
-8.12724222557783e-06
-3.65572412756169e-05
-1.30860786836804e-05
-4.40955649306501e-05
-2.01723399265618e-05
-1.76975269459688e-05
-1.96637720931174e-05
-2.45956854261924e-05
-1.23879532212878e-05
-3.5539705270131e-06
-4.21666257419375e-05
-7.75055481027464e-06
-2.00249732241664e-05
-8.48870182377569e-06
-2.3854921674718e-05
-3.54448279739589e-05
-1.11958033535782e-05
-4.29289177601507e-06
-3.07680554883045e-05
-7.44655177542233e-06
-1.13984788777549e-05
-2.45039999637729e-05
-1.19272703813615e-05
-2.69287623963699e-06
-1.09543363975685e-05
-6.04935868289896e-06
-2.6689592208436e-05
1.26018854979999e-05
1.40197882863374e-06
-2.46391523289856e-05
-2.07399294140747e-05
-1.7629360457582e-05
-1.90354724663616e-05
-5.57076593079423e-06
-1.53255656460954e-05
-2.45854343245685e-05
-1.00886048523508e-06
-4.87594134299147e-06
-1.75122215804726e-05
-1.74380681855935e-05
3.26696031933392e-06
-1.11498407397756e-05
-1.08481182656551e-05
-1.59143714127518e-05
-2.17390583323905e-05
-1.9833312121142e-05
-1.25110606215073e-05
-7.82351343126709e-06
-5.82986553882298e-06
-1.81263868249608e-05
-2.9970956047787e-05
-2.76490824762697e-05
-1.28810198268294e-05
-1.08326475798313e-05
-9.74048166658198e-06
-2.00398259024808e-05
3.82227339473253e-06
-2.34181456395208e-05
-3.55032594052645e-05
-1.15992430142595e-05
3.31788815197341e-06
-1.0137949242863e-05
-1.48795111398116e-05
-3.0318045654304e-05
-1.41327598112966e-05
-1.7116448323139e-05
-5.93756938411144e-06
-7.72282817290022e-06
-2.24419616178482e-05
-2.29522651247219e-05
-2.46544882320679e-05
-1.19907167804698e-05
-1.82802050939392e-05
-3.78520512880952e-05
-3.77636315670131e-05
-1.24590405732885e-05
-2.27214517983564e-05
-1.56315486202914e-05
-1.2632422517041e-05
-2.15644701816243e-05
-1.61356982919704e-05
-1.05840098956058e-05
-3.19796788258896e-05
-3.44646671838691e-05
-1.32510787869994e-05
-1.4150009010824e-05
-1.26257366434854e-05
-2.5597886913898e-05
-1.54064942287498e-05
-8.35166135218643e-06
-1.37746153158798e-06
-1.33740349798327e-05
-7.06766266208447e-06
-4.74238131612949e-05
-1.52466632161525e-05
-2.12433474655964e-05
-3.37476828732688e-05
-8.0228387451491e-06
1.62817800246247e-08
-1.42732990805909e-05
-2.50202453470475e-05
-2.15270100529796e-05
-4.3230665560016e-05
-1.86383612802262e-05
-2.0316433127242e-05
-1.1324208248744e-05
-4.52786959375173e-06
-2.02526884336651e-05
-9.92697294803878e-06
-1.35244540721494e-05
-3.55281665049508e-06
-1.7345078364734e-06
-3.10154046368652e-05
-2.8127518818332e-05
-1.08042834972527e-05
-1.62294513248511e-05
2.4121553768329e-06
-6.22385519159649e-07
1.52442243268225e-06
-2.42972492875837e-05
-1.57066263706558e-05
-9.14873363802096e-06
-6.3580979348086e-06
-3.86935884633555e-06
-1.47748888606566e-05
-1.78174393091173e-05
-1.00106759687465e-05
-7.62614227032451e-06
-1.55839230713711e-05
-1.87694010066676e-05
-1.90266500278391e-05
-5.33845651286609e-06
1.80742563199823e-06
-3.3004640789328e-05
-2.42534121503177e-05
8.51478945059571e-07
-3.38290096887381e-05
-2.01790937836025e-05
-4.83313247363901e-06
-1.93561515231929e-05
-1.28585078621146e-05
5.47489966055678e-06
-2.78242759139936e-06
-5.83741305782553e-06
-3.2186248848245e-05
-2.87226491302636e-05
-3.46625412955172e-05
-1.99425787686689e-05
-2.30234932789887e-05
-1.93990595015345e-05
-1.09053962251774e-05
-3.3219230996412e-05
-1.99840037342745e-05
-1.72549957920768e-05
-2.60978585207213e-06
-7.30864664617471e-06
-2.14875182481083e-05
-2.06523883513445e-05
-2.46538095066698e-05
-2.93192796330033e-05
-1.05456465247235e-05
-4.34018322599333e-06
-2.61902100012693e-05
-1.6798951699269e-05
-4.88882945098122e-06
-2.87782559813949e-05
-2.65699077364405e-05
-2.96874446660758e-05
-9.34260526257547e-06
-2.29074679398422e-05
-1.69688540594744e-05
-2.85774382184688e-05
-5.92383899767401e-06
-2.39153641433591e-05
-1.74398664191097e-05
-2.59081197554538e-05
-2.45864550539544e-05
-2.7337574071043e-05
-5.27442404056423e-06
-2.77649852854902e-05
-1.661042815723e-05
-1.1844597565181e-05
-1.94766849167588e-06
-1.45269792490592e-05
-2.27671052188949e-05
-4.83114442924328e-06
-9.66148487147104e-06
-1.78861498868525e-05
-1.2714922180763e-05
-3.51564791341455e-06
-1.31758188338272e-05
-2.21021502832999e-05
-1.42413781952402e-05
-1.55357270322423e-05
-1.72618093601631e-05
-8.11083986704912e-06
-1.39880279440702e-05
-1.85585842344191e-05
-6.89900322759759e-06
-2.18451497239841e-05
-7.0633228486879e-06
-2.54752009330532e-05
-7.85767573527908e-06
-7.37635471748274e-06
-1.70671259942172e-05
-8.69030494239334e-06
-2.55572913620251e-05
-2.74084916987957e-05
-2.69587779296863e-05
-2.62282822779152e-06
-3.95566387511901e-06
-2.12149520973926e-05
-2.5580598787527e-05
-4.94871215314319e-06
-3.03560619453523e-05
-3.26897458698148e-05
-9.29060663115824e-06
-1.04807836316283e-05
-1.35507467621167e-05
-2.26501562261912e-05
-1.15151727408666e-05
-1.15405353922865e-05
-1.66486920750821e-05
-7.54690001303545e-06
-8.75507933077811e-06
-1.81203110435961e-05
-7.11048215709963e-06
-1.99370849469745e-05
3.6904174883871e-08
-2.34506041758295e-05
-7.49177770757075e-06
-1.75828599438595e-05
-2.52789400093553e-05
-2.37665435685879e-05
-2.44172118307515e-05
-9.88924761117054e-06
-1.86837298022892e-05
-1.05830771974138e-05
-1.12002583157646e-05
-1.33965120390491e-05
-6.68033371963313e-06
-2.6531414151805e-05
-1.03892511539717e-05
-1.91421086499561e-05
-1.47959266586189e-05
-2.48347116585759e-05
-1.52222163052432e-05
-3.50010685067703e-05
1.41312507902157e-07
-3.60439281218613e-05
-3.66644594200546e-05
-2.05465474250181e-05
-1.37975684375317e-05
-1.43798090572543e-05
-1.53778730310563e-05
-2.24306629788216e-05
-1.39919556977676e-05
-2.36094281808568e-07
-7.45026092341246e-06
-2.84136663673641e-06
-1.35089557325815e-05
-1.0622956028671e-05
-6.91475161906126e-06
-8.78936468030372e-06
-1.23464748085695e-05
-1.51780576321399e-06
-1.72717662819814e-05
-2.35195640461496e-06
-1.19860870519031e-05
-1.26691475062419e-05
-5.76329037641044e-07
-1.62536575097512e-05
-1.41647617522245e-05
-4.80005422373678e-06
1.04552064932247e-06
7.45526050365177e-06
-1.6028148581844e-05
-5.66081087029336e-06
-1.48485360897826e-05
-1.9067504561573e-05
-1.3800150408748e-05
-6.85699731417533e-06
1.43879253572985e-06
-2.57505089475298e-06
-5.02508018566424e-06
-1.2484301441398e-05
-2.65547031562674e-05
-1.56595496441661e-05
6.03400876641396e-06
-2.95638073089797e-06
-6.08186019315907e-06
-2.23219627216005e-05
-1.47015807708813e-05
-4.31519085134093e-06
-5.50577405044642e-06
-7.82657180007037e-06
-3.09976269289613e-05
-2.02989050397937e-05
-5.65355263954725e-06
-2.75173415025459e-05
-2.57390779441322e-05
-1.94273996105039e-05
-2.31587371346926e-05
-2.77796930862455e-05
-1.6647031922536e-05
-9.65201477470415e-06
-1.93447222309804e-05
-3.19573457258839e-05
-1.53154059935064e-05
-2.10041978433453e-05
-3.58691523638996e-05
-2.73139852295451e-05
-9.4122304315246e-06
-3.03044971919083e-05
-2.71974719332606e-05
-3.44167846599565e-05
-2.94365997431932e-05
-6.82414282062678e-06
-3.72598338898304e-05
-1.89592792684926e-05
-2.42848566637683e-05
-2.56311779534835e-05
-3.52263893031115e-05
-1.76603663109442e-05
-1.51770722627771e-05
-1.95366269229897e-05
-4.15676997285835e-05
-1.60422225622837e-05
-1.8320554063412e-05
-2.78545985931328e-05
-2.57095068732896e-05
-1.54469365540181e-05
-8.55176334641704e-06
-2.48169974184799e-05
-1.0491439682302e-05
-3.12307068666585e-05
-1.54425197989967e-05
-2.81869097797577e-05
-1.18468746014598e-05
-1.44703331140194e-05
-3.92193111616297e-05
-2.59298865307144e-05
-2.79250183589921e-05
-2.27553855911075e-05
-2.63463404525555e-05
-1.03197539596732e-05
-1.93304909652399e-05
-2.62818596046323e-05
-2.0602990784919e-05
-1.81755946078242e-05
-2.02281911480022e-05
-2.30078568516805e-05
-2.14252900368059e-06
-2.65806068266117e-05
-1.40222666519495e-05
-2.95923085703925e-06
-1.25589797671838e-05
-4.52956378596274e-06
-1.001828513018e-05
-4.46869225805627e-06
-1.99549962732806e-05
-1.41514055307995e-05
-2.24073368774059e-05
3.98303841542182e-06
-4.45434180294461e-06
-1.34380264035039e-05
-1.66170194035453e-05
-2.37415922621123e-05
-2.07668391878679e-05
-9.26376032980602e-06
-2.79840065142782e-05
-2.05553329201469e-05
-1.21718393050019e-05
-7.54980418838168e-06
-1.81874674703286e-05
-2.11581218642889e-05
-2.64297109722839e-05
-7.30202422601477e-07
-1.90077413449278e-05
-1.76621534801377e-05
-2.96021352709925e-05
-7.98143067589841e-06
-5.92444433726175e-06
-1.67799869259405e-05
-3.51446021625198e-05
-5.60688410735685e-06
-1.57791380214036e-05
-6.16862010554322e-06
-2.97863831232047e-05
-2.04275726178194e-05
-2.56547132993509e-05
-1.83468063495514e-05
-1.93352424137624e-05
-2.60099815859057e-05
-2.04770621682572e-05
-2.47977350129976e-05
-2.02056081404832e-05
-3.9216388584171e-05
-1.0620040672484e-05
-2.25822546784192e-05
-2.9197963491476e-05
-3.61420071725474e-05
-2.29813022598125e-05
-1.6350065824494e-05
-1.3119061764942e-05
-9.22934268644803e-06
-2.38102226940308e-05
-2.57452920841826e-05
-1.36421744610127e-05
-1.87080632704174e-05
-2.7336900546859e-05
-1.42543414736524e-05
-1.26888431804691e-05
-1.38637103122743e-05
-1.92697346953327e-05
-9.11327283199531e-06
-2.17621071957422e-05
-1.59593812175938e-05
-3.33071773279229e-05
5.33452600185031e-06
-6.97684233976963e-06
-2.67252900850316e-05
-6.85907747207195e-06
-2.71211333070951e-07
-1.27367966264589e-05
-3.55753653868683e-06
-5.81705885674999e-06
-6.65959766392064e-06
-1.42801639941836e-05
-1.20060098203251e-05
-9.09185245064641e-06
-1.61435964473355e-05
5.88150974616872e-07
-1.99646843650647e-05
-1.38440440420683e-05
-2.61165145853124e-05
-4.69742370185742e-06
-2.5747772903169e-05
-6.13063387097031e-06
-1.12111222284106e-05
-8.66627072695772e-06
-8.9716940209343e-06
4.92290827153248e-06
-1.41758695473389e-05
-1.0201595350403e-05
-3.09992646878693e-05
-1.14766281712048e-05
-2.16442974756717e-06
-2.12124239867168e-05
-1.54673619262401e-05
-1.26056715737099e-05
-2.38450636083768e-05
-1.47678457745448e-05
-1.38909870646327e-05
-6.60496578473234e-08
-1.20535942203173e-05
-9.19518659909726e-06
-1.6726834448525e-05
-2.92516612291223e-05
-2.28351730150267e-05
-2.42872727655959e-05
-3.20748627641245e-05
-3.55013051057053e-05
-2.51085378363468e-05
-1.80070313629508e-05
-1.01754173695219e-05
-2.90276902391382e-05
-3.86152641155883e-05
-2.64824603756723e-05
-2.94187796208349e-05
-1.57530921020271e-05
-8.84427245083251e-06
-2.58151730076208e-05
-1.54432431001608e-05
-2.62792361074398e-05
-2.69693037162519e-05
-3.02141550955806e-05
-2.90644778209519e-06
-2.37702437304875e-05
-1.90737450189453e-05
-2.48694472601403e-05
-3.11853618276165e-05
-1.2779701374849e-05
-1.37330929735349e-05
-1.03820111082007e-05
-1.09000619444819e-05
-1.65431236242844e-05
-1.43248138436101e-05
4.7582088777195e-07
-8.78802202173045e-06
-2.49132849154987e-05
-2.22561288397788e-05
-1.34448143278645e-06
1.55802581068207e-07
-3.20001262674559e-05
-1.70478435421652e-05
-2.30506802074175e-05
-2.75245848587436e-05
-3.10460167240545e-05
-2.31220746799212e-05
-1.92204228626069e-05
-9.62136618942033e-06
-2.07312632235315e-05
-9.16685983659405e-06
-2.42884147551102e-05
-1.29598999776611e-05
-8.61279406794661e-08
-1.45969789251583e-05
-2.23935515259069e-06
-1.11575717667849e-05
-5.55368339804912e-06
-1.15616215711703e-05
-5.73219889977694e-06
-2.17353145675754e-05
-2.47367583193603e-06
-1.18015718728971e-05
-1.35300944037818e-05
-1.18625669148851e-05
4.08196014425228e-06
-2.14012043748174e-06
-1.44169045292441e-05
-5.1249062763165e-06
-4.56896558258282e-05
6.39101287507678e-07
-1.55637733260975e-05
-1.13316890971996e-05
-2.42186224576477e-05
7.9845576562689e-07
4.42272734134939e-07
1.02279705908308e-06
-2.47203019272381e-05
-1.35693816204479e-05
-1.06938248406536e-05
-3.2542128154602e-05
-2.68393954833709e-05
7.39808553242367e-06
-2.04755673685966e-05
-4.36767417668665e-06
-1.01905147109544e-06
-2.4821302206816e-05
-7.53364027837012e-06
-1.86408558251817e-05
-1.91013921318056e-05
-1.36873296940745e-05
-1.8233772416121e-05
-4.04553505067871e-06
-1.80137821397434e-05
-3.47054210688307e-05
-1.48909335948553e-05
-2.33204544409962e-05
-1.82265500226113e-05
-2.37466772976463e-05
-1.98776098558785e-05
-1.99297564649573e-05
-3.54341797562965e-05
-2.03470998027018e-05
-1.24665444799526e-05
-4.04223443857076e-05
-1.00627827371126e-05
-1.49337348899262e-05
-1.98619584165132e-05
-1.8882861052535e-05
-8.44866264888797e-06
-1.40705042696005e-05
-3.26514035540997e-05
-1.1244100166207e-05
-2.60462738596269e-06
-1.21459705048566e-05
-2.25032858916649e-05
9.82707768051285e-07
-1.70132993986648e-05
-2.18067448626722e-05
-1.02964853795883e-05
2.20345868700075e-05
5.54811334321418e-06
3.08259562574094e-06
7.02755013001184e-07
-1.98193072728796e-05
-2.56571375633792e-05
2.54481190007729e-06
-1.24870626314319e-05
-1.39630262738784e-05
-2.27788498460456e-05
1.40061645100358e-06
-8.70145391929666e-06
-5.04880965414569e-06
-1.11605516246834e-06
-6.00358815662177e-06
-6.15074856440922e-06
-3.56610815475879e-06
-2.17051897245457e-05
-1.0431655868041e-05
-2.20378889974212e-05
-1.67033461040251e-05
-9.89337315204319e-06
-1.42386290069671e-05
-2.14948988361673e-05
-7.76817675419828e-06
-1.40099877801653e-05
-1.01756425562432e-05
1.590528310588e-06
-7.587937672216e-06
-1.20862524142768e-06
-8.7780544788406e-06
-9.56914219175446e-06
-1.88181262168683e-05
-1.56147015599472e-05
-7.890766144561e-06
-2.14738758566344e-05
-1.34949433147806e-05
-1.01023298862679e-05
-8.67237149669381e-06
-2.42693619800749e-05
-2.91502918641548e-05
-1.3940456164979e-05
-1.79452823694782e-05
-9.82237397339805e-06
-2.27577657563093e-05
-3.11862469483791e-06
-2.46952598844252e-05
-2.23183663150921e-05
-2.2831357439418e-05
-4.47998810440499e-05
-2.16755661038557e-05
-1.99699060703507e-05
-2.27050442094714e-05
-2.26152474400593e-05
-4.37392257191265e-05
-1.36284203457348e-05
-2.56574954506067e-05
-3.10120330852057e-05
-1.70796750873333e-05
-3.01897223871524e-05
-1.93693661760343e-05
5.0693352389702e-06
-1.92674083315263e-05
-3.14797379523471e-05
-1.94175386128449e-05
-1.97716958460421e-05
-2.93415580536471e-05
-2.98941935057365e-05
1.70260353845822e-06
-3.88752934519058e-05
-1.43526724457283e-05
-1.55765405540941e-05
-1.12588071981043e-05
-1.38839437354716e-05
-1.76067563281463e-05
-1.1078184313027e-05
-1.74510014049853e-05
-2.45626937146097e-05
1.65809930910383e-06
-1.9299933207338e-05
-1.29904041020475e-05
-4.04074868928032e-06
-1.6435436407331e-05
-3.147451697619e-05
-5.12618482972091e-06
-9.05257218188009e-06
-1.78155030390805e-05
-2.92832419614902e-05
-1.72732117754062e-05
-4.02748767857042e-06
-1.8718520161747e-06
-6.04518262188297e-06
8.52916280128923e-06
-1.54627976267662e-05
-2.06601164384174e-05
-5.63159230047123e-06
-1.20202119497262e-05
-1.87654086323143e-05
-8.13763121512635e-06
-8.12008453892327e-07
3.03695349904691e-07
-8.98218972468128e-06
-8.55410561520402e-06
-1.428207524191e-05
-9.73221071441135e-06
-1.06304434474552e-05
6.07116456348531e-06
-2.58167513185203e-05
-1.72333112286287e-05
-2.39631819213136e-05
-3.77566924461887e-06
-1.44409625471782e-07
-2.51584217477603e-06
-1.45791208432965e-05
-1.33257222938445e-05
-2.16224845532089e-05
-2.31373885944156e-05
-3.14983867984696e-05
-1.91986839268698e-05
8.22478695972398e-06
-9.64507907197821e-06
-4.05780786531238e-06
-2.87769457613891e-05
-1.57074562796297e-05
-8.73863251875374e-06
-1.57386117575142e-05
-7.00261386670282e-06
-2.52694782133077e-05
-1.65628728253845e-05
-1.93591214715101e-05
-7.08215403011061e-06
-4.62710046074106e-06
-3.52932757064209e-05
-4.04970804337972e-06
-3.23553320804843e-06
-9.8890332282998e-06
-1.72761812249516e-05
-3.21795940154748e-06
-1.206785150465e-05
-1.73691727204216e-05
-1.54084946278888e-05
-1.97374073216345e-05
-1.58402138457647e-05
-1.79244400845791e-05
-2.41172038808099e-05
-2.95633883353175e-05
-7.12739810586873e-06
-1.81391894948954e-05
-2.07521560636607e-05
-1.88721188374889e-05
-2.4692821784922e-05
-2.04439186627907e-05
-2.16917665636238e-05
-3.35156824339648e-06
-1.93313037944852e-05
-1.29930566667967e-05
-3.05230987920173e-05
-1.16796424071373e-05
-2.02988638392694e-05
-3.39075041049309e-06
-1.60752327897895e-05
-1.80179007271387e-05
-1.8380314371797e-05
-2.14983111879111e-05
-1.01369793070949e-05
-6.44404096518741e-06
-1.96164172672542e-05
-1.28831335932589e-05
-1.50763812515296e-05
-1.22150592137187e-05
-2.12796161697856e-05
3.1975490414218e-06
-1.41577945280395e-05
-2.25168853027435e-05
-2.72948576410124e-05
-1.96635861603293e-06
-1.84845564123096e-05
-2.11671709645541e-05
2.67360979107408e-06
-2.41231433999918e-05
-1.67016517021179e-05
-7.65921554757825e-06
-2.13714598049105e-05
-2.06538431418614e-05
2.35224269816741e-06
-2.19622306799424e-06
6.99834530815069e-07
-3.49492153888806e-06
-2.62667791097244e-05
-1.29228802352363e-05
-1.06526728056369e-05
-1.9326936189531e-05
-4.82950881272027e-06
-6.84312195495255e-06
-2.53679759770264e-05
-2.66672754343017e-05
-1.48825822836719e-05
-1.22422200192438e-05
-1.61416028797405e-05
-3.9034567230656e-06
-8.61425466387859e-06
-8.88990683402549e-06
-1.17509437632622e-05
-2.34258458554689e-05
-1.16495730564734e-05
-1.7191998517236e-05
-2.4516539362896e-05
-1.12101581053811e-05
-1.64637328215119e-05
-1.59567760638e-05
-2.52862584006273e-05
-1.43841371414495e-05
-2.14968336069265e-05
-1.0142983993967e-05
-5.95643053859264e-06
-1.87801918833809e-05
-1.59529606979796e-05
-2.36639123819841e-05
-2.18744152774061e-05
-2.48216284848718e-05
-1.07134263474632e-05
-1.9166262588986e-05
-1.37920358798229e-05
-1.92262722067062e-05
-1.6184648927231e-05
-1.32724447488815e-05
-1.60418172200083e-05
-1.34179487863708e-05
-1.94606759910569e-05
-3.37173215486452e-06
-1.14220653274664e-05
-2.59049688903503e-05
-3.96309067135696e-05
-2.18880654889408e-05
-1.83257792036226e-05
-2.93298251419749e-05
-3.08494614449575e-05
6.39391996220612e-06
-1.93197604180924e-05
-4.26539370697696e-06
-8.27285878098435e-06
-2.14782072038759e-05
-6.61705982271047e-06
-3.76074888433454e-05
-1.67746767440385e-05
-1.83436521553536e-05
-1.09740878210805e-05
-1.91236225213362e-05
-1.36298543200416e-05
-1.33042458633758e-05
-2.09113284212331e-05
-2.72668795247497e-05
-8.27647432194845e-06
-1.02678221497307e-05
-2.57869085351014e-05
-1.8933854949604e-05
1.65746373313495e-05
-9.11171016459809e-06
-7.53523041976071e-06
-7.64580222996963e-06
-4.39964577225959e-06
-8.55162043977263e-06
-6.94310117964673e-06
-1.07226931345053e-06
-9.46422068480042e-06
-2.10093751682485e-06
-1.18915584218478e-05
-1.34251720381916e-05
-1.6580680732733e-05
-7.62030213838774e-06
-9.01807574376781e-06
-2.74727368596745e-05
-9.01119355294804e-06
-1.36641722365439e-05
-3.9714078018247e-06
-8.9442672443568e-06
-1.26491925242383e-05
-3.08093404511792e-06
-1.29587671202597e-05
-5.37875548007329e-06
-2.19331097420567e-05
-2.7611653649141e-05
-6.61105535481673e-06
-6.5437330921575e-06
-2.10098838531128e-05
-8.42220068119384e-06
-2.41083495229927e-05
-5.18923059682715e-06
-1.84325812090748e-05
-1.19876262459196e-05
-1.46601525560874e-05
-2.27680954122888e-05
-2.75289843528889e-05
-5.46868060790461e-06
-1.62590316598731e-05
-2.42302788610198e-05
-9.05779259084987e-06
-1.10599319561073e-05
-1.15391076739162e-05
-2.20970047002706e-05
-1.16867225229079e-05
-1.76676174517633e-05
-3.61606792759667e-05
-3.31518658578134e-05
-2.15828666936988e-05
-2.9956621138887e-05
-1.93483838988012e-05
-2.54577919627584e-05
-2.16189999304006e-05
-2.46486072571901e-05
-2.0148142019949e-05
-1.39720097894416e-05
-1.81343959152008e-05
-2.74984227033955e-05
-2.76709039234647e-05
-2.61262562325029e-05
-2.3085257806982e-05
-8.32331651978002e-06
-2.65392763393814e-05
-2.38804640493439e-05
-2.36348026710253e-05
-1.4149808805324e-05
-1.00205083327683e-05
-3.51287931375741e-06
1.02957530716349e-06
-2.7686786276553e-05
-9.46421602022281e-06
-1.49728627080963e-05
-1.38299916547262e-05
-2.88542095848564e-05
2.504440150881e-06
8.23641490771314e-07
-1.05908570229139e-05
5.59439531106641e-06
-1.04865277403057e-05
-7.77090230465755e-06
-2.26711172640403e-05
-7.84882105526435e-06
-3.83967255505248e-06
-1.17602692207232e-05
-5.51317716833406e-06
-8.91691462261478e-06
-2.58645091513178e-05
-1.91111372662044e-05
-1.94653188297456e-05
2.08988468141967e-06
-1.51242611344825e-05
-4.48260961580562e-06
-1.59012151580628e-05
-2.06624362727208e-05
-2.14837512853616e-05
-6.12297346907481e-06
7.42317396115001e-06
-2.50479745916949e-05
-1.82452013282042e-05
-1.17109129134847e-05
-2.84520245968829e-05
-1.58834753151934e-05
-2.85334630041161e-05
-2.23247805923727e-05
2.81084187049366e-06
-3.56266680816519e-05
-3.00485500690478e-05
-5.36482668090032e-06
3.62954341516533e-06
-2.36175246197837e-05
-5.15065503065932e-06
-7.37862564756378e-06
-1.12119587693357e-05
-1.15048096573075e-05
-7.75007928888907e-06
-1.26734048399911e-05
-1.05184831001846e-06
-1.49490060231542e-05
-1.38921992141117e-05
-1.91515438584135e-05
-1.71200326656455e-05
1.15807926270619e-06
-2.4618925762549e-05
-2.52565252116958e-05
-2.42128364149277e-05
-1.39220841523167e-05
-2.86194086858109e-06
-2.92485741078985e-05
-2.24933310521033e-05
-2.5595125904763e-06
-1.24944291216907e-05
-1.47159830757265e-05
-2.46255205904752e-05
-9.97966030030789e-06
-1.17318205935966e-05
-4.65523894120263e-06
-5.40289981250582e-06
-2.222376688264e-05
-6.9075233035817e-06
-1.81449567037157e-05
-1.49519366450208e-06
-6.99964333034963e-06
-9.40713781416181e-06
-2.43874223802265e-05
-2.11288472829772e-05
-1.45677039255178e-05
-1.93449173571423e-05
-7.22408129669962e-06
-2.10040892340876e-05
-2.77072487510913e-05
-1.71028525911555e-05
-1.46109768791827e-05
-3.08070199741633e-05
-1.09212833661924e-05
-1.09501486736468e-05
7.56009393859882e-06
4.08834251385759e-06
1.23348784085909e-06
1.48202103567316e-06
-5.08183404157631e-06
-5.89626032772591e-06
1.65120584816597e-06
-1.4683244322307e-05
-1.20328038839596e-05
-6.92316890019331e-06
1.49333545822844e-06
-1.01284180164214e-05
-6.82297804598869e-06
-7.59286730765936e-06
-2.1081192410877e-05
2.00948670310432e-06
-2.13735620437876e-06
-7.26767566527235e-06
-2.2389502485748e-05
-2.72124931111605e-05
-5.74459974753426e-06
1.56728747627497e-05
-1.73669057359555e-05
-1.56015590775147e-05
-1.2362196226661e-05
-4.35754502596953e-06
5.24055795506326e-07
-8.09015070583004e-06
5.22012148719951e-06
-7.02225100309115e-06
-2.16842316738411e-05
-5.97556015866195e-06
-2.79692357810087e-05
-1.86806072427794e-05
-1.34008902462908e-05
-9.96626404963472e-06
-2.09611872169403e-05
-1.904614255675e-05
-5.38553851430737e-06
-2.42120548376012e-05
-3.0515758423132e-05
-3.05006633257811e-05
-1.18720735982592e-06
-6.00488506437777e-06
-2.65435308848934e-05
-1.34411213531578e-05
-1.62510958553663e-05
1.22074620905361e-06
-1.78881884142203e-05
-1.55579870031414e-05
-2.08515632610629e-05
-2.88994563897047e-05
-2.59613875540814e-05
-2.61417428589931e-05
5.15915113862564e-06
-2.53093492212139e-05
-1.46754291873503e-05
-3.54891552507919e-05
-2.37899652612998e-05
-1.9975277206667e-05
-2.41623464446001e-05
-2.72775559851052e-05
-1.59676034542838e-05
-2.00762925852298e-05
-1.64442533958399e-05
-1.0593913247839e-05
-3.27779341348652e-05
-2.11949967330952e-05
-2.27346495619858e-05
-2.16830992846805e-05
8.91856835799571e-07
-2.19145951963218e-05
-2.1125380825549e-05
-1.87419342476056e-05
-1.16716753135736e-05
-1.73404876843942e-05
-9.9524885586076e-06
-4.40665187756487e-06
3.8171517617425e-06
-1.94251651719713e-05
-7.5913415627315e-06
-7.32480005723425e-06
9.94903737144305e-07
6.31887724696544e-06
-5.53672693823987e-06
-2.07878154577054e-06
-1.66046578604117e-05
9.82540528927592e-07
-1.69115784811863e-05
-1.41997128557982e-05
-9.81427215841863e-06
-3.35905305445538e-06
-2.13240258618929e-05
-8.18746300360139e-06
-1.01744202698195e-05
2.99446689585984e-06
-1.4054129341495e-05
-7.12812435308977e-06
-2.14999518236502e-05
-9.9641174161825e-06
-3.1431182537302e-05
-1.04345173268672e-05
2.33521575623993e-06
-9.98809219931353e-06
1.25541077798955e-05
-1.4715734682797e-05
-9.08990575978592e-06
-1.30683815676711e-05
-5.35197589529159e-06
-1.25867139104901e-05
-3.69223847383733e-05
-2.59372480459551e-05
-2.63668644299348e-05
-1.48414635234583e-05
-2.60407267188223e-05
-2.19771893302822e-05
-9.88893029889587e-06
-1.23150504757754e-05
-9.85946276882018e-06
-9.61802773489264e-06
-2.44300756869382e-05
-2.47359985049169e-05
-2.60968072111475e-05
-1.7837200780699e-05
-2.858536535088e-05
-1.41935360535169e-05
-2.74982171955685e-06
-2.62287480007612e-05
-1.11654592944253e-05
-2.75867892960516e-05
-1.52201910322039e-05
-2.16367214530883e-05
-2.66639941798971e-05
-2.13409361104902e-05
-9.04345891220198e-06
-1.65936725787533e-05
-2.91793722443714e-05
-1.37315944132283e-05
-2.83440105726776e-05
-2.31473774881621e-05
-2.75958443465311e-06
-1.87479042839471e-05
-3.38927311902488e-05
-2.04310611839863e-05
3.98946895095218e-06
-4.23980720922175e-05
-2.10659470698159e-05
-1.64530422834906e-05
-3.04010840699388e-05
4.69466528505191e-08
-1.84697046595451e-05
-2.18301148567124e-05
-5.30378387240012e-06
7.96725465192004e-06
-7.43111138522025e-06
-2.65213444441028e-05
-1.10814810746291e-06
-1.61584704100213e-05
-1.78840443462229e-05
6.1953775404335e-06
8.76392917011324e-06
-3.4754201460036e-06
-1.86952219280835e-06
-1.46324704120531e-05
-1.88795029076575e-05
-7.24044720776259e-06
-8.13241070033222e-06
-2.67215168079142e-05
-2.38157317975975e-05
-1.51040265435244e-05
-1.69100534699803e-05
-2.46586202525415e-05
-2.08939503284782e-05
-1.80899300443034e-05
-4.6089133744223e-06
-3.08967164676114e-05
-2.53987560805773e-05
-1.84767027677207e-05
-1.13815800763052e-05
-5.64397579273005e-06
-1.08807181800358e-05
-1.05793403166359e-05
-1.80227200608399e-05
-1.67194896600303e-05
-1.45994471999204e-05
-1.4428976243971e-05
-1.03447182738271e-05
-1.40208644324972e-05
-5.46757123461443e-06
-7.48236572613871e-06
-2.2275089938691e-05
-1.83619977972162e-05
-1.30656016210261e-05
-3.09959837175795e-05
-2.04067885469803e-05
-1.3715721949391e-05
-1.18660173059785e-05
-3.26339184539637e-05
-1.62681660567514e-05
-2.21982018401709e-05
-4.66235806910795e-05
-2.65346189299934e-05
-2.95208928335403e-05
-2.39065212825047e-05
-6.37284850758917e-06
-3.22512729937927e-05
-1.89141962417323e-05
-2.52311961559544e-05
-1.32564342041544e-05
-5.07749221652858e-06
-3.03297396310973e-05
-8.67531904967918e-06
-2.38719988210659e-05
-3.97826446694476e-05
-2.21011048161187e-05
-2.14372172504359e-05
-2.09425952155152e-05
-3.05758989657366e-05
-3.44132242550132e-05
-1.70569067303675e-05
-1.62096581049466e-05
-2.51737444469061e-05
-5.02311369225911e-06
-1.56155394323965e-05
-2.17076339870268e-05
-1.49772943622988e-05
-1.66578789148324e-05
-7.56764690547034e-06
-7.24599927922465e-07
-1.33270224907117e-05
-1.61105883641455e-05
-9.84199878902784e-06
-3.15677746007855e-06
-2.1738674244529e-05
-1.26416023669249e-05
-9.91790828090313e-07
-1.54963964735788e-05
-9.36293613641308e-06
-3.0288549954047e-05
-9.17760556669786e-06
1.37556998709499e-07
-1.52420339300644e-05
-7.17235405803319e-07
-7.2669561946061e-06
-9.00091852263154e-06
-5.0940409866456e-06
-3.96209264198466e-05
-1.78285167521834e-05
7.45591428880374e-07
-1.76025597045255e-05
-1.62275641845284e-05
3.16299995539844e-06
-8.47876621154596e-06
-2.17004890247071e-05
-7.89715133787252e-06
-1.19213174587493e-05
-2.31198082793911e-05
-1.5513455386858e-05
-8.78229988160184e-06
-5.8895740527929e-06
-1.47585834780115e-05
-2.84604386798692e-05
-8.11280748093582e-06
4.16638337083672e-06
-1.72991125707925e-05
-1.63856704517952e-05
-1.56372941671448e-05
-2.83058599485882e-05
-2.11799234807398e-05
-2.31932613857069e-05
-2.17202237406554e-05
-1.40828360898746e-05
-1.64488381733541e-05
-1.09091241301468e-05
-1.21657176372862e-05
-1.36425700083244e-05
-1.15199714883669e-05
-2.67034311417459e-05
-3.11720843337634e-05
-2.06339941484618e-05
-1.1858528860164e-05
-1.26143317383723e-05
-1.34230394808012e-05
-9.87149922512987e-06
-1.39041726521852e-05
-2.24879271625528e-05
-1.10327222516558e-05
-1.01542235934386e-05
-2.1559491804328e-05
-3.66918083583739e-05
-1.6903668142551e-05
-1.93791947825788e-05
-3.16610762493636e-05
-2.27477059907721e-05
-3.26930343572631e-05
-2.54268528775813e-05
-1.9319851582196e-05
-2.17402398593868e-05
-2.71701146893382e-05
-1.80928525052955e-05
-2.95865351421549e-05
-2.73445164342731e-05
-6.9512607827345e-06
-1.29717407291903e-05
-2.60467034100842e-06
-6.26262742850018e-06
4.47922485289893e-06
-1.37398938100815e-05
-2.51363200493468e-05
-3.05654449001498e-05
-8.75037112950118e-06
3.57337191725603e-06
-9.52951916619207e-06
-1.83312698437284e-05
4.03995123385631e-06
-3.3642023058756e-05
2.19736279567452e-07
-1.24959586615735e-05
-1.83162297867336e-05
-1.61572586300214e-05
8.86382932498343e-07
-1.38463960741843e-05
-1.54976589543722e-05
-1.95854782506028e-05
-2.23672672595305e-05
-2.23992840881633e-05
-5.21977894048694e-06
-7.43647939811353e-06
-1.40165728471102e-05
-1.92836092402074e-05
-1.1192055055992e-05
-1.29427541784955e-05
-3.98904344837739e-06
-6.78332390169836e-06
-1.59649047258837e-05
-1.23276430731832e-05
-8.72729870325378e-06
-3.94382963203809e-06
-2.02081897536565e-05
-1.37832032194428e-05
-2.90443742259496e-05
-3.04209848454318e-05
-1.03021618715711e-05
-1.58702352022351e-05
-1.60948634846579e-05
-1.64777134100915e-05
-1.84613485341651e-05
-5.13581939973646e-06
-2.67191155438398e-05
-7.54081705072334e-06
-2.40479806267266e-05
-3.35493825470648e-06
-3.22872976738964e-05
-3.29497666144158e-05
-8.05632920652339e-06
-7.32047828990781e-06
-2.02796001813996e-05
-1.1761263112415e-05
-1.94716033565743e-05
-3.37169003077565e-05
-1.20207064434952e-05
-1.68822734294446e-05
-2.81213681205908e-05
-2.13899741041546e-05
-1.95383273604519e-05
-2.99963973920023e-05
-3.63748245977459e-05
-2.09445150108468e-05
-2.42921459125281e-05
-3.60854038389548e-05
-1.41424508301081e-05
-5.05111729233889e-06
-3.19044973482982e-05
-1.18106719473356e-05
-2.4770502128953e-05
-1.08939633346303e-05
-2.50951403913019e-05
-2.47308395333671e-05
-2.14969370869074e-05
-9.17195188096879e-06
-3.10506279209436e-05
-6.67480761563391e-06
-1.18178304629561e-05
-1.71421033252163e-05
-2.58017617127983e-05
-3.06399292027721e-05
-1.44968988349028e-05
-3.17226433501839e-05
-1.02904725813462e-05
-1.47732569143248e-05
-4.06910188880451e-06
-1.37256629964776e-05
-9.53096788223429e-06
-1.67102631844016e-05
-5.01307996710426e-06
-2.19352207752603e-05
2.79401361371792e-06
-2.36661177423495e-05
-2.71997086173459e-05
-2.13278667387091e-05
-1.31838831655897e-05
-2.34652725431295e-05
-1.34316169972799e-05
-1.28784908842339e-05
-2.70855024888257e-05
-2.3670301082104e-05
-1.58041694379661e-05
-4.39488916910331e-06
1.4650016769403e-06
-2.35322216624723e-05
-2.98379547190182e-05
-1.29125669969141e-05
-1.1544461861862e-05
-2.1422178854027e-05
-2.96614167861811e-05
-2.63448356385036e-07
-1.77406185880512e-05
-7.3790823025773e-06
-2.1934711265199e-05
-1.66377683163531e-05
-1.00077030250506e-05
-1.23059957168242e-05
-1.70333363144145e-05
-1.39934759884518e-05
-1.95221317504871e-05
-5.84216951270128e-06
-1.39775805093365e-05
-2.17601917707379e-05
1.12371066649804e-05
-2.54378578771974e-06
1.07471418374827e-06
-7.03105899156118e-06
-1.56093444643274e-05
-7.0886446308804e-06
-2.4889824038626e-05
-1.56573778152813e-05
-3.1669562898956e-06
-1.11401060171703e-05
-1.7043523706213e-05
-5.79384404911719e-06
-1.8086632866534e-05
-1.55112750748602e-05
-1.07595866670832e-05
-1.69394271114981e-05
-1.33001700868331e-05
-8.08254561498544e-06
-2.39744248643139e-05
-1.54963699163127e-05
-1.92331722137042e-05
-1.31899539915377e-06
-1.49596701989666e-05
-7.87492156855859e-06
-1.2946475530005e-05
-3.32870259653385e-05
-1.54849201271001e-05
-2.06423095738019e-05
-1.65013711334022e-05
-2.97443857997578e-05
-1.7871765195947e-05
-2.86419925534065e-05
-1.10245427490503e-05
-3.17661097899877e-05
-3.44441364922636e-05
-1.65630761902398e-05
-1.81701565782877e-05
-2.98060049203541e-05
-1.31061692966459e-05
-2.13000213833978e-05
-1.14185867980596e-05
-2.03925000984931e-05
-1.43740197479726e-05
-7.38299216510382e-06
-2.46970102246694e-05
-3.11736897849799e-05
-1.22391556476759e-05
-1.05116044790286e-05
-2.71347951681719e-05
-4.68014264459955e-06
-7.38873488303628e-06
-3.79130650212379e-06
-7.01396295385364e-06
-7.42184388493259e-06
-1.38588735087432e-05
-2.51332715443652e-05
-4.2948925900922e-06
6.52994056557058e-07
5.62131410562257e-07
-3.9456902702541e-06
-3.57904521640794e-06
-5.15080402146203e-06
1.11706973473447e-05
-1.16609946271181e-05
-1.46810388317701e-05
-1.99655686403845e-05
9.94588793668442e-06
-2.37834574803769e-05
-2.18655882351442e-06
-3.40095580509618e-05
-6.60762824073195e-06
-3.14821547877875e-05
-3.56030297046771e-06
-1.76332406632115e-06
-1.78657265536016e-05
-8.22229640588873e-06
-1.29211839389191e-05
-6.18604437683099e-06
-1.57698159014384e-05
-2.70148362889003e-05
-2.23507303367285e-05
-1.96858373737593e-05
-3.07273581641383e-05
-6.78534842055798e-06
-2.31360100545679e-05
-1.7199579909656e-05
-1.33357220834388e-05
-7.28952956695582e-06
-1.94670035658264e-05
-2.44946264688154e-05
-6.64510786217412e-06
-2.43337821634285e-05
-2.96750465063217e-05
-2.08002862659682e-05
-1.81290585896311e-05
-8.44389854776569e-06
-1.71384079624598e-05
-3.17560122865899e-06
-1.04174183691158e-05
-2.4259238018037e-05
-2.1593469469524e-05
-3.73380179989697e-05
-3.32426753186899e-06
-2.01448290973151e-05
-1.64659498028595e-05
-2.57689828101692e-05
-1.77887424438142e-05
-9.87650861741882e-06
-3.08546242800978e-05
-2.23067697927534e-05
-2.01060912525913e-05
-2.01199608862484e-05
-1.4443932159619e-05
-1.16484072703613e-05
-1.32518330471487e-05
-1.55760596745685e-05
-2.37177082717287e-05
-1.37555203429582e-05
-1.51068085019088e-05
-1.20753945468767e-05
-2.17173949895924e-06
-7.98868380008427e-06
-1.05129676724956e-06
-1.14058992373654e-05
-2.36610081477466e-05
-1.91604605903663e-05
8.92312206354984e-06
-1.39763842985279e-05
-2.12851270127659e-05
-4.31396791261517e-06
-1.83130259390296e-05
-2.91237957736663e-05
-1.76149764099637e-05
-1.17239893902748e-05
-1.21302446445577e-05
-5.8064962776144e-06
-2.63662299847639e-05
-3.11688278544134e-05
-1.29812545140947e-05
-1.78648476131216e-05
-5.18564052263108e-06
-1.33555183631257e-05
-2.49651972253756e-05
-1.75375079977558e-05
-1.41412719850576e-05
-3.7944069501127e-06
-9.21027414765822e-06
-2.21718856372246e-05
9.21049370229667e-07
-3.09431391351772e-05
-1.18331711862382e-05
-1.32047511167842e-05
-2.88279038148297e-05
9.16437384041127e-06
-1.42664784139856e-05
-1.73263352938715e-05
-1.75730886650652e-05
-7.76594938819395e-07
-1.31704466504488e-05
2.75218764567646e-06
-1.22666700046778e-05
-1.4714993709568e-05
-2.13166960035602e-05
-1.90380127721341e-06
-8.40572734915994e-06
-7.71549563747384e-06
-1.8482752746875e-05
-1.80068073320403e-05
-1.14304899709879e-06
1.22693542477679e-06
-1.39677315497627e-05
-1.48355070614078e-05
-1.31543321444052e-05
-2.29269855999896e-05
-1.58362288188601e-05
-2.8850142825706e-05
-1.60833139800253e-05
-2.93126961658194e-05
-2.08042769112186e-05
-2.82727637551524e-05
-2.93208398255485e-06
-2.74330053163231e-05
-2.47761693120326e-05
-1.4726494413697e-05
-2.18197351555333e-05
-2.3403642315994e-05
-2.64969038021067e-05
-2.68511777829873e-05
-3.12601754519016e-05
-2.60307688265471e-05
-3.14879825214258e-05
-2.20461886256227e-05
-1.50065414615852e-05
-1.95527446290354e-05
-2.31334241986886e-05
-1.12255450744581e-05
-1.93127800575714e-05
-4.24500425766865e-05
-1.90124582345663e-05
-1.05451629796819e-05
-1.50117108262615e-05
-2.67120492941249e-05
-4.68924166058551e-06
-6.93144494594488e-06
-2.62660439510394e-05
-2.59656639659428e-06
-1.22498918834245e-06
-2.11689272293525e-05
-3.11833585924679e-05
-1.21788106789332e-05
-2.06305615507738e-05
-2.46069450242403e-05
-1.52182600816094e-05
-1.27878991633692e-05
-2.44602427469224e-05
-2.05718153029162e-05
-4.26878047350519e-06
-1.44600345078017e-05
6.60289069180441e-06
-6.12368687662522e-06
-6.22615992463988e-06
-1.45998591771489e-05
2.62999197738694e-06
-1.68869642774576e-05
-3.13609437597641e-06
-1.74261360297803e-05
-3.59837627801556e-05
-2.06227178252962e-05
-1.39758266078287e-05
-2.45922367747728e-05
-1.91771075904631e-05
-4.31568878921806e-06
-1.6017903531541e-05
-2.21046597457805e-05
-1.44084896248049e-05
3.17224924990093e-06
-1.84148328680121e-05
-2.73918104531387e-05
-1.09269773035339e-05
-3.14107842100107e-05
-2.96435493919913e-05
-1.26943083302905e-05
-1.231994414632e-05
-5.98348536817262e-06
-1.64608416556399e-05
-2.30382966021499e-05
-2.77238058438224e-05
-7.74269221713261e-06
-1.2776786123377e-06
-3.41727813530269e-05
-2.10369365964371e-05
-3.13458443081139e-05
-1.78265404199609e-05
-2.25630104683739e-05
-6.7572665875886e-06
-3.24664307565006e-05
-2.97315352549952e-05
-1.64136314535668e-05
-9.60904175539809e-06
-8.87799106734316e-06
-1.46778452108687e-05
-2.24399746975435e-05
-1.91050822461612e-05
-2.59261134180434e-05
-2.2232753305155e-05
-2.06162582238425e-05
-3.04192979936196e-05
-1.54765216629373e-05
-3.20765537065921e-05
-2.11541904781083e-05
-2.65868335458272e-05
-1.21545167244586e-05
-1.78493724177689e-05
-1.75367649260923e-05
-2.1269334487164e-05
-1.27225402844258e-05
-1.74326083982363e-05
-2.97143439604336e-05
-3.36954927944282e-05
-1.8856776373406e-05
-1.08005500824736e-05
-1.59539086829816e-05
-1.62778641455468e-06
-1.22881277127805e-05
-2.9462883768045e-05
-7.91117489554344e-06
-1.2505365601727e-05
-9.65933573585112e-06
-1.83315391025772e-05
-2.7910370585649e-05
-1.82365908112909e-05
-1.8838523159367e-05
-2.06651888822804e-05
-2.23411233349242e-05
1.1609508934302e-05
-4.53320366463383e-06
-1.40022368169371e-05
-2.21092380107424e-05
-1.44829569284273e-05
-1.45859981588518e-05
-2.05097877761855e-05
-9.08657568449065e-06
-1.35177622405677e-05
-7.56770381735712e-06
4.60617066601418e-06
-2.15438525181685e-05
-7.81907698953681e-07
-1.77437941128815e-05
-2.29710195281905e-05
-8.88386101191796e-06
6.27951586527255e-07
-1.24214378785736e-06
-1.79901690530782e-05
-5.75446517956984e-06
5.55355865914759e-06
-3.02203511579092e-05
-9.20336164801115e-06
-1.40783016060884e-05
1.42039382959445e-06
-5.73907341639549e-06
-3.44095450277651e-06
-8.66923431327404e-06
-2.36474829467124e-05
4.67626735921266e-08
-1.63330378110769e-05
-1.13179553022487e-05
-9.91112581484898e-06
-3.97428550600782e-06
-2.08432522292307e-05
-2.93136852752967e-05
-1.9568216252288e-05
-2.72888357310706e-05
-5.96085336258807e-06
2.30649202947777e-06
-2.07167124208014e-05
-2.7689693861958e-05
-1.37263826344507e-05
-2.12718820177667e-05
4.83344709898147e-08
-2.06290848947139e-05
-1.0699066875823e-05
-2.48383101440703e-05
-1.0136961187419e-05
2.67260246531952e-06
-2.66429831040024e-05
-1.78615141220803e-05
-1.28282857829643e-05
-1.92812311679932e-05
-2.1949648352699e-05
-7.08859962256698e-06
-2.78033365701535e-05
-2.40801296273168e-05
-1.05203901262179e-05
-1.41422091399752e-05
-1.26445047759095e-05
-3.54221655194898e-05
2.43996713608637e-06
-5.22365490339868e-06
-3.34290905221377e-05
-4.12670507973906e-05
1.37849709313651e-06
-8.82747592863875e-06
-3.00040969742724e-05
-1.5527676975366e-05
-1.86157096615979e-05
-2.035900034524e-05
-1.71650363994413e-05
-2.71040075515529e-05
-2.38972975089262e-06
-1.59658803251289e-05
-2.59355067633383e-05
1.69432293805179e-06
-2.81987483365088e-06
-9.06860108115173e-06
-1.77259472595459e-05
-2.21266689916139e-05
-6.33122324427002e-06
-2.19816036134456e-05
-5.29430534263391e-06
5.29915625308035e-06
-6.56726530715095e-06
5.34925307041079e-06
-1.90473426425418e-05
1.26322857886908e-06
-1.13181707443631e-05
-1.28694992904881e-05
-2.72308692708128e-05
-9.44128430280724e-06
-6.11160866113575e-06
9.26677349768138e-07
-1.90029360616103e-05
-1.993874838181e-05
-1.30725804227266e-05
-2.42973445668374e-05
-8.16087591675659e-06
-1.39993330250358e-05
-1.6735826017858e-05
-3.72240638764681e-05
-1.0270636796022e-05
-1.42631511250321e-05
-3.80583893123177e-06
-1.63234521534475e-05
-2.38079570507865e-05
-1.60959573839195e-05
-3.02803188481862e-05
-2.09503493967906e-05
-2.10902549528726e-05
-1.4190985528468e-05
-6.72075965223835e-06
-9.1835193768455e-06
-1.40693622890312e-05
-2.06668150714617e-05
-1.97534745119712e-05
-2.14295122991531e-05
-2.35401481538361e-05
-2.52781565388367e-05
-1.21745536059442e-05
-2.86235093752776e-06
-1.34336997860415e-05
-1.4463387660501e-05
-4.05781552335966e-06
-3.86859933922143e-05
-2.64181964063628e-05
-9.62002943016874e-06
-2.20627711900285e-05
-3.26577806943558e-05
-1.51043330492064e-05
4.32447293814295e-06
-3.11408402044843e-05
3.13184434514935e-06
-6.07099590384722e-06
-1.23206350582455e-05
-1.10255189453023e-05
-2.72089811343503e-05
-3.10273872079953e-05
-2.44339182729018e-05
-1.68222083639832e-05
-2.74498088658315e-05
-1.21861504072896e-05
-2.55117718355371e-05
-8.69974038265062e-06
-2.26020392230639e-05
-1.75724244304795e-05
-2.54420855438152e-06
-2.04355892319439e-05
-1.60666005493171e-05
1.47349413208527e-06
-1.64613514335977e-05
-7.75143771613107e-06
-1.3322112864662e-05
-1.56906509447639e-05
-1.8514053555754e-05
-1.62063245640817e-05
-8.87877129073341e-07
-1.91127798146628e-05
-4.51676516529312e-06
-2.23940430821801e-05
-2.93710604897694e-05
-1.03135870858945e-06
-2.02688284861572e-05
-1.0360376246244e-05
-1.94506757703535e-05
-9.01184324515949e-06
-2.88930225943425e-05
4.50006513272974e-06
-1.80848935203105e-05
-1.18601193344749e-05
-1.01678750824608e-05
-3.10232772100261e-06
-1.70332939952284e-05
-2.14357338752115e-05
-7.83986605925417e-06
-2.77338820586502e-05
-1.11458772745931e-05
8.04655155147454e-06
-2.34159114311761e-07
-1.30937350157305e-05
3.07847862601128e-06
-6.45384111829055e-06
-2.10430466054967e-05
-1.7507206272845e-05
-2.65363563556178e-05
-1.94927337201305e-05
-1.21119533154306e-05
-1.21278320259606e-05
-1.66151589721297e-05
-1.27430242011947e-05
-1.48122951408743e-05
-8.76216254797972e-07
-1.08414808100518e-05
-2.11968850820672e-05
-2.51931853463759e-05
-2.19413241782131e-05
-2.95958631935531e-05
-2.78433740487542e-05
-2.12258830897528e-05
-2.74185264702808e-05
-6.7787181669326e-06
-9.57293557815101e-06
-3.53287661653041e-05
-1.69344441725015e-05
-1.1736170445577e-05
-1.9299861149748e-05
-2.78279749707208e-05
-1.12797697841077e-05
-4.55013333414111e-05
-2.15508181613074e-05
-8.55939688191238e-06
-3.01183454920875e-05
-2.04865627631272e-05
-1.33435633946034e-05
-3.5604777532204e-05
-2.70477180882937e-05
-2.82845035293821e-05
-1.96383861737701e-05
-1.01620924151235e-05
-2.82033151489651e-05
-2.28632955834686e-05
-3.75666751603772e-06
-1.38585261195604e-05
-1.04672649130681e-05
-1.84860869570151e-05
-1.93461408609164e-05
-4.41491378648638e-06
2.66364803734154e-06
-7.81008794251185e-06
-2.69058050012764e-05
-1.56013779443587e-05
-2.2237377038266e-05
-5.7281611021441e-06
-1.43114887794565e-06
-1.01085715148614e-05
-1.81584098395588e-05
-6.96583149522974e-06
-2.21454268444503e-06
-3.18218996024306e-05
-2.56621782208915e-05
-1.60793656159506e-05
-2.72083276669592e-05
-4.03952067279065e-06
-1.60204808462423e-05
-1.49349025557329e-05
-7.25380602070014e-06
-9.6798473162825e-06
-1.07489284803394e-05
-1.30562259719766e-05
-7.93184707646945e-06
-1.3681546163754e-05
9.59466646253445e-06
-1.91054198484227e-05
9.99596792189025e-06
-5.11306299411721e-06
-7.60871105730742e-06
-9.46892186108457e-06
-1.54948966807952e-05
-2.80800637252744e-05
-1.48363372936462e-05
-9.21953716598464e-06
-1.78843139270449e-05
-1.00133571431948e-05
-7.21699416648774e-06
-1.63173463832028e-05
-1.44594139625592e-05
-9.29401553103374e-06
-1.22147260087907e-05
-2.03430747512317e-05
-2.137623251703e-05
-2.64749308031482e-05
-1.2196960352195e-05
-2.88723305718528e-05
-2.0593695134406e-05
-1.49881188003054e-05
-3.30208277914111e-05
-1.71110579614642e-06
-1.42539350389485e-05
-3.12976735134471e-05
-1.61046446006025e-05
-2.31569873839923e-05
-2.66846490168154e-05
-1.72539047288824e-05
-2.59195905547519e-05
-2.78981251706051e-05
-1.15874357595208e-05
-1.58576585495714e-05
-3.19614377995608e-05
-3.05510966753425e-05
-1.65145199697861e-05
-2.64246270357103e-05
-4.26225884615671e-06
-8.34832699691733e-06
-2.93419555805442e-05
-9.03839505257302e-06
-9.50838095242559e-06
-2.4018790125503e-05
5.35789340247107e-06
-1.80281418380959e-05
-3.92504951585305e-05
-1.61158158816011e-05
-5.68860599594475e-06
-6.21735338869401e-06
-2.52446334329948e-05
-1.71256305722511e-05
-1.73111269517419e-06
-2.25526119967174e-05
-6.1332489145352e-06
-2.35875362589641e-05
-4.28324745718659e-06
-2.35534830442324e-05
-2.52847252862197e-06
-1.92510141432698e-05
-6.72251578239892e-07
2.99994545525161e-06
-1.01042886764024e-05
-1.51072912990374e-05
2.8208160092348e-06
-7.22727406664328e-06
-9.54194619078317e-06
-2.09001067591212e-05
-1.89810278279076e-05
-3.69975036866254e-06
-7.35897143874696e-06
-7.06198574523184e-06
-1.57622625438261e-05
-1.57882870946923e-05
-6.9903882121495e-06
-1.90073922732669e-05
-1.8612664675829e-05
-1.67682283223493e-05
3.47131078284407e-06
-2.56960197759795e-06
9.44951087041835e-06
-8.21436131634094e-06
-1.88951444175572e-06
-2.4707834045098e-05
2.30715762595343e-07
-2.8390136497824e-05
-1.08910684340079e-05
-9.19573769839519e-06
-2.81717946859573e-05
-1.79407573489135e-05
-2.49534013503899e-05
-1.61893604329679e-05
-2.46561141170288e-05
-1.90248468459592e-05
-1.10322925630159e-05
-2.34796499027173e-05
-1.09575265080705e-05
-7.52078139678298e-06
-1.27318097966825e-05
-1.0548830932825e-05
1.51566788153884e-06
-1.69039473750685e-05
-3.04048406199767e-05
-5.92146942694638e-06
-3.71918562369909e-05
-2.76677948732048e-05
-8.00895979054211e-06
-2.46593882432956e-05
-2.12749876002872e-05
-4.23298857344882e-06
-1.57618225651772e-05
-1.64156575808513e-05
6.57986609900215e-06
-1.68839365340986e-05
-7.9776785838941e-07
-1.35794250091558e-05
-2.31040759125785e-06
-4.28922242627429e-05
-1.76701378819762e-05
-2.94058696546963e-06
-2.24568903303172e-05
-2.17246233327999e-05
-7.50662434709888e-06
-2.60363634742718e-05
-1.82807748188891e-05
-2.09296379165164e-05
2.37144530262462e-06
-2.37375222288939e-05
-2.02361434432068e-05
-1.58215746980927e-05
-1.8381736569519e-05
5.90842741036847e-06
-7.65322149396417e-06
-3.3502884391278e-06
-2.4371513695677e-05
-8.6308462709297e-07
-2.83476849459611e-05
-2.05568337260172e-05
-1.44235875507386e-05
-5.48423519836735e-06
-3.33530430797562e-05
-3.76730244601816e-06
5.98270308630994e-06
-2.48670986662269e-05
-7.65997388708174e-06
-5.86558125891528e-06
-2.07105634254385e-05
-3.79553548362773e-06
-2.13924984326926e-05
-6.38989551463193e-06
-3.59779424668591e-06
-6.6038768180856e-06
-1.73095528099177e-05
1.7704015245103e-06
-1.61800478259304e-05
3.04598802951765e-06
-7.29814780787255e-06
-1.67375712298925e-06
-1.42870340306521e-05
-9.95851613407128e-06
-1.49091816114915e-05
-2.10792849041523e-05
4.58898356404327e-06
-3.22827872641661e-06
-3.37473776606281e-06
7.32082453491709e-06
-2.2738404931885e-05
-2.24144784116038e-05
-2.09898021610995e-06
-2.85326112450696e-05
-1.04000468867944e-05
-1.51786430237403e-05
-1.02536316823518e-05
-1.50868065115345e-05
-1.02071844326851e-05
-1.86131465346195e-05
-3.38225255493987e-06
-2.50005774303242e-06
-2.7672811042415e-05
-2.85307721016655e-05
-2.62675223229636e-05
-2.07632353854162e-05
-1.50876909827634e-05
-3.98025809616692e-05
-4.29853648677499e-05
2.27726614666496e-07
-3.83706474779837e-07
-1.80821201743978e-05
-2.31485731472064e-05
-2.38058620966134e-05
-2.46343915204312e-05
-2.87224438762777e-05
-1.43625186844916e-05
8.84680984300443e-06
-2.822400195305e-05
-1.12310349002205e-05
-1.78524737241918e-05
-3.61211743878295e-05
-2.35112915748188e-05
-2.91032092895681e-05
-2.40303085132842e-05
-2.62854029764875e-05
-1.53431954322646e-05
-1.54535771785658e-05
-1.16091276861135e-05
-9.49659284684999e-08
-1.22209875106534e-05
-1.29822093671175e-05
-9.8468824727929e-06
-1.15022096628038e-05
-1.76882941165864e-05
-2.50471038631699e-05
-1.13619028347668e-05
5.22770573854358e-06
9.61674865152107e-06
-2.41300995231978e-06
-1.72349824684262e-05
-1.90599600589578e-05
-8.20654965813077e-06
-1.88022578887042e-05
2.30510596659162e-05
-6.23144750520577e-06
-4.07711292133663e-06
-1.90854752877434e-05
-2.16307355396767e-05
-6.5871837925063e-06
-2.65020100665452e-05
-7.52168197614441e-06
-7.42951942612106e-06
-1.81242359064898e-05
-6.29702962979936e-06
-1.52668291731383e-05
-1.54338475342366e-05
-1.8760501249369e-05
-1.0835813176426e-05
-1.44381241203606e-05
1.66046321608611e-06
1.55401668444515e-05
-6.31306497444089e-06
-1.41745974680854e-05
-8.76413546835819e-06
6.98454805378224e-06
-1.71187947973338e-05
-2.00339099793967e-05
-2.31001972092507e-05
-1.44776369764486e-05
-7.71702302993583e-06
-2.44893613031675e-06
-2.12890829782371e-05
-2.89048236130979e-06
-6.75140251865065e-06
-2.23032555766767e-05
-1.13299176792067e-05
-2.87042589864903e-05
-5.18667897944562e-06
-1.66175991099329e-05
-1.2459601380641e-05
3.4687398483315e-06
1.20738573674032e-06
-1.10079948578317e-05
-2.76053501809283e-05
-1.73770509453926e-05
-1.86650827978609e-05
-3.07885743012513e-05
-1.63577812310573e-05
-5.01400154803616e-06
-4.00486663436707e-05
-9.5032052936437e-06
-1.53710367420468e-05
-2.29517814630336e-05
-3.14703336827267e-05
-1.48671352073051e-05
-2.92405313060872e-05
-1.706214213488e-05
-9.58971444415506e-06
-2.6078429658688e-05
-2.43113757379841e-05
-1.07665125554549e-06
-4.04667503480216e-05
-6.94398262379365e-06
-2.72459849210069e-06
-2.96994669706712e-05
-2.53090683728036e-05
-2.53171594801345e-05
-2.06826801454125e-05
-1.32766865547604e-06
-3.59332213819223e-05
-1.97926119962405e-05
-1.21400023876405e-05
-2.47221527796893e-05
-4.20314113160167e-06
-2.41938873117128e-05
6.26949674361478e-06
-1.87404367527446e-05
-1.56210087096814e-05
4.69191831234577e-06
-1.48061829769046e-05
-2.40587303826032e-05
-1.77754821782595e-05
-1.62987779500615e-05
-8.67393903183977e-06
-1.46602963264009e-05
-3.47181947155423e-06
-9.65590647075768e-06
-8.24159272620803e-06
-1.57646377760158e-05
-1.27497660887503e-05
-9.45361042775354e-06
-7.75324755104538e-06
-1.43872579812217e-05
-1.01528726441043e-05
-2.04595820305144e-05
1.13706376329581e-05
-3.48415753279722e-06
-2.63012990827115e-06
-2.51521554934268e-05
-7.27063197617809e-06
-1.72007447199824e-06
1.67810030850618e-06
-8.2280800613119e-06
-1.05522566358948e-05
-1.46043600602694e-05
-1.07375914116964e-05
-6.96018593328863e-06
-2.10847918011312e-05
7.52767656523483e-06
-1.85925257267796e-05
-2.37881303197226e-05
2.50115953213884e-08
-1.30411581428379e-05
-1.47931279161785e-05
-2.52036636074172e-05
2.68064502280572e-06
-2.02361427187931e-05
-1.98334883394724e-05
-2.04200969671628e-05
-1.17043145792643e-05
-1.71733894442797e-05
-2.82119671041291e-05
-8.50870608222408e-06
-2.01291704981486e-05
-1.35663263341852e-05
-3.54476058170624e-05
-2.39898821177663e-05
-2.75529216926529e-05
-2.747424178851e-05
-9.62315229745035e-06
-3.45221688155524e-05
-2.95041931356643e-05
-1.98778150940446e-05
-3.66595837436438e-05
-2.54464190877238e-05
-2.38100007718675e-05
-1.9671246196908e-05
-2.00328911643852e-05
-2.72388439974059e-05
-8.25613237067906e-06
-1.96265478604165e-05
-1.08565830553345e-05
-5.99426298667875e-06
-1.84027185527935e-05
-1.65741241015082e-05
-2.818447970404e-05
-2.06788769382643e-05
-1.85682976140475e-05
-7.68915724544724e-06
-1.20548384799266e-05
-4.46872128180525e-06
-1.43569940514389e-05
-3.89532252767986e-05
-8.59047142196377e-06
-1.66124000845776e-05
-8.13971275164311e-06
-2.41323426546241e-05
-2.58172819854983e-05
-1.64482208285152e-05
-1.79512720530923e-05
3.96006378727491e-06
-1.57392486894638e-05
-1.58535928636002e-05
-2.37886979515968e-05
-2.4406075918853e-05
-5.24146177800835e-07
1.20531722510456e-06
4.45094155322677e-06
-7.36867673159008e-06
-1.02660875144688e-05
2.79301210215322e-06
-5.57534228260144e-06
-5.96258287120091e-06
-1.2131928803622e-05
-5.43102011439057e-06
1.20635893903246e-05
-8.74056085619086e-06
-1.63696511145831e-05
-4.93319704956636e-06
-4.72309405072231e-06
-5.20555846218056e-06
-1.7892002110423e-05
-1.05821222304824e-05
-1.86209233351405e-05
-4.35751906502519e-05
-1.83743161726045e-05
-1.247394585834e-05
3.78124390789185e-06
-6.8901356711082e-06
-5.7549189263893e-06
-2.33408084105676e-05
-2.12316622746785e-05
-2.17611659961626e-05
-4.86936457494679e-06
-7.42784645429192e-06
-2.99020589553928e-05
-1.37823100984607e-05
-1.38544493311335e-05
-1.86729031100705e-05
-2.66269252485141e-05
-1.2527558912941e-05
-9.87530990613247e-06
-1.94863963696735e-05
-1.62312130583096e-05
-5.85008366100991e-06
-5.96982281386171e-06
-1.14341046811349e-05
-3.89847477636339e-05
-2.2076567286463e-05
-2.30864040055196e-05
-6.16602927532018e-06
-2.12610452368012e-05
-2.00674818050762e-05
-2.40840794192014e-06
-1.32973328773158e-05
-1.01363002612928e-05
-3.56506284866038e-06
-1.16116006213075e-05
-3.77152329446333e-05
-3.42262584547343e-05
-3.4375010799918e-05
-3.01982184511811e-05
-3.70986290574315e-05
-2.83140195678241e-05
-2.09595890589608e-05
1.41960574460527e-07
-3.0891215311986e-05
-9.99438860688589e-06
-2.78283114871889e-05
-2.00438744420284e-05
6.39565231796494e-07
-1.51143844808005e-05
-2.39334479042394e-05
-1.94953873778981e-05
-2.81844379687995e-05
-2.23735252487132e-05
-1.06599165721407e-05
-2.30821840664874e-05
-2.46732385999101e-05
-2.60927176584026e-05
-2.28435261246481e-05
-1.75050023225054e-05
-1.27721719156138e-05
-3.68268065757869e-05
-1.74639407732302e-05
-2.7336355398929e-05
-6.01278498649754e-06
-1.27158866043994e-05
-2.41774336140422e-05
-2.12471774366142e-05
-1.74094716235374e-05
-2.21331108751696e-05
-1.45496321855796e-06
3.05631318953616e-06
-1.58533835212304e-05
-1.51927368361005e-05
-6.04495713921375e-06
-6.92391065955109e-06
8.67683415777109e-07
-1.97409480624558e-05
-2.35301440681401e-05
-1.57641921119545e-07
-1.2033985401549e-05
1.10872638042485e-05
-1.69922571684137e-05
-3.4650948842921e-06
-1.70779336654769e-05
-1.68648685941446e-05
-5.96028806377862e-06
-1.62077969986682e-05
-8.51070902390788e-06
-1.68835259312851e-05
-1.60418287694796e-06
-2.18143933058544e-05
-1.74637942350985e-05
-1.28458632711883e-05
3.19047146665869e-06
-2.71067996305212e-05
-1.49701353197531e-05
-3.08865152745006e-05
-1.64614367313229e-05
-1.38447633902892e-05
-3.9659195168159e-05
-4.08501087139407e-06
-1.86698236310029e-05
-7.39865593195577e-06
-2.40904256770258e-05
-1.59033711783781e-05
-1.29165707308918e-05
-1.86495573530601e-05
-3.13758688937038e-05
-1.87359690883695e-05
-1.67506777113266e-05
-1.3748057568557e-06
-1.63293625638414e-06
-2.17290198912157e-05
-1.70317543240105e-05
-2.36568577344211e-05
-2.79059419093144e-05
-1.79281571330543e-05
-2.67158947963341e-05
-2.76494403559893e-05
-1.80112481149858e-05
-7.87524208594211e-06
4.1502924773614e-06
-2.50114465870727e-05
1.63318762748302e-07
-1.26076317366977e-06
-2.18604434702219e-05
-2.37525978754921e-05
-2.06771506811283e-05
-2.63805621458268e-05
-3.08251964181136e-05
-5.57754480563439e-06
-1.6210272688151e-05
-1.95406661783727e-05
-1.21859870044921e-05
-8.6225193492965e-06
7.06876569138003e-06
-2.08965477623628e-05
-1.65496731409509e-05
-3.8985254841837e-07
-1.07829216880269e-05
-2.10132780297691e-05
-5.34504124256995e-06
-9.42603055265183e-06
-2.27251609595418e-05
-7.29148024942548e-06
-1.53383898918571e-05
-9.55106501658874e-06
