# Supplementary material for: Research on computational propagation and identification of mine microseismic signals based on deep learning
Source: PLoS One. 2025 Oct 22;20(10):e0334641. doi: 10.1371/journal.pone.0334641 (PMC12543183; doi:10.1371/journal.pone.0334641)
Supplement: S10 Data — (ZIP) [file pone.0334641.s010.zip › 000101100001603.xlsx_0.txt_24.txt.txt]

-3.02829369621702e-06
-1.68943679657746e-05
-1.25109902923721e-05
-1.76035497153776e-05
-1.75832387504941e-05
-3.09290885209686e-05
-3.73099981488662e-05
-2.43103263686434e-05
-2.93015543865514e-05
-7.40304423580776e-06
-5.1920078987214e-06
-1.00727609703811e-05
-2.13093111906275e-05
-4.32466855099244e-06
-1.12233713198719e-05
-2.81560637005695e-05
-3.00618022264503e-05
-5.93130880602863e-06
-2.13882152416332e-05
-8.7398425655583e-06
-1.3426355403356e-05
-2.09847895569722e-05
-3.89979341902158e-05
-7.10244664428609e-06
-1.9789935731095e-05
-1.51363259598956e-05
-7.64544813537811e-06
-2.29039961817934e-05
-1.63537048741411e-05
-2.76462488958574e-05
-1.73102221404808e-05
-1.22271611139507e-05
-1.1619564313281e-05
-8.80586841524575e-06
-1.20962062860853e-05
-1.67742885294697e-05
-1.52713316817239e-06
1.63112580510681e-05
-1.15322589602835e-05
-1.088321923317e-05
5.49918587158454e-06
4.91774382907572e-06
3.0857591630691e-06
-1.11326169018684e-05
3.61353633725985e-06
-1.30047221140941e-05
-1.20914361202147e-05
-1.14707685853234e-05
-2.63217994487847e-05
-1.4595012608467e-05
-1.58716865439633e-05
-1.97016032866881e-05
-7.09096690185657e-06
-1.65828539189155e-05
-1.70662862794553e-05
1.95392729111254e-06
2.10658613531319e-06
-2.34361357180491e-05
-9.40133135268319e-06
-1.36922966206523e-05
-2.21160074369105e-05
-1.71416455314286e-05
-3.79913471925208e-05
-1.40105870076383e-05
-9.1677104631311e-06
-1.81275194747352e-05
-1.89732844115895e-05
-1.68646026236134e-05
-1.91011775269223e-05
-2.84662930729158e-05
-1.9428237721638e-05
-1.64193133172171e-05
-1.38198083719676e-05
-1.11046518020453e-05
-2.52918075939165e-05
-3.29408299718843e-05
-6.89004559135335e-06
-3.08559205757614e-05
-2.09571530223124e-05
-2.82620560339853e-05
-2.19556053407644e-05
-1.31682595683517e-05
-1.93913000644412e-05
-2.10654312846183e-05
-2.08707880275884e-05
-1.4516202321512e-05
-3.98540146491891e-05
-7.48701703855934e-06
-1.0845830730307e-05
-2.59178103602407e-05
-2.04168656344262e-05
-1.83517852012013e-05
-2.78859628124967e-05
-1.72024151928347e-05
-1.24411676559383e-07
-1.32716609707534e-05
-3.49654644829537e-05
-3.48666750704382e-05
-6.13102404719489e-06
-1.79182683760186e-05
-1.60957274984523e-05
2.31039785297845e-06
-3.05289454903828e-05
-9.40102922936781e-06
-2.35397227009721e-05
-1.48543983901145e-05
-9.87473295830827e-06
-2.0958570417949e-05
-1.98535774404329e-05
-3.49832092694815e-06
-1.06183743209669e-05
-6.99707773462602e-06
-1.71307066412725e-05
-6.68991635056509e-07
2.30063078881577e-06
-1.33247274663095e-05
-2.21537240585725e-05
-1.01542032539256e-05
-5.30432394646041e-06
-7.10203309162146e-06
-8.34721370100542e-06
-1.12311725067202e-05
-7.01751058646673e-06
-2.87562943788337e-05
-2.10697951473405e-05
-1.87404960934539e-05
-1.78240642101854e-06
4.97112584407308e-06
-3.68422797725613e-06
-1.40087668265521e-05
-2.3258323628604e-05
-1.62724828965402e-05
-7.55799687804133e-06
-2.64003122575332e-05
-1.64866383596725e-05
-1.33032816778e-05
-1.11140518356187e-05
-2.68361370050234e-05
-1.20176641368971e-05
-1.48894162473761e-05
-4.08708813314579e-05
-1.40145545121309e-05
-1.08262638714158e-05
-9.86055750901359e-06
-3.26118678932196e-05
-1.14017719995523e-05
3.50695822855566e-06
-2.09113305803587e-05
-2.31298838228549e-05
-2.09256949562785e-05
-9.9951150777184e-06
-1.45003880049693e-05
-1.47811679249265e-05
-1.87255343628648e-05
-1.63467297292891e-05
-2.77219632107588e-05
-3.58327655161592e-05
-1.30811768936897e-05
-6.10213646126977e-06
-2.01818876753277e-05
3.96336633642097e-06
-1.88659202553904e-05
-2.99086373825838e-05
-2.30383773328743e-05
-1.78628997179034e-05
-1.16959765507899e-05
-1.89332618685362e-05
-2.09213143021658e-05
-2.16196153130677e-05
-2.55391887492608e-05
-1.92433746129621e-05
-1.670356043835e-06
-1.67606336731902e-05
-4.77233167436845e-06
-5.81099526227589e-06
-2.33903055265761e-05
-3.19838273267957e-05
-1.45329015213503e-06
-2.87457126090933e-05
-1.57363166228913e-05
-1.68948448639735e-05
-1.18266341539765e-05
-1.56576824545322e-05
-1.48084413115214e-05
1.67658780478761e-06
-4.87793919385537e-06
-4.5697246086464e-06
-6.189269999683e-06
-1.885101793347e-05
-1.90936674466266e-05
-2.4933802695413e-05
-6.74172988042876e-06
5.3988679369171e-06
3.09427291349195e-06
2.57714625596621e-06
-1.72503972365671e-05
-2.1608760464705e-05
-5.8742438337582e-06
-5.51521128234788e-06
-1.45282122273439e-05
-3.1632007824828e-06
-1.09451368785985e-05
-1.98817378402758e-05
4.05501902211327e-06
-1.36106131912265e-05
-1.6100697704972e-05
-1.05669069031956e-05
-2.28263119589303e-07
-1.61160871336222e-05
-2.50173331744562e-05
-1.40611876756091e-05
-1.8628437691514e-05
-1.75929745400374e-05
-7.95599865410459e-06
-1.27970986268263e-05
1.26835255024547e-07
-1.1919808839217e-05
-1.02306264329243e-05
-1.29197895944561e-05
-8.87929782932275e-06
-1.85575611840181e-05
2.6521663650872e-06
-1.72042793534204e-05
-3.10457947558813e-05
-9.38675132394739e-06
-1.57826711701103e-05
-2.10878768829104e-05
-1.85983748192829e-05
-3.14696499453964e-05
-2.06289376064966e-05
-1.15908202769992e-05
-3.56078686292878e-05
-1.64982909276342e-05
-1.77877202046317e-05
-3.11757646030363e-05
-1.90430713793032e-05
1.02359229541233e-05
-1.18775730177866e-06
-4.47298184301366e-05
-2.74317359437767e-05
-2.98509387091122e-05
-3.33105261626214e-05
-2.1986695373495e-05
-2.24770012177428e-05
-1.52468431666451e-05
-1.33559667099615e-05
-1.33097248636067e-05
-8.48839390603596e-06
-3.80497929742435e-05
-2.00931707706017e-05
-1.72338343685156e-05
-2.39322771058163e-05
-2.45289240197788e-05
-2.05536620623518e-05
-2.6029476384203e-05
-8.73608866327081e-06
-2.21533819287774e-05
-8.20511493766236e-06
-1.72886601825984e-05
-1.17215599792056e-05
-3.34439215510418e-06
-4.20646293400132e-06
-2.75165901370349e-05
-6.74258713243873e-06
-1.44173214149569e-05
1.21547208182566e-05
-2.21095055305002e-05
-1.70866936693764e-05
6.00951980369567e-06
-2.07829104629882e-05
-1.37046281696549e-05
-3.9200796980969e-06
-1.95132698834934e-05
-1.56915641033998e-05
-1.00096988691968e-05
-9.23729053707336e-06
-3.51830575938552e-06
8.04725821875694e-06
-6.1822879804382e-06
-2.67763551296523e-05
-6.64507003146227e-06
-2.47116841178407e-05
-3.65411541145572e-06
-1.38286832946229e-05
4.95701733419285e-06
-4.20369376849002e-06
-1.6194589040507e-05
-1.28729529804887e-05
2.85572886631624e-06
-1.32191349839818e-05
8.87378922300144e-06
-2.38126879793923e-05
-1.44875217062141e-05
-9.0991767337687e-06
-1.75127412530378e-05
-2.62715434265972e-05
-6.31725558318197e-06
-2.90029237064342e-05
-2.01802133415726e-05
-6.09221954461473e-06
-9.11837850399135e-06
-4.70136389653073e-07
-3.05752756752419e-06
-1.60733769655712e-05
6.63195724063384e-07
-1.37158912710454e-05
1.96118618600553e-06
-2.66900959521922e-05
-1.93747018170318e-05
-2.56386834099975e-05
-3.94207946650041e-06
-3.31479248636674e-05
-1.7832738403741e-05
-1.0934635386299e-05
-1.18792097192011e-05
-1.16056367604302e-05
-1.15367644499081e-05
-3.32970780023588e-05
-1.65793091886857e-05
-2.02563122910635e-05
-2.97831128441552e-05
-2.0383407456624e-05
-1.90261327910695e-05
-1.03086210058394e-05
-1.58561308455876e-05
-3.25706638806979e-05
-1.0697268846277e-05
-1.89078341754748e-05
-3.23903582441475e-05
-1.74994060629902e-05
-2.01309781624996e-05
-2.80903068018697e-06
-1.147936483031e-05
-2.2426104213069e-06
-1.61746655345723e-05
-1.99401817505321e-05
-1.88051277815016e-05
-1.22979637876827e-05
2.58956201370975e-06
-1.9364193039121e-05
-2.27242501379005e-05
-1.65741684741863e-05
1.69494490350328e-06
-3.73784213535694e-06
-4.56214827332447e-05
-9.69956777415194e-06
-1.10624023124607e-05
-2.69776930253384e-05
-2.45597888173969e-05
-1.6089290912719e-05
-1.93681958201958e-05
-2.36929644858291e-05
4.19926550764381e-06
-1.77432523378276e-05
-3.42697127751552e-06
-1.62251844088645e-05
-1.23829745182863e-05
-7.1389311234067e-06
-2.08876252835109e-05
-1.42580436080365e-06
-9.81993232941536e-07
-1.64764979980802e-06
-7.90331996181504e-06
-2.30389493972382e-05
-2.06832810320818e-05
-7.89563406540041e-06
-1.25249984313738e-05
-7.88205128623801e-06
8.63009873496114e-06
-2.01334319738063e-05
-4.07997922077318e-06
-7.14043232895457e-06
-1.10410220285704e-05
5.01064641330149e-06
-1.05643106136862e-05
-7.28477530242218e-06
-1.85900765485362e-06
-2.87513461865778e-06
-1.66648286390686e-05
-2.20780051141977e-05
-6.3572300048903e-08
-2.71103164170008e-05
-2.24300223272546e-05
-2.56850169213173e-05
-8.91183360606049e-06
-1.38196660824459e-05
-1.83503485109661e-05
3.75167569101807e-06
-1.90276827950115e-05
-7.90583709375666e-06
-1.29748905975832e-05
-2.1407250666649e-05
1.83889603387021e-06
-2.2621799386112e-05
-2.60612515553649e-05
2.06181318163428e-05
-2.35144351911348e-05
-9.08522688849609e-06
-2.60620978707321e-05
-1.60660781451049e-05
-2.17573252702531e-05
-3.56462057472786e-05
-9.4639260779846e-06
-2.47507923456177e-05
-7.7412834173772e-06
-2.02241578171621e-05
-1.8003160878201e-05
-1.42344279767714e-05
-1.69711384022248e-05
1.16403488523576e-05
-1.76042255280711e-06
-1.71702111938392e-05
-6.72914056607937e-06
-1.14583459385654e-05
-5.71076761305648e-06
-3.45912488451514e-05
-2.00389251686424e-05
-2.40791686512694e-05
-1.70869773682932e-05
-3.17983335350031e-05
-1.71307946003376e-05
-1.17703310804074e-05
-1.60861578306061e-05
-8.68588297111187e-06
-2.10131085700662e-05
-6.79412989307233e-06
-3.76561962957924e-05
-1.84938600207807e-05
-3.48310092248446e-06
-1.88516306659485e-05
-2.7564169728222e-07
-1.83001106802545e-05
-2.91523961874478e-05
-4.66853583260794e-06
-2.94959722570245e-06
-1.90775675834777e-05
-7.30148627560203e-06
-2.09263429464974e-05
-1.85902436774714e-05
-2.3990424494927e-05
-8.37165229416739e-06
-1.06719126252104e-05
-1.13829768348651e-05
-9.96123741016965e-06
-2.07549732661395e-05
-3.9588371612974e-06
8.06022627489935e-06
5.08313003054222e-06
-2.19599924801431e-05
-3.73769452287349e-06
1.29779111857405e-08
-4.70737669955542e-06
-1.57688842408115e-05
-3.04349655814501e-06
-2.15480750860612e-05
-1.56216385851157e-05
-2.29873649494501e-05
-2.24561732521997e-05
-1.49043300524677e-05
-1.23539384372309e-05
-1.14672447751481e-05
-2.84625338726582e-06
-1.4410374964018e-05
-2.92524930135497e-05
-1.14455341635899e-05
-1.36823272317116e-05
-1.13658047402394e-05
-2.08254110426844e-05
-1.81386751315241e-05
-1.66713012942445e-05
-7.65476398486345e-06
-2.10972009813631e-05
-2.46345005792163e-05
-1.07481031553782e-05
-1.03860186008081e-05
-2.19967038567078e-05
-1.91758613687384e-05
-3.55507313967212e-05
-2.15173725275354e-05
-1.27661879980253e-05
-1.6922503883422e-05
-1.85909265735545e-05
-1.94108634978086e-05
-3.3345436112322e-05
-1.14233418723699e-05
-3.10710534762361e-05
-2.51454458370176e-05
-1.89020086508057e-05
-2.00998560861607e-05
-1.10371190579243e-05
-1.10876360277737e-05
-2.64755544396278e-05
-1.08398826539438e-05
-1.71784195308518e-05
-2.63360381474051e-05
-1.58550052460932e-05
-2.31217879998464e-05
-9.08813456905903e-06
-2.81755973134403e-05
-1.4716154697003e-05
-2.01894310287552e-05
-2.53906514423771e-05
-7.02140226262571e-06
-3.08654600097905e-05
-9.57066163038546e-06
-1.22952683825409e-05
-9.694090087779e-06
-1.41544996387199e-05
-2.24107959205426e-05
-1.30724736326023e-05
-1.43721529790685e-05
-2.72579772062968e-05
-1.83061156048222e-05
-5.01562965574453e-06
-1.07646373155953e-05
-1.7036092397538e-05
-1.24781375168623e-05
-1.88111752536234e-05
-1.61170639007685e-05
-7.91915131648664e-07
-1.61063884238789e-05
-9.16878443894446e-06
-2.33017426959085e-06
-1.07437130666842e-05
-1.29309330932977e-05
-1.47891536917179e-05
3.22276415307803e-06
-1.41920684487924e-05
-4.25069604633633e-06
-5.8059082466041e-06
-2.07068258497602e-05
-1.26443829021007e-05
-9.33641258068548e-06
-1.06552377202015e-05
-1.93262923945982e-05
2.785710097331e-06
-1.72224959199798e-05
-2.58332585372626e-05
-1.58443346031887e-05
-2.68664310533617e-05
-2.53745526252869e-05
8.84760026814437e-06
-2.07743299231508e-06
-1.01693053969742e-05
-1.32850383358882e-05
-3.24354640663632e-05
-9.71639531297183e-06
-1.179733760461e-05
-2.01163126913889e-05
-1.80113250044397e-05
-2.27445665395848e-05
-2.29484243905289e-05
-1.23975658093396e-05
-2.64062899895878e-05
-2.9181938258624e-05
-1.26421806598994e-05
-1.95893598266833e-06
-5.40355202854642e-06
-3.28788010089508e-05
-1.86846755807064e-05
-1.75925183306368e-05
-2.58196417805327e-05
-2.03948628976689e-05
-1.25600221529528e-05
-1.62794513960053e-05
-2.4362741573805e-06
-2.27659869730603e-05
-3.55475311544163e-05
-2.71467752537939e-05
-2.34282866758011e-05
-2.2767307313257e-05
-1.53716464318107e-05
-2.50594375370882e-05
-1.8612880926318e-05
-2.42350152170224e-05
-2.79634548185194e-05
-1.1847828357296e-05
-1.69813742982097e-05
-2.8513701554257e-05
-1.14087211969797e-06
-1.86241772961754e-05
-1.52228723349583e-05
-1.40817662480559e-06
-5.77149817258829e-06
-1.58867495290017e-05
-1.67044496789919e-05
-3.64655295002621e-06
-3.42483808072121e-05
-3.03067304410253e-07
-1.25582245509781e-05
-1.9712349050896e-05
-2.72492379945227e-05
-2.72417327258897e-05
-8.07470639221586e-06
-2.41909109967821e-06
-2.57098534352357e-05
-6.47763449049259e-06
-6.37084571363117e-06
-1.63334004754211e-05
-4.07363248511369e-06
-2.17838896382979e-05
-1.80672603389172e-05
-8.46478866188273e-06
-2.51194423229213e-05
-7.59677670844562e-06
-9.19230930391061e-06
-1.1122598527397e-05
1.04165105524533e-07
-7.39879289405873e-06
-1.74561075728838e-05
-1.34360466642761e-05
-6.92156192133849e-06
-3.30306175065948e-05
-8.48893557897791e-06
-1.09746422958769e-05
3.65254790462578e-06
-2.38669573268118e-05
-4.17622053550678e-06
3.41307957425028e-06
-2.12123391310132e-05
-1.06771903225589e-05
-5.37201442791674e-06
-1.782833265302e-05
-3.02033155614829e-05
-2.58513342251154e-05
-2.0123714333779e-05
-2.81515998604611e-05
3.08056685609154e-07
-8.74651644918361e-06
-3.80150469068388e-06
-2.23976016347755e-05
-1.43046237258185e-05
-1.31163471189774e-05
-2.66113508052006e-05
-3.91211255737197e-05
-3.46105733664072e-06
-1.66838697709863e-05
-1.64825318150616e-05
-1.51692786411191e-05
-1.27661437760091e-05
-3.76308249161469e-05
-2.55581645778333e-05
-2.33026061453672e-05
-1.628505067841e-05
-1.97682178916161e-05
-2.72504979714119e-05
-3.42070414457198e-05
-1.00308938817295e-05
-9.0081979288089e-06
-1.25158359593805e-05
-1.48340733264537e-05
-1.99178011398007e-05
-2.3494955797519e-05
-1.73626225317645e-05
-2.37248106811249e-05
-1.75159942539546e-05
-3.07954500295037e-05
-2.01962163156438e-05
-5.00718810862461e-06
-8.01471564820107e-06
-2.51182114777277e-05
-1.97190568193899e-05
-2.36871856393983e-05
3.31706220925264e-06
1.40916037667661e-05
-1.932393560814e-05
-2.73527270101544e-05
1.00465579120541e-06
-1.10410905471917e-05
-4.34424923417463e-05
-6.666628106688e-06
-1.79411044192127e-05
-2.04812909925078e-05
-4.32899465309993e-06
1.42959954430882e-05
-2.13050984861157e-05
-2.0344185627225e-05
-2.00259040730695e-05
-3.36856966037067e-05
-2.62728450123906e-05
-1.45779032217951e-05
-9.77182135116428e-06
7.48022553669177e-06
3.17269742920086e-06
-1.03686710035989e-05
-1.00877793011049e-05
-4.01714774917081e-06
-2.54858689043077e-05
-1.83368264700628e-05
-2.00221054026934e-05
-1.02177826904085e-05
-2.08101004425956e-05
-1.2392748733092e-05
-1.7334548182519e-05
-2.41101342464537e-05
-6.40946662983785e-06
-5.93241210241846e-06
-7.98498894868534e-06
-2.21854848510444e-05
1.19165658477738e-07
-1.79109214655075e-05
-1.39673641208604e-05
-1.39690123839605e-05
-1.26927116444067e-05
-7.2226165154294e-06
-1.50966625908897e-05
-1.19862942214779e-05
-2.40630855404031e-05
-1.05363302487093e-05
-1.66510647639884e-05
-1.16354774541088e-05
-2.81876497275111e-05
-1.0924908536106e-05
-3.5556940009672e-05
-2.84425834266387e-05
-2.23447908545299e-05
-1.97613494828881e-05
-2.62444321151327e-05
-1.40376025678208e-05
-2.66449628451511e-05
-1.61357647366453e-05
-2.02697147018979e-05
-3.02336583333516e-05
-1.94888906001544e-05
-1.28845847281315e-05
-1.98396630953017e-05
-2.58437576067132e-05
-1.55598463073939e-05
-2.72896308076901e-05
-1.18477644241216e-05
-4.25573704339917e-05
-2.03524670228949e-05
-2.59094431453096e-05
-2.33915716995322e-05
-1.43490005631169e-05
-3.07391235701816e-05
-9.26782069302771e-06
-1.60853432004005e-05
-2.22161363207209e-05
-3.1323329953386e-05
-2.48724984881284e-05
-2.36127113225787e-05
-1.77489598895085e-05
-1.47313184911448e-05
6.87763705302259e-06
-4.56425503520468e-06
-2.78981392270871e-05
-2.18158040975009e-05
-2.69240520591961e-06
-9.81869925395854e-06
-1.36127246364257e-05
-1.41826476151152e-06
-2.13937958977557e-05
-1.938927640447e-05
-1.5813138313699e-06
-2.14843170411047e-05
-4.59582993477847e-06
-9.84388510402922e-06
-1.84592105792061e-05
-1.68145809077653e-05
-5.6939156789215e-06
-4.48293587171109e-06
-3.90057733186359e-06
-1.37111217419556e-05
-3.69451583790963e-07
-1.9375463243995e-05
-1.97430636499528e-05
-1.09228987081314e-05
-3.7108814098211e-05
-5.18283914764185e-06
-2.01304051614269e-05
-2.02384481761357e-05
-9.34001543326527e-06
6.76718939214578e-06
4.37809082021956e-06
6.27536076991955e-06
-1.78948313790238e-05
-1.20989593219804e-05
-1.65624745229985e-05
-1.36891869415039e-05
-3.57504122455243e-06
-1.25009400564433e-05
-2.0186798623654e-05
-2.90980591567492e-05
-1.7034809996939e-05
-3.56629798345866e-06
-1.20269138841598e-05
-6.42384631616474e-06
-8.05504866650875e-06
-1.70492968985782e-05
-3.2212017049196e-05
-2.13703139385598e-05
-1.49156793095162e-05
-1.67540165557496e-05
-8.65255582657535e-06
-2.09266232834913e-05
-2.87422410714549e-05
-1.76270482768237e-05
-2.74595847018896e-05
-3.4454234742343e-05
-2.93740936386065e-05
-2.41834212324373e-05
-3.33165913728628e-05
-2.36108428073982e-05
-3.02341568288721e-05
-2.5485865215357e-05
-2.22506871372247e-05
-2.81554026245875e-05
-1.90014338304306e-05
-2.0321095184112e-05
-6.90186773212504e-06
-2.47384040178259e-05
-3.87145590615767e-05
-2.17456906268634e-05
-6.07650129420067e-06
-2.00443263312575e-06
-7.7099463662821e-06
3.54270027557561e-06
-1.71862151234508e-05
-3.28528667495684e-06
-3.49977645324554e-06
-2.29474518250381e-05
-5.55176532198294e-06
-1.98297573696226e-05
-2.17909152256607e-05
-1.16422462042696e-05
-9.61155742571179e-06
-2.39776645551667e-05
-1.03030893186703e-05
-2.07231427370881e-05
-1.1886878630701e-05
-1.67411026159988e-05
-1.03250746629048e-05
-6.20560516226371e-06
3.63913592205218e-07
-5.25210313142693e-06
7.12152710232191e-06
-1.40836832312227e-05
-2.05159946297692e-05
2.63627422937727e-06
-6.67646885965389e-06
-9.08894774083672e-06
4.93757004823839e-06
9.53023287833215e-06
9.81946479873898e-07
-1.39214383536284e-05
-3.50544402122115e-05
-1.6231086871401e-06
-1.30329673119807e-05
-3.58805992762572e-06
-1.11096278340511e-05
-2.59233910535233e-05
-9.3483615025185e-06
-1.35402910442679e-05
-6.39563040744065e-06
-1.3713722751692e-05
-9.00092625778596e-06
-8.85562348642508e-06
-2.99397749417051e-05
-2.24820542692547e-05
-1.78303564214884e-05
-1.68110226669021e-05
-2.32698432150012e-05
-3.0011204605704e-05
-3.93431467298864e-05
-1.14872518267017e-05
-2.52980818464167e-05
-3.39983707003518e-06
-2.33153095216783e-05
-3.07921790065922e-05
-2.82744607410922e-05
-2.08630218803101e-05
2.88370896209334e-06
-1.06879576117213e-05
-1.16232152724315e-05
-1.40021338149875e-05
-2.21807176854688e-05
-3.00954654807512e-05
-3.21080390609533e-05
-2.60383322902601e-05
-1.25821185606892e-05
-1.86169258015702e-05
-1.72157356293853e-05
-1.41709769427844e-05
-7.15160675153387e-06
6.96408294915613e-06
-2.57726825217147e-05
-2.59615408660376e-05
-2.98707618671061e-05
-3.05400603567884e-05
-2.60816503815729e-05
-2.69834096116477e-05
-2.03811063618514e-05
-1.24622224065379e-05
-1.70712203605087e-05
-5.50672669053948e-06
-2.17897972972976e-05
-1.14846935707314e-05
-7.34323007756211e-06
-1.07950038877013e-05
-7.27973639062134e-06
-1.20707225386718e-05
-1.23514022559471e-05
-1.55006031345811e-05
-4.74920433550879e-06
-4.98921305332666e-06
-1.95084868144191e-05
-1.33644127918008e-05
-2.07797141765014e-05
-1.13898469083991e-05
1.12964131549021e-05
-1.39464669340829e-05
-1.35284506522874e-05
-1.38947070029015e-05
-6.83865598500259e-06
-4.66642184444713e-06
2.48489894080224e-06
8.49433204822779e-07
-9.14272117665839e-06
-1.98570564947711e-05
-1.63976508548584e-05
-1.4903733957935e-05
-1.8747935026149e-05
-1.24545694561901e-05
-4.90049135159609e-06
-8.92436143695788e-06
-4.09191631606893e-06
-5.6973052297885e-06
2.18370765847222e-07
-6.73096775382641e-06
-8.83779906971883e-06
-1.31008138926489e-05
-3.64180749905025e-05
-1.83778482191758e-05
-2.90189124184971e-05
-1.58193929620845e-05
-1.29034661538333e-05
-1.59688756107569e-05
-8.19133894187141e-06
-7.83229179707678e-06
-2.31308511324117e-05
-2.39120580967778e-05
-1.92388390710776e-05
-1.73525942980866e-05
-2.22101336770199e-05
-1.80164441990748e-05
-1.45192955614889e-05
-2.16431682330632e-05
-1.76588524492129e-05
-4.02719677418868e-06
-1.03947425948596e-05
-2.47554675289221e-05
-2.36432919484979e-05
-1.18007934378721e-05
-1.97622234821208e-05
-2.60597184684727e-05
-3.20496627075648e-05
-3.05578030256082e-05
-1.66289340086103e-05
-2.4192016208134e-05
-2.50890490776994e-05
-1.38712717635189e-05
-1.83301402280126e-05
-1.73317826684156e-05
-3.47557981832118e-05
-2.08041260193785e-05
-6.35961053595709e-06
-2.89763139544929e-05
-1.63676680715444e-05
-1.83239732328296e-05
-2.67383553545897e-05
-5.28604800144843e-06
-1.66855929282354e-05
-2.78553468800681e-05
-1.10826421314997e-05
-9.18620074867853e-06
-1.94802828778946e-06
-2.87723012241578e-05
-9.84958954754468e-06
-5.71774590892252e-06
-1.73923985149548e-05
-5.22904139413269e-06
-1.08802133367663e-05
-2.02232796940797e-05
-2.27132482304364e-05
-1.11201646105135e-05
-3.44121952982006e-05
-1.2743794159435e-05
-9.29042961205544e-06
-2.12610160901901e-05
-1.86915174935881e-06
3.22836444250038e-06
-1.64707865657608e-05
-7.59047973936794e-06
-2.6407000618833e-05
-7.0271386155967e-06
-2.12935122874218e-06
-9.05548422452833e-06
-1.33347664672943e-05
3.59942878551014e-06
-1.40513470425105e-05
-1.0508498646253e-05
-7.05649301645791e-06
-1.5384633588246e-05
-1.79558217461608e-05
-9.95480693399651e-06
-1.6204543040415e-05
-8.09989869436773e-06
-2.24635321478494e-05
-1.47734646876818e-05
-2.34865445464751e-05
-5.17406839465763e-06
-1.70864316909541e-05
-7.77899393223458e-06
-2.09674022267979e-05
-4.23935160066452e-06
-1.9578084139548e-05
-7.22172899489331e-06
-1.6683330049096e-05
-1.91397597361322e-05
-9.34279747888916e-06
-7.8925768065783e-06
-2.62975884277686e-05
-1.86309998005645e-05
-2.02797714154296e-05
-8.12309260923891e-06
-1.55733722877574e-05
-3.25135526339655e-05
-2.17969727846362e-06
-2.147628776232e-05
-1.79449919659099e-05
-3.82353189168212e-05
-1.57932943940925e-05
-1.26239567958496e-05
-9.43276349640341e-06
-1.50456685718087e-05
-1.51823175205233e-05
-5.00180990725058e-06
-1.37042869416222e-05
-1.30493571938145e-05
-1.96607549751743e-05
-1.82510829914987e-05
-1.34154982595493e-05
-2.3971723261958e-05
-2.0463946615213e-05
-3.34537360757411e-05
-1.81204913214635e-05
-2.3000038273307e-05
-2.47054962314414e-05
-1.69255353301187e-05
-1.91766611715079e-05
-3.33193225866728e-05
-1.71704182587786e-05
-1.23257020171328e-05
-1.77041769310177e-05
-2.83798781953732e-05
-1.50674092683149e-05
-8.6894804314772e-06
-7.80522081594533e-06
-7.67676230257936e-06
-1.68872544172604e-05
-1.70077151584557e-05
-1.49140035602161e-05
-7.33846241695852e-06
-7.34987562587182e-06
4.94683490085072e-06
-2.13442853159702e-05
-1.60900012608367e-05
-1.53813081400451e-05
-1.34118734063789e-05
-1.24039227435325e-05
-4.21841286593199e-06
-6.200342579179e-06
-1.5735996721094e-05
-1.57152485741177e-05
-2.51611307566792e-06
1.26934499344979e-05
-7.878109986355e-06
-5.19968286731246e-06
-8.71798625303997e-06
-4.50352105130629e-06
-3.08017175033779e-05
-2.29475356661728e-05
-1.31990679467326e-05
-9.0464137767924e-06
-3.91591673251456e-06
-1.72366480605292e-05
-1.01636784839309e-05
-5.38822701173479e-06
-1.30826301195124e-05
-5.65208834984344e-06
-1.50902899406881e-05
6.41242642600828e-06
-2.32876855863973e-05
-2.36295408765189e-05
-6.06231875755502e-06
-1.53257015803042e-05
-1.44357503836623e-05
-7.24705377218198e-06
-1.03140907114639e-05
-1.58995260409446e-05
-3.00488806614868e-06
-1.26605303745548e-05
-2.29976882458417e-05
-9.37793170223003e-06
-3.0614808514563e-05
-1.05992086062734e-05
7.73388786463277e-06
-2.13459254709431e-06
-3.82305491877453e-05
-4.80778610733355e-06
-2.39628001265534e-05
-3.41391090355067e-06
-3.71759948263899e-06
-2.78746346365319e-05
-2.87763272741064e-05
-7.84727570030922e-06
-3.0590508367531e-05
-1.81363887396657e-05
1.94536047731731e-07
-1.02755132422047e-05
-1.68819856008037e-05
-1.08872741129297e-05
-2.77601375510267e-05
-3.16730339242249e-05
-1.81820389635725e-05
-4.18488146371156e-06
-1.60521584470439e-05
-2.80064759248424e-05
-2.28506948372877e-05
-6.14503674146755e-06
-1.82259356930413e-05
-2.25076689529214e-05
-1.5385189179078e-05
3.58509097979741e-06
-7.03332683441082e-06
-1.63179838003877e-05
1.91307668248092e-06
-1.37883141799496e-05
-1.54359499640538e-05
-2.44368140243465e-05
-5.96476673318471e-06
-9.59344510121067e-06
-3.50769927337604e-05
-2.02640832841837e-05
-3.36927974406357e-05
-2.50007564288016e-05
-9.95527832655768e-06
-2.93025972077241e-05
-2.87756577854559e-05
-1.16488287195805e-05
-4.44417549249978e-06
-3.32285801879766e-05
-2.05024333141653e-05
9.10036374207754e-06
1.33318073947895e-05
-4.52270318198015e-06
3.88462636087681e-06
-1.82561131356366e-05
-1.26957258085191e-05
-1.84304133099968e-05
-9.75982184812557e-06
-1.35594714679616e-05
-2.00580514571787e-05
-1.77192833554117e-05
2.55714698535492e-06
-1.1693965264869e-05
-1.81835348346744e-05
-4.06227660195962e-06
-2.12359529296483e-05
-1.40129589750366e-06
-2.59273664277916e-05
-1.16425460663852e-05
-4.85635908017716e-06
-2.61090965838163e-05
-1.67448388367118e-05
-1.76842364449177e-05
-1.06376388844668e-05
-2.49971138687854e-05
-1.75725963866541e-05
-1.83970740129572e-05
-1.91790973144247e-05
-2.06030523754906e-05
-1.9982818242211e-05
-1.68154855687815e-05
-2.32379315923252e-06
-1.75921881451735e-05
-2.23709234727063e-05
-1.98998034868664e-05
-1.70444152220261e-05
-2.98308683446568e-05
-2.31286195049498e-05
-1.86103262633458e-05
-1.09097343719178e-05
-1.43854563776236e-05
1.87456982531343e-06
-1.4969188715035e-05
-3.1192544172496e-05
-9.46034644702263e-06
-2.93428720371167e-05
-1.68775145354393e-05
-2.69413507972147e-05
-1.44611199549458e-05
-1.39139699516233e-05
-3.03024945030926e-05
-1.01606210250776e-05
-1.11865652163009e-05
-2.0557981494596e-05
-5.60437736413742e-06
-3.91736361324611e-05
-1.38251349664209e-05
-4.06991120313397e-05
-1.30369340178824e-05
4.48193350525016e-07
-8.41888950261661e-06
-4.11584430440194e-06
-3.98036089709037e-05
-3.08364921918876e-05
-1.2426642310107e-05
-2.5614754079987e-05
-2.63539646257094e-05
-2.45423221598949e-05
-5.87939070674735e-06
-4.65732263878553e-06
-5.91851594029774e-06
-3.68913108145488e-05
-5.87870144872629e-06
-2.41179507425626e-05
-1.34921441178909e-05
-1.69610913740077e-05
1.78624617598006e-05
-1.29794434355856e-05
-8.11408193150604e-07
-1.67759597439739e-05
-1.83708268690699e-05
-1.84752941880153e-05
-1.75957706676624e-05
-5.57142494597e-06
-1.16942683888579e-05
-4.84548038104753e-06
-2.04667517780455e-05
-2.58323519105264e-05
-3.15990168806568e-06
-2.68740761076712e-06
-1.28033667934323e-05
-4.91750053784116e-06
-9.02407820355658e-06
-9.88944697207262e-06
4.94598615322807e-07
-1.91142357870402e-05
5.86167214564827e-06
-2.41071254207386e-05
-5.71703117270104e-06
-3.52686950025521e-05
-2.58254215369051e-05
-6.53936086227168e-06
-1.84152611786811e-05
-2.54434517571983e-05
-5.84859417774781e-06
-4.87254290647508e-06
-2.10914380472218e-05
-1.28433522365463e-05
-8.09756485391421e-06
-2.29373017092321e-05
-7.65486345787421e-06
-2.23632616249565e-06
-8.76004484685164e-06
-1.91423353708651e-05
-2.55430336413051e-05
-1.58703145082778e-05
-1.3367890660918e-05
-9.30822070889559e-06
-4.5762822219433e-06
-1.64327028699865e-05
-1.67994651249455e-05
-2.47295108719802e-05
-2.38410002187518e-05
-2.37422914420988e-05
-1.98879325992373e-05
-1.80476049674791e-05
-2.12478141370271e-06
-9.91754645073801e-06
-2.45943124689182e-05
-2.48725235540866e-05
-2.26733806676272e-05
-3.16559102113588e-05
-3.43952108891017e-05
-2.21870470304533e-05
-1.61671542303979e-05
-1.36037124007386e-05
-1.92320421376131e-06
-1.9078846911853e-05
-3.14018230252201e-05
-1.15540226319761e-05
-1.55494120780787e-05
-1.94489591767249e-05
-2.43435088470602e-06
-2.59832629037857e-05
-1.44104750842444e-05
-3.98815359849748e-05
-1.3772354388056e-05
-6.15007424767783e-06
-1.89864508874333e-05
-7.43973109998569e-06
-1.67541201813822e-05
6.54880165055704e-06
-4.04953961716717e-05
-4.29138129413071e-05
-1.950609677518e-05
-1.26395851133212e-05
7.85082160514686e-06
-3.14155942999004e-06
-2.46372585847184e-05
-5.22046926621133e-06
-2.99054690486295e-05
-1.95004577225304e-05
-1.99045785205743e-05
-1.70040290407579e-05
-9.34129781505717e-06
-8.48707267036075e-07
-1.1544869436559e-06
-1.69023218562373e-05
-1.35316998841166e-05
-1.69551226353628e-05
-1.85718365975145e-05
-5.37195644804553e-07
5.56634009140978e-06
-9.33294142832545e-06
2.60377616313757e-06
-1.41734046021593e-05
-5.86039999029884e-06
-1.84415444041734e-07
-1.37068169927996e-05
-6.21925731336741e-06
-2.34910710420804e-05
-1.05365745903527e-05
-2.0049810364744e-05
-3.55895173839973e-05
-4.47091146142993e-06
-3.10865035251408e-05
-2.31797648909443e-05
-9.49440866616524e-06
-1.94239154020169e-05
-3.57647252777312e-05
-1.98045771565317e-05
-3.18602190862426e-05
-1.77991845729971e-05
-1.55464457200507e-05
-1.74720942235086e-05
-1.61451560303959e-05
-2.49802311949552e-05
-6.83190186105407e-06
-8.18737189579555e-06
-4.20646601121021e-06
-1.06476237526368e-05
-2.45750855246832e-05
-2.80941970895422e-05
-2.31361613229017e-05
-6.45154966345238e-06
-3.03064576465679e-05
-2.09695234740476e-05
-9.06867722115319e-06
-1.95700904031718e-05
-3.22752937540734e-05
-2.4169769616503e-05
-8.95913635687467e-06
-1.44646509471392e-05
-1.71281512568921e-05
3.95274844989916e-06
-2.80972883597181e-06
-3.10297493638255e-05
-1.52231903915148e-06
-1.20662979747991e-05
-2.43278477080633e-05
-5.08799946710707e-06
-2.31948132899347e-05
-3.74623859206609e-05
-3.12399118187897e-06
-2.03623635784177e-05
-7.4255299427446e-06
-1.70187247435432e-05
6.09412871129923e-06
-1.82529045924424e-05
-1.49817002678638e-06
-2.73190917075398e-05
6.99518915276095e-06
-5.94027413943394e-06
-2.79347051540737e-05
1.00064825057374e-05
-1.37450535757219e-05
-1.11092136988081e-05
-7.35441460958473e-07
-9.28989208088707e-06
-1.46036705239674e-06
-8.27471645179716e-06
-9.82420351190748e-06
1.47926665520587e-05
-1.08962654914058e-05
-2.03868435849385e-05
-2.15250634292296e-05
-1.01463797654233e-05
-1.59408087570433e-05
1.10632445366919e-05
-4.67348571086977e-06
6.41842958170927e-06
-1.15103230137238e-05
-4.39812959315441e-06
-7.04303308945136e-06
-2.09498979608496e-05
-2.09856005410632e-05
-2.38055853683319e-05
-8.15412871751774e-06
-1.71429171676307e-05
2.56342284791699e-07
-1.48352559892083e-05
-1.53166881872084e-05
1.20657426442281e-05
-9.00627067707177e-06
-2.16630098099495e-05
4.33756325678233e-06
-2.25913639276067e-05
2.0407311137534e-07
-2.25615785392918e-05
-2.55937394325825e-05
2.31696034907788e-06
-3.01792586982083e-05
1.20843997104677e-05
1.29918287721291e-06
-1.64936706076161e-05
-9.62304142671462e-06
-1.31030133062078e-05
-2.55176788744591e-05
-1.80950218948968e-05
-2.52431295385186e-05
-1.79160252329723e-05
-1.13042473574072e-05
-2.65323350751066e-05
-1.57622858973277e-05
-1.44707682322875e-05
-2.04647985117143e-05
-4.61762551847846e-06
-1.35927381303168e-05
-1.28092458228401e-05
-1.62183881453189e-05
-2.26164778288036e-05
-2.84384577481655e-05
-2.30694009033161e-05
-9.70796754567312e-06
-3.47906645593215e-05
-3.49864444653115e-05
-2.33305726990075e-05
-2.97128391801907e-05
-2.93455321505318e-06
-9.31798481644837e-06
-1.32746208660132e-05
-2.55117508788941e-05
-2.6381901557797e-05
-2.10044520014801e-06
-3.2176795256099e-05
-2.42649006095596e-05
-3.25640753843355e-05
-2.57941332151736e-05
-2.6566519314983e-06
-1.46157782511568e-05
-4.6946386295833e-06
-1.75117015418092e-05
1.01267383375207e-06
-2.68053070583454e-05
-1.98525562005614e-05
-2.5856318344744e-05
1.93104903036051e-06
-9.98891264836283e-06
-2.19715040442815e-05
-5.94648316297095e-06
-2.70516819184818e-05
1.02797163688248e-05
-2.50789597028598e-05
-1.4658895303215e-05
-2.12868537788984e-05
-1.08362544797197e-05
-8.59547370670859e-06
-3.48348167313788e-05
-1.36186192764842e-05
-2.17528861733776e-05
-1.61196904844866e-05
-5.66339920836268e-06
-5.32057860977718e-06
-1.31617852623887e-05
-3.31973540171384e-06
-1.6331258069895e-05
-2.63721298471668e-05
-1.16094870229842e-05
-1.50871351211924e-05
-1.55937847312016e-05
-3.08623027345369e-05
-1.44961936591773e-06
-1.792043877619e-05
-9.2689010498932e-06
-2.43790721526742e-05
-9.1888937289187e-06
-8.42633337900584e-06
-7.06940177973513e-07
-1.70516944079494e-05
3.16992220379629e-06
-3.0442451190942e-05
-2.29030518534409e-05
-1.14447196771944e-05
-1.17697977861861e-05
-2.97990589611685e-06
-1.9229993405916e-05
-1.918390840918e-05
-1.25717828327383e-05
-8.06717760401699e-06
-3.02101988785448e-05
-3.43789469221408e-05
-1.24271195728862e-06
-2.15866659948841e-05
-2.47653495219982e-05
-3.24580252184158e-05
-2.35497307586171e-05
-2.96686036674843e-05
-1.23182663663939e-05
-3.15831239810184e-05
-2.53856088348343e-05
-1.07199389709407e-05
-1.99162883885625e-05
-3.11431295790072e-05
-2.35705748746002e-05
-1.46988957221345e-05
-9.21580942761985e-06
-1.15416921374205e-05
-8.87890462969423e-06
-1.87398329456597e-05
-4.42005229325307e-06
-1.08205097062348e-05
-3.51140737699184e-05
-2.42574922224058e-05
-9.42758901234837e-06
-1.08340961984729e-05
-2.56582966432751e-05
-5.42659094073964e-06
-1.730307162076e-05
-8.50524456955903e-06
-5.83638747987445e-06
-5.77219342857572e-06
-2.15773538968924e-05
-3.41190008084495e-05
-2.59862708272693e-05
-3.14261685056684e-05
-7.80149537167044e-06
-1.38540558614823e-05
6.31037210773813e-06
-6.75918620318772e-07
8.05583964500006e-07
-2.19441252769579e-05
-4.219525694659e-06
-9.87568942553543e-06
-1.63202564755134e-05
-3.50710450723517e-05
-1.42701474930248e-05
-1.10055078925174e-06
-9.61261878058835e-06
-2.75574106248473e-05
-1.1953448379893e-05
2.07058243883e-06
-1.20853554801057e-05
-1.11207757568738e-05
2.92656203272856e-06
-1.96175049567662e-05
-2.38746340441383e-05
-1.61777200070371e-05
-3.06422615156044e-05
-1.0742123810312e-05
-1.35495451020405e-06
-1.06555319690185e-05
-4.64476564445995e-06
-3.33729386024366e-05
-1.14413115913347e-05
-1.85199278573421e-05
-1.16040920880765e-05
-2.37689312133951e-05
-1.14578715062865e-05
-4.63243529010703e-06
-2.74355337156676e-05
-6.24102812958179e-06
-1.44106480381733e-05
-3.25893802328833e-06
-3.53177901083944e-05
-2.77848032666035e-05
-3.37924525736322e-05
-1.616622024142e-05
-1.91723652705426e-06
-2.85496221515339e-05
-7.70695315424062e-06
-2.80496456781139e-05
-2.3624859549859e-05
-2.16383965281595e-05
-1.90707173402054e-05
-1.26364889533059e-05
-2.73980726457659e-05
-2.41777181250892e-05
-1.10046544454464e-05
-2.60627605074887e-05
-9.24307750108603e-06
-1.71303126705603e-05
-3.22210407124778e-05
-1.8625354939334e-05
-1.05393553947015e-05
-4.23586934419719e-05
-7.02604929783195e-06
7.03803726028939e-06
-1.27173922086969e-05
-3.22252538190186e-05
-9.99208671014724e-06
-2.74195621656437e-05
-1.40999861231945e-05
-1.26935534312634e-05
-1.22643029085696e-05
-3.59381938495284e-05
-1.13916342733492e-05
-1.25359521342604e-06
-1.99739877337855e-05
-2.93824785809478e-06
-1.78900788549542e-05
-1.5715251183725e-05
-1.21041386401733e-05
-2.02304233483015e-05
4.89740785608659e-06
-1.21181731840112e-05
-1.0228515464034e-05
-2.42861927862592e-05
-1.37692631674972e-05
3.15406532058682e-06
6.59148272879199e-06
-2.63824040966449e-05
-1.12178125626399e-05
-2.1430851373617e-05
-3.87821329305234e-06
-3.01412027567447e-06
-1.14521131437534e-05
4.8695551362006e-07
-1.67124631219101e-05
-4.75501872486955e-06
-2.12407842356526e-05
-1.15359546199729e-05
-9.52044607243271e-06
-1.31108331399509e-05
-1.42248145151756e-05
-5.49549570575149e-06
-1.08830151059345e-05
-8.10110494984951e-06
-1.78669254010654e-05
-1.76541806980554e-05
4.49916755924406e-06
-6.8405032944217e-06
-1.61837228286717e-05
-2.23893972908408e-05
-1.55626422431707e-05
-7.89658853547399e-06
-9.16288195432099e-06
-7.13672178324619e-06
-1.36777184340782e-05
-3.11594929825332e-05
-2.39336573669054e-05
-6.33206144648964e-06
-1.17755811636109e-05
-1.48940760273328e-05
-6.09603266614844e-06
-2.12615312353301e-05
-1.38556055120371e-05
-3.80063590587734e-05
-3.01765240916128e-05
-1.4069872906447e-05
-1.28978715819275e-05
-2.44150191219529e-05
-1.911796204344e-05
-3.26309825439983e-05
-2.87897383534413e-05
-3.96852940442437e-05
-2.86334069197371e-05
-2.79210526055135e-05
-5.74469535363178e-06
-2.10258030614209e-05
-3.0809247414206e-05
-1.61059998856746e-05
-4.05434915121942e-06
-1.7408473691885e-05
3.53688260613474e-07
-3.69175523543496e-05
-3.26811635731845e-05
-1.79207612025881e-05
-1.7005858709352e-05
-2.22956003229016e-05
-1.73884478858221e-05
-2.68602465114591e-05
-1.17465787075455e-05
-2.72950952124645e-05
-2.33750407218002e-05
-9.051372307613e-06
-2.44602363340861e-05
-1.46571055712421e-05
-1.58481652640414e-05
-1.63182155359587e-05
-1.2371965381777e-05
-7.94202192721595e-06
-8.05018113764924e-06
-2.09160588028715e-05
-7.11366254076185e-06
-1.77445891750096e-05
-9.36883820889473e-06
-4.05619929516519e-06
-9.20088161468621e-06
-1.24594997130301e-05
1.64353040725602e-06
-3.47704198397572e-06
-3.44973466374223e-05
7.97808614880439e-08
-1.11621076254733e-05
-1.0124110568566e-05
-4.70812965539784e-06
-1.66750446163233e-05
-8.99414046302568e-06
-3.05488430313655e-05
5.5701055566021e-06
-6.25189278185695e-06
-2.29232296674034e-05
-1.32940634135583e-05
-8.30942641208336e-06
-1.93258594044529e-05
-5.9316583339203e-06
-2.11829399363595e-05
-1.88986889024015e-05
-7.78412635597224e-06
-2.30020500316389e-05
-1.77553855188867e-05
-1.94346911889532e-05
-2.55858323636906e-05
-1.67897112431519e-05
-1.5570998523354e-05
-1.62953885221892e-05
-5.41024635625632e-06
-2.26069226184256e-05
-1.20946582253845e-05
-2.62673152581734e-05
-5.1478512192319e-06
-1.70156820989999e-05
7.68595548283685e-06
-1.53951995676227e-05
-2.16686916857555e-05
-8.10038555467384e-06
-2.75853974991617e-05
-3.85926930404179e-05
-3.33862793078969e-05
-1.65921166431489e-05
-2.37614072896095e-05
-2.90182265040661e-06
-2.34315426391852e-05
-2.27761239748646e-05
-3.99553247416323e-05
-1.92220867718536e-05
-1.91193727609677e-05
-2.44712291592765e-05
-2.94677018850047e-07
-8.09473837266644e-06
-1.9078732643491e-05
-9.01611793346569e-06
-2.10733929802094e-05
-9.12274998443252e-06
-1.24857428670464e-05
-1.30993710845705e-05
-2.66745383003848e-05
-1.44711651112446e-05
-1.7919347666133e-05
-1.88497348352077e-05
-7.97970045670511e-06
-2.25179624923405e-05
-3.99852297683873e-05
-1.67515079809506e-05
-1.00955518302052e-05
-2.68148002762772e-05
-1.90260028774808e-05
-1.86016781910992e-05
-1.88405393294593e-05
-1.32773992409431e-05
-5.01571510638121e-06
-3.26115574167367e-05
-2.31282249754175e-05
-1.19088979630217e-05
-2.80072665868929e-05
-1.2108080170284e-05
-1.74731709449293e-05
-1.59195014261604e-05
3.80774925545507e-06
-2.1908522453831e-05
-6.98554459086888e-06
-9.39484103141003e-06
-6.15333821632491e-06
-7.33247403415842e-06
-1.17584019107533e-05
-9.3805027821367e-06
-1.86606566986726e-05
5.16907380798072e-07
-1.57344312759872e-06
-2.51986902446446e-05
5.27802031912695e-06
-7.43699131047662e-06
-1.21069412139022e-05
8.5522033631653e-07
-1.37910964209699e-05
-1.71478097880678e-05
-2.17537190313913e-05
-2.05231516378136e-05
-2.35592243811304e-05
-2.42949437600644e-05
7.90142444065569e-06
-5.3839885051835e-07
-1.73771799879427e-05
-2.10598871248725e-05
-1.24710706714002e-05
-1.17859546310194e-05
-2.07923001871373e-05
-1.66727619898586e-05
4.72197248821574e-06
-1.04068441637834e-06
-1.87014520114937e-05
-2.7333498827639e-06
-2.11503419636275e-05
-2.00580821433414e-05
-2.30687741567827e-05
-3.46049024965885e-05
-2.49051153329979e-05
-2.57297794552034e-05
-2.30352333483076e-05
-2.86972410300516e-05
5.06399810295116e-06
-2.4934526697598e-05
-1.81573713820668e-05
-7.2581373316437e-06
-1.63329135402288e-05
-1.66918112943484e-05
-9.89024607155496e-06
-1.06748136670377e-05
-3.36188704186009e-05
-7.7918520828829e-06
-1.25587905133126e-05
-2.28908546483317e-05
-7.46877825158376e-06
-2.1532728915898e-06
-2.16645128271673e-05
-1.75867206821007e-05
-1.83978347634615e-05
-1.69235360984078e-05
-7.02214913399588e-06
-8.23256689998381e-06
-3.28512475592422e-05
-2.2314986748514e-05
-1.63602827442433e-05
-1.61734718713336e-05
-1.66941233571474e-05
-3.68251184873163e-06
-1.62164182117533e-06
-4.03707653558805e-06
-2.90966360430735e-05
-9.47463485155541e-06
-1.00267113924982e-05
-1.6633787320983e-05
-8.92824180628988e-06
-2.39599537477434e-05
-2.1114224929768e-05
5.1371627200247e-06
-6.59425486987107e-06
-1.93999391861223e-05
-3.11232465513172e-06
-1.1870827878987e-05
1.29371753606424e-05
-1.0849334162085e-05
-6.20156500835277e-06
-2.56351519579633e-05
-9.89073714829038e-06
-1.44061801614404e-05
-9.86607868801111e-06
-1.91495914120638e-05
-1.45966503964554e-05
-1.16594478743917e-05
-1.41780947713331e-05
-1.80224042061677e-05
-2.47227325992055e-05
-2.37881213269191e-05
-1.7183511280432e-05
3.11427733673161e-06
-2.39229062460187e-05
-1.95445278227891e-05
-4.22751243423672e-06
-1.34247612621354e-05
-4.27040739158e-06
-5.02792890499494e-06
-1.00501642701058e-05
-2.26546581637932e-05
-1.52309394214423e-05
-2.90885442228511e-05
-2.31040601565507e-05
-1.96439986224667e-05
-1.76860884328761e-05
-3.36981481647766e-05
-6.792718521602e-06
-4.30787742428474e-06
-3.44330917710994e-06
-1.74724336053383e-05
-1.44044972524563e-05
-2.20253386974734e-05
-6.63288957304779e-06
-3.85874944038438e-06
-3.3430491466231e-06
-3.13412842634444e-05
-1.76837087658021e-05
-1.4551251943466e-05
-1.79046665444417e-05
-1.01713598349572e-05
-1.43830017038712e-05
-7.93481555093845e-06
-2.90303068081253e-05
-1.209810071942e-05
-1.11955422057026e-05
-1.82839679363715e-05
-9.76884968251227e-06
-1.13735808552338e-05
-1.8709456130198e-05
-1.76629674900232e-05
-2.6043706650352e-05
-1.8105765826407e-05
-4.45327883717702e-06
-1.70085786528966e-07
-1.89613956126059e-05
-1.85694146049801e-05
-1.67557628213891e-05
-2.09103795404686e-05
-1.34100647644516e-05
-1.33022839344915e-05
-1.34570570059233e-05
-5.16804505590441e-06
9.78502959788997e-06
-1.28425095427669e-05
-2.56308461978062e-05
-1.14076323288187e-05
-2.71274313529513e-05
-1.33281059624756e-05
-2.49087345989926e-05
-6.90517056568413e-06
-1.70787734454916e-05
-1.24721473033539e-05
-1.87108110181582e-05
-2.09319703080268e-05
-2.13164346491145e-05
8.68344521896859e-07
-8.652653519257e-06
-2.30129641341828e-05
-1.27823219754165e-05
-2.49993624299251e-05
-1.2386522961464e-05
-1.42085799451025e-06
-2.22398030815425e-05
-1.16466829384485e-05
-2.85582889607748e-06
-9.19816509894317e-06
-9.50880541771398e-06
-1.20548480328771e-05
-2.88066645682204e-05
-5.17975735301962e-06
-1.73881471919768e-05
8.49290651886256e-06
-4.46212877237534e-06
-8.26682840879561e-06
-6.52774288535928e-07
-1.25513311911594e-06
-1.60144329908943e-05
-8.36995577301116e-06
-2.18587957348694e-05
-1.20926794640264e-05
2.6821969673541e-06
-2.34114397136397e-05
-3.94606716390852e-06
-9.70826685263747e-06
-9.94999139000958e-06
-3.08990216746752e-05
-3.62404163947639e-05
-9.69781700555142e-06
-1.28287537035154e-05
-2.41844467970648e-05
-1.42557315264598e-05
-9.95454328288998e-06
-2.98747710616396e-05
-6.16056972214186e-06
-8.58444213419183e-06
-2.17268314585563e-05
-1.13848218998234e-05
-2.01417039796146e-05
-1.73241189773178e-05
-2.79833875234097e-05
-3.98951132717311e-05
-2.19648431513328e-05
-3.48602620035967e-05
-1.41455211752741e-05
-1.8145600142996e-05
-2.1892043558775e-05
-1.82406747815898e-05
-2.11724824609345e-05
-1.44036202376661e-05
1.61606169844332e-05
-1.62104308367856e-05
-2.83443132870708e-05
-8.27510780661761e-06
-2.46331726355196e-05
-2.04542401612222e-05
-2.15036124793778e-05
-1.75196915829662e-05
-1.39742374851983e-05
-1.52422849327233e-05
-1.30468737519036e-05
-1.68715243425423e-05
-2.03513665435188e-05
-1.14509686396375e-05
-7.40630549596264e-07
-1.37400268066557e-05
-1.56600837280565e-05
-5.18776741576162e-06
-1.69500274867864e-05
-2.79956031742259e-05
-2.50647884951617e-05
-6.13849388169097e-06
-1.71123276962655e-05
-1.82052408141283e-05
9.67060351626859e-06
-8.45804531271273e-06
-1.08856913741695e-05
-2.14823564585498e-05
1.07071829823855e-05
-1.53068488848847e-06
-1.69086310348976e-05
-2.80729703609511e-05
-1.48833074563585e-05
-2.02158008736004e-05
-1.49512665128985e-05
-4.93710956981696e-06
-2.07546325843678e-05
-1.36895733767715e-05
-5.08380875356823e-06
-6.36196204542558e-06
-1.72273617844895e-05
-2.04172077797255e-05
-2.41332245099534e-05
-2.12915100940835e-05
-2.69850255079081e-05
-1.44564915941771e-05
-7.73917623267392e-06
-2.31355682752003e-05
-2.53149170165452e-05
-2.02366495393368e-05
-2.22800387997209e-05
-1.43984265783066e-05
-1.66577880648889e-05
-1.39222814971681e-05
-3.4313511279305e-05
-5.0702655585844e-06
-1.21926100285587e-05
-3.26153717152456e-05
-1.22476600946079e-05
-7.3316044109112e-07
-2.92528206687223e-05
-1.91495295367775e-05
-1.29473395625818e-05
-7.92775303994004e-06
-2.22903356957665e-05
-2.7958926476664e-05
-2.99931808981916e-05
-9.18715432428246e-06
-1.65254224399176e-05
-1.62765373724906e-05
-3.9101272132165e-06
-1.56526807935898e-05
-1.82873713095689e-05
-1.52637979192915e-05
-2.00914265225731e-05
-7.89276508993067e-06
-1.67020582354839e-05
-3.38596176166148e-05
-2.43267131351254e-05
-2.51009530376595e-05
-1.33053301729146e-05
-2.90760594713859e-05
-2.86033402523066e-05
-8.03707310751076e-06
-8.28578559685155e-06
-1.66140040889092e-05
-1.08419526922758e-05
-1.11351829639234e-05
-5.2160081826823e-06
-2.63611356965816e-05
-6.04470378761276e-06
-2.08851332937841e-05
-4.21832534633834e-06
-2.93148352864126e-06
-1.47286351986654e-05
-1.84718502019381e-05
-2.38025114691025e-05
-1.17995655308939e-05
-1.2902298701979e-05
-9.1043269268528e-06
5.2230379252186e-06
3.02933399966879e-06
-3.9853050966811e-05
-1.39724011213265e-05
-1.66559845666405e-05
-1.27344324243913e-05
-1.96267172730682e-05
-8.92259109277505e-06
-1.10668026901288e-05
-3.09369432707384e-05
7.06940395258085e-06
-9.69657557140275e-06
-1.55664175455316e-05
-9.20566034180056e-07
-6.96721683325994e-06
4.1548727722202e-06
7.47797093377179e-06
-2.17419672172495e-06
-1.49968800926343e-05
-1.76697562373634e-05
-5.39535671758381e-06
-1.14442257645966e-05
-1.25763924128469e-05
2.14858879161085e-07
-1.44969289622494e-05
-2.02328026370597e-05
4.04475905756523e-06
-1.51516422522585e-05
-1.65348029879492e-05
2.68388896436912e-06
-1.89775527411981e-05
-3.15758147385499e-05
-1.29882050990588e-05
-8.75185754279564e-06
-1.70726449793063e-05
-6.3882809599687e-06
-1.18482765388086e-05
-9.89951122494522e-06
-1.41720857411282e-05
-1.04888387804399e-05
-1.89898015912838e-05
-2.58853975323625e-05
-1.60071648046087e-05
-2.4195653471592e-05
-2.79989478961723e-05
-3.90450212905604e-06
-1.60824933875122e-05
-3.52250409733453e-05
-2.18529635214042e-05
-1.68752997245556e-05
-2.65548022412007e-06
6.70940341325631e-06
-2.36262983670236e-05
-3.4406081106612e-05
2.56296816888257e-06
-1.60680398259156e-05
-1.2234547457229e-05
-2.21396370942186e-05
-2.8212124576978e-05
-1.35763342705223e-05
-1.21278627065688e-05
-3.55065654054961e-05
-2.725180498408e-05
-1.85848605243905e-05
-2.72833121827403e-05
-1.82420562498474e-05
2.1958792920569e-06
-1.64267484500959e-05
-2.85221927290492e-05
-1.87452980128805e-05
-1.90415609977754e-05
-1.38068848915777e-05
-2.30802418298985e-05
3.37209276644233e-06
-2.55409957115289e-05
-3.87750626856571e-05
-1.10196154171332e-05
-1.59350308270754e-05
-2.37844814227968e-05
-1.96703763588055e-05
-1.06115915601684e-05
-2.20278790400344e-05
-2.27686435363519e-05
-1.74215665782115e-05
-2.58595680116313e-06
-9.0900624238179e-06
-2.2898749369585e-05
-1.91567620688404e-05
3.38244025180484e-06
-7.5930150538673e-06
-8.04126557436899e-06
-1.41405994977362e-05
-1.05208801104077e-05
-6.40054702786236e-06
-3.43533105566458e-06
-1.6503214421791e-05
-3.20023857725899e-05
-1.82793293760616e-05
-1.14119125915873e-05
-6.53644426382241e-06
-8.70032721342681e-06
-1.58348973305571e-05
-3.51360704684714e-06
-1.5014540277394e-05
-1.96253408078189e-05
-1.30941018824604e-05
-2.86567041879745e-06
6.93984971860938e-07
-2.71440304542021e-05
9.16016307863389e-06
-2.84894581263685e-05
-2.1641702198039e-05
-1.63072001892839e-06
-2.62442642335318e-05
-2.97348836106316e-05
-2.15819584922175e-05
-1.66775281333006e-05
-2.94953743312099e-05
-1.26544933506722e-05
-7.42873059145255e-06
-1.52631638326872e-05
-1.20491977134228e-05
-3.51593180670667e-05
-2.08320680369118e-05
-1.76146541237633e-05
-2.35291339718699e-05
-1.45325274491543e-05
-2.74385467568993e-05
-1.20045707055759e-05
-2.18239716532665e-05
-9.83139396860557e-06
-7.95363130754585e-06
-2.1142154529802e-05
-2.01627195173095e-05
-2.2072689061602e-05
-2.24777432140506e-05
-1.42775830542207e-05
-2.48343858410435e-05
-2.61879473315769e-05
-2.90514541821629e-05
-1.02793272196904e-05
-2.10484901723481e-05
-2.12457111471984e-05
-2.74794990740685e-05
-7.0582703586085e-06
-4.90155637242497e-06
-1.18488014933488e-05
-2.55100434118503e-05
-1.44065690908204e-05
-9.94883410464988e-06
-2.02808255072772e-05
-1.73749014771362e-05
-2.48507155100602e-05
-2.56179326777815e-05
-6.18256864981927e-06
3.02720887024231e-06
-3.14791729965031e-05
-1.71021596644704e-05
-3.43934973499111e-05
-1.81307667031479e-05
-1.93065149628021e-05
-1.68311777250388e-05
-8.40113834826384e-09
-1.04435830809221e-05
3.57731093912153e-06
-1.00948804273575e-05
-1.45236029017978e-05
-5.76968172403399e-06
-2.62249443236066e-05
-1.81338385711896e-06
-1.13243416831333e-05
6.46624793419344e-06
-1.5284113885883e-05
-1.7652170513772e-05
-1.15359197663592e-05
-2.41220379954122e-05
-2.10763784381426e-05
-1.04902526923869e-05
-2.57843486932278e-06
-4.99893548630568e-06
-1.24812632681074e-05
-8.96288783353957e-06
8.59425558153408e-06
-1.37626517125072e-05
-6.02451372162247e-06
-1.19775366507739e-06
-3.32999836430206e-06
-9.23946999894536e-06
-1.78800374714995e-05
-2.64597040431448e-05
-1.99491008663988e-05
-1.67584464116823e-05
5.47444913962177e-06
1.98871630864944e-06
-3.10936975825507e-05
-2.01724189670333e-05
-2.36080586640061e-05
-1.40541627339318e-05
-1.05294718505857e-05
-1.97393065030926e-05
-9.01140708787035e-06
-9.81220361948764e-06
-1.58821989120834e-05
-2.20398999122171e-05
-1.80442318314091e-05
-1.20056162788359e-05
-2.2202079133801e-05
-2.28070341625666e-05
-2.24537535638196e-05
-1.49548455805021e-05
-1.77103699310999e-05
-3.24350473445795e-05
-1.3483432025133e-05
-1.58954688093859e-05
-2.64990384807992e-05
-1.12011087986943e-05
-2.84555723123385e-05
-1.82488366674554e-05
-2.75962980475863e-05
-1.74813208634577e-05
-2.91573323995507e-05
-3.07873787845065e-05
-1.12120340999441e-05
-1.78026077016451e-05
-1.94248591178223e-05
-2.40928740343278e-05
-2.32562182220377e-05
-1.03928877767277e-05
-2.44073851681356e-05
-1.49480012158149e-05
-7.98464355981486e-06
-2.7808112919378e-05
-3.07533261447348e-05
-1.54232404533755e-05
-1.18833690862084e-05
-9.4645685780001e-06
-7.48282136205143e-06
8.71801751501725e-06
-1.71597342805749e-06
-1.68011898616277e-05
-9.5362296775462e-06
-1.39267713211493e-05
-2.34631268305475e-05
-2.58481850810841e-05
-1.56143605402866e-05
-6.30872704948824e-06
-1.34759318421986e-05
-1.63807769009965e-05
1.81280989886776e-07
-9.57323507496925e-06
-8.99580801829794e-06
-1.59327625030501e-05
-1.18575132861918e-07
-1.68283572734116e-05
-1.50073381706522e-05
3.14110968812685e-06
-1.52621857336139e-05
-1.79790916317534e-05
-1.75166150286514e-05
-8.1310967176187e-06
-3.31283354842509e-05
2.82027247077773e-06
-8.02482854079631e-06
-1.89586693445908e-05
-2.85532761876281e-05
-1.73296736105549e-05
2.27027746653229e-06
-2.38772377064441e-05
-2.9893500882828e-05
-1.04570857114929e-05
-9.19302608090554e-06
-7.03107500831659e-06
-2.68079512187296e-05
-2.06830950952533e-05
-3.06977057844925e-05
-8.77996513240969e-07
-1.54347965810136e-05
-1.07419808294365e-05
-6.47689538223944e-06
-1.62093018787308e-05
-1.8972018244046e-05
-1.67466177757644e-05
-2.03194865137588e-05
-1.88543161595822e-05
-2.44680577486271e-05
-1.65780952268855e-05
-8.62356951149729e-06
-2.34979614523769e-05
-1.86394711072432e-06
-8.28615435211587e-06
-2.07294545523296e-05
-1.98306330660475e-05
-1.70827926424084e-05
-3.84089902886867e-05
-2.42959359204869e-05
-6.93439077914883e-06
-2.22570467068174e-05
-2.24705643465733e-05
-5.6764748966328e-06
-3.90561801132577e-05
-1.13418283058197e-05
-1.95438466377317e-05
-3.32900411291177e-05
-1.82278782277303e-05
-2.49625788379267e-05
-3.44824730205728e-06
-1.24378976815888e-05
-1.72267445293525e-05
-1.02800763438866e-05
-2.50201955571557e-06
-2.42161905092407e-05
-1.58454695866534e-05
-6.98338036714321e-06
-1.36228526403218e-05
-2.77365395603717e-05
-1.79247378144713e-06
-2.28997742628479e-05
-4.36971306809624e-06
-7.59638381779837e-06
-1.01904171955338e-05
-1.01499338464115e-05
-1.69219558662715e-05
-2.7035751473658e-05
-1.64408372994334e-05
-2.06689819155492e-05
-2.70444222864072e-05
-1.50219033662383e-05
-1.72623211202099e-05
-1.72564392725306e-05
4.56469048731449e-06
-1.12855347878487e-05
-1.75568581723065e-05
3.33645179094433e-06
-2.91813162631225e-05
-1.10396580445497e-05
4.2312148669829e-06
-5.21103797976432e-06
-1.19249298777967e-05
-1.80003541699803e-05
-1.75644555934822e-05
-1.19528337594104e-05
-4.4174734453956e-06
-5.26177660524124e-06
-1.15564739060792e-06
-5.45285119063458e-06
-1.44228670210387e-06
-1.47619062660408e-05
-2.82236143164763e-05
-1.26474118202163e-05
-4.47282801029962e-06
-4.21133975549686e-06
-1.92238337787986e-05
-1.54562414130303e-05
-1.19345066251908e-05
-1.43497918791807e-05
-8.27681063984364e-06
-2.24926233802659e-05
-2.6649713294998e-05
-8.94635153025782e-06
-9.06709951613125e-06
-2.26066968144694e-05
-7.82344554584281e-06
-1.87830701994863e-05
-2.13790651194696e-05
-1.84434191478115e-05
-2.14147793814614e-05
-1.57997538901577e-05
-1.84994734343857e-05
-3.9229370069295e-05
-7.91766302742187e-06
-3.13622739008124e-05
-2.77324151755595e-05
-9.53810912969248e-06
-1.70819429226332e-05
-2.08329065388856e-05
-2.0294185437891e-05
-4.02881467948302e-05
-2.33826519992398e-05
-3.72680201000946e-05
-1.3955926153754e-05
-7.65537293445947e-06
-1.27601919616265e-05
-1.54748133502452e-05
-3.89524902870095e-05
-1.17054589443027e-05
-3.00775373543489e-05
-1.39381531748632e-05
-1.38863031183072e-05
-2.54066484922614e-05
-1.02474297476113e-05
-2.24475094390151e-05
-2.1891009397477e-05
-2.23768575765031e-05
-1.71296577601408e-05
-2.15867120607447e-05
-1.59938284264678e-05
-2.52703273303089e-05
-3.51795729286116e-05
-1.1138202297658e-05
-6.17403595622041e-06
-6.96293791316061e-06
-1.54450160249901e-05
-1.83752658215667e-06
-3.13308175332429e-06
-5.609747076523e-06
-2.00048265359911e-05
-6.3625012183385e-06
-3.97073736802924e-06
-1.0617198427786e-05
-9.79617018349029e-06
-2.67075598754402e-05
-5.26510181732827e-06
-1.12405164308123e-05
-1.21863816530201e-05
-4.87198407058426e-06
-1.2311895128503e-05
9.54996586433546e-07
-5.20129907920678e-06
-1.15182139020805e-05
-1.96304815620383e-05
-1.39799912322012e-05
-1.94572237213446e-05
-2.08737981884716e-05
-2.32640700264807e-05
-1.88647471384718e-05
-1.34101477067178e-05
-1.32158180649129e-05
4.06169291670211e-06
-1.38039066606498e-05
-1.56729403607739e-05
-1.91787646331427e-05
-4.54768383932344e-06
-2.2733960503426e-05
-1.83450584468234e-05
-2.40282548731442e-05
-1.41741807608572e-05
2.89776846263209e-06
-3.20775075957554e-05
-4.35227486891536e-06
-6.16760516388052e-06
-1.25650995064864e-05
-3.67741053046859e-05
-2.77877781641499e-05
-1.12824873693483e-05
-1.72604537528425e-05
-9.00866961945605e-06
-2.34197849999029e-05
-1.78457878131322e-05
-6.57202077704242e-06
-1.56390155222263e-05
-1.39738621276778e-05
-1.57101890499632e-05
-3.13232807033233e-05
-2.98692052029645e-05
-1.60057985831244e-05
-2.42065923685423e-05
-2.44993498633709e-05
-4.95196006208808e-06
-2.82845138401758e-05
6.22891562629695e-06
-8.73432374507067e-06
-1.52679539332625e-05
-1.76492689202158e-05
-2.4447435107026e-05
-1.53581955369958e-05
-2.4482634634269e-05
-7.47845277959411e-06
-6.13313400976532e-06
-2.03958040633249e-05
-1.41767218219997e-05
-1.36676954472046e-05
-2.07418765895906e-05
-2.30846136136993e-05
-3.87668765903378e-05
-1.51583240927383e-05
-2.37429915858034e-05
-1.19884139106605e-05
-8.6467602160642e-06
-3.44934652371362e-05
-1.69648010548102e-05
-8.47402065839479e-06
-2.75022287161513e-05
6.02291957252075e-06
-1.59586636149347e-05
-5.39317193314675e-06
-2.41412377355931e-05
-2.8147072729242e-06
-3.87514211869126e-06
-1.01250186507899e-05
-8.43031680435677e-06
-7.56108668385378e-06
-6.84228556348139e-06
6.42697555887508e-06
7.8031719722035e-06
-1.5623360269767e-05
-1.04449887289066e-06
2.87137466267418e-06
-4.9088358337241e-06
-2.6976037792599e-06
-1.60743423902316e-05
3.54915501251646e-06
-2.83448242309725e-05
-8.5939324760914e-06
-2.25449582710685e-05
-8.92802801619215e-06
-4.89225265454797e-06
-1.6356884279322e-05
-7.34945008533824e-06
-2.08024601880593e-06
-4.06596914587288e-06
-1.64584564527034e-05
1.28834972412841e-05
-9.51185984859971e-06
-2.25090786938297e-05
-2.29209436891038e-05
-3.86553796952213e-05
-4.27314518515764e-07
-2.16653096934626e-05
-2.96447757110936e-05
-1.7005839237101e-05
-1.49559841418836e-05
-2.13736636436553e-05
-1.36802156544132e-05
-1.78052455870727e-05
-6.69663656925135e-06
-3.15339014449497e-05
-2.64728548280315e-05
-2.01544296926989e-05
-3.79989148975467e-06
-1.1349332579767e-05
-7.121404217783e-06
-2.36520870902687e-05
-3.02801589078532e-05
-1.31106647491982e-05
-2.16512226416654e-05
-1.68585907133022e-05
-2.89874409475038e-05
-2.16896851558367e-05
-2.38751530287742e-05
-1.93697244611498e-05
-2.61696359301786e-05
-8.16706028488087e-06
-3.54066059176702e-05
-4.21433825822628e-05
-2.95644769381892e-05
-1.0725102844481e-05
-6.39803964682245e-06
-2.92295020366275e-05
-9.72266680363449e-06
1.24716554767411e-06
-2.02448666306405e-05
-2.49740922632488e-05
-9.71674651673134e-06
-8.32173113670387e-06
-1.68000459483269e-05
-2.15814694711931e-05
-1.41387423418911e-05
-5.03510482173257e-06
-1.26833254677967e-05
-4.32124522445785e-06
-8.37719048715491e-06
-2.70957019821699e-05
-8.22322028590895e-06
-1.86652871471837e-05
-1.94193698456027e-05
-1.13506908707114e-05
-1.26479561816439e-05
-9.22072840827091e-06
-1.36619118292115e-05
-1.60951536415208e-05
-1.07563355708638e-05
-1.50466115310857e-05
-9.74433307177233e-06
-3.20886873549223e-06
-9.73860952981121e-06
-1.40599329169275e-05
-3.05195199091668e-05
-7.85424483089517e-06
-1.45999192165296e-05
-2.74754456137183e-05
4.84204465435295e-06
-2.77901815664512e-05
-5.92683419840313e-06
-2.4066164688779e-05
-1.49387321969789e-05
-8.24048650398798e-06
-1.35280317656985e-05
-1.57801192066517e-06
-3.54386411372967e-05
-1.62797404846524e-05
-2.39018692065624e-05
-1.59697153391017e-05
1.16581105345034e-05
-8.94378153736331e-06
3.26147829678174e-06
-1.2248569089641e-05
-3.0028087103707e-05
-2.13651135719659e-05
-8.65809680058909e-06
-2.83219435120818e-05
-1.31576694279799e-05
-1.16386601154604e-05
-7.05871681880734e-06
-2.58470311649093e-05
-2.90211718417745e-05
-7.19188298646405e-06
-1.71716489379496e-05
-1.54129879946515e-05
-2.82321644014434e-05
-2.68525094162127e-05
-1.81298865214054e-05
-6.95983106548803e-06
-3.15048256575724e-05
-1.12564908625358e-05
-2.26675788418074e-05
-5.7931064334332e-06
-3.67139335003495e-05
-1.45345710190563e-05
-2.46646344596593e-06
-1.40186047484525e-05
-2.21313865268702e-05
-3.81826783644753e-05
-3.43114760256541e-05
-4.06881903459736e-05
-2.86259971845151e-05
-2.25959792370805e-05
-1.82183587592222e-05
-8.85301959568086e-06
-1.25613681155045e-05
-2.25490633056099e-05
-2.00576819604077e-05
-2.69024378948336e-05
-1.85490314245126e-05
-2.13417999382868e-05
-3.83332409010894e-06
-7.42945469791123e-06
-7.29114223269877e-06
-2.14214955629282e-05
-1.91348637718496e-05
-2.08716159873158e-05
-1.03177503374844e-05
-5.96031155927657e-06
-1.86620607627194e-05
-9.29839775230586e-06
-1.66264279722036e-05
-7.01186342073794e-06
-7.62505301218438e-06
-2.05700509821088e-05
-1.94124646794242e-05
-9.24914362626511e-06
-1.91051709478574e-05
-1.08185026927072e-05
-1.04227151609409e-05
-9.37884140883961e-06
-1.48795449436823e-05
-7.62520908126768e-06
3.78769642127701e-06
-1.69665952328172e-05
7.88945820379732e-06
-7.69824116335216e-06
-5.60521736452265e-06
-8.76884113225383e-06
-9.14951540706144e-06
-1.2980006533425e-05
-2.22527253709871e-05
-2.17773659457195e-05
-1.60450201291719e-05
-1.01783417436527e-05
-8.49380367753519e-06
-8.90898125050783e-06
-1.46203988987764e-05
-3.84394948814818e-05
5.72974360014338e-06
3.80251296646995e-06
-2.97021924187641e-05
-9.71471010102383e-06
-6.4229547193344e-06
-5.5088816931543e-06
-2.66731002635505e-05
-1.2659528093307e-05
5.87853692330772e-08
-2.30497041407519e-05
-1.44725005029542e-05
-1.89179671368086e-05
-1.70059955110247e-05
-1.0550656852133e-05
-1.68036325068696e-05
-7.36725765623299e-06
-2.07676150069988e-05
4.89319643523851e-06
-3.05227873415148e-06
-9.89080085548209e-06
-2.04939376795787e-05
-4.14293455929482e-05
-4.38921736509033e-05
-2.45730352396229e-05
-7.94676390536373e-06
-2.83171722477376e-05
-2.50496242303183e-05
-2.17640140134618e-05
-2.22067369025506e-05
-1.42180324880269e-05
-2.65854947221262e-05
-2.82486938303532e-05
-1.97710007614861e-05
-4.62607784933579e-06
-1.34069864555896e-05
-2.46110517360742e-05
-2.01933811664621e-05
-3.11266161055708e-06
-1.11953180120199e-05
-2.2291588598791e-05
-1.73819677782973e-05
-2.50869216506582e-05
-7.33788576598242e-06
-1.05818833969612e-05
-2.63129248668812e-05
-2.56571050852749e-05
-2.31304820120518e-05
-1.73006089934904e-06
-2.64515519869068e-05
-2.97676855018724e-05
7.36418648649609e-06
-2.27431292087304e-05
-1.17227205586737e-05
-5.97600731691349e-06
-9.47389480943693e-07
-1.31998636844923e-05
-1.17076094655228e-05
-8.31859553290572e-06
-1.61420120676637e-05
-3.33170304748797e-05
-8.11728149550651e-06
-3.87697726137268e-06
-3.87742333035571e-06
-2.54248696923058e-06
-1.40019314132113e-05
9.99522857162489e-07
8.30829230726743e-07
-2.49508042820904e-05
6.57980948972068e-06
-6.46760882429495e-06
-2.09480350893637e-05
-4.89902230044297e-06
-7.14292406650296e-06
-2.35723896169744e-05
6.70888555740135e-06
-8.38600815570639e-06
-1.62373397024941e-05
-2.22720233193593e-05
-1.9784192762559e-05
1.8070605926635e-06
-2.44901384902397e-05
-2.20097473775894e-05
-2.36412892967723e-05
-1.63167782131843e-05
-1.80564178414199e-05
-2.66659985876985e-05
-1.85517664440156e-05
-1.22286463367292e-05
-5.87491318978313e-06
-4.0063111814912e-06
-3.45924617016196e-05
-7.30465334971198e-06
-5.31132231405327e-06
-2.65386349921617e-05
-2.28678259319016e-05
-3.28231605521579e-05
-9.86027117520596e-06
-2.63593511633966e-05
-1.70561436998472e-05
-1.9047569320219e-05
-1.06921227758633e-05
-1.27477613540626e-05
-9.8379433629938e-06
-1.53914807133949e-05
-4.70736947846652e-06
-2.81827636717392e-05
-2.2965015492092e-05
-1.93018276635936e-05
-2.5979967215109e-05
-1.01715703755209e-05
-8.01827203152766e-06
-2.32160069858263e-05
-2.23643809524446e-05
-2.10905205138525e-05
-2.10016259413663e-05
-3.38906166779686e-05
-1.3405581621221e-05
-1.68150658123018e-05
-8.34742362573189e-06
-1.93688595729202e-05
-1.98376887120119e-05
-2.67629255858406e-05
-1.52495129568463e-05
-7.84885510560399e-06
-2.29142840395847e-05
-1.62344911368134e-05
-2.11463277301924e-05
-1.21623215730522e-05
-7.3078700221462e-06
-2.26278721169814e-05
-4.89215905335966e-06
-1.32881899261369e-05
-1.03186807538639e-05
-1.72011371630612e-05
-8.66331925734918e-06
-5.21356504420481e-06
-1.58402352240088e-05
-1.52045803792708e-05
8.13046034429004e-06
-5.78213902238803e-06
-2.94000324703212e-06
-2.00645993175971e-06
-2.5569844512893e-05
8.41123099364175e-06
-1.57314653120979e-05
-2.88182908557502e-05
-1.03952432510412e-05
-2.26339029602894e-05
-9.50689431629391e-06
-1.43294285235413e-05
-1.41805537779904e-05
-9.87821030696888e-06
-1.2519949704823e-05
-3.63061335008406e-06
-1.21710265933338e-05
-1.84006189020186e-05
-2.19585239876884e-05
-2.25291466531605e-05
1.02688674592558e-05
-1.75725592477299e-05
-3.67460261245427e-06
-8.81627354009301e-06
-3.41492101628307e-05
-5.53343793908512e-06
-2.56707464478716e-05
-1.07958592442333e-05
-7.1908431201372e-06
-2.25584136401173e-05
-2.07154085640904e-05
-1.91517517146368e-05
-1.79722442994606e-05
-3.00641311117029e-05
-1.08432826076913e-05
-2.12794832896292e-05
-9.9361559067085e-06
-2.20159911434381e-05
-1.01195527146497e-05
-2.89563261485256e-05
-1.01657285360552e-05
-1.75892712551628e-05
-2.13693861639515e-05
-5.59754152155877e-06
-2.22754017776611e-05
-2.50707496797349e-05
-3.87360196939428e-05
-3.11801086129254e-05
-6.82596821820036e-06
-2.42427578579271e-05
-8.67670217263016e-06
-2.33062333701273e-05
-2.22459942880793e-05
-3.05987042031048e-05
-3.89089920683079e-06
-2.31470584401038e-05
-1.71229252950984e-05
-2.31744081787996e-06
-1.62070106212786e-05
-1.68647335384088e-05
-2.14776560325327e-05
-1.45845983062141e-05
-1.51498852497991e-05
-2.9311116753703e-05
-2.61563275929939e-05
-6.98606983029447e-06
-2.55144784511328e-05
-3.00555544934161e-05
-3.09086363511112e-06
-1.79922182477181e-05
-2.11234174655522e-05
-2.13378663896762e-05
-2.72439154816715e-05
2.52439294648841e-06
7.79369489491084e-06
-2.17965786092904e-05
-2.32386368478467e-05
-2.98242184350364e-06
-1.44763776898754e-05
-1.64842569116096e-06
2.72941426303603e-06
-1.25482783419373e-06
-3.09477585788646e-06
6.779964455584e-06
-1.66856757718788e-05
-1.43888284780952e-05
-7.67959923891172e-06
-9.70316158618264e-06
-1.31112042699833e-05
-1.0932315494027e-05
-8.35633643332315e-06
-6.64761272915333e-06
-1.14556070761649e-05
-7.15998337058173e-07
-7.64704979948001e-06
-1.83864024034757e-05
-2.05377181045522e-05
-1.19665254633034e-05
-1.07328857468814e-05
-2.67150265132119e-05
-1.1669899408068e-05
-3.22095785713831e-05
-1.83317279516608e-05
-7.03516885570544e-06
-2.09487525153976e-05
-2.97900955570703e-05
-1.96497843345744e-05
-1.94580569675406e-05
-1.21616679891823e-05
-8.71173977824409e-06
-8.29082689862742e-06
-1.62670258942155e-05
-4.75741549937466e-06
-2.41031442201946e-05
-2.64559911858141e-05
-1.67801729459286e-05
-9.9963802325028e-06
-2.52823736510309e-05
-3.29959306878689e-05
-2.09934994184764e-05
-1.32442210370801e-07
5.03213587721919e-07
-1.90307698680838e-05
-1.42650021919184e-05
-1.67423751659237e-05
-3.88727815565783e-05
-2.45362015566184e-05
-1.94370839683582e-05
-1.97326455206022e-05
-1.79613910065038e-05
-2.457664220724e-05
-2.64546832088465e-05
-2.79234701641688e-05
-2.5933730161968e-05
-2.59650675386278e-05
-2.91033310795434e-05
-1.33313209036699e-05
-7.83355863809588e-06
-8.81607571370885e-06
-7.86487812954458e-06
-2.54640088503494e-05
-1.6534883001308e-05
-2.2294316219993e-05
-2.16056995712498e-05
-2.5714226049857e-05
-6.64515440095815e-06
-1.23942419479436e-05
-1.05741837046421e-06
-8.20022892454966e-06
-4.7030236523066e-06
-2.44621491042226e-05
-1.95622395486259e-05
-1.30008316709636e-05
-2.40610112161597e-05
-1.09633138291293e-05
-3.9956326305268e-06
-5.93352117058535e-06
-2.85618700085251e-05
6.5462775934721e-06
-1.18156208093471e-05
-8.19083342571836e-06
-1.13805274328952e-05
-5.35850630144743e-06
-1.14922113026786e-05
1.10969597202131e-06
7.99253087118445e-06
-2.97524152458594e-05
-5.67602751673675e-06
1.84320342459464e-06
-1.32412476417679e-05
-1.82745528908795e-05
-7.64762184738789e-06
-5.95459115274785e-06
-1.13484518865825e-05
-3.40772613188952e-06
-5.83213841229752e-06
8.66795891526584e-06
-2.34238102000527e-05
-1.4757675483148e-05
-1.32237868666386e-05
-1.75364922523263e-05
-2.46473299821053e-05
-1.12144433595823e-05
-2.56455478843943e-05
-1.61010942710158e-05
-1.45468178883946e-05
-3.84343849119359e-06
-2.08168861355963e-05
-1.98652648010466e-05
-1.22118727931112e-05
-1.92376725811905e-05
-2.4938688385307e-05
-1.22282772963712e-05
-1.92196445682589e-05
-2.36659434017281e-05
-1.57453835418975e-05
-9.01935718242553e-06
-1.76327314505229e-05
-2.85312199682883e-05
-3.32026624824461e-05
-1.3782611726522e-05
-2.6596782099914e-05
-3.63152586912427e-05
-3.01912041107711e-05
-1.58616406508508e-05
-1.6506257776811e-05
-3.72440098547461e-05
-1.2909724539906e-05
-2.77589473694846e-05
-1.95289616892863e-05
-2.40355506948072e-05
-2.54316912268576e-05
-1.64153308396195e-05
-4.7995961094524e-06
-3.38105623060336e-05
-1.96122887173991e-05
-1.01173655054696e-05
-1.84069034540071e-05
-1.87331088528596e-05
-1.81919198998883e-05
-2.61282298349177e-06
5.5789957330868e-06
-1.0760273838579e-05
-2.68346876446623e-05
-1.54921501884788e-05
-3.49589460091158e-05
-1.50691830691459e-06
-2.9555544726137e-05
-3.20206737365187e-05
-1.98202256979559e-05
-1.18581898289372e-05
1.00531486807689e-05
-6.04239952270947e-06
-3.16534304460243e-05
-1.33251858372494e-05
-1.23786081139318e-05
9.89497541883099e-07
-1.93737920162069e-05
-1.32201578432485e-05
-1.02230295699332e-05
-1.78373108153492e-05
-3.06360552955563e-05
-7.88057656198356e-06
-2.65298897803674e-05
-8.1946494085423e-06
1.28458546467582e-05
-2.5248587918594e-06
-1.19318378901076e-05
-1.52962853890912e-05
-1.66128727877712e-05
-3.1161936915277e-07
-1.19779091291688e-05
-6.73480891896514e-06
-1.49943850981843e-05
-1.27953050588435e-05
-1.89340384693717e-05
-1.18170579171499e-06
-1.79730128044434e-05
-5.26112083659351e-06
-1.64941693289529e-05
-2.6621772552655e-05
-2.43239407790364e-05
-2.34272986675191e-05
-2.74265557846454e-05
-1.83636042917461e-05
-9.12715313478353e-06
-3.16372658440101e-05
-1.2352367557661e-05
-1.2688745069392e-05
-3.62380376271731e-05
-2.49219443594133e-05
-2.68016442729431e-05
-7.81492513833831e-06
-2.12090757594103e-05
-1.0577000253219e-05
-3.18351056444943e-05
-2.79827080724322e-05
2.55423029707484e-06
-2.29842443005557e-05
-2.60839139956812e-05
-1.58411312832323e-05
-2.481834576038e-05
-4.28755105419474e-06
-1.29121774850988e-05
-2.01325855298303e-05
-3.80808977661675e-05
-1.41897606159505e-05
-1.6725951542391e-05
-6.79896447957882e-06
-3.53134570116725e-05
-2.00084012897058e-05
-2.54129018186437e-05
-2.35377481628339e-05
3.34226638800613e-06
-1.86751938809149e-05
-1.58554746634091e-05
-1.78082106863889e-05
-1.83597440455149e-05
-2.26634200811005e-05
-1.23585816146258e-05
-4.62819087748773e-06
-9.73528982579139e-06
-9.90309848000642e-06
-8.73557784871954e-06
-6.94877063447935e-06
-5.95212247017335e-06
-1.70579600177389e-05
-1.93241660240443e-05
-2.58278960300792e-05
-2.28806470202084e-05
1.44849097982913e-07
-8.2579157214517e-06
4.6411789501993e-06
-9.58714549926661e-06
-7.97353518535142e-06
-1.56049211260858e-05
4.80965353962393e-06
-3.26943988848701e-05
-1.05929772328992e-05
-5.0063153838469e-06
1.14055248418789e-05
-5.35839857770832e-06
-1.51308005139837e-05
-1.72501476929797e-05
-1.03521279303168e-05
2.32034288962385e-06
-9.76475055025631e-06
-2.46788891810813e-05
-2.29116239759894e-05
-1.72143178421403e-05
-1.92089796157971e-05
-5.72033373757724e-06
-1.55343968858743e-05
-3.60466270819868e-05
-2.99397444051837e-05
-1.18047854943383e-05
-2.97897410252565e-05
-2.88490917210808e-05
-2.81400780855003e-05
-1.30076284899384e-05
-4.74766662039665e-06
-1.80239163143422e-05
-8.61810647996388e-06
-2.64249042126028e-05
2.83701942902787e-06
-2.41677132978978e-05
-2.30924629308689e-05
-2.58724441440378e-05
-6.16048272040103e-06
-5.29348288837368e-06
-2.04109898210461e-05
1.76606885075543e-06
-2.69576415436844e-05
-2.34831877595659e-05
-1.86757847968194e-05
-2.98341472579939e-05
-1.88244193659556e-05
-2.65872178751548e-05
-1.87373227741655e-05
-1.92735997292171e-05
-2.00236091875157e-05
-2.83437325013237e-05
-1.61733751892997e-05
-2.68548996864974e-05
-3.43035958470659e-06
-2.80320592454256e-05
-4.66237539207442e-06
-1.6038380352388e-05
-2.81470066479038e-05
-2.66950448351972e-05
-2.83821972381545e-05
-4.67240721724913e-05
-1.48131191220695e-05
-2.43124474876427e-05
-5.61365173623133e-06
-2.33629996563189e-05
-2.71712942553022e-05
-2.24203184090167e-05
-2.13232801844168e-05
-2.40655553554184e-05
-1.20339981038828e-05
-6.23019218927931e-06
-2.28486291556202e-05
-1.61935295709972e-05
-1.03127350367273e-05
-7.40154227429462e-06
-1.6401951000132e-05
-1.80815779676432e-05
-1.2488862579871e-05
-4.67966583400409e-06
-1.97745862036796e-05
-1.88508544160495e-05
3.97429547968518e-06
-1.20123893335082e-05
-2.59414519497052e-06
-1.2691497364871e-05
2.98516425339753e-06
-9.54689643686554e-06
-1.57109165748532e-05
-1.83116624278189e-06
-3.828370285005e-06
-5.4795888204786e-06
-5.11085221984274e-06
-2.9984224584006e-06
-1.92760736812566e-05
-1.61097721798616e-05
-2.35846276477761e-06
3.762940520878e-06
-1.77134697869341e-05
9.60078849883501e-06
-2.21238217522713e-06
-1.64023254599937e-05
-8.25622257517479e-06
-6.42319199536277e-06
-1.35956199457093e-05
-1.86158546229845e-05
-3.23073782683406e-05
-1.22189694038668e-05
-2.21430140830212e-05
-1.3273252651327e-05
-1.14526070277945e-05
-1.3488250861848e-05
-1.16656467582099e-05
-1.00838750835143e-05
-2.59866816399338e-05
-3.05620609443681e-05
-1.47175561997741e-05
-2.01140132092766e-05
-6.87409968068165e-06
-1.3640512959432e-05
-1.65848881939775e-05
-9.32524829384461e-06
-3.03155628282197e-05
-3.22608204293002e-05
-1.96670893063647e-05
-2.3849760305305e-05
-1.39622263241582e-05
-1.38452756382278e-05
-1.69869994522286e-05
-2.0612573565643e-05
-1.42737396730076e-05
-1.38331127562893e-05
-1.43736571119888e-05
-2.0476424850721e-05
-9.83787099378306e-06
-1.01933501250475e-06
-3.23883578314673e-05
-1.53776854950399e-05
-1.85588394557552e-05
-2.13592597470373e-05
-9.1789591681123e-06
-2.51715414576767e-05
-1.08414143566849e-05
-2.36707208734732e-05
-3.38373245979588e-05
-1.88437003235686e-05
-2.80314138410662e-05
-1.39243078577279e-05
-1.28238600970509e-05
-2.05718085162441e-05
-6.38806830531951e-06
-1.3542838907257e-05
-1.73667858458245e-05
-3.64738567775405e-06
-7.79251606555967e-06
-1.62136751165687e-05
-1.928959178917e-05
-1.13300931751223e-05
-1.03389603536508e-05
-1.77899874703962e-05
-1.66844207710591e-05
-8.88947474961839e-06
-7.05086790346355e-06
-1.62721232578524e-05
-7.58794110867879e-06
-9.19988415200164e-06
-1.03717862960432e-05
-1.76100610711907e-05
1.58360576562947e-06
-2.05679361863486e-05
-6.78954811987083e-06
-2.38339969542506e-05
-1.79900174314467e-05
5.92661036520569e-06
-1.72186234778759e-05
-2.10616992495668e-06
-1.07221996457076e-05
4.08551974398893e-06
-4.54254069801188e-06
-2.29390891599971e-05
2.04593527860107e-06
-2.5707443503956e-05
-3.49916800228664e-05
-5.74909761325892e-06
-2.3589367067497e-06
-6.27901322344798e-06
-1.76976822923361e-05
-1.31587608442845e-05
-8.37364607445734e-06
-2.50813124437006e-05
6.46260654905019e-07
-5.04242725403829e-06
-5.32848573850992e-06
-1.63899839166069e-05
-2.38228002456835e-05
-2.64410592452189e-05
-8.67802416030114e-06
-1.36315993474494e-05
1.40022118475251e-06
-5.63511511543809e-06
-1.67256627409899e-05
-1.02895820997788e-05
-1.70755534679531e-05
-1.88526573460505e-05
-1.36309047455353e-05
-5.89204361623166e-06
-3.86860544921676e-05
-2.65404526746457e-05
-1.62270209303517e-05
-1.86005781580552e-05
-4.84545401576988e-05
-1.78147301057281e-05
-1.13751743614383e-05
-7.17650534306719e-07
-1.54877509015683e-05
-1.86417037656296e-05
-3.28459463212849e-05
-3.72575742411271e-05
-3.53957507814734e-05
-2.20140910788578e-05
-1.50403108612937e-05
-1.75705394432204e-05
-2.91943962960016e-05
-2.21348489574983e-05
-1.83739975186291e-05
-8.63197307959267e-06
-2.16166411628417e-06
-6.60449429809054e-06
-2.23670234167816e-05
-1.41426254159915e-05
-7.28624040015371e-06
-6.01153375047751e-06
-7.48878915698546e-06
-2.65781081306746e-05
-1.57472875811038e-05
-4.50342888950768e-06
-2.23799263981406e-05
-1.73799250505701e-05
-1.77987888280492e-05
-6.96238371319633e-06
-2.39698346918271e-05
-7.14431941051855e-06
-8.89778182552121e-06
-1.01857150238902e-05
-3.45169916801063e-06
6.00373406184699e-07
-1.75931270338447e-05
-1.40080240777533e-05
-2.14949168986525e-05
-1.21800725663636e-05
-1.11263437993262e-05
-6.83177241259533e-06
-4.74673072988553e-06
2.27636688708228e-06
-2.01588767704959e-05
-1.85246756161257e-05
-1.87079244496452e-05
5.70226879839969e-06
-4.28721151884683e-06
-1.4342244247553e-05
-1.5955603020292e-06
-1.05050098552861e-05
-1.44972162697103e-05
-1.39542749989308e-05
5.61234400835337e-06
-2.82972066203336e-06
-2.08748232441383e-05
-2.57382228431316e-05
-9.59168737808497e-06
-2.68417663138091e-05
-9.75714351516912e-06
-1.03858587862272e-05
-2.89616487962714e-05
-1.39954381747774e-05
-9.53390115121754e-06
-2.09958006671639e-05
-1.26879751487994e-05
-2.61459896562648e-05
-1.11819212957635e-05
-1.14170226589666e-05
-3.17828394758518e-05
-5.06297081771175e-06
-1.20689193202093e-05
-1.06533660049058e-05
-1.97141995165616e-05
-2.99413025110227e-05
-2.62667815738066e-05
-2.29132925048196e-05
-4.08133231153856e-05
-2.64401201713829e-05
-2.2916281718104e-05
-3.27840598476338e-05
-3.01931520906079e-05
-1.74097765176062e-05
-2.99407394726949e-05
-1.90508151270897e-05
-3.13873694516733e-05
-4.44424864515615e-05
-6.53892790829137e-06
-1.71900687582196e-05
-2.21089162711674e-05
-1.1651823539768e-05
-1.89002962897142e-05
-1.14700996824366e-05
-3.34920959872068e-05
-1.97314560645887e-05
-4.09348832223087e-06
-2.3669083173613e-05
-8.19384923703331e-06
-2.93002001170898e-05
-2.41970244630126e-05
-2.65548080376259e-05
-1.65122874881548e-05
-1.88152139098979e-05
-6.57569832587197e-06
-1.04770724063719e-05
-1.75533262802709e-05
-2.30699148963253e-05
-8.64674916260629e-06
-1.46706957694793e-05
-1.17421101352985e-05
-9.70257957531811e-06
-3.38914322250705e-06
-2.4273167373688e-05
-1.63991425285408e-05
-3.93283512401173e-06
-7.05843217402931e-06
-7.17586280565269e-06
-2.88448688420653e-05
1.24414049855176e-05
-1.26638203662828e-05
3.22141581290526e-06
-2.78714538496672e-05
-1.64242295818563e-05
-1.05517203662141e-05
-9.41963658495397e-06
-2.78399245379873e-05
-2.87439831723642e-05
-3.43101379349461e-06
-2.11206063345273e-05
-1.25053000149588e-05
7.58660711805485e-06
-2.55559067735732e-05
-2.46693714247196e-05
-1.32008240286579e-05
-2.52773257217161e-06
-8.84084394544585e-06
-1.16632297240905e-05
-1.67180058790991e-05
-3.18082032567875e-05
-1.96285126446815e-05
-8.64398213454299e-06
-8.56448605226774e-06
-2.96183418508234e-06
-1.78025759480718e-05
-4.15335955536088e-05
-9.93320085731992e-06
-5.253941314734e-06
-2.65113719313833e-05
-2.70004448630998e-05
-3.16713421476503e-05
-2.6152516928786e-05
-2.27224536588587e-05
-3.00972379425198e-05
-2.96780059851297e-05
-3.12605777658746e-05
-1.22109212804968e-05
-2.01565190009114e-05
-2.72938253542318e-05
-3.37317511930742e-05
-1.72505052270613e-05
-2.43696281761432e-05
-1.26570394931612e-05
-1.60895536526509e-05
-5.27572269315562e-06
-1.95660847058773e-05
-7.16811410095487e-07
-7.64496961448544e-06
-1.00338797731679e-05
-1.97961311287796e-05
-2.1388182422888e-05
-2.59741989937576e-05
-1.35882688284373e-05
-2.47170913527916e-05
-2.08621048952983e-05
-1.56930094846055e-05
-1.50264704934629e-05
-2.00387161342491e-05
-9.46487458444689e-06
-1.38516545423129e-05
-1.16808394892578e-05
-4.18846707961712e-06
-1.04854544025535e-05
-2.51357891330109e-05
-4.22211628284281e-07
-3.21355537220823e-05
-1.96245709207759e-05
-1.6972610201009e-05
-4.25941262897345e-06
-1.46198219148611e-05
-1.78140235016921e-05
-2.2285635489961e-05
-1.97717131501488e-06
-5.15124796770167e-06
-1.6748558396534e-05
-1.65059761614321e-05
-1.1080487739185e-05
-9.03051534603226e-06
-1.77459360707551e-05
-3.57822774726557e-06
-6.6041611712478e-06
-5.84962064512376e-06
-3.01407190041143e-05
-5.37632983545494e-06
-2.70610529577384e-05
-1.07706378101266e-05
-2.71071704381904e-05
-1.1347672131961e-05
-7.64821593075094e-06
-1.05720080300836e-05
-2.40222965330318e-05
-2.19583810311786e-05
-9.4811824342261e-06
-8.50034592641631e-06
-1.58210862636909e-05
-3.73468724243009e-05
-1.68464417633091e-05
-1.50539334485426e-05
-1.22957239446975e-05
-1.18313291578069e-05
-2.63315492806902e-05
-1.72749070474696e-05
-1.58900471865815e-05
-5.97589819242132e-06
-5.68146797787235e-06
-1.31241946119941e-05
-2.23146311171525e-05
-9.82174156956886e-06
-3.57120711846296e-05
-7.24824597110903e-06
-7.22393528156303e-06
-2.32504487211706e-05
-3.47909296514859e-05
-8.32228801799719e-06
-2.81872486014922e-05
-3.89025206912731e-05
-1.65887625932156e-05
-2.59422074358697e-05
-1.92520975141249e-05
-2.89788780485191e-05
-2.34198647289969e-05
-1.46649377027082e-05
-1.74243568478936e-05
-2.84359897322098e-05
-1.82767523896826e-05
-2.06785549325942e-05
-1.11193908489519e-05
-2.14966652030925e-05
-1.86526819953626e-05
-3.03181503367573e-05
-1.38614534025884e-05
-1.83815104367298e-05
-2.46970493144764e-06
-2.30379814462325e-05
-1.52786894994611e-05
-1.26699388732408e-05
-1.5230153296588e-05
-1.30281058561008e-05
-1.93343848975098e-05
1.06739744643583e-05
2.59712620401157e-06
-2.8856051089071e-05
-2.51812239555907e-05
-1.5289222265384e-05
-2.43986103863847e-05
-1.08993303850378e-05
2.65143158484075e-06
-2.48533291951656e-05
-5.62234723372404e-06
-7.68583509626332e-06
-2.15071450019464e-05
-2.29548061015127e-05
-4.01379139674355e-06
-1.23331633776509e-05
-2.39110972536536e-05
-1.5723291700149e-05
-6.77739736805904e-06
-5.00440983547309e-06
-1.1919340629001e-05
-1.78523294365657e-06
-1.37487722801603e-05
-2.07589696549658e-05
-2.20276402338681e-05
-8.58543956418967e-06
-1.49662596693743e-05
-5.86130533218082e-06
4.12982669304498e-06
-1.02072455934329e-05
-1.18656879050683e-05
-1.27805317115358e-05
-2.36830597555265e-05
-1.95973940976862e-05
-1.43910137380303e-05
-5.80836814678744e-06
-8.97879035721623e-06
-1.92808322782535e-05
-1.98416067386529e-05
-2.00544348520414e-05
-2.66512582969637e-05
-6.84213306887191e-06
-1.22744670597208e-05
-6.35944813613775e-06
-1.25872585784761e-05
-2.20662700309326e-05
-1.38219557777747e-06
-1.45243564476357e-05
-2.52912200917449e-05
-1.29637224404906e-05
-2.19711756583793e-05
-8.77960050211448e-06
-2.94999123927679e-05
-2.09775557282887e-05
-8.22663750756422e-06
-2.19873520243888e-05
-1.42508438625692e-05
-1.34470443596721e-05
-3.29771426586992e-05
-2.86485937432119e-05
-2.72440262084533e-05
-1.80785315919334e-05
-3.44648172882903e-05
-1.04843167683074e-05
-2.11406343145098e-05
-2.00480905654287e-05
-3.29887172335434e-05
-3.20871771984948e-05
-1.43951353623908e-05
-2.37179495710852e-05
-2.47779031513617e-05
-9.96398387964226e-06
-1.84617134485436e-05
-2.31030823442961e-05
-3.03702145788393e-06
-1.80179148969191e-05
-1.3516129976269e-05
-8.96052477724615e-06
-9.06712166498045e-06
-2.56274910030564e-05
-9.57708585093129e-06
-2.77792293151305e-05
6.60001395339685e-07
-1.88931685926272e-05
-1.32380956887061e-05
-2.77462567313129e-05
-1.45582156696006e-05
-1.2700115152028e-05
-1.64382890889907e-05
-3.13022579085735e-05
-5.1377932154879e-06
3.4037606322051e-06
-1.40952728618511e-05
3.42130766907591e-06
-3.0972604436063e-05
-2.73017294069214e-05
-1.98693311118849e-05
-8.66149074279226e-06
7.61003159459168e-06
-9.36297458857288e-06
5.97792803730677e-06
-1.42919361615047e-05
-2.02152165069969e-05
-2.74050647935031e-05
-2.38146310223733e-05
-1.63581413702633e-05
-1.31898186845827e-05
-2.8150659420058e-05
-5.40341898424188e-06
-2.20654875595741e-05
-4.19977485614642e-06
-2.10329665053322e-05
6.95908049879166e-06
-3.01792294666373e-05
-1.84891734570343e-05
-1.89991164564259e-05
-1.20849512795922e-05
-1.26747245599793e-05
-3.3664387390201e-05
-8.27279864514541e-06
-2.71346902630462e-05
-6.17584801282563e-06
-2.95808243976578e-05
-1.8256698745498e-05
-1.21184524800941e-05
-2.03178969786208e-05
-1.57957536976483e-05
-1.72959440559356e-05
-1.49682535600111e-05
-2.49033180555908e-05
-2.58749715621939e-05
-1.98058305904311e-05
-3.31409503953091e-05
-1.79706106096546e-05
-1.39019181956721e-05
-1.51199669323891e-05
-4.09959671282939e-05
-2.10381405487296e-05
-2.90378850999501e-05
-2.29947043523846e-05
-7.42498508578901e-06
-2.07673592618364e-05
-1.97296394229101e-05
-1.13259482846354e-05
-3.17231308596014e-05
-2.93123391883661e-05
-1.847031037296e-05
-2.7289831376885e-05
-2.24416746367418e-05
-2.35533654473301e-05
-1.0210501355659e-05
-4.00608240651911e-05
-3.29397374413763e-05
-1.40253813239693e-05
-1.550633542352e-05
-2.09561319331724e-05
-3.77519047923118e-05
-2.70898620399545e-05
-1.83859688224228e-05
-1.4223775830084e-05
-2.71365726266674e-05
-1.75980277613954e-05
-2.83908360990759e-05
-1.52635165691726e-05
-1.51076421815177e-05
-1.02170937001055e-05
-2.86413061600671e-05
-3.41868965327381e-05
-2.11569991373733e-05
-5.38943587153964e-06
-2.18994097499218e-05
-5.33556843433085e-06
-9.34086984470805e-06
-4.86174077970329e-06
-1.55850291825315e-05
-2.24928842593271e-05
-9.10587440602869e-06
-1.18810875760245e-05
-3.01272700238678e-07
-1.23557947575209e-05
-1.96636418176556e-05
-2.44977830470602e-05
7.62102833288298e-06
-2.54025626215366e-05
-1.02535054363884e-05
-1.39661717471591e-05
-6.92500288323481e-06
-7.35429364144861e-06
-3.17079240243476e-06
2.86552505540249e-06
-1.32167626981382e-05
-3.02639813919563e-05
-1.27345832998112e-05
-2.66006020023497e-05
-2.83472809743116e-05
-6.23755789616236e-06
-3.1099375295274e-05
-2.51375929848868e-05
-1.802547777223e-05
7.81811739959819e-06
-1.10122166652098e-05
-1.42516594930206e-05
-1.80864228159219e-05
-2.15756375472515e-05
-2.76146512728047e-05
-1.94580202645876e-05
-2.9671388200347e-05
-2.53731912898244e-05
-2.98469264632595e-05
-5.40003597221032e-06
-2.7368548013592e-05
-2.24836992600018e-05
-7.13357340159756e-07
-1.66817431676721e-05
-1.75710599743984e-05
-9.0267075849014e-06
-2.35930068144674e-05
-1.06519981312896e-05
-3.11498682038666e-06
-1.03434907153792e-05
-3.93816421163819e-05
-2.83494839444905e-05
-2.40909079648797e-05
-1.66861547779656e-05
-3.83630689956476e-05
-2.90264726071703e-05
-9.71351492713451e-06
-2.94502953913039e-05
-9.11252709640125e-06
-2.2552427627104e-05
-1.66295454467133e-05
-3.96814682968065e-05
-1.18530198193751e-05
-5.43244601824474e-06
-2.34785526365564e-05
-1.17926998579175e-07
-7.32276109286402e-06
-8.52447133999791e-06
-1.84387730046354e-05
-3.29856389109786e-05
-2.38110010448433e-05
-1.2154016040487e-05
-1.25089843516749e-05
-9.31117726794552e-06
-1.53822852087541e-05
-1.09791403750281e-05
-2.12790407453536e-05
-1.58872683993543e-05
-3.42450436708504e-06
-1.86657637170243e-05
-1.16523290977921e-05
-3.0791453278633e-06
-1.42103072195058e-05
-2.12821973550629e-05
-1.66160434185422e-05
-2.83663439731198e-05
-7.02828919829221e-07
-1.36074621829993e-05
-7.92820112089364e-06
2.95825236494243e-06
-5.93093232972328e-06
-9.26136438696722e-06
-7.32281025275284e-06
-1.02729627279812e-05
-1.2511121214311e-06
-8.58205994880481e-06
-8.93859328523556e-06
-1.46141329549236e-05
7.02265200101742e-06
-2.47720478128165e-05
-1.55450683279605e-05
-1.26339329122728e-05
-1.82298798516074e-05
4.37530005484977e-06
-2.85138310967408e-05
-8.60174428662294e-06
-1.12720613177089e-05
-1.01049091508509e-05
-3.12934943795081e-05
-2.38937151007329e-05
3.36102257912476e-07
-1.39662368168804e-05
-3.19482805866163e-05
-3.95424142807064e-06
-5.28194623767242e-07
-9.15482358802393e-06
-8.84074468718172e-06
-2.39730407630797e-05
-2.05030347600721e-05
-2.37914611030348e-05
-1.15449018818785e-05
-2.01837770200263e-05
-2.69578119952466e-05
-2.75508510695338e-05
-5.09148307286566e-06
-1.0020368000327e-05
-2.37185516549919e-05
-2.34645969905829e-05
-9.91952443401451e-06
-8.5432182886199e-06
-2.97966603704607e-05
-3.41124533276596e-05
-1.83247087831098e-05
-2.21116588638569e-05
-2.99145041471419e-05
-2.77614941429126e-05
-2.91979932014633e-05
-2.60378938618489e-05
-2.3819114983649e-05
-2.11055179866198e-05
-1.72218097888305e-05
-1.86185730089298e-05
-3.16395429851299e-05
-1.69123696346569e-05
-1.46023945626752e-05
-9.73251405019316e-06
-2.47418412897257e-05
-2.35120906488927e-05
-1.41582328527254e-05
-2.2087640392977e-05
-3.4261057374438e-05
1.25882200084896e-06
-1.09317802226887e-05
-8.36148062746405e-06
-1.06610773178647e-05
-2.52473168297542e-05
4.43081966342339e-06
-1.75838997996915e-05
-1.14748081901532e-05
-1.44953651707105e-05
-1.59955374336254e-05
-1.41220088786676e-05
6.671076940032e-06
2.92945994990362e-06
-1.9092908011401e-05
-2.85817491251189e-05
-1.5592538942949e-05
-2.84458273014264e-05
-1.47610969187455e-05
-2.23367403527561e-05
-3.12964485450314e-05
-2.338586906308e-06
-5.111082374193e-06
-8.00372847630354e-06
-6.20816400326947e-06
3.09399645918416e-06
-2.39791321974923e-05
-2.66334552636918e-05
-1.38346953469506e-05
-2.06814090744814e-05
-8.14022960154272e-06
-1.06956824297792e-05
-1.48676333509244e-05
-5.42002531562765e-06
-7.74941436278985e-06
-1.51438446494302e-05
-6.97460527779421e-06
-3.95232201905281e-06
-9.93951397967664e-06
-4.47293529204548e-06
-6.74907055346976e-06
-3.24126608303871e-05
-1.83540719208008e-05
-2.68723706879839e-05
-3.80977084562238e-05
-1.89008605367779e-05
4.48789712922625e-06
-9.99278716940898e-06
-1.60476310236695e-05
-1.32615779347658e-05
-9.41002785519837e-06
-2.65314883365372e-05
-1.30959511945964e-05
-3.99952221017722e-05
-2.43684763318719e-05
-2.89892325436729e-05
-2.00808084088079e-05
-1.64144271835153e-05
-1.46793968159503e-05
-2.61760001776609e-05
-1.61514793749767e-05
-1.30312856876547e-05
-1.31075057155733e-05
-1.11832654308929e-05
-1.84038479194091e-05
-2.47805886118499e-05
-1.63262024594063e-05
-1.51954702780173e-05
-1.01548177805634e-05
-3.43334024835532e-05
-1.86978523212793e-05
-1.68135290588279e-05
-1.51337168892855e-05
-1.9714184904472e-05
-1.10453880444253e-05
9.87556660145264e-06
-2.34731731544122e-05
-3.01935479019363e-05
-2.69381457242999e-05
-3.06095016101081e-05
-2.37027050538241e-05
-8.04115775186009e-06
-9.21845376507422e-06
-1.68146639140805e-05
-2.00902593434216e-05
4.12856538938767e-06
-1.23013627598377e-05
-1.08368955349436e-05
-1.98905133158972e-05
-3.53170260324551e-05
4.26118325110585e-06
-2.039254865668e-05
-3.00600792000475e-06
-6.43315519052448e-06
-2.39608474314033e-05
-2.91186502488979e-06
-4.61486879598049e-06
-2.47100721268109e-05
-1.75642789893962e-05
-4.4971043033149e-06
-2.63391627459523e-05
-9.59121007281249e-06
-1.06390886038679e-05
-1.57607538287402e-05
-5.52565943697469e-06
-1.3812876225254e-05
-2.63304551979184e-05
3.26595833253371e-06
-1.62884589900452e-05
-2.10028986236428e-05
-7.94578815921109e-06
-1.13490859213846e-05
-1.43835419446411e-05
-9.68616815452462e-06
-1.5184924542548e-05
-9.20227559266084e-06
-3.26445928192543e-05
-2.39035930560206e-05
-1.058212851579e-05
9.98800597419512e-08
3.79898042114033e-06
-6.86152527289557e-06
-2.2158622502031e-05
-7.23095295026734e-06
1.15694542314458e-06
-1.27366380379065e-05
-6.26015580923489e-06
-2.16909112528506e-05
-3.48804669214667e-05
-7.81274189693662e-06
-1.26409333166311e-05
-6.45346548696882e-06
-2.61220392129626e-05
-2.30701583067826e-05
-5.51259944663361e-06
-2.17116689324558e-05
-4.28250299227211e-05
-2.79010911486064e-05
-1.17030266402764e-05
-2.40675630092034e-05
-3.28177399042552e-05
-3.3418109135358e-05
-2.36986673685365e-05
-2.22013033875145e-05
-3.19822611508231e-05
-8.78900553780634e-06
-1.08931628384479e-05
-2.59203949856657e-05
-1.50970145491767e-05
-3.03004760278755e-05
4.467472692586e-07
-1.42816698350538e-05
-6.58873956852341e-06
-2.28975741579267e-05
-2.34009122316195e-05
-9.34757994579228e-06
-2.77154952494395e-05
-2.3277254601625e-05
-4.02487603508903e-05
-2.27906352322949e-05
-1.29065082577941e-05
-1.24447155114195e-05
-4.65024466265065e-06
-1.10509642751311e-05
-2.65689497714496e-05
-1.31652863973447e-05
-3.0134425711399e-06
-1.87941292389143e-05
-2.1527791311897e-05
-2.10195910317563e-05
-1.12956603567399e-05
-1.07575591608594e-05
-1.87170260036376e-05
-2.74140001572538e-06
-2.09963984741477e-05
-6.20176674792472e-06
-1.09175817755186e-05
-1.72925386179243e-05
-3.06782260901145e-06
-9.89668858289636e-06
3.06500579205525e-06
-1.31899318030875e-05
9.19246524443497e-06
-8.76003081661068e-06
5.50239186854681e-06
3.71400448570093e-06
7.69321736895374e-06
-5.37484956334088e-06
-1.86849396564394e-05
-2.09084502539169e-05
1.79859391893101e-06
-2.84954687023116e-05
-2.63822002394107e-05
-1.36525554518251e-05
-6.09026946224639e-06
-1.87744760449164e-05
-1.96788096488354e-05
-1.95362974332932e-05
-1.6161662084884e-05
-2.30921699341142e-05
-1.1143922495637e-06
-1.68958731254152e-05
-4.93753332259158e-06
-3.12704630843279e-06
-6.32912583064048e-06
-2.78640412092049e-06
-1.64162468252484e-06
-2.04501224963802e-05
-2.59084867759844e-05
-2.36738039435967e-05
-3.37257117296277e-06
-1.04080656108327e-05
-8.79059106009381e-06
-3.4529430223504e-05
-1.65858063261327e-05
-3.19118219131282e-05
-2.65066587927291e-05
-2.71889385072681e-05
-2.46264361185486e-05
-1.86764531348414e-05
-2.96259409275638e-05
-1.41472427084865e-05
-1.0779015108852e-05
-2.21742482247093e-05
-1.2719705092024e-05
-4.51413887940514e-06
-3.48064205330741e-05
-5.7838139079947e-06
-3.37046099704941e-06
-1.47887988889788e-05
-1.17555873335036e-05
-1.99848049755369e-05
2.65512770881596e-06
-1.03199369076227e-05
-1.85849148916875e-05
-2.57206052777539e-05
-1.50238865026402e-05
-1.54833024085576e-05
-6.55774488866292e-06
-3.14094612903255e-05
-3.22480933141069e-05
-1.35524507005555e-05
-2.43884047745914e-05
-1.89429520378872e-05
-1.16556753203329e-05
-1.28950036604969e-05
-1.15346663394479e-05
-3.6085196554955e-05
-1.45557663687839e-05
-7.40236215536484e-06
-2.08771836766019e-05
-2.3711778295531e-06
-9.34824992798206e-06
-1.44383419382051e-05
5.30121301090214e-06
2.48789070506464e-06
7.13231083658259e-06
-1.38847905868398e-05
-1.13615345341389e-05
-4.2170397881526e-06
-1.73399588367947e-05
-2.39219186631004e-05
-7.78104979222131e-06
-1.07126680568676e-05
-1.22555528579639e-05
-1.27395149320683e-05
-6.82762861974941e-06
-1.64359709815279e-05
-2.01191530977831e-05
-1.9762138000838e-05
-2.48271408979143e-05
1.30873018146459e-05
-7.51177761932343e-06
-1.26065555754894e-05
-2.78457662163012e-05
1.42175958078436e-06
-1.74507777718548e-05
-2.77280917781414e-05
6.99236929129059e-06
-2.41874849147706e-05
-1.55398356750957e-05
-1.06220007946124e-05
-2.13542489926028e-05
-1.5085557452307e-05
-2.25416314474571e-05
-1.29200290062576e-05
-2.33942083407117e-05
-1.69185336207531e-05
-1.39274080552087e-05
-1.81265016648753e-05
-1.08815691058743e-05
-2.13259042205625e-05
-2.52724664119321e-05
-2.76613559947444e-05
-9.59814261937146e-06
8.21417128720268e-06
-2.86008575498454e-06
-1.55339444586943e-05
-1.86774434292945e-05
-1.86058366797372e-05
-2.46129059944079e-05
-1.19567163748686e-05
-2.26978561645033e-05
-1.88497096813645e-05
-1.50331078903961e-05
-1.51515237373357e-05
-2.39995563802601e-05
-2.3104932487899e-05
-1.89472927509943e-05
-2.98671834341729e-05
-6.04140022188507e-06
-1.39291094430087e-05
-9.65443137343119e-06
-3.60031042057004e-05
-1.82540763049015e-05
-1.16395357149454e-05
-1.53479010071863e-05
-1.83098235854307e-05
-1.41141587538415e-05
-3.31228319548627e-05
-1.33782875696679e-05
-6.70007622090912e-06
-1.27053123621854e-05
-1.09159144220492e-05
-1.4324212457391e-05
-5.13221386950506e-06
-1.0190408341761e-05
-1.62662906750223e-05
-8.49369970834207e-06
-1.53983357100073e-05
-1.25814072320224e-05
-4.14096373351144e-06
-5.94544871323608e-06
-2.18766170323729e-05
-1.58515255351855e-05
-1.29275295324292e-05
-9.57966849610475e-06
-2.84414123172874e-05
-1.11162534071025e-06
-3.3139208085066e-06
-1.27930946002533e-05
-2.35137007496182e-05
-1.32492252097051e-05
-1.06870800487931e-05
-2.87581660159505e-05
-2.48830562903845e-05
-5.4489395483533e-06
-1.22932770918267e-05
-1.57055046040531e-05
5.04826289279923e-06
-9.10347172343401e-06
-5.55615507037778e-06
2.72039462008507e-06
-2.34116811751438e-05
-2.06279579079423e-05
-1.25299866483309e-05
-1.34636703164453e-05
-1.3017337408585e-05
-1.57713084980522e-05
-1.24344731257988e-05
-1.60289847767421e-05
-1.32701536848035e-05
-2.10442503487192e-05
-2.20894530964137e-05
-2.86781620084827e-06
-1.46179119198078e-05
-1.11027667144297e-05
-7.10555481596219e-06
-2.37555963095135e-05
-2.86174665333685e-05
-7.50244218584754e-07
-1.98029446937953e-05
-1.98774338683575e-05
-2.09910548507561e-05
-2.77346070725338e-05
-1.97785465173403e-05
-2.99538148448401e-05
-2.01440292778439e-05
-1.92062910561673e-05
-3.46842803911209e-05
-2.75172674369855e-05
-2.47972896610385e-05
-3.45656360069206e-05
-1.74829151236459e-05
-7.98316302564211e-06
-1.03513511694841e-05
-2.0586653379833e-05
-7.89753471710896e-06
-2.10676153343707e-05
-1.55021571270935e-05
-1.51237149493757e-05
-3.47455781559935e-05
-2.86250684763614e-05
-1.38807541208029e-05
-1.84976272065507e-05
-2.01503063527856e-05
-1.67343221569569e-05
-1.0982042860412e-05
-8.01385572722703e-06
-1.5487969739947e-05
-7.88753573193114e-07
-1.71108545182307e-05
-1.3277956006235e-05
-1.4182170281988e-05
-6.24013623837562e-06
-2.11216652233597e-05
-2.83321975183216e-05
-1.17792121021518e-06
-2.82714817847668e-05
-2.47101546745788e-05
-1.69948251266632e-05
-2.63660322244315e-05
-9.87912975101145e-07
2.57767216686443e-06
-1.6266138784264e-05
2.17799944685465e-06
-7.52026890249203e-06
-5.57588549396077e-06
-1.81747032933704e-05
-1.86883143748537e-06
-2.38191473121395e-05
-1.62237040537463e-05
-2.1375057171937e-05
-7.23257099780523e-06
-2.15708451903589e-05
-2.1692816335158e-05
-8.50477482704795e-06
-7.04381461376435e-06
-2.8358424977818e-05
-2.50427022800722e-05
-1.37407750526645e-05
-2.083624927869e-05
-1.54986362367752e-05
-1.42899554489461e-06
-2.17973641087981e-05
-9.04816698210713e-06
-1.80404369573352e-05
-9.6369533056845e-06
-3.54388637972752e-06
-1.4633725996489e-05
-2.47524268499387e-05
-1.31516598250082e-05
-3.08016904859472e-05
-1.34266880447857e-05
-7.74977382943788e-06
-2.0795461766505e-05
-9.64917679781713e-06
-1.0947793023117e-05
-7.65358678512422e-06
-1.87789677080496e-05
-7.33294152556941e-06
-1.32359969590674e-05
-2.18900713486916e-05
-6.91848709822929e-06
-4.94267076044052e-06
-2.95149359104842e-05
-2.07358420879261e-05
-1.62927380168056e-05
-3.51936929175081e-05
-2.27793885468294e-05
-2.08244041310821e-05
3.81748049238627e-06
-1.75798909864317e-05
-2.33874886539131e-06
-7.57144435989396e-06
-2.56806913879697e-05
-2.441166441425e-05
-2.03712815238108e-05
-2.64774068559164e-05
-3.21880463327272e-05
-2.16938942948665e-05
-2.56324894841748e-05
-1.76550630876512e-05
-7.11267612430551e-06
-2.74935187268464e-05
-2.94751149918869e-05
-8.04126605523226e-06
-1.11609240711907e-05
-1.44737708276258e-06
-3.50859104486242e-05
-2.11048892989251e-05
-6.73262067290106e-06
1.86462379636526e-06
-1.08295935164776e-05
-1.85435476757112e-05
-5.97783548995376e-06
-2.37259134327964e-05
-1.72501586135398e-05
-1.16790106120308e-05
-3.81714007304993e-05
-1.5965846394564e-05
-1.48267808978773e-05
-1.27571323307434e-05
-2.03112401664386e-05
-2.70967032474314e-05
-2.0587944297043e-05
-2.02837449202871e-05
-1.50264750305093e-06
-2.27054520495375e-06
-1.30074842088674e-05
-1.73334952309114e-05
-1.97984503764086e-05
-1.21481476444728e-05
-2.53786397885003e-05
-9.65503419785392e-06
-5.22696834928397e-06
6.42195136654973e-06
2.03476195544201e-06
-4.80519214537245e-06
-1.61729167691621e-05
-3.22183539010591e-06
-1.0546446947015e-05
3.39219858096886e-06
-1.21751355585409e-06
-3.88487251497735e-06
-5.51040105285099e-06
-4.32922015020837e-06
-5.74739807605902e-06
-2.63394141236433e-05
-1.52117565918116e-06
-8.38297655023189e-06
-8.6626362789777e-06
-1.97354461296381e-05
4.14158761114711e-06
-8.31616351883937e-06
-1.26314372337438e-05
3.12562686788069e-06
-1.54118400581171e-05
-2.65733321920937e-05
2.20979574698825e-06
-1.18239189745592e-06
-2.94229516140265e-05
-2.07106620392596e-05
-1.60761699743428e-05
-1.18247126188846e-05
-2.09102116237388e-05
-9.81056090748776e-06
-3.89896630274874e-06
-5.87350847880256e-06
-1.20835024495883e-05
-2.54308945832012e-05
-1.35501013582333e-05
-6.23058997724827e-06
-2.36864784593955e-05
-1.15089394223359e-05
-2.50080493497954e-05
-1.48391249389285e-05
-2.04537891313565e-05
-2.49824749646586e-05
-2.16671176808805e-05
-2.19551515749051e-05
-2.18099040385032e-05
-5.68444512864942e-06
-3.38768362135426e-05
-4.9504044051629e-06
-1.16523011182267e-05
-4.45585163161502e-06
-1.57836769068925e-05
-9.42134369138057e-06
-2.88815099122376e-05
-3.25406163419128e-05
-1.7361790537715e-05
-1.1714910445961e-05
-7.48209157917714e-06
-1.90978881207858e-05
-1.62316129076045e-05
-3.18765924770733e-05
-8.77321740892483e-06
-1.40783009393883e-05
-1.43257997149835e-05
-1.88077588459452e-05
-1.38678401900957e-05
-1.14554947716471e-05
-6.42917203640908e-07
-2.53345684735569e-05
-6.82567818681056e-06
-3.04984975321592e-06
-1.18812421220796e-05
-8.43566671060755e-06
2.6805151451882e-06
-7.07834386734614e-06
4.88446589875367e-06
-2.08712905002292e-05
-1.84355502228563e-05
-9.1579693790349e-06
-1.13423292329916e-05
-8.36945048265728e-06
-2.09140274393855e-05
-3.10299276935142e-05
-2.18692175581656e-05
-9.38335549574988e-06
-2.55815874428793e-05
-2.2081648996184e-05
-1.52904714930605e-05
-1.42810409653963e-05
2.21829912591572e-05
-3.40080337736356e-06
-1.78370949032537e-05
-2.15586634171032e-05
-5.22935463888085e-06
-1.60046188966979e-05
-1.58545004319643e-05
-7.26344639780477e-06
-2.33682706357424e-05
-2.43106278410978e-05
-1.89857523361809e-05
-3.85032686537817e-06
-3.34804656011358e-05
-4.01507038856621e-05
-3.18602169557917e-05
-1.75800177704691e-05
-8.78791155939854e-08
-1.79820695222725e-06
-1.80805323288596e-05
-2.9579705533489e-05
-3.30533349438478e-05
-7.66807017406586e-06
-4.65458699044419e-06
-2.37105703622711e-05
-2.30740635115294e-05
-8.37331356152989e-06
-2.38027937540796e-05
-1.77085100737674e-05
-1.08322740074569e-05
-5.30311067738684e-06
-6.77584281327706e-06
-1.27467816885849e-05
-3.71922154730847e-05
-2.23767314198877e-05
-3.07119343270652e-05
-1.39312095266995e-05
-1.51129793992862e-05
-1.16748100999037e-05
-2.21636794596374e-05
-1.31637008570318e-05
-1.10083668294944e-05
-1.9126512165462e-05
-1.79613920438474e-05
-2.37709060706005e-05
-1.88855724797816e-05
-1.29725342918944e-05
-3.04928192116146e-06
-3.29025805898477e-05
-1.971008450505e-05
-1.29003727932073e-05
-1.12675941927899e-05
-1.32035372443501e-05
-3.79622118944805e-05
3.99816024124704e-06
-1.22635638341015e-05
-1.46994553213793e-05
-1.8155854398076e-05
-3.04964487395534e-06
-7.33709423979777e-06
-1.40166817696755e-05
-2.02647845197123e-06
9.31913531193893e-06
-8.88446643644402e-06
-1.28875388688476e-05
-9.2740794749286e-06
-1.71310374142652e-05
-1.96950000608241e-05
-1.78024564007319e-05
-2.26315112085158e-05
-3.52154865137956e-06
4.90679233975907e-06
-1.78604728577564e-05
-1.7435184116665e-05
-2.21085659654135e-05
6.76519567019054e-06
-5.73196159273352e-06
-8.33234210603906e-06
5.9033289378699e-06
-7.43600726807233e-06
-1.63056681301322e-05
-1.61943511700521e-05
-1.53595560209337e-05
-2.25068384953843e-05
-1.14952613319651e-05
-1.28693147026529e-05
-2.47999039439373e-06
-2.42457333707073e-05
-1.47868343027985e-05
-1.603197598512e-05
-8.16209135039416e-06
-1.81284664857574e-05
-1.96275407590517e-05
-6.04549869522461e-06
5.8108656084166e-06
-1.5781303688274e-05
-1.82680740431854e-05
-3.01195584802879e-06
-2.31336671486416e-05
-1.08922054766341e-05
-2.17122366913815e-05
-2.15087054857339e-05
-2.91338729171108e-05
-1.70092307119571e-05
-1.75594396260772e-05
-8.87431541566765e-06
-2.05512954610988e-05
-1.32839519953573e-05
-2.35315045902967e-05
-2.63029413105781e-05
-1.94758750839621e-05
-3.08303154019291e-05
-1.75225613822278e-05
7.72753927334764e-06
-1.70831904630593e-05
-2.47901380678139e-05
-6.479188560542e-06
-3.05442409193131e-05
-4.09250379589812e-06
3.55067142023042e-06
-1.37628068463329e-05
-1.0582468905093e-05
-1.14211008557146e-05
-3.51152870648096e-05
-1.54996312673459e-05
-2.07160689461973e-05
-1.42587250239591e-05
-4.50461911348297e-06
-1.81240028526652e-05
-3.01159544270714e-05
-9.39723721893852e-06
-2.09323857538717e-05
-1.18043644923328e-05
-2.02595152519045e-05
-1.12589662179729e-05
-1.00609647012109e-05
-1.14849153012309e-05
-2.08793852873663e-05
1.11770780612149e-05
4.79843931165697e-06
-3.61188906360815e-06
3.31370683313498e-06
-9.54930222654753e-06
-4.49944881883367e-06
-1.12814631946832e-05
-2.29482301475568e-05
-1.77147645086628e-05
-2.45730902431416e-05
-5.50874224906606e-06
-7.27171175294455e-06
-8.46305087476278e-06
-2.15298119990387e-05
-4.97060276702801e-06
-1.51906902387963e-05
-6.59530488107025e-06
-3.63464282561491e-07
-2.17789628662465e-05
-1.95422800198118e-05
-1.25237640026384e-05
-7.65846230918931e-06
-1.36014919603078e-05
-1.21729759613632e-05
-6.58212396156984e-06
-3.2369720053654e-06
-1.19979711927298e-05
-1.31190836631834e-05
-2.77688115916844e-05
-6.07585816533222e-06
-1.93793253440269e-05
-1.03559414619926e-05
-3.08100543424026e-05
-2.20730563926122e-06
-1.75411527764193e-05
-1.15692413854886e-05
-2.02310370107103e-05
3.62114063222442e-07
-1.15289326561076e-05
1.75319001038387e-05
-1.71783837312913e-06
-1.10610074842037e-05
-2.10785520098407e-05
-1.38613934125116e-05
-2.37009233743114e-05
-2.44024017080243e-05
-3.42404700996018e-05
-3.16311092439408e-05
-3.25546383340735e-05
-1.20405180967252e-05
-3.95189407272666e-05
-2.05768313012872e-05
-1.27786768604729e-05
-1.94718185638272e-05
-2.35709962136637e-05
-3.34903124463592e-05
1.28094053544217e-07
-1.58655046581429e-05
-3.34249128063919e-05
-2.64318440050943e-05
-1.69560612761324e-05
-1.43996104083707e-05
-7.35172113513106e-06
-1.05430959769368e-05
-1.65435173852034e-05
-9.58859593485158e-06
-2.5416713119767e-05
-4.83973788527441e-06
-1.2868027531527e-05
-2.62013742374507e-05
-1.3721098857917e-05
-1.05804566937327e-05
-2.29951808593451e-05
-2.68361149799213e-05
-2.48650595474472e-05
3.33164865497039e-06
-1.53301949391341e-05
-9.61722464079095e-06
-2.91732319230005e-05
-1.77666922278749e-05
-3.11991417112939e-05
-8.10136240000431e-07
-1.58799912668016e-05
4.36396915671022e-06
-5.74092902256955e-06
3.17249891036153e-06
-5.2849758912821e-06
-6.92459522716827e-06
-6.47287424104814e-06
-1.62335120958705e-05
-1.15091424104791e-05
-2.52520032627689e-05
-1.8174626520097e-05
-6.89796789667487e-06
-2.54723628835347e-06
-3.95216785556842e-06
1.51614357291734e-05
-2.38668115471424e-05
-9.47687563937386e-06
4.12988495430041e-06
-7.69980053952068e-07
-8.51768475317349e-06
-2.21196685988043e-05
-1.39087988261878e-05
-2.99496048714143e-05
-2.54719394053829e-05
-9.34265463436594e-07
-1.75754535824365e-05
-9.49011061203186e-06
-1.71912191690464e-05
-3.29602807636775e-05
-2.93608654320452e-05
-4.72649938583312e-06
-9.9250594122933e-06
-2.61256271792483e-05
-4.60220501764887e-06
-9.6957508536433e-06
-1.99974335882006e-05
-1.60619320081866e-05
-1.3632483617226e-05
-3.24775139463912e-05
-3.75714943508675e-05
-2.52034477526886e-05
-1.28866670670652e-05
-2.69852032170575e-05
-2.27836194015227e-05
-7.86292047038959e-06
-1.90102058528385e-05
-3.64576402168931e-05
-1.74277140524091e-05
-9.35355666689442e-06
-1.61122791096286e-05
-1.69438578520678e-05
-1.39541796793346e-05
-1.31019589539584e-05
-2.59930360540144e-05
-3.84062413175742e-05
-1.78733427977056e-05
-3.21618915547068e-05
-3.75960667979789e-05
-2.52590147145588e-06
-2.26173016187766e-05
-1.26430030922513e-05
-2.95163273792553e-05
-2.03941056201316e-05
-2.10536153273779e-05
-2.1579434366573e-05
-2.16561710353493e-05
-3.43555997630642e-06
-1.38455817381901e-05
-1.12027276573404e-05
2.26846949417316e-06
-1.71396967941515e-05
-2.03568666344039e-05
-2.85093628103586e-05
-2.57116244954473e-05
-1.69815822576212e-05
-2.15463883404635e-05
-2.33875116944853e-05
-1.56406002078523e-06
-1.5275902084077e-05
-1.03118323876662e-05
-3.37726096687463e-05
-1.54682027255282e-05
-8.30912024537403e-06
-2.50750702235107e-06
-1.56420223399953e-05
-2.55848459823475e-05
-1.56347337396577e-05
3.79494276406118e-06
-2.01648134621815e-05
-8.90040365321464e-06
-7.9898683411609e-06
-1.40577289819097e-05
-1.70159975305501e-05
-2.84829040821279e-06
-7.96255812615459e-06
-1.08703867616201e-07
-3.06091864786033e-06
8.66248560706559e-06
-2.08569208879777e-06
-7.89293347612988e-06
-1.24667440924007e-05
-2.02913018441198e-05
-1.91335034909952e-05
-1.29372162458622e-05
-1.31563321164521e-05
-1.59225400711612e-05
-2.62560308827432e-05
-1.370121241914e-05
-1.59241292929346e-05
-8.86661784667776e-06
-1.426406667961e-05
-1.47827721042869e-05
-1.88491856787415e-05
-1.29756890720059e-05
-4.07518714936586e-06
1.39208271225402e-05
-1.66674080853387e-05
-3.43511942238189e-05
-2.87363732676977e-05
-2.69069791341562e-05
-1.93473828263983e-05
-2.45835941634109e-05
-1.11443243125747e-05
-1.65014893152247e-05
-3.34438415105572e-05
-7.83301745340687e-06
-2.16164391487487e-05
-2.63020211025024e-05
-1.79500193642503e-05
-1.20517130375823e-05
-1.9818644653366e-05
-1.14113120158522e-05
-2.33433346654556e-05
-1.07068341389156e-05
-2.21089961630464e-05
-2.26752490406083e-05
-3.48195354765577e-05
-2.80058240729348e-05
-1.91168034980219e-05
-6.54408152955616e-06
-3.01150153761674e-05
-6.14368589837357e-06
-2.61945137545058e-05
-7.11289660228972e-06
-1.51812770087354e-05
-7.91898617835876e-06
-2.57707371166238e-05
-1.14536313070955e-05
-9.67167978801645e-06
-7.97963614242942e-06
-5.80688958915046e-06
-5.58212570891042e-06
-3.46532338852785e-06
-5.59513763502867e-06
-1.49914772033515e-05
-2.26134483262645e-05
-6.64759789613647e-06
-2.10250901660128e-05
-2.30319718591343e-05
-1.0634574893019e-05
-2.5467207975182e-05
-1.30693714995383e-05
-8.05661807923383e-06
4.99020425294382e-06
-9.61035198114074e-06
-9.50757740187558e-06
-2.03355920374461e-05
2.1691100367391e-06
-5.28974063796776e-06
-1.19143448622358e-05
-1.89783641160859e-05
