# Supplementary material for: Research on computational propagation and identification of mine microseismic signals based on deep learning
Source: PLoS One. 2025 Oct 22;20(10):e0334641. doi: 10.1371/journal.pone.0334641 (PMC12543183; doi:10.1371/journal.pone.0334641)
Supplement: S10 Data — (ZIP) [file pone.0334641.s010.zip › 000101100001604.xlsx_0.txt_24.txt.txt]

-9.92963822647614e-06
-2.50410684478837e-05
-3.38774115612284e-05
-2.58154811393395e-05
-3.35043095424896e-05
-2.22222979163048e-05
-2.93449734800597e-05
-2.17056544764267e-05
-1.75301994081085e-06
-3.05274643647236e-05
-2.99164492383711e-05
-1.1153173043414e-05
3.62393980792008e-06
-1.4133934953976e-05
-1.62285719104604e-05
-2.38972668760355e-05
-1.63088264402905e-05
-9.73063020900327e-06
-1.74203409759588e-05
-1.42874417606228e-05
-7.79937020908833e-06
-2.9871218375742e-05
-2.66084557874685e-05
-1.17502552555818e-05
-1.47413736242777e-05
-1.07594375633571e-05
-9.77410420359866e-06
-2.62510434059361e-05
-1.38507024037754e-05
-2.85201730418105e-06
-2.67564345806204e-05
-1.51839394431006e-05
3.25714746314361e-06
-1.41402911694978e-05
-2.46096663306394e-05
7.84583747869706e-06
-1.83933841268113e-05
-1.7501756902824e-05
-1.57260833645187e-05
-9.82271774906576e-06
-1.11500980516997e-05
-1.12293763129054e-05
9.22409663360425e-06
-1.40464592577708e-05
-1.81480799850466e-05
-1.97960308048601e-05
-9.21811418934291e-06
-9.95887483193668e-06
-7.00153455281275e-06
-4.01863976479095e-06
-5.0168812720224e-06
-1.33462990461701e-05
-2.08311258134096e-05
-2.58935244431752e-05
-2.86684107524913e-05
-1.01947675660345e-05
-2.91974743072971e-05
-1.27400732120916e-05
-2.74031124841878e-05
-7.28063472944452e-06
-3.13419972080289e-05
-1.77785939033192e-05
-2.25462151561187e-05
-2.76140575206109e-05
-1.89904727368413e-05
-1.95812174820121e-05
-1.3922981224249e-05
3.51687264871094e-06
-2.12646335727745e-05
-2.02898271943847e-05
-3.90190818701412e-05
-8.33629827454591e-06
-2.5277449538261e-05
-3.29546856290228e-05
-4.25935835519218e-06
-3.70899813546727e-05
-1.57222346327094e-05
-1.52055123166097e-05
-2.09766035668368e-05
-1.78168646182648e-05
-2.02456270347728e-05
-2.74255833716912e-05
-3.05762863169634e-05
-6.57646265091135e-06
-1.48963771716306e-05
-2.38210942847205e-05
-9.16756782725514e-07
-2.4410830540255e-05
-2.14935576657227e-05
-1.21043688488108e-06
-9.24862308354917e-06
-1.90209754660764e-05
-2.16855969299877e-05
-3.53517711565045e-05
-2.33422577118644e-05
-3.1340665443193e-05
-1.42958853119812e-05
-1.34784080938534e-05
-1.15285553606039e-05
-6.07261879981811e-06
-9.93466927179212e-06
-1.86042985156905e-05
-1.33132984968535e-05
-1.69232450886099e-05
-1.66696917225588e-05
-1.26378859812603e-05
-2.8788219708476e-05
3.79540806672715e-06
5.62967180195794e-06
-2.10780747470846e-05
-2.7529637879293e-07
9.12175233039748e-06
-1.39689808117557e-05
-3.37813073995052e-06
5.56361061092606e-06
-2.41764713800002e-06
2.80326603648834e-06
3.2619626009875e-06
-1.2090615937223e-05
-2.19825283782748e-05
-1.4628354364867e-05
4.64866645073051e-06
-1.1196422972946e-05
-4.38081382817402e-06
-1.27597835835034e-06
-1.28396583352515e-05
-1.67066393741079e-05
4.30294353510337e-07
-4.46150020160618e-06
-1.52691509226604e-05
-6.239327426274e-06
-1.71993529922193e-05
-1.79621074511641e-05
-1.40062961619543e-05
-2.51921363123737e-05
-1.94213602179541e-05
-2.83438428708819e-05
-2.41457300145493e-05
-3.13257608329444e-05
-9.89704432930094e-06
-3.21884173238554e-06
-8.74817774180444e-06
-2.09779066660606e-05
-3.00969813117438e-05
-1.49099516844647e-05
-3.21954776100088e-05
-2.80080118328387e-05
-3.26359518827467e-05
-2.20815920970753e-05
-2.95606556347194e-05
-1.32279080637262e-05
-1.7184269563495e-05
-1.80578354177257e-05
-2.90593057589818e-05
-2.24757584734113e-05
-3.00125708467674e-05
-3.03356047332637e-05
-1.92909474645411e-05
-3.12464417506999e-05
-2.22120339621031e-05
-3.59393112996599e-05
-1.73902781927337e-05
-2.26866350444916e-05
-1.14744747057966e-05
-1.43458277858632e-05
-2.62032370396556e-05
-1.29668583242329e-05
-3.57847237757954e-05
-2.77931571473013e-05
-2.99050593448339e-05
-1.41680239778613e-05
-2.25356768241398e-05
-1.78215716738156e-05
-1.70332536262675e-06
-8.5813937627324e-06
-1.86568228765434e-05
-8.66524582034533e-06
1.08388705394956e-06
-2.13268020278269e-05
-1.71140815052706e-05
-3.34711764076461e-05
-8.06860567842365e-06
-2.57774730170079e-05
-1.86655300070283e-05
-2.21700572967726e-05
-2.4968886943931e-05
-1.97354075817253e-05
-5.10018475545625e-06
-1.34517967041258e-05
-6.4918480633598e-06
-1.55053097471543e-05
-2.22694617612763e-06
2.45258449427118e-08
-1.40269008909293e-05
-1.85434640558201e-05
-7.29620543354342e-06
8.92657160059675e-06
-5.38438779493103e-06
-1.11256537699837e-05
-2.55648101659586e-05
-1.11700237621088e-05
-1.71586166530271e-05
-1.86077519113214e-05
-2.39705888787988e-05
-1.97122819295559e-05
-2.37558231130019e-05
-3.00755941685579e-05
-1.14836997151124e-05
-2.07194025828415e-05
-1.14231496390487e-06
-1.58435683909298e-05
-3.26138455132135e-08
-1.32573050727507e-05
-1.69200229348561e-05
-1.01631274836745e-05
-1.47060761430941e-05
-2.46456417530631e-05
-2.51383238669742e-05
-1.0897687353104e-05
-1.50044924075684e-05
-3.92520834603351e-05
-1.64934236168652e-05
-1.04601635771842e-05
-5.21101063026405e-06
-1.1852911743557e-05
-1.59472476780333e-05
-1.80505069252826e-05
-3.03311892868138e-05
-1.69619136385501e-05
-2.58159888655428e-05
-1.93885023295818e-05
-1.15198965648977e-05
-1.61657035956235e-05
-1.74005765183562e-05
-1.49361486970793e-05
-1.38356180003315e-05
-2.67081512699904e-05
-1.62423598426162e-05
-2.26786531622157e-05
-1.06405825226546e-06
-1.72070128246703e-05
-2.65874552305775e-05
-1.62347727468705e-05
-2.60207621615123e-06
-2.70580556640886e-06
-1.36802530358083e-05
-5.44505995695082e-06
-3.91146728115085e-05
-2.08575801509598e-05
-1.93571439418779e-05
-1.66078324387218e-05
-1.02239458135576e-05
-3.2856030338118e-06
-1.73628321399897e-05
-1.79657759910396e-05
-3.4544258323124e-05
-1.24887793458826e-05
2.6574263203098e-06
-4.60116986322852e-06
-1.21226475483941e-05
-2.17259767044619e-05
-3.68500543748211e-05
7.67385260085457e-07
-2.47282242858097e-05
-1.97569019969993e-05
-1.64110561718062e-05
-1.38142944916175e-05
-3.19335883099184e-05
-2.91510393647285e-05
-2.24882322902261e-06
-1.74673556806242e-05
-5.21996343084866e-06
-8.66530227970619e-06
-7.78413364923131e-06
-6.64614331712326e-07
-1.65814159446252e-05
-1.91268120796018e-05
-1.1133275537462e-05
-1.60322398507503e-05
-1.95161070856544e-05
-2.04897781574132e-05
-1.74453220031869e-05
-1.7052393494579e-05
9.59839155512502e-07
-1.43470580671686e-05
-2.11448330268094e-05
-2.06690171788128e-05
1.20814876993156e-06
-3.61957100987957e-05
-2.77731660591932e-05
-1.5574266302334e-05
-2.1744000256691e-05
-1.15895866815415e-05
-2.03259892597532e-05
-2.33826291529574e-05
4.6912692642811e-08
-1.35652440342006e-05
-1.64136818009494e-05
-2.3605621579166e-05
-1.49570925604773e-05
-1.52938166128034e-05
-2.10288855000074e-05
-1.75951988718867e-05
-1.09495824420958e-05
-8.83670714576371e-06
-2.78642048139987e-05
-1.68248390965443e-05
-2.70842004175386e-05
-2.93440874509585e-05
-7.48467745649382e-06
-3.25048207739836e-05
-1.53722685704174e-05
-1.00589344665754e-05
-2.54571750621722e-05
-2.62695686909173e-05
-2.90834230406129e-05
-3.89308195640427e-05
-2.781991040687e-05
-1.46819380336957e-05
-1.84288479464692e-05
-2.3952178992285e-05
1.09598715449105e-06
-2.44867885742287e-05
-2.19139188862187e-05
-1.94619334478513e-05
-2.41701697668607e-05
-2.34557245268195e-05
-4.64626911809773e-06
-1.32714405708658e-05
-1.35213814183714e-05
-1.62597603164879e-05
-4.38235935636447e-06
-2.79810458905726e-06
-3.2019010653783e-05
-2.09840519186542e-05
-1.87598481212835e-05
-3.36359092611614e-05
-3.29013722010828e-06
-3.24545353242143e-05
-1.72424897652287e-05
-2.21594930507045e-05
-1.52996464089871e-05
-1.1475002139267e-05
-4.89604542150957e-07
-1.4705789408612e-05
-1.64310781514533e-05
2.53926347225009e-06
2.26368669059151e-06
-6.79809280443086e-06
-3.11644200565705e-06
-2.44167984606604e-05
-4.60533846078257e-06
-1.09654940565727e-05
-1.73756739791563e-05
4.70962476915125e-06
-1.24834424754221e-06
-6.76029298834896e-06
-2.4795224433929e-05
-2.14799335469146e-05
-5.54623142065544e-06
-1.76685034316485e-05
-1.5162065767768e-05
5.38205790806075e-07
6.0231995492423e-06
-1.58237888326455e-05
-1.41149275628476e-06
-9.6102942961239e-06
-1.71645923421582e-05
-1.53457371762809e-05
-1.21893583680474e-05
-1.59000923404633e-05
-1.64985377543061e-05
-3.29882776628957e-05
-1.54282913979036e-05
-1.11345930115602e-05
-1.20970043803187e-05
-2.83637384805106e-07
-1.06782300395553e-05
-1.82417104611864e-05
-3.07821593401392e-05
-8.3520891456756e-06
6.70515526067443e-06
-6.53038224260456e-06
-1.85859549265101e-05
-1.4648739813753e-05
-2.74874482180652e-05
-1.67198615189215e-05
-2.42268738321482e-05
-1.70820633413219e-05
-1.26078983856598e-06
-1.55239948246998e-05
-1.13895580524986e-05
-1.59549002708986e-05
-2.07779343312445e-05
6.69352500034566e-06
-1.93839308505644e-05
-3.23508017279339e-05
-2.00694484213329e-05
-1.8623507553373e-05
-1.84045271680317e-05
-9.45915891173335e-06
-1.7699643458446e-05
-1.0793236320755e-05
-1.52227011131935e-05
-2.12845937729023e-05
3.3564112717459e-07
-3.62168713794414e-05
-2.97944068355538e-05
-2.49303566387271e-05
-2.07072695510758e-05
-8.30163660101514e-06
-1.66638079063997e-05
-1.23488794823691e-05
-1.85176256069939e-05
-1.88704884479678e-05
-2.53223634969316e-05
-1.1330577959647e-05
-5.56120624570483e-06
-6.99107570176065e-06
-2.25864753768626e-06
-1.27381528973452e-05
-2.93201338206005e-05
-8.11087292880793e-06
-4.83972615741176e-06
-6.79634019671369e-06
-1.03673409380716e-05
-1.23570401126541e-05
-1.63926539130444e-05
-7.47293621945636e-06
-1.39282866166944e-05
-9.6693553109446e-06
-1.90114792736166e-05
-1.01209708202798e-05
1.26057707268827e-06
-1.29929417096089e-05
-2.52861437037358e-05
-2.79929300388138e-05
-1.7232585582423e-05
-1.27957477814527e-05
-2.13022378844098e-05
-3.82777431115263e-05
-1.45149939932869e-05
-8.88780006951596e-06
1.29012457464069e-05
-8.89284141423118e-06
-2.77888697053256e-05
-5.20377679373558e-06
-6.23648584752279e-06
-1.68178808861601e-06
-4.5405812394383e-06
-5.77839490828144e-06
-9.44324505423554e-06
-2.53555835837203e-05
-5.8807189741015e-06
-5.63372924607923e-06
-3.12967838074367e-06
-2.83190100474273e-06
-6.30875410608757e-06
4.6531554794496e-06
-3.11787015790037e-05
-1.32981363904132e-05
-1.1228008190423e-05
-2.27197188263501e-05
-1.72365721224127e-05
-2.90428764211094e-05
-1.74658026765464e-05
-1.31263715631927e-05
-2.60052101335228e-05
-8.26640895078416e-06
-6.22167745328363e-06
-5.34343180451362e-06
-1.1531915199886e-05
-2.36444715908053e-05
-2.42549085120807e-05
-2.26270629368098e-05
-2.11095500702244e-06
-1.53009351675448e-05
-2.56000928965283e-05
-7.56236964608351e-06
-2.17252881480848e-05
-1.83623409546617e-05
-1.90058846572584e-05
-1.8304350381489e-05
-1.78164786172353e-05
-3.1005609084775e-05
-2.00348489803533e-05
-1.19778837403915e-05
-1.50888268810308e-05
-9.74061695637997e-06
-2.54713499590436e-05
-3.01826713549238e-05
-2.89264099490754e-05
-1.4245187092463e-06
-2.50129320015836e-07
-9.01237273987109e-06
-8.90013248266709e-06
-1.933731350177e-05
-9.60843987392649e-06
-1.34129700009575e-05
-2.2112654387879e-05
-1.70819559093003e-05
-2.35247137985617e-05
-1.56687673437753e-05
-1.97520102763467e-05
-1.8148479013843e-05
-4.09252412364082e-06
-2.16531688976376e-05
-1.18543780495939e-05
-2.05838522534248e-05
-1.97659523164027e-05
-1.11249690939882e-05
-2.20510576860834e-05
-7.49263551096731e-06
-4.95552371196543e-06
-1.67972974714455e-05
-1.30711667801455e-05
-2.19062180719059e-05
-8.58889373544785e-06
-4.96360509317383e-06
-6.82587266009008e-06
-1.51724375261135e-05
-1.40904761717929e-06
-9.33852521079113e-06
-1.01769781161505e-05
-1.2898729686115e-05
-5.75497477012613e-06
-1.67683074216978e-05
-2.26420551398089e-05
-5.01110776647626e-06
-2.1690932453077e-05
-9.93984578387179e-06
-7.39794358060288e-06
-2.55502177316577e-05
-1.6591068589067e-06
-1.71599515308678e-05
-1.30579572565386e-05
-2.98353092129567e-05
-1.80869554061155e-05
-7.8762436392934e-06
6.54668206887378e-06
-1.29434579445665e-05
6.13149085865592e-07
-2.14351571543116e-05
3.35252924321375e-06
-1.6836077520048e-05
-3.72920415281286e-05
-7.4395522036005e-06
-1.39159285876144e-05
-1.62242836096624e-05
-4.02759947313261e-06
-3.32113188279047e-05
-1.07406344590677e-05
-2.96935249774284e-05
-3.3224634851221e-05
-1.08267523604015e-05
-3.00644502663004e-05
-6.98831022396028e-06
-2.40207012225886e-05
-9.50654988513716e-06
-1.32539719415375e-05
-1.33870240401238e-05
-1.34318499847812e-05
-1.19514381806157e-05
-1.89353675661167e-05
-1.75698899575069e-05
-2.62105575507229e-05
-3.67833648597403e-05
-2.79561945241176e-05
-2.56149407641096e-05
-1.41698825514521e-05
-2.77049891034924e-05
-2.0733312259297e-05
-1.7544512628331e-05
-6.87195453610444e-06
-6.24202891733831e-06
-7.55272962457048e-06
-1.22160053412581e-05
-1.03218655463083e-05
-1.26175691942995e-05
-1.3276029219259e-05
-1.28150577709345e-05
-2.81293063065967e-05
4.68545237392224e-06
-2.59551655666158e-05
-1.54859079727695e-05
-5.6975476270532e-06
-1.94532274157079e-06
-1.88403359910153e-05
-7.31258072156914e-06
-1.74355051601555e-05
-2.07633721470473e-05
1.14186890792092e-06
-9.64619492793716e-06
-8.72221506124153e-06
-1.10771683813844e-05
-2.48612824758324e-05
-1.5193567192311e-05
-1.69396966327242e-05
-1.53539518248024e-05
-1.96768563992442e-06
-1.67372626375708e-05
-6.65408273864065e-06
-1.95603341769552e-05
-2.38141086419803e-05
-1.55507977606998e-05
5.66718999327909e-06
-3.16341622368002e-05
-9.9255782212424e-06
-1.57431649325793e-05
-1.17070121915853e-05
-3.68887255518216e-06
-8.24415545202416e-06
-2.16366874030044e-05
-9.19838608901217e-06
-2.04747442033556e-05
-1.58102350343685e-05
-3.01018606643267e-05
-1.20841776959764e-05
-1.69281415869408e-05
-2.96226024895243e-05
-8.83524461222183e-06
4.71042827272029e-06
-1.7375787460173e-05
-2.87653839121066e-05
-1.10780150424882e-05
-2.90727482227066e-05
-4.18112741227345e-05
-1.24432452894497e-05
-2.1954724127222e-05
-2.84823620907626e-05
-1.04570395420219e-05
-8.7591111942592e-06
-8.24958424753943e-06
-1.09748675678111e-05
-1.61600441662552e-05
-2.09707503537143e-05
-4.96075249038781e-05
-2.11324531527423e-05
-1.48155147038382e-05
-2.13290385432551e-05
-2.40073077056671e-05
-2.41884734819096e-05
-9.43722240742834e-06
-3.46451743824693e-05
-2.29760370940301e-05
-1.41755150976284e-05
-1.90217271051167e-05
-9.86953286735037e-06
-2.68813331800516e-06
-1.36151128318794e-05
-3.07944301475155e-05
-1.51735859534522e-05
-1.5951628606717e-05
-1.89683146140959e-05
-1.5533953600584e-05
-2.80651170955583e-05
-2.71307227014181e-05
-7.97624947441178e-06
-4.21161932711954e-06
-1.56566440172474e-05
-2.51185123725592e-05
-1.72102953739014e-05
-6.42871503663204e-06
-1.48009266077978e-05
-9.46509082871799e-06
-5.49782358989652e-06
-1.38664950370525e-05
-2.45822081711588e-05
-1.29571768037795e-05
-1.49439731680297e-05
1.00204715341994e-05
-8.96411813911656e-06
-7.26727363104109e-06
-1.50357165564291e-05
-7.54524634646673e-06
-2.11992997816453e-05
-1.4205488804733e-05
8.13310236231544e-06
-1.89662269732208e-05
-2.84470086758097e-05
8.6731067049957e-06
1.06413434145156e-06
-1.82389525999306e-05
-1.3324359839916e-06
-1.46012113673881e-05
-1.54887684781835e-05
-1.11085480496958e-05
-7.36984552589904e-06
-2.34559379031294e-05
-2.28990796397093e-05
-3.32124710027838e-05
-3.08530758339233e-05
-3.38570426573023e-05
-1.35254010396681e-05
-1.01483401511577e-05
2.64203289783393e-06
-2.17396654362437e-05
-3.04116945691799e-05
-2.25177253670227e-05
-2.27939149280697e-05
-3.85844035831495e-05
-1.41229662919664e-05
-1.4505341977611e-05
-2.51548111298788e-05
-1.55120604790871e-05
-1.12171699666993e-05
-1.74401883818085e-05
-3.85472488829324e-05
-2.26799111321874e-05
-1.2933941778548e-05
-3.06486283117564e-05
-6.70787893999322e-06
-1.59291597506752e-05
-1.39929922905246e-05
-4.42175289885986e-05
-2.53869123563721e-05
-9.45541281577645e-06
-3.23932446233884e-05
-2.0414566397747e-05
-1.55382835021355e-05
-2.84395405056236e-05
-2.38662738967279e-05
-2.54697724373307e-05
-3.70670862859965e-05
-1.6452780607574e-05
-1.72003437477889e-05
-1.52290546557235e-05
-1.90205972447216e-05
-2.09114754580098e-05
-6.04078693034278e-06
-4.1330023470094e-06
-1.55288310930748e-06
-2.56882207142894e-05
-1.59271638974356e-05
-2.97200905854327e-05
-3.87920289189957e-05
-1.36084555444966e-05
-8.77707789587624e-06
-1.12060024614392e-05
-6.36877254309041e-07
-4.08632273220908e-05
-9.54024950826726e-06
-2.59086304071176e-05
-7.15176543467871e-06
-1.26897951786752e-05
-6.07734100295106e-06
-8.3227558106002e-06
-2.47583152152376e-05
-2.15002919567393e-06
-1.80765910744331e-05
-4.64671931654967e-06
-1.63759955301761e-05
-1.91668159140826e-05
-1.54828235071217e-05
-1.43058225113708e-05
-1.4965767118782e-05
-7.77318194994286e-06
-8.6141952137944e-06
-1.17618399998182e-05
-2.9080876656637e-05
-1.16591624265078e-05
-8.94844099699375e-06
-6.08075245818351e-06
-1.58005483165358e-05
1.46326214265815e-06
-2.72162555914373e-06
-1.33893560635518e-05
-2.15605091684268e-06
-9.06268822893519e-06
-1.89354253610834e-05
-1.40654398353574e-05
-1.60916772688632e-05
-1.64489895163739e-05
-6.88063543699219e-06
-3.60756336942017e-06
-1.63603033205274e-05
-1.37290475398438e-05
-1.08142584405848e-05
-2.32572436511962e-05
-1.04901536867193e-05
7.25323843112094e-06
-1.01125188155019e-05
-1.78089168954028e-05
-1.84112768145581e-05
-2.88078496876691e-05
-1.08409962340703e-05
3.57591309426838e-06
-2.78338750580162e-05
-7.70078090495299e-06
-3.46879952498006e-05
-2.21603810410594e-05
-6.18359925551699e-06
-2.16230818499995e-05
-1.74003026178864e-05
-2.25538908466491e-05
-2.01463030595599e-05
-1.51488535337271e-05
-1.63601266665043e-05
-2.49773702026048e-05
-2.47980487176143e-05
-1.90695738284099e-05
-1.78333753022316e-05
-1.58445297165588e-05
-2.59804230264846e-05
-3.06064482004636e-05
-1.77341164207565e-05
8.8501494972585e-08
-1.85137936310747e-05
-2.37735824575589e-05
-1.51236109303363e-05
-2.57353763512174e-05
-1.69918191548777e-05
-1.55731718060411e-05
-2.06948675055488e-05
-2.13025979083835e-05
-2.85044458747625e-05
-3.30272130994768e-05
-6.07576712844899e-06
3.57906266146042e-06
-3.37881941094579e-05
-4.99678868830269e-06
-1.46094727818036e-05
-1.74892586258976e-05
-1.19868846278754e-05
-1.95789354029591e-05
-1.16859893472337e-05
-2.51479681709221e-05
-1.08584253708553e-05
-1.62825038645646e-05
-1.34849602147652e-05
-2.46542227489056e-05
-6.42018387981778e-06
1.62274816032767e-06
-4.10263189139925e-06
-2.6517302198684e-06
-1.63213866570901e-05
-9.64957955588616e-06
-2.30768825164761e-07
4.7198814614746e-06
-1.41441848196183e-05
-2.1725560208221e-05
-6.92297172025812e-06
-1.03191997731028e-05
4.30011249074126e-06
-1.52551730878022e-05
-9.95373372073344e-06
-1.17156829199625e-05
-1.45896692294066e-05
-1.22907573001867e-05
-5.67891661187293e-06
-1.51845388086416e-05
-2.29898129366618e-05
-1.89950314040714e-05
1.60566315199469e-06
-8.41329201467619e-06
-8.27397665913737e-06
-1.92657004918094e-05
-4.86283997591394e-06
-1.3029316941751e-05
-2.79852591418169e-05
-2.35115035727703e-05
-2.05544852485091e-06
-2.40953150236364e-05
-2.9974187387431e-05
-2.6521786745537e-05
-2.57860655261074e-05
-2.44795884139351e-05
-3.53735183984901e-05
-1.97711851614637e-05
-1.16970254610821e-05
-3.15217189609089e-05
-7.14284858768942e-06
-9.90720632510806e-06
-1.98798879522228e-05
-2.87108263918684e-05
-2.70599060943788e-05
-2.87384939762824e-05
-2.62497099521994e-05
-3.94511181873448e-05
-2.10980425948427e-05
-1.29807031117652e-05
-1.96498420311998e-05
-1.92219378149414e-05
-2.16556043581878e-05
-5.69033931611336e-06
7.66498163465124e-06
-1.79068512311343e-05
-1.7768206511811e-05
-2.56155123772187e-05
-1.28381057793614e-05
-2.70727417123796e-05
-1.59293153457544e-05
-3.60117796776941e-05
3.59031756137803e-06
-2.20854657728008e-05
-2.20438030710497e-05
2.7488965470687e-06
-1.93899422400951e-05
-8.24400280786184e-06
-7.80031695757277e-06
-2.24460995790276e-05
-2.14970818367339e-05
-5.74806142909362e-06
-3.07672798140751e-05
-3.6889984190201e-06
-4.32261863524412e-06
-2.72970413967053e-05
-4.57891148043703e-06
-1.4242149833557e-05
-3.82289093205478e-05
-3.13494981998059e-05
-1.99220999804917e-05
4.84581729456041e-06
-4.46857980349407e-06
-1.15138360600366e-05
-1.43365280691269e-05
-2.25912144945978e-06
-2.29999157026926e-05
1.10050690068848e-05
-1.07221807763451e-05
-1.88947490622967e-05
3.59997498757983e-06
-4.58331047991383e-06
1.43871742925745e-07
-1.11238081072193e-05
-1.12779687728301e-05
-1.07126350269125e-05
-1.09175324363351e-05
4.31538407798827e-06
-2.10784091598184e-05
-1.77548036986872e-05
-7.78209615880294e-06
-1.30450624922107e-05
-1.15766992820391e-05
-2.01956548482631e-05
-1.21765838309865e-05
-9.75777232088498e-06
-3.17040482517948e-05
-4.47749082870186e-06
-3.45284597462566e-05
-1.39312269955224e-05
-1.37351202383029e-05
-1.64087512759813e-05
-5.94364518425018e-07
-1.17050762527389e-05
-3.11777493231867e-05
-2.39622080456916e-05
-2.29360641825704e-05
-1.16621584403488e-05
-3.07417811043254e-05
-1.05316752140685e-05
-1.38099259831701e-05
-2.68241737649326e-05
-2.23871633559752e-05
-8.01467230229717e-06
-3.43213867762244e-05
-2.59459497946671e-05
-2.31204150100881e-05
-1.13062307810949e-05
-2.14940886001572e-05
-3.28078822653379e-05
-1.72396787280263e-05
-7.91645607379162e-06
-5.00021122630513e-06
-1.94052913625667e-05
-1.52249972853673e-05
-2.62356004474029e-05
-1.53432649339603e-05
-1.54132456300065e-05
-1.04753450794931e-05
-1.54565134840399e-05
-1.86479601050986e-05
-4.6264282889796e-06
-1.55019506046639e-05
-1.0410111129444e-06
-2.12784494810958e-05
-6.96840763715233e-07
-9.49326443940684e-06
-1.28775400311448e-05
-2.61877141131515e-05
-6.8803609989471e-06
-2.87714386965323e-05
-7.79894002138588e-06
-2.43482275279601e-05
-3.29653462455162e-05
-1.30743543494534e-05
-1.0251326143278e-05
4.16554436617447e-06
3.33794262218574e-06
-2.04931410185016e-05
-3.35180850415224e-05
8.04245338651094e-07
-1.07744268247362e-05
7.38596982795741e-06
-1.28494144369105e-05
-1.01025004732265e-05
-1.70061970736689e-05
-4.2616902865738e-06
-1.07179771229366e-05
-1.84214444012669e-05
-1.13118704640021e-05
-3.68653474909289e-06
-1.36134917460818e-05
-1.71455931114981e-05
-8.16477344469736e-06
-1.8624023359086e-05
-6.83426512921731e-06
-9.02446173872991e-06
-3.77306753347399e-05
-3.55437102643226e-06
-3.48602305705139e-06
-2.0327971727395e-05
-1.16525573966586e-05
-1.11307279785689e-05
-2.30516515324421e-05
-2.64692776984833e-05
-1.45438246124696e-05
-1.01057030385115e-05
-1.53836118875494e-05
-2.15873239268529e-05
-2.22199812641973e-05
-1.99959304789373e-05
-2.72775518306409e-05
-1.96508051650637e-05
-2.60249916252362e-05
-1.82771112616767e-05
-2.44907371291165e-05
-1.93327387823112e-05
-1.67931981293133e-05
-2.20251549514153e-05
-2.30994692437825e-05
-1.85589475002127e-05
-2.39149410480863e-05
-2.62119221345334e-06
-1.02315540802856e-05
-6.87879895879828e-06
-9.11702264485203e-06
-5.34077545216314e-06
-2.64112616696678e-05
-1.44574779545948e-05
-2.67836941265274e-05
-1.61157685989197e-05
-9.09417431137829e-06
-2.09800569889441e-05
-1.50806676991024e-05
-2.78280934146233e-05
-8.120913085011e-06
-1.50047442617259e-05
-2.85002368238407e-05
-1.36917132298698e-05
-2.90979754669583e-05
-1.68375789951087e-05
-1.00454099703132e-05
-1.94884278442487e-05
1.35481346967535e-07
-2.80983861329694e-05
4.11099975431472e-07
-2.01756051082639e-05
-2.41198678625569e-05
-1.13090373135983e-05
-1.14885004157778e-05
-1.46881261474057e-05
-3.09058856839681e-05
-2.42382203207549e-05
-3.89469173485032e-06
-2.0464986647577e-05
-2.81677564665061e-05
6.38014259837142e-06
-6.00517609444402e-06
-1.65644397995783e-05
-1.85811166165071e-05
-1.99550372007999e-05
1.27768658439262e-06
-8.89373198984836e-07
-8.43165829772026e-06
-2.03575841179205e-05
-4.32000370709017e-06
-8.85976327907422e-06
-9.90386319611127e-06
-1.74623700140655e-06
-1.88196021512993e-05
-4.06675944940469e-06
1.33502385721227e-06
-1.93542521689031e-05
2.6487591942119e-05
9.34696233258571e-07
5.4893021600004e-06
-1.07900494179656e-05
-3.49333880669033e-05
-1.58338302717381e-05
-2.12759194504619e-05
-1.17067129866878e-05
-1.63624687761871e-05
-2.57187129552904e-05
-2.09995984303001e-05
-2.49708802994654e-05
-1.26928364946016e-05
-7.49810691138876e-06
-5.21872979419884e-06
-4.9930594463564e-06
-7.40602991231502e-06
-2.07332548762803e-05
-1.89500511727293e-05
-1.71076131220455e-05
-1.73690060581283e-05
-1.33319685634799e-05
-5.07483304641681e-06
-1.53572058826881e-05
-9.05682697107759e-06
-1.19298542676765e-05
-3.98248228096013e-05
-2.76001384566712e-05
-1.45454053315034e-05
-3.23494233703617e-05
-1.92385407947558e-05
-3.9776384242169e-05
-2.65262669128348e-05
-1.68992599609248e-05
-2.19627494822476e-05
-3.54670674786884e-05
-1.65500365723907e-05
-3.72819633924629e-05
-1.04763742680734e-05
7.5456285084392e-06
-1.72113719070428e-05
-1.69417609842079e-05
-2.71518416790506e-05
-1.60603953223228e-05
-3.47091437325793e-05
-4.17666535463123e-06
-2.90889810463369e-05
-1.93112112780327e-05
-1.77782945767245e-05
-1.38126159895385e-05
-1.11842923471285e-05
-1.92154015206615e-05
-8.89124377077067e-06
-2.31296851344401e-05
4.63719882877916e-06
-1.39906495207368e-05
-1.49042406691181e-05
4.85843516753843e-06
-7.62309543824788e-06
-2.42940981524851e-05
-7.64050391831097e-06
-3.19960317503607e-06
1.66244288791741e-06
-1.18349019933647e-05
-1.36171347185487e-05
-3.11324503886991e-05
-1.78356987991053e-05
-1.53085180410146e-05
-5.07899253210296e-06
-2.33826131420275e-05
-8.98033549197305e-06
-1.06369465226599e-05
-4.14896824932428e-06
-5.35287596581099e-06
-7.7882565861228e-06
-1.78897648218317e-05
-3.06666894542182e-05
-2.52854100209956e-05
-1.90924476188889e-05
-1.36902616465945e-05
-9.70199738986943e-06
-2.98827081877589e-05
6.89299770527398e-08
3.33557313396111e-06
-2.7357123922148e-05
-1.04902651617397e-05
2.8992538563988e-06
-2.78701590395399e-05
2.2288749786276e-06
-8.13706341421976e-06
-2.56352390336036e-05
-1.98027825790017e-05
-1.07278434528103e-05
-1.04183760032328e-05
-7.57425678534681e-06
-1.25534664554764e-05
-4.87049691348261e-06
-7.97724428944328e-06
-1.29131239510416e-05
-1.41617591075931e-05
-1.0357881097923e-05
-1.5988586843444e-05
-2.40283268155386e-05
-1.68314854784169e-05
-3.3467533109597e-06
-7.94692556447615e-06
-2.07199173065095e-05
-1.09950331252615e-05
-2.70344854167303e-05
-1.57753488857608e-05
-1.52575586296542e-05
-2.25151434559786e-05
-2.37611499112275e-05
-1.72357827921098e-05
-2.5762498069517e-05
-2.58544638897902e-05
-1.53087985784533e-05
-1.15762994006897e-05
-1.14876999431861e-05
-4.0614110215833e-05
-4.08303121892266e-05
-1.05669465319422e-05
-9.76981172349089e-06
-9.16099456049989e-06
-1.90647069982378e-06
-1.30349020061444e-05
-2.19797323616622e-05
-2.83009755005049e-05
-1.35968682022916e-05
-3.81588865180946e-05
-3.67056200233109e-05
-8.74240772441301e-06
-9.72641339421422e-06
-1.8635707856845e-05
-1.35498816798253e-05
-2.71954273064017e-05
-1.37408378706224e-05
-1.06167737103444e-05
1.64408543363011e-05
-1.15430023109367e-05
-1.22316228642706e-05
-2.61346819450952e-05
-6.70498833164745e-06
-2.48583159974125e-05
-1.70361243457621e-05
-1.21390141430103e-05
-2.58025230934961e-05
-2.91772466532672e-06
-5.25185185430299e-06
-8.46775425479692e-06
-1.70556008497987e-05
-1.25198781255717e-05
-1.21835974362639e-06
-2.02247676234354e-05
-1.47994127413428e-05
-5.03464344092388e-06
-2.40113645981143e-05
-2.07837016224215e-05
-2.10581566170049e-05
-2.51747595892261e-05
-6.67088023622255e-06
-1.66774425332641e-05
-3.0849443308399e-05
-1.64002732349123e-07
-1.22333557607801e-06
-2.49467746984402e-05
-1.03390765850566e-05
-1.2823913353535e-05
-8.59367054851107e-06
-8.17899562325157e-06
-1.32438647340829e-05
-1.56330267825322e-05
-2.25670936416213e-05
-2.86026657949308e-06
-2.95876344254909e-05
-1.93282820487186e-05
-1.47535615309489e-07
-1.32275557805624e-05
-3.51769892368456e-05
-3.11420381151583e-05
-2.61336668649236e-05
-1.32644210034279e-05
-1.37454119855856e-05
-1.86406937158878e-05
-2.30186309923246e-05
5.72308364119689e-06
-1.95584391932247e-05
-1.58001019985484e-05
-2.55407991999563e-05
-3.53444285295002e-05
-1.3024988574922e-05
-1.50703853027139e-05
-2.22971441471614e-05
-6.48485163148444e-06
-2.56156407740279e-05
-2.40811786271515e-05
-1.07260477735349e-05
-2.32473428988914e-05
-2.93985666620118e-05
-6.00930354432199e-06
-1.49544265625701e-05
-1.72335401288744e-05
-4.91385250888797e-06
-1.34722252843546e-05
-1.98164433187374e-05
-2.01261189124625e-05
-5.27616051980681e-06
-2.42277148873972e-05
-2.33329110685028e-05
-1.28082976884926e-05
-2.5370799086983e-05
-2.5673057791311e-05
-2.25001315748889e-05
-1.79278261681252e-05
-2.40172584541309e-05
-2.3523804049434e-05
-1.50080082122114e-05
-3.08043098669169e-05
-3.05164450705869e-05
-2.29607256230935e-05
-6.3795183497984e-06
-9.5306968396502e-06
-3.30347051641757e-08
-3.0766431945355e-06
-2.44342173111601e-05
-1.71631962245803e-05
-8.08662093194563e-06
-1.33928955335579e-05
-2.33561580553313e-05
-1.4176084003967e-05
7.63262301492104e-06
-9.19037638516704e-06
-1.57022188209521e-06
-2.8058418418816e-05
-1.40575854214621e-05
-6.09260237076283e-06
-1.79653298291314e-05
-3.05662825269368e-05
-9.16448539895493e-07
-2.2695000421159e-05
-1.86161923261241e-05
-2.5129201589401e-05
-1.06142323532861e-05
-1.10337624122867e-05
-8.59842763594269e-06
2.02394083026196e-06
-2.50698469448075e-06
-3.48991560674909e-05
2.66939560285682e-06
-6.14564755949797e-06
-2.49517015683163e-05
3.22863398926718e-06
1.51610979550994e-05
-2.46345059544851e-05
-1.61562834168573e-05
-1.10354459614093e-06
-2.90642088689483e-05
-1.81407381620019e-06
-2.346407063277e-05
-2.74118881821297e-05
-1.10623842789783e-05
-7.36328101643e-06
9.77873134554689e-07
-1.23087794309838e-05
-1.77183196506521e-05
-2.52321148078365e-05
4.42545209015584e-06
-1.76556330282675e-05
-1.57614321461991e-05
-1.60696985758699e-05
-2.91763135466952e-05
-2.40687532505608e-05
-1.75690634357998e-05
-1.01257518910153e-05
-2.35862462638977e-05
-2.16267292046552e-05
-1.26134478005359e-05
-3.50041338493341e-05
-8.75829654872101e-06
-1.48195086071237e-05
-2.68896948457642e-05
-2.05674838455369e-05
-1.91904427002196e-05
-3.21977969144354e-05
-1.78598027731455e-05
-1.70246799095421e-05
-2.33575804562017e-05
-2.03725391297909e-06
-1.45184124143023e-05
-3.35902198690888e-05
-1.85494524357729e-05
-9.11343806237823e-06
-7.5257429215147e-06
-1.33065592103403e-05
8.02364472508759e-06
-2.12428843521069e-05
-2.84377752501791e-05
-3.30616892141142e-07
-2.56286247467087e-05
-2.11618773027772e-05
-5.35249687830632e-06
-1.94448253577168e-05
1.56565238252321e-06
-1.06121669412656e-05
-5.00623362336445e-06
-1.82222958110823e-05
-1.57952183353702e-05
8.39315449432878e-06
-2.01005730361659e-05
-1.88279412038604e-06
6.98764991374888e-06
-1.38797226704113e-05
-2.16499211974166e-05
-1.35367439717151e-05
-2.08129332242129e-05
-1.45201752993947e-05
-6.63243557102146e-06
-7.14593754347579e-06
-1.28763079448306e-05
-6.29902739954327e-06
-1.38144550732658e-05
3.68903311178899e-06
-1.91099012776212e-05
-1.38217896887824e-05
-1.93445291286288e-05
-1.15913075078158e-05
-2.8157062951915e-05
1.22127894979275e-07
-4.44776623088988e-06
-8.04224303348993e-06
-2.52300122013245e-05
-6.30757181929008e-06
-1.3421990212693e-05
-1.85972990252255e-05
3.73055443856483e-06
-3.02086844999785e-05
-7.3949241947467e-06
-1.97761939427787e-05
-2.09086202997941e-05
-2.04905672475402e-05
-2.18823737465675e-05
-1.74516859270015e-05
-1.8389497883033e-05
-2.68286189525809e-05
-2.64883679307666e-05
-2.42711970750172e-05
-2.97096075691256e-05
-2.64752788303263e-05
-2.13919463183049e-05
5.64668047414455e-07
-2.15261323847854e-05
-3.66951023455916e-05
-6.21820660484026e-06
-2.0030372850446e-05
-3.07970371643384e-05
-1.25310970298412e-05
-3.25279431890685e-05
-2.80960498450435e-05
-1.08674873527334e-06
-2.43011888302448e-05
-1.42904754416753e-05
-1.13204806856517e-05
-3.32306749988445e-05
-1.89646053556344e-05
-2.13855283645962e-05
-2.86254849452183e-05
-3.2128297602695e-05
-6.88355420927005e-06
-1.3763171044097e-05
-5.61921916635002e-06
-2.55551214037405e-05
-4.62258090897812e-06
-2.3894624873003e-05
-1.1446344833707e-05
4.3135018762594e-06
-2.18338779672916e-05
-1.69244894350481e-05
-1.40538813958903e-05
-2.05415519250914e-05
9.3749272700224e-06
2.87109973777168e-06
-1.68374357923743e-05
-2.32006490168549e-05
-1.45807751906621e-05
-1.1196202117604e-05
-2.05942977100878e-05
-1.9947804871416e-05
-1.11061060375757e-05
-9.50703443364412e-06
-1.48633492845112e-05
-1.63090712747455e-05
-7.9993748345209e-06
-2.61635284067917e-05
2.99381031589985e-07
-2.37600438503242e-05
-8.73564085801064e-06
-3.84491026985549e-06
-4.64656508749124e-06
-1.48598798339676e-05
1.14931690537382e-07
-7.70593160231798e-06
-1.49522605381572e-05
-6.09641271440241e-06
-1.72920664230891e-06
-6.91364257963946e-06
-4.38647228081629e-06
-1.63609223135667e-05
-1.67655087147493e-05
3.15184872919831e-06
-3.10877274473126e-06
-2.13193863424198e-05
-2.65149412160875e-05
-3.33051845658429e-05
-1.37300118723035e-05
-2.9824980873287e-05
-1.08568583623237e-05
-4.73503330772253e-06
-1.19936461508235e-05
-2.8334574521489e-05
-4.24903901239451e-05
-2.78079012134616e-05
-6.3827484323548e-06
-3.23932069734932e-05
-1.68247128052361e-05
-1.25704818530197e-05
-3.7234173556226e-05
-2.19680130116443e-05
-1.32363839805219e-05
-3.53831527598709e-05
-2.18480194428926e-05
-3.30879397040834e-05
-1.96809550474336e-05
-1.52978509922824e-05
-3.02938656927983e-05
-1.49093470982267e-05
-2.21245759327154e-05
-3.42154396716395e-05
-2.79135813662064e-05
-3.27051739429911e-05
-5.96676528081457e-06
-3.51473637493153e-05
-1.38986883331737e-05
-1.20030131021825e-05
-2.3445807406343e-05
-6.05572587500033e-06
-2.94790972882179e-05
-2.83955448245222e-05
-1.0963045595456e-05
-1.45018736278027e-05
-1.10387808762498e-05
-1.86216098260617e-05
-1.86460981081879e-05
-1.10816151286295e-05
-2.19557350706158e-05
-2.20894749256808e-05
-1.05356056957432e-05
-4.15442579109525e-05
-1.69575403663709e-05
-1.33281682828955e-05
-1.52838174352174e-05
-5.10134933019731e-06
-1.80538570956836e-05
-1.04567584053688e-05
-1.73235262881084e-05
-2.50009508866643e-05
-1.00495486109714e-05
-1.01915870418911e-05
1.56487337577102e-06
-1.47238846663193e-05
-1.54115752112957e-05
-2.88667470429471e-05
-2.43652024653821e-05
-1.7473480421554e-05
-2.35226450564632e-05
-1.81674224202789e-05
-1.90391888528083e-05
-9.94217739727304e-06
-1.90242984589928e-05
-9.95250944300573e-06
-1.29747874293272e-06
-2.42219000804307e-05
-7.99846330850236e-06
-3.84547516414421e-05
-1.99451391615124e-05
-2.05166793965615e-05
-1.68420541686564e-05
-2.18717022581268e-05
-2.07084573201791e-05
-1.22194777703233e-05
1.25601922547766e-05
-1.34642336086131e-05
-3.38323341373012e-05
-1.45318558366275e-05
-2.44691831900675e-05
-7.64618563804831e-06
-4.6839333766969e-06
-1.65604379676259e-05
-5.06409388314177e-06
-2.07473560490549e-05
-2.4564270355324e-05
-1.57260882139332e-05
-2.46821961066884e-05
-1.67220815583566e-05
-2.24477442026104e-05
-2.99632437978964e-06
-1.2515922334309e-05
-1.14026730658136e-05
-3.26915986480872e-05
-4.1621294090338e-05
-1.82861905462808e-05
-4.04658177993797e-05
-4.18412344477645e-05
-2.29123818481514e-05
-2.55353181382448e-05
-3.75016996078345e-05
-1.75217222023923e-05
-2.43172610159102e-05
-2.36719660189607e-05
-4.30048141899045e-05
-2.3153522840999e-05
-8.8151350794024e-06
-1.9646532915947e-05
-3.00270815770683e-05
-2.6929800748609e-05
-1.65610043786174e-05
-2.21474261185747e-05
-1.39787405998736e-05
4.87515626891809e-06
-2.56520920743247e-05
-1.65511779787459e-05
-1.37489943111487e-05
-1.23658847579524e-05
-1.74683267690199e-05
-2.87142547075853e-05
5.9537332281085e-06
-2.60524289020763e-05
-2.26594211682732e-05
-1.29640832407243e-05
-3.0338327761918e-05
-1.2102550584708e-06
-5.54587965882548e-06
-3.39378338722182e-05
-1.22233753865595e-05
5.71436963195837e-06
-1.14722326290523e-09
-2.52166561013909e-05
-3.99148124935294e-07
1.88348279521167e-06
-3.01868380803204e-05
-3.48574529992689e-06
-1.69993448956989e-05
-1.38468371013945e-06
-7.14803608194712e-06
-4.25205340415738e-05
-2.91561558760446e-05
-3.1209432698245e-07
-1.03267216869385e-05
3.19047941284575e-07
-6.49191023534702e-06
-1.28410654885243e-05
1.27331575526814e-05
-1.44711652231687e-05
-1.19546539837325e-05
-1.10308167243134e-05
-1.93740199057009e-05
-1.18211497296125e-05
-6.32470389049005e-06
-2.18220261511238e-05
-1.95386994560248e-05
-1.93393226327918e-05
1.31065796023883e-06
-1.3868001369128e-05
-1.04229384419258e-05
-7.48306365828055e-06
1.40190611377085e-06
-1.16247542491144e-05
-1.07084119042762e-05
-1.94949448494434e-05
-2.3307989002594e-05
-2.25358494545988e-05
-2.05181957015481e-05
-1.54063382058202e-05
-1.11776384147798e-05
-2.36475837061423e-05
-6.05150283376566e-06
3.46129880405339e-06
-1.83410432368181e-05
-2.76300235488419e-05
-2.82809116293463e-05
-2.18132829785527e-05
-2.92751137623141e-05
-1.99694547074805e-05
-3.37984891860092e-05
-1.2808271525712e-05
-2.73069521363367e-05
-2.62423098681251e-05
-5.74938987710664e-06
-1.145002594741e-05
-2.0164843119418e-05
-1.03430538501156e-06
-2.21541511578309e-05
-1.98593634137208e-05
-8.77082803174723e-06
-1.52363902720119e-05
-1.78096613695716e-05
-5.07636337796841e-06
-1.61408459677526e-05
-9.60770832269947e-06
-1.07403845272812e-05
-3.41842810524e-05
5.31239694357035e-06
-2.22437915995399e-05
-1.98974875929052e-05
1.5687751263022e-06
1.69552704189074e-06
-1.77187237681881e-05
-2.79923380029899e-05
-3.38469539430495e-05
-2.32107680656266e-05
-2.10325929380703e-05
-1.8460342640803e-05
-1.81507814142826e-05
-1.32392081833196e-05
-6.59476444412052e-06
-2.01161207032302e-06
-1.36538542651105e-05
-1.99476154176398e-05
-1.32260344631465e-05
-1.04917899252017e-05
-1.20529212077245e-05
-3.01492197678432e-06
-9.64318199845057e-06
-7.20134907432048e-06
-2.41641502710758e-05
-1.57776327465467e-05
-1.04640261536061e-05
-1.14901896771084e-05
2.94792501106612e-06
-1.99856143577384e-05
-9.62790477061643e-06
-1.41996719685865e-05
-2.12532397572429e-05
-5.52921430256521e-06
-6.96294187068879e-06
-2.04739462402574e-06
4.30547982926496e-06
-1.66717255525275e-05
-6.4408477744117e-07
-1.86371235828918e-05
-3.34684685218013e-05
4.64831231850348e-06
-1.44574344119244e-06
-2.23509962320694e-05
-1.19263093112931e-05
-1.25625885002873e-05
-3.29077701552041e-06
-1.83775696959649e-05
-3.04909962248126e-05
-2.84834818737678e-05
-3.43358685868682e-05
-8.9333150164955e-06
-1.15335157833672e-05
7.29530346220375e-06
-8.22823600926001e-06
-3.00863961449915e-05
7.59634390511755e-07
-2.19909886413549e-05
-2.42002900570257e-05
-2.32018063694508e-05
-3.81611477304054e-06
-1.99090588445666e-05
-2.31827794233563e-05
-1.31143337302763e-05
-1.42593320878201e-05
-2.26250996962956e-05
-2.70523489839405e-05
-3.15894068888068e-05
-2.1068273535822e-05
-1.95348280075958e-05
-4.46470639606622e-05
-2.3535076230978e-05
-1.50440428659059e-05
-3.31824657971716e-05
-2.99122481106648e-05
-5.40705424562561e-06
-1.73295875609264e-05
-2.81149558579927e-05
-1.76034233693883e-05
-7.97513475461587e-06
-2.44176275920375e-05
-1.5874631925748e-05
6.56188646764452e-06
-5.79119633650184e-06
-2.39534863896166e-05
-1.14222684584792e-05
-1.18474726866038e-05
-3.32683145106035e-05
-2.54438807754507e-05
-2.22740532464144e-05
-2.08214842511951e-05
9.30655026023196e-06
-1.19926936427626e-05
-7.83542703258454e-06
-1.19529347130485e-05
-7.048381252072e-06
5.26061438416404e-06
-2.64281944311743e-05
-1.55823211972715e-05
-7.09333331018868e-06
5.82476652301032e-07
-2.09994989382924e-06
-9.08205109124491e-06
-2.27248568332853e-05
-2.17657386108376e-05
-1.27336210310789e-05
-2.23858450774164e-05
1.43737667290343e-06
-1.67617693735663e-05
-7.92971382905132e-06
-1.52660314470187e-06
-3.04038193756613e-06
2.34863864565814e-06
-2.73623692581748e-05
-1.86411488492278e-05
-4.99017822551026e-06
-1.87074737015171e-05
-7.28441795165294e-06
-1.66419390138423e-05
-2.64421956533771e-05
-2.30855737113357e-05
-1.92827246025025e-05
-2.64573761464824e-06
-2.32625298443972e-05
2.79046040768074e-06
-2.10473712897966e-05
-1.08683009639119e-05
-1.91579963129927e-05
-4.81033346120873e-06
-1.18651956178941e-05
-8.61639301132817e-06
-3.5551798084335e-05
-2.49234537147216e-05
1.19541402962202e-05
-1.22994346761248e-05
-1.38302625044855e-05
-1.42590054026728e-05
-1.72972057866236e-05
-2.31852363449606e-05
-1.24913925005859e-05
-9.69505541546419e-06
3.46542790908411e-06
-1.27678990268471e-05
-7.20243318743158e-06
-3.057975115191e-05
-9.08582304876537e-06
-1.68341699123882e-05
-2.1653444593452e-05
-1.62039354767357e-05
-1.77023890939048e-05
-8.23214384329864e-06
5.26256440797873e-06
-3.46242773371383e-05
-2.76424252141709e-05
-1.19918889010124e-05
-2.42380967350154e-05
-1.24085608798859e-05
-1.05112733592555e-05
-4.35368204385058e-06
-3.48079394904095e-05
-1.20002680539242e-06
-2.81132560092186e-05
-4.92055592525705e-06
-5.5374509945786e-06
-8.56259489220502e-06
-2.29899907428973e-05
-2.8340551360932e-05
-2.1955383685653e-05
-2.11928817609039e-05
-1.79943977864312e-05
-9.43430496623272e-06
-1.93590317932193e-05
-3.8850011093796e-05
-1.17965221409068e-05
-1.78944818320415e-05
-1.12915585011556e-05
-1.91826433535415e-05
-2.35494946929354e-05
-2.2360878378154e-05
-1.48500542944346e-05
-1.47431280283396e-05
-3.38661045457711e-05
4.49099316193523e-06
-2.33138266221212e-05
-1.56837672914145e-05
-2.06826845021228e-05
-1.35237032088471e-05
-5.55094340688229e-06
-5.49093166088525e-06
-8.84814814428851e-06
-2.76968021051466e-05
-7.25079899601409e-06
-2.3145348833176e-05
-1.94029579301564e-05
-1.22824295697904e-05
-1.45103137966757e-05
-1.0376621805559e-05
-8.21352632644249e-06
-8.15107178117508e-06
-1.98921269587279e-05
-6.46406041779078e-06
-1.80406887777835e-05
-2.50685592890982e-05
-1.5806697958878e-05
-1.08616794358367e-05
-8.13162649978756e-06
-1.58348284065581e-05
-2.5313012744295e-05
-6.79586443748456e-06
-3.50351035652751e-05
-2.07232878636098e-05
-2.89994259960829e-05
-7.70898915890572e-06
-3.68985324051735e-05
-2.84452640701187e-05
-9.5381637454442e-06
-1.4405782947235e-05
-2.40436791376496e-05
-7.1829111450518e-06
-4.10584155028481e-05
-2.75847101756337e-05
-7.28960750417613e-06
-3.21734733290645e-05
-3.54603611546781e-05
-2.72151838241749e-06
-1.76114999451392e-05
-2.74699236443166e-05
-1.47833048493732e-05
-1.0873658666451e-05
-1.75390020570622e-05
-2.17333504360472e-05
-1.95938376915551e-05
-1.91693602679916e-05
-1.69646179217661e-05
-6.68837325823557e-06
-2.1288936172977e-05
-2.28882071810881e-05
-1.19501085596552e-05
-2.90861294868986e-06
-4.85150996029604e-06
-1.75049559274832e-05
-2.33791714408656e-05
-2.98421648102219e-05
-1.10234868154841e-05
-1.51809381536188e-05
-1.81304094573621e-05
-2.75252116024599e-05
-2.82309471182158e-05
-1.70181311574127e-05
-8.13594038879684e-06
-5.83800418835397e-06
-7.43749305945663e-06
-1.05935670136123e-05
-1.21452379206244e-05
2.38661102830025e-06
-8.8842692780881e-06
-5.68586127770544e-06
2.33827243085595e-06
-1.62853423866737e-05
-1.12167958028997e-05
-1.97196348659952e-05
-6.8373036321934e-06
-2.94660501383651e-06
-1.61612709482182e-05
-3.8888080921597e-06
-1.67839902515564e-05
-1.82450983829273e-05
-7.57485538091792e-06
1.21235362914034e-05
-2.24256948483695e-06
-3.26030858154627e-08
-1.19943274361451e-05
-6.69303403356123e-06
-1.54326464560157e-05
-1.00360489585761e-05
-1.17457900742571e-05
-1.38276855127401e-05
-2.93014843968453e-05
-2.05285207939367e-05
-1.04067693756589e-05
-3.28143114118906e-06
-3.07291228389028e-05
-2.80695924331585e-05
-2.49040759199635e-05
-2.08225629047578e-05
-2.17037501329218e-05
-2.02053235986178e-05
-1.1483517640177e-05
-3.70364446670867e-05
-6.40492735258876e-06
-1.69925152765597e-05
-2.48448707002385e-05
-1.06722731976963e-05
-2.64067018735364e-05
-2.6260425782657e-05
-2.26312335729203e-05
-1.885053455613e-05
-2.58429512382743e-05
-1.90237296729469e-05
-2.44165634850935e-05
-3.13787343439079e-05
-2.85871308561788e-05
4.18437066885922e-06
-1.20913203826997e-05
-1.54861918309223e-05
-4.24898840567798e-05
-2.05048623630973e-05
-1.27704310148118e-05
-3.44712884658017e-05
-2.18006443970487e-05
-1.45465427516689e-05
-1.27110266372903e-05
-1.03620249714194e-05
-2.82409118434745e-05
-3.28616375282377e-05
-2.08009377902424e-05
-1.32609232829005e-05
-3.27857068648547e-05
-2.58230456913661e-05
-2.45816199815479e-05
-2.10094317522162e-05
-2.15681637426697e-06
-2.39819339309127e-05
-2.67066075904752e-05
-5.64588941983353e-06
-2.59997374608295e-05
-1.36588639240475e-05
-2.65766083802681e-05
-1.9911253115784e-05
-1.6603069802056e-05
-1.38526537344124e-05
-1.92221997306264e-06
-3.59309318865067e-06
-1.02054069731461e-06
-2.58332968203796e-05
-2.11506610193597e-05
-5.77803381328562e-07
2.75583020800725e-07
-2.84130151360525e-05
-1.30438993455981e-05
-3.73847177238779e-06
-4.56040191754355e-06
-2.37957993111056e-05
-7.57571170382649e-06
-7.47053048930745e-06
-1.84866837885767e-05
-2.89190923924057e-06
-7.15150149921782e-06
-1.995098130994e-05
4.67781008189141e-07
6.48920213484013e-06
-6.25884967741417e-06
-9.09996114068693e-06
-1.27663062015166e-05
-1.25536091358031e-05
-2.8201226814685e-05
-1.10545131205176e-05
-1.02447025874514e-05
-2.23245827969741e-05
-1.4613315902207e-05
-2.64365135357203e-06
-1.92806108163531e-05
-8.9130190389363e-06
-1.00333324226878e-05
-2.58782668504287e-05
-2.13932299551272e-05
-5.91591448938576e-06
-2.29700478247408e-05
-1.47690861077648e-05
-2.16489045389244e-05
7.27374388429183e-06
-1.77020407915898e-05
-2.38794165866515e-05
-1.53444917335896e-05
-2.57645175929463e-05
-3.03947442714749e-05
-2.61687463433074e-05
-2.84303969923734e-05
-1.64673320329587e-05
-1.6749221603131e-05
-1.47267077676314e-05
-2.22171798767007e-05
-8.18108473580886e-06
-5.23131090976892e-05
-8.80371540299925e-06
-1.3267968659102e-05
-1.04472071188809e-05
-1.44262080053795e-05
-8.74795027308352e-06
-3.61136584033916e-05
-3.94147541371767e-05
-3.79060221492347e-05
-2.11761009972845e-05
-1.37087179289465e-05
-2.60411522320138e-05
-1.879870200069e-06
-2.86116058605975e-06
-1.82060044642682e-05
-2.45293015218543e-05
-1.2767104704674e-05
-1.21349201129851e-05
-2.28732992272516e-05
-1.71569432929991e-05
-3.45740548537209e-05
-4.8364547894513e-06
-7.39202032387153e-06
-2.12361225664001e-05
-1.39429597252664e-05
-2.10250304840381e-06
-1.51684692280759e-05
-1.68966097484985e-05
-8.17092558739677e-07
-2.08153455515828e-05
1.29853666491322e-05
-3.56752364122079e-05
-1.49223373258013e-05
-1.64502542468492e-05
-1.05784941071123e-05
-1.09290468370349e-05
3.66009403223408e-06
-4.73004320805894e-06
-1.22313581583807e-06
-1.37539392685255e-05
-2.9382674736122e-06
-3.56225682823467e-06
-9.79093388927674e-06
-6.00880275903663e-06
-2.91356772139728e-05
-2.38065635043048e-05
-2.07045812250015e-05
-2.62191669557361e-05
-1.05262102845066e-05
-2.26216807530784e-05
-1.12034791638053e-05
-2.1882641723236e-05
-1.93906422230677e-05
-7.18269999899668e-06
-1.20473855467442e-05
-1.70392238551815e-05
-2.73163015896967e-05
-2.88955133569124e-05
-2.78820971601964e-05
-4.09548402096491e-06
-6.52486596320044e-07
-2.6796849693741e-05
-2.62586229475313e-05
-1.12806481636597e-05
-4.77808699433548e-06
-7.84239295137443e-06
-5.67274651410191e-06
-1.04910735183515e-05
-2.2574391473567e-05
-1.19032975652313e-06
-3.07424963743773e-05
-1.93307531015117e-05
-9.17331449476114e-06
-1.85353655785593e-05
-1.57157683467758e-05
-2.09332937895578e-05
1.76150736702569e-06
-1.38448988637555e-05
-2.12259010887397e-05
-9.91609400989823e-06
-1.18680033087069e-05
-2.08147366961128e-05
-2.29334704413081e-05
-1.45013635598928e-05
-2.94577294154763e-05
-3.80764144474577e-06
-9.79411340494101e-06
-3.11579528557412e-05
-3.08620829230231e-05
-1.03620407912228e-05
-2.5816888071527e-05
-1.18956285103692e-05
-6.65384004841161e-06
-2.73530455347132e-05
-1.11518816887969e-05
-3.77611720486239e-05
-1.83685472631254e-05
-1.06709519232379e-05
-3.79779837059815e-05
-1.70009291942419e-05
-1.52943959846631e-05
-2.63345645623581e-05
-5.39165300152355e-06
-9.31037879809959e-06
-2.22055992410829e-05
-5.81174784109404e-06
-1.19587235815564e-05
-1.47008190999724e-05
-3.87774121539512e-06
-1.78920817566967e-06
-1.05185021000266e-05
-2.05387122216799e-05
-1.28706359464181e-05
-2.0642084013602e-05
-2.09780303877982e-05
-5.75375091316247e-06
-1.28455778110277e-06
1.2365474652197e-05
-1.93511028474766e-05
-6.82342656682524e-06
-8.66481198780937e-06
1.22030508716551e-06
-1.7194552926331e-06
-3.614846244784e-06
1.27895905670354e-06
-2.95419943797023e-05
6.40827229688081e-06
-2.84879950228722e-05
-1.46285007597729e-05
-2.93778279860819e-05
-3.68575714153324e-06
-2.07817320322495e-05
-1.07958075547708e-05
-1.93591235147058e-05
-5.29948299501214e-06
-1.1085514325767e-05
-1.84008274761294e-05
1.02295707511164e-06
-1.91133649381334e-05
-2.53776108236895e-05
-1.56837549606204e-05
-1.52092954985485e-05
-2.24259556194911e-05
-2.76746373621186e-05
-1.74601532428925e-05
-1.42952647147688e-05
-1.59707805734513e-05
-1.83422753624238e-05
-1.62739991977467e-05
-5.26558039792433e-07
-1.54501968945298e-05
-1.51760267002052e-05
-2.8351157599558e-05
-1.77437877328784e-05
-2.5383620931276e-05
-4.06159442374204e-06
-1.7143559372148e-05
-2.51409443734666e-05
-2.89225044624084e-05
-2.80770135276694e-05
-1.13496436608574e-05
-3.74772478840687e-06
-2.17575991197415e-05
-2.2876435398292e-05
-2.95600193385836e-05
-2.72108846075154e-05
-1.86245809546819e-05
-2.20391899828921e-05
1.05738432329806e-06
-1.26234274763415e-05
-3.4571665391984e-06
-1.93021001720598e-05
-1.08864064784902e-05
-2.64792749969087e-05
-3.12240169577645e-05
-1.47163678596321e-05
-3.27293523735361e-05
-1.31232936381907e-05
-2.05339656290822e-05
-1.29032042863061e-05
-1.68958792364956e-05
5.77218679150464e-06
-2.33929144842028e-05
-1.74281536863784e-05
-4.17173381084114e-05
-7.64857538177264e-06
-2.72225553630577e-05
-2.02937260457847e-05
-1.17323786784433e-05
-1.54479797323719e-05
3.62345709926248e-06
9.57975962608474e-07
-7.15636200427584e-06
-6.61567326617448e-06
8.3234718812758e-06
-1.32351416838522e-05
1.56856462140904e-06
-5.40223015759149e-06
-3.5663381688965e-06
-1.29840037547662e-05
-1.60114321617814e-05
-5.97225640827011e-06
-2.73553109580588e-05
-9.86096287171539e-06
-9.79161024569077e-06
-2.00321032802563e-05
-1.54620208645543e-05
-1.52207533559526e-05
-1.21134126966921e-05
1.2181075672886e-05
-1.11565103251276e-05
-1.59617632077221e-05
-1.83990697792722e-05
-2.40019173241068e-05
-2.2704339148103e-05
-1.36036965793761e-05
-8.43875414665106e-06
-6.08440282400255e-06
3.37496048469798e-06
-1.8498799900558e-05
-2.96753007337132e-05
-2.92623180899962e-05
-2.08184001953851e-05
-2.08428803003914e-05
-1.18946679875647e-05
-1.61902732179296e-05
-1.69709536700928e-05
-3.06021486194322e-05
-3.14763074608597e-05
-2.08382321366753e-05
-2.48443456700446e-05
-3.29500558672543e-05
-1.31492129491594e-05
-1.72910542383465e-05
-1.86627189835191e-05
-1.8636479161653e-05
-1.86736211309808e-05
-1.31485508113899e-05
-2.65231633262754e-05
-2.63236477863214e-05
-1.7832275689072e-05
-1.67254307049484e-05
-2.15183790369656e-05
-1.43846373039376e-05
-3.62875309342021e-05
-3.63612874254964e-05
-1.29723242380228e-05
-1.65853939727572e-05
-1.94413238522558e-05
-1.78812476158656e-05
6.89781650160585e-07
-2.13786789034531e-05
-1.31254721334928e-05
-1.7648549622028e-05
-3.08044435311828e-05
-3.14447805096547e-05
-1.1839277859703e-05
-1.70473674697156e-05
-1.47493846147418e-05
-1.19190954582928e-05
-2.73830773979349e-05
-6.03136255161201e-07
-2.27676831318249e-05
-3.97714836580055e-05
-6.98031250263704e-06
-6.84182715997303e-06
-2.18886363118563e-05
-1.23202595409139e-05
-4.21598550348856e-06
-3.07400387616294e-05
-1.93903287533832e-05
-1.77202149277271e-05
-1.48153903171649e-05
7.196087043699e-06
-1.65711759051658e-05
-1.05657352698978e-05
-2.35015727509606e-05
-2.25923077895761e-07
-2.04322688079443e-05
-1.50865752382168e-05
-1.24876256036021e-05
-7.76386899925734e-07
-1.47107728070387e-05
-1.83925744458691e-05
-1.4927119821498e-05
-7.56068582132166e-06
-2.47102351400519e-05
-7.20520544167936e-06
4.87168059841319e-08
-1.78789016994584e-05
-2.14473725027106e-05
-1.13982919270635e-05
-8.19204983154598e-07
-1.71978465071084e-05
-5.1988511786641e-06
-2.38127563087928e-05
-2.25947584141167e-05
-1.40008680799135e-05
-7.1291093621444e-06
-3.39558979473881e-05
-1.79245590766323e-05
-1.85918681504203e-06
2.48252928270932e-06
-1.07385145441623e-05
-4.35929572594022e-06
-2.76167404077943e-06
-1.39075366899747e-05
7.13097861567315e-06
-2.52589336359915e-05
-2.30121867532178e-05
-5.06180943244147e-05
-3.37003496935836e-06
-1.6735587173857e-05
-3.32389843521173e-05
-2.33942845326791e-05
-1.5927427376894e-05
-4.76552658634764e-05
-2.80450827404868e-05
-2.66634853254741e-05
-2.46210677959096e-05
-2.36462488650975e-05
-4.73600366771202e-05
-1.21506614974012e-05
-2.62182566032097e-05
-2.80137807017538e-05
-2.97103820371737e-05
-2.07733446750248e-05
-1.13067782905763e-05
-2.69044571521184e-05
-1.26196959008706e-05
-2.27179085093615e-05
-1.4140309177524e-05
-1.9119868253397e-05
-1.45727872213349e-05
-7.07326883475896e-06
1.12402662033545e-05
-2.76791151736943e-05
-1.64302171832869e-05
-1.07821502843773e-05
1.43444059537333e-06
1.04708934195474e-06
-1.14987477024819e-06
-1.37572976266505e-05
-1.45654702472293e-05
-3.09096077029307e-05
-1.31772760560934e-05
-1.3693472012179e-05
-1.85899889382824e-05
-8.45796462598249e-06
-2.11277500034263e-05
-1.65584666161849e-05
-9.75220676063411e-06
-3.04447783218336e-06
-1.40307054767651e-05
-1.05329115576346e-05
-8.64702816089264e-06
-7.85176393929054e-06
6.7291504240141e-06
-1.76089328604023e-05
-2.07930499864329e-05
-1.32313745862854e-05
-2.65889173445621e-06
-2.20075769079591e-05
-1.6690634614978e-05
-1.40868496899398e-05
-6.46108556730215e-06
4.95585908273171e-06
-1.93126150972755e-06
-8.69817113647976e-06
-4.1127483824172e-06
-2.29315174735296e-05
-3.17279662166492e-05
-1.21783891243541e-05
-1.04029693309175e-05
-2.32858604258017e-05
-3.36977776905234e-05
-1.19063370121052e-05
-9.31918013036828e-06
-2.25599869669236e-05
-7.93728749064704e-06
-2.3699972046242e-05
-2.28293272795079e-05
-1.09711881302301e-05
-1.40743939994555e-05
2.4171066243041e-06
-9.13725462507618e-06
-1.28168309038149e-05
-2.20053861299731e-05
-2.24426357594505e-05
-3.33853228432519e-05
-2.33120536892007e-05
-3.99794884405894e-05
-1.43321953575282e-05
-2.62361985742089e-05
-1.47773373997194e-05
-5.98066932505999e-06
-3.30457886853951e-05
-1.04520928123465e-05
-3.50929525590025e-05
-2.45374030749195e-05
-2.35437839574933e-05
-1.63097570272984e-05
-2.50888956629615e-05
-1.86408402189194e-05
-2.81899285634111e-05
-2.2622320686719e-05
-1.40395329529127e-05
-2.62820695596787e-05
-1.55065511687994e-05
-1.70492818296707e-05
-2.09654684914818e-05
-1.41541160195934e-05
-1.39131651710814e-05
-3.03965080853085e-05
-1.01124603692732e-05
-2.63237186074855e-05
-2.17670078198558e-05
-3.20419829480794e-06
-3.51612643201621e-05
-2.49838517942646e-05
-1.68372546147921e-05
-9.73137263057466e-07
-1.99249854848253e-05
-3.42924527028698e-05
-1.88566029949684e-05
-6.71263263548868e-06
-1.09199542450445e-05
-8.86609002155646e-06
-2.91784635943587e-06
-1.53383570633776e-05
-2.16917906030366e-05
-2.06153227852559e-05
-1.79639636742124e-05
-6.83310987359415e-06
-2.19323143021248e-05
-1.52582596555473e-05
-2.0689146598944e-05
-1.89962265462292e-07
8.03194947625604e-06
1.44402252003601e-06
-4.6817209099699e-06
8.3239552562045e-06
-1.04189835722055e-05
-3.33412824470372e-06
4.41488747130738e-06
-1.3026699437989e-05
-1.97135603095794e-05
-6.74318927601351e-06
-1.99193361441254e-05
-1.24359035992836e-05
-6.05846554628151e-06
-2.36168081960118e-05
-2.3883969845113e-05
-7.63437279101666e-07
-2.88147090860289e-05
-2.72138976614863e-05
-1.94351101444968e-05
-2.35459008474462e-05
-9.23549067662539e-06
-1.30687003949097e-05
-6.36369472857534e-06
-6.83018557089738e-06
-8.8306663436916e-06
-2.68125934615014e-06
-8.12044996036436e-06
-2.99373053022817e-05
-2.62951873036499e-05
-1.7610123448525e-05
-1.47157989899028e-05
-1.86138326607869e-05
-2.36616120813575e-05
-5.6220038808783e-06
-4.68024721185354e-06
-1.08508167741897e-05
-3.31661291568159e-05
-1.74510412790529e-05
-3.98705209401547e-05
-3.18726852539087e-05
-3.74989226799785e-05
-5.76645034678743e-06
-8.44099374179164e-06
-1.66000655414925e-05
-3.00060345046315e-05
-8.14372961497237e-06
-3.62812360104792e-05
-3.18956406090937e-05
-1.71354950486489e-05
-1.18166950781857e-05
-2.6993553504008e-05
-2.55968482085986e-05
-3.14176237817059e-05
-2.68311098989549e-05
-1.71837851078941e-05
-9.43286848685028e-06
-1.56330950769454e-05
-1.66878984606965e-05
-5.27894833856239e-05
-2.20455124517732e-05
-2.03936710213046e-05
-1.77044679535247e-05
-1.25920487919952e-05
-1.26435868615443e-05
-1.43456998451445e-05
-1.81729650202527e-05
-1.29372531610747e-05
-1.01008640625486e-05
-2.71825345679875e-06
-3.24338819107454e-05
-1.26916949409817e-05
7.30374617097766e-06
8.33769137357258e-06
-1.75798752923094e-05
-1.19073997796293e-05
-4.9285527105728e-06
-2.22116526376784e-05
-2.69334616906158e-05
-1.70993386838754e-06
-2.18060589650066e-05
-1.77703635887086e-05
1.19746317281877e-05
-2.74069962372553e-05
-1.4555305028939e-05
-1.81939548506731e-05
-2.81682836247275e-07
-1.8497379810265e-05
-2.10073312724373e-05
1.82162795168581e-06
-1.84321296226489e-05
-1.04437768494351e-05
-2.39770140101985e-05
-1.30381538705889e-05
-8.59037172654798e-06
-2.61583647923646e-05
-3.44558952102776e-06
-1.67340647997121e-05
-2.90792904981819e-05
-7.64430186632846e-06
-6.58397273999026e-06
-3.23972729708236e-05
-1.21731594516763e-05
2.76180169765124e-06
-1.71849235051283e-05
-3.03510117860363e-05
-1.41982453707014e-05
-1.0821856697669e-05
-1.08112230029178e-05
-2.54775420884635e-05
-3.0450102136837e-05
-1.19700725802713e-05
-8.08986404432517e-06
-8.40623568484444e-06
-1.63314984353383e-05
-2.96118374114183e-05
-1.53374602612748e-05
-2.80006413350551e-05
-3.53933159941489e-05
-2.78638861282177e-05
-4.46209468235618e-06
-1.2861763513687e-05
-2.23759203598071e-05
-1.97568238297037e-05
-2.14621970751554e-05
-1.71852657210655e-05
-2.39435285710187e-05
-2.22066459821825e-06
-3.12085903155393e-05
-2.06958637401894e-05
-1.2197224905666e-05
-1.9618942295811e-05
-2.61420571565573e-05
-1.48081365310385e-05
-1.63107311623926e-05
-2.46199580636223e-05
-1.78157654384052e-05
-2.37148157446783e-05
-6.37496470045717e-06
-1.95875302686616e-05
5.18020760876548e-07
-2.86900913555381e-05
-1.96370168388725e-05
-2.1435799853453e-05
-1.03547761785996e-05
-1.49362328169227e-05
-2.467631323229e-05
-1.43210521634349e-05
-3.01828187208204e-06
-2.97345251333251e-05
-1.68232497213824e-05
-1.5907441729056e-05
-2.58724577601612e-05
-7.62979331818532e-06
-1.0028626463903e-05
-1.30562169156843e-05
-1.80924591777973e-05
2.58858945579217e-06
-7.68925490844972e-06
2.40951848343506e-06
-1.49700487622195e-05
-2.40413353535462e-05
-6.34532261096438e-06
-9.93251529317931e-06
-1.43597755530405e-05
-1.05403526361118e-05
-1.11120238599583e-05
-1.6926772821891e-05
-1.30581520938142e-05
-3.21727845766347e-05
-8.37207386245519e-06
-2.10427201532789e-05
-1.27404297621353e-05
-1.89429908491024e-05
-1.8207471414801e-06
1.00449619824025e-07
-2.42028830457221e-05
-1.87104811783309e-05
-8.98514309621702e-06
-7.43840168267309e-06
-9.02223210253858e-06
-9.2361962230241e-06
5.97646800923957e-07
-6.8822544302695e-06
-6.92487307726238e-06
-1.97020705750478e-05
-6.73359759021436e-06
-1.0168366971659e-05
1.13476897428277e-05
-1.47133780899234e-05
-1.77524960515324e-05
-3.02302224671916e-05
-9.51897779078468e-06
-4.71561505482263e-06
-8.35375281092876e-06
-1.16642807510913e-05
-2.94095503760006e-05
-2.046311147519e-05
-3.63549367201748e-05
-2.97378238679608e-05
-6.63208179112617e-06
-2.4394945823781e-05
-1.92931853919681e-05
-1.59218353324346e-05
-2.55913781159058e-05
-2.01817562762861e-05
-2.28825854772404e-05
-2.37627484434213e-05
-7.64947281391427e-06
-3.37599250762442e-05
-1.76298307681585e-05
-2.55347567626866e-05
-6.68334341907442e-06
1.45749029206313e-06
-1.81202264006756e-05
-1.23347872943613e-05
-1.36189524356257e-05
-1.58279557830543e-05
-8.8621225337045e-06
-7.36678132890246e-06
-3.10072887443503e-05
3.34311887832242e-07
-2.69340227966693e-06
-7.63841940282072e-06
-1.72609742240604e-05
-1.28414020091889e-05
-2.84602740840038e-05
-1.75360991299127e-05
-4.01522481794085e-07
-1.72949862607772e-05
5.97503856097626e-06
-1.15082670051545e-05
-3.33266165022066e-06
-2.69376313434091e-06
-7.9911040859398e-07
-2.46888470370992e-05
-2.33762135525644e-05
-4.65436960749036e-06
-2.71621674951937e-06
-1.25151133676748e-05
3.23893471654209e-06
-1.17115189584419e-05
-1.58679939488388e-05
-1.30178840061144e-05
1.61668479408156e-06
-2.65994442092007e-05
-1.40592778749991e-05
-1.49896060369354e-05
-1.44294533179706e-05
-1.36877199557933e-05
-9.7285326724033e-06
-2.12681601514531e-05
-2.55727857395943e-05
-2.3366496117281e-06
-6.18600561615667e-06
-1.93610170585564e-05
-1.06876440039699e-05
-2.07386791577537e-05
-1.02658253842664e-05
-6.62831172408454e-06
1.51666860924244e-05
-4.5325488636362e-06
-5.42109042238316e-06
-8.06920068745997e-06
7.77786478920625e-06
-9.43108563132113e-06
-2.16458538757204e-05
-1.39314343159789e-05
-1.23128728315078e-05
-1.19489154770897e-05
-2.97258986502274e-05
-1.93094795385971e-05
-2.38052873253156e-05
-2.0052542751733e-05
-2.96027272960193e-05
-2.50347114584944e-05
-2.80897028741326e-05
-3.31766626603263e-05
-6.81846534681528e-06
-2.36748752598738e-05
-1.07955162764878e-05
-9.09614388174501e-06
-2.23297679573048e-05
-9.86420087483263e-06
-3.58169152636824e-05
-4.77977350099084e-05
-1.3105989168572e-05
-3.37482307749014e-05
-2.81649045509277e-05
-1.7064032681934e-05
-2.32920128259362e-05
-1.38417310370442e-05
-2.64024601282098e-05
-1.02806272839719e-05
1.52617142949136e-05
-1.46086226954941e-05
2.38343860992064e-07
-1.16029137288558e-05
-2.00090211169079e-05
-2.30860344916947e-05
-2.56894294665338e-05
-1.84483448698608e-05
-5.36726192051706e-06
-1.08050813953227e-05
-1.56371208069903e-05
1.49679690085456e-06
-2.18059613177439e-05
5.32838557298025e-06
-3.21949777461092e-06
-9.30593505990225e-06
-1.18326648108511e-07
-1.24039465234993e-05
4.11685191131718e-06
1.0365196451056e-05
-1.48576733365114e-05
-1.47108908272201e-05
-8.00721264008177e-06
-1.16813893389952e-05
9.66808953530505e-06
-2.0731900691382e-05
-8.68713816002125e-06
-1.49379901838527e-05
-2.44771269625025e-05
-1.92946828005662e-05
-1.14230576792118e-05
-7.43156901345909e-06
-5.53385435372197e-06
4.3787906039237e-06
-3.07926822311184e-06
2.21367115304204e-06
-2.96604586970053e-05
-1.01848747532041e-05
-1.90386169333324e-05
-1.27894689888491e-05
-3.21002096965325e-05
-4.60949744210471e-06
-2.26622340931775e-05
-1.71524415681505e-05
4.96561786984333e-06
-1.41891610499408e-06
-6.74542331050466e-06
-2.32452548112855e-05
-7.82657301787379e-07
-2.35796680952686e-05
-9.68267581192697e-06
-2.39302844506154e-05
-1.53493337709832e-05
-6.31864134632848e-06
-3.26784329341063e-05
-1.74359434891623e-05
-2.44970833089771e-05
-3.35987026537802e-05
-1.64906360972758e-05
-4.27591919076287e-05
-3.23931260388857e-05
-2.30457402346328e-05
-1.82133281678693e-05
-5.64351624162144e-06
-2.14806131918571e-05
-1.53518336166557e-05
-2.51739448067875e-05
-1.93496058500367e-05
-4.66393895649964e-05
-2.51886582114353e-05
-2.09119741853953e-05
-3.26216530938442e-05
-3.94956805349872e-05
-1.14332240764203e-06
-4.07420713046747e-05
-2.2951550402807e-05
-1.76841980823836e-05
-1.50539859576844e-05
-1.38850746586965e-05
-1.94810080254678e-05
-2.19115586533062e-05
-1.72935630694491e-05
-2.50352890826181e-05
-3.30115243322144e-05
-6.57248431088266e-06
-6.36366813711003e-06
-2.10616691238972e-05
-6.54522422659689e-06
-1.3174238627941e-05
-2.53913438076111e-06
-2.62914363510565e-05
-2.70694414512836e-05
-2.88719288298947e-05
-1.5620863076045e-05
-2.31391941521529e-05
-1.82007835598685e-05
-2.15978955404303e-05
9.52636832870117e-06
-1.16607929514551e-05
-5.47191354947019e-06
-7.17019310928972e-06
-1.93122992093892e-05
-1.49184230232134e-05
-1.49674327848061e-05
-1.94952489595286e-05
-3.78115902513689e-05
-2.07646171334112e-05
-3.04759242199016e-05
-2.03329829679522e-05
-1.27371692161157e-05
2.13064804311513e-06
-1.79269882108158e-05
-2.59876457114588e-05
-8.45976813850288e-06
-1.24164911712507e-05
1.93707529240639e-06
-2.27534164091598e-05
-2.9262746078706e-06
-1.97649248829276e-05
-2.0463358741728e-05
-4.47221973163628e-06
-8.85647443141867e-06
-2.03027648372596e-05
-1.67413295617632e-05
-1.75020656535837e-05
-1.59091496528014e-05
-1.57463946411581e-05
-1.06869685764785e-05
-2.87481670137369e-05
-1.65418399301773e-05
-2.46507728292938e-05
-1.89808240785506e-05
-7.72839224489614e-06
2.04099151113368e-06
-1.05737046233366e-05
-2.52943230633371e-05
-1.4125381453148e-05
-1.82440062663997e-05
-2.83817899565954e-05
-1.14557100787323e-05
1.02991089853606e-05
-2.65523050949664e-05
-1.63555069953409e-05
-1.2456176364744e-05
-2.62884997266088e-05
-1.61749207343598e-05
-2.12456700985869e-05
-3.14023874297152e-05
-2.90566217990539e-05
-3.16339168656562e-05
-2.61796343070138e-05
-2.34990600550551e-05
-2.21405726834373e-05
-1.62086560362634e-05
-3.0786708271417e-05
-1.36551582684469e-05
-2.51217580766434e-05
-2.66077924191213e-05
-1.18667863911917e-05
-1.87635087891054e-05
-1.27232391920247e-05
-2.22164157622697e-05
-2.14064907278528e-05
-1.34754060890286e-05
-1.03949584271953e-05
-2.21184326920529e-05
-3.02511616196548e-05
-1.25311385885043e-06
-1.65816965676044e-05
-2.74189307664731e-05
-7.29673988026386e-07
-3.15731130414135e-05
-2.85479973680786e-05
-1.39587682610871e-05
-1.85617275038269e-05
-2.89773730012808e-05
-2.76712244737433e-05
-2.1917146450518e-05
-9.23667734401e-06
3.49192688301613e-06
-2.79854857818719e-05
-4.75641636635939e-06
-7.23299485756624e-06
-6.31851434670981e-06
-1.43115505973392e-05
-2.31376211499001e-05
-1.25107989115291e-05
-2.58361045549899e-05
-6.12911683395687e-06
3.4691049714436e-06
-2.89014196217024e-05
-1.00223420561357e-05
-1.76321204158005e-05
-7.19980428393596e-06
-9.47566079178059e-06
-2.00021347597162e-05
-9.07784133011461e-06
-1.70495195085902e-05
-2.10512231246147e-05
-1.46391914104173e-06
4.61615537157917e-06
-3.05952249218764e-06
3.65487222379581e-06
-3.68599514463279e-06
-1.94899288036079e-05
-2.40369923116787e-05
-2.57192019272706e-06
-2.01983075545062e-05
-8.21325174306336e-06
-1.55125774193748e-05
-2.57174945838412e-05
-1.54106851884605e-05
7.21020680929745e-06
-3.09144516694965e-05
-2.27228586592018e-05
-1.2126361270172e-05
-2.96229996175881e-05
-9.06960580096258e-06
-3.25968921260936e-05
-7.27313081203525e-06
-3.2224064911684e-06
-1.47947257188871e-05
-2.45479021629491e-05
-1.80610538371722e-05
-1.95635383675603e-05
-2.27536708505085e-05
-9.85636202479941e-06
-2.08707666809258e-05
-1.61054239361528e-05
-2.00256768247865e-05
-1.99102027936723e-05
-2.59230533068707e-05
-3.22903469041051e-05
-2.41912882099329e-05
-1.52412460248042e-05
-1.13073595106784e-05
-2.27688659199289e-05
-1.41759771316998e-05
-1.20256242782565e-05
-1.14058018636441e-05
-1.46701970269599e-05
-2.3571319848173e-05
-3.12013615296487e-05
-1.50217207743035e-05
-2.50209143431931e-05
-1.96975954927442e-05
-1.2844109388638e-05
-2.59235019318592e-05
-4.47578356009913e-06
-3.19850234289632e-05
-1.96625816279972e-05
-5.89687767566285e-06
-1.27915100709435e-05
-2.82701145511545e-05
-2.37168162555096e-05
-1.52621540726009e-05
-1.71133270006345e-05
-2.08561897488882e-05
-1.22512274317625e-05
-2.70119113428717e-05
-8.13408681085915e-06
-7.3817868130055e-06
-2.87966714910179e-05
-9.59765911606632e-06
-5.9368366425386e-06
5.84047439889104e-06
-2.60509613999939e-05
-1.47528275033446e-05
-1.93129035158312e-05
-4.02510345497423e-06
-1.55456335555523e-05
-8.22933042900505e-06
-3.6536995985716e-08
-1.97695835869097e-05
-1.02189393113853e-05
-3.00625800426788e-05
-3.26117981168342e-05
-4.25918357508453e-06
-1.60003359837677e-05
-1.41829686874923e-05
-1.1367376633894e-05
-3.36891922105097e-05
-1.51186579493305e-05
-1.77695798126405e-05
-1.80797273802369e-05
-2.58501134931347e-05
-1.35849293152565e-05
-2.26329332711111e-05
-2.02183142166337e-05
-1.18865209165202e-05
-1.09146189309845e-05
-1.70720052662469e-05
1.44883022894598e-05
-6.32777500617287e-06
-2.44751656139156e-05
-2.53058761903192e-05
-8.13162967700779e-06
-3.04771525106752e-05
-2.65305677634295e-05
-2.39255289727326e-05
-3.3220117981857e-05
-4.79180511322241e-05
-3.76786420870867e-05
-3.09748387347822e-05
-3.2130502256911e-05
-3.58307139604554e-05
-1.25801952258047e-05
-2.90556218798384e-05
-2.93551051150004e-05
-1.54114798752557e-05
-9.3294852291302e-06
-9.93493992355279e-06
-2.93091922135216e-05
-2.86423336366808e-05
-2.62687249972868e-05
-2.14202374037153e-05
-3.57296863010812e-05
-8.81783098799025e-06
-1.7706097527184e-05
-4.98004123234536e-06
-2.15226504677312e-05
-2.71676476515286e-05
-1.41007207072643e-05
-8.88658354616929e-06
-3.01068667307003e-05
-3.25087113638546e-05
-1.12773276614134e-05
-1.19372716944578e-05
-3.42249324534028e-06
-8.46574829442512e-06
-9.68690063397965e-06
-2.82447908587448e-05
-1.15166719348112e-05
6.28432212932466e-06
-1.02104220927414e-05
-1.33256543623958e-05
-1.30011042773002e-05
-1.62268776302505e-05
-1.95688072269337e-05
-1.21961785261598e-05
-9.39259986267767e-06
-1.68145429694183e-05
-1.54290543375571e-05
-1.73656342901312e-06
-1.87404616020657e-05
-2.45850023630537e-05
-8.08189154103766e-06
-2.26022103017182e-06
-3.01368917480377e-05
-1.97525498616209e-05
2.01258260969138e-07
-2.16030644559825e-05
-1.62776118255105e-05
-2.41784975714213e-05
-2.48340433090027e-06
-2.17939065255769e-05
-2.14749347741042e-05
-1.71335740807945e-05
-1.22918102103303e-05
-1.77626208179307e-05
-4.31315931573746e-06
-2.9536891975246e-05
-9.46022093082042e-06
-1.69220268690358e-05
-2.04786799557691e-05
-7.07703022919958e-06
-4.04279585211545e-05
-9.49460252286506e-06
-1.76267827652213e-05
-3.21370703705505e-05
9.29757988453875e-07
-1.9113192784828e-05
-2.03055985008103e-05
-1.34059061678092e-05
-2.66753367371523e-05
-2.03283112759444e-05
-3.36700971106516e-05
-1.09890933299091e-05
-1.48995483852975e-05
-3.30725108089324e-05
-9.13221213583455e-07
-2.83559366917243e-05
-2.92714116943874e-05
-1.0345970771552e-05
5.27356536472949e-08
-3.61180030720834e-05
-2.78464996670851e-05
-3.00717038850278e-05
-1.82812636285177e-05
-1.17827794567864e-05
3.02700949036333e-06
-1.10837719690737e-05
-2.4571785944024e-05
-2.18450303657387e-05
-3.15930491993919e-05
-1.92835766861686e-05
-1.98351258919883e-06
-3.06353380036892e-05
-1.44629037229093e-05
-6.86108287150293e-06
-1.5851432254846e-05
-2.2066519819655e-05
-9.5738688723006e-06
-2.15416977610282e-05
-1.14823968081073e-05
-2.68588689484159e-05
-1.57243928943723e-05
-2.65830574416627e-05
-1.65564080351926e-05
-1.84817017773959e-05
-1.0224862216227e-05
-1.36018063667325e-05
-4.51485928158489e-05
6.88015445885487e-08
-2.32284464014755e-05
-2.23084475413542e-05
7.42284505017768e-06
-5.19105649383416e-06
1.57255888446702e-06
-1.29958449973112e-05
-3.01395788151349e-05
-1.85200898493901e-05
-2.60921198916585e-05
-8.44669313630987e-06
-5.68364594931342e-06
-5.67878751726446e-06
-1.09531084573745e-05
-9.8907197742484e-06
-2.73772675927868e-05
-1.37557676196287e-05
-1.02185241765704e-05
-6.85707214189816e-06
-2.47352760811676e-05
-1.36494915008513e-05
-8.61309906734326e-06
-7.31536078252954e-07
-2.11613790846915e-05
-3.27750485322832e-06
-2.11302090799752e-05
-1.97232825321226e-05
-2.58409087951371e-05
-2.52878709825681e-05
-1.27017762364735e-05
-1.15592058285037e-05
-1.96299458513487e-06
-8.70614636587809e-06
-7.06565622170283e-06
-2.80587438956605e-06
-2.53677435276778e-05
-5.8415198901099e-06
-1.42697299087561e-05
-1.62790852293584e-05
-8.08674444316474e-06
-2.36804014312575e-05
-1.85015007610771e-05
-1.64649174222255e-05
-3.17271546944483e-05
-1.73489778106941e-05
-7.69210043648494e-06
-3.50806044413643e-05
-6.86436912572412e-06
-2.27965179156669e-05
-2.57885034448117e-05
-2.71509775056164e-05
-2.3825698461748e-05
-2.27243476420273e-05
-1.11753014990822e-05
-2.38990894886719e-05
-2.85223734256913e-05
-1.85793850607244e-05
-1.87488628347382e-05
-2.60303595052148e-05
-8.31962902774475e-06
-3.30266270727247e-05
-2.16527210154609e-05
-1.5973385168661e-05
-2.52990582117917e-05
-8.00174767390807e-06
-1.86702551823667e-05
-1.68579281440167e-06
-1.64333213770438e-05
-2.33130073193269e-05
-1.93978517369926e-05
-3.78843825436354e-05
-2.56531654295618e-05
-1.54126907927913e-05
-1.46145353679731e-05
-1.02405555429833e-05
-6.71377906189988e-06
-3.47993013685793e-06
-2.66410223428112e-05
-2.64885822981293e-05
-2.10843614259299e-05
-3.82174922982208e-06
-1.99107658305463e-05
-1.52266941441485e-05
2.2838197979458e-06
-1.72401461719687e-05
-1.14397264305722e-05
-8.75736725199655e-06
1.15340248220686e-05
-1.92548822106562e-05
-4.92172300049364e-06
-2.65638258588654e-05
-2.6838718649153e-05
-9.95944286522098e-06
-2.17203129827307e-05
-2.30171881452582e-05
-6.42248740441893e-06
-1.75359658906211e-05
-2.04691299576773e-05
-1.85799816419298e-05
-2.59495412068434e-06
3.18539031358457e-06
-1.21930036105533e-05
-2.4638811413269e-05
-6.0676638008791e-06
7.89778925572492e-07
3.0242913849345e-06
-1.6696366265757e-05
-2.21769639837909e-05
-1.68770674468193e-05
-1.51189238334412e-05
-1.37611332893347e-05
-1.21298258670468e-05
-2.23306028725409e-05
-8.11050377113315e-06
-1.21467520833671e-05
-2.72134307092875e-06
-1.23142118218738e-05
-1.90290970995249e-05
-1.3133487788699e-05
-3.49582668849186e-05
-1.50862390936559e-05
-2.5249189634756e-05
-3.28554501046937e-05
-2.7684453627928e-05
-2.32229107124399e-05
-1.74914553796071e-05
-1.71224917074305e-05
-2.35146633374244e-05
-1.63637305507193e-05
-2.33481937024535e-05
2.06108724783995e-06
-2.66288596190072e-05
-3.75851805357976e-05
-1.65408981947005e-05
-4.02832553145764e-05
-1.16828432213432e-05
-2.51400894905455e-05
-3.17420767101568e-05
-1.73078479579804e-05
-2.48344164732346e-05
-1.92513028056735e-05
-2.32774901232399e-05
-3.11712255605241e-05
-2.01347044557995e-05
-2.80832265762594e-05
-1.73845701436895e-05
-1.52233903585684e-05
-3.11823154922088e-05
-2.13531625929665e-05
-6.32646973953862e-06
-2.11569221920624e-06
-1.61828781369919e-05
-3.13100597765598e-05
-1.85232954825203e-05
-3.67099057416055e-05
-1.00507115072092e-05
-2.03058898171403e-06
9.16899423969847e-07
-1.83707735114215e-05
-2.2379991749901e-05
-1.19206105839315e-05
-2.55704698779085e-05
-8.57103976426542e-06
-1.77425318032806e-05
-1.1349484423659e-05
-1.38069146006954e-05
-1.17897590248349e-05
-1.44661900175728e-05
-2.7572534156348e-05
-1.9169482102013e-05
-6.90750381665226e-08
-2.74862262358301e-05
7.95884889130749e-06
-4.02391373828129e-06
-1.19774727321357e-06
-8.93815274149077e-06
-1.7453377843376e-05
-3.82902702949207e-06
6.00282594331952e-07
6.70876219779731e-06
-8.06554207346083e-06
6.89558094311504e-06
-1.43882212715858e-05
-2.22610955068433e-05
-2.05340921370929e-05
7.26761902628761e-06
-4.07982892395745e-05
-1.96503661734088e-05
-4.39421505470271e-07
-3.55156186558351e-05
-1.87951857837661e-06
-9.30120648070403e-06
-6.8699999692431e-06
-9.20405734923124e-06
6.97494514738502e-06
-2.08326578546137e-05
-3.05118921284017e-05
-2.11360140973082e-05
3.07110036696884e-06
-9.32977556754685e-06
-1.80406076847889e-05
-9.14821466673809e-06
-2.47354657364202e-05
-4.37400817848685e-05
-8.39137819114295e-06
-7.34047267953756e-06
-2.83927888789032e-05
-1.26482587794642e-05
-9.96042750031995e-06
-2.16714262246186e-05
-7.45697836644975e-06
-1.99210986349896e-05
-3.40320639860713e-05
-2.75231220471616e-05
-1.05859398383199e-05
-7.58796033423867e-06
-8.75654978800695e-06
-1.87351261039458e-05
-1.51476601240754e-05
-1.30135030272822e-05
-2.18116915579191e-05
-9.56555100608523e-06
-1.36182119634545e-05
-1.12169996676358e-05
-1.47578816695552e-05
-8.77140827567499e-06
-8.23013425130684e-06
-8.34604927180652e-06
-6.43224901409992e-06
-2.5180941986257e-05
-2.44702536349467e-05
-1.93985286410707e-05
-7.7257211095073e-06
-2.46848152043951e-05
-1.70835011456732e-05
-1.10831770255767e-05
-1.03757789162226e-05
-1.74989937107557e-05
-7.50720837343919e-06
-2.29228807779613e-05
-1.59384691461976e-05
-1.50917789253059e-06
-1.3534418484796e-05
-3.73619310638715e-06
-1.65743970593052e-05
-1.16720506472884e-05
2.48446695196107e-06
-1.13069978252171e-05
-3.77607167424272e-06
-6.66995968787969e-06
-2.27812496912918e-05
-9.45699191131362e-06
-1.51302496093791e-05
-1.15606610389994e-05
1.52281217793125e-05
-1.39492733257842e-05
-1.1137887209339e-06
-1.05270020877761e-05
-3.00502713868111e-06
-1.11256498100457e-05
-9.49914653634585e-06
-1.78018817708934e-05
1.0217823377548e-05
-6.76628488976438e-06
-1.64741966318206e-05
-1.0268358996704e-05
-1.14277696732548e-05
-1.09983212952704e-05
-3.52499204673258e-05
-2.42858003175808e-05
-1.0309961751046e-05
-1.90898235942511e-05
-2.82096474380371e-06
-2.62410881949619e-05
-1.81783892535506e-05
-2.65481764761493e-05
-2.72271241822496e-05
-2.6953986100859e-05
-1.71856384313066e-05
-3.75683151049259e-06
-2.60792024057388e-05
-4.54246148123636e-06
-1.35177952893614e-05
-2.74059291413371e-05
-1.44135818842759e-05
-1.18145460046231e-05
-3.53269887283103e-05
-1.87626814025662e-05
-3.25639450501657e-05
-3.5837861323645e-05
-1.52273363687565e-05
-1.81555594375462e-05
-1.66076176243622e-05
-1.71168958187362e-05
-2.69374119858355e-05
-1.74589795366806e-05
-1.83491739156725e-05
-3.498473003994e-05
-2.42947581928259e-05
-2.03891698364722e-05
-2.73019990971586e-05
-6.23615283886723e-06
-1.39721563618112e-05
-1.13996573271748e-05
-2.23709020328035e-05
-1.41832118114302e-05
-1.73676672499511e-05
-2.18745604740565e-05
-2.00472272636073e-05
-2.45855209243134e-05
-1.74743391137731e-05
-2.2317636724471e-06
-2.09933599660043e-05
-2.16384391173438e-05
-3.50022520680754e-05
-1.51617978545367e-05
3.5991104398268e-07
1.10064160176893e-06
-2.61074727191285e-05
-1.25910464766571e-05
-2.1156120072785e-05
-2.43022123931365e-05
-1.38562319484544e-06
-1.5199290103739e-05
-2.82461532520691e-05
-4.86667956161244e-06
-2.89315217443265e-06
-2.63521360960616e-05
-9.30588593880155e-06
-2.36685098953009e-05
-2.35384572233294e-05
-2.09273115209491e-05
-3.84796187060835e-05
-3.24933788602546e-07
-5.75090620930593e-06
-8.88169747084624e-06
-3.52428302812876e-06
-1.96748527638777e-05
-2.27953656846474e-05
-1.58773559625851e-05
-2.86831623603242e-05
-1.96922030372066e-05
-2.55405225371692e-05
-8.87593795677572e-06
-1.04082238245573e-05
-2.31017647303165e-05
-6.24421895882614e-06
-2.7950573568293e-05
-1.18097305179038e-05
-6.32243901258961e-06
-2.36993443158255e-05
-6.52495484119243e-06
-1.12913568879501e-05
-1.115371334705e-05
-8.0043394611918e-06
-1.75680153005184e-05
-3.56140303965565e-05
-1.32728104240132e-05
-3.18740454095801e-05
-1.8592732979267e-05
-7.60723556272565e-06
-9.80167547895824e-06
-2.45972796807189e-05
-2.21442844881471e-05
-5.90645164595284e-06
-4.83338679721514e-06
-2.28020285104906e-05
-2.09152287740066e-06
-6.32016887537258e-06
-1.63509677161592e-05
-1.28582822681014e-05
-2.21871372928296e-05
-2.0589520249729e-05
-1.75502203673704e-05
-3.62545738205061e-05
-1.02229913313969e-05
-3.06036309872063e-05
-3.52014811151955e-05
-2.40710276796279e-05
-1.17066034661248e-05
-2.06740931392456e-05
-2.07817590090808e-05
-1.21790570112243e-05
-3.10389078055672e-05
-3.73677470676913e-05
-1.38783975065233e-05
-2.54202027741412e-05
-1.2010007467868e-05
-1.99882645243542e-05
-2.05562907482958e-05
-3.24577106611082e-05
-4.07798267206081e-06
-9.84551688186729e-06
-1.75388894036774e-05
-2.53521447560718e-05
-6.72894291902807e-06
-8.7159736460256e-06
-1.70377600304686e-05
-3.45732558485909e-05
-3.2733352225074e-05
-3.93976428128956e-06
-1.61960288515118e-05
-4.06746229144279e-06
2.04193431947783e-05
-5.14847238540986e-06
-2.11066170345633e-06
-2.00682789862913e-05
-2.49164905034623e-06
-6.30981686169583e-06
-1.75895817903616e-05
-1.00444308613101e-05
-4.1958220655738e-06
-1.97220651112561e-05
-8.4720127074191e-06
-6.20682243553076e-06
-1.02093801881656e-05
-1.85559475579491e-05
-6.00122088664876e-06
-1.58226324649797e-05
-2.33986145981359e-05
-1.75397662678083e-05
-4.11626999298428e-06
-1.41069962528928e-05
-1.46030249930061e-05
-1.01137572336309e-05
-1.51804329330415e-05
3.06457864582205e-06
-3.04341822929449e-05
-1.23335292033349e-05
-6.51778339726637e-06
-1.27657009456344e-05
-1.56998202490119e-05
-2.05674876921944e-05
-3.45628381373782e-05
-5.48799490647986e-06
-1.59536226354246e-05
-2.82013993627593e-05
1.97594881884977e-06
-4.75345748468843e-06
-2.70162429621175e-05
-3.14997811308131e-05
-2.30865322235716e-05
-1.58486528942463e-05
-9.74818248188864e-06
-2.15941767380001e-05
-1.59696995661024e-05
-1.20763939854874e-06
-2.92467305990101e-05
-1.50787851010684e-05
-2.15445349791709e-05
-1.49143788733626e-05
-2.09481982403921e-05
-1.82571259880993e-05
-1.89279957678079e-05
-1.82072426788625e-05
-1.00556446635939e-05
-2.33458910454428e-05
-9.1670862507683e-06
-3.87889717621053e-06
-2.33360177444016e-05
-2.58437298723516e-05
-1.96998728274934e-05
-1.74656501716286e-05
-1.00457504823802e-05
-2.34387727763645e-05
-2.70197679054652e-05
-1.49318681417995e-05
-7.14261019680933e-06
-2.25724697284497e-05
-3.56302418121809e-06
-4.69344721321962e-05
-2.82100804133293e-05
-1.85719893551798e-05
-7.7290042381264e-06
2.00261151057845e-06
-1.75243986007524e-05
-1.19869019190243e-05
-1.70138678870258e-05
-3.49100211808005e-05
-1.13046543953308e-05
-2.16244901986955e-05
-1.05084009475671e-05
-2.80770200773611e-05
-1.90440612542817e-05
-1.44286226091322e-05
3.97903033350653e-06
-9.93853907483627e-06
-7.67586322458901e-06
-1.84453503877684e-05
-4.35201333786761e-06
-1.12732831486753e-05
1.10854948351399e-05
7.22240608684066e-06
-1.37040744878343e-05
-1.75280180447255e-05
-1.29293668540271e-05
6.46863806693376e-06
-1.70766731992987e-05
-3.03587794408044e-05
-1.35926959033725e-05
-9.02428677472263e-06
-1.20951802989014e-05
-2.28676681457198e-05
-5.43417630517929e-06
-2.44265683914167e-06
2.06679295262021e-05
-3.57563389220818e-05
-1.08379960697494e-05
3.27469219948412e-06
-3.22800110508763e-05
-2.58171143710618e-05
-2.81250974078026e-05
-2.60547339171587e-05
-4.3566010030084e-06
-1.3067615886973e-05
-2.24220329760826e-05
-2.40862098103586e-05
-2.20973354059197e-05
-1.09928898915047e-05
-9.26193496403316e-06
-6.76017849127213e-06
-1.45205766690654e-05
-2.85785148428557e-05
-2.87667616757254e-05
-2.13504683439755e-05
-2.6881213213231e-05
-1.72982749154779e-05
-1.56245997924082e-05
-3.21604576516792e-05
-2.51339117726072e-05
-9.60844794818822e-06
-1.34517607478036e-05
-2.26039819538703e-05
-3.21826531304896e-06
-1.33303264136877e-05
-3.04723976079625e-05
-1.17087556980737e-05
-1.3456573635543e-05
-2.71137014162717e-05
-2.70544784212041e-05
-1.56428322353013e-05
-1.51157546372654e-05
-2.84379018179521e-05
-2.45300331137754e-05
-3.25468633914356e-05
-1.92881383359059e-05
5.71528284693143e-07
-1.51232808994061e-05
-3.59049063688363e-05
-3.42144864561368e-06
-2.0785386438194e-05
-5.05472090507386e-06
-2.42711421382644e-05
-1.95767277974524e-05
-2.65800852280645e-05
-2.61913553126929e-05
-1.02204252582819e-05
-2.1737820269064e-05
-3.63219514063215e-05
-1.0134816463897e-05
-2.99140250222845e-05
-2.26327992992065e-05
-9.43822468053722e-06
-1.22748234492858e-05
-6.07043557915198e-06
4.28257729640822e-06
-1.68751451878167e-05
-1.90356237145614e-05
-8.04695529377971e-07
-1.26502401605496e-05
-1.51128102368412e-05
-1.22296377147387e-05
-1.76140050318016e-05
2.03834994415893e-06
-8.9023495162814e-06
-2.43408799428452e-05
-1.14125983955352e-05
-7.9612566532025e-06
4.2779617183778e-06
-1.8278689778845e-05
-9.96847236403508e-06
1.21574816955854e-05
-8.70360433220296e-06
-1.90383637970982e-05
-1.94616966308805e-05
-9.8316298129792e-06
-2.68301805243671e-05
-5.43172833503083e-06
-8.81614336522365e-06
-9.42711595097834e-06
-8.63730064815454e-06
-1.86492847747511e-05
-1.2304640473216e-05
-9.78782231935868e-06
-2.10474697739576e-05
-3.52736288097044e-05
-1.63312053838274e-05
-1.76719767727501e-05
-2.22406676374779e-05
-3.0376062342513e-05
-2.56699663350244e-05
-5.6075907688519e-06
-2.29228595655924e-05
-1.84072575686574e-05
-2.76967713865095e-05
-2.66688327765132e-05
-2.67446562773779e-05
-1.44513573362897e-05
-2.4918313455724e-05
-2.84861960295103e-05
-8.80264152652967e-06
-2.16921580265725e-05
-3.4861833127315e-05
1.8066847544516e-06
-1.33991430602304e-05
-2.92350904172105e-05
-3.10958954091063e-05
-2.49349363149411e-05
-1.64867132844307e-06
-2.65165703024698e-05
-7.55982213979966e-06
2.17639410808702e-06
-2.04024012637567e-05
-1.71286016150957e-05
-2.51162029883791e-05
-2.83327043844005e-05
-2.04976252097665e-05
-3.06542474580712e-05
-3.74645451340496e-05
-1.96417394390083e-05
-2.97615002260939e-05
-2.40296543245829e-05
-2.20429857873878e-05
-1.40836521738776e-05
-9.40531208236899e-06
-2.64363062052042e-05
-4.13509499231649e-06
-5.88321059647112e-06
-4.13452728225765e-05
-8.22199608346674e-06
3.58611000825242e-06
-2.11778899077116e-05
2.46485414644614e-06
-1.84849202245896e-05
-1.88062434035985e-05
-2.39504801114774e-05
-1.08941272652643e-05
-1.08583737590098e-05
-9.303025572042e-06
-1.20226026394691e-05
-1.02546537511997e-05
-1.29983422809228e-05
-1.71752320263891e-05
-8.20197808306949e-06
-6.10470914329041e-06
-1.45828005723822e-05
-1.83940555873652e-05
-1.83005093424145e-05
-1.71407198306378e-05
-2.42824948648088e-05
-1.28644255348879e-05
-1.4762090668404e-05
-2.19661287278788e-05
2.76731866569945e-07
-2.98887108693208e-05
1.11345890994591e-05
-3.67568436254245e-06
-2.21545292210093e-05
-1.22067978772829e-05
-1.18723774814446e-05
-1.65986857663156e-05
-7.9987893677596e-06
-5.70332966148673e-06
-1.66902806853129e-05
-1.37752288778863e-05
-1.30650948399493e-05
-1.85249557811523e-05
-6.29350625779404e-06
-1.99174001878305e-05
-9.95107249076305e-08
-2.12435001165428e-05
-1.98710514689584e-05
2.57201019161314e-07
-2.58171518204092e-05
-8.90512710754173e-07
-1.84774478626871e-05
-1.35592313025286e-05
-3.13742753511968e-05
-2.57420552587381e-05
-2.04620981359373e-05
-2.45894546042171e-05
-3.98512559596338e-05
-3.43695766169584e-05
-1.85337793962255e-05
-2.87312517819415e-05
-7.51499367149105e-06
-1.61771433148162e-05
-5.05516866103368e-06
-2.02149363701894e-05
-1.78390556404105e-05
-3.84774222314616e-05
-3.03082079505975e-05
-2.77989505631328e-05
-1.80232315245662e-05
-1.73442405152775e-05
-2.93457883809934e-05
-1.0157817811835e-05
-1.31554096458741e-05
-2.06292847821464e-05
-8.29691020177036e-06
-2.43918964244734e-05
-2.76502135316165e-05
-1.27289352016044e-05
-1.14539668612607e-05
-3.08658996519471e-05
7.30935127921215e-07
-1.90979867367808e-05
-9.46467425328111e-06
-1.29610692313532e-05
-2.34483899990487e-05
-2.74671725082917e-05
-2.32461363100321e-05
-1.38167134114339e-05
-1.16245868620824e-05
-1.52889962746471e-05
-1.90580926704262e-06
-1.69247620981478e-05
-1.6202482388796e-05
-3.83201402767064e-06
-9.13056323617536e-06
-1.68431534659476e-05
2.32798487617273e-06
-2.53489084032322e-05
-2.19573722977018e-05
-1.10173423346871e-05
-1.51807811118733e-05
-1.92533888518778e-06
-1.49674635106948e-05
8.1056446393628e-06
-7.81213707550744e-06
-8.47926366763992e-06
2.55537560964815e-06
-6.84925844322373e-06
4.86952953006507e-06
-2.0599784331849e-05
-1.45515569617502e-05
-1.39933475342638e-05
-1.28397411164598e-05
-3.67311816718587e-06
-1.46954729813901e-05
-3.54590278636233e-06
-1.63376203755147e-05
3.32887731495125e-07
-1.09117784234129e-05
-2.81384422783622e-05
-5.07979147440089e-07
-4.14975080651892e-06
-2.33040257223363e-05
-1.72697224430906e-05
-7.70284892624409e-06
-1.10132234881278e-05
-1.68949819557723e-05
-1.41959139576069e-05
-1.00324105243394e-05
-1.72723353874449e-05
-2.39585324013313e-05
-4.95941190117139e-06
-2.68259889714621e-05
-3.27932173170922e-05
-2.72925699224271e-05
-1.09312736937837e-05
-3.05459284591536e-05
-1.90061225967582e-05
-1.24341387814823e-05
-2.23541307722352e-05
-4.4787552645866e-05
-5.54711669474341e-05
-8.80784282216361e-07
-4.06466655578709e-05
-2.29594848260549e-05
1.3238460281983e-06
-1.86645460215464e-05
-2.93112241912544e-05
-7.52534720194921e-06
-2.53312000059237e-05
-5.10101194960583e-06
-1.96348427246002e-05
-1.35988711173089e-05
-2.70434539043764e-05
-2.86277297385627e-05
-1.51080922062233e-05
-8.55628430410503e-07
-1.30861589962187e-05
-1.79632062953546e-05
-9.66730265188094e-06
-1.37386028716705e-05
-2.71444386603852e-05
1.75353011619754e-07
-9.64235769164321e-06
-1.62878248742326e-05
-1.08357255046172e-05
-2.50178691963749e-06
-2.6467060329057e-06
-1.46785446054505e-05
-1.3173237720078e-06
5.169666070378e-06
-1.87424796391101e-05
-3.36636049887891e-06
-2.86885523931244e-05
-2.82026050554473e-06
-8.47210580562229e-06
-2.41520090711024e-05
-1.42652030364043e-05
-4.90503902777305e-07
-8.28569289226067e-06
-5.07850177098588e-06
-2.11120086757879e-05
-1.95004864829349e-05
-2.87512307945204e-05
-2.82264339973742e-06
-3.11684492032241e-05
-1.45836407559088e-05
-1.34692735068703e-06
-1.36347164085587e-05
8.05253553997594e-06
9.92667169108194e-07
-9.99829832527476e-06
-1.43470342192793e-06
-2.10648082745413e-05
-1.77951007291987e-05
-1.61732889755763e-05
-2.04477989500024e-05
-2.45997121218644e-05
-1.17520764238869e-05
-1.59160768763232e-05
-1.44897877568916e-06
-1.79858140861105e-05
-1.68995750918601e-05
2.14579027292886e-06
-1.79775006569043e-05
-2.43204865225407e-05
-3.80338240756538e-05
-1.20736806201823e-05
-2.63297872056639e-05
-5.50754348218667e-06
-1.67372549028215e-05
-1.58936221657038e-05
-1.55352557165691e-05
-1.31570875517982e-05
-2.0959686540876e-05
-2.54327305901177e-05
-4.2981381390067e-05
-1.29492006557421e-05
-1.9252324922682e-05
-1.8803902854317e-06
-1.74840163983157e-05
-6.22411421618631e-07
-2.33096790901043e-05
-6.99647786765692e-06
6.47618073756799e-06
-5.96293865101002e-06
-1.38119465763999e-05
-2.13494024925366e-05
-1.34007300246547e-05
-2.23080404052809e-05
-1.85760591377252e-05
-2.79880572648537e-05
-3.54324489768449e-05
-3.13538841211037e-06
-2.74856960053734e-05
-1.82708110126785e-05
-1.37711434182326e-05
-1.73993676627451e-05
-1.94458343047681e-05
-2.32950541639298e-05
-1.39457202881988e-05
-2.49645294022341e-05
-8.17412378411809e-06
-2.50040584889714e-05
-2.47427150651293e-05
-1.53357410397686e-05
-1.78878779084243e-05
-1.12190991617626e-05
-5.1722590431203e-06
-2.85059600434313e-05
-5.8831824513195e-06
1.0517238352386e-06
-1.59846841180281e-05
8.24281248533444e-06
-2.66397869312514e-05
-2.18130024184381e-05
-1.49447292751221e-05
-7.4073710207466e-06
-1.78418834817293e-05
1.11183870925531e-05
-3.9668540843925e-06
-5.73483163554288e-06
8.32359881693663e-06
9.54225131764064e-07
-3.72125338697467e-05
-1.32397942656285e-05
-2.27408388053379e-05
1.26845172443312e-06
-1.37638514965283e-05
-7.62379699222797e-06
-3.24385624707111e-06
-1.49833975445203e-05
-1.79443647174855e-05
-1.19942716789387e-05
2.02602172811294e-06
-1.09954797510271e-05
1.53374292797395e-06
-1.55466435920148e-05
-1.96048869470067e-05
-1.70221721687064e-05
-9.4160884299798e-06
-2.67093159715813e-05
-2.15965499231402e-05
-2.26053620122679e-05
-3.49575414929943e-06
-1.27913530685512e-05
-2.28270933646754e-06
-7.24615092346973e-06
-9.61334928426022e-06
-1.34913729533611e-05
-2.90240310925318e-05
-3.78935832279253e-05
-3.46863502092905e-05
-1.93721328817636e-05
-2.25209725391386e-05
-1.88484695115347e-05
-2.23381657978633e-05
-1.94862342257807e-05
-7.4952324501767e-06
5.39888609215992e-06
-1.07729470911125e-06
-2.11847435382325e-05
-1.21827243716335e-05
-3.62029551885793e-05
-2.31594973454321e-05
-1.67821950850529e-05
-1.65626709019346e-05
-1.96242105871723e-05
-5.81645144396415e-06
-3.30515890056569e-05
-2.18079899307795e-05
-1.04129994432945e-05
-1.3594705986639e-05
-2.4654964507167e-05
-1.44059556243253e-05
-2.07487635658183e-05
-2.62088834171855e-05
-1.78682306815048e-05
-1.34093486880212e-05
-1.77600119074103e-05
-1.19257663510422e-05
-2.62265691770709e-05
1.40650586479092e-05
-2.57967128179839e-05
-8.43609413272819e-06
2.04770780753014e-06
-1.14309457364267e-05
-2.03675467363238e-05
-1.79970310398341e-05
-2.04092370470299e-05
-5.42718329386767e-06
4.38204262209514e-06
-5.05059483095676e-06
-1.14599695544262e-05
-2.08235808315534e-05
-3.08850552561976e-06
-1.64732558510287e-05
-4.09778615500735e-05
-1.62357888098181e-05
-2.1500806521894e-05
-1.23699161938021e-05
6.72714805892014e-06
-7.3534991784447e-06
-1.73795038634786e-05
5.19536146148634e-06
-1.17480475956619e-05
-1.48705256104596e-05
-2.11806419635445e-05
-4.92869023092748e-06
-1.98862475397743e-05
-9.68431118925905e-06
-5.69552859910352e-06
-2.28697202287604e-05
-3.68419816404782e-07
-1.60044460418566e-05
-1.06213154836195e-05
-8.66451812298471e-06
-1.03824182323623e-05
-1.41412753035708e-05
-9.6999937063041e-06
-1.16503408588848e-05
-1.59746734730278e-05
-1.64298301748806e-05
-1.59250268522247e-05
-2.54744253935281e-05
-1.13629150237571e-05
1.70288754963107e-06
-1.17260697007743e-05
-2.73056439842846e-05
-2.66854506130598e-05
-2.17422391019433e-05
-2.84755378375883e-05
-1.55313734930349e-05
-2.14273961796379e-05
-1.56371124775091e-05
-1.49021520522343e-05
-2.95493278854983e-05
-1.07948825563424e-05
-2.08370955743388e-05
-2.48446422867349e-05
-1.73915048793999e-05
-2.9347229066534e-05
-2.67001131961525e-05
-2.69212581971028e-05
-1.93653528824957e-05
-1.98181063659621e-05
-1.63397357664999e-05
-9.62680800243934e-06
-3.20852731168577e-05
-2.18044341070015e-05
-2.64811142459526e-05
-2.90797640365185e-06
-2.60665282657406e-05
-9.41149612005227e-06
-1.38875032072401e-05
-2.05382692199362e-05
-2.83631571451516e-05
-1.03275064095919e-05
-7.39276036337047e-06
-9.52164048487939e-06
-2.51130105109548e-05
-1.50832218332728e-05
-3.07979101691478e-06
-2.23672524983803e-05
-6.33417341257892e-06
-1.62473128969939e-05
-1.55518613981268e-05
5.45948959619831e-06
-1.88418655792522e-05
-1.79743385372434e-05
-6.86844910701983e-06
-1.03862107596762e-05
-8.52427622108363e-06
-2.45050570958925e-05
-2.22827066074031e-05
-1.90084753736775e-05
-3.65918727857941e-05
-7.26813720434756e-06
-2.11691969402503e-06
1.25485900869089e-05
4.64661286923607e-06
4.0849330782517e-06
-4.35569926030691e-06
-1.94544047824868e-05
7.01207415474275e-07
-1.50495021486353e-05
-1.10655032378348e-05
-1.41713017090262e-05
-6.06966936041591e-06
-2.47797575596334e-05
-6.70999347058821e-06
5.35733420859274e-06
-1.49548712487726e-05
-1.21849587569276e-05
-1.54945583138286e-05
-1.33654644760058e-05
-1.19606621577665e-05
1.32881303977062e-05
-4.60941437700643e-05
-2.60349313459403e-05
-1.44025846534219e-05
-2.52406283501699e-05
-2.76600106411991e-05
-8.76498573964816e-06
-2.6206696014284e-05
-1.27888803351213e-05
-1.98239763702024e-05
-1.96910459722324e-05
-2.74513337539367e-05
-2.79378146238314e-05
-2.6339240814424e-05
-2.17457188476883e-05
-2.82908622547632e-05
-2.03012176322196e-05
-2.12673081070197e-05
-2.41681181929161e-05
-7.57638408016497e-06
-2.45070696605671e-05
-2.74401624960613e-05
-2.86375244139514e-05
-2.3685271532531e-05
-1.20584157149723e-05
-1.33821666595645e-05
-2.65426558309456e-05
-2.65194517146915e-05
-7.55998900501952e-06
-2.62151644953039e-05
-1.59323151955443e-05
-6.56494552272794e-06
-7.67649918515894e-06
-1.25285327032323e-05
-1.0819394661588e-05
-3.39665963805863e-05
-5.26026022366048e-06
-9.15061634544143e-06
-2.73344399902662e-05
-2.73772541605083e-05
-2.67385488644343e-05
-1.67955816538977e-05
-3.08079920704931e-05
-1.9725504373916e-05
-1.05819547184649e-06
-1.1822489729886e-05
-9.09825917587633e-06
-1.57577423840188e-05
-8.41546088125889e-06
-2.61854218683203e-05
-6.88564247895498e-06
6.34859441455919e-06
-4.31268923073869e-06
8.90568337793973e-06
-1.53120015507972e-05
-9.22423846329435e-06
-9.25640423861977e-06
-1.31542914276518e-05
-2.92068953641455e-06
-1.16068130178989e-05
-2.971445039005e-05
-2.16829758500131e-05
-1.17953394008555e-05
-1.09592426690955e-05
-2.95631906768959e-05
-2.5649376469387e-05
-7.48368530800007e-06
-7.10489252004651e-06
-9.06188333663057e-06
-1.31539709191379e-05
4.46726568728015e-06
-2.15435776955995e-05
-1.01829232252285e-05
-1.71824011068178e-05
-1.00244102994117e-05
-1.81910291572958e-05
-1.74084468184674e-05
-6.80534717716976e-06
8.99782047108812e-07
1.38785372590186e-06
-1.37465169538761e-05
-2.18742255876912e-05
-3.0900388422065e-05
-2.73301182581574e-05
-1.69840290067375e-05
-1.97974331838039e-05
-1.59748678156859e-05
-2.73972816032199e-05
-2.66227613827372e-05
-1.95268208158458e-05
-1.92250787736735e-05
-1.89041043786216e-05
-3.60403112964067e-05
-2.18386635807148e-05
-2.62207387300354e-05
-2.29700076860057e-06
-3.17022135722974e-05
-4.48835358112514e-05
-2.36043126389352e-05
-2.44595443089826e-05
-1.00983175801084e-05
-1.61214731863576e-05
-2.67963587334264e-05
-2.68533118841795e-05
-1.88199713237193e-05
-1.03596638288511e-05
-5.65092861702869e-06
-2.48253759574765e-05
-1.68469816562217e-05
-3.24488967010243e-05
-1.24195842046892e-05
-2.02268985789952e-05
-1.33533312683429e-05
-1.31697498052902e-05
-1.43436891660328e-05
-6.50936582312048e-06
-7.40531690180537e-06
1.62501646660957e-06
8.05616737778472e-06
-1.99481279941306e-05
-8.20888759283351e-06
-1.84019175899482e-05
-4.14262816301833e-05
-1.99983805787221e-05
-2.57127681503532e-05
-1.62638846292575e-06
-2.86062403891871e-05
-9.26583795014227e-06
-2.25067144756298e-05
-9.51431153636424e-06
-1.94959463868835e-05
-3.36461567546636e-05
-1.10441552508e-05
-4.28479649873781e-06
-6.35302543358049e-06
-3.72674878591179e-05
-2.14985204525506e-06
-1.43589323581823e-05
-1.7174171256618e-05
-7.57920981809318e-07
-4.57308359988065e-06
-7.05540493077614e-06
-9.38767183249126e-06
-2.04882477813565e-05
-3.01211103716615e-06
-1.67003630120287e-05
-1.12576056222619e-05
-4.68761401403192e-06
1.29546426564534e-05
-2.67663643814755e-08
-2.16611333465002e-05
-2.38775451245913e-06
-2.06736917163987e-05
-1.10121691271821e-05
-2.07515838345471e-05
-2.67728856020664e-05
-2.92583724328146e-05
-3.12650031785802e-06
-7.56224485137068e-06
-2.12665415778944e-05
2.56987370178182e-06
-1.22745109699245e-05
8.4062611113414e-06
-1.04387899106618e-05
-1.60195340910736e-05
-1.38661993017768e-05
-1.0041850539421e-05
-4.07163892995558e-06
-2.02736952944481e-05
-2.29680083599368e-05
-1.19234780133917e-05
-3.08641300520015e-05
-4.11951530276527e-05
-8.75557715214549e-06
-2.24840396642569e-05
-3.02644517767763e-05
-2.49940453521332e-05
-7.49524022615083e-06
-2.98742288094689e-05
-3.03600688871692e-05
1.10959394745924e-05
-3.39955970580988e-05
-1.19004913883938e-05
5.50035935181938e-06
-2.35164731644716e-05
-2.4522864720014e-05
-3.31225421279119e-05
9.91898863548809e-06
-8.85085096380202e-06
-2.33429782724028e-05
-2.67355836693937e-05
-2.72570965059312e-05
-3.27367181079565e-05
-1.53202945690041e-05
-3.04481692013038e-05
6.68492812712757e-06
-1.8763833870984e-05
-4.09074919082012e-05
-3.56947165001871e-05
-1.7120514302354e-05
-2.89213760921807e-05
-1.48502590577581e-05
-3.27826122260741e-05
-1.51045319156238e-05
-7.85223260903733e-06
-1.63135251540397e-05
-2.59419043546718e-05
-8.09018042427798e-06
-4.09184126659024e-06
-1.19942936112914e-05
-1.11328024170248e-05
7.95916736074306e-06
1.46192667044387e-05
-2.54608328801654e-05
-5.77908431438577e-06
-1.81155743189122e-05
-2.37921207389095e-05
-4.08373869292997e-05
-8.92840817527861e-06
-1.76089591023779e-06
-1.55736442232323e-05
-3.20628322283496e-06
-8.32669846834165e-06
-2.75522095572322e-05
-1.99577333355497e-05
-1.27468400042637e-05
-1.25024416785518e-05
-2.12869004062337e-05
-1.3352126693793e-05
-1.23096711544124e-05
-1.36145631249854e-05
-1.94308426204016e-05
-2.68167575536519e-05
4.63699693501047e-06
4.22932935466236e-07
-1.48910702164797e-05
-9.5638812312234e-06
-2.6696176729355e-05
-1.6243450579123e-05
-2.91568930245994e-05
-2.50654045732215e-05
-2.99948450528868e-05
-4.28880464824273e-05
-8.88049991001832e-06
-1.91784686103414e-05
-2.3288745065491e-05
-8.20580993654869e-06
-1.83102124122482e-05
-2.03912548775864e-05
-1.33922890184663e-05
-2.1163082676428e-06
-2.00761222639962e-05
-2.1558154512263e-05
-2.15154503210381e-05
-2.06991118879202e-05
-1.68681256576696e-06
-2.46742587619233e-05
-8.86299628749454e-06
-1.76376793022856e-05
-3.04940003471669e-05
-2.04294775114874e-05
-1.38548428765703e-05
-1.70386168902679e-05
-2.17459379031292e-05
-2.91563575730436e-05
-1.67580734691907e-05
-1.95574554180856e-05
-2.95750430494273e-05
-2.02771872630264e-05
7.20050294691317e-06
-7.33223182042567e-06
-3.33824919822973e-05
-1.90268276448018e-05
-6.35964180164812e-06
-1.7979082513778e-05
-2.26204340690207e-05
-3.79053254415367e-06
-1.89738873336036e-05
-1.37909420991895e-05
-2.44330525095065e-05
-3.15757389013913e-05
-1.17134851114229e-05
-6.70040677381732e-06
-4.66349296861613e-06
-9.68090544720399e-06
-2.94832340127106e-05
-3.2633222014424e-05
-2.19338056810849e-05
-2.62676519480667e-05
-3.16480883632635e-05
5.14395441570025e-06
-1.03306479139806e-05
-2.91183225342727e-05
-2.00659636220071e-05
-7.75497516246853e-06
2.48430822807464e-06
-1.00131132360388e-05
-4.47592795584143e-08
-9.91471040235102e-06
-1.69176558335456e-06
-1.19810649481414e-05
-5.98634297943168e-06
-1.92622971768913e-05
-1.71549152890187e-05
-8.84123116271475e-06
-1.62203825265193e-05
-6.13936749601074e-06
-1.04055835154053e-05
8.72337189401173e-07
-1.42554943605046e-05
-2.36578569906477e-05
-7.6785702553964e-06
1.90066895905076e-05
-1.08336311399405e-06
-1.6555995850022e-05
-2.83189352724915e-05
-1.22391220383308e-05
-1.26290080961387e-05
-1.21339843649676e-05
-2.76200197328964e-05
-1.76443850579321e-05
-1.70413463211172e-05
-2.76714129121855e-05
-2.9871092899616e-05
-3.87013312082664e-05
-5.20186918960094e-06
-2.99266136936995e-05
-3.61619320907298e-05
-9.15501442401265e-06
-2.51249020229453e-05
-7.99561594268152e-06
6.13193124059767e-06
-1.26856296079186e-05
-3.08929509931336e-05
-5.25559415810037e-06
-2.55637659997893e-05
-1.27923551664326e-05
-2.8199604840224e-05
-2.05096605527152e-05
-1.37436371957491e-05
-2.79104556365228e-05
-1.95925954310709e-05
-2.38128013193898e-05
-1.80519501110881e-05
-3.23299210982314e-05
-2.83260833871779e-05
-2.55344916397885e-05
-3.59318454531617e-05
-6.05976057179354e-06
-1.62519778846442e-05
-2.97159390318999e-05
-9.30153733824555e-06
-4.21377604013071e-06
-8.88517904663168e-06
-1.82686018220394e-05
-2.27940044935429e-05
-2.11253070801135e-05
-1.29108411872101e-05
-1.58041319382862e-05
-5.58010615664964e-06
1.90951513786895e-07
-2.96934659879833e-05
-1.52494567658105e-05
-2.21202806702827e-05
-1.01321224707092e-05
-3.03566722661828e-05
-2.38684044486368e-05
-7.94529607131641e-06
-1.6884668531959e-05
-1.82516565909213e-05
-7.96738052251461e-06
-1.45331007322343e-05
-7.80143789138947e-06
-9.70375667433489e-06
-2.99798592078737e-05
-2.03640508698947e-05
-7.39570169682183e-06
-1.26476691348447e-05
-1.71497898603813e-05
-1.5861670360913e-05
-2.37793227920396e-05
-8.53907031334021e-06
-2.8474211883427e-05
-2.27743668868504e-05
2.03733113264129e-06
-3.0272482630869e-06
2.38772240160633e-06
-1.04996425269274e-06
-1.66322391054902e-05
-2.4574111284175e-05
-1.89662907921272e-05
-1.86533129346769e-05
-9.99612806180743e-06
9.32835439645993e-07
-1.64161177570058e-05
3.31615287546575e-06
-1.56934039800896e-05
-2.81169584316638e-05
-7.86999078428145e-06
-3.6641006859189e-06
-3.11782440947871e-05
-2.01766560858171e-05
2.58888587098935e-07
-1.78351261727903e-05
-1.32663343487516e-05
-1.37073664984059e-05
-9.74026980586795e-06
-1.06360670312039e-05
-2.21112554204454e-06
-3.70060320893068e-06
-2.23966158549629e-05
-1.43681427994072e-05
6.75736064908719e-07
-2.13761165786679e-05
-3.02128619869035e-05
-3.0255600483953e-05
-1.88278555666228e-05
-1.47613396775365e-05
-2.45887331732232e-05
-1.69436631811722e-05
-4.54594671428617e-06
-1.82959361397738e-05
-1.65249289441021e-05
-1.10537328981006e-05
-5.62641687801108e-06
-1.33931135018567e-05
-3.29257862717419e-05
-1.16124468041995e-05
-1.61039611921134e-05
-2.9409774131647e-05
8.04490412443525e-08
-3.06303596679227e-05
-4.77325842708481e-06
-1.35688206203556e-05
-1.81077370108471e-05
-1.10873900236368e-05
-2.48801788121457e-05
-2.44847167900819e-05
-1.3448502507316e-05
-1.05188288220954e-05
3.44399227719842e-06
-9.88699587061287e-06
-1.28395501801649e-05
-1.2989467777455e-05
-1.30822981428237e-05
-1.26649527035437e-05
-2.58526412623738e-05
-1.18062459935764e-05
-2.9325699118057e-05
-1.53867434226957e-05
-9.54102884066429e-06
-2.30576216019667e-05
9.01250492140774e-06
2.05663090922736e-06
-2.56829912748119e-05
-1.39564200240096e-05
-2.13007863651131e-05
-1.34733526470635e-05
-2.16577425997328e-06
9.70209656577728e-07
-2.06523550370632e-06
-2.52044106246232e-05
-2.83937806748342e-06
-1.77452305596516e-05
-8.46712487146374e-06
-1.76976202378832e-06
-4.29673460657806e-06
-2.90530296746244e-05
-3.31543886230361e-06
-1.25517656381271e-05
1.42878670622847e-06
-1.07893289500034e-05
-1.57664565624116e-05
4.37233263857412e-06
-9.45734573350196e-06
-1.86136347167701e-05
-1.30390201895025e-05
-3.22162196469222e-07
-2.70103630875951e-05
-1.80773093491421e-05
-1.24882165004098e-05
-2.35084229351148e-05
-1.93861318366182e-05
-1.40949197961233e-05
-3.0144312923974e-05
-1.17893405836213e-05
-8.06125241698799e-06
-1.99846896040845e-05
-2.04458537171793e-05
-5.70183147688058e-06
-2.19081842064315e-05
-1.55348716235324e-05
-2.10467918897045e-05
-3.64701257120852e-05
-3.11124236259033e-05
-2.26836425389482e-05
-1.45508725081442e-05
-3.58844388038399e-05
-2.12068161062881e-05
-2.06209298398063e-05
-1.98865462863037e-05
-1.48043997195665e-05
-1.90158234331287e-05
-2.31294740242297e-05
-1.67155134307451e-05
-2.07274256501386e-05
-1.54314771697713e-05
-2.17768392463881e-05
-9.87942826926025e-06
-1.08729397808797e-05
-1.03256927415741e-05
1.03791850117426e-06
-2.25716359251077e-05
-5.1501751940469e-06
-2.31295629619043e-05
-1.2613588921542e-05
-7.7804154628337e-06
-2.86123823423592e-05
-3.25022087905419e-05
-9.15825354002992e-06
-1.45223984570505e-05
-2.62298438513021e-05
-1.9483748434307e-05
-6.03675096275036e-06
-5.36500727243461e-06
-2.99128307989001e-05
-3.19207135810774e-05
-2.33383816249428e-05
-2.85458528440665e-05
-2.0073339215924e-05
-1.98262657390969e-05
-1.64915884931394e-06
-1.23885230536589e-05
-1.03214455510778e-05
-2.31794207272478e-05
-1.61735971379579e-05
-1.99166579490024e-05
1.20965931682722e-06
-1.74593898547503e-05
-1.52262589964327e-05
-1.67465086137812e-05
-7.06119579759764e-06
-1.53868569238775e-06
-2.29958752693333e-05
-1.07146965828735e-05
-1.66698442286884e-05
-5.84420336255638e-06
-1.73736015165921e-05
-1.6376112683217e-05
-1.13264620155193e-05
-1.54835746427617e-05
5.74329388453641e-06
-1.17136293167978e-05
-1.45544868658194e-05
-3.58181376204597e-05
-1.65388114680097e-05
1.09926612654377e-05
-2.35106312613057e-05
-8.87330592466541e-06
-2.34375147624778e-05
-2.41099987566675e-05
-2.39154743236667e-05
-1.32983166276749e-05
-1.78566937837778e-05
-1.68181910559109e-05
-3.6665772420735e-05
-9.04035034547552e-06
-1.10921918373596e-05
-9.8872678916588e-06
-1.51140255356553e-05
-3.52373270158659e-05
-3.03765636561656e-05
-3.28028011631992e-05
-3.59168417559379e-05
-2.88898623678806e-05
-9.26920507814031e-06
-3.18994050335775e-05
-2.08468737763304e-05
-1.57686911665229e-05
-3.25198096788326e-05
-4.15590220106865e-05
-2.65564403264652e-05
-2.26477338005823e-05
-7.24406186385316e-06
-6.79444008035204e-06
-3.96039360521091e-05
-3.38295988779791e-05
-2.79686859357819e-05
-1.21366725654423e-06
-2.97844702018749e-05
-3.11104745721465e-05
-3.1306112193946e-05
-1.8030767420803e-05
-2.80736920011075e-05
-1.80216092337745e-05
-2.02813570460749e-05
-1.59141437701641e-05
-2.95973713377409e-05
-1.23253306660862e-05
-2.48327615491194e-05
-6.34575136065637e-06
-7.80290754424899e-06
-2.50034044788494e-05
-1.26979293219006e-05
-4.69861632311195e-06
-1.25702450408387e-05
-8.82954508853348e-06
-1.37322127184628e-05
-1.28947607118104e-05
-1.38556467823502e-05
-1.60230203628493e-05
-3.52640050694137e-06
-2.59924154315721e-05
2.04035853266018e-06
-1.48396969869027e-05
-1.05500200943483e-05
3.96323596017638e-06
-3.710690697686e-05
-2.07631899236221e-05
-6.09775752363807e-06
-3.0145476987295e-05
7.05558988729982e-06
-2.43701966072752e-06
-1.56708270725009e-05
-8.34174824293594e-06
-7.66723970282782e-06
-1.38644481548801e-05
-1.51006432110202e-05
-1.71627288681784e-06
-6.91244427500567e-06
-1.2539932339283e-05
-1.4974745217029e-05
-5.76819251853035e-06
-7.14020320327288e-06
-1.28360541391987e-05
-7.72084942649771e-06
-1.59154452711398e-05
-4.23802287076109e-06
5.83432818205698e-07
-4.49396628492162e-07
-3.26150134083258e-05
-1.01769711071342e-05
-2.14963023756516e-05
-3.42679926888506e-05
-3.25846082187949e-05
-4.8538939663158e-06
-1.84665584552421e-05
-1.69018180181396e-05
-3.01469136404819e-05
-2.00027617087786e-06
-2.93422024657209e-05
-8.08141224516824e-06
-1.22962699069675e-05
-2.76164162458108e-05
-1.65322757914001e-05
-1.56445482548345e-05
-4.44949977418021e-05
-1.99833980034026e-05
-8.86038370990602e-06
-1.74703663895087e-06
-1.42667304146784e-05
-1.60160671000826e-05
-2.050506153947e-05
-3.18731635825219e-05
-2.10305125866159e-05
-8.94088259097119e-06
-2.4877587854939e-05
-2.22708372395887e-05
-1.55436106309619e-05
-2.95647691241861e-05
-1.74649302974167e-05
-2.85951544949058e-05
-9.45374138827302e-06
-2.21868260316849e-06
-1.39733594477898e-05
-7.48220727567354e-06
-1.12685589381564e-05
-1.46449229354457e-05
-1.64198967046233e-05
-2.49195052589298e-06
-9.65819500817867e-06
-2.7993697694842e-05
-2.21856352331447e-05
-6.70906533793857e-06
-1.3883542360444e-05
-7.60756517264528e-06
-1.92776860746178e-05
1.85902869259374e-05
-7.58161138535784e-06
-2.17465534684711e-05
-1.78276200425548e-06
-2.47518324230257e-05
-2.28950491695841e-05
-6.8659203588267e-06
-8.39216701793046e-06
-2.36447681060982e-05
-6.79033940692998e-07
-3.94871048359782e-07
-7.2745827769557e-06
1.54712293874564e-07
-1.13384064632265e-05
-1.53890346077323e-05
-9.69477617961957e-06
5.36247376775064e-06
-2.01668256568693e-05
-2.55609628480211e-05
-7.60175115062172e-06
-2.71266754178478e-06
