# Supplementary material for: Research on computational propagation and identification of mine microseismic signals based on deep learning
Source: PLoS One. 2025 Oct 22;20(10):e0334641. doi: 10.1371/journal.pone.0334641 (PMC12543183; doi:10.1371/journal.pone.0334641)
Supplement: S10 Data — (ZIP) [file pone.0334641.s010.zip › 000101100001605.xlsx_0.txt_24.txt.txt]

-2.37594276945735e-05
-1.58901600655096e-05
-3.26240146386156e-05
5.80574650774706e-06
-2.6947661746957e-05
-3.65691255404595e-05
-2.03456730225612e-05
-2.72075629979082e-05
-1.51388399328437e-05
-2.74685761608115e-06
-1.91018040108694e-05
-2.57162994966513e-05
-2.23113547974449e-05
-3.0899540617249e-05
-1.3548924639567e-05
-2.76692154260652e-05
1.9187064805899e-06
-1.39543741247195e-05
-1.68306249463829e-05
-1.91451634676815e-06
-5.01697066129356e-06
-2.18142279756416e-06
-9.60298513497726e-06
8.98940910758511e-07
-1.07557012297452e-05
-4.94227805433427e-06
-1.9272718186684e-05
-1.49353498708004e-05
2.11947207018095e-06
-2.24418274434608e-05
-2.14097033107148e-05
1.27714228723718e-05
-1.27541330160139e-05
-7.94993251618243e-06
-8.19270009049379e-06
-2.64017597555806e-05
-6.61471484826649e-06
-2.74720507766331e-05
-1.9089234373958e-05
-1.49196049085858e-05
-9.89295862708452e-06
-3.21497418410223e-05
-7.43913677836448e-06
-2.48247837813649e-05
-2.12896716317373e-05
-1.36273503453741e-05
-3.42774951734344e-05
-1.54413257543556e-05
-2.70678517577342e-06
-2.67016973384577e-05
-2.7439986514562e-05
-2.31049460007174e-05
-2.69634899642798e-05
-1.90447143632632e-05
-2.21996656579705e-05
-1.81598723567259e-05
-1.00147297434009e-05
-1.87974841962728e-05
-1.91615251043472e-05
-7.58569135870013e-06
-2.00181298398111e-05
-2.03147350731796e-05
-1.88219280006213e-05
-4.08957064805209e-05
-2.07539127518748e-05
-2.07875875756406e-05
-1.11706831557079e-05
-1.65466700804838e-05
-3.44844568920505e-05
-2.639916725887e-05
-5.97719385667843e-06
-1.5395337232798e-05
-4.25328046734486e-05
-2.82238783542119e-05
-3.04297828261763e-05
-1.81732479519058e-05
-2.12529601972483e-05
-4.57793871985759e-06
-9.96465613457814e-06
-6.7431645173776e-06
-1.41358017389595e-05
-1.49575439967172e-05
-8.77549082973549e-06
2.02617452795782e-06
-2.87097014103989e-05
-1.01567437646947e-05
-1.16484508334081e-05
-1.70614369853448e-05
-2.17079364737282e-06
-1.6174654740062e-05
-9.59343689975922e-06
-2.49341624885441e-05
-2.03639307499487e-05
-3.48086697111696e-06
-1.75994691689873e-05
-2.15941805212928e-05
-3.1551326681128e-05
-1.87949904290046e-05
3.26609294701007e-07
-1.51456795518065e-05
-2.60077629928806e-05
2.24782528956056e-06
-9.85193354968778e-06
4.05338525705275e-06
-2.29345325789874e-05
-1.35219176610614e-05
-2.01294194897031e-06
-1.83986197795923e-05
-1.60922010458997e-05
-1.71073686847552e-05
-1.96760567780957e-05
-1.53815307026746e-05
-1.41665530371965e-05
-7.10695884582288e-06
-3.52163221852467e-06
-6.73412692562144e-06
-3.02393191553309e-05
-2.07948458132459e-05
-1.8241805337617e-05
-1.23444537683053e-05
-2.1685892552593e-05
-9.61866403264268e-06
-1.9219605323751e-05
-1.87866793619577e-05
-8.6443122724056e-06
-2.47592355687326e-05
-1.62874917168467e-05
-8.76574711813163e-09
-8.47977203386876e-06
-1.98505202293926e-05
-2.54133748834646e-05
-7.36576783724259e-06
-2.38161971179349e-05
-1.06903123197227e-05
-9.50274357454464e-06
-2.26462571502833e-05
-3.40990669855544e-05
-2.35876089220053e-05
-1.12852224916177e-05
-2.3901273081685e-05
-1.34153564523044e-05
-2.86109762999288e-05
-7.35879359581191e-06
-1.70947838898943e-05
-2.7034007971012e-05
-1.02935196112586e-05
-2.21609500970723e-05
-2.05767502351644e-05
-4.27853779506395e-05
2.52528760283036e-06
-1.78482144025263e-05
-1.16675960911125e-05
-1.54956044536482e-05
-2.06363484309028e-05
-1.19535996528888e-05
-2.24995783590374e-05
-1.36170772449195e-05
-3.76519855651597e-05
-2.73521542582489e-05
-1.55679769487912e-05
-1.8810144273162e-05
-2.63651916264494e-05
-2.58567423344273e-05
-1.28989206058504e-05
-1.21923848337524e-05
-2.564875030609e-05
-2.17063941483209e-05
-5.15703802722442e-06
-2.75230706024592e-05
-5.70966234892991e-06
-1.52479201336004e-05
-1.5030980839699e-05
-3.30785962170547e-05
-1.06163841678073e-05
-1.85908104239778e-05
-2.54211861023586e-05
-1.57940263191722e-05
-2.00624181563894e-05
-1.235050581358e-05
-1.73164710177534e-05
-9.25282997384707e-06
-3.46552096979192e-05
-1.00783149307379e-05
-2.8490377697949e-06
-9.46504890574729e-06
-2.12663086887682e-05
-2.04800982452337e-05
-2.53812712441418e-05
-9.5890464097177e-06
-2.33579955265296e-05
6.25671633830686e-06
2.15539837341789e-06
-2.27523714546405e-05
4.43688715496743e-07
-3.81484718971289e-07
-2.92467755736838e-05
-1.65446737452792e-05
-1.01101080534439e-05
-7.87631431659071e-06
-1.28001136478388e-05
-2.31805939551355e-05
-1.50187632931485e-05
-1.5719093208218e-05
-1.75773882588913e-05
-2.06415597095804e-06
-1.81662716879912e-06
-2.56448217568096e-05
-1.4442764962573e-05
-8.70606096633534e-06
-2.24080027994699e-05
-2.53731351239483e-05
-2.18298477869929e-05
-1.70877150202417e-05
-1.57333398850082e-05
-2.03700267971225e-05
-2.85248589110225e-06
-3.163546434972e-05
-1.44772476702979e-05
-3.63781087968474e-06
-3.7741810668773e-05
-3.69930252740506e-05
-2.08220502481799e-05
-1.0612003353602e-05
-1.86211613035305e-05
-1.60534262068727e-05
-2.62694079545701e-05
-2.74438002359961e-05
-2.59943787731892e-05
-4.03831510221436e-06
-1.45166034761558e-05
-2.45723447589816e-05
-2.33521583344578e-05
-4.29017156980886e-05
-1.26718971267872e-05
-2.43405619976943e-05
-1.19850290640573e-05
-2.28142551401111e-05
-2.21294833940363e-05
-2.33911952232198e-05
-2.63532690802217e-05
4.34463401485166e-07
-3.45494196334846e-05
-1.65280628931211e-05
-1.90148108989305e-05
-3.45689641654875e-05
-1.07191761372149e-05
-1.17321519948576e-05
-2.87108262138476e-05
-1.18494123698882e-05
-1.77548733518642e-05
-2.77651746121124e-05
-1.77834053591055e-05
-2.02171243521018e-05
-2.59898626551951e-05
-1.35948506013355e-05
-1.58571105653236e-05
-3.26977843781653e-06
-2.26583617202655e-05
-1.19496140116845e-05
9.1151839155281e-07
-1.70270703051142e-05
-9.57216479184879e-07
-1.19406755838237e-05
-7.28512466298852e-06
-1.5977947711457e-05
3.35017185766175e-06
-1.74195070147314e-05
-1.62231356377331e-06
-1.88650428596839e-05
-1.092938319941e-05
-4.01553086055542e-07
-2.06850102369557e-05
-1.95606474561553e-05
-1.65875356044469e-05
-2.57401779215473e-05
-1.51445258388646e-05
-1.93807739754136e-05
-1.45493325382656e-05
-1.82333081918689e-05
-3.00790175230984e-05
-1.4185844442653e-06
-2.45045327153332e-05
-1.23985047012771e-05
-1.93093029639587e-05
-3.32563653020078e-05
-4.72227333687234e-06
-1.40145229219856e-05
-1.66425454270084e-05
-7.62604190082972e-06
-1.51093317874053e-05
-8.11201638360119e-06
-1.89183060384215e-05
-1.89531626976565e-05
-4.1214494544575e-05
-2.40736620860401e-05
-1.04687354158407e-06
-1.79169658447458e-05
2.46238111790502e-06
-3.38639173948787e-05
-2.6365284707733e-05
-4.10308584881635e-05
-8.74085605799625e-06
-2.02145010633553e-05
-3.21714165578474e-05
-2.56626820131955e-05
-1.76378977707055e-05
-2.94153033470548e-05
-1.26237176909098e-05
-4.36217331792868e-05
-1.72468558764595e-05
-2.62815015344724e-05
-4.42194636514424e-05
-1.98580358308106e-05
-1.63986737105315e-05
-2.48356926280957e-05
-1.4753639389478e-05
-1.2703997054048e-05
-2.62294137213636e-05
-1.34158546208256e-05
-3.45461822945053e-05
-2.82226736728424e-05
-1.78451610055372e-05
-1.73898358555149e-05
-1.5888789096526e-05
-2.36760706862783e-05
-1.56298423141678e-05
-9.967651425953e-06
-3.32121233428283e-05
-3.95472336495649e-06
-2.72640035601243e-05
-1.34311681862287e-05
-2.41764177535903e-05
-1.81686508249993e-05
-1.15397438523165e-05
-8.12495247215204e-06
-2.16204306173398e-05
-1.1065301676225e-05
-2.03322551179902e-05
4.42931596177584e-06
-1.71497998037669e-05
-9.01503097606116e-06
-9.39395701618701e-06
-5.41353698325148e-06
-2.39127512238076e-05
-4.5069893899077e-06
-3.59178431794972e-06
-1.451557274894e-05
-2.74963203690238e-06
-2.19562876446213e-05
-1.13681477884072e-05
-1.78171125052201e-05
-1.56819079032195e-05
-2.10733963526662e-05
-1.35908647151904e-05
1.57112365394237e-06
-1.65870032196622e-05
-1.52167953475087e-05
-5.44256309886787e-06
-7.95840971439555e-06
-2.61450884160158e-05
-1.89196118475394e-05
3.1896476036543e-06
-7.09330733500232e-06
-2.74617600098566e-05
-4.25853115952816e-06
-9.13605686352113e-06
-3.72223375224235e-05
-2.01802248843602e-05
-1.10773545295639e-05
-7.80831718137161e-06
-2.20663698391668e-05
-2.3269881439445e-05
-1.72871430976647e-05
-1.21966376475024e-05
-1.4586701256978e-05
3.73465122099444e-06
-3.63856705546695e-05
-1.93749728569641e-05
-8.40200879129517e-06
-2.44737300265288e-05
-2.0346746918289e-05
-1.54717965948034e-05
-1.09997843657462e-05
-8.16952886579301e-06
-3.00668551121417e-06
-1.27432569434516e-05
-2.95947737692143e-05
-4.09988522510804e-06
-1.00524672009376e-05
-1.05394518750763e-05
-2.11848569977376e-05
-1.6735614410949e-05
-4.55304484783569e-05
-1.88834768667932e-05
-1.15872475129926e-05
-2.06709298853272e-05
-2.25138227555348e-05
-9.98659349975176e-06
-2.39202704110485e-05
-1.68552342543712e-05
-1.69393092229049e-05
-2.09003953659794e-05
-2.36903474840335e-05
-7.95255252281828e-06
-1.04812721244533e-05
-1.62869110078269e-05
-2.59407750207925e-05
-2.91989046491667e-05
-2.00725313402009e-05
-1.26359412457393e-05
-1.23347410213102e-05
-2.05073220495483e-05
-3.37356206308953e-05
-8.36799963189791e-06
-1.67227394659278e-05
-1.62075262810914e-05
-8.1147911667141e-06
-4.65171587718915e-06
-1.12766081705262e-05
-1.18076036478084e-05
-2.12674418593859e-05
-1.67256717664825e-05
-1.21582406355908e-05
-2.02123012769899e-05
-8.79316300449681e-06
4.05877821226174e-07
-1.37472808811897e-05
-5.7741092029502e-06
-1.64492101478856e-05
-2.11868438239487e-05
1.03862393017812e-05
4.35474225149992e-06
2.82459252249467e-07
-4.00143400655158e-07
-1.268074698047e-05
-1.92936362749031e-05
-2.58164765407331e-05
1.07389035997697e-05
-2.18562007983128e-05
-8.18556771588151e-06
-1.60509711567432e-05
-1.7522880108706e-05
-4.28196189818828e-06
-1.70290943443613e-05
-1.61249892061713e-05
-2.87127503377954e-05
-1.99672408134791e-05
-7.57825772490496e-06
-3.21795826127066e-05
5.15687261343973e-06
-3.90206286328414e-05
-1.09751470145886e-05
-1.36138748259695e-05
-1.83438429176325e-05
-1.21666734328658e-05
-8.98905106789347e-06
-2.12259411822626e-05
-1.57753996556805e-05
-2.7383387381627e-05
-8.88848958511091e-06
-1.63762169445652e-05
-2.46950463087608e-05
-2.19468075689971e-05
-2.55335845884244e-05
-2.36400125719041e-05
-4.26488361378439e-05
-2.27862028647988e-05
-6.45240392952422e-06
-2.23958362880484e-05
-3.356505245643e-05
-2.04559877352299e-05
-3.34303941835797e-05
-1.95930609805614e-05
-1.77616071095545e-05
-2.28585845373515e-05
-2.86496617458019e-05
-1.21286693703584e-05
2.5431428004005e-06
-2.28268475092134e-07
-1.98957142335471e-05
-1.39679937597329e-05
-9.52215904819446e-06
-3.24254021837859e-05
-1.51658353176605e-05
-3.28801843125243e-05
-1.82286504070976e-05
-1.87695531027332e-05
-2.64202677624698e-05
-1.55051156255566e-05
-2.04147644320637e-05
-1.9538306618536e-05
-2.0297146597774e-05
2.05817054080821e-06
7.90633312605463e-06
-2.2442117282858e-05
-1.93481586555991e-05
-2.73203748614061e-05
-5.97092068040571e-06
1.19919824034133e-05
-9.47881734756616e-06
-1.77759928709163e-05
-2.18675848211262e-05
1.43754174562047e-06
3.10743335591345e-06
-1.16535358896041e-05
7.28829468616002e-06
-8.99476081774227e-06
-1.22786061757951e-05
-1.4802888433667e-05
-1.91978353738668e-05
-9.83508582966078e-06
-3.72484894501619e-08
-1.76530132913515e-05
2.369581281759e-06
-9.95036394491546e-06
-9.3467629881501e-06
1.70368947503041e-06
-1.52791941655687e-06
-2.92684010512698e-06
-1.44714744892223e-05
-2.49796071423897e-05
-2.63925571177603e-05
-1.43962108978505e-05
-1.59182504964617e-05
-2.0391713392319e-05
-2.81381464894969e-06
-8.58872687292259e-06
-1.53894777629178e-05
-8.30474850841077e-06
-1.33721059657156e-05
-3.09551609894507e-05
-2.95112499933053e-05
-2.40340447034706e-05
-6.67587837898306e-06
-1.79312911875679e-05
-1.50739115409525e-05
-1.07621232923793e-05
-1.31514159429201e-05
-3.84000015648987e-05
-3.24063493826493e-05
-1.09068950197812e-05
-1.15435624310083e-05
-2.44380581087774e-05
-2.44108550855853e-05
-2.23619325170067e-05
-2.05071984879037e-05
-1.08200033815122e-05
-1.33408985418554e-05
-1.19390470043439e-05
-3.20462785996584e-05
-1.44622574512971e-05
-1.69399837926879e-05
-2.92462631189626e-05
-2.74732239716809e-05
-2.28648731501216e-05
-3.81598764826647e-05
-1.53916360722942e-05
-3.3810375548635e-05
-2.36092852174066e-05
-2.37585624217819e-05
-2.61771826593944e-05
-2.98741922774152e-05
-9.0805889600185e-06
-1.97560815360361e-05
-2.65962362856185e-05
-2.8284568301766e-05
-1.56169818436884e-05
-2.19847910372811e-05
-2.18630200365772e-05
-7.99600760205969e-06
-2.18875440130517e-05
-2.83356296594708e-05
-5.45375925992881e-06
-3.24741742456687e-06
-1.68692376052992e-05
-4.48733286952315e-05
1.60340078238822e-06
-7.2503007115598e-06
4.70895047838287e-06
-1.84588935469712e-05
-1.4865115678731e-05
-2.01203083252219e-05
-1.6490287389267e-05
-3.37323032112464e-06
-3.14744749990478e-05
-9.80398481104618e-06
1.36032652142081e-06
-2.83624284056113e-06
-1.09794710807993e-05
-3.6009504230514e-07
-1.04786804900302e-05
-2.53174362773924e-05
-1.56343215479144e-05
6.18788605600347e-06
-1.49636587944496e-06
-5.58945325972537e-06
-1.92646915599368e-05
-1.40678019408503e-05
-7.04064388340693e-06
-1.54400415714176e-05
-2.72586274812319e-05
-2.70116876668708e-05
-1.11394262514401e-05
5.35503490504522e-06
-3.52163698095559e-05
-2.26707005692951e-05
7.92633608988989e-06
-5.91134983403948e-06
-1.69653904780579e-05
-2.32138016230291e-05
-2.39841407570001e-05
-1.1565729232074e-05
-1.95010257922608e-05
-2.02270230534961e-05
-1.69433191773675e-05
-5.32197191591e-06
-2.10769999931893e-05
-1.92479179391822e-05
-3.70292125570923e-06
-4.0298531303434e-05
-2.83005527959978e-05
-2.03853832252515e-05
-2.36149278366397e-05
-1.2692004280869e-05
-3.02969641664951e-05
-1.82490119128312e-06
-2.42364309610294e-06
-3.73715168792676e-05
-2.22349822885034e-05
-3.43928314411747e-05
-1.95464551878254e-05
-1.27856700556223e-05
-1.63878070275004e-05
-1.58822713870698e-05
-1.75208863121934e-05
-1.49021037729946e-05
-1.75544561626691e-05
-1.689299390225e-05
-2.69685867090226e-05
-5.57504497132761e-06
-1.76441537081614e-05
-3.33761550579288e-05
-4.6824751527034e-06
-2.52516447028067e-05
-1.97605308219496e-05
-1.52729259382946e-05
-2.1252575667684e-05
-8.63715440728635e-06
-2.76387506243787e-06
-2.3770933692841e-05
7.59096942506502e-06
-1.285965030023e-05
-1.20592024289603e-05
-1.20079748661633e-05
-1.52233663508562e-05
-2.48027211111946e-06
-1.71714786101052e-05
-1.3986455223331e-05
-2.1144373710767e-05
-1.6398757654038e-05
-1.96945842639345e-06
-3.09246749145887e-06
-1.06480879533226e-05
-1.79849461630256e-05
-3.54184873419831e-05
-1.99268658323258e-05
-2.20538062981988e-05
-2.04678791733813e-05
-8.23081080423572e-06
-4.24059112414626e-06
3.76407306142772e-06
-3.13013627748167e-06
2.11907286579694e-06
-2.33616220842493e-05
-4.33327476312006e-05
-1.28946693829224e-05
-1.86868602827828e-05
-1.77110352570261e-05
-4.44179725887295e-06
-2.84370565481022e-05
-1.87470892953182e-06
-1.05159530525918e-05
-1.83238673308251e-05
-5.36793659484251e-06
-2.98224426250306e-05
-7.32145789597599e-06
-1.48192654001759e-05
-1.14432909584272e-05
-2.12550760909833e-05
-1.24126329449505e-05
-9.27992778374687e-06
-3.72294709312063e-05
-8.38339138752409e-06
-1.77145963409184e-05
-1.07210390474576e-05
-2.1836986807662e-05
-1.77543803904761e-05
-6.95056457329749e-06
-1.84537078034706e-05
-2.21017098386534e-05
-2.5078492315148e-05
-2.61796886456481e-05
-6.2083551011154e-06
-1.17420049096044e-05
-2.14149231938583e-05
-3.3612167590186e-05
-2.15698844980795e-05
-2.18573729459849e-05
-1.36256281318621e-05
-2.51148044965934e-05
-2.23069427892421e-05
-4.02699186493058e-05
-1.88234835088642e-05
-3.63866978142458e-06
-1.85190262659043e-05
-1.92048884996855e-05
-3.11265734943875e-05
-2.50108633048595e-05
-1.32363476750688e-05
-5.59328997013465e-06
-4.25299915149518e-05
-1.01642365877476e-05
-8.717531777415e-06
-6.77395444659204e-06
-5.66641468314156e-06
-3.10810203155612e-05
-2.04852476751983e-05
-1.03067614517684e-05
-2.8320484698745e-05
-6.45362823061018e-06
-2.91631372291352e-05
-2.83342245927802e-05
-2.62000787665287e-05
1.01256013250878e-05
-2.04774137904862e-05
-1.81901635735148e-05
1.8591081921269e-06
-9.68166377480793e-06
-5.48941935650481e-06
4.76260581241547e-06
-1.90313695391671e-05
-1.31036658567102e-05
-4.64986628940222e-06
-8.81911074316249e-06
9.94230162508393e-06
-1.42771806117675e-06
-8.52279724746001e-06
5.51410851535403e-06
2.25969300515878e-06
-3.6251606981281e-05
1.70872092860707e-06
-4.03414547845706e-06
-1.3985838369693e-05
-2.80514269150566e-05
-3.5687116120356e-05
-2.98974955636885e-06
-2.0661501882088e-05
-1.15249088045219e-05
-8.58945989030326e-06
-1.22743782255907e-05
-5.15511391147512e-06
-1.30366097079289e-05
7.06283096359586e-06
-2.41928286182512e-05
-1.32304314312819e-05
7.48150971396767e-06
-2.76677555683197e-05
-1.13810394375508e-05
-2.03497678966568e-05
-8.04587471891655e-06
-3.09047877497462e-05
-1.6886517503383e-05
-2.02724163481302e-05
-2.72931949358461e-05
-5.2212310607418e-06
-3.91154804700212e-05
-1.22783526812033e-05
-1.24817516021616e-06
-3.50041583486027e-05
-2.44754499373557e-05
-4.89282236508171e-06
-1.62862374420903e-05
-3.75861433852108e-06
-2.34422502832455e-05
-1.60257506439869e-05
-4.56436441633183e-05
-8.30208479349214e-06
-3.40473743342136e-05
-1.95900624350268e-05
-2.75891695497925e-05
-2.15475858191394e-05
-1.60706384398383e-05
-1.89689221346728e-05
-2.25767637837096e-05
-1.48733001125575e-05
-1.47516632440666e-06
-2.43437323799021e-05
-2.00621395946208e-05
-4.73364891713885e-05
-2.16613263223057e-05
-2.4505863211308e-05
-1.81672941200868e-05
-2.14511424745939e-05
-1.47546617553487e-05
-5.82621661954857e-06
-7.72454341199879e-06
-1.98231996262333e-05
-1.57143262629648e-05
-3.21821618140076e-05
-2.88449528852238e-05
-2.25892058730858e-05
-6.07701536965198e-06
-1.64427367794266e-05
-9.24078934029924e-06
-2.75078873130007e-05
-3.17966075001571e-05
-1.94127320141658e-05
-8.44680571559136e-06
-1.83322987921249e-05
-7.99856850669687e-06
-1.12424894575622e-05
3.33631877882148e-06
-1.89991316261183e-05
-9.92118611846709e-06
-4.52694823292669e-06
-3.03097239293947e-05
-5.20765163841377e-08
-2.62821857421261e-05
1.14957444202754e-06
-1.24035948480107e-05
-2.65005459393914e-05
-1.58515970726412e-05
2.17969038718569e-06
-8.82250159953172e-06
-1.98723020881457e-05
-1.59104116162403e-05
-1.01578444495664e-05
3.68291203385084e-07
1.71660704451346e-05
-1.22325802349086e-05
-3.00852867016429e-05
3.8308655048809e-06
-7.39755067739889e-06
2.51444487697812e-06
-1.68380984284522e-05
-1.5902620040281e-05
-3.3178770008648e-06
-1.0768756291573e-05
-3.40742566624491e-06
-2.2269389632802e-05
-3.0941075207989e-05
-1.65449887465052e-05
-1.24892789115343e-05
-8.29339411585563e-06
-3.8829761035672e-07
-7.80251050118117e-06
-6.15620745494849e-06
-2.71784641863222e-05
-8.98214029035066e-06
-2.89879051802696e-05
-8.6577512771007e-06
-4.21179596492179e-05
-1.30669436098637e-05
-1.75778598918435e-05
-1.94119941112157e-05
2.90422183806011e-07
-5.36751487972828e-06
-3.82821032577367e-05
-9.65523739528507e-06
-3.51784273705847e-05
-3.34543603328703e-05
-5.76460648799886e-06
-1.70169466020505e-05
-1.73460659688716e-05
-2.3039524781176e-05
-2.00148544005859e-05
-1.60323512738434e-05
-2.49487704628695e-05
-5.15414712955648e-06
-7.98515585605314e-06
-3.76671855772742e-06
-5.96306879975723e-06
-3.13948036608305e-06
-2.96481903024709e-05
-1.89626280726688e-05
-7.89938304028356e-06
-2.9600313108958e-05
-1.095657219697e-05
-1.70252674337568e-05
-9.24249976078819e-06
-2.08237004932559e-05
-1.97777503738654e-05
-5.07863466093624e-06
-4.26787662041446e-06
-2.26047842735258e-05
-4.41563131916554e-08
-1.80589677998827e-05
-1.99071528839455e-05
-2.09391647870492e-05
-1.90733899814558e-06
-1.06399735508117e-05
-6.60723897206793e-06
-6.81178896354462e-06
1.96545344431877e-05
-8.51065462832499e-06
-3.54533906967775e-05
-1.08234914445812e-05
2.1394724113713e-06
-4.51547074816766e-06
5.21384232481518e-06
-7.6020325372227e-06
-8.93916935731033e-06
-1.55202537404321e-05
-1.38573996958032e-05
8.21246399125281e-06
-1.73817741832109e-05
-9.78724464649545e-06
-1.20237726764567e-05
-2.85949475917205e-05
-1.23342346242622e-05
3.27321413897112e-06
-3.84623049878505e-05
-1.99756730285365e-05
-1.15165741249122e-05
-2.43779683981188e-05
-9.81951521593069e-06
-2.33942832346255e-05
-1.31693773654442e-05
-6.62488719133932e-06
-1.7226553077023e-05
-2.65904815453967e-05
-1.43411207911353e-05
-2.38415155964796e-05
-1.1464975924996e-05
-2.05326563269168e-05
-3.44501141848481e-05
-1.69016352146368e-05
-2.1450745779075e-05
-2.1595771612813e-05
-2.50175547097122e-05
-9.18164908831766e-06
-1.53176561706311e-05
-1.93729744296536e-05
-1.01026711491571e-05
-2.01264703583734e-05
-3.16074006561848e-05
-9.2028879318357e-06
-2.56463743697719e-05
-2.12342270768809e-05
-2.25829712195687e-06
-2.78538768577206e-05
-1.42721111337585e-05
-2.52840055607618e-05
-2.94783979346012e-05
-3.21156586447722e-05
-2.42966576276644e-05
-3.18841718549345e-05
-2.27634907173472e-05
-1.52009471603403e-05
-1.20792331259498e-05
-1.06519694476427e-05
-1.22157251019814e-05
-2.47061463647306e-05
-3.12216539526658e-05
-1.15613825245489e-05
-3.49305450954756e-05
-1.57932240914086e-05
-8.81371855920241e-06
-1.51990049596139e-05
-2.32783287795581e-05
-1.68016282162803e-05
-1.59810116374358e-05
-1.78593811484402e-05
-3.80391205484282e-05
-3.65244875560069e-05
5.3663681623728e-06
-7.74934752146687e-06
-1.4806652312296e-05
-2.18875393402499e-05
-1.45643242030577e-05
-1.8459704761589e-05
-3.05161126113514e-06
-1.45220800595989e-05
-6.70430351119154e-06
-1.90083619604301e-05
-2.03621315357976e-05
-7.02540107514385e-06
-2.7857741372835e-05
-6.75797974367378e-06
-6.64917631122123e-06
-5.3917286546632e-06
-1.77390801193593e-05
-3.33023724660347e-05
-4.11863076936032e-06
-2.27732907388246e-05
-1.8552721765148e-05
-1.22316036367502e-05
-1.46481262022097e-05
-9.11543504132562e-07
-1.71849122579375e-05
-1.99789482416743e-05
-1.57128091280231e-05
-5.47461430289095e-06
-1.34285854240464e-05
-1.56024749704575e-05
-9.17467775151702e-06
-1.80990317820852e-05
-1.98190016576071e-05
-2.3717195290798e-05
-2.72042762629885e-05
-2.56644997516012e-05
-1.06902528934479e-05
-2.41589589303326e-06
-6.20513470444361e-06
-1.96741097084147e-05
-6.76469984602566e-06
-9.0160336849186e-07
-2.23074462253921e-05
-2.30038371942188e-05
-6.50717317022349e-06
-2.74576996234692e-05
-3.00286972497493e-05
-2.6064215808515e-05
-2.03552417526913e-05
-1.55719002846389e-05
-7.60052039892917e-06
-9.37829349280428e-06
-1.59402199841622e-05
-2.78867181892174e-05
-1.26482312062697e-05
-1.44687401589347e-05
-3.97526386914441e-06
-2.54877345635977e-05
-2.49568178464999e-05
-1.2646720516414e-05
-3.74370659665549e-05
-7.14271752746715e-06
-2.58303013490233e-05
-1.95607828443994e-05
-2.43126662910255e-05
-3.04690940827118e-05
-3.31450111251775e-05
-2.14303856344733e-05
-1.57039464782198e-05
-6.23002063888185e-06
-1.42935696961898e-05
-3.03453682494751e-05
-1.22227985817035e-05
1.52341532255575e-06
-1.88306513888821e-05
-2.9748722450614e-05
-1.42296356187308e-05
1.33831244897087e-05
4.39641961354959e-06
-3.15792024812466e-05
-1.28233963696932e-05
-7.1143560636976e-06
-3.55933782251138e-05
-8.74770906039967e-06
-3.15051030581243e-05
1.57430491603007e-05
-2.22153290430381e-05
-2.02189819007668e-06
-1.50048640305979e-05
-1.19079491137214e-05
-1.48115806145186e-05
-2.48873911369722e-05
-2.87468998502793e-06
-3.55681330921628e-05
-7.1793508206411e-06
-6.22819431322345e-06
-2.38705344085733e-06
-1.41612104850193e-05
3.09790172298331e-06
-2.32425664383385e-05
5.58581603450988e-06
-5.35098600312996e-06
-1.30040549298695e-05
5.28602792363377e-06
-6.28860979032003e-06
-2.10305251323246e-05
-5.96853160271383e-06
-1.09176402346252e-05
-7.70723228434079e-06
-1.10800012846128e-05
-1.09134917155919e-05
-3.12113160261665e-05
-2.47737578276242e-06
-1.5249544726257e-05
-2.41287432753202e-05
-3.86668068667355e-06
-2.87385406421986e-05
-4.71735490473307e-06
-2.69250474205946e-05
-1.51169928218032e-05
-2.76697496379354e-05
-2.0372333992575e-05
-3.97186662148056e-05
-3.47190991807234e-05
2.2823891940462e-06
-4.91220630772788e-05
-8.05747318393455e-06
-1.55202464696671e-05
-2.78326597423584e-05
-1.71527011252201e-05
-3.01058420077401e-05
-2.52757412476506e-05
-1.75907808895251e-05
-2.16200600136605e-05
-3.21083177674687e-05
-5.10255674771252e-06
-3.12563926085349e-05
-2.5300692469758e-05
-2.05229875727721e-05
-8.62349973308202e-06
-1.91994746934913e-05
-7.84971421579487e-06
-2.25826779803759e-05
-2.45883386518245e-05
-1.25303321376755e-05
-2.61917799040785e-05
-2.531718004624e-06
-2.42495354772325e-05
-2.45956033076587e-05
-1.56819144026666e-05
-3.38585186255703e-05
-2.34760671250071e-05
-3.35802026591651e-05
-1.24951531420688e-05
-1.58948098192269e-05
-9.29129430686881e-06
-4.29945912677705e-05
-1.59123722148475e-05
-1.07701526708315e-06
-2.30135404474936e-05
-2.15202602018331e-05
-2.26918572457723e-05
-1.46582463856379e-05
-1.09718247000384e-05
-1.60264208359522e-05
-4.39960909586773e-06
-8.59194580467793e-07
-2.16041577618191e-05
7.49780185308652e-06
-9.67691935314352e-06
-3.39995393260526e-06
-1.06760664229125e-05
-9.16265073007911e-06
-1.21712075587462e-05
4.57682569167464e-06
5.5201147269115e-06
-1.42181336275072e-05
-1.44755456003032e-05
-5.05997813647554e-06
-9.90762411709832e-06
-9.81356141077448e-06
-2.11768410651173e-05
-2.06763908704427e-05
-2.17619250539833e-05
-1.53398065351616e-05
-1.39197218878901e-05
-9.65526675573475e-06
-1.24712488382139e-05
-1.6328212156868e-05
-1.66220938590748e-05
-6.7646386157955e-06
-6.71960318019956e-06
-3.26900441033636e-05
-9.28524151747414e-06
-6.18360693293518e-06
-6.91641218054359e-06
-1.98907565750087e-05
-3.12589386319135e-05
-1.54481838583309e-05
-1.74529573039832e-05
-5.38143837010825e-06
-2.00896377194543e-05
-1.4388804218786e-05
-1.48981143938908e-05
-1.81548855264653e-05
-2.35703137950882e-05
-2.30122565814974e-05
-3.15108251953114e-05
-9.66712207979893e-06
-2.1302470900815e-05
-2.11007860433341e-05
-3.5292866288826e-05
-1.93633249711684e-05
-3.01504288225125e-05
-3.66319590926643e-05
-5.85508173311674e-06
-2.18741041816403e-05
-2.21300588507729e-05
-2.4068413844392e-05
-2.1922959502519e-05
-2.20212223110901e-05
-6.75670916558276e-06
-3.17938933203915e-05
-3.85332020724463e-06
-7.18152923135617e-06
-1.15150612092688e-05
-2.07488167812641e-05
-1.14870289484575e-05
1.96102160289523e-06
-7.55856874901112e-06
-8.20918889191289e-06
-1.70037332633987e-05
-1.93711443353245e-05
3.88682452877367e-06
-2.59862388627274e-05
-1.07239205574897e-05
-2.15954017221811e-05
-1.11927362051922e-05
-8.39939965455025e-06
-3.50193641490356e-05
-2.08979131261118e-05
-7.08019007619813e-06
-6.75922900964954e-06
-1.38855836369661e-05
-5.80313380281277e-06
-1.11360954961521e-05
1.11995829933973e-05
5.21058366844061e-06
2.09735040211338e-06
-9.53674864360562e-07
-1.31196052520373e-05
-1.30296228732311e-05
-1.84067355426797e-05
-1.75561446767152e-05
-8.04258167709915e-07
-3.38283047363703e-06
-2.27699190784444e-05
-2.7671580985651e-05
3.45179053609975e-07
-3.0261822943079e-06
-1.44234581058866e-05
-2.39975822225182e-05
-2.00152772051632e-05
-3.85974414324075e-06
-2.01577169214691e-05
-2.11988353033388e-06
-2.85156777814363e-05
-6.58190421342972e-06
-3.79685694143225e-05
-3.09791143933446e-05
-1.00520338521577e-05
-1.23637480549728e-05
-2.00561240720303e-05
-3.15399856369389e-05
-3.22654835153471e-05
-2.62972024125733e-05
-1.9908796879203e-05
-3.30247826335591e-05
1.96693391280882e-06
-1.01390444853046e-06
-1.52278409660155e-05
-8.29941416950926e-06
-1.29342390853842e-05
-1.98488898326309e-05
-2.41460611642027e-05
-1.49902247936818e-05
-3.4900555642428e-05
-3.55166130520889e-05
-1.4119879390272e-05
-1.418182383026e-05
-1.12978289452945e-05
-3.59133944037194e-05
-1.36748980521976e-05
-1.61497346938993e-05
-2.12828122356109e-05
-2.86129711460563e-05
-3.08461793248491e-05
-8.74527093289587e-06
-2.33602385025188e-05
-3.24457903205426e-05
-2.11850267313607e-05
-1.77238366429523e-05
-2.50465386718519e-05
-2.30980828504333e-05
-5.23289266333169e-06
-3.28546246687318e-05
-3.05826511711026e-05
-9.04617370139566e-06
-2.50942155103805e-05
-1.55179767667941e-05
-1.8440236327351e-05
-1.52228806275095e-05
7.3989050175053e-06
-1.27657914427065e-05
-1.3082666265232e-05
-5.88377759111778e-06
-2.03112523235493e-05
-2.06716477497982e-05
-2.57287385404727e-05
-2.40578804434787e-05
-2.00149584900068e-05
-9.22442688553696e-06
-2.05979304585871e-05
-5.13743435155644e-06
8.90018543084458e-07
-2.87731998163193e-05
2.75036381283644e-06
-1.05389913516721e-05
-2.93181311165752e-05
1.5011793255009e-05
3.72607753810338e-06
-4.86617031819894e-06
-1.1972066100194e-05
-2.23463130090104e-05
-8.55661727145021e-06
-8.6796416487401e-06
-7.84068392962584e-06
1.02726044059665e-05
2.9073208060974e-06
-1.3421787312714e-05
-1.90163450270926e-05
-1.09890168510361e-05
-2.23658573723673e-05
-6.87831598125086e-06
-2.10806517153661e-05
-1.02711479055032e-05
-2.48480374050178e-06
-1.52569659822021e-05
-8.19227530138292e-06
-8.80437496977058e-06
-7.76512604061251e-06
-9.10578570803644e-06
-4.37250782800479e-05
-1.38527460930929e-05
-1.27598822766918e-05
-5.84073639375861e-06
-2.83234981587847e-05
-2.3549202445938e-05
-1.25299385218721e-05
-4.76003037142409e-06
-1.44086004156841e-05
-4.70421052084856e-06
-2.02867759894048e-05
-3.53722990669529e-05
-8.94534683073035e-06
-2.14942439531826e-05
-2.26148297271851e-05
-1.49913113723163e-05
-9.79310411140574e-06
-1.32913057734928e-05
-5.26250517359048e-06
-3.62198626824139e-05
-1.99848153491596e-05
-2.70902283921504e-05
-2.90795589143109e-05
-2.57455721196735e-05
-1.87934456764979e-05
-9.93848391167137e-06
4.74555583619593e-06
-2.32544644976555e-05
-2.78252715586146e-05
-8.14606502742165e-06
-1.99946067298024e-05
-7.82898528644968e-06
-1.59655254137249e-05
-1.69099967605981e-05
-2.67140509507711e-05
-2.03640166792924e-05
-1.69232439840456e-05
-1.00642528949388e-05
-2.39634471040884e-05
-2.88285020075409e-05
-4.46940294500236e-06
-2.8163413729284e-05
-9.93296346277049e-06
-2.30761186546864e-05
-4.68371370433106e-05
-1.0847627842029e-05
-1.9992304489466e-05
-3.51643774536943e-05
-1.41500175829002e-05
-1.00621533837696e-05
-6.39663518568098e-06
-7.41657150101679e-06
-1.27220640131962e-05
-3.36700212183673e-06
-1.20243165328575e-05
-3.65074336678959e-06
-4.16336599984298e-07
-1.44688766342658e-05
-1.86032330309873e-05
-5.66324058346233e-06
-2.35347534171011e-05
-7.86840824087423e-06
-3.31182276167378e-05
-2.58576138908577e-05
-3.0825977829948e-06
1.79709046739149e-06
-2.64283070624386e-06
-3.91061158808058e-06
1.54639597427135e-05
-1.29763848460316e-05
-2.49611751928319e-05
5.8112088394058e-06
-8.66322188013506e-06
-4.97879896071014e-06
-5.88285570647136e-06
2.69772926634874e-06
-3.31586436287178e-05
-4.68538948283327e-06
-2.00198023332351e-05
-1.29106041301586e-05
-1.27166478121011e-05
-3.13043664155829e-06
-4.08666490029394e-06
-2.82873971163305e-05
-1.43715886889384e-05
-2.44576892876193e-05
-2.52162681403128e-05
-2.66595253138016e-05
-2.56917316585623e-05
-1.59366801020599e-05
-2.41121072343794e-05
-1.99811149468956e-05
-6.6410811713878e-06
-2.13214611128681e-05
-2.0817558187893e-05
-2.60577557086863e-05
-2.65223149569268e-05
-2.55823222311784e-05
-1.19305593227905e-05
-2.27141608441952e-05
-1.38929085991135e-05
-2.99071870041033e-05
-1.06067470851725e-05
-1.54323870283488e-05
-1.67639849469951e-05
-8.0914800240065e-06
-1.56179816751058e-05
-1.97636285757283e-05
-2.22128487468613e-05
-1.79741882714786e-05
-4.01145982758412e-05
-1.68341860093934e-05
-2.60206832697644e-05
-1.54416833785376e-05
-1.22531451840881e-05
-6.17019501213171e-06
-2.44722708454319e-05
-3.39193290001243e-05
-1.53404397682029e-05
-4.27463645137238e-07
-8.75709301348123e-06
-2.00961124541001e-05
-3.945447064535e-05
-1.86072244100023e-05
-2.70622024751734e-05
-2.49161110921219e-05
-1.77323862345948e-05
-1.78116812791499e-05
-1.55417026163611e-05
-1.6774424378329e-05
-5.87871677962204e-07
-1.41081511833136e-05
-1.88966267398393e-05
-2.48843729216488e-05
1.87411443488101e-06
-1.32991838848256e-05
-2.0311846013617e-05
-2.43541041764538e-05
-1.7032408784956e-05
-1.57690965394005e-05
-3.01714053385145e-05
-4.83491541759147e-06
-1.55003988862525e-05
-2.18455975000668e-05
-2.37649678292119e-05
-2.38597579032373e-06
-5.36228056961098e-06
-2.36173062238465e-05
-1.81448642399237e-05
-7.58956041140537e-06
-9.7007238482002e-06
-1.72251293430601e-05
-2.1424441037943e-05
-2.65402273685739e-05
-7.4165961386935e-06
-1.61313853907791e-05
-3.34354885220451e-05
4.12906024752527e-06
-2.18914857773673e-06
-1.66843474048438e-05
-1.17247375128374e-05
-1.63972717030394e-05
-7.08442870878449e-06
-1.48544807445049e-05
-1.34366667404295e-05
-1.14937289132187e-05
-1.94423841794022e-05
-6.98559576156639e-06
-2.14420519240479e-05
-1.047709776262e-05
-1.48861409256474e-05
-2.65924997824119e-05
-4.7812027098069e-06
-1.45581433384816e-05
-1.61624926751344e-05
-2.79485321084715e-05
-3.21605245265717e-05
-2.44167853513394e-05
-1.11774548857836e-05
-1.4645651227714e-05
-1.82811493517122e-05
-3.28610194010018e-06
-8.434422336299e-06
-1.61864191276523e-05
-2.13197216614915e-05
-3.38237537121314e-05
-2.39764225455882e-05
-3.04645610933541e-05
-2.39872287497454e-05
-2.72745829541648e-05
-2.36268933195481e-05
-3.17148475497624e-05
-2.76813458847518e-05
-1.36671464250853e-05
-5.37657098391371e-06
-1.23163447777263e-05
8.42491042921909e-06
-1.27337877776158e-05
-1.76615289459703e-05
-3.4380802154196e-06
-1.89233933015205e-05
-1.80285414818702e-05
-4.4954214955628e-06
-6.9658440403307e-06
-2.12752208864247e-05
-1.38795147127675e-05
-1.18886795746059e-05
-7.28916936083671e-06
-2.4534092894968e-05
-1.53360959839946e-05
-1.99339219954113e-05
5.50800056887142e-06
8.97859556020544e-06
-2.97887548596965e-06
-3.15397193913585e-05
4.37383020123162e-06
-3.34895605542647e-05
-2.37989419060195e-05
-2.052247958658e-05
-1.60118834917465e-05
-4.02151093767452e-06
-6.35958186604039e-06
-2.38006706847189e-06
-1.72485881416705e-05
-2.0959282446923e-05
-2.28103835774468e-05
-1.50473721560951e-05
-4.02194938790987e-06
-1.56973342018871e-07
-9.01888359785418e-06
4.50412134478406e-07
-5.29917442922182e-06
-2.13866438355218e-05
-7.16305267595938e-06
-5.13450968984895e-06
-1.12363148210825e-06
-1.6643308031356e-05
-1.5430121436938e-05
-2.54014840297388e-05
-2.4593615582718e-06
-7.28603047432657e-06
-1.31031862038807e-05
-1.38654942008497e-05
-1.57765106707937e-05
-1.39323927888691e-05
-1.80028874282353e-05
-2.22661204153847e-05
-2.3501862430854e-05
-1.80559594056443e-05
-1.73817365825588e-05
-1.29617770910455e-05
-2.78584426502685e-05
-1.01583495312716e-05
-1.73318553936945e-05
-2.35550791429932e-05
-2.40081156425488e-05
-2.41492338330314e-05
-2.02970897972978e-05
-1.95719439771851e-05
-5.61255349118607e-06
-1.72316024989657e-05
-2.74811065277137e-05
-1.36329797742168e-05
-2.66071041690635e-05
-7.15991653813976e-06
-2.80222486597669e-05
-1.36806472089975e-05
-2.4450638324535e-05
-1.38031621885933e-05
-2.58163303196417e-05
-3.82372806866511e-05
-1.61332035586285e-06
-2.11170488668195e-05
-3.61991284777777e-05
-2.72776653327302e-05
-3.88838921054947e-05
-9.0498104250828e-06
-1.38988623980484e-05
-3.94013932406325e-06
-4.56975134363273e-05
-2.13366258624206e-05
-1.36240144404059e-05
-2.51559601078721e-05
-2.81043237073755e-07
1.43222743238816e-06
-4.35916405045557e-05
-2.96250719005268e-05
-2.57019919669975e-05
4.19997745901884e-06
-1.11740558470249e-06
-1.46036600138812e-05
-2.6531901537572e-05
-5.31354164713037e-06
-4.81308284845842e-06
-5.50383145431051e-06
-1.48600217837606e-05
-1.07147008906108e-05
-2.45135083648627e-05
-4.00247071558911e-06
-8.59215127188725e-06
-1.96224023535843e-05
-4.1119552205264e-06
-1.5089255281802e-05
-1.59562703381704e-05
-1.99941104818989e-06
-3.20904556414909e-05
-2.82763542502242e-05
-5.14659037782849e-06
-1.88548656239655e-05
-9.35167747962805e-06
-1.73019834098237e-05
-1.45181734602056e-05
-1.50589001157037e-05
-2.75212044794823e-05
-4.00705199721253e-05
6.5483419655983e-06
-1.5891357248128e-05
-8.35129487550222e-06
-4.24119238861087e-06
-1.30196201289432e-05
-2.79941835692624e-05
-3.69195172906839e-06
-1.70834511192568e-05
-1.99183222025911e-05
-2.7216813232969e-05
-2.4487897374899e-05
-1.71974591392908e-05
-2.97510184814189e-08
-1.19972488021605e-05
-9.09558864211056e-06
-3.06021296133858e-05
-3.07582231221093e-05
-2.9407751126684e-05
-2.63715842038852e-05
-2.04205629933611e-05
-2.08817353212657e-05
-2.83211088140299e-05
-2.73773317818363e-05
-2.76624783197699e-05
-3.8768846119534e-05
-2.62364706756075e-05
-2.49020236972939e-05
-2.97233452859646e-05
-2.82977011953019e-05
-1.46462346014832e-05
-3.12194834347828e-05
-1.07755300280309e-05
1.20435337140855e-06
-2.08536987864951e-05
-1.87324682975616e-05
-2.47792652769939e-05
-8.4556118208101e-06
-1.11224270246656e-05
-2.6349074216711e-05
-1.85730003745336e-05
-2.66563958247256e-05
-1.72469120695917e-05
-2.31478247758551e-05
-2.09300738966693e-05
-2.270846587315e-05
-1.33459679451614e-05
-1.59453010666607e-05
-3.5889190676976e-06
-4.14117529355439e-05
-2.03591044845026e-05
-8.61980808612067e-06
-3.66781570820503e-05
-1.27273975491698e-05
-3.20315030353654e-05
-2.68994684784368e-05
-1.74335728208209e-05
-1.94539641880917e-05
-2.39651795824394e-05
-3.08634452480623e-05
-2.10756283004639e-05
-1.63757297554943e-06
-1.30777960989896e-05
-3.68708970979281e-05
-1.6607675911332e-05
-1.71066958947665e-05
-1.33865772805005e-05
-2.92736524639404e-05
-1.97752509144308e-05
-7.84322156625826e-06
-2.54460132991758e-05
-1.7575932425718e-05
1.06117608665463e-06
-2.37881616745722e-05
-1.73909906474441e-05
-1.45598938109856e-05
-2.07558924742347e-05
-1.5368720386844e-05
-6.72794115992381e-06
-1.06455843854402e-05
-1.81565851486106e-05
6.65252218422403e-06
-2.20740088308334e-05
-2.58929694669872e-05
-2.89543775177186e-05
-1.46841619192219e-05
-1.77551709084459e-05
-1.96850374565153e-05
-1.56822497483501e-05
-3.19933071658616e-05
-2.58091988395231e-05
-1.56519324885868e-05
-3.34231615333472e-05
-1.49252425699476e-05
-2.19006764180926e-05
-2.95762409209806e-05
-8.08844903595871e-06
-3.12641253790773e-05
-5.44003425734023e-06
-1.63184252946571e-05
-4.18102253953806e-05
-1.20205304391941e-05
-1.55670495031045e-05
-2.21462487397532e-05
-1.46355775433121e-05
-2.31629584240019e-05
-1.92566998577691e-05
-3.15062088810108e-05
-1.02170692048177e-05
-7.96387963364674e-06
-2.88060429065464e-05
-5.01424418747221e-06
-2.55280492936988e-05
-2.07612784199857e-05
-3.82314869536714e-05
-1.96404441133359e-05
-1.67679325578779e-05
-2.66967037065782e-05
-9.73110280458804e-06
-2.09939078891768e-05
-2.09066987649147e-05
-1.29555281953822e-05
-2.32770898937217e-05
-3.56569538665479e-05
-3.17399214668715e-06
-2.90990230037539e-05
-6.96235064286574e-06
-6.48958666528693e-06
-2.1374311918972e-05
-1.69855711388993e-05
-9.03062091336407e-06
-1.76292707367575e-05
-3.26293255506666e-05
-2.18199819954578e-05
-4.66520858394446e-06
-2.57647218245073e-05
-1.37744831592525e-05
-1.9070381444151e-05
-2.36142809695967e-05
-2.37850212705806e-05
-9.02840874604623e-06
-1.55797534283648e-05
-3.73000011637623e-06
-6.32075581918918e-06
-2.24479421843835e-05
-1.59182277617252e-05
-7.62105557577272e-06
1.61037297465397e-06
-9.94621783515114e-06
2.66936053623282e-06
-2.87132697360834e-05
-1.55948948094368e-05
-3.54792396366749e-05
-1.47424320357087e-05
4.48178470930912e-06
-7.70105371070478e-06
-9.09082524002656e-06
-7.29511553324641e-06
-2.60612675763718e-05
-2.34939688062784e-05
-1.4132164504161e-06
-2.62575654184873e-05
-2.151225801961e-05
-1.49838530393324e-05
-6.1569283882812e-06
-1.93940875298016e-05
-3.0634072207619e-06
-2.98860016259646e-05
-7.86221347591461e-06
7.72905580999123e-06
-2.93628584637484e-05
-3.15566708269302e-05
-8.18961017415372e-06
-2.45023023250472e-05
-4.43842482034723e-06
-1.48303030912645e-05
-1.82380455547322e-05
-2.32517776008578e-05
-1.67786637498171e-05
-1.8246804516427e-05
-2.66506782192299e-05
-1.03871212152173e-05
-2.12251439855749e-05
-1.35344351893498e-05
-1.79587115856847e-05
-1.6621699335608e-05
-3.20763351199746e-05
-2.89895773414167e-06
-1.69802207583178e-05
-1.76733243714003e-05
-2.29164721583536e-05
-3.18369670761766e-05
-1.80453042160481e-05
-2.68480412703473e-05
-1.51299843931069e-05
-1.88477127882763e-05
-2.13684137320471e-05
-5.72706709406523e-07
-1.31204121724594e-05
-2.10748208137148e-05
-4.04502204987393e-06
-1.76765845076511e-05
-9.99774165771165e-07
-1.39288533567457e-05
-2.29645559827609e-05
-2.77069117416393e-05
-2.14808341935294e-05
-2.3612959666341e-05
-3.70223538885549e-05
-7.14627077372763e-06
-3.57649921376275e-05
-2.74379225372214e-05
-1.64662984087686e-05
-2.5178091376617e-05
-1.61846932010161e-05
-2.28127703277989e-05
1.3519561210851e-06
2.93888123835043e-06
-1.92771002947981e-05
-1.20452828056765e-05
-1.59842364442836e-05
-1.58459190350574e-05
-1.1789362993865e-05
-1.27149827344439e-05
-1.11272976480766e-05
-9.68499385801513e-06
-1.32576060805236e-05
-2.6881820750963e-05
-6.8730662317385e-06
-8.44035585586425e-06
-2.57706779663157e-05
-1.3465739970443e-05
-1.62726247449373e-05
-1.1826968372498e-05
-1.60927582534724e-05
-7.73030876288166e-06
9.85008078250934e-06
-1.64296772629763e-05
6.17731389465033e-07
-1.54918408073082e-05
-1.39959520746158e-05
-2.0825618850331e-05
-1.04204720016907e-05
-1.41767246391773e-05
-1.85994875552389e-05
-4.3031843076109e-06
7.73744781073027e-06
-1.92870322353772e-05
-2.10955332291078e-05
6.51627452236693e-06
-8.29667123010891e-06
2.01328741024787e-06
2.50940454772019e-06
-1.56313785212025e-05
-1.63841958685047e-05
-1.89989923907448e-05
-1.7312584899109e-05
-2.10008340686016e-05
-2.53982858949866e-05
-1.0755740933268e-05
-2.55224682443069e-05
-1.64795104729828e-05
-2.3382494284273e-05
-9.21732310846406e-06
-1.50630960230447e-05
9.95648375900451e-07
-1.4911960995772e-05
-2.48815793779692e-05
-2.4618935817174e-05
-1.62793906651519e-05
-2.18115842764261e-05
-2.01719112328131e-05
-1.63068857842051e-05
-1.23650880093849e-05
-1.72919860838511e-05
-3.22298142572955e-05
-2.50553420078744e-05
-5.20848448482319e-06
-4.67329525864711e-06
-1.82098760880194e-05
-2.1290323002163e-05
-1.15405103658405e-05
-2.27868728732291e-05
-3.04055042116221e-05
4.4073080999151e-06
-1.12700348973586e-05
-2.50752722607831e-05
-2.96359580841473e-05
-2.47946481870019e-05
-2.04022403810617e-05
-1.56469295190236e-05
-1.51306780797814e-05
-9.18788728879129e-06
-2.4870178699372e-05
-9.67017600448242e-06
-3.00165236774142e-05
3.0429064339636e-06
1.06154163677684e-06
-2.33177923499854e-05
-2.09790420966059e-05
-3.47320590192573e-07
3.31679859415302e-06
-4.54756766078676e-06
-8.40308382184831e-06
-7.78243055279283e-06
-2.88345864260937e-05
-6.07664025699607e-06
-1.97673175858036e-06
-6.5133568794796e-06
-1.30006685699929e-05
-6.14862627532241e-06
-1.18871709972257e-05
-1.19509203435935e-05
-1.42397971024616e-05
-1.45892766127951e-05
-1.63742466639635e-05
-1.33109862985242e-05
5.49003384998435e-06
-7.99634513815705e-06
-1.64333505333555e-05
-2.2397098474814e-05
3.41511649993668e-06
7.221047400053e-06
-1.02903355090322e-05
-1.08068521306273e-05
-2.15454346213214e-05
-1.20876986058136e-06
-1.40947833542471e-05
-2.95544342758642e-05
-2.32979970552987e-05
8.13797399380552e-07
-1.29478127066244e-05
-2.19034670052205e-05
-1.69804403038872e-05
7.16821006374954e-06
-1.94742621234739e-05
-2.05538229552257e-05
-7.7909109186621e-06
-1.44920236033809e-05
-3.65731628330998e-05
9.24078332540168e-07
-1.93413135445066e-05
-1.25577771066667e-06
-2.57319507566057e-05
-1.60643417944098e-05
-2.21880622538936e-05
-2.66458444046959e-05
-3.71440484165552e-05
-1.50542083744712e-05
-2.59326967389205e-05
-1.98771220341704e-05
-3.45200623987331e-05
-2.70563766413266e-05
-2.32988415919914e-05
2.38794307945406e-08
-3.03331251396929e-05
-2.44708606583615e-05
-1.65739448365611e-05
-1.88556861801537e-05
-1.2186359210705e-05
-6.81014943346684e-06
-1.95885158334364e-05
2.33479840618483e-06
-1.31034221215009e-05
-1.34790493716027e-05
-2.01146142678566e-05
-2.62655292703517e-05
-2.60494448671552e-05
-1.26123227513628e-05
-2.98833687619833e-05
-6.75896289505112e-06
-8.63388398632547e-06
-3.12286248978482e-05
-4.33480579251644e-06
8.02101462477526e-07
-2.08329974423312e-05
-2.3582240303996e-05
-1.54332194746494e-05
-2.25976301442894e-05
-5.75775780794761e-06
-1.42199882307674e-05
-4.21886820155948e-07
4.55997964302726e-06
-1.9136704840583e-05
1.29156548958662e-06
-5.52626904854845e-06
-2.2280261725487e-05
-9.41413484449562e-06
1.55794098691695e-06
-2.41203650539219e-05
-1.58151731488979e-05
-3.02912738187745e-05
-1.43359006948812e-05
-5.51697048092495e-07
-2.36444912918039e-05
2.31562588424913e-06
-1.85416888224072e-05
1.44721976613595e-07
-9.41373128590879e-07
-2.28876416258606e-05
-2.34037497256262e-05
-1.42387401377467e-05
-9.49158414938125e-07
-1.59442971083467e-05
-4.05573316819728e-05
-8.01153261198769e-06
-2.40574027858555e-05
6.57920868268717e-06
-1.04638139879274e-05
-1.87656647137843e-05
-1.11152053045191e-05
-1.89618723004813e-05
-8.76074172597058e-07
-8.00664879357548e-06
-1.02269226452318e-05
-1.46774063403245e-05
-4.73200563092458e-05
-6.16537406882335e-06
-4.8477526580623e-06
-1.57543908838919e-06
-1.94940562358376e-05
-2.3908727956628e-05
-2.43047266600943e-05
-3.02860959857776e-05
-1.71676988866609e-05
-2.10041956041621e-05
-2.0924180258425e-05
-1.85867900780207e-05
-3.39538993267019e-05
-1.27254307145325e-05
-1.17704621790314e-05
-5.5012523139489e-06
-2.2443601749805e-05
-2.336704256535e-05
-8.40028633507356e-06
-1.3926123632265e-05
-8.44361917381807e-06
1.83368162023714e-06
-2.8320478188501e-05
-1.72044499070598e-05
-1.8818990658181e-05
-1.70622673898267e-05
-5.05422800593012e-06
-1.65817762502609e-05
-2.4284872622616e-05
-2.01738379184849e-05
-2.69411566416979e-06
-5.80906779496778e-06
-1.59783147595281e-05
-1.13162029871476e-05
-1.19189655342408e-05
-1.5564038255616e-05
-7.18208663444885e-06
-2.87758868278761e-05
-3.16303210750005e-06
-1.92006935073234e-05
-1.95243545495713e-05
-1.7230364230007e-05
-1.3972461244851e-05
-4.77675971227771e-06
7.55796620281495e-06
7.19820536590191e-06
-3.15876270106008e-06
-1.14946362990668e-05
-8.6577506414394e-06
-4.18540980939582e-06
-1.45010577734125e-05
-9.09253006237698e-06
4.26369815307597e-06
-1.12254869404646e-05
-1.53891881073292e-05
-5.17099069920746e-06
-2.00045007458169e-06
3.39545687378624e-06
-3.15110346737551e-05
-1.34500795455489e-05
3.79777737546259e-06
-1.01845626485614e-05
-2.62634739225948e-05
-1.42070011238008e-05
-1.20894836529615e-05
-8.01564455099476e-06
2.4246469904428e-06
-6.38797646460963e-06
-1.16538021602876e-05
-3.87709237075163e-06
-2.26735442294057e-05
-1.37665182741747e-05
-3.10418180992801e-05
-2.09448413764034e-05
-2.31286821771657e-05
-1.96835245151991e-05
-7.96660767183002e-06
-2.50267715773722e-05
-2.9477379849393e-05
-2.69432239356532e-05
-1.41101335705857e-05
-2.20537880918708e-05
-2.70321256592134e-05
-2.07089855417422e-05
-3.81485513845831e-05
-2.25982779697862e-05
-2.305397210896e-05
-1.30620044405269e-05
-1.24752949348466e-05
-2.00369292851398e-05
-3.8688065847015e-05
-1.44529521463472e-05
-2.9079322812163e-05
-2.01652473087347e-05
-2.89043317648463e-05
-1.6546907564458e-05
-4.36377235352711e-05
-2.89606051769572e-05
-1.47871262481561e-05
-2.41386565739469e-05
-2.12702248901826e-05
-3.23123619347913e-05
5.10870856511975e-06
5.32365638750516e-06
-1.66671087269799e-05
-2.00406426679856e-05
-8.43378140492e-06
-1.73354331939138e-05
-2.10956185197058e-05
-2.06018991965364e-05
-1.99479256855625e-05
-2.04643183703988e-05
-2.83923754365249e-05
-1.23410943280977e-05
-6.03905070881247e-06
-9.49887486920494e-06
-8.67893302898153e-06
-1.56707105433628e-05
4.2477635451619e-06
-2.02333678409928e-05
-2.39991079543296e-05
-1.13197540495279e-05
-1.56424421817737e-05
-1.31425546324571e-05
-1.18929566118783e-05
-1.74007882241029e-05
-1.99113557901801e-05
-5.94231345050499e-06
-1.31652964551044e-05
-1.3857532327286e-05
-1.0123549032077e-05
-1.80061298837101e-05
-1.63495520299634e-06
-6.4248961569842e-06
-6.50343303570415e-06
-5.90469878582741e-06
-1.68025674987009e-05
-8.32981062811574e-06
-2.31730624932628e-05
-2.4758340056337e-05
-2.67940893010833e-06
6.0890884845246e-07
1.78022885533091e-06
-8.67620842037667e-06
3.56950157595274e-08
-1.24662519980198e-05
-1.21257016813976e-05
-1.6802573587563e-05
-2.60241413410406e-05
-1.05640875948282e-05
-2.02376915029428e-05
-1.3448628926579e-05
1.91158529105463e-06
2.68697158753342e-06
-6.45175888707133e-06
2.18418206311398e-06
-1.8579864273968e-05
7.21546022832846e-06
-1.16780101367454e-05
-4.0836081860863e-06
-1.50344483600754e-05
-7.26668408476926e-06
1.05248734126308e-05
-2.08639270320536e-05
-1.5804381474413e-05
-1.16246841502545e-05
-3.10391707313512e-05
-3.77803312308243e-06
-2.54216475473501e-05
-1.09287089905224e-05
-2.84655689714337e-05
-5.58110668489864e-06
-4.10486688481992e-07
-9.66085911445431e-06
-1.56916082921503e-05
-3.05047526962929e-05
-2.80651919540737e-05
-1.90243045484363e-05
-1.84686933524566e-05
-3.00933147609302e-05
-2.02596338095243e-05
-1.17519032575985e-05
-2.18196105034109e-05
-1.1514390349707e-05
-3.06476151468193e-05
-2.76799826773104e-05
-2.26483948102714e-05
-3.70405047957877e-05
-3.16046326056767e-05
-9.76055040304985e-06
-1.16739515505539e-05
-1.6299777210449e-05
-1.76253450490659e-06
-1.3452780458316e-05
-1.25273820069638e-05
-2.09116494814795e-05
-2.61194446558012e-05
-1.16017997838887e-05
-2.65116292836507e-05
-2.87411466745646e-05
-1.34130602378683e-05
-2.40976040968634e-05
-8.65611009909246e-06
-1.84550736659584e-05
-2.52061696850093e-05
-7.9341060340968e-06
1.65213705828135e-06
-1.96070112464646e-05
-1.8088410762272e-05
-1.83809316128742e-05
-1.40492705102355e-05
-1.79713612189042e-05
-1.21778491502656e-05
1.89040985847306e-07
-4.53347851568173e-06
6.63215230624988e-06
-1.37963308994483e-05
-5.00698218936302e-06
-1.04859783501001e-06
-1.79526110418588e-05
1.24224249034683e-05
-2.42157675828045e-05
-9.66023829624899e-06
-5.52783948278575e-06
-1.14900812195915e-05
-1.4076511326637e-05
-2.05006938224282e-05
-6.77161010185865e-06
-2.44489044204042e-05
-1.45778605491454e-05
-1.1622770278458e-05
-3.44450449871103e-06
-2.19822396901442e-05
-2.24645374393306e-05
-1.89111283789319e-05
-2.48086376603869e-05
-4.01990786966338e-06
-3.0147542245787e-06
-2.5529016085037e-05
-1.71004308463363e-05
-6.53546719844573e-06
-2.59854229023556e-05
-1.2790573124262e-05
-1.83424471312932e-05
-1.95756387544299e-06
-1.16062078720235e-05
-2.86313115292781e-05
-2.39526553922767e-05
-1.09847523682869e-05
-3.3060198094426e-05
-4.46916212015682e-06
-1.73552690006423e-05
-1.93930024932923e-05
-2.73666039623453e-05
-2.52715446132778e-05
7.44786027114683e-06
-3.11751164586624e-05
-8.35775894589176e-06
-9.34947082948226e-06
-2.1420968452199e-05
-1.16914037718579e-05
-2.83065008705733e-05
-2.43227264224158e-05
-2.44473337414091e-05
-2.10782960097719e-05
-2.04960878752581e-05
-1.20893382840148e-05
-3.14484396524102e-05
-1.08562748974128e-05
-1.08965092898667e-05
2.72867356586169e-06
-5.80081080263532e-06
-7.03462399498877e-06
-2.03584073113121e-05
-2.15715097703105e-05
-1.13016500446047e-05
-4.72524701200244e-06
-1.11099641614352e-05
-1.17684881375985e-05
-4.17611314040071e-05
-6.08889363348172e-06
9.08599146639524e-07
-1.68549366028533e-05
-1.60809869053262e-05
-2.07456200183657e-05
-6.39119582221785e-06
-4.61869334971528e-06
-1.82620884093586e-05
-1.12230481278213e-05
4.97494928328214e-06
1.98719856120376e-07
-2.10425457654903e-05
-2.41794692198293e-06
-1.44365467347713e-05
-9.91643181492838e-06
-5.7935810704426e-06
-6.89479932628398e-06
5.71052104214983e-06
1.65542945265154e-06
-1.44781789744848e-05
-1.63835947223281e-05
-2.94495928912796e-05
-2.89889818453772e-06
-1.37520113217184e-05
-1.46575522386068e-05
-1.91049460484814e-05
2.31853863266586e-05
-2.35026297126821e-05
-1.49923247089107e-05
-1.40825111677402e-05
-1.74184710687927e-05
-9.88729926827362e-06
-2.11117179405357e-05
-1.3494195229786e-05
-2.17347593110154e-05
-3.36680785461449e-06
-1.93790056617209e-06
-1.56169436973629e-05
-4.45325629081938e-05
-2.61825753288968e-05
-2.06157147033366e-05
-1.7143542015269e-05
-1.13710812232487e-05
-1.52141037611478e-05
-8.94007410476304e-06
-4.97379969777166e-06
-1.11338192781715e-05
-3.5161465081467e-05
-8.67829644670083e-06
-3.05520452928417e-05
-2.87527123258417e-05
-9.34655816038104e-06
-2.56684636321636e-05
-2.62001751063598e-05
-2.11787257351616e-05
-2.15799697830638e-05
-2.81716369209755e-06
-3.95850876544739e-05
-2.05411356901446e-05
-2.71131980003623e-05
-1.59848411824572e-05
-2.03600471164975e-05
-2.02972047950378e-05
8.88084089974528e-06
-2.3740577422035e-05
-1.6844688503343e-05
4.37020582918837e-06
1.46705762443839e-07
-2.29197342818274e-05
-1.35621845739455e-05
-1.34191879092056e-05
-1.47857962093728e-05
-1.58265369027341e-05
-5.63988493405558e-06
-8.22742486678716e-06
-5.96772990930741e-06
-9.88230639281319e-07
-2.35464796904712e-05
-1.34063549368244e-05
-2.23543329863073e-05
-1.66929501058002e-05
1.17278960555747e-05
-1.2544626225664e-05
-1.22617769273308e-06
9.47657272487196e-07
4.08296886324687e-06
-2.20267988644952e-05
-9.53827599676242e-06
-8.56487664017133e-06
-5.05026032632134e-06
-2.60215147134487e-05
-5.33038118131046e-06
-1.7060596927169e-05
-2.01185719913785e-05
-8.40737350213004e-06
-1.57802574167351e-05
-1.3800449028756e-05
-1.48062836500174e-05
4.12992616828467e-06
-4.01199417505207e-07
-2.10443153074677e-06
-2.38522942027424e-05
8.65065561359487e-06
-1.46299617836495e-05
-1.50064076760928e-05
-2.23804984895444e-05
1.89053072093673e-05
-5.22465376194951e-06
1.63244894256507e-07
-7.44578549570008e-06
-6.9820930565539e-06
-3.07981131418929e-05
-1.09517395754879e-05
-1.51060492098209e-05
-3.77429823349419e-05
-4.80909439036039e-06
5.10945963178955e-06
-1.0927868027487e-05
-9.37667397768231e-06
-8.87082019224171e-06
-2.38666887726955e-05
-2.4077256022764e-05
-2.50737003035996e-05
-1.12544643852332e-05
-9.74431346623712e-06
-1.56209033332005e-05
-4.46673367217089e-07
-2.79814247618014e-05
-3.54548433611794e-05
-5.48099247805857e-06
-2.76378919678267e-05
-1.81428343459777e-05
-2.33508256132291e-05
-1.47956700333227e-05
1.24198592308574e-08
-2.79974236791248e-05
-3.22058701330046e-05
-2.21824924037198e-05
-1.9386676900532e-05
-3.41516607020238e-05
-1.67092169412353e-05
-8.00959122394319e-06
-1.24615304659768e-05
-3.01825603721653e-05
-6.63284921322599e-06
-2.51451345007112e-05
-1.86329711353016e-05
4.70836603970871e-06
-2.76780036758654e-05
-5.73882737134651e-06
-6.52885290544315e-06
5.2808193005219e-06
-3.49609075919621e-05
-1.2419243507554e-05
-1.77633455728215e-05
-1.24624529949877e-05
-2.82211229592436e-05
-1.19348973013644e-05
2.39698378500576e-06
-1.72789936948902e-05
9.68613922264677e-06
-1.42225985618174e-05
-1.15139139254572e-05
5.59943944230807e-07
-9.72394849733607e-06
-1.29747670963247e-05
-1.42836257980969e-05
-2.43623356572995e-05
-1.44211585539144e-05
-9.26596500252457e-06
-1.70548344989362e-05
1.9434075886525e-05
-1.05766427028923e-05
-2.95406781853237e-05
-6.65945004422687e-06
-3.3460303417023e-06
-1.81295666602628e-05
-6.3588019833336e-06
-1.7199374703934e-05
-1.36933118173085e-05
-1.86557207104255e-05
-2.21870489028878e-05
-6.5224347402281e-06
4.00060331816698e-06
-1.52126481972053e-05
-7.97110705609784e-06
6.51617189642026e-07
-8.52781198763895e-06
-1.66453687907294e-05
-1.88953158560596e-05
-1.98542662785509e-05
-2.26015940767154e-05
-1.21839993560045e-05
-8.27436750760205e-06
-1.63282693140977e-05
-1.64306358397382e-05
-2.86604730111921e-05
-2.04427312102927e-05
-2.25682503634515e-05
-1.58535375221559e-05
-2.68363680206288e-05
-2.00578021658781e-05
-1.30924429961182e-05
-2.60154706314429e-05
-1.37202260756081e-05
-1.67670530562671e-05
-7.03588468516823e-06
-3.2970731164215e-05
-1.23466550949607e-05
-1.41054847323759e-05
-1.70461212714304e-05
-1.94081625456767e-05
-1.41481199348543e-05
-1.74464908032644e-05
-2.9655326632182e-05
-1.57390426884858e-05
-2.55502343858187e-05
-1.53695415055545e-05
-3.38643927305803e-05
-1.97060340847392e-05
-3.53225612782492e-05
-1.19583443033696e-05
-9.00270196224092e-06
-6.22661156618506e-06
-3.13342989944862e-05
-1.41332308234769e-05
-4.02379608543807e-05
-1.52498500689693e-05
-2.06055772969628e-05
3.06852909327403e-06
-2.16150966365816e-05
-8.22997628830235e-07
-3.85952118039274e-05
-1.62089350832981e-05
-1.51702097671211e-05
-9.35340415499357e-06
-3.0504279635288e-05
-2.24680786821262e-05
-1.82310301861271e-05
-2.95533192257147e-05
-1.94707463328008e-06
-1.89896335348231e-05
-1.57583204653997e-05
-1.47544626808738e-05
1.16129700833011e-05
-6.13229318975874e-06
-2.20373781662365e-05
-1.6088674322186e-05
-6.52773599286532e-06
-2.5286631919704e-05
-3.51969039377022e-05
2.5421818534199e-06
-1.0330295823875e-05
-2.31938753473329e-07
-5.0133695356318e-06
-2.35255183641815e-05
-1.7509305641771e-05
8.7699377517234e-06
-1.3106902294278e-07
-2.56200831063458e-05
1.36329818510296e-05
-5.91179659410941e-06
-1.77276736660002e-05
-1.76905655256479e-05
-2.50230991132636e-05
-1.83627211031297e-05
-3.35233926266694e-06
-1.08197765569209e-05
-1.00564145653516e-05
-2.53056635424269e-05
-2.44993957152422e-05
-7.2870839072778e-07
-3.12904114627912e-05
-2.88116654676429e-05
-8.89985409374808e-06
-8.18114359868015e-06
-1.92047095499417e-05
5.01328007125361e-07
-3.48335738869804e-06
-1.90935240593732e-05
-2.93731331938047e-05
-3.08696283164573e-05
-1.55460902245739e-05
-2.33444943541632e-05
-2.20994140525138e-05
-1.16678125652678e-05
-8.54096669665885e-06
-1.95498753621342e-05
-2.88963053537836e-05
-2.19112418459876e-05
8.94269174363098e-06
-2.77406916181466e-05
9.98795924394741e-07
-3.040353410537e-05
-2.31188952097092e-05
-1.63589304569126e-05
-2.25163908751179e-05
-2.14865785934531e-05
-8.84194016435427e-06
-1.74283947215403e-05
-1.13704878018568e-05
-1.06252014489574e-05
-2.27166126219593e-05
-1.82785213730702e-05
-2.70629486737556e-05
-2.8862136357022e-05
-1.4681737885528e-05
-2.29851891656114e-05
-1.45958178453818e-05
-2.14053150515022e-05
-7.14412569261148e-06
-2.56777919739868e-05
-7.0535848195783e-06
-1.18768598552107e-05
-1.77531787846308e-05
-2.76740510762222e-05
-1.90236007506966e-05
-1.53646416911391e-05
-2.39678397120647e-05
-1.68663585210083e-05
-6.41526780804447e-07
-9.93417117251168e-06
-2.11640098136934e-05
-1.55028200405863e-05
-4.68544981782976e-06
-3.60724863384003e-05
1.01627865698914e-05
-3.13704404172012e-06
-1.16630710587558e-05
-4.2914870651231e-06
-2.16571928349597e-05
-1.10864614952317e-05
-1.43453520766431e-05
4.79473436561224e-07
-4.90606271464432e-06
-7.93601664178197e-07
-2.71734288346388e-05
-1.34330900572493e-05
-2.56246139104709e-07
-3.42605819892626e-06
-1.79918587022469e-06
-1.02928106203348e-05
-9.18798317052411e-06
-6.50454737052888e-06
-1.88783998080312e-05
-1.28293938581109e-05
-2.26386953251805e-05
-5.71349857742289e-06
-1.98797257613262e-05
-9.61269522690443e-06
5.21002459041186e-06
-2.18813623595128e-05
-1.49618561775618e-05
-3.03567932875141e-05
-2.4063510945143e-05
-2.96494417492704e-05
-1.7854090595167e-05
-2.87937175636922e-05
-1.43623799357745e-05
-1.64244265760079e-05
-2.37387854150788e-05
-3.0774889246865e-05
-9.61946550006924e-06
-2.53481536702566e-05
-2.18612611612814e-05
-9.24234628592383e-06
2.25655031010281e-06
-4.91995467414835e-06
-7.53203569156657e-07
-3.06406031331195e-05
-8.58831120416454e-06
-1.97697651746386e-05
-2.24110874635629e-05
-1.01858735115255e-05
-2.93470246420526e-05
-2.76257914796615e-05
-3.92943057631329e-05
-1.85635636644133e-05
-1.73545695130611e-05
-1.55555710533172e-05
-1.91483954150329e-05
-1.75372338227534e-05
-6.12251035104051e-07
-2.13507496232593e-05
-3.05440976410309e-05
-1.04780375357798e-05
-1.2906116378078e-05
-1.8572636735825e-05
-1.50149566538486e-05
-3.2769232868135e-05
-1.4879868161956e-05
-2.08018331564432e-05
-1.45343245146982e-05
-2.20513572883528e-05
-7.99645437144892e-06
-1.08127752440875e-05
-2.66126932213383e-05
-4.23264097303772e-06
4.79279853814232e-06
-4.2037553216902e-06
-1.09338092011417e-05
-2.51940840908268e-09
-5.06758457894726e-06
-1.67562794789756e-05
-1.07770259058829e-05
3.29760221526702e-06
-1.83351779999877e-05
8.38891530012057e-06
3.62384473749563e-06
-1.20285968768923e-05
-2.7361797682008e-05
-5.13643497130529e-06
-8.85458441349681e-06
-2.25223247288198e-05
-4.29402108007737e-06
-4.06428003257597e-06
-7.01652438177623e-06
5.62146954715298e-06
-3.12412691096362e-06
-1.78769602017144e-05
-2.2624839109786e-05
-1.63214526286437e-05
-1.25316278333295e-05
-4.45232530394838e-06
1.5542018841672e-05
-4.88503794045044e-06
-8.3326001954149e-06
-6.56621515537934e-06
-6.80384932587876e-06
-9.49476849785501e-06
-2.29710684257895e-05
-2.10251893910267e-05
-4.70923997170925e-05
-3.40597963709992e-05
-9.65568781474181e-06
3.96172047242565e-06
-1.11853204053312e-06
-1.31097986673479e-05
-2.48632822646972e-05
-1.74953422181087e-05
-2.47931823920174e-05
-1.16545797147887e-05
-2.46523679333715e-05
-2.88959395392499e-05
-8.14857326835354e-06
-2.27255909746276e-05
-7.874038664369e-06
-3.85980672546566e-05
-1.87906276835915e-05
-3.53247972163213e-05
-1.75313418442767e-05
-2.09939558190584e-05
-1.95256178336662e-05
-1.35098664023103e-05
-2.22463629290164e-05
-1.0413016381976e-05
-1.57149771629676e-05
-2.62420527377038e-05
-2.6433785555936e-05
2.11473162415746e-06
-2.12836402806984e-05
-1.41866169051822e-05
-2.286137417421e-05
-1.85660512221033e-05
-2.60678236837717e-05
-2.8437092505903e-05
-2.88735112097936e-05
-2.40297867984171e-05
-1.40549796018207e-05
-7.40335136223855e-06
-1.01786520203934e-05
-2.55982184022644e-05
-1.04248304583886e-05
-1.55112338589935e-05
-1.40432477151966e-05
-7.00399906862845e-06
-4.74100809952237e-05
-1.59812915660689e-05
-7.69270737105017e-06
-1.83095872081227e-06
-1.3026495022658e-05
-2.44141136500846e-05
-2.0552359686942e-05
-2.36434704753972e-05
-9.57078225644815e-07
-2.80426502026799e-06
-2.37780018741185e-05
-1.57442757393829e-05
-4.29646473082215e-07
7.50079032762544e-06
-4.74796652805432e-06
-9.51494460128028e-06
-4.16937906541501e-06
-2.73696257096978e-05
-2.67226421561426e-05
-2.01830363345846e-05
-2.39424889176375e-05
-1.47359922505985e-05
-1.98961868478343e-05
-2.36784900385304e-05
-1.08230743489334e-05
-1.99105628029965e-05
1.0476573869225e-05
-9.06725433157485e-06
-5.15537628035538e-06
-1.70309246676698e-05
-2.36641046805775e-05
-9.83785638054663e-06
-5.94973571794533e-06
-3.95975939928754e-06
-5.93596939914547e-06
-1.90216313068753e-05
-1.86767680729686e-05
-1.53263331810343e-05
-1.93261573896202e-05
-6.29475186880103e-06
-3.20501603186279e-05
-1.38730781521228e-05
-9.37906881348952e-06
2.24647694340072e-06
-2.73898503508414e-05
-9.93307333366017e-06
-1.40215916845594e-05
-1.21807679338274e-05
-2.48843316986724e-05
-1.81548099607164e-05
-1.85890583302418e-05
-4.49006286898308e-07
-2.66563054064603e-05
-4.65051145442384e-06
-2.15681994720554e-05
-6.49813358098348e-06
-1.01558750197618e-05
-2.51034281389392e-05
-7.49907071722017e-07
-1.9801897161788e-05
-2.68851733814454e-05
-2.52420468749717e-05
-7.15044610145927e-06
-4.62957728577765e-06
-3.05636631745705e-05
-1.5448337378487e-05
-2.57624020879999e-05
-1.70687362727311e-05
-8.32951931772266e-06
-2.48150558601832e-05
-2.12318328208445e-05
1.66473375767662e-06
-2.51542978917497e-05
-2.63243856431516e-05
-9.19278504510727e-06
-5.13895836627437e-07
-3.22239290745913e-06
-1.19051458828712e-05
-3.08342411738106e-05
-4.92837287579143e-05
-3.05401040696436e-05
-1.15859632017369e-05
-2.05894461139325e-05
-5.71572093733107e-06
-1.14588548449061e-05
-1.20766824517267e-05
-6.89268407494279e-06
-2.89933331501693e-05
-1.38156473708543e-05
-3.80134886745766e-06
-1.31267903832294e-05
-7.82544358467094e-06
-2.05899438124256e-05
-1.37455642188142e-05
-2.22591113740061e-05
-1.91946862115998e-05
-1.12820127032251e-05
-3.67601703573175e-05
-7.39670933210156e-06
-8.02347115307514e-06
-1.37051093888386e-05
6.45617012193542e-07
-2.26355980854379e-05
-1.18644845123804e-05
-7.36296084161631e-06
-1.02253675346708e-05
-1.09983461594607e-05
-1.2744295041584e-05
-1.60095452448476e-05
-1.97217536220653e-05
-2.64404048972586e-05
-3.34646046609426e-05
-2.9596512544634e-05
4.4661131062378e-07
-1.45549584925256e-05
-8.3672126980138e-06
-1.58219495639816e-05
-2.14454543793347e-05
-2.15984401983699e-05
-1.90267816378623e-05
-3.98014569433305e-05
-1.31561945236824e-05
-8.15451586415942e-06
-1.53860787372818e-05
-1.36182217898943e-05
-1.31786591564482e-05
-1.95824992497098e-05
-2.63866214668656e-05
-3.02948059829864e-05
-1.38842853095275e-05
-1.96295620147737e-05
-3.19978061780856e-05
-3.10041774145562e-05
-6.9852043587163e-06
-3.34318549194206e-05
-8.83949638280066e-06
-2.49160969414212e-05
-1.0756598882572e-05
-2.72532669274494e-05
-2.74535536489278e-05
-1.05608490868144e-05
-2.97355058235381e-05
-1.05181867161979e-05
-2.64850209890867e-05
-7.067649902731e-06
-1.58113219889098e-05
-1.01903398892387e-05
-2.28842907948564e-05
-8.33842332634974e-06
-2.06893693968667e-05
-1.67908063208617e-05
-2.94999635385928e-05
-2.08014772254108e-05
-1.86484590203438e-05
-1.30055089802508e-05
-3.09414775348023e-07
-8.61812106497363e-06
-2.33021943984314e-05
-2.62837178630458e-05
-1.74479446948892e-05
-1.06295801358557e-05
-1.23796121779689e-05
-2.24293211848148e-05
-1.47991959355426e-05
-4.24996767176521e-06
-3.55473887297693e-05
-2.24484248407935e-05
-1.61816726257195e-05
-2.08234277381202e-05
-1.36498418509835e-05
-1.98638380358058e-05
-1.26174375095964e-05
-3.20047180130094e-06
-1.55133585489845e-05
-2.15025569611498e-05
-2.1149824761208e-05
-1.11946451759019e-05
-1.27614041935705e-05
-1.9857911761328e-05
2.09454031851715e-06
-4.55438495712024e-06
-2.00549628910264e-06
-2.73309338199582e-05
-2.06912933780273e-05
-8.32519731387793e-06
-1.93594426277908e-05
-2.5290128993693e-05
-3.58611916245504e-06
-2.2388057239784e-05
-7.5201226138464e-06
-1.14865765863503e-05
-2.32965586052078e-05
-1.46958587457258e-05
-2.19829753342425e-05
-1.14988150893737e-05
-2.20294544988271e-05
-1.14917108592687e-05
-1.25509228421986e-05
-2.4807733134943e-05
-7.64653699169703e-06
-1.20957156766594e-05
-3.54429578511643e-05
-2.60672219131873e-05
-7.37775165490556e-06
-3.69501850953044e-05
-2.40519288837974e-05
-1.48530370412113e-05
-2.91195762569612e-05
-3.22486166424166e-05
-2.05003453335284e-05
-1.69372470871768e-05
-1.91915519717959e-05
-3.35048051794993e-05
-1.82799100226901e-05
1.10177447296944e-06
-3.28629720989909e-05
-1.18234984634618e-05
-2.89189920917079e-05
-2.51375158168321e-05
-2.22610272065731e-05
-1.75228109562153e-05
-1.29385931271931e-05
-2.32077041790465e-05
-3.12186893254086e-05
-3.00800094387674e-05
-3.21005457568166e-05
-3.11741782155824e-05
-1.67900059022196e-05
-3.30242291469266e-05
-3.38735350007584e-05
-1.85343226894513e-05
-9.77168912217065e-06
-3.21784300022431e-05
-1.78476818482571e-05
-1.42882898571604e-05
-8.28655768708783e-06
-1.54636239052736e-05
4.58645910584253e-06
-1.08960658892645e-05
2.91708302606005e-07
-2.98611171093014e-05
-1.71796720182335e-05
-1.67951530845408e-05
-2.24181916309674e-05
1.79618701015197e-05
-1.84776860130485e-05
-3.22826604393431e-05
-4.46827060200822e-06
1.5833716350619e-06
-1.35268693640062e-05
-3.12260426387646e-06
2.17767729468457e-06
-1.81655190663829e-05
-1.70761754434707e-05
-2.0260687462879e-05
-7.4978176493353e-06
-1.47793647352338e-05
-2.86553525065478e-05
-9.48194012379882e-06
-1.58338892784944e-05
-1.23841031985126e-05
-1.62283816144351e-05
-2.17400854485935e-05
-2.23944324184749e-05
-7.01571278099369e-08
-2.72998418060582e-05
-1.0713618927585e-05
-1.24356456228516e-05
-3.73284965338092e-05
-2.97715067369369e-05
-1.86198529884996e-05
-1.21700202045332e-05
-3.2088762842993e-06
-1.97805494259587e-05
-1.15163159877033e-05
-9.46525541140151e-06
-1.61421176854206e-05
-3.86056237533611e-05
-2.56923562940056e-05
1.78270849600077e-06
-2.12783865731002e-05
-2.50782068146024e-05
3.49415465773178e-06
-2.41479328370452e-05
-2.47847155165148e-05
-2.14132723128892e-06
-1.44768384952514e-05
-1.65391733623648e-05
-1.36031901203534e-05
-1.21202018807324e-05
-2.44163393913757e-05
-1.74047282281028e-06
-1.72507541953709e-05
-3.02420121307389e-05
-1.79020639702394e-05
-1.89996633968326e-05
-1.06921742320616e-05
-1.83801603856388e-05
-1.03123695100362e-05
-1.48583522654644e-05
-5.10504743436917e-06
-2.48297697274476e-05
8.99110251738814e-06
-2.81777959482061e-05
-1.67072622654426e-05
-1.50067257109292e-05
-1.91583790420379e-05
-1.53336920909623e-05
-2.22412919913294e-05
6.99453454361978e-09
-2.258311047132e-05
-1.44285642024575e-05
-1.87669674420075e-05
-1.73572684762196e-05
-1.45385490654066e-05
-1.78029718268155e-05
-2.90155034469981e-05
-6.99863604199159e-06
-1.35043381344064e-05
-2.6065185455936e-05
-1.44777390249219e-05
-3.38635901597209e-06
-1.04311322404752e-05
-3.34913236897953e-05
-3.91757444872706e-06
-1.11110012000631e-05
-3.41251138677891e-05
-2.72382194617755e-05
-3.01829858680232e-06
-2.59258315727813e-05
-2.41394214737292e-05
-2.3240667241725e-05
-1.40929433700988e-05
-5.11701615654292e-07
-3.05557377786535e-05
-3.85174294304931e-06
-9.13348108738213e-06
-2.09807578455241e-05
-2.60555886412926e-05
-5.81430794444707e-06
-1.3921351040045e-05
-1.54087875670351e-05
-1.63575249298209e-05
-1.9132044900891e-05
-9.17643083107721e-06
-1.38904550051205e-05
-3.42241712627014e-06
-1.68034206446533e-05
-2.17080572031162e-05
-1.74317639027996e-05
-2.95608898249189e-05
-2.62298587916015e-05
-2.18117842384388e-05
-1.64152377649874e-05
-8.32586313686643e-06
-1.16238830068144e-05
-4.23113897769646e-06
-2.86060704853342e-05
-1.20936893202668e-05
-1.51320797562528e-05
3.62831345381442e-06
-1.88492802086881e-05
-2.20267029180254e-05
-1.70703894920184e-05
-2.34153770904777e-05
-4.90986037758135e-06
-2.7090096197462e-05
-1.95260356984176e-05
-3.7963789354558e-06
-2.71739914403495e-05
-6.98132654967239e-06
-2.70463501286633e-05
-2.7721211964502e-05
-9.67505342903897e-06
-1.0028793731864e-05
-3.07281037669852e-05
-2.45528306478366e-05
-1.42000033186976e-05
-1.31602603558706e-05
-2.8401061559339e-05
-9.36187753794843e-06
-3.48627729395101e-05
-5.88101439572317e-06
-9.15285751131736e-06
-1.47053713187799e-05
-1.17172311577308e-05
-1.07053500427772e-05
-1.60564200639275e-05
-7.32761520333771e-06
-9.72664006421392e-06
-1.48874332637478e-06
-1.94941844142046e-05
-1.97765377907886e-05
-1.46635794371204e-05
-1.02021996979501e-05
-3.44901686728031e-05
-1.93871860614805e-06
-1.53221546872392e-05
-1.94402744642316e-05
-2.10211234355115e-05
-1.3803533218837e-05
-1.97024121499886e-05
3.57953982441843e-06
-2.61681807751071e-05
-1.56638461967962e-05
-1.98338086177056e-05
-1.86695381875482e-05
-2.25538572392232e-05
-1.36352327695216e-05
-1.09675478361884e-05
-1.87767956327107e-06
-2.00367706676511e-05
-4.66897954924907e-06
-1.15476498062826e-05
-2.15182203775702e-05
-8.19237918039957e-06
-3.99699217279936e-06
-2.15571727408544e-05
-3.39234445958723e-06
-9.95502833139915e-06
-1.40910314900609e-05
-1.29186540204974e-05
-2.44497184817593e-05
-1.14588304455855e-05
-5.91425868388863e-06
5.93624231965369e-06
8.13508504108744e-06
-1.4143707994847e-06
-3.50501444225299e-06
-8.02229593557581e-06
-6.15473493168373e-06
-3.28323254707856e-05
-2.59778784232642e-05
-3.13379742725528e-05
-2.53422532125139e-05
-2.31971552017684e-06
-1.56256498019227e-05
-6.47593047737776e-06
-2.58887993959412e-05
-1.99727601948137e-05
-1.22306232726757e-05
-9.54403507584575e-06
-1.47276783705373e-05
-2.26153021731167e-05
-7.34532495225328e-06
-1.28003058977517e-05
-3.38668068678843e-05
-1.36111570916112e-05
-8.69178772393319e-06
-2.41126945067958e-05
-4.22697504642596e-05
-2.07515367169326e-05
-3.21240777197232e-05
-1.28534530843577e-05
-1.34733384057369e-05
-3.07344979742097e-05
-1.01475611109905e-05
-3.44396180279821e-06
-1.72780290553494e-05
-2.20535386975216e-05
-1.76625029082883e-05
-2.83893087207439e-05
-2.15008467532543e-05
-2.63850291154647e-05
-1.53761786693026e-05
-1.93531940396916e-05
-9.74095407762926e-06
-2.51245587003146e-05
-1.84782277278124e-05
-1.75959709814614e-05
-1.35534074381986e-05
-7.0798840422542e-06
-6.59873542156481e-06
-1.69173732717408e-05
-1.01618784209347e-05
-9.81414409549834e-07
-2.00251746140771e-05
-2.95437694757696e-05
-3.32807046784556e-06
-2.1101722876975e-05
-4.41123960559733e-05
-1.08598792316119e-05
-4.55677650402774e-06
-1.85624640180454e-05
-1.94005312712591e-05
-4.77922561850214e-06
-3.55713758097249e-06
-1.64710914985589e-05
-1.89806900568873e-05
1.18057401825052e-06
-1.16810471136976e-05
-5.67783702147207e-06
-7.96044650342581e-06
-1.01755921675316e-05
-9.50686950803073e-06
-1.61134201171515e-05
-9.79843790675448e-06
-3.28048231862586e-05
-1.25323685479984e-05
-2.22354532616116e-05
-1.29290085202699e-06
-3.61235870424119e-06
-1.26978266429226e-06
-7.86065976182575e-06
7.90090517419627e-06
-3.35660517138395e-05
-7.51618029249656e-06
-2.89991151632323e-06
-1.59548370512286e-05
-2.34753746704799e-05
-8.55891152351716e-06
-1.55930003677558e-05
-3.25693119717628e-05
-5.76462816653837e-06
-2.01215058630048e-05
3.04969737739776e-06
-1.02493167180933e-05
-1.93387166684495e-05
-2.3908913338787e-05
-1.92865497657942e-05
-1.01704166346244e-05
-1.18949609447352e-05
-7.17187547437457e-06
-9.18391992540793e-06
-1.83173891506638e-05
-4.76890011506012e-06
-1.4940525325719e-05
-1.95130231857748e-05
-1.09220416722373e-05
-2.48818792278029e-05
-5.20396082719895e-06
-3.98618024791116e-06
-2.163876592513e-05
-1.49051798036102e-05
-2.59359373792372e-05
-2.37405663345973e-05
-9.65207389483863e-06
-2.3547540876659e-05
-2.01983553867307e-05
-2.38910178095068e-05
-2.83421130501861e-05
-1.76791671218501e-05
-1.77266832135762e-05
-1.88787031071521e-05
-1.48573261726858e-05
-2.07109510439575e-05
-2.02874119555928e-05
-1.30419619182762e-05
-1.59009306641075e-05
-2.3346836643733e-05
-2.11466242449865e-05
1.69568731859295e-05
-4.5294760465376e-05
-1.50340301927325e-05
-1.13988051877165e-05
-2.03140970641973e-05
-3.60906916184967e-06
-1.28347525524402e-05
-2.1645873606396e-05
-6.40640020831118e-06
-3.66893081507625e-06
1.02336044665269e-05
-2.52792259770183e-05
1.11978398959136e-06
-8.08526844777737e-06
-2.12318189620422e-05
-1.85895002824455e-05
-1.82887552184509e-05
-2.40609183951741e-05
-2.21641992245408e-05
-1.15130426827342e-05
-2.03607613170016e-05
-6.13596739728391e-06
-2.01826244836131e-05
-1.72236620271442e-05
-6.63282436019952e-07
-6.85617894488829e-06
-8.42672240164068e-06
-1.43647817023765e-05
-6.8433840934803e-06
1.59539769176239e-06
-2.35392889667667e-05
-1.14854890843989e-05
-2.1777116503595e-05
2.37952140595692e-05
-7.33829591399081e-06
-2.29901730357998e-05
-1.86307400447578e-05
-1.8115516622897e-05
2.91086250741278e-08
-1.89025884392588e-05
-1.15969978388984e-05
-1.71114344505295e-05
-1.47333220684604e-05
-1.04984318723017e-05
-1.11912922456372e-05
-2.3764713585189e-05
-6.4096715999774e-06
-4.40853688322128e-05
-2.56256237957064e-05
-1.71769785089948e-05
-1.60045688629348e-06
-2.1593098685686e-05
-2.65495574256693e-05
-1.68587210967193e-05
-2.4329318684336e-05
-2.47166649069927e-05
-2.54299307375936e-05
-9.98622163586888e-06
-1.02194932831879e-06
-1.19418590315e-05
-7.76227598373941e-06
-1.73078455298707e-05
-2.78143364083806e-06
-1.83752372775768e-05
-3.49574403387356e-05
-2.88813375771929e-05
-1.70902130812033e-05
-3.27288222504966e-05
-2.38115560029968e-05
-2.63425730280184e-05
-2.07800590650995e-05
-2.05304011977878e-05
-1.86931643219527e-05
-9.52522649351983e-06
-1.3700668950813e-05
-4.69056749600046e-05
-1.66562737975546e-05
-1.96473434976056e-05
-2.5961987637037e-05
-3.32827322204785e-05
-2.82998215721311e-05
-1.84001199260285e-05
-8.85360985497804e-06
-2.12567070841491e-05
-2.08542328919689e-05
-2.36169498638418e-06
-1.82548228975036e-05
-1.93027901927733e-05
-8.11045057639948e-06
-1.12891113886286e-05
5.67456443134978e-06
-5.84730308150492e-06
-2.10386054334807e-06
-1.92295961900233e-05
-2.95721182744471e-05
1.87958502880356e-06
5.47302934138012e-06
-1.58246467047453e-05
-1.3982122585388e-05
-1.01333694959887e-05
-1.94902006384394e-05
-6.2524845150669e-06
-1.83721994773938e-05
-1.39106899087536e-05
1.39623199542794e-05
-2.06896251646573e-06
-2.25811769994276e-05
-2.67771607676507e-05
-2.42509886586293e-06
-8.48677584926458e-06
-1.72165021024505e-05
-3.80501720282668e-05
-7.03802719803187e-06
-1.72614703247466e-05
-1.11278648438536e-05
-3.81535152345911e-06
-1.01215742653403e-05
-1.24809276324362e-05
-1.47405383908359e-05
-3.25378947650387e-05
-3.51101686087828e-05
-2.11448203576329e-05
-2.21094523221681e-05
-1.69044263936796e-05
-3.1415415512134e-05
-1.51675434468575e-05
1.45422690626047e-06
-2.13639626958773e-05
-2.11113194073086e-05
-2.28900340901782e-05
-9.29641820025845e-07
-4.74716212759113e-06
-2.13199940078812e-05
-6.04396771532529e-06
-5.29894994176496e-06
-3.20401571475589e-05
-7.00649855116133e-06
-1.09009845591889e-05
-7.56398569675558e-06
-1.90503273647426e-05
-1.25694590774366e-05
-1.53834691126924e-05
-2.23321770470624e-05
-1.66975487808065e-05
-1.12593370915071e-05
-8.60298114692672e-06
-1.63632462587156e-05
-1.9743326362492e-05
-1.74383546238232e-05
-2.16676494069343e-05
-2.5192147812925e-05
-7.31829830186108e-06
-2.29120676603047e-05
-2.71819648108489e-05
-2.35544170663085e-05
-3.44724011124029e-05
-7.168903615185e-06
-1.79047388470312e-05
-1.66417205136808e-05
-5.0972949782703e-06
-1.42325283536824e-05
-2.11661694808322e-05
-1.92078551674989e-05
-2.44632308326973e-05
-3.57446552092472e-05
-2.01739951944231e-05
-3.0077792009393e-05
-1.99377620359272e-05
-1.68290400363797e-05
-1.03922083900107e-05
-8.10413148232457e-06
-2.43874843933703e-05
-1.41777319273228e-05
-7.47862329921789e-06
-3.23648016977557e-05
-4.90923162947024e-06
-6.0117263670301e-06
-1.47627468038608e-05
-1.43022140638065e-05
-9.73604293829748e-06
-1.58584173830316e-05
-8.02691699110102e-06
-2.76965720810132e-05
-1.43721199016044e-05
-1.49223909418128e-05
-2.45642684587224e-05
8.27170690564402e-06
-1.73583845169399e-05
-3.48338569850389e-06
-1.54239017873429e-05
-1.57339012524139e-05
-1.36849283542088e-05
-1.10280754573588e-05
-1.67246309266969e-05
-8.47186465832573e-06
-4.20566905978247e-06
-2.21744455658793e-05
-1.16039415659137e-05
-9.47830824306951e-06
-2.12689663239761e-05
-2.02233963211971e-05
-8.8348568475798e-06
-2.95865896302088e-05
-4.82393914270712e-06
-1.55291339770518e-05
-2.46913968554004e-05
-1.23761006779523e-05
-1.60742176563557e-05
6.20119398107484e-07
-1.05914315879148e-06
-2.54113378974188e-05
-1.78987158372383e-05
-1.51964349646956e-05
-1.94470797035862e-05
-2.36873067425515e-05
-1.5502398830287e-05
-2.48229371707811e-05
-1.26718196619568e-06
-8.97590956645693e-06
-1.67032319991221e-05
-9.79858581736482e-06
-1.84590968043847e-05
-2.57047631574798e-05
-2.00039972073537e-05
-3.52254000466814e-05
-3.77552553924281e-05
-2.30150177778249e-05
-2.72061264066181e-05
-1.62347854092006e-05
-2.5066243273976e-05
-2.23878615204941e-05
-1.95255662874417e-05
-3.06091185430035e-05
-2.71318563592024e-05
-1.5828800610507e-06
-2.37578948062442e-05
-1.78811997572091e-05
-1.40100597837986e-05
-3.13897077854398e-05
-1.4107529815447e-05
-1.58683729063553e-05
-2.56286684138958e-05
-1.7524194999696e-05
-1.20101379419555e-05
-1.90330173466466e-05
-3.49321357112836e-05
-2.33029413806991e-05
-2.60764609688492e-05
-1.76318552286278e-05
-1.53292368763812e-05
-2.03466751836526e-05
-2.35163274228464e-05
-1.48771240480051e-05
5.11570433063301e-06
-8.9983171678879e-06
-2.5004202198541e-05
-1.47727570841439e-05
-3.25640063403032e-05
-2.171855854113e-05
-9.61380978918009e-06
-3.42435410667813e-06
-7.76801236129319e-06
-1.12730927794618e-05
3.35032369672155e-06
-6.92061654876751e-06
-1.82869634763486e-05
-3.63304587191403e-06
-9.46375528699627e-06
-4.38532057781781e-06
-1.63247422561421e-05
-1.48102321532733e-05
-2.66200818271916e-05
-3.1310447758216e-05
-3.08061584600625e-05
-1.98483255621482e-05
-2.29309126458333e-05
-5.21382964019968e-06
-1.63634962447821e-05
-1.84626410530073e-05
-2.66640684668682e-05
-3.82650390582854e-05
-2.21289363698216e-05
-1.93745684724842e-05
-2.96070053072147e-05
-2.48979641629256e-05
-2.0233166112864e-05
-3.27380511560886e-05
-6.94546027273581e-06
-1.55274217753536e-05
4.21076020966973e-06
-8.13397609198791e-06
-1.51661646935184e-05
-1.09627141106217e-05
-1.53083768056502e-05
-2.34897228069395e-05
-2.80576665637977e-05
-2.1826336836321e-05
-3.07953111047404e-05
-6.43181302626307e-06
-2.06085231645562e-05
-1.84112580360343e-05
-2.26502257552159e-05
-1.7032183607988e-05
-2.43705793821332e-05
-8.00603066692308e-06
-3.33678015774703e-05
-1.76098553334848e-05
-2.80821664287668e-05
-3.24402850298956e-05
-1.47985061978024e-05
-1.30792314006522e-05
-2.53603489892446e-05
-2.95795698578918e-05
-1.59467237868053e-05
-1.89819656584312e-05
8.09518064349683e-06
-1.16524972327747e-05
-1.85425125871861e-05
-2.98637926355462e-05
-1.93651117520203e-05
-5.78001882726766e-06
-1.58984914950436e-05
-1.78891543709134e-05
-1.4945245117967e-05
-1.60149677241869e-05
-1.36615761226302e-05
-1.74398917453119e-05
-5.62783109097125e-06
-1.68884354188863e-05
-1.17675364848532e-05
-5.28559766071488e-06
-1.93538050434081e-05
3.13999441000187e-07
-4.0453110148689e-06
-1.38491702980118e-05
-1.3972080515573e-05
-7.92440313417261e-06
-1.35372430127294e-05
-3.76906625241734e-06
1.71421717416665e-06
1.13763308970631e-05
6.13703598427136e-06
-8.40655384243708e-06
-1.05351459409846e-05
-1.30210536600926e-05
-4.63619238893973e-06
2.3589971000295e-06
-7.17598230938491e-08
-3.88430683808843e-06
-1.47877340818553e-05
-8.22573229018957e-06
-1.12591439150252e-05
-1.63417153522658e-05
-1.80911174976111e-05
-2.13680918720667e-05
-1.67088473787447e-05
1.0661218173454e-05
-9.4658140847553e-06
5.20807373113856e-06
-1.42787240222077e-05
-1.80123531839227e-05
-9.64378585267046e-06
-1.27123343219477e-05
-2.20417868061165e-05
-2.62505935197926e-05
-3.89773447155492e-07
-3.08150940819552e-05
-3.23950214570557e-05
-7.88406132761051e-06
-2.5572388642679e-05
-2.63838863941611e-05
1.30277517705961e-06
-2.59852345147049e-05
-1.73446624816015e-05
-1.64652993056923e-05
-1.61789631606456e-05
-2.15279531308114e-05
-1.78351786369386e-05
-2.92233666191697e-05
-5.40577185577412e-06
-1.03051342187582e-05
-1.87117148729321e-05
-1.07162672150689e-05
-2.29331676745219e-05
-1.41675504239571e-05
-2.48184627757932e-05
-2.27412999338965e-05
-3.21875158360154e-05
-5.75297953278044e-06
-2.77124206668394e-05
-2.87277361680521e-05
-2.99981564457775e-05
-3.08152729243783e-05
-1.00581605641829e-05
-2.1803824450319e-05
-3.05544984101483e-05
-2.39622134433022e-05
5.93789937303389e-06
-1.15536574251033e-05
-2.96064522379124e-05
-2.03437027344785e-05
-2.59494893708042e-05
-1.39152708484001e-05
-1.60438526895342e-05
-9.24175008287728e-06
-1.0480038547953e-05
-1.96103293038325e-05
-2.50645726557844e-05
-4.50812076641958e-06
-2.2201465388353e-05
-1.78861249361693e-05
-1.5148810078879e-05
-1.04637188018738e-05
4.05877235972083e-06
-1.33117506514944e-05
-2.4941045168927e-05
-8.22262255639798e-06
-1.15261427953438e-05
-5.91149226854075e-06
-1.6511282150837e-05
-6.57591688296704e-06
-2.75957051255888e-05
-1.62601383310871e-05
-5.82504601457759e-06
-1.90565376441238e-05
-4.24403978905309e-06
-1.41159001180376e-05
8.49241683767167e-06
-2.94503905343755e-05
-1.32966745062801e-05
-1.70169894493433e-05
-9.76115912424615e-06
1.32168961083041e-07
-1.79356424482771e-05
-1.0718078045413e-05
-1.82519458434845e-05
-1.95434436212613e-05
-1.12658059014272e-05
-5.16202918860232e-06
-1.69731137578875e-05
-5.26254779828507e-06
-2.8531557390393e-05
-1.61675926532468e-05
-7.90471208854356e-06
-5.62391189490733e-06
5.38739192714021e-07
-2.15839725336539e-05
-2.55827775959029e-05
-2.70171603416867e-05
-9.08760847153281e-06
-1.9001755026142e-05
-2.87692689190327e-05
-2.51718791550584e-05
-2.22899227550339e-05
-1.24824721609199e-05
-3.98176429390537e-05
-1.94825529249604e-05
-2.36538432830806e-05
-2.91907924263335e-05
-1.46830806024913e-05
-1.75835982260219e-05
-1.46448281431124e-05
-1.31809609279301e-05
-2.48239193520926e-05
-3.33864145884167e-05
-1.60931789665649e-05
-1.47650068429589e-05
-2.67762122152665e-05
-2.95579541523682e-05
-2.50020462049213e-05
-1.68327095702031e-06
-1.20542060774476e-05
-1.02502865537139e-05
-2.42142581967751e-05
-1.28145602709513e-05
-2.03663984998251e-05
-1.97016891557622e-05
-1.18856233554383e-05
-2.22237468580442e-05
-2.41957660164184e-05
-3.51961004739832e-05
-9.61068132276332e-06
-2.74972406502817e-06
-1.86300819442648e-05
-1.60998504132155e-05
-3.80206638962821e-07
-1.52252088062266e-06
-2.28384862157852e-05
-6.93025156137417e-06
-2.56646501109299e-05
4.4015109378727e-06
-3.10191227244051e-05
-1.46192888076465e-05
-1.86851325821725e-05
-1.72340290364395e-05
-9.92055773694689e-06
-1.11709163130806e-05
-1.09459380003577e-06
-1.03986810887376e-06
-1.89367778387464e-05
-1.31279432616689e-05
-3.04767519215861e-05
-3.15489934361942e-05
-8.09442679589193e-06
-4.04957044212433e-06
2.0938463127329e-06
-7.72044302262483e-06
-2.30384388045281e-05
-1.39326311362133e-05
-1.23623326815197e-05
-1.3343979213569e-05
-2.26617457631006e-05
-2.15766784169349e-05
-3.0223585795871e-05
-2.8861194430245e-05
-2.48232738645682e-05
-1.05999406205074e-05
-6.87537199313325e-06
-2.06800576890815e-05
-1.42119956297554e-05
-2.1428443913767e-05
-1.43207493283693e-05
-8.49626874888563e-06
-2.46114766217807e-05
-5.57313030371636e-07
-1.17480111339105e-05
-2.86991967838844e-05
-3.20298183423018e-05
-2.74882172888751e-05
-2.3110420451332e-05
-2.27079024000824e-05
-1.92016520257788e-05
-2.13065069525551e-05
-3.15407922733302e-05
-1.06254050232083e-06
-1.52889688138978e-05
-2.09753968606019e-05
-3.48952016503441e-05
-2.70247438724177e-05
-1.53953893442689e-05
-2.14635277912674e-05
-3.72071207491476e-05
-2.53403744135281e-05
-3.71748383018824e-05
-2.95187932884152e-05
-2.11599063549254e-05
-2.65268858485026e-05
-1.67938031374458e-05
-2.88994843108439e-05
-1.43848125909534e-05
-2.09697087719006e-05
-3.6329165618403e-05
-2.18241186258079e-07
-2.18369127349408e-05
-1.41708522802289e-05
-2.19326323228881e-05
-1.94161743990421e-05
-8.53060707681498e-06
-2.45529545886917e-05
3.46484985487364e-07
-1.51970299258478e-05
-3.91097287039502e-06
-1.10193687002595e-05
-1.42527158327176e-05
-2.51719921712411e-05
-1.72122355425042e-05
-2.18158799666869e-06
-1.14137518233637e-05
-1.52907957059826e-05
-6.46976475922137e-06
-2.95462553785441e-05
-7.44171017537561e-06
-6.61838221211453e-06
-2.07431435448615e-05
-2.76958557951246e-05
-1.41001287536048e-05
-3.36523883287242e-05
-1.37558859598278e-05
-1.08971413860804e-05
-1.76620131404257e-05
-1.06881386530357e-05
4.05592008313753e-06
-1.35452554519106e-05
-9.5598993833278e-06
-2.78530095349887e-05
-1.32275259763547e-05
-1.43432452107314e-05
-2.31338365681629e-05
-2.33261481578626e-06
-4.30130104781097e-06
-3.02028149734095e-05
-8.72438029352132e-06
-1.03318238943222e-05
-2.79739285625102e-06
-2.77915318357789e-05
-3.7958005202579e-06
-7.58548810067374e-06
-4.35641420279618e-06
-1.68786044945302e-05
-3.73426767646801e-05
-1.89168972553236e-05
-1.37762472747292e-05
-2.54369885628758e-05
-5.35257834045812e-06
-1.4219625273597e-05
-1.51757081675877e-05
-1.81130724962833e-05
-2.24690155136196e-05
-1.87684663803813e-06
-2.24073639894882e-05
-1.97340198342752e-05
-2.4729089638389e-05
-1.99367395314868e-05
-3.36140300411665e-05
-4.17190145989563e-06
-3.21827918336054e-05
-1.15743091255759e-05
-3.30119444231785e-05
-9.93412770677977e-06
-2.01251326726536e-05
-1.49387019871968e-05
-2.84218420831899e-05
-2.67450607464032e-06
-2.00053243146771e-05
-1.82528907420791e-05
-2.61600463737342e-05
-3.70238343048962e-05
-3.91470801192413e-05
-3.00388102387682e-05
-6.1115017008056e-06
-3.5347842945985e-05
-2.5456835974724e-05
-1.67939042715117e-05
-1.68593357778101e-05
-1.6611162480982e-05
-2.88637367612878e-05
-3.02394508253164e-05
-2.28075285031327e-05
-1.70765142150756e-05
-1.91766768647738e-05
2.6369710333823e-06
-4.86417315657052e-06
3.62593348046349e-07
5.53583888027961e-06
-2.6331126564366e-05
-1.31347315815157e-05
-6.12527237683117e-06
-2.86780567530063e-05
-6.92764694847714e-06
-5.41036412832572e-05
-2.98999299838905e-05
-1.93409608256801e-05
-2.29084082131096e-05
-2.79245162213138e-05
-1.03009521366693e-05
-1.32993905830388e-05
-2.67640507260519e-05
-1.2462743424556e-06
-1.18892000878918e-05
-1.45751011218744e-05
7.40247586500241e-06
-1.35599428482945e-05
-3.56783344040717e-06
-1.45128101875224e-05
-1.32577552271833e-05
-1.12930557077722e-05
-2.10647765407002e-05
-1.23761255055824e-05
4.73254956557979e-07
1.08259975185811e-05
-2.52505505995612e-05
-2.91890941368653e-05
-2.21516641420221e-05
-7.73699124441622e-06
-2.1738566401751e-05
-2.2765477405854e-06
-1.40415418668012e-05
-2.34029216095292e-05
-8.11240081146765e-07
-1.72740873662113e-05
-6.26253543296989e-06
-3.4914839131346e-05
-2.36920863465046e-05
-2.02915327411585e-05
-3.4888403445994e-05
-1.83891308475219e-05
-1.22350460436919e-05
-9.9669287112796e-06
-2.16114516536291e-05
-1.57902574115298e-06
-1.89065274795701e-05
-2.66852822706094e-05
-9.45828902128128e-06
-3.04892739209799e-05
-1.24782230836448e-05
-2.24438447462181e-05
-3.04503226556507e-05
-2.30321660038625e-05
-1.95694442795986e-05
-3.32481445386416e-06
-4.04791441582756e-05
-1.55008442592959e-05
-1.09677983490583e-05
-1.88861183623347e-05
-1.09315648910426e-05
-4.90960720804447e-06
-1.90589304400777e-05
1.40987256121174e-06
-2.45962667814892e-05
-1.76795909635771e-05
-2.65783413360688e-05
-1.83259686639359e-05
-2.43208765605637e-05
-2.00592370875371e-05
-1.16845231523326e-05
-1.47462858081219e-05
-2.367564939947e-05
-4.24131811638901e-06
-1.0316266853796e-05
-1.66351414070966e-05
-4.04288142030893e-05
-8.07218081419299e-06
7.50925929795538e-06
-2.56707188831474e-05
-3.4131919255113e-05
-2.3313749269431e-05
-1.09079156736695e-05
-1.94424764716836e-05
-3.44998679835361e-05
-1.59612675377214e-05
-2.22144153660165e-05
-4.83684088268981e-06
-2.85644072659385e-06
-1.45588535595238e-05
2.58312020516597e-06
-7.78819199565082e-06
-1.35051286929213e-05
-6.2528749626828e-06
-1.32399847897004e-05
-1.23057722128736e-05
-1.32871844818371e-05
-1.49209831525393e-05
-1.07333610812762e-05
-2.51597290669583e-05
-2.00511078205002e-05
-1.27343271180968e-05
-2.22850099343819e-05
-1.37868701877593e-05
-1.6456428850111e-05
-8.50926106803262e-08
-1.64550781752141e-05
-1.47881098930466e-05
-4.68308010795258e-06
-1.52539655758959e-05
-1.87451889644708e-05
-7.69677462349696e-07
-8.01510090083462e-06
-1.00640485120365e-05
-3.20215668788295e-05
-2.13064696784869e-05
-3.29547428522282e-06
-1.66863654582569e-05
-2.76749190440964e-05
-6.45235974062146e-06
-1.8449809404277e-05
-2.17773171586677e-05
-2.5926024767322e-05
-2.60719770026518e-05
-3.33309076037852e-05
-1.95169789534966e-05
-1.78760653754025e-05
-2.46523933622042e-05
-2.97384459696227e-05
-2.0715837355779e-05
-2.33997490072821e-05
-1.78605357396335e-05
-2.48020744122329e-05
-1.40139877945325e-05
-2.2748012142946e-05
-3.64431348889483e-06
-1.37321074238846e-05
-1.51591088892814e-05
-3.31173025894315e-05
-2.11302926358208e-05
-1.75585739133325e-05
-1.46637173012695e-05
-2.58572053937306e-05
-2.20511045896751e-05
-1.26751790463398e-05
-2.35248768940805e-05
-4.79371637015001e-06
-2.15326829929121e-05
-2.3553191448154e-05
-2.70201151678324e-05
-1.0110301885564e-05
-1.62300861389718e-05
-2.98071687364626e-05
-2.05445256374756e-05
-1.84497179467226e-05
-1.7552984460099e-05
-1.74876640018608e-05
-2.4188779884378e-05
-1.73007240869437e-05
-2.23246641570172e-05
-2.2884530265701e-05
-2.48547883792609e-05
-2.94193947883258e-06
-6.01708994112847e-06
-2.51443967547822e-05
-2.30822353250383e-05
-1.380995225478e-06
-1.9699866181406e-05
-1.63947149797623e-05
-6.63414303238362e-06
6.15960101038045e-06
-1.12388762686562e-05
7.23154296766803e-07
-1.98206254842673e-05
-1.52023402749516e-05
-1.79066779885817e-05
5.40593330940136e-06
-1.19145106392171e-05
1.16738991280322e-05
-2.18405566299657e-05
-2.91861727323802e-05
-2.36304576401258e-05
-2.03998941635384e-06
-1.87805292218008e-06
3.35626222738478e-06
-2.54262331007489e-05
-1.25790066834202e-05
-1.14074140347703e-05
5.25083246796131e-06
-1.12232243002981e-05
-1.82331037140712e-05
-2.40632417793755e-05
-1.38449616405235e-05
-2.31243394696149e-05
-6.17573684966766e-06
-5.52370047003215e-06
-2.04941466798506e-05
-1.54588289902971e-05
-2.37224833731287e-05
-1.1639626411708e-05
-1.53522074597057e-05
-2.36701327467195e-05
-3.06081158332472e-05
-1.47482406635863e-05
-5.35897881225644e-06
1.82082756873636e-07
-1.4238651131327e-05
-3.59329858907412e-05
-2.31361304215127e-05
-2.46648155618691e-05
-1.10105353273458e-05
-2.04548645999892e-05
-2.29552817459331e-05
-2.68649329781362e-05
-9.00130582417908e-06
-1.92730857293591e-05
-3.99534115476026e-05
-2.96188988049401e-05
-2.9308560882477e-05
-3.28777631518838e-05
-1.96526411960538e-05
-1.62374839195521e-05
-5.54357938647465e-06
-2.2559919594981e-05
-2.11740196639671e-05
-1.83074219354773e-05
-2.06656872885415e-05
-8.32201471742387e-06
-1.97221810489245e-05
-2.62217472460102e-05
3.52216265936729e-06
-3.61710790157818e-05
3.3700437759702e-07
-1.56872557905307e-05
-1.95515035317802e-05
-6.58165474799441e-06
-3.17148085788353e-05
-4.56683375787368e-06
-2.20605489047299e-05
-1.86095467036131e-05
-3.62859858734523e-05
-1.99975454982759e-05
-1.5898850577804e-05
-2.6756365450168e-05
-3.4490028827185e-05
-3.17241448019457e-05
-1.83049013380097e-05
-1.79407675321338e-05
1.70916380458287e-05
-5.39956589636119e-06
-2.96686997950376e-05
-1.73044664224745e-05
-3.31704151691788e-06
-7.54259282217277e-06
-2.96703104094354e-05
-9.87975197589569e-06
-1.60424492635592e-05
-1.23338107325666e-05
3.8108585731112e-06
-2.18471197280426e-05
-7.46524842677196e-06
-2.23273181180216e-05
-5.77261069654854e-06
-2.54910624640812e-05
-1.14962625196794e-05
-2.46282278442624e-05
-2.42775744886163e-05
-1.68221757445497e-05
-1.7209604373181e-05
-2.42225470225872e-05
7.74285246968977e-06
-1.88394007884996e-05
-4.27494707336533e-06
-2.57022350542823e-05
-2.14123235794366e-05
-7.56161438111084e-06
-2.99434328494032e-05
-2.6983791865825e-05
-2.75326969390812e-05
-2.01052933920922e-05
-3.04104088992658e-05
-1.82285955106378e-05
-2.22625023481483e-05
-7.33383544591911e-06
2.1964454699281e-06
-1.38434935287359e-05
-1.02085227962254e-05
-9.76755356983463e-06
-7.02382493939873e-06
-4.04814087440318e-06
-2.31108740972396e-05
-1.11164806066524e-05
-1.10993308701082e-05
1.48105814994025e-06
-6.32434155448142e-06
-1.01521861180322e-05
-6.80227660250224e-06
-1.94263986556194e-05
-2.13058578211642e-05
1.6521495175185e-06
-1.69035968933893e-05
-1.69845546853571e-05
-1.99888768139571e-05
-3.23547499013821e-05
-2.62421000581898e-05
-3.99384722881816e-05
-2.11435107534094e-05
-1.33870731698549e-05
-1.77783813856395e-05
-2.36881139726275e-05
-2.06414714162643e-05
-2.6272688559684e-05
-1.83857973030103e-05
1.97805478444111e-06
-2.38915953626673e-05
-2.91162611398778e-06
-1.06882505983532e-05
-6.42367142505746e-06
7.80611367309052e-06
-1.64317906482578e-05
-6.62895395542851e-06
-1.43855624727577e-05
-2.54878226714456e-07
-1.05068518935567e-05
-2.58238439317524e-05
-3.12526927822175e-05
-7.47418541318064e-06
-1.24307962984617e-05
-1.24375061875475e-05
-9.4617849385782e-06
-2.13051725119536e-05
-3.00988751506125e-05
-2.11491536934399e-05
-8.4798604559559e-06
6.20567104663739e-06
-2.47997953499784e-05
-2.73518689811183e-05
-2.70092149531314e-05
5.24683627424196e-07
-1.84509203234055e-06
-2.11639600243739e-05
-3.51968777091243e-05
-1.84555104698147e-05
-1.34007332779535e-05
-8.92684133654035e-06
-1.40813772742534e-05
-1.28075030319247e-05
-6.4789111811267e-06
-2.36341685122217e-05
-1.87915258138853e-05
-1.63944098657588e-06
-2.4603527854029e-05
-9.63016126453793e-06
-1.31715207081446e-05
-2.2892934134425e-05
-1.23145137758307e-05
-2.06276601913687e-05
-1.37338251088019e-05
-1.07190664602255e-05
2.37459503844593e-06
-8.17527171020547e-06
-1.55416491678748e-05
-1.5326460258414e-05
-1.39490811169233e-05
2.59257487200675e-06
-9.63405377508368e-06
-2.31246854799668e-05
-7.27884041452986e-08
-1.36540109354797e-05
-1.26768840399042e-05
-3.83888199305015e-05
-3.34169865886354e-05
-1.34208071871608e-05
-2.97808624353574e-05
-2.2402307855668e-05
4.79227828835132e-06
-2.91312117416986e-05
-1.8120351477058e-05
-1.66040836536134e-05
-2.38510300983151e-05
-1.19785459373553e-05
-1.80216148801429e-05
-2.73479669450827e-06
-1.42502418537161e-05
-8.90358227125939e-06
-2.40603942800711e-05
-3.14474798374111e-05
-2.10821178824359e-05
1.78305402321306e-05
-2.45963008128349e-06
-2.26928295685151e-05
-1.51894991751171e-05
-2.03167948457539e-05
-1.08678036066405e-05
-2.4773050758798e-05
-1.91282887996249e-05
-1.21632828033098e-05
-1.32913284689194e-05
-2.62309894619392e-05
3.19737291663126e-06
-5.96425081399585e-06
-1.87388951247554e-05
-1.63528298711565e-05
-2.470414500486e-05
-8.29055323095315e-06
-2.00970289968274e-05
-3.0857358143404e-06
-6.87622221856135e-06
-2.09138136351218e-05
-3.12199693710686e-05
-1.2764593247378e-05
-2.08186703552356e-05
-2.17498982655601e-05
-9.46624988060381e-06
-2.04858310799383e-05
2.23295315858892e-06
-2.16298404785964e-05
-6.99179136335673e-06
-2.21035056581795e-06
-6.09737556133599e-06
-1.88220237528473e-05
-1.96500603096319e-05
-1.94011111920684e-05
1.48857824959487e-06
1.28554940368789e-05
-1.47692980950463e-05
4.24101327125024e-06
-1.89507065136182e-05
-9.64496293549735e-06
-1.87405247772792e-05
-3.36033853393781e-06
8.01013909138785e-06
-9.62874893733687e-06
-1.36728701918264e-05
-1.0885494029399e-05
-1.89656501460534e-05
-8.51531747303135e-06
-3.24414755280571e-05
-2.86496498299125e-05
-4.70614157457189e-06
-2.14370556374624e-05
-2.13139200100516e-05
-2.13692825608917e-05
-2.14331057992074e-05
-1.48363958216657e-05
1.11183199295609e-06
-1.70083994725297e-05
-1.50010014640017e-05
-1.68735415119477e-05
-2.39990034607474e-05
-1.29626938771983e-05
-3.13479734743599e-05
-2.90894048219479e-05
-2.38770124014741e-05
-2.05456515791014e-05
-1.86072955542298e-05
-2.41764495929799e-05
-2.24245507330679e-05
-8.2562481743505e-06
-2.87337858607939e-05
-3.94213487203165e-05
-1.37731470797494e-05
-3.73520331533629e-05
-2.91685324859944e-05
-2.90668586758936e-05
-1.89197250676619e-05
-3.30123537535425e-05
-1.73444699941303e-05
-2.21184108332899e-05
-1.62785960976254e-05
-1.70937160577712e-05
-3.55755565293425e-05
-1.78518076050493e-05
-2.36079018078546e-05
-2.01659749378173e-05
-2.04048549700942e-05
-4.98954494827624e-06
-8.12721665226136e-06
-1.15038969380545e-05
-3.55056726587772e-05
-6.15080366206008e-06
-1.75045378778635e-05
-1.09929354513666e-05
-3.27856593583681e-05
-2.02539846482076e-05
-9.30295405335291e-06
-3.4250830535328e-05
-1.3088604219308e-05
-1.75232060339638e-05
-7.26973660856204e-06
-1.89648474692498e-05
-2.76448837039514e-05
-2.37673655712507e-05
-1.11234239576763e-05
-1.47330169431309e-05
-1.08581967054621e-05
1.63161248522745e-06
-9.48244744246279e-06
1.14683309907285e-06
-6.89592514559164e-06
-1.29294419716356e-05
-2.55342945095154e-05
-1.48748073013555e-05
-7.72078267689345e-06
-1.48450423405379e-05
-2.17413617711664e-05
-1.46513743254759e-06
-2.38712150055653e-05
2.18630923683155e-06
-1.69100902157047e-05
-3.61626666157073e-06
-1.30641352508096e-06
-2.58641483412386e-05
-2.79931604112788e-05
-1.80429103663392e-05
7.383663247554e-06
-1.65199215943353e-05
-2.10863370702876e-05
-2.85856738629861e-05
-2.33046973859148e-05
-1.59343499937632e-05
-1.86980138385492e-05
-1.97761947471247e-05
9.50491341417977e-06
-3.01008276843811e-05
-2.79109517908238e-05
-4.53166145743087e-05
-1.9625547924867e-05
-1.09275328880369e-05
-1.64813673058861e-05
-3.25802492412184e-05
-1.79475031652119e-05
-7.17030284669888e-06
-1.80844656243593e-06
-1.70429497807936e-05
-3.39137577500506e-05
-2.40962729083025e-05
-1.86348080073693e-05
-2.52249420316239e-05
-2.34418534824001e-05
-2.16963421406288e-05
-2.06718870264512e-05
-9.93973294057076e-06
-1.35444000098463e-06
-1.7734843883722e-05
-2.18999267250304e-05
-3.27331395966662e-05
-2.38055957356365e-05
-2.42478605455182e-05
-2.06383570160295e-05
-1.54493260885139e-05
-3.86796226315801e-05
-1.42669540571878e-05
-7.43560682298041e-06
-2.78781153164938e-05
-2.38130440583991e-05
-3.86611586941029e-05
2.84948941201586e-06
-1.070262845904e-05
-1.67638510479105e-05
-1.94150852647793e-05
-1.8904557340035e-05
-1.87222751322049e-05
-2.25233500484376e-05
-2.34396576230112e-05
-7.29199598799923e-06
-1.71204264138238e-05
-9.70824699161388e-06
-1.10640288553901e-05
5.53442288769179e-06
1.6496441784292e-06
-1.59890389072052e-05
1.11035000222411e-06
-1.63620859819235e-05
-3.12558276005349e-05
-1.8450827404932e-05
-8.92772554368344e-06
-2.12936904095301e-05
5.48123787046465e-06
-1.17396669960849e-05
-1.29197813873564e-05
-4.7823850199272e-06
2.48315228325763e-06
-2.77015440578339e-05
-1.06634946210057e-05
-1.7124000878934e-06
-1.26589143696758e-05
-3.23671754141019e-06
-1.50681075554339e-05
-9.4687044152241e-06
-8.94066512377049e-06
-1.84569838845989e-05
-2.3334028296852e-05
-2.7198349216457e-05
-1.91830197526879e-05
-5.83107960005647e-06
-2.47490480260767e-05
-7.97517442923642e-06
-1.04645318060568e-05
-7.06234605414407e-06
-4.04632257388885e-06
-1.80649002684179e-05
-2.08240308710904e-05
-2.07553762062679e-05
-1.00821775416017e-05
-1.19971649689458e-05
-1.90548889155113e-05
-2.75299266436762e-05
2.42227118770251e-06
-5.22244194063134e-06
-1.54725064483153e-05
-2.55373660585029e-05
-4.42213885790374e-05
-3.4419086175882e-05
-4.02711250831201e-05
-3.05111375171275e-05
-1.55833321145866e-05
-2.20253356301882e-05
-2.58458854448474e-05
-2.77245156269579e-05
-9.1291346127017e-06
-3.09417752732631e-05
-4.84245628932282e-05
-1.66168615110272e-05
-2.04023522416388e-05
-3.36314528243907e-05
-2.11177331971079e-05
-1.61735081448859e-05
-2.46853043197837e-05
-5.93207046179501e-06
-7.58740021868239e-06
-1.5461106616465e-05
-2.66894664610371e-05
-2.32673949446803e-05
-2.86417424759058e-05
-7.05272306979151e-06
-2.99105300607025e-05
-4.64797360873405e-06
-1.39831158134942e-05
-1.9763884484346e-05
-1.95039615184389e-05
-3.19496661997479e-05
-9.37525036790698e-06
-1.19194006259842e-05
-3.56441472297832e-05
-1.59551421798545e-05
-1.75527583990033e-05
-9.78412534888969e-06
3.74794261638937e-06
-1.44685695848463e-06
-1.03783906812657e-05
-1.19307521122987e-05
-9.79086577225707e-06
-3.36150363196141e-06
-2.38018144873823e-06
-6.34800783847612e-06
-8.84055596769249e-06
-1.69858059141894e-05
-1.73036694385799e-05
-3.65035173706105e-07
-1.56952156342881e-05
-8.32183276596131e-06
-2.60238964931408e-05
-2.28517863737478e-07
-3.99691442266641e-05
-2.22920527081693e-05
7.27201921531567e-06
1.25664655859123e-06
-1.68202998939223e-07
-1.66005087060673e-05
-1.63227963400176e-05
5.58123869328546e-06
-1.65719587587838e-05
-1.42805666942993e-05
-1.32251295476482e-05
-1.09489651164377e-05
-7.38615092208339e-06
-1.74140154414018e-05
-3.56996824476392e-05
-2.323104701574e-05
-1.07903943681807e-05
-1.18114407350563e-05
-1.37733660233398e-05
-3.49774273296461e-05
-2.56769927502745e-05
-1.88231406491817e-05
-2.32838521891838e-05
-3.17946369244379e-06
-2.66103813303951e-05
-1.88674451399543e-05
-1.89311070804909e-05
-1.47291758064266e-05
-1.67040734426605e-05
-1.21560410780425e-05
-3.12770061046732e-05
-1.16875860948047e-05
-1.30145672556717e-05
-1.8148619056941e-05
-2.29730955462884e-05
-3.07775271709056e-05
-6.30602039748757e-06
-7.88525081073977e-06
-3.76424762663342e-05
7.08648857283587e-07
-1.14465278877068e-05
-7.50096299070634e-06
-1.05926972523327e-05
-1.25344351057164e-05
-2.68380738815395e-05
-2.36895795617675e-05
-4.5361654667958e-05
-1.98672716071616e-05
-1.92761060657812e-05
-4.20180066081573e-06
-2.81945628254258e-05
-2.43636248643991e-05
-1.0752402843315e-05
-1.18312137663621e-05
-3.05813126515628e-05
-4.49421415019212e-06
-9.67032257193692e-06
-2.92174519063196e-05
-2.6446931161867e-05
-6.79887448073093e-06
-7.10038358686957e-06
-2.73564286176758e-05
-2.51627036984328e-06
-1.13927510495364e-05
-1.06916134080007e-05
-1.69430313331982e-05
-8.08465677225666e-06
-1.70480330995812e-05
-2.52760743528153e-05
-1.57349695126692e-05
-2.59528162253382e-05
-2.53133406546599e-05
-1.25531605555183e-05
-1.28311342986048e-05
-1.32739363709315e-05
-2.09402084906218e-05
-3.9990275156204e-06
-1.89554215865545e-05
-2.20066660403435e-05
-1.77953696231172e-05
-1.86225543388782e-05
-2.39067504106685e-05
-2.99464329435881e-05
-2.2667682985383e-05
-2.65744064167062e-05
-2.09605618282622e-05
-6.01919707647851e-06
-2.3055498696198e-05
-2.64432059348013e-05
-1.44302427759485e-05
-1.39118735548641e-05
7.50581553325562e-06
-9.88917280402353e-06
-3.58769011272601e-05
-2.0243799746785e-05
-2.45595467146632e-05
-1.34800555068278e-05
-1.27380523907281e-05
-1.75921245589039e-05
-1.33765573541388e-05
-1.96144307604639e-05
-7.11770160389295e-06
-1.63854857231322e-05
-1.95438278009377e-05
-1.49306156236858e-05
1.13206488119763e-06
-1.74920185099979e-05
-2.81200813303271e-05
-2.41470703172408e-05
-2.42508092282448e-05
-2.41589635822646e-05
-2.24749906250429e-05
-2.67269098556479e-05
-9.58376732193405e-06
-3.72412882319128e-05
-1.86513508230032e-05
-1.20736653097576e-05
-1.71854424026606e-05
-8.87919025682766e-06
-3.01845229729846e-05
-3.25197138829418e-05
-6.37286605405225e-06
-1.37630474894083e-05
-2.76073966081659e-05
-1.56539871065245e-05
-2.40784059071193e-05
-1.97412904316236e-05
-1.78088765232947e-05
-9.90607670463108e-06
-2.54574860509387e-05
-1.24368265335e-05
-2.67021081506141e-05
-3.26511780539138e-05
-2.30883130099293e-05
-8.40692779310091e-06
-8.89636591991795e-06
-3.38122029347956e-05
-1.24788428999787e-05
-2.83851614267964e-05
-2.77786818170503e-05
-1.25840268883425e-05
-2.42419088825997e-05
-2.326982690267e-05
-1.28668800400082e-05
1.19196545525841e-05
-8.59866772743434e-06
-1.64021795943993e-05
-1.54383937953134e-05
-2.31717531127695e-05
-1.45030735797191e-05
-8.92042619163778e-06
-9.09791620990429e-06
-2.16500869872267e-06
-8.7205048906547e-06
-7.00812706367866e-06
-2.27161318201243e-06
-1.52821356539974e-05
-2.09531022635793e-05
-1.86083995623766e-05
-4.92330912617871e-06
-1.25644818042398e-05
-2.095932127314e-05
-1.36285179755599e-05
-3.914545948005e-06
-1.17404083382039e-05
-2.16525609114987e-05
-1.78392075777748e-05
-2.91004712336381e-05
-3.10840471010741e-05
-2.23875985737255e-05
-3.27570459000851e-05
1.1223479144841e-06
-5.23688088310803e-06
-8.69160253518089e-06
-2.53980904395111e-05
-3.71941267047258e-05
2.71301881743196e-06
9.50759245461549e-06
-2.70425750669474e-05
-1.72192754834818e-05
-1.61368154666396e-05
-2.17713205163419e-05
-2.14683850905001e-05
-1.74599664966377e-05
-3.40191722258537e-05
-1.79268229859725e-05
-7.87536384508151e-06
-2.62599131096063e-05
-2.08855862210264e-05
-1.68306589424953e-05
-3.10834974269778e-05
-2.62924526833138e-05
-1.93328145525862e-05
-2.07187848197591e-05
-1.77407851793109e-05
-9.61187267068677e-06
-3.78558080958704e-05
-5.66989652187377e-06
-9.89316480220194e-06
-2.28801034290732e-05
-2.84027398901805e-06
-9.81789024665717e-06
-2.10475517781565e-05
-3.61277948037842e-05
-7.41625006545005e-06
-2.00481361142907e-05
-1.70371085309969e-05
-2.0855232616335e-05
-1.6093335629118e-05
-1.14105161950539e-05
-2.06759400638326e-05
-2.86968178458563e-06
-2.05713442202984e-05
-2.35478473302205e-05
-5.26123674087255e-06
-1.87805062549517e-05
-1.36716679097677e-05
-1.30037575581231e-06
-2.24146772305569e-05
-2.17799914877637e-05
-3.54561134953818e-05
-1.36291289541255e-05
-1.5148527383819e-05
-2.0241455666781e-05
-2.00426917129344e-05
-2.12392818883201e-05
-9.09520842824209e-06
-7.08114542001362e-06
-1.88861036075175e-05
1.34916843243094e-06
-4.04978183878834e-06
-1.43150083860563e-05
1.3792732504051e-05
-1.50437279464297e-05
-1.16401974669283e-05
-1.72297379092459e-05
-1.07911587545532e-05
-1.32016188865222e-06
-2.92295251136497e-06
4.30427365085552e-06
-8.37980304518761e-06
-2.80484353643482e-05
-2.65079532949985e-05
-5.62723154634628e-06
-2.06972291823985e-05
-1.05412120890342e-05
-1.65407112258687e-05
-2.19250686660037e-05
-3.62362427528231e-05
-2.02051324763955e-05
-5.39403810379468e-06
-2.36651587084428e-05
-5.52685857730379e-06
-1.42569079954561e-05
-1.60915723674829e-05
-9.94088518505094e-06
-2.37597679959575e-05
-1.14751146275074e-05
-1.42020167266893e-05
-5.09240245333711e-07
-3.33287365423745e-05
-1.96112073228898e-05
-2.64817402824232e-05
-1.31210087065257e-05
-6.71750247527218e-06
-1.39214931496834e-05
-2.17500826322175e-05
-2.8802761470919e-05
-1.55090777489941e-05
-1.31490828861808e-05
-3.31734787723063e-05
-1.82382814051371e-05
-3.32705771895963e-05
-3.37628150414479e-05
-2.62445070829293e-05
-2.32066316697288e-05
4.34073594736035e-06
-3.44429219789527e-05
-2.09952692632678e-05
-1.1565236617307e-05
-2.77585275393158e-05
-2.69438115323747e-05
-1.76872546802313e-05
-2.40070328826657e-05
-2.86028187566356e-05
-2.10951418779718e-05
-1.61955682215637e-05
-2.06235186257255e-05
-1.74508934890945e-05
-1.8581454343506e-05
-2.2014879846623e-05
-2.47699518602137e-05
-1.0541194275758e-05
-8.90127472193249e-06
-2.60234360910169e-07
-1.59132034259097e-05
-1.12501419724839e-05
-2.23633837703014e-05
-1.327761188681e-05
-1.68389701043324e-05
-2.83338307668536e-05
-1.78690074453872e-05
-2.37560031437934e-05
-5.09149421961005e-06
1.28304932134819e-05
-7.19553456274373e-06
9.23160130440832e-06
-3.99094840520406e-06
-1.0344461078031e-05
-3.00603401301283e-05
-2.74888561150221e-05
-2.74277060869614e-05
-6.91690672009128e-06
-2.38445693508285e-05
-1.73163701972508e-05
-2.58615962273877e-05
-7.86880904549385e-06
-1.50805899780832e-05
-2.19632802602865e-05
-1.21590415172168e-05
-1.71360635149466e-05
-1.39453674604493e-05
-4.98126670420175e-06
-1.22875086214327e-05
-2.04787534213971e-05
-1.57535734301941e-05
-1.36797700741006e-05
-1.1902810210115e-05
