# Supplementary material for: Research on computational propagation and identification of mine microseismic signals based on deep learning
Source: PLoS One. 2025 Oct 22;20(10):e0334641. doi: 10.1371/journal.pone.0334641 (PMC12543183; doi:10.1371/journal.pone.0334641)
Supplement: S10 Data — (ZIP) [file pone.0334641.s010.zip › 000101100001607.xlsx_0.txt_24.txt.txt]

-2.22883860754976e-05
-1.75361544528295e-05
-2.6007923787512e-05
-3.30665105282563e-05
-9.72410257541582e-06
-3.61331957478749e-06
-2.00239568483602e-05
6.55050129499816e-07
-2.92936177764325e-05
-2.72892113782304e-06
-7.72173587591282e-06
-2.16904834387526e-05
-1.43473565581952e-05
-1.68757742430413e-05
-1.82707260694429e-05
-2.18210559128558e-06
-2.42721319773277e-05
-1.09845400439313e-05
-7.75170966927372e-06
-2.32041603614612e-05
-8.13690427417543e-06
1.36231961528827e-06
-1.3133578876403e-05
-2.10271640308892e-06
-1.37522692540006e-05
-1.00116702644712e-05
-2.61575167206269e-05
-1.51253447976683e-05
-1.50049580649814e-05
-6.57368454734805e-06
-7.12194617875615e-06
-1.66939031887886e-05
-1.40400905253886e-05
-1.03142295713132e-05
-2.93327522822339e-05
-2.07413465661974e-05
-1.99246897230971e-05
-9.04711804280772e-06
-1.71296733285558e-05
-1.93893393103134e-05
-1.54167233258958e-05
-2.22841220906608e-05
-1.10319644549581e-05
-1.33551567485965e-05
-1.48452327939349e-05
-9.75588701755284e-06
-1.97525781050546e-05
-2.0652658512569e-05
-2.00099210058077e-05
-1.65923705121195e-05
-2.83311347695987e-05
-1.79400234427851e-05
-1.37335493872658e-05
-1.49780696086222e-05
-3.35797148753993e-05
-1.99950905841922e-05
-1.77925120195537e-05
-1.99059788578156e-05
-2.47257938715825e-05
-2.52256646513365e-05
-1.5828957053198e-05
-7.91096453467837e-06
-2.60039221403954e-05
-1.23748550794916e-05
-1.51829001352848e-05
-1.55287369459286e-05
-1.53516513559239e-05
-2.3672378708292e-05
-5.97300285338677e-06
-2.76846107698853e-05
-3.16249224184541e-05
-2.05846324817242e-05
-1.46138911294798e-05
-2.3846804992171e-05
-1.67997855350442e-05
-2.13058759410313e-05
-8.87843818142739e-06
-2.90578678854542e-05
-1.71770247421625e-05
-2.16306717161313e-05
-2.26609658354848e-05
-1.91140782054649e-05
-1.57515233388508e-05
-2.11026618950695e-05
-1.06678093849051e-05
-1.63525689181914e-05
-2.27710733007849e-05
-1.15614377982699e-05
-8.59960795667942e-06
-1.36528736404284e-05
-2.40901742529453e-05
-1.4186669215343e-05
-9.1775831592531e-06
-3.58430512820195e-05
-2.34631869929132e-05
-7.28611975177483e-06
-6.65163774503117e-06
-3.32720847131451e-06
-1.94343601781447e-05
-2.37856781711762e-05
-2.76116316867048e-06
2.91811394886622e-06
-4.26785034457839e-06
-1.38597512790498e-05
-1.52837188982494e-05
-1.06500644157052e-05
-8.8880886544616e-06
-9.06477025761613e-06
-1.76940767440571e-05
-1.5227032884372e-05
-6.22881058278119e-06
-3.54552237774427e-06
-1.94346299286696e-05
-2.16103634911207e-05
-9.14027980615141e-06
-1.97153742504837e-05
-8.58129393662033e-06
-5.28951279159744e-06
-1.3584187419169e-05
-1.70419603156073e-05
-1.95998247378933e-05
-1.40223483879975e-05
-3.1226071076074e-05
-4.11363477869374e-06
-1.24067065421683e-05
-1.24259282618844e-05
-2.07806902492247e-05
-3.05042868152997e-05
-2.01871609395222e-05
-2.92548450040189e-05
-3.06387364130668e-05
-1.8595625151384e-05
-2.26247029898283e-05
-2.50793297974824e-05
-1.33573671049171e-05
-1.8096103688115e-05
-3.30829941744294e-05
-1.86554718045268e-05
-1.7436178519723e-05
-1.74136520412352e-05
-1.75699700166233e-05
-2.61752042437039e-05
-2.39531603513735e-05
-3.35615787741578e-05
-1.7719945218489e-05
-1.47682065425716e-05
-1.77340367214242e-05
-3.12063841676554e-06
-3.53880439799531e-05
-1.53996966713332e-05
-3.29977100039628e-05
-1.38840026704183e-05
-1.20256918577478e-05
-7.09078021730553e-06
-1.29301082283265e-05
-2.19428452779221e-05
-2.99038238426758e-05
-1.82922820515044e-05
-2.56970443478266e-05
-1.33302272241317e-05
-1.70083635000755e-05
-1.69940982095355e-05
-1.89958323893675e-05
-2.15186740296641e-05
-1.09186004671306e-05
-1.13212100402361e-05
3.70110993777483e-07
3.67945630271919e-07
-1.37061370311814e-05
-2.25469245344075e-05
-1.2175009737963e-05
3.05050365953518e-06
4.81574129809716e-07
-1.01741884350022e-05
-1.9723807969799e-05
-2.32037351915542e-05
-2.03052246121707e-05
-1.53769204242858e-05
-7.93538223144509e-06
-1.4383038080286e-05
-8.52039639019511e-06
-1.43516815759314e-05
-1.48899414248245e-05
-6.0706881466651e-06
-2.4193697191827e-05
-1.53889453680331e-05
-1.45733747576349e-05
-1.49368671471791e-05
-6.00612962993702e-06
-1.00311135145088e-05
-5.91871640701607e-06
-2.01349548551752e-06
-3.97833029188057e-05
-9.21241922270666e-06
-8.41514903881627e-06
-1.06895135971553e-05
-2.63042928142218e-05
-1.66249783484757e-05
-1.10429537412811e-05
-2.42899122707066e-05
-9.18658852332523e-06
-2.42819141409803e-05
-2.42418497292633e-05
-5.44378558371764e-06
-2.96433057979026e-05
-6.42567385876103e-06
-3.49199880353554e-05
-1.82281735403302e-05
-2.58113308033341e-05
-1.78139416696413e-05
-1.67308919966556e-05
-1.27325724100274e-05
-2.46412192162848e-05
-2.86464463426406e-05
-2.40159308739092e-05
-2.11913507304801e-05
-1.35621623989571e-05
-1.920109215974e-05
-4.03754230843472e-05
-2.5843189103682e-05
-3.07608901557964e-05
-2.40505122749781e-05
-1.89260996064166e-05
-1.68623608336466e-05
-1.7063347477448e-05
-1.11869468540287e-05
-1.91066669282209e-05
-2.0365708322286e-05
-1.85737797676203e-05
-1.37430432535237e-05
-2.66273038176397e-05
-6.05859927914785e-06
-5.16474679804312e-06
-2.67229830699955e-05
-1.66111879254371e-05
-8.74068643665822e-06
6.25336997780713e-06
-2.12625941838517e-05
-1.27085270662394e-05
-1.26216883844376e-05
-1.06122674148982e-05
-1.29676214378281e-05
-1.12806406653784e-05
-2.0797464251153e-05
-1.45409928922767e-05
-8.16415772870749e-06
-2.03826037654688e-05
-9.1463353986419e-06
-7.75540669300481e-06
2.14445461153992e-06
5.89359248397599e-06
-1.66932694542504e-05
-7.4828933724266e-06
-2.103652304845e-05
4.46200960881607e-06
-5.14030446669171e-06
-3.87269136224658e-06
-1.1951408999462e-05
-1.3152945727815e-05
-2.26340405028725e-07
-1.31711209704015e-05
-2.23523354892923e-05
-9.36018454113863e-06
-1.33544420382145e-05
4.01342808946781e-06
-1.67368576622308e-05
-1.64336024482702e-05
-2.00879929379969e-06
-9.62569453901955e-06
1.98998657997307e-06
-1.035582258898e-05
-2.58022133186403e-05
-1.19302878973214e-05
-1.35589370966937e-05
-5.56238104848591e-06
-3.77202520219959e-06
-2.67288048041825e-05
-1.17177474648967e-05
-3.60148306851652e-06
-1.61428649551237e-05
-2.27644291321589e-05
-2.93480381905417e-05
-2.32393421472954e-05
7.97526450765867e-08
-1.47354109572258e-05
-1.2462115777467e-05
-1.3404775826894e-05
-1.33826106847993e-05
-7.28027116653685e-06
6.50554405205381e-06
-3.79707907814635e-06
-2.65299369929282e-05
-2.56640897767248e-05
-1.15371171247777e-05
-1.83684328233047e-05
-2.72755603949241e-05
-1.10794981027726e-05
-3.24623332363468e-06
-9.75620499142714e-06
-4.41898779394882e-05
-1.22486604884975e-05
-3.07165129189443e-05
-1.1020875101228e-05
-1.27914839989715e-05
-2.64747976754681e-05
-2.58771765276626e-05
-1.63688441735795e-05
-3.77062858892242e-06
-1.1851243030591e-05
-8.48177233448759e-06
-1.48336777509861e-05
-1.01580510797417e-05
-1.79799724249141e-05
-1.3974497616074e-05
-3.00666376172158e-05
-1.78509248050578e-05
-2.03051742187587e-05
-2.1776542092695e-05
-3.95397192871966e-06
-4.90959342372274e-06
-2.6918092656606e-05
-3.77911697595023e-06
-1.07272546555537e-05
-2.44028735233723e-05
1.43004703118694e-06
-1.54769409390152e-05
-5.49865471180203e-06
-1.77436423816848e-06
-2.83914370996119e-05
-1.43408503843155e-05
-2.45396383250607e-06
3.7982378529933e-06
-3.27791418068359e-06
-2.4251834884644e-07
-9.70206407109336e-06
-9.79916492450752e-06
-8.92425213291162e-07
5.80737359230139e-06
-4.88662343725102e-06
-5.88177423290106e-07
-1.63422057707375e-05
-1.1518001266808e-05
-1.90926440540458e-05
-9.13693573469865e-06
5.27796659882565e-06
-4.53343687264316e-06
-5.60038780346016e-06
-2.20645846338019e-05
-5.39460379134667e-06
-1.62655777941753e-05
7.23502124136282e-06
-7.48954471948309e-06
-2.63731864921464e-06
-9.09014495509214e-06
-9.91579515547822e-06
-1.56280819325632e-05
-2.11417690895749e-05
-1.67325126088482e-05
-5.2403934218222e-06
-1.46079113109673e-05
-1.64186525095261e-05
-4.63037760554975e-06
-1.25185310668334e-05
-1.93267907229651e-05
-8.67051423243955e-07
-1.81690804206557e-05
-3.83030256536304e-05
-1.77296479042581e-05
-1.48366336711933e-05
-4.05765775442978e-06
-2.00269479526229e-05
-1.90552393318123e-05
-1.78587296136128e-05
-1.3812293415987e-06
-1.34245138417938e-05
-2.09558438003201e-05
-2.79074068939312e-05
-1.07787628193412e-05
-2.10765975469511e-05
-2.86818811206093e-05
-1.29016752133915e-05
-1.76219504336926e-05
-1.72616782377653e-05
-8.35526043223207e-06
-2.71003063625043e-05
-1.15713874901204e-05
-2.0620113232304e-05
-4.05375684749411e-06
-6.9754270933983e-06
-1.23727479785842e-05
-1.57491450213548e-05
-1.56060530119252e-05
-5.30140547872269e-06
-1.43746189892911e-05
-2.63130975129655e-05
-1.61715170621853e-05
-9.75041824465066e-06
-8.5558134141416e-06
-1.79434638606297e-05
-1.33052486170532e-05
-1.68140263542402e-05
-1.07056292407178e-05
-9.81577726500369e-06
-1.85518427054118e-05
-1.23984483037531e-05
-2.00773633616603e-05
-1.95844350655099e-05
-8.70356885908737e-07
6.61673552506534e-06
1.39066250495876e-06
-1.3778554784166e-05
-6.08735841111484e-07
-6.47080930782323e-06
-4.15012387908646e-06
-1.18776911939167e-05
-6.66414353901686e-07
-6.51383684218304e-06
-9.24211668072105e-06
-2.45240173693198e-05
3.66533043735308e-06
-1.06538140007855e-05
-3.96826602582995e-06
-1.35771413156001e-06
-3.12951062443572e-05
-3.16180400587117e-06
-7.11142961426113e-06
-1.51087223527983e-05
-6.55262974690295e-06
-1.4421419390326e-05
-5.23158561977834e-06
-1.89368654946659e-05
-1.05969942024951e-05
-1.14044480243553e-05
2.03484539963795e-06
-5.00641765925204e-06
-1.21499858159186e-05
-1.17966773207668e-05
-2.57335031416426e-05
-2.88360289096116e-05
8.23034336653502e-07
-1.22669088752041e-05
-9.92937853887707e-06
-1.34351475332578e-05
4.65754946514888e-06
-1.59818626038961e-05
-2.00058429567245e-05
-9.63695834296494e-06
-1.70519364142379e-05
-1.17593732112662e-05
-1.68096867040416e-05
-2.83182493744493e-05
-1.98981124155102e-05
-2.65412038545808e-05
-1.30861044144722e-05
-8.34471247903607e-06
-8.29633827034101e-06
-1.9178219983753e-05
-1.59134485157719e-05
-1.84938124223536e-05
-1.66905053335027e-05
-2.70549755686222e-05
-2.21762789576441e-05
-1.69398769687247e-05
-1.75289909474551e-05
-2.58482996573455e-05
-1.59454343252703e-05
-1.5330256616014e-05
-1.24444371054266e-05
-1.78837555683212e-05
-1.98576959593927e-05
-8.96938775345616e-06
-2.94678626347078e-05
-1.21775553353396e-05
-9.84549404142855e-06
-9.26248347016098e-06
-1.9265084051216e-05
-1.062254486736e-05
-4.66031983894547e-07
3.95614694927426e-07
2.83518435369278e-06
-4.61268637072149e-06
-2.91102794427451e-06
-1.07019375928528e-05
-2.46187754730291e-05
-1.25301747212866e-05
-3.32527996558033e-05
-6.25945496526442e-06
-5.95834799426199e-06
-2.09737174849539e-05
-1.16266639584868e-05
2.77276190967755e-07
-1.08952207818907e-05
-6.25343358640915e-06
-2.6195483462678e-06
-1.24575296206831e-05
-1.01589921999482e-05
-3.82058345182629e-06
-2.24790599667336e-06
-1.92472205880816e-05
1.3135915498194e-06
-1.02986467630645e-05
-1.92821705184244e-05
1.55751510524815e-05
-5.73786826663292e-06
4.61174700562283e-07
-1.85651306208154e-05
-1.61222951442303e-05
-1.69915042115439e-05
7.64600445446553e-06
-6.1978108834139e-06
-2.25608847425358e-05
-1.46432911250665e-05
-5.28375223620083e-06
8.11456721848146e-06
-1.1373871977629e-05
-9.12153382554905e-06
-1.02672682817761e-05
-9.76553499501357e-06
-1.8415932757318e-05
-5.36882826645753e-06
-5.75983553087831e-06
-2.02673588139427e-05
3.18827735371548e-06
-4.01522698369815e-07
-1.17534077409619e-05
-1.8030244678801e-05
-1.46347480999128e-05
-2.10961341881388e-05
-5.97312560600239e-06
-2.63831088725885e-06
-1.58420701324779e-05
-1.77972544943048e-05
-9.27910181461032e-06
-1.04292039099813e-05
-2.11139701986859e-05
-1.80842382552849e-05
-1.19257487799427e-05
-1.90864327141173e-05
-1.15224165924922e-05
-2.16048498019538e-06
-2.20014096948207e-05
-1.96862525731291e-05
-1.89123780685543e-05
-3.18184449931851e-05
-1.78458705253779e-05
-2.07948902711965e-05
-9.76134325210442e-06
-1.33118014718715e-05
-2.65971622303213e-05
-1.69049706519882e-05
-9.08038238725071e-06
-1.77978977151203e-05
-6.65533457848985e-06
-1.41193069500768e-05
-1.22084752787767e-05
-4.57582860587589e-06
-1.07870458600801e-05
-1.07053149129896e-05
-1.25708694697114e-05
-1.37996469296418e-05
-1.1654215329934e-05
-2.25764207139274e-05
-1.5319487290848e-05
-1.50526624278032e-05
-8.61725504389399e-06
-5.08481453515626e-06
-2.3713211804912e-06
-9.37737720184163e-06
-1.00368583733679e-05
-1.90641935056799e-05
-9.41033768722641e-06
-7.78661725223313e-06
-1.45196381978697e-05
-1.90588615348018e-05
-1.81284797002379e-06
-1.33687509105777e-05
-1.21829909310449e-05
-9.49947680858989e-06
-1.36535465971612e-05
5.17209629110911e-07
-6.33260713877646e-06
-7.60286256195025e-06
-1.32482491250788e-05
-1.02752132680482e-05
-8.65531559350559e-06
-2.18328993657871e-05
-2.46221664971133e-06
-1.70365989723236e-05
-4.2319952649624e-06
2.20351972442253e-06
-5.95068200647192e-06
-5.39492563408184e-06
-6.26455260392017e-06
-6.60690675803687e-06
4.87735972226952e-06
-2.14668804128237e-05
-9.29290204438162e-06
-5.29572547607962e-06
-7.57537556940082e-06
-9.10899733961923e-06
-7.70851807332295e-07
5.18686034899037e-07
8.30534649968806e-06
-2.9127989541188e-06
1.15728153083241e-06
-1.75749896164258e-05
-1.03214796046708e-05
-2.04308099029804e-05
-4.72798991575149e-06
-2.48957601567709e-05
-1.41703949067121e-05
-1.60585661604006e-05
-2.78223333922855e-05
-2.86357192552574e-05
-1.15091015221441e-05
-1.89513441977699e-05
-1.92595743404135e-05
-2.89108105324477e-05
4.99220773048866e-08
-2.73671067607424e-05
-1.22515717949589e-05
-1.55607526219682e-05
-1.67266775115795e-05
-4.76401591214835e-06
-1.3034426448417e-05
-1.46029646886014e-05
-1.98056373404974e-05
-2.0302967102658e-05
-1.93578642132007e-05
-4.46152612654669e-06
-1.12780008674602e-05
-1.44679969792358e-05
-1.98979254597868e-05
-2.11170537166188e-05
-6.1038193011756e-06
-4.67884001973035e-07
-2.05034819502374e-05
-1.98766005646275e-05
-2.31007613057692e-05
-1.325758759079e-05
-8.20731063658482e-06
-1.3243579006662e-05
-1.79596755499264e-05
-2.03651847390598e-05
-7.03979454978119e-06
-5.36204414631967e-06
-1.43522880817813e-05
-2.06814083732889e-05
-7.9675933243435e-06
-3.75965816859442e-06
-1.33490673277356e-05
-8.50622074771881e-06
3.22877285505616e-06
-7.22885798507646e-06
-2.14150096515712e-06
-6.71460576100735e-06
-4.15786180894244e-06
-7.6788772400388e-06
-5.15585021166353e-06
5.3835150749163e-06
-8.06196731102367e-06
-1.55412673396965e-05
-1.90633639368854e-05
-7.57634999197947e-06
-1.45575316640894e-05
-6.07995607258144e-06
-1.71869793636423e-05
-5.52296128003274e-06
-2.39830192306282e-06
-5.41537617282055e-06
-9.78648510147717e-06
-3.87563836692496e-06
-5.42976048331353e-06
-2.66263725009001e-06
-2.24939231342494e-05
-1.05663003227717e-05
-1.59474322754127e-05
-7.19121268592856e-06
-2.62136705344606e-05
-9.62116433068201e-06
-2.28348610827168e-05
-2.96867848324933e-05
-1.41448665116181e-05
-2.10530993549153e-05
-1.71469497094475e-05
-1.39388074335125e-05
-1.9780968218718e-05
-2.83260096095708e-05
-1.42713261382638e-05
-7.63988130362137e-06
-2.0178380614422e-05
-3.3718263605797e-05
-1.09370562576944e-05
-1.70172896066352e-05
-1.73282340321841e-05
-2.63339266547214e-05
-1.06768769214444e-05
-2.40993083247121e-05
-2.35501590155218e-05
-8.65378198696965e-06
3.00987802453341e-07
-2.42866115946283e-06
-3.33764742550518e-06
-2.16049800669659e-05
-1.74839074569612e-05
-7.47744444446601e-06
-2.19760282397229e-05
-1.328024346713e-07
-8.72441147215438e-06
-8.10945459620465e-06
-2.19562511579967e-05
-7.61634099483289e-06
-8.39716379647247e-06
-1.41493338613542e-05
-8.04246018294672e-06
-1.42092137679068e-05
-1.80727308699688e-05
-2.95702365258613e-05
-6.11541908590731e-06
-3.25276513671395e-06
-6.51456383386648e-06
-2.12025441967882e-06
-2.55618363011538e-05
-6.1000673222705e-06
1.9439169619202e-07
-1.46937990357788e-05
-1.53520682763989e-05
-2.60667729451017e-05
-9.22754352955602e-06
-7.42329057320783e-06
-1.78021441344515e-05
-7.22485498638064e-06
-4.41226571490092e-06
-7.87176846850458e-06
-4.89447147046659e-06
-1.81560148139555e-05
-1.1622602972857e-05
3.48694343401244e-06
-3.26840863946173e-07
-1.86336892808826e-05
-1.08865508362158e-05
-2.40344036641821e-05
-9.43546981865241e-06
6.02776320753953e-06
-7.49881662130272e-06
-8.1691350984829e-06
-8.70471666757679e-06
-7.60471856761803e-06
-7.12709891253994e-06
-7.94163602396623e-06
-2.99452580121703e-07
-1.89279970596812e-06
-6.53432618962174e-06
-1.15378252411164e-05
-1.44522790120998e-05
-1.16080733935704e-05
-1.7630619251805e-05
-9.73361252349684e-06
-1.42499262334589e-05
-1.93216948044061e-05
-1.06489765177501e-05
-2.14045124488423e-05
-2.62850180045951e-06
7.87577297691329e-06
-1.33140811494358e-05
-1.48326984388531e-05
-1.5573692610607e-05
-1.93887629519382e-05
-1.00703339761208e-05
-2.18215357460171e-05
-1.66597681995076e-05
-1.932126332912e-06
-1.63353645072357e-05
3.50846917965977e-06
-1.34451908752412e-05
-1.83758831280264e-05
-1.70226880761263e-05
-1.61640504811945e-05
-9.44015596408212e-06
-1.56401509079381e-05
-1.82696154480884e-05
-1.23239120167922e-05
-2.38592094168845e-05
-3.71185601366654e-05
-4.81625557879225e-06
-6.36227750819712e-06
-1.488331355361e-05
-2.40253548494492e-05
-1.32580163038873e-05
-9.02084860701403e-06
-9.25106523268035e-06
-1.35363233251144e-05
-1.68908907342139e-05
-8.22022563323605e-06
-3.00190156730773e-05
-1.56475266158744e-05
-3.69040457871019e-06
-1.50059628658961e-05
-8.82240799445058e-06
-1.14168604720415e-05
-1.46850265548241e-05
-9.4934153568579e-06
-2.18810588003741e-05
-1.54830475064975e-05
-2.54286173440359e-05
-1.1492785721953e-05
-4.96298258807637e-06
-8.08984812412141e-06
-1.26370880906675e-05
-8.66606378789779e-06
4.07528296923284e-06
-3.54626585101559e-06
-1.32333666609025e-05
-9.8355602447095e-06
-1.1256095273995e-06
-1.88372723235162e-06
-1.41346339273143e-05
6.28853968053295e-06
-2.218947404393e-05
-9.19586041980075e-06
-5.46895665346209e-07
3.43063656439787e-06
-7.45196449869756e-06
-1.13717588513072e-05
-1.77465640482835e-05
-1.48334257281165e-05
-1.47700319383815e-05
-1.02644829358275e-06
-1.25582906872776e-05
-1.70930368677736e-06
-1.8051886101815e-05
-1.35744932494225e-05
-8.87267275758197e-07
-2.03979136653058e-05
-1.70213025255897e-05
-8.21967006199236e-06
-9.87173901218171e-06
-1.95493525592068e-07
-1.68875165078348e-05
-1.25012542055625e-05
-7.53588367657532e-06
-2.26834397340957e-05
-5.2481400294054e-07
-9.42948116183986e-06
-1.15417352590107e-05
-8.68787959886662e-06
-1.90224870521198e-05
-1.14910298821001e-05
-1.36405372503662e-05
-2.64225982921024e-05
-1.79706819413276e-05
-2.45855759361902e-06
-6.29458843063933e-06
-1.04682956664419e-05
-1.27791041135849e-05
-2.57621951329614e-05
-6.09801789350486e-07
-1.68444341934375e-05
-1.43899661363758e-05
-1.26352409185487e-05
-6.2476159362406e-06
-1.61922808594724e-05
-1.29210009140095e-05
-1.32043592553172e-05
-1.51423395486832e-05
-7.03446670105735e-06
-1.27584087464416e-05
-1.4130785833873e-05
-1.41747619108818e-05
-5.59424373087332e-06
-1.73792795351824e-05
-1.68586053312816e-05
-2.31446218471103e-06
-1.71438446040153e-05
-2.82892732525426e-06
-1.96028678898574e-05
-1.56404364116127e-05
-1.00309630638836e-05
-2.13738206589864e-05
-2.95983072692507e-05
-7.55034999180449e-06
1.68319696948144e-06
5.73386523637318e-07
-2.1131283530172e-05
-1.56785586430119e-05
-1.92307111071193e-05
6.19776583538955e-06
-1.01763258640209e-06
1.11070743203361e-05
-1.0605994570741e-05
3.21604037441246e-06
-2.67254208809654e-06
-1.30292451753564e-05
-1.32550216657102e-05
-9.91565235563843e-06
-1.00180121799204e-05
1.25407690643887e-05
-9.7842975577217e-06
-1.04239277002432e-05
-1.58596943078621e-05
-1.73648105012209e-05
-1.6491045405377e-05
1.2129839257704e-06
-1.55978315275999e-05
-7.33388914003972e-06
4.78109861549587e-06
2.82112797819238e-07
-1.43488588161502e-05
-2.44538739792713e-05
-1.11740387992836e-05
-2.01745371090082e-06
-8.52734465667262e-06
-1.6754534631232e-05
-1.13340350869203e-05
-1.792919652402e-06
-3.00071987411319e-06
-6.57853121658587e-06
6.24257235199525e-06
-1.14582136011645e-05
-4.00777409627589e-06
-5.3332554947067e-06
-1.96667030606456e-05
-6.33642372688225e-06
-1.03680697513625e-06
-7.71006010926829e-06
-1.30613089039673e-05
-2.68697336300167e-05
-2.15721470138503e-05
-2.13511285717129e-05
-8.84204726617789e-06
-2.09423110721767e-05
-1.1503394781458e-05
-2.09129741358836e-05
-2.54108100922312e-05
-1.06755219835243e-05
-1.50834374421112e-05
-1.58052202190686e-05
-3.27545746833496e-05
-1.92340742159829e-05
-1.06986051149009e-05
-2.07170584470752e-05
-2.42872826492337e-05
-1.26128233994365e-05
-1.93607012813444e-05
-1.63522082777165e-05
-4.81768480865289e-06
-1.29876926561635e-05
-9.39881551803824e-06
-1.85701448716608e-05
-2.34249322188515e-05
-7.11349281198677e-06
-2.55691229444786e-05
-1.54091263863994e-05
-4.50461386134997e-06
-3.47758785280811e-06
-1.01085317013823e-05
-2.26904708885835e-05
-1.80282684491725e-05
-1.62017441202245e-05
-5.0903503423463e-06
-2.6507262273119e-05
-5.43520071212342e-06
-2.61335106194604e-05
5.22318619912573e-07
-5.96274734116807e-06
-8.68560549194705e-06
-4.47768054636886e-06
-1.00050590371227e-05
4.22382721434555e-06
-1.13470692555846e-05
4.86215142395269e-06
-1.17260638924612e-05
9.25956277701233e-07
-1.40236542978241e-05
5.61811638166467e-06
-1.63693585368712e-05
-5.99396431084911e-06
-7.06726715755427e-06
-1.48216809335761e-05
-3.37737618942707e-06
1.05390344222315e-05
-6.73589587234477e-06
-9.88649573412467e-07
-1.44861584836374e-05
-1.86276463261652e-06
-8.08465202156051e-06
-1.21261381661659e-05
-1.45829721990261e-05
-9.27725007202738e-06
-1.16259937637066e-05
-1.99605960801816e-05
-1.2987894001816e-05
-2.96277378650184e-05
-1.34394194124324e-06
7.15621863135412e-06
-2.58888369845084e-05
-1.11746443517084e-05
-6.40988707428437e-06
-8.90225355703269e-07
-1.70780412985447e-05
-2.44152414442401e-05
-6.93474059139891e-06
-1.01616707646719e-06
-1.90723993663894e-05
-2.3980773277526e-05
-2.59593737821516e-06
-8.20375384686071e-06
-1.01798273439546e-05
-1.57697358020249e-05
-1.79821099039408e-05
-1.76573541466064e-05
-1.6652716129926e-05
-1.85015877837752e-05
-1.25803233269005e-05
-1.15264481902406e-05
-1.57349890926142e-05
-1.65251300526264e-05
-2.14228909733132e-05
-1.30727889514002e-05
-1.62367635647022e-05
-1.57955312853509e-05
-1.04837356172539e-05
-1.46236445992322e-05
-1.4340440698084e-05
-2.12558405010224e-05
-2.24454384470049e-05
-1.63489508815751e-05
-1.72176027714506e-05
-2.30838041549843e-05
-7.77043884512846e-06
-1.74838346298543e-05
-2.22536680473469e-05
-1.31730738847863e-05
-1.08717400168274e-05
-1.12707329089513e-05
-8.24745639554226e-06
-2.69461296238027e-06
-1.98547999965676e-06
-1.10818424828765e-05
-1.57784981891188e-05
-9.40989412117381e-07
-1.42934741808554e-05
-1.00654475677596e-05
-1.53000745132835e-05
-5.2228848884433e-06
-2.19253963811529e-05
2.37375954854905e-06
-1.67341761310855e-05
2.34350652121209e-06
-8.7692953617613e-06
-1.29372102805004e-05
9.62960819854706e-07
-1.82426758062401e-05
-1.97033324045469e-05
-9.57200668669769e-06
-2.11558010185503e-06
-1.02089913444039e-05
3.54355161932738e-06
-8.12541079890272e-06
-2.41376350376184e-05
5.85170818392018e-06
2.94095044966702e-07
-1.35852482181774e-05
-9.94714575733867e-06
-8.6311891748954e-06
-5.40629118622358e-06
-2.50026588508112e-05
-1.64535314360154e-05
2.06368854246889e-06
-1.98063713468834e-05
-1.61080711063724e-05
-1.0614373850522e-05
9.17743465593139e-07
-1.0753021185294e-05
-2.10942943974527e-05
-1.23182049886225e-05
-1.66239621722041e-05
-1.55473674047741e-05
-4.57341298990809e-06
-2.32025454791692e-06
-7.60445692605202e-06
-1.25020290208656e-05
-2.41412170740765e-05
-3.77852868549305e-06
-1.04956773786128e-05
-8.61778571774333e-06
-1.15060370290495e-05
-2.0560732938568e-05
-2.41593819627816e-05
-2.65056994069515e-05
-1.82230219587326e-05
-1.17952902963104e-06
-1.45194235786757e-05
-1.4903691877759e-05
-3.54939951968282e-06
-1.65705144961502e-05
-2.54106021273178e-05
-2.54053492437477e-05
-1.72406180287665e-05
-1.88960799581005e-05
-1.74883408296517e-05
-1.01208249354986e-05
-2.20298054958092e-05
-1.91925527422302e-05
-1.85569463171151e-05
-1.53073316166676e-05
-2.62679709633671e-05
-9.78626717343049e-06
-1.07869262503654e-05
-7.37371154255173e-06
-1.46839939315388e-05
-9.46133351686626e-06
-1.41446868118979e-05
-2.01930287489004e-05
-1.46418100038669e-05
-1.30918732149597e-05
-1.61277729516737e-05
-1.48277083898902e-05
2.91449635228836e-06
-1.22013251283605e-05
-1.40191267776921e-05
4.37310805692065e-07
-1.68609975918098e-05
-1.77570972128372e-05
-6.80398001625023e-06
-5.50858342332025e-06
-1.12127749955888e-05
-1.39898285483852e-05
-2.16257712433439e-05
-1.06297553600095e-05
3.0856170629049e-06
1.0984086092981e-06
-1.31517273989181e-05
-1.17531401099776e-05
4.64451311114752e-06
-5.77517947495884e-06
5.08389833419444e-06
2.59818201945247e-06
-7.74298754507627e-06
8.7810213220182e-07
-1.82593969106543e-06
-1.76721555247122e-05
-6.38157798140254e-06
-6.73542561221306e-06
-1.04495407378308e-05
3.35165943199461e-07
-1.42309987050905e-05
-8.84422951107279e-06
-1.37573054755373e-06
-1.7753561342841e-05
-6.6764398763703e-06
-2.88174225936179e-05
-1.10021409293527e-05
8.30576439018693e-06
-5.65368975473855e-06
-1.30089846101906e-05
-1.47902399471605e-05
-1.93079371212169e-05
-4.30016725668957e-06
-1.54174437760964e-05
-7.50492446999399e-06
-2.56061039561816e-05
-1.05231451303284e-05
-1.31279988000016e-05
-1.66402139246837e-05
-9.93557760595465e-06
-2.27340541423306e-05
-2.14896076168728e-05
-1.22794257468126e-05
-2.49037547019694e-05
-1.39893572483519e-05
-1.20327797064991e-05
-3.70484066676633e-05
-1.58850369095863e-05
-1.48418653790782e-05
-2.84953511193054e-05
-2.14033601951622e-05
-7.66299793719853e-06
-7.00427651065797e-06
-2.62622619604312e-06
-7.38533205656337e-06
-1.11251131029534e-05
-2.85812815716262e-05
-1.44219267087155e-05
-1.45563307855809e-06
-1.28196107444687e-05
-1.47091591772565e-05
-8.80843163789728e-06
-7.85832459294466e-06
-1.75244750447259e-05
-3.00941735532776e-05
-1.93828599092015e-05
-1.51538103920442e-05
-7.37837613343586e-06
-2.05661309780983e-05
-3.01518887428449e-06
-1.9473792975022e-05
1.1878685214538e-06
-6.58741819070706e-08
-1.53273192910116e-05
-1.76521792479205e-05
-9.48562452717844e-06
-1.66342669131886e-05
-8.12863610023233e-06
9.04359057470866e-06
6.77579312637081e-06
-1.76786600878866e-05
-1.02119347294323e-05
1.13359574726801e-08
-1.6846207762675e-05
3.85030210278326e-06
-3.72309616207832e-06
7.34670455276847e-07
-8.31820216415842e-07
-2.03699571942998e-05
-4.45632617896002e-06
-1.80111865708615e-05
-1.95133725646031e-05
-5.27461200979498e-06
-2.67967462838669e-06
-3.02339059775525e-06
-4.80462582585992e-06
-8.35144371776964e-06
-9.11165151599561e-06
-1.38689775838081e-05
-1.26148165641555e-05
-1.643866451096e-05
-2.53888291883673e-06
-1.41868278845162e-05
8.67765043938059e-06
-9.18245453052274e-06
-2.31192608385839e-05
-4.40152629298237e-06
-1.11525253031646e-05
-1.83334393665112e-05
-1.79747950378384e-05
-2.33103968193699e-06
-1.1351344871708e-05
-1.27635287339502e-05
-1.28762029064511e-05
-1.34313348340782e-05
1.82029824552301e-06
-8.52424358114587e-06
1.10630174183353e-06
-7.38961727255875e-06
-1.02933521392207e-05
-2.36102179908342e-05
-1.81882039434272e-05
-2.0645804608236e-05
-1.38213118298753e-05
-1.1406807999972e-05
-2.07609935880966e-06
-2.55548304876163e-05
-1.18569106794841e-05
-3.21416759077802e-05
-9.43800747067219e-06
-8.1476883758394e-06
-1.38449018173435e-05
-5.86758644503578e-06
-1.09020233268889e-05
-2.31168811957462e-05
-2.15501844134819e-06
-1.23832045064823e-05
-1.84055172693271e-05
-9.41069270986987e-06
-1.34526797546732e-05
7.60686539319224e-07
-8.84835093724039e-06
-1.54176686487148e-05
-2.38706176055086e-05
-1.80007666453528e-05
-1.44917838579418e-05
-1.70215262598945e-05
8.14375241246905e-06
-5.58624812909721e-06
-1.34204242705715e-05
-1.93827537102813e-05
-1.5995333496083e-05
-7.33342230235045e-06
-7.69720932837278e-06
7.53433476558077e-07
-1.33222369743068e-05
-1.90191447414104e-05
-2.35371895318981e-05
-1.75034814785542e-06
-3.67818755972988e-06
-4.86472687370425e-06
-7.51258823926112e-06
-4.40732477366925e-06
-2.27483799748242e-06
-1.34813479650842e-05
-3.66254840031725e-07
2.73209029139138e-06
-2.37414640628187e-05
-7.26676587425999e-06
-1.74037135149318e-05
-1.0248447251372e-05
-3.41544707492014e-06
-1.28371083645212e-05
-1.08600531240463e-05
1.8196349705759e-06
1.02984540724672e-06
-1.72836042358286e-05
-9.39334996774632e-06
-9.18371154245518e-06
-6.97071156939217e-06
-4.92476998533135e-06
-6.0434812073112e-06
-3.50559515835906e-06
-3.21535152508797e-06
-1.19252163921563e-05
-1.15871121421854e-05
1.05754749482108e-05
-2.25253351106323e-05
-1.16390074735754e-05
-9.58944280972151e-06
4.97847071954751e-06
-4.50869898161839e-06
-2.73907683495555e-06
-4.49251062722451e-07
-1.2370802038768e-05
-1.73855567776431e-05
-6.04828201061275e-06
-9.42449640185824e-06
-1.56044621612381e-05
-1.24117208364059e-06
-6.64572838073314e-06
-1.44353894923258e-05
-5.02296179778892e-06
-1.22484080633212e-05
-1.12892551515204e-05
-1.56729464433406e-05
-9.22645781143008e-06
-3.47388512672304e-05
-1.65525256486614e-05
-2.73214571055895e-05
-3.06794225152126e-05
-1.9966591525608e-05
-5.10720429565593e-06
-1.54340348318234e-05
-5.53481690949307e-06
-1.95887606848395e-05
-2.05724741479609e-05
-7.41259840133497e-06
-2.3208949209737e-05
-1.07748664376904e-05
-6.60814755984683e-06
-1.00208877026486e-05
-2.2625426533701e-06
-2.44871189121251e-05
-1.52806226796651e-05
-1.49553975203123e-05
-1.43306317669961e-05
-1.65066890454464e-05
-1.20860030239833e-05
-1.45248028693107e-05
-5.97387255444417e-06
-1.37752012479455e-06
-1.2526628568945e-05
-1.62574603772211e-05
6.88314738389991e-06
-1.37955418827741e-05
-1.89527305167049e-05
-8.18082216876002e-06
6.59365154783146e-07
-8.12556950599031e-06
-9.89037973047916e-06
2.88282123413985e-06
1.10320534370734e-05
-7.38941622336338e-06
-1.56236691816875e-05
-4.28513411108698e-06
6.25917058799797e-07
-2.03084113106568e-06
-1.56648947425305e-06
-2.05524521318498e-06
-8.17647304617631e-06
-1.73011018422678e-06
-8.27633545984607e-06
1.38733525307038e-06
-1.15857071025697e-05
7.3517135543734e-06
-5.41527339869308e-06
-5.75185163292351e-06
-1.61224403393778e-05
-6.29011449504878e-06
-1.11352137785304e-05
-5.63235382685538e-06
-3.64962494668199e-06
5.15843717757839e-06
-4.67765636705093e-06
-7.56185811294704e-06
-8.05894963001212e-06
-1.64732031380059e-05
-9.98778437289523e-06
-6.1519286333052e-06
-4.78067704619263e-06
2.84971346120809e-06
-2.02174712460317e-05
-3.60915396706344e-06
-2.21867347968739e-05
-2.69650345428387e-05
-3.75604037986622e-06
-1.80791767025917e-06
-1.48230820010234e-05
-1.45676382674506e-05
-9.73056821798988e-06
-1.02339372297342e-05
-6.66993178097962e-06
-9.4332409791146e-06
-2.61213214243151e-05
-1.70081755727192e-05
-1.34583550516332e-05
-2.12107185647156e-05
-1.30106163659358e-05
-9.99677726123749e-06
-1.02027741113952e-05
-2.95516901465872e-05
-1.72889437318856e-05
-9.06641612504505e-06
-1.35180922656581e-05
-2.01524378873389e-05
-1.19056482144558e-05
-1.30145387822873e-05
-1.76734900532852e-05
-1.92445436870025e-05
-1.56106526909189e-05
-1.64887281790576e-05
-2.52972686740577e-05
-1.63075561308222e-05
-1.7006634555642e-06
-1.88649641252856e-05
5.11735404789186e-06
-1.82359713496044e-05
-1.34489949068731e-05
-1.23118746790945e-06
-2.48997996569609e-06
-3.60857870574357e-06
-1.30938715419508e-05
-2.45625109954965e-06
-6.88662779915535e-06
-1.44547710147357e-05
-1.69042285777769e-05
-1.40451533739374e-05
-1.1192777008608e-05
-9.68177758358616e-06
-3.02137506866172e-06
-1.05569807471428e-05
-7.80274906454579e-06
-8.24959302775978e-06
-3.427636453016e-06
-6.36600220409095e-06
-9.47762939618559e-06
-1.56531791090594e-05
4.57568186633248e-06
-1.14192175628979e-05
-1.05686077000788e-05
4.33172492042974e-08
-1.41917365232976e-06
-9.45903761602243e-06
-2.88397784826157e-06
-1.24673568584689e-05
-1.2484729250075e-05
-1.18697430346603e-05
-1.01534113654249e-05
-1.19253844980309e-05
-1.57601337558134e-05
-1.98180202951126e-05
-1.23617889452268e-05
5.87989125442893e-06
-1.6799456485939e-05
-1.40858265553799e-05
-1.12322907535977e-05
-1.80401321768975e-05
-2.05558824214496e-05
-9.1822790481353e-06
-7.61452595370798e-06
-5.06202609330735e-06
-1.20673123367073e-05
-1.2780534328853e-05
-2.08271411889642e-05
-4.45811230886794e-06
-6.20282037700176e-06
-7.76714473650385e-06
-1.57329804601932e-05
-1.59692887314431e-05
-1.46736473182189e-05
-1.65640106805642e-05
-4.64854370101463e-06
-1.09206353038347e-05
-1.66117601887865e-05
-1.29384169111064e-05
-7.23549268034648e-06
-7.63455056698157e-06
-2.16533411683165e-05
-3.40937080296705e-05
-1.67854621828434e-06
-1.57300675667904e-05
-1.23219251989349e-05
-1.9644623282204e-05
-2.73403294578075e-05
-3.10186560842677e-06
-4.18888371797627e-05
-2.53086306493098e-05
-1.44438391314562e-05
-1.1009096963182e-05
-1.60444201534757e-05
-1.7288886752333e-05
-1.06556785942619e-05
-8.88119552946348e-06
-5.30607450221764e-06
-1.09552067933429e-05
-7.50988689155062e-06
-5.66213283362233e-06
-1.27527827205508e-05
-1.37164531696877e-05
-1.7564528822727e-05
-1.48736890851899e-05
-2.92616329740368e-06
-1.77522259540153e-05
-1.13620621834993e-06
-8.4594334047327e-06
-2.02235764702932e-05
-4.30613671775912e-06
-1.18281294635181e-05
-1.69421484021074e-05
-6.92531446046098e-06
5.63934394239876e-06
-1.29171397862125e-05
-1.00085394312308e-05
-2.24018246404253e-07
-1.00582862645517e-05
-8.62817005438894e-06
-6.77388902744117e-06
7.10608946867172e-06
-1.72826527899237e-05
-1.62265901662093e-05
4.36848450684104e-06
-1.69814159440355e-05
-5.51676047635183e-06
-6.56029294970121e-06
-1.56665176634901e-05
-5.57529865998922e-06
-1.20436335231769e-05
-1.19879287950919e-05
1.10443137442912e-05
-3.52469657905841e-06
-1.85728507690512e-05
-2.43536571448171e-06
-1.06811723816634e-05
-2.76044138701995e-05
-1.41730176879457e-05
-1.22448367736949e-05
-3.38528501238571e-06
-7.65265048889237e-06
-1.06716179128682e-05
-1.23804253438987e-05
-6.34924199978936e-06
-2.49635135984142e-05
-1.51017674277485e-05
9.55400779074815e-06
-1.20875255764443e-05
7.41493549660514e-07
-1.97149957810463e-05
-3.035211049029e-05
-3.57890764181166e-05
-1.98132268090335e-05
-4.33268942738579e-06
-1.92949321209492e-05
-5.34375494971156e-06
-1.87685670555557e-05
-1.27666653922658e-05
-1.43825665224229e-05
-5.6938316427622e-06
-2.32149496507803e-05
-1.73983468519251e-05
-1.83155408775918e-05
-2.64898158899237e-05
-2.41822695355595e-05
-6.04649270946365e-06
-2.31980969406381e-05
-1.8526281989103e-05
-1.27195402997595e-05
-1.57814554546299e-05
-1.95087384085194e-05
-2.20191895202839e-05
-1.91186606350596e-05
-1.12220013054869e-05
-6.93601104554699e-06
-2.77656716457416e-05
-2.50331752026378e-05
8.55741927797177e-06
-4.1383023661488e-06
-9.52824679494893e-06
-2.51334091081507e-05
-2.00685487657558e-05
-4.07759028572433e-06
-4.06947101569945e-06
-1.28891234168156e-05
-1.48180593306914e-05
-1.87282430701258e-05
-1.07334594370386e-05
-6.43181873437692e-06
-2.23235919819441e-05
-1.18168965070534e-05
3.11704993437622e-06
-2.02113160894355e-06
-1.33960712019316e-05
2.27086534662854e-06
-8.28743153618671e-06
-3.68477216787131e-06
6.36217535941631e-06
5.84595991969251e-06
-4.6974404380308e-06
-1.49824594218089e-05
-1.59032499107307e-05
-4.4291381861752e-06
-1.39880419456739e-05
5.9571312359197e-06
-7.85286781814172e-06
-7.06130400774001e-06
-1.17490050927906e-05
4.73219391605284e-06
-3.37591393822894e-06
-4.17502087256943e-07
-8.45488000271209e-06
9.45897349037253e-06
-3.91947219504207e-06
-8.39552141432869e-06
-1.88232765105397e-05
-3.40815973602469e-06
-1.37988830608355e-05
-1.38936351043941e-05
-2.98290825885319e-06
-3.28282855980129e-06
-6.5617203143703e-06
-5.30171011219561e-06
-1.5241082964511e-05
-1.35199355667043e-06
-2.04007273910439e-05
-1.08548185459289e-05
-8.73505758925292e-06
-4.34514163318834e-06
-2.47373271500839e-05
-1.82810309909876e-05
-1.36607800430355e-05
-2.73866426542943e-05
-1.79374088841173e-05
-2.45284474905384e-05
-2.13636231374804e-05
-2.81437144979895e-05
-8.69176860994604e-06
-1.63665810575622e-05
-2.48664034181532e-05
-3.24582543752216e-05
-2.02979413831791e-05
-1.09434889274201e-05
-2.58088055277221e-05
-1.42470720040382e-05
-8.31401598701525e-06
-1.17022072776823e-05
-3.04966922784973e-05
-1.73802880737157e-05
-1.12292702079231e-05
-2.8230604166273e-05
-6.31824957643869e-06
-1.55324611624025e-05
-1.8353892941585e-05
-1.31799714250333e-05
-2.22508946231829e-05
8.36885788386677e-07
-1.39257065218336e-05
-3.49148699345168e-06
8.04624761683147e-06
-1.11625380253095e-05
-9.02957211229553e-06
-1.29224198055572e-05
-1.97558635621891e-05
-2.21258486506757e-05
4.58430710284249e-07
-3.91593433505298e-06
-7.57521932807589e-06
-2.69725999905151e-05
1.07648494092045e-06
-5.6965526613181e-06
-3.16150305377089e-06
-1.3057991069662e-05
-8.08062858820138e-06
-3.73056487679e-06
-3.86172010856178e-06
9.28694914193051e-07
-4.58434067756027e-06
-7.11679914253002e-06
9.43390659266543e-06
-3.59533989736644e-06
2.13586709467782e-06
-7.25191431618954e-06
1.88168790105087e-06
9.343644172539e-07
-1.46605674143317e-06
-6.77543054852565e-07
-7.32072738368782e-06
-2.8725359999852e-06
-1.12992837337945e-05
-7.12162780419108e-06
-6.86284923327582e-06
-7.13594707024765e-06
-1.79121625890271e-05
-5.85468247755369e-07
-6.36735159917491e-06
-7.51992322796786e-06
-4.07414185774745e-06
-2.43484190719932e-05
-1.00723255613884e-05
-1.23433484471837e-05
-1.42753756961578e-05
-6.21492568089901e-06
4.38202256212297e-06
-6.85561448448192e-06
-5.87907133066855e-06
1.26440986572332e-06
-8.45068251318498e-06
-9.99917093315841e-06
5.02745006028604e-06
-1.61584653710255e-05
-1.07165522442175e-05
-9.84747138737462e-06
-1.20866243095777e-05
-2.0152147724749e-05
-2.23433915145107e-05
-1.10397153960546e-05
-1.10134968293735e-05
-1.95679652654717e-05
-1.1487548704704e-05
-2.02887441654141e-05
-2.10933351196854e-06
-3.56379431170616e-05
-2.12990746819373e-05
-5.61144746150322e-06
-2.11247951607764e-05
-3.64093380250815e-06
-1.9862213125276e-05
-9.12102548590648e-06
-1.96595443996146e-05
-2.68935982187009e-05
-1.25317477189823e-05
-4.37079804694983e-05
-2.41479468770645e-05
-1.6082684369371e-05
-1.28818448625047e-05
-1.71549999353316e-05
-2.97840017657442e-05
-2.81032598250287e-05
-2.04923017753853e-05
-8.37077510593411e-06
1.20791324114986e-07
-1.76587844367066e-05
-1.98762605835981e-05
-1.16753221527103e-05
-1.09487496799835e-06
-7.43979942541861e-06
-2.70019346865002e-06
-1.45270548742137e-05
-1.27528776199468e-05
-1.49178762917872e-05
1.68889787406469e-06
-4.46022308924937e-06
-1.53593793299337e-05
-8.41897972834676e-06
-6.6404878840618e-06
-6.11410851844086e-06
9.81118041606869e-06
-2.79018465752246e-06
-1.1819512365003e-05
4.31456131710816e-06
-8.13396201902527e-06
-9.23997530252844e-06
-3.7369387980196e-06
-1.30077531298741e-06
-2.32450053043086e-06
-4.96620119529018e-06
-8.11478208496912e-06
3.20151853388215e-06
-1.21452926417377e-05
-5.057362578029e-06
2.58743573484896e-06
-9.76376022005549e-06
-1.37833633114711e-06
-9.77125674911038e-06
-1.96853889223598e-05
-1.51802415403941e-05
-2.00680262375733e-06
-6.12732936573089e-06
1.36585060947525e-06
3.0735951223715e-06
-8.85366879937648e-06
-1.05060754993449e-05
-2.08254161964138e-05
-5.7796324474988e-06
-1.41152040913292e-05
-1.78789079770494e-05
-1.25103857866171e-05
-2.61717209761223e-05
-1.85851087296443e-05
-1.4919379522646e-05
-3.08820050784424e-05
-4.68671928987371e-06
-9.5882232566255e-06
-1.27724808855738e-05
-1.19069344786245e-05
-2.73844077426463e-05
-1.559778138365e-05
-1.88100616256306e-05
-1.07617415525495e-05
-2.94185416590075e-05
-9.89054239713515e-06
-2.49891108987556e-05
-1.46645181180349e-05
-1.08676554130147e-05
-1.53931770665167e-05
-1.58590209032694e-05
-3.8647083869465e-06
-6.60404377372576e-06
-2.16912708835237e-05
-1.3149619924136e-05
-2.01906538692495e-05
-5.25569491747114e-06
-1.28252728044954e-05
-1.61029639285019e-05
-1.72852597413387e-05
-1.22097042388147e-05
-7.74262013898964e-06
-7.89917090689582e-06
-1.55554797800276e-05
-2.25027815032555e-05
-9.9992233533045e-06
-4.9518547899718e-06
-2.09507291225637e-05
-2.43606937605279e-05
-1.9114554372004e-05
-9.33925409498359e-06
-1.56945891120094e-05
-1.4401854433421e-05
1.38614182256337e-05
-1.0505529482647e-05
-7.19593536033943e-06
-2.06499950306728e-06
-8.04817312526459e-06
-3.66318648671238e-06
1.92465920159821e-06
-4.39708538086799e-06
-7.11865701471589e-06
-1.45788398766475e-05
-9.46250766490115e-07
-8.74517231388701e-07
-5.12845890752848e-06
3.14764523016941e-06
-5.32311087581489e-06
-2.54648501582638e-06
-2.52913559308972e-05
-9.57556721137281e-06
-1.65356635381252e-05
-2.63335841808123e-05
-5.43483970794094e-06
-7.24447701791663e-06
-1.37325505589563e-05
-1.78976396415273e-05
-1.92543938191264e-05
-8.29150257262594e-06
-1.29327839605148e-05
-7.44400009741963e-06
-1.0405757201358e-05
-1.0003584485872e-05
-1.16620751485191e-05
-3.30697863738474e-05
-6.82673046403979e-06
-4.26644988828753e-06
-1.44065615615699e-05
-7.64741944269675e-06
-2.34866209543809e-05
-3.02408584534422e-05
-2.04103822682218e-05
1.21451574385724e-06
-3.0844776505619e-06
-2.37012207478068e-05
-6.61859885112986e-06
-1.19518376183406e-05
-1.20749560545728e-05
-1.51110147385923e-05
-2.5241296797567e-05
-3.06768986179871e-05
-2.11198736805153e-05
-1.30222898219679e-05
-2.16370238474493e-05
-2.0134877270434e-05
-1.85172041470005e-05
-1.4713176591314e-05
-1.68386176208032e-05
-3.2816140814816e-05
-1.95800002284911e-05
-6.43639965305207e-06
-1.60921762692233e-05
-2.21842565972369e-05
-6.4146004020213e-06
-1.32702210296011e-05
-5.81121630949875e-06
-2.49909860747304e-05
-1.4340279511842e-05
-1.59955952295749e-05
-5.17183202208572e-06
-1.01524510617093e-05
-1.08566808018985e-05
1.44973412312172e-06
7.41987580168252e-06
-2.51316969482711e-05
-8.55801754490408e-07
-1.91325512555179e-05
-1.42530421807616e-05
-2.10610445048789e-05
-1.8029345304335e-05
-2.29831049732451e-05
-1.53844472222454e-05
-9.29948523573542e-06
-1.71324142982226e-06
-2.64338431901076e-05
4.9502875360864e-06
-5.48472003334464e-06
-8.15605468298877e-06
-8.68346312927217e-06
-8.78176689533722e-06
-1.20141079252118e-05
-8.61586427890554e-06
-2.26148820541808e-05
-4.61684751033668e-06
-1.67868260485745e-05
-6.86884326967395e-06
-3.1731559371413e-06
-1.41979804987135e-05
2.74372824091147e-07
1.26754936874966e-06
-1.63100992417881e-05
4.13618349539356e-06
-1.17458567195168e-05
-1.72374393976378e-05
-8.01173568814057e-06
-1.10466107989932e-05
-1.8063358590066e-05
-7.76015893326197e-06
-1.44765222782279e-05
-4.80622249590507e-06
-1.64868950526263e-05
-1.16366249208653e-05
-1.808541614178e-05
-1.85719390774713e-05
-4.8955303804488e-06
2.02632382850184e-07
-1.27772484762339e-05
-2.48588326059833e-05
-9.31823165809586e-06
-1.41259836769129e-05
-1.1982196537602e-05
-1.55425112757247e-05
-7.80909472382586e-06
-1.58842841280869e-05
-1.04230634491316e-05
-1.17561059783778e-05
-2.93547743066887e-05
-8.4355910328561e-06
-1.03064876856075e-05
-2.56749496805151e-05
-1.02181638770018e-05
-1.29494455468859e-05
-2.56412451749127e-05
-1.4555538973541e-05
-1.8810324058418e-05
-1.22982913077807e-05
-1.92471894685731e-05
-6.15107695337247e-06
-1.30399530898114e-05
-1.57953758448299e-05
-1.43063733222186e-05
-1.2867316257141e-05
-2.55473940879331e-05
-2.14187453478951e-05
-1.87833254036927e-05
-1.32383774476642e-05
-2.721837587299e-05
-4.52534609247364e-06
-1.40015174426884e-05
-9.46136101810457e-06
-9.34433083445743e-06
-1.27105652498971e-05
-2.47009711499766e-05
-2.01228576935009e-05
-1.11402967101303e-05
-1.96561615247816e-05
-6.65621066789024e-06
-1.18467247034065e-05
-8.04243451315475e-06
-1.85875745487812e-05
-1.17495726020557e-05
-8.90483397995285e-06
-3.17978256160325e-05
-1.24379630608893e-05
-1.37961702494801e-05
-3.99206028744278e-06
-8.06803740439498e-06
-8.91488881515185e-08
-2.19491444457039e-06
-1.07523903882922e-05
-8.51876469326027e-06
-5.57566595819306e-06
-3.83632309799959e-06
-4.85754534641589e-06
-3.76607470500621e-07
4.93378516683415e-06
-9.47684330878612e-06
-1.20240806167403e-05
-4.93780981478376e-06
-1.14164034493567e-05
-1.56545944235037e-05
-6.47598149595816e-06
-4.09569818850818e-06
-1.65750155112286e-05
-1.658587096318e-06
-1.48943437066127e-05
-3.99107584407319e-06
-5.64101004259564e-06
-3.61877064532096e-06
-1.21819647737789e-05
-1.76293537862394e-05
-1.6740979991684e-05
-1.27431167622485e-05
4.5122597625648e-07
-3.79407130967475e-06
-1.84332344453517e-05
-1.43751703142565e-05
-8.34083643105623e-06
-2.06104760574195e-06
-1.19616449330691e-05
-1.24347832587592e-05
7.97360253462718e-06
-5.35979687407802e-06
-2.5619878569133e-05
-2.37509343266908e-05
-3.60444342957236e-05
-3.59438204589019e-05
-1.57782392990879e-05
-8.45880997903124e-06
-2.9219729732428e-05
-1.77891445448092e-05
-1.05496126905087e-05
-2.21701851638975e-07
-1.82022221053581e-05
-1.16376688328052e-05
-1.0962904534254e-05
-2.61361890779473e-05
-7.50009235360002e-06
-1.31854770276789e-05
-1.79801301255862e-05
-2.58567011336474e-05
-1.12791937020214e-05
-2.3483832096978e-05
-2.42199789347823e-05
-1.69359390735959e-05
-5.1523106691076e-06
-4.21369340821424e-07
-1.77640003954122e-05
-1.39693323420434e-05
-9.1797571404994e-06
-4.98899389472654e-06
-5.22715305868939e-06
-1.66619991802083e-05
8.39237243473206e-06
7.67784666026849e-06
-2.12211429946001e-05
-2.23556122811055e-05
-2.04018182990444e-05
-7.13937936434611e-06
-1.54871831052479e-05
-1.04261959618213e-05
-9.07719312919037e-06
-4.07383607848246e-06
-1.12059509696228e-05
-1.67794608678682e-05
-2.13445990835002e-06
8.50820495786155e-06
-8.29254115322388e-06
-1.17088204876529e-05
-4.9619291161608e-06
-5.19195096639155e-06
-8.90949414072032e-06
-4.62033473269777e-06
-9.76842304908797e-06
-4.87900415641259e-06
-1.22987509913668e-05
-1.14230893279191e-05
-7.0740015729532e-07
-1.25381549340464e-05
-1.05737669028575e-05
7.59529342474902e-06
-1.95698733453912e-05
-2.78517845601923e-05
-1.34642253986138e-05
-2.28499323746697e-06
2.40477991542796e-07
-3.14936607966107e-06
-5.44132037150206e-06
-5.91541073585577e-06
-1.2283752448019e-06
-1.16424770725989e-05
-1.51174504420319e-05
-1.90416427157012e-07
-9.74611695776628e-06
-8.21084382554109e-06
-1.32102817994212e-05
-1.25601317587419e-05
-7.96511267602031e-06
-1.06624590929877e-05
-1.44092364482796e-05
-4.80734511245885e-06
-1.94276706613447e-05
-5.30479733280927e-06
-3.3363977140645e-06
2.6862011449897e-06
-2.59373431139247e-05
-2.65991437108828e-05
-2.66264354525934e-05
-1.08355976331026e-05
-5.02580135077979e-06
-2.0641101255736e-05
-1.82877812854716e-05
-1.19594964531348e-05
-1.22637379243953e-05
-1.82410824940437e-05
-2.57992628104316e-05
-2.38305670165334e-05
-1.65533987182647e-05
-4.08075595283559e-06
-1.77942278048881e-05
-2.34670739127661e-05
-1.36192436835505e-05
-2.09270796065147e-05
-2.06503915407478e-05
-1.92928673314957e-06
-6.26853975638516e-06
-2.15328860388103e-05
-1.22477670412857e-05
-2.64188898627571e-05
-3.01058453240412e-06
-2.22201650021966e-05
-2.05206240672889e-05
2.53861739045868e-07
-2.34115820374094e-05
-2.11948439060698e-05
-1.37108797301885e-06
-1.47878851248657e-05
-1.10079826996891e-05
-1.85283164760422e-05
-9.78328033190036e-06
-8.72738091377556e-06
-2.78559781905604e-05
-9.45659096268308e-06
-1.81568895080711e-06
-1.53049745320705e-05
-7.28617759009001e-06
-3.43664874902565e-06
2.19395763276899e-06
-5.48658373363838e-06
-6.12302492067904e-06
-1.87920304420608e-06
-1.67501768547359e-05
-1.00746374799282e-05
-2.03800046636424e-05
-1.14018418836227e-05
-6.35703029138472e-06
-1.42947788406206e-05
-1.54750489042546e-05
8.26687498437546e-06
-1.05869156499021e-05
-1.63279305954355e-05
-6.29337373616572e-06
1.80296556192427e-06
-1.24124118659991e-06
-1.61431425647602e-05
-1.36848057538797e-05
-2.59833167659538e-05
-7.25442200480418e-07
-1.3246174730684e-05
-1.3956985208305e-05
9.50287614882522e-08
-3.66432005738029e-06
-2.72119513765758e-06
-1.13793222348124e-05
-1.73940763961923e-05
-2.13511651205597e-05
3.62575663451986e-06
-2.03915808657687e-05
-8.83200985479389e-06
-8.2128463969534e-06
-1.46057475636521e-05
-6.98668445908171e-06
-9.49546916254292e-06
-2.24316480895418e-05
-2.36560062614969e-05
-8.77138116643123e-06
-1.43625199552521e-05
-2.19727084820358e-05
-1.98044989995753e-05
-2.3883433316516e-05
-1.20026326141112e-05
-1.41769964483942e-05
-1.98813959232549e-05
-1.39278306888595e-05
-5.65645172909434e-06
-3.02071769645299e-05
-1.90418621616932e-05
-6.55934938268448e-06
-1.76299185969492e-05
-1.22802148831544e-05
-1.76909288645049e-05
-1.75209088938118e-05
-7.9307501761463e-06
-2.34469149786704e-05
-1.11612170062585e-05
-1.94594405172868e-05
-8.26989796885578e-06
-2.53068667286182e-05
-1.16002557248915e-05
-1.31083853888849e-05
-3.97020328083593e-06
-1.23264520891441e-05
-1.0863955359512e-05
-6.36699475373923e-06
-1.46805529954724e-05
-1.22316887336674e-05
-1.96997883219344e-05
1.13006066896695e-05
-1.63483155790512e-05
1.51517091355114e-06
-2.69208292846337e-06
-1.53809243346795e-05
-9.98719920872886e-06
-2.48163567515917e-06
-2.05292356568735e-05
-2.7413296255717e-05
6.63202074069763e-06
-1.76304489555587e-05
-1.44798523280824e-05
-5.71313141991319e-06
-1.00607290547942e-05
-6.68228879891904e-06
-1.70941677602864e-05
4.08723188368726e-06
-2.75642782863879e-06
-1.19532959268329e-05
3.71822807764449e-06
-1.4390525727743e-05
-1.27030964593663e-05
4.76610926925121e-06
-4.42519437596285e-06
-1.81590329715077e-05
-1.81582473328364e-05
-6.86547520177378e-06
-8.12284704538446e-06
-1.27838040133793e-05
-1.55401243828364e-05
-1.86207787908311e-05
-5.02473651081591e-06
-6.67301335669664e-06
-7.5373935277339e-06
-8.6310183226553e-06
-1.19282926238688e-05
-8.41875693523089e-06
-2.35488423475848e-05
-2.41056633276273e-07
-7.32665970682236e-06
-1.98961667465178e-05
-7.15029709595199e-06
-8.67240150672057e-06
-4.38058239718264e-05
4.77663611930303e-06
-3.58560152079165e-06
-1.45006036387355e-05
-1.11417554698929e-05
-1.07779883724424e-05
-1.36402810280206e-05
-2.80854384456995e-05
-2.83133693754274e-05
-2.08625379818634e-05
-1.77240120753038e-05
-2.47558810162242e-05
-1.50904819676496e-05
-1.70539062066119e-05
-2.70996893611919e-05
-1.90519617919029e-05
-1.93822716881565e-05
-7.54323149398445e-06
-1.1521724130236e-05
-1.15040425092625e-05
-1.63650188091832e-05
-1.47602323518805e-05
-2.08614420934617e-05
-1.17552409526724e-05
-1.61389528767283e-05
-2.61394966648367e-05
-2.13403302046725e-05
-8.65721371491082e-06
-2.16112363250516e-05
-1.6327785558934e-05
-7.74063169986228e-07
-2.54562733081417e-05
-1.70910194654128e-05
-1.64656376779555e-05
-1.0978098629924e-05
-3.92460293923913e-07
-2.1132705872109e-05
-8.15203891017603e-06
-1.58059874444376e-05
-1.15771895381776e-05
-1.28836019296036e-05
-1.85715634536505e-05
-2.52896916474463e-05
-2.24041610625969e-06
-8.23103353801434e-06
4.06777245816112e-06
-1.55602845152331e-05
-3.60069774132929e-06
1.33725698388966e-05
2.90847995584943e-06
4.16363241117485e-07
-2.32179796796814e-05
-5.28554895452683e-06
-1.79150387120974e-05
-1.13203089907685e-06
-1.881621307019e-06
-7.01094537062579e-06
-9.80862446299948e-06
-9.94803394380486e-06
-2.37859135285968e-05
-4.55423315908074e-06
-4.23223517874948e-06
-1.56061843448377e-05
-1.95172176306261e-05
5.39928967372212e-06
-1.60304410735889e-05
-1.83221569577508e-05
-6.4002545245015e-06
-1.8173418540146e-05
-2.09342672492014e-05
-1.47485598912798e-05
-4.99014740716474e-06
-1.2201664839081e-05
-6.47881455815731e-06
-1.98034477822583e-05
-1.71587042900972e-05
-1.09607404470619e-05
-1.10715668988129e-05
6.57107627500531e-06
-2.17722316238225e-05
-2.08412344695601e-05
-2.87426244632619e-05
-1.06043373131725e-05
-1.17825209949273e-05
-5.45716387938531e-06
-7.70354320524801e-06
-1.7209047766458e-05
-1.0147495168712e-05
-2.49556420425241e-05
-2.88642761212157e-05
-1.07169319009679e-05
-2.60814854865184e-05
-2.02662384179725e-05
-1.15628428627432e-05
-1.67201187328406e-05
-2.97679451843174e-05
-1.31810214457924e-05
-1.92219256495621e-05
-1.88540055844038e-06
-1.43693236932295e-05
-1.75589064188279e-05
-2.02104143992845e-05
-1.03562289364763e-05
-3.86535407663045e-06
-1.48138473594025e-05
-1.48458958295237e-05
-2.03136528685642e-05
-1.29026100248971e-05
-1.01474263941532e-05
-7.73301411439069e-06
-1.24572032966064e-05
-1.50076167851849e-05
-1.68674610240856e-05
-1.96723597628214e-05
-9.85176994664348e-06
1.82556871284952e-06
-1.35753770713255e-05
-5.88838438384423e-06
-8.87863655294308e-06
-3.6748346463372e-06
-4.87170376141601e-06
-7.42313223246958e-06
-1.13572884595748e-05
-2.48080489692084e-06
-2.32455368631282e-05
-1.06049637474934e-05
-1.23906793130865e-05
-8.86899071938564e-06
4.59811988722158e-07
-1.59126093382162e-06
-6.76178568240082e-06
-1.19597573238342e-05
-1.37738846039081e-05
-7.96722023288865e-06
-8.42641765518112e-06
-2.10941495721951e-05
-2.33896219795176e-05
-3.10507284006313e-06
-1.71477418290015e-05
-6.44961459824602e-06
-1.32796864965742e-05
-1.0902970992872e-05
-3.91751449211331e-06
-8.566738557053e-06
-1.22553673487425e-05
-1.76902404967362e-05
-2.79394782839467e-06
1.37708865423783e-06
-3.69211912758591e-06
-7.47992255890575e-06
-1.13040284921486e-05
-8.71070329436474e-06
-1.28725325301357e-05
-1.43413319646123e-05
-1.34479606544573e-05
-1.26014311025008e-05
-1.77274096450979e-06
-4.76888177450964e-06
-1.46679992354236e-05
-7.63169807055928e-07
-1.31005784659978e-05
-3.56760020777855e-06
-2.19785489496933e-05
-1.91339076746367e-05
-2.27984170784745e-05
-1.38863865763252e-05
-2.24945541539535e-05
-1.22944713841489e-05
-9.16205940434657e-06
-2.60660146421062e-05
-8.37428326054502e-06
-1.07515443179454e-05
-2.09979154177935e-05
-1.92689091190574e-05
-9.05945733321675e-06
-2.42378914169109e-05
-1.00572447999102e-05
-9.32572289432982e-06
-1.53663777003365e-05
-9.06057127301385e-06
-2.21911541093591e-05
-1.08497867354098e-05
-1.75392577539224e-05
-1.00976526324956e-05
-1.94305738675905e-05
2.06367769851213e-06
-6.87461886535958e-06
-2.05220817644623e-05
-1.21997390100852e-05
-3.57450464300563e-06
-1.34633322948978e-05
-2.22907463730767e-05
-4.89126597708406e-06
-1.58960654334924e-05
-9.78024863020434e-06
-1.1101048024886e-05
-1.2666669948253e-05
-9.88564872572609e-06
-2.69543016934071e-05
-6.27954415191613e-06
-1.56399559888724e-05
-6.62812749120382e-06
-1.28275628275947e-05
-1.70294799173683e-05
-2.47593730553028e-05
-6.74844073624006e-06
-1.14717947679102e-05
-1.8408366053963e-06
-6.18743950920078e-06
1.28901543782437e-05
-2.53265932415325e-05
-5.38447885293739e-06
-1.20392883199697e-05
-1.29581940964821e-05
-5.08068832231531e-06
3.15279877082429e-07
-6.46404129993242e-06
8.33334788355947e-06
-5.31055564200626e-07
-7.68168424287394e-06
-1.03982889332954e-05
-1.604582628334e-05
-1.20875520751421e-05
1.90720946860688e-06
-1.06293847505336e-05
-1.52350602927664e-05
-1.96260192057095e-05
-1.5733248502894e-05
-1.24721767545441e-05
-1.72589854497713e-05
-3.03973107198939e-06
-4.58209768712924e-06
-2.70678500047622e-05
-6.95919878661338e-06
-5.25824084020091e-07
-1.15125367571541e-05
-2.40184147313756e-05
-2.27899761054949e-05
-2.02095149742076e-05
-2.93159585695886e-06
-1.95234481433713e-05
-9.56670710023083e-06
-6.99400341530504e-06
-2.21589905997544e-05
-3.47616939076719e-06
-2.23430673444008e-05
-1.95525936466085e-05
-1.0619123506318e-05
-2.21503669242474e-05
-2.42990532096268e-05
-2.55815464157451e-05
-1.88244928054766e-05
-1.24103489580025e-05
-9.60817554331793e-06
-2.11726066259175e-05
-1.68941660712134e-05
-6.57931425017556e-06
-8.40077760856845e-06
-1.47250811224557e-05
-7.18416133727412e-06
-4.63969327568775e-06
-2.34453367976999e-05
-1.96890690822697e-05
-1.6727941681301e-05
-8.50199711020361e-06
-2.54742500664824e-05
-1.94974721278745e-05
2.3334349330546e-06
-2.38308757539194e-05
-2.14827418309864e-05
-1.39517908119724e-05
-1.25768739649957e-05
-1.00612544397511e-05
-2.02161563321945e-06
-9.87444485989172e-06
-9.74369127699522e-06
-1.24916304087155e-05
-1.33224598833456e-05
-9.88896238887689e-06
7.41249847868325e-07
-4.75912191177187e-06
-1.12017449729099e-05
-1.94276332826462e-05
-1.51978459693473e-05
-9.73018185537115e-06
-7.29718557696458e-06
-8.80471191118188e-06
5.67276468284053e-06
-3.62416190954311e-06
7.36150399340705e-06
-4.79428428889617e-06
-1.27161236825926e-05
-1.12255927324213e-05
-1.95070104571818e-05
-5.95207770743696e-06
-4.50358059363184e-06
-4.35286977145372e-06
-1.60325647898092e-06
-1.95694937050464e-05
-6.35987856826989e-06
-8.44300677450962e-06
-3.9499121261142e-06
-5.59603215436592e-06
-2.42605116560906e-05
-1.50476726305162e-05
1.41316658423262e-06
-1.46119262901175e-05
-9.27502412626789e-06
-7.97466223787287e-06
-3.99751903130816e-06
-1.70012773138332e-07
-5.76122609657485e-06
-1.57923181762055e-05
-2.16475795739308e-05
-5.04660698996374e-06
-4.21329296712029e-06
-4.01376291841274e-06
-2.10374662594526e-05
-1.01578785692951e-05
-3.40665695905665e-05
5.04386818415719e-07
-1.83590026080406e-06
-4.94951689814688e-06
-7.22046806880364e-06
-2.04379476187876e-05
-8.75082072413702e-06
-1.93042047862358e-05
-6.30739516176444e-06
-2.60028523147169e-05
-1.4501322288292e-05
-1.23241033995046e-05
1.31186032822318e-07
-6.50808038236978e-06
-7.88187697641847e-06
-1.91811183823045e-05
-2.26225789024394e-05
-3.15537968447003e-06
-1.81049440163821e-05
-3.445085598063e-05
-1.6561392995509e-05
-5.62432547314174e-06
-1.98368498459588e-05
-2.66712408974988e-05
-1.91790287825232e-05
-8.52701558994634e-06
-2.4593436869066e-05
-1.43340736830355e-05
-2.04539306968567e-05
-1.93350057998593e-05
-2.25794610986452e-05
-1.87272636742848e-06
-1.20863545777902e-05
-1.37158524246788e-05
-7.17599713693262e-06
-1.33863735861968e-05
-1.94674262889623e-05
2.90529735187628e-06
-1.0934483612105e-05
-1.713016903148e-05
-9.57292063480615e-06
-2.0047796714886e-05
-1.5860462150225e-05
-2.39572684568867e-05
-1.74651299674822e-05
-1.11812029131141e-05
-1.83657868353543e-05
-2.2976722662804e-05
-6.10525336265511e-06
-3.59318013362014e-06
-1.30706750140097e-05
-5.97822869122323e-07
-4.936287836702e-06
9.13459573030158e-06
-7.58012387358619e-06
-9.21042401581294e-06
-2.03483814191099e-05
-1.93986911864413e-05
7.45741415615011e-07
-1.4722512853592e-05
-7.4727156432101e-06
-1.54330218317032e-05
-2.56528164150748e-05
-8.25594191412333e-06
9.60215212902171e-06
-1.97305770399743e-05
-6.04687344916112e-06
1.30083186957174e-06
-2.37256321778046e-06
-4.19613059497696e-06
-1.31250482460822e-05
-2.40837758860974e-05
-3.2659489059707e-06
2.06914947279222e-06
-1.6556852955034e-05
-5.71780632027071e-06
-1.16116231630877e-05
-1.22884890923144e-05
-1.07265250017982e-05
-1.25863153589169e-05
-2.47635674159729e-05
-6.65564374958835e-06
-1.03017351995154e-05
-1.79331369169315e-05
-7.63458264196046e-06
3.03900057250181e-06
-1.56609997029374e-05
-7.74546600864457e-06
-1.76673650399856e-05
-1.78338139616198e-05
-1.43523849878155e-05
-1.97209671014757e-05
-2.6380187568611e-05
-1.29770056261234e-05
-1.20253963275178e-05
-1.83077690989214e-05
-1.99121046629475e-05
-2.3290972062178e-05
-1.59702607752041e-05
-7.51565197291633e-06
-5.5672856983404e-06
-9.98254988204279e-06
-1.12148307583015e-05
-1.89238663133057e-05
-1.65271179082676e-05
-1.33001079903906e-05
-1.20482823360861e-05
-1.92964966639291e-05
-1.27627285554464e-05
-2.29753612251962e-05
-1.49507847651039e-05
-6.44580060353996e-06
-4.33128558696519e-06
-1.38267126713536e-05
-1.58232783386338e-05
-5.84513161193177e-06
-7.49655250213779e-06
-2.30921245217129e-05
-9.1446460146979e-06
-1.9857238122138e-05
-9.99526044020493e-06
-8.43977632513515e-07
-6.54418010268033e-06
-9.92637829810201e-06
-1.71977917059839e-05
-2.0373878631675e-05
-9.05753743766452e-06
-6.6754297104696e-06
-1.19506546598858e-05
-1.89712579466602e-05
2.26283604297055e-06
-1.08072869688826e-05
2.62765248433435e-06
-7.66370989238072e-06
-7.82304814625723e-06
-1.96060109073295e-05
-9.03142532441516e-06
-3.48469169449663e-06
1.83092402421535e-05
-1.35401286632934e-05
-1.25809142210021e-05
-2.74474511248558e-06
-2.98703773765483e-07
-2.59938488266822e-05
-1.31423575081267e-06
-2.90630332608446e-06
-9.64710626345754e-06
-1.09273978254701e-05
-1.63465912110636e-05
4.51921609427593e-06
-1.47035420592461e-05
-2.07542595440731e-05
-1.1014252141491e-05
5.10048302372449e-07
-3.08708206571549e-06
-2.48600862710495e-05
-2.01415590894976e-05
-1.36397803775329e-05
-2.0582548626311e-05
-6.38381962712009e-06
-5.75319054495251e-06
-2.05362355051357e-05
-1.08684925938648e-05
-1.38763421081086e-05
-5.26015546798969e-06
-1.5861639506204e-05
-3.82864033067472e-05
-1.90832884992007e-05
-1.3607218074995e-05
-1.9611151863891e-05
-5.30974131573858e-06
-1.25414086571507e-06
-8.44840733604991e-06
-6.51238740927376e-06
-1.2779222728968e-05
-3.82147090376792e-05
-1.26575779006227e-05
-2.23304461168503e-05
-6.52028656826844e-06
-2.00034290506375e-06
-1.85024614298276e-05
-1.0510887800178e-05
-1.12661494870006e-05
-2.43270234193939e-05
-9.11365816378958e-06
-1.49036471093328e-05
-3.18464281445177e-05
-1.4100035430554e-05
-1.40624316531713e-05
-2.4129056242202e-05
-8.49825634171033e-07
-8.84820062176059e-06
-1.05972341796852e-05
-9.23702562656035e-06
-2.77279358223154e-05
-1.39599672182945e-05
3.38804982215903e-06
-2.00533397077416e-05
-1.34830963292993e-05
-1.04685518296644e-05
-6.14081511118466e-06
-1.51851567213216e-05
-7.73735016384146e-06
-7.3769966286885e-06
-2.33469823920294e-05
-1.37900307052641e-05
8.40714400635909e-06
-1.88848219096512e-05
-4.00396729929789e-06
7.54906534091709e-07
3.35164865494954e-06
-1.36982539726337e-05
-8.98011260352401e-06
-1.61953349075627e-05
-1.35050389956419e-05
-1.40829331170777e-05
-1.83580526668196e-05
-3.68734842065275e-06
-1.15356549265314e-05
-1.68426350551333e-05
-3.41552822985558e-06
-5.58913724745083e-06
-9.36427240183504e-06
-1.09949887056216e-05
1.23122230554758e-06
-1.4099255655319e-05
-7.21293418082238e-06
8.70111011366237e-06
-8.70890819430386e-06
-7.82394645332063e-06
-7.70140342276219e-06
-5.92707782172045e-06
4.30973972824916e-06
-1.47866711261701e-05
-1.30556581475871e-05
4.54126118188363e-07
-3.10443943020522e-06
-1.01514699761256e-05
-3.46416086703588e-06
-1.99891105629461e-05
-1.71454805893138e-06
-6.00978170524951e-06
-1.03794447130535e-05
-4.49020339730835e-06
-8.37190513416215e-06
-6.62147722177095e-06
-1.66221748752315e-05
1.06979475437832e-06
-1.59982272025733e-05
-1.28238292838822e-05
-1.65887952495289e-05
-1.72379899278458e-05
-1.76076800765075e-05
-1.40571959613758e-05
-1.3635596122693e-05
-3.7473843090311e-05
-2.16633326894637e-05
-1.73203738064831e-05
-1.42365196545801e-05
-1.98464715028353e-05
-8.73219961859046e-06
-7.56427273552882e-06
-2.7340411359149e-05
-2.55013820655857e-05
-3.66501620629583e-06
-3.78289049719665e-06
-6.50110172636846e-06
-8.90154680551332e-06
-1.29507249295032e-05
-2.50493219968647e-05
-4.53473311522607e-06
-1.55297923271143e-05
-4.78762427648707e-06
-1.54234854050457e-05
-2.35534021151973e-05
-4.77989819288008e-06
-2.44884286522615e-05
-3.79212050844823e-06
-7.91184818213855e-06
-2.08882029153435e-05
-6.88811757259776e-06
-6.37246870993124e-06
-2.60352860973904e-05
-8.42611784974899e-06
-1.68157684565824e-05
-6.80646135690411e-06
1.21268073260222e-05
-1.20362409221964e-05
-2.00433108443541e-05
6.99401808535985e-06
-1.99943700678671e-06
-4.65503090864948e-06
-1.05857525783266e-05
-1.29244130776701e-05
-8.23539063975172e-06
-5.64288407928914e-06
-1.30119267077075e-05
4.30158567886143e-07
-2.68454533344599e-05
5.04606226089099e-06
-3.89061962093945e-06
-1.00400572941451e-05
3.33845778957741e-06
-9.85853894986395e-06
-1.28743353399831e-05
-1.18864659591562e-05
-4.4383497285806e-06
9.55533864550442e-07
-5.91997928311411e-06
-7.83561512273021e-06
7.16159776638721e-06
-5.33642418827245e-06
-3.64356368649102e-06
-1.4812885688003e-05
-7.81885208906879e-06
-2.42944489030946e-05
-1.65255399369524e-05
2.28541693779846e-06
-1.27993753494499e-05
-2.15884241358682e-05
-1.25201055717335e-05
-2.19270978408933e-05
5.81772579967595e-06
-1.824445471005e-05
-1.78646509352117e-05
-8.85004419605208e-06
-1.79358927526129e-05
-1.85574405407853e-05
-1.35867120204915e-05
-1.65926413606895e-05
-1.97797549630733e-05
-1.38786099719154e-05
-1.17649722635983e-05
-1.55972647832881e-05
-1.94608606369801e-05
-1.4964294287001e-06
-1.02467197679278e-05
-6.22747577497626e-06
-2.08912888163276e-05
-1.50236557134238e-05
-1.98958046597202e-05
-1.62555999515145e-05
-6.73420187167322e-06
-1.88875009901614e-05
-1.75093587137962e-05
-1.57408744389147e-05
-1.14300296766443e-05
-2.595998946552e-05
-1.22848164361706e-06
-4.20054732516377e-06
-2.17349099092355e-06
-1.73301205724377e-05
7.26702971501732e-06
-9.23692762038231e-06
-1.57774198277066e-05
-2.03581905535597e-05
-8.07611637173004e-06
1.6413572508424e-06
-1.27072542400439e-05
-1.03434916582734e-05
-1.27985989167385e-05
-2.16372280088049e-05
-1.84119589531723e-05
-9.93519899510617e-06
-1.45529973073139e-05
-1.09448234831208e-05
-1.3360263603172e-07
-1.01486440319101e-05
2.86055368340483e-06
-2.52096363140745e-06
-3.12240853362616e-06
-7.59445402556788e-07
-1.19559044953542e-05
-3.9312326973264e-07
-2.87848443940359e-06
-6.7356082976224e-06
-1.90437799389212e-06
-1.47902287847276e-05
-1.20973109165875e-05
-1.32343217691872e-05
-1.16735308483156e-05
3.81100274013973e-06
-6.52953968961866e-06
-4.8734453657598e-06
-9.87266133704057e-06
-2.27033535978583e-05
4.64208552925486e-06
-1.02461115018772e-05
-1.44905913410269e-05
-1.2497977714105e-06
-9.9559943833998e-06
-2.89563016711808e-05
-1.20359190992368e-05
-1.53770595406502e-05
2.79256523826035e-06
-3.2364782367803e-06
-5.65540749748031e-06
-3.49074850989495e-06
-2.57638283756352e-06
-1.03188401130122e-05
-1.56655076479399e-05
-1.30107204691758e-05
-8.28243585487273e-06
-5.02102499446716e-06
-3.70514885663179e-06
-1.26183430579478e-05
-8.7059223679816e-06
-5.67650219150061e-06
-1.33269715728407e-05
-2.60379834492226e-05
-8.68182754128043e-06
-2.49640493551088e-05
-2.80880650423309e-05
-6.58307222283835e-06
-2.63816090314935e-05
-1.69426800704688e-05
-1.98151892265055e-05
-1.50882691172627e-05
-1.53309411906489e-05
-3.58273566138849e-07
-2.19322169166776e-05
-1.54652832004588e-05
-2.42504584217201e-05
-4.53366161578746e-06
-1.19234771627851e-05
-1.54736100917796e-05
-2.42543660641531e-05
-2.35008897283146e-06
-2.22642380380701e-05
-2.04422902988836e-05
-2.55649404568619e-05
-1.17805113975834e-05
-2.47931714530567e-05
-1.19759528494272e-05
-2.77918945920848e-06
6.74510393993146e-06
-1.63929194073212e-05
-1.48622384928207e-05
-1.36352787135524e-05
-1.33873722934546e-05
-1.89741438263664e-05
-7.30606148658095e-06
-2.08255264232792e-05
-2.57010962038645e-06
-2.00541809114254e-05
2.61938953684114e-06
1.43213108818415e-05
-3.77782653725564e-06
-2.06205138837699e-06
-1.07635456136319e-06
-8.78138614578882e-06
-5.8764682044165e-06
-1.45651402153923e-05
-1.99991207820006e-07
-1.58412168907892e-06
-1.28922826619275e-06
-2.56834507328159e-05
-1.70867725560156e-05
6.54962200622589e-06
-4.50584272105482e-06
-2.22544245674266e-05
-1.14725977513657e-05
6.51988004657487e-06
-2.3331416432108e-05
-8.85883888240979e-06
-4.92813807893223e-06
-7.0493831411252e-07
-1.16242788988875e-05
-1.98363921241348e-05
-8.78602074114986e-06
-1.3038776600451e-05
2.23255600876629e-06
-8.03869639448327e-06
-2.03025320964031e-05
-2.58078879029896e-05
-1.01379222014381e-05
1.19971383841805e-06
-1.82298463388319e-05
-2.06547731542153e-05
-5.73484251270747e-06
-1.19798022292076e-05
-1.00569987791895e-05
-3.1794647914218e-05
-3.52786475927004e-06
-1.57658173898452e-06
2.0871573362182e-06
-2.16957364390785e-05
-4.25429970000788e-06
-1.76300251920169e-05
-2.58034108835922e-05
-2.86559442874703e-05
-1.11027047137575e-05
-6.78217944875904e-06
-2.34696439627672e-06
-1.75634212331672e-05
-6.36812993444341e-06
-1.425842534465e-05
-2.14362717431984e-05
-2.10828957986512e-05
-2.07035598192198e-05
-7.22603402860697e-06
-3.71452259071057e-05
-5.61611014053999e-07
-5.19375916612487e-06
-2.06695499125586e-05
-1.64280689136825e-05
-8.23275427745996e-06
-1.0291795511802e-05
-6.38589977534189e-06
-1.72168428922188e-05
-1.89135530719917e-05
-6.08285571113399e-06
-8.18808558418654e-06
-7.05503044919683e-06
1.69578255248664e-06
-1.23172255251236e-06
-8.5300811806788e-06
-1.59240939009491e-05
2.3184863586769e-06
-1.27061632483208e-05
-8.39079333931415e-06
-6.18874483837861e-06
-5.41983103049321e-06
-1.67180368517881e-05
-1.13625133357442e-05
-5.80870972016131e-06
-1.71194517455148e-05
3.26946430491722e-06
3.94782315868862e-06
1.39515511005705e-05
-1.66261243961662e-05
-2.45334732547988e-05
-4.18424567479564e-06
-7.61904290987821e-06
-1.57458202870407e-05
-1.07161626398771e-05
-1.11566533847466e-05
9.14538547940197e-06
-5.58500071115937e-06
-9.03994174149834e-06
-4.81036674830205e-06
-1.20138558781893e-05
-1.93753186921576e-05
3.04346250242618e-06
-7.9157956333685e-06
-3.27018305438852e-06
-2.21242232852397e-05
-1.64910574075373e-05
2.3939277374021e-06
-6.55644554021454e-06
-1.1267361432185e-05
-7.24929471171739e-06
-6.82501955776858e-06
-2.02371846497643e-05
7.01028193006039e-07
-1.64402146376253e-05
-1.57008298474505e-05
-1.16974402572465e-05
-1.43006497056624e-05
-8.77577356877253e-07
-2.17137653403088e-05
-4.90073526578464e-06
-1.1717074272851e-05
-9.00386980815481e-06
-1.50341609480008e-05
-2.58008897015828e-05
-2.47643499413607e-05
-2.0634959288567e-05
-1.2988210563051e-05
-1.46526930106327e-05
-1.33066039821578e-05
-2.0079140773466e-05
-1.1497231061258e-05
-1.20071092706446e-05
-1.34095274567674e-05
-2.30382244943846e-05
-2.73242004427654e-05
-2.52769180112711e-05
-1.44671576945718e-05
-1.6563660781451e-05
-1.46869062682864e-05
-7.80814829662942e-06
-6.99139746448015e-06
-1.62350935444857e-05
-2.12472354192868e-05
-1.74648281867383e-05
-1.14494991142598e-05
-1.44975714995647e-05
-7.8731660376346e-06
-2.51308068907072e-06
-3.05019265922699e-05
-1.92510467041103e-05
-1.02217153290784e-05
4.93181986324893e-06
-1.96666104537731e-05
-1.09393689425047e-05
-1.53410355426769e-05
-4.19211554246893e-06
-7.6514429581332e-06
-2.03381068109328e-05
-9.70965381033023e-06
-9.4569701748516e-06
-9.1404497216946e-06
-5.4842207853724e-06
-1.76476251718195e-05
-1.80363160057624e-06
-1.61710033974845e-05
-5.04230901832114e-06
-6.14964972904933e-06
-1.46763748704262e-05
-1.39500317510453e-05
-1.20979285376276e-05
-6.71115262437398e-06
-7.11820477534294e-06
-1.68007624209809e-05
-1.10971268550735e-05
-8.17179198474555e-06
-5.1575146477754e-06
-7.25405995309778e-06
-1.53454396029066e-05
-6.940346258582e-06
-2.96960203540925e-06
-5.36747883349619e-06
-1.21631802392116e-05
-1.9290809130171e-05
-7.22619303328177e-06
-1.7027288739544e-05
-4.69962735508752e-06
-6.13924481174918e-06
6.48107743694903e-07
-1.0559957089868e-05
-3.47583249610192e-06
9.68155707232581e-07
-4.27607197643483e-06
-1.27136138880697e-05
-1.31314055596917e-05
-7.9898858007484e-06
-1.17952769737476e-05
-1.04745402706385e-05
-1.84571404913186e-05
-1.14600532537924e-05
-6.99127416425638e-06
-2.79971732155694e-05
-8.52488900403946e-06
-7.20279490861308e-06
-1.67679681656481e-05
-2.24251696384501e-05
-2.00697537697202e-05
1.89793673027607e-06
-1.36829646857089e-05
-3.49225821529181e-05
-2.36335868135096e-05
-1.55492534473399e-05
-1.08590364404559e-05
-4.36661404551432e-06
-1.47307543688108e-05
-1.71139239056621e-05
-1.62306814756938e-05
-1.16446807910757e-07
-2.19372866425554e-05
-1.12642374430577e-05
-2.50620457134217e-05
-2.10029310039482e-05
-3.18147174502841e-05
-1.60730877985717e-05
-1.11745873055389e-05
-8.37188116830284e-07
-4.33545432785832e-06
-1.21101932086178e-05
-1.91951515014891e-05
-1.79549007644207e-05
-2.43748227959476e-05
-2.27312435472368e-05
-1.65628090232828e-06
-9.4546639581909e-06
-2.26808872723533e-05
-8.08349125747154e-06
-1.8422910843558e-05
-2.12961169139952e-05
5.1658519339461e-07
-1.35388058104697e-05
7.93102769021891e-06
-9.01185893643366e-06
-2.44236303611228e-05
-2.44961064921528e-06
-9.53724896821973e-06
1.82096698497562e-06
-1.52327613108952e-05
-1.62867950992226e-06
-6.18409437356084e-06
-1.46840987356386e-05
4.99353113289098e-06
6.23948674934741e-06
-6.66416551092376e-06
-8.90195378615806e-06
1.34025971154314e-06
-1.48780535921296e-05
-6.42537006690118e-08
-1.19170727528967e-06
-1.18003928611391e-05
-1.26143803994769e-05
-8.93003731703432e-06
8.56751908516436e-06
8.67729414185358e-06
-1.29860986789502e-05
-2.31940306410973e-05
-7.7803674454419e-06
-1.40923687408368e-05
-1.64647529245341e-05
-2.9063066384931e-06
-1.11289950307219e-05
-1.51864008705009e-06
-8.39235508203146e-07
-2.68976331945248e-06
-1.30646333822125e-05
-1.68051513765918e-05
-5.80912895444201e-06
-1.97356576749786e-05
-1.18569837880624e-05
3.49232512323259e-06
-1.18658548324107e-05
-1.24712593230724e-05
-6.0783255045582e-06
-4.05353171321955e-06
4.08922848610699e-07
-1.61362888460667e-05
-1.43676125863526e-05
-5.8721814684379e-06
-1.11355539338321e-05
-1.13881538126667e-05
-2.57893258168773e-05
-2.04031369028646e-05
-3.19746829963196e-05
-2.38446993122601e-05
-2.09794177668038e-05
-2.08839341063486e-05
-3.17786604085317e-06
-1.0220334558409e-05
-1.86955553721521e-05
-1.99970312645603e-05
-9.78241981470442e-06
-2.11615108234563e-05
-1.52038983680721e-05
-1.35475108233419e-05
-8.17525213303564e-06
-2.09540002714661e-05
-2.01215643562686e-05
-1.22797580326027e-05
-1.70672897637168e-05
-8.65868053749261e-06
-1.19313900485856e-05
-6.38356360256161e-06
-2.56930834138725e-05
-1.38806819778166e-05
-6.5181271195389e-07
-1.76723177087407e-05
-2.20615379460776e-05
-1.99495530344606e-05
-3.80161754302831e-07
-8.94623364401284e-06
1.14416843985831e-06
-2.42075326839644e-06
-2.47169183716293e-06
-1.79850456027051e-05
-1.4009065618395e-05
-6.64121668313661e-07
-8.76740235957982e-06
-8.13050286948408e-06
-6.08451680572583e-06
-1.380948992232e-05
2.98632676700763e-07
-1.69170278301324e-05
4.88663324706119e-06
4.55856259524633e-06
-5.06531803837144e-06
-2.63171207825993e-05
-1.75818714002457e-05
-5.36006135213391e-06
-1.32527075807524e-05
3.11040587056341e-06
-1.83093296071121e-05
-1.03228267516749e-05
-9.17890675774832e-06
-1.08574850732281e-05
1.71241929937596e-06
-9.78808114271771e-06
-1.09648405968265e-05
4.47104731829864e-06
-2.410235564455e-05
-1.08911165878169e-05
-1.15102306942801e-05
-1.70932292062195e-05
-8.09416989956914e-06
-2.87545237094467e-05
9.42342908136292e-07
-9.79185314250677e-06
-1.65091821426589e-05
-1.6413093950021e-05
-2.11797302357427e-05
-2.26301298543856e-05
-6.43963219785617e-06
-1.31173900430159e-05
-1.22731188961477e-05
-1.2344057566953e-05
-2.68757138089914e-06
2.7799086999901e-06
-1.25992745945123e-05
-1.88092339193017e-05
-1.11567118388228e-05
-2.54526902527358e-05
-2.19136094454402e-05
-1.919323542625e-05
-8.69871242222875e-06
-3.16773361016624e-05
-1.97154065453133e-05
-1.94263264634195e-05
-1.88242541134191e-05
-2.32471915485307e-05
-2.53710518403934e-05
-2.36228356989365e-05
-2.30976997811652e-05
-2.30736622933578e-05
-8.01075970103056e-06
-1.56989970039585e-05
-3.01657859309163e-06
-1.61713821374011e-05
-6.26311830668419e-06
-2.03419565883909e-05
-3.95454606622845e-06
-1.38832812136264e-05
-2.16300521182718e-05
-1.46413229023531e-05
-7.2029857707646e-06
-1.55528294452044e-05
-1.38724357929988e-05
-3.40898193219101e-06
-2.60346119007967e-05
-7.47044964239856e-06
-1.36181110110005e-05
-1.04724265997435e-05
-1.64086370391095e-05
-1.32989421943592e-05
-7.74275352502687e-06
-1.0371858640163e-05
-5.08863321205363e-06
-1.77555615330637e-05
-2.04787602850105e-05
-2.2505827950445e-06
-1.72696906712427e-06
3.20670062663665e-06
-1.40061996583175e-05
-1.29212947805638e-05
-7.81669312321339e-06
-8.984881144467e-06
-1.02858393748991e-05
-1.34226512458103e-07
-1.43510302098653e-05
-1.03674819424577e-05
-1.20822082087873e-05
-3.27973894398455e-06
-3.77733663517425e-06
-1.48372531929758e-05
-1.97756093474838e-05
-1.61785148648171e-05
1.94304633691811e-07
1.96885577197593e-06
6.49961565147291e-06
-1.04585144148589e-05
-1.16529381548249e-05
-1.4472343200444e-05
-1.81460036351006e-07
1.14105463648402e-07
-2.15269953424015e-06
3.91644196310846e-07
-1.42761455644225e-05
-1.25374154138413e-05
-1.4524124892135e-05
-2.01942018129407e-05
-1.19341897314287e-05
-1.60669017387285e-06
-2.73613296442834e-05
-2.42731461766283e-05
3.07155519345502e-07
-1.15538442172702e-05
-1.14697675962797e-05
-2.56014878106413e-06
-2.0983918826858e-05
-1.15404197100628e-05
-1.74372859562945e-06
-7.37252586781343e-06
3.77081664823231e-06
-3.81861300318407e-06
-1.41585828932774e-05
-4.2270943326893e-06
-1.83284913153535e-05
-2.55230995553848e-05
6.11735000456056e-07
-3.69718292388815e-06
-1.78674591178427e-05
-3.53871373380998e-05
-1.93372530016627e-05
-1.57676857089199e-05
-2.18871222308443e-05
-1.18574186499187e-05
-1.09495544547655e-05
-7.44260316507694e-06
-1.96338591118356e-05
-5.93807643369378e-06
-3.28981550366787e-06
-6.90358061780753e-06
-1.13090477282873e-05
-1.17888669252961e-05
-2.03852521700513e-05
-1.63081922563723e-05
-1.11567869980026e-05
-1.2228525928998e-05
-6.06959437879844e-06
-1.30756623741892e-05
-1.72919790683514e-05
-1.59075438947507e-05
-9.67747736430105e-06
-1.30506142469732e-05
-2.05767386188108e-05
-1.52743193462664e-05
-3.36506870075764e-06
1.44072416789797e-06
-1.30486682885563e-06
-2.42698229316845e-06
-9.24549346514634e-06
-6.26834877604497e-06
-1.5056804864398e-05
-1.1016553264861e-05
-5.48365788849617e-06
-1.25618390232238e-05
1.07916977072036e-06
-4.69965455002354e-06
-1.6516125486807e-05
-4.67664317124355e-06
-4.00555952064046e-06
-1.66268079508797e-05
-3.40577700476584e-06
-1.20936493972931e-05
-8.32729240418606e-06
5.22276592291008e-07
-4.02027102772148e-06
-2.82069871648456e-05
-1.2057391519616e-05
-5.11154047434472e-06
-2.00378099161839e-05
-1.03156884680722e-05
-2.23119423121191e-05
-1.18094425725475e-05
-1.58399294742037e-05
-2.36607415903192e-05
4.05797439054161e-07
-1.84927955482737e-05
-3.42293189340759e-06
-1.85120410960084e-05
-1.86973185156291e-05
-7.08774419316208e-06
-9.88915881370567e-06
-1.82926599341982e-05
-1.21418306664791e-05
-2.22351908072804e-05
-1.34426835843285e-05
-2.08510909488474e-05
-1.73348251987911e-05
-8.10505845829504e-06
-1.40250412613673e-05
-1.56241415818715e-05
-6.23085125586287e-06
-7.03638196018962e-06
-1.44156673123142e-05
-1.09419547059135e-05
-1.28471485057206e-05
-1.28484490421677e-05
-2.27088600272302e-05
-1.6393267952148e-05
-1.62260060517853e-05
-2.37649818451175e-05
-9.44912422201941e-06
-1.76324928439189e-05
-1.3537135580368e-05
-6.11111735922212e-06
-2.02545127187586e-05
-2.08619622885545e-05
-1.40969788765099e-05
-4.26757381201017e-06
-2.2094096773393e-05
-1.08953217685044e-05
-2.20880251675782e-05
-2.64208990724129e-05
-1.7528676811938e-06
-2.08017541978273e-05
-1.81014926622886e-05
-1.5688245626106e-05
-1.81733590379501e-05
-9.87004732565136e-06
-5.43184278904674e-06
-1.34382697797723e-05
-1.08683661535961e-05
-1.01550771686741e-05
-1.25494943656722e-05
4.77547230899362e-06
-3.67780490954907e-05
-1.16706559557905e-05
3.41696008968714e-06
-1.8064173956012e-05
-3.62755544371148e-06
-4.33088355127965e-06
1.54162541318664e-07
-1.43549745363775e-05
-4.89644073585834e-06
7.09882308596009e-06
-1.22663120995334e-05
-9.65144680193039e-06
-6.71414714192143e-06
-1.13642321698979e-05
-7.12174141534952e-06
-1.3278868323794e-05
-5.13853996542018e-06
-7.40640205995337e-06
-2.30186076516531e-05
2.17026716074702e-06
1.1658005711126e-05
-8.89684711378134e-06
-6.08712540490852e-06
-2.11204990940675e-06
6.12191099413194e-06
-1.04447768817899e-05
-4.74640167750372e-06
-1.21666126615549e-05
-7.83376864761805e-06
-1.26230839714831e-05
-8.9266926968331e-06
1.41881510592176e-06
-1.88505422812836e-05
-2.13510394809926e-05
-9.06096982195462e-06
-1.07576078592251e-05
-2.0837200259576e-05
-1.69819181808612e-05
-9.68162953622816e-06
-1.00384724759523e-05
-1.70332333897275e-06
-2.53776816029479e-05
-1.95699385213343e-05
-9.23197052327445e-06
-1.62960083564125e-05
-2.28858428121921e-05
2.86321310972639e-06
-1.41274513047234e-05
-1.88372387517766e-05
-2.39371694766852e-05
-1.26105098062544e-05
-1.11353937288978e-05
-2.33516182435157e-05
-2.22227494439218e-05
-9.23883824364589e-06
-8.59254811796788e-06
-1.03187983863786e-05
-1.81106337018485e-05
-2.37185606868044e-05
-1.52648222534421e-05
-6.76979302408673e-06
-2.45702586371568e-05
-1.88833059139276e-05
-1.82404267499055e-05
-7.77217018562681e-06
-8.65824278638228e-06
1.07323914607829e-06
-1.01733230603898e-05
-1.58913964565514e-05
-1.99347663676415e-05
-2.38126271863984e-05
-1.64695194363223e-05
-1.03044834982918e-05
-2.0313346770907e-05
-1.75214821141924e-05
4.66896545846466e-06
-1.55673092112358e-06
-1.84798230860912e-05
-2.25751020047391e-05
5.17065223689084e-06
7.81738424471219e-07
-1.95315879240487e-05
-5.07346665595896e-06
-1.94218449364103e-05
-1.08227223541843e-05
1.45046293064348e-05
-1.47049832335446e-06
2.37658138449196e-06
-6.14047808629635e-06
-9.03829955087547e-06
-8.41906270983682e-06
-7.09004398613661e-07
-3.22204977285799e-07
1.39987216597833e-05
-9.29229354597978e-06
-4.76422867145384e-06
-5.56488696629136e-06
-8.57970242463993e-06
9.46228084880661e-06
-1.45271882571508e-05
-1.81796648763175e-05
-1.527676854731e-05
-6.85620819584447e-06
6.59409748719142e-06
-2.06363144977412e-05
-2.08221941183119e-06
-1.37798279938444e-05
-1.05378260910295e-05
-1.07329490491315e-05
-1.13663342302781e-05
-2.97342492945792e-05
2.47547786138228e-06
1.57810568248228e-06
-6.08321995643581e-06
-9.81080990411556e-06
-5.70475660598619e-06
-7.26140848970127e-06
-5.83720068417382e-06
1.04161394434273e-06
-1.61457383494958e-05
-1.83125531012916e-05
-2.46295423584062e-05
-2.09490334270285e-05
-1.50725470901966e-05
-1.51841940785933e-05
-2.08117860104208e-05
-1.14876661465747e-07
-1.54854058790047e-05
-2.12435587058672e-05
-1.24295883443595e-05
-2.36353056579163e-05
-6.62036810909984e-06
-1.31612694726817e-05
-1.5079513388224e-05
-2.58183183529081e-05
-2.30167694802902e-05
-4.72471241660961e-06
-2.11711183179744e-05
-7.94359098771906e-06
-1.29114575847268e-05
-1.71441049853582e-05
-2.59961361734751e-05
-1.54472010512988e-05
-4.82395725182864e-06
-2.38282665114685e-05
-1.31023246371373e-05
-1.23828440785762e-05
6.7202857150608e-07
-2.40185955255105e-06
-5.64374550077757e-06
-1.83919652132445e-05
-7.89499784061096e-06
-1.17612702002894e-05
-2.74016213963281e-05
-1.39868082824896e-05
-1.62809453325969e-05
-9.64129991738291e-06
-1.04420013213545e-05
-1.06091062803251e-05
-7.59070086386559e-06
-1.16715736946734e-05
-1.05024456491474e-05
-6.92026947133725e-06
-1.22192536251037e-05
-5.41095382466411e-06
-2.01544697463599e-06
-1.986967479125e-05
-9.63406697767562e-06
8.21548037778366e-06
-1.33203592004679e-05
-7.21532624650656e-06
2.81111425059246e-06
-4.88179531053917e-06
-9.15623727132172e-06
-9.77426576863702e-06
-6.9957677205487e-06
-6.57654195298726e-06
-1.08496287465559e-05
-1.75618687951012e-05
-8.9250805358726e-06
-6.91267294433204e-06
-1.80421839412439e-05
-1.17975806695351e-05
-1.79140408968477e-05
-7.376776623869e-06
5.98096107953034e-06
-1.567967496924e-05
-1.17037703925e-05
-2.37188658035383e-05
-1.56944637782179e-05
-8.9328459949892e-06
-9.11167637327781e-06
-2.28634109309143e-05
-1.36408151406136e-05
-1.3770360128624e-06
-1.98583023140072e-06
-3.59394124003754e-05
-1.19379569673266e-05
-1.10584789738266e-05
-4.10746505346283e-06
-2.13472954171736e-05
-2.20080328099183e-05
-2.33896491683835e-06
-2.44017063467145e-05
-1.03494414149558e-05
-6.3714705210167e-06
-1.77168164153977e-05
-2.23811443087612e-05
-2.24248385583246e-05
-2.02495185370428e-05
-1.44855692303972e-05
-1.69681592691448e-05
-1.46003233087824e-05
-1.81682183838211e-05
-3.36876196900858e-05
-2.06620093101015e-05
-1.20682275426138e-05
-1.83483128191809e-05
-9.06348070400678e-06
-1.81882223093465e-05
-1.86080071123178e-05
-8.06489073869619e-06
-1.36821996306583e-05
-1.37421848648613e-05
-3.64126089594106e-06
-2.19280538582646e-05
-2.37622147728529e-05
-5.6446477456954e-07
-1.20540780269738e-05
-1.0370657739166e-05
-7.19673841946489e-06
-2.27035815968239e-05
-1.97316376010519e-05
-1.90974850532652e-05
-9.62985748323028e-06
-1.06394842086752e-05
-1.06009902036167e-05
-1.69652632991944e-05
-1.66367122187962e-05
-1.41174255862361e-05
-1.78099300437937e-05
-2.13910382913331e-05
-9.0785085450926e-06
-1.64022722648444e-06
-7.66742260270915e-06
-1.51345033657786e-05
-1.05935223190729e-05
-2.44711965452075e-06
-2.81391602593564e-06
-9.56595543065669e-06
-6.55529369434273e-06
-2.72894327293055e-05
-1.14298262989846e-05
6.60380841921569e-06
-7.59194976887002e-06
-1.74614610327502e-05
-9.86963429910359e-06
-7.71097888083189e-06
-7.41848574982803e-07
-1.68767654162966e-05
-8.65091722282331e-06
-2.27512299994767e-06
-6.16463777486918e-06
-1.40758386601771e-05
-9.61823112611868e-06
-1.15732088580107e-05
4.56237366508189e-06
-5.98228804097937e-06
-1.0043440046139e-05
-8.10060533209943e-06
-5.06727191951502e-06
-1.20569094140571e-05
-8.01709756157106e-06
-1.53723026864771e-05
-1.71683232282109e-05
-6.88215681272319e-06
-1.17230512041421e-05
-1.73662071448774e-05
-1.43828342852861e-05
-1.4088767269974e-05
-4.02564059819451e-06
-1.81981934913842e-06
-1.90098689492613e-05
-2.30609058735862e-05
-1.80899798678819e-05
-1.80499448393784e-05
-2.3469779022623e-05
-1.78800526756125e-05
-2.15981011369143e-05
-2.65157449271591e-05
-2.1946843380343e-05
-1.09636824042945e-05
-2.1361485265112e-05
-1.42806160529419e-05
-1.83185676196367e-05
6.53821983842285e-06
-2.13293578623637e-05
-1.75187182926858e-05
-2.3743562786702e-05
-2.64565263905806e-05
-1.164512666193e-05
-1.50216163655678e-05
-1.18525166658788e-05
-1.03561455914733e-05
-1.74765276051517e-05
-5.63611051781796e-06
2.93870112768665e-06
-9.27696853690471e-06
-1.08486836903957e-05
-1.39603949312974e-05
-1.8579788767164e-05
-9.57103754459231e-06
-1.91820307789718e-05
-1.01771282414088e-05
-8.88629940581716e-06
-1.52122370899e-05
-1.45533531545398e-05
-1.40664464281969e-05
-6.98921698426866e-07
-1.24006540121264e-05
-2.03516130177729e-05
-1.1824976740232e-05
3.40597305943178e-06
-1.41980410637717e-05
4.18841886189662e-06
-2.27270120698481e-05
7.27709458450311e-06
-1.03481171267195e-05
-3.78857972067909e-06
-1.08706981622571e-06
-6.70411438057236e-06
-2.00065775227826e-05
-1.97094862575361e-05
1.99204498072255e-06
-1.59316895172198e-05
-8.20217341326452e-06
-2.02168764045955e-05
-1.13993004995057e-05
-2.28744013613368e-06
1.04590080781422e-06
-7.64097286337267e-06
-1.70405870433183e-05
-4.4460212133853e-06
-9.52520923930567e-07
-7.64258978769735e-06
7.53091676880932e-06
-1.70739439116688e-06
9.6717364470004e-07
-2.5205131818054e-05
-1.51488056543478e-05
-6.63303460613463e-06
-1.07770016837834e-05
-1.31452071613593e-05
-1.87304451110838e-05
9.11456138843731e-07
-1.72495139550487e-06
-1.47516250854008e-05
-1.2964671474135e-05
6.90450668620506e-06
-1.84716330282691e-05
-1.8800744485465e-05
-1.47650364580302e-05
-1.71969362713043e-05
-2.38184023089727e-05
-1.82505408275084e-05
-2.59792596163954e-05
-1.02919585616597e-05
-1.79921906430859e-05
-1.68846332224874e-05
-2.99362372020406e-05
-2.07864609289858e-05
-2.75467305141317e-06
-1.49698414921115e-05
-1.8320601572426e-05
-3.39783895826709e-06
3.90195403344332e-06
-1.61473679612842e-05
-1.60735659720141e-05
-7.74163310556926e-06
-2.07614064141192e-05
-6.88009295770008e-06
-1.81893515111304e-05
-7.98310944659298e-06
-4.88258461283583e-06
-1.58174775227303e-05
-1.91089823380808e-05
-8.94640436652196e-06
-1.75158049990262e-05
-7.1166850705915e-06
-2.17869477408821e-06
1.45201766031538e-06
-4.12430541646779e-06
-8.4886966084673e-06
-6.31768563862656e-06
-2.66361156445102e-07
-1.77770267039775e-05
-1.66736783197456e-05
-2.04221656348367e-05
-1.70398677914414e-05
-9.38123836061521e-06
-9.74348563044735e-06
-4.63189754803326e-06
-4.84505230421001e-06
-1.55566643580308e-05
1.04689598406714e-06
-2.82670088064538e-05
-5.2143141397042e-06
-8.37304716406173e-06
-1.56970003588028e-05
3.96462741487292e-06
5.78670085925479e-06
-1.24856490562577e-05
-4.37373245986637e-06
-2.69231508843335e-06
-1.27780217751444e-05
-6.41607393770831e-06
-1.70020170277056e-05
-1.82552097283791e-05
-1.58707231381218e-05
8.47130999001939e-06
-6.77195902115021e-06
-5.47840446199326e-06
-1.5414374503026e-05
-2.22370430925872e-06
-1.19099760464292e-05
-7.88208830262609e-06
-2.28148615579283e-05
9.91623508396141e-07
-1.99625321863861e-06
-1.20854396460147e-05
5.68901539913019e-07
-9.91410324248549e-06
-1.22365758701083e-05
-2.19356967363251e-05
-1.51875784116297e-05
-1.19457014887234e-05
-2.2098558890644e-06
-1.44360933820848e-05
-2.39602230476334e-06
-2.11532474806193e-05
-6.27240018004963e-06
-1.62309492040725e-05
-2.21977879076672e-05
-8.87616231604765e-06
-1.39353487615816e-05
-6.85849989838082e-06
-1.33182374962385e-05
-2.06185698010303e-05
-1.33202488278236e-05
-8.74312871246507e-06
-2.02364258511003e-05
-6.22488164938808e-06
-1.73453021818003e-05
-1.76156792640422e-05
-2.47282677734984e-05
-2.18104968737603e-05
-3.2402434763644e-05
-1.64608404660867e-05
-1.0841085959276e-05
-1.80452503522262e-05
-1.23778751791838e-05
-3.0638383289621e-05
-1.9165495097741e-05
-1.46354931605547e-05
-1.94876518006918e-05
9.77803051418887e-07
-1.38553816239918e-05
-9.52169343389864e-06
-2.38325352516284e-05
-6.36994241134225e-06
-1.72536196021213e-05
-1.47945262649431e-05
-2.09089378852851e-05
-9.55849493859061e-06
-6.83571223662838e-06
-1.94326932842797e-05
-9.79417559179729e-06
-9.74643344799992e-06
-4.83908959372087e-06
-2.66674882295868e-05
-2.03359865367039e-05
-9.4536917663413e-06
-2.05664475009591e-05
-9.20113777926476e-06
-1.32226042585622e-05
-1.41005814059076e-05
-2.85575526475438e-05
-1.09482424850499e-05
-6.30057599500921e-06
-4.53968712588688e-06
-1.71972934527187e-05
-9.6443743633214e-06
-1.35517810885858e-05
2.1000277278098e-06
-2.67764186403894e-06
-1.09374648229652e-05
5.60134915507451e-07
-1.78266163341346e-05
-4.47462841239135e-06
-1.5801247885924e-05
-1.11838361843858e-05
-5.00506600137062e-06
-2.08700437092908e-06
-1.39040094580456e-05
-8.34018172119731e-06
-1.02245834538132e-05
-1.9328050641861e-05
-1.92966691405643e-05
5.60727400229446e-06
-1.91528315374264e-05
-9.92917695556343e-06
-9.03596312935084e-06
-3.35854067720408e-05
-9.89262214165382e-06
-4.840096715567e-06
-1.02999868872956e-05
-1.7701988820722e-05
-1.89214436844063e-05
-2.27652616674983e-05
-1.07527252403058e-05
-2.66967842255254e-05
-9.64951993103841e-06
-7.68804733208207e-06
-1.87107964430995e-05
-2.08758672674061e-06
-3.12588731270156e-06
-1.25853060043424e-05
-3.18816393816787e-05
-1.97697006104904e-05
-1.62347237890711e-05
-5.19269739952694e-06
-1.92367184449772e-05
-2.9764959293065e-05
-2.28357702794151e-05
-6.90425520458892e-06
-2.88893035392514e-05
-3.03161856899327e-05
-2.32011752661867e-05
-1.18506081949875e-05
-1.43374831890793e-05
-1.92628217825327e-05
-2.58874990478368e-06
-1.52693962711985e-05
-2.84246353967397e-05
-3.96029631641275e-06
-3.57680082414419e-06
-2.38721484123495e-05
-6.33696518860634e-06
-1.7861018759631e-05
-3.01617651181681e-05
-1.32260716007778e-05
-1.35094266961629e-05
3.89903248111673e-06
-2.27729757732557e-05
-1.33224034805806e-05
-4.31357777163863e-06
-2.31294065877452e-05
-9.72758538382193e-06
-9.70631697143032e-06
-2.25331032565135e-06
-1.45282571315428e-05
6.24590501264047e-06
-1.41865869818057e-05
-1.04147920184622e-05
-4.91195330234666e-06
-9.21169860146054e-06
-1.16157390220441e-05
-1.50165444689694e-05
-1.20589079478578e-05
-1.26156286571517e-05
-4.73366610359843e-06
-1.88327154598501e-05
-4.3985280708416e-06
5.52548900998696e-06
-5.78130962107132e-06
-3.67609796071593e-07
-1.05564802787726e-05
-1.37016043204032e-05
-1.17452587018384e-05
-1.2383670876693e-06
-3.20929127898952e-06
-2.20489449777856e-05
-3.12672087439805e-06
-5.20064307452051e-06
-1.66887875608264e-05
-1.38657248553685e-05
-3.94207062224731e-06
-1.31186532571429e-05
-6.27286083436291e-06
-1.66916213734269e-05
-2.7803612484865e-05
-5.63853581121241e-06
-1.34495542870693e-05
8.04874402941905e-06
-3.37898916056946e-05
-7.03515736577577e-06
-2.01391179456967e-05
-4.42876729590926e-07
2.10186043239446e-06
-1.12917190653032e-05
-1.00829286433199e-05
-1.31093509426693e-05
-2.51612685119571e-05
-2.00476873950324e-05
-9.76066810246162e-06
-8.71129261694864e-06
-2.07459830750899e-05
-2.61267400943154e-05
-7.12543411870795e-06
-1.16344376712906e-05
-1.95262070738007e-05
-1.98920245630295e-05
-2.49635147572088e-05
-3.00982963835222e-05
-1.92556859482055e-05
-1.28290436431168e-05
-1.42301782937413e-05
-1.32289980120361e-05
-1.94420313896795e-05
-5.04607332728315e-07
-2.88932142457432e-05
-3.05842943669712e-05
-8.28790001804431e-06
-2.41669579689615e-07
-1.3163999000353e-05
-2.49541163843448e-05
-2.56748578950324e-06
-2.29944007242392e-05
-1.44988818392575e-05
-1.26751352175182e-05
-1.50583167670532e-05
-7.37892111285997e-06
-1.18300246687308e-05
1.41220089346214e-06
-8.68243597712234e-06
3.09792285707053e-06
3.41035636750455e-06
-1.80632732422049e-05
-1.02306319036162e-05
-5.29072361353812e-06
-6.81201563225414e-06
5.03023763440915e-06
-1.68270149104394e-05
-5.58149942325155e-06
2.37729129015594e-06
5.29465100420308e-06
-1.68083717122001e-05
-1.12370300822685e-05
-1.27020583204689e-05
-5.92607465461093e-06
-5.33691133363886e-07
-8.18630449724817e-06
-1.13269394300819e-05
-7.13310715397513e-06
-3.74013488468042e-07
8.48589018708369e-06
-2.0157151796361e-05
-1.15155824085556e-05
-8.81055661073396e-06
-5.25520927946971e-06
-2.43885894075848e-05
-9.38520843619641e-06
-1.36855939347171e-05
-1.63451897340385e-05
-2.66812396920995e-05
7.25640766316386e-06
-1.48561103461032e-05
-1.56033121108862e-06
-1.57080453652631e-05
3.29219649695962e-06
-1.85668445062286e-06
-1.52639009071326e-05
-1.08838459871487e-05
-9.74319387873536e-06
-7.39162081769829e-06
-9.69538400550435e-06
-2.58982734901588e-05
-7.45850161004061e-06
-1.22737189285271e-05
-1.16464862278368e-05
-1.2508368217039e-05
-6.26709326026068e-07
-2.60204348988794e-05
-1.94100330931552e-05
-1.65256164289408e-05
-2.46366029964904e-05
-8.73531007941768e-06
-1.31163427560466e-05
-8.72205998612222e-06
-9.37274836910069e-06
-1.44964540039452e-05
-1.74115573842294e-05
-2.07088902310879e-05
-3.02560860004561e-05
-6.36909203015873e-06
-2.13799873361107e-05
-1.68520831702608e-05
-1.07706254831039e-05
-4.84110759352561e-06
-1.40783984844142e-05
-2.7382273647709e-06
-8.2200465591932e-06
4.78636955774962e-07
-9.81568615309645e-06
1.21017065779766e-06
-6.49527268108801e-06
-9.61962595814152e-06
-1.66404845959801e-05
-1.78593557070782e-05
-3.92199152475e-06
-1.96942368086565e-05
-7.56923331745622e-06
-1.04825440708779e-05
-1.75655943852495e-05
-1.05152271746561e-05
-4.84092024937807e-06
6.02017057306057e-06
-1.80115839789252e-05
-2.02481168526068e-05
-1.34449296478476e-05
4.86995456873805e-06
6.45661675655946e-06
-1.3354188032843e-05
7.06027093733542e-07
-9.19634280581368e-06
-1.18350649930059e-05
6.98813133770379e-06
-1.41605326631358e-05
-5.13134533329548e-06
-8.19186279726636e-06
-1.42683686105148e-05
-6.92361543891283e-06
-1.56839243540424e-05
-8.26522953974809e-07
-1.78212255574614e-05
-1.10339034185318e-05
1.2804951143734e-05
-1.10806105326756e-05
-8.41728915616504e-06
-6.65362766128237e-06
-8.57358437033129e-06
6.96398657299465e-07
-5.59319306776926e-07
-8.92596351526276e-06
-1.44443440672691e-05
-1.56586862802568e-05
-6.82500901538202e-06
-1.71396086901188e-05
-6.01151022116095e-06
-9.68887309457159e-06
5.81539016028461e-06
1.03641789731018e-06
-1.09841625889194e-05
-4.5643497711157e-06
-1.04439907465408e-05
-1.09018391433193e-05
-1.54079406755088e-05
-1.48819860747986e-05
-2.66950829126505e-05
-1.2825038822112e-05
-3.34057187608199e-06
-1.48328013409957e-05
-2.29241247146619e-05
-4.27621664578155e-06
-9.1432732193923e-06
-5.88462461737348e-06
-1.01656728447037e-05
-6.50365930527776e-07
-1.19237501019544e-05
-2.6289241347861e-05
2.29935158069343e-08
-1.50819585897311e-05
-1.8519141648338e-05
-1.12215589767705e-05
-2.32598292929069e-05
-1.78485458582557e-05
-1.87172479427127e-05
-2.0604798329427e-05
-1.28065970540601e-05
-1.32956376748115e-05
-2.03704568287912e-05
-1.07596827759123e-06
-9.60931513583636e-06
-1.11946310723782e-05
-1.01311908290738e-05
-2.03742133349726e-05
-9.46622247077292e-06
-1.87813322160559e-05
-6.71995609264783e-06
-1.96947976854289e-05
-1.23128766606885e-05
-1.06785024491453e-05
-7.03302266666283e-06
-7.90934962572015e-06
-1.69648031325791e-05
-7.86621407514915e-06
-2.30897722458098e-05
-2.08837360980892e-05
3.3179309445344e-07
-1.05657502953397e-05
-1.54326010939071e-06
9.61858290163204e-07
-1.57989435963775e-05
-1.70324809460745e-05
-1.46956374514522e-05
-1.66056515078173e-05
-8.34324338182599e-06
-1.57355564050493e-05
-1.20782411341479e-05
9.73463505917959e-07
-1.03547563654291e-05
-1.06957150280358e-05
-2.15779528911608e-06
-7.65259971235987e-06
-1.55915742622831e-05
-1.59075330705717e-05
2.25624466619127e-06
2.87686016610637e-06
-7.01348565758844e-06
-6.58696219909328e-06
-4.36669724792983e-06
-3.50580956679395e-07
-1.08307249194065e-05
-4.32384162717385e-06
-6.60816455788104e-06
-4.5465930336549e-06
-1.13715782430543e-05
-9.26543847552826e-06
-5.58996113857369e-06
-1.33873632142819e-05
-1.57365447944468e-05
-7.53060313952168e-06
-9.24936210476371e-06
-1.61870741107269e-05
-1.14192366994517e-05
-7.49356593268988e-06
-1.96877201419042e-05
-7.37107586347e-07
-1.420689530717e-05
-1.256133467787e-05
-2.50823960348265e-05
-2.33200253177826e-05
-1.45675841562043e-05
-2.040676377499e-05
-7.93810852932716e-06
-1.38368831565907e-05
-1.96623704846283e-05
-3.62586531336028e-05
-3.1548870374497e-05
-3.09499042709373e-05
-3.29035132868827e-06
-1.00250523956548e-05
-1.73273737639769e-05
-5.94293649450825e-06
-8.15327239826017e-06
-1.50769554986213e-05
-1.4252959332728e-05
-1.85916092892771e-05
-8.91150687873305e-06
-5.9169905614065e-06
-1.21726884847972e-05
-5.95701478664837e-06
-1.85854207373146e-05
-1.07625414650422e-05
-3.05529184641338e-05
-6.5434265582835e-06
-2.44418106306009e-05
-1.43982446729168e-05
-1.17401012653514e-05
-1.02026739930048e-05
-5.021745794306e-06
-1.22933407678895e-06
-2.55773083925431e-05
-4.70775797426129e-06
2.91255793300686e-06
-6.45438235830461e-06
-1.31652678787284e-05
-1.2991406605836e-05
-2.09369299658695e-05
-5.1885395511397e-06
-8.66209276898411e-06
-3.48532592659514e-06
4.14267102720564e-06
-1.35811323522893e-05
-2.88414287922501e-06
6.60746039194065e-06
-7.90342656321131e-06
-1.30704244373749e-05
-9.79317820520063e-06
-3.34248628706273e-06
-1.57134025196342e-05
-6.65169366631385e-06
-6.57301851387777e-06
-3.52476834565189e-07
1.41630208117623e-06
-7.86718234689273e-06
-3.57277028430315e-07
-2.26875476281417e-05
-1.00182075939081e-05
-1.61464998195026e-05
-3.33664945814957e-06
-9.07842548302117e-06
-1.46599739205696e-05
-9.18878119776947e-06
3.45841390969219e-06
-1.51768714809254e-05
-1.24154934890218e-05
2.00772320741632e-06
-1.75185929534663e-05
-2.06634412661625e-05
-8.54643921285817e-06
-1.31956386887628e-05
-1.62360974797861e-05
-5.03675667361992e-07
-7.82137879014411e-06
-7.90829722384951e-06
-1.67274967032772e-05
-2.44304344159883e-05
6.87511446356147e-06
-7.83299487152109e-07
-2.83157232537542e-05
-2.46769008655548e-05
-1.01564220000676e-05
-1.49026462904234e-05
-1.99116128566835e-05
-1.97604830817674e-05
-2.25523414760598e-05
-1.5344229263779e-05
-2.03624152480722e-05
-2.56308076555939e-05
-6.46611517051704e-06
-1.94812504078853e-05
-2.9404604917875e-05
-1.08473053254243e-05
-8.62460248536078e-06
-2.81108689697135e-05
-2.12215619806328e-05
-2.38144071163448e-05
-8.99604486673966e-06
-1.56796939937023e-05
-2.34566046202473e-05
-1.24113147867619e-05
-1.60332604919037e-05
5.04395151312627e-06
-2.15281572175085e-05
-2.36284769464086e-05
-8.18595633276167e-06
-1.44751747018294e-05
-6.07474207208473e-06
-2.77794535758717e-06
-6.90095981101436e-07
-2.49343872061854e-05
-6.67707935931468e-06
-1.99580375622198e-05
-1.25480420050015e-05
-1.11795648418299e-05
-1.21952992144293e-05
-9.38255321364695e-06
-7.08893169779962e-06
-9.50281450138165e-06
-2.04131251290408e-05
-1.05382920954408e-05
-1.13198339378919e-05
4.26900030240449e-07
-2.12152045753225e-05
-4.93986777393962e-06
-2.78633498900522e-05
3.27549248620633e-06
-2.86219602197099e-06
-1.21148692249473e-05
2.1274073110569e-06
-1.41495978337721e-05
-1.80350430756279e-06
-3.62439636027738e-06
1.2647969465369e-05
-9.1290178488807e-06
-7.39066205914942e-06
-7.13138756120644e-06
-3.42927352263261e-06
-9.12871668858874e-07
-1.56611331790103e-05
-1.73851447957419e-05
5.21830671944853e-06
-8.33128562342511e-06
-3.05191959198807e-06
-1.4283031772773e-05
-2.50734882980384e-07
-1.78263806442764e-05
-2.37729836041788e-05
-1.97754749066913e-06
-4.26636314185487e-06
-1.45023995946205e-05
-1.22761115820962e-05
-2.6072845432831e-06
2.49436822040521e-06
-2.16073377860689e-05
1.64898011293662e-06
-1.31130350187349e-05
-1.7564210339692e-05
-9.00504985975635e-06
-1.03296615325866e-05
-1.73078237753032e-05
-1.75779619887532e-05
-1.59797942853448e-05
-3.03123103513903e-05
-5.05037901543999e-06
-4.42058487319649e-07
-3.04638997916791e-05
-1.00804473282376e-05
-1.38421647012051e-05
-2.25829312493462e-05
-4.60531068849487e-06
-7.13021514973679e-06
-1.17594003978911e-05
-1.27315477110089e-05
-1.14941018628612e-05
-2.75342856237283e-05
-3.1541165621211e-05
-2.80256150731114e-06
-1.94628316855801e-05
-1.18607141440957e-05
-2.10898242992651e-05
-1.27981189168084e-05
-1.67540996997774e-05
-1.87672172920054e-05
-1.41193363949704e-05
-1.81446303644165e-05
-6.64660224540247e-06
-6.41605688912697e-06
-1.12378786696105e-05
-2.05250086569517e-05
-8.98207896718584e-06
-8.70812234975809e-06
-4.34097468960234e-06
-6.44991959734031e-06
-2.3444424842464e-05
-2.72561066574173e-05
-1.35253007833415e-05
3.70809225884885e-06
-4.53716081790848e-06
2.11896535837577e-06
-7.9480292710951e-06
7.13031894463338e-06
5.29435796241389e-07
-1.36884434384322e-05
-2.82431170939742e-05
-9.24844836403601e-06
-1.07119404317058e-05
5.64294206331588e-06
-8.48068537357425e-06
6.0706784474915e-07
-1.70680595987764e-06
-1.19152168184568e-05
-5.48355473820961e-06
-8.47616786374364e-06
-8.42223182558067e-06
-1.87012754815068e-06
-2.00101152876558e-05
-1.50616638959645e-05
-1.51753279377654e-05
1.96804181959978e-06
-1.28484423908061e-05
-1.42149106680809e-05
-1.5268847333659e-05
-1.22147534656899e-05
-7.99578350733964e-06
-2.3725972172998e-05
-1.20301199003418e-05
-1.11238501676506e-05
-1.5333244818024e-05
-9.86670393596211e-06
-8.16227977309978e-06
-1.16648268302557e-05
-1.40875742775976e-05
-1.73277919691927e-05
-2.28062745066105e-05
2.57838391001715e-06
-5.80604559026688e-06
-2.29170447771559e-05
-1.07062892172808e-05
-3.31304049464987e-05
-2.97143468682158e-05
-2.24486002669679e-05
-2.49201749654201e-05
-9.85946781215163e-06
-1.58262983957057e-05
-9.75183255612006e-06
-5.32753736896352e-06
-1.73782655570895e-05
-1.40105498826294e-05
-1.61834256354236e-05
-1.01501284915942e-05
-2.11900107151676e-05
-1.51410248168255e-05
-3.51772076602603e-06
-9.07055623280602e-06
-1.57015902413538e-05
-5.17829492480272e-06
-1.42237065980565e-05
-1.95880936500244e-05
-1.3622772233018e-05
-1.39901710757192e-05
-1.18856572886838e-05
-1.09047701810549e-05
-1.61514470120546e-05
-1.51756350311653e-05
-1.65064011403618e-05
-1.56303558106715e-05
-1.87609992091946e-05
-5.44919764237139e-06
-1.42591655749152e-05
-2.17999848786079e-05
-1.40349607099003e-05
-1.33368129934915e-05
-7.14910419944305e-06
-1.18905733882327e-05
-2.57230056675593e-06
-1.06026397329463e-05
-1.21721863399404e-05
2.5927336368326e-06
-1.1382970563569e-05
-1.1916621321845e-05
-1.7743524960894e-05
-1.50758142078344e-05
-1.07492713129861e-06
-2.24904705232572e-05
5.99425577953864e-06
-2.71528541253078e-06
-3.73239260603156e-06
1.1387795588e-07
-1.57012976380849e-05
-1.09762355111195e-05
4.64574717475414e-06
-6.61744996607596e-06
5.64548984482536e-07
-1.03088551497304e-05
4.22944657115619e-06
-1.58450050738826e-05
-1.56252962358926e-05
-1.41125277065841e-05
-7.97723338132314e-06
2.82312986303919e-06
-8.60314105351185e-06
-5.98818892393545e-08
-6.80590458132605e-06
-1.2452432061842e-05
-4.35298453585742e-06
-2.03206481844421e-05
-1.07014594444351e-05
-1.68205294125071e-05
6.81093647090035e-06
-1.16020115718233e-05
-1.42892423055629e-06
-1.19319790327343e-05
-1.78754692171747e-05
-1.1105048693372e-05
-3.62506409778029e-06
-2.19809744266534e-05
-2.60684886180712e-05
-1.5218456711284e-05
-1.61938827209134e-05
-1.24751005321649e-05
-1.24853565931573e-05
-1.71016818772789e-05
-1.34608658227365e-05
-1.79947968101862e-05
-2.04074497378109e-05
-1.62953630802718e-05
-1.72758726766908e-05
-2.45526778732064e-05
-1.41669208857813e-05
-2.81819860847532e-05
-1.72230609565696e-05
-7.68587945415719e-06
-1.17073906884137e-05
-1.81769599439973e-05
-1.15286011699437e-05
-6.17334348548853e-06
-1.66019227562947e-07
-2.00803520190075e-05
-2.97714764752196e-05
-2.34943878410102e-05
-1.50065959409798e-05
5.48005774441169e-06
-7.7020319868369e-06
-3.04787185807896e-05
-1.10092218718236e-05
-1.59830023400412e-05
-2.48751500495563e-05
-5.05359013829318e-06
-4.19043726119195e-06
-1.54057410121922e-05
-5.9541734057558e-06
-1.80097823456605e-05
-1.11155649359596e-05
-9.85838396138087e-06
-1.19015810942407e-05
-1.98059194500327e-05
-1.56225910775409e-05
-1.36080541853205e-05
-7.67594685174088e-06
-1.9813996812605e-05
-1.00123026659304e-05
-6.36340930831824e-06
-2.06776426997709e-06
-6.64847959029549e-06
-8.82669436981675e-06
-6.94018908952287e-06
-2.03358603650095e-05
-4.29234051279496e-06
-5.64984273701984e-06
-1.47346541339558e-05
-8.00767027625131e-06
-1.04077394650513e-05
9.70792256515982e-07
-5.28865901648323e-06
-1.11216668837551e-05
-1.33979463904135e-05
-8.60420604762534e-06
-5.58477220530623e-06
-1.00231969924382e-05
-2.77773389299948e-07
-5.18930463302367e-06
3.24947379001068e-06
-9.0934981113173e-06
-1.14274628494292e-05
-1.67030980706052e-05
3.04561506593777e-06
-1.50721007319305e-06
4.01321312565659e-07
-3.25665685582624e-05
-1.79985575629869e-05
-9.42175476652975e-06
-1.88730132479586e-05
-1.39562004909627e-05
-7.163418924874e-06
-2.81511397210307e-05
-9.15050970542153e-06
-2.47961276711071e-05
-8.10616800811445e-06
-1.98022181367475e-05
-2.28820468685746e-05
-1.75211401595721e-05
-1.1814990544906e-05
-2.0513010543736e-05
-2.40053450931644e-06
-1.98232956912971e-05
-2.52778139193843e-05
-2.52546527487969e-05
-7.20749158424901e-06
-2.0757641439832e-05
-8.75301543926579e-06
-1.68885841362308e-05
-3.43068504635748e-05
-2.22800278688495e-05
-2.18312073902281e-05
-1.15511784191972e-05
-2.69174571403821e-05
-1.8036193419491e-05
-1.28549233121263e-05
-1.74890497842045e-05
-6.11107424872215e-06
1.905243182684e-06
-1.5665837248998e-05
-1.87753694769044e-05
-8.54649116019403e-06
-2.0368823315665e-05
-1.02469767636157e-05
1.36901042684796e-05
-1.08137875500648e-05
-2.25935694850412e-05
-2.16547563878084e-06
-1.54670763977193e-05
-1.32733757757651e-05
-1.06843689191764e-05
-5.00595687260114e-06
-6.79304601759062e-06
-1.27712958335406e-05
-8.35972443837634e-06
-3.36198750118726e-06
1.57245270959195e-06
-1.8597976127531e-07
1.81423613504309e-06
-1.58559209856549e-05
6.16727175066288e-06
8.44519505882284e-07
-6.69193489928667e-06
-3.88065130341777e-07
3.53345616347295e-06
-8.18070192778963e-06
-1.00706006022781e-05
-7.43485447555303e-06
-2.3195537319901e-05
-9.18911374915965e-06
-2.36390933075711e-05
-8.14550043285101e-06
-8.6816148531267e-06
-1.25280224357529e-05
2.52201241776197e-06
-7.69886659886668e-06
-1.41328001380532e-05
-8.0129734841344e-06
-1.81488889235975e-05
3.67173991492772e-07
-1.59383086883403e-06
-1.80442131099384e-05
-1.77604783949153e-06
-5.3107033712518e-06
-2.56184945156708e-05
-2.36460062316547e-06
-1.59611177395122e-05
-1.89182060655589e-05
-1.20182636541002e-05
-2.02830948461328e-05
-2.40265652450475e-06
7.0321373298379e-07
-1.06574830523962e-05
-3.55590649414053e-06
-1.54880724058597e-05
-7.10463574867235e-06
-2.36945945291215e-05
-3.82235905931966e-06
-1.94262309081066e-05
-3.6182469467861e-05
-2.54245015725817e-05
-2.22109709714272e-05
-1.93623925456607e-05
-1.46231474858399e-05
-1.46275815023248e-05
-1.7512282800881e-05
-2.71331022186579e-05
-2.060948867048e-05
3.01107349368352e-06
-3.11607587580796e-05
-9.97781562636819e-06
-7.55048244622464e-06
-1.62868060348494e-05
-2.41865059902606e-05
-5.15181479687676e-06
4.8026139616158e-06
-5.74680030854738e-06
-1.28145009626221e-05
1.12694488587242e-05
-8.98451971088419e-06
-1.04339958081357e-05
-2.74569372822062e-05
-3.36717353463598e-05
-7.00417329338903e-06
-1.08356999032581e-05
-1.04848439620316e-05
-6.55708569065516e-06
1.11662071824408e-05
-9.24999314085331e-06
-1.47832346583646e-05
-1.35153809082771e-05
-5.14275499706681e-06
-8.98940511388034e-06
-2.82994834436535e-05
-1.94396154305151e-05
-6.98322634101136e-07
-7.36588509705529e-06
-5.95985191216769e-06
-1.08457018306591e-05
-3.05846538138161e-06
-1.72139367814223e-06
-2.25783549412795e-05
6.70911065521736e-06
-1.20291534245464e-05
-1.88122848470974e-05
-1.40936731809294e-05
-1.57368189283398e-05
-1.86335634413789e-05
-7.37983709072451e-06
-1.71090358092766e-07
-3.78119561899942e-06
-1.13277272096876e-05
-9.36642792020732e-06
-9.17433267572425e-06
2.28714970019651e-06
-6.50469898451285e-06
-9.89789656619049e-06
-4.70208287509252e-06
-4.22585929559345e-06
-1.02324894116136e-05
-7.14455046785303e-06
2.63942328747433e-06
-8.80113276123984e-06
-1.11549474864295e-05
-9.47556604478691e-06
-1.18745006860383e-05
-8.41469755367712e-06
-9.50439448625481e-06
-7.75943678500916e-06
-4.57547697816833e-06
-1.70610274448102e-05
-1.10545231275987e-05
-2.87306785046611e-05
