# Supplementary material for: Research on computational propagation and identification of mine microseismic signals based on deep learning
Source: PLoS One. 2025 Oct 22;20(10):e0334641. doi: 10.1371/journal.pone.0334641 (PMC12543183; doi:10.1371/journal.pone.0334641)
Supplement: S10 Data — (ZIP) [file pone.0334641.s010.zip › 000101100001608.xlsx_0.txt_24.txt.txt]

-1.93908895111268e-05
-3.0536971378177e-06
-5.54127980399165e-06
-2.51238782188406e-06
1.31738372633519e-06
-4.06305005344198e-06
1.51448164054815e-05
-1.76375602697471e-05
-7.48542553814732e-06
-1.77256658844086e-05
-1.98699440528242e-05
-1.65225040217809e-05
2.15290837623729e-06
2.60794934149093e-06
-1.66108008910399e-05
-1.17388890984613e-06
-1.50876100633225e-05
2.43449284254395e-06
3.58123945982263e-07
-1.62396375725188e-05
-1.71091747547181e-05
6.75598724581026e-06
-2.74961844866029e-05
-2.11067586206986e-05
-1.9615911518339e-05
-1.22999743944921e-05
4.36864552464533e-06
-1.78627008866471e-05
7.25789460506311e-06
-9.15555270718746e-06
-6.19015546496196e-06
-1.77017335197539e-05
-3.93362935778964e-06
-8.9116684329764e-06
7.31762491002423e-06
-3.14401762327162e-05
-9.48080479588871e-06
-1.73671055122398e-05
-1.24747916457075e-05
9.23625680839491e-06
-1.02153669066459e-05
-2.98454002593309e-05
-8.6743224890002e-06
-3.80203054594711e-06
-2.17337668826535e-05
-4.13084586341576e-06
-1.16573580098717e-05
-1.89696342559045e-05
-1.97598089189637e-05
-2.17271959215871e-05
-3.59011420423949e-06
-1.86304563615106e-05
-4.70853649402707e-06
-2.03445290854338e-05
-2.14436695655166e-05
-1.51389247194949e-05
-9.21046447444164e-06
-1.19832949190311e-05
-2.01069039011965e-05
-9.63917462261163e-08
-1.32834962035876e-05
-1.93545015388559e-05
-2.33812288202301e-06
-2.33886431309639e-06
-1.58442028208256e-06
-1.24524338788781e-05
-1.33322152022242e-05
-1.42638358401304e-05
-2.29196470376969e-05
-1.30470008260032e-05
-1.60688158615094e-05
-1.91147974486843e-05
-4.04865172766193e-06
3.50942456823046e-06
-2.02283738670251e-05
-2.13386768778819e-05
-1.98135161522714e-05
-4.99754433527242e-07
-3.63969363612416e-06
-2.01722429395575e-05
-2.10951632986822e-05
-1.52481627721728e-05
-1.36362712859192e-05
-2.69089606993273e-06
-7.72271883047042e-06
-2.45886075859144e-05
2.36877833057158e-06
-1.86797264357624e-05
-3.31038761739857e-06
-1.11121812128306e-05
-1.57656705610263e-05
4.00262277278155e-07
-1.08934777764474e-05
1.05060655191164e-06
-1.07262626676322e-05
-1.35890605302223e-05
-9.9863200050272e-06
-8.84706028552385e-06
2.18759833043906e-06
1.21583859283766e-05
-8.11003653261383e-07
-1.13305255916384e-05
-3.66612934981418e-06
4.15027227174014e-06
-1.18512920430764e-05
1.50639903385463e-05
-1.64915366451467e-05
-1.70323774057925e-05
-3.73301640499659e-05
-2.41378731380445e-05
-1.61497223132917e-05
-1.0574835151316e-05
-7.64690265502067e-06
5.96368329969161e-06
8.30629023326161e-06
-7.20685392918508e-06
3.25542239413623e-06
3.35391324775442e-06
-2.79838067953401e-06
-3.58048496576847e-05
-1.53966799117102e-05
-1.14984438783562e-05
-1.25738651611155e-05
-3.01343657953488e-05
-9.40508411068847e-06
-6.44097659189403e-06
2.88844440246631e-06
-1.97117892593502e-05
-1.00834464197532e-05
-2.05654688904675e-05
-1.40594331949283e-05
-2.05748660335801e-05
-1.16168617091591e-05
-2.82109873322927e-05
-1.35718839945899e-05
-2.40961089108194e-05
-3.13720824396125e-05
-6.59659104951972e-06
-1.74279842580562e-05
-1.58082182796316e-05
-2.41488054963886e-05
-1.95509766062864e-05
-5.48121889035741e-06
-8.40803455972324e-06
-1.95385534877877e-05
-7.88639913076021e-06
-1.62968342176505e-05
-1.84414855250177e-05
-1.38318193354058e-05
-1.90576596023497e-05
-1.02434254044322e-05
4.22485520909342e-08
-2.63436538082234e-07
-1.2960813574578e-05
7.94831428015566e-06
-3.89857495426363e-06
-5.5653492935891e-06
-1.29051735203831e-05
-6.56565708445664e-06
-5.46841084488509e-06
2.95904071369483e-07
2.4148897743745e-06
-2.55020719799644e-05
-2.32300276783971e-05
-8.08456464619472e-06
-1.92061012252872e-05
-1.6757482524665e-05
-1.0473724737355e-05
1.19302126246422e-05
8.25945525073211e-06
2.20893586266802e-06
-3.71891412694971e-06
1.06232833425507e-05
-2.40446349647741e-05
-3.73741687201334e-06
-2.48201599368523e-05
4.32767043000431e-06
-1.83747052336442e-06
-1.19099158968524e-05
-2.71817364595219e-05
-1.92117388469189e-05
-6.1967870795389e-06
1.30479896952235e-06
-1.78135603128323e-05
-1.4808511512531e-05
-1.33143777261468e-05
-2.20343298437526e-05
5.45459413858838e-06
-3.30185604920177e-06
-1.25645197673189e-06
4.0833942286337e-06
-8.87543657636624e-06
-2.71471477533215e-05
-1.60408555654197e-05
-1.46876593431451e-05
-1.89692423520716e-05
-2.71173863913673e-05
-9.89379204529774e-06
-1.04919358740162e-05
-7.37326852615133e-07
-1.18841841153453e-05
1.03334967471316e-05
-1.22056175104339e-05
-1.29419429253573e-05
-1.46463103670242e-06
-1.3377965176873e-05
-1.34245173494824e-05
-7.34361624737854e-06
-1.19748872938433e-05
-2.61446696631682e-05
-2.38787415615307e-05
-2.59894895555234e-05
-1.69715675860133e-05
-3.43576424272134e-05
-2.11185691125632e-05
-3.60417582990077e-05
-1.91600439846692e-05
-2.61054286866962e-05
-1.4271092205103e-05
-1.1869087168245e-05
-1.66282612216644e-05
-3.01245089764088e-05
-1.76132524566972e-05
-1.76912967505219e-05
-9.70554474770032e-06
-1.0687476662868e-05
-1.13473963249061e-05
-3.84343237418069e-06
-1.75120852408903e-05
-5.32858971854211e-06
-1.72865704335408e-05
-4.71663960930098e-06
5.3774196599894e-06
1.45967163169279e-06
-1.31644284265116e-05
3.33002643410406e-07
-2.48165431196597e-05
-2.91124318479871e-05
8.62251055456959e-06
6.13893341274861e-06
-1.40638010165355e-05
-1.40263960456166e-05
-6.51989239743348e-06
2.81903730658595e-06
-1.03842557507209e-06
-5.8124628598015e-06
-1.33253814212103e-05
-1.18341683562603e-05
-1.82429930861991e-05
-1.17523321811161e-05
-1.17549809547443e-05
-8.64148075976479e-06
6.10556285781867e-06
-1.32395966486385e-06
-1.12357484182061e-05
-2.26881101984648e-05
-4.27637651454724e-06
-1.43569266341459e-05
-1.22738439764753e-05
-1.38170867135537e-05
-7.64636226745988e-06
-1.04643723619948e-05
-9.09593409676542e-06
2.10831276413274e-06
2.355904716716e-06
-1.58872302814856e-05
-2.76954381606759e-05
7.8212642719201e-06
3.94153270038619e-06
-1.32438857663446e-05
-2.9687287666025e-06
2.87298204713731e-06
-1.0056590360603e-05
-1.34705111286386e-05
-1.06250238875474e-05
-1.86698164651111e-05
-1.79984998749942e-05
-1.7271232981911e-05
-4.32834330127712e-06
-5.72682753551217e-06
-6.62593984188937e-06
-1.31271263288404e-05
-9.19977060570512e-06
-1.291884513888e-05
-1.34186423534562e-05
-2.66105390771794e-05
-7.86894943379396e-06
-2.59445472743907e-05
-2.18920058926218e-05
-5.67675264065276e-06
-3.14360150976671e-05
-1.85894496842809e-05
-1.13532079937751e-05
-1.78845506492347e-05
-3.20758617244558e-06
-1.69647885333449e-05
-3.08330100170389e-06
-2.16629623868447e-06
-1.57259394726759e-05
-2.37952223886898e-05
-1.66523927623752e-05
-2.97531270835884e-05
-7.65998801285606e-06
-2.24764265615462e-05
-1.60832954283391e-06
-2.07034440674529e-05
-2.87662194751315e-05
-1.18458641571962e-05
-2.20247326338582e-05
-1.36538020619213e-05
-1.4082078840045e-05
-7.44294332623705e-06
-1.15231686963312e-05
-5.64296583369923e-06
-1.08678986701361e-05
-1.59268147110052e-06
-1.91708986529908e-05
-1.18448396514289e-05
-1.39318040661404e-05
-1.31721563753987e-05
-2.21565647600797e-06
1.89340684124238e-07
-1.10599281960829e-05
1.43038963957757e-05
-3.58456737847292e-06
1.53232245716383e-06
-1.06813641410326e-05
-2.81552539270673e-05
-1.4686765591817e-05
1.49780732717372e-05
-9.66383707648568e-06
-9.03010822242709e-06
-1.85481662992643e-05
-1.82300783375644e-06
-2.8230601143547e-06
-1.0754224289963e-05
-2.74763962120184e-06
-6.75514904036519e-06
5.90380066891772e-06
-2.74673305695727e-06
-1.2486645048252e-05
1.64425495965665e-06
3.26059214298832e-07
4.90157810479455e-07
-2.35465159360862e-05
-1.6407923595972e-05
-1.54120418648621e-05
-1.15687411270874e-05
-2.38320395835927e-05
-2.21840548931298e-05
-9.76033065256353e-06
-1.16797551126784e-06
-1.3488048218391e-05
9.29656183816224e-06
-1.57565160857515e-06
-2.41080427341184e-05
-1.05158583804956e-06
-6.39796396253744e-06
-1.68093064538589e-05
-1.20538330752692e-05
-2.33302996588592e-05
-1.30279470626136e-05
-3.1273752147867e-05
-2.6392305320127e-06
-2.28913292633882e-05
-2.21631635922025e-05
-3.21441375109729e-05
-1.11320071447539e-05
-2.36055838874799e-05
-4.51257746892832e-06
-1.04447877238685e-05
-1.97933821743716e-05
-1.72536249250221e-06
-3.73860923007143e-05
-1.60494683883629e-05
-9.78047081182564e-06
-1.88118576452607e-06
-2.16247891564228e-05
-2.07942705342345e-05
-3.59071024499413e-05
-1.20717992758792e-05
-1.179915064661e-05
-1.01304401459489e-05
-2.6127824475265e-05
-1.03903624853136e-05
-1.97732997770496e-05
-1.9327087119886e-05
7.16281677397647e-06
-1.6572631688839e-05
-2.16948583344046e-05
-1.59796921032814e-05
-1.98491008443245e-05
-1.09632283262569e-05
-6.17767533228491e-06
-1.69907196751652e-05
-1.31577599295623e-05
-2.02528839476604e-05
-1.85926983345045e-05
-1.56409041960898e-05
-2.95081807748651e-06
-1.0076832558673e-06
9.46311937645017e-06
-5.54901892757637e-06
-4.95560750185164e-06
-3.07542211530098e-06
-1.13781922987634e-05
-2.15068037258305e-06
-1.61964997789031e-05
2.40796931921096e-06
1.08144656880033e-05
-1.15955753470837e-05
-1.55598997169052e-05
-1.66002889677179e-05
-9.53048532115933e-06
-1.23798935727097e-05
-2.31063735540029e-05
-1.95306713896425e-05
-1.00598327320437e-05
1.56486052691499e-06
-4.42635329432407e-06
-4.50210925495416e-06
-3.00354734194136e-06
5.35288071400136e-06
-1.90696310064819e-05
-1.32828069752788e-05
-1.17643732725996e-05
9.89721458707226e-07
-1.78745565427934e-05
-2.09266572215336e-05
-3.63817068705332e-06
-2.75926289542225e-05
-9.43859744501657e-06
-9.38111356430368e-06
-1.33181073359342e-05
2.24183751811597e-06
-4.07969626338767e-06
6.81365301893618e-08
-1.09152920287571e-05
-3.01263422917668e-05
-2.70859534745404e-05
-1.86038163397765e-05
-3.86224009241819e-05
-1.18054344631946e-05
-2.01207563450999e-05
-2.58013198844271e-05
-6.91256781971968e-06
-2.0406402001328e-06
-2.31156494211493e-05
-2.93740483466183e-05
-1.29388622635051e-05
1.29060097249476e-06
-1.31101167093121e-05
-9.9456134272765e-06
-9.48837143258217e-06
-8.01138838580177e-06
-1.4644732533621e-05
-1.03897064070217e-05
-2.91305752204376e-05
-1.82133091064131e-05
-8.11165183940954e-06
-2.20479826483512e-05
5.02452040884296e-06
-1.23920026451846e-05
-3.83177044479486e-07
-2.1475807138374e-05
-1.9344717678917e-05
-1.6305456331897e-05
-2.27701164406562e-06
-1.89995338045953e-05
-2.61304483167988e-06
-1.5750966839383e-05
-1.67290119323667e-05
-7.44427495536998e-06
-1.56471385881862e-05
8.46623071182642e-06
-2.49944655711429e-05
-2.01973240343749e-05
-1.07649426164143e-05
-1.38596274244491e-07
-1.49178136475388e-05
2.33820659048568e-06
-1.04086544319941e-05
-2.10049645285197e-05
-1.3377116048545e-05
-1.34029152756671e-06
-3.30872303609974e-06
-9.54946340560566e-06
-8.69777320378616e-06
-1.06239888400237e-05
-9.81300494541686e-06
6.26267781561334e-06
5.38451420662785e-06
-1.62466481159291e-06
-1.23602555954831e-07
-3.33127361111742e-06
-9.66313266207992e-06
-2.82383057236951e-06
-1.73980011318984e-05
-1.73965032498367e-05
-1.49126083273431e-06
-6.15449512178347e-06
-1.19460117552397e-05
2.41986038840519e-06
-8.67855273838531e-06
-1.96575600793251e-05
-2.1885917238094e-05
-1.72115473608065e-05
-4.8502093491769e-06
-1.0628728202286e-05
-5.27902401474109e-06
-9.92611825016117e-06
-3.37923350097287e-05
-1.13929303917528e-05
-1.06441630869183e-05
-1.20501142475586e-05
-6.12580055827237e-06
-7.59658509116763e-06
-8.82670034162909e-06
-1.02354446888101e-05
-2.08119118302345e-05
-8.12576770238669e-06
-2.65231021825112e-05
-2.04534991184263e-05
-1.35765854625636e-07
-4.56183291918751e-06
-2.51056536414672e-05
-5.58865352940469e-06
-1.05031221043615e-05
-3.1909817425196e-05
-1.53150036570125e-05
-4.58553642860402e-06
2.16784577785806e-06
-6.83576551998477e-06
5.97403986688567e-06
-1.03771404266575e-05
-1.01580680719955e-05
-5.11500232235263e-06
-1.8022286300382e-05
-1.18392169692644e-05
-2.67454675502688e-05
-7.44429949031577e-06
-2.3495419468423e-05
-7.94011662170479e-06
-1.4961495476642e-05
-2.68151267667698e-05
-2.76004814778825e-05
-2.59854039171404e-05
-2.38910332799224e-05
-1.42808054929953e-05
-7.58368794965538e-06
-1.03241132168076e-05
-1.86428193612682e-05
-1.38039047850301e-05
-1.73628209744078e-05
-1.38410852593299e-05
-3.96779982007488e-07
-1.80618258213751e-05
-2.04327966602218e-05
-5.2252826497546e-06
-1.43213104537145e-05
-5.19527160938712e-06
-7.95998232348583e-06
-1.85152697733717e-06
-8.73336289524428e-06
-1.34687961979271e-05
-1.12749950068332e-05
-1.32196682524242e-05
-2.12515309143284e-05
-3.62319419562613e-06
-3.89808983567215e-06
8.94913400262163e-06
3.39152870843871e-07
-9.62279623937132e-06
-5.84168577383099e-06
-1.25967441169576e-05
-5.82988159184133e-06
-2.05645468915765e-05
1.08933347039471e-05
-4.42698078785581e-06
-1.57259357315131e-05
-8.99216215568711e-06
-1.56804076230562e-06
-7.44952161373914e-06
-1.40071688284695e-05
-1.31684091262641e-05
1.51526908218431e-05
-4.77696775883708e-06
-2.6962466448569e-05
-9.86855199289923e-06
-8.61747998906212e-06
2.12754066147519e-06
-4.95102776226339e-06
-1.29924235671583e-06
-1.32507483146738e-05
-1.39289038701232e-05
-1.03543039674539e-05
-8.9357700797542e-07
-2.42687097890599e-05
-5.2846650742932e-06
-4.88659133832057e-06
-1.05472721826875e-05
-1.54693856813634e-05
-1.9100576101979e-05
-2.35704808382188e-05
-1.36668001032728e-05
-1.78405778822123e-05
7.6527896706733e-06
-1.66555296208961e-05
-2.12747783675035e-05
6.97642979078612e-06
-1.75587598573069e-05
-2.30203313917306e-05
-7.87815299946806e-06
-1.5577529039765e-05
-1.35835267394082e-05
-1.06531982246459e-05
-2.77241695646149e-05
-9.84803824679327e-06
-1.80186953185346e-08
-2.23618428620821e-05
-1.10013766586283e-05
-8.75501824701324e-06
-1.53729890609814e-05
-2.1765827010375e-05
-1.86417858812094e-05
-7.76980235268033e-06
6.08557415552998e-06
-1.68379784388882e-05
7.19640504746554e-06
-1.31040109132239e-05
-2.74712047750002e-05
-1.77528699790509e-06
-2.36654607433624e-05
1.70756196035479e-07
-5.4827117966057e-06
-2.09090409352593e-05
-1.80369510743105e-05
-2.27944913056985e-05
-2.1597012207366e-05
-1.01156783032568e-05
2.96847490228925e-06
-1.50381929820963e-05
6.25161787361004e-06
-6.98675360480208e-06
-5.24275291532291e-06
2.97399858564871e-06
1.05624131481372e-06
4.60735659847549e-06
-7.78594809420256e-06
-1.81949824824435e-06
-2.48661680939033e-06
-2.07676964073777e-05
4.49449973849834e-06
-6.85203249611851e-06
-7.04548845367616e-06
-1.00856078901793e-05
-1.36398151349361e-05
-8.11327743942252e-06
-1.54823118020673e-05
-1.18396808455275e-05
-2.18276854983115e-06
-1.99428396138243e-05
-7.05610642221652e-06
-1.5577151140284e-05
-2.07591056678204e-05
-1.95495496227989e-05
8.82520574862059e-06
4.38751931129392e-06
-1.22194583668433e-05
-1.40753350471002e-05
-1.59914757547134e-05
-1.18103819606807e-05
-5.93677680461166e-06
-1.49243715840534e-05
-6.71386828723557e-06
-1.52585082529825e-05
-5.30290983789961e-06
1.68981822406105e-06
1.13244705840105e-05
-3.1595270366712e-05
-2.25109693835043e-05
-2.55353661908113e-05
-3.20784459850266e-05
-3.28349461441339e-05
-2.52948341923058e-05
-3.26770300580705e-05
-1.26556224123789e-05
-2.14611862861098e-05
-1.92083286692426e-05
-1.95109736340651e-05
-1.79609999115068e-05
-1.85101062760393e-05
-9.44730099096096e-06
-1.09672743892066e-05
-1.31114352981206e-05
3.00737133572632e-06
-2.60909970350953e-05
-1.57401222306101e-05
-1.38294541259012e-05
-1.60096230410994e-05
-4.54698415348534e-06
-7.52806617943429e-06
-4.03822625859217e-05
-2.17681609094328e-05
-2.2588990057989e-05
-9.77153440891376e-06
-1.84721034757355e-05
-1.97562828722045e-05
-1.77291914528539e-05
-5.97104054115468e-06
-3.44355843117545e-06
7.00697927815034e-06
-5.14083390831291e-06
-1.10146443618327e-05
-2.19407192839986e-05
1.16537441271727e-05
-1.78198257381766e-05
-1.55218034713356e-05
-8.48039693691567e-06
-7.7417272435321e-06
3.74905378209623e-06
-2.71395778188383e-05
-1.40486382667843e-05
1.40867686093926e-06
-2.55788534288476e-06
4.45157042229448e-06
-1.45595725851129e-05
-5.72134325924334e-06
4.83278606907551e-06
-9.69273676522309e-06
-6.16193653508108e-06
1.97491802852836e-06
1.12385080359191e-05
3.03235814371022e-06
-1.63645398922048e-05
-1.80729212581721e-05
1.38528716926925e-06
3.41578261602971e-06
-1.9198144022052e-05
-1.9333972462464e-05
-1.48567500372974e-05
-1.59108058137987e-05
-4.23440557248321e-06
1.11534896802949e-05
-1.79334694639496e-05
-8.47474046859114e-06
-1.3643656017807e-05
-9.87670550103188e-06
-2.1025318425235e-06
-3.50308031977433e-06
-1.84746753267179e-05
-2.0858602137831e-05
-1.41553264721764e-05
-5.98580485909711e-06
-1.52230697152474e-05
-3.35777641122848e-06
-6.69045651151677e-07
-3.58614733325826e-06
-1.26497455638342e-05
-1.08554385393436e-05
-1.71989606103389e-05
-2.51374736703471e-05
-1.28125511929374e-05
-4.60190102595057e-06
-1.44219797530068e-05
-1.91164354580584e-05
-2.04291581419432e-05
-3.45803508501193e-05
-6.89093885064916e-06
-9.00903049684734e-06
-8.11405102230509e-06
-4.79268395967498e-06
-7.06428759087697e-06
-2.16058487579001e-05
-1.39329850053468e-05
2.7725126171809e-06
-3.21166546488737e-05
-7.52964711542015e-06
-3.52089441015145e-06
-2.31802068776705e-05
-1.12130797102697e-05
-3.54183536089409e-05
-1.60301733959196e-05
-2.48113249619351e-05
-3.0426029539743e-05
-2.09399166156509e-05
-5.6249257256318e-06
-1.22567618540901e-05
-1.79047515033036e-05
-1.87447059944486e-05
-1.96960947763178e-05
-7.36179240877278e-06
-1.34106057568203e-05
6.26218029994448e-06
-1.18124233738248e-05
-6.96701996970343e-06
-6.21795560769999e-06
-2.09028176828768e-05
-1.44401789457494e-06
2.67988496126382e-06
-1.11894541305835e-05
3.07077557739829e-06
5.86315595727671e-06
-4.71980371325873e-06
-1.28355662771467e-05
-2.73251765662742e-05
-1.41358445016579e-05
-1.08611050111113e-05
-6.62832272750829e-06
-4.28964615398654e-06
-9.82625898030888e-06
2.12925288418927e-06
-2.89068639576148e-06
-1.16459663779501e-05
-2.33411841792059e-06
-2.00268384118975e-05
-4.89609348838467e-06
-1.01580181378872e-05
-1.17819392483598e-05
-4.29074942494905e-06
-1.69230924138291e-05
9.5947603029659e-06
2.12041418252052e-07
-1.76694999159296e-05
-9.73906781598963e-06
-1.37766971263125e-05
-2.88150175053842e-05
-1.5783138310027e-05
-1.26920279229242e-05
-2.15740106432609e-05
-3.04882083500132e-06
8.55288158467842e-08
-1.67846566655487e-06
-1.31682661472067e-05
-8.33832079589541e-06
2.35497336634319e-06
-1.93561131674815e-05
-3.13042527525069e-06
-8.3281363867878e-06
-2.16215424550903e-05
-6.43034033716721e-06
-2.22509564708524e-05
-8.31242677894523e-06
-2.93900453088116e-05
-1.92076878882218e-05
-1.93793249460434e-05
-2.08111840424808e-05
-1.49714372992387e-05
-2.54074097336807e-05
-1.98033445076664e-06
-2.40700471503086e-05
-2.31728019908183e-05
-2.78848982633791e-05
-2.10418822729822e-05
-2.07057388906234e-05
-1.7606437865942e-06
-2.27492736455844e-05
-3.84266023929348e-06
-1.33431133888828e-05
-1.31976336648468e-05
-9.187327783724e-06
-2.20480508860949e-05
-1.38654916098669e-05
-6.88608591843602e-07
-1.40984525306177e-05
-2.82005594586346e-06
-3.24656575270458e-06
3.37146260098682e-06
-1.05271058785896e-05
-1.51856566789361e-05
-1.54056285231282e-05
-1.76739079905003e-05
8.36619166317737e-06
-1.47624618337813e-05
-1.10041588895162e-05
-1.09943544123326e-05
-3.15076565014418e-05
-2.39600289419753e-05
-1.86186709269687e-05
-6.63865052542705e-06
-3.26777063637492e-06
-1.08920456823421e-05
-2.26422080069281e-05
-1.20197855789715e-05
2.42689519722446e-06
-2.4759809708117e-05
-2.78945834604811e-05
1.88838422262253e-06
-2.53894164269424e-06
-4.6251051315382e-07
-2.4753422825467e-07
-1.54217661017203e-05
-2.38461972234475e-05
1.09978119304643e-05
-2.05898008770974e-05
-4.86813456431807e-06
3.51977794983096e-06
1.97662156533749e-06
-2.37662764411707e-05
-3.03293116067679e-06
1.52519650495785e-05
-1.52235686776175e-05
-2.02539649677157e-05
-1.75465661086806e-05
-1.84543397881503e-05
-1.50335656741683e-05
-1.53941159535976e-05
-1.39267710747099e-05
-8.04019948661001e-06
1.96526622602275e-06
-8.60423747865093e-06
-4.40739642501121e-06
1.53498428307583e-05
-1.99365473316827e-05
-1.83853273459208e-07
-2.00801797949328e-05
-1.25986703118879e-05
-1.30897800756493e-05
6.56059815423231e-06
-3.49553381182355e-06
-2.14588976378721e-05
-1.75945374020205e-05
-2.9004776550689e-05
-1.16026009638521e-05
-1.28127491415328e-05
-1.93663027243245e-05
-2.71577484623708e-06
-3.43892456795693e-05
-2.22438184714212e-05
-1.6503737151055e-05
-3.34086944409924e-05
-1.77370801468408e-05
-2.91609504296124e-05
-1.70948775591478e-05
-1.83592141602633e-05
-8.33844993899867e-06
-2.88962461781817e-05
-1.08649482232098e-05
-2.50908562711141e-05
-2.85102481243464e-05
-1.06995923555759e-05
-1.42855395818115e-05
8.30311090632932e-07
-1.72280423199028e-05
-2.29615044050171e-05
-1.25252386833192e-05
-8.80397623373585e-06
3.10655033133245e-06
-1.73638554986907e-05
-9.61554068227504e-06
-1.2213544885919e-05
-2.21465063148606e-05
-1.59050762284737e-05
-1.88876892052884e-05
-7.4374931353751e-06
-2.08352301940216e-06
-8.9703233593332e-07
-1.71538748119538e-06
-1.12828753290767e-05
-5.87187739983735e-06
6.76508220509612e-06
-1.03622157007605e-06
-1.56775667565068e-05
-8.87745003102507e-07
-1.36139993774382e-06
1.54622209934422e-05
-2.34846183036734e-05
-3.24309854007256e-06
1.18167993524571e-06
-3.40641469402702e-06
7.61113337884143e-06
-9.02969521192336e-06
-2.07659648483482e-05
-1.69255793237885e-05
-6.09074640111702e-06
-5.29106950110809e-06
5.68400352193745e-06
-4.93614189261171e-06
-6.3740417789998e-07
-6.08370505262372e-07
-1.27400717017861e-05
-1.86842658245796e-05
1.05540009831847e-05
-1.93042690421746e-05
-1.56519476298005e-05
-3.37459041724606e-06
-2.2243037111372e-05
-8.5092435212747e-06
-1.4057625344753e-05
-1.35776363304809e-05
-2.17834374363917e-05
-1.50339495142457e-05
-1.31658727387454e-05
-3.34735128191261e-06
-3.66747003963817e-05
-1.05055498019197e-05
7.10392119750528e-07
-1.11119046822218e-05
-1.86617900676008e-05
-2.15878946776578e-05
-1.40987589892508e-05
-6.50717631192003e-06
-1.99811565378564e-05
5.63914968857163e-07
-1.62687148317377e-05
-9.34203523349524e-06
-2.99457930266318e-05
-2.71717130893935e-05
5.39392589937805e-06
-2.96501823857085e-05
-1.53670311896822e-05
-2.84499435149852e-05
-5.16515094645738e-06
-2.88814079266058e-06
-3.00784847347246e-05
-2.26735233085017e-05
-9.40361753442259e-06
-1.77400930801088e-05
-2.86643545158446e-05
-4.39934651352186e-05
-2.51152146484191e-05
1.05114966188452e-05
-1.18094286597014e-05
-1.30743799989416e-05
-1.67734368695945e-05
-1.31000571564944e-05
-1.76884855049944e-05
-4.67298504761034e-06
-8.09863502968094e-06
-2.47382227105091e-05
-1.43272810901786e-05
-2.10623283220883e-05
1.05560968892266e-06
2.82401675046672e-06
1.88912279816223e-07
-1.71267757459232e-05
-9.12546239033169e-06
-1.04246962631994e-05
-1.22151767831666e-05
-9.75874704377137e-06
-9.20129233225153e-06
4.96964004949728e-07
-1.95269977081268e-05
-5.593677519978e-06
5.30681192289217e-06
-2.27246580323715e-05
-8.82790532730935e-06
5.82820047502071e-06
-7.87961853796903e-06
-2.46758636034378e-06
-7.47581998319143e-06
-9.74436942992377e-06
-2.75259968905224e-05
-1.49569370640855e-05
-6.04730709491774e-06
-4.91063640931494e-06
-1.26916149272323e-06
-6.15563060828134e-06
3.7470750178245e-06
-1.76349295147888e-05
-2.07886023369991e-05
-1.13413374749928e-05
6.01909375058575e-06
-1.88253061074631e-05
3.81726583115408e-06
-1.48223223898319e-05
5.48795976191203e-06
-1.4479615356388e-05
-1.85012399866053e-05
-7.73553882056577e-06
-9.07017618744059e-06
-2.21230282768218e-05
-2.61709251528099e-05
-3.17848486754448e-06
-1.92484647455294e-06
-2.06954340132906e-05
-2.14969905654663e-05
-3.32809771026957e-05
-1.78855385721917e-05
-2.16058512444625e-05
-2.26571122775249e-05
-1.02839350181546e-05
-2.73745775515762e-05
-1.24458178257267e-05
-1.28106755615259e-05
-5.27059041431331e-06
-1.65269695171208e-05
-1.82094428635414e-05
-2.31127356342548e-05
-2.27826793296017e-05
-2.41785849280047e-05
-1.83026090391512e-05
-2.4783981822795e-05
-2.00004979087104e-05
-2.92507329546273e-05
-3.0246731603388e-05
-2.41019519722225e-05
-1.80043490650096e-05
-2.89747537762255e-05
9.87044344675992e-07
-1.95558119009208e-05
-1.22670842078183e-05
-8.94798439962491e-06
-2.95968823580425e-05
-3.11255820624298e-05
3.64905025041248e-07
-5.65991365340115e-06
-2.14475410888473e-05
-4.86186030021443e-06
-2.99461258035954e-05
-2.33654304545729e-05
-1.02441555289139e-05
-2.34194352211864e-05
1.44971152388587e-06
-2.08542649070486e-05
-1.62745720521314e-05
-4.83416111936255e-05
-2.58397147218517e-06
7.03988978241303e-06
-1.80166720300023e-05
-5.98524874388832e-06
-2.86097921634796e-05
-1.08908902254481e-05
-2.27022583268504e-05
8.16593654149119e-06
-5.05876878403951e-06
-1.91196022615595e-05
-1.04412777976175e-05
-1.41105077342056e-05
-2.45491829366891e-05
-6.88010383084931e-06
-2.21142357330441e-05
-2.20835689131194e-05
-1.50904582439812e-06
-2.10895786092398e-05
-1.45579109096361e-05
-2.37240740546063e-05
-2.16410263802437e-05
-2.81232392413637e-06
-1.0157688841204e-05
-1.16659954635088e-05
-1.11908723244961e-05
1.87711536229862e-06
-1.15179258035124e-05
-2.55282292766835e-05
-1.99591884879269e-05
-6.90936090788693e-06
-1.40719986432504e-05
-2.46274617839906e-05
-1.75889884650477e-05
-2.67893163570656e-05
-1.05918033202497e-05
-8.56658705338421e-06
-2.00123731942826e-06
-1.62939227072016e-05
-1.01657006917635e-05
-1.97784709802295e-05
-2.00784157294654e-05
-8.20490304159102e-06
-1.14087760783931e-05
-1.87939966220184e-05
-2.22808658596878e-05
-2.30692704148593e-05
-2.44886337987431e-05
-1.5435343735046e-05
-1.30693927491535e-05
-1.48864817071838e-05
-1.64920465913471e-05
-9.17645843740285e-06
-2.44662307900091e-05
-1.404434613301e-05
-2.92887022747572e-05
-2.17066866243243e-05
-3.30292587497736e-05
-1.39392752349175e-05
-1.35984511162791e-05
-1.9584325501902e-05
-1.59411828155596e-05
-2.35374249202408e-05
-3.19407018335818e-05
-1.86875804266035e-05
-3.34401733492333e-05
-1.6603236358966e-05
-5.20764173039495e-06
-4.69033006970539e-07
-1.85001984498988e-05
-2.05113474693315e-05
-1.21008720031093e-05
-1.77677116865e-05
1.00512154824104e-06
-8.58479533377358e-06
-1.69012060047669e-05
-1.45483651067887e-05
-6.1799497551279e-06
-3.41651030373148e-05
-2.79661749196906e-05
-2.45385922381548e-05
-1.57080754443336e-05
-6.74339068542496e-06
-8.90103313821448e-07
-1.23511267302892e-05
-1.94076985160948e-05
-1.03876606302689e-05
-1.42993649730647e-05
-2.16817746291518e-05
-4.33851027096271e-05
-8.99410997251962e-06
-3.0273562883855e-05
-1.32151633464863e-05
-5.04791284571066e-06
-1.88768568615331e-07
-1.85354048428945e-05
-3.66259023938219e-06
7.42625206156769e-07
8.87690603519529e-06
-1.77065416560835e-05
-1.50748579969013e-06
-2.06391853375621e-05
9.03659939862578e-06
-2.93891381956063e-06
-5.67745650884472e-06
-1.52046630792136e-05
-8.26953329670949e-06
-1.97012023168368e-05
-5.90086355222067e-06
-2.87822227966746e-06
-1.66990112161726e-05
-2.70356006804503e-06
-1.13855800328839e-05
-1.53384575189401e-05
-7.15856142933053e-06
-1.67930246158461e-05
-2.00904310204669e-05
-1.54492110201404e-05
1.75701798495837e-06
-1.19395314150633e-05
-1.55583464996577e-05
-1.12633699467313e-05
-1.05525990881476e-05
-8.69520512542658e-06
-2.41526922600102e-05
-1.15439803367755e-05
-1.55543006143917e-05
-1.16169866418269e-05
-3.48408813335033e-05
-2.25269987035049e-05
-1.1037457735976e-05
-2.11693256936057e-05
-6.06721616929269e-06
-2.25632907944463e-05
-1.25754682041638e-05
-2.05872273035985e-05
1.9385077186204e-06
-2.98852356042078e-05
-1.98623390675168e-05
-4.01511197294513e-05
-2.06108783613204e-05
-3.03657666442866e-05
-3.96967758390824e-05
-2.07896297004076e-05
-2.13147495489322e-05
-3.26451989457164e-05
-2.17069958486591e-05
-2.61860107698314e-05
-3.29643029231816e-05
-1.71536716146915e-05
-2.44619526348339e-05
-1.25461261643066e-05
-2.51838677470146e-05
-3.51584263250915e-05
-1.22026931322469e-05
-1.34216846489636e-05
-7.03668530340345e-06
-2.6025820287038e-05
-3.14661585196495e-06
-1.32599312611748e-05
-2.77495698664034e-05
-9.54109196699128e-06
-2.97937723951285e-05
-8.27526127350846e-06
-4.38643191075622e-06
-2.99893632052173e-05
-8.08254624963885e-06
-1.43950630822695e-05
-5.80698069511287e-06
-2.15741419135434e-05
-1.3976671037129e-05
-1.72092842450089e-05
-3.87198840644673e-06
-2.02422472438338e-05
-8.17120839251248e-07
-6.84066355116043e-06
-3.23690611895052e-06
-6.06447057249013e-06
5.30295237417118e-07
-8.99087707528172e-06
-1.35063406456448e-05
-2.9220771574729e-05
-1.96208507384651e-05
-2.30236445738805e-06
-9.54918545928595e-06
-1.68553376290732e-05
-2.63318751051949e-05
-1.8593772967498e-05
-1.14424049140185e-05
-1.39014760903574e-05
-1.32600865155505e-07
-1.69511651346899e-05
1.93204827228416e-06
-3.05037528151293e-05
-2.69069654206519e-05
-1.28873881578825e-05
-3.05650778124426e-05
-5.94187959932252e-06
-1.73381724445575e-05
-3.21477664918126e-06
-2.27605210470572e-05
-3.06881998945224e-05
-2.35817202755935e-05
-2.40835237950924e-05
-1.7948403645771e-05
1.03740825820457e-06
-2.22225888216072e-06
-2.34754440722215e-05
-2.18825217057489e-05
-2.64200521593069e-05
-3.67260219311255e-06
-1.97705987519595e-05
-1.84897740868773e-05
-1.63923446178781e-05
-1.11533926089162e-05
-1.88096942849523e-05
-1.83149159361891e-05
-1.56013060139692e-05
-1.4456050075556e-05
-2.99235311144759e-05
-2.7307024238315e-05
-1.35003381074998e-05
-2.48207467277507e-05
-3.72375671878985e-05
-1.5438766589364e-05
-1.37527227097701e-05
-1.92771016084524e-05
-3.30140459146751e-05
-1.30332651141379e-05
-1.18256109258738e-05
-1.57196648080162e-06
-1.87339666004422e-05
-5.60490653075893e-06
-2.35058203626162e-05
-1.88348043310738e-05
-2.74433106588304e-05
-1.94325440830368e-05
-1.82994696423267e-05
-9.8708371842175e-06
-1.34522862980795e-05
-2.87339360521066e-05
-3.27830710059343e-05
-2.76533310993796e-05
-5.37102490443998e-06
-5.52984022005146e-06
-1.28455462690448e-05
-2.02893403916823e-05
-5.22234196487666e-06
-5.15155287357888e-06
-1.51974088390289e-05
-1.74060684630449e-05
-1.46511486807091e-05
-4.8890851583192e-06
-1.70190111808127e-05
-1.4823074600046e-05
-2.20084882982565e-05
-1.1753391976415e-05
-1.49340862518475e-05
-1.50512291519021e-06
-1.04894664562443e-05
-1.78837392177867e-05
-1.78662012042157e-05
-8.00722156705655e-06
-6.45043165097041e-06
-1.97154523450742e-05
-1.65067098186556e-05
-2.34556289186731e-05
-5.86093675793895e-06
-1.2675056680582e-05
-1.50970268234452e-05
-1.03453828155839e-05
-1.80073316440552e-05
-6.03628242807165e-06
-1.43231034618903e-05
-6.44598971733225e-06
-1.8517346902777e-05
-1.31030295694807e-05
-9.21250165581369e-06
-2.5293352377155e-05
-1.4283126924905e-05
-8.60935765423154e-06
-1.17496738350564e-05
-2.40428288373138e-05
-1.1953508736976e-05
-6.56914002025434e-06
-3.03053170139197e-05
-2.39051349964086e-05
-3.03360962648145e-05
-3.2201099643386e-05
-2.57810994264747e-05
-1.52667769111171e-05
-9.02692856869328e-06
-2.23213515955309e-05
-8.13549437426182e-06
-1.1823111149493e-05
-1.44945482014044e-05
-2.02197725657694e-05
-8.07092130276441e-06
-1.48998867823142e-05
-2.20815621690362e-05
-1.30201236379455e-05
1.58314012887102e-06
-1.79882994645144e-05
-1.66433360926858e-05
-2.3009459449994e-05
-1.95901166596485e-05
-7.04381357000641e-06
-1.53088171922949e-05
-1.1725732796789e-05
-1.22852981260548e-06
-2.31754027947866e-05
-2.96028648369495e-05
-3.1333005713908e-06
-3.74441938433223e-06
-9.60689052000007e-06
-8.92202952752866e-06
-1.38001134992817e-05
-1.1506528251845e-05
-1.60885278827631e-05
-1.54898492574723e-05
-2.69545199047694e-05
-1.23255331694294e-05
4.66680974604712e-06
1.08619988017656e-05
-8.69567874170448e-06
-1.77891717600037e-05
-7.87481997205677e-06
-9.41434469491399e-06
-4.10103071377072e-06
-1.26674458701977e-05
-6.88705121157238e-06
-1.80693872481211e-05
-2.56428712118459e-05
-1.00707483753526e-05
-8.69344697304856e-06
1.28588360721607e-06
-1.61964819356053e-05
-9.70313855034983e-06
-8.63560059254982e-06
-9.85530751811228e-06
6.66907946576355e-06
-3.44612110491121e-06
-7.84806397394252e-06
-2.48547560798423e-05
-1.75620023436743e-05
-3.44303581145349e-06
-1.61291484872409e-05
-8.01608356189667e-06
-6.24117514494499e-06
-1.55255361569143e-05
-4.09328496866851e-06
-1.0460906456166e-05
-2.62375323345286e-05
-1.69590486712422e-05
-1.87936974628774e-05
-2.18423994375732e-05
-2.80936850487324e-05
-1.42859487830267e-05
-1.81577232383937e-05
-1.98692351444287e-05
-1.35794490571784e-05
-2.89389873138255e-05
1.23927119670479e-06
-2.55049574480649e-05
-1.18640653528282e-05
-1.87732506674977e-05
-2.77461767870438e-05
-1.91772826179378e-05
-2.88793647556378e-06
-3.51565471125196e-06
-1.72033696315308e-05
-1.57910692145512e-05
-2.61259315310805e-05
-2.5748053904978e-05
-1.16230609299097e-05
-1.80840376606817e-05
-2.00041093054342e-05
-2.34356770961216e-05
-2.33204889061808e-05
-6.97487558962613e-06
-3.00234373927957e-05
-3.01031054041161e-05
-3.77655527743151e-05
-1.80378134418332e-05
-1.79546608890973e-05
-1.99836514412742e-05
2.51167755615153e-07
-3.2800333092587e-05
-1.04766132323341e-05
-1.79975039013921e-05
-2.52465197672547e-05
-6.73772813616657e-06
-1.86535696253486e-05
2.41206318659393e-06
-3.25486773701916e-06
-3.0561614902256e-05
-2.26238003922322e-05
-2.06963067011141e-05
-6.74158512089751e-06
-1.82730986899513e-07
-9.30932841314009e-06
-1.23195937665734e-05
-2.40164652194843e-05
1.4120722436071e-06
-6.482671980759e-06
-1.5372602625341e-05
-5.11927146086705e-06
-1.51359376862393e-05
-2.0940862942758e-05
-1.66925894738472e-05
-8.37265468602895e-06
-2.46716841858337e-06
-9.99687256854609e-06
-6.17931106079992e-06
7.45907987284944e-06
-9.51123172200735e-06
-1.32355242523228e-05
3.47409262721441e-07
-2.35121046116729e-05
-2.19132940568696e-05
-8.66586117636015e-06
-2.09054701760368e-05
-1.7672571582742e-05
-1.83118278645429e-05
-2.00215413829828e-05
-2.14916540643683e-05
-2.47172164740044e-05
-3.97067176902569e-06
-2.87874785674134e-05
-8.08313377240949e-06
-3.5589320331373e-05
-4.02751294358142e-05
-1.79882858723458e-05
-1.69215849086368e-05
6.40567654116816e-07
-1.90537750324422e-05
-1.79471150344254e-05
-1.96907259150011e-05
-2.40763228536201e-05
-2.64112579601218e-05
-1.94656342512277e-05
-6.44936616536248e-06
-1.43826225443334e-05
-1.98198507837185e-05
-2.37172895442365e-05
-1.20113156252138e-05
-6.07690453558712e-06
-2.46409438899121e-05
-2.81090503216407e-05
-1.86243250175944e-05
-2.21382416003024e-05
-1.92371673495034e-05
-2.07927073953385e-05
-1.93664611984498e-05
-2.43069827428801e-05
-3.10052897602975e-05
-2.79065256465073e-05
-4.31746718204781e-05
-2.10146385174489e-05
-1.81757571970434e-05
-2.80910217677218e-05
-2.27298127349357e-05
-2.55764710377024e-05
-1.16080546171819e-05
-2.78611237843655e-05
-5.59537449499918e-06
-1.39924116109944e-05
-1.13596641051148e-06
-8.56429995540878e-06
-2.15090787669393e-05
-1.99052187648247e-05
-9.11246215181898e-06
-1.6009327352239e-05
-2.12882914070512e-05
-2.49360619579981e-05
-1.46729801367091e-05
-3.70505844753329e-05
-2.11904641582596e-05
-1.49333908077747e-05
-1.26260319697621e-05
-1.9503501547489e-05
-8.29261666327658e-06
-2.60238534317072e-06
1.92623352117035e-06
1.13268843555439e-06
1.08393291188362e-06
-3.4404828742877e-06
-1.75400171866872e-05
-1.18795486295569e-05
-9.49627314420717e-06
-1.49975791121771e-05
-1.26699617715649e-06
-1.69072199066712e-05
-2.54223106828614e-05
-1.11305289744175e-05
7.36294212581203e-06
6.89665513617598e-06
-1.67049134746424e-05
1.76118635618681e-06
1.04613059389798e-05
-1.46690123468139e-05
-1.38789479717683e-05
-1.06976539636948e-05
-1.72571374665326e-05
-2.51946308655516e-05
-5.60474659103592e-06
-1.30343297857032e-05
-8.4007387520695e-06
-2.42228257468817e-05
-8.87761516645807e-06
-1.23785877664958e-05
-9.54625458635681e-06
-2.59351678678433e-05
-1.76095950252082e-05
-1.92080719206381e-05
-4.86824271689054e-06
-1.50219352275303e-05
-1.51919624675621e-06
-1.68471648802228e-05
-8.91031958701219e-06
-1.23763202118435e-07
-1.60027108971667e-05
-2.70941860734639e-05
-1.60489355680791e-05
-9.2165013653533e-06
-1.84521447826255e-05
-3.37413688990226e-05
-1.16535558955612e-05
-2.20226505887088e-05
-1.94565101974505e-05
-3.38672393987615e-05
-2.69208427283198e-05
-1.50444677974662e-05
-1.60534885833653e-05
-1.23190768760762e-05
-2.60883873924896e-05
-2.3434579952141e-05
-1.73596542798773e-05
-1.62153481084427e-06
-1.52695833473317e-05
-2.45970570513389e-05
-1.26607715433667e-05
-1.27699472358303e-05
-1.92604638734143e-05
-2.48430928587699e-05
-1.23115851716139e-05
-2.55432890814706e-05
-2.34208833911106e-05
-1.90034768571855e-05
-1.44051162655507e-05
-2.79790390039739e-05
-2.14214483091835e-05
-3.04764227232899e-05
-2.26842949393948e-05
2.60305914997752e-06
-4.97076988843022e-06
-2.27825396174051e-05
-1.56076344003107e-05
-2.0930556200041e-05
-2.51974957487965e-05
-1.22726847433924e-05
-7.99934191477674e-06
-3.96893481370523e-06
-5.95920717970739e-06
-2.06576654559011e-05
-1.09156052801911e-06
1.39839200704745e-05
-2.23524291824852e-06
-1.24691438376438e-05
-6.97023717948216e-06
6.04343653308206e-06
-2.35759857102983e-05
-2.11772996851723e-05
-9.99804488750445e-06
-1.36757172650864e-05
-3.31913176472158e-05
-1.28463502100767e-05
-1.62607614304201e-06
-2.07177126094212e-05
-2.61705350794751e-05
-1.03211908183802e-05
-6.67387418197961e-06
-9.95704896288081e-06
-2.72807317078509e-05
1.45508618244552e-06
-1.58856821456628e-05
-1.61377034099067e-05
-9.81146965442816e-06
-1.59108946805665e-06
-1.31782397154549e-05
-5.4851786169999e-06
-2.59127990194645e-05
-9.34975214591001e-06
-2.47599006476846e-05
-1.8096429048401e-05
-1.77092608590468e-05
-1.60506323064905e-05
-2.58057770915911e-05
-2.79131668495573e-05
-6.31651196841655e-06
-1.74357583827415e-05
-2.84587738836561e-05
-2.55731726063542e-05
-1.03232176351279e-05
-2.19338005210911e-05
-1.59900913866468e-05
-3.77358673984973e-05
-2.72599406644748e-05
-2.31241379078019e-06
-1.75504999954988e-05
-1.85266195907108e-06
-1.40400271017668e-05
-3.14853905561639e-05
-3.50060684057259e-06
-1.11770784378661e-05
-1.34089288881362e-05
-2.0527896556607e-05
-2.66262490622871e-05
-2.06174236275118e-05
-2.2256028436973e-05
-2.1445958539909e-05
-1.69827239624643e-05
-1.65743136162686e-05
-4.20822037581999e-06
-2.32451920280811e-05
-2.97797250571784e-05
-3.00291929037931e-05
-2.99194920607505e-05
-1.13404931935055e-05
-1.45961378000906e-05
-2.36011885177409e-05
-1.42866032357726e-07
-8.86909108711285e-06
-7.64863520371344e-06
-1.86917929325889e-05
-2.2476755686388e-05
-1.56025239478514e-05
-2.84535918840636e-05
-3.03009683494336e-05
-1.49538585570582e-05
-2.70142840891181e-05
-1.52416931332331e-05
-2.12755600631322e-05
-7.01272764514939e-06
-2.7710543900523e-05
-2.67567944954311e-05
-1.664774104308e-05
-8.42536539140384e-06
-2.2377567066468e-05
-2.08890586773439e-05
-2.92410105676799e-05
-4.30338316251764e-06
-1.3300702864624e-05
1.78427825379213e-06
-1.42233493702639e-05
-1.20524580419519e-05
1.06765287206851e-05
-5.73161588815213e-06
-1.39331137485058e-05
-8.43247870102985e-06
-2.00594711394336e-05
-1.21470686125753e-05
-6.61752350785647e-06
3.10204537450743e-06
9.65433794230166e-06
-4.28527149515754e-06
-5.54570840206763e-06
-9.98747058366018e-06
-2.22631745320266e-05
-2.30630523514713e-05
-6.68729651145013e-06
-2.34007156677182e-05
-3.75500649252023e-05
-1.33304128677063e-05
-2.35245911935344e-05
-2.04630975769513e-05
-1.45092363524346e-05
-2.09274841236178e-05
-2.48785447442547e-05
-2.16174941362265e-05
-1.61040308785468e-05
-2.09741580854646e-05
-7.4249911075778e-06
-8.88206202004681e-06
-1.91764683196299e-05
6.34661055970979e-07
-2.36809299857575e-05
-3.05990102414642e-05
-1.74709299208149e-05
-1.12582999260454e-05
-3.53739982334121e-05
-2.27155842273009e-05
-2.34462129298992e-05
-2.67129614112357e-05
-3.31079420417168e-06
-4.11055458399656e-05
-1.89699120127007e-05
-2.46697404104621e-05
-1.96250487668148e-05
-2.54248698708907e-05
-4.49819993275606e-06
-1.88992850227952e-05
-2.37857276855613e-05
-3.00448639231091e-06
-2.43976144052959e-05
-2.1932154714729e-05
-1.26653140422808e-05
-1.26318539431202e-05
-1.25496196673712e-05
-1.78865147146236e-05
-1.11028519292045e-05
-2.04905209733226e-05
-1.33266886561635e-05
-1.52743231738207e-05
-2.51237890460424e-05
-2.1868201219715e-05
-9.01602434931924e-06
-1.45439168045568e-05
-1.62317292154546e-05
-1.96553027538897e-05
-3.15324822294102e-05
-1.27205399985285e-05
-1.17047761423179e-05
1.05534784303339e-06
-7.35212410843416e-06
-3.42000347340475e-06
-3.22338631519226e-05
-2.98542098555789e-05
-1.25220064223858e-05
-2.17586277912126e-05
-3.03166257577876e-05
-1.16888249856963e-05
-2.05275317736694e-05
-1.01074955379863e-05
-7.27780859253671e-06
-1.09951882578171e-05
3.58069195069262e-06
-1.34101721024385e-05
-1.85032063052776e-05
-4.65975099403768e-06
-2.98698326979858e-05
-2.21867005700364e-05
-1.84027494604241e-05
-7.60288514641713e-06
4.78245137681005e-06
-8.87064923047548e-06
-2.47223501504792e-05
-3.04992000101348e-06
-2.16356183468879e-05
-2.8858299443422e-06
-2.92816074288435e-05
-4.56777816040092e-06
-1.56530034388848e-05
-2.48665847531627e-05
-9.06157443274301e-06
5.96960137110642e-06
-3.8109485431788e-05
-3.12845557958723e-05
-2.19944544612345e-05
-1.16894745516349e-05
-1.33162022540834e-05
-3.59899545848712e-05
-1.30925767117479e-05
-1.43544440682625e-05
-2.00069190820589e-05
-3.55214516778309e-05
-1.15674696909226e-05
-2.50751632240327e-05
-2.55109208367495e-05
-2.07795483519201e-05
-1.52987541401085e-05
-7.37436173501928e-06
-2.77110710543637e-05
-2.22066614273689e-05
-1.56022822050569e-05
-3.12144756936218e-05
-1.61888199221727e-05
-1.57506427136363e-05
-2.9897520677112e-05
-2.62600012282977e-05
-1.62969842155268e-05
-2.94247077880187e-05
-1.61217225575355e-05
-1.82037079025851e-05
-8.67008929544481e-06
-1.71838149354674e-05
-1.39757278130813e-05
-5.08779919092672e-06
-2.77866524638767e-05
-3.16193534149582e-05
-3.30327212762644e-05
-1.88810153706798e-05
-1.35600085382983e-05
-2.12567566077084e-05
-1.43190221672249e-05
-1.31565943013968e-05
-5.34636631030824e-06
-1.05455138701601e-05
-1.26555018902516e-05
-9.3864289696588e-06
-9.89386747141706e-06
-9.5771322996584e-06
-2.19015712870485e-05
-1.11770743438506e-05
-2.66692223014906e-05
-8.15850242805891e-06
-3.28022227544731e-06
-3.42722116519776e-06
6.22407938072697e-06
-1.41366946310855e-05
-1.77878438278055e-05
-2.15691269120875e-05
-1.25413587702159e-05
-1.5442287013813e-05
-1.93699973039996e-05
-1.61976779259658e-05
-5.09778077398953e-06
-8.17948099628117e-06
-1.36968255971553e-05
6.20379749865825e-06
-1.16385013058297e-05
-1.13383185229937e-05
-7.94378697293376e-06
-1.85198151622507e-05
-1.80153366368136e-05
-4.92957519811634e-06
-1.52787989721719e-05
-1.70454020005889e-06
-1.49984285762756e-05
-9.47798031106613e-06
5.91672914706626e-06
-1.64461755303039e-05
-2.02000140541974e-05
-1.99549103032379e-05
-4.33812243639648e-05
-2.08472937942366e-05
-7.36169019829448e-06
-2.10833601370394e-05
-1.99407128770647e-05
3.40786665126716e-06
-1.17791199861348e-05
-5.5240493616665e-06
-3.20845830689165e-05
-2.5223996679259e-05
-2.35743819253448e-05
-2.58190797581131e-05
-2.48024033297604e-05
-3.54569954712631e-05
-3.53112951475353e-05
-3.15253210747021e-05
-1.62197871231169e-05
-2.16829913572809e-05
-5.90787241736926e-06
-1.32691999518151e-05
-1.90623001137561e-05
-4.54545652123886e-06
-1.17529852742285e-06
-3.28538232518804e-05
-1.6947613139996e-05
-2.85661611232666e-05
-3.41804768982592e-05
-9.0613206976065e-06
-1.08477264987788e-05
-5.24536239667806e-06
-7.47599580012729e-06
-1.86165231832198e-05
-9.76121736127661e-06
-7.70349444702952e-06
-1.80090509930122e-05
-4.32457876469532e-06
-1.76511807309371e-05
-1.66447717927061e-05
-2.05156309376322e-05
-1.94197033174643e-05
-4.47952201113057e-06
-9.23872907577936e-06
-2.53977258453397e-05
-1.05781072486761e-05
-1.99143720955057e-05
-2.57592702584952e-05
-7.12860138261607e-06
-1.50214340836034e-05
-1.820682298831e-05
9.79160595566148e-06
-1.38928782201321e-05
5.85946121073104e-06
-2.50281569446301e-05
-2.34514907233379e-05
-9.78857183754613e-06
-1.33599908580167e-05
-6.44589620577952e-06
-7.82400657900924e-06
-1.43328368892605e-05
1.12753769817805e-05
-1.60207331942395e-05
-1.67513604382133e-05
-4.49807953584282e-06
-1.61779065464999e-05
-2.04939214564563e-05
-7.27718782461218e-06
-7.84414382664393e-06
-3.71260485492612e-05
-1.20302274143922e-05
-3.56662130334958e-05
-4.45459782256308e-06
-2.28215262670033e-05
-1.37776423952732e-05
-1.93151547062891e-05
-9.37301035103294e-06
-5.41355482255554e-06
-3.21333283228275e-05
-2.05853994810771e-05
-1.57731096800437e-05
-6.06881006681723e-06
-2.6681495366025e-05
-9.9173384592331e-06
-1.26281375390229e-05
-1.56201172313899e-05
-2.30303901610941e-05
-1.57686280028917e-05
-2.65929167993358e-05
-2.84001218821571e-05
-1.06667508468914e-05
-2.25574901058071e-05
-3.16630798228767e-05
-1.26884726103947e-05
-1.3953926494037e-05
-1.56335859104618e-05
-6.59403187194961e-06
-1.72237303865452e-05
-1.90710944578861e-05
-3.38636993505475e-05
-2.93156240599464e-05
-2.30092228015435e-05
-2.21849267854232e-05
-9.97641948865774e-06
-2.49935891548209e-05
-2.6912969893838e-05
-3.46545303550231e-05
-2.82635827415964e-05
-2.54158728588131e-05
-2.7822125805496e-05
-1.82226733717261e-05
-1.43418322250493e-05
-1.72101234084326e-05
-1.7984660939777e-05
-2.27929812108738e-05
-2.84312753024647e-05
-1.88181571584053e-05
-5.5416535271455e-06
-1.31984589635954e-05
-2.87562833046882e-05
-2.35062454675547e-05
-2.06774207413976e-05
-1.44058969515684e-05
-1.43369260005129e-06
-1.34352624157543e-05
-1.87856894780099e-05
-9.74979717749075e-06
-3.30098243488126e-05
-1.78944744716786e-05
-3.82105526130643e-05
-3.61676425709298e-06
1.45404584280352e-07
-1.61211573608923e-05
-2.90993484685292e-05
-1.88015019072483e-05
-1.09891989423092e-05
-4.61571246872542e-06
-1.73747937030884e-07
-1.731675630809e-05
3.43549203638523e-07
4.407443574927e-06
-2.62174092901381e-05
9.09951311358299e-07
7.21601963805384e-06
-1.00766317691747e-05
-2.19818934542768e-05
-2.04978728643684e-05
-7.94755132005465e-06
2.37854014455579e-06
-9.46728552347029e-06
-8.74036512404952e-06
5.37310794948505e-07
1.3865741909423e-07
-2.75365520974191e-05
-1.67201865668908e-05
-1.22213435830701e-05
-1.18191091213081e-05
-2.47619670501066e-05
-1.6639167906576e-05
6.51864438199686e-06
-1.27701829648184e-05
-8.65474111074405e-06
-1.23837964660466e-05
-1.18965432068703e-05
-1.40857559027558e-05
-1.52716080817862e-05
-7.84330114276038e-06
-3.18646711779362e-05
-1.35286502476372e-05
-4.03205580650079e-05
-2.28699181082276e-05
-2.58646320385765e-05
-9.9083923565531e-06
-7.47348667931275e-06
-3.72493154113091e-05
-1.36233380892415e-05
-2.62377947246461e-05
-1.29965162788573e-05
-1.89390511002495e-05
-1.6339029307137e-05
-2.75703018219133e-05
-2.21765177726784e-05
-1.0186431048803e-05
-1.50411507340777e-05
-8.32989633093556e-06
-5.01502386854903e-07
-1.54577791828433e-05
-1.68971999079481e-05
-1.79900458682073e-05
-2.26402126811568e-05
-1.0897053279726e-05
-1.69538724292468e-05
-1.25069121441583e-05
-5.13091593392685e-06
-3.04657961474458e-05
-2.81153940635565e-05
-1.73127025907428e-05
-1.62584235541799e-05
-1.59265402040271e-06
-1.82000241189961e-05
-3.40385880163362e-06
-1.77312284390339e-05
-7.48989348923121e-06
-5.3805189390885e-07
-9.86702800194322e-06
-1.86043733223966e-05
-6.49768193849372e-06
-1.54367650648243e-05
-1.57133857474961e-05
-9.22500216043757e-06
-9.69854581886278e-06
4.27358044769202e-06
-1.31112761451807e-05
7.83388612298435e-06
-2.57376523807222e-05
-7.65723055143212e-07
-4.65468685997938e-06
-1.30986174945932e-05
1.34160650650763e-06
-3.14260498439657e-06
1.05463966660393e-05
-1.03412999476679e-05
-2.61538752944991e-05
-1.48185024275168e-05
-1.55392865470698e-05
-1.35246341503761e-05
-2.7848313642564e-05
-1.6166273364203e-05
-7.46023456572005e-06
1.14245409436379e-05
-1.61826804972475e-05
-1.06777777305827e-05
-2.07038890139485e-05
-1.51204366599064e-05
-9.75787427926357e-06
-8.06355990027168e-06
-1.04205251284656e-05
-1.2761757462051e-05
-2.91477478591796e-05
-1.61205492577431e-05
-1.81163797478352e-05
-1.72582006847567e-05
-1.86801424850283e-05
-7.75377296646078e-06
-8.95179498223288e-06
-2.52227132499748e-05
-2.62214151280248e-05
-1.18642390743953e-05
-1.58115854389345e-05
-1.94897475946508e-05
-1.29179642918026e-05
-3.50691304422765e-05
-1.94344008844378e-05
-1.61755102659493e-05
-7.72042683649835e-06
-6.16635228407554e-06
-2.28768683333591e-05
-2.73903759223596e-05
-1.16071180576757e-05
-1.88863512511904e-05
-2.51097866252703e-05
-1.63190547312269e-05
-2.09000175996651e-05
-3.6409543031981e-06
-1.33559150342383e-05
-3.15846204286708e-05
-2.24525267780827e-05
-1.18389922554635e-05
-2.63187582454467e-05
-4.39896363494075e-06
-1.8251104164252e-05
-1.18308015478174e-05
-2.00343813006827e-05
-1.21303012113165e-05
-1.29460402653341e-05
-2.95306279642789e-05
-3.64218870467787e-05
-2.24375805127651e-05
-1.92860970584282e-05
-2.85435599319578e-05
-2.01417304428124e-05
-2.03052065240105e-05
7.65772072857429e-06
-1.85691929916105e-05
-1.4023649035345e-05
-1.8751816583177e-07
2.51737130933522e-06
-1.1851839630424e-05
-2.0885258118799e-05
-1.71893559835885e-05
-2.91193669953119e-05
-1.20553637215482e-05
-2.00428502372601e-05
-9.00898699119077e-06
-2.69567045195685e-05
-5.57382011673024e-06
-1.11225244594746e-05
-1.76700594088089e-05
-1.11387665767194e-05
-3.93057225095849e-06
-2.15203094962849e-05
-1.63469940865073e-05
-1.70377556211878e-06
-1.96780690205573e-05
-2.16177178128766e-06
-5.2628981501861e-06
-1.19408618132705e-05
1.0636710779143e-05
-1.03214212757224e-05
-2.2248538375323e-05
-1.1168240146581e-05
-1.44713784552626e-05
-1.33394218011249e-05
-2.42134807596891e-05
-1.90233979224897e-05
-8.06738843146359e-06
-1.30644381923422e-05
-2.60886869031384e-05
-2.51955594307958e-05
-1.02683861646203e-05
-2.33578317116696e-05
-2.72212595044002e-05
-3.21414346521744e-05
-2.89206783609281e-05
-5.4251480556529e-06
-2.48230841008594e-05
-1.15576666629064e-05
-2.59964755476944e-05
-1.14710477263639e-05
-2.71472055800212e-05
-1.77798001733746e-05
-1.11757152223132e-05
-1.50840101700581e-05
-2.35715555956454e-05
-2.65461707520281e-05
-4.25123352976604e-05
-2.83265210017791e-05
-1.65328977136306e-05
-2.13170505907689e-05
-6.94022279027926e-06
-1.98382830429096e-05
-1.69645149904367e-05
-1.95982825961884e-05
-1.37579044647322e-05
-2.54601220384011e-05
-1.28289258365092e-05
-7.65471620902748e-06
-3.09323457173466e-05
-1.99287609420016e-05
-1.35205409239041e-05
-3.21862406774115e-05
-2.01762468835617e-05
-3.06545961023541e-05
-3.60283137006416e-05
-2.74624271170699e-05
-1.30353089746603e-05
-2.49058367070216e-05
-3.71954995311299e-05
-6.7000707211651e-06
-3.14858610035777e-05
-1.94762684660281e-05
-3.85516423863276e-06
-3.87274353561476e-06
-2.71174330337377e-05
-2.40532672123283e-05
-1.88760428271856e-05
-2.04754252704261e-06
-2.73134709937671e-05
-1.02933139790243e-05
-1.82214972302895e-05
-6.13136809893173e-06
-6.30986437825317e-06
-2.1294399486262e-05
-9.02126916871056e-06
-9.99922621466804e-06
-2.98190862436688e-05
-3.07080839144194e-06
-2.01955860685167e-05
-6.76923331102333e-06
-3.02233187683741e-05
-3.45077174357619e-07
-3.89661637458114e-05
-2.33745788428044e-05
-1.05934926545386e-05
-1.3088641099792e-05
-1.41435609716586e-05
-2.58266837667326e-05
-4.08438932735462e-06
-1.67092659683309e-06
-1.14201668364338e-05
-1.04647421206644e-05
-7.66349800058484e-06
-1.04118626052005e-05
-1.61137511480725e-05
-1.66817146117639e-05
-9.59529658843527e-06
-6.96234427163772e-06
-5.82762417262514e-06
-1.07017510583111e-05
-1.09254864813215e-05
-3.0848500840839e-05
-1.97282133512849e-05
-3.06409782767642e-05
-2.48267999280185e-05
-4.40239594750142e-07
-4.98141437612211e-06
-8.33113918381011e-06
-4.06668490394747e-06
3.08715140541122e-06
-2.59830135384579e-05
-2.20263221947128e-05
-3.57364409919432e-05
-2.53750229027747e-05
-1.83280618496624e-05
-7.88613252266663e-06
-3.30061678348523e-05
-2.38637928785809e-05
-3.34644020992875e-05
-1.33148731760768e-05
-2.85095976794423e-05
-2.61306662927643e-05
-1.84245667438952e-05
-1.02278686143393e-05
-1.44115679004248e-05
-3.58074782942466e-05
-3.18462264876123e-05
-3.16395284470221e-05
-1.27311581574877e-05
-1.21072646624053e-05
-1.93261091187281e-05
-2.85100983138623e-05
-1.03887790065002e-05
-2.49728575075308e-05
-2.46318210654494e-05
-1.16651227018162e-05
-1.97223525608356e-05
-2.6804792387155e-05
-1.47251122653304e-05
-2.35737038931574e-05
-9.49194179987805e-06
-1.77672966147928e-05
-1.86861409241547e-05
-6.51158198253716e-06
-3.68109455117142e-05
-1.59013220942722e-05
-2.4504350696171e-05
-5.60124735394624e-06
3.75469958461817e-06
9.8847675428662e-06
-2.57599678557243e-05
-2.09304145709078e-05
-1.14345691787187e-06
-1.82253429356401e-05
-1.80045089770052e-05
-4.1630151440378e-06
-2.00228217414389e-05
-2.69747239439054e-07
-8.84926009049358e-06
-1.80959039243799e-05
-2.69363459099658e-05
2.47602376157685e-06
-1.24560113173981e-05
-1.5259847580727e-06
6.02353249854033e-06
-1.95508654607381e-05
-3.3312810160635e-06
-1.66897497286129e-05
-2.71481463783113e-06
-1.48785169835361e-05
-2.37671631529901e-05
6.36018891138339e-06
-7.36668343732791e-06
-5.73923253944781e-06
-9.29794879355765e-06
1.65051200803551e-06
-1.56164699799717e-05
-2.36195935466757e-06
-3.09508466946951e-05
-7.1915940105664e-06
-1.94510594869293e-05
-2.63840121097289e-05
-1.58506430965627e-05
-1.2800574164793e-05
-9.86672161414488e-06
-1.89861434067929e-05
-2.45845445730596e-05
-2.65871103715165e-05
-2.73524783251162e-06
-2.19474838412452e-05
2.26225878852898e-07
-1.24453389744427e-05
-1.75995522768317e-05
-4.73030787294386e-06
-1.97678849185907e-05
-2.58419585766162e-05
-1.4835962047181e-05
-2.04935294726556e-05
-1.30362931060616e-05
-2.87302388069227e-05
-1.82843594976554e-05
-2.31088257922187e-05
-1.90569719947813e-05
-8.90989675024751e-06
-1.83950442396953e-05
-2.45090925650176e-05
-7.03757355506613e-06
-3.64236782018773e-05
-2.17165512587393e-05
-7.56593543164534e-06
5.08545682114021e-06
-1.00242047033395e-05
-2.01477895826681e-05
-3.78850149210119e-06
-1.23903249734586e-05
-1.47639934752397e-05
-3.32389720454113e-05
-1.78234086130478e-05
-1.32140533870963e-05
-1.32555859464235e-05
-5.40342173546526e-06
-9.36836939650997e-06
-2.2122177699435e-05
-2.71325565545025e-05
-1.82744919174403e-05
-2.21118914706462e-05
6.61199632068467e-06
-7.12993480396987e-06
-2.43337402046772e-05
-2.69098673990838e-05
-1.95877262891233e-05
-1.86675891188869e-05
-6.46267226987083e-06
-2.27368682773046e-05
-1.71060262992385e-05
-2.90825193118382e-05
-2.16872212341155e-05
-1.717973806983e-05
-2.47193931727767e-05
-1.57318498876386e-05
-1.60862975977752e-05
5.90259568506984e-06
-2.18405190566665e-05
-1.11219640842392e-05
1.00337795809591e-05
-9.05127901697277e-06
-1.0223352257377e-05
-2.31277941668274e-05
-1.60697440090328e-05
-7.61678073755172e-06
-4.4460922056976e-06
1.22162229878024e-05
3.54445692754317e-06
-2.87195323547849e-05
-1.84910569206242e-05
-1.02204537040495e-05
-3.3187009841384e-07
-9.52303885615002e-06
2.25468875610324e-06
-2.89072364750808e-06
-1.744160528993e-05
-9.78778488940789e-06
-8.74855149232469e-06
-3.87820419030789e-06
-2.0695713733284e-05
-2.09965284787965e-05
-3.74132426105252e-05
-2.76058968782321e-05
-3.86477581166069e-05
3.75780798852739e-06
-3.25097457030701e-05
-2.99557097784389e-05
-1.18570570530185e-05
-1.79032542567397e-05
-3.12201405124195e-05
-1.19501020084681e-05
-1.75943784899247e-05
-1.67241580892088e-05
-2.13748657354458e-05
-2.2380931462628e-05
-9.21534710691687e-06
-1.14846703763801e-05
-7.03806304136364e-06
-8.17573083714098e-06
-9.53281156143151e-06
-2.44268809065081e-05
-2.16462721156684e-05
-1.42794125507225e-05
-2.82589528101943e-05
-1.87541827013244e-05
-2.03199798704545e-05
-2.78822255198676e-05
-2.80147172662116e-05
-2.09355603429401e-05
4.02621554909419e-06
-3.12863271565854e-05
-8.18255631960562e-06
-1.90689968368749e-05
-2.85422359492973e-05
-6.81604212843464e-06
-1.87564968261385e-05
-2.6758206026806e-05
-2.96630848351878e-05
-4.15984038734599e-06
-2.03432460867814e-05
-1.06491448971708e-05
-2.91985028888583e-05
-2.93032412583354e-05
-1.4628670016175e-05
-1.81505411840026e-05
-1.83847334469534e-05
-2.05968586504832e-05
-1.44516909919917e-05
-3.7466460371362e-06
-1.03885071370403e-07
-1.81704875562513e-05
-1.93448146319662e-05
-1.14033932717636e-05
-1.41751261594247e-05
2.20109497499796e-06
-9.70046563895065e-06
-1.28728227895563e-05
-2.02482138778231e-05
-1.62763223366234e-06
-2.75748921054736e-05
-1.88753966414015e-05
-1.92159053337002e-05
5.32826297824591e-06
-2.1063527372837e-05
-2.28721845322311e-05
9.11696483296149e-06
-4.35619248344578e-06
-1.38767034434429e-05
-1.03119348285929e-05
-1.35731436218674e-05
-6.82461068462807e-06
-1.65915107081619e-05
-2.30718973022831e-05
-6.52037658253226e-06
-1.25543283170046e-05
-1.87659224196695e-05
-2.15219887408727e-05
-2.39571324264059e-05
-8.64201948960203e-06
-1.16458208582581e-05
-2.33050124283635e-05
-2.11206675032479e-05
-1.0988611782388e-05
-9.80011748089057e-06
7.10675970817111e-07
-1.68255526783414e-05
-3.93643467238122e-05
-8.94051648675635e-06
-1.90421569507216e-05
-3.72947511390529e-05
-2.19530731125984e-05
-7.26922486989017e-06
-8.7064932557615e-06
-2.00513243230766e-05
-2.19347145068809e-05
-2.6137179177774e-05
-2.66546793833198e-05
-8.8301210680597e-06
-1.96947153421755e-05
-3.53861273026749e-05
-1.7085722098148e-05
-1.09122993210805e-05
-1.96589182680861e-05
-1.65653228924888e-05
-2.27051159732875e-05
-3.34898044574408e-05
-1.14674316338256e-05
-2.4460698307716e-05
-2.37921490362362e-05
-1.81680105169625e-05
-3.32298642437953e-05
-3.05260890351622e-05
-7.00181590858345e-06
-1.8076693543324e-05
-1.88193380500711e-05
-8.94904830126676e-06
-1.69372390041063e-05
-2.11003163802982e-05
-6.51012215089996e-06
-7.75951448326369e-06
7.31701176073018e-07
-3.87504874853619e-06
-1.68091555084049e-05
-3.18491152423153e-05
-1.17819347282321e-05
1.24377397652245e-06
1.56971335416244e-06
-2.6661885468467e-06
-1.47410044063175e-05
-1.15184653384682e-05
-1.43949611299956e-05
-2.00214779679815e-05
-1.4096780406765e-05
-1.14293668907995e-05
-5.33258572874561e-06
-1.35100444053063e-05
-2.35181158499557e-05
-1.10802418118408e-05
-1.18480529871352e-05
-1.16843511369553e-05
-1.24029376835233e-05
-2.67170673022123e-05
3.58450451398262e-06
-1.80995609068506e-05
-1.38726842121882e-05
-2.17459199929382e-05
1.32069075234782e-06
-2.61079078047878e-05
-9.76922445450883e-06
-2.07921772175056e-05
-1.78212208436205e-05
-2.25267149877118e-05
-6.66493210311153e-06
-8.80524222516877e-06
-1.05282164291065e-05
-8.30951444222141e-06
-1.51461268689566e-05
-1.65472806966724e-05
-1.07144859465793e-05
-3.69250986504699e-05
3.84266479964913e-06
-2.54187143754858e-05
-3.16057409902887e-05
-2.48833719718659e-05
-1.80430281843405e-05
-6.48255999335991e-06
-3.36552968575053e-05
-2.71836509591986e-05
-1.01119430860694e-05
-4.65263332493867e-06
-2.37010396048111e-05
-1.22933756701386e-05
-2.72923058606569e-05
-1.57659691502071e-05
-1.18306829568089e-05
-2.53610043967094e-05
-1.94518411417523e-05
-5.35154522913967e-06
-1.99557421969066e-05
-1.9070183795648e-05
-1.30034186957429e-05
-3.22431172400073e-05
-9.23838518015575e-06
-2.6335474820167e-05
-1.67288731230462e-05
-2.30983509462125e-06
-1.2995985640535e-05
-2.90110173576947e-05
-2.48581268950104e-05
-3.31522871744454e-05
-1.29284667848483e-05
-1.77333186984654e-05
-1.09526327291368e-05
-6.34857751055276e-06
-1.734769855254e-05
-2.28050443905675e-05
-1.49968157375764e-05
-3.31391088269438e-05
1.96392725533589e-07
-6.59612968537083e-06
-7.63852122845737e-06
-2.23339949618264e-05
-6.81573266335096e-06
-1.80415247849574e-05
-2.52927266111405e-06
-1.32686229143464e-05
-2.79058942886556e-05
-2.82290688970696e-05
-1.49351213324535e-05
-3.4390535034845e-05
-2.73643588180905e-06
-1.42335642013976e-05
-1.30785102325564e-05
-9.78872124531575e-07
-1.02493520042847e-05
-2.26349701508692e-05
-2.22966503361454e-06
-6.87137814954625e-06
-2.46635526121885e-05
-1.66694285426959e-05
-1.86584267066938e-05
-2.79754881295288e-05
-1.23301634985723e-05
-2.10595630203823e-06
-1.16203636715493e-05
-1.29453684427844e-05
-1.37837922296476e-05
-2.02189012137205e-05
-1.29367369512171e-05
-1.91062373682958e-05
-2.54837700332185e-06
-2.11261443050571e-05
-1.11105380477836e-05
-1.06511768774802e-05
-6.13653742471577e-06
-1.898166275878e-05
-2.52725532547901e-05
-5.83476026284058e-06
-1.7486987588466e-05
-1.96226699402623e-05
-1.24601852168775e-05
-2.7587727643773e-05
-1.77438691745e-05
-1.67608610040359e-05
2.61969416874981e-06
-4.49473118605277e-06
-2.55937755601068e-06
-2.69702208223179e-05
-2.24384867100269e-05
-2.98103104183396e-05
-8.35378226906187e-06
-1.06503891359361e-05
-3.67653205031475e-05
-4.61832709177315e-06
-1.73367561611604e-05
-1.57574293318334e-05
-2.21170379736466e-05
-3.57240217527739e-05
-2.68960680521573e-05
-1.66993809291746e-05
-2.69826426939679e-05
-1.84618847035857e-05
-2.76902526312747e-05
-1.15249539038025e-05
3.94020195056251e-07
-6.84164395566702e-06
-3.42716023117159e-05
-1.09183200799551e-06
-6.74962122779547e-06
-1.8429764010211e-05
-1.39338980573412e-05
-5.83869963204326e-06
-2.21594423821771e-05
-2.51056512935098e-05
-2.02004073596259e-05
-2.08129538161274e-05
-1.13876476066413e-06
-1.2346563129003e-05
-1.2667645792953e-05
-4.55102051871326e-06
-2.11120913700026e-05
-1.09869717670805e-05
-2.31273176953203e-05
-8.65597521842278e-06
-2.99148601570074e-05
-1.70048405555336e-05
-3.79138638502584e-06
-1.73902008000815e-05
-1.48340772259556e-05
-1.95979506150893e-05
3.57537211847637e-06
-2.00136175778562e-05
4.91800012332752e-06
9.4807925459061e-07
-1.48419065902664e-06
-4.73647015282595e-06
4.47185891227568e-07
-1.34249250499101e-05
-1.05420027225741e-05
-2.14495356817123e-05
-1.00181516852963e-05
-5.60712074523264e-07
-7.03342545622687e-06
-1.03665871818703e-05
-3.05938519421224e-05
-4.9659421184812e-06
2.67343708570851e-06
-2.18036476514921e-05
-1.79218022236443e-05
-1.05896175754547e-05
-2.6699079306596e-06
-1.96876162763393e-05
5.61269597306903e-06
-1.96208984824582e-05
-2.23668156178167e-05
-1.76609300361567e-05
-1.82615499120564e-05
-5.87298655215907e-06
-1.28262184805796e-05
-2.87626399239986e-05
-1.80713616142941e-06
-1.21668840975695e-05
-9.43765098560139e-06
-1.03230743419558e-05
-7.67361477747193e-06
-6.1103304032121e-06
-9.1852246412243e-06
-3.06197671107657e-05
-1.87783472762214e-05
-2.17044985275724e-05
1.06850464564237e-06
-1.60128762081648e-05
-1.99693085493049e-05
-1.10716654672568e-05
-3.04722349086828e-05
-1.83482766583843e-05
-1.80499376788869e-05
-2.38520813551649e-05
-2.27524297109687e-05
-3.06155720881683e-05
-8.69905590003515e-06
-2.25878253854354e-05
-1.90109500218618e-05
-1.50298591089048e-05
-1.47215471424169e-05
-1.86261615803349e-05
-1.64809924682853e-05
-1.58993718985836e-05
-3.72247956075245e-05
-3.75030229107252e-05
-1.9913819807277e-05
-1.7040968764043e-05
-3.92904171040047e-05
-1.80182869250515e-05
-1.21502071329187e-05
-8.28471539247975e-06
-1.22363113534998e-05
-2.56485983967022e-05
1.57486949405016e-06
-1.84566698682992e-05
-1.15144986676562e-05
-1.91080284592005e-05
-2.09209825011245e-05
-2.42383441126983e-05
-1.53791931053629e-05
-3.39286204387248e-05
-2.62672215943007e-06
-1.99521307744396e-05
-1.3131478524156e-06
-1.55587850299981e-06
-5.55797685160878e-06
-5.84400747381683e-06
-1.95456592168146e-05
-4.9017735069652e-06
-9.28832590697395e-06
-1.54631687769787e-05
-6.22374242785818e-06
-9.58745628025869e-06
3.34934370640044e-06
-2.05313152524946e-05
-2.63106886681398e-06
-6.25185436889708e-06
-3.83691981690587e-07
-1.23544709747499e-05
-8.50041410350586e-06
-2.10731043698142e-05
-3.52070396458987e-06
-1.27726377053804e-05
-1.58897824625945e-05
-7.68167840140756e-06
-3.19776775610709e-05
-1.65882204985264e-05
-2.73905418578518e-05
-1.84894183024566e-05
-1.97595034497969e-06
-6.46499434979873e-06
-3.03551395700273e-05
-2.29037153772032e-05
-7.53955819424904e-06
-1.29417335427191e-05
-3.31997639976218e-05
-6.06844310714079e-06
-1.31273980537286e-05
-1.5649049652602e-05
-1.53225823382363e-05
-1.87847260582309e-05
-9.64276476646865e-06
-2.26699152034076e-05
-1.70185307117464e-05
-2.97646570328079e-05
-2.98036900108093e-05
-1.30810834883297e-05
-6.01177625967669e-06
-1.60730373800581e-05
-2.6990781313243e-05
1.36419877286232e-05
-1.02425823166488e-05
-3.52061949002454e-05
-2.1022443819088e-05
-2.86522990993402e-05
-2.98252566879166e-05
8.48106014789031e-06
-4.82391568636064e-06
-1.97414336785113e-05
-3.96319985854438e-05
-1.50454014334362e-05
-3.35476407351134e-05
-8.16497527403544e-06
-2.32245502023643e-05
-4.08100817832977e-05
-1.41340836718078e-05
-1.39575934970571e-05
-1.33538895432717e-05
-2.16696518893306e-05
-1.08794860590476e-05
-3.42572392212755e-05
-1.93060195362536e-05
-1.11685066481395e-05
2.47050744056037e-06
2.48202257958497e-06
-8.26565016032695e-06
-1.66722209212135e-05
-2.67700394903629e-05
-2.72526208409454e-05
-2.74848314811505e-05
-2.10147005622984e-05
-2.47905299276121e-05
-8.58431176619816e-06
-1.93507790562683e-05
-3.7042782308081e-06
-2.07347258541683e-05
-4.86783439207831e-06
-9.73055388418221e-06
-2.63732461468209e-05
-1.69559719130553e-05
-1.22736270414657e-05
-1.01501572946633e-05
-1.81794664157866e-05
-2.32647389395715e-06
-1.23796944336389e-05
2.25042216043356e-06
-8.08021462084443e-06
-7.22369999017559e-06
4.47502068620708e-06
-1.12458653700824e-05
-2.28354514685126e-05
-1.20425707436856e-05
-1.3035162200909e-05
6.06523884618744e-07
-3.21006869895999e-06
-1.47451158537694e-05
-1.58430669428713e-05
-1.11903051669477e-05
-1.87328674568021e-05
-2.1688129544063e-05
-1.13225427995992e-05
-2.26513106310987e-05
-2.31379653630427e-05
-1.0604206439027e-05
-6.150226937626e-06
-1.02902448347139e-05
-2.26767608918229e-05
-1.40051734787578e-05
7.68632598987425e-06
-6.13923125630303e-06
-3.40845355842089e-05
-1.37287342894611e-05
-2.75445298299205e-05
1.21853146412027e-06
-2.12606717196205e-05
-1.17988125953929e-05
-1.62319930884393e-05
-1.61456881445823e-05
-9.08936123065207e-06
-6.84847930353e-06
-2.31449151145353e-05
-6.77592227590108e-06
-1.85078306362487e-05
-2.34832376987117e-05
-2.39739309580812e-05
-1.62355544483925e-05
-1.39462120088373e-05
-2.05510058402815e-05
-2.8344195753191e-05
-1.8562159301892e-05
-2.09361838986196e-05
-2.02633908987284e-05
-3.57619549966757e-05
-2.57010382506536e-05
-1.75950017870412e-05
-1.01142806771293e-05
-9.36015733741057e-06
-1.97060134042555e-05
-2.42311006033884e-05
-1.81235591869376e-05
-2.99538746412357e-05
-2.88186999877371e-05
-1.34400183595617e-06
-4.84497919267556e-06
-2.32525131862629e-05
-2.50336073941358e-05
-1.9414596183105e-05
-2.0338623567966e-05
-2.95059973862481e-05
-1.26484293842665e-05
-1.63651135152545e-05
1.69313488871005e-06
-5.97693484086895e-06
-2.02610564804385e-05
-9.74219312958561e-07
-2.52244401610111e-05
-1.15194217516242e-05
-1.13663633905696e-05
-7.78248011343956e-06
-6.4240937024703e-06
-7.20042438937821e-06
-4.55700972125032e-06
-4.61763155958854e-06
-1.24799770546442e-05
-3.04691479604286e-06
-1.4247025672672e-05
-1.88476164912819e-06
9.02012558459379e-07
-2.55103971826507e-05
-8.31865630950974e-07
-2.99872556209247e-06
-1.12843727688209e-05
6.64544642265935e-06
-2.33016303444437e-05
-1.36426336088463e-05
-3.13100692820348e-06
-1.6740052497503e-05
-1.27952668897816e-05
-7.06584889573276e-06
-7.879438475459e-06
-1.7470078893068e-05
-2.47945433161901e-05
-2.23969377320517e-05
-2.07854232244103e-05
-3.14097665278857e-05
-2.33600425230262e-05
-1.71480104703482e-05
-1.51707953302636e-05
-1.25076138650998e-05
-1.90776299425243e-05
-1.42650947618788e-05
-3.63961685530324e-05
-4.16700546190523e-05
-3.68694326560204e-05
-3.47989572423366e-05
-2.38509044656462e-05
-3.53344589030958e-05
-1.53021521077356e-05
-2.11567861267039e-05
-7.865695013533e-06
-1.37167709324591e-05
-3.42512048213511e-05
-1.34931103689408e-05
-3.2498078978874e-05
-1.70878113847958e-05
-2.90142365987705e-05
-1.57114094895683e-05
-6.5893418830332e-06
-3.49378656207765e-05
-2.3203224325228e-05
-2.79860673352717e-05
-1.85133448090321e-05
-1.84135216649369e-05
-1.21369136507591e-05
-1.56263152139786e-05
-1.96411491899653e-05
-1.75703531961928e-05
3.60787941717978e-06
-2.0224726431772e-05
-2.69419565275182e-05
-2.07542110946327e-05
-2.64871816923266e-05
-1.10626657050736e-05
-1.60915976376402e-06
-2.19062705793159e-05
-1.38344890731177e-05
-7.30243293458838e-06
-1.02483360966806e-05
-1.32790846779037e-05
-2.34953925098344e-05
-1.752461746967e-05
-5.36486184620497e-06
7.982659835996e-06
-1.66471541742533e-05
-4.57917142368709e-06
-2.51466438233672e-05
-2.68329868082994e-05
-2.4210951040471e-05
-2.93157297622166e-05
-1.18539506750673e-05
-5.13116835701634e-06
-1.05231403606856e-05
-1.71439001804278e-07
-1.02300191561e-05
-1.09246638211409e-05
-1.3732081026467e-05
-1.31421934170862e-05
-8.26769361467292e-06
-1.34416441191094e-05
-1.29990313977199e-05
-4.83759101298164e-06
-2.68081086063969e-05
-8.97736775359184e-06
-5.74338645977368e-06
-2.56605260841177e-05
-1.96841460554235e-05
-1.31219437528557e-05
-3.42931393199529e-05
-1.33130596362817e-05
-1.58283367535496e-05
-1.9784023827963e-05
-1.54695429019106e-05
-2.2060217242974e-05
-1.1017663344644e-05
-2.10142091949167e-05
-2.53668770451165e-05
-1.64203771019693e-05
1.11544666735562e-05
-1.35866091745548e-05
-1.8945738144278e-05
-2.44987061580523e-05
-1.03129452193908e-05
-5.0496831366551e-06
-1.27312314380724e-05
-2.35878242201404e-05
-2.9947934564398e-05
-2.44980922209215e-05
-2.02263097898664e-05
-1.75441860748593e-05
-1.0201159615953e-05
-2.34177882559934e-05
-4.14114191603172e-05
-4.7327841601495e-05
-2.27405101224868e-05
-6.05448567477305e-06
-1.14065781848582e-05
-2.21475772802114e-05
-1.02329756856181e-05
-1.76096019171851e-05
-1.00281245843197e-05
-2.39848048266172e-05
-2.16304280914369e-05
-1.70029539847835e-05
-2.02390831798554e-05
-6.99973875323496e-06
-2.81304637288796e-05
-3.12495314530819e-05
-6.6582835321012e-06
-1.17975301081646e-05
-2.65396926394045e-05
-1.71709037151296e-05
-2.82202364846563e-06
-1.70723733993445e-05
-1.23264150799818e-05
-2.59950672560985e-05
-8.16514959281886e-06
-1.40524567297523e-05
-3.52796523900968e-05
-2.69829975646083e-05
-9.8831161825108e-06
-1.96343490316263e-05
-1.06332959955793e-05
-9.83281128310157e-07
1.04433165932456e-05
-2.12987790392979e-05
-2.71662361659006e-05
-9.96442977002436e-06
-1.76535597999863e-05
-5.91855907059125e-06
-2.139987683487e-05
-2.03657940625979e-05
-2.13476245374829e-05
-2.00658023897981e-05
-3.31531132782623e-06
-1.30012343770958e-05
1.72658505217299e-06
4.85224498174234e-06
-2.555379630454e-05
-1.56608833713049e-05
-6.07061823556936e-06
-2.53075110109597e-05
-1.57890295714198e-05
-1.88572875439732e-05
-1.93628813192306e-05
2.98795493294112e-06
-1.86589352306365e-05
-1.46631415697159e-05
-2.6027770839252e-05
-1.31206837135544e-05
-1.32411029954232e-05
7.2195584489064e-06
-2.1384002188111e-05
-1.20226042657625e-05
-2.56798455547911e-05
-1.53713864081231e-05
-1.05972485609479e-05
-2.10548608510211e-05
-1.9747515550255e-05
-1.05998988960664e-05
-6.4854793981828e-06
-9.75989023961745e-06
-6.41343839592628e-06
-3.67567821310846e-05
-1.30664177197759e-05
-1.3740175282451e-05
-1.00232917740073e-05
-2.8065060495076e-05
-1.7227203615355e-05
-2.06388899550561e-05
-2.87040275005301e-05
-2.61506920273489e-05
-2.08737283301293e-05
-2.81001397145008e-05
-2.29594597920775e-05
-2.40594574224086e-05
-2.57643772017406e-05
-2.7809127061904e-05
-1.26407984166739e-05
-1.92669285894476e-05
-3.11389070779515e-05
-3.81054271104188e-05
-1.42116493476225e-05
-1.9990149173569e-05
-2.0145585943271e-05
-2.34688928348038e-05
-1.79997483215774e-05
-1.19656856804632e-05
-1.74640564335383e-05
-3.70505239748355e-05
-5.67186125100887e-06
-2.04869347677967e-05
-1.3239912268752e-05
-1.32583859812931e-05
-2.68029112826683e-05
-1.25495865571088e-05
-2.40135335127295e-06
-2.96102039610311e-05
-1.98331001516583e-05
-2.66656630497984e-05
-1.3021479556951e-05
-1.08960970497475e-05
-6.16258857108909e-06
-2.83207525822286e-05
-2.15620439164832e-05
1.00089666051504e-05
-5.6026322571814e-06
-9.09927654573319e-06
-9.43356255389706e-06
-2.71639806292774e-05
-2.34446179336384e-05
7.5295290783449e-07
-5.40817036381981e-06
-1.41508821966473e-05
-1.46161465963692e-05
-2.4124526135934e-05
-9.50506788412383e-06
-1.21400848116232e-05
-1.32028547668354e-05
-4.04324703255387e-06
9.4555595570227e-07
-3.07265692594335e-05
-3.99391764034458e-05
-2.48818683647156e-05
-2.60697300417573e-06
-2.63872525920042e-05
-2.446606387258e-05
-2.25606506122063e-05
-1.10034362258703e-05
-2.02840859868874e-05
-5.09214911451561e-06
1.25630181130162e-06
-3.2415303923326e-05
-2.95925479901415e-05
-2.39477248871347e-05
-1.22642873491065e-05
4.36172930637708e-06
-1.26233371506717e-05
-3.08443263939677e-07
-2.84559234118033e-05
-1.95152984118572e-05
-8.0943552109064e-06
-3.63417163487937e-05
-2.83999843220629e-05
-2.77861001320016e-05
-3.13286864792473e-05
-2.24986631636151e-05
-8.46132235664362e-06
-1.42448039502123e-05
-2.09657982375731e-05
-2.06891545577196e-05
5.24766036731466e-07
-8.45264430650739e-07
-2.18403662358311e-05
-1.69345512984966e-05
-7.19436550202799e-06
-2.10689087784973e-05
-1.39730284165491e-05
-6.03463470426919e-06
-9.0215358919946e-06
-2.79681149801831e-05
-2.94261109723563e-06
-2.6752232439257e-05
-2.24612610053587e-05
-1.69994630502797e-05
-3.54274226402355e-05
-2.21778987983978e-05
-2.81820375869388e-05
-1.07972106607112e-05
-1.8947632134478e-05
-7.61520291091828e-06
-1.04338094108751e-05
-2.31466223630768e-05
-4.33769600101027e-05
-1.29787543621638e-05
-1.53859524600479e-05
-3.27157435315693e-06
-7.67344547424593e-06
-2.15785695833822e-05
-1.42102506581438e-05
-6.21312220995693e-06
-1.93399731842055e-05
-1.46700197058103e-05
-2.2143448415494e-05
-1.13762075298014e-05
-3.09392986641232e-06
-5.64512612521421e-07
-1.99111791154782e-07
-4.07529014816409e-06
-7.66659790278163e-06
1.10535150453969e-06
-3.82144035753315e-06
-2.1305202963194e-05
-1.05462977034779e-05
-1.08704500652945e-05
-8.75418890389869e-06
-4.65472902841943e-07
-9.63161880657755e-06
-1.11272463236608e-05
-1.31759854241638e-05
-8.76705928108845e-06
-1.20039160964558e-05
-3.12156063937051e-06
-2.38841668971466e-05
-1.75706955642224e-05
-7.35786082844725e-06
-2.07552859518497e-05
-1.94362879280662e-05
-2.17707032601594e-05
-2.01940646127518e-05
-1.04189202404296e-05
-8.65200071647211e-06
-2.57125051708904e-05
-1.80418659534131e-05
-2.06415428370098e-05
-1.9511806624755e-05
-2.04256776566883e-05
-1.18758036821482e-05
-1.47486266180645e-05
-1.50814463410378e-05
-1.63943842721466e-05
-2.6197721705523e-05
-1.07631738019531e-05
-2.31380707860043e-05
-2.41793290088262e-05
1.51183905779071e-06
-2.32451456225993e-05
-1.29538998870961e-05
-1.28138772050767e-05
-2.35447880878731e-05
-1.14855638706297e-05
-5.76229274766836e-06
-1.72256994911227e-05
-1.97677617096987e-05
-3.05167633183572e-05
-2.69528337170588e-05
-1.74677630718155e-05
-2.43119533124303e-05
-1.92041180294078e-05
-1.48601225064503e-05
-1.88498009009549e-05
-1.33505634667871e-05
-1.28011917756117e-05
-1.32293294425915e-05
-2.49474056687461e-05
-3.1194590975559e-06
3.21130926621027e-06
-1.00410750100095e-06
-7.5213169399418e-06
-1.60447500582531e-05
-2.15492308432801e-05
-2.46835767282066e-05
-1.39423557495684e-05
-1.53930282295228e-05
-1.18126254409469e-05
-1.39326622342145e-05
-1.28996732005556e-05
3.06283497484801e-06
-2.52698494285041e-05
-2.16255066573552e-05
-1.50662908283577e-05
-2.73886065316247e-06
-2.14815191400493e-05
-9.16563680361206e-06
-1.45981509392057e-05
-9.27525548773396e-06
-1.20341449427749e-05
-1.61147904574705e-05
-5.40209123706602e-06
-8.99709693943484e-06
-1.57960969432328e-05
-2.79614549656972e-05
-1.46190753634762e-05
-3.58048692828233e-06
-2.64329984057742e-05
-1.59728555422488e-05
-1.99919894194254e-07
-1.34488503005711e-05
-1.5844761527479e-05
-2.20979873043021e-05
-1.6474503543807e-05
-9.96389556183658e-06
-7.57386753290235e-06
-1.37799224007951e-05
-6.80641857473708e-06
6.04636267197325e-06
-1.80594208773876e-05
-1.68091229107017e-05
-5.92164990317884e-06
-1.04953756708902e-05
-1.61106246134065e-05
7.46546377471e-06
-2.25523350400622e-05
-2.23489733687159e-05
-1.9807990546005e-05
-1.36678354536806e-05
-2.0899314626577e-05
-1.1346313700197e-05
-1.98050853573436e-05
-5.4838306505323e-06
-5.77788125165534e-07
4.07851009635758e-06
-2.28301845580389e-05
-2.21732918611127e-05
-2.80021470163433e-05
-1.97822769909552e-05
-2.41408773967286e-05
-2.35567362574797e-05
-5.16605082806949e-06
3.43268159532604e-06
-2.22863981090354e-05
-1.01056888045523e-05
-3.02345363462652e-05
-1.33275733764102e-05
-2.31740550779899e-05
-2.99351916198014e-05
-3.46633432965391e-05
3.17248769826579e-06
-2.53722000066851e-05
-9.69083809967682e-06
-1.52303034406613e-05
-3.12594398044088e-06
-8.1577869577955e-06
-2.91225035175544e-05
-3.13354859739408e-05
-2.21630374930228e-05
-3.35881890553678e-05
-1.26088656366816e-05
-7.99336677089841e-06
-6.73793568579031e-06
-9.2546280783085e-06
-1.57415068129447e-05
-1.307916514747e-05
-2.28685507380793e-05
-1.40779094534163e-05
1.0904650483996e-05
-1.96836178867163e-05
-2.83320391575305e-05
-1.95963722388551e-05
-2.87700893602363e-05
-2.76337025098206e-05
-2.08493166313509e-05
-1.51418200640006e-05
-6.76547340261999e-06
-2.65241526423394e-05
-1.17690049664563e-05
6.40462139821747e-07
-8.45696318086497e-06
-4.36318169779189e-05
-3.09656592852067e-05
9.60298463244185e-07
-2.46241112280027e-05
-1.06342316475455e-05
4.37676495331145e-06
-7.71653763851304e-06
-1.10631966480963e-05
-1.07312852733222e-05
-2.15168083175215e-05
-1.44661775904176e-05
-1.08479737208309e-05
-2.2209734639217e-05
-3.82999722946239e-06
-9.96352318395142e-06
-7.98621151015216e-06
-6.26716716321476e-06
-7.61743109597135e-06
-8.68736902715294e-06
-7.65017197414399e-06
-2.253127717582e-05
-1.55245519897727e-05
-2.45161948852956e-05
-2.62428363503399e-05
-1.62100163551112e-05
-3.5572588153984e-05
-2.07959087922163e-05
-2.00090623347593e-05
-1.89954988476563e-05
-2.67852703254061e-05
-2.17212061464201e-05
-2.98915190640342e-05
-1.71345471099112e-05
-1.11539915401224e-05
-2.47709050459174e-05
-1.35820825747702e-05
-1.44497200237793e-05
-2.86364492976337e-06
-4.4300304669608e-06
-2.33625130192839e-05
-1.62220999657474e-05
-2.16030416977244e-05
-1.75324787721788e-05
-1.92508839462869e-05
-2.7404230355754e-05
-1.39725971311109e-05
-7.92636786403713e-06
-1.60287241398327e-05
-1.05570734056679e-05
-9.33907770022411e-06
-1.97401907930622e-05
-2.01564359280347e-05
-6.81452737480729e-06
-1.85877163388485e-05
-1.75301826605055e-05
-1.06177246370955e-05
-1.04184306367191e-05
-1.11949662549296e-05
-1.81018208887535e-05
-3.43796792892712e-05
-9.58935150547916e-06
-1.74855729482108e-05
-8.95706326417302e-06
-4.17382506710928e-05
-1.13583975381279e-05
-1.68274536525927e-05
-2.20042653846863e-05
-2.82343098028263e-05
-1.83104265689314e-05
-1.00468006898356e-05
-2.98463540010688e-05
-1.91743317571453e-05
-1.58017684738308e-06
-2.17182665366312e-05
-3.67607238954993e-05
-7.69752483491828e-06
1.85577161103259e-05
-2.06131726439635e-05
6.04904868240234e-06
-9.56105162146679e-06
-3.0422357917146e-05
5.7639036553791e-06
-4.91168865318476e-07
-6.6803599698287e-06
1.46484411215063e-05
-2.09741436220753e-05
-3.678081568972e-05
-2.28827213692598e-06
-5.98012807709297e-06
-1.1214808072477e-05
-2.97531114880345e-05
-9.78751411543432e-06
-1.71651087857837e-05
-1.5705941624527e-05
-1.00797706275154e-05
-1.31773654027911e-05
-2.2601753344062e-05
-1.15510157245923e-05
-1.69906583715903e-05
-2.58404195285942e-05
-1.00307127852039e-05
-8.7889724078664e-06
-1.65626188934703e-05
-2.70485778473379e-05
-1.67339835382162e-05
-7.79883174022497e-06
-1.11647468938108e-05
-5.38554832217336e-06
-2.34176630114679e-05
-2.5376675604496e-05
-1.85712634711504e-05
-1.69759227966625e-05
-1.63783943203491e-05
-8.78598461337358e-06
-1.24900180050187e-05
-3.41371035321919e-06
-9.62157887432882e-06
-3.24289309592537e-05
-1.05742770550953e-05
-3.39275645078213e-05
-1.47352670483604e-05
-3.38900595733523e-05
-2.63265775307001e-05
-2.05246076603799e-05
-3.98483690105873e-05
-1.59349285474845e-05
-1.33492270815293e-05
-1.93695055547599e-05
-1.38449063325815e-05
-7.39370150738846e-06
-2.96269917295226e-05
-1.62131484521965e-05
-2.16700096711967e-05
-1.61060014969541e-05
-2.63441878456053e-05
1.02202857150007e-06
7.72238444585287e-06
-2.89602664411236e-05
-2.46408982151248e-05
-1.17263886843523e-05
-8.64282575904997e-06
-2.48718561583573e-05
-2.06766629698343e-05
-1.12050220596461e-05
-1.46028737871416e-05
-2.30670806916178e-05
4.41071211753147e-07
-1.12441679519235e-05
-2.90944454277704e-05
-1.38426384745858e-05
-1.58344447375642e-05
-3.04088865802594e-05
-1.05257801985207e-05
-2.9544461006329e-05
-1.84053311387232e-05
5.28552740348131e-07
-1.89310774617323e-05
-2.50244416551386e-05
-3.07563108331115e-05
-1.0124222249011e-05
-4.05743673030543e-06
-5.98817779965221e-06
-8.95006633613037e-06
-3.66561041636149e-06
-1.43198869504779e-05
-1.34138645951502e-05
-2.250647277044e-05
-1.26411096022437e-05
-5.23856886767962e-06
-1.73406755098239e-05
-1.04284334639439e-05
-8.19825873200806e-06
-7.08684749957085e-06
4.96882919120318e-06
1.53785953047423e-06
-1.26152591274143e-05
-1.17941848420071e-05
-3.93946239775636e-05
-1.63660312430749e-05
-1.76206210829701e-05
-1.32461194473467e-05
-3.66007414559285e-06
-1.07196807348423e-05
-1.20636784207577e-05
-2.3443490334227e-05
-1.71972330060595e-05
1.54553067462812e-06
-7.82677121396791e-06
-1.66476172059511e-05
-1.92428972680356e-05
-2.68350179696618e-05
-3.19632188925123e-05
-1.75295444701681e-05
-1.49179537498064e-05
-2.36581029631898e-05
-2.07023393769696e-05
-1.09441450849771e-05
-2.26881704478354e-05
-2.77253243201349e-05
-3.09365094413018e-05
-1.63117209192832e-05
-7.34655182516556e-06
-2.19074283330952e-05
-3.22615256904487e-05
-2.37226237556011e-05
-2.37047558895728e-05
-1.57380094938901e-05
-8.10398011569343e-06
-2.01039971505577e-05
3.01651701724315e-06
-2.43704937180233e-05
-3.08450413041983e-05
-2.24307336824609e-05
-1.76623272011296e-05
-1.6360545576151e-05
-1.16197575839411e-05
-1.05428123818533e-05
-2.35007428307037e-05
-8.26705730697508e-06
-2.58350770049602e-05
-2.42286839604079e-05
-5.90544872205169e-06
-1.37140548227565e-05
-8.25721803500156e-06
-5.31552013255984e-06
-1.4094959652542e-05
-7.15422901387364e-06
-3.16719801050555e-06
-2.37675133418759e-06
4.01638202620918e-06
-3.9988395238918e-05
-2.4232395408563e-05
-1.4430300306957e-05
-3.06942659008791e-05
-1.21889883441736e-05
-1.41638357552923e-05
-1.46936595033456e-05
-8.56153731194001e-06
-2.81384394486427e-06
-1.38113072724753e-05
-9.51359035478935e-06
-1.7199962108746e-05
-5.03954931888859e-06
-1.49717989309514e-05
-1.85049327400942e-05
-1.59014407318565e-05
-1.09282510669847e-06
-8.89481829970942e-06
-8.58705101271966e-06
-2.45992729391645e-05
-1.50333843579081e-05
-3.98330778974906e-06
-1.97273008131135e-06
-1.45528535176128e-05
-5.62519522620674e-06
-2.30658013124228e-06
-6.43270856605626e-06
-2.13276943076635e-05
-8.20006281662635e-06
-1.03714364569347e-05
-7.84103723498182e-06
-9.09871640404415e-06
-1.89279198450181e-05
-1.49206129483582e-05
-1.82869345811193e-05
-2.32835309478006e-05
-8.57253844547699e-06
5.79458360116346e-06
-4.70186723338646e-06
-2.66555712299055e-06
-1.7699755937625e-05
6.88836957263357e-06
-5.60274668017972e-06
-8.83717409464493e-06
-5.84772043225607e-06
-4.49173810630463e-06
-2.76449468325016e-05
-3.15233104323406e-05
-2.32689650405232e-05
-2.42847180830392e-05
-1.97947923229006e-05
-1.86606327339299e-05
-2.82114684571762e-05
-1.37820936313229e-05
-3.71139691953003e-06
-1.93331982947065e-05
-1.82054824310278e-05
-1.68750103959061e-05
-1.34525039325685e-05
-1.92681122078205e-05
-1.4643749968845e-05
-8.02631219416133e-06
-2.6167223212383e-05
-7.13836757324506e-06
9.99410217540958e-07
-7.84417400110116e-06
-3.61153741808261e-05
-2.8240715764717e-05
-2.80124762267381e-05
-9.71838245049699e-06
-1.07668819964827e-05
-1.66051155837273e-05
-9.40154610496517e-06
-1.19127148002091e-05
-3.21926007443828e-06
-1.7131031943935e-05
-2.06251152678022e-05
-2.23141678436002e-05
3.97047630834108e-06
-8.22256952594522e-07
-1.39602334532611e-05
-9.42508589127739e-06
-3.65863100747806e-05
-5.70336111420183e-08
-1.36245390971085e-05
-5.24076519418013e-06
4.80170934930238e-07
-8.26958863912518e-06
-1.94757186346598e-05
5.13992843695413e-06
-1.3019443162044e-05
-1.26422347524747e-05
-4.86158244571138e-06
-1.07432933611145e-05
-1.53108259140961e-05
-3.15931154676659e-05
-1.48277058803464e-05
-1.93025589631084e-05
8.70548424179993e-06
-1.79414967379855e-05
9.57796518968047e-06
-8.06839635545425e-06
6.9742435092276e-06
-2.3940593973698e-05
-2.21636333511997e-05
-1.2972431184119e-05
-5.43550641061272e-06
-1.14332349732319e-06
-1.21760507060312e-05
-8.65103651896928e-06
2.64845915823007e-06
-1.25786691326872e-05
-1.2160561964307e-05
-1.35786366750862e-05
-2.2346587288893e-05
-1.6682890860982e-05
-1.63595932048684e-05
-7.01974437002755e-06
-2.0438758201066e-05
-1.07579817890278e-05
-9.90032959792994e-06
-1.66055289918742e-05
-2.1037700517413e-05
-7.20220613354838e-06
-2.50023461141823e-05
-1.18865928118912e-05
-3.76363900602551e-05
-1.80780679127034e-05
-2.12230362197164e-05
1.42578596709309e-06
-2.65103315311676e-05
-1.83715898341424e-05
-1.89650433726448e-05
-1.98884181343851e-05
-1.70442724736022e-05
-1.39212809928407e-05
-8.66524513913657e-06
-1.33167323825923e-05
-1.36049790981709e-05
-3.18431239284166e-05
-1.72430395979545e-05
-2.73874244277902e-05
-1.84006841018752e-05
-2.50244883197708e-05
-2.01925152508044e-05
-4.32390306444145e-06
-3.53667890051788e-06
-2.84564944541003e-05
-2.3047053225942e-05
-2.97603051038626e-05
-2.15732095951344e-05
-2.03384108306015e-05
-2.37691196067486e-05
-1.30788897446093e-05
-1.46407764226979e-05
-1.00420721770641e-05
-3.17449757635006e-06
-3.29346528522645e-05
-9.95674504176285e-06
-2.42499114320949e-05
-6.56501672085894e-06
-9.92653166910723e-07
-6.66032472682383e-07
-3.17803958974587e-06
-1.99679015495035e-07
-8.61470291608346e-06
-6.4710860044029e-06
-9.27280118883453e-06
-1.80269329291693e-08
-1.2675325720543e-05
-8.91442678637411e-07
-2.18189045656864e-05
-5.05343685262261e-06
-2.12905425740693e-05
-1.39847778143056e-05
-1.41138425625042e-05
-2.87967059298851e-06
-2.84573870237144e-05
-8.42708508183792e-06
-1.1561462843295e-05
-5.68159993586475e-06
9.86716326461652e-07
-3.05681903925565e-05
-1.31203286810345e-05
-1.59835713151302e-05
-1.46689122501547e-05
-8.77713554909376e-06
-3.04108347937595e-05
-2.87020004947038e-05
-9.72978487330586e-07
-3.78963839241522e-05
-2.51162521284092e-05
-1.32656853704734e-05
-1.83295052542804e-05
-1.49533500424638e-05
-1.4420473949585e-05
-2.1673923284267e-05
-9.19198514059704e-06
-7.88574028166615e-06
-1.84543341939896e-05
-8.7199241827894e-06
-4.54461378091091e-06
-3.41843831252641e-06
-2.56437989597117e-05
-1.57971012505417e-05
-2.78859535588289e-05
-1.86274764764752e-05
-6.60734691834741e-06
-3.23903473798516e-05
-1.43682429102756e-05
-1.65918529509217e-05
-2.96480909650032e-05
-2.64196347233634e-05
-3.14630276264191e-05
-2.22000771361262e-05
-2.34724874291316e-05
-2.15113512995378e-05
-2.02478404462655e-05
-2.5734266827796e-05
-7.77972578747738e-06
-2.16021533559359e-05
-1.79170484533381e-05
-2.70624087134124e-05
-1.01911860813661e-05
-1.59012899474213e-05
-1.14881261049864e-05
-1.81212720439659e-05
-1.49734926211868e-05
-3.33583036758098e-05
-2.84911738673933e-05
-2.3362777553412e-05
-2.00733037282555e-05
-3.09979094630417e-05
-4.69513345615189e-06
-1.42236567240445e-05
-2.47664567262944e-05
-8.16209019632781e-06
-1.74925609524777e-05
-2.49168456093675e-05
-2.44360752367993e-05
-2.21298297916556e-05
-7.52536574267363e-06
-1.46582896062031e-05
-3.28321585985311e-05
-9.11481932511106e-06
-2.27972880267374e-05
-7.84390443772387e-06
6.94502405760856e-06
-2.27557233580405e-05
-6.70522254983277e-06
8.95155999235979e-07
-9.40449646922225e-06
4.85831606334914e-07
-6.69720726339611e-06
-2.44352995063393e-05
-7.54161425276309e-06
-1.68762627206007e-05
-4.54861724658521e-06
-1.37841630608416e-05
-1.17190887539274e-05
-7.67389943031205e-06
-1.08964059857645e-05
-2.8450648206232e-05
-1.68893846772527e-05
-2.16700523375118e-05
-1.21192916733145e-05
-2.65804742643988e-05
-1.12277244152868e-05
-8.25007704323016e-08
-1.90425345196364e-05
-1.86206046653947e-05
-2.22733705191567e-05
-2.8347058805658e-05
-5.59116041840304e-06
-1.4705249444148e-05
-2.13166919552991e-05
-1.99756291831343e-06
-2.08060069551469e-05
-2.10437831323616e-05
-1.52642470257121e-05
-2.74339749880176e-06
-5.6314341524005e-06
-3.5582054389755e-05
-3.25142776743631e-05
-4.27133650408606e-05
-1.62602618302883e-05
-2.50290273442616e-05
6.12133327189906e-06
-1.33968651693115e-05
-2.00853352064025e-05
-8.52896025807573e-06
-2.55283206760409e-05
-1.94210293979238e-05
-2.67252540529295e-05
-9.84965406023838e-06
-1.2271297391336e-05
-3.9504477442707e-05
-1.24791416994893e-05
-1.49403027791978e-05
-1.5238096762666e-05
-1.30033135524062e-05
-2.50248311408867e-05
-2.56729991731091e-05
-3.54944253686813e-05
-1.61656083950781e-05
-1.23695002722128e-05
-1.65985593823284e-05
-1.17421602211218e-05
-1.93586918783846e-06
-2.29779203986156e-05
-9.72741514604729e-06
-2.23381888405738e-05
-6.08637287084861e-06
5.06671919034423e-06
-2.00171871634071e-05
-4.72358897039547e-07
4.93446633337186e-06
-1.51950297885188e-05
-1.6598058981327e-05
-1.70458300932624e-05
-1.27442714659634e-05
2.69649400473801e-06
-4.58842149710314e-06
-6.87016324619558e-06
-6.61947414575096e-06
-3.4833827013828e-05
-1.47087723525192e-05
-1.65990583156192e-05
-8.08939971337463e-06
-2.39585215411097e-06
-5.71338587450232e-06
-7.01998087548408e-07
5.59645499569687e-06
-1.26419678076905e-05
-1.23688528117876e-05
-1.338728064679e-06
-2.35219742212393e-06
-6.57725409631191e-06
-9.00299335946432e-06
-1.32534351005888e-05
-1.2716488649233e-05
4.66829422634569e-06
-1.40328887297865e-05
4.04322893517296e-06
-2.16573661907232e-07
-2.45696848303597e-05
-1.94597457928172e-05
-1.84517886153907e-05
-3.11831195932532e-05
4.21242935132553e-08
-4.01514171344264e-05
-2.48341982504798e-05
-9.43931441562557e-06
-2.25220374795412e-05
5.90934679371286e-06
-1.36155656750251e-05
-2.43267752292465e-05
5.32472341120416e-06
-1.28888677256866e-05
-9.88760494643232e-07
-1.49112832214706e-05
-1.90036158766654e-05
-1.56243467001125e-05
-1.40341992057198e-05
-3.05881493354134e-05
-2.48890062000983e-05
-1.57178076443851e-05
-1.49861191020866e-05
-2.77145188518338e-05
-8.53003434027505e-06
-6.10372688564488e-06
-1.63889758212799e-05
-4.45536058196119e-05
-1.20894685721125e-05
-9.4369904072912e-06
-2.1756810794459e-05
-1.91039916884508e-05
-1.23475938956614e-05
-1.9933234492154e-05
1.1314287016242e-06
-2.83035776041131e-05
-3.40274529199565e-05
-2.07944875631933e-05
-1.30493499402479e-05
-8.2040157133382e-06
-1.31757075016866e-05
-1.7852190208001e-05
-1.96914670045278e-05
-1.73550462650542e-05
-1.58858765378365e-05
-2.06626301338176e-05
-3.74088215744643e-06
-2.51681372329894e-05
-1.49338357020782e-05
1.82965888052772e-06
-5.74425075228568e-06
-9.31311550015727e-06
-2.78877246404918e-05
-7.90488980898907e-06
-1.14533569997852e-05
-1.62261029730596e-05
-4.18834096446672e-06
-2.65856154123834e-05
-7.10761034514645e-06
-4.92182903881355e-06
-8.60549906147377e-06
-9.53688718163905e-06
-6.34469922581744e-06
-1.40495465011836e-05
-2.59794495549578e-05
2.45168259207892e-06
-3.33091255685514e-06
-3.32135277254998e-05
-3.53087499494674e-05
-1.41312787918754e-05
-2.10304111518364e-05
8.06387376901724e-06
-1.72780254489144e-05
-2.31639059706246e-05
-1.51453054776527e-05
-1.25774389999101e-05
-2.49696273853211e-05
-2.10620744345082e-05
-1.21932827011238e-05
6.31467995959924e-06
-1.50809970863888e-05
-4.02778774346131e-05
-2.20546204989483e-05
-4.37732060595534e-06
-9.19291353626968e-06
-6.63593341929899e-06
-1.89612968356341e-05
-2.33862541898789e-05
-1.68544794324825e-05
-2.45401930606935e-05
1.12520948474421e-06
-1.04075069394005e-05
-4.38442195889482e-05
-3.37962899963397e-05
-3.1068530069044e-05
-1.00318211884482e-05
-2.0569952806292e-05
-2.12026028516693e-05
-1.80063254815867e-05
-3.51632407049297e-05
-1.56511366821653e-05
-2.13903266211454e-05
-1.66599649883135e-05
-2.78351815242062e-05
-2.25002867115533e-05
-3.69279722302673e-05
-7.84364013893348e-06
-1.37839138041192e-05
-1.433200954146e-05
-1.79514733653477e-05
-2.60822732820864e-05
-1.4678134384951e-05
-2.1408493124174e-05
-1.22259080684712e-05
-2.05311639590735e-05
-6.91086543443867e-06
-1.46916556702815e-05
-2.6616498229093e-05
-2.66477558885156e-05
-1.84971788929609e-05
-6.25419201912929e-06
-3.39735539948349e-05
-7.00220475396409e-06
-1.26940242378055e-05
-1.46923937564737e-05
-1.96285568329724e-05
-1.42948096352103e-05
-2.58516828354758e-05
-7.09467433313567e-06
-2.24203209144165e-05
-1.37742381876501e-05
-1.1183614419453e-05
-1.44510125080134e-05
-3.76636286601752e-06
-8.82766668852497e-06
-3.45128312611194e-05
-1.47335212522067e-05
-4.66178691460529e-06
-1.0359563869994e-05
-9.66170399902002e-06
-1.66775836527991e-05
-1.05781416162551e-05
1.34458800135758e-06
-1.08295034375948e-05
-1.44208221696829e-05
6.46684256350255e-06
-1.64329241226028e-05
-8.18402866856323e-06
-9.01836688742871e-06
-2.10492349541395e-06
-9.26828609835462e-06
-1.09646653925942e-05
-3.03543154527094e-05
-2.49826983879179e-05
-2.70906997656163e-05
-1.32785806396789e-05
-8.74802274630297e-06
-1.61835531619139e-05
-8.44767645942858e-06
-1.48849650962929e-05
-1.56919167474918e-05
-1.03682377050796e-05
-1.58012168733839e-05
-2.18865677367864e-05
-1.4726273135733e-05
-2.53262780393194e-05
-9.89641340944358e-06
-5.39338710479413e-06
-1.85226838008912e-05
-7.47396420214941e-06
-1.33313091149983e-05
-1.84334838019355e-05
-2.84043175393781e-05
-1.35028115337172e-05
-1.69043186429006e-05
-2.06040425877087e-05
-2.77703205358318e-05
-1.43635374815061e-05
-1.24145658666094e-05
-4.17439317684841e-05
-9.48478870942056e-06
-2.0356593780289e-05
-2.48108090740523e-05
-1.77411124661955e-05
-1.23213201840547e-05
-1.25365766492162e-05
-3.56322652695304e-05
-2.83383606800687e-05
-2.56682420468639e-05
-1.11351524253567e-05
-2.12558127493484e-05
-2.01246171446609e-05
-2.46480627986867e-05
-1.9565974982839e-05
-1.84212823808675e-05
-2.23397602046988e-05
-4.4818887492792e-06
-6.52464163388568e-06
-1.50574205546964e-05
-1.68387594846219e-05
-2.63589811726218e-05
-1.17055539656594e-05
-2.80908062689941e-05
-1.64424196484926e-05
-2.4161305729509e-05
-3.10748917836135e-05
-2.62106234878517e-05
-1.34181260794293e-06
-1.64282388788756e-05
-8.46691220736201e-06
-1.98734277815791e-05
-2.52602115921329e-05
-2.17679531924181e-05
-2.22954585820193e-05
7.96056338057019e-07
-2.6049649987285e-05
-1.9352374627386e-05
-1.28175653740715e-05
-8.62754619284914e-06
-2.32999636164853e-05
-1.98723342268363e-05
-1.4438933403574e-05
-1.15916611271764e-05
-3.9017803305443e-06
-1.77720163015159e-05
-3.15005095448765e-05
-3.23617129861455e-05
1.80022753005633e-06
-1.48194777719585e-05
-1.18639474480323e-05
-1.54447018249905e-05
-2.22411986101185e-06
1.15182910491138e-05
3.6531907356143e-06
2.68405526711224e-07
-2.60919455520356e-05
-4.93975642197722e-06
-3.21759151122644e-06
-1.75824548334014e-05
-1.12995071678432e-05
-2.89068267831702e-05
-1.03508941945988e-05
-1.50709191194906e-05
-2.52735518830941e-05
-1.15212457169368e-05
-2.98197690716002e-05
-1.24752711057039e-05
-1.89220722490429e-06
-2.28051801985431e-05
-3.22209429370978e-06
-1.92564682610439e-05
-2.40362182279897e-05
-2.05045334044899e-05
-4.06844638363677e-06
-2.01521698855093e-05
-8.86812421231212e-06
-1.76765151572207e-05
-4.03873043373015e-06
-2.61467628987547e-05
-1.53021425692859e-05
-2.37347194780119e-05
-1.46661861701715e-05
-1.61523519311486e-05
-2.43931727079253e-05
-2.36621560050225e-05
-1.2840094921178e-05
-2.06410229278635e-05
-2.89263380556719e-05
-1.06013480922457e-05
-2.01781861119761e-05
-2.14074882472693e-05
-2.2528511481075e-05
-1.45534673892155e-05
-1.16027017724393e-05
-2.83993440029057e-05
-1.34495619418998e-05
-3.08599957678245e-05
-1.7020048294809e-05
-1.4670319804809e-05
-2.26827374608604e-05
-1.20563605310436e-05
-1.71569646144001e-05
-2.39026399767674e-05
-8.8459621207949e-06
-1.92580789439108e-05
-2.73599215515167e-05
-3.04998539898436e-05
-2.11678603275136e-05
-1.26114303117472e-05
-2.09834126219075e-05
-2.18021967323502e-05
1.95010164830358e-06
-1.24320225183781e-05
-1.49513204965329e-05
-8.66615810793174e-06
-2.76678828042026e-05
-1.38420174177188e-06
-2.73406651490308e-06
-1.86800490258096e-05
2.53713091712476e-05
-3.83124143184012e-06
3.89008402320225e-06
1.8101322082834e-05
-1.20820349718785e-05
-1.57308463538508e-05
-9.12871707813765e-06
-2.09094029221491e-05
-2.47593888992191e-06
-2.07131854486231e-05
-8.61225616467517e-06
-2.35060459583135e-05
-5.78532552311324e-06
-1.93704641332866e-05
-1.98708893032353e-05
5.39208105130356e-06
1.06066741242474e-05
-2.00278137958217e-05
8.7946514621375e-07
-1.95136807714667e-05
-2.08261219443773e-05
8.0631142745636e-06
-9.98467125305386e-06
-1.75860468904525e-05
-1.59993275623567e-05
-2.04758864275942e-05
-2.03587304430088e-05
-2.52138076152998e-05
-2.56513532330567e-05
-1.77209176763702e-05
-1.10735880283084e-05
-2.13908705948926e-05
-2.77131658245662e-05
-1.24401717896445e-05
-1.45732521531894e-05
3.65637394497534e-06
-1.08771941964372e-05
-1.30520834447258e-05
-2.42634236998298e-05
-1.4984419981279e-05
-1.81090639928791e-05
-2.33650831243283e-05
-1.66256276114633e-05
-8.80131101221782e-06
-2.03989341559853e-05
-2.43562791760305e-05
-2.32609106022441e-05
-3.35512090604112e-05
-2.84162464873196e-05
-5.97988801913598e-06
-1.95189201227692e-05
-2.58536978232991e-05
-1.24414441069681e-05
5.07271694987611e-06
-2.54484244100874e-05
-2.02745049093244e-05
-1.66584634329976e-05
-1.75475052113019e-05
-1.88255902706856e-05
-1.21985189859396e-05
-2.61703621389342e-05
-6.40100030532413e-06
-3.05718342200586e-05
-2.42355023148294e-05
-5.96809574511443e-06
-9.99814363146414e-06
-1.53993602385608e-05
-3.60015055572717e-06
-4.91303488620489e-06
-2.45118851225783e-05
-2.05494245579046e-05
-1.28249292460003e-05
-2.46618083351698e-05
-2.23861099566432e-05
-6.36646777785462e-07
-1.92727078371927e-05
-3.37455425929637e-05
-1.84077414003327e-05
-9.6361219550661e-07
-1.02269103033929e-05
-1.60663796645713e-05
-2.36528782527568e-05
-1.80138708993808e-05
-1.81278308496897e-05
-1.60130685797308e-05
-1.41966051012702e-06
-1.76300362410952e-05
-3.60335991705317e-06
1.07472071333772e-06
-8.94242390083539e-06
-2.52430457738786e-05
-1.68037635447038e-05
-7.34716822891008e-06
-2.48967488071855e-05
-1.3433307550903e-05
-9.17325165366136e-06
-5.80999715273801e-06
-5.1588074876902e-06
-5.05242895192361e-06
-3.44046076135655e-06
-2.35628781410475e-05
-2.04730581455272e-05
-1.41887663422044e-05
-1.34584922773794e-05
-1.53071731207096e-05
-1.48545819778131e-05
2.39494134293508e-07
-2.36932676664521e-05
-1.14011312702899e-05
-1.47333964748664e-05
-8.51138776117482e-06
-9.67949737852389e-06
-3.14762601333809e-05
-1.25322133109759e-05
-1.47182628667443e-05
-1.73118695288792e-05
-1.9283666770274e-06
-1.54139781351089e-05
-1.82244963036131e-05
-1.44138291589304e-05
-2.97279288210958e-05
-1.84909108039129e-05
-2.14600983042491e-05
-9.20985532160817e-06
-1.16636464097469e-05
-2.15254256009205e-05
-2.58239034782872e-05
-2.1350694420757e-05
-1.78759941119451e-05
-1.99095522103421e-05
-3.10549667661609e-05
-1.93660889638837e-05
-2.61658754349471e-05
-1.62298149144907e-05
-1.36919512304738e-05
-1.31714141147747e-05
-3.40369893708152e-05
-2.35668643641888e-05
-1.81857984063957e-05
-1.04737420332767e-05
-1.39911811608367e-06
-2.0717874875466e-05
-5.61258676453082e-06
-2.7222161377261e-06
-3.30973736380971e-05
-1.58063182993297e-05
-1.4536885885085e-05
-2.71817464910773e-05
-2.03608384491087e-05
-7.44557495292217e-06
-7.65071783666983e-07
-2.02612221289157e-05
2.29213763291462e-06
-1.21763926124828e-05
-3.04294149085054e-05
-2.18901065195413e-05
-6.60233524099195e-06
-1.94910164862571e-05
-7.20461773701674e-08
-6.77724914603726e-06
-1.50638428180481e-05
-1.4525607773413e-05
4.39505438076504e-07
9.34695328700191e-07
-1.20937587708267e-05
-3.4308111560627e-06
-1.24022294729159e-05
-2.63579541502545e-06
-1.32951179862826e-05
-4.16797686099441e-06
8.65877723698177e-06
-1.170940095069e-05
-5.13724550904802e-06
1.25886641965718e-08
-1.9295284474366e-05
-2.97716848600464e-05
-4.55595846440267e-06
-6.74953621705373e-06
-2.10521368702924e-05
-2.09697419953164e-05
-1.27692697739363e-05
-2.89860124983485e-06
-1.40625223158889e-05
-6.07509404029292e-06
-1.07357555690712e-05
-3.48792735026138e-05
-1.88908340841815e-05
-1.99142834866927e-06
-1.37153914917276e-05
-6.71737106405936e-06
-1.04001402434933e-05
-2.57402914907056e-05
-2.12785572630365e-05
-2.75832193627382e-05
-4.12390826122144e-05
-8.90778967786257e-06
-3.21072926293898e-05
-8.58689294655414e-06
-6.55562869462575e-06
-2.89221885361256e-05
-2.72518018264806e-05
-3.138002274593e-05
-2.50631875178984e-05
-2.99900128835896e-05
-3.90771416065413e-05
-2.59739381326374e-05
-1.55219844989619e-06
-2.41867793427549e-05
-2.60363355236771e-05
-1.0504700002815e-05
-3.15042670026343e-05
-2.52658547910953e-05
-2.41603953043079e-05
3.17807981944736e-06
-2.36399182272499e-08
-4.7796871302108e-05
-1.77654122645813e-05
-1.68195265443142e-05
-1.86311138124409e-05
-3.29687620716205e-05
-1.54453443942956e-05
-1.9200799931258e-05
-1.53311398999177e-05
-2.10255244727875e-05
-2.27135445929863e-05
-1.29702953839405e-05
-1.5177214604984e-05
-8.71087569731177e-06
-1.37558263858228e-05
2.6258482581243e-06
-9.67179528747105e-06
-1.85696772167256e-05
-9.03119756276507e-06
-5.27924476231335e-06
-7.39684652458541e-06
-2.45354708137961e-05
-2.4037922489982e-06
-2.70045241256754e-05
-2.80130134106445e-05
6.37916000376074e-06
6.72773560589233e-06
-1.42233581284555e-05
-7.84298958333079e-06
-2.6109039336452e-05
-1.06473390272266e-05
-5.489085470748e-06
-2.68864244798862e-05
-2.23412710502093e-05
-1.13849216514797e-05
-8.49886996629765e-06
-2.33730201570204e-05
-1.69703447002537e-05
-1.11056436466713e-05
-1.2718090746599e-05
-1.57849283396479e-05
-2.64007972405221e-05
-3.54563111562354e-06
-6.1448662330177e-06
5.07156911472668e-06
-6.67918204711149e-06
-1.54308917449922e-05
-1.05606944416144e-05
1.82640828085488e-05
-1.36837062758061e-05
-2.04417319270131e-05
-1.11611113236596e-05
-9.65932403906143e-07
-1.76677719143796e-05
-1.21269908794065e-05
-2.05021941439542e-05
-2.50110911926742e-05
-3.71064974255378e-06
-2.31699282751801e-05
-1.42582524419249e-05
-2.4355187650714e-05
-1.90781042307419e-05
-2.73544286983616e-05
-3.75998517658678e-05
-2.32781577201903e-05
-2.23482628309793e-05
-2.64687323873884e-05
-2.00438581062178e-05
-1.18185504280807e-05
-2.336250728748e-05
-1.53014742362693e-05
-2.04541370519743e-05
-2.7568952857553e-05
-1.16609264659637e-05
-7.74644680684191e-06
-3.80384999317672e-05
-1.50374597466493e-05
-2.2080747839381e-05
-1.42554881386198e-05
-3.62656674164014e-05
-1.51403728504411e-05
-8.62736173548609e-06
-2.41307928831203e-05
-1.62305806290968e-05
-1.09960811775616e-05
-2.37253971141437e-05
-8.78266641732988e-06
-1.1087110165977e-05
-2.46088737304709e-05
-3.21806807212279e-05
-2.46339859372966e-05
-2.40987824054667e-05
-2.8655151942732e-05
-2.38501550961799e-05
-1.19862120814174e-05
-1.72771815155026e-05
-2.9324355258438e-05
-1.01955583774498e-05
-3.79992390468615e-06
-2.41544105098789e-05
-1.00868627001495e-05
-2.82922581694365e-05
-1.59227852876975e-05
-1.35001512591936e-05
-2.43960631571466e-05
9.71472775973298e-07
-1.45556114527967e-05
-1.67567722860266e-05
-2.02653620939731e-05
-8.10126333337003e-06
-3.62853536281969e-05
-4.11000508588111e-05
-8.48549926467392e-06
-1.60015144771565e-05
-5.58123671044952e-06
-1.86029614693651e-05
-2.18180335740968e-05
1.84307305162663e-06
-3.57380051909486e-06
-1.46509554494837e-07
2.12979786874497e-06
-1.74935201872197e-05
-1.71274046445202e-05
-2.59715683258403e-06
-2.83527078388856e-06
-2.25806842141976e-05
-1.95551150073365e-05
-1.34611662455009e-05
-1.34717243366638e-05
-2.0736662537711e-05
-2.76078163001828e-05
-1.49454530273171e-05
-1.66715774250841e-06
-2.30768479260867e-05
-1.36309550554367e-05
-1.60745855310765e-05
-1.64307339562718e-05
-4.44378055200102e-06
-4.49704555373079e-06
-7.20815826398454e-06
-1.95476822884091e-05
-2.16333066151565e-05
-1.2428801161337e-05
-3.42763585126168e-05
-1.37380592652944e-05
-1.31609783821254e-05
-3.03336507997355e-05
-3.4363664037468e-06
-1.58885384618999e-05
-2.00693483154779e-05
-1.3802451656364e-05
-2.96875412614954e-05
-2.70377461323573e-05
-1.6974132181858e-05
-5.17224267799152e-06
-2.87303465421076e-05
-2.22916120929023e-05
-2.18311840463946e-05
-2.86198299525819e-05
-2.10706095364983e-05
-3.68645502745594e-05
-1.48008586397737e-05
-3.63550188079048e-05
-2.57214620923034e-05
-2.6738923236828e-05
-3.31794248880237e-05
-2.82565064341999e-05
-2.60043458110064e-05
-1.89482700057445e-05
-1.54106432574453e-05
-8.02966232953813e-06
-1.41010094557384e-05
-2.20408475065026e-05
-2.17933730921264e-05
-1.07697612019278e-05
-2.60591008215266e-05
-1.36394513725709e-05
-9.83014074250992e-06
-4.30371188899461e-05
-1.81529498218266e-05
-4.96350743660507e-06
-2.92475756742926e-05
-2.81380986270126e-05
-5.29143379247444e-06
-1.50551875564292e-05
-1.44605854913295e-05
-2.62771346414374e-05
-4.25191957719036e-06
-1.85677434076257e-05
-1.78164629449468e-05
-1.32337459784889e-05
-8.16863931563276e-07
-1.31398402807587e-05
-2.85235871242953e-05
-5.87885605722997e-06
-3.30013319629596e-05
-6.58909907749493e-06
-3.37177899249736e-05
-1.18779448377987e-06
-7.37348739681864e-06
-8.65979663019191e-06
7.2424880156964e-07
-2.77805746389281e-05
-1.32570345648372e-05
-1.99891669254655e-05
-6.72838222319903e-06
-1.78499836580857e-05
-6.32127858376209e-06
-2.52200600413333e-05
-5.40600161191334e-06
-2.31251136263008e-05
-1.528136166295e-05
-9.58225961057116e-06
-8.8267122258513e-06
3.45448287459423e-07
-1.47241902198347e-05
-3.80856530092118e-05
-1.03148514283853e-05
-2.33711290765395e-06
-2.17715238249765e-05
-8.30452159296599e-06
-4.93239123693639e-06
-1.0471368816371e-05
-2.77619242976026e-05
-1.98585425996194e-05
-2.83422453527284e-05
-3.25371409218007e-05
-1.66388380621767e-05
-2.50750722329332e-05
-3.40867237782031e-05
-1.3624754353419e-05
-1.94071570549978e-05
-1.56511441163658e-05
-1.79184547782412e-05
-1.38551455111369e-05
6.18008398508579e-06
-3.26717963904389e-05
-2.52909495824643e-05
-1.47585697990208e-05
-1.53501306356434e-05
-1.70878479256157e-05
-3.7188552157848e-06
-3.3766529217018e-05
-2.5017455520039e-05
-2.18254816543766e-05
-2.13942040122851e-05
-2.01653260490462e-05
-2.52792203035687e-05
-5.53603882458756e-06
-3.86619476027009e-05
-1.49340799434532e-06
-2.87764117037515e-06
-1.98664068690175e-05
2.31961788482906e-06
-1.65702429175222e-05
-1.56927845922314e-05
-2.27744524948505e-05
-1.45717585955819e-05
-2.47871705938054e-05
-7.2820887382201e-06
-2.8986352601368e-05
-6.95578898072977e-06
-4.95437449715199e-07
-2.29980989977512e-05
-1.76080886074614e-05
-2.07779719719686e-05
-8.73164823932453e-06
-8.1545048600634e-06
-3.20286349570053e-05
-1.78226897984096e-05
-1.76961325175616e-05
-2.14000830948097e-05
-1.22515925886399e-07
-1.39473155631319e-05
-8.74860437069283e-06
-1.64537274055184e-05
-8.24972151573724e-06
-5.66749808966934e-06
-2.98924848655045e-05
-1.30212643031462e-05
-2.12506685288134e-05
-1.96443412749717e-05
-2.14915965868258e-05
-1.05403774145783e-05
-1.59681091975269e-05
-2.24798640668831e-05
7.84517618365502e-07
-1.16573747078373e-05
-1.6357359226018e-05
-7.74991019115051e-06
-1.08238927832218e-05
-2.39715586120872e-05
-7.07597899375048e-06
-2.58051584683521e-05
-3.46465546557467e-05
-1.77903674246665e-05
-1.15572357225934e-05
-2.32360099966194e-05
-1.80142131847247e-05
-1.32420329071862e-05
-1.07215478383837e-05
-2.8230390724654e-05
-1.12314905319076e-05
-2.01760440627906e-05
-1.80323709600126e-05
-6.4554464720795e-06
-2.83427049129687e-05
-9.10150397265059e-06
-1.25242984826927e-05
-2.94308070121961e-05
-5.33589661527815e-06
-3.30107416201844e-05
-3.08769727887727e-05
-1.56650255608869e-05
-1.5359509929834e-05
-2.52663271368046e-05
-2.59172381667298e-05
-2.21158535544546e-05
-2.97239088718959e-06
-1.83193783390126e-05
-3.00710246727895e-05
-1.16346383398986e-05
-2.3595940256744e-05
-2.38449786307122e-05
-2.54812765311253e-05
-1.73427709444665e-05
-1.42090303673993e-05
-1.36958901744633e-05
-1.77948945630093e-05
-2.47514323083989e-05
-2.21530268589448e-05
-1.34647950989976e-05
9.94708078198499e-07
-1.41542391681695e-05
-1.10065403637883e-05
-2.50982782679279e-05
-2.26272384515917e-05
-1.94698760841776e-05
-2.49598795841286e-05
-2.4303470387744e-05
-2.66039472024805e-05
-2.07355350171349e-05
1.46372643098499e-05
-2.5881659659116e-05
-1.44929944241492e-05
-6.370822703087e-06
-6.78859152329495e-06
-1.36582661571365e-05
-6.22167734753477e-06
-1.68442104176124e-05
-1.34195499728615e-05
-1.70209193941456e-05
-9.99446688069514e-06
-1.25638999929336e-05
-8.10312086640499e-06
-1.37891683028749e-05
-3.07025811634789e-05
-1.92224841696256e-05
-1.49401268339898e-05
-2.10159335086026e-05
-2.21948900493438e-05
-1.36715038779957e-05
-1.77528113438309e-05
-1.32240945806848e-05
-1.4429074350296e-05
-1.22278968701257e-05
-1.60782351059115e-05
-9.69677241496815e-06
-1.6328035290016e-05
3.30030769808997e-06
-1.41318015881412e-05
-1.77806246061407e-05
-1.62877641991045e-06
-3.06681543886097e-05
-2.13657369505938e-05
-2.75597284243172e-05
-1.43612923855986e-05
-2.4202103539534e-05
-3.54336666577885e-05
-3.0420683698775e-05
-4.9508066477846e-06
-1.38625308675293e-05
-1.19996954388766e-05
-2.75226714558867e-05
-1.32042801553087e-05
-3.03734929390816e-05
-1.07751391364285e-05
-2.09661698348868e-05
