# Supplementary material for: Research on computational propagation and identification of mine microseismic signals based on deep learning
Source: PLoS One. 2025 Oct 22;20(10):e0334641. doi: 10.1371/journal.pone.0334641 (PMC12543183; doi:10.1371/journal.pone.0334641)
Supplement: S10 Data — (ZIP) [file pone.0334641.s010.zip › 000101100001609.xlsx_0.txt_24.txt.txt]

-1.36852171452481e-05
2.17153735543165e-06
1.17595283109026e-06
-5.95366079969323e-06
-1.27937743015031e-05
-1.37608869875833e-05
-1.96179574857892e-05
-5.69215604510556e-06
-5.66773972252982e-06
-7.39396411793119e-06
-1.48154776896527e-05
-1.93133982989998e-05
3.82624675204018e-06
-1.97702228587314e-06
-2.18187093126323e-05
-1.72080038315669e-05
-1.91564166939691e-06
-5.551242307355e-06
-1.77055054558852e-06
-1.55630773976637e-05
-2.20339681762126e-05
2.37228221781604e-06
-3.34689575897842e-05
-2.51517906670879e-05
-2.03083112065524e-05
-7.6158850379656e-06
-2.44713280618092e-05
-2.20169892221294e-05
-1.54658475553588e-05
-2.16729780687985e-05
-1.91680620858461e-05
-2.61314861903307e-07
-3.86930347126277e-06
-2.01957379584433e-05
-2.69274649945208e-05
-2.33734443782698e-05
-1.56542808641683e-05
-2.01222177506899e-05
-2.14173852157211e-05
-1.82891885667309e-05
-1.08951766619266e-05
-2.22620827457339e-05
-2.75349092234579e-05
-2.05451932603947e-05
-1.40226791446848e-05
-3.62702694328007e-05
-3.72152293968584e-05
-3.38241530757435e-05
-1.51010716905702e-05
-2.79197292736042e-05
-1.47015858542255e-05
-1.39712228617621e-05
-1.90433594268306e-05
-2.29790871198353e-05
-1.9975717168715e-05
-2.91125857665704e-05
-2.91060180194834e-05
-9.09680123733289e-06
-2.91603841753236e-05
-1.45125643339873e-05
-3.79538813979418e-05
-1.63949582634257e-06
-1.10330975598177e-05
6.8020543323274e-07
-1.15671189647531e-05
-2.56119984191376e-05
-2.83628868809986e-05
-2.91569512960085e-05
-1.25096664133637e-06
-2.15134211533699e-05
-1.80328238051303e-05
-2.24960345239411e-05
-1.13050872142729e-05
-9.65493838140873e-06
-9.89631806384277e-06
-9.82422313278686e-06
-2.65474734016277e-06
-1.33018928335444e-05
-1.62353237796445e-05
-3.12570082109561e-06
-4.60419016505026e-06
-4.79587630127806e-06
-6.68461249844814e-06
-6.28292289301871e-06
-1.86709289222389e-05
-2.84059068027853e-05
-1.50900713586488e-05
-2.0907514216865e-06
-1.43572612596834e-05
-6.5017056206738e-06
-1.42017670486968e-05
-2.74379602201353e-05
-2.83500304306243e-05
-1.33967876534352e-05
-2.68229518864968e-07
2.80183532045045e-07
6.49659811115899e-06
5.80328383366651e-06
-1.28269708208877e-05
-1.53864218779589e-05
3.74925152375419e-06
-1.02776710822253e-05
-2.78136085723183e-05
-7.83254506083221e-06
-1.08443508031853e-05
-1.67611848736587e-05
-1.28282325783491e-05
-2.71074157005507e-05
-1.09467732443161e-05
-1.02799356681831e-05
-1.98225266258948e-05
-8.35082119542906e-06
-2.28100866758438e-05
-1.19388217394808e-05
-2.44446721846382e-05
-2.62476438476222e-05
1.56023248423386e-06
-2.47284270796786e-05
-2.41152968651989e-05
-1.80430903494983e-05
-1.61034793459032e-05
-3.20285193752821e-05
-1.94275062854851e-05
-2.33246106252382e-05
-3.17314836642857e-05
-2.01186131519746e-05
-1.48488828773989e-06
-1.99562642800723e-05
-1.70256410037315e-05
-2.67419458631211e-05
-6.88888761788312e-06
-1.3789855653644e-05
-1.53866903286645e-05
-2.8102372641688e-05
-9.65076591814957e-06
-1.98644644983473e-05
-2.42445846653543e-05
-3.67370385183095e-05
-2.65381981617941e-05
-1.31628570705777e-05
-2.54129362700262e-05
-2.11420954561986e-05
-1.95269809669303e-05
-2.13954715395716e-05
-1.60007537634347e-05
-4.25267195746343e-06
-1.78236483211848e-05
-2.30550736654982e-05
-1.09456718586174e-05
-2.4251974144681e-05
-2.02861338641967e-05
-2.29398200231274e-06
-7.33974281027819e-07
-2.77260521245027e-06
-1.43742527148296e-05
-1.40621510224786e-05
-1.2145974352291e-05
-1.7080182542075e-05
-7.84526211645527e-06
3.38465206923625e-06
2.29875461611109e-06
-6.76022163626775e-06
-1.8425933448227e-05
-1.58059700871496e-05
-1.07732584718605e-05
-2.26009821272161e-05
-2.20530459295504e-05
-1.58683623748824e-05
-1.54316141779762e-05
-2.88776689845565e-05
-2.14617541239252e-05
-3.99497584785091e-07
-5.41800696596561e-06
-2.68412262098945e-05
-1.40165320729794e-06
-1.0920274807516e-05
-7.05255901280837e-07
-1.14857822804126e-05
-1.09600434012776e-05
-1.45366346968563e-05
-1.43250519970737e-05
-3.29996099790628e-06
-1.13822144321198e-05
-1.85210998293645e-05
-6.90027428526011e-06
-1.76137622196716e-05
-1.52626389546775e-05
-2.47099086246688e-06
-2.56119332894344e-05
-1.37465986269556e-05
-1.85976758185454e-05
-3.07770602255767e-05
-1.08619188088647e-05
-7.92061726583178e-06
-1.41399579993227e-05
-2.90476369083238e-05
-5.26285316793942e-05
-3.13963392860934e-05
-2.8070396731225e-05
-1.00275008637819e-05
-3.59290639253013e-05
-1.43255940458729e-05
-1.64617208408442e-05
-2.37875060017242e-05
-2.6385107230847e-05
-8.79523111202751e-06
-1.16774626044118e-05
-3.14938706020709e-05
-3.32656514834567e-05
-1.42058612431265e-05
-3.28978196495252e-05
-2.63624485806773e-05
-1.58765911270103e-05
-2.49695635353644e-05
-2.12642920639909e-05
4.7228545961277e-06
-3.59675724389182e-05
-1.87931368131649e-05
-1.18369384015362e-05
-7.60534701549082e-06
-9.02947426354092e-06
-1.09366096738751e-05
-2.80403010669141e-05
-4.73297514554588e-06
-7.63941631357696e-06
-1.4148121690094e-05
-3.07323132668037e-06
-9.18960908668939e-06
-2.33847270197277e-05
-5.21029265607865e-06
-7.90682717998334e-06
-2.4510251158184e-05
-1.7688823344167e-05
2.97409507710536e-06
-2.11921657996995e-05
-3.28097216992661e-06
-1.38183248264777e-05
-2.45194588720396e-05
-1.45294977244945e-05
-2.30239738909883e-05
-1.89791352456486e-05
-1.24965519757315e-05
-2.29561512017368e-06
-8.86231851638261e-06
1.33726326024327e-06
-5.37379489593489e-06
-1.36546373835964e-05
-7.29510796236973e-06
-1.00547528696261e-05
-2.13280652989789e-05
-2.07361752064149e-05
-6.51627490654551e-06
-4.88226858629104e-06
-1.61385353859961e-05
-4.50143042302941e-06
-1.38613464748267e-05
-1.09754810134233e-05
-4.8270237877718e-06
-2.5353268879905e-05
-2.57181822860039e-06
-3.51734208686588e-06
-1.74150113906516e-05
-2.62553206602464e-05
-1.78945068134557e-05
-3.85293972784787e-05
-1.28253758117128e-05
-7.29292952156961e-06
-2.58807500107797e-05
-2.2704240703578e-05
-1.30381665771674e-05
-1.26364224409309e-05
-1.64069593632533e-05
3.75330420115824e-06
-1.65512672332904e-05
-2.17044959114358e-05
-1.92110208738501e-05
-1.88376171199333e-05
-1.99619464041988e-05
-2.85503791506312e-05
-1.28760446318897e-05
-3.01720162566723e-05
-2.06479338351227e-05
-2.37087920082756e-05
-2.0789075091389e-05
-1.79774860375201e-05
-4.32911710137681e-05
-9.90186465609575e-06
-2.41921248144711e-05
-2.57338026948332e-05
-1.59620065586441e-05
-2.72957984395965e-05
-1.3482548062076e-05
-3.69508928970401e-06
-2.11970002349344e-05
-6.43628612385929e-06
-1.4858025921125e-05
-1.74234587997682e-05
-2.44913844878319e-05
1.57767528181544e-06
-5.88023627211753e-06
-2.07098354885678e-05
-1.0108852859356e-05
-2.26585547165631e-05
-3.17130223323804e-05
-1.76675164976147e-05
-2.3180183752009e-05
-1.10734843651455e-05
-3.31607205741559e-05
-1.59998870981833e-05
-4.12046571185193e-05
-3.3254751078457e-05
-5.37106408541976e-06
3.63608778423773e-09
-2.92831235775162e-05
2.6689432613208e-06
7.01583926037036e-06
-1.14246720410617e-05
-2.17059954434684e-05
-1.79019495828409e-05
-1.24698354199837e-05
-2.08675485107631e-06
-3.63330684974896e-06
-3.57917625831583e-06
-1.33176980623928e-06
-1.43076698139164e-05
-8.82216815700072e-06
-1.27769008679627e-05
-1.28587894366327e-05
-1.42684750857853e-05
-2.04213489376553e-05
-1.23597458721098e-05
-2.89316482901584e-05
-2.05582560677128e-05
-1.6020781917963e-05
-1.90013537841714e-05
-8.71855357043789e-06
-1.49760821338405e-05
-7.27520445166391e-06
-2.83171912269425e-05
-1.97055787799841e-05
-3.21964940935959e-05
-3.45129546665512e-05
-6.54000735844432e-06
-6.28537354565281e-06
-1.0818360029791e-05
-1.53893298790123e-05
-2.80392522020621e-05
-3.59562998711154e-05
-2.62598154133848e-05
-2.0820406674588e-05
-1.23785511099906e-05
-3.19976977730077e-05
-3.2503973444825e-05
-1.98463507884663e-05
-2.86178534106262e-05
-1.37272601838903e-05
-1.10411999537488e-05
-2.67374490670843e-05
-3.83960572212174e-05
-1.03697504742007e-05
-1.15835591775345e-05
-1.27628831741738e-05
9.46002276051781e-06
-2.47199757133187e-05
-2.40828316820176e-05
-1.14284713727373e-05
-1.57187658673471e-05
-2.37170386797811e-05
-2.21092711516739e-05
-1.33120851547201e-05
-2.71698745011448e-05
-3.67708415543373e-05
-2.61111845827671e-05
-3.00043610486376e-05
-3.19891226613004e-05
-2.3665188523708e-05
-2.63350363236822e-05
-7.506138862927e-06
-1.58227198815748e-05
-1.10486418765973e-05
-4.21523559385686e-06
-1.21452054439093e-05
-8.56860813098563e-06
-2.32804776192613e-05
-2.54695185392643e-05
-1.64205034549531e-05
-2.64012257740659e-05
-2.74814737039948e-05
-2.25808547397835e-05
-1.26324420307452e-05
-1.71751685462306e-05
1.29406119764619e-06
-2.06718514792737e-05
-7.92778990125662e-06
-1.11710872106534e-05
-1.64291048742794e-05
-1.63387699409761e-05
-6.83751534250026e-06
-2.06335950276146e-05
-1.05806979000131e-05
-6.67860831132088e-06
-1.69056844588178e-05
-1.18759632684367e-05
-5.47277194118033e-06
-3.03085931136758e-05
-1.73775528309345e-05
-6.93409185900021e-06
-1.18311263789153e-05
-1.2672485440817e-05
-1.99768252366076e-05
-1.80611001301905e-05
7.91988600129479e-06
-1.06489145013348e-05
-4.17969779358397e-06
-2.06238771171515e-05
-3.67090069404008e-05
-1.36294366486381e-05
-3.46166667207434e-05
9.91160366126777e-07
-1.50537257382452e-06
5.9645972176583e-07
-1.02620817153772e-05
4.23461893312201e-06
-1.30339889908269e-05
-4.75572214428801e-06
-2.01790195147884e-05
-2.02316202825621e-05
-9.61597395388167e-06
-1.6854636140519e-05
-3.31299802327702e-05
-1.39554551696639e-05
1.96886644782069e-06
-7.57134150328303e-06
-2.55215614570195e-05
-2.50452218729065e-05
-1.50984581187049e-05
-1.97254630805112e-05
-1.37124977256466e-05
-2.8467547508151e-06
-1.72547307044953e-05
-3.78315053320151e-05
-7.64232729427903e-06
-1.44109139475656e-05
-1.15436678982477e-05
-1.78181072523907e-05
-2.86191379078595e-05
-2.88155518841515e-06
-1.60363386335662e-05
-3.22883201734481e-05
-2.60836406068563e-05
-2.17242553416031e-05
-2.28256451677794e-05
-8.69935615746287e-06
-1.90801279281174e-05
-1.12779257830373e-05
-9.14839873555392e-07
-6.20005378813207e-06
-3.13681598522724e-05
-1.77561903971849e-05
-2.02949535688703e-05
-1.09037285752381e-05
-1.56669629282494e-05
-1.72128110681052e-05
-2.48993605249724e-05
-3.08121102052847e-05
-2.19089614507777e-05
-2.32281092999656e-05
-1.2123757057978e-05
-1.87050368303203e-05
-2.22065437182959e-05
-2.08993865926744e-05
-2.33476292586341e-05
-4.37470847113942e-06
-9.60748161670882e-06
-1.7963822670649e-05
-1.97112069053629e-05
-1.78008585731715e-05
-2.68781356310258e-05
-1.30799637562366e-05
-9.10572087047013e-06
-3.1296132740805e-05
-7.6313449639694e-06
-8.74479034545822e-06
-6.70532012179316e-07
-2.27628621020585e-05
-1.73547988416185e-06
-2.64686255560177e-05
2.50118782355201e-06
-2.27063973434862e-05
3.76516938930359e-06
-1.41156149549521e-05
2.30142259896173e-07
-2.1071149723426e-06
-2.38439944267993e-06
-1.5124373550114e-05
-2.57130905034135e-05
-2.48003859416351e-05
-3.06229675573273e-05
-6.47509890784876e-06
-2.72187162288274e-05
-2.02779353455581e-05
-1.60317072251021e-05
-1.87887733532081e-06
-2.70894249802052e-05
-2.1414755246373e-05
-6.20179348644481e-06
-1.18315219077408e-05
-1.56349655383023e-05
-5.33230850819223e-06
-1.05309612600386e-05
-1.46427601759377e-05
-1.67159667906916e-05
-2.23599143264093e-05
-2.99916743412151e-05
-2.1533141848877e-05
-1.86136023680167e-05
-2.41843670546404e-05
-2.55113186016322e-05
-2.50254746777618e-05
-1.19236582423363e-05
-1.39318503163075e-05
2.96910823840732e-06
-1.15399280766793e-05
-1.21906347148963e-05
-1.71937884530836e-05
-3.25715265236019e-05
-5.90711544429493e-06
-6.2220119388357e-06
-1.66023156014239e-05
-1.84397082114266e-05
-9.43865435142525e-06
-2.77789252435345e-05
-3.3410718941889e-05
-1.78164125554225e-05
7.04390099982123e-06
-9.12264858400211e-06
-2.26084963974793e-05
-1.52657299348357e-07
-1.28757258543283e-05
-1.78313625759973e-05
-1.93956567126419e-05
-1.84736209540276e-05
-2.22784126526029e-05
-1.36041298515064e-05
-1.78108078045023e-05
-1.9019932423554e-05
-1.85706392208112e-05
-1.51113647083662e-05
-3.07363674955724e-05
-2.88977049884646e-05
-2.22974220573829e-05
-1.23146005495496e-05
-2.47745715653735e-05
-8.04535326490916e-06
-1.06001562644556e-05
-1.34383078238227e-05
-1.02898635091356e-05
-4.61790143870393e-06
-2.84583146606049e-06
-6.3592343989822e-06
-1.77548719644587e-05
-1.30718503200087e-05
9.00230078095481e-06
-2.1603582331759e-05
-1.14606292534212e-05
-1.41407157234884e-05
-1.02608426771872e-06
-3.19596624808399e-06
-8.94756897943089e-07
3.59156460857487e-06
-1.02277565028401e-05
-1.49678115910249e-05
-2.27150957359006e-05
-1.21273827366739e-05
-9.97316217598652e-06
-2.59962196282406e-05
-4.14042321519315e-06
-7.12816044412153e-06
-2.91703590490554e-05
-2.10819705243442e-05
-1.3911797379496e-05
-1.17271979115441e-05
-9.04614000489579e-06
-2.19126727845121e-05
-3.48004206627098e-06
-2.44509415808723e-05
3.38798127259588e-06
-2.83155556577924e-05
-1.57272642636146e-05
-1.35270270162586e-05
-1.44791590791506e-05
-2.00528497996874e-05
2.08843652682803e-06
-1.1746864428246e-05
-1.72754743330134e-05
-2.05928937627074e-05
-3.84173419992403e-05
-3.48498049878232e-06
-1.91383383974414e-05
-2.65693232891576e-05
-2.44267393925055e-05
-1.82101270854738e-05
-1.9279448349051e-05
-3.85913679179626e-06
-2.76062866165267e-05
-1.94340149108682e-05
-2.21121751151887e-06
-2.43019166070115e-05
-3.24217734989125e-05
-1.52699480346745e-05
-2.65538598156829e-05
-5.12605745801192e-06
-1.36012200419025e-05
-1.45907830696637e-05
-3.70030478178258e-05
-1.90661019728498e-05
-1.5819062761987e-05
-2.36897488038371e-05
-2.80939383782596e-05
-7.04771956004543e-06
-1.1444970122383e-05
-1.57422272498155e-05
-1.6068817061618e-05
-6.57131213284477e-08
-2.12955672145107e-05
-1.52996612683543e-05
-1.52729500326842e-05
-1.00423805754248e-05
-6.77910416471656e-06
-2.84246664804603e-05
-1.06004405809057e-05
-3.95060705563952e-06
-2.65376783655971e-06
-1.02508027962243e-05
-8.06868450057106e-06
-2.61363238656769e-05
-6.75619054305755e-06
6.99824948514259e-06
-2.26411611308166e-05
-8.10508983088354e-06
6.30424821481426e-06
-1.09245991536518e-06
-1.44872823077511e-06
-1.22089925374372e-05
-1.42069243831265e-05
-1.17343791170892e-05
-6.41056402034093e-06
-1.75823904486408e-05
-2.43843591972078e-05
-2.60433564707617e-05
-5.79923851017088e-06
-1.38983894555548e-05
-1.50294415559906e-05
9.14405608029191e-07
-6.45560447736175e-06
-1.83644228753451e-05
-2.76299253099973e-06
-4.43454405120061e-06
-1.37857616423726e-05
-1.81756601026749e-05
-1.50864210902007e-05
-2.70971000173793e-05
-1.01008243372895e-05
-1.97868809585486e-05
-1.59782031090369e-05
-1.02725569102265e-05
-3.40493769853621e-06
-5.41691159799079e-06
-1.94361590493416e-05
-1.4542791081371e-05
-1.49889990997291e-07
-2.44374910917605e-05
-2.75215796370121e-05
-1.25175633051393e-05
-3.09900593100789e-05
-2.47013424725643e-05
-1.6574010601025e-05
-1.90751027321784e-05
-1.06436483241105e-05
-1.3364013552702e-05
-1.56547191651176e-05
-9.63781239752042e-06
-2.17402828199322e-05
-2.12400254080693e-05
-2.48944540575147e-05
-1.87857491167283e-05
-3.33009479328491e-05
-2.83889444597965e-05
-3.73379902087435e-05
-2.70450891313619e-05
-3.05264417430865e-05
-2.65360363156118e-05
-1.12623935614971e-05
-3.86134907897379e-05
-1.09424939462359e-05
-9.41315149030127e-06
-1.99938742197607e-05
-8.62694653983852e-06
-1.62765456026278e-05
-1.57685365529254e-05
-3.61497456382312e-05
-2.26090905003625e-05
-2.19543458402577e-05
-1.61234850415715e-05
-6.80143812682571e-06
-1.45330000501103e-05
-1.21094375493109e-05
-1.13697475290799e-05
-2.41235565437462e-06
-9.91277068876087e-06
-1.4763983445045e-05
-9.3924838406684e-06
-1.90996035403856e-05
-1.40716162725949e-05
2.5317743300282e-06
-1.66882093406541e-05
-2.47789683485681e-05
-2.8021521377195e-05
-1.34934738887099e-05
-2.29737005876559e-05
-1.93714457667057e-05
-1.52723074218669e-05
-1.05910365390927e-05
-1.70595935311361e-05
-2.88009691117304e-05
-8.14578286525939e-06
2.22481738353013e-06
-6.22829252274035e-06
-1.70118151605783e-05
-3.51308775617151e-05
-2.80021120871673e-05
-1.4106558575947e-05
-2.10348451526271e-05
-2.43881030715148e-06
7.33488849688902e-07
-1.68331554416824e-05
-2.80606231089017e-05
-3.39351062016728e-05
-2.24354859451788e-07
-4.72491739578035e-06
-1.05490443596301e-05
-3.09921078414475e-05
-2.47724072013067e-05
-1.98873358821855e-05
-2.0133514487673e-05
-6.52812854072024e-06
-8.68970501045769e-06
-2.03735738636843e-05
-1.36118197980024e-05
-2.33768778981671e-05
-3.64839640296371e-05
-1.4999954630547e-05
-1.93127355324561e-05
-2.65947077020717e-05
-1.32139815232359e-05
7.40188717880205e-06
-3.26590178768438e-06
-1.61880403644755e-05
-2.024273778461e-05
-3.62706956826252e-05
-1.76024257040873e-05
-2.7893611026798e-05
-1.67019935990143e-05
-4.45924046794041e-06
-1.84256827907447e-05
-1.0975230070271e-05
-1.28628587870705e-05
-2.24604114317242e-05
-2.28714089368852e-05
-2.5359589292766e-05
-2.4778697615729e-05
-1.56287887821792e-05
-8.41134106118215e-06
-2.07612059761035e-05
-8.10577423141471e-06
-5.89510973755458e-07
-1.218837350003e-05
-1.31610604674463e-05
-1.34243548707528e-05
-4.16983650494429e-05
-2.36901276499439e-05
-2.22176023257248e-05
-2.54721304626509e-05
-6.47640398826854e-06
-1.93736195184188e-06
-2.39100774256986e-05
-1.85210715740674e-05
-1.90621932593806e-05
-1.35151130921047e-05
-2.41952853216199e-05
-1.86734923627982e-05
-2.94732710202012e-05
-1.34395377299273e-05
-2.55598901794682e-07
-1.34219805054599e-05
-1.88141986707238e-05
-2.56770973212891e-05
-3.41890971294099e-05
-4.06416315753205e-06
-2.72457733152522e-05
-5.39202818354625e-06
-1.18139265804119e-05
-2.49573846979756e-05
-1.10799539626745e-07
-1.32690630626491e-05
-1.59436436771878e-05
-7.98613379906734e-06
-2.16705713105914e-06
-1.73423906134499e-05
-1.98074198024615e-05
-2.86532541526195e-06
-1.1067046266955e-05
-7.48626782793172e-06
-5.64771934776564e-06
-1.87438156340241e-05
-1.56600875374337e-05
-9.58852412489993e-06
-2.66632559099252e-05
-1.33248546726142e-05
-1.20987633412168e-05
-2.60211992960544e-05
-1.25192713100296e-05
-1.32850901168134e-05
-2.89306482785354e-05
3.96242663524884e-06
-2.22389799479337e-05
-8.29216356329003e-06
-4.27896205225607e-06
-9.59882603825844e-06
-2.0470434243969e-05
-5.12333879808534e-06
-1.17680070624453e-05
5.17830550788944e-06
-1.17041097085081e-05
3.03519470335356e-06
-3.40167752091083e-05
-2.93664622573589e-05
-9.30042712838251e-06
-3.16469956801811e-05
-2.58475314510876e-05
-2.68929422461039e-05
-1.19541720966854e-05
-1.98914332868849e-05
-1.60245530527317e-05
-2.479730646912e-05
-4.22288869968146e-05
-2.37290956680558e-05
-2.4245036654571e-05
-3.41803270352964e-06
-6.15106247033721e-06
-6.95275402573416e-06
-1.90885589886253e-05
-2.20435935698346e-05
-2.74855621265282e-05
-1.09375487325479e-05
-2.67604395003284e-05
-2.67993675692948e-05
-1.7545162666367e-05
-1.09428474658158e-05
-1.37077409345048e-05
-3.38575881052208e-05
-7.59885917419162e-06
-6.14500030386011e-06
-2.70665715846543e-05
8.55563408828523e-06
-2.64598975122441e-05
-1.48434903280056e-05
-6.1911059540487e-06
-4.44463938824502e-06
-1.87587813614138e-05
-4.02813477930093e-06
-1.42472434106809e-05
-3.98423700496353e-06
4.71697670278327e-06
-1.53113667599405e-05
-2.79518444830481e-05
-2.79376970109334e-05
-3.39314168140871e-06
-1.64483924773188e-05
-1.42292870460532e-05
-2.25616246163759e-05
-1.18738886416412e-05
-1.9438900497442e-05
-6.7506619823623e-06
-2.68834054533161e-05
1.88310390689072e-05
1.22296042536521e-06
-1.63632437065299e-05
-1.56458422176412e-06
-3.20988597132673e-05
-2.77290042036088e-05
-9.6792304476747e-06
-4.7425414822594e-06
-8.38227880725381e-06
-9.52785454232769e-06
-1.29938643842054e-05
-9.84799538746874e-06
-3.01352493572325e-05
-1.6558438392387e-05
-8.53134487412815e-06
-2.63879774221634e-05
-2.27603746050596e-05
-1.54751875985431e-05
-9.322066962066e-06
-4.89265314608913e-06
-1.59119812669304e-05
-4.56184020868679e-06
-1.32372325277847e-05
-2.32260962872855e-05
-2.97416954196704e-05
-1.43281038295805e-05
-1.7055603301093e-05
-4.47958110382312e-06
-2.59511909253566e-05
-1.24159259864645e-05
-3.25451935353751e-05
-1.48266390223362e-05
-1.04125154350257e-05
-6.17842197446113e-06
-1.01698118370984e-05
-1.2067219282899e-05
-2.94051557902236e-05
-3.1835512656729e-05
-1.71632148148715e-05
-1.2284519181622e-05
-3.83735969852233e-05
-6.12676588660644e-06
-1.89035161466591e-05
-4.44189209368553e-05
-3.44529904968498e-05
-2.968891210913e-05
-1.64116777214595e-05
-2.00254071742967e-05
-2.06819050614026e-05
-3.83020376589307e-05
-6.79707500667467e-06
-3.5618481208228e-05
-6.05382182093996e-06
-1.69356517121735e-05
-8.57589656854849e-06
-1.74155975342743e-05
-2.03701147723442e-05
6.92322922534857e-06
-2.69013813648614e-05
-1.22174298113053e-05
3.81696770015901e-06
-2.41260870660447e-05
-8.18845565546465e-07
-2.07679887278082e-06
-1.50796648567918e-05
-1.51827143589794e-05
-5.63158049176893e-06
-1.71846622541397e-05
-1.7089614620994e-05
-4.51345695084014e-06
-1.89696220292795e-05
-2.16730734021219e-05
-8.54013621697935e-06
1.53430252031527e-05
-3.74776904243427e-06
-3.52034699939694e-05
-4.3963331040341e-06
-4.90664692651718e-06
-1.67215489867488e-05
-4.50244501673432e-07
-1.87190281011983e-05
-1.39889625608082e-05
-1.30329184196243e-06
-2.05052636983859e-05
-2.46424108622896e-05
-8.27282652918412e-06
-1.55912678268287e-06
3.86628902490616e-08
-4.36847309266653e-06
-1.32950505035085e-05
-1.48884124213947e-05
-4.20253226302384e-06
1.28030368817135e-05
-1.09307490954911e-05
-3.02584914674034e-05
-2.14625385782489e-05
-1.7550819145768e-05
-2.2878363767948e-05
-9.26589880833602e-06
-1.01992299591307e-05
-2.06654775536129e-05
-7.848974927259e-06
-6.88670267162222e-06
-2.15107304999712e-05
-1.31059825478809e-05
-1.17831346105417e-05
-1.09642572894601e-05
-2.4271815337663e-05
-2.48509658307632e-05
-3.06498038801221e-05
-1.3922728059393e-06
-3.19597929173944e-06
-2.13410148916622e-05
-1.78297703794071e-05
-1.14577328201758e-05
-1.42971739030527e-05
-8.12633975063379e-06
-3.76000741963699e-06
-1.21294630820646e-05
-1.75792057441182e-05
-2.39917796150665e-05
-8.14308518618257e-06
-2.07002708310505e-05
-2.37381452218276e-05
-2.02815074510999e-05
-3.26723652425703e-05
-2.36452714293235e-05
-3.20884778727338e-06
-1.9268873669454e-05
-1.73910669882242e-05
-1.01626070296402e-05
-8.74036352507756e-06
-9.64834749369408e-06
-2.28897476772625e-05
-2.53083474028168e-05
-1.07888378331536e-06
-5.27855663030198e-06
-3.71625856917012e-05
-6.37008900729512e-06
-2.85003935317647e-06
-2.9428575719168e-05
-1.57520207952883e-05
-1.15601138292499e-05
-2.03324190768157e-05
-2.45865940672937e-05
-1.47072699048654e-05
-2.46829261742865e-06
-1.35234944382934e-05
-5.67473638720626e-06
-4.32423083011933e-06
-2.29821383526473e-05
-2.38924115941498e-06
2.0878273133085e-06
5.27258786105806e-06
2.67631523045859e-06
-1.05195663830334e-05
-7.32309132653725e-06
-1.96013452593799e-05
-6.43673369149073e-06
-1.73310604802361e-05
-1.04765581831617e-05
-2.02344165108838e-05
-2.12253053435027e-05
-1.57435916843219e-05
4.10978035290529e-06
-1.21063158127275e-05
-1.96212311586179e-05
-1.10423155162565e-05
5.30633226643075e-06
-7.77529918229219e-07
-7.11245311851894e-06
2.74246627691896e-07
-1.82658802299693e-05
-1.08049749404812e-05
-2.18112947098953e-05
-3.74610421949529e-05
-7.63050024609659e-06
-8.24120270323787e-06
-1.77750784286843e-05
-2.26065526247632e-05
3.32026211753643e-06
-2.89825030824011e-05
1.04005811901903e-05
-1.89833133566834e-05
-2.16945148126396e-05
-1.6578432139813e-05
-5.81375478608417e-06
-1.83715543538364e-05
-7.18834563109694e-06
-1.66662095974392e-05
-1.38592652393241e-05
-8.78651207167018e-06
-1.37707805057812e-05
-2.30818829879231e-05
-2.99926918987385e-05
-3.00952670517634e-05
-1.04707528706039e-05
-2.71026544980628e-05
-2.41178591539565e-05
1.48460811311503e-06
-1.59768404741121e-05
-1.88451288826329e-05
-3.2058396918341e-05
-1.85812319145928e-05
-3.01425533252847e-05
-1.76455015289359e-05
-1.11107501764117e-05
-1.85659293565952e-05
-6.52630213473407e-07
-2.18490690477552e-05
-3.43944004534071e-05
-7.67927000768918e-06
-2.65381062506664e-05
5.39884002695112e-06
-2.28659539055044e-05
-1.57983012526642e-05
-1.88401043463982e-05
-1.34419353230796e-05
-6.32372077804118e-06
-3.23407726438696e-05
-1.76030496645056e-05
-1.67222339166447e-05
-4.86419225311512e-06
-1.83733947188741e-05
-2.59899185310576e-05
-2.86837230305479e-05
-1.59570192174576e-05
-1.29424268435059e-06
-7.18071087695671e-06
-2.14961493036006e-06
-2.25374399436679e-05
-1.22796328762769e-05
-1.80988865863799e-05
-5.2782930271067e-06
-2.00382088575832e-05
-2.61027468245989e-05
-1.81855135856669e-06
5.72175154773316e-06
-9.22524185483841e-07
-2.61004916544221e-05
-1.9468257468701e-05
-8.43092663642625e-06
3.80763914649049e-06
-6.52363018945454e-06
4.11182782850877e-06
2.1439162243202e-06
-1.70785081774417e-06
-9.14726632443471e-06
-3.1392255929395e-05
-3.14110092298753e-05
-2.5517388505771e-05
-1.40529053465234e-06
-2.67095274157345e-05
-8.62829881066671e-06
-1.9480322881652e-05
-2.40765038064509e-06
-2.04434267996096e-05
-7.79439269121277e-06
-3.56771538284734e-05
-2.30781047419781e-05
-2.92120181298681e-05
-1.02627807704554e-05
-2.04400134967474e-05
-2.28290656013119e-05
-1.22252768521582e-05
-1.60823039955884e-05
-2.52373008690796e-05
-2.74612953388375e-05
-3.968925573386e-05
-1.0732513675842e-05
-2.75772776663661e-05
-3.44795110553613e-05
-3.59739536352197e-06
-1.17316649099734e-05
-3.17786414863031e-05
-1.50713010961943e-05
-2.6542096628177e-05
-1.03901040701004e-05
-3.4871688319586e-05
-1.80363348009527e-05
-4.89012066112564e-05
-3.02378133151603e-06
-1.24875754020509e-05
-1.79580475560265e-05
-1.44747892997584e-05
-1.54308111072697e-05
-1.0848512591149e-05
-1.87786252169799e-05
-1.09299121311045e-05
-1.43320768031526e-05
-1.49007569968523e-05
-7.14141685722503e-06
-1.45494221273811e-05
-1.85583324747437e-05
-1.29030309464539e-05
-1.64176293212409e-05
-2.33357450600468e-05
-2.91468030853669e-05
3.79406208252427e-06
-1.18235551704578e-05
-1.69648326786429e-05
-1.78609183396151e-05
-1.40643736338841e-05
-3.58018460748126e-06
-1.8924396770592e-05
-1.42872581155572e-05
-2.86881759354964e-05
-5.77549582825194e-06
-1.6707180353958e-06
-2.1657723024393e-05
-5.26997273085266e-06
3.66877753537425e-06
-1.75952679888544e-05
-4.44597162102528e-06
-1.31784896344026e-05
-8.70886353994147e-06
-1.40550505387161e-05
-1.69810133252219e-05
-2.99404962791386e-05
6.03862650838652e-07
-2.49332742828327e-06
-1.09238965244825e-05
-2.23789460490167e-05
-1.00412279634713e-05
7.12215854662765e-06
1.05980305724816e-06
-1.40390357865116e-05
-6.26581161364013e-06
-5.49622799973958e-06
-1.62572555938926e-05
-7.59856336901054e-06
-3.17990257601592e-06
-1.54577075628771e-05
-1.05175401890858e-05
-1.88210248370677e-05
-6.65607415489201e-06
-2.6764688409704e-05
-1.78563700193058e-05
-8.41073939638837e-06
-5.28668046218746e-06
-5.9496261861863e-06
-7.00879813927005e-06
-5.41775584093769e-06
-7.36088245500925e-06
-9.74788409083959e-06
-1.32020065630358e-05
-3.74673470129066e-06
-1.27204496450404e-05
-1.12524626068556e-05
-1.43686165541284e-05
-4.09058189420683e-05
-2.25082480502304e-05
-2.25753229317221e-05
-3.48255698383766e-05
-1.61181282005111e-05
-2.0677741052192e-05
-3.38585583493313e-05
-2.42655129178609e-05
-2.14231465368625e-05
-1.41639540678059e-05
-2.26514439104035e-05
-2.30383938678223e-05
-2.18049406642534e-05
-9.3284754435526e-06
-2.41324302735581e-05
-2.05593396771986e-05
-2.17444614620637e-05
-4.4927454358098e-05
-6.17309403426493e-06
-1.11004552053195e-05
-2.33225113032717e-05
-3.28349050960437e-05
-3.48613166501159e-06
-2.37683728525739e-05
-3.26180395370018e-05
-1.58846798737119e-05
-1.70873030413502e-05
-4.65418702789997e-06
-2.86031639461996e-05
-2.16070474042194e-06
-2.16826349805767e-05
-2.00500976149235e-05
-2.25643151318117e-05
-2.12105430055046e-05
-5.76693799863583e-06
-1.25637537873052e-05
-2.00169855272371e-05
-1.44207315028625e-05
-1.07600352446608e-05
-3.33425482702653e-05
-1.0682911807193e-05
8.43068277887677e-06
-3.24104373805873e-05
-2.37976088565071e-05
-1.85074409488577e-05
-1.90520579919689e-05
-1.19384741708212e-05
-2.03439954684939e-05
-1.99983625286738e-05
-5.1493997918059e-06
-3.44753467131173e-05
-2.66233919485786e-05
-1.47904450903619e-05
-1.63898738898138e-05
-2.85541356091097e-06
-1.1305063191222e-05
-7.10570350034981e-06
7.46797666120161e-06
-1.15216177188805e-05
-2.52061044812343e-05
-1.13186363721091e-05
-2.76231171954411e-05
-3.61973269081727e-06
-2.81375868428273e-05
-8.50247823360115e-06
-2.6776170881673e-05
-2.3469816980408e-05
4.05563901058597e-06
-2.61539116576213e-05
-2.36010927446583e-05
2.59116261593384e-06
-3.27907969483752e-06
-2.75653173279696e-05
-2.15730764468683e-05
-1.08200703845057e-05
-1.43115980788535e-05
-1.84584868743287e-05
-1.18719515554972e-05
-1.49337832029469e-05
-2.89084934611507e-05
-1.91842447023194e-05
-2.27240718963594e-05
-9.79734632368033e-06
-2.01752367049416e-05
-1.45548083779497e-05
-1.38935664208651e-05
-1.95504111539679e-05
-2.22962620404921e-05
-1.27662541547718e-05
-1.82294606787224e-05
-2.2040729792695e-05
-1.65892493901446e-05
5.93921986058696e-06
-3.65048895642418e-07
-9.72640697525376e-06
-2.54667967172829e-05
-1.73242656893299e-05
-8.60022209520639e-06
-2.30783685832884e-05
-4.30777495382955e-05
-1.34474711331615e-05
-3.87084412204764e-05
-1.43580268006199e-05
2.22208875983363e-06
-1.74286413732473e-05
-6.09171197702706e-06
-1.03635906914023e-05
-1.50823653838594e-05
-2.21724303447752e-05
-1.60139967546279e-05
-1.74839109952897e-05
8.62773429850229e-07
-1.50790669429453e-05
-1.26711221328388e-05
-2.1587305438132e-05
-1.91960647102906e-05
-1.76680640235312e-05
-1.25624920679952e-05
-5.23373186328371e-06
-1.78866623688284e-05
6.88391435121488e-06
-1.48027013666005e-05
-7.35665410492686e-06
-2.40049034980577e-05
-4.27690251900507e-06
-5.2314451401302e-06
-7.84925861288452e-06
-8.95025493322938e-06
3.44365969764352e-06
7.88840551605866e-06
-2.13783262367007e-05
-2.29508843396041e-05
-1.21453355324055e-05
3.16016667724634e-06
-1.16110498385452e-05
6.60924157496257e-06
-1.01610327283298e-05
-1.14221457570183e-05
-1.36090992141451e-05
-6.45474799047317e-06
-1.89107303858472e-05
-1.8894235873336e-05
7.50554558749891e-06
-1.86757867880937e-05
-2.85279920355642e-05
-1.92316235960417e-05
-1.50034961157171e-05
-2.4127010278505e-05
-2.1319438096414e-05
-2.88177755278803e-05
-3.01292664858536e-05
-3.10628618699331e-05
2.28734082638298e-07
-2.52282293487717e-05
-2.02433488693672e-05
-8.67867842395143e-06
-4.11369348462639e-05
-5.59995057219745e-06
-9.11411657385755e-07
-3.80564828260286e-05
-1.30796995116691e-05
-3.47139290072432e-05
-1.71344345183764e-05
-5.70924006000355e-06
-1.9347064819508e-05
-3.71244243667298e-05
-1.53601226507434e-05
-2.42563829001908e-05
9.35025934643192e-06
-8.8065606932755e-06
-2.25152160226893e-05
-9.5467853706389e-06
-1.10954003655791e-05
-5.89684160130897e-06
-3.26955091765415e-05
-2.74370143580156e-05
-9.63280969391236e-06
-1.50618859857681e-05
-1.44294075616338e-05
-8.04821712671926e-06
-6.13843398867614e-06
-1.39861378607299e-05
-1.80265798700834e-05
-1.61478669373028e-05
-2.56911254159004e-05
-2.98079703321779e-05
-2.47401199554739e-05
-2.21422055799842e-05
-1.31856841316801e-05
-1.45902236766362e-05
-4.4053515532829e-06
-1.71056668277673e-05
-1.14246460873924e-05
-2.86276222507219e-05
-1.83527003480511e-05
-1.34944314823101e-05
-1.42387687616351e-05
-6.95998728588998e-06
-1.42278265755643e-05
-1.60654324681654e-06
-7.35062713736833e-06
-6.1449455333274e-06
-1.92659476969764e-05
-5.84561874171526e-06
-2.24888681023335e-05
-1.94752463651937e-05
-2.85083722831112e-05
-1.33279022729947e-05
-1.51075395547387e-05
-1.40064942209242e-05
-2.42869797293857e-05
-1.26194623945091e-05
-4.06164532651883e-06
-1.96727289868269e-05
-1.03132434171415e-05
-7.41367675402533e-06
-6.53925683672343e-06
-5.28752306195525e-06
-2.00179675095341e-05
-8.3612990894999e-06
-1.56698564842701e-06
-7.20092483127181e-06
9.32819386533325e-08
-8.24326306564204e-06
-2.67247974103908e-05
2.61527709455404e-06
-2.53213483693544e-05
4.26968689228237e-06
-1.10201815096669e-05
-2.19771307613952e-05
-6.39178206314436e-06
-1.73993431013655e-05
-1.18127097475956e-05
-1.54009572432247e-05
-1.17422087037956e-06
-5.80281065417792e-06
-2.53778866429215e-05
-2.13162352710074e-05
-1.95464314009428e-05
-1.98846047197367e-05
-2.58678631624792e-05
-6.29856620584454e-06
-7.90271048905027e-06
-1.58848659732466e-05
-1.94114596424478e-05
-1.41829839729963e-05
-1.74552231087614e-05
-1.49658396639109e-05
-2.04471948338668e-05
-2.57320464484663e-05
-1.98083164239937e-05
-5.30293427778485e-06
-3.00063489273415e-05
-9.58170178206612e-06
-2.90364862716707e-05
-1.56995926360869e-05
-2.46236019224668e-05
-2.04665647649064e-05
-1.15080325859137e-05
-2.43382832143534e-05
-9.23437347104715e-06
-1.85930319261309e-05
-1.82141015998482e-05
-1.54463009796387e-05
-1.03304078148482e-05
-3.00868331649729e-05
-2.40571311485086e-05
-1.22761351230467e-05
-3.02284448510292e-05
-1.39189798361213e-05
-2.01878211787119e-05
-8.71506426067928e-06
-1.45242975106707e-05
-2.38112007642173e-05
-2.24595623603978e-05
-1.01704262300272e-05
-1.22524926385761e-05
-1.55365080446252e-05
-2.02421934548475e-05
-2.04958860759881e-05
-2.41669259310118e-06
-1.036023505821e-05
-1.38629806819921e-05
-1.84248882088314e-05
-1.48691921359289e-05
-2.20255013689377e-05
1.28872045673162e-05
-7.56412251305512e-06
-3.01671655493407e-05
-2.53306310988176e-05
3.7771413073399e-07
-1.03128790694131e-05
-6.1845318612884e-06
-1.09147717767599e-05
-2.24507960535349e-05
-1.69499015870526e-05
-1.9916687486606e-06
-1.46657101755286e-05
-2.13357627200919e-05
-2.0492176461993e-05
-3.06061768159468e-06
-1.70665624144228e-05
-1.94103499556865e-05
-8.49454292573453e-06
-1.38377084190189e-05
-2.24530692638037e-05
-4.34875775337246e-06
-8.1092636182693e-06
-1.55106138738085e-05
-2.56805508308723e-05
-1.42925437637402e-05
-3.48164757363208e-05
-2.2098386186911e-05
-6.78735162980962e-06
-1.90213894583799e-05
-1.81735252238337e-05
-3.63525771741695e-05
-1.39766563199403e-05
-3.2618553200388e-05
-1.22523773062232e-05
-1.66509210939564e-05
-2.5926883370099e-05
-1.70576061899835e-05
-4.04274763021253e-06
-2.68243603311269e-05
-2.21689264890744e-05
-3.02352298065797e-05
-6.47787182998764e-06
-9.5695589803564e-06
-3.78241235106394e-05
-3.08640588103561e-05
-1.40378204017648e-05
-3.70108629042638e-05
-2.66042052319847e-05
-1.651557988102e-05
-2.54603445151094e-05
-2.26175275798822e-05
-1.27989273459396e-05
-2.49117418737909e-05
4.1428065525299e-06
-1.88999297137678e-05
-1.84441706904008e-05
-2.64521677648925e-05
-2.98714322117837e-05
-3.30952800484791e-05
-1.13509984890641e-05
-2.0033004880493e-05
-2.41438933752008e-05
-1.35017880765825e-05
-7.61499786421532e-06
2.71440286498154e-06
-1.59086117261875e-05
-9.99288965226424e-06
-1.64013473897994e-05
-3.06109236423259e-05
-1.35628985552626e-05
-2.21944654290799e-05
-1.28731681054801e-05
-2.8998342417613e-05
-1.89066412661682e-05
-5.0440711480647e-06
-9.44328268244445e-06
-1.08525630364027e-05
-2.21000903805473e-05
-6.30287281482627e-06
-2.42483452764791e-06
-4.96756770743414e-06
-2.61253082467227e-05
-1.61988460861181e-05
-1.42386136265244e-06
-9.93278153024086e-06
-2.31213452286875e-05
-8.40539232741895e-06
-1.06116143596559e-05
-2.57027101226192e-05
-1.60792341297101e-05
-1.95756773119643e-05
6.75800086018306e-06
-2.92127923957586e-05
7.5947511596951e-06
-2.35014766417986e-05
-2.68562680499334e-05
-3.56155460742164e-06
-2.08948615390958e-05
-4.94499192024528e-06
-2.17074437538573e-05
-1.44118144524134e-05
-1.20218747026031e-05
-1.69509508821579e-05
-1.1896129948498e-05
-1.62912876575162e-05
-2.15179930455733e-05
-5.89747581176406e-06
-2.74081464045629e-05
2.70003235712712e-06
-1.46987287160202e-05
-2.68451862954763e-05
-1.19180803663293e-05
-1.53060077251974e-05
-2.06446063975394e-05
-2.06681635617484e-05
-1.70349111180703e-05
-3.72029526100121e-05
-3.30001480891098e-05
-3.59689545188631e-05
-3.3259586146117e-05
-2.06279408340985e-05
-1.82194427858184e-05
-1.7821528561766e-05
-2.78834688098997e-05
-2.10097448973906e-05
-2.76753170338918e-05
-3.73175677203824e-05
-2.60865920421354e-05
-3.31465696081933e-06
-1.7317924636373e-05
-2.05075589588061e-05
-2.20507605393648e-05
-1.2287685854245e-05
-3.21665621295653e-05
-2.02510150819801e-05
-1.52370786438211e-05
-1.23014168657164e-05
-2.35814840371486e-05
-2.61393070382044e-05
-1.19841518306365e-05
1.13359323340358e-06
-3.21813147448552e-05
-1.15303257963354e-05
-1.97526850567689e-05
-2.28735816615522e-05
-2.28301515885921e-05
-2.14319149631707e-05
-1.79519081041398e-05
-2.28908077718887e-05
-7.52950609241527e-06
-9.11767106812838e-06
-1.3550558747524e-05
-3.61384401835133e-05
-1.11380866662429e-05
-1.22379376054827e-05
4.15950094345843e-06
-2.0806705900397e-05
-1.46056313239677e-05
5.90133420986993e-06
6.82272988657701e-06
3.48552992671e-06
-6.05412902539407e-06
-1.50141424448313e-05
-2.96851812511501e-05
-2.29718680779551e-06
-1.29977708676228e-05
-1.45476521672871e-05
-2.71984417341606e-05
-8.22532278576647e-06
-4.34506790878498e-06
-2.85938586347049e-06
-2.1393526510651e-06
-4.87881074056578e-06
-6.96884416825682e-07
-2.84393922318626e-05
-4.92999270049635e-06
-8.9926257298804e-06
-2.1348137484138e-05
-7.69340428220216e-06
-1.45456808471924e-05
-1.60167875831428e-05
2.91668345071252e-06
-1.43134205038162e-05
-1.9974209091657e-05
-1.02833237219185e-05
-1.98573120689829e-05
-4.81261883041739e-06
-1.81547646211124e-07
-1.93916704708545e-06
-1.43993014114463e-05
-2.2547376489197e-05
-2.14665798197513e-05
-1.69751196870686e-05
-1.8079978993179e-05
-1.75733328705892e-05
-1.86165241498101e-05
-1.11358079161906e-05
-3.10877576404211e-06
-2.63170404305978e-05
-2.07436468428085e-05
-1.57058776380194e-05
-8.32010111307378e-06
-1.8925303371671e-05
-1.12943246666002e-05
-3.1356596033201e-05
-2.0844208571058e-05
-1.97609248330132e-05
-6.41182956980242e-06
-2.2679183049789e-05
-1.38539392148009e-06
-3.12603186496655e-05
-7.84436612056056e-06
-1.84526358756034e-05
-1.6636728968807e-05
-5.7514084959782e-06
-2.56568384724122e-05
-1.11343762895678e-05
-9.91594574632229e-06
-1.70492668760686e-05
-3.09119917876651e-05
-1.61277897676741e-05
-1.63614742408074e-05
-3.62096095669618e-06
-5.7156983481451e-06
-1.01037874865879e-05
-2.27674410716949e-05
-1.73116430479746e-05
-2.88611433277501e-07
-3.74537337472771e-05
-1.42878022304527e-05
-2.6857381953397e-05
-9.24646383030277e-06
-1.1615327085709e-05
-1.98538404696471e-05
-2.18519111962979e-05
4.94800885485458e-06
-1.12442759170547e-07
-1.65297053080628e-05
-2.79220839964302e-06
-1.27660410123899e-05
-1.43920228658267e-05
-3.91894676998345e-06
1.42542813961341e-06
-2.09984947935494e-05
-1.24082338249918e-05
-1.99813455732444e-05
-1.1405623930792e-05
-3.32573444220904e-06
-2.29149634470258e-05
-3.59473899248594e-06
-2.31166754689141e-05
-1.11042083781223e-06
-1.44464531648027e-05
-1.3297380667858e-05
-2.48253174397757e-05
-1.40184209630358e-05
-3.10529496188795e-05
-2.1640066411859e-05
-5.85094623467777e-06
-6.81246993622954e-06
-8.98198017176707e-06
-9.30155864352486e-06
-6.11733439196273e-06
-2.01345093813927e-05
-2.38491062516976e-05
-3.22489859833514e-06
-1.79121394445818e-05
-1.85850493328821e-05
-2.3254422213444e-05
-1.76096604664538e-05
-1.6068970099186e-05
-2.33039531626866e-05
-3.91645457026511e-05
-3.45211162701262e-06
-2.06588417701761e-05
-1.96579751244876e-05
-2.55940039068695e-05
-2.47496286370643e-05
-3.10526670352173e-05
-3.08284381086139e-05
-2.60363685436795e-05
-2.58143579421841e-05
-2.26034969992854e-05
-2.10381018060636e-05
-8.70592727473631e-06
-1.43619311189467e-05
-1.79805895641469e-05
-3.10448413593232e-05
-1.65458439414339e-05
-1.1242019123301e-05
-2.43143596485125e-05
-1.33957312324936e-05
-2.09633191658079e-05
-2.74239675743849e-05
-3.71141866939412e-05
-1.45368200687818e-05
-5.53383755682254e-06
-2.78700433387468e-05
-2.22946297312346e-05
-3.01938700734746e-05
-1.75106098417477e-05
-1.40036753877174e-05
-2.01378317290793e-05
-2.02831661095975e-05
-1.1785897473011e-05
-1.53281873897375e-05
-8.85392027645716e-06
-1.31299910147722e-05
-2.10770924553167e-05
-1.81101159711775e-05
-1.44147983626733e-05
-9.35551162237804e-06
-1.92358107421397e-05
-1.51999972540394e-05
-2.27822909920137e-06
-3.18143256500061e-06
-2.60115426851481e-06
-4.82555002169676e-07
-1.81775128168648e-06
-2.82492237141597e-06
-9.58966197759108e-06
-1.12003594851153e-05
-1.49142330976283e-05
1.75140799575946e-06
3.27138374320648e-06
-1.33890653907432e-06
-1.47907585369803e-05
-3.63556405876925e-06
8.71957317868661e-06
2.56559014952192e-06
-1.48086737006822e-05
-7.87087593273173e-06
-1.1164359484085e-06
-2.57971634661829e-05
-1.3670285720904e-05
-1.78547334796931e-05
-1.7054986240546e-05
-1.25434140471345e-05
3.72040321589831e-06
-1.08422226966644e-05
-2.34500931426788e-05
-2.26169343142955e-05
-2.43471110078409e-05
-2.25012254340956e-05
-9.97258811798087e-06
-2.61237198603972e-05
-2.22358139009771e-05
-6.04564148229828e-06
-2.31754606243827e-05
-1.07541761903383e-05
-4.17315955609654e-06
-3.37038345853724e-05
-2.00707809467639e-05
-2.42681474443996e-05
-1.26705328793631e-05
-1.76440299892357e-05
-1.646192046222e-05
-3.07597924735564e-05
-5.93439634582786e-06
-2.31207076838804e-05
1.71867151573385e-06
-1.74546287009426e-05
-2.88899890301544e-05
-3.53146485611242e-05
-2.49730925380588e-05
-1.90541176147634e-05
4.38922963394216e-06
-2.76109567197026e-05
-3.61884899838969e-05
-1.30921588814466e-05
-3.15549964424481e-05
-3.98514966722979e-05
-1.30179733358137e-05
-1.67752193423173e-05
-8.11494958080465e-06
-3.26232000741736e-06
-1.4308881269831e-06
-8.72263836489872e-06
-2.63217216797813e-05
-7.05145491489473e-06
-1.83985729256792e-05
-1.69180790452786e-05
-1.06099730667665e-05
-2.86358154778618e-05
-2.43771958840044e-05
-2.27980807934238e-05
-4.71378854577632e-06
-2.03406660260784e-05
-3.07881931480953e-06
-2.01132063521736e-05
-2.07250274982931e-05
-1.89093018969068e-05
-6.8536842153658e-06
6.26480069283408e-06
-2.99617033973179e-05
1.24625648982522e-06
-5.96341722968708e-06
-6.21171758774906e-06
-1.53421592140921e-05
-1.62331059534472e-05
-2.16443562268442e-05
-8.51106209885227e-06
-8.4408877542187e-06
-3.91761763202948e-06
-1.83600447391864e-05
-2.23311088756347e-05
-6.28098600703383e-06
-1.98332193486667e-05
2.83454160683432e-06
-1.38895778712736e-06
-2.81588831322691e-06
-4.43958450659869e-06
-1.41912724646085e-06
3.2248143676794e-06
-3.2541085335169e-06
-6.90652404594501e-06
-1.19584559429679e-05
-2.54984218040728e-06
-2.92328742667259e-05
-9.20614397139791e-06
-2.37430851520722e-05
-3.02447477884501e-05
-1.84950791650579e-05
-1.84592420923192e-05
-3.11116230948366e-05
-1.3209611038192e-05
6.39505767473505e-06
-1.09559680879255e-05
4.5240031624003e-06
-1.15760911983704e-05
-2.72005417679707e-05
-1.33109564726918e-05
-3.75980995642633e-06
-2.92619585475153e-05
-4.04564763285841e-06
-1.71957000125824e-05
-1.41095816713055e-05
-8.9811868457292e-06
-2.44324617883011e-05
-3.69919007225153e-06
-2.45662526695806e-05
-2.08912145520874e-05
-1.27204381497051e-06
-2.11720452115685e-05
-5.54535771963229e-06
-1.80676427336855e-05
-1.30019463002666e-05
-2.19615657518648e-05
-2.23310502456008e-05
-1.85810919351807e-05
-2.89330460277644e-05
-2.71383717725153e-05
-2.70833208070764e-05
-1.71903785703776e-05
2.0898099036203e-06
-1.99303117580023e-05
-7.69108500048715e-06
-1.97721919760917e-05
-8.98363337020327e-06
-1.70162061914984e-05
-2.77071297639685e-05
-2.64668911435978e-05
-1.93842643212325e-05
-2.3454366497465e-05
-1.37992630265248e-05
-5.96542790927809e-06
-3.7080634880796e-06
-3.24905570443698e-05
-3.54331204607164e-05
2.92550374598032e-06
-1.02633386272094e-05
-7.05685076681192e-06
-1.91052120983454e-05
-1.51274637347192e-05
-1.07800146900328e-05
-2.23560522679658e-05
-8.75330229590683e-06
-2.49269784402643e-05
-2.03999025533673e-06
-7.9872761679894e-06
-2.47265226956792e-05
-6.77861152451109e-06
-1.13330949491201e-05
-1.480632441644e-05
5.16938975284127e-06
-6.25559488555695e-06
-2.8014973877475e-07
-1.96752288862947e-06
-2.36936840769649e-05
-1.68485698840533e-06
-2.06265203739953e-05
-1.65728370435853e-05
-7.06326972945694e-06
-7.11702377016419e-06
-2.17136923923264e-05
-2.90083440810772e-05
-4.3932095681487e-06
-1.73121773832955e-05
-1.14713515599533e-05
-9.66000800830114e-06
-7.46004789375833e-06
-1.1325516370674e-07
-1.13842851733687e-05
-1.75421923076027e-05
-2.72675010258944e-05
-2.07423117193464e-05
-1.17579179726389e-05
-1.95988228844136e-05
-9.7127077299338e-06
-3.3974926139311e-06
-2.3275727693568e-05
-1.34505817702023e-05
-2.03682207854993e-05
-1.66427797718919e-05
-1.85313949303825e-05
-2.27153389320414e-05
-3.17981568723643e-05
-1.06377889648584e-05
-8.9050907343923e-06
-2.46885747929538e-05
-1.35464251669816e-05
-2.54737221075392e-05
-1.56628179638675e-05
-2.38876104432642e-05
-1.5945950160104e-05
-2.14119524723886e-05
-2.56337182646896e-05
-3.0761098499779e-05
-1.21848851285234e-05
-1.67054257382149e-05
-3.10711399109662e-05
-2.74921897631866e-05
-2.66981768263066e-05
-1.65077985973214e-05
-4.32264262134079e-06
-1.12210196477453e-05
-2.04315410634922e-05
-2.20585245181438e-05
-9.09094733329279e-06
-1.17285480564732e-05
-7.86041966416585e-06
5.34110654352164e-07
-1.19224326516261e-05
-5.872439640876e-06
-1.57048812300221e-06
-2.80418989048774e-05
-2.12069774179322e-05
-2.30727812208379e-05
-3.47040627442759e-05
-2.68773063811322e-06
-1.98665393565944e-05
-1.65118955682228e-05
-1.4265783190889e-05
-2.98511974087552e-05
-1.15839975429219e-05
-8.95608731009471e-06
-1.65147117110138e-05
-1.13414772473292e-05
-6.4703066834289e-06
1.09421507253126e-05
-2.48070650985191e-05
-3.46998603859328e-06
-1.98784682089833e-05
-1.53020981675098e-05
-9.61324543069465e-07
-4.79741605842583e-06
-3.02653400882539e-05
-1.47911078922453e-05
-1.41073702544993e-05
-2.30870727207811e-05
-1.32777857757293e-05
-8.57874398740384e-06
5.95683908366943e-06
-1.48461424251288e-05
-3.22652131464366e-05
-2.33755499306727e-05
-5.210869523019e-06
-7.31500309772568e-06
-1.86135269378381e-05
-1.79196741364241e-05
-2.39164353196922e-05
6.69224737953409e-07
-1.74353595566013e-05
-1.46414957151182e-05
-1.98228432040748e-05
-7.95425463303874e-06
-2.31944248823966e-05
-1.59370751729276e-05
-1.78833999481179e-05
-1.7967138646507e-05
-1.82848505845677e-05
3.38740548923609e-06
-2.25996338583351e-05
-9.71814401312862e-06
-4.92458403375952e-05
-3.85807182038051e-05
-2.45639224714643e-05
-3.92528496996789e-05
-1.29364674071239e-05
2.78901723432463e-06
-1.39052080562647e-05
-2.87877266768332e-05
-2.3442983182897e-05
-2.74822149639053e-05
-2.79724667455034e-05
-1.92050398513865e-05
-2.51096202553285e-05
-1.91469371487478e-05
-1.92499013515514e-05
-2.27813655026143e-05
-1.12100975358672e-05
-2.80716026304497e-05
-1.73678824493385e-05
-1.64513803726379e-05
-1.94667234571547e-05
-5.81558344020388e-06
-2.5576385698033e-05
-1.98838103328787e-05
-2.54307219073626e-05
-3.1313770650234e-05
5.14182528927435e-06
3.31138303529334e-07
-7.87242243234891e-07
-6.88469590951119e-06
-6.7435315198307e-06
-1.75281815116623e-05
-7.53703305637301e-07
-2.54028766154605e-05
-3.41031686812831e-05
-1.43252819793136e-06
-7.09591129371543e-06
-1.94733550501322e-05
-2.43645424163425e-05
-2.13629176668025e-05
3.76853773464943e-06
-1.87429862320194e-06
-2.07505255779008e-05
-3.14821444511191e-06
-4.69843146730373e-06
-2.14503236346183e-05
6.47070689193197e-06
-2.86344492217573e-05
-1.95515187288122e-05
-1.76620810859194e-06
-1.97520610603694e-05
-2.57119717483066e-05
-1.17512186363857e-05
-1.19287658062278e-05
-3.34607821793987e-06
1.46780794228167e-05
-2.69946940450192e-05
-2.82349700283649e-05
-2.11430327972497e-06
-1.90822564635832e-05
-1.92541857509307e-05
-3.43262829369467e-05
-1.67012892385193e-05
3.10168657697799e-06
-1.96077521741851e-05
-1.6796825903286e-05
1.34484156339507e-07
-1.99803347103903e-05
-1.0008881385543e-05
-1.52166933002407e-05
-1.79306073353482e-05
-3.89312053165281e-05
-1.2266096980452e-05
-2.27972067319898e-05
-1.035901879083e-05
-1.24454075362112e-05
-1.48665040475746e-05
-1.443830223018e-05
-1.90576005932094e-05
-1.48533074637816e-05
-1.34515065204154e-05
4.17149814504367e-06
-1.02471498432337e-05
-2.2189210556943e-06
-2.53143061948528e-05
-1.93937378846307e-05
-1.25158107608983e-05
-3.49884529580649e-05
-3.70897327568402e-05
-1.69175871456905e-05
9.68268599858622e-06
-2.22522920725649e-05
-2.40925876353024e-05
-3.59288322390815e-05
-2.22348008636673e-05
-3.37962776830913e-06
-2.46048332391096e-05
-3.61358068348511e-07
-1.32354770386916e-05
-1.62139376974289e-05
-1.33706317459605e-05
-1.03904684504546e-05
-4.61075413564353e-06
-2.85450542064319e-05
-2.39320249650679e-05
-6.90496064591414e-06
-6.23495579050261e-06
-1.07217710406193e-05
-2.17864873033308e-05
-5.4109250719071e-06
8.91306649060771e-06
-8.0045169375623e-06
6.34108864294089e-06
-4.13495025926534e-05
-2.60574099408399e-06
-1.20381091984084e-05
9.4295236614588e-07
-7.81361102481076e-06
-2.48406816447133e-05
-9.76433210260289e-06
-6.21622990159863e-06
-1.57481572379742e-05
-1.36534403092159e-05
-1.86366064022015e-05
-2.53213078990207e-05
-1.69858117058733e-05
-2.55474112311894e-06
3.23575328616067e-06
1.25410317142832e-08
-1.0319854627056e-05
-2.31344935435349e-05
-8.39068289608779e-06
-2.27926275386615e-06
-1.24074850550442e-05
-1.01312396258054e-05
-2.94345563625667e-05
-1.86576213254001e-05
-1.59447343643857e-05
-1.04930052371365e-05
-1.23421164634547e-05
-2.172423619511e-06
-2.52454150970028e-05
-1.20958006157119e-05
-2.30902568109012e-05
-2.51268343575369e-05
-1.12996086882842e-05
-1.36459140266209e-05
-3.15286578801021e-05
-1.94662286567059e-05
-1.80005267791231e-05
-1.35721888948056e-05
-2.16360743097096e-05
-1.77732320250997e-05
-6.27430682461678e-06
-1.79239136756794e-05
-1.94720451409447e-05
-1.28716793511594e-06
-9.98328003214507e-06
-3.18379435752951e-05
-1.5111910714327e-05
-3.66775964004454e-05
-1.79236797386242e-05
-2.99352590348631e-05
-2.82387145355861e-05
-3.20612325317451e-05
-2.17515665935465e-05
-2.47999976085423e-05
-6.43673102307855e-06
-1.70011786387761e-05
-1.08480505230382e-05
-1.56861647690333e-05
-2.99899503272359e-05
-1.65671393199036e-05
-5.73791397178011e-06
-1.34129983618393e-05
-3.11644230470474e-05
-2.34843206767667e-05
-9.2382486194745e-06
-2.4247188285243e-05
-2.43093557992351e-05
-1.48910316546559e-05
-2.58776140660664e-05
-2.57810315437818e-05
-1.90994165563217e-05
-2.7302486595151e-05
-1.80376164510368e-05
-2.47479154298284e-05
-2.49026318476302e-05
-1.76655572303087e-05
-1.89945266732033e-05
-1.61804244753124e-05
-1.92829636323373e-05
-2.61959879312668e-05
-2.08926190257159e-05
2.3012797291972e-06
7.84913684896764e-06
-2.50820180390176e-06
2.7770363099476e-06
-1.62385954712294e-05
-1.77889921681205e-05
-1.53237687608626e-05
-5.44791341982402e-06
-1.91771156621161e-05
-6.27656459289401e-06
-1.69267255858888e-05
-1.63708457883526e-05
-1.65803227576937e-05
4.91090764003871e-07
1.58221268067056e-06
-2.10878029621411e-05
5.09834821990831e-06
-4.61513313429613e-06
-8.45345080630385e-06
-6.09840313619572e-06
-1.26078501186869e-05
-1.73467109751103e-05
-3.0916034824701e-05
-2.09363800507163e-06
-5.81817405821078e-06
-1.19645156291389e-05
-8.93549006676174e-06
-2.11066091236417e-07
-1.62656717998248e-05
6.05142141860896e-06
-1.05837695444989e-05
-7.76513115205838e-06
-1.23920064336166e-05
-1.85514165129687e-05
-4.68792596456355e-06
-3.68944503936949e-06
-8.08594992743869e-06
-1.06000421162453e-05
-7.85139970681167e-06
-2.41251841030084e-05
-2.26962740324085e-06
-1.21516121639331e-05
-5.45752317843047e-06
-2.33779255214917e-05
-2.57971017296544e-05
-2.47900378589494e-05
-1.92350389547065e-05
-2.10182476272301e-05
-1.58473354061216e-05
-3.41466097725252e-05
-2.19009481956945e-05
-1.0381623923362e-05
-2.43921529275237e-05
-1.60660240147835e-05
-2.46660212661293e-05
-2.075321482757e-05
-3.66275328556011e-05
-3.22928665949872e-05
-7.79535057411812e-06
-1.32715217241913e-05
-8.36663239900338e-06
2.52818860314311e-06
-1.79248678108926e-05
-3.73659590076764e-06
-1.61936036379302e-05
-2.43770414591421e-05
-2.88888004405337e-05
-1.3978009463966e-05
-1.35553106441051e-05
-1.56555365868031e-05
-2.78126096052882e-05
-1.69391921598289e-05
-8.62059015239072e-06
-6.22299331845703e-06
-2.74687917950583e-05
-1.58182289400604e-05
-1.16984533862705e-05
-2.1167991685192e-06
-2.49385600876784e-05
-2.67255236504218e-05
-3.21753857030255e-05
-8.63312677684167e-06
-7.94595686701304e-06
-9.98103714718383e-06
-1.37714145215559e-05
-1.41312975090486e-05
-2.25960668097154e-05
-6.24300135459844e-06
-8.56571184754606e-06
-9.80056049818944e-06
-1.91115753004098e-05
2.06697104747354e-06
1.05985897966635e-05
-1.20789381070906e-05
-1.09478490151972e-05
-2.23616881092823e-05
-2.48008517119005e-06
-1.38919531255618e-05
-2.02126793759814e-05
-1.8202496990081e-06
-9.70404944383808e-06
-1.64380819909073e-05
-9.85710446608342e-06
-6.9016240007159e-06
-1.59281642753363e-05
-2.31987248267573e-05
-5.10490471912317e-06
-7.04892941588253e-06
-8.4755400149123e-06
-2.45295843141177e-05
-1.88937417794885e-05
-4.39314773819506e-06
-2.39257417273593e-05
-1.27733261893767e-05
-2.39983181697993e-05
-1.83660457137628e-05
-7.31195800047012e-06
-3.51672053169075e-05
-1.41878324012012e-05
-1.67409937361242e-05
-1.12084994111596e-05
2.5336684330854e-06
-2.3017046388095e-05
-2.68733719521132e-05
-1.00193798067393e-05
-1.70374460008026e-05
-1.36453255120699e-05
-2.8951094630034e-05
-2.840045570459e-05
-2.29037963046504e-05
-3.36493108760853e-05
-2.38229625106433e-05
-2.03310801450911e-05
-2.26109263375067e-05
-1.5056915594655e-05
-2.77542237205112e-05
-2.65019162354635e-05
-2.2902173840851e-05
-1.98048693202152e-05
-1.95170617916467e-05
-8.10230068736129e-06
-1.33280162869411e-05
-1.08454019507497e-05
-7.90543106401082e-06
-2.66597280411993e-05
-2.36526121247927e-05
-1.29422007348589e-05
-1.59835047789013e-05
-1.97340003120894e-05
-1.70320751005846e-05
-4.57813602689899e-06
-4.12122012322993e-06
-2.03117697869718e-05
-1.04540034721026e-05
-1.50469535893607e-05
-1.0835178718201e-05
-7.62760956441003e-06
6.41042831115784e-06
-2.67931953508445e-06
-4.41955281519993e-06
-4.78927064598395e-07
5.13335261177135e-06
-3.75887071431962e-05
-3.55596105173956e-06
1.90732971154924e-05
-4.03947098462291e-06
4.30215743088919e-06
-7.87015218210946e-06
-2.20831068271711e-05
-1.74589441451231e-05
-2.62429088194721e-05
-1.89323366767745e-05
-1.05931335157916e-05
-2.01701860556605e-05
-1.54669665819964e-05
3.29186674620529e-06
-7.92669896895658e-06
-1.33433573546736e-05
1.82053748175331e-05
-1.17601933390986e-05
-1.82322031798672e-05
1.44827168558443e-07
-4.39623748416122e-06
-1.97221683505525e-05
-9.87011794805488e-07
-4.99633307933295e-06
-8.37072507783438e-06
-7.66731346896973e-06
-1.68173359874646e-05
-3.83000130835838e-05
-7.02434571914159e-06
-3.53473278044601e-06
-1.52152660980589e-05
-2.43682372641431e-05
-6.89796663718482e-06
-2.94327376849902e-05
-2.58087539170737e-05
-5.8331803826368e-06
-1.79233695511901e-05
-1.87136367295373e-05
-2.06485017259308e-06
-3.71996905792922e-05
-1.20274855169648e-05
-4.67715438796724e-06
-3.43713435328576e-06
-1.79674775820946e-05
-2.31924729429908e-05
-3.20487153938295e-05
-3.73643944000112e-05
-2.1371020147211e-05
-1.89828956272219e-05
4.66093680632391e-06
-3.45905930227294e-05
-1.53704906832903e-05
-7.67378318475485e-06
-1.19667823521469e-05
-1.15029909313836e-05
-3.70414125891152e-05
-1.85259032477926e-05
-2.47339206026706e-05
2.79468201270636e-06
-7.48909156621871e-06
-2.79643286055474e-05
-7.2721531855933e-06
-8.72895640376902e-06
-1.61316302582582e-05
-1.59910676438678e-05
-1.81886682130319e-05
-1.79309806508399e-05
-1.67136566538882e-05
-1.78868957113979e-05
-1.95147669176059e-05
-1.90036133839939e-05
-8.65002911586381e-06
-3.94766209773469e-05
-1.33806966640147e-05
-3.19861363217206e-06
-4.7704863278837e-06
-2.28852680821594e-07
-1.54288341504103e-05
-6.97573494677009e-06
-2.13079517140006e-05
-2.12305973642358e-05
1.41162081998806e-06
-9.10622686533843e-06
-3.89715604467235e-05
-3.76384256819308e-06
-1.89591581151516e-05
-2.07103936406871e-05
-1.30912526429252e-05
-2.21274096488653e-05
2.29442038699334e-06
-1.77029380440051e-05
5.30443246015272e-06
-1.09981680840927e-05
-4.01896691982323e-05
-1.89063099060308e-05
-2.13711628220001e-05
-1.38278457601748e-05
-9.58964030119615e-06
-9.22316700415542e-06
3.11993686876161e-06
-1.63900307640175e-05
-2.85205115994436e-06
-4.88698417107079e-06
-2.06725818836321e-05
-1.34023552596028e-05
-5.6588160005498e-06
-1.72842443331706e-06
-1.36079501064196e-05
-1.53166380268807e-05
-8.42286019224682e-06
-1.58689585363924e-05
-1.81536945995226e-05
-2.1128182763123e-05
-2.46524637156328e-05
-3.33461053835276e-06
-1.06064093164058e-05
-2.46978016227091e-05
-2.43607901673473e-05
-1.15303185058689e-05
-2.54735975644317e-05
-1.372344832054e-05
-2.03375151390251e-05
-9.39122703452186e-06
-1.16334609137168e-05
-1.08845985597415e-06
-2.60886729939191e-05
-2.47611742075937e-05
-4.10980803130862e-06
-1.97223265543495e-05
-2.28700485802542e-05
-3.33763985937821e-05
-1.1615900122516e-05
-2.44004379183816e-05
-1.95762063606799e-06
-3.94968901749485e-05
-2.18183276311612e-05
-2.60234648962473e-05
-2.5395779121058e-05
-8.75108606394432e-06
-3.16245312605562e-05
-5.2686591913714e-05
-1.53422364379555e-05
-7.0489322315362e-06
-2.85703466223655e-05
-1.92627179199791e-05
8.94322533287525e-06
-1.37848885137122e-05
-1.04600499692964e-05
-1.07453884348963e-05
-6.38937468393674e-07
-6.92808180158524e-06
-8.1452219812921e-06
-1.75898615688555e-05
-8.96955965754094e-06
-1.68183011412637e-05
-1.83476959148438e-05
-1.89297327203595e-05
8.23766441971729e-06
-3.05544796596828e-05
-1.2702801353144e-05
-3.05205128077994e-05
-6.47375130740656e-06
-6.061495988948e-06
-1.32457739793606e-05
-9.71135727405522e-06
-5.61322227247474e-06
3.49895324971612e-06
-1.45491314320151e-05
-2.52399353306173e-05
1.17185373813697e-07
-2.47224761548557e-05
-3.47717562708112e-05
-2.81391209575737e-05
-2.93191577197923e-06
-2.22474857911581e-05
-1.06933812501969e-05
-9.84517635994778e-06
-1.78800661668892e-05
-3.57261842657735e-06
-2.4027365684722e-05
-2.67228870323399e-05
-1.65981134574107e-05
-1.26181885004392e-06
-1.84060266701662e-05
-7.86000002671295e-06
-2.97558122827473e-05
-4.06515053832565e-06
-2.68650431382657e-05
-3.42642714967226e-05
-2.66602158499935e-05
-2.62260694694426e-05
-9.44064861674449e-06
-2.23142892915943e-05
-1.716702508151e-05
-2.42185986038869e-05
-4.62064096075472e-06
-2.43710728141702e-05
-1.86297642676473e-05
-1.44422159936793e-05
-2.49519362020899e-05
-1.2043263887515e-05
-2.27555703108678e-05
-1.69195987100359e-05
-2.73298820340834e-05
-1.55186436099371e-05
-2.53960203381693e-05
-2.89853219680176e-05
-2.82877899429925e-05
-3.76814118183416e-05
-1.83796397855132e-05
-1.62921123910166e-05
-3.2322747614272e-05
-1.31333449118747e-05
-6.44624159382712e-06
-3.91949051487505e-05
-2.51081511845656e-05
-2.69800760307565e-05
-2.68149657574138e-05
-1.3264540150971e-05
-1.86263232269355e-05
-1.49583455955845e-05
-2.8451792836791e-05
-2.67793556694243e-06
-1.96265200132824e-05
-6.34006867202919e-06
-1.42437556839578e-05
-1.21750483996991e-05
-2.77979488756354e-06
-2.68713863140168e-05
-1.48158393476011e-05
-1.90564918954628e-05
-1.46685028853836e-05
1.3747348067171e-06
-4.54821107950521e-06
-5.80505237381844e-06
-1.26232193672674e-05
-2.54064496400588e-05
-1.7782343014518e-05
-1.13877893134758e-05
-2.03903347737414e-05
-2.5711552654889e-05
-8.77375692323407e-06
9.73619841219573e-06
4.75402406613406e-06
-1.21864955671871e-05
-1.13883100371757e-05
-9.73256579922915e-06
-2.06370202254283e-05
-2.10415670588672e-06
-3.70832371583398e-05
-5.49228516327751e-06
-1.67905512386681e-05
-2.55918553555303e-05
-1.59932719409413e-05
-2.59171515168344e-05
-1.15613591647918e-05
2.45774722206869e-06
-2.44755117995111e-05
-3.42080225477603e-05
-2.19410711785174e-05
-1.11588698736699e-05
-1.11145950300926e-05
5.49642364160428e-06
-2.47052521045333e-05
6.45675478316117e-07
1.2693723424678e-06
6.86418353368903e-06
-2.81203262269228e-05
-2.10871476845951e-06
-5.66227342074646e-06
-1.65278243446041e-05
-1.35704689189561e-05
-2.02876806832859e-05
-1.36738096463005e-05
-1.8565955932932e-05
-2.07359463898155e-05
-2.54476019576943e-05
-7.14548128735923e-06
-7.95766831797045e-06
-2.18914137838757e-05
-3.65137580369436e-05
4.17887388379441e-07
-1.97521506696248e-05
-2.75480165938703e-05
-1.00006465480272e-05
2.25380897119395e-06
-1.19050479693749e-05
-2.28994104580999e-05
-2.81750960326397e-05
-2.7068885173315e-05
-1.62928911785494e-05
-2.68267858779007e-05
-1.39378667999182e-05
-3.13912521041423e-05
2.13371731257691e-06
-3.54460850917993e-05
-2.35682452691935e-05
-1.77970086865847e-05
-2.7254572933777e-05
-1.6028788273889e-05
-3.4957561621476e-05
-1.84973113832566e-05
-1.90769101257365e-05
-6.8170257816573e-06
-2.90470146023419e-05
-2.31761488879355e-05
-7.53797511974258e-06
-1.07392644563898e-05
-2.55377248956955e-05
-3.14083061607692e-05
-1.5451399216548e-05
-1.47013129674001e-05
-1.08377597855681e-05
-1.46175805449393e-05
3.16989167304271e-06
-2.25313059093863e-05
-2.18170103116987e-05
-1.93772207818408e-05
-8.80312800516452e-06
-4.25964238417836e-06
-1.06907656561527e-05
2.28522963873155e-06
-2.13374590856246e-05
-1.62107020003828e-05
4.39961773934717e-06
-1.38995324448457e-05
-1.1476894293441e-05
-6.38657174839127e-06
-4.76297022441832e-06
-2.04372829249127e-05
-1.86438972096994e-05
-1.36155479611055e-05
-2.24596054597431e-06
-1.01589427987464e-05
-1.35075017760934e-05
-8.15550861983487e-06
-7.34300340328874e-07
-1.01717653003116e-05
5.76689857639036e-06
-2.20080480523874e-05
-1.88343143041806e-05
-1.3452008747983e-05
-6.5711264738535e-06
-5.35157607843671e-06
-2.30652649553697e-05
-8.52478527250927e-06
-1.70646588362255e-05
-1.28314065739237e-05
-1.99864373912706e-05
-2.67612194320875e-05
-1.11401941758954e-06
-1.42813613253602e-05
-1.93075014617057e-05
-4.26085960801761e-06
-1.77343775026758e-05
-1.62545773949266e-05
-2.11889170598374e-05
6.25201406839671e-06
-6.48338004186089e-06
-2.69385129196712e-05
3.79415201479425e-06
-3.35460348465371e-05
-8.29586884898388e-06
-3.52259029973239e-05
-2.15885704368828e-05
-2.05542776552528e-05
-1.08529792202476e-05
-2.86703379531308e-05
-2.56306120349607e-05
-7.86683076270446e-06
-2.10294742118605e-05
-2.71841386745628e-05
-4.01424987538745e-05
-3.96628870062598e-05
-2.68020399461984e-05
-2.74610311135876e-05
-3.62174500627488e-05
-1.76570700703402e-05
-2.72599184961818e-05
-1.05326678913473e-05
-4.58916696083821e-06
-2.11347624513769e-05
-1.2618102823561e-05
-1.80295832982482e-05
-3.08149917211206e-05
3.50317202552081e-06
-1.18836397617422e-05
-1.97673883437702e-05
2.43174303684205e-06
-2.53676152984949e-05
-2.33865415672866e-05
3.88574273883027e-06
-1.58830709308195e-05
-2.32439428490791e-05
-7.0608030678118e-06
-1.40086593633497e-05
-1.18123860203271e-05
-3.06275519069946e-05
-1.64314591027223e-05
-1.18377766815522e-05
-1.95836833904028e-05
-1.15930711033116e-05
-2.23038049595022e-05
-8.75477933908002e-06
-1.56166597345049e-05
-1.27774583291241e-05
-4.36243806607197e-07
-1.1847972909357e-05
-2.87054800498166e-05
-4.19754678094592e-06
-1.11789168130176e-05
7.7318696749976e-06
-1.66694690869583e-05
-2.15561009683893e-05
-1.54953479658648e-05
-3.07176357431801e-05
-5.04616521487002e-06
-8.74390216970689e-06
-6.25662728700732e-06
-8.40152896232349e-06
-3.10233297621981e-05
1.26578741485903e-06
-1.17698612937678e-05
-3.91200782066056e-06
-2.21607218168935e-05
-1.08620575434814e-05
-2.0194256244496e-05
-1.57906718820846e-05
7.97060160963133e-07
-1.80457809302743e-05
-1.89479578303953e-05
-1.82341602718402e-05
-1.50541934725536e-05
-9.86205387556198e-06
-1.98258819888182e-05
-1.8571627065572e-05
-8.59149618477946e-06
-4.25989693783631e-06
-6.12331838157515e-06
-3.57054412792232e-05
-1.94566800614593e-05
-1.60520084437904e-05
-2.85343988861753e-05
-2.12256416526811e-05
-1.50430394480814e-05
-2.56293927201658e-05
-2.11752551643885e-05
-1.54188752964201e-05
-3.32457950677617e-05
-2.65081342011095e-05
-2.2673796253853e-05
-7.3334255475959e-06
-1.46539032496376e-05
-1.17479261967944e-05
-2.30203829736072e-05
-1.99276026509288e-05
2.25588299151915e-06
-1.77050749567574e-05
-3.0282710929163e-05
-1.798499132119e-05
-3.53323582549457e-06
-2.56535036316878e-05
-2.37136888936176e-05
-1.32519951608167e-05
-3.22767313356595e-05
-1.77714458273939e-05
-5.11730434712019e-06
-2.85928818840555e-05
-2.29540171907051e-05
-1.65546134025973e-05
-5.76968034002179e-06
-2.18421279126815e-05
-1.59257109258061e-05
-2.13650147439553e-05
-1.41222953186689e-05
-9.79643628018519e-07
-1.90394852698339e-05
-2.40346794985953e-05
-1.57470675108764e-05
5.31117238199262e-06
-2.07334606003144e-05
-1.34023574424577e-05
6.35446143803878e-06
-1.40508934743001e-05
-8.64872057854657e-06
-1.31123942886335e-05
7.3195669552094e-06
-3.01483797881081e-05
-1.31116602702214e-05
-1.27823252884907e-05
-2.26927945521354e-05
-6.87155823543168e-07
-2.70309342166278e-05
-1.10377012355695e-05
-6.68314047969243e-06
-7.12044407292554e-06
-1.43703383018875e-05
-8.04607505447525e-06
-9.66954718399351e-06
-3.17949847098101e-05
-1.78230932087792e-05
-2.04359593757582e-07
-2.02603779932242e-05
-5.42945832027852e-06
-1.28983652574061e-05
-1.3398536562149e-05
-4.8585576608566e-06
-1.45825608023287e-05
3.6264779402031e-07
-4.61010689083518e-06
-5.28955748274069e-06
-1.78346906455205e-05
5.61741596902204e-06
-7.10663892862748e-06
-3.22576890229155e-05
-2.77043328244847e-05
-4.06141979909182e-05
-1.15138139554754e-05
-1.06349201021769e-05
-2.3074956892277e-05
-1.73178481246261e-05
-2.9564128412686e-05
-2.18838425444486e-05
1.4611490193141e-05
-1.26989479146773e-05
-3.25710112523199e-05
-1.9874149468896e-05
-2.41494000447858e-05
-1.04798067419926e-05
-2.38383965838328e-05
-1.95967910900459e-05
-2.77264503430084e-05
-3.79640447705501e-05
-5.69450692003159e-06
-1.46186429752891e-05
-1.43215210550205e-05
-4.36318308398443e-05
-2.47761918195803e-05
-7.45005608021643e-06
-1.73808455825973e-05
-2.62447304901775e-05
-3.341348013792e-05
-2.64548350187468e-05
-1.17164156451432e-05
-1.096629117152e-05
-2.13882597810249e-05
-1.18440427728736e-05
-4.68407515625829e-06
-3.36200920696334e-05
-2.55331025010091e-05
-1.78879920693656e-05
-7.23727309985529e-06
-2.30729245234814e-05
-2.94822441505553e-05
-7.95973524694868e-06
1.08604613774227e-06
-3.29990929710413e-05
-3.90068814710126e-05
-2.11849852351887e-05
-9.12612478711111e-06
-1.21091626180122e-05
8.38712752972701e-06
-2.62828959193263e-05
-8.53334828510574e-06
-1.14766271683451e-08
-6.71469776778251e-06
-1.42215537658911e-05
-8.03741220751837e-06
-2.42735418914163e-05
-2.47257069264485e-07
-3.94404075778586e-06
-1.06142377071514e-05
-1.83319751812524e-05
-5.97960312412602e-06
-1.88972080381058e-05
3.57989995426532e-06
-2.48077197715916e-05
-6.38680681762161e-06
-5.97162002010575e-06
-1.15016474230476e-05
-4.53545320541611e-06
-1.22753335750202e-05
-1.59262135349108e-05
-1.90750851838321e-05
-1.70087525125157e-05
-2.13037763235081e-05
-6.70105800844385e-06
-1.4341231121752e-05
-1.17510269098111e-05
-7.51463690260461e-06
-1.78324048189101e-05
-2.73347898199545e-06
-6.58994562237545e-07
-7.88047321567296e-06
-1.43454554524021e-05
-2.28391071579728e-05
-2.03265803010226e-05
-2.18681955633303e-05
-2.9168776011714e-05
-2.94952312869247e-05
-2.64556890507845e-05
-1.33687184898247e-05
-1.80283042891893e-05
-3.11759921610413e-05
-3.12976982443347e-05
-2.58709056197185e-05
-2.40492767892693e-05
-5.01840747871305e-06
-3.39354368162107e-05
-2.74253688445183e-05
-4.42659764916087e-06
-9.08220026759196e-06
-3.10484736867712e-05
-2.02334712478501e-05
-2.5070597518358e-05
-8.75955759300512e-06
-3.4178302184591e-05
-1.15402176235563e-05
-1.36756947408672e-05
-5.47089274135446e-06
-1.6228139166684e-05
-3.396448616095e-05
-1.22216585409404e-05
-1.30620293083881e-05
-2.69224801801099e-05
-2.45148828615521e-05
-1.40893402696747e-05
-1.85006649692551e-05
-2.48294795531706e-05
-1.00011341226692e-05
-1.56421335430875e-05
-2.67708225487178e-05
-1.05173416704786e-05
-7.96836136951652e-06
-1.50271909852816e-05
-1.53010977195742e-05
-2.39875682324368e-05
-1.19522270131747e-05
-1.4918696003653e-05
2.11650931217944e-06
-3.70876861425757e-06
-1.95567274268372e-05
-2.38358227933705e-05
8.04795323391505e-07
-4.96779593137036e-06
-1.15554767792815e-05
-7.05710800807292e-06
-2.89547314567477e-05
-1.59027578267393e-05
-7.16180366096713e-06
-9.18082160585347e-06
-2.36922725622693e-05
-2.05235181877712e-05
-4.42471092366547e-06
-2.80678090988094e-05
-1.2155323671167e-05
-1.5204099953919e-05
-7.97223718870987e-06
7.97562843309983e-06
-1.64722989106489e-05
2.25370425963143e-06
-3.34219853279469e-06
-1.31656553665045e-05
-1.58318133058865e-05
-2.19637468689861e-05
-1.9498637104389e-05
-1.11190091673013e-05
-6.32441027392099e-06
-1.49181423615733e-05
-2.9170143965491e-05
-2.01600801884059e-05
-1.01680795770316e-05
-2.21746992360966e-05
-3.01428435995239e-05
-2.52304595693073e-05
-3.17986040970223e-05
-2.77432141412813e-05
-1.28498212718372e-05
-1.4331742848646e-05
-2.41036770269183e-05
-1.22303105064125e-05
-3.41346452496736e-05
4.72315321066038e-06
-1.71634267160252e-05
-2.10180994796666e-05
-3.08785966874663e-06
-1.51460149112796e-05
-2.76475779796888e-05
-2.82677937912165e-05
-1.14551644610766e-05
-1.04279140276931e-05
-2.15419173624734e-05
-1.32549796704658e-05
-2.31388413282411e-05
-2.72532956413421e-05
-2.01248001421661e-05
-5.72884999934284e-06
-1.59705534286313e-05
3.96148850293747e-06
-1.1074722303908e-05
-1.38888402075268e-05
-2.53446722345346e-05
-3.18466679535458e-05
-7.5683893502778e-06
-1.10821476513404e-05
-2.5767088100685e-05
-1.94955051315931e-05
-1.15822521376493e-05
-2.05701553616211e-05
-1.28475750440909e-05
-3.02285494192202e-05
4.14060677691129e-06
-1.15790010417425e-05
-3.72913961446599e-05
-2.59589385103714e-05
-5.51163912330393e-06
-1.39118593420614e-05
-3.84673331142354e-05
-6.65747138250501e-06
-1.00067410402736e-05
-1.22621739701687e-05
-1.86137015843729e-05
-2.73880272290176e-05
3.24053135402244e-07
-1.66709662025372e-05
-2.10398349673337e-05
-1.51830873318147e-05
-1.28683865624887e-05
-2.21565289763412e-05
-1.92136541339671e-05
-2.55337235195105e-05
-1.17974033607095e-05
-1.24533723939797e-05
-2.26611545279573e-05
-1.53826946887336e-05
-1.38624739769268e-05
-1.0177513091086e-05
-8.44902445586204e-06
-8.43155009209604e-06
-1.95090487652145e-05
-8.23638998987113e-06
-4.66862143618612e-06
-1.10279510454748e-05
-1.55318601045477e-05
-4.95685072499257e-06
-1.60393647373909e-05
-1.03006252004625e-05
-1.85926299098503e-05
-1.56543574626442e-05
-2.76799852305909e-05
-1.50708830083491e-05
-3.19063529101757e-05
-2.06608849916156e-05
-1.21297027335287e-05
-2.71769125107252e-05
-1.33857017600842e-05
-2.63990794524507e-05
-6.74047961276669e-06
-4.36753217024181e-06
-2.90042198357667e-05
-1.15757290421957e-05
-2.04114267019665e-05
-6.64577831264229e-06
-1.26893485557832e-05
-2.34437749676651e-05
-2.46242281115636e-05
-3.3688734167539e-05
-3.96822306215513e-05
-1.96107352363073e-05
-1.20162999072987e-05
-3.59851555353677e-05
-1.79957630550062e-05
-2.52123466027007e-05
-1.72055369744324e-05
-1.22616407313749e-05
-1.405721552913e-05
-5.417727145911e-06
-1.87884059930921e-05
-2.84776529970309e-05
-3.06019011459205e-05
-2.6070388488266e-05
-3.34950747260733e-05
-3.96233708447378e-05
-2.37071172002286e-05
-1.56906447968872e-05
-1.4359934607502e-05
-8.73898632075293e-06
-1.68566754763879e-05
-1.4120199241457e-05
-1.09213347471918e-05
-1.70400088360698e-05
-1.50120703562042e-05
-1.32574307999374e-05
-1.69185653255926e-05
-1.21144562044075e-05
-1.0827496438215e-05
-1.219928077403e-05
-1.07896224905241e-05
-1.0027606861817e-05
-1.99732010395827e-05
-1.7814157541835e-05
-1.72324262553467e-05
-1.50875197028816e-05
-4.03301250965524e-06
-7.70081595116154e-06
-1.23684856855585e-05
-3.44196482832719e-05
-7.03021583468108e-06
-1.06338338070277e-05
-2.32593654534004e-06
-7.3705966054617e-06
-6.03181368637925e-06
-1.32177262338949e-05
-2.35735086728502e-07
-2.66271798203657e-05
2.87168998572535e-06
1.35221388641791e-05
2.32213382281316e-06
-2.73289782027939e-05
-1.89409053599389e-05
-2.45616908781393e-05
-1.53968185798695e-05
4.56700479590045e-06
-9.5843210463418e-06
-2.26974795994502e-06
-2.17506690060553e-05
-2.02527855008853e-05
-1.44602300721449e-05
-2.81717460693397e-05
-2.444025425148e-05
-1.94574636371844e-05
-2.23743777603814e-05
-1.9522583711143e-05
-2.67500215761394e-05
-1.1396590000559e-06
-1.1754527487486e-05
-1.48170927212247e-05
-1.78404641710445e-05
-3.95862968113534e-05
-3.41922399974477e-05
-1.50569520844697e-05
-2.64563989463695e-05
-1.73402385548592e-05
-2.95371216344892e-05
-3.35404143733974e-05
-1.36678627416438e-05
-1.87142294659697e-05
-2.96334159284329e-05
-1.60407336719772e-05
-1.7242544776221e-05
-2.50686236376588e-05
-2.41770730968302e-05
-2.42530836943116e-06
-2.31988588088869e-05
-2.54666773005925e-05
-2.67476726208294e-05
-9.67023666076999e-06
-6.77935016691109e-06
-1.97942298986706e-05
-3.00743543064655e-05
-2.81724793038799e-05
-1.34225023365737e-05
-2.86908247804622e-05
-1.62766548357669e-05
-3.17344118323114e-05
-1.48697320658744e-05
-5.94585370204682e-07
-2.85727433626428e-05
-2.41832804414542e-06
-1.82849735982138e-05
-2.51407828186801e-06
-1.935139722851e-05
-2.63946674388854e-05
-2.90780860657981e-05
-6.05906157605168e-06
-8.18653339779617e-06
-8.56503051650833e-06
-2.0567732290667e-05
-1.05474961668919e-05
2.30498109541185e-06
-1.11047510882148e-05
-1.52107119813976e-05
-2.49254322308739e-05
-8.98120366174548e-06
-7.37437318514505e-06
-1.98900070149028e-05
-1.28064530314321e-06
-2.31712257752533e-05
-1.53086620716863e-05
-6.11481694110853e-06
-1.53596156397119e-05
-6.42195587040809e-06
-1.74637673588206e-05
-1.14661731714091e-05
-1.65830577839085e-05
-1.37906196498255e-05
-7.18602495879419e-06
-8.58458173814344e-06
-1.74823165570282e-05
5.28317161702824e-06
-1.62301670094005e-06
-1.45047394328481e-05
-5.43893765894898e-06
-6.96185801581384e-06
4.81246712642558e-07
-1.19622976762529e-05
-6.46969277162578e-07
-8.27066934789426e-06
3.61858955635393e-07
-1.50406292594352e-05
-1.00898139268064e-05
-2.35431590283732e-05
-2.27234784515699e-06
-1.40019276612255e-05
-8.3062879318886e-06
-1.60130345998253e-05
-2.10092632813464e-05
-2.34732832003713e-05
-1.1522435245198e-05
-1.97779634149e-05
-1.08681324820027e-05
-5.03694149691464e-07
-2.0271816612963e-05
-7.43089290568513e-06
-1.29441386511155e-05
-3.27225325018695e-05
-2.77085765643692e-05
-2.01209979103342e-05
-1.47614130046555e-05
-1.73968156600261e-05
-1.68871713864257e-05
-1.965201517877e-05
-3.71231922460552e-05
-2.9360058368256e-05
-5.75986948063964e-06
-9.44313406337675e-06
4.17306598194465e-06
-2.14435183817827e-05
-1.68195239662479e-05
-1.50420444397001e-05
-3.51734062084224e-05
-2.99606453249559e-05
-2.26765487932299e-05
-2.15236238092301e-05
-1.50905705791901e-05
-2.41589183841046e-05
-2.05235964482452e-05
-1.63664627624134e-05
-3.24893387671099e-05
3.35238225601108e-06
-2.04412361668481e-05
-3.47062429942088e-05
-1.83618448863891e-05
-2.3582337585894e-06
-1.24862668254905e-05
-2.12374884145763e-05
-1.16784202621173e-05
-2.57295205775412e-05
-3.38842654289518e-05
-1.24606124499443e-05
-2.0851698072186e-05
-1.61014136619373e-05
-2.05239974749853e-05
2.57880605877659e-06
-1.89764368060837e-05
-6.53328742349079e-06
-1.5510048860251e-05
-6.78546004306686e-06
-2.03012215530856e-05
-1.46775446899692e-05
-1.7356876687957e-05
-3.77473681713112e-06
-1.14169804276857e-05
-3.96941630831775e-06
-2.63354437287323e-06
-1.65352409524257e-05
-1.35263925407816e-06
3.55551067927766e-07
-4.85955757488358e-06
1.77956512230421e-06
-1.78614516744244e-05
-6.46470027245285e-06
-5.08481444328053e-06
-1.1018318243819e-05
-1.78290233674605e-05
-5.44714851840843e-06
-3.02881385920606e-05
-1.41784062701418e-05
-1.13225433632113e-05
-2.58662674170026e-06
-9.56588338967304e-06
-1.55801769853429e-05
-4.89020665902516e-06
-1.83133529534346e-05
-2.30515088678125e-05
-3.5853219128667e-06
5.50078797990165e-07
-2.24716923899614e-05
-2.00049110710345e-05
-2.2300115801125e-05
-2.65906810667477e-05
-1.74972521620285e-05
-2.31909547108059e-05
-2.28712078293508e-05
-1.14191667719098e-05
-2.72690780508518e-05
-1.99615570196964e-05
-2.35548664386486e-05
-2.22410240820935e-05
-1.57903508097197e-05
-2.32662395171297e-05
-1.01745460141206e-05
-3.36017273576636e-05
-8.64541851577864e-06
-5.44872504455661e-06
-1.50068532218196e-05
-2.48632033891139e-05
-1.73114117110297e-05
-3.47389058891611e-05
-2.34525984362173e-05
-3.29005802122708e-05
-3.05890330329823e-05
-1.00173945993798e-05
-1.96857030984886e-05
-1.82714487593968e-05
-9.23541834091164e-06
-2.71868620212931e-05
-3.03688136499583e-05
-3.30267745235798e-05
-1.36507651058172e-05
-1.70994676994107e-05
5.85042645867826e-06
-1.50984952293983e-05
6.04348483170994e-06
-2.63891026657848e-05
-6.26334162868776e-06
-2.89764315572914e-05
-2.58573146666918e-05
-1.81726752768351e-05
-1.20061741056587e-05
1.02657479071511e-05
-1.17828889616137e-05
-1.83784265804976e-05
-1.46171224068363e-05
-9.8213715739318e-06
3.65267348086278e-06
-1.75309742172124e-05
5.64678480947666e-06
7.65627775322514e-06
-4.39708381000832e-06
-1.84042609254417e-06
1.17616396419604e-05
-3.09224597451678e-05
-7.09714151175169e-06
1.13304916831023e-05
-2.29054380254805e-05
-1.72973838334356e-05
-2.38538688957048e-06
-9.72002380054184e-06
-1.23054831110979e-05
-2.04601525395705e-05
-1.02192808012075e-06
3.7611384903251e-06
-1.10893966566721e-05
-1.65041226464193e-05
7.73968251383713e-06
-3.53404982266345e-05
-2.29125133742754e-05
-1.69451482512531e-05
-1.92560235560017e-06
-1.80417746629049e-05
-3.34856913062391e-06
-3.46021939292844e-06
-1.07114183897375e-05
-4.46520622344204e-06
-1.19833865931194e-05
-1.03475714984936e-05
-2.01862590921373e-05
-1.30764934812412e-05
-1.98924686944144e-05
-8.80761745487042e-06
-6.7364591995339e-06
-6.01621201633794e-06
-1.05862205900667e-05
-2.25391581583834e-05
-4.27519668716935e-05
-2.44932959796039e-05
-1.56962666251773e-05
-2.48805771612362e-05
-1.96196851533693e-05
-2.37060116308998e-05
-1.90434795060168e-05
-2.48751433060582e-05
-2.46288158278275e-05
-1.24427688618347e-05
-2.37144968223549e-06
-2.64428524259433e-05
-2.06684700482858e-05
-3.16258570215119e-05
-2.87702000100038e-05
-2.88103640165645e-05
-2.09775801174005e-05
-1.2429857634079e-05
-1.26723841615417e-05
-3.28667946564164e-05
1.0209874670471e-06
-2.58352095445073e-05
-1.92123880364183e-05
-4.41805202755369e-06
-2.46754155515399e-05
-1.88861089466376e-05
-1.17372956254352e-05
-2.28875092668753e-05
5.90650549959063e-06
-3.74007695419842e-05
-2.31808077116901e-05
-1.66793067760142e-05
-6.7718615784921e-06
-4.72173708797988e-06
-2.07686048364241e-05
1.1520847730068e-05
-1.30479293292196e-07
3.37886015256278e-06
-3.38473497387207e-05
-2.14694259230221e-05
-9.54115201966911e-06
-2.04762092304544e-05
-1.97398758050431e-05
-1.06683968377236e-05
-2.60317294403505e-06
-2.10699682204448e-05
-3.36916143685429e-05
-1.43129106894748e-05
-5.05801817981662e-06
-2.31273982253233e-05
-1.40129003104599e-05
-2.01339504711264e-05
-7.42173393544338e-06
1.93074349587115e-06
-1.56073185361618e-05
-2.73038254557258e-05
-1.33846379568081e-05
-7.14207191771301e-06
-2.41675195709557e-05
-3.03745734065887e-05
-1.63384765897823e-05
-5.53905716409887e-06
-1.41266443043984e-05
-1.79659000009131e-05
-3.47972668426958e-05
-1.76711611926306e-05
-7.25942959274914e-06
-2.02567476698749e-05
-2.20169932690129e-05
-1.38311309321958e-05
-2.75500337309897e-05
-2.3938316353833e-05
8.25482012407076e-07
-2.69337772129588e-05
-8.8815410962886e-06
-1.37617563260459e-05
-5.19925327991385e-06
-1.89032502759824e-05
-1.7156439533715e-05
-1.85507247326896e-05
-1.44808632191411e-05
-3.32642036589223e-06
-1.40860956768956e-05
-3.74265867949782e-05
-2.64439052654638e-05
-1.69025552979457e-05
-2.36267752233234e-05
-1.18624768553178e-05
-2.71176700984874e-05
-8.68078280074801e-06
-2.13011422110929e-05
-2.61442643572178e-05
-2.31421710339622e-05
-2.57651763265567e-05
-2.87471018228044e-05
-2.36069358231536e-05
-2.73469807737193e-05
-1.71150172843753e-05
-1.57893094391585e-05
-2.82182309231786e-05
-3.31251550999461e-05
-1.17540960958939e-05
-6.13642017265961e-06
-2.81445091417901e-05
-1.58675283294666e-05
-1.47241986847248e-05
-2.38648330264338e-05
-2.00575711965471e-05
-1.87289479389418e-05
-2.37346091135867e-05
-1.10153953669076e-05
-2.32598920991609e-05
-1.03077029776045e-05
-1.87477424592055e-05
-2.69354863077271e-05
5.69274651114475e-06
-3.51647102817219e-05
-8.22118924798715e-06
-2.01077925811971e-05
-8.74473030831809e-06
-6.59613318197086e-06
6.79754526352659e-06
-1.18938751281065e-05
-9.96604574948601e-06
-1.83201082101415e-05
-3.7420966952368e-06
-2.12161109972619e-05
-5.04455717589368e-06
-2.99122904213282e-06
-1.6661150121359e-05
-1.21325285747014e-05
6.5966640959568e-08
1.08663888573791e-05
-2.17965823452816e-06
-9.99561594077877e-06
-6.4014149964676e-06
-1.74830889220346e-05
-1.98516596189538e-05
-2.75665198477276e-05
-1.73525122978573e-05
-2.92685953563669e-05
3.45730788940903e-06
-5.06911041268815e-06
-1.6412313206319e-05
-9.06592788256833e-06
-8.67396367048376e-06
4.09220848572129e-06
-1.31863328073125e-05
-3.84848822946006e-06
-2.17386050009939e-05
-1.50221864366078e-05
-4.15812196868871e-05
-1.92127714352639e-05
-9.78337268122203e-06
-1.92910694882496e-05
-2.46912292469311e-05
-1.06466278222166e-05
-1.59326906745973e-05
-1.31461520233299e-05
-1.94283233991694e-05
-1.10406414260659e-05
-2.22838564448951e-05
-1.70121263181815e-06
-1.09342433948199e-05
-2.06940446647483e-05
-1.83512075385456e-05
6.2272135819989e-07
-2.94862196528091e-05
-1.79779968452105e-05
-1.92387098118202e-05
-1.358893234258e-05
-1.44175138902277e-05
-1.37791864628387e-05
-6.15278371085023e-06
-6.3759402021331e-06
-3.23233084895304e-05
-4.71370776008053e-05
-1.1231069718708e-05
-1.32441450110323e-05
-1.99586523600014e-05
-6.42705804538825e-06
-1.65790099154155e-05
-8.75041513750418e-06
-1.05569389044642e-05
-2.68326551559864e-05
-1.69608757720649e-05
-9.83912436776411e-07
-2.40947774666865e-05
-1.97308367808574e-05
-3.34379893678689e-05
-2.29726037318501e-05
-2.0837905442119e-05
-1.28849517414622e-05
-9.03041254176213e-06
-1.36888959114171e-05
-1.84058177995967e-05
1.22569259987304e-06
-1.44303321080028e-05
1.52174532316443e-06
-1.57555105769688e-05
-9.56523208433773e-06
-1.64816878825529e-05
-2.62313660658705e-05
2.03833912649816e-06
1.36642913751092e-05
-1.76420417994454e-05
-1.37986951921808e-05
-7.24772833485421e-06
-1.01445420953041e-05
-1.0839594428999e-05
-8.75067528874097e-06
-2.65604954890437e-06
-4.44754850787195e-06
6.29296859669043e-06
-4.60695219631401e-06
-1.11618594729777e-05
-1.69774770772255e-05
-1.6239119686646e-05
-9.38339469277152e-06
-2.19672911671491e-05
-1.70400658941195e-05
-2.83277074815041e-05
-2.69159270353895e-05
-2.853495973543e-05
-1.3928792761255e-05
-1.73405798480278e-05
-6.39362551708909e-06
-1.47282841567053e-05
-2.75046675895618e-05
-1.11674395436504e-06
-2.017291539341e-05
-1.25381542148917e-05
-1.06935286193721e-05
-1.74818035188913e-05
-5.44696647733366e-06
-5.14830437551435e-06
-2.11952166702129e-05
-1.75729719839433e-05
-1.97727078940645e-05
-3.11667741880348e-05
-2.25361165120928e-05
-1.76876156446862e-05
-2.84955498327288e-05
-2.3891824756655e-05
-3.73280899877953e-06
-1.88220245438211e-05
-1.85687817089992e-05
-2.00368803444264e-05
-3.40903092651674e-05
-1.62224933308632e-05
-3.5899633948116e-05
-1.493623918481e-05
-2.22568996550278e-05
-1.52625717447034e-05
-1.60322031507319e-05
-1.97578913907781e-05
-2.94699405757411e-05
-1.04506388642906e-05
-2.2501807181994e-05
-4.41911873009714e-06
-2.09641656596512e-05
-2.95265888955319e-05
-2.14646431743856e-05
-2.38554715439888e-06
-1.57536643697738e-05
-2.32792606325549e-05
-2.60354635864927e-05
-1.38576027673026e-05
-2.86268677297731e-05
-7.26055152457319e-06
-1.10239698757651e-05
-1.09284170824885e-06
-2.06700007018126e-05
-2.16606021434055e-05
-1.82924600587257e-05
-5.17305594746419e-06
-1.49255401312771e-05
-2.94794937519614e-05
-1.8770916674216e-05
-5.05101352694572e-07
-1.46118332286782e-05
4.13971646201892e-06
-7.82355289187657e-06
2.64108951444274e-06
8.14331761175402e-06
-5.0218356872681e-06
-1.49361714327284e-05
2.03153164583996e-06
-1.99727688123621e-06
-1.69589554849277e-05
-2.03214311078612e-06
-4.14958674535228e-06
-2.28764674292589e-05
-2.52153706038305e-06
-5.10593091674778e-06
-4.21065781924015e-06
1.89074236050003e-06
-1.3855226183101e-05
-8.29698098902092e-06
-6.95159609611888e-06
-1.48401295606745e-05
-3.15528718078166e-05
-1.30382330607781e-05
-2.8888202615733e-05
-5.9704485215043e-06
-1.85441585722067e-05
-1.17584595584376e-05
-6.29199758492775e-06
-2.33778170249813e-05
-1.49115034726332e-05
-2.43143375245072e-06
-2.09497057191515e-05
-1.04442242082109e-05
-1.21316967672538e-05
-1.65350679888576e-05
-2.29415680820957e-05
-2.36254952547489e-05
-5.77752984696296e-06
-1.90457539375451e-05
-2.97196861420011e-05
3.92256363762422e-06
-1.93700264585562e-05
-1.2336819898784e-05
-1.47740772033706e-05
-1.83584658914581e-05
-1.5882296110972e-06
-3.62536925607628e-05
-2.64385658978973e-05
-2.46748065633318e-06
-3.00394685680817e-05
-1.03624848412215e-05
4.91579934646078e-07
-2.7770548505003e-05
-1.26325487599541e-05
-2.4441530278102e-05
-9.23288990736549e-06
-1.27058368393343e-05
9.68523269395832e-06
-9.15598316099662e-06
-2.51152197301436e-05
-1.91850378480023e-05
-2.55921650010234e-05
-2.46263140770358e-05
-1.77137773638319e-05
-2.81610954077746e-05
7.42665033315369e-06
-4.18579857962235e-06
-2.7093424073641e-05
-7.21865930879608e-06
-7.14295392892034e-06
-2.61675947467086e-05
-2.05100990404123e-05
-3.81081682627892e-05
8.36296551897034e-06
-1.37378289431848e-05
-2.42218622703811e-06
-1.07950673092949e-05
-9.54356562587123e-06
-3.68461230845891e-06
-1.1235655012973e-05
1.475752820651e-06
-2.24987417541569e-05
-2.19494416648274e-05
8.60382123596021e-06
-2.83693033504733e-05
-1.63164082658428e-05
-6.54367950439595e-06
-1.80230776720432e-05
-1.75745967040017e-05
-7.21216421418431e-06
-9.60681639131019e-06
6.47461343255677e-06
8.33974573622904e-06
1.3039711423502e-06
-4.13530395441796e-06
-3.38836340011248e-06
-2.31745744051904e-05
-1.98799344215659e-05
5.31131883660702e-06
-1.38397774511342e-05
-1.14719451405043e-05
-1.25567847391831e-05
-2.47701153792e-05
-6.88843415722594e-06
-1.15376098288592e-05
-1.75548652684577e-05
-1.37318399513524e-05
-2.03191620913263e-05
-1.68396314466792e-05
-3.20133157063461e-05
-3.0090051433122e-05
-3.2006100925512e-06
-5.63293422779111e-06
-3.31583090156195e-05
-2.0550980939678e-05
-2.65655942707427e-05
-2.81315716772363e-05
-1.82473025239263e-05
-5.61399507236627e-06
-1.64537292368648e-05
-1.77753073701272e-05
-1.42714859918421e-05
-3.24303572091149e-05
-1.86673473826013e-05
-1.71423350840041e-05
-1.07586789491361e-05
-1.84191361101432e-05
-2.51608740558225e-05
-5.90642191600159e-06
-1.97973004110256e-05
-2.31975821649058e-05
-1.696473763291e-05
-2.25490918736544e-05
-2.37067635903635e-05
-1.80062352648853e-05
-1.86067823785731e-05
-2.33517573218934e-05
-1.81599043932925e-05
-1.20449524472901e-06
-1.70342087126756e-06
-7.12562404393955e-06
-2.59990283376584e-05
-1.76814598110926e-05
-3.98837065975031e-05
5.5581902161883e-08
-3.16955186896589e-05
-3.24119459099486e-05
-1.91414224729372e-05
-1.31054712299135e-05
-1.31864736183131e-05
-1.36005058467823e-05
-1.31087860905303e-05
-7.53880910105027e-06
-2.70601607345363e-05
-2.50941931496029e-06
-1.14119299535598e-05
7.66955130289859e-07
-2.90364494011647e-05
-1.01606737863464e-07
-3.57185707220757e-05
-2.11644810014614e-06
-4.92530144317627e-06
-2.16612278027828e-05
-1.85931272774745e-05
-2.47721737833433e-05
-3.4392253001803e-05
2.38625176903665e-06
-2.81225913675655e-06
-9.48689169150777e-06
-2.64599534246501e-06
-1.74174549798354e-05
-1.14601140770876e-05
-6.87862413527364e-06
-2.8961812946593e-06
-1.37210353380502e-05
-9.49304917320125e-06
-1.36852256788296e-05
-3.10179000393259e-05
-1.75980652841412e-05
-1.74712050510079e-05
-3.30974591564303e-05
-1.98385273590586e-05
-1.79878595205139e-05
-1.90141892475305e-05
2.45953944387955e-06
-1.00793447829979e-05
-1.30207656890202e-05
-1.4586871713973e-05
-1.3520431130492e-05
-2.11855067391765e-05
-2.83622641309899e-06
-2.568602312249e-05
-1.0272944568452e-05
-2.43258805218111e-05
-3.17093878169883e-05
-1.58859670027398e-05
-2.87114229248134e-05
-1.18524854228283e-05
-2.55481278320938e-05
-3.59866059757071e-05
-1.1445274528256e-05
-1.87385373531842e-05
-1.10933135130648e-05
-1.60065604945839e-05
-1.02441081101588e-05
-6.38116854571659e-07
-1.96675067061207e-05
-2.90943323885903e-05
-8.22159640589782e-06
-3.83327793773524e-05
-2.99316560650189e-05
-1.7369673676684e-05
-5.58939475610281e-06
-1.86838235447228e-05
-3.02230520391272e-05
-1.35787179584683e-05
-7.62154727992284e-06
-4.09743257400548e-06
-1.77888565562312e-05
-3.42853404973613e-05
-1.97534245552664e-05
-1.94284304054088e-05
-2.64690515591407e-07
-1.40834983195214e-05
-1.68920396615043e-05
-2.0163855430459e-05
1.74373919869374e-07
-1.68328631840255e-05
5.1977373532412e-07
-1.55351113515857e-05
2.79855029989738e-06
-2.03161363300838e-05
-2.06499790741903e-06
4.58487916970035e-06
-2.32016934816049e-05
-1.36399504844577e-06
-2.06934355403412e-06
-2.11294464914461e-05
-1.18493182652822e-05
-1.88076935379819e-05
-1.5387393006251e-05
-5.55886608051923e-06
-8.88806341561987e-06
-7.09496389319138e-06
-2.24211354915199e-05
-1.42774101683401e-05
-4.34278189911674e-06
-1.69921067681877e-05
-1.42444932684424e-05
-1.66445949249058e-06
-1.19916549762302e-05
-7.96906039610613e-06
-1.26035424774818e-05
-1.84612769043349e-05
1.23412727257338e-05
-9.90576393551171e-06
-1.26879299621649e-05
-8.91161837085677e-06
-1.41020820542344e-06
-1.70493142518882e-05
-1.9547508930228e-05
-1.6502625064857e-05
-2.47844556603168e-06
3.1835952799821e-06
4.65598340858927e-06
-1.78883848040949e-05
-1.1674921581347e-05
-1.63623860870717e-05
-1.54229938352474e-05
-1.5816205337725e-05
-3.36847530423961e-05
-1.58849263343932e-05
-1.82849414063168e-05
-3.51919412929926e-05
-1.37773532456629e-05
-2.49280043406433e-05
-2.96372196339818e-05
-4.0347862900111e-06
4.0628489541568e-06
-1.4213857614037e-05
-6.0744935234584e-06
-1.19365079447252e-05
-2.77083826788514e-05
-1.72828977974036e-05
-1.95972938328301e-05
-1.81796193935418e-05
-4.25816994518937e-05
-3.89630567605322e-05
-1.82246373476784e-05
-9.56614846613472e-06
-9.04929399711535e-06
-1.28641636073085e-05
-9.15238745784178e-06
-3.13032826127629e-05
-3.30745158510269e-05
-1.32190023217554e-05
-6.04519973572637e-06
-2.14564396621782e-05
-1.27108243353284e-05
-7.58187846835409e-08
-2.96986860540337e-05
-3.52133396125809e-05
-3.955737958474e-05
-1.81010096424149e-05
-2.52320554661895e-05
7.85026422233205e-06
-1.06227132708237e-05
-2.877923327693e-05
-1.62943052995954e-05
-7.59038095263175e-06
-1.4271710633993e-06
-2.14494297434116e-05
-1.4856131850261e-05
-3.43217870724877e-06
-9.66950918166792e-06
-9.40033805834182e-06
-2.00894777013978e-05
-1.15845072574244e-05
-1.58021649748086e-05
-3.67367102722746e-06
8.89645931679213e-07
-4.96754158980397e-06
-3.99504379234494e-06
-7.72490913968339e-06
-2.42049012790903e-05
-2.28593564240374e-05
-1.5113127855874e-05
-1.39690214532258e-05
-1.77473714468658e-05
3.05069106764076e-06
-8.07422483467499e-07
2.23586350619951e-05
4.8872098872732e-06
-9.57355907596644e-06
-1.9388960917003e-05
2.9157724562836e-06
-2.66095114871673e-05
1.37987724076515e-06
-9.40361798373436e-06
-8.02596795151318e-06
-1.69443922646488e-05
-2.60964130557445e-05
-1.25582014632488e-06
-1.87158292134391e-05
1.16529927009285e-05
-1.90485001785724e-05
-1.25298330075739e-05
-1.52409845139034e-05
-2.31233443030047e-05
-1.92353337195638e-05
-1.88026001981208e-05
-1.61495734134167e-05
-2.53025250485382e-05
-9.93366970503848e-06
-1.94797534445259e-05
-2.10976523898395e-05
-1.74309869087676e-05
-3.41845726182926e-05
-6.43396089289152e-06
-2.26844710556587e-05
-3.31076325712891e-05
-2.80499545004489e-05
-5.80195702885705e-06
-2.70521488586863e-05
-2.7599675189221e-05
-1.11857080286355e-05
-2.85228039937718e-05
-1.27249422535725e-05
-1.81840103448485e-05
-1.58898777033531e-05
-2.93551051675631e-05
-1.20794187582765e-05
-1.43290516095644e-05
-8.98240850727083e-06
-1.14097488569816e-05
-1.10155452738755e-05
-3.19193539743091e-05
-1.51324666134657e-05
1.4841191420034e-06
-3.75998504587277e-05
-1.74702459103342e-05
-6.61358096696735e-06
-9.64232301524404e-06
-2.53728589236304e-05
-2.28240827416172e-05
-1.44631366769334e-05
-1.02977981370565e-05
-1.23028102462539e-05
-9.07124699756999e-06
-1.86576483207118e-05
-1.07677887219102e-05
-3.84452312977199e-05
-2.62423823846942e-05
-8.13432792757174e-06
-1.06840726529274e-05
-1.43525333420915e-05
-1.20177672854459e-05
-2.65045829495081e-05
-9.22999890012392e-06
-2.30389197771809e-05
-1.78937461609258e-05
-2.70829823691545e-05
-1.70399453628674e-05
-1.30421133660172e-05
-4.30185426626857e-06
-1.34497755727398e-05
-1.81655545574607e-05
4.46512434006573e-06
-1.76498656063847e-05
-2.72805010899355e-05
-4.76875498441085e-06
-8.9975109046164e-06
-2.62041488902924e-06
-3.06832794485199e-05
-1.74846455767761e-05
-1.05586647893055e-05
-1.46369187329382e-05
-5.87566687375359e-06
-1.73076885232436e-05
-2.71371365260169e-05
-2.15110981556848e-05
-6.44980032323132e-06
-3.64929556298952e-06
-4.0469053747413e-05
-2.00630369126779e-05
3.23414541852908e-06
-6.27250431334117e-08
-2.45965133343032e-05
-2.51443207326338e-05
-1.83408089098031e-05
-2.31125795730078e-05
-2.90417975298287e-05
-1.87943275389173e-05
-2.70832526900359e-06
-2.44845749874989e-05
-2.05298664698667e-05
-3.64196481268625e-05
-3.92892743290817e-05
-1.06255562834866e-05
-2.29297225357835e-05
-2.30216201279188e-05
-1.3400663664262e-05
-2.82262529127389e-05
-2.48351412052144e-05
-2.07373638241584e-05
-2.35856112801299e-05
-2.08605265304446e-05
-2.70676032918835e-05
-1.79859759896085e-05
-2.58010739618835e-05
-3.3780199348047e-05
-4.41290791299088e-05
-3.47377121231763e-05
-2.51356976063935e-05
-2.45324266297577e-05
-1.64816924991655e-05
-1.33788813648223e-05
-2.30088735101698e-05
-2.3780451082457e-05
-9.50950545388605e-06
-8.8466989927017e-06
-2.69393539814001e-05
-5.69029515118499e-06
-9.82419879100456e-06
-1.32734034509933e-05
-1.29896538977078e-05
-2.15879475440597e-05
-1.6682856795124e-05
5.09112779227857e-06
-1.67154964520996e-05
-2.01744786154789e-05
-3.34528798410615e-05
-1.68521421786919e-05
-1.5261485856815e-05
-9.2403882639094e-06
-1.86054075284041e-05
-9.46260877928024e-06
-8.94361139601542e-07
-1.6338390329223e-05
-1.88623854908677e-05
-2.20991404826412e-05
-1.83957077819926e-05
-7.12412949510788e-06
-1.17687388851154e-05
2.90488806036799e-06
3.39405111128058e-06
-6.20521940648826e-06
-1.51178778207657e-05
8.66643836868395e-06
-1.10616247050283e-05
-2.95690061785539e-05
-1.24186702551555e-05
-1.90677491701427e-05
-1.21525994284074e-05
-1.33513815570854e-05
-6.91051477860153e-08
-1.16755150055326e-05
-1.47613284994003e-05
-1.52816172562512e-05
-3.13196137102509e-06
-3.06093207134382e-06
5.57684778919627e-06
-1.71944602132733e-05
-1.8777963355353e-05
-3.75954699799576e-06
-1.90496766087758e-05
-3.27197768772261e-05
-1.97679260295818e-05
-1.80524722383169e-05
-1.1992115209452e-05
6.07310611933206e-06
-5.98522685960282e-06
8.37921685587722e-06
-1.36236663436928e-05
-1.56803905224542e-05
-1.92429223932103e-05
-1.38166560656092e-05
1.0715785729253e-06
-2.2070675834658e-05
-1.64402737107508e-05
-1.28179936866004e-05
-2.85497184687653e-06
-1.90359549882035e-05
-3.37588123098447e-05
-1.45624982980197e-05
-1.91180207000655e-05
-2.55383539633995e-05
-1.8705947732526e-06
-1.68724723505981e-05
-3.81379543912101e-05
-1.19434332158949e-05
-8.57965881937541e-06
-1.66523122315013e-05
-3.20906062055021e-05
-1.4957778043173e-05
-1.0635882213511e-05
-7.85983955326738e-06
-8.29930845252733e-06
-6.7501826888879e-06
-2.00211605679329e-05
-3.23501977467664e-05
-1.59670458796519e-05
-2.0841987480969e-05
-3.81677823794775e-06
-1.27956248796045e-06
-1.67576796655064e-05
-6.39699241463281e-06
-1.08000345577106e-05
-2.16580273095147e-05
-5.21232930464036e-06
-1.41011161422498e-05
-1.17803383660916e-05
-1.44137678640236e-05
-6.97204879016256e-06
-3.79421213879139e-05
-1.07670597876477e-05
1.43571393743744e-06
-1.45024894284313e-05
-7.60175353223045e-06
-6.76130270821198e-06
-6.75328682103655e-06
-5.44294395243322e-06
-5.45718165325017e-06
-1.12380140399402e-05
-1.26780798449412e-05
-1.42019362162657e-05
-2.51446290527107e-05
-9.84714555691775e-06
-3.31681549439907e-05
-8.49740252107353e-06
-1.07484661701075e-05
-2.13066710998634e-06
-1.85062733590831e-05
-1.92260689145052e-05
-4.67794309920843e-06
-8.6892893314232e-06
-1.34684780885263e-05
1.28412338220313e-06
-2.48810821126942e-05
-2.95043818253471e-05
-1.55771346908976e-05
-1.608535415294e-05
-1.52619230582932e-05
-1.54303310186175e-05
-1.43026206374123e-05
-1.29797582211875e-05
1.06263888645785e-06
-1.5838236921564e-05
-2.64146670174681e-05
-2.10780344812269e-05
-2.14264324542923e-05
-2.66209492998122e-05
-1.03692387141758e-05
-8.63667818432502e-06
-1.86361171014086e-05
-6.05568494974499e-06
-3.46248633372595e-05
-3.67882437229337e-05
-2.11995556904495e-05
-2.72777627549839e-05
-6.97260285120031e-06
-2.88876707132983e-05
-2.60206126284143e-05
-2.11595274542861e-05
-3.33423146889209e-05
-1.38282826636608e-05
-2.10247587214782e-05
-2.67326735594483e-05
-2.78758966165406e-05
-1.66934056416768e-05
-1.00569144803068e-05
-2.07368897453021e-05
-2.34113228886607e-05
-2.65602929825851e-05
-2.19224258761314e-05
-1.48918318243268e-05
-3.34065295441979e-05
-3.51166491900211e-05
-3.55361337582629e-05
-1.59742290602809e-05
-2.48130183003164e-05
-8.26377708902206e-06
-9.8980186496526e-06
-1.62263584751203e-05
1.51485493972079e-06
-1.6130816853527e-05
-7.68520367184744e-06
-6.85275896277326e-06
-2.30416166840647e-05
-3.06871303133382e-06
-2.6187627486557e-05
-1.84999836195679e-05
-2.76126621390527e-05
-3.3459268084945e-05
-4.89929324107151e-06
-1.21623925678843e-05
-2.35857294080915e-05
-1.97291145560082e-05
-1.08171082500099e-05
-2.64180355954389e-05
-3.31722291777848e-05
-9.70797143150168e-06
-5.17607750970423e-06
-2.05201997047696e-05
2.04480568725892e-06
-3.56588413336179e-06
1.29769097625807e-06
-2.04364763704336e-05
-6.54593442462215e-06
-5.87492131301731e-06
-1.96251153999006e-05
-1.26166351965747e-05
-2.00536305498188e-05
-1.66683844313402e-05
5.20493606670143e-06
-1.52577970463449e-05
-1.81505212249499e-05
-1.18440563318815e-05
-4.87851148867506e-06
-1.98703002292702e-05
-5.32101668063356e-06
-2.47434838095514e-05
-1.30632615768775e-05
-9.85102271460455e-06
-9.52509253823126e-06
-2.73418917956959e-05
-1.67443873682298e-05
-9.22816154892641e-06
-9.39705402059637e-06
-2.0458757379796e-05
-2.49478394661785e-05
-2.37335725621061e-05
-1.97672069333629e-05
-3.53928005492006e-05
3.66122806075385e-06
-2.04355351633613e-05
-2.76323831570546e-05
-2.30424956960577e-05
-2.69350415859284e-05
-2.3370035913626e-05
-3.9410340873626e-05
-9.17481900204156e-06
-1.17441793617888e-05
-2.27493413046818e-05
-2.48723821982041e-05
-1.73173434396562e-05
-7.58969917198543e-06
-1.22036161149736e-05
1.41042338231531e-06
-2.02103574190903e-05
-1.94327406642116e-05
-1.58347078276796e-05
-1.87113478968389e-05
-7.55212675003218e-06
-2.74871143624391e-05
-1.37800962424395e-05
-1.50708839031121e-05
-2.85671638877983e-05
-7.35465648305307e-06
-1.81131293450495e-05
-2.02837761285329e-05
-2.1901797768766e-05
-6.53436269569808e-06
-3.32653495297603e-06
-1.95516880695468e-05
-9.57473937842119e-06
-1.43250925439341e-05
1.71612814772487e-06
-9.44750438558144e-06
-1.70690070697386e-05
-3.22697109560486e-05
-1.86604926089617e-05
-8.34375558772194e-06
-1.08336794368999e-05
-7.42695693565689e-06
-1.17522284222637e-05
-1.517083374032e-05
-6.11093076066295e-06
-1.35416658324939e-05
-1.35131207214481e-05
-9.04782925699868e-06
-3.24995263599573e-06
-1.63294494660171e-05
-7.71520270500268e-06
-9.69854489979329e-06
-6.1116903275809e-06
-1.77199901658559e-05
-3.50351193160327e-06
-8.94640041690217e-06
-1.1561083873504e-05
-2.11671671480577e-05
-1.45055815796731e-05
-2.29895754937241e-05
-6.26394944863729e-06
-1.1737751534275e-08
-1.06601862818013e-05
-2.18194877512385e-05
-1.14838995026915e-05
-1.85862297929843e-05
-7.40750313196237e-06
-1.27209027393298e-05
-1.91242260184525e-05
-1.51943239149147e-05
1.11955586411659e-06
-5.94126125439983e-06
-1.07847056955e-05
2.51461532304082e-06
-1.47968614663103e-05
-2.10007261197722e-05
7.15832642504536e-07
-1.12471797939807e-05
-4.13357118834702e-08
-1.85204084738826e-05
-2.69715397776545e-05
-1.12879443026223e-05
-1.42458991943923e-05
-3.31222920993307e-05
-2.40990044211178e-05
-1.27419067921168e-05
-3.90749008101722e-06
-8.84451319087573e-06
-1.44582074050076e-05
-3.82548335821231e-05
-2.53126211284542e-05
-2.35639390969985e-05
-9.45128270024803e-06
-3.19306199793656e-05
-3.12779655476235e-05
-1.44708538996005e-05
-3.1790924440936e-05
-1.10153232356067e-05
-2.9418494800196e-05
-1.83727392497597e-05
-1.25088333669247e-05
-4.0837758392795e-05
-3.32346052479063e-05
-1.06088647027464e-05
-2.76043946100434e-05
-2.1559841457948e-05
-3.48155054709337e-05
-1.99014902221095e-05
-1.98592932870697e-05
-2.89017001066746e-05
-2.72569624312551e-05
-1.20985910571556e-05
-1.70084452147693e-05
-1.42675825582572e-05
-2.4510559419878e-05
-1.73114364662806e-05
-1.27840362075859e-05
-1.2698311358237e-05
-2.47523645866577e-05
-1.95454181426529e-05
-2.07615467583056e-05
-1.48215796467938e-05
-1.10671057217623e-05
1.58695939585554e-06
-6.89767103445776e-06
-2.51412308079464e-05
-1.09400623860677e-05
-1.27119010941035e-05
-1.24506246212338e-05
-2.99016906607624e-05
-1.18411057309391e-05
-7.8142650595825e-06
-5.81901773827473e-06
-3.03476217489815e-05
-4.87297026881122e-06
-1.64707936726286e-05
1.0120739219584e-05
-3.73938648281847e-05
-1.9371857612104e-05
-8.77961112238667e-06
9.36054340280114e-06
-1.12406034976658e-05
-1.63537308495615e-05
-8.05804342265878e-06
3.40180219809858e-07
-3.15752821062447e-05
1.34841373307083e-05
-1.27661167307234e-05
-3.22359408669202e-06
-2.18362736189221e-06
-7.2550514479306e-06
-8.69946264115893e-06
-1.89624137288332e-05
-8.39483495538576e-06
-3.04525859733922e-05
-2.09743188447583e-05
-1.67456803220454e-05
-2.43045346606497e-05
-1.39164709156434e-05
-2.42792309817177e-05
-2.83294728671542e-05
-1.01274926046211e-05
-9.95424458699364e-06
-1.57103372239824e-05
-1.21676981983393e-05
-1.54872454760615e-05
-1.38144280064019e-05
-1.1872369688546e-05
-2.77139425924113e-06
-2.23378862423278e-05
-3.03682099675261e-05
-1.49654454090791e-05
-3.99566864830513e-05
-1.43096358225604e-05
-7.98220575963939e-06
-1.42748931730985e-05
-1.20583738096705e-05
-1.70492895393295e-05
-2.8650169850028e-05
-2.23266366602223e-05
-3.99213671054112e-05
-2.52358119368565e-05
-1.26781061931741e-05
9.96855814814385e-06
-1.39350367588119e-05
-6.31765037782651e-06
-2.11659681963636e-05
-2.88222871075472e-05
-7.69838765662603e-06
-9.31243859569919e-06
-1.63331959479448e-05
-2.68045982024769e-05
-1.87042078969456e-05
-2.3031347972176e-05
-1.67625684230607e-05
-1.30446405684603e-05
-1.42038030328594e-05
-2.74050984470447e-05
-2.10136298863489e-05
-2.09479030320936e-05
-1.91400700460722e-05
-9.62380668474146e-06
-6.22065864924614e-06
-1.89237168966015e-05
-3.18829883012644e-05
-2.22087773993966e-05
-4.34674534347112e-06
-1.26934353714189e-05
-2.10119609396474e-05
-1.71068452354525e-05
1.42742247591561e-06
-1.97017367038418e-05
-5.30131172642852e-06
1.99533426890921e-06
-1.87376389380213e-05
-9.02072843966759e-06
-1.22704013226822e-05
-7.82869213970299e-06
-2.76402941517782e-06
-9.43413186805862e-06
-1.91172473580338e-05
-1.76928356521857e-05
-1.23458601579164e-05
-2.44897054466126e-05
-3.10572471880632e-05
-1.4160045991341e-05
-2.43996641825945e-05
-1.30979696352413e-05
-3.40977892924452e-05
-1.48242809543325e-05
-2.50206625437757e-05
-6.511930554688e-06
-3.02660241268484e-05
-3.82874669476323e-06
-1.87000273882507e-05
-1.66223393963254e-05
-1.7310381628071e-05
-2.33658499263934e-05
-2.09703152424552e-05
-5.56801104561394e-06
-5.47638409837514e-06
-2.86079500796584e-05
-2.48149576338364e-05
-4.37667349653188e-06
-1.63585360724487e-05
-1.68205819560033e-05
-1.27404237920828e-05
-2.77056888349249e-05
-1.61228258858117e-05
-2.11669846938562e-05
-1.80877140854138e-05
-1.51674389949177e-05
7.63817304867064e-06
-2.0960884913741e-05
-2.70908065417347e-05
-1.20070728870796e-05
-2.40693166079456e-05
-3.23768283330477e-05
-2.4312018842145e-05
-6.55881101605862e-06
-2.85601702018423e-05
-1.16978890790066e-05
-1.13126812499728e-05
-2.27858379060411e-06
-1.10866495924597e-05
-2.13768296096737e-05
-2.23408318924357e-05
-2.87450629481221e-05
-1.86802168327751e-06
5.38984155686324e-06
-1.27064447913668e-05
-1.7504934390916e-05
-2.33075487356928e-05
2.20393234594146e-06
-5.3419663050944e-06
-1.50308639819812e-05
7.78462067572244e-06
-8.44039280393055e-06
-5.16393320837227e-06
1.22757342285813e-05
-1.39277840693445e-05
-5.74676241039019e-06
-4.44163976537722e-06
-8.0436339037546e-06
-2.31988981882227e-05
-1.52010044515595e-05
-1.35976761718278e-05
-1.37864079979985e-05
-2.42843287984936e-05
-5.31762628637424e-06
-1.63387350702874e-07
-8.91392555270317e-06
-5.1147502742634e-06
-2.60805462289186e-07
4.82023938784098e-06
-1.91177853231167e-05
-2.07221865963111e-05
-1.93355514139539e-05
-1.90989907946134e-05
-3.43075157668117e-06
-3.18794213167569e-05
-2.5296964795844e-05
-7.8031594753417e-07
-1.94285767890545e-05
-1.37058462158775e-05
-9.31885068093281e-06
-2.47201079727991e-05
-1.43023738860799e-05
-1.51864329387764e-05
-1.59961426190629e-05
-1.55291461202117e-05
-1.15627049045251e-05
-2.30945612350556e-05
-1.17196869076054e-05
-2.0831075617753e-05
-1.36506374714606e-05
-1.69037766188106e-05
-2.9339482366667e-05
-5.55414363965254e-06
-1.90054120102387e-05
-1.10775198236339e-05
-2.4509602365747e-05
-2.19956135363378e-05
-1.28963707391886e-05
-2.26695050082452e-05
-2.30537268251538e-05
-1.46069890129432e-05
-1.59458111859569e-05
-1.62166204296683e-05
-1.72104250768724e-05
-3.98710047702058e-05
-1.7890237480725e-05
-4.37287772069026e-06
-1.55759097248997e-05
-3.52232095222896e-05
-1.78797499648586e-05
-1.33841847084041e-05
-1.92820850206481e-05
-2.31055995205852e-05
-2.2610551870548e-05
-1.2019584982434e-05
-2.45255601030825e-05
-1.470516345682e-05
-1.92756649242203e-05
-1.05338582991335e-05
-2.32267081687439e-05
-1.46964540143006e-05
-1.33923896831114e-05
-8.26909497327399e-06
-3.22688468975127e-05
-1.54483289072375e-05
-2.08628857156222e-05
-1.35369898973371e-05
-2.59775107329118e-06
-2.33013305971208e-05
-1.87311714949896e-05
1.78759336716911e-06
-3.18949106739e-05
-2.30169053315695e-05
-1.46347711356121e-05
-3.58635390073779e-05
-1.57340301322201e-05
-1.61202207134806e-05
-2.81184596678742e-05
-1.02779760611183e-05
-6.42894474060935e-06
8.30731555954785e-06
-1.39364434109353e-05
1.1039399555269e-05
-4.51411525281347e-06
-2.57609585240576e-05
-1.18910161218429e-05
-4.4474476858967e-06
-2.06137049075225e-05
-3.8199577152465e-06
-1.77431152207515e-05
-1.09621829046796e-05
-1.04897730077315e-05
-2.55589927251521e-05
-4.83901112510975e-06
-2.14330612754119e-05
-8.42764789449584e-06
-1.31340236537206e-05
-1.59119647012223e-05
-2.35571345535673e-05
-1.42858977728637e-05
5.41435222879789e-06
-2.05337384411241e-05
-2.21921105223395e-05
-1.73535055568654e-05
-7.26147029574679e-06
-2.10657243629489e-05
-2.0672081773516e-05
-2.35039977793447e-05
-1.39881877198796e-05
-1.69512675209911e-05
-2.58308190347526e-05
-1.80273441570975e-05
-1.87306354749607e-05
-1.16654015163573e-05
-2.76755133858706e-05
-1.58725782646092e-05
-2.90928481039016e-05
-2.3956595644849e-05
-2.92050766325369e-05
-8.91492963416479e-06
-2.60130323351283e-05
-2.90929694889872e-05
-3.13994415546173e-05
-2.12587118837502e-05
-1.3490948998035e-05
-1.2419766143389e-05
-1.81446296699328e-05
-3.77506702516767e-05
-1.82630404230006e-05
-2.23896089381983e-05
-2.28269896824539e-05
-3.03210400887284e-05
-1.7187216824527e-05
-3.48714986620617e-05
-3.32992844080673e-05
-3.74724686102501e-05
-3.39982901852013e-05
-9.81624148683497e-06
-8.75400729087233e-06
-3.5138656635185e-05
-2.82969800375465e-06
-1.33973051060022e-05
-2.85980012366619e-05
-2.00082113671463e-05
-1.33795734479571e-05
-1.96928318349869e-05
-1.98071411915492e-06
-1.5609838406103e-05
-2.82617525675862e-05
-1.88736483532546e-05
-3.0065461590788e-06
-2.65027702475401e-05
-1.36962189592188e-05
-7.33384007179211e-06
-2.11806394933174e-05
-2.97856820792356e-06
-4.0198098452549e-07
-1.08230275344401e-05
-1.38933726705938e-05
-1.16085242976383e-05
-1.62605682445944e-05
3.81447217410221e-06
7.0922447671839e-06
-1.74153020336652e-05
-1.68558696870402e-05
-5.61219037346324e-07
-2.91634857248554e-05
-1.18543250057512e-05
-6.94019398919296e-06
-3.10729313210408e-05
-8.01486945707426e-06
7.45750798647791e-06
-6.94785145599263e-06
4.40547321064259e-06
9.18686937243933e-06
2.54374450681405e-06
-2.60977864846144e-05
-1.37855999106677e-05
-9.77656835313397e-06
-1.5568242718077e-05
-1.89738326583851e-06
-1.86538674487383e-05
-1.098332231281e-05
-9.75676161060308e-06
-2.43800250684062e-05
-2.22893756762755e-06
-2.87685337436977e-06
-2.40810348277211e-05
-1.30889832012791e-05
-2.66605248397794e-05
-1.12570755983604e-05
2.24126449558253e-06
-2.19642020919082e-05
-9.1446671801793e-07
-1.75230436060884e-05
-1.95737111864308e-05
-6.81299068808016e-06
-7.15281536348332e-06
-2.90041551410739e-05
-1.72320070214681e-05
-2.08303986234544e-05
-4.47023015865219e-05
-2.67923506411857e-05
-9.93712817455756e-06
-1.66114171415589e-05
