# Supplementary material for: Research on computational propagation and identification of mine microseismic signals based on deep learning
Source: PLoS One. 2025 Oct 22;20(10):e0334641. doi: 10.1371/journal.pone.0334641 (PMC12543183; doi:10.1371/journal.pone.0334641)
Supplement: S10 Data — (ZIP) [file pone.0334641.s010.zip › 000101100001610.xlsx_0.txt_24.txt.txt]

-2.57327563515823e-05
-8.64480994050794e-06
-4.96233185283059e-06
-5.35391588057325e-06
1.30227410069931e-06
-6.76189861691977e-06
5.34127732677175e-06
-9.16983939598945e-06
-8.81090628315855e-06
-1.96704337650194e-06
-2.11485808815049e-05
-1.04452780292433e-06
-1.00317498123484e-05
-1.22836727662701e-05
-2.35437696254795e-05
-5.93355692466451e-06
-4.38959584143755e-05
-1.59744378163231e-05
-8.20291641572162e-06
-1.13799695500261e-05
-2.18695204269246e-05
-1.75109959633457e-05
-1.05180327499127e-05
-1.00099900768e-05
-2.61777063033471e-05
-1.37140135565768e-05
-1.79130043483852e-05
-9.27483709525866e-06
-1.30622683397237e-05
-1.67260855252496e-05
6.44323517149479e-06
-2.85059958587625e-05
-1.46572678798218e-05
-1.26117978637223e-05
-8.93714567731609e-06
-3.04506713329682e-05
-8.17851316194078e-06
-1.12564284384877e-05
-3.05475300753316e-05
-2.66125850679027e-05
-2.94771213527073e-05
-1.94469747037782e-05
-1.74729254872924e-05
-1.7306424335305e-05
-2.35351881374737e-05
-2.14361634557339e-05
-3.46940759680247e-06
-6.62455010580933e-06
-1.8294458639293e-05
-1.62072683813249e-05
1.2047101385152e-06
3.49729111284882e-06
-1.26015443223022e-05
-9.62490935453145e-06
-2.34320007983347e-05
-1.07840281275478e-05
-1.16552966423162e-05
-3.27106390187703e-05
-2.13688665389549e-05
-2.54346897415568e-05
-2.95156524879121e-05
-3.43280078703599e-05
1.18961833619367e-05
-2.42615079710705e-05
-1.86754031987832e-05
-1.75285079971344e-05
-2.6139251002348e-05
-5.93329691217251e-06
-8.13425171516146e-06
-8.79625773169929e-06
-1.54084374708724e-06
-8.25788248534964e-06
-1.40737221731768e-05
4.12176536581925e-06
-7.6539517319016e-06
1.83960667241295e-06
2.19266319253453e-06
2.1526726741143e-06
6.38013536125705e-06
-1.80108732857838e-05
-1.32604666307154e-05
-1.65799729961917e-05
8.51558900981237e-06
-3.06014894109899e-06
1.80814783904213e-06
-1.78014551046676e-06
-2.002626714893e-06
-1.10517707321546e-05
-3.1208291245123e-05
-6.41242620168477e-06
-9.71032049528782e-06
-2.98815189686002e-05
-7.70991144696919e-06
-1.98906650353659e-05
-8.01457135307131e-06
-1.39910741400598e-05
-1.72898227933619e-05
-3.54482464023385e-05
-1.33497194947172e-05
-2.32223797663698e-05
-2.38566317575863e-05
-2.32472886106254e-05
-2.42610592287001e-05
-7.67000757601898e-06
-1.6808275867079e-05
-7.28687955123169e-06
-1.76627308744775e-05
-3.27845469747817e-05
-4.31757570592275e-05
-2.41903009338173e-05
-1.77678843880498e-05
-1.60224981555872e-05
-2.42503380883127e-05
-2.19116490784837e-05
-6.60504366290841e-06
-2.17748690586771e-05
-3.26367675320238e-05
-1.68559083291131e-05
-4.46460767159306e-05
-3.44791064860203e-05
-9.88906312007143e-06
-2.55769735479661e-05
-4.14764947572278e-05
-1.42688669350552e-05
-2.54205391526422e-05
-1.58739705403097e-05
-2.32158581239418e-05
-1.87864873360518e-05
-2.33778707020118e-05
-1.50789099126408e-05
-1.3478013579763e-05
-1.96148066682108e-05
-8.34228949394341e-06
-1.60836074148788e-05
-1.69630373576929e-05
-1.64004447811701e-05
-1.83519025031961e-05
-1.69914080925195e-05
-2.49455517968125e-05
-3.74408101184816e-05
-6.56124577544415e-06
-2.1609542743809e-05
-2.62203818671667e-05
-3.49366096200652e-05
-1.00592797457802e-05
-1.01034695152317e-05
-1.84205758336383e-05
-1.36157706637797e-05
6.77103128373623e-06
-1.16464381452582e-05
-3.24093068353237e-05
-1.0786405981302e-05
-7.47039324725508e-07
-1.84244623436354e-05
-1.24942174050903e-05
-8.22899416016134e-06
-1.87724638222919e-05
-5.58779626359162e-06
-1.09686277388012e-05
-1.32176582774119e-05
-1.02895906369419e-05
-2.09406720294682e-05
-7.5677071677938e-06
-1.35526136916127e-05
4.75986643987677e-06
-1.20826356101858e-05
-2.92744344057426e-07
-1.92570724323889e-05
-2.28518295690825e-05
-1.09789416759491e-06
-1.34147701198309e-06
-9.86034770621531e-06
-1.89167926865589e-05
-3.09257426121367e-05
-2.97477112546591e-05
-1.56322523269369e-05
-1.93206985158911e-05
-3.3991662341106e-05
-1.37491660797319e-05
-2.75202080732258e-05
-1.75826868065464e-05
-9.89234263974902e-06
-3.80808157891601e-05
-8.11755289241396e-06
-2.38429392602235e-05
-1.69571662534792e-05
-1.42211475771144e-05
-1.56430753319713e-05
-1.40100713141235e-05
-1.3967470244276e-05
-1.73870207980298e-05
-2.55962145773041e-05
3.68876654261321e-06
-2.1706744196999e-05
-1.21452695708566e-05
-2.48968776118236e-05
-2.8234661802528e-05
-2.23284386251924e-05
-1.93986441674941e-05
-1.68192043418064e-05
-2.0934467585243e-05
-2.49379265375085e-05
-3.77698837376205e-05
-2.76104835985063e-05
-2.44297333328372e-05
-1.40127376751082e-05
-1.66495914077446e-05
8.7560666265698e-07
-1.41226581149775e-05
-1.22465092146425e-05
3.39454462769896e-07
-1.23859761578549e-05
-7.35639952254273e-06
-5.24492495807168e-06
-1.39229495608406e-06
-4.58503454375267e-06
-9.06926201045414e-06
-3.42531650439038e-06
-1.46188755194332e-05
-1.2219632310507e-05
-1.00553046127995e-05
-2.18639864115822e-05
-1.64727611499923e-05
-2.05906267078274e-05
-2.08822614403796e-05
-2.63611343493751e-05
-2.4427401337675e-05
-1.6453632521241e-05
-2.15479088306573e-05
-2.95921767134473e-05
-3.25842911629739e-06
-1.53417156162234e-05
-1.73509112766791e-05
-1.02534077046734e-05
-8.98158228657192e-06
-2.6748602397226e-05
-1.80229336896115e-05
-7.5168590287387e-06
-2.47558238770903e-05
4.32627210746026e-06
-4.80486573706572e-06
-1.10442076604931e-05
-1.99541989294818e-05
-1.79212958087009e-05
-8.85191020398154e-06
-2.16370334951332e-05
-9.28535737450429e-06
-1.04953789675056e-05
-2.98104275550028e-05
-6.42727376919323e-06
3.12608686847677e-06
-5.15759502791123e-06
-4.07629840195045e-05
-2.72746703327001e-05
-1.14444484458839e-05
-1.78341884844415e-05
-1.16955780152342e-05
-1.23218069263285e-05
-2.70822763905657e-05
-3.95834628371741e-06
-4.99454857599216e-06
-1.60103985086463e-06
-1.60733369095704e-05
-2.18158172109387e-05
-1.04546509250116e-05
-2.29453383821105e-05
-5.90470455659557e-06
-3.40305365028686e-05
-1.73610212192871e-05
-9.01785721791268e-06
-3.47313502015883e-05
-2.67244862175278e-05
-2.08002250791439e-06
-2.85187609550878e-05
-2.99422339240457e-05
-3.08062146857566e-05
-2.20671549381852e-05
-1.38924653960177e-05
-6.10421472612897e-06
-1.98686486728447e-05
-1.53454794584259e-05
-3.45403913719006e-05
-1.44795515924605e-05
3.2268045297e-06
-2.38116380723514e-05
-1.48571316250359e-05
-1.18807695042288e-05
3.61404031151255e-06
-2.14988641836357e-05
-9.98654568990167e-06
-1.38306642290826e-05
-1.82975841986818e-05
-1.49599657827937e-05
-2.6897440506201e-05
-1.8208731435174e-05
-1.85691774350083e-05
-8.97102377925956e-07
5.02647214938045e-06
-1.25589459028969e-05
-1.59010414150537e-05
-2.81877630972239e-05
-1.59780455139918e-05
-1.60413987904232e-05
-1.59988706106436e-05
-3.79037505640252e-05
-7.28580360012643e-06
-2.46608491971655e-05
-4.78035799171527e-06
1.2891206624494e-05
-7.64930755920946e-06
-2.08694495165391e-05
-4.68733918719507e-06
-1.39396041341937e-05
-1.56582141184033e-05
-1.28218972449597e-05
-2.03075728301939e-05
-2.43972786628658e-05
-1.73162097558775e-05
-1.6129513393331e-05
-7.94012173451736e-06
-1.7096620749144e-05
-1.09699489159714e-05
-4.58763226130898e-06
-1.74844984849082e-06
-1.80260919331685e-07
-3.77503813953218e-05
-2.93582593336564e-06
-2.24548361289614e-05
-2.20864443225436e-05
-4.95675873188114e-06
-1.04467953339823e-05
-3.59835867359837e-05
-1.26955784790348e-05
-1.39153351416521e-05
-3.34097164655149e-05
-3.33196866619004e-05
-2.06355434816579e-05
-1.26562751254886e-05
-1.72021484290201e-05
-1.03692397472448e-05
-1.55207816027538e-05
-3.73942758785642e-05
-1.95554464731902e-05
-2.46359213721391e-05
-1.63856910829459e-05
-2.38330660260394e-06
-3.18220745438e-05
-2.86026218512445e-05
-9.75123047885141e-06
-2.67381083941204e-05
-2.65873418355237e-05
-5.96239164945177e-06
-1.02956513313409e-05
-1.79684665044946e-05
-1.16814182165248e-05
-1.34639983253396e-05
-5.37418460162803e-06
-1.78049154786011e-05
-1.70638341462203e-05
-2.2304285828756e-05
-1.30927008246543e-05
-3.13046451568325e-05
-1.83675221884771e-05
-1.59356691226185e-05
-2.19505352548051e-05
-5.06077971846249e-06
-6.9259685008472e-06
-3.21941236701209e-05
-1.7285296459133e-05
-2.0557524921766e-05
-7.02845619823305e-06
-2.53714095147267e-05
-2.82201007329608e-05
7.02627371047868e-07
-3.31860809940718e-05
-1.0643802430303e-05
-2.16088559651923e-05
-3.17802569085461e-05
-3.77813010934017e-06
-1.41890837125224e-05
-1.70575526072372e-05
-6.70612880113156e-06
-2.00404509996623e-05
-2.28179323849121e-05
-1.76878588022137e-05
-7.15527113845783e-06
-1.81663544814689e-05
-1.69293031715551e-05
2.78886788193433e-06
-1.95901234448612e-05
-8.42170498083195e-06
-3.12107753451105e-06
7.1738319377781e-06
-5.88238548921816e-06
-1.47383853772239e-05
-1.18758559043601e-06
-1.39000454599876e-06
1.07331708405626e-06
-5.31700552476379e-06
-1.03500219917453e-05
-5.66692148696803e-06
1.39378793276327e-06
-3.89942516278558e-06
-1.28696046011601e-05
-1.01347484044661e-05
-1.55203153446939e-05
-9.56431123541822e-06
-2.78430121650726e-05
-1.11314468785871e-05
-1.83950185401249e-05
-1.12200934198934e-05
-2.36031042364442e-05
-2.47674304594828e-05
-9.6685177556802e-06
-1.30587492721408e-05
-2.23816850425315e-05
-5.28947355215759e-06
-1.10648871622128e-06
-1.82613364884073e-05
-2.94894614072583e-05
-1.32740151220983e-05
-3.18574802498197e-06
-2.19277722296282e-05
-1.61504177689584e-05
-1.03762330714518e-05
-2.81118760567859e-06
-1.94635695255692e-05
-7.4638874775007e-06
-2.27300186042429e-05
-2.19045664352841e-05
-2.53452126253101e-05
-1.59891463035581e-05
-4.23008806429875e-05
9.54773835258368e-06
-1.32969642094141e-05
-2.84179391014045e-05
-5.78706725639763e-06
-3.74154455918065e-05
-1.87400973504752e-05
-4.25140800750223e-05
-4.08790049939892e-05
-3.64031089656572e-05
-2.63295136694557e-05
-2.9928520764156e-05
-2.93761186588764e-05
-5.7037707046897e-06
-1.430799835375e-05
-2.72378411182887e-05
-4.41501489579894e-06
-1.0713169175397e-05
-1.47724540563317e-05
-1.861785578075e-05
-1.61348452307529e-05
-1.01833450060745e-05
-1.01684033143476e-05
-1.59207446826724e-05
-4.26778578655065e-05
-1.79646132766777e-05
2.67489898699068e-06
-5.66539454439708e-06
-1.19754653924125e-05
-2.04961324412045e-05
-2.1390338219452e-05
-1.2614362652075e-05
-1.87957063093395e-05
3.35689158430914e-06
-1.08314124384044e-05
-2.95700459916977e-05
-1.5193389166307e-05
-3.32255194837198e-05
-1.65669681058393e-05
-1.73136314245181e-05
-2.34905005212768e-05
-1.26803926024457e-05
-2.53469243127067e-05
-1.33585142938685e-05
-3.12617043216221e-05
5.29008602930158e-06
-8.65532569595843e-06
-2.18910489307658e-05
-1.43928454243085e-05
-7.20606401758468e-06
-8.81365179450051e-06
-1.36736116726976e-05
-1.45757923786752e-06
-9.33806005255734e-06
3.25062097665168e-06
-5.47401957704069e-06
-2.13792757330416e-05
-5.80666704120104e-06
-9.91334352222171e-06
-1.75859850557604e-05
-1.48430988011151e-05
-1.79220107702767e-05
-1.82009052295341e-05
3.04294055659872e-06
-1.99615705273443e-05
-7.58912169012983e-06
-1.16527735383895e-05
-1.00515104250723e-05
-9.2430168424877e-06
1.2229341721658e-06
-3.70940198685005e-06
-2.24173604950803e-05
-1.38440605721612e-05
-3.48107248691946e-05
-5.65385419630548e-06
-2.51541346862577e-05
-1.36501754653504e-05
-2.73352928358262e-05
-1.38660888595013e-05
-1.76236594958771e-05
-1.61341877040253e-05
-2.00147111856051e-05
-2.63803090258734e-05
-1.57023269550865e-05
-2.28259917716494e-05
-1.82972716666141e-05
-1.90362020487267e-05
-2.38944611905779e-05
-2.11259292883806e-05
-1.62515034433495e-05
-3.35838317746151e-05
-1.19707031900825e-05
-2.05674245298379e-05
-1.16496613975473e-05
-1.9607021454891e-05
-1.79906771945781e-05
-3.00442212446408e-05
-1.72175071593235e-05
-3.19721155066236e-05
-2.33432704224433e-05
-3.81885109811056e-05
-1.55738059480573e-05
-2.88260737603759e-05
-2.61327537608504e-05
-2.33662562248386e-05
-2.0313094990719e-05
-9.2849515083116e-06
-7.90146304887932e-06
-2.48651832726387e-05
-6.60702997908771e-07
-1.13350009847147e-05
-2.75189969862623e-05
-3.84402589487826e-05
-3.58618222997415e-06
-2.96467856958575e-05
-1.38861981431092e-05
-6.65006084321867e-06
-3.15570931145654e-05
-1.05710465981343e-05
-7.2769766572476e-06
-2.5197153521752e-05
-5.57008595419003e-06
-3.34625610470371e-06
-1.5260933066183e-05
-1.90588782532365e-05
2.93347658897437e-06
1.33409687325183e-06
-1.65463678916897e-05
-2.3094982151851e-05
-1.68300527532025e-05
-8.72116060220887e-06
-1.72156083924343e-05
-8.78704725565095e-06
-1.6115252267176e-05
-1.93664878573362e-07
-1.62395609393703e-06
-7.17684283217559e-06
-1.32847105853401e-05
-5.40817770247756e-06
-1.89039647086517e-05
-3.4003595622122e-05
-1.29108765093565e-05
-8.13457439902297e-06
-2.74018076972942e-05
-2.47350790936445e-05
-7.55125733652663e-06
-1.24064832029827e-05
-9.20599572939164e-06
-6.73248634599334e-06
-2.32808120479979e-05
-1.5099327446982e-05
-1.09198171106646e-05
-1.5996470981919e-05
-2.40401850125212e-05
-7.18977456257374e-06
-1.63390190629977e-05
-2.25175346294083e-05
-8.19819041988424e-06
-3.33149178192769e-05
-3.28777151953915e-05
-2.09506558000329e-05
-1.86667834195101e-05
-4.08208674860831e-06
-1.62790342383597e-05
2.29647680254071e-07
-1.54614199591788e-05
-2.66567467408306e-05
-1.66763195723092e-05
-2.19502558796437e-05
-3.64499762051137e-05
-2.17296843509423e-05
-6.99193394089563e-06
-1.39396059433652e-05
-2.80262840832155e-05
-2.64974228071188e-05
-1.27934905515581e-05
-1.37490202955849e-05
-1.81994850912799e-05
-2.01766983737252e-05
-1.95086495502745e-05
-4.64525895068766e-06
-2.38282290782894e-05
3.29893741361423e-06
-9.97479161746504e-06
-1.70703133770731e-05
1.63515272487899e-05
-3.14054651352113e-05
-2.38717850197743e-05
-1.5322477201129e-05
-1.08417630747832e-05
-2.57117830000565e-05
1.95271445218865e-06
-4.67027869589218e-06
-6.32832763104309e-06
-9.16796777905616e-06
-1.65009117571741e-05
-2.36462285487963e-05
-1.14451828179757e-05
-2.09892149722806e-05
-5.35428870232672e-06
-1.80193797745479e-05
-2.07133332579197e-05
-2.10787403930126e-05
-9.90460769581897e-06
-1.78795711551308e-05
-2.04161970790749e-05
-3.3681090404424e-05
-1.25779909821541e-05
2.01035369569077e-06
-2.07292837535195e-05
-1.60361925572771e-05
-1.96005593349087e-05
-2.70856840700338e-06
-1.15587670306148e-05
1.7279338290341e-06
8.36645326435087e-06
-1.16053909631202e-05
-1.95929297944431e-05
-2.94777473892614e-05
-1.15614821590272e-05
-1.78409308096239e-05
-6.82307881499187e-06
-2.33107546188183e-05
-3.51178285358882e-05
-2.08877978409148e-05
-1.83333233448221e-05
-7.19764827595836e-06
-1.18866364561653e-05
-2.28729931982243e-05
-9.46579844027192e-06
-1.79990812820439e-05
-2.68512917005601e-05
-1.01277492225503e-05
-9.01833863402311e-06
-1.77716250257744e-05
-1.99796504571583e-05
-1.4424163941956e-05
-1.82926767713894e-05
-2.73307143670427e-05
-1.16291133387706e-05
-2.050160774889e-05
-3.3689653365786e-05
-2.98443283010825e-05
-3.64779292056166e-05
-2.05262097067958e-05
-8.52730159934505e-06
-1.18387311555624e-05
-2.16670246474901e-05
-7.51727449536679e-06
-1.20608694325334e-05
-3.146559235105e-05
2.02790616090483e-06
-2.35812581736232e-05
-3.87761176456429e-06
-1.0984850433427e-05
-2.30657174209276e-05
-1.48214359339996e-05
-1.72168208823541e-05
-2.20998432038258e-05
-4.63708549770222e-06
-1.61943050101571e-05
-3.49229984792702e-05
4.89314538554016e-06
-1.56556914590036e-05
-1.95674196616137e-05
-2.55660641788831e-05
-2.11427154836791e-05
-6.97732286504584e-06
-1.91044524919515e-05
-1.94574371794886e-05
-1.49779845169687e-05
-1.62708799620237e-05
-1.91841259636195e-05
-1.6736761552656e-05
-1.27619062354254e-05
-3.9398810515109e-06
-1.60531518004203e-05
-1.54902710199853e-05
-8.18584751518278e-06
-1.62598035149865e-05
3.19599460596667e-07
-3.44334116846129e-06
-2.45430210125668e-05
-7.78032822989197e-06
-1.9237761823338e-06
-2.0052275381484e-05
-1.58468001934049e-05
-1.16827880733776e-05
-1.68297856025141e-05
-1.01101343046513e-05
2.93763977889513e-06
-1.85917314803401e-05
-2.02874496195297e-05
-1.22948264892452e-05
4.60238885427442e-06
-1.8148323542901e-05
-9.20067038720312e-06
-7.93750357066454e-06
-2.63014175123466e-05
-2.60633480484668e-07
-5.45711311221701e-06
-1.35155530272114e-05
2.33110504643022e-06
-8.56860909429984e-06
-4.807375809654e-06
-8.476502430464e-06
-1.43713122666577e-05
-6.4177550412292e-06
-5.71734619282752e-06
-9.81795875901882e-06
-6.99552978784088e-06
-1.0786476597035e-05
1.04181849620349e-06
-2.03121959013323e-05
-1.58775400347195e-05
-7.34449044089375e-06
-3.02765075009338e-05
-1.7070046411364e-05
-2.39919977398427e-05
-2.88294554961118e-05
-3.05643609559574e-05
-1.303047701819e-05
-2.18533957463553e-05
-2.79146745693109e-05
-1.73035399807407e-05
-1.39792176665189e-05
-9.81907853321843e-06
-1.58630467390324e-05
-1.95366641602835e-05
-2.15835397263906e-05
-2.04956846273406e-05
-3.03730983166322e-05
-1.49302157411685e-05
-3.79401426452454e-05
-2.43819987215545e-05
-1.38500010782544e-05
-1.74892269791905e-05
-1.60473572000182e-05
-1.24025541618184e-05
-3.84243839727993e-05
-2.46220901481215e-05
-1.83279250769138e-05
-5.8835903797209e-06
-1.67757200394853e-05
-2.37973748195626e-05
-2.76936548772595e-05
-5.54374508053737e-06
-1.89300165359347e-05
-1.21482334855837e-05
-1.31459114760418e-05
1.22851245022409e-06
-2.2141086632257e-05
-2.26212584341854e-05
6.81800776852375e-06
-1.16530005236932e-05
-2.33455862162703e-05
-1.87876968517235e-05
1.31148775030355e-05
-1.08543375156047e-05
1.93009588263415e-06
6.84376632827441e-06
-2.88926101463842e-06
-5.50977789594085e-06
-2.1574736612048e-05
2.16496078435921e-06
-3.07445815967793e-05
-7.77984697290059e-06
-6.07686229451073e-06
-1.13946764036974e-07
-1.55456991454218e-05
-3.70328694531619e-05
3.38979170121985e-06
6.5688569923743e-06
-1.78211366279165e-05
-8.76346899602876e-06
-3.13289776808549e-06
1.76737409358115e-06
-1.790362052174e-05
-1.066665611274e-05
-8.75700499707125e-06
-4.61108426828779e-07
-1.60071252870632e-05
-1.61884304950087e-05
-2.34829671492992e-05
-2.01946788314871e-05
-8.10842496229635e-06
-1.8179897183032e-05
-9.69100868336647e-06
-9.08330352622062e-06
-1.10798137070022e-05
-2.96723933367298e-05
-1.0400347705847e-05
-1.35067120344433e-05
-2.15187132128549e-05
-7.76247749693041e-06
-1.33078421505083e-05
-2.67600150560561e-05
-2.95670652508916e-05
-1.03964376847966e-05
-2.33152136490593e-05
-3.4448476247792e-05
-2.73017418972583e-05
-2.36008577081076e-05
-1.03242429484807e-05
-1.06410639967013e-05
-2.00677023785067e-05
-2.2580068013135e-05
-1.96255233230886e-05
-3.06640338986939e-05
-2.39681031833561e-05
-2.71012850675856e-05
-3.59764786378502e-05
-2.90837258003634e-05
-5.41682034985811e-06
-1.76102885039016e-05
-1.89672494131019e-05
-2.05605385392698e-05
-1.75269542562376e-05
-2.80212841613661e-05
-2.44035789971165e-05
-1.98567753055741e-05
-1.18028790750753e-05
-2.75621411255035e-05
-1.41312536423662e-05
-3.6369311228245e-06
1.26230087698114e-06
-2.49318932974958e-05
-1.5339531389103e-05
-1.95007994749952e-05
-1.19439799996196e-05
1.8677855180199e-06
-8.11905136059878e-06
-2.60458036825755e-05
-2.48911786570854e-05
-5.07637287423896e-06
4.40717877669478e-06
-5.5841271370291e-06
-1.06621523166991e-05
-2.36622515031602e-06
-1.62432605998778e-06
-2.61100342963911e-05
-4.03908494050348e-06
-1.16378519813073e-05
6.27833273194671e-07
-1.05943648721902e-05
-2.26910107943898e-05
-1.32698473873304e-06
2.44446177561122e-06
2.43254842898682e-06
-1.18526522636118e-05
-1.53171987228544e-05
-2.9616012968233e-06
-1.62144925841741e-05
-1.45326406747364e-05
1.03870152982813e-05
-2.10133707301357e-05
3.48912899652189e-06
-1.2716345227977e-05
-1.05110713811291e-05
-2.61509286463099e-05
-7.88097314558499e-06
-1.98173063897886e-05
-1.393756020675e-05
-1.73532921369365e-05
-1.19035797520779e-05
1.2120114724555e-06
-1.29394869314854e-05
-8.69086455749988e-06
-1.02937933846049e-05
-5.92050698483348e-06
-2.09125145690513e-05
-2.80180377529462e-05
-9.28574134341162e-06
-2.27502716303726e-05
-1.86929122771339e-05
-2.0484461359363e-05
-2.4424300353801e-05
-4.13270305258059e-05
-3.33813960869993e-05
-3.16698295287054e-05
-2.3683684169508e-05
-3.48542237423916e-05
-2.06802900425328e-05
-7.40915171108737e-06
-1.83108092345888e-05
-2.65895748556906e-05
-1.54225172089153e-05
-2.48776083224269e-05
-1.84326549460954e-05
-3.28452802449146e-05
-2.01769456597506e-05
-2.01389054514957e-05
-2.64070489498717e-05
-9.32540625543605e-06
-1.71748860524044e-05
-1.30853232916582e-05
-1.96173772059391e-05
-1.51518058406316e-05
-2.20699646185282e-05
-9.58024156602736e-06
-1.80175126979555e-05
-3.36191132608711e-06
-2.07797227373263e-05
-1.53240722590625e-05
-1.54838598619208e-05
-3.17793699502848e-05
-2.8975243334926e-05
-2.500662758475e-05
-1.31878152841323e-05
-2.28533316932179e-05
-7.93460478566753e-07
-2.22116978493183e-05
-3.17244065213291e-06
1.1661181081501e-05
-2.85005380682108e-05
-1.15700312653468e-05
-1.4055611680804e-05
-1.12711318530603e-06
-1.34968416481133e-05
-2.64994667404239e-05
-3.84749502224682e-05
-9.82444217623782e-06
-1.72601090500417e-05
-2.00543679782273e-05
-1.18511591634253e-05
-3.13273998199385e-06
-4.46254703176146e-06
-1.02528055276568e-05
-2.21478534713008e-05
-8.36862900305967e-06
-1.80461977940402e-05
-5.59037738198255e-06
9.18180219218315e-07
-1.45121810483452e-05
-1.84533820568515e-05
-8.10497818149669e-06
-1.80754732153975e-05
-2.55715966725009e-05
-2.74119660274964e-05
-1.62205935600544e-05
-1.93511277282126e-05
-1.82409177131203e-05
-1.41539698844737e-05
-1.21211837399117e-05
-1.68724058387546e-05
-2.55028790594504e-05
-2.97661571636986e-05
-2.46699822338075e-05
-9.52364832781336e-06
-1.5433840278544e-05
-7.47086201632439e-06
-1.98486939963959e-05
-5.79810214838396e-06
-5.82534147179015e-06
-7.02902770850594e-07
-3.13727155283405e-05
-3.51588909544797e-05
-2.92783417665229e-05
-1.2437654573782e-05
-7.30123028385303e-06
-1.7961036305589e-05
-1.8052862328857e-05
-1.31643253815017e-05
-1.50064177502469e-05
-2.56471966601167e-07
-1.37373012208606e-05
-2.15457067244821e-05
-1.00125755422712e-05
-1.18533653321347e-05
-1.35572663848206e-05
-7.097035952112e-06
-3.23756000782165e-05
-4.64503212714346e-06
-2.34413192684756e-05
-2.08555475942561e-05
-1.42219341187671e-05
-1.592522104057e-05
3.43551564107512e-06
-1.27962192421285e-05
-1.92805627573453e-05
1.43584712952805e-06
-1.4588509749096e-05
-1.17876732480556e-05
-1.54523285059372e-05
1.94110296049859e-08
-1.35349526104757e-05
-1.80642848463967e-05
-6.89547499618084e-06
-7.39090355031057e-06
-6.10201222607721e-06
-2.29842976967996e-06
-2.63612456460281e-05
-2.56305545210046e-05
-1.2410297117192e-05
-2.10436812478533e-05
-2.11731542619305e-05
-1.79731887929746e-05
-2.8438428009363e-06
-5.00661100105186e-06
-1.92111401412588e-05
-2.76940385726389e-05
-2.73086426835013e-05
-1.62025675219839e-05
-2.10397475805587e-05
1.00881210168844e-06
-1.49844230001379e-05
-1.6160534906595e-05
-6.62212825183791e-06
-8.57384453534953e-06
-2.93558106413631e-05
-1.5439473162601e-05
-1.29489196348785e-05
-2.36059218387788e-05
4.41122418956094e-08
-1.11186993619265e-05
-1.16648417120493e-05
-5.86701794366926e-06
-1.03252256800337e-05
-1.22546258809896e-05
-1.6771817223916e-05
-1.42617193335208e-05
-2.71958685218375e-05
-4.72177508682921e-06
-1.56740604485881e-06
-6.44819800073478e-06
-5.44110012471287e-06
-2.73865712236701e-06
-1.35860800667504e-05
1.73037951714261e-07
-2.67362158540244e-05
-1.48093570598608e-05
-1.83195004070192e-05
-1.17402510376914e-05
-1.96584364487881e-05
-1.70766902881505e-05
-1.06463918354525e-05
-2.16414401182491e-05
-2.85493893806005e-05
-8.11900343917402e-06
-1.75308083477362e-05
-2.34054882506283e-05
-3.99625167214511e-05
-3.97208289907244e-05
-1.0536777591039e-05
-3.67708244609445e-05
-3.76957284846018e-05
-1.28967118499571e-05
-2.56134947900361e-05
8.95286197777487e-07
-2.54301738266291e-05
-1.8930838342876e-05
-1.57606206213799e-05
-2.63590130848864e-05
-4.22621303222361e-05
-1.22580138159807e-05
-4.52693388693449e-06
-1.78613531984914e-05
-9.39163572849731e-06
-2.31631483627971e-06
-2.50809100352635e-05
-2.08076181379903e-05
3.1042403333295e-06
-1.18845834265391e-05
-2.20485143305514e-05
-1.24425857838215e-05
-1.45377331599026e-05
-1.42378785449176e-05
-1.17720901467122e-05
-2.71007339437145e-05
-3.58679315008805e-05
-6.78194451785536e-06
-1.50023847338955e-06
-2.32735610263475e-05
-1.17735722039153e-05
-7.41995883234793e-06
-2.60964752597342e-05
-3.47647116824533e-05
-3.88164741558878e-06
-1.29638987724518e-05
-2.88046048430439e-06
-1.24780222592645e-05
-2.10259092127243e-06
-1.4865319097801e-05
-1.83365096105234e-05
-1.38938415414291e-05
-1.83631198780289e-05
-1.73142410403333e-05
-6.40868880783004e-06
-2.38523960340656e-05
-1.63347409238991e-05
-7.31671009642345e-06
-1.11146318534835e-05
-6.31585533064199e-06
-4.37191223933264e-06
-1.27601300962891e-08
-1.60609541798201e-05
-3.25550944066002e-05
-1.24510927626631e-05
-1.26070943008314e-05
-1.60346149369737e-05
-5.47441536580563e-06
-9.40096065756718e-06
-2.02571581418872e-05
6.48617318659988e-06
-3.25512023459109e-06
-1.9326290618857e-05
-5.2939645733759e-06
-1.93577063684287e-05
-2.04820798722017e-05
-1.39960705588647e-05
-5.54988646570942e-06
-1.16258741976665e-05
-3.26410399666612e-06
-2.78262728908079e-05
-3.43809344889898e-05
-1.68106837865602e-05
-2.73165541458923e-05
-2.80897977981374e-05
-9.60758246924178e-06
-3.45344669807277e-05
-2.04791509760342e-05
-1.39753292965741e-05
-1.47612831415727e-05
-2.01873333658334e-05
-1.98645964465403e-05
-2.78633641327761e-05
-2.10756505083683e-05
-2.28586686208027e-05
-1.71798358273219e-05
-7.7351253799773e-06
-1.9647396915204e-05
-9.31431104540896e-06
-2.32314815874861e-05
-1.13906223663183e-05
-2.54781968419504e-05
-2.58930381851156e-06
-1.71553792917295e-05
-1.80535879877879e-06
-1.9623009256993e-05
-2.44599313317555e-05
-1.36993725691792e-05
-4.96009784751019e-07
-9.49835292506253e-06
-1.81213274238809e-05
-1.67552189003549e-05
-2.12324092922352e-05
-2.73232549413661e-05
-1.56860961886889e-05
-1.88480184273953e-05
-7.72537217865317e-06
-2.28140314870067e-05
-1.76028863399338e-05
-1.57098564361001e-05
-6.63574826504962e-06
3.06285227469408e-06
-2.84227042755838e-05
-1.53093575029237e-05
-1.37735084682514e-05
-1.84129233628756e-05
-7.58484182402464e-06
-2.57045779538262e-05
-3.50521706956241e-05
-1.42321796396724e-05
-1.49877980887568e-06
-3.56643855853572e-05
3.04454173251186e-06
-1.28743712147527e-05
-9.30899016339486e-07
-2.04199915382034e-05
-1.11042383020152e-05
-1.46918753083334e-05
3.23419110507807e-07
-1.30935477337231e-05
-8.10472311843455e-06
-1.75872636313767e-05
-5.63789959532223e-06
-7.1657819544411e-06
-1.37637760442871e-05
-2.56901947010184e-05
-3.17459467914887e-07
-5.47645959633876e-06
-2.53769753295801e-05
-2.4617387262031e-05
-1.12750126003804e-05
-9.39358247853494e-06
-2.48796551245393e-05
-9.27577581895728e-06
-1.11727323644662e-05
-2.30218134819599e-05
-9.97915703686884e-06
-1.11834695743694e-05
-1.33297476060898e-05
-1.66564733823265e-05
-1.4737918248191e-05
-1.71972529719386e-05
-3.41295253608285e-05
-1.56563648223181e-05
-1.70537863205126e-05
-7.83936541336976e-06
-1.57054466693926e-05
-2.51824290990301e-05
-2.80738204017822e-05
-3.32606127592746e-05
-2.21561056947304e-05
-1.78914728985786e-05
-1.61285950210494e-05
-1.76994586577237e-05
-3.0496279559137e-05
-3.30365579937529e-05
-1.16858739692845e-05
-3.09979041636137e-05
-2.57948704281857e-05
-2.45368222297256e-05
-3.27393897026567e-05
-1.9700514190816e-05
-2.25135021935835e-05
-3.99826739504076e-05
-2.34741323288922e-05
-2.07704130660202e-05
-8.60412896119926e-06
-2.02072865563959e-05
-2.94491278338148e-05
-1.99446515638343e-05
-2.36469874186193e-05
-1.34228861834794e-05
-2.586970118797e-05
-1.28766905560255e-05
-1.97909333389009e-05
-3.03301927781531e-05
-2.82703210687559e-05
2.02006274869707e-06
-3.98721677593909e-05
-2.39547155084922e-05
-2.66883783654832e-05
-1.1365014846183e-05
1.9249638517886e-06
-2.01011563619083e-05
-3.60489601780738e-05
-1.14784748100937e-05
-2.02152801620878e-06
-8.41631502554502e-06
-1.97137532435023e-05
-1.57342016763631e-05
-1.24528359939324e-05
-1.12909844846666e-05
-9.36076522655912e-06
-1.68359536636006e-05
-2.05695422903467e-05
-6.30186647236147e-06
-4.25776800735786e-06
-9.77114153292681e-06
-2.18759633982921e-05
1.00352489604039e-06
-4.72034283445424e-06
-5.06058383788082e-06
-8.09174678385373e-06
-1.50622282048053e-05
-2.60095686446278e-05
-1.45363810414155e-05
-2.05889528658479e-05
-1.75030801566787e-05
-2.0547356426852e-05
-2.50709111976652e-05
-1.14588500536116e-05
-1.00870425285545e-05
-1.99448274859476e-05
1.88095081269083e-06
-9.16145879931538e-06
-4.25886157122854e-06
-3.20374677017696e-05
-3.8988093915862e-05
-1.42248412049693e-05
-2.15924537998848e-05
-1.55360036778219e-05
-1.04786781427851e-05
-1.88443936943926e-05
-2.07041665739002e-05
-8.249154758676e-06
-3.94965779863775e-05
-2.16228130163712e-05
-1.99306038354472e-05
-2.52635698634511e-05
-2.17272421326331e-05
-1.89427498956674e-05
-2.00240969684905e-05
-1.82852682938715e-05
-2.0332814970442e-05
-1.97950752441227e-05
-2.60052162805432e-05
-9.9188611322026e-06
-1.83553514340327e-05
-2.09255284498811e-05
-2.97989877275996e-05
-3.22787651539834e-05
-2.21341630444168e-05
-2.57898486253448e-05
-2.7058207493963e-06
-1.49781820321085e-05
-2.3051191389085e-05
-1.69409236775771e-05
-2.78212913020332e-05
-2.25437328649661e-05
-9.10754351029227e-06
-1.41727756222463e-05
-1.368243189445e-05
-8.56919375839345e-06
-9.37856154281792e-06
-1.17165038674234e-05
-1.37526318235543e-06
-1.39823793032701e-05
-2.80674713894003e-06
-3.38445874319061e-06
-1.06963778274347e-05
-1.89135179857349e-05
-7.17652872898638e-06
-1.75610491309982e-05
-1.33005634169872e-06
-8.73673592579586e-06
2.07405851416413e-06
-1.3886108293326e-05
1.86060220662145e-05
1.94401888939492e-05
-5.31959973415744e-06
-1.12010866814376e-05
-1.32993209169571e-05
-8.33631308599334e-06
-3.34447412070517e-06
-1.46984944392344e-06
-2.44596420347012e-06
-1.61447249676338e-05
-1.90379968609145e-05
-5.76728839054414e-06
-1.45351484456173e-05
-2.83269349528783e-05
-1.68617490397393e-06
-2.31433025087193e-05
-1.93955916019861e-05
-1.19600369616539e-05
-2.06641257909096e-05
-2.39565286097042e-05
-8.47357716898206e-06
-2.0061920918986e-05
-1.23184501729977e-05
-3.85830017159064e-05
-4.98808590712514e-06
8.62384184053161e-06
-1.5660371156194e-05
-1.71671179945097e-05
-2.50313777999052e-05
-1.80724941764296e-05
-2.28053292302574e-05
-6.56282390576697e-06
-1.2342417086552e-05
-2.1835575274479e-05
-1.32816769957505e-05
-3.16601748392457e-05
-5.86004404458364e-05
-2.33967826118847e-05
-3.225932273937e-05
-2.01772588734448e-05
-2.20347995097832e-05
-1.62961637804885e-05
-1.72819782638465e-05
-1.79711258343613e-05
-1.91336795813441e-05
-3.11404224704983e-05
-2.70160116231049e-05
-2.9877904759442e-05
-3.1996376330666e-05
-1.79867774483136e-05
-1.77763854224354e-05
-9.4577404147441e-06
-2.73875897895435e-05
-2.12644971012885e-05
-2.79975549862749e-05
-1.44357819321033e-05
-2.49751382224532e-05
-1.00661719378258e-05
-1.9276739910262e-05
-2.59493905069263e-05
-1.98047314386007e-05
-9.49447342570226e-06
-2.12192020583308e-05
-1.64396226909549e-05
-2.73842568588453e-05
-8.59498391404639e-06
-2.52871866097866e-05
-2.73275091042585e-05
-2.16806023896908e-05
-1.45381054338586e-05
-1.99429288949876e-05
-2.84547533069778e-05
-1.80242679858538e-05
-1.18080595004735e-05
-1.77320562368799e-05
1.7302212170352e-07
-9.1229815171206e-07
-2.72309319229871e-06
-8.75663613900228e-06
-2.44125338000939e-05
-1.24175965430819e-05
-1.10528694547308e-05
-2.42284381151099e-05
-2.0426302567488e-05
-1.36188108933088e-05
-1.96342164494751e-05
-8.126317482655e-06
-9.6784911828668e-06
-1.01405248213164e-05
-3.97390699586434e-06
-1.30613108516042e-05
-1.49667307658015e-05
-1.17577628596735e-05
-2.17334090862242e-06
-7.45199604608519e-06
-6.04952419915809e-06
-8.27385034603021e-06
-1.24976490798625e-05
-1.4332351135145e-05
-2.49844665473547e-05
-1.00434008671513e-05
3.18252146028295e-06
-1.69083518571367e-05
7.83805180170016e-06
-2.81142484502377e-06
-6.31404691118034e-07
-5.5287794342253e-06
-1.36209141086106e-05
-1.96146760873349e-05
-2.01122668697595e-05
-2.3043250608684e-05
-5.54226112407774e-06
-2.54311838481263e-05
-7.04579717378124e-06
-1.31374252678922e-05
-1.98436291502229e-05
-2.95487805013744e-05
1.1453745966946e-06
-8.70736733538275e-06
-1.28797029179903e-05
-3.74512045702506e-05
-2.50223541184149e-05
-2.03751214734182e-05
-2.35962782009678e-05
-1.93026714214921e-05
-1.72316680635669e-05
-9.64205642138755e-06
-1.19334923238682e-05
-1.1786475283851e-05
-6.85625871805127e-06
-1.73860308275125e-05
-2.33443153730961e-05
-1.63410701741243e-05
-2.59070837780403e-05
-2.04841505244666e-05
-2.23349725887964e-05
-1.08550003873663e-05
-2.51906410413542e-05
-3.35405765261987e-05
-4.58251619818189e-06
-2.45902447542937e-05
-3.05217368638495e-05
-1.18049525591958e-05
-8.95439767972174e-06
-2.01780574007212e-05
-1.33910395480548e-05
-1.85464628590846e-05
-1.61183492613345e-05
-1.44229956198927e-05
-8.54697103523724e-06
-1.01025905270387e-05
-2.65647686523632e-05
-2.0835429270414e-05
-2.53104347669926e-05
-1.59692088499828e-05
-1.59900603415113e-05
-9.36526766088572e-06
-2.06119983495176e-05
1.49992944080483e-06
7.13689931690516e-06
-3.51295009145463e-07
6.18009643964738e-06
-1.45672002491018e-05
-2.48546046678085e-05
-1.21894965668315e-05
7.90760757632274e-06
4.44722824825881e-07
-1.7247227359876e-05
-2.37777939804564e-05
-1.26552365262977e-05
-2.4172142634656e-05
-2.20492656608106e-05
-1.72985988351272e-05
-2.28588593545059e-05
-2.59376811646419e-05
-1.06758871024693e-05
-1.48470731025847e-05
-5.68717790794318e-06
-8.75981292882568e-06
-2.458448567655e-05
-1.09362302672674e-05
-1.79662236351395e-05
-8.1851784057217e-06
-9.19097992829164e-06
-2.42894940202487e-05
-1.4326418712716e-05
-9.69921082557099e-06
-3.33433723277019e-05
-1.3999460401702e-06
-2.01744318327327e-05
-1.52067605505079e-05
7.83649369318902e-08
-1.62366662490192e-05
-1.2323598777062e-05
-2.85116806250815e-05
-3.58612787358699e-05
-4.20008303679239e-05
-1.90021693604041e-05
-2.13029077488318e-05
-2.13720460430964e-05
-2.92258201163333e-05
-1.71558946461362e-05
7.05664247597895e-06
-1.83221430058613e-05
-1.45526251613562e-05
-1.10612589261004e-05
-9.18622386772793e-06
-2.45415611282699e-05
-1.23637336490816e-05
-2.88621849975586e-05
-2.68072335399537e-05
-1.42981159712391e-05
-4.30988150045615e-06
-2.66215192585121e-05
-3.11751602556003e-05
-2.46814893427233e-05
-5.16119890884708e-06
-2.8388495857626e-05
-2.62372664682335e-05
-1.0001336430788e-05
-2.31765853291545e-05
-3.27402703491304e-05
-2.51914074122594e-05
-3.84890346943298e-05
-3.06142453556764e-05
-2.38510193982554e-06
-5.1506130937596e-06
-2.6723767458312e-05
-4.36523806568092e-06
6.20487159427641e-06
-1.59233917704236e-05
-1.97383646535431e-05
4.03255301463557e-06
6.79323084119659e-06
-2.42128600108562e-05
-1.25778160495658e-05
8.6679658536567e-07
-1.5013596028141e-05
-1.77007682130728e-05
-2.11449068711831e-05
-2.81525203222702e-05
-8.36278708386229e-06
1.43859553335909e-06
-2.30566701494743e-05
-4.33832167694217e-06
-3.50259563608339e-06
-4.49864893728598e-06
1.32775722891718e-06
-1.35535985434382e-05
-1.1426698409931e-05
-6.83734681131209e-06
-1.47073268443819e-05
-8.85491843769331e-06
-1.71556873796258e-05
-5.49713083864743e-06
-1.93588221102963e-05
-8.39533942395919e-07
-1.67145433819222e-05
-3.35774081816474e-05
-2.34768392522944e-05
-2.58459478114395e-05
-1.91632929694971e-05
-1.53279122503583e-05
-1.08348156571258e-05
-1.98416317489124e-05
-1.35516846796837e-05
-1.90203652046275e-05
-3.03676979339978e-05
-1.81921867173833e-05
-1.49946198434875e-05
-2.08797736756383e-05
-1.51565101817746e-05
9.64550114392871e-07
-2.00365521651509e-05
-6.59717785607563e-06
-3.1054990777942e-05
-2.68528653721507e-05
-2.09761042500918e-05
-2.56598793062584e-05
-2.34598543655483e-05
-2.04384841996148e-05
-1.97113521659472e-05
-2.91423539294451e-05
-1.91197891192738e-05
-1.46329231563353e-05
-2.60492508547587e-05
-7.59593535392822e-06
-1.88584895087211e-05
-8.5014923768876e-06
-1.72546918248514e-05
-2.54033799931527e-05
-5.11674922178767e-05
-3.38309413685633e-05
-6.53382145963045e-06
-2.46119943175571e-05
-2.30218780414856e-05
-3.79026248153556e-05
-9.31490832719445e-06
-1.78450944433833e-05
-2.97896623664373e-05
-2.72750802762165e-05
-6.81570875166436e-06
-2.45439615044503e-05
-1.81177474134413e-05
-1.9392051327471e-05
-1.21050843521939e-05
-8.89279981265267e-06
-2.02895840572853e-05
-1.76992702532116e-05
-1.69733464691629e-05
-2.41499912765555e-06
-2.70552957179504e-05
-1.47489586862152e-05
-1.20182834672372e-05
-7.46998064391825e-06
-5.7887703607187e-06
-2.12776260076062e-05
-1.31625108011524e-05
-1.98143328144462e-05
-9.26411333081328e-06
-3.09014270441894e-05
-2.96907261396092e-05
-9.64322250971854e-06
-9.19978480202949e-07
-2.8404267604851e-06
-1.59498753975757e-05
-2.06629636029581e-06
-1.50071830874865e-05
-1.29670047656449e-05
-4.68503907895699e-06
-1.192551221034e-05
-1.52244180479452e-05
-1.40895103350723e-05
-1.3533464972618e-05
-1.08415040407354e-05
-2.50431190215137e-05
-2.05888926490372e-05
-5.85578806757799e-06
-1.28634496871447e-05
-2.58092983195624e-05
-1.25281861504275e-05
-1.56980310982994e-05
-6.22297067603021e-06
-2.7429397283891e-05
-2.04918531321963e-05
-6.77683372816366e-06
5.91702429926366e-06
-6.65736543003251e-06
-9.81663055419188e-06
-3.25824069091343e-05
-9.50703089583227e-06
-3.02085665335341e-06
-1.35929280606445e-06
-2.49164080305122e-05
-1.40688550614803e-05
-1.76063751319291e-05
-6.99861943838553e-06
-2.63550856885366e-05
-2.23337089444621e-05
-1.37706140107417e-05
-1.18264448981679e-05
-1.82014287968354e-05
-7.51324491344052e-06
-8.49624745823998e-06
4.26156790184108e-06
-6.37711882292188e-06
7.87334677166295e-07
-9.18547826443802e-06
-5.12367472738947e-06
-1.73150571431342e-05
-1.75280696230584e-05
-3.62264161228883e-05
-1.25649204028763e-05
-2.60461652103738e-05
-3.23217757785985e-06
1.18206797402052e-06
-1.46490041019807e-05
-1.58578344654326e-05
-1.81073009417806e-05
-2.19216450446158e-05
-1.61710905295541e-05
-1.5872853872776e-05
-2.764519126799e-05
-8.80826822944624e-06
-3.29607491139022e-05
-2.04043582280889e-05
-1.74528876283155e-05
-2.37598552220217e-05
-2.33901480757832e-05
-1.25343971169231e-05
-3.80334011508465e-05
-9.93884383476148e-06
-1.16621521294636e-05
-2.60561128862738e-06
-1.59560125138869e-05
-9.85302998916407e-06
3.86581741976048e-06
-5.29866812117461e-06
-1.76867904303048e-05
-2.03061776080023e-05
-2.10216517324012e-06
-3.89825316380711e-06
-5.92895327018265e-06
-2.75686764563291e-05
1.27246892172195e-05
-1.71286566832814e-05
-2.24823477675876e-05
-9.87538193431233e-06
-1.81102014524886e-05
-3.9394606696679e-06
-1.94244723565745e-05
9.10268618943922e-06
-2.15963603386963e-05
6.16422481383715e-06
-4.3690437130536e-06
-2.26660783338044e-05
-1.91096550767489e-05
-7.88439604621288e-06
-1.98615165381244e-05
-9.50197601033876e-06
1.63194169038676e-05
5.73714126370349e-06
-2.5825670063042e-06
-2.51852255923685e-05
-3.02391681095911e-05
-1.66082426566951e-05
-4.08564817865635e-07
-2.00093415711795e-05
-2.63857420506273e-05
-2.93921580487403e-05
-1.2590937296892e-05
-1.1885102727303e-05
-6.76498684522976e-06
-1.6695169704413e-05
-1.68361115908077e-05
-2.3559264736653e-05
-1.52637681535835e-05
-7.44556759606002e-06
-3.78154256500208e-05
-6.59744464895952e-06
-6.59001044220566e-06
-2.94329210400445e-05
-4.13082566913596e-05
-1.50599274488242e-05
-2.25513637002587e-05
-1.66894968277997e-05
-1.83652999715644e-05
-2.27301881232294e-05
-2.28733562803553e-06
-1.93433690099901e-05
-2.60076043307627e-05
-2.3173510131123e-05
-4.58250355304153e-05
-5.08252544028248e-06
-1.47212513905244e-05
-2.40532824907916e-05
-5.69583798118377e-06
-1.71087719284763e-05
-2.36609608242172e-05
-2.28800917456673e-05
-4.78856944947841e-06
-5.06039972123029e-06
-3.46935027476424e-05
-3.31029577341612e-05
-1.88580019155349e-05
-1.32558076496833e-05
-1.59733351084701e-06
-3.06887998216754e-05
-2.05669768966194e-05
-1.55220144437472e-05
-3.50856137822886e-05
-3.68156314967823e-05
-7.51410603876359e-06
-1.73885155038644e-05
-2.1171635523377e-05
-2.43316210908364e-05
-1.50403714101514e-05
-1.60010919117977e-06
-4.35728541159239e-06
-9.23353724886056e-06
-1.24897527659951e-05
-1.94239290235067e-05
-1.60536274168785e-05
-2.36141634808606e-05
-1.22611112775207e-05
-1.80018195206238e-05
-8.76022315191931e-06
-1.14867557487474e-05
-1.69975489298445e-05
-2.16942215562655e-05
-2.5344780142735e-05
-1.77897876136687e-05
-1.33692520178728e-05
-9.46326244157921e-06
-1.29658660749088e-05
-2.94781555774469e-05
-1.02082314533926e-05
-3.04305021006437e-05
-1.55718444979888e-05
-9.3853737136572e-06
-1.90734770293149e-05
-3.12528691980662e-05
-1.38339685100604e-05
-8.1828623052447e-06
-2.25852440408468e-05
-2.20917069287103e-05
-1.41939490741503e-05
-1.6167978889419e-05
-6.83053983889922e-06
-1.3621670540913e-05
-3.754348941878e-05
-1.08249979204295e-05
-1.25018230005175e-05
-2.0932842680785e-05
-1.72169470370248e-05
-1.50125341247398e-05
-1.46885159762183e-05
-1.33697554581984e-05
-2.89301939699513e-05
-1.49878662430169e-05
-2.3779145572719e-05
-3.07248644607159e-05
-1.94519292741844e-05
-3.07614492353105e-05
-1.29687330950639e-05
-5.92431780915538e-06
-1.54910453134051e-05
1.34872375893948e-06
-1.61356841245228e-05
-1.53877270255314e-05
-3.6729892630266e-05
-8.53793925486665e-06
-2.78108395732068e-05
-9.60578904338353e-06
-1.79678443427538e-05
-2.50892128537522e-05
-7.50024651583789e-06
-2.4912642665734e-05
-2.79407688652244e-05
-9.0708409750217e-06
-2.55374833191347e-05
-2.08286769711883e-05
-2.08913476720041e-05
-2.84431103413859e-05
-1.07336404695121e-05
-2.99386720521594e-05
-1.11494214280818e-05
-2.70561312136559e-05
-2.92412973079784e-05
-1.84360528356943e-05
-2.94939654819146e-05
-1.83822669397118e-05
-1.33615373941898e-05
-1.81535582695602e-05
1.29273479313165e-05
-2.42368951618063e-05
-6.16964541383701e-06
-1.80448810615428e-05
-2.39751729481387e-05
4.69369322803527e-07
-2.89696493795581e-06
4.39074394995451e-06
-1.53327074708543e-05
-1.3153787976086e-05
-2.72113914844611e-05
-3.74417993356479e-06
-5.7188382810974e-07
-8.49846009070277e-06
-1.19738292472292e-05
-1.10398400605316e-05
-1.51037732795425e-05
-1.21086399044435e-05
-1.39920272045559e-05
-1.41868131556463e-05
-1.08358053086346e-05
-2.42460334242498e-05
-3.61669022324279e-05
-1.5297358986716e-05
-9.83179476451068e-06
-2.18204835848223e-05
-5.66417044595671e-06
6.02730831220604e-06
-2.6933381048193e-05
-1.68442656366628e-05
-9.7609389583176e-06
-2.5495526181334e-05
-5.90692843500205e-06
-2.43242286017394e-05
-8.2090309355924e-06
-1.55263003684941e-05
-3.71814823879618e-05
-1.63654086044526e-05
-1.38367677814556e-05
-1.37340081110223e-05
-8.786982558608e-06
-2.39312863652843e-05
-1.2000998952942e-05
-1.48313533618605e-05
-1.20684816628985e-05
-2.56575634455427e-05
-1.6408855173022e-05
-8.17457072019024e-06
-1.68746385585454e-05
-2.13166316766018e-05
-1.53230397205993e-05
-4.66617028630338e-06
-1.52376161201988e-05
-1.63716307022109e-05
-1.68789904310795e-05
-1.47253568754482e-05
-2.95691103369727e-05
-2.25967438441977e-05
-2.07872788096431e-05
-1.3146660800436e-05
-1.50989575110707e-05
-1.91317753453458e-05
-3.08943575001245e-05
-1.46637745006621e-05
-2.30989451814953e-05
-1.85593678341798e-05
-1.28477904562514e-05
2.82484383673966e-06
-2.85863518594116e-05
-1.94353362910325e-05
-3.91496013109548e-06
-1.33203222248721e-05
-1.09432169696586e-05
-2.62998042857392e-05
-2.27807930438769e-05
-1.44826357315712e-05
-2.09668685051788e-05
-1.5264723403415e-05
-2.25622068471455e-05
-1.73173228300894e-05
-6.95098177414956e-06
-6.61346201925685e-06
-1.97459643707492e-05
-1.06805549049316e-05
-1.14196866060085e-05
-2.12263492908878e-05
-9.57004027894321e-06
-1.84684145213571e-05
-1.64469168685337e-05
-9.61142252457969e-06
-3.58908392408503e-05
-8.16830280821372e-06
-7.18778453131392e-07
-1.37932922785026e-05
5.24814577938976e-06
-1.0010805270989e-05
2.62010320654489e-06
-2.05707411504863e-05
-1.73630322708849e-05
-1.5461942170148e-05
-1.36860095956608e-05
-3.8302036120775e-06
-2.21265146311671e-05
-1.8720527971896e-05
-1.95959222534669e-05
-1.29120190166211e-05
-1.51752558040399e-05
-1.78274869117422e-06
-1.9703807487887e-05
-2.60478216846307e-05
-6.62172322051447e-06
-9.01002637906845e-06
-6.85062701420084e-06
-2.66988132283862e-05
-1.13497597089409e-05
-9.63770650243366e-06
-1.60374546000534e-05
1.80080945683078e-06
6.76401181643343e-06
-2.27062560728996e-05
-1.07888892989453e-05
-2.07402680404606e-05
-6.21057657114568e-06
-1.31379795498266e-05
-6.27676934754226e-06
-2.68865542267604e-05
-1.8276494068973e-05
-1.95982518741818e-05
-2.84921295332589e-05
-1.87828663053713e-05
3.39496521847813e-06
-7.52735157754713e-06
-1.69130090096861e-05
-4.56416656045092e-06
2.95681483733817e-06
-4.47365447468576e-06
-2.31421461968815e-05
-1.43802055705894e-05
-1.5686584629966e-05
-2.57251151413736e-05
-1.31260685462389e-05
-1.24992300278797e-05
-3.01606397853493e-05
-1.99882808038007e-05
-3.30044207730124e-05
-2.9548333665013e-05
-3.70442723945093e-06
-3.53322140113826e-05
-2.69355564500427e-05
-1.32796073534616e-05
-2.3274880655292e-05
-1.72864821264001e-05
-2.29674879716154e-05
-1.96778502497817e-05
-6.24184392249237e-06
-1.38712332608391e-05
-2.21389804609286e-05
-2.78866231089787e-05
-2.30062323367717e-05
-1.5733051388543e-05
-9.58819179679125e-06
8.69638460629566e-06
-1.67528678471236e-05
-8.51752907412495e-06
-5.14722828627694e-06
-1.82479922471286e-05
-3.91711234415036e-05
3.0218774282393e-06
-4.78342004724897e-06
-2.80669994952972e-05
-1.31564984254373e-05
-1.22167636644091e-05
4.97583452494284e-06
-7.82694816537845e-06
2.39928350074706e-05
6.07329678367273e-06
5.78860292988516e-07
-3.95572011402748e-06
-1.6318795283568e-05
-9.02702084231514e-06
-1.80891433174139e-05
-2.28590235072641e-05
-1.78365480234177e-05
-1.74898330124127e-05
-8.81371524127883e-06
-3.53897555358159e-05
-1.9229425649753e-05
-3.07321893071902e-05
-3.04685290716421e-05
-1.75856345869202e-05
-1.27870352343767e-05
-3.12736888294175e-05
-7.67990484881381e-06
-2.8997598768439e-05
-3.36244138014652e-05
-1.56493189728855e-05
-1.08124573735318e-06
-2.14243468842976e-05
-2.54596205512178e-05
3.2902601780211e-06
-5.19624557648485e-06
-2.03877831549367e-05
-2.70208918793352e-05
-1.59241391765037e-05
-2.41376421902258e-05
-1.0312368542322e-05
-9.25596890319781e-06
-1.4638894123969e-05
-1.09727465404132e-05
-2.87803587198046e-05
-1.1684591781492e-05
-2.8075091979046e-05
-1.68009013143391e-05
-1.66026119259053e-05
-2.73783292877209e-05
-8.57138427995595e-06
-6.07065430811388e-06
-1.29600443711412e-05
-1.92598605489296e-05
-1.32778895019205e-05
-2.82367174897797e-05
-1.70341706333353e-05
-1.34633426214429e-05
-3.00670438017746e-05
-1.57972034618383e-06
-1.31579799984039e-05
-2.83482289357517e-05
-3.30898491056306e-05
-2.72990100193488e-05
-3.25852025478492e-05
-7.70309505795862e-06
-2.41267996214966e-05
-2.87548525170766e-05
-2.08775846966451e-05
-1.66158087808092e-05
-9.65469495432124e-06
-2.54965185318946e-05
-1.14494035294483e-05
-1.59089757121402e-05
-1.98176656065273e-05
-3.16093554552227e-06
-2.11178804586462e-05
-6.16771984323365e-06
-1.86710043599638e-05
-9.54514099949691e-06
-1.72728676486061e-06
-1.54755408899987e-05
4.88255762006474e-07
-3.1142319458514e-06
1.01757151339356e-06
-9.81402550794031e-06
-1.20852061359931e-05
-8.36980946774184e-06
2.52023485984404e-06
2.02689435903229e-06
-2.8015590517901e-05
-1.25527243176828e-05
-9.67491406507809e-06
-1.91601866445576e-05
-1.57276336102459e-05
3.34870691745472e-06
-5.03253846820824e-06
-8.2695294182358e-06
-8.62507229175824e-06
-2.48520673644453e-05
-1.7448512961175e-05
-1.05894746117824e-05
-1.71241703991386e-05
-7.84148653472885e-06
-1.94519765463912e-05
-1.15216823308004e-05
-6.08499964841493e-06
-1.38682454343972e-05
-2.74587156626979e-06
-6.6796381458422e-06
-6.92631220361573e-06
-9.77603733514015e-06
-5.14838895754699e-06
6.75226237147769e-06
-1.90449901400238e-05
-1.85967600037402e-05
-2.27347751898603e-06
-1.8679083922616e-05
-1.12926718188976e-05
-2.01106280013171e-05
-3.12200627210232e-05
-1.39911154740902e-05
-1.59703567578656e-05
-1.21302621835571e-05
-5.66383227677079e-06
-9.19337156021908e-08
-2.05183669510485e-05
-2.22817926201517e-05
-2.91224098825473e-06
-1.52683692496933e-05
-1.8075795333112e-05
-4.61473180075486e-06
-1.69389215097315e-05
-1.56762289979073e-05
-1.12203460844944e-05
-2.65879514856876e-05
-1.12468573222577e-05
-2.2487752581381e-06
-2.01353552393278e-05
-3.54684465588597e-06
-1.21177456152368e-05
-1.30655780841646e-05
-2.17132193302331e-05
-2.7276074906702e-05
-1.52197448815213e-05
-1.32847080242194e-05
4.77429301154006e-06
-3.88236695091018e-06
-1.44183490442895e-05
-1.96533079272212e-05
-9.1808329512995e-06
-5.41419645390157e-06
-1.17143978846574e-05
-2.20882624426297e-05
-2.21717373188117e-05
-4.39912661200722e-06
-9.87153452149207e-06
-1.14555805840737e-06
-2.57223382819779e-05
-8.98607150422787e-06
-2.07206025027143e-05
-2.02853622521926e-05
-1.58965943356712e-05
8.79262670324105e-06
-1.24308293834891e-05
-7.77490722802583e-06
-1.27748411097406e-05
-5.06722583196095e-06
-5.4615508156585e-06
-1.66664016996628e-05
-2.56537827852983e-05
-8.17273049880832e-06
-2.32544476015294e-05
-1.11034165780166e-05
-6.08733473159462e-06
-4.22278793937223e-06
-1.78721948665175e-05
-1.08054408574742e-05
-3.2767956552297e-06
-1.522260997101e-05
-2.73952118437807e-05
-3.5768526483941e-05
-7.27914416320171e-06
-9.56452590353091e-06
-9.9609554557284e-06
-2.61297998197864e-05
-2.48964097046605e-05
-1.28080196008287e-05
-1.01213318200733e-05
-2.20064394045254e-05
-2.17625078815245e-05
-1.47245819997799e-05
-2.79448310653969e-05
-2.22559221124316e-05
-2.89089086804295e-06
-3.16967023387568e-06
-2.36733450715567e-05
5.6722507444863e-06
-1.27749747898077e-05
-1.36124541929255e-06
-1.5552301769922e-05
-3.2273035033187e-05
-2.3288312396849e-05
-1.97929763143587e-05
-1.8765043969058e-05
-1.65390053989035e-05
-2.10937459316687e-05
-2.10163322754061e-05
-1.66201244612017e-05
-4.49804958355507e-05
-1.77937535701301e-05
-1.00958485831235e-05
-3.50960136469239e-06
-3.39648428687914e-05
-2.65594127734927e-05
-2.06085672299752e-05
-1.30825689362345e-05
-1.32125069796022e-05
-2.48541161485259e-05
-9.54691788903326e-06
-1.34313652975223e-05
-1.86965210494965e-05
-2.86036237629817e-05
-2.05709501569705e-05
-2.30435604128536e-06
3.94147801785256e-06
-2.64202598266687e-05
-1.20741858631441e-05
-1.23835389947529e-06
-1.38821409438668e-05
-1.19986102234478e-05
-2.08151082190973e-05
-2.96644167613922e-05
9.66584733670658e-06
-1.46234255057623e-05
-5.05925367291474e-06
-1.16522407209156e-05
-1.24788816037431e-05
-5.26583772223214e-06
-9.15358635220701e-06
-1.86420060120731e-05
-3.77864116320694e-06
-1.47673438786735e-05
-9.45521936189151e-06
-5.93502121392045e-06
-2.98050168512187e-05
-1.81307595568018e-05
-2.5265524446969e-05
-2.6471396993638e-05
-2.21730643231505e-05
1.40827064111075e-05
-9.85528860297769e-06
-1.38504397350104e-05
-8.28107221798948e-06
8.28784517501257e-06
-1.58026494917828e-05
-2.44160607545226e-05
-3.13173064200814e-05
-1.26010655145324e-05
-1.27607201860838e-05
-1.84404145836924e-05
-8.98865569903921e-06
-2.05802072586829e-05
-5.70998176978683e-06
-8.71087357783154e-06
-8.95644935141894e-06
-1.83787757437654e-05
-1.13098907010068e-05
-2.58249962618835e-05
-1.53626977845204e-05
-3.12551030975466e-05
-1.36356202717072e-05
3.18854444734108e-06
-3.83125225593361e-05
-8.21757662994763e-06
-2.98175101186613e-05
-1.17056116385462e-05
-1.6809448551846e-05
-7.88014893961006e-06
-2.17775136610768e-05
-2.25430568582965e-05
-6.41360798837692e-06
-2.25493703854155e-05
-2.53842289539816e-05
-3.61465875873132e-05
-3.20707636491881e-05
-3.00962201636192e-06
-3.42302230872731e-05
-2.03018110495928e-05
-2.57757060822805e-05
-1.67177600802502e-05
-7.08738548813301e-06
-3.58728924360651e-05
-3.0856851604119e-05
-1.43860801780197e-05
-3.3753132281701e-05
-3.5867239795916e-05
-2.09532698482111e-06
-2.83292168723724e-05
-8.53578504269958e-06
-2.35023203542781e-05
1.04466026006411e-05
-1.530639556471e-05
-1.17016304608409e-05
-2.37896238212697e-05
-2.54926244058355e-05
-1.4556937540465e-05
-1.24163085891353e-05
-9.25283900635408e-06
-1.59308536350118e-05
-2.77950060998168e-05
-1.76742708347582e-05
-2.43170750699094e-05
-8.09454823666128e-06
-1.29995404216688e-05
-5.25637637121996e-06
-2.07783100404235e-05
-1.58608052156006e-05
-4.16513609372895e-06
-7.96388493608771e-06
3.30601257358776e-06
-1.55996245362276e-05
4.24084390195414e-06
-1.93071820642308e-05
-3.04291730390691e-05
1.74702703284498e-07
-1.42339325603689e-05
-1.47013572733124e-05
-4.04022743916742e-06
-8.33433551747526e-06
-3.23143224520045e-05
-1.79429728016059e-05
-1.26151474921601e-05
-2.35093480873378e-05
-9.59504669005695e-06
-6.5387516765382e-06
-1.28221143755324e-05
-5.71782077581982e-06
-1.13045521340835e-05
-4.02972992389093e-06
-1.57643297759844e-05
-2.14820398985443e-05
-6.20313146928072e-06
-1.27409033828348e-05
-3.1599160182042e-06
-1.97391818467604e-05
-1.91600468755623e-05
-2.27631333193014e-05
-1.49702186484444e-05
-4.82870985749021e-06
-1.07500875925879e-05
-1.3812739292307e-05
-3.47957685034644e-06
-9.61365469313455e-06
-1.56098844707549e-05
-2.1357107295967e-05
-1.86309456051335e-05
-1.6824693908337e-05
-2.10419666514043e-05
-1.48583233632973e-05
-1.28818025598691e-05
-1.3755008787153e-05
-2.1232871914791e-05
-2.19215177988592e-05
-4.02754046795258e-05
-1.97395907129828e-05
-1.58108733861508e-05
-2.02729618163253e-05
-1.0982665039109e-05
-3.0244446638959e-05
-7.31909672766254e-06
-1.49522643552025e-05
-1.4404320048149e-05
-1.32919303294436e-05
-1.9662863732224e-05
-2.11952867380769e-05
-3.42519266321169e-05
-5.31813174668638e-06
-1.81942822849044e-05
-1.75932454629428e-05
-1.0242569768149e-05
-2.0432016435944e-06
-2.90730974989112e-05
-1.43957251960331e-05
-1.6286322966905e-05
-1.74088470827652e-05
-1.25492362914862e-05
-1.38259210512608e-05
-2.27794633386341e-05
-1.23228256211722e-05
-9.69800773398898e-07
-2.17075818822818e-05
-1.0007861726758e-05
-1.72933740692911e-06
-1.57631316533376e-05
-9.36749939899974e-08
1.02101946866292e-06
-1.40625763995113e-05
-1.07636495444209e-06
-1.30866039664699e-05
-2.98453616605129e-06
-1.67823219327387e-05
-2.32638078682543e-06
-1.48687075937533e-05
-1.58603070377705e-05
-2.0415297811529e-05
-1.48568635875213e-05
-1.14485478028461e-05
-1.1494153670097e-05
-1.61720313836983e-06
-1.46033630423375e-05
-1.19665018507609e-05
6.56757268307889e-07
-2.05691706946438e-05
-1.13068928276422e-05
5.2126295834747e-07
-3.00067617149606e-05
-5.75734098578135e-06
-7.54580708224914e-06
-2.07458886337955e-05
-2.05232513004184e-05
-1.70986632689612e-05
-1.82821225561008e-05
3.59974366970665e-06
-5.54668624164755e-06
-2.14304855193677e-05
5.81745668186743e-08
-4.23487205351653e-06
-3.61643970792404e-05
-4.03476525088306e-06
-2.11802709893299e-05
-2.12871808938241e-06
-6.31760574851285e-06
-1.47035098343683e-05
-3.30856552245047e-06
-1.9920559836512e-05
-2.8680875142003e-05
-2.17023049382069e-05
-1.00391266816676e-05
-2.39838902920467e-05
-1.85433831553963e-05
-2.18046336308291e-05
-1.84918231427879e-05
-4.18512199242711e-05
-2.17840198635088e-05
-2.28057369544271e-05
-1.59848830132302e-05
-1.35428453146679e-05
-3.4278539283665e-05
-1.87498340740413e-05
-9.57535555984909e-06
-2.51512015412683e-05
1.42093718055997e-06
-4.91151426381641e-06
-2.43680686143881e-05
-1.29890983739282e-05
-1.89483671117222e-05
-2.89010012152734e-05
-2.35425656925518e-05
-3.5740140259128e-05
-2.14547483417953e-05
-1.24304590004562e-05
-2.77185942304958e-05
-2.5222308559404e-05
-1.27367423644346e-05
-1.8971999224069e-05
-9.13018543590809e-06
-1.55274688372365e-05
-1.76214790574348e-06
-1.48829494905645e-05
-5.75134788019054e-06
-2.61479364318894e-05
-2.83907039045973e-06
-1.48589674547319e-05
-1.32457451965106e-05
-1.21773811642074e-05
-3.36670103417892e-05
-1.80627407379627e-05
6.86000740014003e-06
-1.68620756323054e-05
-2.12227682180777e-05
-2.87614419691463e-05
-2.09054853819677e-05
4.3769783398918e-06
-1.60535020421832e-05
-1.86923184876608e-05
-1.24318582616183e-05
-1.77597557153339e-05
-2.28830608422449e-05
-9.17884378961393e-06
-5.17311084707681e-06
-2.43004421185552e-05
-9.55831382794402e-06
-1.53034872156662e-05
-2.53247951324204e-05
-1.60336011409706e-05
-4.31084965802349e-06
-1.33461231940913e-05
-8.77530047911149e-06
-1.02348591018627e-05
-1.68012938054811e-05
-1.3189000423013e-05
-2.43308354819631e-05
-3.10504954467242e-05
-1.24634448854602e-05
-7.08057312706028e-06
-3.20110733714137e-05
-3.38431000127807e-05
-1.01041203195212e-05
-5.99199492917092e-06
-2.18702029430964e-05
-5.18269198815799e-06
-1.57556746427357e-05
-2.48055849089147e-05
-8.84783487192739e-06
-1.53898682463728e-05
-2.32818023872145e-05
9.26144049087651e-06
-1.41008034297869e-05
-1.2661607490857e-05
-1.8020979410377e-05
-2.362537181579e-05
-1.27478525017992e-05
-2.2113496180217e-05
-3.49705316803798e-05
-2.73438979161107e-05
-3.9278971786818e-05
-2.68470239646113e-05
-2.26246712023236e-05
-2.33804536014147e-05
-2.03889957266203e-05
-6.75620064284221e-06
-2.36769199254765e-05
-2.45934848385693e-05
-2.49007728847568e-05
-2.89611928579011e-05
-1.60118866912349e-05
-2.10571576616166e-05
-1.85570997287493e-05
-2.28838237458217e-05
-1.13978604203127e-05
-1.14366708636519e-05
-1.71868888095895e-05
-3.67651650451579e-06
-9.95037536648084e-06
-1.37146201237784e-05
-1.65364762858706e-05
-1.4674779906973e-05
-1.4698642138441e-05
-1.92050824563451e-05
-1.39905379004435e-05
-2.28940901170571e-05
-2.00235581894712e-05
1.08724960383422e-05
-8.55753489614313e-06
-5.55272047329344e-06
8.9640215931562e-06
-5.17218894493182e-06
-1.40596029232231e-05
-5.43244729661266e-06
-1.02630594284474e-05
-1.95603501195712e-05
-1.36802061024198e-05
-1.90882955283297e-05
-7.89284373484984e-06
-1.05944872156006e-05
-8.8032751660043e-06
4.16410583014579e-06
-3.8111282351465e-06
1.53520264369027e-05
-2.92789084067892e-05
-2.97943669891077e-05
-8.31813343536355e-06
-7.23057204065332e-07
-7.50931723798369e-06
-7.17654517286483e-06
-9.43788640736959e-06
-1.55177841375413e-05
-1.78303820802735e-06
-8.73922962301125e-06
7.56746130374641e-06
-1.54843746115654e-05
4.380137888383e-06
-2.08313692831355e-05
-1.06429124612195e-05
-1.66940890093124e-05
-1.53819743304129e-05
-1.25122059094972e-05
-2.44052937120715e-05
-1.49167322159511e-05
-2.09151982596059e-05
-1.51288075036722e-05
-2.18773066328167e-05
-5.94198505639599e-06
-1.97400969253004e-05
-3.75500508394694e-06
-3.52494516809671e-05
-3.98661081653325e-06
-1.05145956815315e-05
-3.66888588624813e-06
-1.95456774882884e-05
-3.02612739105123e-05
-2.3094215894487e-05
-2.59141412926897e-05
-1.33194075946677e-05
-1.76352717352472e-05
-1.12366176796161e-05
-1.97642212479083e-05
-1.69506799056021e-05
-2.45535022487358e-05
-1.85722561660879e-05
-2.87235553014296e-05
-1.89221640672284e-05
-3.24397198082851e-05
-1.85302331126276e-05
-1.01900768647278e-05
-1.18630043587319e-05
-8.4758990090168e-06
-2.79022741505855e-05
-1.24497589662894e-05
-7.81697349403652e-06
-1.28969520865269e-05
-1.54615894851875e-05
-1.68519185831555e-05
-2.48851750441825e-06
-1.18392239681554e-05
-2.55999547682897e-05
-2.40899539351267e-05
-1.73775462698071e-05
-1.90657647523986e-05
-8.25393902425965e-06
-1.9967697809005e-05
-1.12117113896537e-05
-3.0117241387045e-05
-2.09933297658253e-05
2.67593025222821e-06
-1.23615866904639e-05
6.86482431505011e-07
-1.54038480170206e-06
-1.31364606119642e-05
-2.85931344163934e-06
-1.52167736386653e-06
-2.64219832041045e-06
-2.21689215710291e-05
-1.79135055237719e-05
4.46117132126573e-06
-2.32498664587115e-05
-6.2543996538687e-06
-2.65961455823712e-06
-4.07242527441687e-06
-1.07841578163868e-05
-1.84184366086022e-05
7.89561855078867e-06
-2.1708026225785e-05
-6.39946830955707e-06
-2.54711554778583e-06
-8.14954854370949e-06
-1.5961056587831e-05
-3.83057355599078e-06
-2.73766101122379e-05
-1.66504160151313e-05
-9.78948006754844e-07
-1.957533372454e-05
-2.16994099812755e-05
-1.61824292315337e-05
-1.72124008180952e-06
-1.50767404583649e-05
-1.68371495457041e-05
-3.60079755999089e-05
-9.55644794287452e-06
-2.7353411159758e-05
-2.30538788066936e-05
-2.08572797292636e-05
-2.51271773784631e-05
5.97054898665353e-06
-3.50562005758388e-05
-5.36156177692796e-05
-1.81614340296243e-05
-2.01975182637567e-06
1.3583956168848e-06
-4.14183099486331e-05
-2.93669429260505e-05
-2.61966476232138e-05
-2.12702010520364e-05
-9.83934233851986e-06
-1.13078208636479e-05
-1.71108038209713e-05
-2.02574328292353e-05
-3.92114919746454e-06
-8.83690711935113e-06
-2.62025195191887e-05
-6.45861493313932e-06
-3.09722832921581e-05
-2.04806689637789e-05
-1.45302105853497e-05
-2.28141126287827e-05
-3.07163977841117e-05
-1.24734643849748e-05
-1.64851292584128e-05
-1.08592425078452e-05
-1.11527540406479e-05
-2.3419395226528e-05
-1.65971875036276e-05
-7.65872453146713e-06
-8.38572515968654e-06
-2.18999990893252e-05
-1.45907438232508e-05
-1.79237004361306e-05
-2.36668300825835e-05
-1.40317782946304e-05
7.80439039949411e-07
-3.43835130866855e-06
-1.5377100855911e-05
-2.23158275692629e-05
-2.28142245712666e-05
-1.26422787594106e-05
-1.11966267885693e-05
-1.73483764183119e-05
1.96410067746343e-07
8.36076317973557e-06
5.11568755335436e-06
-1.06683684533682e-05
-2.52261379520068e-05
-1.50176828752608e-05
-2.11953071910601e-05
4.11956943842284e-06
1.34289680718683e-06
-1.95372171272462e-05
-9.66169205961255e-06
-2.01783019988592e-05
-5.7822070671855e-06
4.49539810826242e-06
-3.24481464142967e-05
-1.8705159915189e-05
3.66861571679391e-06
-4.33797420445849e-06
-9.34810556693417e-06
-1.27193142652121e-05
7.53644123251631e-06
-1.07724465174904e-06
-1.68623507944011e-05
-3.84293311975832e-06
-2.26411308466214e-05
-1.07011889857472e-05
-1.82084765780766e-05
-1.63530512599619e-05
-1.91012836908776e-05
-5.50441652381149e-06
-2.10439813587169e-05
-2.15314214667728e-05
-1.13606267743509e-05
-6.87286713563289e-06
-6.58106466640033e-06
-1.58229810849494e-05
-1.87904963125548e-05
-2.14236542785282e-05
-3.82104217430926e-05
-2.51332403325511e-05
-2.41987351779769e-05
-1.83226134307767e-05
-3.98965721378933e-05
-3.24763076642316e-05
-4.93443152900697e-06
-2.46200622051626e-05
2.09423582798766e-06
-2.10610891555455e-05
-2.62766442844552e-05
-1.48298632580221e-05
-1.04476767598574e-05
-3.48370916595961e-05
-4.36312157127245e-07
-1.7429414740899e-05
-1.47037594073271e-05
-1.84561066295466e-05
-1.72987562799382e-06
-1.17717894534387e-05
-1.18964898748863e-05
-3.99133335936655e-05
-4.41620614048904e-05
-1.87353435171936e-05
-3.31018800961111e-05
5.19040039002566e-06
-7.55016729498029e-06
-1.59148769293775e-05
-6.38979406132579e-06
2.50758202379286e-06
-1.83287791724493e-05
-2.30563553569613e-05
-1.88633465398181e-05
-1.0860063883386e-05
-7.65051676650011e-06
-1.47817306483866e-05
-3.02051096160335e-05
-1.00595909506684e-05
-1.25030996172257e-05
-1.15275733272285e-05
-2.23638772912722e-05
-8.58276793238118e-06
-1.71371133122922e-05
-1.4723452564732e-05
-9.55347901712465e-06
-2.53175723042958e-05
-4.56729008045576e-06
-1.19208476167436e-05
2.52075590999973e-06
-7.52149052975047e-06
-2.12445405391795e-05
-8.42002549166666e-06
-2.65426251121732e-05
-1.96388986827284e-05
-1.02041994358903e-05
-2.86151477645044e-05
-4.00285340382133e-06
-2.32141684554351e-05
1.63163431000604e-05
-1.49262172093108e-05
-8.3815898295645e-06
-1.0412671002624e-05
-1.02984679436694e-05
-1.4683321897565e-05
-1.30562370959467e-05
-1.56207260258877e-05
-6.65622492849127e-06
-8.17639085321623e-06
-1.64858157630855e-05
-2.07284152839393e-05
-3.21603533803148e-05
-5.60244476874014e-06
-9.55172470133807e-06
-2.75066074127121e-05
-1.93791096018089e-05
-1.75165640665907e-05
-9.69490925086252e-06
-1.69306803845473e-05
-8.29907102266793e-06
-2.76144519245141e-05
1.79786464085453e-06
-1.41264970856138e-05
-1.2131272648203e-05
-1.67562071285805e-05
-2.0943830682504e-05
-1.07154618313733e-05
-3.16630449927383e-05
-6.17400721450743e-06
-3.88068707437417e-05
-2.29786113714577e-05
-3.22207012071542e-05
-1.58993808522108e-05
-1.15188309805484e-05
-2.08729296265989e-05
-1.79154438426221e-05
-1.29057708218849e-05
-1.53048470335892e-05
-2.7145436032537e-05
-1.66173910557972e-05
-2.64420522475685e-05
-1.74867150187361e-05
-3.76797296956072e-05
-2.02589469658474e-05
-2.19924084960244e-05
-1.14583116914947e-05
-9.01265356988713e-06
-1.37775660489969e-05
-2.34709603892532e-05
-2.61814782750114e-06
-5.43726678803905e-06
-1.77875415934156e-05
-1.96462762821237e-05
-1.00949363778298e-05
-1.96741190200018e-05
-8.4787322202301e-06
-2.90751079219817e-05
-1.12521111148595e-05
-1.2896515752386e-05
-1.17998252159995e-05
-2.04426017741112e-05
4.2482230996859e-06
-1.51928464844816e-05
-1.35594417720714e-05
-1.24952800784615e-05
7.63057986342254e-06
9.74452436903559e-07
-7.90038359831368e-06
-1.72835099745512e-05
1.85540589255803e-06
-6.35590693644291e-06
-1.15813639291848e-05
-1.3373333685818e-05
-2.08372503910504e-05
-5.19820620289498e-06
-1.43175094602565e-05
-2.48661448923292e-05
-1.74171500189159e-05
-2.74427767080071e-05
8.30090558110926e-06
-7.03754277106532e-06
-2.92488006842091e-05
-1.47420424807859e-05
-1.31128175519182e-05
3.82832482103657e-06
-3.99604151982393e-06
-1.21896142257624e-05
-5.58098832609667e-06
-1.31041685635445e-05
-1.45215191445252e-05
-1.58149179497681e-05
-1.7911025263992e-05
-2.38161717518197e-05
-1.58233780257345e-05
-3.0545760647473e-05
-1.42296108715505e-05
-2.87143097538678e-05
-2.72245588220065e-05
-7.60417656162562e-06
-7.50128949294745e-06
-4.20611216099058e-05
-3.01734800719899e-05
-2.2920580451037e-05
-1.96013932430016e-05
-2.71497868847395e-05
-1.98507813608148e-05
-2.44591087434585e-05
-1.15837341973298e-05
-1.43724034550025e-05
-1.70671425751179e-05
-2.36625096890567e-05
-3.45227878640819e-05
-1.90285419550231e-05
-2.38117409601567e-05
-2.81578619589194e-05
-3.47251977912486e-06
-3.86791925258798e-06
-2.94273156989422e-05
-2.27100339309635e-05
-1.91242115434266e-05
-2.74599451812874e-05
-3.04465616093541e-05
-1.29058585998835e-05
-1.28189597698634e-05
-3.18746145184267e-05
-1.72777679059756e-05
-2.56000541573024e-05
-1.42206337509475e-05
-2.24166037584757e-05
-8.10901977564666e-06
-2.60526069704643e-05
-9.03078843027664e-06
-1.13167415867312e-05
-1.4151937519278e-05
-2.36317214889694e-05
-2.74386419607459e-05
-2.37608676084322e-05
-1.55348435970747e-05
-2.68955178003521e-05
-1.9999263109222e-05
-7.16195580328765e-06
-1.44113208265734e-05
-9.2651742420417e-06
-1.75839170302779e-05
-1.34259664169777e-05
-1.14869485670211e-05
-1.75424444203255e-05
3.80918729000357e-06
-1.62988035870598e-05
3.65396075781879e-06
-1.17523420871543e-05
-1.51323865257068e-05
-1.33997939399082e-05
4.76857284660697e-06
-1.8563707120496e-05
-1.20047122745375e-05
8.38683729456381e-06
-8.29329369833322e-06
-3.74069049604698e-06
-2.21868213669342e-05
-2.35259203143146e-05
-2.28964253612525e-05
-1.39077109423709e-05
-3.42458614689403e-05
-1.26593587298096e-05
-9.07239954282009e-06
-2.03853704158722e-05
-1.84820293476453e-05
-1.33217542881007e-05
-8.04107917100673e-06
-2.93696849837679e-05
-1.01903169488115e-05
-1.91745597929657e-05
-1.9464934798665e-05
-6.87001189715117e-07
-1.74726094285714e-05
1.22369762096885e-05
-2.61144412933479e-05
-9.14539596611305e-06
-2.24634482319e-05
-1.28829480316174e-05
-1.66936232422486e-05
-2.45417775970001e-06
-2.70606518111707e-05
-2.33268557705133e-05
-8.44260331791015e-06
-3.74013329800391e-05
-2.04983418026577e-05
-1.66233217676151e-05
-2.28823182383353e-05
-3.81361366246498e-05
-2.04686478434153e-05
-1.65291688534083e-05
-9.85891006296919e-06
-1.24054559774989e-05
-2.9754796562868e-05
-1.02737896599378e-05
-1.66293267629907e-05
-1.12094218569569e-05
-1.66000259920205e-05
-3.05197013772276e-05
-1.93937277194534e-05
-4.36057061813837e-05
-2.8009824518566e-05
-1.06174249168266e-05
-1.77782174850111e-05
-2.17249605802577e-05
-2.97855539238074e-06
-1.36661048854733e-05
-3.0517696780798e-05
-3.22103955885796e-05
1.58909442625147e-06
-6.67470029382353e-06
-1.1721577764187e-05
-2.96377858309343e-05
-1.98898592000027e-05
-1.47253408255752e-05
-1.66002562225062e-05
-8.22685538303903e-06
-2.59799856197417e-05
-2.05504877069296e-05
-2.36291261988579e-05
-2.19649011092096e-05
-9.90664858071164e-06
-6.15921826888767e-06
-2.22115686555635e-05
-7.80225366227089e-07
-5.23360291056449e-06
-1.64929327863878e-05
-1.07091590637807e-05
-1.697107711164e-05
-1.16458529665304e-05
-3.38029815097996e-06
-7.52835682730532e-06
-1.16467007294355e-05
1.97647099673062e-06
-1.53531639280172e-05
-9.66583013842031e-06
-3.60500725175429e-06
-1.99374020976622e-05
-2.25695748004595e-05
-1.02060775622239e-06
3.72374836040252e-06
-1.1806615941243e-05
-6.77289824516799e-06
-1.12515871760648e-05
-1.0194467104322e-05
-1.1085449135161e-05
-1.61465869170597e-06
-1.31737637899392e-05
-2.9736906846838e-05
-5.55017103761489e-06
-3.55727634522459e-05
-1.92097112118558e-05
-1.09906984169658e-05
-7.71337163716842e-06
-1.30120257765546e-05
-3.39224476670248e-05
-2.92506771983175e-05
-8.30956644429029e-06
-1.62814190382824e-05
-2.45994798458861e-05
-1.46521575496957e-05
-1.1979921953266e-05
-2.35192515333492e-06
-1.70026209269803e-05
-1.31646525359749e-05
-1.64617024843315e-05
-2.00168814133755e-05
-2.70598631358649e-05
-4.64855059214137e-06
-2.32776656519492e-05
-2.18149587117939e-05
2.06506958899022e-06
-2.84042518347021e-05
-2.31268390801417e-05
-1.58585595099675e-05
-7.15837221132787e-06
-3.4544526071823e-05
-1.2194902089817e-05
-1.74706421837746e-05
1.77801157868983e-06
-3.88248097559114e-05
-3.31179250706238e-05
-3.2274828996076e-06
-9.50363973562982e-06
-1.23186445546888e-05
-1.32339194662134e-05
2.3222183906729e-06
-1.34744009041982e-05
-2.8417200762204e-05
-1.50924419583151e-06
-1.29335277967421e-05
-8.99093497825771e-06
-2.01664702158079e-05
-2.48069015583661e-05
-1.56344562658536e-05
-1.38659796116338e-05
-6.92516696391438e-06
6.81974256609512e-07
-1.95150992253623e-05
-2.1366208762455e-05
-1.01312973334968e-05
-1.30901759711075e-05
-1.51437519783838e-05
-8.13985409113846e-08
1.85053118909033e-06
-1.31114610296902e-06
-1.85785917320906e-05
-1.5772780336031e-05
-5.72885129529792e-06
-9.68442603933214e-06
-9.31808278937906e-06
-3.31275121533912e-06
-2.28373927644906e-05
1.48295739743291e-05
-1.9701504465927e-05
-1.51443724761917e-05
-4.97488336968911e-06
-7.87037971213744e-06
-1.15914391365603e-05
-2.92912988525926e-06
-2.65200903813568e-05
-4.63908223560277e-06
-1.08003839592196e-05
-1.10459371932899e-05
-5.5994128963451e-06
-3.70734493403212e-05
-2.12854968732976e-05
-1.25797714335566e-05
-1.07115537746776e-05
-5.72066282202966e-06
-1.48775224719001e-05
-1.49803994405142e-05
-2.06479753238971e-05
-7.28083991024667e-06
1.92823113648379e-06
-3.81547392171711e-05
-1.13659721513362e-05
-2.41845107850387e-06
-3.52032661208832e-05
-1.67390447047947e-05
-2.65996976322195e-05
-2.52057935035459e-05
-1.32692278725474e-05
-3.31646515350928e-05
-1.82666288688014e-05
-1.91893433869526e-05
-4.01556278514278e-06
-2.08252967232644e-05
-7.9347262024972e-06
-1.76825874063248e-05
-1.72119233482581e-05
-2.23118974203589e-05
-2.269967036012e-05
-9.726138490444e-06
-3.0452300193303e-05
-2.45409348197348e-05
-2.37192634342487e-05
-1.56195505319093e-05
-5.49069008569345e-06
-1.08556054074615e-05
-3.61759720495559e-05
-1.48994268564494e-05
-1.82395246659977e-05
-2.69810730544426e-06
-1.48438238466779e-05
-1.16161548008788e-05
-1.73901573648576e-05
1.06854275957984e-05
-9.26996841273278e-06
-1.13574094324564e-05
-1.09521926181743e-05
-1.74023686326251e-05
-2.2747330923185e-05
-3.61946578797061e-05
-3.40385123428113e-05
-3.74046086087628e-05
-1.24996138610741e-06
-3.08308572467663e-05
-5.76957779229635e-07
-1.68054339585567e-05
-2.25509360011937e-05
-1.42750506442271e-06
-1.92828797763942e-05
-1.31197767871781e-05
1.67337667262378e-05
-1.01917390768372e-05
-6.76508682944344e-06
-7.17381904934934e-06
-2.30366736396916e-05
-2.30110444810304e-05
-9.52485329321625e-06
6.36930025809129e-06
-1.87823978385641e-05
-1.65157628275867e-05
7.91659991947382e-06
-2.1137594201137e-05
-1.20086909650971e-05
-9.71226671081559e-07
-1.42456206115126e-05
-1.99272945133748e-05
-1.86207220088783e-08
-1.279276816503e-05
-2.30020527491655e-05
-2.86074014195985e-06
-2.11834808885638e-05
-7.95280700244279e-06
-4.54958373924693e-06
-2.03575786805318e-07
-1.09444269736026e-05
-2.00947536308219e-05
-1.68826332802056e-05
-2.87195754834015e-05
-1.88197437216573e-05
-2.6867269996978e-05
-6.91436543106018e-06
-2.00327705106125e-05
-2.4977939017371e-05
-1.09548710120185e-05
7.11794369079282e-06
-2.10063708862201e-05
-2.14581641278265e-05
-1.97066740486152e-05
-3.44268496444477e-05
-3.84257383017174e-05
-1.95115496437428e-05
-2.21206689031558e-05
-1.79785577215209e-05
-2.46433795702658e-05
-9.17007763772963e-07
-2.37104946998423e-05
-1.34307573151281e-05
-3.63747709356303e-05
-2.62517692388761e-05
-1.26025248982942e-05
-1.76043799549262e-05
-2.00770806099621e-05
-1.19380458565658e-05
-7.08178033105936e-06
-1.86325866690069e-05
-1.68100567570385e-05
-2.13735546748291e-05
-4.26553980017617e-06
-2.12668612023375e-05
-2.42044432004944e-05
-1.37914558396234e-05
-1.19577092885644e-05
-1.77212851546171e-05
-2.15315347406068e-05
-3.04153888175421e-05
-1.10753756543666e-05
-1.41314423228027e-05
-9.52630051609139e-06
-1.67122276560911e-05
-1.96772992361958e-05
-1.84562324276058e-05
-1.36715722139987e-05
-2.00150200319116e-05
-9.37439651241283e-06
-2.03656225918671e-05
-1.66286116727599e-05
-1.74868533682712e-05
-1.02590281055229e-05
-1.93083084063004e-05
-1.71312800178471e-05
3.80043863134659e-06
-2.40165939404358e-06
1.76636967584027e-06
-1.37319594757121e-05
-2.0831273422549e-05
-5.47230435635961e-06
-5.47696415711243e-06
-5.16274760860012e-06
-8.70929818025935e-06
-3.19944475258252e-06
-5.5255908642283e-06
-2.55876815303662e-05
-2.99546239228949e-05
-8.96724552094866e-06
-3.28404464962096e-07
-2.02028266631783e-05
6.18245513718926e-06
-9.05532942350083e-06
-8.54025493962195e-06
-3.94247836989256e-06
-9.03199676238863e-06
-2.36383852411858e-05
-1.36936205872027e-05
-2.38060035302132e-05
-1.64842478764766e-05
-5.43247444093717e-06
-5.87216574577373e-06
-1.88604389057938e-05
-3.10623545960341e-05
-1.46884866554084e-05
-1.36663513595143e-05
-4.06770123016194e-06
-1.99716158841945e-05
-2.6483666470304e-06
-1.31672584580243e-05
-1.83962660270021e-05
-7.95006173175879e-06
-1.14987774752089e-05
-2.59756740349362e-05
-1.94830306462586e-05
-1.28430869581313e-05
-1.85386196122784e-05
-1.58448542645142e-05
-2.33654113854653e-05
-1.91125965812986e-05
-2.44111727932376e-05
-2.59654255752789e-05
-6.17423427288556e-06
-3.81171630941392e-06
-1.82352155642564e-05
-2.54451520796634e-05
-1.55956570932708e-05
-2.85878037162211e-05
-2.05754072826263e-05
-1.78453023015746e-05
-2.38956352827362e-05
-1.6131309860844e-05
-1.20076449136534e-05
-2.34440344799552e-06
-7.88681452675745e-06
-1.77734859656337e-05
-1.57079503763445e-05
1.03623786253441e-05
-2.87145416566539e-05
-1.15137967196156e-05
-3.60368153626763e-05
-1.95346670442184e-05
-1.18700254548157e-05
-1.13683798902619e-05
-1.30379095229794e-05
-1.84328502766836e-05
-2.27354219830125e-06
-2.15452122454163e-05
-1.44451988003107e-06
-1.77145758875234e-05
-2.31506549060334e-05
-1.256769082257e-05
-2.13565923866351e-05
-3.52364097376703e-06
-9.17180070415229e-06
1.0932449867041e-05
-4.55147814466351e-06
-1.13423826406012e-05
-2.63628934236515e-05
-1.725242737935e-05
-1.18155002072263e-05
-4.14852960931642e-06
-6.03348945732922e-06
2.22175567169208e-06
-9.44821617124753e-06
-5.75692603059334e-06
-9.69633446439919e-06
-3.00293728068961e-05
-3.89632425203255e-06
1.98991220598499e-05
-2.18000691164735e-05
-3.4423569081828e-06
2.64725872103194e-06
-1.01799655761235e-05
5.37019068108589e-06
-1.86832742785405e-05
-6.553895468476e-06
-1.19570451304907e-05
-1.06116013680871e-05
-1.08012301670359e-05
-5.58194833421146e-06
-1.66948558725957e-05
-3.95784008079881e-06
-3.34317078161469e-05
-2.26924369658007e-05
-3.37484906629346e-06
-2.41634370208029e-05
-3.09604413258928e-05
-1.0669009966611e-05
-1.75977195539945e-05
-1.82074187138583e-05
-1.69572369721702e-05
-1.81646232820209e-05
-1.651941931534e-05
-2.16974422206878e-05
-2.73683071137e-05
-1.12712480443963e-05
-5.52821552218018e-06
-8.65517837131867e-06
-1.21511094186639e-05
-2.56820821636255e-05
-1.13029109309583e-05
-2.12014281478729e-05
-3.75533607776036e-05
-2.19130659429373e-05
-4.12239015979608e-05
-1.00833056699561e-05
-2.29221656703326e-05
-8.53693695202868e-06
-2.71141397956884e-05
-2.30520124488314e-05
-2.49419216106361e-05
-1.08120631529324e-05
-2.48931120185596e-05
-1.75549169852854e-05
4.32178607469352e-06
-1.88221661426622e-05
-2.12252526802741e-05
-3.13719883798235e-05
-2.27627389791436e-05
-1.23049603652357e-05
-2.71835470855854e-05
-7.28889074644614e-06
-8.61730563379808e-06
-2.99584017275041e-05
-1.74286882531029e-05
-1.41375453148751e-05
-1.53274603428876e-05
-6.4136689038773e-06
-1.97783416442722e-05
-1.28856275685006e-05
-7.5447932474806e-07
1.5496812436575e-07
-1.39090731670534e-05
-8.48089578439616e-06
-2.55006654893293e-05
-1.71649566197426e-05
-1.30423180593311e-05
-2.05850630503106e-05
2.3922541153593e-06
-1.84718145443043e-05
-1.71934377777096e-05
-2.66658094165551e-06
-6.55116231533438e-06
-2.33574337988908e-06
5.37050905335338e-06
-1.32580650936304e-05
-8.06987672594886e-06
-2.5002075270576e-05
-1.18365584767326e-05
4.11806277677784e-06
1.74541342846146e-06
-1.32886235557992e-05
-2.54268215883311e-05
-2.61641079166964e-05
-1.06549507864171e-05
-4.95827855413618e-06
-2.20623935934946e-05
-1.74090245649008e-05
-2.88837534504781e-05
5.48505075980135e-06
-2.09145120758814e-05
-8.30478315305809e-06
-1.12578791681551e-05
-2.64000119032909e-05
-1.06068179964262e-05
-1.35491832308194e-05
-3.44429104043931e-05
-1.31900559771934e-05
-2.74464995365046e-05
-4.32870341673448e-05
-1.19696224506602e-05
-1.03220275649278e-05
-2.66122263657334e-05
-2.27823984629136e-05
-2.07362526910292e-05
4.82078464564719e-06
-1.49094962996563e-05
-2.46830744692038e-05
-3.42770024660159e-05
-2.44520545784318e-05
-1.78427258342367e-05
-8.47340967774388e-06
-2.31040575810869e-05
-3.38962709978416e-05
-1.7429263232901e-05
-1.24769395286049e-05
-1.54409297791784e-05
-2.03920654203289e-05
-3.4380297899662e-05
-2.6479261269846e-05
-2.13542995494621e-05
-2.64340082652336e-05
-1.33527075284853e-05
-2.61331009993838e-05
-2.14828969364557e-05
-2.02955184291252e-05
-1.48559592326663e-05
-1.75352492842324e-05
-1.83020883849638e-05
-2.12142896603624e-05
-1.39949857638411e-05
-1.66616500401697e-05
-4.82718042501367e-06
-2.66149433888065e-05
-9.26305397636028e-06
-1.17322263150312e-05
-1.80830820684653e-05
-1.64964074849701e-05
-4.65659511545956e-06
-1.95037933785771e-05
-2.80024280378523e-05
-4.12066749924507e-07
-4.00119897532638e-06
-2.4536581768267e-05
-7.79611081563274e-06
-2.21915773305527e-05
-6.21943102124681e-06
-1.70021307277961e-05
2.32230636087133e-06
-1.1953746565784e-05
-1.26015038015239e-05
-1.39923597413042e-05
-6.5685042178671e-06
-2.42136900169516e-05
-3.91861457622983e-05
-9.47343998057665e-06
-1.09475254306314e-05
-9.52514914189738e-06
-1.23536570817532e-05
-1.94349299575561e-05
-1.00736876621763e-05
-1.63553409671637e-05
1.67042791216769e-06
-2.64517918080533e-06
-1.52197324299528e-05
-8.16401524148742e-06
-6.88465619898983e-06
-2.57427224079268e-05
-1.00422340923536e-05
-4.90971952645154e-06
-2.27457527727568e-05
-1.27583601900206e-05
-2.03562420094949e-05
-2.65091545260374e-05
-1.07164813144092e-05
-1.55959092913528e-05
-2.51232500253557e-05
3.92192479683133e-06
-2.61070606646055e-05
-1.41027914964527e-05
-2.65012256539873e-05
-1.5982832203201e-05
-2.20322155335708e-05
2.80451278869473e-06
-2.36438420488801e-05
-1.89449322738435e-05
-4.44268374633206e-06
-9.10329354350124e-06
-9.7102969161905e-06
-1.49684299183763e-05
-1.86661895113203e-05
-3.7158568137424e-05
-9.09841266487619e-06
-1.17761000770188e-05
-6.75251319774704e-06
-1.86453876582918e-05
-3.1865946335442e-05
-1.43383874055928e-05
-2.32512227320738e-05
-7.42818167083839e-06
-1.9937369544638e-05
-1.35963391729434e-05
-2.02604743400987e-05
-2.93587929027435e-05
-1.52035915940384e-05
-1.60345423856065e-05
-1.05161846928085e-05
-2.95700806851219e-05
4.35084584443973e-07
-6.41865101764002e-06
-5.83827685076659e-06
-1.08668467430542e-05
-5.44361524682059e-06
-2.18027013085034e-05
-3.0069178821592e-05
-1.70396297233633e-05
-8.096295888544e-06
-2.63186065401251e-05
-1.36388450621354e-05
-2.60743763908611e-05
-1.08387174366646e-05
7.20639856019017e-07
-1.33656752475178e-05
-3.96459928218895e-06
1.38436218827934e-05
-1.65929622905905e-05
-1.33114713783225e-05
-2.40327540104969e-05
-1.34210851103446e-05
-9.82821506846795e-06
-7.7426253246884e-06
-1.95749424332569e-06
-2.10000110742513e-05
-7.40949137797874e-06
-2.98412997498881e-05
7.74241491389153e-07
-2.52252624576603e-05
-1.70900161325152e-05
-2.19067467537482e-05
-7.47073302524046e-06
-1.38985531798251e-05
-3.03036078776471e-06
-7.12508226549041e-06
-2.20399812460503e-05
-7.94221806604093e-06
1.10583689720376e-07
-1.43045574358329e-05
-4.10115865645499e-05
-1.19740719020634e-05
-7.5103441465952e-06
-6.6765842355708e-06
-3.41609692629495e-06
-2.53339363760523e-05
-2.79543851700326e-05
-2.25526420076593e-05
-2.34941163703199e-05
-2.62669119996491e-05
-2.2212635357618e-05
-2.42443251759085e-05
2.95168409649921e-06
-2.58511322669825e-05
-3.21626877578847e-05
-2.56331367774349e-05
-2.45835397950691e-05
-2.86256066643436e-05
-3.45173976091726e-05
-1.60368324451646e-05
-2.93919026605514e-05
-2.25126330116631e-05
-4.37176128483554e-05
-1.544246772151e-05
-1.65267274870905e-05
-1.42338841539061e-05
-2.59026428911546e-06
-1.05825524180004e-05
-1.49762161007235e-05
-1.63650499418541e-05
-2.8537570347486e-05
-1.82049596160458e-05
-3.96039547838452e-06
-1.58420054291383e-05
-7.74720994178877e-06
-5.90037312444263e-06
-1.67688030666869e-05
-1.54389179968889e-05
-1.56973701364084e-05
-2.38571476409145e-05
-9.60941135019239e-07
-1.30010389100949e-05
-1.61025626373234e-05
-1.18150559474996e-05
-5.51347830653223e-06
-2.02976368405632e-05
-2.27169786570741e-05
-1.49806693085142e-05
-1.26932114080757e-06
-1.46505288211701e-05
-1.68390068743562e-05
-2.1935345342698e-05
-8.40846831780973e-06
-5.16077005502962e-06
-4.56410325918168e-06
-7.83983430295926e-06
-3.97576809117993e-06
-7.95882877137593e-06
-1.64903502492324e-05
-2.48729086280486e-05
5.81775292742667e-06
-1.89317764875395e-05
-7.05797962188275e-06
-1.15588630376487e-05
1.2786320798482e-05
-1.37381205891257e-05
-7.45792548640941e-06
-3.10693371656964e-05
5.25152048755016e-06
-1.35233967195064e-05
-2.87880027617872e-06
2.78052391695831e-07
1.96006018102842e-08
5.15702593720214e-06
-1.0494558491521e-05
-2.48685632982169e-05
-1.87937324806144e-05
-1.18124755235483e-05
-2.64796994899669e-05
3.78435431374751e-06
-2.20875969013916e-05
6.44204173677133e-06
-1.57419792486467e-05
-1.58768937795358e-05
-1.77162567377635e-05
-1.98170070326062e-05
-7.8250571279658e-06
-6.09142374453557e-06
-2.89571719863924e-05
-2.89861263046031e-05
-2.81103915123544e-05
-2.29176194820263e-05
-2.30324636909659e-05
-2.2019748104373e-05
-1.3984388765649e-05
-1.35900347416082e-05
-1.83138463659677e-05
-1.78335946584885e-05
-2.34417338311448e-05
-2.59731231567527e-05
-2.14184817490393e-05
-3.0152544287159e-06
-1.74569849548164e-05
-2.94856531277421e-05
-8.42357899050074e-07
-2.0781022476949e-05
-2.16979748140514e-05
-1.68588162164885e-05
-1.81183808802309e-05
-1.55087292779955e-05
-1.59833872251704e-05
-3.45330578336266e-05
-4.12693499310387e-05
-8.13874262455431e-06
-2.3910228625434e-05
-1.09322327028777e-05
-1.41248330257756e-05
-1.54098808250284e-05
-2.54325723906354e-05
-2.26153045121489e-05
-1.32375908252889e-05
-3.40232297744244e-05
-3.1051672845775e-05
9.26387349870397e-09
-8.10784535768316e-06
-2.17365151091223e-05
-1.57662171389793e-05
-2.68044011347002e-05
-8.58746432742449e-06
-6.50013649604617e-06
-1.1313720847885e-05
-5.98662740282597e-06
-1.57566209062015e-05
-2.12502268197723e-05
-1.20562096771103e-05
-4.18315141361828e-06
-1.11720707547365e-05
-1.12408823381767e-05
-7.64899084912804e-06
-1.05681255720755e-05
-3.55821714292995e-05
6.57234763438026e-06
-2.7932663769583e-05
-1.26260381843215e-06
-2.11495860079629e-05
-1.68432784719612e-05
1.05480690332474e-05
4.93666813727915e-06
-2.58211780456886e-05
-3.44474880932553e-05
-1.26885174264239e-05
-6.9277575258988e-06
-1.19166946548795e-05
-2.50923824469983e-05
-3.85508164368285e-06
-1.31324819015286e-05
-2.90342797642484e-05
-9.98712433217131e-06
-5.3704926763701e-06
-1.30936402577565e-05
-2.70325899461622e-05
1.17889644372886e-06
-1.13396919154301e-05
-1.26877230812548e-05
-1.8375298682835e-05
-1.62374062219505e-05
-2.78528519796363e-05
-1.60731800244367e-06
-1.02474376525753e-05
-1.85374222543634e-05
-1.45761358765152e-05
-1.56862681440422e-05
-3.26863383235686e-05
-8.42227216699907e-06
-1.92075663152381e-05
-2.21352680713239e-05
-3.30415552385868e-05
-2.87067457600228e-05
-1.81616920862739e-05
-2.17825976689432e-05
-1.97097968839138e-05
-3.14404180970208e-05
-1.49043338167635e-05
-1.58480616231459e-05
-1.97082878637945e-05
-1.91617667718822e-05
-2.60080535309867e-05
-4.31778406708564e-05
-2.81297077151367e-06
-1.50949288325811e-05
-1.21522128418385e-05
-2.80201507546277e-05
-1.31996965914851e-05
-1.22656078227189e-05
-1.0471469005322e-05
-8.94063543814528e-06
-1.0837342379462e-05
-1.38133284835021e-05
-9.27363289992577e-06
-2.76166432570558e-05
-1.39629327476179e-05
-4.01039103875033e-06
-6.17941159817976e-06
-1.80351853044895e-05
-6.63385993790086e-06
-9.95310286643218e-06
-9.10565940564549e-06
-2.00424622927174e-05
-2.24804792845595e-05
-1.48426929348577e-06
2.79147662538463e-06
-1.18518672050784e-05
-1.80448804846552e-06
-1.28662895209824e-05
-6.34007410699801e-06
-1.32193396652258e-05
-2.30703012995646e-08
-1.44006222177354e-05
-1.78615812260292e-05
-1.42525662129405e-05
-7.21201421643998e-06
-2.82813999352378e-05
-4.03095088055232e-06
-6.64367735964859e-06
-1.8835157287621e-05
-1.25150315124034e-05
8.79541965864651e-07
-2.10629111034849e-05
-2.96988874185359e-05
2.14937525721977e-05
-3.39468692823699e-05
-2.8143431500189e-05
-1.42856232049316e-05
-1.86144522342635e-05
-2.98454489453308e-05
-1.42805118442489e-05
-4.49484656258055e-06
-5.45498187365865e-06
-4.72550326157875e-06
-3.3522946787457e-05
-3.41094096346162e-05
-1.89254788057506e-05
-1.70074485086057e-05
-1.82089945443287e-05
-6.18509742421329e-06
-3.31395361740352e-05
-2.07567233425171e-05
-1.58664551794753e-05
-3.99527451736582e-06
-3.47331308541959e-05
-1.55854920683705e-05
-3.12774090225479e-06
-2.71698288173927e-05
-1.31420304862389e-05
-1.30362018680979e-05
-1.67976158884099e-05
-6.19630316131613e-06
-1.90140299552161e-05
-2.540918239771e-05
-4.77548907731944e-06
-9.50373877658592e-06
-1.40576951173495e-05
-8.42238895656297e-06
-2.94450014738296e-05
-1.25950891949971e-05
-2.54516188397881e-05
-2.79515716527921e-05
-2.33369335811349e-05
-1.71898811751507e-05
-6.75327771440028e-06
-3.50862685909029e-06
-3.37095563363123e-05
-1.03985749718691e-05
-1.38527800847854e-05
-7.33201149043259e-06
-2.15807955520818e-05
-2.00514047087236e-05
-1.48581086718917e-05
-1.56334237088392e-05
-1.94995388967391e-05
-1.48246782623095e-05
-3.29744420734968e-05
-1.22444685803512e-05
-1.75671922785331e-05
-3.40036586003014e-05
-2.27223514541717e-05
-1.1841444716773e-05
-1.65600280600386e-05
-1.31752104077561e-05
-2.41057031696808e-05
-1.63751248088677e-05
-1.26191019670194e-05
-1.61989159389716e-05
-2.19309859068642e-05
-8.71306370918108e-06
-4.3747798823969e-07
-1.19104788139807e-05
1.86303249885726e-06
-2.09554152764805e-05
-2.29422210959495e-05
-1.49400316052255e-05
-2.05359719127573e-05
-3.93316191672428e-06
-5.24692023516245e-06
-4.61329825430553e-06
-2.08367380877182e-05
-1.0437018019173e-05
-2.55543527138289e-05
-1.40960429531408e-05
-3.24860648187398e-05
-1.00373132449751e-05
-1.32580945291533e-05
-7.31458884442315e-06
3.20025537690995e-06
-1.01308556007494e-05
-2.62602053475285e-05
-1.32264614093336e-05
-2.79362014129867e-05
-9.82119507988864e-06
-1.36399059388879e-05
-1.98159014805839e-05
-9.44648698361526e-06
-1.36117839600231e-05
-2.10655531219226e-05
-1.24493534817177e-05
-8.68290790403445e-06
-1.34268427247688e-05
1.03881038987228e-05
-1.68769537044647e-05
-2.25661479229056e-05
-1.11537371490706e-05
-9.65635653993208e-06
-1.56149966044793e-05
-1.62348371554703e-05
-3.29403853899161e-05
-2.99168413174102e-05
-1.02236755832744e-05
-3.91234056555731e-05
-2.08899221999624e-05
-2.84439835153859e-05
-3.76972928122367e-05
-1.63862417537205e-05
-2.92697758005319e-05
-1.59087915599924e-06
-2.691887449316e-05
-2.51366483533003e-05
-2.23946453395576e-05
-1.6183874835471e-06
-1.79554632367649e-05
-9.10603762079602e-06
-8.88852268662865e-06
-2.18451205315009e-05
-1.61681915174975e-05
-3.51504251131895e-05
-3.05260177821209e-05
-2.76905391598727e-05
-2.80485593813333e-05
-1.38006220616411e-05
-2.6973453192039e-05
5.95281059459928e-07
-5.22242231926518e-06
-2.18961543060855e-05
-2.6130258814156e-05
-5.74680717498548e-06
-1.96236733635635e-05
-1.67937575164068e-05
-3.36150998280087e-05
-3.96081375380134e-05
-1.07178470270739e-05
-7.09786968922843e-06
-9.3963890612893e-06
-1.44787832706358e-05
-1.34866165262047e-05
-8.56965113825081e-06
-1.19986121072679e-05
-3.68535056697574e-05
-1.05310014528184e-05
-1.8838562825634e-05
-1.61898783731166e-05
-1.59005850244639e-05
-9.59131082306601e-06
-1.88697000902217e-05
-2.94617992057037e-06
-1.81388887852754e-05
-1.26995169006646e-05
6.43998234151019e-06
-6.13801051067082e-06
-7.14736114877882e-06
-1.20399334887833e-05
-1.7706790002925e-05
-1.88431067827104e-05
-7.00411655202081e-06
-3.04755831223698e-05
-3.32530042097165e-05
-3.12003661294584e-06
-1.74791415841471e-05
-1.82861103884356e-05
-5.47034300236404e-06
-9.27313686857279e-06
-1.02475676708264e-05
-1.1508033274417e-05
-1.17717245553227e-05
3.64616494857952e-06
-1.95083102950022e-05
-1.29280580247768e-06
-3.46161112373532e-05
-1.11997732918166e-05
-1.27987822922121e-05
-2.64369032183393e-05
-2.63652562110091e-05
-2.79971775008553e-05
-2.09676268114955e-05
-2.39415387572762e-05
-7.91840343667973e-06
-3.07619933737211e-05
-1.90524305378872e-05
-2.17828434517594e-05
-1.39637963512573e-05
-1.90061224120112e-05
-2.68309417986779e-05
-1.73082969346128e-05
-2.48485167807556e-05
-1.55820037006451e-05
-2.27560840732462e-05
-3.61666794316199e-05
-1.6300687551719e-05
-9.04478539964694e-06
-2.3575490522668e-06
-2.70539063715644e-05
-1.90036888181259e-05
-1.74810298554834e-05
-2.64064816288688e-05
-1.24298992070191e-05
-2.09868452622565e-05
-3.1895895495566e-05
-2.70683722371946e-05
-1.65792499210545e-05
-2.57538074135144e-05
-3.08079208687068e-05
-1.83822615356585e-05
-2.44883459168127e-05
-1.19847083289408e-05
7.29776278496287e-06
-9.68343577306733e-06
-1.16489622366417e-05
-4.8176584532027e-06
-3.03345663404378e-06
-1.98054364399332e-05
-2.40210630783658e-05
-9.03684507474541e-06
-3.82557754042016e-06
-4.76188912349763e-06
-1.37122850831466e-05
-3.34370400012088e-05
-1.5786816057538e-05
-1.1023944870439e-06
-1.77014210783249e-05
-8.08381617211206e-06
-1.86380545968531e-05
-7.63719790165146e-06
-1.35980932951462e-05
-2.32349441330838e-05
-5.52917061424943e-06
-8.13283263012708e-06
-4.06726157767262e-06
-2.51896043130588e-05
-7.55944953994414e-07
-1.31665005969916e-05
-2.46386071462474e-05
-5.24296960595149e-06
-1.922774735345e-05
-3.41973829509691e-06
-1.14832096465077e-05
-1.34295206988157e-05
-3.60619911446435e-06
-1.29894661923945e-05
-2.15957894534155e-05
-2.47321841321419e-05
-2.72984219877077e-05
-2.20985485224179e-05
-1.28869763651072e-05
-1.41168229432107e-05
-1.31636302454201e-05
-1.53069803151912e-05
-2.37259208015355e-05
-1.50961459330549e-05
-9.18022700275791e-06
-1.81497686226665e-05
-5.33269448438677e-06
-3.03820179568971e-05
-1.99208332041767e-05
-3.53806751030269e-05
-3.18072326817147e-05
-1.52634164575101e-05
-1.44855727959358e-05
-3.45301635971086e-05
-1.44743880896375e-06
-8.36868821541181e-06
-3.23416002718009e-05
-2.72014073876236e-05
-1.9604886226424e-06
-9.15498606554177e-06
-1.81600374567938e-05
-2.42681625070255e-05
-1.27429359431684e-05
-1.22726686568206e-05
-5.57627887580259e-06
-2.91529784437873e-05
-2.42846490246622e-05
-1.04184435279462e-05
-3.5937286986492e-05
-1.81415104744479e-05
-1.90125558421468e-05
-3.13504596947212e-05
-1.77141774575506e-05
-2.78256344874936e-05
-2.35159448190587e-05
-2.53962532881244e-05
-3.11517494857956e-05
-1.46785506311843e-05
-1.21271809277716e-05
-2.81392939344739e-05
-2.07398932802366e-05
-2.5479285592715e-06
-2.89156442726109e-05
-2.18246515582613e-05
-2.39294233603103e-05
-2.80458842308175e-05
-1.33375873812235e-05
-2.16662139032336e-05
-1.41490963975026e-05
-2.73264513820652e-05
-1.62622335591641e-05
4.63320346932198e-06
-8.9380409917292e-06
-1.18432433593543e-05
-1.40117253933128e-05
-2.25274317832827e-05
-2.60900903854697e-05
-2.38434678694094e-05
-1.10035618300692e-05
-3.07801586766784e-06
-2.13276222116284e-05
-1.87499125612073e-05
-8.05928006388117e-06
9.52772648676814e-06
5.93300279769146e-06
2.10029427765374e-06
-1.04703614052275e-06
-2.86896807831383e-05
-1.5783736775993e-05
2.34460589755805e-06
-3.55950376062988e-05
-4.24304823159675e-06
-1.70642313749668e-05
-2.33057078019808e-05
-1.18906614561606e-05
-1.82552487898269e-05
-1.4335977159535e-05
-2.04331430530795e-05
-1.65814145029158e-05
-2.71245152827498e-05
-1.24771529136443e-05
-1.94123418583015e-05
-2.45969321874134e-05
-2.66300623390324e-05
-6.75440330085665e-06
-1.76650189476791e-05
-3.57034949602104e-05
-1.86311949465898e-05
-5.34222528348095e-06
-1.47012671838195e-06
-1.79126567548713e-05
-1.02511831885696e-05
-2.72274348578993e-05
-1.95187011315791e-05
-3.99767199164151e-06
-2.17125255095393e-05
-2.8398616358025e-05
-1.94198544771108e-05
-3.99116061087442e-05
-1.76907730045203e-05
-5.05176869554566e-06
-2.4823217602186e-05
-4.37404316860677e-06
-1.93542092210213e-05
-2.0691881167119e-05
-7.65676866692999e-06
-1.30265334194413e-05
-1.77892708154133e-05
-2.4073955034754e-05
-1.0662345037523e-05
-2.56017091463631e-05
-2.78237198733331e-05
-2.15864156847191e-05
-2.72368548628528e-05
-1.83243621820448e-05
-6.57706321235121e-06
-3.65199543416252e-06
-1.82877166466274e-05
-2.3500335314835e-05
-1.04352917755341e-05
-1.18799458977425e-05
-1.54921164853942e-05
-1.17899889443107e-05
-2.41502208294635e-06
-9.40287246229061e-06
-8.32960060238993e-06
-6.11392502977649e-06
-1.07516889367771e-05
-5.84278790695356e-06
-1.67782960226401e-05
-6.57818236807456e-06
-1.15361291883762e-05
-7.32082650379145e-06
-2.41595518550847e-05
-5.67490384268487e-07
-1.90620232776644e-05
-2.13088130681929e-05
-2.06314976190035e-05
-1.7107177559957e-05
-1.97071161005825e-05
-1.1498779092886e-06
-2.94180101590089e-05
-2.28889069078019e-05
-1.26719835152541e-05
-2.85474373595767e-05
-2.0803707160369e-05
-3.48651433371941e-05
-2.08704513057299e-05
-6.39515718849062e-06
-9.76268270100238e-06
-1.15066285432775e-05
2.58983541387531e-07
1.11475176242718e-05
-1.77722025347651e-05
-1.8736789438871e-05
-7.69498721119256e-06
-1.94159323949397e-05
-6.0348474175702e-06
-7.67848668951654e-06
-1.06922648498075e-05
-6.5541903079867e-06
-2.52379870142693e-05
-1.1591274472526e-05
-1.34564100485387e-05
-2.23947420851193e-05
-1.38697247662588e-05
-1.61373727535625e-05
-1.58259948731364e-05
-2.19859458270779e-05
-3.3040868143926e-05
-2.88197644350636e-05
-2.35777486622203e-05
-1.1975757261335e-05
-2.92668950454483e-06
-3.58640799415245e-05
-1.35396386284119e-05
-1.74882869258361e-05
-1.45429819983773e-05
-2.47169294617884e-06
-2.77246690495127e-05
-2.26117787207596e-05
-2.4345912221057e-05
-1.63920832465902e-05
-3.78450144384472e-06
-2.97613817919795e-05
-1.95738899417514e-05
-2.46461839586e-06
-1.55472454247649e-06
-2.679508482899e-05
-1.87268853512079e-05
-1.44444414450451e-05
-3.97308890391862e-05
-2.25204019381935e-05
-2.72924827445474e-05
-1.46353525502945e-05
-3.51988502035768e-05
-3.24406845340517e-06
-6.03612593259452e-06
-4.20279509909946e-06
-3.1792587705676e-06
-1.16273295292872e-05
-1.23098014418005e-05
1.78438271411761e-06
1.12620124217099e-05
-2.23580053600037e-05
-1.17863941552441e-05
-5.49856891787889e-06
-1.14209392769934e-05
2.51546946862596e-06
-9.05370288559237e-06
-1.2513928958164e-05
1.11895830478473e-06
-1.39564372304269e-05
-1.01395968914492e-05
-7.4411886956876e-06
3.95981909192347e-06
-2.96577494092012e-05
-9.41035160278225e-07
-6.82348036642182e-06
-5.70348567724381e-06
-8.27349010175333e-06
-1.21608140102373e-05
-1.66227748678297e-05
-1.34903668307804e-05
-1.37981601403073e-05
-2.20204786075914e-05
-2.16858917451242e-05
-1.1670007256679e-05
-1.31693603658101e-05
-8.7037480220975e-06
-3.40287428938016e-05
8.85937947161602e-07
-8.28887383058511e-06
-2.91863226169541e-05
-7.76603993077215e-06
-3.17786174739598e-05
-2.21953328026875e-05
-2.48176648761123e-05
-3.12046580825011e-05
-1.5885752237165e-05
-9.30892383799846e-06
-1.62266833690728e-05
-5.98261918272642e-06
-2.12418571076125e-05
-1.26434479974883e-05
-1.25746540050909e-05
-1.7039188948226e-05
-2.10857346188296e-05
-2.72594411320328e-05
-2.06757225641069e-05
-8.86320073607924e-06
-1.47227007120952e-05
-2.24239809906553e-05
-1.01679547169604e-05
-1.93442505657088e-05
-1.24171775450667e-05
-1.13892929169543e-05
-3.83065059469555e-05
-2.2598440798557e-05
-3.25953429993818e-05
-2.50266761008096e-05
-2.11560879117757e-05
-7.71240446957412e-06
-2.32709000018477e-05
-2.20976570792179e-05
-1.08349154602575e-05
-6.42362068173827e-06
-2.15585508868483e-05
-2.42803229294365e-05
-1.06298670004349e-05
-2.33899648074972e-06
-2.45184594715931e-05
-1.96385873738313e-05
-1.04565745971849e-05
-2.77927938306093e-05
-9.35290748932873e-06
-1.07460733609349e-05
-1.39066139327156e-05
-2.33233222063025e-05
-1.86525675119991e-05
-5.52300276424127e-06
-4.36980288662535e-06
-8.75498338524749e-06
2.67967072228927e-07
-2.40435929892324e-05
-1.56072570210207e-05
-1.61182586780337e-05
-7.15515696690711e-06
5.40503909210374e-06
-3.89108187567774e-06
-3.70258366207356e-06
-5.90457416474401e-06
-1.61348901631631e-05
-1.28200237034363e-05
2.51614688020791e-06
3.24810549184981e-06
-1.46815744114323e-06
-1.91739200267722e-05
-2.3248195472242e-05
-6.39172989579024e-06
-8.62540051246082e-06
-1.56680589147971e-05
-3.11740249268948e-05
-3.09338263391404e-05
-4.24030974234347e-06
-4.42905813234083e-06
-1.00911129400151e-05
-1.67277588300958e-05
-2.54992390696618e-06
-1.12766617439979e-05
-5.86695434630086e-06
-1.59250349074999e-05
-3.12692053724354e-06
1.62499111122653e-05
-9.55924948376914e-06
-1.11612726049494e-05
-1.48948722657418e-06
-3.20443563746452e-05
-1.76757936281534e-05
-7.83651758061301e-06
-1.61017178966151e-05
-2.87930135914232e-05
-2.76576021827089e-05
-2.51877228454242e-05
-9.0807332392418e-06
-1.28949129758694e-05
-1.39988300469785e-05
-1.50387755059467e-05
-1.21199093654487e-05
-1.76148300708284e-05
-1.04191873849733e-05
-2.23503107620088e-05
-2.29374851797245e-05
-2.25892815762695e-05
-2.21739889157584e-05
-1.67579538769291e-05
-3.39142074592392e-05
-3.58348532536729e-05
-1.76744932850554e-05
3.70506844496583e-06
-1.39063453660988e-05
-2.3257379609893e-05
-9.33775417762107e-06
-1.98513798923418e-05
-3.01202860431733e-05
-5.12788006427724e-06
-2.8539019775254e-05
-1.93860554140839e-05
8.03936181273271e-06
-2.30820266054894e-05
-1.05435788069032e-05
-3.45251640300481e-05
-8.8682423365635e-06
-1.58864976229815e-05
-3.891202503433e-05
-1.85033888477481e-05
-2.0039233390417e-05
-1.22348789945464e-05
-2.17958072423864e-05
-2.77441229756463e-05
-6.84325572717091e-06
-5.3533207768629e-06
-3.03385815155102e-05
-3.08410661948683e-05
1.06848483822372e-06
-2.916033717396e-05
-1.75779948388573e-05
-6.85939864376554e-06
-1.22087654090552e-05
-4.42730695702421e-06
-2.68603200732491e-05
-3.92954388992956e-06
-5.34479251609963e-06
-5.58345904560438e-06
-1.35079492290023e-05
-1.35148624122136e-06
-1.49190842494347e-05
-1.16206337657464e-05
-1.34638763592321e-05
-1.71871750152264e-05
-7.52836799861681e-06
-1.0297689843279e-05
-1.73499365842718e-05
-1.11479336339783e-05
-1.5352900749431e-05
-1.38107665833919e-05
-2.24923293878231e-05
-5.07927961841615e-06
-4.01266418650713e-06
-6.0708921590355e-06
-1.10519432431755e-05
-1.69172174920906e-05
-1.059117376098e-05
-1.16006390430699e-05
-2.3914127610119e-05
-7.79134951641598e-06
-4.59387434812004e-06
-2.31756925290218e-05
-1.40637400238857e-05
-2.10665845700235e-05
-3.15844944931079e-05
-2.4892962801553e-05
-1.71570386348295e-05
-1.17120215885661e-05
-9.7064949971568e-06
-1.61253672169116e-05
-2.69599163940566e-05
-1.87552752038738e-05
-3.24167661037722e-05
-3.60978651519934e-05
-3.93914717452903e-05
-1.18603688828303e-05
-3.09800019615673e-05
-1.29473211647597e-05
-1.76575413553576e-05
-3.56352608712685e-05
-2.28793418494299e-05
-2.18473195556427e-05
-2.04554317751515e-05
-7.51667035629933e-06
-3.19699573498003e-05
-1.21185161007992e-05
-1.63023594561995e-05
-2.10246973036294e-05
-3.3630727479382e-05
-3.26656004290873e-05
-1.52461800566091e-05
-2.15344860877035e-05
-6.33884037880209e-06
-6.18623427227776e-06
-2.39099966765397e-05
-2.88680547735127e-05
-1.23949799678668e-05
-4.10941441967313e-06
-2.01435826633662e-05
-1.18290697433539e-05
-3.73388444221239e-05
-2.51442893066891e-05
-1.40898814744894e-05
-2.00891366378866e-05
-1.95071723123573e-05
-1.53334358096069e-05
-9.4003880786783e-06
-2.19125365834364e-05
-2.34649363760963e-05
-1.06481172793163e-06
-1.62584371400392e-05
-1.18381975639933e-05
-7.25610743179788e-06
-3.54197507412294e-06
-1.6765993527716e-05
-2.70004842465195e-05
-1.12574718111606e-05
-2.23795116883635e-05
-1.54181809881963e-05
-2.73423513070122e-05
-1.01810561481017e-05
-2.76559665995588e-05
-2.58266325303521e-05
-1.97883426425429e-05
-2.05457420050269e-05
-1.49007835326067e-05
-1.29343302940134e-05
-1.64374293903845e-05
-1.16469716769183e-05
-2.47325368507025e-05
-1.84594148648517e-05
-1.75453758057956e-05
-7.78745146151888e-06
4.31495257684397e-06
-1.81635599050158e-05
-2.22687788050491e-05
-9.46898432799439e-06
-9.95167098600101e-06
2.02033504672236e-06
-1.79179936025695e-05
-1.93645194924534e-05
-2.09427526844699e-05
-2.60157428730595e-05
-2.2073881249713e-05
-1.78490501022059e-05
-1.49426280736946e-05
-4.11771003299571e-06
-1.71388255951957e-05
-2.02133937096695e-05
-7.38135023801686e-06
-2.53905763567357e-05
-1.68057162197091e-05
-2.82022565298037e-05
-1.73082561513166e-05
-7.40415679862183e-07
-2.80866240605939e-05
-3.16511122026617e-05
-2.28923822897438e-05
-3.01215050100666e-05
4.45344524213398e-06
-1.47945101963704e-05
-2.18864449491678e-05
-1.5148980448947e-05
-1.8545675494552e-05
-2.63243424009267e-05
-2.19341079077141e-05
-1.31986078999924e-05
-3.41070952998703e-05
-1.13181563951261e-05
-1.91200375250623e-05
-1.63024309998866e-05
-1.04274560213249e-05
-2.58757193589151e-05
-2.55639763576776e-05
-1.9123261960132e-05
-5.04359321718854e-06
-3.83782505149561e-05
-1.16300045799342e-05
-2.5009948970485e-05
-1.84076295759984e-05
-2.07061573187889e-05
-1.74799160881537e-05
-2.06670591652172e-05
-2.88781181504536e-06
-1.66929693229565e-05
-1.54012600682508e-05
-7.39877228461922e-06
-1.17776800753523e-05
-2.92473536575512e-05
-1.18017288596678e-05
1.2604739386556e-06
-2.4374734538937e-06
-1.44714598017413e-05
-1.78781679354531e-05
-2.63688911697263e-05
-3.11145136838597e-05
-2.12319105036428e-05
-2.07590229629014e-05
-1.96571792432573e-06
-2.4659990884834e-05
-1.86671378316931e-05
3.3348058975547e-07
-2.41452316085452e-05
-1.44140454501806e-05
-1.34260543251488e-05
7.23271291304108e-07
-1.46609182442291e-05
-4.68366833801945e-06
-1.26216126269526e-05
-2.71669596918328e-05
-1.44943937745649e-05
-7.62393203356028e-06
-1.70106780795073e-05
-1.20366450721562e-05
6.45615664425247e-06
-2.10615317998347e-05
-4.00514378307073e-06
-1.2052601723243e-05
-1.69768962013586e-05
-9.01588328105017e-06
-5.45239992334948e-06
6.72105142253241e-06
-1.37728370316549e-05
-2.05043206435454e-05
-1.91182218543668e-05
-2.46020683766996e-06
-2.43942799491421e-05
-1.92606155061501e-05
-1.763142109783e-06
-3.23056842576221e-06
-2.06160947353512e-05
5.87426829637571e-06
-9.71669371594383e-06
-2.71308670555284e-05
-1.66142848388934e-05
-2.65200563758405e-05
-1.78447186147693e-05
-1.34306819601053e-07
-2.42223264048493e-05
3.59934017224792e-07
-7.07008831929028e-06
-2.78888390622126e-05
-2.89651303399657e-05
-1.94864858273564e-05
-1.80518880343584e-05
-2.35454011126112e-05
-2.11020619963912e-05
-3.51974032586792e-05
-3.68385271953189e-06
-3.67601923925549e-06
-3.43642738661283e-05
-3.97783437439707e-06
-2.07009546842296e-05
-2.20572513988041e-05
-5.23964128986636e-06
-1.72775398877255e-05
-3.03841017351738e-05
-1.33072285230336e-05
-2.60455108277081e-05
-3.15083660134927e-05
-3.01617461558965e-05
-2.43847061554195e-05
-2.06527907364612e-05
-1.07097816638672e-05
-1.40327797073855e-05
-2.60016597993041e-05
-1.90010002018726e-05
-2.63171669902515e-05
-3.22595878341076e-05
-9.1769519289876e-06
-1.69435975020931e-05
-4.43685321007106e-05
-2.34813842127813e-05
-4.88711000264898e-06
-1.57183630891206e-05
-6.767844650085e-06
-2.01812102252658e-05
-3.10051887492658e-05
-1.19450992531161e-05
-3.06032162605849e-06
-2.48214191923946e-05
-1.76048846373617e-05
-9.94863669329996e-06
-6.60321596519294e-07
-2.53165864449437e-05
-4.42885516811508e-06
-1.38062486936164e-05
9.91090188174274e-06
-1.90242032904682e-05
-1.27331456982046e-05
-8.06624255229609e-06
-1.31206698348429e-05
-2.27593327328924e-05
-2.26936420421955e-05
-2.16131063974168e-05
-1.84855429252851e-05
-1.01719808142996e-05
-4.64779610203995e-06
-1.80359188155541e-05
-1.05678466975175e-05
-1.44682937337014e-05
-1.91154523337392e-05
-1.72182031741826e-05
-3.86860627514551e-05
-3.77570874594153e-06
-9.80421560493896e-06
-1.47510328947527e-05
-2.17745411102716e-05
1.11247128650749e-05
-7.09051740860797e-06
-1.42508470288538e-05
-7.26275947242828e-06
-2.08000408652934e-05
-7.67995004960427e-06
-2.6542918718742e-05
-2.83929558457879e-05
-3.26501274848875e-05
-2.22711632471107e-05
-1.87342606006959e-05
-2.80223690377339e-05
-2.43780164036075e-05
-2.89013767299764e-06
-1.98948240965681e-05
-1.15080006703138e-05
-1.57626752330806e-05
-2.28044764010515e-05
-1.00010790980101e-05
1.65923737146202e-06
-2.61656734475115e-06
-2.51961837982242e-05
-2.18456239882557e-05
-1.41472437590269e-05
-1.36571436244422e-05
-2.93921335990169e-05
-3.73767594850964e-05
-2.95771021571451e-05
-2.20827972214119e-05
-2.46370757207743e-06
-2.14535233141771e-05
-2.12998397609665e-05
-3.48794337790632e-06
-8.48765987079333e-06
-2.51505159564912e-05
-8.03643049347621e-06
-2.155449062734e-05
-7.69824978544459e-06
-3.95904659905364e-05
-1.63474584961721e-05
-1.71809941774994e-05
-2.05600072696961e-05
-6.88629061185023e-07
-2.07456434259332e-05
-1.73924024300545e-05
3.41878908035806e-06
-1.51637675279298e-05
-8.74068341934735e-06
-2.40051871731455e-05
-1.07110365353103e-05
-8.96763570464305e-06
-9.32137052627629e-06
-4.58251631734528e-06
1.10988151085358e-06
-1.37263509857493e-05
-2.7363027709588e-06
-2.01081914771876e-05
-1.64087252032181e-05
-2.60826894340727e-05
-1.82396627139109e-05
-1.71518524770201e-05
-2.15821109554081e-05
-8.30382038308549e-06
-8.28253187241003e-06
-1.06830051664199e-05
-4.12632237864791e-05
-1.12515147388895e-05
-1.52555942461952e-05
-1.71793226526867e-05
-1.81964897339873e-05
4.54337199527209e-06
-8.59886265298189e-06
-1.31068841454869e-05
-6.31434715727414e-06
-2.49449985908388e-05
-9.92491808262985e-06
-2.23946667770561e-05
-2.2302715810952e-06
-1.45542586852576e-05
-1.740950616685e-05
-1.47309363866665e-05
-1.4104802720829e-05
-1.78110929892419e-05
-1.83957328014982e-05
-2.734600284666e-05
-3.04614582364331e-05
-1.26492929274279e-05
-2.73161193788194e-05
-9.18071267100977e-06
-3.51177893506044e-05
-1.06310777786235e-05
-2.83018365419873e-05
-2.25108452469596e-05
-1.03043607661838e-05
-2.19364996231039e-05
7.32305309852052e-07
-3.07331340107959e-05
-2.41237957209844e-05
-2.13133288897293e-05
-1.7635713352821e-05
4.35149133438262e-06
-3.51647220401926e-05
-1.91850559863527e-05
-1.81048574138881e-05
-3.26971841828066e-05
-2.73100111252921e-05
-2.64745634930146e-05
-2.84488505880696e-05
-3.75310822441102e-05
-1.64459316253691e-05
-1.19302571070384e-05
-2.74755099520044e-05
-1.83753172141022e-05
-6.72287148207862e-06
8.56647670933784e-07
-1.73596042638437e-05
3.97401397484227e-07
-8.07930475604566e-06
-2.81359962230197e-05
-7.42991687465319e-06
-2.41792015816521e-05
-5.89466498810225e-06
-1.68289483281799e-05
-1.75793509809862e-05
-1.66487294027853e-05
-1.70987524077012e-05
-2.94192429066361e-05
-8.53664991094131e-06
-4.81482208259369e-06
7.20844248022132e-06
-1.89015142607909e-05
-1.9781012351822e-05
-1.69477483042399e-05
-2.13846826965725e-05
-4.11131176973106e-06
-4.68552646624662e-06
-5.70697545624454e-06
-2.54858417379282e-05
-4.63353136787596e-06
-3.9425045363264e-06
-3.79471884545032e-06
-9.61960041384068e-06
-8.07699234265622e-06
-6.6633403947446e-06
-7.46361741001863e-06
7.89889079787594e-06
1.47209196401641e-06
-2.58092861960105e-05
-3.85147333413557e-05
-2.5459643034369e-05
-3.54672111508938e-06
-2.5111500194083e-05
-1.87108581539602e-05
-1.2842614511261e-05
-2.59868975730633e-05
-8.8013637227026e-06
-1.12318678473458e-05
-1.58820130106478e-05
-5.60211478843491e-06
-1.84047304416775e-05
-1.4928602110606e-05
-1.30510412541187e-05
-1.22663979715082e-05
-8.56151168730299e-06
-1.58595626822422e-05
-1.71405455509483e-05
-2.49297015771047e-05
-3.1757988539876e-06
-2.61431847123301e-05
-2.6795896426292e-05
-2.15242211943877e-05
-1.33938261738196e-05
-1.50272440475523e-05
-3.25517177630366e-05
-1.3105436489455e-05
-1.47645165435081e-05
-5.43170120737229e-06
-2.40349200617031e-05
-3.42432772212176e-05
