# Supplementary material for: Research on computational propagation and identification of mine microseismic signals based on deep learning
Source: PLoS One. 2025 Oct 22;20(10):e0334641. doi: 10.1371/journal.pone.0334641 (PMC12543183; doi:10.1371/journal.pone.0334641)
Supplement: S10 Data — (ZIP) [file pone.0334641.s010.zip › 000101100001611.xlsx_0.txt_24.txt.txt]

-1.12455842904535e-05
-3.25263880396671e-06
-1.32165835315101e-05
-8.11010162120917e-06
-8.90823765998123e-06
-4.24073456685337e-06
-6.1039186031276e-06
-6.82561912201244e-06
-1.9201964583159e-06
-3.54758569764006e-06
-1.1646027813345e-05
-1.22837713564036e-05
-1.30128426690405e-05
-1.24277337378399e-05
-6.79232522957068e-06
-1.85578456494629e-06
-8.05677308129698e-06
-1.69797849499316e-05
-1.35868081319523e-05
-5.67662083549039e-06
-5.30638304726198e-06
-2.21217608702955e-05
-7.34709273249505e-06
-3.09732046933894e-05
-9.56794174811457e-06
-9.42177178955465e-06
-1.41308093667432e-05
-1.09841733220273e-05
-1.24833817247416e-05
-1.9016798890579e-05
-9.09162649045176e-06
-2.25361078132352e-05
-1.5138359746709e-05
-6.23338903701547e-06
-1.65059292764448e-05
-9.4007333394543e-06
-1.17964274510333e-05
-3.75649838732033e-05
-1.3986288471977e-05
-1.50075759336212e-05
-1.19134622698566e-05
-1.70429181666637e-05
-2.06818401356213e-05
-2.30978290328511e-05
-7.42004901197802e-06
-4.3724620599791e-06
-2.05646063981835e-05
-1.2361205373193e-05
-1.37096939150418e-05
-3.28227544115455e-05
-6.45533725800382e-06
-2.27574412008338e-05
-1.7158756809911e-05
-4.26671044633797e-06
-1.25015412848717e-05
-8.59900790508915e-06
-1.40310209993605e-05
-9.8777890294276e-06
-1.97256621278139e-05
-1.04627316115615e-05
-2.21537780295017e-05
-7.14411438083194e-06
1.66671279424545e-06
-4.96500906744139e-06
-7.17688062906474e-06
-1.8015928395623e-05
-1.19140428606875e-05
-1.33660621496544e-05
-1.40639247267229e-05
-9.74316460757625e-06
-2.05423898131611e-05
-5.61329353599774e-07
3.0181787466626e-07
-5.96009323039777e-06
-8.43463374481254e-08
2.68315259192393e-08
-2.27848168598758e-06
-1.22621525390288e-05
3.3015844313894e-07
1.01149463636631e-06
-1.66612242852621e-05
3.46466529444809e-06
-1.44836198798899e-05
-1.79100928636263e-05
-1.65305293242854e-05
-1.750733140345e-05
-1.67446753033134e-05
-8.72004392453689e-06
-6.25670337164026e-06
-1.23979589939775e-05
-4.90821997863376e-06
-1.88335854795355e-06
-1.0574947573721e-05
-6.64039631765149e-06
-5.68063341894772e-06
-1.51039287786412e-05
-4.24828652078152e-06
-1.22004194835245e-05
-1.16140756006266e-05
-3.16135818220468e-06
-1.90343368276837e-05
-4.56265842368171e-06
-2.11359363984992e-05
-2.45901653687395e-05
-2.29777890096567e-05
-9.6648018539871e-06
-2.10542786151271e-05
-1.80149368260903e-05
-1.25885788214771e-05
8.87148956565683e-08
-5.44137550955117e-06
-2.21907712851697e-05
-2.57494531460715e-05
-2.80875185351137e-05
-2.57741123452228e-05
-2.84993528345208e-05
-2.882385430656e-05
1.02729780458916e-06
-1.05267905580766e-05
-1.5635514261352e-05
-3.55193363515975e-06
-1.13067031730897e-05
-9.0737066180077e-06
-1.26315415155154e-05
-1.46272177756392e-05
-2.29409932836298e-05
-2.64110816428501e-05
-7.60283812327279e-06
-2.33225108180341e-05
-1.09179400865741e-05
-2.94248204077715e-06
5.58201921301297e-06
-1.88571778368463e-05
-3.53562361129891e-05
-7.11132830650621e-06
-1.43615853474421e-05
-2.308452806395e-05
-9.10304579400238e-06
-1.4704140950946e-05
-1.54472085445726e-05
-5.66570597933947e-06
-1.66064011097909e-05
-4.12584319866242e-06
-1.25924230781576e-05
-5.99010167745107e-06
-2.36060462835894e-06
-1.64932973519908e-05
-8.36787545761562e-06
-7.56730438389702e-06
-5.33724111400747e-06
-4.36370407280539e-06
-1.28870814430096e-05
-2.46017159861917e-05
9.36541768431639e-07
-1.44823788056871e-06
-8.03472355559324e-06
-1.21762907491772e-05
6.6272247207774e-06
9.72510258737455e-06
-1.61562917126764e-06
-9.91948712112474e-06
-1.17426566202808e-05
-3.59264682971387e-06
-2.25372989512648e-05
-1.77283117647052e-05
-3.99984886770454e-06
3.42478020671544e-06
-7.27033571840744e-07
-2.43905642570597e-06
-1.31885232799646e-05
2.19723009043734e-06
-9.14543261846645e-06
-1.61574110768843e-05
-1.72223663870349e-05
-2.22405695660622e-06
-1.76101779039479e-05
-4.77110434235991e-06
-7.95238727902758e-06
-8.060059574205e-06
-1.02921573668803e-05
-2.41899198277054e-05
-9.41640216625316e-06
-4.94715275175679e-06
-2.72474020464717e-05
-2.42019660812444e-05
-1.59479309418271e-05
-9.12564518532972e-06
-1.57042512422146e-05
2.96817888191813e-07
-1.46147337126706e-05
-1.14586386620095e-05
-2.51928944009663e-05
-3.09314291836507e-05
-6.46040989293471e-06
-1.41994796476648e-05
-2.19320364345316e-05
-2.55029273729845e-05
-2.44155670181531e-05
-1.4435086842394e-05
-9.15656766358295e-06
-2.22981959253076e-05
-5.71263815751488e-06
-6.68127143660598e-06
-1.07174438983947e-05
-6.68749419829116e-06
-8.83061577001177e-06
-2.14815816608917e-05
3.16099774471083e-06
-1.66217283029299e-05
-1.75449569391803e-05
-1.45875102756271e-05
-2.17220394228732e-05
1.88945589172486e-06
7.6399489332017e-06
-1.33505246760727e-05
-1.38850108799568e-05
-9.45574321593983e-06
-6.26923868464666e-06
-1.19820039889842e-05
-3.67804037024742e-06
-5.80370661494275e-06
-8.40922445289047e-06
-1.06057642030908e-05
-1.27140680908557e-05
-1.12474174404541e-05
-1.36735683680943e-05
-6.12112857026013e-06
-1.38429275629473e-05
2.41542440977391e-06
1.52766356182326e-06
-7.91579192706137e-06
-1.68090311463594e-05
-1.83987061866858e-05
-9.94191767570938e-06
-1.2155506229337e-05
-1.11979241885236e-05
-1.124695833661e-05
-5.49095280142235e-06
-3.75336738402699e-08
7.66689735206418e-06
-1.11160852778801e-05
-7.77918325058153e-06
-6.32703748371083e-06
-1.26578205831363e-05
-2.82216421098439e-06
-1.31919982019364e-05
-3.51688376393955e-06
-2.98362987143518e-06
-1.01187957582944e-05
-1.0969601573294e-05
9.96512864139959e-06
-8.20800850868396e-06
-2.89745921044274e-05
-4.55553842506627e-06
-1.63331545947248e-05
-1.83930554337343e-05
-2.19646435634666e-05
-1.13266796916578e-05
-3.54712632080351e-06
-9.2362853738777e-06
-1.48972078384173e-05
-1.04406711029809e-05
-2.86433630328026e-05
-9.32442736195414e-06
-1.77131967119825e-05
-1.05431796443515e-05
-1.39694149177132e-05
-5.94223644190936e-06
-1.54533718039885e-05
-2.18579669692194e-05
-8.89941646147987e-06
-6.30962129889258e-06
-2.19096383436104e-05
-1.64192588552878e-05
-1.41563469138772e-05
-2.30422861377353e-05
-2.84090371897738e-05
-1.20900916988059e-05
-1.17278078731597e-05
-2.04589172890209e-05
-2.76755714862465e-05
-2.16559195237652e-05
-6.36224325370122e-06
-1.69109026030373e-05
-1.55026135323979e-05
-8.66341085647581e-06
-6.00621230848945e-06
-3.53361760711228e-05
-2.32920890317538e-05
-2.50865609536693e-06
-1.96526933672242e-05
-2.49301859624463e-05
-1.91371749182926e-05
-1.53782999739403e-05
-6.24715559206543e-06
-1.73047468701262e-05
-2.0221457557571e-05
-2.58252615678343e-06
-8.38488752464172e-06
-1.09903789224668e-05
-7.0967903350762e-06
-1.47516043610689e-05
-9.00692726509537e-06
-5.69106667503888e-06
-2.1980359692269e-05
2.65965904894846e-06
-2.13666530895961e-05
-1.28466993389888e-05
-1.47730771258834e-05
-3.64892556491826e-06
-1.78660714964509e-05
-1.80993857996231e-05
5.54293523144713e-06
-7.71890528922486e-06
-1.29368888371175e-06
-2.20581325926747e-05
-8.94479631535299e-06
-8.06238477693462e-06
-4.45285791684433e-06
-7.34722817902782e-06
-9.53159671215526e-06
-1.62532282535166e-05
-8.3986245815618e-06
1.73970428677381e-06
-1.50022124010467e-05
-2.35059567327663e-05
2.36244847349765e-06
-1.14721552015519e-05
-1.86449175267127e-05
-3.42856145162424e-06
-1.47336401404103e-05
-2.78502008989946e-06
-2.337077558274e-05
-2.43077785929311e-05
-9.37108936182816e-06
-6.38312302757801e-06
-2.25832842653915e-05
6.36421278180152e-07
-1.99484472170395e-05
-2.22179973156356e-05
-1.17313949129132e-06
-2.62123751806902e-05
-6.84701177271843e-06
-9.41298374501301e-06
-1.56696143117899e-05
-2.74272788978875e-05
-1.61500669393407e-05
-1.20993090595877e-05
-8.6112873915902e-06
-3.4143278645119e-05
-1.2715304158277e-05
-1.63991079942567e-05
-2.83480820990231e-05
-1.64588678972852e-05
-7.22372560944291e-06
-3.59564720990109e-05
-2.11049316377462e-05
-1.440506015993e-05
-3.86190863104828e-06
-2.94142900924414e-05
-2.50413481761351e-05
-1.61172146723653e-05
-2.6535975306629e-05
-1.54130286200777e-05
-1.04430872267361e-05
-4.88678682796207e-06
-7.97224454703512e-06
-1.44012596518034e-05
-7.79685720490987e-06
-2.04836804814815e-05
-2.04223016665963e-05
-2.32040625021252e-05
-7.61801575323859e-06
-4.66604109582118e-06
-3.39850723450582e-05
-2.9454892778785e-05
-8.10636738076019e-06
-2.85334230262241e-06
-2.80965912684537e-05
-1.98791923169942e-05
-1.65202502618562e-05
-8.43534276111716e-06
-1.53311109186098e-06
-1.60972176014186e-05
-1.09694997307227e-05
-5.08425993433348e-06
-6.50515373276547e-06
6.07395782182286e-06
-7.17972004598884e-06
-1.26730478107422e-05
-7.43751992061532e-06
-2.09477222921885e-05
-1.0274043487457e-05
-9.42519393481226e-06
-1.06642546344261e-05
-5.79479555330678e-06
-1.29176326469016e-05
-8.53802564816057e-06
-1.33233796910799e-05
1.81977650012879e-06
-1.25072266379337e-05
-1.90663880787558e-05
-2.25782465425108e-06
-6.67703133018944e-06
-2.04091566337028e-05
-1.50505291927629e-05
-1.82419882384758e-05
-1.4449591845365e-05
-7.91271556625432e-06
-9.26586298040066e-06
-1.5068397821111e-05
-1.03125263709667e-05
-1.49172346352974e-05
-9.18465425086761e-06
-3.60675833147185e-05
-2.07809525809284e-05
-2.42984814488349e-05
-1.99187748881701e-05
-5.58056822159432e-07
-1.47874029029918e-05
-1.66863418039985e-05
-3.65141057309964e-05
-1.232952106811e-05
-2.15839311467132e-05
-1.55206095605977e-05
-2.89570301984841e-05
-1.26660872726286e-05
-2.35581530878285e-05
-1.45926246656869e-05
-1.84263216655116e-05
-2.31783201934419e-05
-6.66788881147118e-06
-1.17402666133126e-05
-2.6660330193705e-05
-1.02913931822569e-05
-1.4042577985897e-05
-3.00137258564242e-05
-5.58386461209608e-06
-1.94304324508982e-05
-7.34775541834752e-07
-1.04059809484009e-05
-1.47210334750562e-05
-1.66436107683848e-05
-4.58608346416284e-06
-2.51097623798878e-05
-2.90753017693467e-05
-8.03809942396718e-06
-2.05795871145723e-05
-1.2162684806597e-05
-1.02883872542039e-05
-5.84685372038455e-06
-1.8480902249178e-05
-1.15103189487187e-05
-7.56913499630742e-06
-5.49861176775526e-06
-1.78119763300359e-05
-8.28972171912892e-06
-1.13300945373972e-05
-1.46174058187939e-05
-9.13786032101055e-06
-4.49069049302322e-06
-4.52548360016838e-06
-1.1470610789795e-05
-1.18225896762448e-05
-2.1025436810463e-05
5.66539135780446e-06
-2.94964631899749e-06
-1.88771557676029e-05
-1.27859900873758e-05
2.12173606772829e-06
3.6560945760717e-06
-2.12241081371037e-05
-5.95435813484446e-06
-1.01500167736237e-05
-5.5605349052993e-06
-1.58126889978215e-05
-3.3234556914954e-06
-6.43330716997032e-06
-7.43092966275539e-06
-2.3896655319548e-05
-1.34789410267181e-06
-1.12151133084017e-05
-6.62062694436594e-06
-7.54001731612535e-06
-1.47283887585129e-05
-8.94254123920496e-06
-9.48653974237276e-07
-1.10796241740893e-05
-1.22858949801545e-05
-5.08703875621909e-06
-5.91306429240974e-06
-1.64725659630917e-05
-1.68524979716405e-05
-2.51178931462734e-05
-1.75699146589596e-05
-3.65587996024899e-06
-1.73946376244926e-05
-1.06585339286833e-05
-6.34788966190651e-06
-1.35293857384294e-05
-2.67857657127146e-05
-1.18632694714641e-05
-2.17263492506516e-05
-1.47213205897448e-05
-6.19592714667229e-06
-1.28086145411394e-05
-2.43632434405015e-05
-1.58278360975072e-05
-2.29985437368977e-05
-6.35097907274897e-06
-1.39305586975361e-05
-9.45256414417248e-06
-1.90792315262121e-05
-1.60318989294619e-05
-1.60481489957293e-05
-2.89199203093494e-05
-2.07526113388015e-05
-2.95958056511262e-05
-1.39471011862677e-05
-8.80265286557771e-06
-1.3613658317988e-05
-1.40901382834598e-05
-9.0966856236494e-06
-1.44187469769765e-05
-1.76661313727461e-05
-5.02845028876097e-06
-1.7498432138608e-05
-1.43442138180645e-06
-8.92426877885099e-06
-1.47167010192688e-05
-6.4648732877696e-06
-1.12426650852259e-05
-8.28894832384551e-06
-4.93883562875442e-06
-1.30792831285994e-05
-6.64610771232071e-06
8.46052124071784e-07
-1.53654498256431e-05
-9.50171672725191e-06
-1.47576264737502e-05
-1.93833856918273e-05
-3.76261595162078e-06
2.64143757306288e-06
-5.53541298759051e-06
4.8215348515543e-06
1.38166881983661e-05
2.57995903741567e-06
-1.82338047527575e-05
-7.71689366073969e-06
-1.34956431219166e-05
-1.82102990092994e-05
-4.85245504965412e-06
6.664839890938e-07
-4.27828335333598e-06
-1.50281575640974e-05
-6.01162418985188e-06
-1.33210631384881e-05
-1.53957504362571e-05
-8.52864261371186e-07
-1.07496288876949e-05
-8.49780537976002e-06
-1.12558690203944e-05
-2.96316972197383e-06
-1.04758816958315e-05
-4.95044761239751e-06
-2.00354711048954e-05
1.75520634207004e-06
4.03078870095389e-06
-5.03159476244214e-06
-8.29730823810245e-06
-7.50836472054391e-06
-1.73059417971726e-05
-8.42996852803583e-06
-1.7445560544763e-05
-1.57349386141537e-05
-3.69445619433497e-06
-1.73694664762835e-05
-2.15511175556755e-05
-6.21918765890603e-06
-7.64565487633929e-06
-7.237228722483e-06
-1.37227559571934e-05
-2.03327228657059e-05
-8.60505135700573e-06
-1.22913859598799e-05
-2.90861946695895e-05
-2.74660611664565e-05
-1.85779048301596e-05
-1.68957758477416e-05
-1.32800374906857e-05
-1.37475973272261e-05
-1.42819335749663e-05
-1.75130411539019e-05
-1.7257271420288e-05
-2.84113053619247e-05
-1.25390050123958e-05
-1.63564911555689e-05
-1.38495108732937e-05
-3.9685951459718e-05
-1.79420465317939e-05
-3.08598341700539e-06
-1.62781936583429e-05
-2.21763054540069e-06
-9.63674184187417e-06
-1.54167508471483e-05
-7.81018506734929e-06
-1.49656645344457e-05
-1.18844985673347e-05
2.11760554819556e-06
-1.73134564598214e-05
-1.92420934647972e-05
-2.16393611369688e-06
-9.20407150078594e-06
-1.19535057316656e-05
-4.192317043499e-06
-1.22892520897142e-06
-1.26019409714713e-05
-1.56939286621812e-05
-2.32465596646084e-05
-1.03608293886021e-05
8.4109128298257e-06
-8.99278938728113e-06
-1.14767442289164e-05
-1.15318431553163e-05
-1.1381672615568e-05
2.68510316597908e-06
-1.81506807511512e-05
3.43642058851885e-06
-5.69132737714955e-06
-1.47088070794715e-05
-3.9315511078465e-06
4.52710790919216e-06
-1.48727247874452e-05
-8.33491223454716e-06
-2.5488220625223e-05
-1.25746763810125e-05
-3.38583295115711e-06
-4.12726402114281e-06
-1.52418802193293e-05
-1.13153111337711e-05
-7.82402670601619e-06
6.92043424856296e-07
-1.0752724923252e-05
-2.96019848768608e-06
-6.74214337174391e-06
-7.36895231881046e-06
-9.86852229370639e-06
-7.8869126764632e-06
-4.79725935039685e-06
-1.60416362407121e-05
-1.12806484163455e-05
-1.46479608046637e-05
-1.5872053187028e-05
-2.20070478281867e-05
-1.30713694510855e-05
-1.54751088751616e-05
-1.92734858327306e-05
-8.84748160582818e-06
-1.70837266991468e-05
-1.98748734082054e-05
-3.30930679374745e-06
-1.40448808832751e-05
-1.37569159224876e-05
-2.83128265895566e-05
-3.39911116838393e-06
-1.04273818241785e-05
-1.8587148798623e-05
-6.18191030931568e-06
-1.23610501592955e-05
-1.5138693953899e-05
-2.2027491278148e-05
-2.92204085350535e-06
-8.05245526095796e-06
-1.17635812563202e-05
-9.19908008043782e-06
-6.8271971800351e-06
-1.54387932920002e-05
-1.44419295803793e-05
-1.13857879288675e-05
-2.45363847142823e-05
-1.75276753794386e-05
-7.94668524076997e-06
-1.07379477589331e-05
-1.67037417495436e-05
-6.00667329778103e-06
-2.74063160057079e-05
-1.71208127194948e-05
-1.16228399790044e-05
-1.93158853100822e-05
-1.03974420703566e-05
4.62141939877215e-06
-1.96018743754581e-05
1.50865537861516e-06
-1.44248570099488e-05
-1.25764818794855e-05
-1.69882488049161e-05
-1.44598696963159e-06
-6.21290246069595e-06
-1.55386895353659e-05
-7.05917131307451e-06
-7.94888136616168e-06
-1.0851847676061e-05
-1.76035053074253e-05
-1.30843239376586e-05
-7.416105687367e-06
-8.41498692263497e-06
-5.21848112489593e-07
-8.13741620374915e-07
-1.48940246164581e-06
-1.889144893594e-06
-1.22491394970362e-05
-7.44678776183038e-06
-1.4544420344803e-05
5.00663500489669e-06
-7.47596874706733e-06
-3.57615001984268e-06
-6.90577797704662e-06
8.99020122454063e-06
-1.78654868201689e-05
-6.84349040727108e-06
5.22400956660793e-06
-8.68312087261848e-06
-6.11808614991013e-06
-2.2903059189597e-06
-1.26063528890753e-05
-2.48455769891671e-06
-2.62392328965422e-05
-1.10940991065001e-05
-1.72685527071458e-05
-2.24698912253005e-05
-1.19549637700131e-05
1.02095088216899e-06
-1.3347867612341e-05
-3.00619823073452e-05
-2.61167456777044e-05
-1.37716585284584e-05
-1.11464967022728e-05
-6.00202781963971e-06
4.82928179331629e-07
-1.77531788761725e-05
-7.18994924077073e-06
-4.50476421618345e-06
-2.27032200666181e-05
-2.01769958148843e-05
-2.81985605288252e-05
-8.41515888381054e-06
-1.59690090434379e-05
-7.01435073242377e-06
-1.24018422014161e-05
-1.81153499961634e-05
-1.38590085916728e-05
-6.17338166957858e-06
-1.53556798055129e-05
-3.2003169382109e-05
-2.53829748398516e-05
-1.74746032642677e-05
-1.48755107714355e-05
-1.33889967378454e-05
-1.2795621737309e-05
-2.93678583834806e-05
-1.54834589577961e-05
-1.11597457679398e-05
-1.40259628975753e-05
-1.84968716800248e-05
-1.40899639373448e-05
-2.26508190017344e-06
-8.15632570350626e-06
-4.81049716431499e-06
-1.31660536917949e-05
-2.4525171743708e-05
-1.74875521539678e-05
-9.85548413894242e-06
-2.90729218357547e-05
-1.28439163463698e-05
-2.62848923244385e-05
-1.07151720667197e-05
-3.48727308042151e-06
-9.02416264187549e-06
-1.52091753592997e-05
-8.59923239827673e-06
-2.01140409761958e-05
-1.78117179642913e-05
-1.5013615027513e-05
-1.20718714488719e-05
-8.90658647297257e-06
-8.47015643903473e-06
-9.31081420539843e-06
-8.16607534140755e-06
-1.50159614161914e-05
7.12704971190894e-07
-4.15080857172688e-06
-1.4757201499024e-05
5.66771613712356e-06
-6.53679930657465e-07
-2.34630769027587e-06
2.07722995307566e-06
-7.22714950087474e-06
-1.9363743144846e-05
-8.05580927014539e-06
-2.22698837403588e-06
1.0499642097001e-05
-7.49544332080515e-06
-9.03468734966573e-06
-1.22971462267164e-05
-2.63829005220079e-05
-1.01630867701425e-05
-2.00828315046695e-06
-3.64472218935719e-06
-7.34910219826372e-06
1.12881300912011e-06
-7.8685272143163e-06
-2.29220686134156e-05
-1.31634250914762e-05
-8.55823987958487e-07
-2.6994718915785e-05
-1.29645150281106e-05
-1.58296767933645e-05
-1.13831283715481e-05
-7.8248531532383e-06
-6.97349362282399e-06
-1.52718840764075e-05
-6.58453958406008e-06
-1.51619200762221e-05
-1.39522186223934e-05
-1.59755840569079e-05
-1.35645382873117e-05
-9.98298694413949e-06
-2.80570181355719e-05
-1.21791260828574e-05
-1.19482689587673e-05
-2.3465091973854e-05
-2.22996626062125e-05
-2.4918128231456e-05
-1.32766172509776e-05
-1.55797709301821e-05
-2.52211850604268e-05
-8.23767740784258e-06
-2.44702036760961e-05
-1.73162054623044e-05
-2.12363159347737e-05
-1.60421224318293e-05
-4.83048484567206e-06
-2.39766761862992e-05
-2.08766553297217e-05
-4.72597405622289e-06
-1.24818738047515e-05
-1.45201796752732e-05
-1.92145342421515e-05
-1.22865817579315e-05
2.89099370704824e-06
-1.87924726750387e-05
-2.55636051694882e-05
-2.09987422912247e-05
-1.38505612854414e-05
-8.65014104656682e-06
1.4408921167059e-05
-1.67663720302032e-05
4.74095282801275e-06
-1.82584919437931e-05
-1.25605274839113e-05
-2.62339641597553e-06
-1.17345171898995e-05
-7.79344332578081e-06
-5.81676454425024e-06
-1.37189099727181e-05
4.79913076027476e-06
-3.27625036556685e-06
-1.0442747961875e-05
-1.6139515568358e-05
-6.83160041649394e-07
-7.39471607767609e-06
-1.03495014532909e-06
-1.99075761994418e-05
3.25552836808079e-06
-1.09006452666262e-05
6.04159172752492e-06
-2.17388381853747e-06
-2.94530431096102e-06
-1.75463286570318e-05
-8.60166109725849e-07
7.6340125619744e-06
-1.31090551399141e-05
-5.90046827054628e-06
-6.77910072478846e-07
5.23450556005684e-06
-5.66544588321273e-06
-1.20554600204034e-05
-6.53045647901091e-06
-5.81677728946595e-06
-2.11829777450509e-05
-1.4124298574752e-05
-1.28195627535584e-05
-1.62002897679972e-05
-2.14958247677736e-05
-1.86016552676852e-05
-1.91008810729237e-05
-2.26988485552665e-05
-1.55475635661298e-05
-2.27018883306851e-05
-1.91403084164449e-05
-1.0566254412834e-05
-1.15923746677884e-05
-1.82700171651847e-05
-1.84580321790179e-05
-1.13550000608574e-05
-1.1593925157498e-05
-1.88513886617779e-05
-3.2777873783511e-05
-2.21788930056654e-05
-2.11396471088556e-05
-2.0789299993395e-05
-1.54278859419482e-05
-1.15643925884574e-05
-3.50999575886775e-05
-3.07030826352085e-05
-2.91602381200472e-05
-1.42165680355495e-05
-1.40870139144233e-05
-1.9224203124811e-05
-1.70762629010965e-05
-2.59637883208756e-05
-2.5378549801056e-05
-2.72421853600053e-05
-1.5520296013828e-05
-5.71624478177721e-06
-1.48750438480806e-05
5.11200457327949e-06
-5.4952437603938e-06
-1.89773953813513e-05
-3.82410140192787e-06
-1.85387990859548e-06
-3.48150479420376e-06
-1.28908186398983e-05
-6.15957167261519e-06
-1.02768427593136e-05
-1.55984096438179e-05
-2.22537511554014e-06
6.50073367989682e-07
-1.73955121146942e-05
-1.19207964610673e-05
-1.17311894885717e-05
-1.2607757357678e-05
-6.58017952578716e-06
-6.40581991442556e-06
-1.15967365441983e-05
-5.10291568027174e-06
4.79924953896546e-06
6.4723136179117e-07
-1.77297194125902e-05
-8.70579935859658e-06
-5.51195967951119e-06
-6.17976658787451e-06
-8.64915221228662e-07
-1.4719346149398e-05
-3.34401478999551e-06
-1.98241924361306e-05
-1.95067500610552e-06
-1.0600109909445e-05
-1.43461402183541e-06
-1.33787666370889e-05
-1.41086499021262e-05
-2.74506341426646e-05
5.56205785410946e-06
-1.3373769880411e-05
1.22308143063886e-07
-8.44309034761494e-06
-1.67335084990485e-05
-2.86828705662761e-05
-9.78784724448028e-06
-1.87419922139654e-05
-1.45774338241804e-06
-2.1952875362255e-05
-1.27856752422363e-05
-1.0120212387272e-05
-2.76035067584464e-06
-7.11356127562732e-06
-2.79658906141216e-05
-9.44907825990566e-06
-7.26745709347212e-06
-1.72850452496692e-05
-3.24883817408364e-05
-1.66549035977008e-05
-1.78603400457685e-05
-2.51320833303281e-05
-8.89342628450313e-06
-2.57596806899348e-05
-3.45804202412275e-05
-3.06223276934008e-05
-2.20398332921038e-05
-6.62108349043019e-06
-2.15856194249309e-05
-7.40364561888336e-06
-1.38057369878105e-05
-2.29370519811955e-05
-2.58836957592853e-05
-2.10942683816958e-05
-1.47590737046688e-05
-1.54501538094728e-05
-2.07267793300977e-05
-2.40577639481753e-05
-1.67760427737977e-05
-9.48407296787681e-06
-1.58555006455597e-05
-1.93983564771193e-05
-1.4606845896861e-05
-1.69539534344953e-05
-1.50091115670219e-05
-2.09170830764328e-05
-2.71870419959273e-05
-2.1454419949378e-05
-8.31795348527267e-06
-2.38091378164219e-05
-5.46272993369372e-06
-1.18022597535163e-05
-1.29913638352255e-05
-1.32728694541114e-05
-5.18993899788984e-07
-1.6325351296519e-05
-2.66054932686136e-05
-2.83623026872533e-05
-4.34031783586247e-06
-1.72993080977445e-05
-2.19250777036165e-05
-3.90010601973589e-06
-1.51138701440524e-05
-1.28721738916896e-05
-5.52486526302018e-06
-4.07391950794801e-07
-6.86576762922597e-06
-5.58991401437985e-06
-1.65022472226163e-05
-4.99873563739985e-06
-1.58691201327382e-05
-5.5210704537333e-06
-5.3040732924715e-06
2.54330001507349e-06
-1.6092997473451e-05
-5.45716211154976e-06
-1.73546534804261e-05
2.23616852644839e-06
-8.36642229966016e-06
-1.82146628061516e-06
-2.72184074933585e-06
-1.94082135058294e-06
-1.50562122796199e-05
-2.37635240565282e-05
-8.37996657858847e-06
-1.72741817875064e-05
4.61633104109857e-07
-8.82921456877488e-06
-7.54017349019963e-06
-6.21982925258036e-06
-4.82106547300391e-06
-2.74436239866364e-06
-3.80535846981213e-06
-2.65379345357928e-05
-9.12380472509815e-06
-9.92788219788162e-06
-1.62705186126142e-05
-1.83239928789338e-05
-1.88413305028104e-05
-3.00919800442022e-06
-3.5836299855942e-05
-7.88583704178894e-06
-1.55197878759286e-05
-1.53274088375254e-05
-2.51689070134531e-05
-1.18717001596057e-05
-2.72003297251207e-05
-6.18520703296101e-06
-1.26563585019738e-05
-1.15782030335103e-05
-2.56473972671093e-05
-1.66894425622911e-06
-1.56405660976025e-05
-1.18719995367158e-05
-1.25976042726317e-05
-1.99358576723373e-05
-2.17027617900751e-05
-1.61111606050458e-05
-2.20505575070079e-05
-3.29538836860171e-05
-1.31493431222491e-05
-2.54580934608089e-05
-1.86920468719103e-05
-2.02380972593223e-05
-1.30954710546156e-05
-2.03519281141067e-05
-1.54525722444028e-05
9.41217970817726e-06
-4.02297859697934e-06
-3.01226528177322e-05
-1.24781679386831e-05
-1.17224609038787e-05
-8.13164731401824e-06
-3.07355948010003e-06
-1.71063221937466e-05
-2.00553000665379e-05
-1.32394835361238e-05
-7.21641416666045e-06
-1.8589550182863e-05
-7.67896003006252e-06
-1.09004643272369e-05
-1.51966352024344e-05
2.47893262340869e-06
3.1021026435264e-07
-4.3210311335376e-06
-1.73131330870134e-05
-1.3846262823182e-05
9.5258446679969e-06
-6.32815674241027e-06
-6.03118682134407e-06
-7.53628912853073e-06
-1.75316059168347e-05
-7.42713270069218e-06
-7.39276798350025e-06
6.01556587564895e-06
-5.92472697302543e-06
-3.51985600981038e-06
-9.79248424719802e-06
-1.57763495248003e-05
-1.59972526180859e-05
-1.36776859350248e-05
-9.92382329920588e-06
4.0045608135927e-06
-1.10480233502132e-05
-2.04531935946206e-05
-4.7512943687733e-06
4.33693982861348e-06
-6.45977791994367e-06
-1.26376734612105e-05
-3.97180839237554e-06
-1.18651933490031e-05
-1.48650095871802e-05
-1.19357901473482e-05
-1.60250324071009e-05
-1.57237014496079e-05
-2.39566051253302e-05
-7.627691727661e-06
-1.54696516779565e-05
-7.68730044338916e-06
-3.55400215862236e-05
-3.98056675937855e-05
-3.92024981755752e-06
1.33235838586804e-06
-2.83855159761393e-05
-3.53733441480678e-06
-1.49271388937665e-05
-1.27303938148064e-05
-1.06834024067462e-05
-1.23246381813535e-05
-1.11948012616136e-05
-5.24728727302758e-06
-1.20317397679258e-05
-2.68656462351469e-05
-1.27621524846096e-05
-1.51721794790902e-05
-8.26212842478748e-06
-7.00003731923596e-06
-8.99358539427964e-06
-1.4437922260129e-05
-4.64461568878313e-06
-2.02525080139546e-05
-1.47751939050574e-05
-1.17744785113354e-05
-9.62856324668969e-06
-8.84530075632955e-06
-2.53166484279216e-05
-1.95657049725936e-05
-1.68053728575767e-05
-2.44858470008325e-05
-2.01997777455089e-05
-1.96052580804537e-05
3.58796002569935e-07
-1.08571365741237e-05
-7.17132293253386e-06
-6.09527356491225e-06
-1.96720474085188e-05
2.96025878756005e-06
-1.615452407768e-05
-1.5337782534142e-05
1.19898221171185e-05
-8.13084235142605e-06
-1.56942186046703e-05
-1.9199938007712e-05
-1.0066271209659e-05
-6.1016490402739e-06
-8.88394930702358e-06
-1.22721647088014e-05
3.70759234585969e-07
-4.18311297935824e-06
-6.76788458137765e-06
-2.05495184183534e-05
5.83675566032534e-06
-5.73230737189002e-09
-1.80975313127444e-05
-1.04315270830215e-05
-1.59766697437964e-05
-1.49806069996696e-05
-9.66635702352661e-07
-2.21595755014401e-05
6.9341933819904e-06
4.44592095922454e-06
-1.7569295199295e-05
-1.20884274752476e-05
-4.76823454093069e-07
-3.02734604015577e-05
-1.88722334197285e-06
-1.74674195313573e-05
-4.08442255683401e-06
-4.13095505418633e-06
-1.33500560436105e-05
-1.48514161306201e-05
-8.10277613078889e-06
-2.20447030330379e-05
-2.90761485681477e-05
-1.83044466641427e-05
-1.59807681651869e-05
-1.04491810308446e-05
-5.91134567700355e-06
-1.23284941836922e-05
-4.45593069755503e-06
-2.45833032832904e-05
-1.64763363806081e-05
-1.91029156791639e-05
-1.97612167679897e-05
-5.95804532019862e-06
-2.17226540272117e-05
-7.35742031503326e-06
-9.61221788420264e-07
-7.45036692888542e-06
-2.99262395794481e-05
-7.83716805013619e-06
-2.23160991346917e-05
-1.0601979887513e-05
-1.90274407541689e-05
-4.42449717723321e-06
-1.4247324427964e-05
-1.08271291434537e-05
-1.51004986320171e-05
-2.13388265547148e-05
-8.34662358529876e-06
-1.98302553945925e-05
-1.64648201766381e-05
-1.29064240185935e-05
-1.26166926392815e-05
3.53923246624731e-06
-7.44662390066526e-06
-2.13363548101781e-05
-1.43313275304491e-05
-7.17747085736843e-06
-1.4881871554812e-05
-1.43090965551332e-05
-6.8570798848156e-06
-9.42941364173647e-06
-1.68565711834359e-05
-4.0939062200364e-06
-1.05429434614891e-05
-2.59342364773166e-05
-1.53571941268611e-05
-3.28900486744769e-06
-1.03683203607555e-05
-1.07955226669537e-05
-1.27613125344632e-05
-4.8701193895992e-06
-7.3070894283714e-06
-1.00143852735309e-05
-8.88831238574209e-06
-1.94396278500578e-06
-1.3377882224319e-06
-1.70929064241725e-05
-1.87750640894267e-05
-1.91537804986797e-05
-8.71588682899577e-06
-1.84496772135824e-05
-2.08172538739074e-05
4.11655541352584e-06
-2.3917288258224e-05
-1.65915472024465e-05
-4.06841791110062e-07
-1.00239508124332e-05
-1.43573257992271e-05
-1.27307767943003e-05
-4.31038581189632e-07
-2.87528574902754e-06
-2.94641308742513e-06
-1.44951109995735e-05
-5.63548908262987e-07
-4.75041102041498e-06
-1.21802181020123e-05
-2.98905493797878e-06
-1.47586521157383e-05
-6.34496790242432e-06
-1.46789255820435e-05
-9.45104310769474e-06
-1.50295297509165e-05
-1.34545951189789e-05
1.16679894809278e-06
-4.65305342388879e-06
-1.37615754796266e-05
-2.32904023185721e-05
-2.18281932976948e-05
1.20558976694685e-06
-1.36062646046152e-05
-1.0598984849562e-05
-1.30714201365961e-05
-1.42539364435602e-05
-1.86228419365896e-05
-9.229646899504e-06
-9.17321699372397e-06
-4.99334816940839e-06
-1.6299317312136e-05
-2.23396470551363e-05
-8.8670453807642e-06
-1.63830660003194e-05
5.84052750070838e-06
-2.17880324820821e-06
-7.78734300898117e-06
-1.44620608534578e-05
-1.99679575969689e-05
-2.20445188707357e-05
-1.71577745801314e-05
-1.61579325409755e-05
-1.43479800259742e-05
-1.54493664064265e-05
-4.06723136608477e-06
-7.25027270323185e-06
-1.97345700906647e-05
-1.6520247101633e-05
-4.34606692411364e-06
-1.15872542308414e-05
-1.69383981705187e-05
-1.66648800336016e-05
-1.29155862297886e-05
8.38349101821349e-07
-7.19787577070349e-06
-4.42425536937001e-06
-1.53922420295702e-05
-1.63219078605959e-05
-1.56735189745179e-05
-8.95210549367092e-06
4.28795041850987e-06
5.59430107441056e-07
-1.1025962763477e-05
-6.17917314137509e-06
-1.90055096184946e-05
-4.6623423486938e-07
-1.15284176558086e-05
-7.6666229539568e-06
-1.54440858297038e-06
-6.96883511896944e-06
-2.18161397402597e-06
-7.00496461136713e-06
-1.49904712817518e-05
-4.8888275940067e-06
-1.5692011134575e-05
3.02035773595562e-07
-2.84689189032559e-06
-9.42366106214977e-06
-9.85873571764715e-06
-7.38773214438281e-06
-2.00111699558429e-05
-1.72191184858879e-05
4.79390335925512e-06
8.63574916115618e-08
-6.70985797852649e-06
-1.16956613321116e-05
-6.818157315105e-06
-5.55163527669315e-06
-2.97429409961341e-05
-6.67192588038368e-06
-1.09401913969143e-05
-1.78765009904584e-05
-1.69018897432553e-05
-1.02971239992576e-05
-1.31036002195477e-05
-1.45640456558481e-05
-9.43436947132e-06
-7.10001887274137e-06
-1.22428864354211e-05
-1.43363267055799e-05
-1.78128871290084e-05
-1.40902087102302e-05
-2.03127739980434e-05
-2.33756829683067e-05
-1.37638829822379e-05
-9.85383280663988e-06
-3.51903794424904e-06
-2.23196653381097e-05
-1.85264030854817e-05
-1.34997301035274e-05
-2.18273949881736e-05
-1.83758004457879e-05
-1.52396106489859e-05
-1.42322494692398e-05
-1.13267392901851e-05
-1.53253766157806e-05
-6.25838736569976e-06
-3.21290405624995e-06
-3.20828886628555e-06
-4.14623822725898e-06
-2.57614815417778e-05
-2.19285389148709e-05
-8.84270270055254e-06
-1.18294005297598e-05
-1.20559225258768e-05
-6.7878010802358e-06
-1.3168000284748e-05
-3.69917976804802e-06
-6.92817936806162e-06
-1.00072695303945e-05
-9.10811934025749e-06
-7.25408291788012e-06
-8.44912337962885e-06
-7.06697694610151e-06
-1.03375644439798e-05
-1.81984096969637e-05
-5.88178002074778e-06
-1.1444401533272e-05
-2.07944065646558e-05
-4.75882872682989e-06
-1.27081174037251e-05
-1.84191333524418e-06
-1.27649147221939e-05
-4.00059751917758e-06
-1.18360953256557e-05
-1.22501490390496e-05
-6.60946193815245e-06
-8.85609405568024e-06
-3.42889831204036e-07
-1.28505318171639e-05
-8.57405878082565e-06
-1.86211502899812e-05
-9.4400131086247e-06
5.06057504361573e-06
2.05452761952234e-05
-1.14683911026679e-05
-1.71646219262629e-05
4.30658092146117e-06
-4.90100779287629e-07
-1.1010486639512e-06
-1.82232694387563e-05
-4.32605870055542e-06
-5.58907000264683e-07
-2.60965995873149e-05
-2.90303716507404e-05
-1.43451734630072e-06
-4.15337747904543e-06
-1.71338847290903e-05
-6.27094833849288e-06
-5.20883947114464e-06
-1.5210468784571e-05
-1.01100343126684e-05
-7.15348240467496e-06
-2.79837012626059e-05
-1.60760400664594e-05
-1.89885898896076e-05
-7.8455798599852e-06
-2.02279786423505e-05
-1.3984304817058e-05
-5.84915111059738e-06
-1.11018393136408e-05
-1.74299455796056e-05
-1.66458147599113e-05
-1.7274744598436e-05
-2.32284053279781e-05
-2.20181459586242e-05
-6.5548444016099e-07
-1.97439709498986e-05
-1.1425083624776e-05
-1.41271745571336e-05
-1.7087201436632e-05
-3.139747342548e-05
-7.17474358156277e-06
-1.35179243503296e-05
-2.37610817798356e-05
-2.29088165304509e-05
-3.57900329605997e-07
-6.84040901986767e-06
-2.05848148910427e-05
-1.9069537401516e-05
-1.64917642933665e-06
-1.56293715262981e-05
1.08363726266091e-07
-9.83141903485275e-06
-1.50698548562516e-05
-1.94836537664339e-05
2.23667464324546e-06
-1.41951193484576e-05
-8.59800607346504e-07
-6.60837470887574e-06
-1.92064219870343e-05
-1.38692190176195e-05
-6.62079823003509e-06
4.65390750373772e-07
-2.29583122525831e-05
-2.03497847848839e-05
-1.16902114409208e-05
6.47986447293594e-06
9.13488334262331e-07
-1.07831287034159e-05
2.38183582543566e-06
-7.26836470290822e-06
-6.48440417897948e-06
-1.42753478937682e-06
-1.01499238509815e-05
-1.26912479259355e-05
-1.93171613917973e-05
7.67097716609408e-06
-1.00318014740929e-06
-1.69848008537314e-05
-1.39506247807311e-05
-7.08782970593501e-06
-2.03488282207012e-05
-3.53042218887848e-06
-2.20582327249208e-06
-3.53781438220056e-06
-1.47416181720555e-05
-1.40160851612342e-06
-7.85602246400779e-06
-8.98709639336121e-06
-2.04931939094839e-05
-1.38944365248253e-05
-4.00403996018935e-06
-1.79688715177731e-05
-1.24891405677214e-06
-1.10713118992728e-05
-1.14192607604845e-05
-2.93216504078837e-06
-1.77012359972259e-05
-1.18067965276808e-05
-1.56365281379923e-05
-1.8349610602354e-05
-1.11559766259788e-05
-9.47711492137192e-06
-2.1494902374643e-05
-6.44311858496335e-06
-1.01996506473759e-06
-9.16406297336897e-06
-8.44805239448514e-06
-1.0000936598171e-05
-1.19963378213473e-05
-2.28239069344316e-05
-4.24364911837609e-06
-1.5524988676466e-05
-1.59378185799391e-05
-3.00799969990432e-05
-1.35418063350378e-05
-1.58264130565115e-05
-2.70729055587537e-05
1.08674116590009e-06
-1.73462235252011e-06
-2.28159342089294e-05
-2.89022470488402e-05
-8.02792268319203e-06
-4.90020360546802e-06
-1.92349370383654e-05
1.81101943066907e-06
-1.89488782008626e-05
-1.18296910555653e-05
-1.31565576043649e-05
-1.99068811182346e-05
-2.25249583684744e-06
-1.35571310240073e-05
-2.20872003301448e-05
-1.29227034489697e-05
-3.50938572023207e-06
-6.7497838212406e-06
-3.92041028553558e-06
-1.74852406306561e-05
1.92060742170531e-06
-1.63273640066323e-05
-1.69382415187876e-05
-6.34592236869542e-06
-1.05199167372361e-05
-8.85244830012391e-07
-4.41468585391861e-06
-5.97542855493183e-06
-1.39754572870787e-05
-7.41362629829973e-06
-1.25573102778395e-05
-8.78352469581042e-06
4.91501055482691e-07
-3.91124593971828e-06
-1.68281298613396e-06
6.51335094493872e-06
-1.04973367722893e-05
1.54094120952809e-05
-1.49701188858605e-05
2.09284104766262e-06
-1.16560639871546e-06
5.25950914692332e-06
-1.27689402256607e-05
-9.88689923497048e-06
-1.10268049132855e-05
-8.07070023863815e-06
-1.64993253977314e-06
-5.41360126136765e-06
1.53192772405364e-06
6.64804182261179e-06
-6.32162427407753e-06
-5.98311272286732e-06
-9.25234183277127e-06
-8.83122149352114e-07
-2.23432980508515e-05
-1.70761331205771e-05
2.88239622215802e-06
-8.35696670899284e-06
-6.9071627024159e-06
-6.98063995369279e-06
-5.93766754494381e-07
-1.05716141127871e-05
-8.19177105272132e-06
-4.56215350562705e-06
-2.18633797840817e-05
-1.00203709805047e-05
-1.17975394634517e-05
-9.95029851353404e-06
-1.96874963727381e-05
-1.09406581263149e-05
-1.64258001369595e-05
-8.8045483119501e-06
-2.22529959524198e-05
-1.2615764990969e-05
-2.58560950890559e-06
-2.48965324783836e-05
-1.12901122137596e-05
-8.73257515496279e-06
-9.40332852125361e-06
-7.94578398662804e-06
-1.52418765948065e-05
-2.02352961488771e-05
-1.24587214589902e-05
-1.97372349196042e-05
-1.80066864567487e-05
-1.12817504756954e-05
-1.00744632346496e-05
-2.71715264450671e-05
-9.99909639938166e-06
-1.82194972912049e-05
2.76083736771441e-06
-7.40931133511207e-06
-1.9603800477681e-05
-1.81884383128496e-05
-1.82029547082981e-05
-2.81573969435757e-05
-2.36197038149774e-06
-1.59085940631574e-05
1.28434966253617e-06
-3.03152714041777e-06
-1.20095479475006e-05
-2.50332177482602e-06
-1.39688444973506e-05
-2.04121418105714e-05
-1.1787516226133e-05
-1.09638306806112e-05
-9.84043979789251e-06
-1.1834243884793e-05
-9.8109286866646e-07
-4.8576156389475e-06
-6.1499834553679e-06
-1.10001223169134e-05
4.40874435835601e-07
-1.92109712768752e-06
-2.501067434002e-06
6.32190466522821e-07
-1.14344101489932e-05
-3.18542481546556e-07
-2.09675429715978e-06
-8.93995398288294e-06
-7.10225417802259e-06
-1.42218421935166e-05
-6.41548433160001e-06
-7.09231728078016e-06
-4.31576194408251e-06
7.86308874378311e-07
-3.37992373630446e-06
-3.13019248772875e-07
-4.48859786885164e-06
6.19351128497804e-07
-1.45978684572533e-05
1.05716271755803e-07
-7.53721595205279e-06
3.11769986265259e-06
-3.87371037148277e-06
3.20641642136481e-07
-1.13009682810436e-05
-1.99317394094728e-05
-1.55091449203765e-05
-3.54237349424831e-06
-6.85261743365179e-06
-2.50417435472947e-05
-1.63212942304822e-05
-1.00179630887331e-05
-5.71876690571911e-06
-7.45810701948561e-06
-1.84826288846517e-05
-6.46659195048589e-06
-8.08364769282577e-06
-1.48582750999406e-05
-1.61106944317637e-06
-1.11935570130589e-05
-3.0789724885889e-05
-1.45870722901801e-05
-1.01554774704367e-05
-1.17515206302151e-05
-2.196518335318e-05
-1.43796227380587e-05
-2.67065755635485e-05
-4.42505597571636e-06
-5.2868014629036e-06
-2.1620189635992e-05
-1.11129207027221e-05
-2.0850004203024e-05
-1.97464500265127e-05
-1.03215273594729e-05
-1.92585220876697e-05
-1.7115272342819e-05
-1.73486529626103e-05
-3.24043244073908e-05
-3.27066590887464e-05
-1.93812499790039e-05
-7.70596617687477e-07
-1.22094142146754e-06
-2.82845510541687e-05
-2.03377718494821e-05
1.74343429629811e-06
-2.18050588773236e-05
-1.15650490687269e-05
-2.06205648520506e-05
-1.82631084039345e-05
-2.52303141922753e-05
-1.1979561228905e-05
-2.03202652895197e-05
-4.3620149128085e-06
-1.50274402003302e-05
-1.59657262012783e-05
-1.34112186207938e-05
-2.57119036912696e-05
-1.94388532734878e-06
1.95538756244623e-06
-5.17464367091086e-06
-1.08476294032867e-05
5.78957463509721e-06
6.64209398476464e-07
-7.67608397723199e-06
-1.15471161798385e-05
-1.54175702318884e-05
-1.46947861916723e-06
3.02025288532958e-06
-2.22285757338931e-06
-1.46295721092621e-05
-1.95887771259481e-05
9.48237168264579e-06
-5.90807130135687e-06
-1.53531596934761e-05
-9.51419504114321e-06
-1.4413670361564e-05
-1.22407249110344e-05
-1.82696724003951e-06
-2.08929681735032e-05
-9.22577571173577e-06
-7.55199351373125e-06
-3.91730611555961e-06
-9.22233492949561e-06
-8.68088013291825e-06
-1.0392511797101e-05
-8.94820123947161e-06
-1.65858519214666e-05
-1.50974726931997e-05
-4.57584800491069e-06
-1.6557989643536e-05
-3.56357609437316e-05
3.49446976355823e-06
-1.9218959528598e-05
-1.18738620198961e-05
-1.07578302738434e-05
-8.84905984534035e-06
-1.89154028249128e-05
-8.92459702855637e-06
-1.26318380313004e-05
-2.01615643813941e-05
-6.44651409088009e-06
-1.46890199150886e-05
-1.00344253423702e-05
-1.18991435931258e-05
-4.07201405355888e-06
-1.72118542267907e-05
-1.2221448321705e-05
-1.33131173362209e-05
-5.14085500563682e-06
-1.12483821130415e-05
-2.52547897680024e-05
-1.24426949927938e-05
-1.34129635419892e-05
-1.56777547723715e-05
-3.25820795476812e-05
4.46623970787788e-09
-3.25534668926054e-05
-2.10023137870689e-05
-3.05428845706164e-05
-7.80452817016904e-06
-4.10707004458088e-06
-4.16287250952304e-06
-1.47652339203253e-05
-3.17469919098017e-06
-2.75851452219255e-06
-2.49005380467916e-05
-1.46357328677143e-05
-1.47909649315688e-05
3.55681685947686e-08
-1.9896864609046e-05
-1.4763680744088e-05
-7.32625673027785e-06
-1.50846755946732e-05
-4.66927868037905e-06
3.87862812650673e-07
-2.09654984582862e-05
-1.90356050353247e-05
-1.21507300263973e-05
-1.38233862932689e-05
-7.57666204131021e-06
-5.59046986517154e-07
-1.43853220190997e-05
9.82651406009869e-07
-1.34591008693621e-05
-9.94747528381837e-06
1.43741424662854e-05
-1.55442848812997e-05
9.79876773338985e-08
-7.17694456439268e-06
-2.72850680484742e-06
-3.17123748407817e-06
-1.14563314726916e-05
2.665100955628e-06
-7.464397452701e-06
-4.89692766167429e-06
-3.00860529335759e-06
4.15233331365455e-07
1.35915847266007e-06
-1.60251854938119e-05
-2.58735404820782e-07
-1.24052587187207e-05
1.98767279902382e-07
4.66644111522991e-06
4.98242643495776e-06
-2.21680745617965e-05
-1.16667293274845e-05
-1.29737934565659e-05
-6.70655646788692e-06
-1.23104437649924e-05
-1.47881594201534e-05
-1.05119961423018e-05
3.80144826460483e-06
-2.45091074046105e-05
-5.45460792235513e-06
-1.68917243072732e-05
-1.6398325734077e-05
-1.90342850684863e-06
-1.79034329168103e-05
-1.78209043768948e-05
-3.01067324156721e-05
-8.9255379125284e-06
-1.41928321436987e-05
-1.57458275493204e-05
-2.25435999376739e-05
-2.54425224296652e-05
-1.55818589836156e-05
-6.6273631542036e-06
-1.0512247052352e-05
-2.1276883150438e-05
-2.78106658426499e-05
-6.46956002697528e-06
-7.73773998532324e-06
-8.86707864102628e-06
-2.77488035127387e-05
-3.11750018948209e-05
-1.42254108969066e-05
-3.14773834442132e-05
-1.73235627933806e-05
-6.1351706995884e-06
-1.96634413046365e-05
-1.11788449787751e-05
-1.22108170325479e-05
-1.69107531263572e-05
-5.70977738901803e-06
-5.13581141656917e-06
-1.88129852523365e-05
-2.70783287171856e-05
-1.13983198628533e-05
-8.15652129633515e-06
-1.70003792349349e-05
-4.44718263775003e-06
-2.00343885479136e-05
-4.05076041183012e-06
-4.09541214589854e-06
-2.10207956383853e-05
-2.67967168168388e-05
-9.06966969464374e-06
-8.10726913482701e-06
-1.64149554841459e-05
-2.42851180225782e-06
-1.14150571079983e-05
-8.89139921242432e-06
-4.59625177825912e-06
-1.45292285729654e-05
-1.15180254409072e-05
-1.99696808713348e-05
-5.24356977202815e-06
-5.18814180177389e-06
-1.6763138658263e-05
-1.15901011997108e-05
-1.53490258806336e-05
-1.05107538695157e-05
-9.11850365313019e-06
-2.13676215004794e-05
-1.26080280060396e-05
-1.01194852630281e-05
-2.94501928051199e-06
-7.05493105355462e-06
-1.39894439920151e-05
-2.15626183293016e-06
-3.05523241372161e-06
-1.1763620911814e-05
-1.20620434089305e-05
-5.72555679063454e-06
-1.70001997597679e-05
-2.79587856637477e-05
-1.98304281131892e-05
2.50453166488781e-06
-1.31708932564319e-06
-8.86650791450323e-06
-1.90890276113173e-06
-1.64702540630163e-05
-1.10059057718475e-05
-6.81062416656465e-06
-2.28455282779435e-05
-1.48165536085936e-05
-7.39488989034603e-06
-1.11182016883006e-06
-6.96176372494601e-06
-5.88030444474232e-06
-2.38713362092988e-05
-1.92098039833331e-05
6.29363611641277e-06
-1.49509258700301e-05
-1.84178886215502e-05
-1.6332360733286e-05
-2.87583696892791e-06
-2.13751523754642e-05
-1.69244154793259e-05
-1.92214825992583e-05
8.5122926672517e-07
-1.32791400420421e-05
-1.26579895837249e-05
-2.06835795251097e-05
-4.19169980701803e-06
-2.97346312539137e-05
-6.67297490028816e-06
-7.66786958044305e-07
-2.62406485442387e-05
-1.94274550422497e-05
-1.68059310859408e-05
-1.68712828627392e-05
7.27800306896459e-06
-2.13197865005098e-05
-2.11644222918018e-05
-1.19125003214314e-05
1.66477872414832e-06
-1.21378845383628e-05
2.04019111843383e-06
-1.04293124607618e-05
-2.7096994072059e-05
-1.27971678134628e-05
-1.70556038937053e-05
-1.33600294455954e-05
-1.57717279393618e-05
-1.45849373339357e-05
-1.81809408764302e-05
-5.55332194576636e-06
-4.11098708000956e-06
-1.04337476620433e-05
-9.98747291425943e-06
-1.80361066888092e-05
1.2388030031511e-05
-3.90119723772585e-06
-4.97127700698138e-07
1.41217535151205e-07
-7.43053890024804e-06
-3.56578493022248e-06
-1.91846321766146e-05
-1.37966802896585e-05
-1.42322449060205e-05
-1.99365059012737e-05
-6.46272664779481e-06
-3.45590980228177e-07
-1.30870995359065e-05
-7.93916313330075e-06
-1.23768919934339e-05
3.51694997691615e-06
-7.94091153013635e-06
-2.58315038549831e-05
5.42479496779307e-06
-1.65822044018924e-05
-1.54877967975422e-05
-1.89820426421401e-06
-2.16206316231644e-06
-1.51857466184827e-05
-7.73953745961396e-06
-3.8029745644638e-06
-1.69902661369637e-05
-7.50820964735453e-06
-1.15238686139479e-05
-8.03243913389427e-06
-1.99278835353057e-05
-2.66442548646155e-05
-4.5693264315928e-06
-2.54960605026425e-05
-7.36694734346884e-06
-2.89406759295324e-05
-2.31261909990839e-05
-9.8310394337508e-06
-1.10125733269882e-05
-1.23224092973016e-05
-2.20900822247202e-05
-1.99612613269155e-05
-6.12535566288829e-06
-1.46936288069159e-05
-2.27613048796592e-05
-1.22109726953891e-05
-1.18951961836294e-05
-6.58096073340572e-06
-9.92682351274982e-06
-2.4939183133205e-05
-1.55052058406239e-05
-2.37841140494998e-05
1.22416754000719e-05
-8.15944080167745e-06
-1.53041647712763e-05
-1.22902861289318e-05
-2.199734273295e-06
-1.97154114195609e-05
-8.40091131187304e-06
-1.37799646835797e-05
-1.40633832595633e-05
-2.69041827307098e-05
-3.50631222411786e-06
-2.23011369428652e-05
9.50897428546992e-07
-6.45240233239831e-07
-1.8994232505811e-05
-1.66360117093541e-05
-2.93608715918235e-05
-1.82805851491317e-05
-2.58533428077621e-06
-1.75848819356734e-05
-1.08675773996379e-05
-1.11682271491082e-05
-2.20124637270481e-05
-9.50111410608669e-06
-1.1934371801618e-05
-2.17847052252427e-05
-5.40736087750992e-06
-4.71786344444724e-06
4.92309240412001e-06
-1.66447078594582e-06
-1.58806745880138e-05
-7.76307898777991e-06
-6.52984237350334e-06
8.39220072611147e-06
-1.69721217021245e-05
-9.9479520110142e-07
-9.75248770026829e-06
-1.45764701762087e-05
1.02831833959407e-05
1.97204081150284e-06
-6.91035093747528e-06
-5.6575809140238e-06
-1.90272016137155e-06
-1.78445224705572e-05
-2.08753144184649e-05
-2.63018854573357e-06
-6.71415681710807e-06
-8.02774052016439e-06
-6.53574550373855e-06
-1.41995969427078e-05
-6.84986511437047e-06
-2.50729670315452e-05
-1.64411341399067e-05
-1.22375681941484e-05
-2.89552731438688e-05
-2.66529368247372e-05
-3.03662288568431e-05
-1.15048592841771e-05
-7.8332171582065e-06
-1.31284102774276e-05
-4.49404975285191e-06
-1.05158156475788e-05
-5.72095732705984e-06
-5.65968969564133e-06
-1.03085332682734e-05
-1.19604530705317e-05
-1.28459589370081e-05
-2.26498370029908e-05
-9.27859604768716e-06
-1.60192999591398e-05
-1.54930538758e-05
-1.53440081426529e-05
-2.73829195404426e-05
-2.37909349273506e-05
-2.06102152977073e-05
-2.50141433648499e-05
-2.6191112996207e-05
-8.07940245615857e-06
-2.00256803218456e-05
-1.66909118914735e-05
-1.40268939435921e-05
-2.63616818521843e-05
-1.14150787961805e-05
-2.06210762635927e-05
-2.27141171404618e-05
-2.17941286624027e-05
-9.89844052079456e-06
-1.208596758258e-05
-5.77463202719224e-06
-7.28837128864427e-06
-1.6429628370725e-05
-1.95818171232641e-05
-1.88679077210274e-05
-9.23015808815767e-06
-1.47143424132516e-05
-1.57319458145981e-05
-1.63530215196013e-05
-1.38923690540868e-05
-2.80767234325536e-05
-2.88732338951116e-05
-8.98966942177592e-06
-1.67052538928798e-05
-9.45402394689217e-06
-6.22766746587403e-06
-2.93823526186846e-05
-1.51308139455318e-05
-9.16637636104446e-06
-6.80888600415648e-06
-2.64780571838905e-07
-1.99955356632e-05
1.2444712910523e-06
-8.38668955247328e-06
-8.0406946614174e-06
4.15814724614385e-06
-8.36531268322381e-06
-7.38376478961591e-06
-1.97709164663257e-05
-2.18149876845577e-05
1.27632555447002e-06
-9.69760342306235e-06
-9.56387600745613e-06
-2.63638555614239e-06
1.53044151951364e-05
-8.77792794236867e-06
-6.88009716295593e-06
-1.03904592071057e-05
-1.15269715394139e-05
-1.09551864110371e-05
-1.45365292773633e-05
-1.22972290826505e-05
-1.93204242376544e-05
-1.6822846737332e-05
-5.42358668386852e-07
-2.96063582526905e-06
-7.92018793173546e-06
-1.14764961761875e-05
-2.90446291324381e-05
-1.25578453098652e-05
-6.76270152261357e-06
-8.25815423313221e-06
-1.12834141199006e-05
-1.15214460414639e-05
-3.88120690811673e-06
-1.81160958055299e-05
-1.9384641399193e-05
-1.25761761256229e-06
-1.83985358248489e-05
-1.73542908852097e-05
-2.56768570714295e-05
-2.08908019546734e-05
-1.58932516592547e-05
-2.44520859320145e-06
-1.27810540166437e-05
-1.41519673661037e-05
-5.13303576828331e-06
-1.83147213232618e-05
-2.32671067193152e-05
-1.34839136736294e-05
-2.75155213313806e-05
-1.35401316501691e-06
-1.13046857674784e-05
-2.36415879808063e-05
-1.62866750871307e-05
-1.56173241335125e-05
-9.62784009345397e-06
-3.41270854004643e-06
-2.59628892929652e-05
-2.33100975381451e-05
-6.42196063332133e-06
-2.93051393732247e-05
-1.47042274343277e-05
-2.22802649218797e-05
-2.83359414346155e-05
-1.00945491233991e-05
-1.58702484910498e-05
-7.99225571605513e-06
-1.27708832341206e-05
-2.03289775557907e-05
-4.19544868620264e-06
-1.37531095881797e-05
-9.80145131512443e-06
-2.02437934761541e-05
-2.24096853514657e-05
-1.20192117605768e-05
6.72617406865807e-06
1.54811883781703e-06
-3.08388834988527e-06
-1.93473543989335e-05
-9.41981902951836e-06
2.51611988670352e-06
-8.54377256081261e-07
-9.74055837390349e-06
-4.2038512036504e-06
-1.47187438782033e-05
-1.38615249806482e-05
-4.279074659363e-06
-1.0188582517083e-05
-8.55231745771397e-06
-2.12285282014039e-05
-1.4495112622562e-05
-2.55037736462157e-06
-1.10090370316007e-05
-9.6734412850413e-06
-1.40611893820536e-05
1.96968499856652e-06
-1.77291103835053e-05
-9.56773033624435e-06
1.41643114001874e-06
2.05093028624625e-06
-1.93403285781713e-06
9.72275973647616e-07
-1.76819333913107e-05
-1.9964407737768e-05
-1.14617032409368e-05
-1.38806934307514e-05
-1.20675822764687e-05
-1.41566991942359e-05
1.63040731005638e-06
-1.14081060764799e-05
-9.50807797352879e-06
-1.91206841782285e-05
-2.38969032328046e-05
-1.13512468301496e-05
-1.17910757380425e-05
-1.98078406525199e-05
-1.71602429104529e-05
-5.11477293120675e-06
-2.39553750115617e-05
-1.52051664669588e-05
-8.54596833248564e-06
-1.25810835990227e-05
-2.16361925128811e-05
-1.23301909921129e-05
-1.42574978581075e-05
-2.43609898990649e-05
-5.11256934460296e-06
-3.31536684002079e-06
-1.53165193091384e-05
-1.88764288711179e-05
-1.78001976810368e-05
-2.30173545859234e-05
-2.36525479555312e-05
-5.45753465508075e-06
-1.23960388055872e-05
-2.41228034011997e-05
-1.52977160471049e-05
-2.45096937078696e-05
-2.48916649334633e-05
1.97255325921819e-06
-1.75007091354057e-05
-1.91844106239684e-05
-1.47230719812478e-05
-1.20638057187383e-05
-1.18654386603906e-05
-1.06077607785857e-05
-2.20871435961502e-05
-1.47094528553146e-05
-6.8275110900524e-06
-2.61348040375216e-06
-2.38345614157952e-06
-7.97540827293837e-06
-1.6455123694357e-05
-2.24619785571044e-05
-6.84670698539232e-06
-1.61058299671192e-05
-6.78846786133948e-06
-2.1890141842335e-06
-1.15465933220923e-05
-6.89010946854507e-07
-1.50061092336653e-05
-2.23110491755581e-05
-4.77077636954447e-06
-1.63426074772488e-05
-1.83608550468373e-05
-7.48831847095957e-06
-1.29319413510734e-05
-2.9931325405659e-06
1.16920755893477e-06
2.67611209448353e-06
-1.1949820634735e-05
7.54161755927108e-06
-9.56259557426113e-07
-1.27394603683568e-05
-4.91918434313462e-06
1.18411756048143e-05
-6.52688329536029e-06
-2.39255513526682e-07
-1.1371206282111e-05
-9.31491185638358e-06
2.33347917672059e-06
-1.86383077891873e-05
-1.09090986541988e-05
-3.54496405416913e-06
-1.62065469215747e-05
2.17291603151289e-06
-2.44672002824663e-05
-3.22457129249246e-06
2.67681523543263e-06
-5.0989262267489e-06
6.08466745786129e-06
-1.22738909099322e-05
-1.89226167835597e-05
-1.38386389841204e-05
-7.80843568609854e-06
-1.56132539858378e-05
-1.04775301943697e-06
-1.52894172327475e-05
-2.99604231950951e-06
-1.41227686053339e-05
-1.72493094630216e-05
-2.28218002889042e-05
-1.11435686172949e-05
-1.7749392370976e-05
-2.25521336464844e-05
-3.70602836367812e-06
-1.47836184612231e-05
-1.54515262413178e-05
-1.36424668630284e-05
-2.76018487295752e-05
-1.92938673723628e-05
-1.86100682073782e-05
-2.47652851667335e-05
-7.15607178235635e-06
-1.03318947200309e-05
-1.52657835949003e-05
-8.6121879611995e-06
-1.22787589417561e-05
-1.61966021259177e-05
-1.80236790114225e-05
-2.11426827229901e-05
-1.03816207686705e-05
3.38481394393567e-07
-2.30115797557296e-05
-9.559937054985e-06
-4.1503341181077e-06
-3.58467782855138e-06
-2.70089707844309e-05
-6.80516031282949e-06
-1.11199078297052e-05
-1.55887014682299e-05
-1.54653011740385e-06
-1.35356062211863e-05
-1.07539146061224e-05
-1.58511651008024e-05
-1.5664989494873e-06
-1.25707696111216e-05
-2.70043767219638e-06
-6.30855729787891e-06
-2.87503246648039e-05
-7.00960708633441e-06
-5.27362806760318e-06
-1.44988768376968e-06
-6.35226549962922e-06
-8.69276264899872e-06
-1.92258540941492e-05
2.00553901009855e-06
-2.80590993480135e-06
-4.70485661921014e-06
-8.50616562591698e-06
-1.18943966984181e-05
-2.42543424843551e-05
1.79738522775813e-05
-1.96978468331467e-05
-8.14259712240416e-06
4.23801032626196e-06
-1.08688333290122e-05
-1.00862315612961e-05
-2.86604724463789e-05
2.45626390022864e-06
-4.56515385322511e-06
-2.57883996705078e-05
-5.9385943225172e-06
-1.01242561410722e-05
-1.18391832875241e-05
-1.27116381779234e-05
-2.58434589682384e-05
-2.1583817224988e-05
-1.81900613003138e-05
-2.1210807553068e-05
-1.06853507767799e-05
-1.85254006940821e-05
-2.01686146518655e-05
-4.13030297396811e-06
-9.84333446884709e-06
-1.13991153009272e-05
-2.18557603304507e-05
-1.15212093265347e-05
-1.07603709738117e-05
-4.09192690670283e-06
-7.18871843693287e-06
-2.35594690652632e-05
-1.699552680541e-05
-2.92138533059523e-06
-3.0426288892436e-05
-8.29006317040708e-06
-2.97317794931671e-05
-3.19724026919435e-05
-2.46376615511673e-05
-2.23506588399882e-05
-8.81805097050922e-06
2.40024754382043e-06
-1.17730910440534e-05
-9.32913965622478e-06
-1.48514457040237e-05
-3.12487286286716e-05
-1.91427197603554e-05
-1.2040699950302e-05
-1.1335410358529e-05
-1.42816124337502e-05
-4.82620331037794e-06
-1.02163066038176e-05
-1.5167774083653e-05
-1.64403981282969e-05
-1.48192068746357e-05
-2.89635917397453e-05
-4.54684003294632e-06
-1.48247193961465e-05
-1.19566709069734e-05
-1.13872872951655e-05
-1.5239014225706e-05
-2.42927270364665e-06
-3.21140583847287e-05
-7.3258066938886e-06
-1.91553962529411e-05
-2.52666469862406e-05
9.71475121201686e-06
-7.8849409458402e-06
-1.95831513995034e-05
-1.6150492995882e-06
-1.06264747661833e-06
-6.94866750991562e-07
-4.85878465217066e-06
-9.12712691276552e-07
-1.48808896480396e-05
-5.66027928399341e-06
-9.87826967318363e-06
-3.24828492864739e-06
7.06474716827356e-07
-1.53177688615897e-05
-1.02918971669117e-05
-6.34821249205952e-06
-7.59091419581204e-06
-1.93513622439466e-05
-1.53538583826349e-05
-1.34000099718146e-05
-2.53057602032207e-05
-8.07144369850233e-06
-1.24320792611833e-05
-2.10275700501851e-05
-1.37675122848447e-05
-8.00825513330143e-06
-4.34033855186041e-06
-8.73380444463126e-06
-2.29397050253039e-05
-1.5090059487688e-05
-9.04014168133993e-06
3.46988028221723e-06
-8.22589999800288e-06
-2.81782868025936e-07
-1.92341580507454e-06
-3.23784452691508e-05
-2.08687129181186e-05
-5.31238791703807e-06
-2.5177378450809e-05
-1.53976916873299e-05
-2.361087984456e-05
-1.61258128808926e-05
-1.84962509041963e-05
-1.80012445802827e-05
-2.19980246932575e-05
-2.3792981302056e-05
-3.88537852822517e-06
-1.59198776286848e-05
-1.70314891721855e-05
-2.12739661154096e-05
-3.25829954180368e-05
-8.62715578675076e-06
-1.16074044512744e-05
-2.50562733805136e-05
-2.01733416988487e-05
-1.52176527168944e-05
-6.26071104776421e-06
-1.21957402393625e-05
-2.03986689434014e-05
-1.44885705059396e-05
-1.95673125286519e-05
2.66113140197479e-06
-2.64294783320386e-05
-1.51243953633143e-05
-1.87643075712605e-05
-8.17473546370802e-06
-4.29205547134923e-06
-1.32131903931996e-05
-1.60158664441862e-05
-3.25001949829306e-05
-1.75768048193397e-05
-1.48652536880043e-05
-2.34674429639048e-05
-1.23786769932764e-05
-1.7185355589856e-05
-6.23239589671018e-06
-1.69589901198503e-05
-2.10965521885272e-05
-1.66186818825365e-05
-2.74743951028339e-05
-9.1335384507235e-06
-4.5793860385109e-06
-1.20819207100892e-06
-1.54136831553942e-05
-4.64970923625579e-06
-4.67551973679018e-06
-2.05836754340625e-05
-6.06538454674253e-06
-1.84123044652535e-05
-2.39106486042355e-05
-1.47581698991537e-05
-6.98389944076416e-06
-5.89258162796525e-06
-4.32879373703482e-06
-2.9592153480956e-06
-1.88210297054091e-05
-7.05392179588711e-06
-1.97315447213936e-05
1.71404418000585e-06
6.6008956196769e-06
-1.25975795669618e-05
-8.23274396115735e-06
-1.80881687347866e-05
-5.1427725187419e-06
-9.75820762897337e-06
-1.49938422855942e-05
-7.48186775522925e-06
-2.51684896788364e-05
-2.45460826256208e-05
-1.42200362478614e-05
2.29165582663457e-06
-2.18127907960936e-06
-1.20857308703891e-05
-8.87891642609394e-06
-1.42262685548882e-05
-6.15186301791832e-06
-1.77254112115629e-05
-1.61791078303676e-05
-6.73718948910973e-06
-1.33507324178027e-05
-1.55893976998285e-05
-2.6125128832373e-05
-8.64943347287238e-06
-1.10721435948236e-05
-2.22530704904285e-05
-1.97080033464305e-05
-1.77553562290878e-05
-1.62396536586149e-05
-1.6790330898382e-05
-3.52915936364931e-06
-1.30164090876844e-05
-2.21091873215704e-05
-4.70897068138421e-06
-2.00425664929581e-05
-6.33934427655927e-06
-1.48807015833233e-05
-1.79049540946407e-05
-7.03482231198057e-06
2.2736997754188e-07
-1.19053992682973e-05
-1.72450585118146e-05
-9.39738858439276e-06
-1.26519153542035e-05
-9.90834872413265e-06
-1.66390767641122e-05
-1.82458908287228e-05
-2.25843674072313e-05
-5.49001407129843e-06
-2.67950569523665e-05
-1.12336457217645e-05
-5.01086335758925e-06
-2.42579787598011e-05
-7.08088676042171e-06
-9.83760377226479e-06
-2.26850636230077e-05
-1.08492884411677e-05
-1.10887325365993e-05
-1.83919471459486e-05
9.00439002054893e-07
-1.3392614976807e-05
4.4075734422528e-06
-1.19197303921495e-05
-1.69316731671536e-05
-2.40103391924838e-06
6.95285122416115e-06
2.81424624055154e-06
5.66261909388632e-06
1.50448174831961e-06
-7.68735424645886e-06
-8.26487274931048e-06
1.25868967401916e-05
-5.87147621925172e-06
-1.6718839209096e-05
-2.90318961809364e-06
-1.46713201236139e-05
-6.12545938280533e-06
-2.40075511362142e-05
-2.20470793687026e-06
-2.00011274287452e-05
-9.22942451802293e-06
-1.35989735154118e-05
-2.18343947449306e-05
-1.7997020092032e-05
1.77485934625743e-06
-8.06059825314269e-06
-7.85949236608599e-06
-2.2163761315542e-05
-1.25988275892994e-05
-2.79519243309105e-06
1.10442257699858e-06
-4.82801425872481e-06
-7.24352866832202e-06
3.41806647853442e-06
-3.5136417443539e-06
-1.19862042106707e-05
-1.28527560912655e-05
-7.48230253319673e-06
-2.73543231570869e-06
-1.52816691299274e-05
-1.86158570624273e-05
-1.53707692137801e-05
-1.9726709473613e-05
2.33528320027481e-06
-1.22018934832842e-05
-2.45188571992199e-05
-3.07468744990452e-06
-1.73376573789961e-05
-1.51523384982728e-05
-8.56402644413921e-06
-2.66545209135337e-05
-8.90357233172404e-06
-2.10649010903941e-05
-7.25989758810074e-06
-2.96786080562676e-05
-1.86740758379745e-05
-2.39852168446997e-05
-2.90647670505933e-05
-8.2895817392303e-06
-1.30985768399323e-05
-1.29491455326695e-05
-5.56077552326633e-06
-2.82302937114971e-06
-8.94228412434608e-06
-1.79162502562643e-05
-2.58370221706402e-05
-2.10857684708006e-06
-9.63358704343363e-06
-9.19300967631062e-06
-1.44760876290429e-05
-2.96162662861587e-06
-2.70651041800783e-05
3.3254371585391e-06
-1.734730753289e-05
-2.02677371992271e-05
-1.20217933463999e-05
-1.37665534000497e-05
-2.83761983717764e-05
-1.03156176570374e-05
-1.19026780164047e-05
-1.50427578405027e-05
1.50498018286251e-05
7.59126444415708e-07
-1.31163733913469e-05
-2.08467165491519e-05
-1.62580214120357e-06
-3.86402781719172e-06
-2.11586980431121e-05
-1.39807551397657e-05
-9.69965172850238e-06
3.34569121925318e-06
-1.50938605768279e-05
-2.64545107873734e-06
-1.72693322877359e-05
-5.81412346665256e-06
-1.8500345218556e-05
-1.20352434335733e-05
-1.34540620287709e-05
-1.40518000261034e-05
-1.81349065404918e-06
-1.26016076447903e-05
-1.83787007357399e-05
1.95776926153024e-06
-5.36196876271409e-06
-7.24457007503212e-06
-8.0048154716318e-06
-2.36047328600638e-05
-2.1115740785664e-05
-1.3926218982391e-05
-6.7291820739505e-06
-2.61533864957782e-05
-1.10096146108466e-05
-1.87587722526004e-05
-1.30894774570515e-05
-1.53102996531337e-05
-8.51592485315409e-06
-6.39940692340682e-06
-2.42427162191844e-06
-9.39229000689373e-06
-1.29653503629672e-05
-1.24682516546495e-05
1.11510345891442e-06
-1.63458890667284e-05
-2.23983291137497e-05
-6.22237452698315e-06
-2.17900286280774e-05
-1.05542286576563e-05
-1.78931464283583e-05
-1.28186158303949e-06
-1.10509520782355e-05
-1.36718424583748e-05
-2.21148878769058e-05
-1.84443895154843e-05
-2.29800222832308e-05
-2.0899469619715e-05
-1.34268055216273e-05
-4.02398494169488e-06
-1.26979543619337e-05
-1.99273943103107e-05
4.11890361723573e-07
-1.51789949062909e-05
-1.50879023645815e-05
-4.50946114133278e-06
-1.64298614055847e-05
-2.92306775637851e-05
-1.91045419814005e-05
-2.05125744425446e-05
-1.92213017233299e-06
-1.69125863551512e-05
-6.09515010469198e-06
-2.592758704816e-05
-3.06700196782655e-05
1.17568177371758e-05
-1.64643328099627e-05
-2.76528110461753e-05
-4.73556003459684e-06
3.54719809019294e-06
-1.77939662403678e-05
-1.38406696215487e-06
-1.17299433181208e-05
-1.53694370105712e-05
-1.17136109149436e-05
-1.5653231063869e-05
-2.54604155703568e-05
-1.01876600535679e-05
-5.38442281732882e-06
5.05170711427217e-06
-1.46345707880212e-05
-5.91530202296098e-06
-1.24661344232456e-05
-1.63323220978767e-05
-5.24899190786304e-06
-1.77090062369412e-05
-1.68827877294468e-05
-1.31965947184019e-05
-1.64745274249569e-05
1.97987605217687e-07
-1.1746312499045e-05
-4.78698978825831e-06
-2.87488234652478e-05
-1.17239868817064e-05
-5.20062358310207e-06
-1.8534549759753e-05
-3.93465380875368e-06
-1.87456122630855e-05
9.57136339744827e-07
-2.13008246878563e-05
-9.67763038491087e-06
-1.1162784998527e-05
-1.75925155649528e-05
-4.99845595607137e-06
-1.68504679232671e-05
3.59469688352478e-06
-1.43539433866378e-05
-1.36480429584907e-05
-2.34272819863403e-05
-1.80675032327657e-05
-6.25174959827247e-06
-2.58456266806295e-06
-1.86008651882223e-05
-6.40146050437712e-06
-2.53022380806505e-05
-9.69071629259306e-06
-1.51596270783485e-05
-1.18454944092372e-05
-1.68173032070622e-05
-2.00109106694429e-05
-6.35463644895084e-06
-1.32364610708247e-05
-1.34644517060599e-05
-2.33608561820021e-05
-5.22966546140862e-06
-1.28618502182946e-05
-2.93214317420953e-05
-2.63340417448517e-06
-6.4664913672144e-06
-1.71511903846694e-05
-2.8159304162477e-05
-9.18071886271954e-06
-1.80435666220657e-05
-6.74797574560138e-06
-2.35496246524922e-05
-1.28715764277308e-05
-3.79968359889081e-06
-1.85813404649617e-05
-1.31001964172525e-05
-1.33913813862439e-05
-3.25178379599999e-06
-1.48878713265388e-06
-1.23585972097343e-06
-1.81359721042955e-05
-2.51403675755837e-05
-8.98624384282577e-06
-6.65087154499877e-06
-1.7737405430189e-05
-1.76222858920879e-05
-2.18089146304941e-05
-1.93182149119015e-05
-1.34632698804359e-05
-1.82123586399589e-05
-1.82353306161158e-05
3.50442001101021e-06
-1.16283703891195e-05
-3.96141219229663e-06
9.35640871882193e-06
-1.73832747752897e-05
3.76663450079385e-06
-2.55517172806754e-05
-5.82402217731899e-06
-5.68587757651114e-06
-5.85323052925566e-06
-8.94407892536407e-07
8.67114831626936e-06
-1.47463952903411e-05
-8.51742960109587e-06
-3.18804218602213e-06
-3.87594605108349e-06
-9.87353364642818e-06
-7.7167972215257e-06
-4.87518958090695e-06
-4.9997443400667e-06
-7.89201414278539e-06
-1.06183626463735e-05
-4.65854306013061e-06
-5.05925198296204e-06
-5.84352267936216e-06
-1.84830869699419e-05
-1.53211851673193e-05
-6.94970953360024e-06
-1.05693632301333e-05
-1.07951058563604e-05
-1.41748749586996e-05
-1.536832931586e-05
-1.33934028045293e-05
-1.96417460935865e-05
-2.49497152892539e-05
5.88448194764222e-06
-8.41841924147728e-06
-8.89038431382584e-06
-1.30234487210582e-05
-1.64819304315207e-05
-5.44858681240313e-06
-5.5442538264005e-06
-1.88314526212304e-05
-1.06245427568825e-05
-1.6997990252691e-05
-1.48162587152252e-05
-9.13499322417107e-06
-1.85380849637153e-05
-2.46633379255517e-05
-2.38848728025613e-05
-1.74965861503244e-05
-1.84774904333683e-05
-9.63802891292597e-06
-2.324893371407e-05
-5.31588797944328e-06
-1.25156985690212e-05
-3.01784107463547e-05
-1.49176547531393e-05
-9.97720417664128e-06
-1.37793579992195e-05
-1.37727223013136e-05
-2.26788789011251e-05
-1.04606799469412e-05
-1.21003110906766e-05
-1.59637461094636e-05
-1.20130905953955e-05
-1.47466504338931e-05
4.27857058338623e-06
3.41422523020326e-06
-2.10628165276068e-05
-9.52755393794996e-06
-2.80517773366341e-06
-1.16280037379917e-05
-4.24636652538695e-06
-6.41940702861649e-06
-2.28143242540586e-05
-1.46466761388235e-05
-2.03649258735174e-05
-1.74993839006725e-05
-5.91468654574187e-06
-1.85141522082956e-05
-7.08103216536662e-06
-1.40574916437201e-05
-1.28752882649318e-05
-3.09508327784597e-07
-7.88380325156973e-06
-7.37666512113009e-06
-1.12769325853036e-05
-1.81035261279677e-06
3.33080975704337e-08
4.88730775146499e-06
-2.47858526571149e-05
-9.56501741694231e-06
3.05950598258977e-06
-2.22531780149883e-05
-3.51271857153345e-06
-4.46228309575663e-06
-2.21892866109038e-05
-7.90315945551951e-06
-1.49346002218657e-05
-1.6791678319945e-05
-1.05306409929451e-05
-3.83822375828599e-06
-1.06269044613888e-05
-1.56956309445395e-05
-7.04040799147594e-06
-8.10856706429911e-06
-1.23049811771593e-06
-4.15128718207457e-06
-2.22224614258057e-05
-1.44613421949804e-05
-3.87854425593161e-06
-8.56137860531188e-06
-2.55091842125776e-05
-6.26143021158111e-06
-2.13974163235086e-06
-1.42538884622454e-06
6.78688091693435e-08
-1.81087649524447e-05
-1.31679736014621e-06
-2.26293049306767e-05
-2.13726522981535e-05
-2.09344039323277e-05
-2.12307093072554e-05
-1.61825190502536e-05
-9.06624489482783e-06
-2.61564980347738e-05
-2.34396936607639e-05
-2.24482294318489e-05
-1.32810218750961e-05
-1.81057043770943e-05
-1.77307777903265e-05
-1.27328864438644e-05
-1.59433146418337e-05
-2.03277166766359e-05
-1.00256265664732e-05
-2.65494693311345e-05
-1.41024034521906e-05
-6.52268683092194e-06
-2.52315643334464e-05
-1.21798907287181e-05
-1.54333132849088e-05
-2.19522338504555e-05
-5.620251730304e-06
-1.29499061615006e-05
-1.78584162192649e-05
-9.92953791933111e-06
-2.76049991080295e-05
-1.62647490705931e-05
-1.50312987409205e-05
-1.22048088914297e-05
-8.12523415178447e-06
-5.15093328954631e-06
-1.18751773800302e-05
-1.83428989403621e-05
5.78727956152936e-07
-1.73786984865592e-05
-1.13484045405897e-05
-9.16348734381884e-06
-4.32178357629707e-06
-6.68898475319946e-06
-8.97273688965254e-06
6.21268997868095e-06
-7.01564455833934e-06
1.46751346879102e-05
-8.32786455696091e-06
-1.78599042172761e-05
-1.54593016022459e-05
-1.45587111026722e-05
-2.21134371529861e-05
-4.56906840687545e-06
1.08333412173205e-06
-9.65912357830338e-06
-6.39476278514107e-06
-2.36733640386458e-06
-1.50079838373676e-05
-1.25588841092822e-05
7.31230125828383e-06
-2.42750671648549e-06
-1.2655226216309e-05
-2.67917269572712e-05
-2.0938488641816e-05
-2.37509792767842e-05
-1.35012533725512e-05
-9.30302242650483e-06
-8.77916905090577e-06
-1.71063134883556e-05
-3.42259841497537e-06
-1.4681856511171e-05
-9.02064201362095e-06
-1.07017769598593e-05
-1.07404762642023e-05
-6.13265394167406e-06
-3.46082350581367e-06
1.77943898892521e-06
-1.20153375153922e-05
-8.41323502415238e-06
-5.34530701503556e-06
-2.27549223555873e-05
-2.38028602042821e-05
-1.54259753893321e-05
-5.16855139300352e-06
-1.57441567477012e-05
-7.09458554099563e-06
-1.26679681779657e-05
-1.66666652604717e-05
-1.18683676261718e-05
-2.70812168313046e-05
-6.24374200886136e-06
-1.55006180817013e-05
-1.83724471896456e-05
-1.53396846794064e-05
-1.68143790499034e-05
-2.32774968818699e-05
-1.74922715595439e-05
-7.7016295343055e-06
-8.11669453085363e-06
-4.63759342939755e-06
-2.26013821402726e-05
-1.42721671000974e-05
-1.21342318070296e-05
-1.89443423406744e-05
-1.88302933520812e-05
-1.59789956307193e-05
-4.20070325201744e-06
-3.81682294479844e-06
-1.61949339254626e-05
1.52079430641868e-06
-1.66504433334232e-05
-5.45522262562561e-06
6.8050843881974e-06
-1.53774377687016e-05
-1.03013487541964e-05
-1.19587733296322e-05
-1.94376372146644e-05
-1.38504654871683e-05
-1.28746079088317e-05
2.18339116274159e-06
-5.45297680222311e-06
-1.32979062445915e-05
5.58532084765987e-06
-6.83378290295297e-06
-7.97443392554978e-06
-2.90212746596311e-05
-5.04550873080454e-06
-9.80979157647188e-06
-2.53284316261231e-06
-4.70184892257942e-06
-2.17662918962998e-05
-1.77702538982248e-05
-1.6036105006256e-05
-1.46211578605912e-06
-6.85255176639784e-06
-1.80513492455353e-05
-9.80538576770689e-06
-1.13653231196411e-05
-1.50844342048722e-05
-1.91347682632912e-06
-1.18357771281132e-05
-4.93251351693218e-06
-2.94486140936348e-06
-1.14094117544222e-06
-1.73646066032139e-05
7.77340202499348e-06
-1.24299025578015e-05
-1.68602346454383e-05
6.08400761065285e-06
-6.26745899704752e-06
-4.2751777907447e-06
-6.471515797468e-06
-1.42078519987805e-05
-1.1065953104234e-06
-5.58521102414621e-06
-1.78132183718011e-06
-2.03314446654514e-06
-1.00691778710496e-05
-1.63615360832641e-05
-2.45191010987213e-05
-5.05873603305383e-06
-1.00731837184303e-05
-2.43186600157511e-05
-1.65782652176993e-06
-1.93308731971762e-05
-1.3144152538107e-05
-2.43280969246573e-05
-7.67300877978597e-06
-3.19022963163036e-06
-1.66074779804328e-05
-1.70491294955735e-05
-5.87470009881198e-06
-2.32196270093675e-05
-1.80285734741147e-05
-8.68361083612943e-06
-1.36054453429911e-05
-2.70595468199484e-05
-2.60651867872858e-05
-1.44440550955199e-05
-2.64580213390806e-06
-2.46507802976259e-05
-7.55127167013419e-06
-1.4121401223601e-05
-9.78122852490942e-06
-1.97619543253306e-05
-1.67428792309031e-05
-2.35812796959971e-06
-1.69965175496082e-05
-2.22586550773326e-05
-1.9767772741127e-05
-6.91915149731526e-06
-5.89263815944015e-06
-1.67468811762957e-05
-1.45559813660771e-05
-1.18056524125199e-05
-2.30200723487106e-06
-3.7477642770379e-06
-1.28871808807112e-05
-2.86411339008821e-05
-4.51378865786687e-06
-1.44550312205422e-05
-1.23238956799869e-05
-7.61400256785909e-06
-1.68030233614099e-05
-8.92860737720108e-07
-2.70631302464124e-05
-9.29587975925938e-06
-9.06026392280088e-06
-7.80958727181656e-06
3.87924924269381e-06
-1.92258698381651e-05
2.88141825052607e-06
-7.89186786142329e-06
-1.27296712469073e-05
-1.56849535695777e-06
-1.27677914410766e-05
-1.13372752159089e-05
-3.53539478800238e-06
-4.27218860460391e-06
-1.05704998021655e-06
-9.9713551774418e-06
-1.16519942875283e-05
-1.29471834039966e-05
-1.24569453708828e-05
-5.10077687945336e-06
-1.27523576434223e-05
-1.09990032597634e-05
-9.29217330893445e-06
-3.15998735550462e-05
-2.24556955233532e-06
-1.04346162498871e-05
4.40331570904622e-06
-5.48539565840332e-06
-1.27873705022066e-05
-1.15305080006317e-05
-1.36098828827175e-05
-1.55930312949607e-05
-3.74095133930555e-06
-5.36318454123891e-06
-9.5249855282654e-06
-8.61250587886673e-06
-1.32210488553582e-05
-1.37883203535102e-05
-1.43315318994217e-05
-7.68682303210167e-06
-1.43052722264984e-05
-1.05918619986479e-05
-2.45811456438736e-05
-1.10911906292821e-05
-1.41364666135943e-05
-1.05761248481372e-05
-1.5047755502713e-05
-1.43430498921876e-05
-1.39963418067372e-05
-3.33219708699616e-06
-1.07255557885322e-05
-1.07992418937328e-05
-2.02007584060444e-05
-1.1094747995764e-05
-2.38475455795229e-05
-7.86746487562996e-06
-4.68930119948998e-06
-1.90267552868306e-05
-1.01731051406444e-05
-1.70884070758317e-05
-2.69995595841975e-05
-1.25800895928706e-05
-2.7531700158829e-05
-1.15260821729376e-05
-1.87285819471316e-05
-1.33517471055051e-05
-9.36873516615144e-06
-1.52095705904288e-05
2.10842780494519e-06
-2.13129689573907e-05
-2.09769046402168e-06
-1.36154888656223e-05
-1.43918408649904e-05
-2.62371503808315e-05
-3.4087549432738e-06
3.83207949178513e-06
-1.67351074980994e-05
-8.86765977866499e-06
-1.44184825067512e-05
-1.10904991533124e-05
-1.46236456199175e-05
-2.23897836434047e-05
-1.79341714494112e-05
-7.72494535078421e-06
4.21051571391718e-06
-1.3573996269955e-05
-1.24376285625461e-05
-5.34785449216354e-06
-1.65149450049588e-05
-1.87032963203025e-06
-1.16407948286965e-05
-1.45182406110868e-05
-2.91629847677672e-06
-2.55415921275626e-06
-1.17666653495852e-05
-1.91796417907793e-05
2.23724321508072e-06
3.41889400933474e-06
-1.85590787032231e-06
-3.62352128229176e-06
-1.07496571047405e-05
-2.54268696410321e-07
-6.6878119231067e-06
-1.03270824337305e-05
-2.4692753122088e-06
-1.27978281099028e-05
-1.35494473305094e-06
-2.62617814705887e-05
-1.0339969600381e-05
-2.40025229326381e-05
-2.63985456221912e-05
-1.91756814633759e-05
-1.06742539877675e-05
-2.71040009939984e-06
-2.21893467292901e-06
-1.12577715973985e-05
-5.90499910096066e-06
-2.64069677008734e-05
-1.88029179346481e-05
-1.98520652178808e-05
-1.66428513453475e-05
-2.83961739756831e-06
-1.74374834327048e-05
-7.01416837647441e-06
-1.85679649135189e-05
-8.21463194541797e-06
-2.30005694506333e-05
-1.91838755390499e-05
-9.63788830900089e-06
-1.86744173278955e-05
-2.87245465410329e-05
-1.50771544357082e-05
-6.02975832414789e-06
-2.2247944723673e-05
-2.15854676581948e-05
-5.75209006233463e-06
-8.37639498664662e-06
-8.10034858960224e-07
-1.53896180293429e-05
-1.93140633345671e-05
-1.50192165745303e-05
-1.24230428109654e-05
-6.50399254862133e-06
-1.48150730819237e-05
-1.88908036595618e-05
-1.72365220482935e-06
-2.28536935693617e-05
-1.90925444520598e-05
-6.38014033353051e-06
-1.18991988395369e-05
-1.79167287357975e-05
-2.21325560334648e-05
-2.34916794629566e-05
-1.03301781717012e-05
-1.90895064594315e-06
-4.19934883919787e-07
-1.69653306815372e-05
3.40640643398658e-06
3.5865370960257e-06
-9.59218927588044e-06
-6.47310104511222e-06
-1.62533660095688e-05
-3.18752925502195e-06
-2.13894276231712e-06
-1.53444240133597e-05
-6.30425264921447e-06
-4.54281701511187e-06
-6.70972248180591e-06
-6.62042479928724e-06
3.75734516446737e-06
1.15776133770354e-05
-1.12957929346278e-05
-1.53697832786849e-06
-1.16021856088083e-05
-1.53619585271282e-05
-1.6110087507544e-05
-3.83927734280801e-06
-9.55191230063664e-06
-4.12680510737917e-06
-9.97460763004344e-06
8.17846197175561e-06
-3.31997847670023e-06
8.36829229917054e-07
-1.61461334423936e-05
-2.80324448894474e-05
-1.58394485770603e-05
-1.02855162552027e-05
-2.51105229582518e-05
-1.05775584628644e-05
-2.15736067296326e-05
-5.07658850761773e-06
3.85782284891918e-06
-1.4326951462787e-05
-1.54044296755618e-05
-1.69503984756523e-06
-1.48199656206563e-05
-1.29436179714547e-05
-2.65218410756258e-05
-1.79805109224622e-05
-1.31085217946866e-05
-6.39790160036917e-06
-2.35170210734035e-05
-1.94587726344373e-05
-9.75141121994291e-06
6.89710207133264e-07
-1.05906935439807e-05
-1.0189896242714e-06
-1.36691443210786e-06
-2.03503695396785e-05
1.23220848620381e-06
-3.13517021533348e-05
-3.35316945166927e-05
-1.78836640046036e-05
-1.89574975230118e-05
-1.75030325552949e-05
-8.64505125761033e-06
-1.07143488048816e-05
1.30896050251828e-06
8.85080658671241e-07
-1.99108759949904e-05
-2.18061283721312e-05
-9.88352628478258e-06
-6.31511063852036e-06
-4.37692043854165e-06
-1.09216241094138e-05
9.34860069992022e-07
-1.58847193508502e-05
-1.27620535837977e-05
-1.58990297506876e-05
-1.51312482822298e-05
-1.92277367668189e-05
-1.51557964969532e-05
-1.48672399395388e-05
-1.16123648812125e-05
-8.21600296363304e-06
2.77871336492399e-06
6.22665867253902e-06
-5.19329878129065e-06
-6.12003543889298e-06
-8.36505503179034e-06
3.46056777037792e-06
-5.16385856033966e-06
2.67668515117892e-06
-7.21041424166483e-06
-2.0473532706116e-05
-1.19456393126583e-05
6.7953732346606e-06
-1.82366827058439e-05
-2.11395188340757e-05
-1.92982024111325e-06
-1.07224296602835e-05
-9.06159787251556e-06
-1.36307840889695e-06
-1.69922343261146e-06
-1.12495690655939e-05
-4.45964204364234e-06
-1.2538663363574e-05
-1.35440715549938e-05
-1.370137340062e-05
-1.43250723216065e-05
-7.25374304948107e-06
-3.81851935508068e-06
-1.4265173361335e-05
-5.65229510408715e-06
-2.34042726675034e-06
-1.89860823689087e-05
-1.46794369112384e-05
-2.52682757628375e-05
-1.91765155290941e-05
-1.30948590981422e-05
-4.56191108903367e-06
-1.54678707058988e-05
-1.20179621379418e-05
-1.32390594190464e-05
-1.63503121790714e-05
-1.18874765259105e-05
-2.23197474207249e-05
-1.41448779642867e-05
-8.86795840460923e-06
-1.66977554632092e-05
-9.62284225035469e-06
-2.30293911409738e-05
-1.92902483276214e-05
-1.16471624191517e-05
-2.20396457952263e-05
-2.88703356960128e-05
-2.16986158121663e-05
-1.61568235359371e-05
-1.09323751400359e-05
-2.95059041409109e-05
-2.35824382237262e-05
-1.17595137855407e-05
-2.8574636471432e-05
-1.56868850342811e-05
-1.42486244433794e-06
-1.37971249371871e-05
-1.08510919580647e-05
-1.67747378258958e-05
-1.34557791562498e-05
-1.1060456434666e-05
-6.78852166848116e-06
-9.49945881845383e-06
3.82119648549224e-06
-8.09951287287172e-06
-8.0864321712614e-06
-6.91421835947576e-06
-1.43834651090015e-05
-2.04030234347927e-05
-1.26429942716919e-05
-6.27049425443397e-06
-1.82836489631007e-05
-8.76586096490348e-06
-1.06238304725677e-05
-1.23711583756963e-05
4.80407018813718e-06
-2.02248734522552e-05
8.71367616449714e-07
6.2801089229769e-06
-2.64262055893891e-06
-2.0494946723837e-06
-2.25545159977332e-05
-7.46756699286163e-06
-1.06575718409248e-05
-1.40168443551978e-05
-9.74073943728542e-06
1.75078606152627e-06
3.17623588331637e-06
-2.08823217694518e-06
6.22875369637964e-07
-2.91623087696511e-06
-1.36419061632964e-05
-1.37069758962585e-05
-6.61419387571064e-06
2.08391432389292e-06
-2.43256947146024e-05
-1.16887562193257e-05
3.40265948928481e-06
7.62042627827209e-07
-1.34183295721594e-06
8.38783045922739e-06
-6.792749316617e-06
-6.6495465459695e-06
-1.41797840466301e-05
-1.1104394211277e-05
-2.99514208781242e-05
-8.17393297169455e-06
-5.61774515703824e-06
-2.2756330648478e-05
-3.67327482995429e-06
-1.5222792770888e-05
-1.4479162416621e-05
-7.96753652000842e-06
-2.44510196379706e-05
-7.75701727443971e-06
-1.26872386156793e-05
-1.62244094743003e-05
-2.22573454328592e-05
-1.5634353504218e-05
-7.30804507965038e-06
-8.441768556853e-06
-1.00758502158951e-05
-2.45456744911331e-05
-1.59407233865386e-05
-2.15014368410939e-06
-1.18195907355092e-05
-8.30505184760821e-06
-1.21940844746444e-05
-2.90327325309339e-05
4.10669516106399e-06
-1.87718373225496e-05
-1.74954165711314e-05
-1.92826253081915e-05
-1.53964170379978e-05
-1.43825328275471e-05
-4.44702493587848e-06
-1.88294520484113e-05
-1.4036157146599e-05
-2.01282267696436e-05
-1.33372180062128e-05
-1.36575717062354e-05
4.6671977668295e-06
-3.59180670141744e-06
-1.47225826310999e-05
-1.32536839197291e-05
-1.21514597123814e-05
-1.70258986580064e-05
-1.14111970257545e-05
-1.10424234354947e-05
-2.45215285434031e-05
-1.40583492662651e-05
-1.39440730746071e-05
3.37390918822686e-06
-9.02192343032714e-06
-2.36812281516486e-05
-1.43019137617712e-05
4.97942103681207e-07
-1.56280429669154e-05
-1.19226243760019e-05
-1.33750443158168e-05
-5.53949494854992e-06
9.60210195890269e-06
-7.43322397471236e-06
-8.61484899368506e-06
-1.47676823587291e-05
-1.42428116779484e-06
-8.75270210509544e-06
-9.88142679128148e-06
-6.55670701944522e-06
-1.52928380202975e-06
-2.22457815234618e-06
-6.0755215026234e-06
-1.28451226395605e-05
-7.7344808703337e-06
-9.3645072153859e-06
1.31149309980394e-05
-2.91690229413963e-06
-1.67139758623864e-05
-9.76508926058802e-06
-1.38772662410289e-05
-9.02190437930717e-06
-7.33838429337861e-06
-1.10521988954172e-05
-6.59482358276208e-06
-1.21761944273291e-05
-3.49694762541297e-06
-1.29112611808165e-05
2.12892595567801e-06
-1.3285967587788e-05
-1.03397260368965e-05
-2.38510682242568e-05
-5.16034054265868e-06
-4.91288229814593e-06
-1.04614441593399e-05
-1.03049371670087e-05
-1.01157622530623e-05
-5.92615009141164e-06
-1.52960770049461e-05
-1.74210349003278e-05
-1.78948539037035e-05
-1.37590165029824e-05
-1.98013191738136e-05
-5.82353303098383e-06
-5.37954501744486e-06
9.01055228823639e-06
-9.93963975660054e-06
-2.22872927061418e-05
-1.29958760821745e-05
-6.91240761046863e-06
-7.77549981472631e-06
-4.9975041620267e-06
-1.36359725918754e-05
-1.14476497420026e-05
-2.71989563186868e-05
-1.71139852260575e-05
-1.74740104308093e-05
-1.72745631194695e-05
-3.04489434159361e-05
-1.15282989768221e-05
-4.02707070445417e-06
-1.40808090545508e-05
-1.70580649917775e-05
-7.51887892304529e-06
-1.18357348453061e-05
-1.45227805653576e-05
-1.08734236459453e-05
-1.92361696226106e-05
-9.49997655934087e-06
-1.06049265235244e-05
-9.54746341483092e-06
-1.05162987413079e-05
-1.62419224025978e-05
-2.74126320956159e-06
-1.20640301587042e-05
-9.04458068939468e-06
-2.21662292596179e-05
-3.70553593183153e-05
-7.56886494974689e-06
-1.36281395480215e-05
-1.64357577458585e-05
-1.33777546050094e-05
3.67226542667392e-06
-1.73011753539352e-06
-1.06294295853505e-05
-2.69806325969027e-07
-6.16279280568568e-06
-6.17037712243819e-06
4.10820105330087e-06
-1.00874852922523e-05
-1.29592520010631e-05
-5.03331533128297e-06
3.2409060996988e-06
-9.74890774213499e-06
-1.45419778035604e-05
-1.63165597379765e-05
-2.02942000654296e-06
8.80815026341881e-06
-8.04687386084894e-06
-2.28103704551064e-05
-2.65574279013111e-06
-1.75271954921835e-05
-7.58587255622918e-06
-1.88960860195193e-05
-4.52127294107755e-06
6.84061711561296e-06
-5.03955311379309e-06
-3.09749101188669e-05
8.82588757824046e-06
2.4884407927556e-06
-9.11316615718648e-06
-1.08886570951522e-05
-7.8321988807657e-06
-2.71394001352363e-05
-1.72354842618185e-05
-8.72529999182631e-06
-1.59178682169577e-05
-2.29907962681282e-05
-1.90413674129556e-05
-2.13707347913666e-05
1.05260066117478e-05
-1.35134015580552e-05
-3.01121856625868e-05
-2.13149580718933e-05
-2.50804680048371e-05
1.89317781016565e-06
-5.41975523932168e-06
-3.02929734897189e-05
-1.71026071299815e-05
-1.35560497163492e-05
1.28136321678261e-06
-9.83460149692884e-06
-3.35286154434884e-05
-2.50347990657024e-05
-3.48833936949196e-05
-2.01356377146066e-05
-6.08521200918678e-07
-1.30877053154163e-05
-1.88722179135974e-06
-8.96125609472425e-06
-1.1112143015236e-05
-1.59965637970859e-05
-6.50018328487807e-06
-1.08320991713104e-05
-2.63751952630447e-05
-2.13167384001968e-05
9.98333953683618e-07
-3.0067545077373e-05
-1.47135405307565e-05
-1.30980421764001e-05
-1.52840350557914e-05
-1.25002881338544e-05
-9.9022982864967e-06
-2.13370772037964e-05
-7.16755679345847e-06
-1.9913187072926e-06
-3.1389144443076e-06
-8.2171618360883e-06
-1.51398346102578e-05
-5.19638377174167e-06
6.52464437361459e-06
6.33009031533934e-06
-6.87606847407556e-06
-1.79198648795022e-05
-2.67388117414688e-05
-1.32083876508176e-05
-1.84597038636142e-05
-8.08653101221784e-06
-1.0573049829865e-06
-1.86710354325432e-06
-1.27958191218946e-05
-4.15161786252581e-06
-9.49319062454461e-06
1.09269368919145e-05
-1.82497863906099e-05
-8.07054218888557e-06
-5.28711263342462e-06
-2.92994202675705e-06
8.33255950186466e-07
-9.52315006641217e-06
-1.27998992471392e-05
-4.97248633579761e-06
7.32342754933838e-06
-1.06519955016666e-05
-1.26646974967536e-05
-1.00364173413018e-05
-2.29466182952691e-05
-1.31576720869284e-05
-2.31397426258111e-05
-1.29213604746992e-05
-1.47562252011012e-05
-3.0839232680761e-06
-1.47931755497167e-05
-2.02753467414134e-05
-2.85915888452852e-05
-2.72046950567466e-06
-1.08283044969091e-06
-9.65284874892341e-06
-9.2268347661876e-06
-6.81034657754446e-06
-1.23369281591219e-05
-2.12986052046871e-05
-1.10915829376169e-05
-3.32023359608814e-05
-1.65018559505185e-05
-9.86034842922405e-06
-1.57016693957904e-05
-1.56129115174831e-05
2.35251000900974e-06
-4.4547175368342e-06
-1.8085536024646e-05
-2.24641054540655e-05
-1.680352755298e-05
-1.51381674058648e-05
-1.96375690339466e-05
-7.13047475256531e-06
-1.20188961966437e-05
-1.52730305467052e-05
-2.26367331165104e-05
-1.48602268889064e-05
-1.95595674356967e-05
-1.44857864332244e-05
-1.5552084953977e-05
-1.79643209038474e-05
-1.20164378053791e-05
2.12120177952689e-06
-8.95843426472884e-06
-6.29618484206357e-06
-9.42315818662922e-06
5.10709321816609e-08
-9.17240156748741e-06
-1.49686857599287e-05
-5.69627346569045e-06
-9.44088341339563e-06
-1.59214357850695e-05
-1.21961663454387e-05
-9.75908210055288e-06
-1.81844893573175e-05
-9.15460892918394e-06
6.26879143969623e-06
-1.02522686609826e-05
-1.40878658127907e-06
-2.52530519581869e-06
-2.10895541703347e-06
-5.0951627763431e-06
-1.01855093705035e-05
-1.78190460581317e-05
-1.96117830776048e-05
-1.07815247634548e-05
-1.14988405757172e-05
-1.81735301958558e-05
-1.17323942491228e-05
-2.5693167087367e-05
-1.12268739100891e-05
-9.89335157964751e-06
5.03590037017258e-06
-2.27860600232805e-05
-2.57721365949686e-05
-2.05756549138685e-05
-2.72655157820112e-06
-1.13599906808424e-05
-6.40097956040855e-06
-5.24099870502629e-06
-5.90206852969395e-06
-1.2527509994166e-05
-4.11805395054529e-07
-1.81170674555996e-05
-8.6689308024782e-06
-1.71802270764219e-05
-1.11746652042034e-05
-4.80378238985237e-06
-2.56263176449778e-05
2.70331799577724e-06
-5.62827153480821e-06
-2.3444010108474e-05
-2.46405991826772e-05
-5.18582107556095e-06
-1.16625823209804e-05
-1.51766726591874e-05
-1.94791065724091e-05
-4.25945791986837e-06
-2.43682975441307e-05
-2.84916174522154e-05
-1.7863360546206e-05
-8.6286530898907e-06
-8.32218058390172e-06
-1.5026950281625e-05
-4.19372234681866e-06
-1.63911778508624e-05
-1.47745292257827e-05
-1.1705604477757e-05
-1.20203752738562e-05
-7.25301989875233e-06
-9.57971417510668e-06
-2.38274059493939e-05
-2.61804383359715e-05
-2.04703293756906e-05
-1.43501781805229e-05
-3.69961574343735e-05
-2.14375431624421e-05
-1.91206159665307e-05
-2.01134762532041e-05
-4.1918799693963e-06
-1.72717953680675e-05
-2.73340501733703e-05
-1.61454286458856e-05
-1.08982837393164e-05
-3.70899554049268e-06
-4.47835932230868e-06
-1.07672141553024e-05
-1.91496284442583e-05
-4.54797927276779e-06
-1.70915414576676e-05
-4.32833100624412e-06
-1.85420950266494e-05
-6.60728168600184e-06
-1.79734302976529e-05
-1.23480650599286e-05
-8.66300374372879e-06
-1.55671220883281e-05
-5.70439132329574e-06
1.18191530032484e-06
-9.52317878439796e-06
4.03409976886839e-07
-1.27738718715278e-05
-1.62060648999239e-05
-1.25948224620196e-05
1.36050989479187e-06
-8.84434546332727e-06
-1.65213044496894e-05
-2.46171574902855e-06
-5.34918519481271e-06
-8.22490208494519e-06
-1.81935150303486e-05
-1.09773174977707e-05
3.24538184587016e-07
-1.44473039550863e-05
-1.35563899542103e-05
-1.88046549808816e-05
1.62161443721488e-06
-1.00089724780748e-05
-9.43009990875277e-07
-1.22896683048654e-05
-8.41932031709307e-06
-1.68724515415918e-05
-1.30914091860126e-05
-8.41884491464811e-06
-6.77806181412782e-06
-1.78114613894049e-06
-1.56132187257403e-05
-1.08678469362396e-05
-2.4169661299282e-05
-4.05594929845387e-06
-2.4366433392768e-05
-2.78493445439127e-05
-4.13286232150196e-06
-7.57520735826329e-06
-1.14093322468503e-07
-2.21153406368166e-05
-2.68480951355942e-05
-1.83120203383482e-05
-3.7330967050982e-05
-2.27827381816614e-05
-1.7213228304092e-05
-1.86857440704414e-05
-1.63897470552875e-05
-2.54460154979176e-05
-1.60889434177167e-05
-1.14957065293777e-05
-2.08507225130647e-05
-2.3093677528985e-05
-2.46727003210875e-05
-2.13281123994929e-05
-2.03080660401994e-05
-1.12145320755077e-05
-1.38653362535751e-05
-1.50918380016268e-05
-2.47815530414748e-05
-6.72102142295572e-06
-1.15023935947242e-05
-1.13786348187737e-05
-9.33069233577724e-06
-1.10943076288319e-05
-8.01395541602418e-06
-2.1458127750677e-05
-1.08295907565962e-05
-6.80354436754488e-06
-4.8709956693473e-06
-1.42384714700961e-05
-3.84658301920268e-06
-7.71597548720605e-06
-2.65770022598498e-06
-2.01381523018749e-05
-3.05294519037423e-05
-1.0026815626493e-05
-8.72713129949927e-06
-5.38588459120489e-06
-1.36891523546697e-05
-9.48835300953856e-06
-5.6272843320085e-06
-1.32528944737103e-05
-4.14940273013668e-06
-7.81435200163122e-06
-7.43452940997545e-06
-9.73087919260314e-06
-1.90924687189027e-05
-8.33949982921956e-06
-1.32536751971059e-05
-5.46926011817873e-06
-1.08457544150843e-05
-1.20125457060059e-05
-1.43044807015441e-05
-9.71300979919581e-06
-3.52728981349397e-07
-1.67487720068338e-05
-1.5318420777526e-05
-1.72968830279882e-06
4.25067043307516e-06
-1.26141657165424e-05
-5.85329279687466e-06
-1.35218014074246e-05
8.90493547199146e-06
1.0174952676557e-06
-1.04064118696004e-05
-1.99890607452207e-05
-9.32278863732945e-06
-8.62909775214031e-06
-7.12172359522875e-06
-1.84084455037119e-05
1.81488057476988e-06
-1.8210863161276e-05
-4.12034877319406e-06
-3.07256364886249e-06
-1.28426608981248e-05
-1.23055272750585e-05
-1.58016519224799e-05
-8.36696270742768e-06
-5.91090688786468e-06
-1.54751043861257e-05
-1.93357699103979e-05
-1.28824404508629e-05
-1.83177047299189e-05
-6.93928805233585e-06
9.43540793298161e-07
-8.92120709904815e-06
-7.5670265997594e-06
-1.27703264652229e-05
-1.01848623475288e-05
-1.82515864491865e-05
-3.00148197444008e-05
-2.93672148219733e-05
-1.05255942298225e-05
-2.01851835527561e-05
-1.24281609174182e-05
-1.97045879074312e-05
-2.56145345396744e-05
-1.45323694952086e-05
-1.16652985232699e-05
-2.37501464865858e-05
-9.4372786444343e-06
-1.90734454158084e-05
-1.45164542823893e-05
-1.90652649139103e-05
-1.9240045717696e-05
-2.50421369874119e-05
-7.73805695116011e-06
-1.43861857677599e-05
-4.03329665640298e-06
-8.02939981688568e-06
-3.0346061529236e-05
-1.21024992271191e-05
5.86775251392868e-06
-2.31393266859945e-05
-9.65039507401294e-07
-1.5614874564315e-05
-1.82580814726621e-05
-1.70927927108582e-05
-4.80611453673224e-06
-2.29152465255246e-05
-1.75947616228041e-05
-9.59130285789527e-06
-1.88662656587458e-05
-2.31449437747154e-05
-5.58940663920421e-06
-8.01101949864659e-06
-3.98185495159582e-06
1.95208558412213e-06
-1.99940666956374e-06
-1.35645613552375e-05
-1.64430628812056e-05
-6.13203571972904e-06
-1.3804557448019e-06
-8.37017030388808e-06
-3.93891206657407e-06
-3.51043882211996e-06
-6.33413638750987e-06
8.65450186110271e-08
-6.62664496960576e-06
-1.52204952495956e-06
-2.06909217927923e-05
-1.65774636228625e-05
-2.2016596499296e-06
-2.82295952807226e-05
-6.01650077650461e-06
-1.64470767023594e-05
-2.34996494228593e-05
-1.92069821808844e-07
-1.76047492480012e-05
-1.52352981298254e-05
-1.28629668482835e-05
-2.15491921172499e-05
-1.06956754747112e-05
-1.75535395198646e-05
-1.75725452914225e-05
-1.20922011432767e-05
-1.85899557173907e-05
-8.85488310891877e-07
-1.50831296789043e-05
-1.79037777152711e-05
-2.40112653825815e-05
-9.67656258839956e-07
-1.47244777840867e-05
-2.97511656887443e-05
-2.01043936882593e-05
6.83977511673221e-06
-1.81203456331443e-05
-1.17941225294148e-05
-1.59607218435389e-05
-1.68337383619948e-05
-1.07780972367889e-05
-1.84975254333571e-05
-2.12089255581237e-05
-1.68922283920217e-05
4.34428946044343e-06
-5.21346656659543e-06
-2.1298630310502e-05
-1.17995545320047e-05
-1.76938681661513e-05
-1.46331257436251e-05
-1.14819917062066e-06
-1.88980660226834e-05
-1.73504942369621e-05
-5.62653322724026e-06
-1.34469523159641e-05
-1.24805947356214e-05
-2.0060269119522e-05
-9.96950861975118e-06
-9.28728815932409e-06
-8.41701293924227e-06
-3.22530387613272e-06
-1.59695590958405e-05
-1.48878613267226e-05
-1.49976124589931e-05
-7.00153329620212e-06
-1.63204770256066e-05
-2.70380192726361e-08
3.78720698981434e-06
-1.20435303833191e-05
-1.33843581894743e-05
-1.42664717367704e-05
2.23788729234015e-06
-2.08341158260732e-05
3.75449723921147e-06
-6.03916646642608e-06
-6.94022934293401e-06
-1.78860275958943e-05
-9.42661177314843e-06
-1.33157618015392e-05
-6.83476288948121e-06
-1.93522361131578e-05
-1.31808321480459e-05
1.02413813347642e-06
-2.0356350842411e-07
-1.1848226953794e-05
-1.33764068467509e-05
-6.5984485498501e-06
-1.07586440046904e-05
3.09064112311798e-07
-9.50132762625828e-07
-7.98373878539402e-06
-5.04878259873155e-06
-6.38084928332246e-06
-2.56844224770926e-05
-2.05927537061378e-05
-2.08126751808701e-05
-1.10979911692801e-05
-2.06714487186106e-05
-1.78101495917379e-05
-1.06147735180985e-05
-1.19720580938629e-05
-8.11089841619925e-06
-5.34536446844268e-06
-2.14931318668807e-05
-1.44257339418513e-05
-2.0471269932291e-05
2.29010066548418e-06
-7.07875350149279e-06
-1.22291478788416e-05
-1.08778460486619e-05
-1.90272498072719e-05
-9.97829259481433e-06
-1.22983604095689e-05
-1.43834897097182e-05
-1.73167907484519e-05
-2.77153714064423e-05
-1.35741044363553e-05
-7.69016624923325e-06
-1.76134955070362e-05
-8.67312083931889e-06
-1.26356038024315e-05
-1.62062843885834e-05
-1.83810707980624e-05
-2.09460424008902e-05
-1.14631754516281e-05
-2.25433047493651e-05
-2.01319878963789e-05
-2.11239022439245e-05
-1.58837043614298e-05
-2.55763439664033e-05
-2.16501359022331e-05
-5.57147372778815e-06
-1.99860199986411e-05
-1.25783061674391e-05
-1.15603429193358e-05
-1.92143221744594e-05
-1.67712695597456e-05
-2.14048893998502e-05
-8.91698941855375e-06
-1.05803454820853e-05
-1.07855103094064e-05
-1.57867630313825e-05
-1.68188213287824e-05
-1.61561697795621e-05
-2.32301537383595e-05
-2.43926070165046e-05
-2.71974606646026e-05
-1.29034737537179e-05
-1.06643431924715e-05
-1.13111606905696e-05
9.45870623147339e-07
-5.87743361079646e-06
-1.65758304167208e-05
-1.56447801996366e-05
-4.66352387804206e-06
-2.73923472637621e-05
-1.36568671957883e-05
-1.10093256019712e-05
-1.43401824678959e-05
-4.33903896507757e-06
-2.05214139789875e-05
-9.18335871691719e-06
-2.2226218993282e-05
-1.29793618252957e-05
-9.34901726632341e-06
-5.08566100011525e-06
-1.72581474118286e-05
-2.04088249887039e-05
-4.61568872683311e-06
-8.59934136443859e-06
-1.48393313544859e-05
1.31162439698684e-06
-1.16164406057658e-05
-6.3273273724613e-07
-1.39816811940079e-05
-9.08278819447083e-06
1.2972191246902e-06
-9.32884428618791e-06
-8.47197094580178e-06
-1.64754204795212e-06
-1.61858724291091e-05
-2.03016946764077e-05
-1.85347171696651e-05
-1.9187536289346e-05
-7.85561140757641e-06
-2.039631209476e-06
-3.07826421982455e-05
-1.00600664277676e-05
-1.37708733542267e-06
-1.76872072329479e-05
-1.01382033469299e-05
-1.6515675693363e-05
-2.41946120423346e-05
-1.81254798305843e-05
-2.2036426100791e-05
-2.34951482815248e-05
-3.32267005761597e-06
-9.62614183242064e-06
-1.93592668069937e-05
-1.37432640086602e-05
1.33099707218174e-06
-4.56596310936992e-06
-1.42227607692528e-05
-9.28589478306293e-06
-1.64180261182378e-05
-1.79650486614944e-05
-3.05711977919142e-05
-8.60925138902381e-06
-7.92885520020286e-06
-1.53778149196081e-05
-1.62360996947959e-05
-2.23050809081675e-05
-3.03960012918085e-05
-2.67991255437126e-05
-2.82660540628954e-05
-8.83112757288397e-06
1.88097918126444e-06
-2.35968474010103e-06
-1.0619703396453e-05
-1.47796090053886e-05
-1.24196503336686e-05
-1.3608629042438e-05
-2.15761179246518e-05
-1.11815955961317e-05
-1.71908679752955e-05
-1.59013461183047e-05
-1.68365671040062e-05
-1.9043266051238e-07
-8.78355955619927e-06
-4.58167864710984e-07
-6.61756654757297e-06
-6.07931668178548e-06
-9.61289550503947e-07
1.4463265825591e-05
-1.8556724956931e-05
-2.32115039904843e-05
-1.0747709401863e-05
4.93960503228038e-06
7.83917404848997e-06
-8.04414154156179e-06
-2.39392618307785e-05
3.11726932088274e-06
2.01615419134979e-06
-1.0448052298654e-05
-5.61735941603733e-06
-1.18664766611617e-05
-2.18749233186167e-05
-1.7214791340588e-05
-1.58709709354415e-05
-6.00569419001187e-06
-3.07162928210137e-06
4.63415143846871e-08
-1.11479039905362e-05
-2.74522745486027e-06
3.10145844062743e-06
-6.70789967759038e-06
-1.81804690054279e-05
-1.03092089568741e-05
7.28609950375256e-07
5.61726888620462e-08
-9.93015237612893e-06
-1.88567833590018e-05
-6.41856302973883e-06
-6.33939831127119e-06
-1.42950559066879e-05
-6.37345906446695e-06
-1.62533624328771e-05
-1.76252775700762e-05
-1.54547052877555e-05
-1.44269888144466e-05
-1.11951682506569e-05
-1.4714439241571e-05
-2.00243118021246e-05
-1.03048792997971e-05
-1.77792126674684e-05
-1.93346072444381e-05
-1.28402348908592e-05
-2.93017874148888e-05
-3.29957250224136e-05
-1.53577853130539e-05
-1.21352214539648e-05
-2.85577999621677e-05
-2.05056393306943e-05
-2.36984013056962e-05
-5.08762740057353e-06
1.17062938438836e-05
-2.11459475201126e-05
-1.87200731611244e-05
-2.37542735305524e-05
-2.4821814988316e-05
-2.19610373643655e-05
-2.18828492728651e-05
-1.46179895837621e-05
-1.85481482073877e-05
-2.06539223852979e-05
-1.96302411150782e-05
-1.21576344760695e-05
-2.9280329070577e-05
-1.82253009561933e-05
-2.10288703669335e-05
-1.26261073322814e-05
-4.72441090612898e-06
-7.66849742161845e-06
-1.14612255809997e-05
-1.51164263627556e-05
-3.40811533497443e-06
-1.82718970227728e-05
1.2971466048804e-05
-9.33297783654182e-06
-8.65061030063446e-06
-7.96855898423468e-06
-1.14813479780924e-05
-1.06577851674683e-05
-1.03635223305939e-06
-1.04213088750932e-05
-5.97991502329636e-06
-1.67482368713006e-06
-3.37702894592103e-06
-1.07456562956068e-05
1.29564310113874e-05
-4.39785843996551e-06
-4.59518402603971e-06
-1.20825371472304e-05
-1.50719913019899e-05
-9.88751236427662e-07
-7.75748105206639e-06
-7.23788384296128e-06
-1.14192478193376e-05
-8.039074085093e-06
-1.00059365266797e-05
-5.92834777032974e-07
1.41813390946374e-05
-6.48449707130413e-06
-8.1984396632422e-06
-1.56816379894978e-05
-6.53425612776988e-06
-2.64386184841892e-05
-1.22198945406812e-05
-5.42630318942994e-06
-1.14676144614319e-05
-9.51523315916116e-06
-9.42944876546158e-06
-1.4285187689858e-05
-1.99831750451299e-05
-2.41613822972363e-05
-1.66912288020141e-05
-2.13202877662618e-05
-1.57449206001337e-05
-2.89523361941724e-05
-5.79120288421787e-06
-1.86425560469918e-05
-2.59887157484558e-05
-1.3534396774939e-05
-1.53640623254897e-05
-2.08227481631645e-05
-2.07818402412677e-05
-1.07622066422647e-05
-1.50746886698345e-05
-1.96177907673658e-05
-1.55650471939464e-05
-1.70641982315811e-05
-1.67683336940174e-05
-2.6119220555291e-05
-3.00166829721007e-05
-1.77068167284157e-05
-2.43631009887735e-05
-1.75703909513792e-05
-6.65125982093051e-06
-7.25353614285952e-06
-3.13995150022667e-05
-4.5411467604361e-06
-1.40464943855876e-06
-1.75609657975065e-05
-5.96342210473974e-06
-1.31052129845078e-05
-5.93503658712625e-06
-1.77912677427298e-05
-3.40741213231717e-06
-6.73790057926305e-06
-7.24092306746746e-06
-2.0610588510559e-05
-1.08795072893583e-06
-1.00165647351901e-05
-3.38307636753572e-06
-7.08260126591326e-06
-1.9849480633281e-05
-1.37509197571631e-05
-1.91085139010084e-05
-1.4869205385882e-05
7.47675633525696e-06
-1.35252173035713e-05
-1.86063526075178e-05
-5.53734203682673e-06
-2.42140263852981e-06
-6.71070706190087e-06
-1.18190263867238e-05
3.83646152107458e-06
-3.88567509906471e-06
-9.45961991324482e-06
-7.9698208033099e-06
-8.10654525981774e-06
-7.30502630246273e-06
-8.09999272048388e-07
3.00744092046284e-06
-6.68373518723865e-06
7.87533835487653e-06
-6.44221550091622e-06
-5.70481581139603e-06
-1.60679842015668e-06
-1.77607552276319e-05
-2.00663510269625e-06
-1.44441794847562e-05
-1.54093757767661e-05
-7.02897709042855e-06
-1.46657446026807e-05
-8.29932922923348e-06
-1.03571770116351e-05
-2.30725128769136e-05
-4.52325334090265e-06
-1.00413941709243e-05
-4.85572290013604e-06
-9.89936868815825e-06
-2.97507425648243e-06
-4.10681716364579e-06
-1.45014004334564e-05
-1.14872791053388e-05
-1.70136428730981e-05
-7.22304629331568e-06
-2.5853484983099e-05
-2.65760288102876e-05
-2.00087947121569e-05
-1.13230984517055e-05
-2.74644765551639e-05
-6.86901831987972e-06
-4.08378564708017e-05
-3.37176730965971e-05
-1.58592156340015e-05
-1.57230431859661e-05
-2.07977058071298e-05
-3.47276501726457e-05
-1.52164867380298e-05
-2.81571074775725e-05
-1.08793424511077e-05
-1.37272780362562e-05
-1.38519927554003e-05
-1.41743114303099e-05
-8.55260546662568e-06
-2.00714901120293e-05
-2.36106842229978e-05
-2.12967970602378e-05
-1.37785793318905e-05
-2.34263520734207e-05
-9.86125533054679e-06
-1.11497275840793e-05
-1.82116806994e-05
-4.11153643325653e-06
-1.01517063346235e-05
-9.67034426850179e-06
-8.86118474018936e-06
-1.68666736924666e-05
-6.8681421480223e-06
-2.41435546879705e-05
-1.08789328174908e-05
-7.20750108963721e-06
-2.30918531490346e-06
-1.3030563146349e-05
-2.05496099487061e-05
-2.29060257670415e-05
-2.01616829863967e-05
-1.27256204884534e-05
-3.48385039690507e-06
-6.83664781732282e-06
-9.24339598123104e-06
-1.14254965961142e-06
-1.01068000547104e-05
1.30298586800489e-06
-4.84310616188051e-07
-5.92396681589253e-06
-4.00863253723698e-06
-1.72015690686843e-05
-6.72195330275029e-06
2.4151995523494e-06
-1.05098970771511e-05
-7.46130151690943e-06
-1.59944021614661e-05
-2.37722223502603e-05
-1.108456449218e-06
-1.30558835673244e-05
-1.57875516294675e-06
-7.64323875572635e-06
-4.80282276745145e-06
-4.24696489285568e-06
-2.02221919085372e-06
-8.28713532281017e-06
-1.99014226750702e-05
-3.43893299418765e-06
-7.38110003608731e-07
-1.78359747294812e-05
-8.15966913432328e-06
-2.32693869242715e-05
-2.13075382088926e-05
9.04058897957232e-06
-1.75855792400793e-05
-1.44095849148273e-05
-2.98840207611323e-05
-1.78717881243625e-05
3.57769231829613e-06
-5.68673019452876e-06
-1.48976800769355e-05
-1.14783171130297e-05
-1.01436906570112e-05
-1.67989265614813e-05
-2.24662884302193e-05
-7.19045602956844e-06
-1.60614395307868e-05
-2.71816949612058e-05
-1.63588139195066e-05
-1.70159714611556e-05
-3.10208038756735e-05
-4.38508094056269e-06
-1.96757151920635e-05
-6.91491021913753e-06
-1.86289187502635e-05
-3.24197109175848e-05
-1.8074898075414e-05
-2.22056976427248e-05
-6.66323984952454e-06
-1.87167800470211e-05
-9.63673432140492e-06
-1.08051599274168e-06
-1.11454878475057e-05
-3.42913314467898e-05
-2.72592521730878e-05
-1.26039826916549e-05
-1.90092885675927e-06
-2.32355912545428e-05
-1.53141067120883e-05
-2.76476696050921e-06
-8.10591025808884e-06
-1.70029700403096e-05
-2.49284305055648e-05
-8.27339014125397e-06
-1.12882285223138e-05
2.98346953073304e-07
-1.62938385697308e-06
-1.08616895987381e-05
-1.04702177284607e-05
-2.23296751606168e-05
1.2032239530717e-06
3.77143072153934e-07
-1.63520200240261e-07
-1.52913648048959e-05
-1.50384966135003e-05
-1.03891349427201e-05
-1.88938711344543e-05
-5.84469901759042e-06
-1.87810905311181e-07
-1.43022032176749e-05
-3.89842183165713e-06
1.58421854209707e-06
-4.08205650334425e-06
-6.88603149950125e-06
-3.83752988264844e-06
1.09387929491903e-05
-1.17653592359985e-05
-7.35373473575815e-06
-2.62617485546274e-05
-1.57161270996867e-05
9.68897661919492e-07
5.40338276535513e-06
-4.28635826670763e-06
-9.13098375613649e-06
-2.00296974995402e-06
-1.20683690597442e-05
-7.78600497362477e-06
-6.37698368287859e-06
3.22570590507299e-07
-8.03837899795453e-06
-1.3724488194653e-05
-1.98045430018615e-05
-9.09065591481785e-06
-1.66159608078907e-05
-8.8633797349981e-06
-3.70169795285547e-07
-1.3684296804592e-05
1.39311721052821e-06
-1.46498480834624e-05
-6.84404776982434e-06
-2.31089439822093e-06
-6.4153105854403e-06
-6.10975878898939e-06
-1.44180190762427e-05
-2.38282465882364e-05
-1.50748194172924e-05
-9.78118956067303e-06
-1.07947308829066e-05
-2.0291786016459e-05
-9.85619182397035e-06
-1.6559322808512e-05
-8.78426089992459e-06
-1.34845717145762e-05
-2.15459999565918e-05
-1.74992805382719e-05
-2.52737704610942e-05
-1.75802959492757e-05
-1.39053885764325e-05
-1.27328748092597e-05
-1.33736755936683e-05
-1.36217043239196e-05
-1.81028015844486e-05
-1.47561528558847e-05
-1.32625074618574e-05
-2.10374391896365e-05
1.03315625461492e-05
-1.87267419226439e-05
-2.31823979170723e-05
-1.34299296763438e-05
-2.15332177208505e-05
-5.94603764949493e-06
-1.1349298285021e-05
-4.84469639925587e-06
-4.91157358704513e-06
-1.63023540812354e-05
-9.96363604302137e-06
-1.60833650636416e-05
-1.68240929228715e-05
-1.30155909246776e-05
-4.2525978801603e-06
-1.11531810600874e-05
-2.71656841387822e-06
-1.49764280350506e-07
-1.05172365653512e-05
1.61719344020577e-06
-5.40558727235046e-07
-1.78591063503717e-05
-7.73259927254728e-06
-1.46978057269764e-05
-1.19306656580158e-05
-5.2242240282769e-06
-6.61221402317309e-06
-1.50761815591685e-05
-2.33409640891129e-06
2.44035917177037e-06
-2.49995309923369e-06
-7.84270505431745e-06
2.2966097052148e-06
-1.52339031515793e-06
-1.13263925117608e-05
-1.51210340734751e-05
-5.79680713317413e-06
3.5909723222007e-06
-1.91134376418686e-05
-1.70614160263201e-05
-1.06464275442321e-05
-9.89295483234745e-06
-2.20832577032559e-05
-1.84405564811324e-05
-1.76115145684023e-05
-2.86528157248349e-05
-7.51487453710542e-06
-1.53569398825056e-05
-2.03502116750409e-05
-1.22897695125462e-05
-1.1674164384129e-05
-1.17065438323008e-05
-7.91740428376132e-06
1.4961082208781e-06
-1.0284662089177e-05
-2.01487117288853e-05
-2.01481517105248e-05
-2.28607133649492e-05
-1.96084458214745e-05
-1.67781609809e-05
-2.01818262869277e-05
-7.97532534732988e-06
-2.96291219214413e-05
-1.9735636742154e-05
-1.85782097898981e-05
-2.3475973761083e-05
-2.99671357889989e-06
-1.76848163940108e-05
-9.32820056704102e-06
4.17711044171865e-07
-1.26412723039248e-05
-1.14628002622171e-05
-5.15686556325054e-06
-1.35210488816366e-05
-2.25096375475595e-05
-1.5608003513188e-05
-1.42397995889239e-06
-1.83951413981062e-05
1.36748793593018e-06
-1.04244431373881e-05
-1.38642227293287e-05
-1.00309704603987e-05
-2.01134408407078e-05
-4.95222732556976e-06
-4.37263279985497e-06
-2.54118867444217e-06
-1.24044408674115e-05
-1.35869970511995e-05
-1.98404194467972e-05
-1.09723849128302e-05
-1.19764958672898e-05
-1.18222587065927e-05
-1.78148304225279e-05
-1.5119522310637e-05
-5.33131009379063e-06
-3.05060836428834e-06
-1.49388657021363e-05
-1.61176282401342e-05
-1.39307753713054e-05
5.88875361686217e-06
-4.90869343257807e-06
-8.69723419074458e-06
-5.28639442382283e-06
-5.01874754498696e-06
-1.96450776211145e-05
-5.64896097369904e-06
-9.08493848224981e-06
6.44060322442416e-06
6.03161767025469e-07
-1.25295654401686e-05
-1.61368442454695e-05
-2.51663407259103e-05
-3.37204778268814e-06
-6.90524255339136e-06
-8.05188710074181e-06
-1.02193413095311e-05
-2.85090194589744e-06
-1.62290430827728e-05
-1.00576249875836e-05
-1.6729182382961e-05
-2.99332919222661e-05
-1.30613989650793e-05
1.57806301419845e-06
-1.55320745595595e-05
-2.46781231811785e-07
-1.76228874868694e-05
-7.45495322594334e-06
8.55436694670508e-07
-1.95851687245757e-05
-6.68729421829012e-06
-1.40561883743063e-05
-4.50000335820683e-06
-8.4730328123788e-06
-7.73251434393192e-06
-1.32620398331605e-05
-7.45269765345166e-06
-7.33534703273796e-06
-7.27855991601906e-06
-9.35889114777603e-06
-1.36886571153373e-05
-2.53187318211492e-05
-4.35193046848944e-06
-9.02591936621152e-06
-2.33928102922199e-05
-1.47614702665531e-05
-2.1125138839379e-05
-2.41249367070342e-05
-1.92248904666622e-05
-1.2517891375761e-05
-2.10937167042852e-05
-2.2978535747585e-05
-3.67843368688728e-05
-1.0379194316777e-05
-1.64689347437308e-05
-1.18304859812355e-05
-1.41207108537077e-05
-1.89623134069076e-05
-1.82189051896243e-05
-1.0326943170999e-05
-2.47659467854881e-05
-1.12828991578365e-05
-1.54130177893151e-05
-5.08728523762143e-06
-1.04509105183115e-05
-2.03830484130271e-05
-1.09197286541245e-05
5.93158435665151e-06
-1.4305986074233e-05
-2.45486286681957e-06
-2.27429544213364e-05
-1.5869474791298e-05
-7.56972430021676e-06
-1.42942477305671e-05
-1.02533291007756e-05
2.8212987092576e-06
-1.23669468493893e-05
1.63626780263083e-06
-1.11466449179994e-05
-2.47976250339682e-05
-1.60894885231475e-05
-8.60957562540792e-06
-1.46225254003092e-05
-7.02440554674835e-06
-9.22993537902783e-06
-1.8397446812735e-05
-1.13506364568434e-05
-1.17283233954997e-05
-1.55788688147618e-05
-1.62315692135677e-05
3.90196321238828e-06
-2.15611780209035e-06
-7.22084930858102e-06
-9.30604400382967e-06
7.96947574789023e-06
-5.95506587314587e-06
1.08123570908922e-05
-8.19078498117159e-06
-7.64795120529559e-06
-1.39234696446894e-05
-4.49041880603014e-06
-1.13693960369256e-05
2.19637083084281e-07
-1.73942493705085e-05
-8.38550730118689e-06
1.27268100284884e-06
-1.13000042642958e-05
-1.67581416340814e-05
-1.33133594344753e-05
-1.10974750329521e-05
-8.1990701193719e-06
-2.00481654068456e-05
-1.11670107790906e-05
-6.06410992017074e-07
-2.61934389921079e-06
-2.63829787249541e-05
-1.41950405932063e-05
-1.5326672438114e-05
-1.76118895452371e-05
-2.51317755049903e-05
-3.1820269625106e-05
-8.30115422914507e-06
-2.36067243420619e-05
-1.75869139509991e-05
-2.10274639428901e-05
-1.47602303655317e-05
-2.53255888276835e-05
-1.24141329284485e-05
-1.2081074477337e-05
-2.3529011547535e-07
1.15098714512403e-07
2.92845462344591e-07
-1.07591705250711e-05
-1.52364443484073e-05
-7.8810300906882e-06
-2.16950223388058e-05
-1.35707583495781e-05
-1.13822675246748e-05
-3.96387231902509e-07
6.35092739019567e-07
-1.54147250053865e-05
-4.63633760332998e-07
-1.15516255474666e-05
-3.00324312051424e-05
-1.90361126449268e-05
-1.2789378355887e-05
-2.41414675812763e-06
-1.32449669795749e-05
-1.0378180296264e-05
-1.71434093496042e-05
-6.69428264412202e-06
-1.50430596934646e-05
-5.79401668903412e-06
-2.43892051393566e-05
-9.22349421262624e-06
-5.03470281251634e-06
-7.79437671528675e-06
1.08177781939409e-05
-5.48934556415676e-06
-5.00930401130321e-06
-1.59084700646288e-05
-8.37609409867045e-06
-5.67594779393212e-06
-9.23305276006065e-06
-1.51273497295399e-05
-6.68708340892735e-06
-1.68799244569893e-05
-1.36673906774322e-05
-4.59842321205345e-06
-4.50420637624934e-06
-3.64372825682212e-06
-1.50370791092397e-05
-1.52910203159024e-05
-1.07258294272932e-06
-5.33031555361397e-06
-6.5208405618119e-07
-1.2427078214938e-05
-9.07963720207028e-06
-1.36817405937638e-05
-1.62767555210293e-05
-1.67516420912123e-05
-9.25511958324368e-06
-1.52597714407692e-05
-1.25695062505139e-05
-2.61231401271032e-06
-9.36712526205634e-06
-2.0055202652521e-05
-2.51629112802755e-05
-2.48657380567309e-05
-8.64592656375126e-06
-1.18911255891976e-05
-1.23905494582224e-05
-1.86538130555537e-05
-1.25033158453566e-05
-5.63613612603466e-06
-1.00311174296142e-05
-1.83766824814219e-05
-1.47604753573266e-05
-1.30290724187815e-05
-4.87747907415146e-06
-2.04471241685568e-05
-8.51760115161414e-06
-9.20415554759656e-06
-3.11535368956542e-05
-1.40425006555674e-05
-2.26555199620252e-05
-8.29161548470464e-06
-1.03773668754441e-05
-1.80476908307783e-05
-2.97706969643684e-05
-1.81998956354669e-05
-1.58946101498169e-05
-1.28993388801865e-05
-1.66984855896954e-06
-2.00694677897896e-05
-3.31009509174179e-05
-2.81756332351717e-05
