# Supplementary material for: Research on computational propagation and identification of mine microseismic signals based on deep learning
Source: PLoS One. 2025 Oct 22;20(10):e0334641. doi: 10.1371/journal.pone.0334641 (PMC12543183; doi:10.1371/journal.pone.0334641)
Supplement: S10 Data — (ZIP) [file pone.0334641.s010.zip › 000101100001612.xlsx_0.txt_24.txt.txt]

-7.48859377527681e-06
-1.05958127936e-05
-1.54796156572885e-05
-1.05341773846334e-05
-1.61166975534082e-05
-4.60083925779363e-06
-1.37582552619176e-06
-1.97616785999592e-06
-3.1199322391005e-06
1.21065075516886e-06
-2.18238883275494e-05
-8.03626269285395e-06
-9.06002802712645e-06
-2.70155044016851e-05
-6.29100566588463e-06
-1.01257628698081e-05
-2.60959152095297e-06
-2.20920034585526e-05
-1.41149437913697e-05
-7.52026379254637e-06
-1.23786342661541e-05
-1.86183999940961e-05
-1.77257087757243e-05
-2.25924897775091e-05
-1.91372303222263e-05
-2.09992030131086e-05
-2.74174780075988e-05
-2.26061901865719e-05
-3.87368173279359e-06
-2.39773805078379e-05
-1.30836705062897e-05
-2.28254225288884e-05
-1.33990116116398e-05
-1.08444505616892e-05
-1.27122666949528e-05
-7.69794895574346e-06
2.17658578185572e-06
-1.7827204289013e-05
-2.46049450640352e-05
-1.69293864539901e-05
-1.35724578467643e-05
-1.96277072039825e-05
-1.74072576419864e-05
-1.49290637374127e-05
-2.12639267186243e-05
-1.27699278802528e-05
-1.81337495080372e-05
-2.39912566396713e-05
-9.01320127170159e-06
-2.09814661122114e-05
-9.23726503885476e-06
-1.01540835677339e-05
-1.46188055879816e-06
-1.0958361732887e-05
-7.52087448422595e-06
-1.52751795469336e-05
-1.08970025337419e-05
-3.55090391341077e-06
-2.43140354768763e-05
-1.10252341584691e-05
-1.49600491073972e-06
-2.64299388218505e-06
-2.09212675034205e-05
-8.74633560407727e-06
-1.57616090475181e-05
2.81317023989197e-06
-3.69068681878098e-06
-2.00915190479477e-05
-6.15014652298932e-06
-3.65754690358722e-06
-1.49878174831729e-05
-5.84746309655153e-06
-5.68743563077957e-06
-1.56183683684209e-06
-2.00730957880862e-05
-5.52024583272686e-06
-1.56468368936781e-05
-2.76475487685407e-06
-1.78366727947527e-05
-1.8693189776467e-05
1.27515048959323e-06
-2.35778561063538e-05
-2.96523688663145e-05
-1.68226657375712e-06
-7.54086766064413e-06
-1.27683454896803e-05
-5.10046785934933e-06
-2.48540765202107e-05
-2.42032062170522e-05
-1.59991083466771e-05
-6.93161948025554e-06
-1.17801028559832e-05
-1.03105070373696e-05
-2.49499058615775e-05
-3.56275116756658e-06
-1.66135978000831e-05
-1.58361631170952e-05
-1.89073136254674e-05
-1.28401447905638e-05
-1.14588262254647e-05
-7.56950826749964e-07
-2.56678814740552e-05
-1.62813918576923e-05
-1.10132143193343e-05
-1.04063524584468e-05
-3.04604773199934e-05
-1.11740433670929e-05
-1.23138545448898e-05
-2.08864553025409e-05
-1.49836367761773e-05
-1.51987177787249e-05
-3.22062928869922e-05
-3.95497174599111e-06
-9.38296002945299e-06
-2.51137451748499e-05
-1.21433073109838e-05
-1.31480042883397e-05
-1.37654172098052e-05
-1.65726855038119e-05
-1.1862687167355e-05
-9.92143397362862e-07
-1.20277318004344e-05
-1.37080130284967e-05
-8.98248183390746e-06
-9.59369305031072e-06
-1.38143061916474e-05
-1.60952145865325e-05
-2.29223961178727e-05
-9.09454771790021e-06
-2.17703003514908e-05
4.73644644984204e-06
-2.66943761420777e-05
-5.26908716691795e-06
-8.85599851885161e-06
-1.06148302234184e-05
-1.27381973135709e-05
-3.7883453692951e-06
-1.16412756843378e-05
7.20504971479749e-06
4.77821814721968e-06
-4.91053598670224e-06
-4.52418218245256e-06
6.59029641674067e-06
-1.51547754197758e-06
-4.09504908317574e-06
-6.42388371693649e-07
-1.43321084579833e-05
-1.552110823382e-05
-1.16305719942046e-05
-6.46049097566921e-06
-1.04055555689708e-05
1.95267429857058e-06
-9.34410182786226e-06
-1.29579198930983e-05
7.58934349183893e-06
6.87745872076379e-06
-2.86668402670615e-06
-8.30327654546408e-06
-7.86758985068322e-06
-5.7424785404495e-06
-1.41651247934663e-05
-5.44368305754529e-06
-9.76250161730553e-06
-8.89835713010156e-06
-6.05753486618942e-08
-9.45808897192069e-06
-3.10877678861799e-05
-4.55245961740799e-06
-3.03201381194119e-06
-1.19832794698074e-05
-1.14859016034704e-05
-1.76347508411766e-05
-2.59998240952238e-06
-1.17749397705043e-05
-9.47109835991635e-06
-1.56769545731078e-05
-1.48390431921012e-05
-1.40331741556771e-05
-2.30539505201256e-05
-2.09634322737059e-05
-1.12817397636565e-05
-2.63620773431307e-05
-1.85425551091737e-05
-1.1137050408567e-05
-3.12776027274076e-05
-2.11777462067434e-05
-1.65605807323955e-05
-1.54386407690622e-05
-1.44629334948205e-05
-9.14300440601569e-06
-1.85942659082532e-05
-2.19453544957073e-05
-1.86137611704191e-05
-9.71749369391763e-06
-1.7437048700562e-05
-1.70823112708557e-05
-2.44849431565615e-05
-1.73598644402911e-05
-2.24604316802499e-05
-3.1043286894078e-05
-1.53485388045845e-05
-1.32402707928122e-05
-1.62408076637691e-05
-1.04554088035006e-05
-1.32676013723359e-05
-3.50217221678325e-05
-1.43684544529169e-05
-1.50144693143505e-05
-1.17801750339416e-05
-6.90658092065456e-06
-2.18181726984427e-05
-1.82751721686233e-05
-1.54669146008588e-05
-7.363960361861e-06
-2.20908235229869e-05
-1.70929414849491e-05
2.22006444564669e-06
-5.38497197229002e-06
-1.08011590107623e-05
1.27840514641233e-05
-1.77373702926967e-05
-1.70030509193929e-05
-1.05889422079898e-05
-4.44877609960494e-06
5.11044230845723e-06
2.30407114425032e-07
-2.89337497672204e-06
-2.20161786063489e-05
9.42874336128568e-06
-1.00834168132149e-06
1.14012989621667e-05
-1.47267904756218e-05
-2.00086279849584e-05
-1.13234206388682e-06
-1.51279763931661e-05
-8.18222155066016e-06
1.18194854826161e-05
-9.88735316671416e-06
-2.87228727487075e-05
-9.33437889850688e-06
-3.19677819193904e-06
3.0010060590436e-06
-1.65414703652101e-05
-1.26097288950753e-05
-7.31472980626427e-07
-6.21929262286741e-06
-1.60692163293839e-05
-1.68464751903171e-05
-1.82946721732224e-05
-1.78274051067849e-05
-1.14869962431333e-05
-1.40536861663719e-05
-1.55592712496961e-05
-6.1271494397683e-06
-6.17546399130228e-06
-2.6215268015814e-05
-7.0914165574302e-06
-2.60014762616541e-05
1.66681008933647e-06
-1.49481403629876e-05
-2.56250480360972e-05
-1.87356774821444e-05
-2.44565427379071e-06
-2.19682720902035e-05
-1.67128972333166e-05
-2.12892486441432e-05
-1.19040575620473e-05
-2.72697331244071e-05
-1.27588053296037e-05
-1.15776594646298e-05
-1.99954605957101e-06
-1.94752916212363e-05
-1.66880468277139e-05
-8.22615286690433e-07
-1.93994982353024e-05
8.88973793322918e-06
-1.70570262707905e-05
-1.98389219617013e-05
-1.3861356521566e-05
-3.03485925181008e-05
-1.39613272872332e-05
-1.89632313215693e-05
-2.70578555827009e-05
-2.80137613176456e-07
5.5658684803152e-07
-1.35125921767981e-05
-3.60688636636002e-06
-1.11639632315689e-05
-8.53125917249454e-06
-1.39011232157742e-05
3.94670229001299e-07
-1.24140005554484e-05
-2.15158811437152e-05
-4.49479506780384e-07
-2.22906223722173e-05
-9.40447361383959e-06
1.71273421529563e-06
-5.5743490906859e-06
2.46850528159493e-06
1.2912095628349e-05
-5.03112889085274e-06
-4.10463844740194e-06
4.75353375442641e-06
-1.34715824692523e-05
9.02485850103682e-06
-9.68487425075975e-06
-3.73271179430579e-06
-1.95449697574266e-05
-1.70612981158675e-05
5.7987867095024e-06
-2.09876821103766e-06
-1.32450554718206e-05
-1.28065642027373e-05
4.46724018280252e-06
-4.52712816800636e-06
-1.98107158003294e-05
-5.53834212363617e-07
3.58704785764156e-06
-1.39457138756844e-06
-2.94430205452083e-06
-1.07096168914393e-05
-6.81595452474555e-06
-1.94834231655328e-05
-2.08450430163308e-05
-1.92806171364118e-05
-2.45528753586033e-05
-8.5187675583246e-06
-9.2962730657823e-06
-1.42820702393977e-06
-2.34500078006558e-05
3.84023304226415e-06
-1.98922184786815e-05
-1.60908013723309e-05
-7.22599724003611e-06
-1.58865046674114e-05
-6.9568117655288e-06
-1.64025525286469e-05
-8.59976432857143e-06
-1.08270108805224e-05
-2.59944792408612e-05
-1.28561152372342e-05
-1.80806859130513e-06
-1.40481317369217e-05
-6.60298476512275e-06
-1.59684863428827e-05
-1.64247385155947e-05
-2.57948569617539e-05
-2.71508214014909e-05
-8.61843166385702e-06
-2.01416092991575e-05
-7.13627059626752e-06
-6.81136420409429e-06
-1.24802560735866e-05
-1.1177933735035e-05
-1.96343838591969e-05
-2.00412928923084e-05
-1.02810159105403e-05
-1.51000006982505e-05
-1.20122492573122e-05
-2.45367790064173e-05
-1.4843053824219e-05
-5.99661566890641e-06
8.04400643119378e-06
-1.4849761690495e-05
-1.39533808859747e-05
-1.84237861766844e-05
-1.49295998867169e-06
-1.90974416335526e-05
-2.3808486639305e-05
-7.96559662631438e-06
-1.80722955607009e-05
-3.29360863145551e-05
-1.07162069399063e-05
-2.51574632453532e-05
-1.61805913128049e-05
-2.44893183110356e-05
-4.15349794843645e-06
-9.28207674564477e-07
-5.03637857687186e-06
5.77783693614007e-06
-6.98116749798955e-06
-6.79487650388223e-07
1.03761185858174e-05
-1.38837703157741e-05
-1.16609820047078e-05
-4.55074154037974e-06
-1.36247705974556e-05
-1.04092791879648e-05
-1.351018735806e-05
-1.18212925977633e-06
-1.05133974882159e-05
-1.24853928777924e-05
-2.25456624735523e-05
-4.34290452344256e-06
-4.47022261962192e-06
-1.35089216820535e-05
-1.25310430006669e-05
-5.65621930543583e-06
-3.51793142433517e-06
-1.86805988537788e-05
-9.29789678000255e-06
-1.05176460398306e-05
-1.23158044046731e-05
-1.5951378646825e-05
6.56247033875027e-06
-7.62734757740149e-06
-5.47073039455674e-06
-9.32530664346161e-06
-1.64096647492034e-06
-2.38354974816876e-05
-1.65794547109116e-05
-1.68154104898105e-05
-1.21555939039812e-05
-1.20832924912108e-05
-1.23205500579462e-05
9.06419799054811e-06
-2.33120803520016e-05
-3.18502459124793e-05
-8.65797201839888e-06
-7.50937423762807e-06
-4.75281411071995e-06
-1.61716722579314e-05
-1.13742881086706e-05
-1.01396823944448e-05
-9.64925727314097e-06
-1.81196157268307e-05
-2.98034716266282e-05
-1.41935471481457e-05
-1.124895925066e-05
-1.74941803536903e-06
-2.90943735213082e-05
-1.77666647553498e-05
-1.70575492181368e-05
-1.25535530496551e-05
-2.05213122908149e-05
-7.0435814757808e-06
-1.26177476287485e-05
-2.91002606055512e-05
-2.89528201806724e-05
-1.11627314785954e-05
4.18042348711584e-07
-2.75339915411332e-05
-2.37438465630675e-05
-6.39486401511216e-06
-1.71113576034281e-05
-1.00367845649996e-05
-1.61823107451994e-05
-2.54160399121235e-05
-1.03228839594996e-05
-1.15250722236349e-05
1.51447945550641e-06
-1.03029672483807e-05
-1.71313256695856e-05
-8.53864677215667e-06
-3.22421470655616e-06
-8.0159672144493e-06
-1.7647105059383e-05
3.34394698278141e-06
-5.34032196318533e-06
3.17247321816998e-06
-1.34668149594898e-05
-5.25020570112395e-06
-1.57205122242993e-05
-6.29668908526827e-06
-4.39873674714661e-06
-6.57128404657585e-06
4.83715508355635e-06
-1.05433356998294e-05
-1.32027753195104e-05
1.26877031857951e-05
-2.21707754211299e-05
-1.69514489706513e-05
-4.07796091781132e-06
4.54759158586497e-06
-1.16267503161863e-05
-1.26311046951166e-05
3.97069153792201e-06
-1.8760041719049e-06
-2.76367578803115e-05
-1.49333572246569e-05
-2.60851246305512e-05
-3.57974151206635e-06
-9.5001723312711e-06
-1.72699261484831e-05
-8.50919785566385e-06
-1.30636233317194e-05
1.45769414642754e-06
-8.56787108639525e-06
-1.90839707710624e-05
-1.45867384516298e-05
-2.11618035159542e-05
-1.34142465368333e-05
-1.74411035476239e-05
-1.21836134772371e-05
-8.33574178608394e-06
-1.24819588037478e-05
-2.23042408372528e-05
-1.23503931201697e-05
-1.46199157278225e-05
-3.18392502485053e-05
-1.44524461142371e-05
-1.74732165073148e-05
-2.84940842419035e-05
-1.69676083244274e-05
-1.53947629588186e-05
-9.77072581315794e-06
-1.69386803930276e-05
-4.48353249625374e-06
-2.1543507701043e-05
-1.45867884371618e-05
-2.4673470799871e-05
-2.47382426521295e-05
-1.93037716185976e-05
-2.02858448888122e-05
-7.77657796586566e-06
-6.91892732075087e-06
-8.69493116271817e-06
-3.13011133527976e-05
-2.15050634935733e-05
-1.36666213521288e-05
-8.65196496048869e-08
-1.0388648246836e-06
-1.83350563624327e-05
-1.92224465911274e-05
-9.62513159089876e-07
-1.66926609396555e-05
-1.26246263983267e-05
-1.58210479920533e-05
-8.42191532432432e-06
-2.14300361089193e-05
-6.12391127521979e-06
5.36742376820907e-06
-5.58251326694769e-06
-6.07335579557283e-06
-1.61720005616466e-05
-1.33977190589717e-06
-9.15914403973217e-06
-2.39242398275309e-05
-5.02625605502945e-06
-2.11762138550702e-05
-1.52803092632801e-05
-6.22913784285225e-06
-3.99742218135496e-06
-1.3273924297958e-05
-4.95074407524558e-06
-1.03956311536167e-06
1.0874731454531e-05
-2.61371413735537e-06
-1.32805114275357e-05
-1.18055347459769e-05
1.17412376925739e-06
-2.08013242142325e-05
-1.59575209956047e-05
1.14128191402514e-06
-1.83407926793279e-05
-4.88620516616953e-06
-4.8642800531026e-06
-1.64580816815678e-05
2.47026729463598e-07
-1.11990271701176e-05
-1.36858824717635e-05
-1.42322104367616e-06
-6.17461754353509e-06
-6.50318577432397e-06
-1.80582660754783e-06
-1.65724839448124e-05
-1.0691511343586e-05
-2.60280643021741e-05
-1.1097072292333e-05
-1.11073101348409e-05
-1.11477579482341e-05
-2.79683969896658e-06
-1.94564112900383e-05
-1.02100803164898e-05
-1.11228522277715e-05
-2.02972686174757e-05
-2.41890121480809e-05
1.01185721910999e-05
-1.62433877804679e-05
-9.58687613355064e-06
-1.09727946732097e-05
-9.57207231706623e-06
-3.45073395486387e-05
-1.84775193544775e-05
-2.02099903171068e-05
-1.51253421733581e-05
-1.53837779485481e-05
-1.12132223318092e-05
-3.66805309532027e-07
-1.79724453712458e-05
-1.97633838203696e-05
-1.2019320841753e-05
-1.64848491609883e-05
-5.71460596806134e-06
-1.07429951191185e-05
-2.04067074354625e-05
-1.31548676481541e-05
-1.98917963978414e-05
-1.54840752254849e-05
-1.46141955641105e-05
-2.11925103151473e-05
-3.48744349159487e-05
-2.19759169810476e-05
-4.09327486589089e-06
-2.29444033147104e-05
-1.90523886387524e-05
-1.8816234519376e-05
-1.74261391470549e-05
-2.77703488722756e-05
-1.71711491051725e-05
-2.02761063125811e-05
-1.64522615798878e-05
-1.97644653410413e-05
-2.75452634001163e-05
-7.47792033014352e-06
-9.91342178658302e-06
-7.0311168302216e-07
-6.68889251975844e-06
-1.80497320751466e-05
1.39351307420961e-06
-1.64495059390597e-05
-2.51047725668669e-05
-1.61819755908397e-05
-5.28528334274486e-06
2.25529021425928e-06
-5.58843362167711e-06
-1.22761453354123e-05
4.78186115761254e-07
-3.9435795480431e-06
-6.66812803137346e-06
1.91081333599225e-06
-8.67557171218744e-06
-2.01219357994037e-06
-7.66906434960961e-06
-1.45781694563847e-05
-7.20187970890981e-06
-1.80293598537177e-05
-8.76996319764957e-06
5.60972838267747e-07
-1.15509940861098e-05
-3.89064313751843e-06
7.39962547664407e-06
-2.34736130740879e-05
-7.26866818630344e-06
-1.67711350792187e-05
-1.88160417436173e-05
-4.6345873716519e-06
3.39126518592027e-07
-5.35115914466048e-06
-1.82636959587297e-05
-7.22034569467845e-06
-8.87486542418261e-06
-1.31971747468664e-05
-2.28456990275357e-05
-1.31404274194993e-05
-9.27112369080939e-06
-1.209515162302e-05
-1.76272967582718e-05
5.30201697191436e-06
-1.8496597817042e-05
-2.26455383880894e-05
-1.52387237763012e-05
-1.16886981483665e-05
-1.97272513310177e-05
-2.36331432964617e-05
-1.73198540356801e-05
-1.30431668912322e-05
-1.04675705185111e-05
-2.07298083143005e-05
-3.29872951318045e-05
-1.87664604630985e-05
-1.47850222265507e-05
-2.06019446080704e-05
-1.64225668636531e-05
-1.19411040520994e-05
-9.44815673484598e-06
-1.77653724615869e-05
-8.04052162976016e-06
-1.36902572724376e-05
-1.67722466520743e-05
-1.45392717519179e-05
-7.52291999072201e-06
-1.5482816882481e-05
-1.04763806054293e-05
-1.99710394538308e-05
-2.59843387796513e-05
-8.10785567156512e-06
-1.93577887403334e-05
-1.54928624630372e-05
-1.91930366682226e-05
-1.69519058937304e-05
8.35581442218825e-07
-3.05093932756579e-06
-2.57817821292023e-05
-2.29347293168684e-05
-2.36384319389642e-05
-1.60246280086101e-05
-1.42320131187804e-05
-8.33110512644059e-06
3.89515662063907e-06
-8.02288628760978e-06
-3.58352550201547e-06
5.28183501775128e-06
-1.09804431836097e-05
-1.258181608631e-05
-6.99100992403454e-06
-4.03244668300641e-06
-6.02924896413785e-06
-6.2622117043758e-06
-2.04081051883661e-05
-1.62715355569492e-06
-1.59800731524777e-05
-1.68281248922398e-05
-1.06309406270373e-05
-1.21300816115476e-05
-1.01379230890557e-05
1.98655024409712e-06
-1.69325243096244e-05
-2.35684175319689e-05
-1.097642312524e-05
-1.50079181051091e-05
-1.19146330215029e-05
-1.38372227751578e-05
-3.23830356662096e-06
-6.39303372296537e-06
-1.37799088792338e-05
-1.3977494329986e-05
-3.99934476323126e-06
-1.28865413518694e-05
-2.67965235080102e-05
-1.28421652124448e-05
-1.2164816176096e-05
-7.0373305437229e-06
-2.29724377480639e-05
-1.55905921296017e-05
-5.33513336578301e-06
-1.70315666098231e-05
2.4466626706353e-06
-1.96399870315252e-05
-3.087381516881e-05
-1.68013766183024e-06
-2.06105563821035e-05
-6.87038746368555e-06
-5.16411346125838e-06
-1.52821841591177e-05
-1.27992281244851e-05
-9.48662649444353e-07
-2.13057261086085e-05
-3.87295443089201e-05
5.96511788345816e-06
-1.70578685449772e-05
-2.94444438316853e-05
-1.78724788115446e-05
-1.50298411695486e-05
-1.88302075478914e-05
-1.18667828351366e-05
3.18284986955581e-06
-2.77843958986809e-05
-6.5401394328977e-06
-2.41129692154902e-05
-9.88430863190091e-06
-3.79836308945229e-06
-2.99070388996914e-05
-1.06191920679375e-05
-1.31124081994656e-05
-2.15458352819062e-05
-1.07886170718532e-05
-1.29629547731867e-05
-2.27109144554955e-05
-2.07084781217548e-05
-1.34498809503427e-05
-1.1113897825577e-05
8.44669561351407e-06
-1.22387448783139e-05
-2.5008879643474e-05
-1.69183061598871e-05
-1.49872143348e-06
-2.49229140636126e-05
-5.44493223886009e-06
-1.76898354280963e-05
-2.55635067243584e-05
-8.57950757683743e-06
3.45531716229586e-06
-1.01903716238553e-05
-8.1077677134113e-06
1.42968145816103e-06
-8.29720726351985e-06
-9.08362150698142e-06
-1.06599845194256e-05
-2.02634737694929e-06
-1.29501812522466e-05
-4.10860009552837e-06
-1.18797454396259e-05
-4.96815923915112e-06
-1.12448840367602e-05
-2.21459756290711e-05
-8.28269192415198e-08
-1.12096256532218e-05
-1.18946335930373e-05
-1.68920422020729e-05
-2.73189664243159e-05
-7.21203691571445e-06
-3.03288627827955e-06
-2.37787019284361e-05
-7.88742783776699e-06
8.11843965477816e-06
-8.88359061941491e-07
-7.17848104424543e-06
-3.69864808287113e-06
-7.04199213701729e-06
-1.807213041606e-05
-2.7082800391051e-06
-1.18712035934561e-05
-1.53020695635653e-05
-6.01554557568205e-06
-1.72897998238972e-05
-1.01297519138628e-05
-1.11477716339308e-05
-2.12208214388854e-05
-1.61892849637326e-05
-6.0428478325435e-06
-1.83650167086961e-05
-6.75382160147218e-06
-1.14597439270063e-05
-3.30542979216228e-05
-3.20786535020543e-05
-2.93795300263825e-05
-2.66594443967037e-05
-2.23776495295914e-05
-2.42950728641834e-05
-2.4722090846103e-05
-1.22805571083376e-05
-2.10524793965544e-05
-3.12982062626855e-05
-2.26782552163975e-05
-1.13871877433717e-05
-1.67926516839735e-05
-9.87360875772413e-06
-1.39834846217438e-05
-3.97660006112632e-06
-2.20541078840704e-05
-1.53944789853362e-05
-1.228381255321e-05
-2.6452600675553e-05
-2.50578723308721e-05
-4.89335339826843e-07
-9.65853017999048e-06
8.37569408319613e-06
-2.34202461905741e-05
-2.15110301209028e-05
9.57982960291018e-06
-6.68313206382422e-06
-1.27850964643921e-05
-2.67832032901431e-05
-3.49254420434499e-05
-4.57332802478552e-06
-1.33923838713272e-05
-1.01507201476063e-05
-7.83685594642408e-07
-2.0605530850279e-05
-1.08518291577646e-05
-8.07518608608419e-06
-1.69259382275129e-05
-1.49141943647201e-05
-1.47608021453295e-05
8.82626454789042e-06
-8.56087820337336e-06
1.64724555498181e-06
-6.18185521748914e-06
2.92824052477696e-06
2.63864217077024e-08
4.82581755610176e-06
-3.47414769706434e-06
-1.42662971534198e-06
2.59685572107867e-06
-7.95348001963288e-06
-7.55023815382513e-06
-2.39353100065172e-05
-9.34254307940372e-06
-1.92676143772041e-05
-4.5383599760074e-07
1.51275315531724e-06
-1.75503679911551e-06
3.80286584174098e-06
-8.55765595339698e-06
-1.1784968115325e-05
-1.88172195453335e-05
-1.19746337967182e-05
-1.20113764895255e-05
-2.08848104031912e-05
-1.59912755244969e-05
-1.00220087982125e-05
-5.84896147956319e-06
-4.58747801832841e-06
-5.35686279776325e-06
-9.21600374605952e-06
-1.49045263012182e-05
-1.96204406313656e-05
-1.50063275612124e-05
-1.32348113999277e-05
-1.83976706703684e-05
-4.33401787605876e-06
-1.78472729703816e-05
-2.14899149094228e-05
-3.38728779776627e-06
-1.42249055428777e-05
-3.13339426379993e-05
-2.75750755548988e-05
-2.10015387643051e-05
-1.61035265208836e-05
-1.81774439242013e-05
-4.13906660843855e-06
-2.22771168656344e-06
-2.15966609031033e-05
-2.50978255997576e-05
-1.28606708423043e-05
-3.07642705513517e-05
-2.35816318656112e-05
-1.29074362070068e-05
-1.22419251000551e-05
-5.07239992496102e-06
-8.28889211531964e-06
-2.17909331886711e-05
-1.1507379449421e-05
-1.76106960197248e-05
-1.57494629986337e-05
-1.7753360137915e-05
-2.45493158924889e-05
-1.620036021633e-05
-1.33355330677321e-05
-2.40233702467784e-05
-1.5751057163288e-06
-1.7600329499108e-05
-1.32996231317926e-05
-5.22758393740931e-06
-4.04535942312142e-06
-3.68339248273949e-06
-1.19644312745781e-05
-1.87270941514379e-05
-1.00737613708278e-05
-1.77328535712051e-05
-1.74880910670203e-05
5.13527501954129e-06
-3.55125964831716e-07
-5.59253488638288e-06
-2.09360522598534e-06
-1.11916891513332e-05
-1.20192029045993e-05
-6.31577448089995e-06
-3.862307615446e-06
1.80671013139963e-07
-1.41272728300641e-06
-6.739641213596e-06
-1.96701281931163e-05
-1.02525648310022e-05
8.27437448767197e-07
-1.0131338069548e-05
5.1005158577295e-06
6.52133936481623e-06
-1.34466588346931e-05
-2.33096307002702e-06
-1.93234104856531e-05
-9.5020532939286e-06
-3.98032900651389e-06
-1.58825697822205e-05
-1.42075111355471e-05
-7.48259104130715e-06
-1.26499913705405e-05
-1.04772780773463e-05
-3.57837726108667e-05
-2.01006902377918e-05
-4.67671924170114e-06
-2.47642012008443e-06
-8.04423158160291e-06
-8.31797180405021e-06
-2.29700924143717e-05
-2.94988534560773e-06
-1.14972139457506e-05
-9.21427243060125e-06
-7.18153926383915e-06
-1.71366523295671e-05
-3.85858397184219e-06
-2.03830216876075e-05
-2.49787845891732e-05
-3.0729569752786e-05
-3.26893885045316e-05
-2.56969776407903e-05
-5.27345102412184e-06
-1.47637005803357e-05
-7.93157745103061e-06
-1.17189692708574e-05
-2.35423240951501e-05
-1.46928053575908e-05
-1.49578736318621e-05
-1.28653533267562e-05
-2.0367627705771e-05
-2.89053923880397e-05
-2.44228309253365e-05
-1.58128333900959e-05
-2.19387153197157e-06
-5.14964267131864e-06
-5.44685833485683e-06
-2.67491742984213e-05
5.32079716861187e-06
-9.21727873539711e-06
-2.85833107041862e-05
-1.14699926408049e-05
-5.40878948172367e-06
-1.73537826548455e-05
-3.52481830936132e-06
-1.9887076367201e-05
-5.34983457806165e-06
-1.03376517439949e-05
-1.16388182817557e-05
-2.53151496944347e-05
1.42757932688891e-05
-6.11987530341878e-06
-6.32394437075606e-06
-6.57357871085809e-07
7.78594485315689e-06
-9.9768631604375e-06
-6.39333426625605e-06
-1.01414491150223e-05
-7.3843470142928e-06
-8.09920799851162e-06
-1.53117078875885e-05
-5.74870580238413e-06
2.97414481642897e-06
3.44183678464449e-06
-2.9709065182203e-05
-1.17421795028548e-05
-1.45580496518878e-05
-1.12002125541676e-05
1.66251207917029e-06
-8.67315067841952e-06
-7.13822858105421e-06
4.77048838283865e-07
-4.42452017255528e-06
-1.75875832307774e-06
-8.751306594766e-06
-4.6764987485205e-06
-8.98954265203221e-06
-1.21291583816539e-05
-1.64141971016405e-05
-1.50478670240842e-05
-1.44398077360698e-06
4.59036039393445e-06
-7.87784295804374e-06
-1.87471876038109e-05
-1.48137711202629e-05
-2.35872888634691e-06
-9.29963934050226e-06
-1.9596922815126e-05
-1.82828177982354e-05
-7.09324235601314e-06
-1.14843208848977e-05
-7.31539272262973e-06
-1.17984584204318e-06
-2.61797292899212e-05
-5.15523265827469e-06
-2.58663790714218e-05
-2.2752123695654e-05
-1.44545227765228e-05
-1.17146159961152e-05
-2.37042402610614e-05
-6.18190320279364e-06
-1.64281428405032e-05
-1.05475194595931e-05
-7.95300389237087e-06
-2.20582979963377e-05
-2.71234676850207e-05
-2.72382766333983e-05
-4.14932313350483e-05
-9.58029854784165e-06
-2.93564222677683e-05
-7.33655390987975e-07
-2.27565185578678e-05
-1.623180077458e-05
-3.0438122010107e-05
-1.8916191824253e-05
-1.82136749199247e-05
-1.99671697157467e-05
-5.8469582954791e-06
-1.27872133447668e-05
-1.92666636039022e-05
-1.0017581158454e-05
-1.31385718219587e-05
-1.72916120534549e-06
-8.47113618527332e-06
-8.47443918896369e-06
-1.2309842735182e-05
-2.40226103457405e-05
-1.66678448563276e-05
-2.62552438164095e-05
-2.15326607790847e-05
-7.75005621199048e-06
-1.41245162202989e-05
-1.78577911703967e-05
-4.50337332413284e-06
-1.37916058658622e-05
-3.15707117723779e-06
-1.85247282326854e-05
-1.31950468139682e-05
-4.16089738885133e-06
1.60518667616587e-06
-7.35853201590856e-06
-1.18311223367792e-05
-2.01929101255054e-06
-8.29411313126779e-07
-4.11434920422057e-07
-1.1359450899852e-05
-8.26802057116063e-06
-1.00674895427928e-05
-2.03902311065221e-05
-6.49008256843505e-06
1.0768610395288e-05
-3.82144667150279e-06
-1.0114677964768e-05
-2.89035000225924e-06
-2.24849096553811e-06
-1.2554415856574e-05
-2.81926047514263e-05
-1.28873405356734e-05
-3.17674774254024e-06
-3.78539981282624e-06
-2.40334615309084e-05
-1.90944635989824e-06
-9.74420377791082e-06
-4.79996758630077e-06
-1.21258270223243e-05
-6.98493981254647e-06
-2.27359268486062e-05
-1.75627820139147e-05
-2.30202774029838e-05
-3.27806686585489e-06
-1.52144976866688e-05
-1.16831999214684e-05
-1.24802924279891e-05
-1.48424210033204e-05
-1.96322478943796e-05
-1.39773350126425e-05
-2.37660773738574e-05
-1.67739651452447e-05
-2.91784576071212e-05
-1.05239894007088e-05
-6.2755870482201e-06
-1.94602858606893e-05
-2.63392268197804e-05
-1.43204567127397e-05
-2.82669732849707e-05
-1.44901360811114e-05
-1.48486625786465e-05
-1.65788711424019e-05
-1.15836528261158e-05
-2.31116654116306e-05
-2.83167693108048e-05
-9.53268187609202e-06
-4.48967105548058e-06
-1.53027277621355e-06
-1.50167049610174e-05
-2.72272259587328e-05
-8.97510397290097e-06
-9.25719695629971e-06
-1.49452749749851e-05
-7.06620615425025e-06
6.53874289336042e-06
-1.29774600364367e-05
-1.95624817830035e-05
-1.49536019023338e-05
-3.06126649701067e-05
-3.84368945358134e-06
-1.02486789625145e-05
-1.39845185511882e-06
-9.87223566032033e-06
-1.14459979416147e-05
-9.42890096416757e-06
-1.11373792348411e-05
-7.53863104321125e-06
-2.41835775351753e-05
-1.7396294165689e-05
-1.27875184998347e-05
-1.46010137732325e-05
-2.08062004991635e-06
-5.21267846154821e-06
-5.06264894174498e-06
-1.12712378098056e-05
-8.45099677772201e-06
-1.08833146760887e-05
-1.06325124328325e-05
-6.86721430306722e-06
1.79875725291686e-06
-2.28822426648611e-05
-1.33302467239683e-05
-1.04097010957169e-05
9.72486698396278e-06
-3.09955781049589e-06
-4.58119588581494e-06
-7.31029634065648e-06
-2.21296372800316e-06
1.69636792524265e-06
-6.35697966072368e-06
-1.07001161169507e-05
-1.81789363705024e-05
-6.9716654757992e-06
-2.38038994130508e-05
-2.16906106173164e-05
-2.23409534941257e-05
-1.45855256573598e-05
-1.25945442165418e-05
-1.48279024981118e-05
-2.86867754779871e-05
-1.6586832293678e-05
-1.5929585160196e-05
-2.52972496323114e-05
-1.17063015164289e-05
-1.28623839293354e-05
6.06790565352164e-07
-1.55455036689589e-05
-1.82030297779636e-05
-2.18860320226419e-05
-2.41723042475996e-05
-2.69427099534269e-05
-2.89431377452754e-05
-1.869902781811e-05
-4.4744747579344e-07
-3.15410349995669e-05
-1.58337902634073e-05
-2.30285346979836e-05
-3.10728216981219e-05
-1.25981097997462e-05
-2.10058059932486e-05
-2.66825648243648e-05
-1.23990036850218e-05
-1.97436834090344e-05
-2.53307522731247e-06
-2.77658937942378e-05
-7.63670022182314e-06
-1.5725831205783e-05
-2.09488179002534e-05
-7.38113452132489e-06
-1.354391665057e-05
-3.07679136670926e-05
-8.27220422321043e-06
-2.25074226527488e-05
-2.67414582589354e-05
-2.15631048213957e-05
-2.19014144916297e-05
-1.93694941901044e-05
-1.58356929949349e-05
-1.61395934510996e-05
-1.24287592752206e-05
-1.02810886249496e-05
-9.82450681083475e-06
-1.85784969162799e-05
-3.4177201495195e-05
-6.32105689378376e-06
-1.36594176068319e-05
-1.22182895493098e-05
1.23296715069738e-06
-6.54845939943581e-06
7.91142561682009e-07
-1.09416635024361e-05
-5.98681387179745e-06
-1.62959288987102e-05
-5.57389578196679e-06
-6.64641390369647e-06
-2.10280915397131e-05
1.77426771683382e-06
-1.77399734893946e-05
3.2607685290579e-06
-8.02383494443512e-06
-7.63788499513003e-06
-1.28677645269519e-05
-1.26911331475538e-05
-1.22458412691139e-05
-9.3308056183135e-06
-9.24801822027905e-06
-1.52750832584198e-05
-5.00671903980849e-06
-7.8278688722257e-06
-1.1668996452896e-05
1.12800501672029e-06
-2.93989811134809e-05
4.76737461176874e-06
-5.00724792284424e-07
-1.36341542207878e-05
-1.14873182051999e-05
-1.89318535894069e-05
-7.93233277113576e-06
3.66750718965454e-06
-1.40705449817074e-05
-3.62826318687353e-07
1.27344675674359e-06
-1.11721484044692e-05
-6.24289941501648e-06
-3.16884920664625e-05
-2.3089184238647e-05
-1.96249582153995e-05
-2.57488743548938e-05
-2.11714507047966e-05
-1.42158998985805e-05
-1.41420219147042e-05
-2.84783710823144e-05
-2.17746311484603e-05
-1.83769923385037e-05
-9.72755245002206e-06
-8.82183415359742e-06
-1.01838502059268e-05
-2.79448630047724e-05
-2.52133501595177e-05
-1.7014587645615e-05
-1.76977350466251e-05
-2.54432070083397e-05
-6.52637866844926e-06
-1.26483532606523e-05
-2.20904853738606e-05
-1.02456094414516e-05
-1.4790295417587e-05
-2.63321380522011e-05
-2.14181930410384e-05
-1.97010952694071e-05
-1.75288827681323e-05
-2.17568198704217e-05
-1.08524064920475e-05
-1.1305173749579e-05
-9.892267124645e-06
-1.44822911806947e-05
-2.16159675016363e-05
-1.06704609588913e-05
-5.54158524906386e-06
-2.43301958330749e-05
-1.24187558901132e-05
-2.23513226402525e-05
-7.03152860163984e-06
-2.29595428356389e-05
-2.71962639928929e-06
-3.43989068140574e-06
-9.7975117681565e-06
-1.05036580330732e-05
-1.25393127194396e-05
-2.2751768342208e-05
-1.48625158301121e-05
-1.03902166271631e-05
-2.12127264823317e-05
-5.69488344423824e-06
-1.21061209321496e-05
-1.22484766223349e-05
-1.20500802469786e-05
-2.47361476462614e-06
-1.58447076511543e-05
-2.45107234971062e-06
-3.47490089858072e-06
-9.40124446527917e-06
-8.40401185688149e-06
-5.07978077269395e-06
-8.00739749467449e-06
-1.65523765476555e-05
-1.86408780736391e-05
-5.69645071047002e-06
-1.53217957542648e-05
-1.25533072171962e-05
-1.30256703912581e-05
1.37695542642267e-06
-6.82211204866982e-06
-7.08908836618569e-06
-1.07388122109931e-05
-7.48241280702038e-06
6.96459444763312e-06
-4.96382853281516e-06
-1.30602561127536e-05
-1.74763228506447e-05
-2.39182635464006e-05
-1.76837185682993e-05
-1.34762055127266e-05
-7.69488087729483e-06
-1.6199012968071e-05
-1.11211985703833e-05
-9.77460136110855e-06
-2.18075251568539e-05
-2.10090607490061e-05
-3.25268240471499e-05
-1.08762406967873e-05
-2.19670612030318e-05
-1.22716871113307e-05
-2.03003193786022e-05
-1.39296886500416e-05
-4.70464546668146e-06
-1.88947157458678e-05
-1.4958051752126e-05
-3.16436161162134e-05
-2.1156684574895e-05
-4.24263295532527e-06
-2.41767321731719e-05
-1.38148805078915e-05
-2.35195730143309e-05
-2.2233056082445e-05
-1.98944291679869e-05
-1.7222268917724e-05
-1.97266129461946e-05
-6.94433264691535e-06
-1.27506536958709e-05
-1.60386789466876e-05
-1.91767870747336e-05
-1.60858107955079e-05
-1.24829580075572e-05
-1.47427271198506e-05
-8.75663785379826e-06
-1.87676171182914e-05
-2.78974896584891e-05
-1.31069842723937e-05
-7.25817975239174e-06
-1.94170352962592e-05
-6.71018621555024e-06
-1.94279161684824e-05
-1.23028052140973e-05
-1.5187741023006e-05
-2.00811406625087e-05
3.1631390864999e-06
-6.49193458740942e-06
-8.46282591818487e-06
-1.22468653580169e-05
-1.83172255258894e-05
-1.16702548713448e-05
-9.94862392420598e-06
3.3270731057442e-07
7.48139890167556e-06
-7.43821015444708e-06
6.23536579730416e-06
4.60740399241145e-06
-5.89991428831681e-06
-1.92186320362219e-05
4.00548100517999e-06
-1.30880780830289e-05
-2.51279551770432e-06
-3.21070098654487e-06
-2.54564126724485e-05
-1.57546806599729e-05
-1.49732992254492e-05
-7.93293803575334e-06
-1.33869926036854e-05
-5.91591544193148e-06
-8.11021124923339e-06
-9.43972557003329e-06
-1.46268635707535e-05
-1.39859991008809e-05
-1.9461814955754e-05
-2.73713822428486e-06
-3.70778093105072e-06
-1.55938834076114e-05
-1.0773625664136e-05
-1.01712833815889e-05
1.90111944249011e-06
-9.63784790218751e-07
-8.1824359881431e-06
7.07595849002121e-06
-2.47291442822561e-05
-1.31611109588872e-05
-1.07069544527983e-05
-1.46125260935452e-05
-1.19023721336735e-05
-5.06150797059508e-06
-1.21677830381046e-05
-2.6852931491045e-05
-3.22914695656893e-05
-2.84572491651149e-05
-2.8646381137533e-05
-1.09425172785434e-05
-1.73314711287426e-05
-5.65885375480521e-06
-1.87256831155397e-05
-2.20776051010297e-05
-1.74018070444622e-05
-2.18986661958296e-05
-1.39586941224518e-05
8.20729181520668e-07
-2.38674018750839e-05
-2.00728150982382e-05
-2.07277838308417e-05
-1.78306470408769e-05
-5.06737401667597e-06
-8.87519302225154e-06
-2.00772467302629e-05
2.4610688611103e-06
-2.310987698856e-05
-1.08363506897602e-05
-1.20293012288722e-05
-2.7853131871088e-05
-2.51227631281641e-05
-1.35737681356775e-05
-1.13311628879435e-05
-2.53429667152882e-05
-1.6083652437355e-05
-1.39710191047372e-05
-2.1055971493094e-06
-2.0952272541501e-05
-2.79692840238067e-05
-1.17136772846705e-05
1.1677752434561e-05
-8.62807979551225e-08
-1.39072269577859e-05
-1.89850692360949e-05
-1.29238180006904e-05
-1.03028336694392e-05
5.95312301398237e-06
-6.18274926026788e-06
-2.28213299409982e-06
-1.61021674246679e-05
-5.15394491743479e-06
-7.01887117139056e-06
-1.58439351679813e-05
-6.99997495092254e-06
2.94356567005694e-07
1.3721474553904e-06
-1.46199191959926e-05
-4.51842784678278e-07
-1.73684128887093e-05
-1.96292595819938e-05
3.25058795218777e-06
-1.2429849227683e-05
-8.89647017545076e-06
-4.09277705739661e-06
-1.31936509567356e-06
-1.41335842701966e-05
-5.33604732755548e-06
-1.91746608852138e-05
-2.30113870438199e-05
-2.54809816496459e-06
-7.93377061149659e-06
-3.78943776978209e-06
-1.68530409278651e-06
-2.64408988118068e-05
-1.65064101414909e-05
-2.42822747427071e-05
-1.14237601017832e-05
-3.8435026624746e-06
-1.53296558296893e-05
-2.03886493253335e-05
-2.23729832130808e-05
-1.73257535331937e-05
-7.35759611981941e-06
-1.35653801854634e-05
-1.31962471965787e-05
-2.23474160561418e-05
-1.29426378400301e-05
-9.02436127525396e-06
-1.85635302211646e-05
-2.87988829845225e-05
-2.01877500118875e-05
-2.19433943717673e-05
-6.49272278245706e-06
-2.04403411369851e-05
-1.90528416843164e-05
-1.775579123257e-05
-2.07850597445413e-05
-1.61304385524539e-05
-1.34779422735139e-05
-2.51079169760346e-05
-4.03757528030693e-06
-1.93995084160378e-05
-1.06811118122339e-05
-6.6257276758308e-06
-2.12958788862014e-05
-2.23772380111652e-05
-3.64588370618421e-06
-2.59545817114178e-05
-5.66644811746804e-06
-1.68316968105669e-05
-7.61809856148758e-06
-1.05975468086342e-05
-5.70432814976828e-06
-9.58797426608779e-06
-4.88566253236392e-06
-1.50417308034641e-05
-1.37985239288446e-05
-1.36478704059539e-05
-2.30217084936404e-05
-1.27875639899131e-05
-2.203985001368e-05
3.16431870326764e-07
-1.41256042468944e-05
8.93629476671658e-07
-1.2824134089296e-05
-1.58892156554424e-05
-1.54716092052586e-05
-9.78268727355451e-06
-2.25836956241073e-05
-6.75009709341012e-07
-1.79068994595015e-05
-1.30729686411406e-05
-8.74927823413883e-06
-2.19203119939802e-05
5.75900123276385e-06
-1.16532539908215e-06
-1.97933247231621e-05
-5.27613836477682e-06
-1.73845796123704e-05
-1.63459507734157e-05
-1.88907258486625e-06
-2.76266463077019e-06
-1.98781018394169e-05
-8.74689936246385e-06
-5.15950411465007e-06
4.10876189684949e-06
-1.31844541738561e-05
6.43810747799822e-06
4.91812865805627e-08
1.29881958969208e-06
-1.17322761618542e-05
1.46578659729999e-05
1.83644260467991e-05
-3.16775914312748e-05
-1.78716295787343e-05
-8.2576178464088e-06
-2.15702258167784e-05
-4.99210003097185e-06
-2.10623940846473e-05
-8.15483301828967e-06
2.78481871344943e-06
-2.55438259800627e-05
-9.99740443369741e-06
-3.14129819805263e-05
-1.94715673884559e-05
-3.70878919650786e-05
-1.14782955552471e-05
-2.28585700862408e-05
-1.63053507082291e-05
-7.80911901632791e-06
-2.1642915256718e-05
-5.87383044749004e-06
-2.27881640053956e-07
-1.75605209740672e-05
-2.68146468047966e-05
-1.3152576963874e-05
-1.19827295937843e-05
-2.14780591836899e-05
-2.49449319562069e-05
-2.94990956445556e-05
-1.69332795952476e-05
-9.34368512709437e-06
-1.67785667334209e-05
-1.95478461623641e-05
-1.18700393563504e-05
-1.06422737211704e-05
-2.48916526030923e-05
-1.05931540627847e-05
-2.71833738798852e-06
-3.83778264951411e-06
-6.73533694434966e-06
-7.95262078467413e-06
-9.18019930428847e-07
-7.38724381758622e-06
-3.56355531427062e-06
8.7292903186126e-07
-1.91322657586267e-05
-1.21250102983083e-05
-1.82007088001713e-05
-9.44606572743715e-06
-8.24649909727214e-06
-1.18742995771645e-05
-4.80823559616796e-06
-3.18870590722519e-06
1.05030048491218e-06
-8.04007294601276e-06
-8.74177285249392e-06
1.03453676985761e-05
-1.25311689040352e-05
-5.51614438169989e-07
8.35819023280738e-06
-1.43472258767315e-05
-1.37333721707282e-05
-1.60829890928662e-05
-6.7868957833362e-07
-6.3807696992088e-06
-1.14370233077583e-05
-5.68313320765292e-07
-2.99855532182813e-05
5.22973837953163e-07
-1.26131514066902e-05
-8.48618235636827e-06
-1.70551509956929e-05
-5.16227387573733e-06
-4.32078194290298e-06
1.12100888581108e-06
-1.60666638311028e-05
-2.31801813815542e-05
-5.85561361173948e-06
-1.97330924010231e-05
-1.22957673670932e-05
-2.15306147507893e-05
-2.06414899298714e-05
-1.61183772775071e-05
-2.88649780745008e-05
-2.13035412636081e-05
-8.99167248551392e-06
6.84090293331915e-06
-5.32669803752712e-06
-7.20940879002227e-06
-1.69302467847672e-05
-1.32571323711075e-05
-2.7221947629922e-05
-1.99824612965419e-05
-8.64039021309341e-06
-2.52910613868103e-06
1.24782180605487e-06
-2.45397372237003e-05
-1.09222635407915e-05
-2.65755321640195e-05
-1.53668053801732e-05
-1.706726287944e-05
-2.00533523902747e-05
-1.16574230329518e-05
-2.23349918532449e-05
-2.18301450965392e-05
-1.39827735561575e-05
-2.71640793833503e-05
-3.16759245126093e-05
-9.39512173716101e-06
-2.61521047299661e-05
-5.65061822369023e-06
-9.29693080218059e-06
-3.03271462451079e-05
-2.66236772784418e-05
-1.73938234535454e-05
-1.18566092135269e-05
-1.18873948249092e-05
-2.11580916780527e-05
-1.11803939425095e-05
-1.01045408704506e-05
-1.18943526265845e-05
-6.14731843538062e-06
-1.70733231726178e-05
-7.30667356878884e-06
-4.68447183911789e-06
-2.11329751556435e-05
-2.25833145624913e-05
-1.4237944769398e-05
-1.60815747665111e-05
-1.90558695499006e-05
-1.6999507126017e-05
1.98474126170752e-06
-7.03538709429569e-06
-5.13682324184682e-06
-5.54110247547788e-06
-9.31505000634555e-06
-1.77564266051628e-05
-1.06125960132556e-05
-1.14764635516e-05
-8.22813946880966e-06
-1.18053700681719e-06
1.15350252235788e-05
-1.7567518310159e-05
-2.79976040574485e-05
2.77960671128125e-06
7.89630490157483e-06
-1.09450042178186e-05
2.14603071773476e-06
-1.23707692627492e-05
-1.26057416058911e-05
-6.69165119261295e-06
-1.44370679795084e-06
-9.57674055002577e-06
4.07967212765219e-06
-1.62957552804264e-05
-1.06869629018629e-05
-4.22289815467641e-06
-1.04419227555557e-05
-9.13083170342648e-06
5.87363070239876e-06
-1.59483649554375e-05
1.21057263974468e-06
-1.66415794500549e-07
-3.54272918316312e-05
-2.65925999549777e-05
-1.91544393563414e-05
-2.64920024979546e-05
-1.70136439957998e-05
-2.66904368197489e-05
-3.87653772221046e-06
-6.76195880267792e-06
-7.91073083413871e-06
-1.18283050761027e-05
-1.75922573845826e-05
-2.11021534291598e-05
-6.43182425862163e-06
-3.08736570672221e-05
3.50741278694605e-06
-1.8629379080763e-05
-1.76357501762472e-05
-2.39568014497949e-05
-6.66623942513744e-06
-2.12321324724377e-05
-1.90711879923906e-05
-1.90874258609845e-05
-1.44816067425082e-05
-7.61835801821783e-06
-2.21431404123863e-05
-1.29668263044156e-05
-8.67842565893756e-06
-6.26612006272538e-06
-1.43013878421046e-05
-1.80846243939857e-05
-1.97465820151267e-05
-7.24539502320833e-06
-2.20769007120276e-05
-2.51193373078234e-05
-1.51542150514618e-05
-1.50298413035282e-05
-1.46791049531066e-05
-1.1714924257913e-05
-5.42963729102605e-06
-2.36879614693842e-05
-1.19343318065792e-05
-1.49071157097739e-05
-3.61628592327572e-06
-1.57378181038452e-05
-7.98466996805633e-06
-1.74418579827121e-05
-1.45599399513211e-05
-9.67358109313931e-06
-1.74941479532027e-05
-1.05311182572345e-05
-3.65454089901043e-06
-1.5715420487842e-05
-2.0879010158912e-05
-1.4842824908672e-05
4.8129586447768e-07
-2.05638952567154e-05
-7.44130023041837e-06
-8.28552472728916e-06
-3.03846213132001e-05
-1.40192505576112e-05
-3.54773857549969e-06
2.86586692794575e-06
-3.35128908102248e-06
-1.18980128033659e-05
-4.79519852366845e-06
-1.80356447921013e-05
-9.82280119706545e-06
-3.62866850931234e-06
-1.41709221019203e-05
-7.95534476547677e-06
1.06451608447658e-06
-7.36684026576287e-06
-8.26561266812744e-06
-1.16787627728287e-05
-1.28324827162795e-05
-1.02773894780534e-05
-1.72639522740685e-05
-7.67342490243447e-06
-8.90427140894052e-08
-1.03113367880682e-05
-1.80480887895757e-05
-1.57107234248523e-05
-1.37507565304302e-05
5.23808962052279e-06
-1.0700533914613e-05
-3.99612008942872e-06
-3.73571740024047e-06
-1.57720364962193e-05
-1.02493503715534e-05
-1.39393766792152e-05
-1.84453844896572e-05
-6.75836892218485e-06
-1.27123386471365e-05
-9.81571236578213e-06
-1.60437890018352e-05
-2.18854110223844e-05
-1.5408014450969e-05
-7.45241597585962e-06
-1.45924245921045e-05
-2.56149356512517e-05
-1.45537788813871e-05
-1.01910514928311e-05
-3.28627396636171e-05
-2.07625961956959e-05
-1.58077596197594e-05
-8.97565627094619e-06
-2.62884728813307e-05
-6.61857246569922e-06
-1.91547479439765e-05
-7.69489154642584e-06
-1.85583065465429e-05
-1.5413418416654e-05
-1.59090832699218e-05
-5.78042792682612e-06
-1.13187450572431e-05
-1.38527864672467e-05
-1.80493661722199e-05
-8.05320432138302e-06
-2.33481765339948e-05
-7.27932612166217e-06
-1.15686377673303e-06
-1.74377949053661e-05
-1.34229482706731e-05
-2.5902135197342e-05
2.70032650166245e-06
-7.36072951638304e-06
-1.65358246505185e-05
-5.3686375961877e-06
3.52852921484551e-07
-1.66529570406175e-05
-8.10489210758359e-06
-1.23089031548586e-05
-8.83940240126607e-06
-7.84276423699235e-06
-1.08466760976269e-05
-1.62718917643282e-05
-9.73028991777001e-06
-4.33385364747473e-06
-1.86510682154097e-05
-4.31981129888979e-06
-1.35305043047285e-05
-1.66030948274395e-05
-2.05191974193051e-05
-1.39302180062479e-05
-5.08600792453108e-06
-5.49026111417326e-06
-1.43053316471439e-05
-6.30800239477456e-06
-9.31413795344906e-06
-1.22768473838023e-05
-5.90114666105168e-06
-4.84371702445148e-06
6.62642181109248e-06
-3.48699139308297e-06
-1.73823338350353e-05
-1.23569936140356e-05
-5.51997722272189e-06
-1.50997526307481e-05
-5.78046544293353e-06
-1.23310993985733e-05
-1.73841629893743e-05
-2.35863921334469e-05
-3.91947511284512e-06
-2.22131090230691e-05
-5.94351069958914e-06
-7.42463996381971e-06
-1.10686850488301e-05
-1.39601098144355e-05
-1.74701204862241e-05
-1.15450714305485e-05
-8.56148502822303e-06
-3.80875946237911e-05
-2.96273437337279e-06
-2.33424803422091e-05
-1.20978500706444e-05
-2.34081186167695e-05
-2.36477361501056e-05
-1.24497563507475e-05
-2.17938978003212e-05
-1.77674396701065e-05
-3.09634347017975e-05
-1.90029594997871e-05
-1.68938614410722e-05
-1.32498943029504e-06
-2.2298982948323e-05
-7.86732908129758e-06
-1.27569432767462e-05
-6.64295488244729e-06
-1.21548408788414e-05
-1.04680462629941e-05
-2.40346786720734e-05
-9.9140390280806e-06
-1.386132841026e-05
-1.99025789659023e-05
-1.94221876571025e-05
-3.21604276720163e-05
-3.00662309397916e-05
1.15138203568461e-05
-8.7735088959953e-06
-1.39025930978724e-05
-2.67181501671372e-06
-1.16218440735207e-05
-2.00211700558239e-05
-1.57731874829507e-05
8.19870812908827e-06
-7.02990181725132e-06
-2.80094233002385e-05
-5.86131062390015e-06
-8.64328340631536e-06
-1.46601701769232e-05
-8.50432306176187e-06
-1.20105959636803e-05
-6.94531587108602e-06
-8.12162227801308e-06
-1.34705946438793e-05
-1.07309300336944e-06
-1.03250608843572e-06
-1.75600461899597e-05
-2.36685988362898e-06
-1.52902806951281e-05
-1.06182032887395e-05
-1.99414942758539e-05
-1.47697451167694e-05
-8.78239492995995e-06
-1.64326135680423e-05
-1.88139471798875e-06
-1.26258202730637e-05
-1.00316545759025e-05
-3.04479344979406e-06
-5.10079018964429e-06
-1.33777794014615e-05
-6.365132417591e-06
-1.04548705778553e-05
-6.37469966539303e-06
-1.53935090860356e-05
-2.6322831725297e-06
-4.94133501942138e-06
-8.37320515064673e-06
-4.3659605937001e-06
-1.43228934827197e-06
-5.53693474247262e-06
-8.39986845785896e-06
7.99711629240425e-06
-4.51096592575182e-06
-2.17502872103878e-05
-8.87511589485522e-06
-1.54974248501531e-05
-2.24551975245908e-05
-1.60397600795714e-05
-1.89401392666719e-05
-7.35791478272958e-06
-2.00675307971874e-05
-2.30378510899261e-05
-1.7796028626471e-05
-6.54063665178704e-06
-2.24667292181304e-05
-2.56807389892656e-05
-2.76736544904195e-05
-3.16028892928184e-05
-3.14554350153544e-05
-3.31270008183003e-05
-1.00576748039035e-05
-2.09682491611094e-05
-5.84632203513318e-06
-8.93027580109036e-06
-2.02899814029941e-05
-1.89898538328424e-05
-1.53320999912959e-05
-2.22292288472586e-05
-1.75036258377636e-05
-2.02425710857256e-05
-1.54707542266928e-05
-7.07441613698498e-06
-7.11682911730088e-06
-1.76694513748228e-05
2.84814513999797e-06
-3.73149512067633e-06
-1.6100370789042e-05
-2.56177655744009e-05
-1.14244098179205e-05
-3.67993545436852e-06
-1.6912476854151e-05
-2.5467596413979e-05
-1.66478362229438e-05
-1.74691837743546e-05
-1.66906497316114e-05
-5.747744543687e-06
-1.59628415935387e-05
-3.51816978599665e-05
4.54231038469494e-06
-2.08898131037511e-06
1.48286191525545e-05
-6.9498696303844e-06
-2.06967765144396e-05
-2.4347570158361e-05
-1.72437632570688e-05
-1.69934948207738e-05
-1.20636166926862e-05
-1.29813125393057e-05
-1.903939315929e-05
-1.45141248464166e-05
-1.93133988582297e-05
1.07086839406803e-05
-6.65105332659947e-06
-8.6726724362572e-06
-3.7519797842691e-07
-4.85110685648612e-07
-7.23856656599445e-06
-1.69637863349082e-05
-1.6728324982774e-05
-1.89827032949638e-05
-6.58778157838789e-06
-3.25853543607145e-06
-1.81738096654115e-05
-1.56440532916507e-05
-1.68690545775967e-05
-8.16637381568532e-06
4.62533037048067e-06
1.00644711754721e-06
-1.04304203831246e-05
-2.93789426556723e-05
-2.22233500885933e-05
-4.94051050372177e-06
3.01838164987962e-06
-1.13336429375219e-05
-3.2027326696873e-05
-9.54001779357985e-06
-1.89029445006338e-05
-1.48158691056726e-05
-1.05936617998531e-05
-1.800820098406e-05
-2.45655542016012e-05
-1.5276120835298e-05
5.38011943631396e-07
-1.59820981060887e-05
-1.89406431343297e-05
-2.52890646061681e-05
-1.59126857447616e-05
-2.45497219551475e-05
-2.44301324764135e-05
-1.17908955927824e-05
-1.84706483982752e-05
-6.03865690046332e-06
-1.23718262832523e-05
-6.50307433773663e-06
-2.38327936348383e-05
-4.48721745203802e-06
-1.30149514906419e-05
-1.98176503937228e-05
-1.58702157278138e-05
-1.28800277771466e-05
-2.09099925659072e-05
-3.01865412047664e-05
-2.06201015481947e-05
-2.43559915365153e-05
-2.93982998649367e-05
-6.86673222483975e-06
-2.65738297105464e-05
-4.3392621566918e-06
-1.61442749431313e-05
-1.04708523747975e-06
-5.7474393989763e-06
-1.39647696230192e-05
-2.62731804433282e-06
-3.94274087076107e-06
3.13298605157039e-06
-1.3695881065301e-05
-1.12205973451063e-05
-1.51966853701479e-05
1.69788683274329e-05
-9.71416019495155e-06
-3.82863553018591e-06
4.90194042554477e-06
-1.0562737308476e-05
-2.23520619914457e-05
-1.6282798511344e-05
-7.04403197367579e-06
-5.27720264499235e-07
-2.47449710442255e-05
5.56156314627612e-07
1.17560240014288e-06
-1.38941095903744e-05
-3.27554261223991e-06
1.37615299380411e-06
-7.68778843758336e-06
-1.49417037843129e-05
-1.97960710447187e-05
-8.11649611289501e-06
-1.17769936771677e-05
-2.18369130876716e-06
-2.28996535033119e-06
-2.08486794364258e-05
-1.13412803835896e-05
-2.08638036037312e-05
-1.04414351786494e-05
-1.13978454446187e-05
-2.15987634898758e-05
-1.16038701262068e-05
-1.73154354506709e-05
-1.28583418595408e-05
-4.04912091312607e-06
-5.39898502352707e-06
-1.83875362467334e-05
-6.37492057930806e-07
-3.3643405638173e-06
-1.42156860857384e-05
-2.4671712903945e-05
-1.90407845494124e-05
-7.85368278111619e-06
-5.80885192338562e-06
-1.96640847387477e-05
-8.14262469663784e-06
-1.55569290978766e-05
-1.49751546227753e-05
-2.04631520866664e-05
-2.10806454422269e-05
-3.40337605429515e-05
-2.59080706368684e-05
-1.7081989196476e-05
-1.69547703668806e-05
-1.99740919981506e-05
-1.20950520120905e-05
-1.52412534754876e-05
-2.0454820862398e-05
-2.27934335146674e-05
3.22322376468373e-07
-2.41272492725056e-05
-2.4839988562555e-05
-1.1114533947394e-05
-1.77863032031648e-05
-5.2228465528395e-06
-2.016687929983e-05
-4.45646630638657e-06
-1.8202928349166e-05
-1.5736791060616e-05
-2.86946391627411e-05
-1.12434573903464e-05
-2.11890137261296e-05
-1.31856029129223e-05
-9.27321284278592e-06
-1.2171375283617e-05
-2.72058190043028e-05
-2.07331845037881e-05
7.29449135474252e-07
-1.15423160667283e-05
-1.09674243685735e-05
-1.2801656796741e-05
-1.46674899123339e-05
-1.97013445473704e-05
-9.95727881667919e-06
-2.84221101153606e-05
-5.86303729369728e-06
-1.74109310729092e-05
9.410349554501e-06
-1.45339636415902e-06
-7.50156807785277e-06
-1.4829970851514e-05
-1.70462952559507e-05
-3.19810627770152e-05
-7.24029978873878e-06
-6.53512861201782e-06
-1.86990091204183e-05
-8.33208183155463e-06
7.82524322751479e-06
-1.2302675232795e-05
-2.008419100319e-05
-6.40765217277519e-06
-3.32648813813472e-06
4.27250663321711e-06
-7.33614206977466e-06
1.20335074715262e-05
-1.58557448242143e-05
-1.7674046285398e-05
-2.79647549730693e-05
-2.25726437659722e-05
-1.03666574319906e-05
-1.71379515438365e-05
-1.05003708124501e-05
7.71344656740461e-07
-2.17137443183328e-05
-6.36203077512315e-06
-2.36956542996019e-05
-1.54681647114369e-05
-1.33337201913737e-05
-1.03813835911896e-05
-1.78964302567955e-05
-1.85162749098048e-05
-2.285378065158e-05
-2.06790009191068e-05
-1.59777281469475e-05
-1.12319528143353e-05
-2.92942866921896e-05
-1.7474371179758e-05
-1.64837245899542e-05
-1.81647817910567e-05
-9.62023898097381e-06
-5.8508910954369e-06
-1.99835793333393e-05
-3.21598862704232e-05
-6.20986428251698e-06
-1.9788802715763e-06
-2.92661843797664e-05
-2.05296039923682e-05
-1.68298915157016e-05
-1.07302122086051e-05
-8.12394032551616e-06
-2.31713355443292e-05
-1.93710130954966e-05
-1.39965626789095e-05
-5.03766473156929e-06
-2.36309580435336e-05
5.4115516741693e-07
-2.02362191032499e-05
-2.22190873324369e-05
-1.65532140184423e-05
-2.58319663971841e-05
-1.01487870913832e-06
-8.52780655967936e-06
-1.16490094759682e-05
-2.88423189111735e-06
-1.5858297728161e-06
-5.50599771889285e-06
-1.11253508622153e-05
-1.71979371128423e-05
-1.84152684151368e-05
-1.33535935872528e-05
-1.26402260264047e-05
-3.23806933740172e-06
-1.4921614545452e-05
-4.70036995363885e-06
-1.22950550732602e-05
1.78160648759666e-06
-7.04084257529035e-06
-3.83576069919191e-06
6.23076842375631e-06
-7.05963043177681e-06
-1.24909360781251e-05
-5.35204445336528e-06
-8.37580305635818e-06
-6.62551920929125e-06
-1.46737565784601e-05
-1.59994591064257e-05
-3.4511768713291e-06
-1.18194620321404e-05
-6.68537807242402e-06
4.03119919056913e-06
-2.38042427051456e-07
-7.49140297400924e-06
-1.52486120143553e-05
-2.15983399274367e-05
-4.29642925899804e-06
-2.19322773427144e-05
-5.17685154941611e-06
-8.12229235330678e-06
-1.21237229736064e-05
-1.4072494491287e-05
-2.08804181012686e-05
-8.1353357307675e-06
-6.94668195520916e-06
-1.22682557229335e-05
-4.66167537091307e-06
-1.66540658762269e-05
-3.43344826304501e-06
-6.08053710269842e-06
-2.88933573675092e-05
-1.17285551482857e-05
-1.35491203105505e-07
-1.57754533773236e-05
-1.81970509419797e-05
-2.39574738227384e-05
-1.82761091428634e-05
-1.47521385813272e-05
-1.10720714449274e-05
-9.77202532080597e-06
-2.18010104035851e-05
-2.04882871809409e-05
-8.26481645635408e-07
-1.68204024776957e-05
-1.74084774408922e-05
-1.84073389905296e-05
-1.36996413690585e-05
-4.74888332488193e-06
-7.36583430233338e-06
-1.50253532420927e-05
-7.79070219162359e-06
-1.79019459680438e-05
-1.87396432001949e-05
-1.12297918725293e-05
-1.1511909322906e-05
-8.71278156349972e-06
-1.75506111411488e-05
-2.21354718750799e-05
-1.605287989271e-05
-2.17685955710903e-05
-1.2348401746896e-05
-9.14553519005313e-06
-2.42483276488349e-05
-5.73287959838699e-06
-2.90442857601898e-06
-2.12309314508746e-05
-1.2222979916031e-05
-1.25322434642325e-05
-1.77605793647402e-05
-1.39827835709932e-06
-3.13619284084141e-06
-1.97072076050492e-06
-1.28178111874682e-05
-1.6375191577726e-05
-5.74719638143418e-06
-6.35487429768184e-06
-2.29043596658234e-06
2.48924314527879e-06
-2.06257530616362e-05
-8.93956328161726e-07
-5.39976496379502e-06
-1.88724108922294e-05
-2.11594064596186e-06
1.15457180479816e-05
-1.52487303350042e-05
-1.81437086721843e-05
-1.17676257619422e-05
-1.47209722612764e-05
-2.43400744889497e-06
-1.01804948781845e-05
-1.2241302991917e-05
-7.71387502303423e-06
-2.3457263583885e-05
-2.14685858033882e-05
-2.20837087535078e-05
-1.24768418793382e-05
-2.70917370023234e-07
-1.92668936976563e-05
2.61869984221115e-06
-1.64937929783803e-06
-1.23958139123982e-05
-1.10431926321932e-05
-2.88101954285276e-05
-1.22758278772523e-05
-2.50786570038782e-05
-2.09162093861583e-05
-1.40098851265656e-05
-1.6436481117311e-05
-2.75876328782182e-06
-1.47471143623285e-06
-1.79623203105744e-05
-6.35345473629391e-06
-2.03873487980234e-05
-1.57110955649955e-05
-8.89329692442298e-06
-1.60508097412035e-05
-2.40339394402638e-05
-3.63131906505244e-05
-2.47034371960998e-05
-1.1575742914027e-05
-2.50203053750046e-05
-2.53272457786156e-05
-1.24339701352934e-05
-2.91186442834415e-05
-2.02473189632626e-05
-1.35382085382961e-05
-1.98793006480537e-05
-1.74633800429617e-05
-1.7375338123969e-05
-2.15578214398644e-05
-9.21128488749978e-06
-4.10067397269458e-06
-1.57361415847701e-05
-1.59513284669086e-05
-2.78029682850105e-05
-3.95826776990815e-06
-1.74811985762765e-05
-7.31727366672543e-06
-2.18931767857103e-05
-7.91510070400327e-07
-8.78471847366936e-06
-1.34940598519259e-05
-4.65312868359613e-06
-1.44849534310513e-06
-4.62427297446272e-06
-1.20621179059829e-05
-5.60074358121633e-06
-1.40526453799186e-05
-2.0437303445676e-05
-1.1993265617114e-05
-9.59197829000086e-06
-4.92900487325539e-06
-8.36774573787596e-06
1.36845404746237e-06
-1.74201514459426e-06
-1.57144851974728e-05
-6.53299458210561e-06
4.88021619773461e-07
-8.92330237004754e-06
-1.24576942765941e-05
-1.2477681103568e-05
-2.68790118275175e-06
-1.37081836739972e-05
-7.82812310671007e-06
-5.26180639885986e-06
-1.21412218516476e-05
-1.07677549706062e-05
-1.63715448605334e-05
-1.07009700807485e-05
-7.41280513254018e-06
-1.14921880030008e-05
-1.40311711525556e-05
-6.72870495815759e-06
-3.67989636825376e-06
-1.87682145375232e-05
-3.1668017638917e-05
-1.26612012768416e-05
-1.31005326354336e-05
-1.48473761461442e-05
-7.97212545733698e-06
-1.10019033310802e-05
-2.07441875731632e-05
-1.74259203373569e-05
1.68763781949818e-06
-7.17230100694592e-06
-8.74857967526406e-07
-6.33185987473453e-07
-3.11800545098169e-05
-1.33443440170083e-05
-8.48643038106323e-06
-4.50017011241348e-06
1.05547403741412e-05
-6.76414015762651e-06
-2.43970447859669e-05
-4.4607108349154e-06
-1.0909057677882e-05
-1.95886257267021e-05
-1.26003884070008e-05
-2.34063452438434e-05
-2.16209907955536e-05
-1.23626153899758e-05
2.02145729063723e-06
-1.29024696739639e-05
-2.23069715577513e-05
-2.87338387399083e-05
-1.94456478071491e-06
-1.33056376396498e-06
-1.97774272553712e-05
-1.35736841476027e-05
-6.37406428337727e-06
-2.45612030222708e-05
-1.83857431357164e-05
-2.11481882432931e-05
-1.23303279474874e-05
-1.79175887231272e-05
-9.1710274619503e-06
-3.2011819658491e-05
-1.6154686926212e-05
-1.06838792864495e-05
-1.3166295595137e-05
-1.58856502089104e-05
-1.1220857709085e-05
-2.41564409642512e-05
-2.05560417422402e-05
-6.17114467807191e-06
-2.74479245436558e-05
-1.03078778110731e-05
-1.49843340709983e-05
1.78420835727804e-06
-9.11768892471967e-06
-2.26668118195552e-05
-7.30608432907324e-06
-9.44040643222421e-07
-2.83256139704119e-06
-1.07257230093558e-05
-6.20270223285386e-06
-7.02012870911543e-06
-1.08072324870248e-05
-3.38827762323439e-06
-2.78300007371724e-05
-1.98211047034405e-05
-4.51018085436162e-06
6.06433780166497e-06
-2.71674444787056e-05
1.36691535954591e-06
-5.007974387671e-06
-1.42069358616634e-05
-1.45824627841222e-05
-1.6217911636944e-05
-1.45782540417777e-05
-1.1626358105834e-05
-1.26095073884655e-05
-1.28901793875257e-05
-1.40154870540874e-05
-1.6174475082638e-05
-2.37846123235648e-06
-1.45656757374219e-05
-7.5366176258648e-06
3.56117895265846e-06
-1.40169835193563e-05
-3.07476685465346e-06
-1.85857625766002e-05
-1.82903814260619e-05
-1.67709273895782e-05
-5.04510693666131e-06
-2.39401874390638e-05
-1.73132267275542e-06
-1.07380191005175e-05
-1.77874678734049e-05
-1.09162756946872e-05
-1.6500436097387e-06
-2.07749800440132e-05
-2.18295371331402e-05
-6.39366333689882e-06
-1.32539594531039e-05
-9.90779307680651e-06
-1.71948016571855e-05
-1.60748945280637e-05
-1.44954215836403e-05
-7.4028116368803e-06
-1.38424099199949e-05
-7.78280666079789e-06
-2.83432033390219e-06
-1.62565847404027e-05
-1.24291836490201e-05
-1.31068896986763e-05
-3.02048823491968e-05
-1.88825849555727e-05
-9.91878417297101e-06
-2.5278433764608e-05
-3.26445717355632e-06
-2.15200613187513e-05
-1.44697090488834e-05
-3.54941999726186e-05
-6.16167621744023e-06
-7.6339693344597e-06
-5.59174141092619e-06
-3.15669662262217e-05
-2.34547642166078e-05
-1.91935341989633e-06
-4.0358820764406e-06
-3.91123649370358e-06
-3.29515049189745e-06
-1.26593121438677e-05
-2.85241728138125e-05
-1.39536214039526e-05
-6.40800142874695e-06
-2.25296003647351e-05
-3.19995832540769e-05
-1.37667266709264e-05
-6.43468152409603e-06
-1.45051107727375e-05
-9.40680090423903e-06
-5.59215863519748e-06
-3.27486835561213e-06
1.47983043512641e-06
-1.32128393952733e-05
6.21273252112594e-06
-1.61744908419307e-06
-8.67723754544047e-06
-2.86046959006194e-06
-8.00989944731995e-06
-7.83671509415223e-06
1.27774719759972e-06
-5.39473062373884e-06
-2.85979333394036e-05
4.17035496508515e-06
-4.50772800601484e-06
-8.58709150491017e-06
-6.57967361906794e-06
-2.85313021477625e-05
-1.04453868931612e-05
-8.10974120034796e-06
-1.62163514642384e-06
-2.56556735368398e-06
-6.09188148948987e-06
-6.75834755885536e-06
-1.88340454415313e-05
-2.96292643052155e-05
-1.63818882150562e-05
-1.62341286774084e-05
-2.65049290277993e-05
-2.38409703889885e-05
-7.48741879076096e-06
-5.68735197725851e-06
-6.1024585259627e-06
-1.61480143607549e-05
-1.48248018969138e-05
3.40118109374113e-06
-1.61675434737472e-05
-2.23939749497354e-05
-1.30806667487632e-05
-2.87517229248381e-05
-2.88607875666065e-05
-2.92783001354822e-05
-1.32569231546809e-05
-1.8781118166575e-05
-1.64164203167964e-05
-1.47023043686222e-05
-1.4873914323657e-05
-1.53063518933881e-05
-1.19585445516788e-05
-2.57566983849585e-05
-1.20044909100593e-05
-2.00180561513465e-05
-2.77151331353286e-05
-2.05549352718263e-05
-2.40710590277399e-05
-1.24119825854631e-05
-2.30933857874903e-05
-1.62054203118785e-05
-2.8274262341497e-05
-1.35092639083686e-05
-1.40433477626939e-05
-1.0968610408198e-05
-3.05275167679554e-05
-9.99783045562232e-06
-2.13030472323412e-05
-1.68176383438021e-05
-1.03499461405359e-05
7.92508869121582e-06
-1.27252865142016e-05
-1.76927360083625e-05
-1.19358045310648e-05
-4.8274865076569e-06
-1.06608555371294e-05
-9.4126329211453e-06
3.12588064177456e-06
-1.50984943870367e-05
-3.99629352179173e-06
-1.250127834998e-05
-7.56210331988105e-06
-3.05896634148204e-06
-8.42360870578315e-06
-1.52024212564346e-05
-1.23342664870329e-05
-5.825972611282e-06
8.1959396287593e-06
6.92002272135633e-06
-2.10422190444161e-05
-1.29833523130118e-05
3.84592604681251e-06
1.50859685334656e-06
-1.90009395669984e-05
-9.722257053086e-06
-1.16285915020321e-05
-1.42514885503645e-05
-6.46351554891962e-08
-1.44057200663273e-05
-1.50962633390841e-05
-4.03899532304448e-06
-7.4782152091481e-06
-4.59859224239422e-06
-1.06811734219236e-05
-1.05388344976818e-05
8.33964616014274e-06
-1.17659837828479e-05
-6.13970034310271e-06
-2.57382678336562e-06
-1.56117061682789e-05
-1.45112729701283e-05
-2.40397194232134e-05
-9.46427120786996e-06
-1.14201336630427e-05
-2.19704643564468e-05
-1.28983558514006e-05
-7.08691555534098e-06
-1.09358499407689e-05
-8.74986328573621e-06
-1.79659097665243e-05
-1.73140932316892e-05
-2.23479483926395e-05
-2.86708520728305e-05
-2.22911639523214e-05
-1.51844935924168e-05
-3.0921154646615e-05
-1.88179712768189e-05
-2.77510515292012e-07
-2.43495840284138e-05
-1.54201178313919e-06
-2.58070891546255e-05
-2.57126144600329e-05
-1.78234806585031e-05
-2.37368056922421e-05
-2.46430597129966e-05
-2.36272489425585e-05
-2.23001800194576e-05
-7.01434391325746e-06
-1.39454861897946e-05
-1.11724625136735e-05
-4.85065216145506e-06
-1.14280899809653e-05
-2.1699155868422e-05
-3.11770841404129e-05
-6.37040388215881e-06
-9.6885504867606e-06
-1.1495106520211e-05
-1.6476899406604e-05
-1.85641654864686e-05
-2.44022184094538e-05
-2.03541448900157e-05
-2.30664182425374e-05
-1.66077360570644e-05
-1.51858265291684e-05
-7.74621093058584e-06
-1.95547794466973e-05
-1.47620730875473e-05
-6.50866628033672e-06
-1.15371658255504e-05
-8.444489269711e-06
-7.71527248185978e-06
-7.91821454949545e-06
1.04915516825863e-06
-1.35847646390607e-05
-6.13290265529599e-06
-6.76470426138595e-06
-1.31989406225901e-05
-1.55476974457174e-05
-1.13064906164264e-05
4.32295803169353e-06
-5.38032340489733e-06
-3.26946711944285e-06
-1.36409593214487e-05
-1.1762355857637e-05
-1.26132238867595e-05
-6.66187292119877e-06
-2.12246102716071e-05
-1.17197537364622e-05
-1.04983224993478e-05
-1.84341956932003e-05
-1.50022669840614e-05
-9.0332680370288e-06
7.60516118269509e-07
-8.43817785674078e-06
-1.78932051965009e-05
4.38217385853825e-06
-9.53635715483306e-06
-1.42886221930949e-05
-4.24912030494211e-06
-1.2136908061633e-05
-1.23396620919762e-05
-1.05102684996442e-05
-1.32710902617084e-05
-9.09498672817921e-06
-7.5727146783329e-06
-8.68350568746248e-06
-1.27108482288645e-05
-1.32793893362675e-06
-1.44414001542472e-05
-2.64261246697232e-05
-1.98910429751328e-05
-1.19010680057656e-05
-3.60106065447275e-06
1.21436865189938e-05
2.36160993917077e-06
-1.52302461309221e-05
-2.30785198832947e-05
-1.94189741972935e-05
-1.0088649317235e-05
-1.75953023709928e-05
-1.12078752495096e-05
-7.80407405040878e-06
-1.32429621890432e-05
-8.90274278315747e-06
-1.58216551024725e-05
-1.78337459124392e-05
-1.8936014443725e-05
-2.20289824662028e-05
-2.77960223175762e-05
-1.29594902283339e-05
-1.32928615679851e-05
-2.11653780316952e-05
-2.02794497075731e-05
-1.45878489754928e-05
-1.7995837490887e-05
-1.78550097383427e-05
-1.89286129085174e-05
-1.37481700059188e-05
-3.50848039412943e-05
-1.8353414469091e-05
-3.48109671167249e-06
-6.00149702774109e-07
-2.85775142708664e-05
-1.04932577250074e-05
-1.04476632627199e-06
-1.38248873330401e-05
1.33288505549175e-05
-1.79975379282744e-05
-2.43605442820867e-05
-5.41173362024893e-06
-7.27072639645042e-06
-1.99745382300364e-05
-1.60978283714211e-05
-1.451393482962e-05
-1.33216224347561e-05
2.33656636527729e-06
-1.48248657420525e-05
-1.26088711413829e-05
-7.72515119404113e-06
-1.54053744295313e-05
4.9515006475682e-06
-2.08493023757232e-05
-2.4487744265221e-05
-1.69036461633089e-05
-5.03787609851571e-06
-7.05012733578754e-06
-6.23637552744399e-06
-2.95367017630597e-06
-1.85295644673579e-05
-5.94449318111445e-06
-1.64252454162049e-05
-4.03884610933444e-06
-1.41800120831749e-05
-1.06762130428629e-05
-8.79814283572538e-06
-1.14575539263981e-05
-1.65422807652974e-05
-2.67199651623105e-05
-1.61765232024934e-05
-1.19700672862056e-05
-1.71289950268457e-05
-1.14482324154054e-05
-6.5822838174829e-06
-6.1229709630968e-06
-1.23901089545115e-05
-1.65050499948505e-05
-3.31461204261528e-05
-1.48169709858587e-05
-3.48563317979396e-06
-7.45467356748963e-06
-1.34439996733892e-05
-6.96524738117522e-07
-1.46365302949317e-05
-2.54833983656757e-05
-8.11362659734444e-06
-5.19591154470299e-06
-2.59212745406527e-05
-2.29023962276023e-05
-2.49403740634409e-05
-2.09311096740839e-05
-1.4641780016292e-05
-2.89779462298123e-05
-1.19792711252847e-05
-1.08932185954352e-05
-3.13340742025326e-05
-1.41315537874633e-05
-1.82234635224423e-05
-1.97166599603239e-05
-1.91381184605674e-05
-1.92576130463606e-05
-2.73338470206729e-05
-2.66979445076388e-05
-9.19039117725953e-06
-2.06749552427731e-05
-2.01938557932022e-05
-3.0506508846471e-06
-8.03204315269883e-06
-1.54227903744283e-05
-3.4925058778608e-05
-6.59363918852478e-06
-1.60354749038705e-05
-1.12742117232079e-05
-1.48471520126298e-05
-3.131169004778e-05
-3.14994605020817e-06
-6.76210781586138e-06
-2.01992992161519e-05
-2.08289801668627e-06
-1.31420764646197e-05
-6.46458841956505e-06
7.35668666441644e-07
-2.73060954853392e-05
-3.10304020637576e-06
9.85743591817778e-06
-1.65788327253371e-05
9.32459349078916e-07
3.85232368017416e-06
-1.7016322110802e-06
-1.55235299380684e-05
-2.87421581316111e-06
-1.03134428594168e-05
-2.3216268486179e-05
-1.05079923292117e-06
-1.40815629224467e-05
-7.61883598279609e-06
-3.88740227736812e-06
-2.30599672886144e-05
-2.10768524971005e-05
-1.65035142872333e-05
8.17652217914625e-06
-8.00524709765608e-06
-8.601860117024e-06
-1.77603029255573e-05
-1.26039772480835e-05
-1.96324822403955e-05
-1.55638975768332e-05
-1.03148600681256e-05
-1.85567599023848e-05
-1.99437067978507e-05
-8.14630025681694e-06
-1.7898330451334e-06
-3.14386467691391e-06
-1.70520951207868e-05
-1.91523528718688e-05
-1.27917396314521e-05
-5.84884124014106e-06
1.27724546656789e-06
-1.0101944534538e-05
-7.30130078949036e-06
-8.31361869228999e-07
-1.73536782242265e-05
-2.16624326241631e-05
-1.90002956360905e-05
-1.52071075680143e-05
-5.68624571385262e-06
-1.95925989751774e-05
-2.317301919527e-05
-2.10503144483932e-05
-1.37976405624076e-05
-1.94671348468569e-06
-1.87007916440479e-05
-1.93413815183462e-05
-2.10163290412841e-05
-1.27335787690045e-05
-1.08967368148662e-05
-1.76507930500629e-05
-2.5256609385266e-05
-1.17662921853372e-05
-1.31084803497134e-05
2.70496902753007e-06
-5.83546922738173e-06
-2.26466343722296e-05
-2.11935372158954e-05
-6.39013071950451e-06
-9.79790146768128e-06
-3.33550482626938e-05
-2.78618744194992e-07
-4.50240253166907e-07
-2.82506360062812e-05
-1.42153901207671e-05
-2.0008121934539e-05
-1.3902907005449e-05
-1.28455678139712e-05
-2.00778662107881e-05
-4.49754424555107e-07
-2.30424884564103e-05
-2.55248099948307e-06
-9.42987455193223e-06
-6.88616104302973e-06
-1.62519379428423e-05
-8.42119098057281e-06
-1.10282124230725e-05
-9.50905769149256e-06
4.24676256479599e-06
3.85688528240818e-06
-1.23596782473858e-05
8.56097407335945e-07
-5.49077767461505e-06
-5.79890721340026e-06
-3.38658904687165e-07
1.68780000716282e-06
-1.5534326829352e-05
-2.96720441395123e-05
-1.21293408086796e-05
-1.25912242273582e-05
-1.65850460016369e-05
-1.5721486143288e-05
-1.37402066166234e-05
-1.07922735238246e-05
-9.52726554435928e-06
-1.4959592069046e-05
-1.44309920141419e-05
2.82724606256898e-06
-1.3819779158901e-05
-1.44538690575368e-05
-1.47161663731387e-05
2.80271271111587e-06
-1.34636956112935e-05
-1.62639440115524e-05
-2.3269625030977e-05
-1.44761677933528e-05
-2.56443894940983e-05
-2.31010366132705e-05
-1.63173756547692e-05
-3.10296426581297e-06
-1.00470358470845e-06
-1.22815968489632e-05
-1.14226348524997e-06
-7.63712580553477e-06
-3.62957291406262e-05
-1.44007804025999e-05
-2.63354253769459e-05
-3.07837810145839e-05
-1.22732564954776e-05
-1.37798959590611e-05
-1.00552130913169e-05
-2.36840125219886e-05
-9.40395072209328e-06
-1.13499073703652e-05
-9.45332592307268e-06
-1.96708159203504e-05
-2.45174646994696e-05
-2.32677111725323e-05
-2.26182586841925e-05
-2.281712805519e-05
-1.00786627968747e-05
-1.00493434493013e-05
-1.03417437259648e-05
-1.52351366186617e-05
-2.64177194818153e-05
-2.68495711793843e-05
-1.75926400578749e-05
-2.82855235696446e-05
-6.78903634957866e-06
-2.83852392245394e-05
-1.18024278896559e-05
3.89738874655868e-06
-1.0829024609475e-05
-2.50098787016369e-05
-1.79005737212838e-05
-1.73314873237918e-05
-7.15792169442758e-06
-4.21724270324405e-06
-2.70713276682643e-05
-1.53877007737591e-05
-5.82258689508022e-06
-1.55953910993724e-05
-1.56678913760742e-07
-1.62075578194642e-05
-1.91322899790298e-05
-9.44755427561291e-06
-9.47491908749303e-06
-4.08025691554146e-06
-1.99585901468631e-05
-1.78426650955975e-05
-4.66483407760878e-06
-1.49518030350451e-05
8.09809228583408e-06
-4.98778875218579e-06
-2.5973578544064e-05
-1.49223062099575e-06
-1.05785778190141e-05
-1.39295926480617e-05
4.94198636498947e-06
-3.64749343968292e-06
-1.23892207778996e-05
-2.66782388116688e-05
-1.65518398563296e-05
5.95227862478408e-06
-7.86076239065878e-06
-8.24295237439115e-06
-1.32537226185743e-05
-1.482378573513e-05
-1.7089508350347e-05
-1.51815379155547e-05
-3.53642413448572e-06
-1.46583938562735e-05
-9.98651227636965e-06
2.40454967266619e-06
-3.03905894433834e-05
-2.48709705541362e-05
-3.31603518616638e-05
-2.31739335962359e-05
-2.13422389787318e-05
-1.95342767530788e-05
-1.14806170469128e-05
-1.81195285507233e-05
-1.61559512674712e-05
3.59218502938416e-06
1.89341391751523e-06
-1.95483818295044e-05
-1.81640476139732e-05
-3.07787506883962e-05
-5.32451699965814e-06
-5.15059969376727e-06
-2.05386779701723e-05
-2.59924253723578e-05
1.45943083857376e-06
-8.93582704091337e-06
-1.92939106356624e-05
-2.24657530084946e-05
-1.45187075896152e-05
-1.9548868016509e-05
-2.55571556919639e-05
-2.22784365987461e-05
-1.99764426366802e-05
-1.71056488871506e-05
-8.51001200881151e-06
-3.3408143976884e-05
-2.089101710895e-05
-2.1497546177679e-05
-2.07938363195189e-05
-1.32670397518592e-05
-1.40578403653973e-05
-2.52775086700289e-05
-3.68465539482644e-05
-1.06726486138834e-05
-2.18897564435549e-05
-1.41879966455415e-05
-2.50909012433525e-05
-1.34435675405803e-05
-1.18333745849385e-05
-8.98919413403953e-06
-1.49520222220284e-05
-9.24296896602295e-06
-1.01224053458385e-05
-9.82096952285494e-06
-5.92533350683044e-06
-2.16109628299009e-05
-1.69366391032574e-05
-7.09643328485578e-06
-9.18869133774304e-06
-2.7286009711628e-05
-1.91678190639556e-05
-2.19022544851393e-05
-1.30861604444634e-05
-6.84393060936177e-06
-1.00617911415022e-05
-1.72831462797374e-05
-1.11736040903476e-05
-9.1970652783661e-06
-1.06402944775606e-05
-6.75494233817902e-06
2.93586893807201e-06
-3.23035384808972e-06
-6.38130460257963e-06
1.14960169226048e-06
-9.19253979387747e-07
-1.85352699879444e-05
-1.05075899364853e-05
-5.47075398109663e-06
-1.76321343559915e-05
-1.52810772753946e-05
-1.6401955715272e-05
-1.04749116279684e-05
-1.87314234561763e-05
1.87226904960478e-06
-1.11100131783801e-05
-1.53390036196383e-06
-3.15729661961368e-06
-1.06332280081931e-05
-2.00434424691549e-05
-1.83451917263334e-05
-6.47854212170898e-06
-1.5209189638574e-05
-1.6946332666392e-05
-2.2949067748081e-05
-4.30942208096133e-06
-9.40739011535555e-06
-1.53540291423161e-05
-9.52552423353796e-06
-2.62073646546152e-05
-9.5830890447219e-06
-1.07468143863009e-05
-3.22604744968532e-05
-3.7636504292523e-05
-1.07937685148061e-05
-2.24799985152298e-05
-2.17514823379421e-05
-8.74913774351403e-06
-2.63748394612048e-05
-1.29867646679333e-05
-1.54863760725612e-05
-5.11184264064488e-06
-1.62010608583696e-05
-1.96105950702478e-05
-2.6425844817099e-05
-2.29850700118801e-05
-1.63361335055776e-05
-9.86163793430697e-06
-6.55161497566628e-07
-4.9992123379744e-06
-2.36234426328538e-06
-7.69193875865202e-07
-2.45275750117031e-05
-2.64293860375104e-05
-1.6332226570424e-05
-9.48109946427437e-06
-1.66250790664584e-05
-1.40207348420125e-05
-7.33275914599485e-06
-1.43879443322409e-05
-1.28236583119497e-05
-1.41519788578262e-05
-9.05510980789567e-06
-7.60199779210752e-06
-1.75618395782428e-05
-1.73931868418588e-05
-1.51994327820061e-05
-6.23096596286316e-06
-2.14987912199515e-05
-1.72558003651059e-05
3.70174626509843e-06
2.28899532333437e-06
3.43841166306609e-06
5.25669655094247e-06
-8.54178018554172e-06
-1.14218517926256e-05
8.82054203679294e-06
-8.35900560960156e-06
5.98578853073127e-06
-1.40373088934678e-05
-3.69115551835014e-06
-9.1866627415404e-06
-1.86395479490815e-05
-7.04261453887388e-06
-7.58909339316594e-06
-6.3835287847702e-06
-1.33380543813867e-05
-3.0571894048275e-06
-1.5354311081711e-05
1.39562700022653e-05
-5.74886795818272e-06
-6.49856804586438e-06
-5.77517117709165e-06
-1.5330255968024e-05
-7.52268307228177e-06
-1.01213667699976e-05
-8.72792837330529e-06
-1.12529030607908e-05
-1.02183526181118e-05
-6.13907116418082e-06
-1.68646337015112e-05
-1.28512474595445e-05
-7.00610938953388e-06
-1.99382760034258e-05
-1.43269186379866e-05
-1.63247748184566e-05
-2.37606921663345e-06
-2.70849309851667e-05
-1.13415681706951e-05
-1.60094552927986e-05
-2.13781717002345e-05
-1.13106123891189e-05
-1.27127383182784e-05
-1.57693690289117e-05
-1.47297454818399e-05
-1.21989466621523e-05
-1.07927966746446e-05
-1.44386620914415e-05
-2.39731329387094e-05
-2.30908298421979e-05
-9.37795600974794e-06
-1.11720972342857e-05
-2.17276095567697e-05
-2.42577630727219e-05
-1.79711949225578e-05
-6.10875173509357e-06
-2.6343774854144e-05
-1.85718882154612e-05
-1.17221684425295e-05
7.54638065352499e-06
-2.30900590626345e-05
-9.33108020633536e-06
-2.70531922731959e-05
-2.6703710393611e-05
-1.8898259711189e-05
-2.31917059994207e-05
-2.52378612008082e-07
3.61050008506045e-06
-7.17306638546077e-06
-1.50842061147202e-05
-1.87160179341695e-05
-2.58465499735272e-05
-3.73386706105012e-06
-4.39128376927435e-06
6.07732991089863e-06
-3.62183054842485e-06
-6.01565754586694e-06
-1.23808054937126e-05
-2.35729692730711e-05
3.89830597125576e-08
-8.34237479649505e-06
-2.74026278461208e-05
-7.79937990944167e-06
-4.23611057984739e-06
2.65780603587079e-07
-8.38225826639996e-06
-1.55829612532709e-05
7.64795377804273e-06
-8.67023947007098e-06
-2.33979154316435e-06
-1.08444471840863e-05
-1.78884447868016e-05
-8.57775240620193e-06
-1.18045281314953e-05
-1.75682041187843e-05
-5.96004444510789e-06
-1.08060028239018e-05
-6.37346670607568e-06
-3.88186992338285e-06
-3.6233392435082e-06
-6.44544100838325e-06
-2.70512072787844e-05
-1.92017132501688e-05
-1.74317120113194e-05
-3.24437018768326e-06
-1.3027823581972e-07
-1.52144391126723e-05
-1.4233621022161e-05
1.09027831305663e-05
5.84764349492042e-06
-2.02296377416622e-05
-5.00274375729992e-06
-1.13175418928016e-05
-6.80555526896729e-06
-4.27707001020729e-06
-1.23557426420596e-05
-1.6130936878163e-05
-2.43293395979268e-05
-4.06986494365205e-06
9.28395018122775e-06
-3.49579717084977e-05
-1.76549120074922e-05
-1.16824616054274e-05
-1.40237228111108e-05
-1.8128818475002e-05
-2.02491207612708e-05
-1.72103902569366e-05
-3.12110282634961e-05
-3.45502094587647e-05
-1.13727312597242e-05
-3.17669060157402e-05
-1.06812201916074e-05
-4.52857875913977e-06
-2.12251321600158e-05
-1.6494853893029e-05
-3.33631616318234e-05
-7.76582485799455e-06
-2.77466435643193e-05
-5.62628580158765e-06
-8.52884180794192e-06
-1.77438201710386e-05
-1.06978110166695e-05
-8.06650495767955e-06
-1.1953310067377e-05
-1.43128740776023e-05
-9.66160305462961e-06
-1.50030890261761e-05
-2.8967829355659e-06
-1.31463145496111e-05
-8.00249900823409e-06
1.4093762467208e-06
-8.20057677111166e-06
-1.85173643767495e-05
-1.0463520516868e-05
-1.20288975984344e-05
-1.68079915069456e-05
-1.43803611570742e-05
-2.41723497648474e-06
-1.26765008893858e-05
-8.36068320806475e-06
-2.84261481458682e-05
-2.02001338000512e-05
-1.21430826911519e-05
-2.92218194991074e-06
-1.95851189191431e-06
-1.02839325568016e-05
-1.14773520935938e-06
-1.98285593370182e-06
-1.12164154825139e-05
-1.5593923974387e-05
8.33677144603571e-06
-1.31644012518766e-05
-6.60746412872001e-06
-1.46437156402183e-05
8.30506832859256e-06
1.95551990751441e-06
-1.01642029365156e-05
5.57017224197109e-07
-1.00221319213638e-05
-7.32809447019498e-06
-1.6119930640016e-06
-7.64430257903078e-06
-1.79337700011703e-05
-7.88529263227662e-06
-9.28410738433289e-06
-1.5567596751511e-05
-1.03508605936674e-05
-9.38086117523482e-07
-1.52867743463709e-05
1.27323384433498e-07
-3.51703861063527e-07
-4.5225062276058e-06
-3.93976025030604e-06
-1.96254380778212e-06
-9.60890690523174e-06
-2.13935017231326e-05
-5.28712863272495e-06
-2.34147903315844e-05
-1.70652146959938e-05
-1.27934082228191e-06
-3.03186982096864e-05
-8.39593644754831e-06
-5.5944083179629e-06
-1.1612352885986e-05
-2.55830056631653e-05
-1.52039876554468e-05
-6.96759669387639e-06
-2.47877376114707e-05
-1.55963150908381e-05
-1.40770907034045e-05
-1.84603777309844e-05
-1.28009750698972e-05
-7.4180143296643e-06
8.58472547799606e-07
-2.39549668161251e-05
-9.56866440700049e-06
-5.85781623323963e-06
-1.78431064751506e-05
-3.35461362435762e-05
-1.67675850930976e-05
-3.02352768044989e-05
-1.43202541035133e-05
-1.69744685075239e-05
-1.46832663418602e-05
-1.21946256796045e-05
-2.00081441013721e-05
-1.00875245407625e-05
-1.8029941577605e-05
-1.92598890796261e-05
-2.0972639090193e-05
-2.23078144594874e-06
-1.19266625206628e-05
-1.05840802916058e-05
-3.79480133272827e-06
-1.35434563427542e-06
-5.86413150815414e-06
-4.28782242511874e-07
-7.86561556071938e-06
-2.86331866282597e-05
-1.3143572666838e-05
-1.13364387796427e-05
-1.08773627838615e-05
-4.48083450808887e-06
-2.19685194527079e-05
-2.74489770743689e-06
-6.59284307228304e-06
4.64011227574349e-07
-1.18685202216945e-05
-9.99249370124717e-07
-9.88374781404833e-06
5.59584568953518e-06
-8.34595612930137e-06
-2.32308060301337e-05
-8.20373584795576e-06
-1.71344746377094e-05
-1.09082952371746e-05
-1.13311639260513e-05
-1.25325752813073e-05
-1.7908414283169e-05
-1.15102521960378e-05
-1.17775019619042e-05
-2.34881899386908e-05
-1.74983809239642e-05
-4.71228976874616e-06
-2.9945648892406e-06
-1.58593961544208e-05
-4.47793902881642e-06
-2.02306955037547e-05
-2.27478223991596e-05
-1.59318537490657e-05
-9.40149580604267e-06
-6.48589052523526e-06
-1.33740181302761e-05
-1.81445797667687e-06
-5.58269793561936e-06
-9.1079334767224e-06
-7.3444344202708e-06
1.71382273830836e-06
-9.10920279678141e-06
-1.35047948093464e-05
-2.35194594597829e-05
-2.34285846090491e-05
-9.27054592336819e-06
-1.33440309880232e-05
-1.14964211408914e-05
-9.47840549840016e-06
-5.92095078128262e-06
-1.94540519893388e-05
-1.37351271807537e-05
-1.28022844786862e-05
-1.47028142241827e-05
-1.96035174922504e-05
-5.41598952811841e-06
-1.75253732524982e-05
-2.27875669413476e-05
-2.73284923449006e-05
-1.7287959988882e-05
-1.50538496933173e-05
-1.68761311107514e-05
-1.62211657953262e-05
-1.10271120711649e-05
-1.77493030013612e-05
-2.02916333146129e-05
-1.27843023515972e-05
-1.53317597198991e-05
-9.59785327287888e-06
-1.79608773426688e-05
-9.25687900290151e-06
-4.52114845090989e-06
-1.31291846913014e-05
-2.32221302415968e-05
-8.8276480664549e-06
-4.78227245456795e-06
-2.80013618450767e-05
-1.91855840710041e-05
-2.88130474194956e-05
-1.03251028825395e-05
-2.32845995233785e-05
-2.77797888626193e-05
-1.16990849983838e-05
-5.49843371672018e-06
3.90590146989346e-06
1.04986510191361e-05
4.66032073669811e-06
-1.25782956632547e-05
-1.95644440263289e-05
-6.37215161214051e-06
1.76798852218425e-06
5.68781411342223e-06
-1.88735956036989e-06
-1.12986364293919e-05
-2.02379862061597e-05
-1.35035142028861e-05
-3.19544235158042e-06
-1.40114649982723e-05
-8.44508139087497e-06
-1.18071327217956e-05
-5.99939791603419e-06
-9.59134911012062e-06
-1.44278224209102e-05
-9.64944885071173e-06
1.82352271783136e-06
-1.27595997384822e-05
-2.31539981340998e-05
-1.54459126695524e-05
-2.6373550643818e-06
-1.03202654163529e-05
-2.71198593842485e-05
-2.26171298004987e-05
-4.29299106149618e-06
-1.09955946922501e-05
-1.78948350743148e-05
-3.97848240459421e-06
-2.58312443774686e-05
-1.173585765288e-05
-5.89954250437625e-06
1.41440815524331e-06
-3.8623991576174e-06
-1.44693870234895e-05
-6.94885900275274e-06
-1.64978370091689e-05
-8.52102267990493e-07
-9.85336133930075e-06
-1.44162864812368e-05
-4.81618111766387e-06
-1.60252367496289e-05
-2.21521588622051e-05
-2.32368060959076e-05
-1.1534501495499e-05
-2.6403229590955e-05
-1.76794077754893e-05
-1.04664164116206e-05
-1.45898882267958e-05
-4.0611212041908e-05
-3.44225022434048e-05
-8.59219339803279e-06
-1.45510977295271e-05
-1.61084500760868e-05
-1.22840560381625e-05
-1.39018418957091e-05
-1.62631570095732e-05
-1.65809782534639e-05
-2.07178902842652e-05
-1.13538039886712e-05
-1.00961343259567e-05
-9.50449903054406e-06
-1.51673503097359e-05
-1.63054291834341e-05
-2.14738014145415e-05
-9.3356941729396e-06
-1.22344078625478e-05
-1.50370567233207e-05
-6.33560880775912e-06
-6.316687892517e-06
-2.06377549377624e-06
-3.23301255195628e-05
-3.55433700907637e-05
-1.99153443697928e-05
1.05279294486362e-06
-1.14766571544511e-05
7.1473694207817e-06
-6.53103901814518e-06
-9.50403276246896e-06
-8.26461017043269e-06
-1.48362912976915e-05
-5.9315021601334e-06
-1.65095117312635e-05
-8.45566356584311e-07
-1.72545545133378e-05
-1.49203490863967e-05
-2.68211156091407e-05
-2.64494053480959e-06
1.36390648793408e-05
-5.04509318479033e-06
-1.21196095190367e-05
-1.7753542539853e-05
-4.86582863557607e-07
-5.28474157642551e-07
-1.22678667687812e-05
9.77712285959852e-06
-1.68492978329327e-05
1.16947415109321e-06
-1.59860793112765e-06
-9.91355663821479e-06
-2.38024083770743e-05
-1.5843407587713e-05
-1.09635645435225e-05
-2.41741643963654e-06
-2.2745021902954e-05
-1.29410885934145e-05
-2.35907171985626e-05
-1.97186899676956e-05
-1.4613214105805e-05
-1.61632041956363e-05
-1.61940786600275e-05
-6.09358581209076e-06
-5.51933710758163e-06
1.31062144840359e-07
-7.56571734153985e-06
-7.54113041700145e-06
-1.69991644279004e-05
-1.85865600056129e-05
-2.00757460452034e-05
-7.94643592481056e-06
-2.58428864915367e-05
-1.18449095045133e-05
-2.106008604281e-05
-2.72349083055516e-05
-2.95971178915524e-05
-3.11423579973136e-05
-1.24708463180036e-05
-2.80298759107968e-05
5.7828988059187e-06
-1.91118856109438e-05
-2.26682687069783e-05
-1.84420878921588e-05
-2.4895835671032e-05
-3.23361720545069e-06
-2.680919415958e-05
-1.24747551225408e-05
-1.06990514689642e-05
-9.28055901804874e-06
-2.08173808857282e-05
-1.42097266196518e-05
-4.44519039757963e-06
-2.189791598881e-05
-1.98531869591032e-05
-2.23365314115273e-05
-1.36209251285851e-05
-1.12287412765383e-05
-1.78429082712339e-05
4.52141090981364e-06
-9.8465178542171e-06
-1.63242713402295e-05
-1.48811090098218e-05
-4.25467089151983e-06
-9.93770451671998e-06
-9.0571358424632e-06
1.2112443797169e-06
-5.63963447075804e-06
-3.40202336441799e-06
-1.27204287180564e-05
-1.40280925150456e-05
8.08821921912257e-06
-8.20678989174069e-06
-7.38636403644049e-06
-8.40321411555967e-06
-1.81292008527462e-06
-6.92614300355317e-06
1.84899904325803e-06
1.1874850190307e-06
-3.36148499097227e-07
-1.16833191329444e-05
2.70272478265467e-07
-1.86206265115917e-05
-1.18771528958355e-05
-6.85531527992214e-06
3.59715333484796e-06
-1.26990106602928e-05
-1.16288687302001e-05
-9.71481214738404e-06
1.60131943918084e-06
-2.14963809829326e-05
-1.50541267835364e-05
-1.66214725841255e-05
-1.47318935895116e-05
-5.00782239993847e-06
-1.16923116878158e-05
-1.40166972071375e-05
-1.45558793783363e-05
-1.50710945755214e-05
-4.83937455233863e-06
-2.26576500893017e-05
-1.3129606180945e-05
-1.87936402896938e-05
-3.53153001978755e-06
-8.75586394217887e-06
-1.39562179363218e-05
-1.98182255034419e-05
-2.08465881459362e-05
-6.63905572445475e-06
-1.89234867486723e-05
-5.6333097562155e-06
-2.04559298316333e-05
-2.01538464786052e-05
-1.53037618225893e-05
-1.03796622489406e-05
-1.42840957304078e-05
-1.41442377675645e-05
-1.22202924840542e-05
-1.48452848844625e-05
-1.98555560249192e-05
-1.69479663182588e-05
-1.5755908958182e-05
-1.60464846872944e-05
-1.69195265586922e-05
-1.14854982498036e-05
-1.3381657716279e-05
-1.71904740750498e-05
-1.70651979100216e-05
-1.9251809340744e-05
-2.66800175943751e-05
-2.26809303710886e-05
-1.13418701123694e-05
-8.7346821356905e-06
-1.90256007744779e-05
-1.07742255217623e-05
-1.16725166600415e-05
-1.40286881558234e-05
-2.47443625024703e-05
-1.0264774323815e-05
-1.61935382022047e-05
-2.31888633736062e-05
-2.55778565782457e-05
-7.22682798029519e-06
-6.50706614292226e-06
-7.80252313912051e-06
-2.01641131526168e-05
-1.523553742637e-05
-1.70318386114926e-05
-1.07656334802543e-05
-2.64056523189135e-05
-2.450062856075e-05
-7.75989893474285e-06
4.45820128004256e-06
-1.56294257311636e-05
4.07317783545713e-06
1.14119221035327e-05
-9.08564534093469e-06
-2.8885988794107e-05
-2.11963242485915e-06
-8.56628285470975e-06
-1.18442918228283e-05
3.02667212475302e-06
-1.69325137128187e-05
-1.0005167493757e-05
-1.02472190792713e-05
-2.24276769594723e-06
-5.82353881973362e-06
-1.21322260387374e-05
-1.05437631586955e-05
1.31441377029239e-06
-1.82889504887741e-05
-8.56046452542016e-06
-1.29368888566816e-05
-1.40532130343263e-05
-1.34022640192771e-05
-3.4874233662072e-06
-7.78354663992388e-06
-1.05728944024488e-05
-1.52547852891524e-05
9.73319948400472e-07
-1.77748917699305e-06
-8.53065763239995e-06
-1.57919328077665e-05
-1.08686992336394e-05
8.92554682375059e-07
-9.07473342777768e-07
-2.15086343961954e-05
-7.37488507311346e-06
-2.03304843835656e-05
-6.56770910107275e-06
-1.67352503144784e-05
-1.68564385941925e-07
-2.41704414849877e-05
-1.38279498728523e-05
-1.7313754860004e-05
4.12162898476461e-06
-3.42726838155701e-05
-1.96115354509773e-05
-2.41148994697051e-05
-2.39818271393141e-05
-3.07030156953999e-06
-2.30953798130507e-05
-1.83531178631488e-05
-1.37325592739771e-05
-3.74873263963276e-05
-2.83022029435545e-05
-3.11670945909643e-05
-6.01848049680639e-06
-2.59621390192449e-05
-1.86648428380324e-05
-4.06493296181954e-06
-1.57224830097818e-05
-2.02944244736058e-05
-1.49114295564757e-05
-1.92345996556504e-05
-8.24326783881755e-06
-1.09998042871783e-05
-2.14018977968825e-05
-1.64435678767539e-05
-4.03929685879509e-06
-7.48996553373821e-06
-6.03725487467316e-06
4.25764512388166e-06
-1.42540511536e-05
-3.58378237706025e-06
-1.99170187955716e-05
-4.11998340669085e-06
-1.83407747216123e-05
-6.27256965732916e-06
-2.81510172616153e-05
-1.85137716907421e-05
-7.29272973587022e-06
-9.75277007007247e-06
-7.4369064824991e-06
-1.61411067428207e-05
-8.47657484777899e-06
3.50158255676677e-06
-6.06992725137085e-06
-1.52848767167924e-05
6.4574650351702e-06
-1.4637922602002e-05
-4.58995280739044e-06
-7.31797661202798e-06
-7.88053143759512e-07
-1.13146028983634e-05
-1.14497408593622e-05
2.79795520907632e-06
-7.03804126536943e-06
1.69120110127304e-06
-8.38085588357306e-06
6.26164064218515e-06
2.8219857960948e-06
-2.47874887023478e-06
-6.10062165499005e-06
8.80573833194048e-07
-2.35483768449141e-05
-1.73842942354808e-05
-4.84555594432794e-06
-1.92818670430886e-05
-1.55044326360238e-05
-2.11828769160781e-05
-2.15729669203859e-05
-3.83428171424451e-06
-3.08145539424176e-05
-4.17878359777626e-06
-1.57973958359493e-05
-2.15794879916134e-05
-1.55138471401574e-05
-1.12605189616368e-05
-3.26955194461836e-05
-2.18380882026778e-05
-5.59670908824003e-06
-6.87920634430971e-06
-6.24363397844495e-06
-1.71969901173388e-05
-3.1633228174087e-05
-2.48806615997846e-05
-2.91015428150179e-05
-2.11584669410302e-05
-1.85798264209425e-05
-2.42424549078239e-05
-2.05167707094093e-05
-2.10537851864321e-05
-7.98358704303074e-06
-1.6515739712344e-05
-1.20894007702554e-05
-2.1737374791772e-05
-9.52751188808174e-06
-1.02938284805817e-05
-5.10049351398426e-06
-1.76641849108607e-05
-7.14486453054037e-06
-8.89282268695902e-06
-1.69159116286776e-05
-1.7134005977077e-05
-2.25309159173192e-05
-5.48059626073553e-06
-2.16665420526207e-05
-1.37766260727745e-05
-2.13276574818376e-06
-2.0268562627174e-05
-1.43906661165599e-05
-2.84323933571338e-06
-1.63682577105003e-05
-3.37886376842972e-05
5.36385618796546e-06
-3.28389698502294e-06
-1.98546210360639e-05
-1.08571169593198e-05
-2.17401087833087e-06
-3.87909727144175e-06
-1.26277775894774e-05
-1.53902952789866e-05
-1.51298657478785e-06
-1.96006829804796e-05
-7.00150813739124e-06
-1.20378331083334e-05
-1.80246617739952e-05
5.94592659762723e-06
-1.06417358598603e-05
-5.65414589545939e-06
-1.76652078548635e-05
-8.08904945034219e-06
-1.23208743625519e-05
-1.17535672493367e-05
-1.00086343100898e-05
-2.75945360123679e-05
-2.08908862199892e-05
-3.01990416585681e-06
2.26656262894892e-06
-5.2968610724804e-06
-1.37909748610301e-05
-3.41773497577463e-06
3.99919987926375e-07
-1.38981487340774e-05
-1.31351822056238e-05
-1.49094260035053e-05
-6.94345399415635e-06
-2.07711836207091e-06
-1.99105069052108e-05
-1.67465507478073e-05
-2.06960454787267e-05
-9.81575342305151e-06
-9.53896654826231e-06
-1.59377648183852e-06
-4.56312510887343e-07
-1.11103865997564e-05
7.54512525390841e-08
-7.5150052518235e-06
-7.83308494674194e-06
-2.40177115103297e-05
-2.11420346354924e-05
-2.09365034241545e-05
-2.73788774473937e-05
-9.82126299292536e-07
-2.21848256897301e-05
-3.20441831708343e-05
-2.53095510225623e-05
-3.11548348681171e-05
-1.26260964623186e-05
-2.94545087248936e-05
-1.03163986250412e-05
-8.93164632331593e-06
-1.63321112029758e-05
-4.26226259426117e-06
-5.98733431556849e-06
-1.53115167109437e-05
-1.21000666562564e-05
-2.31563519231887e-05
-1.75853295079627e-05
-3.09128567017605e-06
-1.90016943117675e-05
-3.6834495003925e-05
-2.39874250332357e-05
-5.43535416923204e-06
-4.61930291372466e-06
-2.19032772710184e-05
-1.16264159020372e-05
-2.69919219769964e-05
-1.69114154327194e-05
-1.80571918427679e-05
-3.41143208727868e-06
-9.3673837433595e-06
-2.15488044602274e-05
-2.37145614773458e-05
-3.76723504639462e-06
-5.21297514101609e-06
-1.89041998382726e-05
-1.29140182250106e-05
-1.36008980696464e-05
-2.06860680929188e-06
8.56283460730397e-06
-4.9592558781894e-06
-3.63226223116121e-07
-2.48091600452153e-05
-6.7737154149902e-06
-1.6174904490165e-05
-1.33741040179465e-05
-2.44288042166197e-07
-1.95557486749064e-05
1.75872564904575e-07
-1.03445644295544e-05
-7.63588333512413e-06
6.75093733705547e-06
-1.17824126521695e-05
-1.04680566342118e-05
-5.92349845040062e-06
4.88276425556096e-06
5.1249260811451e-07
-4.52709392960307e-06
-1.63670306000268e-05
-7.90728711077902e-06
3.76213077366272e-06
-1.83851639022427e-05
-1.2277956583204e-05
-1.26102282893393e-05
-1.81838637538685e-05
-1.67064355886123e-05
-1.5346979753521e-05
-1.30420887324854e-05
-1.20360762753089e-05
-1.60233164401795e-05
-1.029639089655e-05
-1.37867847480902e-05
-1.13692947383221e-05
-3.67680762655219e-06
-2.3474916851744e-05
-5.38574200979374e-06
-1.13522943265087e-05
-1.37607134701408e-05
-2.12697578974504e-05
-1.4829673205127e-05
1.16049923001135e-06
-4.36998979064314e-06
-2.18423721242952e-05
-3.44600139612842e-05
-5.52256723610559e-06
-1.37028807070313e-05
-8.96754976214954e-06
-1.18359065668991e-05
-1.97010888261013e-05
-3.00736006874681e-06
-2.9974125225374e-05
-1.22083560997156e-05
-2.1388685082587e-05
-1.95186335054166e-05
-9.98631876018052e-06
-1.27231605920578e-05
-3.92184770641326e-06
-1.29115150570619e-05
-1.43591999701838e-05
-6.67884271424163e-06
-5.13309103442339e-07
-1.78022995348808e-05
-2.04108659658548e-05
-6.54464604282459e-06
-2.52463675531858e-05
-7.85978576915696e-06
-9.83041314570245e-08
-2.29942990601652e-05
-3.52801054793654e-06
-1.97187508538742e-05
-8.82452886301625e-06
-1.65400698635908e-05
-1.84572918269387e-05
-6.68960786254848e-06
-1.38695974937042e-05
-2.11167619529731e-05
1.09370393484668e-06
-1.97904927761973e-05
-7.9193872909666e-06
-1.4446340782519e-05
-1.82188628694492e-05
6.04493064349257e-07
2.39817284452316e-07
4.77615383391579e-06
-7.14949026618114e-06
-1.48999269371771e-05
-4.75232626750312e-06
-4.0681237653505e-06
-2.13564538296193e-05
-6.1034300859144e-06
-4.71755148055131e-06
-1.31868022678436e-05
-1.36309825040035e-05
-2.15689748354671e-05
2.29171070427845e-06
-1.2958576909191e-05
-1.25974907197053e-06
-3.75619919240365e-06
-2.25442296187107e-06
-6.63386921311093e-06
-4.82082181032718e-06
-3.62864497154502e-06
-1.12756293808452e-05
-2.43984139822943e-05
-1.49542211960867e-05
-3.19309577070325e-05
-3.12843752417809e-05
-3.42402249760657e-05
-1.30379908893766e-05
-1.56641721172494e-05
-1.95421349309145e-05
-2.13766247049245e-05
-2.19777345341124e-05
-1.72347211335392e-05
-1.61221134070132e-05
-1.53042104392402e-05
-2.59176245460194e-05
-1.17163465376654e-05
-8.85979877887928e-06
-2.32125694966209e-05
-1.10097658122674e-05
-3.52904467493632e-05
-1.72504327565384e-05
-2.45977341355965e-05
-2.75079671130082e-05
-2.02646571828237e-05
-2.04153488206796e-05
-2.08810179115611e-05
-2.30014659680108e-05
-2.26817987869151e-05
-9.07847986182937e-06
-1.09642747558511e-05
-2.49934229657905e-05
-1.36210897380199e-05
-1.32031872992387e-05
-3.01874882300145e-05
-1.74592577323772e-05
-2.22818716513001e-05
-2.54287682198336e-05
-2.29689117941444e-05
-2.98203021712443e-05
-2.19756870728375e-05
-1.18536824685503e-05
-1.97762088278105e-05
-1.15418402039947e-05
-1.59606825666897e-05
-8.0648531424808e-06
-1.20088268329919e-05
-2.16412860228795e-05
-4.77431869967443e-06
-7.80907249980446e-06
-2.30358786732086e-05
-1.31421029590904e-05
-2.5637827945412e-05
-7.67348647693486e-06
-9.2721118943303e-06
3.23137803792883e-06
1.75163804667016e-06
-1.69146929194086e-05
-1.13043005117906e-05
-1.37544565704283e-05
-1.10847177312099e-05
-1.59530782353412e-05
-1.12471974270771e-05
-1.16138005411712e-05
3.61743827726821e-06
-1.0296985111951e-05
-5.32611780434955e-06
-1.1796509868873e-05
-7.30335121347237e-06
-1.27905767771628e-05
-6.85099240270124e-06
-7.24938699822492e-06
-4.80950298109832e-06
2.70828603001734e-07
-1.48991587069873e-05
-1.03155086011623e-05
-4.28633375840229e-06
-1.71219719476802e-05
-1.02933848602026e-05
-2.30151792904405e-05
-1.69216263023572e-05
-1.40261339985368e-05
1.62271468851972e-06
-1.05733470811522e-05
-2.58870757128542e-05
8.18077763516967e-07
-1.19195920861065e-05
-2.56730095043607e-05
-1.55617302371301e-05
1.92308416514028e-06
-1.6521461081963e-05
-1.23448206170505e-05
3.27778905417021e-06
2.9758495993131e-06
-8.78759065952439e-06
-1.22910614421254e-05
-1.86190519954569e-05
-2.76422386144974e-05
-2.04465259862264e-05
-1.84732580195281e-05
-1.5530686776586e-05
-2.12128590738237e-05
-2.49735527977894e-05
-2.24180096469626e-05
-1.74825324423109e-05
-4.35990621989675e-06
-2.56701264635536e-05
-3.6608259953822e-05
-1.62179740643259e-05
-1.42207789316409e-05
-2.09208358049673e-05
1.23750689206359e-05
-2.20706963759519e-05
-1.83132745398071e-05
-1.27710184264879e-05
-1.540825210168e-05
-1.65420294160298e-05
-7.86091773925246e-06
-7.1576025874003e-06
-1.54348847123904e-05
-4.38100039300056e-06
-4.8850545406968e-06
3.02354269238639e-06
-6.16995205464128e-06
-2.44200729426524e-05
-8.81807786030655e-06
-9.40730003589961e-06
-6.26152101227133e-06
8.2429563811292e-06
-1.93697737645885e-05
-1.96229898117359e-05
-6.89365672438375e-06
-1.05625043392787e-05
-8.84693714598882e-06
-1.294626917732e-05
-1.44354471258962e-05
-9.60239844589981e-07
-1.32166665734488e-05
-2.32827386951804e-05
8.65706707916762e-06
-1.20104786157124e-06
-4.95768742030211e-06
-1.95479069599407e-05
-1.58983820692448e-06
-1.4429080492359e-05
-4.9875957952356e-06
-1.11977830360973e-08
-8.5226972403074e-07
-1.81374868657289e-05
-1.42085237794718e-05
-8.47807564919315e-06
4.24184312572431e-06
-2.02222189677214e-05
2.70991496619301e-06
-2.59158793887624e-08
-1.65767965114618e-05
1.79513473454295e-06
-2.32571588904797e-06
-2.96942382764999e-06
-3.36502264027899e-06
-3.65628369668122e-05
-2.39635004193705e-05
-2.91851735220744e-06
-1.28535724667711e-05
-4.77705646869098e-06
-1.17757502588167e-05
-1.41686579240136e-05
-1.29380128114596e-05
-1.01597996373974e-05
-1.92967599846888e-05
3.40977763548473e-06
-1.04149294467117e-05
-7.93844318071684e-06
-1.1793762114485e-05
-1.41711171089347e-05
5.5472862378107e-07
-1.45456149611409e-05
-1.95385143401574e-05
-5.36773888571346e-06
-8.43973097445665e-06
-3.85288636603837e-06
-2.98706314886925e-05
-1.32056994008165e-05
-2.58636865331371e-05
-2.33856372966917e-05
-1.65764119008069e-05
-1.14900137816738e-05
-2.12720624269207e-05
-2.02500413400025e-05
-1.83710195609974e-05
-2.144523605865e-05
-1.03257338938386e-05
-5.62809753390473e-06
-6.4503082078553e-06
-1.30031309321664e-05
-1.4854542729336e-05
-2.21660930493421e-05
-2.4842180756162e-05
-2.38793179612862e-06
-1.3488439333799e-05
-1.33513051232047e-05
-6.1777039356688e-06
-2.13228570691767e-05
-1.23776477770548e-05
-1.03023829394226e-05
-1.70361312103692e-05
-1.35209831577789e-05
4.03117403117221e-07
-2.05914182992022e-05
-5.43605247192355e-06
-1.6227809580123e-05
-1.76065190305386e-05
-1.72896304176835e-05
-1.67204909136975e-05
-4.88910205739066e-06
-5.87233660147501e-06
-1.16969966386908e-05
-1.21540269719088e-05
-1.01171702428364e-06
1.02075473293272e-06
-1.85856822844999e-05
-2.20293889959007e-05
-7.65047548765556e-07
8.69316239457767e-08
-1.40981359280328e-05
-2.15672693383636e-05
-3.41880147231828e-06
-1.5686385840014e-05
-7.03295305085785e-06
-5.21689763754241e-06
-3.50547249886838e-06
-3.41454557426397e-06
-4.88940076557261e-06
-9.04490857689677e-06
-8.19246974857563e-06
-3.91829323160727e-06
-1.11926018060853e-05
-1.48744513461349e-05
-9.29134832897016e-06
-1.80260494568606e-05
-1.77045708217607e-05
-1.49838313657739e-05
4.90910284047092e-06
-4.25917422710309e-06
-1.78740453392596e-05
-6.72216038674912e-06
-9.46119269360817e-06
-2.19199889824956e-05
-8.875344124343e-06
-1.32107592149144e-05
-8.45285282978356e-06
-2.14255058253064e-05
-4.26529896312942e-06
-2.0577240492472e-05
-2.21994785132181e-05
-1.77798152987743e-05
-3.33455065042743e-05
-5.57128550620254e-06
-2.89838890815613e-05
-1.68865979550817e-05
-2.27807647999825e-05
-1.96799474705233e-05
-3.18527192755628e-05
-2.16999854543105e-05
-2.79586914026501e-05
-2.77617884422644e-06
-1.2957258198316e-05
-2.13345443209447e-05
-1.20898833579692e-05
-9.70138495405836e-06
-1.93419250826065e-05
-1.9180114227434e-05
-1.42855552530557e-05
-1.43706688411259e-05
1.96236582725058e-07
-6.30433984216915e-06
-2.10181973772604e-05
5.16613738970588e-06
4.09533285629414e-07
-6.68983874772931e-06
-1.02583648831784e-05
-9.92810832760147e-06
-1.15087582531561e-05
-6.46191940724759e-06
-9.53182935438769e-06
-2.44915532987678e-05
-2.32538551491746e-05
-1.02264006514991e-05
-8.78179125981543e-06
-5.33332352900579e-06
-1.38176672601886e-05
4.17078687968515e-06
-2.78290990212522e-05
-1.38928937398699e-05
-5.58438202771364e-06
-1.25780855180537e-05
5.88024390834391e-06
-1.69446555466879e-05
-2.03012371141446e-05
-4.59859314349519e-06
-8.86435091949993e-06
-5.86996131542131e-06
-8.11569610867148e-06
-3.26120102762797e-05
-1.51590453058735e-05
-3.96272558359932e-06
7.5173938765185e-06
-9.50159041373667e-06
-8.60880028628628e-06
-5.42078402568244e-06
-1.76001049881534e-05
-1.33339156081499e-05
-1.75688125263868e-05
-1.23837095749986e-05
-8.70289988829946e-06
-6.36520194518859e-06
-1.22736083289088e-05
-9.37283047675129e-06
-1.54358235871316e-05
-8.90251007066213e-06
7.33567237022121e-06
-4.47590689971957e-06
-1.25898628495822e-05
-1.64114028397614e-05
-2.31169493616501e-05
-2.82154488003802e-05
-1.80923220753565e-05
4.83081130039848e-06
-1.06542060175986e-05
-2.03098705762294e-05
-6.17605877264248e-06
-2.56101214773827e-08
-1.68546540452812e-05
-4.20885032599266e-06
9.18464410070201e-08
-2.45980725394867e-05
-9.76556096116528e-06
-1.89694883895809e-05
-2.20220402141966e-05
-9.30692337343916e-06
-2.5398401352756e-05
-2.40481780341344e-06
-1.29902407463378e-05
-1.89653804506076e-05
-1.36300075846436e-05
-1.76437649093255e-05
-1.69794463100513e-05
-3.07447839024119e-05
-2.37249145090809e-05
-2.76710700130641e-05
-2.52162104657996e-05
-1.43749000295271e-05
-1.8693343163517e-05
-1.26201126010267e-05
-2.62021414642704e-05
-1.47682612338639e-05
-1.39671329100716e-05
-1.6431451720726e-05
-1.35703063711923e-05
-1.52740404363678e-05
-2.22000602036181e-06
-6.03411417145458e-07
-8.06341201655956e-07
-2.16652151572455e-05
-2.00574342970297e-06
-1.80945704486214e-05
-1.14760584604173e-05
-1.45404238194354e-05
-2.98169766057126e-05
-1.93890923023556e-05
-8.61879344967737e-06
-9.07209013032045e-06
-1.36768419967951e-05
1.9731019635115e-06
-1.047254179384e-05
-1.4564716008422e-05
-4.05790227934467e-06
5.42535018101195e-07
-5.18269465536956e-06
6.549412248248e-07
-1.11234605742346e-05
-3.96327707107491e-06
1.44370506182194e-06
-1.02081918858155e-05
-5.60343590995661e-06
-5.26828145506252e-06
-4.90171800081053e-06
-6.44083707520222e-06
-2.0487893521241e-05
-1.34901571986642e-05
-9.96973083472388e-06
-2.1652985549014e-06
-1.9516215551474e-05
-8.75193181862404e-06
-2.575921354165e-05
-1.57365773526069e-05
8.79962107351663e-06
-4.60669718231365e-07
-3.84177388139509e-06
-2.57648284283968e-05
-3.68532191105343e-07
7.94882609468912e-07
-1.38023797270247e-05
-5.47250325315075e-06
5.04702770597368e-07
-2.64701261286005e-05
-8.67597925618045e-06
-6.40566794662229e-06
3.65304121623785e-06
-1.63265516364287e-05
-7.63101831490748e-06
-1.56331537991593e-06
-8.70918621974496e-06
-1.17713792611004e-05
-1.33523162508737e-05
-1.72293736586864e-05
-1.15371732955941e-05
-3.34769044384365e-05
-7.82896636027023e-06
-2.3502826129995e-05
-2.9011355278275e-05
-9.37251991918921e-06
-1.57562049110807e-05
-5.61120159879134e-07
-7.28854856168016e-06
-8.58877322917298e-06
-1.73428073136467e-05
-2.19577765122984e-05
-1.98840456290616e-05
-1.35658980500031e-05
-1.500553866571e-05
-2.26017106779911e-05
-2.13327411813214e-05
-1.41815555493527e-05
-5.11831135675828e-06
-4.73037325452952e-06
-1.94282959184744e-05
-1.82105814169973e-05
-2.11961600253289e-05
-1.6939442479697e-05
-2.41032120351581e-06
-1.73561160258444e-05
-8.36264171894148e-07
-2.24399614766862e-05
-2.00658084016828e-05
-1.61730177683229e-05
-1.10536392914116e-05
-2.0747029850446e-05
-3.30731113739911e-05
1.66203557213255e-06
-1.43710877002969e-05
-2.0091927904279e-05
-7.74797603456917e-06
-1.50743722852782e-06
3.89756942541896e-08
-6.62113794802453e-06
-1.0546209243868e-05
-5.4889420579731e-06
-1.20003755176898e-05
-1.00088705686288e-05
-4.11615301663453e-06
-2.5491445644518e-05
-2.49959447449441e-05
-1.60149677224721e-05
-6.18411753296308e-07
5.57924148371076e-06
-7.41273023990579e-06
-1.24249329008678e-05
-3.00032063663508e-06
-5.35596220510931e-06
-2.29586165969029e-05
-1.6846660080544e-06
-1.94413073891261e-05
-7.86564661764368e-06
-1.45355922852252e-06
-1.44908106960238e-06
-1.1961701271391e-05
-1.51513393467833e-05
-4.59196157881122e-06
-1.46027963035724e-05
-2.91343519319471e-06
-1.12259202005194e-05
-1.34449013447783e-05
-9.74894431443482e-08
-2.00086314101293e-05
-1.5808219228663e-05
-2.55652414891955e-06
-9.57309802598675e-06
-1.35440365812631e-05
-1.88323067824529e-05
-6.32951995529436e-06
-9.30568110715417e-06
-2.31500390110895e-05
-1.45224368021468e-05
-1.84054025358598e-05
-2.55117993319453e-05
-8.36496197443529e-06
-2.11304012082543e-05
-1.02342383038537e-05
-9.64969740900477e-06
-7.01895289350823e-06
-2.33202358872714e-05
-1.6219699915229e-05
-4.45511913136454e-06
-2.64051396217127e-05
-1.47381189810641e-05
-3.05671411851769e-05
-1.34296739822455e-05
-2.39391033267328e-05
-2.90602643172699e-05
-2.9592459603803e-05
-2.04621293701506e-05
-1.66859461081403e-05
-1.87807265288033e-05
-5.90280553407927e-06
-2.18096364464552e-05
-3.57156600514778e-06
-1.69926871147576e-05
-1.75344740957079e-05
-9.08256937058804e-06
-2.83779343150081e-07
-1.8601840828754e-05
-8.33346265773544e-06
7.33143413185491e-06
-2.08529394836849e-05
-1.26269914214726e-05
-1.76123548290136e-05
-2.08898555389418e-05
-1.22500323024998e-05
1.0449116278255e-05
-2.43921502844759e-05
-2.85420511953018e-05
-6.72835374334285e-06
-1.88819815387537e-06
-2.09175884776082e-05
-2.49688928634454e-06
-1.54019723665439e-05
-1.40274834415705e-05
-7.54042466499078e-06
-1.39141980817009e-06
-1.82341143506634e-05
-6.97176600217969e-06
-1.08945629102836e-05
-1.14723159859728e-05
-4.84231992109184e-06
-1.00221519138784e-05
5.94218318077248e-07
-2.9148522765919e-06
-1.28661523689407e-06
-3.91704337267933e-06
-4.36123582621334e-06
-3.11003927735822e-06
-1.06473359076038e-05
-1.90586183966663e-05
-9.55158653885722e-06
-4.30371395922156e-06
-7.84266012652491e-06
6.46265440823283e-07
-2.31984337038552e-05
-3.57298532978738e-06
-4.64743259597854e-06
-1.89952084397457e-05
-1.96719825259689e-05
-1.77885371281087e-05
-2.13361652303255e-05
-2.90528994206906e-05
-1.34798126867421e-05
-5.76763908006488e-06
-1.0926551080497e-05
-9.98305446767904e-06
-1.65041999549717e-05
-2.16178883715892e-05
-9.48122028035314e-06
-8.22728536153991e-06
-2.71374900848615e-05
-2.2619638140644e-05
-1.06546670544107e-06
-2.15090337453286e-05
-2.09590518135484e-05
-1.62689543226295e-05
-1.72980524873174e-05
-3.01302269413931e-05
-2.86304516119499e-05
-1.35042728274355e-05
-9.79010009812641e-06
-1.19302000465605e-05
-1.66658908162277e-05
-2.31441247993987e-05
-1.41821974191138e-05
-2.29407409589994e-05
-1.839758084895e-05
-1.83088795816393e-05
-2.13312544520285e-05
-1.0823127020807e-05
-2.94070153438365e-05
-1.35861435564674e-05
-1.41966820660708e-05
-2.15581216892331e-05
-2.67264081654225e-05
4.97391286081522e-07
-2.91094114246618e-05
-1.92062137362057e-05
-6.90293953662214e-06
-1.52198905462782e-05
3.04873351783549e-06
-1.15230969392325e-05
-8.39943087128859e-06
-1.15394332489616e-05
-1.54916086419106e-05
-1.24078640085576e-06
-1.21907365116983e-05
-1.78589755403157e-05
-4.15555607171019e-06
-1.0876789365805e-06
-1.89202337761291e-05
1.20103457649862e-05
-1.05922859023723e-05
-2.26370219868069e-05
-1.74203679997068e-05
-1.56185191915854e-05
5.56030448009714e-06
-1.54087248895379e-05
-7.51821720576545e-06
-8.0363348694313e-06
-2.04550688647748e-05
-2.36145011321819e-05
-7.66154315691318e-06
-1.03087320943224e-05
-1.03792310138401e-05
-1.35669921946653e-05
-2.73801079008967e-05
-8.59020539050317e-06
-9.10579755671847e-06
-5.81481419093297e-06
-1.98563483463681e-05
-6.98731813967305e-06
-1.30917151923818e-05
-6.1543374427158e-06
-1.51533579288467e-05
-2.30111166490233e-05
-3.21752249436057e-06
-7.41702836801703e-06
-6.54618980073534e-06
-2.17350003099538e-05
-1.07182194805838e-05
-9.44453382698081e-06
-8.30726248277739e-06
-1.24799871984795e-05
7.11070177073668e-06
-5.04392520847111e-06
-1.0233104294167e-05
5.49676406109308e-06
-5.97095827936488e-06
1.8970814914439e-07
-1.67653175882735e-05
-3.03784444631416e-05
-2.50771246075615e-05
-1.89467357883703e-05
-1.46087031016281e-05
-7.68870642019903e-06
-2.59441386130179e-05
-4.30541223507871e-06
-1.78064128780693e-05
-3.28273677816615e-05
-2.81180234439354e-05
-9.48719968663232e-06
-8.3727825707594e-06
-2.32468509224765e-05
-2.94376514039539e-05
-1.64420949394091e-05
-1.52388480358554e-05
-4.48060626669684e-06
-2.23170474396167e-07
-5.94026583778289e-06
-1.07563008432262e-05
-2.49999971552883e-05
-8.57390381262827e-06
-1.5816753101282e-05
-7.4082407853003e-06
-1.66706703697397e-05
-2.08150612033084e-05
-7.95135527728876e-06
-3.63578958960569e-05
-1.71294165288633e-05
-1.85840892724962e-05
-1.68191368267578e-05
-1.14583300589109e-05
-1.44233181008329e-05
-1.1694359837052e-05
-1.56549394315274e-05
-7.38015731302306e-06
-1.5280378895788e-05
-2.24814631646513e-06
-1.00478006026625e-05
-1.88304222777487e-05
-2.37918922061549e-05
-6.9555184960644e-06
4.74636693307728e-06
1.61556683540666e-06
-4.44539389050935e-06
-5.57225572839383e-07
-6.394680271691e-06
1.02948233868306e-06
3.32057602763897e-07
-2.07636306343835e-06
-3.45310835948319e-06
-3.96983802461024e-06
-5.88235684100303e-06
-1.93005521586619e-05
-9.75351209593295e-06
-1.22042504372641e-05
-1.72888468798995e-05
-1.82578120795081e-06
-6.81662689008951e-06
-1.12624542603473e-05
-1.57626209981555e-05
-1.65716114431627e-05
-5.70184529967499e-07
4.79138534629231e-06
-2.23527312847527e-06
-8.9599655504209e-06
-1.25190657609454e-05
-1.04524433488262e-05
-2.44304415356349e-06
-6.51609961885814e-06
-1.20655546651285e-05
-5.30538657662911e-06
-1.27421149565494e-05
-2.4745850245766e-05
-1.04609739728991e-05
-2.64900630360489e-06
-1.00517254483607e-05
-1.47796830782809e-05
-1.41385870205422e-05
-1.40758590747158e-05
-2.37066953064221e-05
-5.67924070344319e-06
-1.0221645799364e-05
-1.00150944769326e-05
-2.47131111592283e-05
-4.56699681565961e-06
-5.11604701910099e-06
-2.61955546443942e-05
-9.23905701625924e-06
-9.32037262828262e-06
-5.35428962033156e-06
6.63169781243006e-07
-1.83006028238504e-05
-1.18065565174401e-05
-1.49447503969979e-05
1.32877217035913e-07
-2.58039457332257e-05
-1.38214615183267e-05
-1.92568009697416e-05
-1.34688652689381e-05
-1.35984796801624e-05
-2.44867485399277e-05
-2.81094855990854e-05
-1.9906583980135e-05
-1.40152564808743e-05
-1.1352254147072e-05
-3.40696721797509e-06
-1.14176428730636e-05
2.72840731600256e-07
-2.67270771533493e-05
-9.36473390805105e-06
-3.01290498280291e-06
-9.96962124153978e-06
1.01284411806082e-05
-7.43500235907534e-06
-2.16429247630059e-05
-1.97187171617304e-05
-1.47124987266063e-05
-1.30043509505335e-05
-1.21964279585225e-05
-1.73257355960476e-05
-1.30839771856154e-05
-1.28396516476725e-05
-8.34289449970693e-06
-4.44781949987731e-06
-1.33383644563748e-05
2.10858801020982e-06
4.40722024338512e-07
4.05902640962652e-06
-1.42165944113428e-05
-1.14541140101857e-05
-1.35087966255617e-06
-1.52383636755892e-05
-1.15462184110727e-05
-8.53372261459861e-06
-1.9982632116215e-05
1.25577320228399e-06
-2.10679211848592e-05
-1.45403636284915e-05
-3.43343497077244e-06
-1.04963363110142e-05
-1.04890947786694e-05
-9.67216191878618e-06
3.71905115858949e-06
-2.78179515726181e-05
-2.22267063898115e-05
3.08357141336502e-06
-9.38036301191276e-07
-2.32309032365416e-05
-2.46596952003316e-05
-1.11117779748508e-05
-1.43434751376154e-05
-5.88713771049239e-06
-2.36732953843878e-05
-1.08572261498338e-05
-1.53178098041608e-05
-1.33934576325262e-05
-2.17962188071023e-06
-1.74460090734636e-05
-2.3731198410001e-05
-1.46923156304709e-05
-1.36290649731057e-05
-7.43434363156615e-06
-1.40448085625261e-05
-2.06183119871248e-05
-6.90806354958452e-06
-1.91153362290552e-05
-5.39195766419369e-06
-1.74655650249795e-05
-3.57011210367111e-05
-2.80486418310755e-05
-2.02296949938234e-06
1.65541250393042e-06
-2.35194043792904e-05
-1.71558387662694e-05
-9.4138220186974e-06
-1.18832970047271e-06
-1.1068173070865e-05
-2.71103481969355e-05
-1.9047421364735e-05
-9.27041980066771e-06
-1.765032901064e-05
-1.12921331846643e-05
