# Supplementary material for: Research on computational propagation and identification of mine microseismic signals based on deep learning
Source: PLoS One. 2025 Oct 22;20(10):e0334641. doi: 10.1371/journal.pone.0334641 (PMC12543183; doi:10.1371/journal.pone.0334641)
Supplement: S10 Data — (ZIP) [file pone.0334641.s010.zip › 000101100001613.xlsx_0.txt_24.txt.txt]

-2.44827616521563e-05
-7.1514070037166e-06
-2.52810427347946e-05
-2.7372278094107e-05
-1.21506567463e-05
-6.32935306853227e-06
4.31148850238128e-08
-4.33472137161151e-06
-3.03388653940192e-05
-1.31149415141174e-05
-7.52978345460881e-06
-1.54477756822783e-05
-4.71391114357906e-06
-3.06535011468838e-06
-1.98551922554518e-05
-2.46362658265914e-05
-1.12120889183893e-05
-2.10374770019903e-05
-1.50454638585885e-05
-1.0073885213267e-05
-9.69352722666388e-06
-1.09291282222556e-05
-2.13658813671812e-05
-1.35790334619885e-05
-1.1851897513528e-05
-1.63958967443495e-05
-5.33181167781612e-06
-6.50922748568496e-06
-1.32666553526802e-05
-1.65545481860286e-05
-7.15778217994111e-06
-1.84798565495188e-05
-2.6240940098653e-05
-2.42149984638413e-05
-1.54831682738631e-05
-2.05801111075705e-05
-1.18862075138736e-05
-1.89302090815902e-05
-2.72697748803776e-05
-2.07349256434019e-05
-1.79333279613789e-05
-8.47333667262944e-06
-2.1371914958625e-06
-1.39409092964673e-05
-7.06078531028973e-06
1.25415165364198e-06
-7.55544783161299e-06
-8.61147157144809e-06
-1.5688438182215e-05
-6.53372344869868e-06
-1.81009472090961e-05
-1.65245319358983e-05
-9.61954373569227e-06
1.16727612213861e-06
-1.12568964042773e-05
-1.04771131650601e-05
-1.77552391248509e-05
-1.28729464836238e-05
-1.69778830684845e-05
-6.57935893790781e-06
-2.4966672554261e-05
-8.40852183720671e-06
-1.93360596522534e-05
-6.85839423984395e-06
-7.3978219852501e-06
-4.35074229488734e-06
1.28742199496412e-06
-1.10260939288527e-05
-4.27121366027703e-06
-1.90610555713723e-05
4.02603593839771e-07
-5.75977913400591e-06
-1.35078498861563e-05
5.59495168834571e-06
-2.10116314895717e-05
-1.63523566585194e-05
-5.10852781461996e-06
-8.33402409546257e-06
-1.37302374832794e-05
-4.20545830056613e-06
-1.42075355688284e-05
-1.69189133854873e-05
-1.06895266089769e-05
-1.7857565754936e-05
-1.61892221321478e-05
-3.05084734404196e-06
-7.53169548359619e-06
-2.30747140272148e-05
-1.7988024485158e-05
-6.40665033820598e-06
-1.13080126056652e-05
-3.32806364961133e-06
-1.72726400756296e-05
-7.50864191582498e-06
-9.80950067537244e-06
-1.66832945686331e-05
-1.70745923274979e-05
-3.91297093976234e-06
-2.48107776854649e-05
-1.5020172128741e-05
-2.54661341879241e-05
-1.96643455355994e-05
-1.37226319387495e-05
-1.47787181347522e-05
-1.52578769614353e-05
-1.20921085968369e-05
-1.95169671179451e-05
-1.8834689598696e-05
-1.2531550616618e-05
-1.4429880440212e-05
-1.61593084407757e-05
-1.43674921722301e-05
-1.01062816011955e-05
-2.13155758444967e-05
-2.23803780046978e-05
-2.64618839446439e-05
-1.55885198195849e-05
-2.18982458351405e-05
-1.65080515873884e-05
-1.64852689181758e-05
-1.99385621891199e-05
-6.51448427180886e-06
-1.00518494722488e-05
-1.63223284018015e-05
-1.15832451835072e-05
-1.75292737371758e-05
-1.69623110114359e-05
-1.83002577287213e-05
2.3428322094306e-07
-1.8868883543506e-06
-8.56090507328683e-06
-1.69673604179958e-05
-1.27051470944872e-05
-3.29055803174391e-06
3.89959928653015e-06
-4.02286547240014e-06
-2.95691550893749e-05
-1.4578999239103e-05
6.08148117950962e-07
1.18422517317521e-06
-8.21342615854595e-06
-1.17300733319475e-06
-1.95919390105044e-05
-6.46103315581096e-06
-4.90293065293285e-06
-1.83970106593808e-05
-1.27614676843603e-05
-6.78947534139677e-06
-9.09739090226876e-07
-8.30365490194814e-06
-1.25719231705099e-05
-6.8203225037913e-06
-3.43127590084972e-06
-4.2145303294406e-06
-3.20642252032903e-06
-1.47873831942583e-05
-1.0150697939025e-05
-8.61949657584889e-06
-1.03208705955223e-05
-8.66784440816611e-07
-2.5789903975426e-06
-1.88506077859553e-06
-2.72814353553227e-05
-8.74888199600433e-06
-1.96702270633828e-05
-1.65910756911539e-06
-1.12032579410766e-05
-1.93126146683663e-05
-1.75319513280661e-05
-7.06571052990489e-06
-8.23882067886931e-06
-2.42141148913635e-06
-2.02503359654019e-05
-1.82616184674942e-05
-1.24663533660277e-06
-1.49567766455493e-05
3.06902514050247e-06
-2.79820267739178e-06
-1.42128904949197e-05
-2.46879846218324e-05
-1.23627025587581e-05
-4.22784995768233e-06
-2.12867439021461e-05
-2.20282514663337e-05
-2.65084499668557e-05
-1.71951572854628e-05
-1.44087164561553e-05
-2.03489902875622e-05
-1.47523390095166e-05
-1.4592294397445e-05
-1.35510294431331e-05
-2.50711275493655e-05
-9.03055235582988e-06
-2.9563347639396e-05
-2.65234987245391e-05
-1.87857382484833e-05
-1.41210403537091e-05
3.00234952150641e-06
-1.39990316767349e-06
-2.18539686054835e-05
4.53867821745072e-06
-1.70683724334589e-05
-1.19326214995452e-05
-3.38112197175495e-07
-2.62776271461981e-06
-2.2834005134663e-05
-8.58707431788949e-06
-1.34880433112723e-05
-8.39071157344203e-06
-1.25338673167589e-05
-7.69097731706895e-06
3.58920353303579e-06
-6.7428264645078e-06
-1.30417948085116e-05
-2.3302463919991e-06
-2.30980092115016e-06
-9.35219936467907e-06
-1.49834960349825e-07
-1.14059632975235e-05
-4.54743979886538e-06
1.20575942497198e-06
-1.1054535061068e-05
-1.39763398564249e-05
2.49831098824283e-06
-3.33186810992981e-06
-1.22811185270432e-05
-1.21371609189227e-05
-7.5857148201744e-06
-3.14957993777567e-07
9.4907569316101e-06
-1.08614428565542e-06
-8.43608572048559e-06
1.26169833895696e-06
8.470563650221e-07
-1.44298314241485e-05
-1.10775669927605e-05
-1.21003358199994e-05
-3.57398120349103e-06
-2.00011243210964e-05
-1.05290236880323e-05
-1.05556148971293e-05
-4.29139375366173e-06
-1.55564408943648e-05
-3.70662530661118e-06
-6.41505657809281e-07
-4.37176878255527e-06
-4.43075628915771e-06
-2.12284767846467e-05
9.94248373132043e-07
2.0295007076478e-06
-2.03310140445347e-05
-9.14734318744112e-06
-8.69706247160549e-07
-1.76728268665983e-05
-1.77152310160199e-05
-1.02874232606458e-05
-1.70516620584229e-05
-2.26933565307709e-05
-2.45640699915224e-07
-1.17719536714262e-05
-1.89549070395576e-05
-1.09026595661995e-05
-1.70232612124562e-05
-1.62265258977597e-05
-2.60397891461047e-05
-1.89796817200793e-05
-1.40102634547651e-05
-1.59698449522508e-05
-1.93643094217062e-05
-1.84458647910534e-05
-2.4082526343054e-05
-1.3702825102661e-05
-8.4905269845623e-06
-2.80001568205294e-05
-2.52148641856739e-05
-1.22857776621261e-05
-2.11337101412861e-05
-2.41689519352327e-05
-1.60710992628046e-05
-4.13783350940474e-06
-1.41712211077867e-05
-6.58642936815337e-06
-1.5618497473884e-05
-1.86875761080366e-05
-7.20446457604744e-06
-1.21798926786183e-05
3.89245966966145e-06
-3.46380525216911e-06
-1.13485368369897e-05
-1.37731948518878e-05
-1.25769727319537e-05
-4.03656097481487e-06
-9.45798580780488e-06
-3.02827322051441e-05
-9.50727149163468e-06
7.45761091768846e-06
-1.67356168348203e-05
-1.06807301671963e-06
-9.91070859146374e-06
-2.33214647584209e-05
-1.22924990317939e-05
-1.32039745211151e-05
-6.67924117250514e-06
3.78033437004288e-07
-3.69123806474787e-06
-1.64095217675084e-05
5.41159236428769e-06
-3.24511235983573e-06
-1.14292431121622e-05
-8.92504444287e-06
-1.71293630947732e-05
-1.47264921318227e-05
-1.26231353033455e-05
-4.16807025803318e-06
-8.9529693115163e-06
7.22183582047133e-07
1.0344757932604e-05
-8.30619736894909e-08
-1.01456223677372e-05
-1.12249543031623e-05
-3.03096138979358e-06
-2.77430518590407e-05
-9.58672399467203e-06
-1.65048331227755e-05
-6.88645996926859e-06
-1.29138725967329e-05
-1.38406956880033e-05
-2.62118060571574e-05
-9.10962665014712e-06
-1.62604904079122e-05
-2.8004700097613e-05
-1.71096772136336e-05
-5.95839188492551e-07
-1.81988025465097e-05
-2.20585694865267e-05
-1.41146411164167e-05
-9.32159144228529e-06
-1.98651475518254e-05
-1.39009584149193e-05
-6.47348144275513e-07
2.39920506186812e-06
-3.67725331117415e-05
-2.57076782000099e-05
-9.43342507589949e-06
-1.84560710055374e-05
-2.28052330027284e-05
-7.6816888026601e-06
-8.26736735771799e-06
-5.21176278756572e-06
-1.83134875392764e-05
-1.16893817020931e-05
-2.32848043970582e-05
-3.16456746366272e-05
-2.9667819365346e-05
-1.60734194368494e-05
3.31057928502063e-08
-1.81278010344244e-05
-1.41031104374422e-05
-2.38371172658912e-05
-4.51066161029659e-06
-1.71545244422051e-05
-1.45689453281737e-05
-2.04291915850425e-05
-8.69025589754209e-06
-2.6398352942986e-05
-2.00575840297695e-05
-1.52145617103012e-05
-1.3530075022578e-05
-2.16312820511502e-05
1.37178287866044e-06
-2.65172804380838e-05
-7.13601569502861e-06
1.0142307899376e-06
-9.77848292195769e-06
-2.90644710980097e-05
-1.07269054769255e-05
-1.84122610726094e-05
-1.69021544198053e-05
-9.90669923739915e-06
-1.96555231670822e-05
-5.64085431949022e-06
-5.47980097621314e-07
4.65135759174923e-06
1.4101769746923e-06
-2.94012379191751e-05
-6.5138854463861e-06
-7.30802697166164e-06
-2.4978540827342e-05
-1.08540332289726e-05
-1.22505900797764e-05
-6.31084195726492e-06
-1.24419809597429e-05
-1.0555333672699e-05
-1.34963821832499e-05
-8.33807197834519e-06
-1.13505738044493e-05
-7.58683700677007e-06
-9.70155021104181e-06
-1.67030621215862e-05
-9.44130189419282e-06
-2.23498232169882e-05
-9.35634636024241e-06
-1.06546415968098e-05
-2.11075391525912e-06
-1.26470069023774e-05
-1.9689259918942e-05
-1.83128467856077e-05
2.84008641352671e-06
-5.31385817658787e-06
-1.30015411128663e-05
-2.15263264323007e-05
-1.46237424293759e-05
-5.49730577595543e-06
-1.25560874950831e-05
-2.12642259899122e-05
-2.7139752306253e-05
-1.66069100365363e-05
-2.14040396156599e-05
-1.67681677282312e-05
-2.33850004421642e-05
-2.05865656805245e-05
-2.63031933920247e-05
-4.74358051948995e-06
-2.35312136799363e-05
-1.43521601222802e-05
-3.99604371027374e-06
-1.51359909968321e-05
-1.5090824762495e-05
-4.52945140089031e-06
-3.27694049151835e-05
-1.29899074988749e-05
-1.03229280959728e-05
-1.29793738801058e-05
-2.89206728472536e-05
-3.17979755632267e-05
-5.69687307413815e-06
-1.37535821824451e-05
-2.85994794690047e-05
-2.14023737567066e-05
-4.10897893237987e-06
-9.05774513743271e-06
-1.5355443735611e-05
-1.21022188236225e-05
-9.59758890117253e-06
-4.75815483478957e-06
-9.67155345474714e-06
-6.61968448536194e-06
-7.30293566147014e-06
-1.6920973975911e-05
-1.71769905151105e-05
-1.60341882185383e-05
-8.10495640603847e-06
-1.16343803207236e-05
-1.7400363541268e-05
-1.21766475021949e-06
-2.12976243057493e-06
-1.99077894530263e-05
-8.53051559981858e-06
9.24928218966993e-06
-1.19295474746128e-05
-3.09598641551478e-05
5.84547169946368e-06
-8.76962926066322e-06
7.98699524820093e-06
4.28918476213665e-06
-8.12323098040489e-06
-1.61830865350354e-05
-1.71301716963585e-05
-7.79526936489887e-06
-1.59984772279009e-05
-2.62735019005164e-06
-3.91649437879971e-06
-5.51565562591974e-06
-5.62315274802775e-06
-6.08894434153103e-06
-3.37171950327662e-06
-2.61069192342162e-05
-1.75690344727231e-05
-8.30010858283577e-07
-1.70518139691879e-05
-2.28976728462328e-06
-1.98828610913294e-05
-7.15347066073601e-06
-1.37250124107391e-06
3.39371763988476e-07
-2.08560524502251e-05
-8.57590883191702e-06
-2.46704645725684e-05
-2.53163757215701e-06
-1.49740198263952e-05
-5.99481054626741e-06
-6.83951807818663e-06
-1.66083900579824e-05
7.92194275444019e-08
-1.687820928012e-05
-1.35269376006201e-05
-1.96308208607077e-05
-3.03074091253571e-05
-4.74934607877653e-06
-1.5681127755032e-05
-2.14926914124342e-05
-1.5820496509194e-05
-2.1165113925835e-05
-9.61773931905447e-06
-1.90670483348231e-05
-1.8314114564401e-05
-2.06268611262755e-05
-1.82311978467762e-05
-2.36585946884378e-05
-3.37509740589951e-06
-2.55085686102125e-06
-1.39417871456604e-05
-6.41452466086763e-06
-1.62663426569946e-05
-2.11164423902098e-05
-2.57079251256686e-05
-2.55248493513626e-05
-1.41459515373691e-05
-2.7441974905208e-05
-2.55729184395976e-05
-1.21787265035179e-05
-1.24123476609379e-05
-1.01308399900414e-05
-2.10172457841338e-05
-1.10107015196436e-05
-1.91505000721735e-05
-2.10843052079881e-05
-1.31319180076147e-05
-6.75563309055264e-06
-1.01328342521161e-05
-2.9955735791595e-05
-2.20886598367873e-05
-1.03973566109745e-05
-1.22255646038095e-05
-7.90460190293489e-07
-1.52138916442843e-05
-1.82186693582562e-05
-2.04344752790143e-05
-7.79968960190681e-06
-1.48827433520206e-05
3.23379620985413e-06
-2.90723721399984e-05
-2.04025670277955e-05
-8.49465131818815e-06
-1.08250316049618e-05
-1.05584891816667e-05
-8.11381402670012e-06
-1.3723799628869e-05
-1.30799175889881e-05
-1.92632735275635e-05
-5.08307954513158e-06
2.3125604758961e-07
-2.09626685009546e-05
-2.12960944495942e-06
-2.2446231899503e-05
-1.30687919698741e-05
2.72587550214655e-06
-1.15151186020841e-05
3.23728074756541e-06
-2.16966703448427e-05
-2.05707508898426e-05
-7.18455972907917e-06
-1.01518664811219e-05
-1.59381251974604e-05
-8.27293741605635e-06
-1.74681216810398e-05
-2.29239379970813e-05
-2.02759681186592e-05
-2.30531461565578e-05
-3.23913108768529e-05
-8.74479590232771e-06
-7.85360623108076e-07
-1.7860889558852e-05
-1.44161961627627e-05
-7.47349263360371e-06
-2.43953339201381e-05
-3.55958736703526e-05
-9.41228778402891e-06
-3.37141899706692e-05
-6.79345373561513e-06
-2.93628919807316e-05
-2.46089456366812e-05
-5.25537996561115e-06
-2.34674707240607e-05
-2.65758474627282e-05
-1.90426787914462e-05
-1.83994627711142e-05
-1.83056552037374e-05
-3.06607666559505e-05
-1.08765548726703e-05
-2.61244083777422e-05
-8.90543359826709e-06
-3.44091968850719e-06
-4.1312179528079e-06
-9.64088056813758e-06
1.11081417159147e-06
-1.11168122870967e-05
-6.22865973687921e-06
-1.8758469467424e-05
-1.46175429693688e-05
-1.00788998885871e-05
-1.12100767125455e-05
-1.3991851468162e-05
-2.97303549297578e-05
-5.15071110800354e-06
-9.89459478927342e-06
-7.97267853658554e-06
-7.37245369272825e-06
1.16283936253684e-05
-1.6338253009264e-05
-2.20108625891048e-05
-1.68967090167291e-05
-1.05814904306254e-05
-2.80129654732652e-05
-1.48963291461582e-06
-9.15619801672615e-06
3.11226930047622e-06
2.11257262479771e-06
-4.00709801559752e-06
-3.12114822144305e-06
-1.88745425344002e-05
-1.23611950027276e-05
-1.37809776526472e-05
8.36133715817129e-06
-2.48687844244211e-05
-2.17583700096547e-05
-7.05207342220046e-06
-5.18898814757569e-06
-2.58276045414224e-05
-8.52297695339248e-06
-1.21822146386866e-05
-6.75907821535288e-06
-4.19423510281259e-06
-1.0771443505618e-05
-7.10019721165219e-06
-9.05343014013501e-06
-1.53793675985159e-05
-1.49857220563432e-05
2.92994810034335e-06
1.5530269674001e-06
-1.00138078258502e-05
-1.01529075150916e-05
-1.98357652421011e-05
-1.70642654478323e-05
-6.62926957842344e-07
-2.32944469068556e-05
-1.84321284530037e-05
-2.25408896446873e-05
-2.5533956635762e-05
-7.64346397375842e-06
-9.18392724609997e-06
-9.72731492434757e-07
-4.17291311486672e-06
-1.69980482168872e-05
-3.58309293119159e-06
-2.47722414137304e-05
-1.04929031219403e-05
-2.29793322108119e-05
-1.68509600750935e-05
-1.90745677859622e-05
-1.70552521973361e-05
-2.05890048968797e-05
-1.90117933167069e-05
-2.2531304421381e-05
-1.75005435488047e-05
-2.32726091385041e-05
-9.38866395267982e-06
1.187148424503e-06
-1.49786672377979e-05
-1.88562460301483e-05
-1.33131016360613e-05
-2.02927730553445e-05
-1.08747292758083e-05
-2.58453129068229e-05
-8.05176640593337e-06
-2.05778027503729e-05
-9.26357246710713e-06
-2.86071233169334e-05
-1.78045586208074e-05
-1.89393567129962e-05
-1.81048465173493e-05
-2.64841073712531e-05
-1.01654478196109e-05
-1.57780186504686e-05
-2.24527863113801e-05
-6.15095658474944e-06
-2.64957253553961e-05
-2.60336231094175e-05
-1.82019372048542e-05
-1.42678344216815e-05
-2.24716550233954e-05
-1.06362718581645e-05
-7.69755262944322e-06
-1.43414820041835e-05
-9.47906112929046e-06
-1.81535393023999e-07
-1.48084969159288e-05
-8.3806342773896e-06
-4.57121513692609e-06
-1.433169666142e-05
-7.51830015596835e-06
-1.04790732379096e-05
3.04824855817512e-06
-1.42803232727193e-05
-1.01040837551574e-05
1.28060645350641e-05
8.96183807909567e-06
-2.31496969893751e-05
-6.7368315441423e-06
1.98152138737887e-06
-5.56760808898342e-06
5.95028885563835e-06
-1.69461244288368e-06
-6.57996734519116e-06
-1.12877837831652e-05
-1.81234806782914e-05
-1.33379962991734e-05
-9.97271061813922e-06
-1.82554317437117e-05
-8.52185996093668e-06
-1.20281526115311e-05
-1.76863566892043e-05
-1.29575615381665e-06
-2.6211929907947e-06
-1.04267208464418e-05
-1.00647590534681e-05
-6.51437508929584e-06
-7.77034013430719e-06
-2.96215290361926e-05
-3.33667434015704e-05
-1.54272786287724e-05
-1.3918463348068e-05
-2.64007152752886e-05
-1.12797458089701e-05
-1.87756048448131e-06
-1.85306800014137e-05
-1.17721124290055e-05
-1.7134188282746e-05
-2.84676410025881e-05
-2.4674869604738e-05
-2.05955935344641e-05
-4.62902336899753e-06
-1.50179874614312e-05
-2.1729104242214e-05
-2.20782791763524e-05
-2.54279626111945e-05
-1.47004918223297e-05
-1.226180726855e-05
-2.7125828497079e-05
-1.78167717586729e-05
-1.95201294052426e-05
-1.24292095112103e-05
-2.58553538281715e-05
-2.00985661374073e-05
-1.41445582206195e-05
-1.92281080097425e-05
-1.18302150817772e-05
-2.34529366461255e-05
-1.41653609520215e-05
-1.41506736710755e-05
-1.40410655917569e-05
-1.01604165761707e-05
-5.01064526588937e-06
1.54656320080035e-05
-7.01010888988508e-06
-9.52165646722269e-06
-1.69079129082166e-05
-9.78332811794985e-06
-1.75653683029471e-05
-9.36027292797094e-06
-1.32600725258445e-05
-1.89065005222592e-05
-7.7061861311156e-06
-4.22126027269459e-06
-5.67657038697054e-06
6.91069320481011e-06
-1.19140785974318e-05
-9.22593100271921e-06
4.86500313794432e-06
1.0312834241556e-05
-2.40169027180356e-06
-1.75086269940958e-05
-2.10135149407381e-05
-2.50448615301142e-06
-9.54363754956079e-06
4.32123043920208e-09
-7.48969191930448e-06
-8.72469691048567e-06
-1.11516422589482e-05
-6.32161550159723e-06
-1.36261097866161e-05
4.26751317506657e-06
-3.93324087341786e-06
-5.88129437181868e-06
-4.85277477328313e-06
-1.3707166628317e-05
-1.60035735930384e-05
-1.27377285134655e-05
-8.90551314634516e-06
-1.28866833385246e-05
-1.35184253459725e-05
-7.2264268215769e-06
-5.34584437241466e-06
-7.4848658826431e-06
-4.58024868890598e-06
-5.16136543365602e-06
-2.79325635344314e-05
-4.7830964783352e-06
-7.61049499096181e-06
-9.83920148096481e-06
-8.18446293217308e-06
-1.88404988061415e-05
-1.34384792736165e-05
-1.04209506499596e-05
-1.40530066668991e-05
-2.81601734497241e-05
-2.76393047258506e-05
-2.36640399978356e-05
-2.26727481679259e-05
-2.70922663516171e-05
-2.97116959848367e-05
-2.95468084850329e-06
-1.20807916707975e-05
-1.91285434471887e-05
-1.35778042826287e-05
-1.38185064728571e-05
-2.22878233503647e-05
-1.7519058197864e-05
-2.47914839873683e-05
-6.90850607682125e-06
-1.93541041036295e-05
-2.67449659772566e-05
-8.40437540520857e-06
-1.36308996156283e-05
-1.99277025008423e-05
-1.22628760627353e-05
-1.54384270258565e-05
3.14742612389556e-06
-1.53629324707377e-05
-1.25813591882757e-05
-9.06390484329072e-06
-2.24225014144464e-05
-1.91925523119862e-05
-1.23478857444653e-05
-6.84503521840204e-06
-8.56533829985715e-06
-7.30407853423851e-06
-6.57774200570828e-06
-4.7158323949898e-06
-1.59091696119611e-05
-1.65315980786325e-05
-1.92648959840504e-05
5.72594633711002e-06
-2.12648622051861e-05
-1.08101287123426e-06
-1.305027042384e-05
-1.78690964003733e-05
-1.542888420733e-05
-5.9599613947567e-06
-3.61769909474022e-06
-1.22293654582367e-05
3.35606924730822e-06
-1.07800550520421e-06
-5.69620390133389e-06
-4.88545980601232e-06
-7.18352925804786e-06
-1.37480795060873e-05
-1.04885515062704e-05
-7.07938473245895e-06
-6.87992876887461e-06
-1.72527949579155e-05
-1.18418274127916e-05
-4.21674641125337e-06
-2.02116623659803e-05
-1.28538803934213e-05
-2.55651272079114e-05
-1.79993275642848e-06
5.36380099636065e-07
-2.38273680867006e-05
-1.35657651139816e-05
-1.50836780774878e-05
-3.14435632750508e-06
-9.37836544444929e-06
-1.43588657927779e-05
-1.15691562586166e-05
-2.35337275789093e-05
-5.89314897877695e-06
-3.15796571233291e-05
-6.82482587838183e-06
-6.72738276449819e-06
-1.00905783540729e-05
-9.42966610915572e-06
-9.87457830285766e-06
2.67944416942576e-06
-2.07461181406569e-05
-1.05887039032398e-05
-2.03731854245228e-05
-1.72686316458637e-05
-2.3003848729925e-05
-2.09259838193184e-05
-1.81148878084412e-05
-1.83284846528575e-05
-2.05876644970028e-05
-3.28031235361964e-05
-1.16025566315145e-05
-1.57391682678969e-05
-1.16646443300662e-05
-6.52103723573857e-06
-2.08095372367878e-05
-2.10603388192834e-05
-3.18252803800225e-05
-3.52530256020862e-05
-1.32981619990594e-05
-1.51965446818314e-05
-1.88437446935011e-05
-1.89512617156756e-05
-8.15830698528815e-07
-7.35751054200575e-06
-1.72247967860617e-05
5.54158305516538e-06
-3.19314181245543e-05
-1.92361556392006e-05
-1.65675600483756e-05
-2.41533381658733e-05
-1.80646956695356e-05
-5.22420868978639e-06
-8.82356048464932e-06
-1.72177552219928e-05
-2.1882932923472e-05
-1.39290856651943e-05
-1.52768476836262e-05
-1.07723663168024e-05
-1.83912466675672e-05
-1.80879791631955e-05
-3.08597893599786e-06
1.10158693252283e-05
-1.26188511006664e-05
-1.87417856838263e-05
-1.04356622595271e-05
-1.60171060575384e-05
-1.27242313585866e-05
-2.41204538554867e-05
-9.60133771611724e-07
-6.76689635699924e-06
-1.29819843743657e-05
-1.86481303503192e-05
-2.97297577979172e-06
-2.41132142691068e-05
-1.35022960219414e-05
-1.61604503634852e-05
-1.08892095198365e-05
-7.98226276313523e-07
-4.01820144338765e-06
-1.53246445206496e-05
-4.11917065111747e-06
-7.68799826298696e-06
-7.79025073908411e-06
6.56280889453388e-08
-1.94919995184626e-05
-2.49818633809828e-05
-5.00080926788733e-06
-1.17430816566341e-05
-1.40643660296697e-05
-6.60069379866418e-06
-3.58679240424057e-06
-1.77787920743688e-05
-1.05080273686755e-05
-1.95008609680234e-05
-1.421895819693e-05
-1.62533526560383e-05
-1.33477489373996e-05
-5.08638560309455e-06
-1.29346214526402e-05
-9.14078266051758e-06
-1.19077060380043e-05
-2.22927988583283e-05
-7.39814660311402e-06
-1.19321984039538e-05
-2.01189459987348e-05
-1.18149647920433e-05
-1.49834570929771e-05
-1.45528171896301e-05
-1.00970652549052e-05
-2.06185680354218e-05
-2.76191900887252e-06
-7.27500942049269e-07
3.16198679125208e-06
-6.73224578350731e-06
-1.17817061761876e-05
-1.28574983770724e-05
-8.91133372830746e-06
-1.21002077395404e-05
-1.39876254427962e-05
-1.37692449342271e-05
-1.7581609327505e-05
-5.92116804200621e-06
-1.16457663454406e-05
-1.07630901062845e-06
-1.37716299717138e-05
-9.41746511807143e-06
1.91453380084774e-07
-1.62970950429671e-05
-1.25387052310638e-05
-1.07369605275338e-05
-1.52012404145746e-06
-1.770705304493e-05
-2.75781034884444e-06
-1.63848622706441e-05
-3.94240843314686e-06
-3.13458493232502e-06
-1.11431598730154e-05
-9.97738834705865e-06
-2.13023864779287e-05
-2.66150169575281e-06
-1.14067774122259e-05
-7.11428384008984e-06
-1.43560257344597e-05
-9.50926595772176e-06
-2.4766379487584e-05
9.61347912793717e-06
-9.13078809009659e-07
-2.61938350741962e-05
-4.88376903685272e-06
-1.74592843223736e-05
-1.33808878427615e-05
1.28838571862495e-05
-7.44061125063602e-06
-9.78727696706424e-06
6.33714617141413e-06
-1.80957451592992e-05
-2.18995587145642e-05
-1.11946513026931e-05
-1.72351308872917e-07
-3.63973334332708e-06
-1.1548538217809e-05
3.47583249743016e-06
-4.48977863301155e-06
6.71080608598484e-06
-2.36499525011744e-05
-1.04382715759507e-05
-1.2991795789982e-05
-1.83266650987687e-05
-6.11515478392697e-06
-1.75802726890229e-05
-7.10773029169688e-06
-1.31585267139167e-05
-1.96066213328611e-05
-1.42385736633404e-05
-6.32525389112203e-06
-1.35079989298801e-05
-1.45145204183218e-05
-9.15800127056781e-06
-5.30185949443231e-06
-1.12111397563536e-05
-2.17847971762077e-05
-1.9702211680497e-05
-5.08288036352863e-06
-1.72281516671198e-05
-1.2664328717897e-05
-1.41616881249533e-05
-1.02168175622082e-05
-1.81947667718175e-05
-2.17394394240301e-05
-1.59273862651909e-05
-2.24793669824591e-05
-2.91054207538463e-05
-1.29814239334791e-05
-2.51379140186217e-05
-1.14935644748984e-05
-1.46868661750126e-05
-2.92102420096735e-05
-2.38199887128992e-05
-1.65890300434906e-05
-2.19268441806629e-05
-1.54836912781577e-05
-1.46964255468589e-05
-1.64067343672776e-05
-2.46819230180808e-05
-2.53519568755236e-05
-6.57401145447095e-06
-1.49164797449842e-05
-1.66713588207228e-05
-2.65018213068211e-05
-1.5346612884604e-05
-2.42928344217069e-05
-7.67836621566557e-06
-1.24464732992925e-05
-1.32140692226365e-05
8.65270579839007e-07
-1.36986511719991e-05
-2.02256224217611e-05
-2.61150390028725e-05
-2.13888628636554e-05
-2.59558302233562e-06
-6.6863419937211e-06
-4.24921351689951e-06
-6.41228103424745e-07
-1.48175556123913e-05
-6.37458572454902e-06
-1.78599695515016e-05
1.845675422875e-06
-1.40010545880367e-05
-7.92109600560684e-06
4.00816396474603e-06
-8.11009395325552e-06
-5.61715661372967e-06
-2.22123085581024e-05
8.01053066283079e-07
-1.07816400843551e-05
-6.56378558326481e-06
-1.19571438375512e-05
-1.07745477337901e-05
-2.04822987807806e-05
-3.8592281329285e-06
-7.00683708231927e-06
-1.29410609609607e-05
-9.3741314621696e-06
-2.13417858512128e-05
-7.62129111916832e-06
-1.31653906438639e-05
-6.35836291903858e-06
-1.24801012339936e-05
-1.31800231121912e-05
-5.56354161031262e-06
-1.13563420064956e-05
-1.38678580004008e-05
-4.08292933729367e-07
-1.76464563216694e-05
-3.7910939419916e-06
-1.7971208409008e-05
-2.41869674395532e-05
-1.31173681077805e-05
-1.6590529785785e-05
-9.92037824031303e-06
-7.92893522671162e-06
-1.92476424527835e-05
-1.47079322373133e-05
-1.26431188219062e-05
-9.99664941861984e-06
-2.02073437753251e-05
-1.89551847959883e-05
-2.81891604413222e-05
-1.56272132628501e-05
-3.03575555844047e-05
-1.41035533848986e-05
-2.39425826787961e-05
-2.58231116426158e-05
-2.18795037450947e-05
-1.50906184822565e-05
-3.28146063049736e-05
-1.29037033378692e-05
-2.9935007617487e-05
-1.18695538221378e-06
-1.85603443085442e-05
-1.84101814392996e-05
-5.72451143898857e-06
-1.35866205058991e-05
-1.7446838117277e-05
7.48697484412205e-07
-1.96264208059183e-05
-1.30791017040775e-05
-1.22271303231472e-05
-3.99330475870355e-06
-4.22108998014205e-06
-1.20108988853915e-05
-1.49616419913503e-05
-2.25734411916336e-05
-1.20300345345606e-05
-2.83494622530446e-06
-9.18616902969976e-06
-1.57377843136162e-05
-2.12660592772489e-05
-1.17816381035603e-05
-4.48986393357027e-06
-9.9496910252646e-06
1.0381798419948e-05
-3.65367575213432e-06
-1.09219439814197e-05
-3.84272119433419e-06
-8.44407937987901e-06
-2.54142477263978e-05
-9.56378230423411e-06
-8.79734460654963e-09
-2.04095876878023e-05
3.39282417851279e-06
-1.271185353676e-05
-1.6157352421371e-05
-1.63064857794359e-05
-3.27054345017478e-06
-5.26093909943092e-06
1.59640527882648e-06
-8.20197879552117e-06
-1.83160945028521e-05
-1.12076336196704e-05
-1.06747953388078e-05
-5.28813495714768e-06
-3.14107506934471e-05
-1.1173225600822e-05
-1.39234852847038e-05
-1.62953518678001e-05
-1.43715643025455e-05
3.15841973309405e-06
-1.7176023457438e-05
-1.76663022584261e-05
-9.90151077103999e-06
-1.06657356585035e-05
-2.94523168348032e-06
-1.86073504061509e-05
6.44712133150116e-06
-8.1991960163516e-06
-2.49311871505977e-05
-1.32471365382654e-05
-2.48444465230247e-05
-1.1963779277166e-05
-2.40516845049087e-05
-2.54494532366824e-05
-1.71355866277626e-05
-2.03986139458984e-05
-1.66459188652985e-05
-1.0787305594038e-05
-1.51473540294637e-05
-2.29304708799225e-05
-1.21256974990089e-05
-2.31436360038959e-06
-1.4564404592457e-05
-9.10602910138892e-06
-1.02874133773252e-05
-1.87818794532843e-05
-2.38184471319619e-05
-2.04299447853849e-05
-1.94550913763291e-05
-8.55124095833661e-06
-2.51759305040997e-05
-4.64354872981742e-06
-2.36865972762003e-05
-3.74467376354833e-06
-1.31399924526907e-05
-1.07621684988196e-05
-1.34071020332051e-05
-1.49575482792339e-05
-1.38585639240292e-05
-2.72533050887133e-06
-1.62362656198851e-05
-8.60463398571965e-06
-2.11531080204182e-05
-2.74438538005075e-05
-1.07793346082709e-05
-1.99652317591203e-06
-1.03728702125148e-05
-9.49443855048609e-06
-9.50497197024365e-06
6.02026289542989e-06
-2.83205625738984e-05
-6.4804445306311e-06
-1.19146973684497e-05
2.0912851554113e-06
-1.49967419596136e-05
2.97496898919527e-07
-2.26994186138348e-05
-1.05551778349153e-06
-1.16582914041475e-05
-1.71084728433103e-05
-8.75591778661916e-06
-1.44937209095653e-05
-8.10502741517142e-06
1.05530401953657e-05
-1.91309349591845e-06
-2.57946873531491e-06
2.03235492052518e-06
5.78842940839292e-06
-1.20953231261663e-05
-3.15428171169736e-06
-6.16909738066038e-06
-1.1006085639811e-05
-1.58763976531183e-06
-1.48937296175621e-05
1.21536787005304e-06
-5.32014890781053e-06
-3.4920491246673e-05
-2.75647270340401e-07
-1.05139665072977e-07
-2.28619122588757e-05
-5.87250040633295e-06
-1.80769123382565e-05
-1.37158035682272e-05
-7.93197932353427e-06
-3.64634275830504e-06
-1.83172043481015e-06
-1.48435773190161e-05
-1.6599073735799e-05
-1.76119483022772e-05
-1.9577465097885e-05
-7.19606048946899e-06
-1.53254623056922e-05
-2.2198434910424e-05
-2.52110036569524e-05
-5.15381180917542e-06
-2.63183668835348e-05
-2.46335539501238e-05
-1.09644849369839e-05
-2.9130305973448e-06
-1.64466856289744e-05
-5.90463642636009e-06
-1.49716868073571e-05
-1.59595310671706e-05
-6.84251659950054e-06
-1.88499103396738e-05
-1.76072993739677e-05
-9.6438502436601e-06
-2.13696676549917e-05
-1.08873754388639e-05
-3.97540193746076e-07
-7.13008385712751e-06
-2.36776752063501e-05
-1.08725904963757e-05
-1.44943279412717e-05
-1.61941580860859e-06
-1.25676521567377e-05
-1.50169369248287e-05
-1.79878812797686e-05
-1.97052298944057e-05
-1.78460541883949e-05
-1.41546122823739e-05
-1.28876927058071e-05
-1.21209306063896e-05
-2.07088784912169e-05
-8.83756061722514e-06
-3.31619318748007e-06
-1.24840134220455e-05
-2.11017615365264e-06
-2.46831388786006e-05
-1.36769721076199e-05
-9.40876351173306e-06
-4.27364713396427e-06
-1.51061752884292e-05
3.52757944317755e-07
-2.6209954301289e-06
1.30287998089181e-06
-2.46696220172104e-05
-1.7621014767087e-05
-8.43902047590225e-06
-1.12363519215196e-05
-1.1693879749608e-05
-1.83716667685506e-05
-8.40732834240974e-06
2.63356509596778e-06
9.92626171558464e-07
-7.72780705114481e-06
-1.50344259865791e-05
-1.49696388203097e-05
-1.53431023541165e-05
-1.38236785213765e-05
-1.76016400924647e-05
-1.76914627609339e-05
-1.80935937576e-05
-6.75486997419662e-06
-1.85913091656383e-05
-6.3745766515318e-06
7.65185406679347e-06
-2.71394270725295e-06
-6.80402079829746e-06
-1.42450384983652e-05
-4.92221939599532e-06
-2.98139249839241e-05
-2.31678454374057e-05
-1.17067717901896e-05
-1.48332495850398e-05
-9.12260939714313e-06
-8.36636530562274e-06
-1.95801369675435e-05
-5.4513066454074e-06
-2.0765613470735e-06
-7.46000841428298e-06
-2.45577095178375e-05
-2.41604276906368e-05
-8.73302245115223e-06
-1.46711586460251e-05
-2.52956325533857e-05
-1.60952234978052e-06
-1.27669101126671e-05
-1.92885938943322e-05
-1.2158304132306e-05
-7.54363728469546e-06
-1.15441065468524e-05
-3.62107753092507e-05
-1.32842731814117e-05
-1.6452239547626e-05
-9.4028659650528e-06
-1.22277493164057e-05
-1.14669407872069e-05
-3.18959893509878e-05
8.15855678107373e-07
-9.12043831601304e-06
-1.11163905385417e-05
-3.03017536499074e-06
-1.59150610140596e-05
3.6433817831703e-06
-1.09474700323475e-05
-1.14648444218296e-05
-2.64451928875255e-05
-2.10266643269676e-05
-6.70318472992884e-06
-1.23142757260368e-05
-2.3788198376032e-05
-3.01825059389107e-05
-1.4839644551395e-06
-1.22082367803778e-05
-3.29590379605511e-05
-2.02402818686689e-05
-1.0740143973968e-05
-1.34396925960669e-05
-2.60057367161575e-05
2.52689234491656e-06
-3.13432671236352e-05
-9.18470925020248e-06
6.21439856675495e-06
-1.86125346757118e-05
-8.30105452512373e-06
-1.25376146007023e-05
-1.56234133494574e-05
-5.71124898782587e-06
-1.12747622843031e-05
-2.36039692608388e-06
-7.64805159293864e-06
-1.22101128518321e-05
-1.84634210249403e-05
-1.2911755537721e-05
-6.43771922464279e-06
-1.01486070274782e-05
-2.04122360591467e-06
-5.74170822390914e-06
1.09272883804921e-06
-6.68242120379675e-08
-1.20502472138758e-05
-6.36679615358347e-06
-8.59991407094171e-06
6.03245736417345e-06
-1.47350564976505e-05
-7.10289315911194e-06
-2.27687542365679e-05
-1.98365155849701e-05
-8.24142940222649e-06
-1.65299773811201e-05
-1.50029735665284e-05
-4.16295284048367e-06
4.7238190778351e-06
-3.61663827352651e-06
-6.4916303141108e-06
-3.22182233896118e-06
-1.57879560489202e-06
-1.25154344335773e-05
-2.01998248432166e-05
-1.36836678135261e-05
-1.0395714241267e-05
-1.38044983156126e-05
-1.06906161899848e-05
-2.52482243448035e-05
2.03682788617653e-06
-1.14997497573387e-05
-9.3103076262068e-06
-5.71001536523379e-06
-1.87448069971283e-05
-1.38938148332673e-05
-2.74347039728105e-05
-1.36120418813767e-05
-2.97354649068064e-05
-2.07652814972114e-05
-1.9905829906781e-05
-2.19520691151014e-05
-2.15151665987877e-05
3.78209361501842e-06
-1.46885876683245e-05
-1.96185234678941e-05
-1.02854983322726e-05
-3.82449737506882e-05
-1.02453078751284e-05
-1.98341806669401e-05
-1.05887190116026e-05
-1.3183624542239e-05
-2.13193657255245e-05
-2.32131523247837e-05
-2.27557471303341e-05
-1.46894225126787e-05
-7.40755276764282e-06
-1.20815368483176e-05
-6.60434764831151e-06
-5.81028276219542e-06
-1.42072407359621e-06
-5.24729937768065e-06
-2.6611498029508e-05
-3.18129655630402e-05
-2.14748603986777e-05
1.53845843878341e-06
-1.52001503759129e-05
-1.15019611310801e-05
-6.33303201851489e-07
-5.22003316055115e-06
-4.15480566370205e-06
-6.99360876959278e-06
-1.24497189403447e-05
-2.44992589653739e-05
-1.78790592037017e-05
5.62124804231474e-06
-3.85425727754123e-06
-7.00991712749729e-06
-1.76035183558551e-06
-3.66743386636018e-06
-2.39326451627505e-05
-2.37494201150558e-05
-6.4533266276133e-06
-1.30567403355771e-05
-1.29243719009477e-05
-2.77969278812192e-05
-3.19326454746244e-06
-6.23965132202645e-06
-1.52145147729116e-05
-8.3347865974825e-06
-2.94401574343119e-06
-2.1335243806216e-05
-1.08010870699043e-05
-9.46806675021843e-06
-4.89340481243053e-06
-2.81991182438275e-06
-2.18061001620505e-05
-1.58447207566154e-05
-1.38489873340591e-05
-8.57697313150908e-06
-1.32452609682705e-05
-1.9536780794784e-05
-9.4080210900468e-06
-4.98671207799955e-06
5.64959682679018e-06
-1.81936459997201e-05
-8.44472589968437e-06
-4.05469140536324e-05
-2.04678528012418e-05
-9.2119028435419e-06
-1.16252867722067e-05
-2.92998385792885e-05
-6.65896200760301e-06
-1.19845091719116e-05
-2.93275499754289e-05
-7.80612424824171e-06
-2.17144583612239e-05
-2.2193191061726e-05
-3.01314123116547e-05
-1.77282148741103e-05
-2.74446429512243e-05
-2.72995780750949e-05
-1.44605398521145e-05
-5.23641586277206e-06
-2.31846748959302e-05
-1.11961520413487e-05
-5.09051046004803e-06
-1.17014169828682e-05
-1.74731000971058e-05
-1.26873131502471e-05
-3.03164488400259e-05
-1.29719198544842e-05
1.32210484399273e-05
-3.32369219998737e-06
-1.55415326969033e-05
-1.49582766053074e-06
-1.18215335860089e-05
-2.08238566657307e-05
-9.33959125565386e-06
-2.1235872350727e-05
-1.20343747183738e-05
-4.57245509280574e-06
-6.51735604677543e-06
-2.40661670646803e-05
-1.86136116094465e-05
-9.97537799601819e-06
-1.29679022022163e-05
2.94847336506393e-06
-8.22213859946338e-07
-1.59363306112053e-05
2.21003697890186e-06
-9.02865975938315e-06
-4.59663301898967e-06
-1.00578667243529e-05
3.00722381127765e-06
-1.24434669055374e-05
-1.20620740765626e-05
-1.476770758521e-05
-1.43300992200608e-05
9.43403575670497e-07
2.2329567166765e-06
-1.80887358879773e-05
-1.74456507925732e-05
-3.80972939458581e-06
-1.07932327688813e-05
-2.21416637131619e-05
-1.04593198927739e-05
7.83421964351628e-06
-1.27389681882958e-05
-1.16121317183904e-05
3.19695263797609e-08
-1.85187108359543e-05
-1.77511187991781e-05
-1.31499179252821e-05
-5.4841688299113e-06
-1.81364253408764e-05
-1.32779739183289e-05
-1.15199872543936e-05
-9.73621245243855e-06
-4.52631763486709e-06
-2.61209527921833e-05
-3.7379143408729e-06
-1.24910439617413e-06
-1.75841320805651e-06
-1.99356336276482e-06
-1.23607633249118e-05
-2.20518566755243e-05
-4.76864624067618e-06
-2.96359606935068e-05
-1.54583799545788e-05
-6.23762496334822e-06
-2.05812850663082e-05
-1.10928745191023e-05
-2.11371100422706e-05
-1.18070759478845e-05
-1.38095908161865e-05
-1.65992612329109e-05
-2.23428873066852e-05
-1.10893573415882e-05
-2.43626925450369e-05
-2.44705328798834e-05
-1.77081408421829e-05
-4.97981821223124e-06
-2.80597175891153e-05
-2.6860296780521e-05
-8.62254156324049e-06
-1.09610092254742e-05
-1.34934741999054e-05
-1.72173754078054e-05
-7.58900610671983e-06
-1.45048620668556e-05
-1.93194720910969e-06
-1.79917335845226e-05
-1.97343405805169e-05
-1.68257088195622e-05
-1.78872671710418e-05
-1.7848937477603e-05
-3.81392768603212e-06
-1.19377710891085e-05
-1.8337305602992e-05
-6.59512434689211e-07
-7.33289198243723e-06
-1.2468606562273e-05
-1.35271059331431e-05
-1.31998937987412e-05
-7.24016537355206e-06
-6.42230674692778e-06
-7.27844919652389e-06
-2.03845531107564e-05
-2.11629482642513e-05
-9.57171222016057e-06
-1.70780517485885e-06
-3.80241299615631e-06
-1.3871306190338e-05
-1.54109236108124e-05
3.20565443185446e-06
-5.83089161417844e-06
4.43030027690778e-07
-3.90355727416744e-06
-1.10106276156289e-05
-1.08418894451667e-05
1.45779245059233e-06
-3.34526352760048e-06
-3.49696736682427e-06
-4.64475216215786e-06
-2.8559814206559e-06
9.23118182244813e-06
-8.74842523270945e-06
-2.4683387447463e-06
3.21812567462334e-06
2.43629142308364e-06
-6.36667474230014e-06
-1.96120852965936e-05
1.11069786170018e-06
-6.48688902369952e-06
-2.54236965029632e-05
-9.35707053269976e-06
-2.20414036423696e-05
-1.71293076909317e-05
2.74839147517086e-06
-7.45026103346704e-06
-2.59260400851572e-05
-1.72134204233637e-05
-7.96423257485941e-06
-1.81229432402133e-06
-4.34886690859298e-06
-7.52560733412769e-06
-9.42955373206335e-06
-1.64280755838026e-05
-2.74699279065771e-05
-9.91993193077957e-06
-1.31181334652367e-05
-9.85743860498809e-06
-2.4806462340756e-05
-1.19644766646351e-05
-3.30233411894445e-05
-2.33322837962014e-05
-1.68341461525325e-05
-1.48479126594505e-05
-2.520154733025e-05
-1.26479462066656e-05
-1.10812480354435e-05
-1.70998191052132e-05
-1.97765555218489e-05
-2.26423974249436e-05
-1.51103426577237e-05
-2.34445886547411e-05
-3.97249660379423e-05
-2.49523519814441e-05
-1.4106893778745e-05
-1.04159055931071e-05
-1.13249462543165e-05
-1.78300203497748e-06
-2.07156496065471e-05
-3.01428056570919e-05
-1.0872185544972e-05
-1.83510377631319e-05
-2.39768735561933e-05
-9.13179608352219e-06
4.83253511176078e-06
-2.5903182947226e-06
-5.31949339570369e-06
-2.44174714634093e-05
-2.03791660850342e-05
-5.17648455733079e-06
-1.65030007829261e-05
-3.61438258179863e-05
2.85593954394847e-06
-1.6442919948486e-07
-2.12995591459851e-05
-2.92218893670479e-07
-2.05099479683991e-06
-7.20706326469192e-06
-3.66731561292515e-06
-1.74073024341671e-05
2.53553186917076e-06
-7.20437439191973e-06
-1.79741036906095e-05
-1.70363228281421e-05
-2.57605557689119e-07
-3.02710919428383e-06
-5.42505676821969e-06
-2.82004246344778e-06
1.41681464666927e-06
-7.89837847508415e-06
-1.12782736103784e-05
-6.81700063200625e-06
-6.26190489345472e-06
-7.21697346549839e-06
-6.93533676400623e-06
-6.06170289784633e-06
-1.08400655887502e-05
-1.57606311291762e-05
-7.78336693167357e-06
-3.67172003231354e-06
-1.32155956805685e-05
-9.52675994924965e-06
4.68352681125336e-06
-1.23401385740276e-05
-8.13176859957807e-06
-3.33211136764167e-06
-2.80739500536747e-05
-1.22717430973836e-05
-1.09375690247948e-05
-1.61868317074263e-05
-2.29691100189124e-05
-1.32535450485964e-05
-1.58114132208362e-05
-1.80538710497492e-05
-2.40321671045335e-06
-9.17165261159353e-06
-3.46215264390837e-05
-1.62705247824554e-05
-2.43898434102073e-05
-2.39664060740507e-05
-1.77731509934926e-05
-1.17846290333883e-05
-2.50211750245916e-05
-1.7674756100329e-05
-2.80196270237999e-05
-1.48246203337675e-05
-4.06249990261554e-06
-8.88336579808072e-06
-1.09538128130272e-05
-1.24702157502579e-05
-1.5808336305601e-05
-1.24232121277084e-05
-2.14910925988727e-05
-4.15977191949306e-06
-7.7968968867619e-06
-2.31936895954234e-05
-6.5783418217263e-06
-8.59018949545658e-06
-7.43440675230463e-06
-1.4643253095274e-05
-2.0000283911908e-05
-5.32604948268625e-06
-2.82668256756116e-05
-1.62730126201184e-05
-1.25069610072831e-05
-1.51184737370393e-05
-1.83703978244433e-05
-2.32055400417245e-05
-1.22168010620335e-05
-6.03141006632932e-06
-8.12942298005159e-06
-1.09294481447427e-05
-1.75180387753708e-05
-7.81069186098042e-06
-1.73424813349622e-05
-7.36380219304967e-06
-1.29529332874277e-06
-6.77189384619219e-07
-4.11249468728423e-06
-1.98967812869704e-06
-7.60643634372114e-06
3.33993565757436e-06
7.8550201926262e-06
-6.29699703625034e-06
-2.30412007750996e-06
-1.8823584354194e-05
-1.28304857500818e-05
-2.1813693718662e-06
-3.67413322486898e-07
-4.18078112174497e-06
-1.59680817639993e-05
-1.49499174399691e-05
-3.48267879243357e-06
2.59174158087073e-06
-5.69287182659575e-06
-6.93196121813087e-06
-4.0533453313172e-06
-1.15529145862948e-05
-1.38999230842825e-05
-3.69754440028575e-06
-1.47979591492041e-05
-1.03271934355096e-05
-8.76687658620688e-06
-1.01861592306507e-05
-1.59569434085003e-05
-8.54117477574076e-06
-1.61574301810765e-05
8.66793431053321e-07
-4.45328285937351e-06
-3.88599067659319e-06
-1.07259955823409e-05
-2.15236296162906e-05
-2.22383484770993e-05
-1.13856678833697e-05
3.77742598988632e-06
-3.65346022418934e-05
-5.53618187681534e-06
-3.32942612761259e-05
-1.43561245130751e-05
-1.64126408530522e-05
-2.62152575299382e-05
-1.36049802473613e-05
-1.7452395961102e-05
-2.7269533113787e-05
-2.43444554829464e-05
-1.14871488881062e-05
-1.07224221019074e-05
-2.0887000387817e-05
-1.59573727271524e-05
-2.12038509000014e-05
-1.66267759724053e-05
-1.77550599361073e-05
-1.20409790076125e-05
2.42181779632867e-06
9.07452220662154e-07
-2.43183005550599e-05
-7.66830900773117e-06
-2.15836783446465e-05
-9.15180353235129e-06
-2.37627970462242e-05
-1.33874050741623e-05
-1.61215486805742e-05
-1.37233404419543e-05
-1.58143430834069e-05
-3.19385936176681e-06
-1.33508498066958e-05
-1.57872287308319e-05
6.01722087730099e-06
-1.17936781955802e-05
-1.85103511640202e-05
-2.02363257674198e-05
-2.02458242355293e-05
-2.40998835833238e-05
-1.41245720313241e-05
-8.23632454378656e-06
-1.06172924943626e-05
-1.73332657569451e-05
-1.35210039179067e-05
-2.18740148005835e-06
-5.17927123710563e-06
-9.1568651540609e-06
-2.02415068548011e-06
-2.48433879607954e-05
-1.84034225735122e-05
4.40658022869231e-06
-2.05123408627506e-06
9.02068153308991e-06
1.11318542864573e-05
3.86443538791127e-06
-1.76568618322477e-05
-9.13089016387828e-06
9.98861287083463e-06
-1.21388094355579e-05
-6.18056958867754e-06
-1.96520011918574e-05
-2.23587745602156e-05
-1.03730005759484e-05
-6.35080649445024e-06
-1.64802461248983e-05
-1.0706940579393e-05
-1.43434653420902e-05
-7.44706873283034e-06
-1.00510326231272e-05
-2.50215968139418e-05
-1.132304859331e-05
-1.61393683757067e-05
-1.53913125911053e-05
-2.11551203359208e-05
-1.76141704671671e-05
-7.06048211921853e-06
-9.28688105153711e-06
-1.89707670634413e-05
-1.68679558974369e-05
-1.36477312673039e-05
-2.17172639880773e-05
-2.47089819545416e-05
-2.52119937364726e-05
-1.43634525870356e-05
-2.2982220468947e-05
-1.1722652935758e-05
-3.00184822415067e-05
-6.68474346549535e-07
-1.57897406915084e-05
-2.70605431851288e-05
-3.3339627084632e-05
-2.44627131535283e-05
-2.48847200645247e-05
-1.3449472291487e-05
-1.63762894867293e-05
-4.20167223862871e-06
-1.42203356511521e-05
-1.29659251156725e-05
-1.12857260562563e-05
-7.67316865676958e-06
-1.20675679835122e-06
-1.56640843780487e-05
-1.4718057551529e-05
-7.84417535985289e-06
-7.70367375347652e-06
-1.07580445854307e-05
-4.69365082328802e-06
3.69390112651652e-06
-8.50633561964707e-06
-2.74877500728837e-05
3.8100625433102e-06
-7.06217838807532e-06
-2.56636901343198e-06
-2.25109891996762e-05
-2.6795381525078e-05
-6.39150575999587e-06
-7.4827091689842e-06
-7.35704879245972e-06
-3.67511135690501e-06
-9.40893325801006e-06
-1.18064772220049e-05
-1.43320539712551e-05
1.10968241709119e-06
-4.98407596326363e-06
-4.52808244491086e-06
-1.37269651939372e-05
-1.8245728524299e-06
-9.76513765727183e-06
-2.29208094009221e-06
-3.85447989346127e-06
-1.73910182368821e-05
-1.09599110440155e-05
-3.29877323033161e-06
-1.79453443986804e-05
-1.5045577245497e-05
-6.18397757991777e-06
-1.2850358427388e-05
1.41568384572886e-05
-1.3279660988031e-05
-2.64659756043608e-06
-5.54551930621462e-06
-6.19612492209217e-06
-3.19114018938858e-05
-7.47901967154502e-06
-8.38401410491799e-06
-2.15539111265372e-06
-1.72207876983571e-05
2.66754712047559e-06
-7.19939259578449e-06
-2.14906099203129e-05
-1.85837643897307e-05
-3.62251287257612e-05
-2.17617929019525e-05
-9.55546144630901e-06
-2.03500856547677e-06
-6.74308523013285e-06
-1.62360253850557e-05
-1.5779860991859e-05
-4.053631460822e-06
-1.5849154619709e-05
-2.65875302679301e-05
-2.26712480624512e-05
-2.18909146020746e-05
-2.28440256117992e-05
-6.4294985353205e-06
-3.83575962212424e-06
-1.16898516459559e-05
-1.56920907745903e-05
-1.35101329344658e-05
-1.29373519233647e-05
-1.9348836235503e-05
-1.63928324155423e-05
-3.12119151815236e-05
-1.22384217208141e-05
-3.05000192978422e-05
-2.65174468003683e-05
-1.91853753938968e-05
-1.32958535437215e-05
-2.04110930436298e-05
-1.90875451204088e-05
8.68598794863627e-08
-1.47109463283267e-05
-1.061556807208e-05
-1.49472173205267e-05
-2.16620003614162e-06
-9.29188350640666e-06
-5.90975794095263e-06
-5.92913278402789e-06
-1.88848739295029e-05
-2.02687314713303e-05
-7.81683571088367e-06
-6.94269435633404e-06
-9.10143379967955e-06
-1.16767858319356e-05
-2.06783694079347e-05
-1.98628488494489e-05
-3.62760488998421e-07
-1.46984122997385e-05
6.8467132379768e-07
1.74327460293701e-06
-5.10320376704575e-06
8.37277157150544e-07
-7.7185250055675e-06
1.01480686136951e-05
-3.84815704432208e-06
-5.38795273242289e-06
-3.35734138672776e-06
6.60035653633504e-06
-7.91437908373527e-07
-1.6511924976869e-05
-6.78288012905994e-06
-1.39246046133752e-05
-4.89475217257705e-06
6.04803401966258e-06
-7.53484170473297e-06
-7.08803360364959e-06
8.83352844354442e-07
-4.20707126644869e-07
-1.85759217511228e-06
-6.49672722175333e-06
-5.41543422199823e-06
-1.4028616646568e-05
-1.39023788542301e-05
2.99448815622714e-06
9.99412965996225e-06
-3.5148038270405e-06
-1.90558440608968e-05
-1.2426436108989e-05
-1.43794035870996e-05
-1.76370836016581e-05
-2.06625664162946e-05
5.16872862435183e-09
-1.40681146474547e-05
-1.32142663514758e-06
-7.55869620573172e-06
-2.77176162540231e-05
-2.12967814943053e-05
-1.08391627581514e-05
-1.08906512409375e-05
-1.62093533167183e-05
-3.0636894955551e-05
-2.60581203078506e-05
-1.61631089713711e-05
-4.97545487640836e-06
-3.6535648769817e-06
-2.16930022868915e-05
-1.59169428467724e-05
-2.45546220568478e-05
-4.17402878135958e-06
-1.98983647001178e-05
-2.26233081583589e-05
-3.25840197909108e-05
-1.98984426705477e-05
-2.40124829384505e-06
-2.72955090590636e-05
-2.19136208517928e-05
-3.1496247824352e-05
-2.27112089998285e-05
-2.4099401924678e-05
-4.61698565768738e-06
-5.41879411058106e-06
-1.52119789301637e-05
-3.01575534308899e-06
-7.87353027319333e-06
-1.489959351046e-05
-1.14208464865044e-05
-2.37691899901547e-06
-1.61108174927494e-05
-1.1408949352585e-05
-1.23568448504532e-05
-7.94873402646649e-06
-2.9875512457224e-06
-9.39299979467626e-06
-1.39969129731147e-05
-1.17902002233862e-05
-1.47323855374938e-05
-7.81099776426403e-06
-2.26085310243353e-05
-2.10785357033432e-06
-2.92652933490768e-06
-3.41062328245397e-06
3.86787415686254e-06
1.85084675097859e-06
-3.00102259195515e-05
-1.54128202059553e-05
1.57213365934592e-06
-2.58898850617682e-05
1.78182839708294e-06
7.15944886763838e-06
1.70941451171919e-06
-1.4545822402796e-05
-6.57825331825319e-07
-1.42366516521351e-05
4.04699193825086e-06
-1.02706109514052e-05
-1.41198242749012e-07
-9.667840604787e-06
-1.99263397892654e-05
2.33669380830264e-07
-5.9647961944388e-06
-1.9116486906986e-05
-2.80325682508473e-05
-1.02861843901091e-05
-1.47369669514558e-05
7.32838978708997e-06
3.03348989084717e-06
-7.23773920981828e-06
-2.16998616643283e-05
-1.41011589865593e-05
-1.01983001838966e-05
-1.886974713246e-06
-1.49737228718839e-05
-1.43649785438579e-05
-1.67336958130436e-05
2.62053613511009e-06
-3.37464020158508e-06
-1.57353763309204e-05
-1.85412858156728e-05
-1.36199610507701e-05
-7.50475895719072e-06
-1.38035345704135e-06
-3.68075076532886e-05
-1.35175163894264e-05
-1.05834653701259e-05
-1.48343183212006e-05
-5.37357358950461e-06
-8.83404590476536e-06
-2.19496723408415e-05
-2.40116011040339e-05
-1.96544392336183e-05
-1.11288325570934e-05
-1.97813515214004e-05
-1.89858541113845e-05
-2.19974373382733e-05
-1.39375977183817e-05
-2.13654907116609e-05
-1.63584525435501e-05
-2.41408455485741e-05
-2.60229210882524e-06
-1.48310020934129e-05
-1.98835950991341e-05
-1.35105110635958e-05
-1.83699293556738e-05
-9.41850952694083e-06
-1.24972957263132e-05
-2.13108969707293e-05
-6.20046929862107e-06
-1.23142590284627e-05
-1.01464795261144e-05
-1.63546767242256e-05
-6.24132458354677e-06
-3.04103654097582e-06
-2.16657485938475e-06
-1.16834855213373e-05
-1.51687229412522e-05
-1.64461305979483e-05
-4.67875967397989e-07
-2.15977429884304e-05
-5.98164883350826e-06
-1.08289447606507e-05
-1.17701643515615e-05
-1.27683414331086e-05
-1.08708811503845e-05
-2.95107607972167e-06
-4.62448504797311e-06
-1.0470750975372e-05
-2.93498138417433e-05
-1.69979995283736e-06
-7.8884541250294e-06
-1.55063455659283e-05
-7.66519653326216e-06
-9.03327833041629e-06
-7.67027282028084e-06
1.09668595276059e-06
-7.57810806197064e-06
3.39816423352304e-06
-9.72110075619853e-06
5.92890662401442e-06
-1.36924383275003e-06
4.32238316624245e-06
2.21757212247116e-06
-4.8437719798226e-06
-1.40913139456384e-05
-9.94547971917807e-06
-2.34845595016994e-05
-1.40912733072226e-05
-4.3768799371922e-06
-7.18914538238082e-06
-2.74148945422354e-05
-1.58457809338883e-05
-3.10837673749055e-05
-1.34406392092009e-05
-9.35514353163751e-06
-3.06499794574647e-05
4.46097357342645e-06
-6.05153581596821e-06
-2.45484947869171e-05
-1.39789890245228e-05
-1.49199805165529e-05
-1.83824251133211e-05
-7.66485248028638e-06
-2.74419678175271e-05
-5.65670099251433e-06
-2.17738941526089e-05
-8.45186173039748e-06
-2.27159218921742e-05
-1.26908344170134e-05
-2.53871031783788e-05
-3.1982975658256e-05
-1.32856014478832e-05
-9.17611351588434e-06
-7.95081726728352e-06
-2.26353340614539e-06
-1.93466719678981e-06
-5.94358689339139e-06
-2.67649003210555e-05
-1.86523755351191e-05
-4.8625124152602e-06
-2.22818619768602e-05
-1.71407575810025e-05
-2.01335540175745e-05
-2.73909633642323e-05
-6.39840459344178e-06
-6.26007081974314e-06
-2.94494173401613e-05
-1.65847161449162e-05
-1.10877897092909e-05
-1.69656798412067e-05
1.25172730422831e-06
-8.13934585002136e-06
-1.58704609186221e-05
-2.23025520586121e-06
-4.42874690728346e-06
-6.77279149151048e-06
-1.97002394218915e-05
-1.20989443233919e-05
5.11381482066614e-06
3.2514125025956e-06
-9.44987713565788e-06
-1.86584099471168e-06
-6.3744756009217e-06
-8.75836735804952e-06
-2.43770736522695e-05
-9.61206404709614e-06
-1.2220727488269e-05
-9.83475029561474e-06
-1.10423584914522e-05
3.36402538630494e-06
3.48411785671388e-06
4.50820059661389e-06
-1.13305167909318e-05
1.41071883686328e-06
-1.73828709612179e-06
-1.94347047866089e-05
-1.06740035313711e-05
-1.48693378443477e-05
5.06227093515808e-06
-8.86706684370934e-06
3.69128751222818e-06
-1.2346347153494e-05
-1.15177401971192e-05
-1.87589493506684e-07
-1.45632787160585e-05
-1.56238049064847e-05
-1.30226973456032e-05
-1.06375121939293e-05
-7.50502770242785e-06
-1.10842745434007e-05
-1.6376951551949e-05
-2.37683854163239e-05
-1.16966084639692e-05
3.48272854581362e-06
-6.76924557815083e-06
-1.82949138843627e-05
-1.34534541680378e-05
-9.26550574173654e-06
-4.97190931058126e-06
-1.86456916584212e-05
-2.44849275579368e-05
-1.26833403342424e-05
-1.08954184876144e-05
-2.82521222385726e-05
-1.77307751137443e-05
-1.65094272532328e-05
-1.40243238424049e-05
-2.12346828798197e-05
-2.05021557794596e-05
-2.52469239133357e-05
-1.11222413360811e-05
-1.62918509928051e-05
2.85787565853696e-06
-1.69040240521012e-05
-1.17007330218174e-05
-1.82317887361953e-05
-2.07402566527678e-05
-1.12385550651254e-05
-2.08758523199439e-05
-2.24648700546171e-05
-1.20884694448899e-05
-2.83899459225882e-05
-3.02197242220668e-05
-1.27842660901123e-05
-2.44656091657144e-05
-1.80395288208551e-05
-1.14184699928389e-05
-1.39979807795923e-05
-1.79958171020105e-05
-7.11715986180937e-06
-1.06950521013516e-05
-1.44790121693415e-05
-1.64953003743119e-05
-2.40968377310189e-05
-1.31229820736121e-06
-1.50142524436947e-05
-2.49026223841855e-05
-1.6032316511904e-05
-8.28487972347459e-06
-4.12666070880617e-06
-1.92823892937692e-07
-8.58826299182654e-06
-2.80647918922354e-05
-1.92722262849413e-05
-6.63897697035315e-06
-2.53171101600649e-06
-1.17394698895941e-05
-1.24976716588455e-06
-8.38273702247269e-06
-1.56096887170081e-05
-1.5518263597947e-05
-1.63092635932954e-05
-1.11196235801343e-06
-1.1722754772888e-05
-5.0904546197977e-06
-1.14039304567667e-05
-8.98701327536255e-06
-8.09599353341754e-06
-2.15154147990542e-05
4.8632654964277e-06
-1.98091092921455e-05
-2.04566618133991e-05
-1.5106964798677e-05
-9.10358617512428e-06
-1.26024759843709e-05
-7.56454714007202e-06
-9.95922355043351e-06
-1.91826904569051e-05
-1.20846209327713e-05
-1.21033072349357e-05
-1.29394393440217e-05
-2.2100955271745e-05
-1.37565429132453e-05
-1.19963188163157e-05
-7.07587014100518e-06
-1.29534631567966e-05
-2.6204522229226e-06
-1.07524292415971e-05
-1.86932460876672e-05
2.31387912805251e-06
-2.61514491045416e-05
-1.68757839184875e-05
-1.70761792010975e-05
-1.73374788211922e-05
-9.30870857385082e-06
-1.27059219155166e-05
-1.92630973523098e-05
-1.58906059261246e-05
-1.32256454882705e-05
-1.22724814491396e-05
-2.02093421034767e-05
-1.47463330396561e-05
-6.36057849312262e-06
-1.06979161073359e-05
-1.09050185745246e-05
-2.12150166768403e-05
-7.20731281096318e-06
-1.97072726222046e-05
-1.90080445252338e-05
6.16467298572756e-06
-3.68529060564362e-06
-3.81406921525344e-06
-2.33580107420313e-05
-1.16186432631201e-05
-2.31181041206945e-05
-3.74825863037376e-05
-1.73316293050949e-05
-2.0859717065117e-05
-1.03231277069822e-05
-1.21432065280024e-05
-1.18886602683374e-05
-9.2354128300051e-06
-2.13974433966463e-05
-2.08947362285745e-05
-7.38410382340981e-06
-2.21968136856292e-05
-1.80430585363088e-05
-3.02546559749856e-05
-1.93607501794457e-05
-6.13494147179991e-06
-1.6359847613623e-05
-1.37534873974759e-05
-4.95710174453643e-06
-7.46220245680613e-06
-9.46082202830647e-06
-1.1739112162452e-05
8.22713222227334e-07
-8.15018457604791e-06
-7.71590947433656e-06
8.62244561096809e-07
-6.56355978568342e-06
-2.04729622814134e-05
-5.20303132318204e-06
-3.93074991502341e-06
-8.36870595998487e-06
-5.52419965150377e-06
-5.27320767527515e-06
-1.38004527248019e-05
-1.08647887396716e-05
5.94107692965261e-06
-2.89336474551747e-06
7.85316499080021e-06
-1.08086971387065e-05
-3.11977893697059e-05
1.52870986156004e-06
-8.73723277291501e-06
-1.00477630430955e-05
-9.24184835064249e-06
-1.39034776764129e-05
2.55923703846658e-06
-9.21649682787573e-06
-5.85134338125487e-06
-5.78325631467682e-06
-1.56497589236779e-05
-1.92117747038702e-05
-1.68813735867436e-05
-1.19230986552052e-05
-1.05261566421717e-05
-1.37705215823607e-05
-3.19675480079758e-05
-4.26444738902546e-06
-1.604031940765e-05
-1.30003987773934e-05
-2.13476940685223e-05
-1.61663302707056e-05
-1.67666206239957e-05
-2.16967304847171e-05
-2.93326779667487e-05
-2.83077003213118e-05
-1.73181271146697e-05
-2.51674968348964e-05
-1.56403161992469e-05
-2.60179993103933e-05
-2.09145768353867e-05
-1.50602502574508e-05
-3.76236395984556e-06
-1.16976501624805e-05
-1.09138339785884e-05
-1.55344827578098e-05
-7.18063596026954e-06
-1.96537343443271e-05
-1.11936924296e-05
-1.760267533644e-05
-1.65952613891654e-05
-1.60470255973924e-05
-1.95056301320486e-05
-1.42810922729305e-05
-1.80099816332393e-05
-4.58794321338112e-06
-2.0725046015864e-05
-1.73442932776966e-05
-4.51496464742683e-06
-2.68533448597429e-05
-9.03983310088122e-06
-1.77912995328893e-05
3.43291836545885e-06
-9.89869084595423e-06
-1.6966231294904e-05
-2.03000806495223e-05
-2.27188362969963e-05
3.10236431610248e-07
-4.4393227046917e-06
-1.80496548695017e-05
-1.27831056321375e-05
1.98755090747527e-06
-1.04928113396324e-05
-1.33888001696315e-05
-2.22135818250882e-05
-1.73123763154955e-05
4.27489518215716e-06
-1.44876673794782e-05
-3.9839973874731e-06
3.67044815343153e-06
-1.35964945815044e-05
-1.76150489453233e-05
1.50499725704877e-07
-5.53206424385942e-06
-1.55459516293599e-05
-4.38419803591055e-06
-1.29734133655657e-05
-9.35538417945101e-06
-2.83562002286876e-06
6.15657546104574e-07
-2.53341904941276e-05
-1.59964597105101e-05
-8.14934636628428e-06
-1.47913972222791e-05
-1.58700448551743e-05
-1.20415837070025e-05
-1.31460011153839e-05
-9.26281382308935e-06
1.05322277904981e-05
-2.03912130173153e-05
-1.67381232661149e-05
-1.34540777069529e-05
-2.68081830187294e-05
-4.61761794891692e-06
-1.18792416521245e-05
-1.03160629619503e-05
-1.08420585309749e-05
-1.89523672453751e-05
-2.56824881725467e-05
-1.05195557041143e-05
-1.23043667208492e-05
-8.66408051727663e-06
-2.02711946589408e-05
-6.42549444341888e-06
-1.83963934865593e-05
-1.67257164486347e-05
-2.97431490782517e-05
5.94163779138777e-06
-1.39794625477673e-05
-1.75188542285085e-05
-1.39272232749617e-05
6.34066967936316e-06
-1.79759444972692e-05
-4.27127196998644e-06
-1.70875527550448e-05
-4.98373274860364e-06
-3.66167420845836e-06
-5.91295364587198e-06
-1.41265644758101e-05
-1.496090624144e-05
-1.30037545579967e-05
-3.31027861707379e-06
-2.21647865823626e-05
-2.01865194221673e-05
-9.11055060588531e-06
-1.75089296116387e-06
-1.2961851066753e-05
-2.24810325375893e-05
-2.80042366594773e-05
-2.54980361814177e-05
-1.38375444421187e-05
-3.23858237481526e-06
-5.03107063804512e-06
-1.48711196067447e-05
-1.23609011613605e-05
1.06642883384859e-06
-2.84191251074525e-05
-2.42603525867834e-06
-1.55768636915174e-05
-1.14126465762067e-05
5.28572368084354e-07
3.40291411871235e-06
-1.2433031956257e-05
-1.82580389530423e-05
-1.8100053943529e-05
-2.27096940206453e-05
4.0079434730026e-06
2.56593018962899e-07
-2.03910631011771e-05
-2.06293976999048e-06
7.62607059210032e-07
-1.91570590735683e-05
-1.44499155566883e-05
6.36344137699821e-07
-1.35618001504811e-05
-2.45881380118776e-05
-1.56342292029487e-05
3.83984702566902e-06
-1.83058268318485e-05
-1.3648116025757e-05
-1.17171547989447e-06
-9.7357257598021e-06
-9.25208168043331e-06
-4.05888241020408e-06
-2.32016506794777e-05
-1.00696092151935e-05
-2.33434284688967e-05
-7.91746781363351e-06
-5.94829852181807e-06
-1.42546012648667e-05
-2.27621084875478e-05
-8.36151535842714e-06
-2.03666489020423e-05
-1.97642554655531e-05
-1.00090176163337e-05
-2.12352184001672e-05
-2.00872124107956e-05
-1.72097629934765e-05
-1.50759179278703e-05
-1.42188586633592e-05
-2.98141327958213e-05
-1.54751690201752e-05
-1.53822892601768e-05
-2.11438820732863e-05
-1.75185225618162e-05
-2.43641836141821e-05
-2.76122514784583e-05
-2.21054164634574e-05
-8.76423879941256e-06
-3.3378095250589e-06
-1.51868985837203e-05
-2.68159873823006e-05
-2.69627456878417e-05
-2.71781354820131e-05
-1.5983199182746e-05
-2.96347562638913e-06
-7.01772966006041e-06
-1.79960613533862e-05
-1.33805513778721e-05
-7.90422993499891e-06
-1.87782582703576e-05
-1.99131356940497e-05
-3.57105051069706e-05
-6.68219278258467e-06
-1.08295838502101e-05
-1.05471028803583e-05
2.26530927871923e-06
-2.09768930752595e-05
-1.4441194635982e-06
-2.52339414666095e-05
1.14327311187443e-06
-2.28268968831186e-06
-3.47996806067323e-07
-1.59918652291724e-05
-3.04138505870452e-06
-1.08026619333005e-05
-9.42402355379395e-06
8.82417976692508e-06
-2.30999091129401e-05
-2.03117950863226e-05
-2.32250043187871e-06
-9.47891169619289e-06
-1.46083234260967e-05
-1.60558556910691e-05
-1.36014699875431e-05
-2.69561772954223e-06
-2.28633081029174e-06
-6.60180879518565e-06
-4.61456864150796e-06
-1.49360537909169e-05
-1.92547811128427e-05
-9.92955090070326e-06
-1.52569183287409e-05
-1.57242230441346e-05
-1.0048402124335e-05
-9.00541122105003e-06
-2.07833663714728e-05
2.02898575328083e-06
1.13335837436532e-05
-9.97024036436325e-06
7.60361636902418e-07
-8.06117394270404e-06
-1.54632890633832e-06
-1.29370853091858e-05
-1.22358706457238e-06
-2.59382175887545e-05
-2.97747197032324e-05
-7.81895958336155e-06
-1.11619997459889e-05
-2.1521711867449e-05
-3.74136625609804e-06
-1.86477743167698e-05
-1.40481852805914e-05
5.7673237271296e-07
-1.75522850932182e-05
-6.69566296354256e-06
-1.95320334173638e-05
-2.48401778825385e-05
-2.02482220265975e-05
-4.85199525139616e-06
-1.86010220999236e-05
-1.8436254710035e-05
-2.12331813833098e-05
6.40156942393992e-06
-1.04203452723402e-05
-5.70379422769983e-06
-1.28553894544157e-05
-5.93892418107917e-06
-7.75691430526877e-06
-6.71880257448282e-06
-2.05599004266529e-05
-7.96793937874447e-06
-2.10467137286713e-05
-1.04514380590764e-05
5.99911551644447e-06
-2.18010299247946e-05
-1.85650891827846e-05
-1.50631097783678e-05
-1.14569680472167e-05
-2.64533909267438e-05
-1.02761119103166e-05
4.78017544417504e-07
-1.9202444552067e-05
-1.46338245746e-05
-1.04939250095997e-06
-1.7343873341237e-05
-2.42760968833843e-05
-2.63496171122015e-05
-1.43352130994166e-05
-6.06446443761115e-06
-2.78231679022458e-05
-1.19421485769621e-05
-2.09337709109724e-05
-3.42135916444416e-05
-1.97723250861277e-05
-2.13542359974685e-05
5.66152611280043e-06
4.3347276941147e-06
4.58268374084027e-06
-2.36317147695265e-07
-1.9800646023687e-06
-2.60976031796438e-05
-1.78139687227088e-05
5.23981315935412e-06
-1.69691604883543e-06
-6.04581588073741e-06
-1.60694236825697e-05
-1.09328019886422e-06
6.80700623032157e-06
-8.17290980456373e-06
-1.73049577330054e-06
7.155809776964e-06
-1.08626517538403e-05
4.90536996148077e-06
4.33142226030853e-06
-5.40217064481426e-06
-6.61608250848328e-06
-3.77456092548946e-06
-1.40849347821195e-05
-1.03353155908181e-05
-1.46230452523183e-05
-6.18624443891758e-06
-1.87957905655824e-05
-8.06765478614603e-06
-1.69063347668326e-05
-5.39531382689546e-06
-6.96524077722843e-06
-1.30964004595189e-05
-1.81301303724982e-05
-1.26099401295099e-05
-2.94611576231804e-05
-2.18232160071735e-05
-4.21289730976571e-07
2.0964253702021e-08
-1.87328207748864e-05
-8.02948942688399e-06
-2.34135778401356e-05
-2.05776364539802e-05
-5.10187067553793e-06
-4.70454381146957e-06
-2.08642778217092e-05
-2.12038711585069e-05
-1.07059089436374e-05
-3.32772359509952e-05
-1.61030373992941e-05
-2.06117654870591e-05
-2.1484118621546e-05
-1.31219140215545e-05
-1.67962348256899e-05
-1.9152451641736e-05
-9.94971507608846e-06
-7.46830681880942e-06
-9.08854215956375e-06
-1.9422497686755e-05
-1.1691343923021e-05
8.85556620891843e-06
-6.19413814231175e-06
-2.51601023063977e-05
-2.18682816246055e-05
-2.17887206843743e-05
-2.2435556117154e-05
-2.27451974596122e-05
-1.34800114377832e-05
-1.53862086932811e-05
-1.53310301985182e-05
-3.45148319919555e-05
-1.23258089410102e-05
-9.23648930157898e-06
-1.74217081518467e-05
-1.26465979768723e-05
-1.60193772969344e-05
-1.51658538746695e-05
-2.84033130087529e-05
-1.41619540761088e-05
-2.37023743771834e-05
-1.62238297340582e-05
-1.33689082179781e-05
-9.29087097178974e-06
-6.64659933709349e-06
2.51388993444792e-06
-1.96232623424998e-06
4.09599184359553e-06
-2.18687235664861e-05
-6.10777326192649e-06
-1.11452461125459e-05
-1.34675947235589e-06
-7.79465011445151e-06
2.06536091565071e-06
-7.16808733187596e-06
2.94578446914576e-06
-1.03980384398628e-05
-1.74962821797238e-05
-1.23508703121031e-05
-1.39669871722253e-05
-2.21465489221702e-05
-8.74330790631438e-06
-1.41389687101113e-06
-7.22125132227075e-06
-1.04370949686554e-05
-1.48668439758414e-05
-1.05337176418877e-05
-3.55054811555492e-06
5.2815148641587e-06
-1.451667236527e-05
-1.14978078112726e-05
-8.01913848725065e-06
-2.21204103984621e-05
-1.93413576256648e-05
-4.54573607694718e-06
-9.26878793130959e-06
-8.27505756751423e-06
-1.85785530326472e-05
-1.10295695555091e-05
-9.7507771019733e-06
-2.34118409099366e-06
-3.08935399757441e-05
-9.53424731268198e-06
-6.75728009053473e-06
-2.87002737908074e-05
-1.65129745680927e-05
-1.05124757512134e-05
-1.65650186590033e-05
-1.00423328897934e-05
-1.57329434171519e-05
-3.17314075726003e-05
-2.18278119781943e-05
-1.06168972104401e-05
-1.51618682046496e-05
-1.14947056847982e-05
-1.78127279723912e-05
-1.34084235444804e-06
-1.41240072435814e-05
-7.70411023646319e-06
-2.72740935308598e-05
-2.13079738589549e-05
3.66210159833575e-06
-1.44117189745005e-05
-2.39656321560027e-05
-1.37429746643289e-05
-1.04241257380185e-05
-8.91120489961057e-06
-9.22844550564832e-06
-1.48777082041674e-05
-2.51235905566169e-05
-2.73678778312954e-05
-1.17754734623815e-05
-2.10043980201111e-05
-1.06315368358903e-05
-1.12830656533414e-05
-8.20223567399168e-06
-1.22611879935157e-05
4.19460234910836e-06
-2.17273212150285e-05
-1.7063241746484e-05
-1.5981344614432e-05
-1.22779035166955e-05
-2.0513793900671e-05
-5.62020393271177e-06
1.31284308798997e-06
-1.92843043307106e-05
-2.08127834657339e-05
-1.72371040283522e-05
-1.89118659151603e-05
1.11399905189142e-06
-2.15065029846336e-05
-3.05225717767164e-05
-4.57066625330107e-06
-5.47829612208576e-07
-1.1168243042345e-05
-5.28481140675097e-06
2.59952494897208e-06
-7.81638210174849e-06
-1.02911613875664e-05
1.65710319919627e-05
7.32752239540254e-06
-6.42259441519899e-06
-1.49278447710318e-05
-1.51482857126717e-05
-2.79721360898644e-06
-3.76922082028809e-06
-1.22724446700193e-05
6.14313991515472e-06
-1.87677370974837e-05
-1.11667939903743e-05
-2.4741986920538e-05
-1.02737037826262e-05
-7.21977742367575e-06
-1.16604245590253e-05
-9.28317264149756e-06
-2.55724091359464e-05
-1.17093274197687e-05
-1.92176724569819e-05
-1.97646152038204e-05
-7.63789808101433e-06
-1.50491545856681e-05
-5.52583456516758e-06
-2.05181235024316e-05
-1.66889159980826e-05
-1.45263556097076e-05
-5.63358536197533e-06
-9.46927935216967e-06
-2.00556978393014e-05
-2.12803550010135e-05
-1.92590881697229e-05
-3.70971519979945e-05
-1.72977729949639e-05
-6.29317931660105e-06
-1.23526308414124e-05
-6.30430294548574e-06
-1.81996648655741e-05
-1.52890986477784e-05
-1.99481184869063e-05
-1.67699971409851e-05
-1.92573925711955e-05
-1.42141249280171e-05
-1.59077749922637e-05
-1.77633228905364e-05
-6.88044669343628e-06
-8.76258183721454e-06
-1.25804966598104e-05
-1.92789234435188e-05
-1.7160109532566e-06
8.39686891599763e-07
-1.35291422082875e-05
-1.04608197895998e-05
-5.43288254765485e-07
-1.16767844157641e-05
-1.01903925262321e-05
-1.55120959734405e-05
-6.00785618540884e-06
-1.1333242230631e-05
-8.25210532180084e-06
-2.00608622629066e-05
-1.36299362485185e-05
-7.03549748056372e-06
-1.35106425533381e-05
-9.47459500159291e-06
-8.11286471614367e-06
-1.00678181482398e-05
-2.98950348046729e-06
-1.01658612178162e-05
-1.22842871536006e-05
-7.74207254969348e-06
7.39287000048937e-06
-1.31640290712167e-05
-3.74375345825605e-06
-1.47950259892084e-05
8.46612981958122e-06
-9.2508205022157e-06
-9.9459858922559e-06
-7.81347053551695e-06
-2.58590038008651e-05
-2.22269551762448e-05
-1.19689705408008e-05
-1.37931858955085e-05
-6.72394096773938e-06
-3.10784326138517e-05
-1.63218555053754e-05
-1.07908632609786e-05
-9.64230815583107e-06
1.28629211365963e-07
-2.42643211627917e-05
-3.51894901431719e-06
-1.49281815513605e-06
-1.49524037618526e-05
-1.87682516871725e-05
-1.48565667269259e-05
-9.47367900537612e-06
-9.31819181826755e-06
1.30471573803285e-06
-1.53245590306999e-05
-2.7531332728535e-06
-6.46650395073835e-06
-1.99916605296431e-05
-1.58765714642683e-05
-1.36534675225988e-05
-2.53063456589229e-05
-1.12971485211613e-05
-1.4920580037034e-05
-2.83082935337647e-05
-8.92874321386161e-06
-2.14293984910443e-05
1.35293622778187e-06
-5.42944878216671e-06
-2.8288181370624e-05
-2.08091691810075e-05
-2.12305136247108e-05
-2.31051320965595e-05
-1.40793133569902e-05
-2.85268425011469e-05
-2.86018456721728e-05
-2.41433893070187e-05
-2.34772164451576e-05
-2.45976484271293e-05
-9.5965222878823e-06
-8.41489276007925e-06
-1.14297871560077e-05
-1.76027918817345e-05
-9.463230242363e-06
-9.88832175609531e-06
-1.31333794083467e-05
-1.38436243052196e-05
-2.8019498450749e-05
-1.88744321011121e-05
-2.99644963314486e-06
1.89958021687828e-06
-8.28287764385547e-06
-7.4837730465679e-06
-3.6871498781501e-06
-1.90941912401029e-05
-1.95170840039076e-05
-4.42862404804895e-06
-1.02839810576216e-05
-2.39051280019471e-05
-1.24294171234552e-05
-1.91652831900533e-05
-1.4011651633542e-05
-2.18388460431472e-05
-1.17167229941802e-05
-1.88671964756717e-07
-1.56168124206913e-05
-2.19047938978993e-05
-1.84313157577852e-05
5.577764741148e-06
-1.57569525234565e-05
-9.83118377962532e-06
-1.23773642753148e-05
-1.43892114179264e-05
-4.92507947229226e-06
-4.12679184801566e-06
-1.4852436630509e-05
-8.04187753470927e-06
-1.91527952555804e-05
-1.36813699554302e-05
-9.49004945936015e-06
-5.86414142527942e-06
-1.13038061681389e-05
-1.56263891705586e-05
-2.30591723429144e-05
-1.40305409166764e-05
-9.50301334308395e-06
-3.6870714154395e-06
-1.15149874789086e-05
-1.01721877819181e-05
5.4948302213968e-06
-5.82741872469577e-06
-4.06118962387169e-06
-2.32729069297723e-05
-2.36072401385789e-05
-8.02687562084628e-06
-1.23844566499269e-05
-1.24931577937071e-05
-2.0403888535722e-05
-7.97779015948172e-07
-2.27785199769405e-05
-1.2694468116094e-05
-7.31369446261048e-06
-1.15687997704668e-05
-9.39918396345151e-06
-2.73605398514791e-05
-3.35359461771043e-05
-1.57877389940637e-05
-2.81816558648351e-05
-4.45590183931545e-06
-1.95153430213119e-05
-1.70680660432696e-05
-7.58415887752694e-06
-6.18279004512329e-06
-1.58972449693395e-05
-1.70934513864736e-05
-1.23923519261614e-05
-1.75186865865178e-05
-1.55880362029615e-05
-1.99745236597818e-05
-2.15200035269096e-05
-9.98003898914045e-06
-6.5278478349547e-06
-2.32267867380992e-05
-1.38627719992236e-05
-2.47185889123415e-05
-3.25553404564489e-05
-1.13106648997857e-05
-2.09930057871458e-05
-1.72551292883679e-05
-1.90564659637099e-05
-8.49277213004784e-06
-1.33424347457405e-05
-1.2102256015949e-05
-1.82943615152469e-05
-1.91828113042906e-05
-2.20047788249553e-05
-6.66484788981096e-06
-1.02551983963654e-05
-2.47007456067624e-05
-3.07417577036576e-06
-1.22116030672597e-05
-7.39976303400435e-06
1.81856162787465e-06
8.58059076470131e-06
8.95916782175413e-06
-7.64993008755079e-06
-3.33314833695873e-05
-1.20998697633568e-05
2.9680002272852e-07
-9.78298083866505e-06
5.13966109573456e-06
-3.36254744702044e-05
-1.51004795070332e-05
-3.64266721195257e-06
-5.945130709228e-06
-1.12008761448826e-05
-1.27317604982004e-06
6.51542194267946e-06
-1.66604206543102e-05
-8.27113859489566e-06
-2.48228299054507e-05
-2.83890434001978e-06
-8.30247453081352e-06
-1.65859209743709e-05
-4.44208723133349e-06
-1.53353301563713e-05
-1.26958473203295e-05
-1.08565793582374e-05
-4.32767752181259e-06
-1.70800838580319e-05
-6.79263574898358e-06
-1.24542806794751e-05
-1.25576801063277e-05
-1.13572877452757e-05
-1.64300662841767e-05
-1.2030826671069e-05
-1.46918279235674e-05
-1.60524269311039e-05
-1.39043065235778e-05
-4.24276767958248e-06
-3.02752552658186e-06
-3.27546731505627e-06
-1.54332705287607e-05
-7.32994000466462e-06
-1.32211938370327e-05
-7.14199584516642e-06
-1.19459525661934e-05
-3.03132269666929e-05
-1.10452402005038e-05
4.50135421537045e-06
-4.16831665075749e-06
-3.99255161969667e-06
-1.93513929372735e-05
-1.87000427118402e-05
-1.09733828203664e-05
-3.02326641473014e-05
-2.5891869844646e-05
-1.911363129741e-05
-1.47462603111866e-05
-4.68452750267064e-06
-1.11631154957216e-05
-1.05181214159764e-05
-6.87111174859149e-06
-6.38574820238873e-06
-8.75700042675932e-06
-1.95912479930141e-05
-1.6154845565117e-05
-8.22122018052201e-06
-6.60110082274286e-06
-6.82990659348092e-07
-5.65471497129093e-06
-7.64375617618173e-06
-8.53294935422113e-06
-1.281959016501e-05
-3.79054902696646e-06
-1.21144904516141e-05
-1.90749828727676e-05
-1.83056577342969e-05
-1.66845859970038e-05
-5.13187338202004e-07
-7.32219299974332e-06
-5.70997733833598e-06
-7.2588688725767e-06
3.98296400294601e-06
-1.21555734224989e-05
-5.73177581646883e-06
9.4698008890846e-06
-2.32038829307878e-05
-2.9654084046681e-06
-6.77161523831883e-06
5.19266216639242e-06
-9.16234726229793e-06
-4.79472077360259e-06
-7.34118320076971e-06
5.78173178150719e-07
-8.40651827170803e-06
-1.50506638166102e-05
-1.18154605296909e-05
-9.40529881861887e-06
-1.30080580709102e-05
-1.95096999623654e-06
3.91597828256336e-06
-1.077481542405e-05
-2.06095384962244e-05
-1.23302008309592e-05
-1.5351187194802e-05
-2.6240979685547e-05
-9.6764525509362e-06
-1.67559028773899e-05
-8.91245263591219e-06
-5.34108049787334e-06
-3.97244149527472e-06
-6.40850917210934e-06
-1.57325841598112e-05
-1.48638559445492e-05
-2.0646987168239e-05
-1.80090364550585e-05
-4.74931612919364e-06
-2.0935279797774e-05
-1.27839804132399e-05
-4.86888261431901e-06
-1.23841290861784e-05
-2.19927491846124e-05
-2.81276703575076e-05
4.29480695408307e-06
-2.4420377339251e-05
-2.19009153572285e-05
-5.09134891839804e-06
-2.13001866390115e-05
1.11615342566746e-06
-5.61935836692624e-06
-1.63549843891125e-05
-1.73525460031112e-05
-2.26361271556832e-05
-2.19819931081784e-05
-1.65142488846588e-05
-1.55930050757024e-05
-1.63855413329751e-05
-1.17243349004946e-05
-1.26672528412743e-05
-1.29181963706958e-05
-2.41032055781462e-05
-1.2692035952513e-05
-2.32840676759885e-05
-2.40815632335891e-05
-1.4695893479941e-05
-1.58103453120679e-05
-1.28478468556182e-05
-1.23266760484138e-05
-1.81729873417109e-05
-7.29993148637282e-06
-2.90619332358314e-05
-2.10841336660661e-05
-4.63402968456959e-06
-1.20037344981843e-05
-9.43616377570468e-06
-5.90859622697701e-06
-1.3304655194947e-05
-1.85351303687184e-05
-9.13055368435585e-06
-5.08625566689482e-06
-2.70437036104836e-05
-9.61561593149878e-06
-5.18966433762162e-06
-3.54941533554931e-06
-7.92876944897338e-06
-1.41003707945059e-05
1.86717607922225e-06
-8.19746226819537e-06
-4.65040363320495e-06
-7.35212504865079e-06
-4.77933557564477e-06
-2.07098531689234e-05
-1.75041162635046e-05
5.38925854229858e-06
-1.04425012939211e-05
-7.14673146280442e-06
-7.72171823081487e-06
3.30536425514673e-06
-9.87788686825992e-06
-2.6630633375e-06
-1.53046251303739e-05
-3.15002363885707e-06
-1.76286038548223e-05
-2.96794714645927e-06
2.65310055679249e-06
-1.6938164125268e-05
1.00899751056754e-06
-1.04082008023298e-05
-2.27675654261566e-05
-6.18939708517665e-06
-1.54328518378262e-05
-9.3887095337535e-06
-5.18299132237908e-06
-1.26748850708967e-05
-1.03143194846194e-05
-1.12770323929743e-05
-1.80196097556418e-05
-1.83264439470512e-05
-3.31902307310543e-05
-6.02542344656907e-06
-1.72032572085858e-05
-1.6800222481568e-05
-1.07967539852125e-05
-1.30302145638958e-05
-5.42913231188197e-07
-2.17939519082641e-05
-1.69009493334232e-05
-8.89409876014541e-06
-1.31686497089407e-05
-1.78376997687782e-05
-3.17942986071451e-05
-1.58993613920818e-05
-1.02040755167863e-05
-1.59157582137966e-05
-1.17355192826458e-05
-2.81513765179622e-05
-2.77234990430302e-05
-3.9247396882848e-06
-2.59555351578369e-07
-1.41077158639003e-05
-9.19837516179422e-06
-8.18384795513605e-06
-1.73780481714603e-05
-2.28519062888371e-05
-2.02639244865571e-05
-1.14481080046651e-05
-2.83248726594306e-05
3.23905176122774e-07
2.20352111731054e-06
-7.0720506247896e-06
-1.20599378480734e-05
-8.83416635043549e-06
-1.85944936727044e-05
-1.07154972433612e-05
-1.57146680597979e-05
1.37444169468236e-06
-2.06632172616452e-05
-1.0357120503702e-05
-1.36836462182217e-07
-1.15733952152044e-05
-1.24402509985478e-05
-1.91959667433328e-06
-1.05783947060361e-05
-2.41951873734304e-07
8.0862074698146e-06
-2.76119647008934e-05
-1.77429798005257e-05
-1.45672979462183e-05
-1.65488466236482e-05
-1.87752946231052e-05
-5.33669581119419e-06
-7.53840184359154e-06
-2.10827333793139e-05
-3.09054940630009e-05
-1.50751972034965e-05
-1.34178441053213e-05
-9.68950178893603e-06
1.66242180811605e-05
-2.12229938297201e-05
5.58433009653588e-06
-1.60033579494698e-05
-4.87308158004586e-06
-8.66197885725321e-06
-1.77600701469344e-05
-5.45683356647324e-06
3.40313274419385e-06
-3.77811921851252e-06
-1.71414670081611e-06
-4.71231826777325e-07
-3.06654021243333e-06
-1.13477669016644e-05
-1.05384540956623e-05
1.04403121312907e-06
-8.03997247758665e-06
-2.10767240581855e-05
-1.34963597694862e-05
-1.51873748837293e-06
1.44265435307501e-06
-1.16508237140949e-06
-2.600656368743e-05
-1.48049807067685e-05
-2.25023088780656e-05
-2.39913018914772e-05
-6.40007464503e-06
2.67524841103185e-06
-2.21651447414286e-05
-1.20494777724784e-05
-1.66902439450415e-05
-1.55813275713462e-05
-1.98558250610214e-05
-2.45613939596749e-05
-2.22727974502032e-05
-1.55849085488061e-05
-7.20233242533378e-06
-2.41717738287922e-05
-1.54861449973372e-05
-2.56237189495338e-05
-2.36747025342275e-05
-1.24752080862489e-05
-1.53535805248378e-05
-2.25531887381787e-05
-5.2537756672665e-06
-2.20950534975126e-06
-2.67785401830955e-05
-3.42577699177173e-06
-1.09224544883787e-05
-1.57112449910734e-06
-2.15325292807323e-05
-1.90936634524214e-05
-1.0224253765922e-05
-1.58362191027627e-05
-1.82333441567203e-05
-1.66526780061619e-06
-1.5519645172697e-05
-2.42682198389181e-05
-1.79618610643523e-05
-2.78572908767151e-05
-1.20081689077017e-05
-3.47008083109864e-06
-1.45896651704381e-05
-7.30767466580861e-06
-4.64269822104639e-06
-6.96997661361357e-06
-2.86667386791677e-06
-9.01535998797314e-07
-8.32973234045793e-06
-1.22451381770286e-05
-5.14140744856616e-06
-3.61467479911348e-05
-1.71241357757368e-05
8.31508029792148e-06
-1.46468503825845e-05
-2.90052695480316e-08
-5.52891104615789e-06
-1.74496047932659e-05
-2.35227903786124e-05
-4.08409658026081e-06
4.6999100372538e-06
4.57780568692203e-06
-6.60556502501816e-06
-1.96465941809012e-05
-1.41780806681092e-05
-1.09117333301764e-05
-1.36461921473696e-06
-1.02979414472888e-05
-3.22727783725393e-06
-1.43377195779315e-05
1.26397644057811e-05
-1.34526265975055e-05
-1.24496667515881e-05
3.8528709869146e-06
-4.69214006849041e-06
-1.60440549382261e-05
-1.25279944615372e-05
-1.08333083488877e-05
-2.14673442545257e-05
-1.86726928192568e-05
-5.58259327235947e-06
-1.75549330557946e-05
-1.21609099627474e-05
4.78669850335196e-07
-3.52232075233031e-05
-1.5532489042102e-05
-4.59061768274616e-06
-1.97387449305574e-05
-8.00259023157976e-06
-5.74841360530609e-06
-6.45827062308218e-06
-7.17599344637824e-06
-1.15771922236939e-05
-1.21366643542249e-05
7.4858448618393e-06
-7.18633535017734e-06
-4.31594065564433e-06
-1.64146863575915e-05
-4.24728368902129e-06
-2.5955167962766e-05
-2.32597082231654e-05
-1.65187603565338e-05
-2.70605223135089e-05
-1.30246655049365e-05
-1.70215801820605e-05
-3.94114642347279e-06
8.05574402802537e-06
-3.2158930127226e-05
-1.04313844243159e-05
-9.9133029599351e-06
-1.43398590590261e-05
-1.83842118842538e-06
-6.61440758926272e-06
-1.72909192800841e-05
-2.35006497727716e-06
-1.14906175612095e-05
-7.26243137357793e-06
-1.06302966590482e-05
-4.44466337970716e-06
-2.60343769391566e-05
-1.55353696688372e-05
-9.83851885296756e-06
-4.88684724116503e-06
-5.16781583659492e-07
2.11824530853099e-06
1.08352440351156e-05
-1.71328984831549e-05
-2.53036751504888e-06
-1.87406689405853e-06
-1.40477468574491e-05
-1.41754118330856e-05
-1.10645964076173e-08
-9.45176229193068e-06
-1.24417590908753e-05
-1.54651253073059e-05
-1.26798053554439e-05
1.04877248130686e-05
5.75629127193315e-06
-2.19865601432175e-06
-2.3695973533596e-05
-2.95550182643893e-05
7.2090245834379e-06
4.28118238343207e-08
3.58439010093605e-06
-2.76112392243076e-06
-3.92901341305858e-06
-8.29091344714772e-06
-9.23942640351162e-06
-1.25361252983502e-05
-8.22677017253592e-06
-1.23553733725568e-05
-2.10672265703238e-05
-1.00949713872618e-05
-1.88221315396746e-05
-2.42814576058345e-05
-3.98395060524997e-06
-8.41607407669849e-06
-5.69672825319369e-06
-1.02034253092179e-05
-1.05276330150155e-05
3.50390889723838e-06
-1.63618811628983e-05
-1.36665265694178e-05
-1.42303243184936e-05
-1.59271677480413e-05
-2.06239784466404e-05
-1.97096598034357e-05
-1.87591770380541e-05
-9.50057637852245e-06
-2.21506443616951e-06
-3.54220573466167e-05
-1.42880915755599e-05
-1.76770625161325e-05
-9.86769083993417e-06
6.28213726735343e-06
-2.06880427859221e-05
-4.49901022525543e-06
-1.44297445285091e-05
-1.06602734342633e-05
-4.16317578114293e-06
-3.78797676515823e-06
-1.390076622613e-05
-2.11561082272664e-05
-1.74795250851396e-05
-2.42976300332386e-05
-1.08906757477959e-05
-1.43511694243393e-05
-3.58000094773736e-05
-2.11677142866724e-05
-1.26247825298302e-05
-8.36558246695471e-06
-8.78381747108749e-06
2.10783478983965e-06
-1.36947042115858e-05
-1.43207067558468e-05
-3.24915776570272e-06
-8.38093176773286e-06
-9.84915487347249e-06
-1.93179938255072e-05
-6.40284072024134e-06
-1.8375008095477e-05
2.25674069476139e-06
-2.95119891722352e-05
3.23314416146079e-06
7.42535330068196e-06
7.46042180117651e-06
-4.90047680534318e-06
-1.01245038855332e-05
-1.37471318036217e-05
-2.27563902375148e-06
-7.71082850383857e-06
1.11324875814225e-05
-1.20349226458917e-05
-9.18799447987367e-06
-4.9716953675347e-06
-2.04265545194542e-05
-1.16776070260445e-05
-7.7650346565979e-06
2.30487198923873e-06
-1.64303966912781e-05
-5.42928611967159e-06
-2.17449567506304e-05
-4.63242755043127e-06
4.80936181456278e-07
-5.27608961526286e-06
-1.1846827705525e-05
-5.0721813402285e-06
-1.03598255639229e-05
-2.14987247047707e-05
-2.02641574174528e-05
7.26656530918344e-08
-1.78432134464229e-05
-1.96560128981776e-05
-8.87308901167553e-06
-9.46577569180763e-06
-2.18948115968957e-05
-1.03393258648728e-05
-1.48171618573067e-05
-1.07877898871714e-05
-1.01499003313991e-05
-1.24424786292161e-05
-1.48555650132832e-05
-3.29471133368969e-07
-1.05045207240858e-05
-2.43600576237624e-05
-1.05505198871356e-05
-2.18690059742507e-05
-1.21053839281336e-05
-1.12662535023782e-05
-2.04090146748333e-05
-1.92093525563787e-05
-1.98266447232369e-05
-1.7773994354437e-05
-2.26901146146306e-05
-7.98733459818066e-06
-2.8430669467047e-05
-2.54170528053394e-05
-1.99003957192391e-05
-1.1278816300999e-05
-1.76489989184191e-05
-1.59897443293812e-05
-9.53310707897178e-06
-1.41463294505775e-05
-2.11734031568696e-05
-3.47255153473023e-06
-1.35332780000564e-05
-1.20405508655868e-05
-1.68143383696743e-05
-1.09250289405454e-05
-1.33332444374671e-05
-2.32835898970529e-05
-1.81050497079539e-05
-2.00594910202976e-06
-1.52343401021838e-05
-1.31202101895977e-06
-1.24430437107025e-05
-1.90832011078505e-05
-1.23783358197365e-05
-2.02539427525292e-05
-1.07724763113197e-05
-1.68423268911928e-05
-1.16571269501894e-05
1.7721041270319e-06
-1.15943169749951e-05
-1.25502307026554e-05
-1.94519989140265e-05
-8.57165247169892e-06
-6.02720494399608e-06
-1.50952560178963e-05
3.58089854955767e-06
-3.97155967674543e-05
-6.64361517653216e-06
4.56956138333897e-07
9.24446901605234e-06
-6.49607804820404e-06
-1.05881637930616e-05
-5.81123765430065e-06
-6.07928264489281e-06
-8.93890472351363e-07
1.02591514520922e-05
-4.89980644314709e-06
-1.31905385304047e-05
-1.47324264395518e-05
-1.26569223583867e-05
-4.23782541007643e-06
-1.39675995315037e-05
-1.66013202872239e-05
-5.15553524571263e-06
-7.72691466972074e-06
-6.24761367019735e-06
6.98558139379526e-06
-2.06176643817714e-05
-1.83617472321023e-05
-6.01065993857746e-06
-4.81137738339627e-06
-1.45771149011041e-05
-2.12097615430324e-05
-1.72161682626717e-05
-1.81984906055722e-05
-1.66109169154986e-05
-5.17692440538296e-06
-2.98517308618611e-05
-3.10769619636368e-05
-1.61348084968983e-05
-2.19685463593533e-05
-1.08772723260095e-06
-1.93420062370681e-05
-8.15528262259042e-06
-2.47659783894481e-05
-6.88809621116229e-06
-2.57427190263197e-05
-1.92115531203457e-05
-9.3458751085366e-06
-1.52811268050056e-05
-8.33878749486889e-07
-1.3385713730984e-05
-1.4703317155126e-05
-2.15250919530819e-05
-2.2038676474446e-05
-4.75151583603794e-06
-2.20064040435799e-05
-2.40435301880659e-05
-1.80254261099429e-05
-3.74378011234605e-05
-1.85277367506323e-05
-2.30778679944786e-05
-1.02669462621133e-05
-3.26032955308898e-06
-1.11518532916827e-05
6.69924632284299e-06
-1.89145379574354e-05
-1.5522214263229e-05
-1.05394776611627e-05
-1.82990699043792e-05
-1.38921980967444e-06
1.20012837202425e-06
-8.0475098762679e-06
-8.01891100285559e-06
-3.78121696936119e-06
-1.78767526312836e-05
-2.08986213273103e-05
4.89780691216909e-06
-3.65468265789058e-06
-2.36111806158956e-06
-6.12785108841919e-06
-1.53678033365925e-05
-7.24476914357408e-06
1.57912772531138e-06
1.87499807683741e-06
-3.45719199846833e-06
-7.74380326205178e-06
-1.09760653750924e-05
-1.3657008033356e-05
-1.00807316499522e-06
9.07604765470408e-06
-9.92154911870661e-06
-1.19014817687938e-05
-1.30840783399368e-05
-8.09297384499729e-06
-3.84508199251188e-06
-2.52206274304906e-06
-2.21233166357755e-05
5.80413864990492e-06
4.03552009315682e-06
2.56106176990011e-06
5.22442748233057e-06
-6.34509330881924e-06
-9.34823777221335e-06
-1.53256586290124e-05
-1.54668146918094e-05
-2.318012156286e-05
-3.5425827326675e-06
-1.99991579255178e-05
-7.70758961199841e-06
-3.62387347685649e-06
-2.45153574630114e-05
-8.62378215914553e-06
2.15200230335972e-06
-2.65485165740883e-05
-5.70934776908018e-06
-1.57385321948555e-05
-1.64351589686556e-05
-1.6632353433322e-06
-5.47058575435817e-06
-2.79425065445539e-05
-2.29216848180741e-05
-3.04009415265806e-05
-8.63719956990789e-06
-1.21015937714638e-05
2.79995645168892e-06
-8.57508005219901e-06
-2.54625006910411e-05
-2.99935450810101e-07
-1.8855651685831e-05
-1.30586240767005e-05
-1.57330049809809e-05
-2.28426908404903e-05
-1.59193676507408e-05
-1.55571837591692e-05
-1.93332486569582e-05
-1.75011493054022e-05
-1.362757970237e-05
-1.24217240951601e-05
-2.82002928494311e-05
-7.42810118474388e-06
-1.93828271862525e-05
-2.2841704938474e-05
-6.39861061356334e-06
-2.04760076964907e-05
-1.08103228598329e-05
-2.00764454357903e-05
-1.48107661083515e-05
-1.12925789538149e-05
-1.53373578068188e-05
-1.55388959831254e-05
-1.06912664471864e-05
-2.23325447141458e-06
-7.8460822058326e-06
-7.13332257531511e-06
-1.9640687537418e-06
-1.2534258233453e-05
-5.7719723778226e-06
-1.54764444580223e-05
-4.45166122715417e-06
5.67218642751665e-06
-1.47142025501531e-05
-6.8398117470718e-06
-4.40489906575878e-06
-2.74166351032687e-06
-3.66446985951513e-06
-6.78656028709146e-06
-1.85947168115325e-06
-1.24061017502404e-05
-1.87668014044179e-05
-1.1818015380801e-06
3.09159429584978e-06
9.11438046911412e-07
-1.96282347287929e-05
2.03573994079596e-06
-5.55296622940564e-06
2.06114254599678e-06
3.33633055327336e-06
-9.64055533841288e-06
-4.31448597790648e-06
-7.35325322081588e-06
4.14545404817598e-06
-9.51875172522679e-06
-8.57084062185863e-07
-8.91987528502474e-06
-1.71624876231862e-05
-3.11252089749687e-06
1.69153842961029e-06
-8.82827501828926e-06
-1.02107160013167e-05
-9.23775115700257e-06
-1.94559383769086e-05
-2.64909108287502e-05
-2.08147859018093e-05
-2.07671756574589e-05
-2.2106167121125e-05
-1.54648552571415e-05
-1.73557494082248e-05
-2.36004426597585e-05
-1.53142763618123e-05
-1.52385585686422e-05
-9.60648849714501e-06
-2.25407335875288e-05
-1.95310861513509e-05
-1.87572114269172e-05
-1.3208929138851e-05
-7.62669466124609e-06
-1.28126089774867e-05
-3.48937229391203e-05
-2.30098641058529e-05
-3.01778496344153e-06
-1.80474750666826e-05
-1.7827198874255e-05
-1.72089129588254e-05
-2.25147791701681e-05
-1.24883853264355e-05
-1.26711122103516e-05
-7.51738680077525e-06
-2.82129913703908e-05
-1.48428627023113e-05
-9.03551963048204e-06
-1.04283405198631e-05
-1.54848012685341e-05
-1.9783130167568e-05
-3.75679978028351e-06
-5.64231358997911e-06
-1.33888115224589e-05
-1.04584943071803e-05
-2.49789971342218e-07
-2.1394783059777e-05
-1.17651884470417e-05
-1.79185482916625e-05
-5.6926811381075e-06
-2.78912744765791e-06
-9.86863989154885e-06
-2.80937400587953e-06
-1.46340168625907e-05
-6.59763278566075e-06
-3.14052413396794e-06
-6.81675524572222e-06
-1.83802484304991e-05
-9.34590217147546e-06
-1.46425098614329e-06
-2.20403622989137e-05
-2.26165340197887e-06
7.10584991370854e-06
-2.02774466849547e-05
-3.52869930217635e-06
1.43819111847307e-05
-3.6311952921938e-06
-4.35415724418059e-07
-4.05123275418593e-06
7.60416946169327e-06
-2.1158910883013e-05
-6.95409881573228e-06
-9.91910271311647e-06
9.03996726944751e-07
-1.23407843347687e-05
-1.30186495464941e-05
-5.96147699125407e-06
3.45271719161212e-06
-1.34656107112474e-05
-1.82599865003099e-05
-1.17954127213683e-05
-1.33679939515519e-05
-7.02359779256435e-06
3.6419237323767e-06
-1.19531714341439e-05
-9.89415899938068e-06
-9.98315223185087e-06
-1.26633156727112e-05
-1.37904789453754e-05
-2.13937721479236e-05
-2.42820575859749e-05
-1.71976727215263e-05
-6.58469504009178e-06
-1.12852985849251e-05
3.61186262618552e-06
-1.90883123004048e-05
-2.83288739561448e-05
-1.00851640783576e-05
-2.36967878632221e-05
-6.41063894305668e-06
-1.3412823608331e-05
-9.04787328307775e-06
-6.19841512239562e-07
-1.72367512311396e-05
-1.42225758470272e-05
-8.93687711140786e-06
-2.96341489510361e-06
-1.83169591608879e-05
-1.56454691813109e-05
-1.34263921694318e-05
-1.3940579812827e-05
-2.48541091479887e-05
-2.7696718194936e-05
-2.11786459191919e-05
-2.08233215855124e-05
-2.21822210076642e-05
-1.67786675776725e-05
-2.00680167091794e-05
-5.67488443830866e-06
-5.74973202875214e-06
-1.35000916939304e-05
-1.08735246453212e-05
-1.50736005496068e-05
-2.38227851799679e-05
-2.37026483850129e-05
-1.18051444891453e-05
-2.2286941783359e-05
-1.8810767718649e-06
-2.82308655040022e-06
8.10200288846518e-06
-1.30442964985791e-05
1.51779531086713e-06
-1.5028379848359e-05
-1.91443464601508e-05
-7.03142698824264e-06
-1.96018738337725e-05
-2.18365409402427e-05
-1.04828319948262e-05
-1.7550152173245e-06
-2.39967718248241e-05
-1.44122929578167e-05
-1.25086542334938e-05
-1.98391870967421e-05
-9.21696496322029e-06
-2.09739845804862e-05
-5.26666699583597e-06
-1.05569672973378e-05
-1.00155082205535e-05
-1.74024128039453e-05
-7.04845667181561e-06
-1.36862670657634e-05
-9.07717544503028e-06
1.92710294182286e-06
-6.83581206093219e-06
-4.38199768581613e-06
-1.56081393982119e-05
-7.49605069448484e-06
-1.2801654608782e-05
-1.29882566940013e-05
-1.37310461553235e-05
-1.25458515965987e-05
-9.28770502566601e-06
-2.21798645290481e-05
-1.19072606280294e-05
-2.11855187699505e-05
-1.22551638200632e-05
-1.01884586431581e-05
-2.05036034248686e-06
-1.67122731996027e-05
-2.88286096267884e-05
-2.09882448568719e-05
-5.73534194216435e-06
-1.90212748419104e-05
-1.89531169880655e-05
-1.88942333185238e-05
-6.11805487327076e-06
-1.56612612276355e-06
-1.64622475673833e-05
-7.01912833829172e-06
-1.22460595408177e-05
-2.82372263562536e-05
-1.33224152733054e-05
-2.98422322460332e-05
-1.62385296082216e-05
-2.3767538627172e-05
-1.77850199876353e-05
-1.84451252249507e-05
-2.51934526212209e-05
-1.70052438576278e-05
-1.63411811230954e-05
-3.49108645330857e-05
-1.93550639797132e-05
-1.10966393486868e-05
-1.3654807131116e-05
-1.54115792998591e-05
-3.56436517771909e-06
-2.38084807570095e-05
-5.06905419284804e-06
-1.854852991842e-05
-9.22482513355282e-06
-4.43549833600467e-06
-1.53892629441078e-05
-1.70113622390469e-05
-1.62649356865497e-05
-1.78751155854536e-05
-1.98918477044589e-05
-1.51654392179413e-05
-3.16060731395876e-05
-4.16075014185516e-06
-8.3834604046815e-06
-8.09879648735153e-06
-1.3922589358614e-05
-2.02929396071478e-05
-2.76437318403664e-05
-1.23689199668487e-05
-1.77126517814635e-05
-1.67762200420377e-05
-5.08239473499523e-06
-7.10443283525741e-06
-1.99340575183712e-05
-3.11940955386491e-06
-5.69242700670025e-06
-9.97297521190307e-06
-1.13882932826547e-05
-8.78531462850534e-06
-9.7843805028597e-06
-9.76227923156091e-06
-1.50410705084167e-05
6.89150238431284e-06
-1.51272832070176e-05
-2.11679143939086e-05
-9.26946872687539e-06
-1.74811385908736e-06
-1.42633773034845e-05
1.57350822722158e-06
-1.3761633271696e-05
-1.09048632413696e-05
-1.22926304690612e-05
-1.34598648592743e-05
-6.22424747251614e-06
-9.0733925403362e-06
-2.73077080300268e-05
-1.22735156486045e-05
-8.05383002038905e-06
-6.9146376564801e-06
-8.509996249913e-06
-1.19109221564577e-05
-1.48186213998137e-05
-9.73357125624464e-06
-1.34985455242287e-05
-1.56060305009844e-05
-7.19428506125048e-06
-1.47972192453611e-05
-1.29059826760336e-05
-6.21755054373123e-06
-2.26026140989475e-05
-2.69281151169242e-05
-1.1635802430537e-05
-2.90896769652993e-05
-2.44046056215095e-05
-1.04666575532697e-05
-1.54335804556427e-05
-4.06913643932556e-05
-1.89325843111869e-05
-2.75507612624043e-05
-2.28064793250882e-05
-1.86652216489653e-05
-3.62721572718288e-06
-2.17010346000551e-05
-5.56867216458803e-06
-1.98643578962774e-05
-2.07223979498287e-05
-2.33155683598255e-05
-1.76482069953718e-05
-6.85725267582411e-06
-8.14020932923853e-06
-1.84793716995646e-05
-1.17128144731825e-05
-9.71869163396515e-06
-1.98996115478143e-05
-9.31057081410802e-06
-1.66615527480156e-05
-1.36677337481395e-05
-9.92778849378397e-06
-1.56813841627243e-05
-1.1080993023631e-05
-3.78396160233066e-06
1.74173197978963e-07
-1.36062000699249e-05
3.25216031238953e-06
-1.79698629855908e-05
-1.39827692550448e-05
-2.10294481003824e-05
-1.46835919011844e-05
-1.78441915843273e-05
-4.84275023604396e-07
-8.30404465772523e-06
-1.27739993384513e-05
-1.33547723883709e-05
-7.00376005654641e-06
5.35811864486205e-06
-1.05994671438564e-05
-7.23629033520244e-06
-2.88651573635466e-05
-1.37925945104296e-05
-2.49392799271414e-06
-2.15117103194803e-05
-3.41644142017114e-06
-6.65716340271863e-06
4.25751917451725e-06
-5.47397760471873e-06
-6.44443848745964e-06
-9.04431573441261e-06
3.13508145887987e-06
8.02869122226063e-06
-1.77716709252999e-05
-2.85022934128917e-06
-1.69748002065633e-05
-9.94309946260374e-06
-1.1778743795303e-05
-3.59716440883121e-06
-8.12592158692374e-06
-2.48988209762194e-05
-1.08065740868812e-05
-1.28546177267397e-05
-5.34420435981172e-06
-7.98311808355489e-06
-1.00209415445227e-05
-1.25702594273717e-05
-2.96325340373276e-06
-3.51732639185665e-06
-1.41933696881734e-05
-2.22325517239796e-05
-4.00809361736393e-06
-1.12582052104845e-05
-1.47565481035238e-05
-5.92055917537212e-06
-3.01740553494022e-05
-2.94970682005923e-05
-1.82848669158875e-05
-1.50705398859171e-05
-1.85429561812494e-05
-1.94968223370563e-05
-1.72155709280603e-05
-8.47246304806427e-06
-1.94338868994341e-05
-3.28378199488422e-05
-1.23887564649049e-05
-2.43584858264355e-05
-2.8628945072957e-05
-1.18110038807486e-05
-1.23974830307635e-05
-1.65764297378987e-05
-2.76597961664451e-05
-1.52786473361483e-05
-1.6740590004883e-05
-1.69673675421365e-05
-2.24111422142797e-05
-2.78091050123497e-05
-1.91046841062245e-05
-2.27599081270975e-05
-2.41011437347277e-05
-1.46949782536416e-05
-3.73965520104361e-05
-2.72651110439189e-05
-1.41628407010449e-05
-2.11410357269843e-05
-9.19300964381205e-06
-8.57720886542669e-06
-2.09575978025938e-05
-1.5784667696237e-05
-4.84463248177587e-06
-1.18410127842461e-05
-2.24952354480963e-05
-1.9330571545175e-05
-1.3720629583587e-05
-6.11816983115919e-06
-6.67274933956303e-06
-9.67513969232264e-06
4.29670432663843e-06
-2.18428058086057e-05
-7.44490668684387e-06
-1.14782104524506e-05
-1.9126493015131e-05
-7.53105731759898e-06
-5.35386434187217e-06
-4.98464153032819e-06
-4.78253464812288e-06
-1.4262769568808e-05
-5.17352295061968e-06
-2.06669891770085e-06
-8.40773060668457e-06
-2.07176374008119e-05
-5.07969063871619e-06
-1.26014490826421e-05
-4.6550947653132e-06
-1.62573393256738e-05
3.69350397307488e-06
-2.87535271480948e-06
-2.60747981101449e-06
-1.07225234367932e-05
-9.73837409323635e-06
-1.52095922271859e-06
-2.29057336444076e-05
2.44944098679581e-07
-1.64345723442646e-05
-9.59835492828428e-06
-1.59864702476261e-05
-7.25589795064975e-06
-1.1801763908082e-05
2.73145588229165e-08
-1.36470425771573e-05
-1.35501989114349e-05
-8.20750641039301e-06
-1.56946111565745e-05
-1.06348552141496e-05
-2.41508349946357e-05
-1.46214283834968e-05
-1.49750646715655e-05
-5.73255251565333e-06
-2.32715641832174e-05
-2.61257961251831e-06
-1.852717905278e-05
-3.59012184235617e-05
-1.74789939638829e-05
-1.01802016118829e-06
-1.31528026833545e-05
-1.38817513084935e-05
-6.797642006979e-06
-2.48834673157247e-05
-2.23032582341863e-05
-8.86301886780551e-06
-2.27261102251837e-05
-3.71523665411562e-06
-2.17234619919718e-05
-1.1141302971125e-05
-1.36879126802725e-05
-2.6416069824975e-05
-5.31815347511843e-06
-1.46576461590155e-05
-8.42732546153021e-06
-1.35188560676211e-05
-1.96545913484903e-05
-9.89194606950224e-06
-1.51016122126173e-05
-2.47346605786649e-05
-1.29362708314146e-05
-1.44815688878308e-05
-1.65344526104682e-05
1.13153205301172e-05
-2.30214921952905e-05
-2.11572163563865e-05
-7.25764792681753e-06
-1.68251279987688e-05
-2.7607385405776e-07
-1.2860196951308e-05
-9.00632285000835e-06
-1.40016918978419e-05
-8.09322079280401e-06
-2.18082428809211e-06
1.22393249613199e-05
-7.64473478720937e-06
4.95859544745264e-06
1.08336928257539e-05
-4.49418521110803e-06
-1.62179173312971e-05
-3.35881259573739e-06
-1.93059003656835e-06
-1.09780375002029e-05
-1.38719799399634e-05
-1.31522060302437e-05
-8.43516145880182e-07
-1.48373098423283e-05
-1.55918702518402e-05
-1.11096789594639e-05
-1.13624431410706e-05
3.24935434303862e-07
-8.75770063972238e-06
-6.97062532158987e-06
-4.27058261125904e-07
-7.18067866972719e-06
-6.62174246508402e-06
-4.85003856951249e-06
-1.55471158415246e-05
-1.57860565810647e-05
-1.03772304402351e-05
3.22959165017539e-06
-4.61177495777603e-06
-4.3477710315886e-06
-1.56279342671627e-05
-2.09756303381612e-05
-1.82989529372657e-05
-1.26239337456248e-05
-1.44244601007195e-05
-2.10653122718107e-05
-2.75980432347868e-06
-2.37726133114919e-05
-1.49325237453007e-05
-8.11555693126741e-06
-2.04366846823545e-05
-3.23195535030673e-05
1.05252865979898e-06
-2.47686156239851e-05
-2.41180572129986e-05
-2.5242475484575e-05
-3.93616096182499e-05
-1.16364320690121e-05
-2.72900781362271e-05
-2.58921708209289e-05
4.1435217081043e-06
-1.89174419755635e-05
-2.02228740679638e-05
-9.73624759826689e-06
-1.50722597538726e-05
-2.39123329661591e-05
-2.36179565500097e-05
-2.13848842581355e-05
-5.40922538957489e-06
-7.93119160503272e-07
-7.14985259059641e-06
-6.22426923050165e-06
-2.23371648696116e-05
-2.12830549140784e-05
-1.04549626505076e-05
-1.99861040293099e-05
-3.45531693086617e-06
-1.03262377781312e-05
-1.26445759284568e-05
-1.70218205159673e-05
-7.31816625609142e-06
-1.0285769645156e-05
-9.84524346013531e-06
-2.71424600991501e-05
-1.80086061514773e-05
-1.41670663866859e-05
2.12703974937638e-06
-1.14916696986338e-05
-1.10556529240613e-05
-2.22248726841242e-05
-1.36356884039943e-05
-2.37714721951447e-06
-1.69686780854631e-05
-1.57945939002478e-05
-3.66249588734303e-06
-6.02837292930113e-06
-8.90886915727779e-06
-8.7383129610628e-06
1.98482016266742e-06
1.16340511815637e-06
-9.36465840521289e-06
-8.37866274725191e-06
-1.16352648736234e-05
-4.8368868693708e-06
-7.97414685325188e-06
-2.47486557679913e-05
-2.51963121658245e-05
-5.76871774443634e-06
-9.98927328075009e-06
-1.66969707824101e-05
-7.04173076397731e-06
-1.69612754634377e-05
6.0947715625273e-06
2.83902907138023e-06
-1.25868587182176e-05
-1.32716340941085e-05
-3.07081354708056e-06
-1.7531115050925e-05
-1.14259098295656e-05
-1.17418335473475e-05
-1.3902332393606e-05
-4.90797601811905e-06
-4.22338717839785e-06
-2.32045652589525e-05
-6.04030758804665e-06
-1.65001395195909e-05
-1.53926155594493e-05
-8.06976496460826e-06
-2.16698376792782e-05
-2.07642163954766e-07
-2.13596170336201e-05
-1.45123196934117e-05
-1.19813655437874e-05
-2.73710142700509e-05
-2.52933906960812e-05
-2.18067622720307e-05
-2.02845161084863e-05
-1.37892209843463e-05
-1.1211777804478e-05
-1.263411123897e-05
-2.19899377339161e-05
-1.86379324987868e-05
-1.18989860860351e-05
-8.5888699758322e-06
-1.81109060042768e-05
-2.57462961431233e-05
-8.89311270010333e-06
-1.03835050144268e-05
-1.59981252609137e-05
-1.60096787221575e-05
-1.2260606093336e-05
-1.98771260953974e-05
-8.12797918516164e-06
-1.22400574883915e-05
-2.12975785655206e-05
-1.47083615894504e-05
1.25470832798408e-06
-1.39305356489639e-05
-1.43855614925249e-05
2.43561144240464e-06
-1.73200777450663e-05
-1.66629531482307e-05
-1.16310945710179e-05
-1.24596052111714e-05
-1.67995794592618e-05
-6.94196736911907e-06
-3.64183700917637e-06
-6.39740953756746e-06
-6.25947715345597e-06
-1.45722597131821e-05
-2.91427845642778e-06
-6.85487292827474e-06
1.48012241441599e-06
-6.75053336206657e-06
1.32414894551414e-06
3.72695075234245e-06
-1.10531246775086e-05
-1.84490368929978e-05
-5.57006457363728e-06
-7.58267902816073e-06
-3.20156138546622e-06
-1.08951949453678e-05
-1.38848316271574e-05
-3.79287522434348e-06
-2.28701453286732e-05
-8.76425484135158e-06
-6.69538707779384e-07
2.81009356762407e-06
-1.17236888556911e-05
-6.2694799066216e-07
9.38264977796263e-06
-8.93221880731091e-06
-5.26851015022712e-06
-1.87493903494287e-05
5.21821911258161e-07
-7.46021054046619e-06
-8.04823708243083e-06
-2.21498617414514e-05
-7.6172848353698e-06
-6.41584018017258e-06
-1.44395603471769e-05
-1.31681894600199e-05
-2.39452646911525e-05
-7.63987741949815e-06
-1.60955319916187e-05
-1.33439028631758e-05
1.18831476153756e-06
-1.15161646067204e-05
-1.6354469925696e-05
-2.29192687624034e-05
-1.68311287216675e-05
-2.5669524499984e-05
-2.75170503006606e-05
-2.52655174512278e-05
-1.52846132520317e-05
-2.02719555953904e-05
-1.5570427838089e-05
-7.98132398715673e-07
-2.32948222638876e-05
-1.66446083579021e-05
-1.27490861077489e-05
-8.42851815850152e-06
-2.37535303098286e-05
-1.96312770542866e-05
-1.032359446035e-05
-2.38265657448495e-06
-3.40442851028724e-05
-1.13952299283371e-05
-9.74339348252794e-06
-2.19049534645598e-05
-3.00774230327076e-05
2.95921392546811e-06
-1.62879776641097e-05
-2.43316374380759e-05
-1.94459663551737e-05
-2.28744799576672e-05
-8.3256896206299e-06
-2.75050833681592e-06
-5.04686023191212e-06
9.7932866704961e-06
-2.10598680175118e-05
-1.01102679063727e-05
-5.09532541620807e-07
-2.37908227026091e-05
-1.77240546075377e-05
-1.65891686881998e-05
-7.03652442119389e-06
7.93691168911668e-06
-9.81055044677245e-06
-2.72941292859469e-05
-8.06613194859238e-06
-1.12554814469924e-05
-1.88078356451273e-05
1.91739903077147e-06
1.08325340307148e-06
-2.49260121594705e-06
-1.02229503960949e-05
7.4383270475069e-06
-6.92494590726218e-06
-1.05867471544115e-05
1.33141422098902e-06
-8.77092074980086e-06
1.52553647854232e-06
-4.9778929155529e-06
-2.2305023192375e-05
-2.07569135387958e-05
-3.03716906588028e-06
-2.74523836627172e-06
-1.57770417526257e-05
-5.52017562527324e-06
-1.38712548559826e-05
-6.1871271527198e-06
6.43295374173089e-06
1.01922421798372e-06
-1.3888236116171e-05
-1.74859949452186e-05
-5.85986340742204e-06
-6.70639295171238e-06
-1.06195301298205e-05
-1.64733489057038e-05
-4.86807877481159e-06
-3.44946212258721e-05
-1.33000790644149e-05
-2.43483921364748e-05
-1.90538374528498e-05
-4.19526564549466e-06
-2.01446382716814e-05
-2.1395582447466e-05
-4.4898371557128e-06
-2.08128293026579e-05
-1.81042866047207e-05
-1.6259226045228e-05
-1.43619276312218e-05
-8.71055779732596e-06
-3.83169880905103e-06
-2.21870096099257e-05
-2.10134646056261e-05
-2.57267057574221e-05
-1.92145999695701e-05
-2.81759839663258e-05
-2.22408800838171e-05
-3.95713884714805e-06
-2.00586291430216e-06
-2.34802158397489e-05
-1.90781054761522e-05
-5.58871494767858e-06
-1.68107572030189e-05
-1.82856056658131e-05
-8.0425306014924e-06
-1.96143309268746e-06
-2.06677882088199e-05
-1.21605391293611e-06
-1.39097025428525e-05
-1.00616137095241e-05
-9.36622555313203e-06
-1.55361276474179e-05
-4.96260345491294e-06
-1.40004819299264e-05
-5.24421224668296e-06
-1.32350712947086e-05
-1.11906543164552e-05
-1.87428443289324e-05
-5.6497764041031e-06
-1.16105469592325e-05
-7.0869209169476e-06
-1.94226855682876e-05
-8.42344105394319e-06
5.45506812688275e-07
-1.14943187586876e-05
-9.86905681586089e-06
-1.32221640412043e-05
-1.0661040164035e-05
-9.57010094210631e-06
-2.48892715848148e-05
-1.62433320474926e-05
-8.52381088523956e-06
-1.39769296305065e-05
9.82104159077888e-07
-5.75276120797148e-06
3.65413894905598e-06
-6.27076373923031e-06
-7.04455287649572e-06
-1.88929860971803e-05
-6.57590507518822e-06
-1.65041802644884e-05
2.86939761170913e-06
-3.59866702474663e-06
-1.75909703030111e-05
2.26029744748791e-06
-1.83174498646942e-05
-2.2047600351452e-06
-3.13519938843627e-06
-7.21359834702494e-06
-1.76576592276336e-05
-7.1572131892375e-06
-2.41907493830961e-05
7.61286357283376e-06
-1.05918796741286e-05
-2.48235657180898e-05
-1.01613574578266e-05
-1.21143975390689e-05
-1.77702857857284e-05
-1.57539785358818e-05
-1.6328909148657e-05
-3.88476077990322e-06
-2.40605435197064e-05
-1.41229725072616e-05
-1.26716699057235e-05
-2.37232648678446e-05
4.23857135200025e-06
-2.81368482574348e-05
-1.47292574313866e-05
-8.62626094261885e-06
-3.88897271625172e-06
-3.22151593495374e-05
-1.5931073910953e-05
-6.35185148413884e-06
-2.94082653544748e-05
-1.84607611937448e-05
-2.4084718898629e-05
-2.18280506374862e-05
-9.88055505150786e-06
-1.37583463583749e-05
-1.73581038746733e-05
-1.4055016579347e-05
-1.46256416575714e-05
-2.28419992924092e-05
-9.11090942412978e-06
-1.89457542962967e-05
-1.80880894327983e-05
-2.45582762756025e-05
-1.90205006328264e-05
-2.16252268875978e-05
-9.68427793542503e-06
8.23135917470448e-06
-2.11452151104264e-05
-1.82309128969507e-05
-1.10035105161551e-05
-5.39942324433666e-06
-1.71698294288483e-05
-5.51841484585731e-06
-2.55388241525822e-05
-2.32043866324005e-06
-5.65055471197514e-06
-2.94926465936142e-05
2.30270499861228e-06
-1.07005361302164e-06
7.73175099729946e-07
-1.8825066117548e-05
-1.06781934480612e-05
-3.14082301069609e-06
-8.95863959099336e-06
-1.40173159861829e-05
-2.48416909650577e-06
-2.5802792006234e-06
-2.78096743697721e-06
-1.98457370858888e-05
-1.10874518278052e-05
-1.34461407602908e-05
1.74606213017456e-06
6.11978657021367e-07
-2.34039731468027e-06
-1.43266619609668e-05
2.40217552745195e-06
-7.37408919761932e-06
-1.66358812034982e-05
-1.97360093895594e-08
-2.64444810670903e-05
-1.10195877958739e-05
-1.56712882385779e-05
-2.43168464046699e-05
-1.84237294578351e-05
-1.68625512083774e-05
-1.38972879113208e-05
-2.46209063082135e-05
-1.82376370300281e-06
2.39871407251964e-07
-2.70915127471311e-06
3.86430650736002e-06
-1.70689729687192e-05
-5.85386168352504e-06
-2.20517420349106e-05
-2.37326299571329e-05
-1.8804324828245e-05
-8.81824713187329e-06
-3.03547316587856e-06
-9.83425549849761e-06
-1.14874621506634e-05
-8.49097509903534e-06
-3.23795932872313e-05
-1.86548768828137e-05
-1.75023530495176e-05
-6.07842908306233e-06
-1.30067611863065e-05
-1.71799677370633e-05
-1.68552139332149e-05
-3.2555664542988e-05
-1.3844869133528e-05
-2.37740446503318e-05
-2.83069049000533e-05
-2.05677421185346e-05
-1.73589629521263e-05
-9.18391406603653e-06
-2.73675990295891e-05
-8.24889209038598e-06
-6.49767760314165e-06
-1.72683694401305e-05
-1.31153356809141e-05
-1.86299244192569e-05
-8.73224804527676e-06
-2.38693154944297e-05
-1.66325629121356e-05
-1.25979148497306e-05
3.9339387608949e-06
-5.46068091895064e-06
-8.71824399676013e-06
-1.92568753835961e-05
-4.59762652219693e-06
-2.06406390348337e-05
-2.13645863938658e-05
-9.85687827907652e-06
-3.08808144473825e-05
3.24031086927478e-06
-1.42469713215878e-05
-1.15889605883571e-05
8.10495582033766e-06
-4.7054385916175e-06
7.626054861324e-06
-1.10276339276176e-05
-9.54705652860945e-06
-5.51753168793211e-06
-5.78302371899656e-06
-4.57461265624227e-06
-7.22784699401239e-06
-6.2243147379266e-06
1.18386107473906e-05
-1.28833010108712e-05
-2.40311477146757e-06
-1.41132854838137e-05
5.82156042573485e-06
-1.78807735698679e-05
-4.13790503632023e-06
-6.92703626549601e-06
-1.05713243046312e-05
-1.12023776984971e-05
-2.18508928209644e-05
-9.61518965878326e-06
6.78651676725003e-06
-9.94598507348518e-06
-1.33639753642119e-05
-7.71133548571557e-06
-7.69181167137229e-06
-2.20225777443336e-05
-2.23448736457372e-07
-1.68857350524132e-05
-2.97587461557793e-05
-2.37166498596996e-05
-8.80611664718148e-06
-1.22042569283063e-05
-6.23436965418895e-06
-1.13810859497245e-05
-1.38534441122134e-05
-1.44110351550337e-05
-8.0209383616518e-06
-6.22323044153751e-06
-1.26171401298501e-05
-1.03346789098856e-05
-1.44988272151016e-05
-1.31678541730624e-05
-1.58505175770925e-05
-2.85527032608236e-05
-2.30770918296074e-06
-4.7000757343135e-06
-1.09645424548417e-05
-1.38482131951644e-05
-1.67308568606001e-05
-1.96363268895529e-05
-3.40248544637873e-05
-2.75088929824383e-05
-2.67211785174864e-05
-2.72388429736826e-05
-2.53028947814571e-05
-1.79580461352653e-05
-2.32130365608848e-05
7.20479370444112e-06
-1.62386169045204e-05
-1.59825205781586e-05
-2.47921573471738e-05
5.86493072503108e-07
-1.79181209617757e-05
-2.06455234552552e-05
-2.54085791847801e-05
-1.12601167249605e-05
4.68961461952929e-06
-1.73294429875685e-05
-1.7129003981322e-05
-2.19611381028814e-05
-1.72835176763135e-05
-1.61345249622058e-05
-1.32794316566249e-05
-1.50569750025637e-05
2.8547827886457e-06
-1.30571439898947e-05
-2.59505950023293e-05
-2.28012515114388e-05
-2.55051563723563e-05
-9.99055288191942e-06
-5.13325064096306e-06
-4.3743909693174e-06
-2.33999870820686e-06
-6.62905199567682e-06
-1.13730094478456e-05
-6.38398256153144e-06
-4.26235073346087e-07
2.97078052408531e-06
-8.67684262259479e-06
-3.03077527959646e-05
-1.11431709674739e-05
-2.19952479588966e-05
-9.17079753960201e-07
-1.0442879795601e-05
-1.02005783663078e-05
-1.37190326465256e-05
-4.01549208270661e-06
-7.64118275441201e-06
-1.41584060324313e-06
-1.39582989937539e-05
-1.26682718514952e-05
-7.47034421078778e-06
-1.61050925691036e-05
2.18850665736921e-06
-1.21054282065647e-05
-1.78582084868688e-05
-4.80717952972156e-06
-2.4898572300222e-05
-8.36960594440054e-06
-5.25399585272198e-06
-1.16380227039758e-05
-2.68851411089196e-05
-2.06165054581435e-05
-1.2962739421902e-05
-9.89579573884623e-06
-1.05503406726592e-05
-1.91039569947227e-05
-1.80986611201619e-05
-2.02700040165487e-05
-2.08438125316941e-05
-1.52814623571272e-05
-3.13137168055596e-05
-1.26571235749328e-05
-9.54825234686154e-06
-2.02407297561711e-05
-2.46473793294096e-05
-3.27363980944328e-05
-1.19760749607919e-05
-3.26255761043004e-05
-1.38771067567283e-05
-4.71953697609259e-06
-2.20151882507775e-05
-2.27924839679717e-05
-1.10068656733903e-05
-2.52727607234425e-05
-7.33143889360515e-06
-8.70725474784965e-06
-7.65706352033672e-06
-1.85293375944789e-05
-2.90473529521782e-05
-1.92008109097631e-05
-9.73298958245443e-06
-1.24845199355918e-05
-1.19036851526271e-05
-1.3130360533829e-05
-2.05309137187899e-05
-1.89353183248924e-05
