# Supplementary material for: Research on computational propagation and identification of mine microseismic signals based on deep learning
Source: PLoS One. 2025 Oct 22;20(10):e0334641. doi: 10.1371/journal.pone.0334641 (PMC12543183; doi:10.1371/journal.pone.0334641)
Supplement: S10 Data — (ZIP) [file pone.0334641.s010.zip › 000101100001614.xlsx_0.txt_24.txt.txt]

-1.59117668673325e-05
-1.34437865388266e-05
-1.54956484982817e-05
-1.72774548955312e-05
-2.09699544145412e-05
-1.9465586651917e-05
-1.35330378369597e-05
-2.41381649148857e-05
1.79658121430417e-07
-1.92836548633177e-05
-8.20834875601409e-07
-5.52217195700541e-06
-8.91421171156654e-06
-2.76325714514776e-05
-9.99537458145889e-06
-1.61217779705706e-05
-2.22358951827789e-05
-9.79373830634778e-06
-1.95655003302732e-05
-1.07256124131549e-05
-2.83457592510295e-05
-1.94625506940912e-05
-3.55775718153352e-06
-1.25806222219776e-05
-1.50206625135137e-06
-9.36719852481975e-06
-6.8024067595869e-06
-2.66269071353209e-05
-1.65614404002853e-05
-1.19414478886479e-05
2.61999517686632e-06
-2.23390762879506e-05
-1.94601661699713e-05
-1.37572750385285e-05
-1.31352967558016e-05
-1.05959328964574e-05
-8.9047995987124e-06
-1.45194093270664e-05
-1.35293956976558e-05
-2.35227818340111e-05
-1.08183109185752e-05
-8.24747882530158e-06
-1.61598240572124e-05
4.4692721103484e-06
-7.22511153711177e-06
-1.62211038105019e-05
-1.71002849942435e-06
-1.32463710783813e-05
-1.55959011390689e-05
1.25467182344127e-05
-1.11454327300902e-05
-2.2503228414148e-05
-1.01390005079243e-05
-2.19398364898211e-05
-8.64205432968699e-06
-1.85683836173094e-05
4.93720470021215e-07
-1.07591402769895e-05
1.0742544975838e-06
-5.28092353478423e-06
3.14104664688931e-07
1.36109528940848e-05
-1.39540342095663e-05
3.27109141714342e-06
3.08266373677312e-06
-1.72912278409946e-05
-2.56750165545626e-06
-1.05699805595425e-06
2.36468064630652e-06
-4.61201058397823e-06
3.76402347469238e-06
-1.02373472359904e-05
-8.29828566613161e-06
-3.60584591542613e-06
-1.45288502698916e-05
-9.604513323141e-06
-8.79799202967452e-06
-8.80386395411064e-06
-8.58915184567104e-06
1.57746130212865e-06
-1.21011932198392e-05
-1.81681104446538e-05
1.61495135495125e-06
-1.58402070980346e-05
-1.48802755147807e-05
-1.31288112094827e-05
-2.12658468226572e-05
-7.71431062397508e-06
-5.19583130230116e-06
-9.81023652165559e-06
-1.5495449984816e-05
-3.90993751725723e-05
-1.09795894037239e-05
-5.80881169107516e-06
-1.01458618295716e-05
-1.36319145664775e-05
-1.82592195212006e-05
-2.08141093002652e-05
-1.31920140133986e-05
-2.1407016018101e-05
-2.6689326239803e-05
-1.21027573586698e-05
-1.3171267611795e-05
-1.23632830461774e-05
-2.81455939213906e-05
-1.53745262636333e-05
-1.21238369537049e-05
-1.50886510449652e-05
-9.16239631908e-06
-7.87807259054329e-06
-1.54631824698009e-05
-1.2050655547068e-05
-2.39895978577842e-05
-1.44435009726829e-05
-1.33460503464042e-05
-1.80679792266843e-05
-6.81598606109143e-06
-2.61421479765643e-05
-1.33534214712078e-05
-2.22342479038316e-05
-1.16393326067651e-05
-2.5859057281363e-05
-1.10691460484415e-05
-1.03107159805882e-05
-6.11545785941562e-06
-1.6879215061372e-05
-1.89522979849342e-05
-1.61178164136146e-05
-2.12138144967075e-05
-7.51271263436214e-06
-2.12400848407886e-05
-1.12574724202692e-05
-7.15081528579927e-06
1.16974126795258e-06
3.33931262837798e-06
-1.529831460797e-06
8.94269094720994e-08
-7.6467885967064e-07
1.81087096431516e-06
-1.23007034716375e-07
-1.46942452946501e-05
-6.01619376315608e-06
-5.41206319457777e-06
-1.66845182062431e-05
-1.46097706283848e-05
-1.93240570855214e-05
-6.49140064975581e-06
2.0514160503301e-06
-1.76118638329518e-05
-3.58350377936128e-06
-1.95651426788452e-06
-5.60151408205113e-06
-1.10153345835063e-05
-1.30812516531631e-05
-2.00991399992032e-06
6.2266210397059e-06
-8.77071211463422e-06
-2.40888893013766e-05
-4.73119097199164e-06
-2.14413773093248e-06
-1.441952015634e-05
-2.413925598355e-06
-5.42825353873192e-06
4.4658882918534e-06
-1.43635188983634e-05
-1.14484640988113e-05
-7.06194945095006e-06
-9.86645559416279e-06
-1.89422438087326e-05
-1.65843286571613e-05
-7.76012825307087e-06
-1.477840857028e-05
-9.25544069887815e-06
-1.19815869755138e-05
-7.02368336222403e-06
-1.43207812184915e-05
-1.77754593169954e-05
-1.83483146233604e-05
-2.57553996189544e-05
-9.4804064924986e-06
-1.30068234724734e-05
-3.31941351807161e-05
-3.13223052833392e-05
-8.40367598550194e-06
-1.05065397541643e-05
-2.66435579843426e-05
-3.09132117768206e-05
-1.9040661084286e-05
-2.51636565199951e-05
-6.08995512815845e-06
-2.94942604901028e-05
-2.31118796098233e-05
-8.81433981018214e-06
-1.70137116503593e-05
-6.53513831520142e-06
-1.95734366571104e-05
-2.58001560371762e-06
-3.27203115029041e-05
-1.73477205536385e-05
-1.98461609642213e-05
-2.08653441211869e-05
-4.95283898306349e-06
-5.20865487276546e-06
-1.33359888950398e-05
-1.16418071558456e-05
-1.4462891256643e-05
-3.58138912292332e-06
-8.72772389552912e-06
-2.29915839198109e-05
-1.89250274080042e-06
-2.07581099111174e-05
4.03999863834689e-06
4.45992557426499e-06
-9.76089498326417e-06
-7.43707420384752e-06
-1.27919057730401e-05
-2.73594553691328e-06
-1.22024354895637e-05
-1.95623460401931e-05
-1.03093253798857e-05
-4.09246189511992e-06
-5.34606812125365e-06
-5.17664844651075e-06
-2.04875212567642e-05
-1.69128067715087e-05
-8.77144156164828e-06
-6.78704144974688e-06
-3.04414673238408e-06
-7.90364429449125e-06
-1.60640259258717e-05
-1.20837090319551e-05
-1.32672329439168e-05
3.03954481374181e-06
-1.40354276922675e-05
-1.82854997925923e-05
-9.4699369381879e-06
-2.1521919251691e-05
-2.72002094148239e-05
-1.15520414187806e-05
-2.05630029780231e-05
-7.24634753351173e-06
-1.97346169148497e-05
-2.2885240802849e-05
-2.54070040164768e-05
-9.61246919186175e-07
-1.04679767903517e-05
-8.06770384811084e-06
-1.3143159793668e-05
-3.8171253282405e-06
-2.72083329601081e-05
-1.320726179191e-05
-1.69468048221955e-05
-1.48070565667402e-05
-1.34312611336698e-05
-1.47826632886093e-05
2.74046789397483e-06
-3.2036953325518e-05
-2.62885367174822e-05
-2.7085267066592e-05
-1.40240566251359e-05
-2.23029489943725e-05
-1.8435736773735e-05
-1.61898693123826e-05
-2.26940343816267e-05
-1.85974727057402e-05
-9.47589812244844e-06
-2.14383261328969e-05
-2.23217283406837e-05
-1.89557502339612e-05
-1.96063810226778e-05
-1.19507429321518e-05
-9.90375174513229e-06
-2.61902334052272e-05
-1.56585876862611e-06
-1.29418804591349e-05
-1.14517375001969e-05
-1.21788155697386e-05
-1.51227107186433e-05
-3.06668785670983e-05
-2.09753002030482e-05
-2.00925139651732e-05
-1.71964247915719e-05
-9.75599714140013e-06
1.08436701613863e-05
-1.22457496082634e-05
-1.48982585517126e-05
-1.67384907637726e-05
-7.78964861901188e-06
-2.34203625903936e-05
2.9093504484715e-08
-2.5360163435145e-05
-1.7917545534248e-05
-1.07189121920757e-05
-1.86283170179062e-05
-3.53795394896303e-06
-8.32402693779309e-06
-1.46422932784345e-05
-6.98901296808518e-06
-1.61114603640095e-05
-1.17923903252158e-05
-4.35005262629701e-06
-1.68904662158206e-05
-2.15048661462009e-05
-1.80655794677892e-05
-2.04159439610446e-05
-2.89082220436659e-06
-1.33693267513976e-05
-2.11224285470955e-05
-1.22712211678887e-05
-2.58176291604229e-05
-1.11040439073609e-05
6.56097687534418e-06
-5.68395335761478e-06
-6.93184573779078e-06
-2.70222122229518e-06
-1.27110111079875e-05
-5.16580994222703e-06
-1.12992105839765e-05
-6.87764744523694e-06
-4.25001863362366e-06
-6.61812705466226e-06
-2.1181103341058e-06
-2.39515917317542e-05
-1.9737970489383e-05
3.01301928961288e-06
-1.8298686746717e-05
-1.93115778174875e-05
-1.65931205456902e-05
-2.38753207054777e-05
-1.63630345193744e-05
-1.46693367223324e-05
-2.1227855301229e-05
-1.5716268339442e-05
-1.98691153112952e-05
-2.63067208959327e-05
-2.0760753542895e-05
-3.64535272505271e-05
-1.38846337874871e-05
-2.45659599088265e-05
-1.17354871701756e-05
-2.39430124225641e-05
-2.49984475523983e-05
-1.63149188687205e-05
-1.49989578463787e-05
-2.90192204662273e-05
-1.58320167312374e-05
-6.94466517079088e-06
-3.91014779225491e-05
-2.52224188176285e-05
-8.68671833526873e-06
-1.91256395409142e-05
-3.04279595030867e-05
-2.21905350648641e-05
-2.50071656206698e-05
-1.05632252742575e-05
-5.7567813389221e-06
-6.64821729152847e-06
-1.5345665665624e-05
-1.43640925298164e-05
-1.83812074237163e-05
-1.53519904359066e-05
-2.27007270970238e-05
-1.00777477503521e-05
-6.54967934208755e-06
-3.16813683820152e-06
-8.25626354447786e-06
-1.97208545781059e-06
8.60037737263368e-06
-6.5748159352263e-06
-1.36933865709009e-05
-1.68656523962321e-05
-1.83501805696311e-05
-1.06962003480386e-05
-1.80829154021179e-05
-1.76846934082521e-05
-6.59752653548439e-06
-5.34817405256627e-06
-1.12302308181263e-05
3.68941658361751e-06
-6.39368772627526e-06
-1.48575936919297e-05
-3.85914789592724e-06
4.68638981303569e-06
-1.03735741650008e-05
-8.20717049600582e-06
-1.2866025791661e-05
-1.51354227693393e-05
-1.80253900395391e-05
1.43990533966042e-06
-6.54398919160328e-06
-3.66754386775228e-06
-3.90648364807232e-06
-6.53795764289058e-06
-2.38882379985206e-05
-3.70250193325316e-06
-9.25303580607645e-06
-1.738198467784e-06
-6.72934151907224e-06
-2.14941976992961e-05
-5.25485079504791e-06
-3.02795030068189e-05
-1.03494214577747e-05
-1.74268917042213e-05
-1.5760233584114e-05
-2.68292737549552e-05
-2.21192582926208e-05
-6.63311300881873e-06
-2.89184926038144e-05
-2.00639358617441e-05
-1.48412979557459e-05
-3.39077162940527e-06
-1.59113796052415e-05
-1.71354745419344e-05
-9.27828015950585e-06
-9.5228380276426e-06
-3.09275573726552e-05
-2.54212048471578e-05
-1.14818543739256e-06
-1.67983352560419e-05
-2.83782898556931e-05
-2.09209874925615e-05
-1.45891414521983e-05
-2.3590357401226e-05
-2.29956424083735e-05
-1.78389269775156e-05
-8.73807814741973e-06
-2.42836082825184e-05
-1.21226520697271e-05
-1.67143868311692e-05
-3.09237956940302e-05
-1.62546128919964e-05
-5.66032967376833e-06
-1.00847357393672e-05
-1.80737031570475e-05
-2.23700068138168e-05
-1.17837473844134e-05
-1.97967264293715e-05
-1.03098593805394e-05
-3.10158272020645e-06
-2.40998991157146e-05
-1.56922987393466e-05
-2.23072498836336e-05
-6.73872461168692e-06
-9.99028412911419e-06
-8.92189108855365e-06
-1.95658572454398e-05
-1.513048667765e-05
-2.07106933527581e-05
-2.35602960108811e-05
-9.30268769445151e-06
-4.44368000941464e-06
-1.47895732213389e-05
-1.04921413185249e-05
-1.35488171992793e-05
-1.13711042452466e-05
-6.97650418342408e-06
4.44724234901382e-06
-1.76362757272418e-06
-2.06606137787505e-05
1.31269837584435e-05
-5.90713511194889e-06
4.86212073106959e-06
-1.32178731410436e-05
4.31738173462303e-06
4.42388103081561e-06
-2.72045480674479e-05
-1.94580238787836e-05
7.66835919170467e-07
-9.00365384291388e-06
-9.7101350240869e-06
-1.21029349725563e-05
-1.19816751737619e-05
-1.60262847709451e-05
-1.84456149775247e-05
-1.9919266546686e-06
-2.00209308074946e-05
-6.3512536680393e-07
-1.47477166867208e-05
-4.96087068388879e-06
2.79352614338802e-06
-2.56630552722313e-05
-8.64555649405304e-06
2.26790329021644e-06
-9.09547603882075e-06
-2.09099807795229e-05
-6.40491743373754e-06
-1.84464874609195e-05
-2.91370169159629e-06
-1.11801421578637e-05
-1.30341596792813e-05
-1.29341665542186e-05
-1.36357479294047e-05
-6.36527715196771e-06
-1.62548456801281e-05
-1.43315140033089e-05
-2.2701042451871e-05
-7.01701414169863e-06
-2.55406998097166e-05
-2.06359754692419e-05
-4.98583670437718e-06
1.69020657092581e-06
-1.68768839966884e-05
-1.83740709089813e-05
-1.69817628929555e-05
-1.37460622093911e-05
-1.18213123775953e-05
-1.19889469143502e-05
-2.22054806424156e-05
-1.42498140443867e-05
-2.4253103990708e-06
-2.2456873059225e-05
-9.91684581678384e-06
-8.25204413279519e-06
-5.7697742037632e-06
-1.62207678957245e-05
-1.24138689897178e-05
-9.31249852083641e-06
1.81795346539212e-07
-9.85649869699169e-06
-1.64864347470955e-05
-5.65887297012856e-06
-1.07325692151644e-05
-1.54597791844952e-05
-3.53156460408845e-06
-1.92964420437327e-05
-1.2817396923788e-05
1.18197566638453e-06
-1.45779362320623e-05
-6.08429940721675e-06
-9.69417595859477e-06
-1.58885943446282e-05
2.71620546085356e-06
-1.33371320731861e-05
-8.7638024565207e-06
-5.05978547537999e-06
-2.95867980324626e-05
-2.00573355943511e-05
1.32194791026936e-08
-5.01949300880367e-06
-1.18663107833372e-05
4.28351017602307e-06
-1.85215785705363e-05
-1.02687457532133e-05
-2.21367562002533e-05
-4.03954010524727e-06
-1.77882408646752e-05
-2.31761526292068e-06
-1.17666579106413e-05
-1.1282989225062e-05
-7.33328432708586e-06
-1.0730935134485e-05
-4.89221958949418e-06
3.67948239083493e-06
-2.43513446844504e-05
7.59627420203889e-08
-5.00928992222115e-06
-9.04537697820627e-06
-1.87559125063258e-05
-1.74672991254807e-05
-1.08047912540202e-05
-1.07394512695594e-05
-1.91139716038673e-05
-1.34487941706682e-05
-8.84933668438597e-06
-2.22769798994011e-05
-1.80986286087975e-05
-1.84144295055481e-05
-1.78934231632664e-05
-4.77926679449683e-06
-1.56602054884348e-05
-9.2002225961951e-06
-4.15922969738909e-05
-4.3105503968151e-06
-2.66743111320614e-05
-2.3399327667298e-05
-1.52984972271784e-05
-1.41112462101732e-05
-1.77912032861658e-05
-1.7000861740041e-05
-9.33511412609687e-06
-2.00377709876552e-05
-1.49035700920149e-05
-1.72395438278915e-05
-1.46979198086097e-05
-2.34815822612989e-05
-2.99184324878443e-05
-5.56837198458046e-06
-1.10145437253104e-05
-2.77711636582341e-05
-1.66550737011646e-05
-1.45857631213878e-05
-1.92916170661625e-05
-1.05501427888678e-05
-1.54114974205745e-05
-7.5654410699109e-07
-3.26395423568256e-05
-7.97429885958461e-06
7.90358051724773e-06
-1.92718803337813e-05
-9.07317961799619e-06
-8.99641705616945e-06
-1.89405969401788e-05
-1.45565607535426e-05
-3.16697725842633e-06
-2.10406123344685e-05
-1.2433091878269e-05
-8.28880433173988e-06
-1.64574911734582e-05
-6.54165179327387e-06
-7.86514018804474e-06
-5.6883711384694e-06
-7.80363234888533e-06
-1.77784550774769e-05
-9.5383863017909e-06
-1.71448746948902e-05
-1.490025830443e-05
-1.14961677242267e-08
2.33575460745127e-06
-1.90219423792792e-05
6.87716845746926e-07
-1.72387723050139e-06
-6.41683003590632e-06
-9.32429572023638e-06
-1.002424588138e-05
4.54046669686415e-06
-7.58723952526484e-06
3.53688065910197e-06
-1.01738269000882e-05
-1.29028390729033e-05
-2.30924433596694e-05
-3.28195010766043e-06
-2.60903402743262e-05
-2.2210100334607e-05
-2.47012184383692e-05
-1.20385453572537e-05
-1.19320783290568e-05
-3.68285291274804e-06
-1.01473900736412e-05
-2.00662783172707e-05
-6.03801837866865e-06
-1.89559529541473e-05
-2.29780209236303e-05
-2.04339482624785e-05
-1.91641231839391e-05
-1.44578037911264e-05
-8.35472322052702e-06
-4.56613271561378e-06
-7.50604323838475e-06
-1.65591308241696e-05
-1.82842490792653e-05
-1.28597577342835e-05
-1.58092770941927e-05
-2.28894901999134e-05
-1.71219742251393e-05
-1.72456922945838e-05
-2.67218199115296e-05
-6.98332659120157e-06
-1.68989808292367e-05
-1.42765129181317e-05
-1.71986365410877e-05
-2.74149116300363e-05
-2.22300139076895e-05
-1.34137695160637e-05
-3.07845414217853e-05
-3.6437095044593e-05
-2.63547120400668e-05
-1.47802036518714e-05
-2.25494222322594e-05
-1.44488718080689e-05
-3.00648105538498e-06
-8.01716301856424e-06
-2.1983745473208e-05
-4.58819348396848e-06
-1.20312584796884e-05
-1.56351813198721e-05
-1.7488296764849e-05
-1.20716180890766e-05
-1.08265022093795e-05
-1.49465115457205e-05
-2.01766747348503e-05
-8.98264956351348e-06
-2.64501532308143e-05
-2.59680167595035e-05
-1.63486111323764e-05
-1.04855828021832e-05
-2.76598588499775e-05
-1.42635580516866e-05
-2.4699687377056e-05
-9.26342562753693e-06
-7.53357447140329e-06
-8.50070720864545e-06
-1.70934027666971e-05
-2.19392142846066e-05
-1.27892168088059e-05
-1.51153857973455e-05
-2.14145699057868e-05
-1.36035679334726e-05
-7.76562107340277e-06
-1.38587070546852e-05
-1.75200690564842e-05
-3.9567804974223e-07
5.3738397002727e-07
5.87663300012014e-06
1.11329375504658e-05
-7.4213694594233e-07
-4.04207742264774e-06
-9.46626461792486e-06
-1.75437423061058e-05
-5.65723851963068e-06
-7.81778854717091e-06
-1.15400715445866e-05
-2.81716199744289e-05
1.00252142818123e-05
-6.09820936949293e-06
2.59570500650038e-06
-3.74686824570455e-06
-1.20470325150704e-05
-2.43448584334083e-05
-8.17115436514003e-06
-1.91815731100574e-06
-1.98487308975461e-05
-1.63588830359078e-05
-1.09133373645263e-05
-1.01529381884948e-05
-7.34101461866489e-06
-1.55863429163629e-05
-9.6155856785501e-06
-5.70614239948096e-06
-7.40160446332223e-06
-9.00862836960138e-06
-1.81293663815583e-05
-7.65253258362026e-06
-1.83639180591092e-05
-2.04960717209609e-05
-2.16576717800689e-05
-3.30151916622289e-05
-9.63945176469739e-07
-1.05202518131717e-05
-1.67418258976166e-05
-8.79821832129663e-06
-2.4649945400548e-05
-1.97925803351714e-05
-2.65696608825393e-05
-1.09657536155978e-05
-1.13488985066417e-05
-2.45601860130239e-06
-1.68153897242882e-05
-2.3737951703404e-05
-1.52650916729032e-05
-1.30488926032798e-05
-2.70449992554033e-05
-2.21479864855834e-05
-2.13906449146122e-05
-1.83407240587507e-05
-1.48557410561898e-05
-1.90891777675995e-05
-8.52306091427913e-06
-1.09503081375879e-05
-2.29521344033549e-05
-1.38206911901951e-05
-8.96379982994565e-06
-7.02765617815048e-06
-1.13150454222431e-05
-2.25473163228132e-06
-8.59276588582644e-06
-1.31530260794559e-05
-4.1745485549484e-06
-2.04764742884168e-05
-2.21365670584243e-05
-1.18524695873668e-05
-7.44143519830234e-06
-1.14480702643816e-05
-3.93178704705438e-06
-1.77811065729455e-05
-7.13759266313304e-06
-2.25296638647609e-05
-1.86714124355217e-05
-6.0361132721849e-06
-1.06615060202373e-05
-7.3230627412903e-07
-8.48850200935713e-06
-1.66134947880283e-05
-1.81157785334748e-05
-1.24002873178497e-05
-7.94845525098578e-06
1.06524643454793e-05
1.49403826908063e-06
6.65836862019132e-06
-6.0095124109612e-07
-1.15723134076148e-05
-1.19287933646931e-05
-9.95458332644388e-06
-1.20009893723113e-05
-5.11089261217243e-06
-1.15493949591669e-05
-5.2657543236942e-06
-4.05344460686568e-06
-1.60536025183993e-05
-5.52800715231859e-06
-9.69381324139162e-06
2.61381873109213e-06
-1.62785616673309e-05
-2.01510543715687e-05
-1.14388007891451e-05
-1.68249897218888e-05
-1.42401940337636e-05
-1.36981179656702e-05
-8.94187170407613e-06
-3.29755169713441e-06
-1.87058954617261e-05
-6.53027909430758e-06
-6.6680130171224e-06
-1.59238511031049e-05
-9.18305112729586e-06
-2.12919551391899e-05
-1.943569314673e-05
-9.88914319128807e-06
-4.99410134211901e-06
-1.51453311418537e-05
-2.41893608056662e-05
-1.40308981193338e-05
-1.04829277827351e-05
-9.95904066194897e-06
-1.41088018203185e-05
-7.35745822822795e-06
-1.08294213582885e-06
-2.50189365734906e-06
-1.6602275981986e-05
-1.21033471426676e-05
-2.69279616098641e-05
6.21905736844968e-06
-5.04270327316997e-06
-1.55347045965468e-05
-9.0772011577425e-06
-1.96645052204073e-05
-1.3648186888687e-05
-1.50415996114912e-05
-9.97537003148785e-06
-7.99386917707385e-06
-1.35511374763841e-05
-5.99350797421037e-06
2.39332516062019e-06
-8.37557960368291e-06
-1.35582253636696e-05
-2.18447826820309e-06
-1.30533355710585e-05
-1.70238675417917e-06
-1.43230572817282e-05
-1.1500573911565e-05
-1.27265247963639e-05
-4.28367537861664e-06
-6.42738692817403e-06
7.23796583525604e-06
-5.88413797421152e-06
-5.89429690004516e-06
5.39294728438527e-06
4.11230656401311e-06
-1.18694816571755e-06
5.13272201413557e-07
-3.48684232781493e-06
-2.90185411102478e-06
-4.93337414058726e-06
8.35983713932507e-06
2.3178098977838e-06
-3.20918227332241e-06
-2.19411004755828e-05
-1.22084023615577e-05
6.26053164180341e-06
-6.28294248251597e-06
-5.50152121525173e-06
-1.72820870107268e-05
-7.25261740636632e-06
-2.39991335061397e-06
2.26085654197747e-06
-9.55504488584343e-06
-8.43972383945171e-06
-7.02521427261224e-06
2.18395486039876e-06
-1.04835142866941e-05
5.44587910509086e-06
-1.31159596009009e-05
-1.34673709055587e-05
-1.28125722923552e-05
-2.2544994764447e-05
-1.17759882901928e-05
-1.84469810753995e-05
-1.70792778706969e-05
-1.10806220440792e-05
-1.3213971678297e-05
-2.0297329501204e-05
-2.21611359156888e-05
-4.10730163993017e-05
-2.28985850678053e-05
1.04587200762366e-06
-9.96416450242643e-06
-2.56223181882376e-05
-1.27771529506653e-05
-2.13413852616208e-05
-2.73278274471339e-05
-1.56124079182116e-05
-1.63686843048432e-05
-1.81089026741781e-05
-1.95382949218186e-05
-6.06472103590462e-06
-7.89463741309144e-06
-2.44541293265441e-05
-1.35406836442146e-05
-1.89936100350362e-05
-1.32165822244822e-05
-2.16198631306748e-05
-1.58788272160757e-05
-2.3190568722217e-05
-2.01188686618723e-05
-4.40969085372129e-07
-6.62528558990161e-06
-1.70253632561067e-06
-1.23278891317692e-05
-9.82207021789654e-06
-1.43994325158425e-05
-9.31616404613979e-06
-1.90678670224907e-05
-4.76463477699548e-06
-2.34586263934014e-05
-1.54835061319224e-05
-1.88886816088569e-05
-1.69234636639106e-05
-1.93057617126801e-05
-8.36523693179575e-06
-1.62438963400264e-05
-5.14072545538163e-06
-3.87976960608921e-06
-1.55283105509216e-05
1.33000198800184e-06
-1.45994023821694e-05
-2.38036172289284e-05
-2.21810904425358e-05
-1.13333859934691e-05
-1.61556276142336e-05
6.3610795474163e-06
-4.3481943339408e-06
-4.14095149522876e-06
-1.67292967549493e-05
-6.73885812405535e-06
5.8409684664108e-07
-8.72840446820905e-06
-1.7818327956673e-05
-2.10156884240245e-05
3.88640061498568e-06
-3.17616173709865e-06
-1.68600149318043e-05
-2.63840142776357e-05
-7.96552705800223e-06
-7.18833022289778e-06
1.67721455683255e-06
3.12236389750246e-07
-1.53279208855567e-05
-5.53822689648259e-07
-1.38224090105597e-05
-2.13354305631212e-05
-2.27797928413789e-05
-1.77302636208237e-05
-3.12730854234555e-05
-1.35170289189948e-05
-3.5752725876144e-06
-9.86911891334626e-06
-1.25167684541621e-05
-1.02482606051475e-05
-5.72978507356602e-06
-2.84049129691707e-05
-2.21855778363306e-05
-1.13751155029024e-05
-3.19315700998761e-05
-2.55834315857093e-05
-2.01513342354879e-05
-1.57926808109518e-05
-6.90293316511973e-06
8.80970545356036e-06
-3.37020549158834e-08
-4.8078587765326e-06
-4.84495811761092e-06
-9.39376646889927e-06
-2.32323995527188e-05
-2.91951856391276e-05
-1.13385137386325e-05
-1.2949018447787e-05
-9.9338357550573e-06
-2.65353599290822e-05
-1.10233998447987e-05
-1.97477706990755e-05
-6.43856815152932e-06
-2.04354202177674e-05
-1.58984606325441e-05
-1.49227064460996e-05
-2.49490278146892e-05
-1.10066759250288e-05
-2.12521384698288e-07
-2.01310139291021e-05
-1.85654343228033e-05
-1.59343748533131e-05
-9.82776396817144e-06
-8.87232834750142e-06
-2.11972749746999e-05
-1.05688029476905e-05
-2.47112719819421e-06
-7.62170236046246e-06
-1.18576265502979e-06
-5.23914421443829e-06
-9.39297236559273e-06
-1.30893172406487e-05
-4.20396338836968e-06
-2.02522253746938e-08
-8.57523638659688e-06
-5.96110551621006e-06
9.96605946176367e-06
-1.73052467888092e-05
-2.89709575493113e-05
-1.91622305553252e-06
1.83781734190022e-06
-6.62240186694355e-06
-2.88131103966133e-05
-9.95001258748515e-06
8.72732164465128e-07
-2.13930987429728e-05
1.16465883882892e-07
-1.40763744173637e-05
-3.17921255590566e-06
-6.54116765046016e-06
-2.06081031171372e-05
-1.17371208608472e-05
-6.92560505648873e-06
-1.24561294661438e-05
-1.12717559046974e-05
-2.66280107648324e-06
-4.75985936042122e-06
-6.12447129573473e-06
-1.10288427990431e-05
-1.8275377030046e-05
-7.49644819477136e-06
-1.61928843896844e-05
-2.88614619509195e-06
-2.41713202488886e-05
-3.14414733943886e-05
-1.36366355099796e-05
-1.37054021570402e-05
-7.75327078232502e-06
-1.83877502942383e-05
-8.59749872350261e-06
-6.35534181190118e-06
-1.13192941254916e-05
-1.35756295157325e-05
-2.28769322582671e-05
-1.02419023668659e-05
-7.17263640239084e-06
-1.46614672471613e-05
-2.39283426056803e-05
-1.67998233323173e-05
-1.11374689008532e-05
-1.32481449160816e-05
-2.04792968720972e-05
-1.25137248566809e-05
-1.86398935486362e-05
-2.12887502979338e-05
-9.38471591560133e-06
-1.92873477520979e-05
-1.25368450425583e-05
-2.40000435627687e-05
-2.369061230729e-05
-1.60594444054517e-05
-1.79614277098692e-05
-2.90290659818353e-05
-2.13015147310351e-05
-1.77494296661411e-05
-2.07363015541151e-05
-5.45253128124085e-06
-1.8128520465224e-05
-2.16113527204451e-05
-2.413750853608e-05
-1.95970642263388e-05
-1.12491674755391e-05
-1.51362620294901e-05
-1.03376563440844e-05
-2.07810626926457e-06
-1.41111701811136e-05
-1.11779158561713e-05
-3.02913469475603e-05
-2.21788109581059e-05
2.42210037590359e-06
-2.7096223857519e-05
-2.9220437862314e-05
-7.40834286740568e-06
-1.21036786743198e-05
-4.81073485626448e-06
-1.0166847998732e-05
-2.93411797191351e-07
-1.40956699298885e-05
-8.62651115692138e-06
-6.73216986352293e-06
-2.43509402076526e-05
-1.22656778408262e-06
-3.20837483367449e-06
-6.33025303092272e-06
-6.80853046102481e-06
-1.51489806970207e-07
-9.4334900632688e-06
-3.7561563801394e-06
-5.83085640829003e-06
-2.93611405105768e-05
-2.24267841134255e-05
-2.18730165141166e-05
-6.12705703815398e-06
-9.21077926277522e-06
-1.23144351181415e-05
-1.19310687390178e-05
-1.43015789001878e-05
-1.23563529676074e-05
-1.36317359070745e-05
-1.11677697566578e-05
-1.54327360205727e-05
-3.28756679053779e-06
-5.48572345003555e-06
3.85601004523428e-07
-1.4235356090829e-05
-1.42741650363443e-05
-2.12892584407506e-05
-7.01287486229727e-06
-1.33646111386258e-05
-8.55599829996716e-06
1.52226135573651e-06
-2.31374431919363e-05
-2.46735233262495e-05
-8.338465476595e-06
-1.89058409741253e-05
-4.62813388791939e-06
-2.39639437252168e-05
-2.05474689551677e-05
-9.02565610260614e-06
-2.05343461472934e-05
-1.07237334576535e-05
-2.42715341009536e-05
-4.15219312980666e-05
3.35581724761771e-07
-1.30567278522749e-05
-3.13393669069873e-05
-1.93321627445484e-05
-1.33381458952809e-05
-1.87167240569264e-05
-7.166238636278e-06
-1.85452099257223e-05
-1.87193098394251e-05
-1.17442323409136e-05
-2.46524901522722e-05
-3.32124301980154e-05
-3.39705596518297e-06
-2.0029815561158e-05
-5.16668193009982e-06
-4.93213901365672e-06
-1.42067805424183e-05
-1.72415255270415e-05
-1.90327117811874e-05
-1.99254559411606e-05
1.07886286187411e-05
-5.91139737770712e-06
-1.37257265296234e-05
-1.93583192036086e-05
-2.16280234546007e-05
-1.58430868585433e-05
-1.63823921263708e-05
-3.12904490316676e-05
-1.11417411849384e-05
-1.81544714910274e-05
-1.03001047706567e-05
-6.82829997279538e-06
-1.32619539593296e-05
-8.58210064494458e-06
-1.26822977444666e-05
8.59816751005648e-06
3.53227538884203e-06
-2.29440680891356e-05
-2.4886143287914e-07
-8.84540717413421e-06
-4.48879133197878e-06
-1.00594953390486e-05
-1.67257270421479e-05
-7.7585924506189e-06
-3.52170691161763e-06
-6.97837936891904e-06
-4.73488380168081e-06
-1.66484524097512e-05
-2.13741986830453e-05
-1.61115290435127e-05
6.18051537597643e-06
-4.86770826121488e-06
-1.73748834922106e-05
-2.83651160370935e-07
-1.5758553942334e-05
-5.11795414549234e-06
-1.74572905507273e-05
1.00221339528634e-06
-4.43257335363059e-06
-8.51826704409082e-06
-2.72569966067318e-05
-1.06482688852943e-05
-1.52384745629219e-05
-5.84438000728128e-06
-1.10773806926001e-05
-1.59910519826802e-05
5.23729606054827e-07
-1.48808782730657e-05
-1.847548433623e-05
-1.37026395418029e-05
-1.3566933869472e-05
-2.31931996825113e-05
-3.07789654374537e-05
-2.90735766613877e-05
-1.1776968921383e-05
-1.32119935854684e-05
-1.20424110861859e-05
-2.01427273639846e-05
-1.76415548250182e-05
-2.21138476605529e-05
-2.02946082868725e-05
-2.41769889524003e-05
-1.50512826472294e-05
-1.9168488994825e-05
-1.57991468885562e-05
-2.10182607232967e-06
-2.26486901069216e-05
-8.72093220038611e-06
-8.31075108899937e-06
-2.603014898913e-05
-1.31972028948959e-05
-2.0560243917185e-05
-2.94926809159395e-05
-1.3437951413494e-05
-2.22690648075498e-05
-8.05482232952189e-06
-2.46416007019599e-05
-1.12889803079234e-05
-1.00026440309051e-05
-1.331923520502e-05
-1.89762844880368e-05
-1.11028798934391e-05
-4.22983029016094e-06
-1.01324959165121e-05
-1.72838572139558e-05
-2.02702290307469e-05
-1.85343664209541e-05
-1.28844416249735e-05
-1.10573829234597e-05
-1.77736412174026e-05
4.30601351386489e-06
-2.09836008303887e-05
-1.37692180879338e-05
-5.43891089752477e-07
4.70173431621964e-07
-6.81977636329841e-06
-1.24761978026621e-05
-1.30774948498101e-06
-1.14824720749362e-05
-1.3809272306059e-05
-1.929168287157e-05
-2.42604185487314e-05
-1.25918358683156e-05
-1.55067806878168e-05
-1.57168784984553e-05
-1.13597327585165e-05
-2.02948878653143e-06
-7.7348070142942e-06
-6.71867568837496e-06
-6.35798716968746e-06
1.34178553419832e-06
-2.14048421909299e-06
-1.59224022891048e-05
-8.23765870882951e-06
2.54838186592446e-07
-3.40604680039e-06
-1.66194737347613e-05
-7.32098068239658e-06
-3.88020558379844e-06
-5.65698625703687e-06
-1.12397086437267e-05
-3.32107230596508e-07
-1.50242710577225e-06
-1.7248192788622e-05
1.08778040150668e-06
-1.44867045277708e-05
-1.25825462712327e-05
-1.335913533766e-05
-2.05543745602093e-05
-2.12013261578745e-05
-1.47225284103756e-05
-2.44566876122506e-05
-1.00844311617561e-05
-5.44097087247748e-06
-3.16036125629967e-05
-1.97526052379405e-05
-1.25673821714452e-05
-1.8912104995614e-05
-1.86595784469789e-05
-2.39408920683799e-05
-3.35517728569468e-05
-1.59418320180022e-05
-1.8425227563417e-05
-1.74071487268372e-05
-2.73761143290158e-05
-1.23616804339975e-05
-1.89977847107976e-05
-2.24079048901271e-05
-2.01841965971751e-05
-1.88094812014886e-05
-1.1169987751341e-05
-1.00739433423063e-05
-2.27744758298769e-06
-1.13578465028908e-05
-2.06988742400212e-06
-1.16048532173896e-05
-1.92515313889812e-05
-1.78627155831238e-05
-1.58361698439344e-05
-2.38515990981447e-05
9.85510013726064e-07
-3.75763733625513e-06
-3.71542224379106e-06
-1.67792728804155e-05
2.63573845238921e-06
-3.68305354043893e-06
-1.42791141936248e-05
-2.74857853404535e-05
-1.74543411839063e-05
-1.48592750571924e-05
-7.17143719596437e-06
-1.7073620044521e-05
-1.63931034328295e-05
-7.51237618189892e-06
-3.79989207563694e-07
-1.60256098073965e-05
-9.92496188864337e-06
5.52651826893058e-06
-8.02675614565828e-06
-7.38619496592611e-06
-1.0706581618013e-05
-7.80607994440727e-06
3.62017342585573e-06
-6.90837897485834e-06
-1.06964585842763e-06
-1.26864393944944e-05
-1.11789421650235e-05
-2.6461377889599e-05
-2.66203615820616e-05
-5.96172534946652e-06
-8.1752070281149e-06
-5.17698760307152e-06
-2.61319273842793e-05
-3.38114601079475e-06
-1.71319632384805e-05
-1.31161408138345e-05
7.88928439427309e-06
-1.68985708252217e-06
-7.33941074058161e-06
-9.62375613004377e-06
-4.95681644645708e-06
-1.53503695959967e-05
3.33148055491674e-06
-8.8089047298505e-06
3.00149069908023e-06
-2.25778473872091e-06
-1.61543621792186e-05
-1.05790692645609e-05
-6.55336989954508e-06
2.81266505075656e-06
-1.3815597709401e-05
-1.00862209330491e-05
-2.22139801531719e-05
-1.49998264943696e-05
-3.74386107420462e-06
-1.02589204982386e-05
-1.49667276091469e-05
-9.27436261794323e-06
-2.19847704601364e-05
-2.74151298820124e-05
-1.90018480681607e-05
-2.23928057862449e-05
-1.81610961848306e-05
-2.83239061233765e-05
-3.18898150386344e-06
-1.29609491129304e-05
-2.76623084808337e-05
5.54208733556462e-07
-1.81109156428992e-05
-2.61192659016463e-05
-2.60509146918839e-05
-1.96331040666354e-05
-1.35044070740114e-05
-1.97263968393513e-05
-2.20714511104026e-05
-1.04723229129428e-05
-3.8377745838738e-07
-1.59955516616623e-05
-2.6059640001694e-05
-1.41874134448586e-05
-1.32301012737039e-05
-1.03995676309305e-05
-1.83756325705115e-05
-1.90994122318378e-05
-1.25650896296505e-05
-1.64958930378609e-05
-1.28382300141935e-05
-1.16406360587701e-05
-1.68245346573611e-05
-1.08246353846052e-05
-1.70303538165265e-05
-7.14007739661278e-06
-1.07961478634304e-05
-1.87397755511177e-05
-7.42236292210746e-06
-2.80683883529938e-05
7.01170396235551e-07
-3.17549810355534e-06
-6.91949989185793e-06
-1.74530676177101e-05
-5.58167439170183e-06
-5.46627885997598e-06
-5.51290547389083e-06
-6.5251916265608e-06
5.01846650192658e-06
7.36018458881562e-07
-1.50228250848725e-05
-1.71941879723236e-05
-1.98306174529013e-06
3.80781927840596e-06
-2.24500953664603e-06
3.05164602621457e-06
-2.41192457615753e-05
-2.10320777682801e-06
-1.71215345643288e-05
-1.62804637596163e-05
-2.10767960631341e-05
-6.13186478883004e-06
-1.61732266327294e-05
-1.71648579133839e-05
-1.00091674131647e-05
-9.50706168878813e-06
-1.27848815703152e-05
-1.84223798577345e-05
-1.93344273499077e-05
-1.88756760231652e-05
-1.11814276673588e-05
-1.29059981626979e-05
-1.13551532663444e-05
-1.02198363100494e-05
-2.61404408814026e-05
-2.27084667517309e-05
-6.55536930500623e-06
-3.00632461746803e-06
-1.42403782439792e-05
-1.91101134237297e-05
-2.69496016303833e-05
-2.3611341381e-05
-1.62594423167829e-05
-2.31881945069811e-05
-1.76558348487929e-05
-1.77865183920166e-05
-2.54219425375945e-05
-3.45692311152895e-05
-1.82706682657823e-05
-8.48872103062454e-06
-1.8977897954573e-05
-1.80549083874233e-05
-1.0310962727687e-06
-1.29213931901078e-05
-7.11613792250494e-06
-1.58000629479539e-06
-2.92136011820471e-05
-1.35133877043483e-05
-6.39205764819548e-06
-1.58973763996546e-05
-1.70662579623885e-05
-2.71066763804855e-05
-6.82117706978263e-06
-7.93365531359758e-06
-2.88278231224161e-05
-9.01788845018699e-06
-2.24801586237026e-05
2.24613320668201e-06
-1.5020889497036e-05
-7.90159371887714e-07
-7.37997440445397e-06
-2.45324933443605e-05
-1.2030221076133e-05
-2.20830254152995e-05
-1.02952090269191e-05
-5.01633797114003e-06
-1.89790548398256e-05
-2.0350705609454e-05
-1.93384179195661e-05
1.23353547854088e-06
-1.57186548343621e-05
1.11206294432201e-08
-8.77512859549914e-06
-3.52484076728644e-06
-8.3475618376247e-06
-9.57950308340038e-06
-5.66837144085603e-06
-1.41593876452665e-05
-1.52949761056636e-05
-1.52421622499571e-05
-7.1205009774033e-06
-1.69924257643214e-05
-2.28173881068842e-05
-2.45624946574227e-05
-1.92546076920513e-05
-1.70120711876448e-05
-3.02984453405183e-07
-8.75048753143235e-06
-1.41104761545234e-05
5.56895986798094e-06
-7.23416620603698e-06
-1.31521733000687e-05
-7.0409514304551e-06
5.94333135373112e-06
-1.80861353752539e-05
-2.35006681272062e-05
-2.34736377613701e-06
-2.69660721858213e-05
-2.02802148272795e-05
-1.25489710228618e-05
-1.48425295413663e-05
1.01811713932811e-06
-1.25062575874642e-05
-3.51955769993493e-05
-1.28443396078111e-05
-1.21670791414828e-05
-8.41587295244619e-06
-2.08863360245661e-05
-1.52047497357647e-05
-1.83825925474045e-05
-2.05828459815885e-05
-2.24664280095228e-05
-1.79692940300348e-05
-1.0756623992466e-05
-2.09891674335331e-05
-1.9746064381381e-06
-1.89309853585014e-05
-1.1826289069753e-05
-1.16150870234049e-05
-1.53873008607085e-05
-1.55539795043754e-05
-4.86482104286506e-06
-2.47181058771645e-05
-1.19811710204244e-05
-8.99352878258298e-06
-1.8250534592107e-05
-7.17660929705031e-06
6.94098788939484e-07
-1.92897500975009e-05
-2.34386417568407e-05
-1.04582756706006e-05
-1.65691201973196e-05
-1.88674313792881e-06
4.03184889777681e-06
-1.11787847202947e-05
-1.90242834418736e-05
-8.09201788575831e-06
-1.78141478819637e-05
-1.90804793603403e-05
-3.46737911030692e-05
-1.25298313751194e-05
-1.55231000007998e-05
-1.67255605674367e-05
2.92721060233631e-07
-1.00416436395057e-05
-2.47245342493137e-05
-1.64435499471889e-05
1.54366995130391e-06
-1.08417813503591e-05
-8.26977114674594e-06
-9.78218731476029e-06
3.10184723274421e-07
-9.54259546996205e-06
-1.3378663910619e-05
6.4178747023303e-07
-1.20879682319704e-05
-3.09004036750833e-06
9.0447671475118e-06
4.15109844612e-06
2.17717190201613e-06
-1.06938644931031e-05
-2.23723688325228e-05
-2.40011725658855e-06
6.89709915695312e-07
-1.39217067330896e-05
-1.11880360207391e-05
9.30309967026265e-09
3.70894768931933e-06
-2.46106991627794e-06
1.13539867215731e-05
-1.56748595023412e-05
-1.56003302147366e-06
1.9139056565707e-06
1.82364875365934e-06
-8.01134999184229e-06
-1.58755921251381e-06
-1.41350388186511e-05
-2.03536174273171e-05
-9.94176390879438e-06
-1.2367293334474e-05
-1.61076578531222e-05
-5.48179627713444e-06
7.92631511549894e-06
-1.21673762329501e-05
-8.19989336426196e-06
-2.35315046356734e-05
-2.00884391258521e-05
-1.55849125714451e-05
-1.94006537783982e-05
-1.69796591581542e-05
-1.30532931153407e-05
-1.2916195666616e-05
-6.23985839294385e-06
-2.3309864206673e-05
-6.72368218579537e-06
-2.18225510231155e-05
-1.54076028200909e-05
-1.69076701161453e-05
-1.7404964493522e-05
-1.07576696568774e-05
-1.41562379961918e-06
-1.97737742941621e-05
-1.50300379620839e-05
-1.85989690603826e-05
-2.7938941659041e-05
-1.09211974185311e-05
-1.87231890469148e-05
-1.58454973517025e-06
-2.18702535423283e-05
-6.95345949300373e-06
-1.99986445652658e-05
-1.15215167772739e-05
2.03276882058655e-06
1.97345951067832e-06
-1.86642207313354e-05
-1.23281598055065e-05
-1.51110653607273e-05
7.09968014521424e-07
-4.99813970056594e-06
-1.13618883273056e-05
-1.2717849840641e-05
-1.6500950284531e-05
-3.54499498362746e-06
-8.34203050401753e-06
-2.32579484751383e-05
-6.66405884554851e-06
-6.63505082013619e-06
-1.04118084396054e-05
-4.39967040823671e-06
-1.32588500485517e-05
-9.48483256903776e-06
-1.48826384396522e-05
-1.04717947704156e-05
-2.10277316804785e-05
-7.66016394681261e-06
-2.45708424544733e-05
-5.52657012308388e-06
-4.58759754865578e-06
-1.77466358774716e-07
-9.62422634455774e-06
-1.50622890137125e-05
-1.67924528966294e-05
-4.69321879880287e-06
-1.26930941082332e-05
-9.95795794316601e-06
5.46495886161843e-06
-1.54362066491001e-06
-6.12678455626126e-06
-1.08235037499988e-05
-1.2360609302402e-05
-1.00883948477568e-06
-7.13451354061573e-06
-1.58889760608521e-05
-1.55381095678475e-05
-2.00659981554819e-05
-4.03944673026627e-06
-1.52905364841631e-05
-8.18700509917925e-06
-9.49882786828184e-06
-1.54568978908295e-05
-1.9735205960637e-05
-1.05599018068878e-05
-2.96271816860624e-05
-1.87933683980249e-05
4.01490537754248e-06
-1.14372853748296e-05
-2.41098948528804e-05
-2.26321662892861e-05
-1.98572748718908e-05
-2.31396131115716e-05
-2.24976749855101e-05
-8.13505988704281e-06
-3.58614375038891e-05
-2.4424420142188e-05
-3.07942201091574e-05
-1.55247469753869e-05
-2.31502356176047e-05
-3.12033457039905e-05
-1.50326767816594e-05
-2.17195885225895e-05
-1.84631493042511e-05
-2.04060396414809e-05
-1.83633929202746e-05
-1.07610124719997e-05
-2.89770033660501e-05
-2.53527650306827e-05
-1.46158871402588e-05
-1.87059431114779e-05
-2.59161737682772e-05
-3.62159209759322e-06
-1.56759367636858e-05
-2.47278546463143e-06
-9.24731576983538e-06
-1.17180733386245e-05
-1.6783652899755e-05
-9.58563782965368e-06
-1.29606145593483e-05
-1.02812418545327e-05
-1.79661297919163e-05
-1.7429019851184e-05
-9.22131106699316e-06
-1.53429974346937e-05
-1.22946871119478e-05
-2.16297092666996e-05
-6.69215514545752e-06
-1.35409109070266e-05
-1.10331360074102e-05
-1.23923793860736e-05
-1.25800418360236e-05
-2.93723123374391e-06
-9.81049067026879e-06
1.35105979833056e-07
-3.39150543336805e-06
-8.70787490232927e-06
-6.66442372964567e-06
-2.75381864075026e-06
8.39355139052037e-06
5.77219249145929e-06
-9.59130871157083e-06
-1.5623987356979e-05
-1.16771556881736e-05
-2.28800709119504e-05
-9.29338792197791e-06
-1.04730420260999e-05
-1.44539504604881e-05
-1.21104420901742e-05
-1.84009916943085e-05
-1.72956474102359e-05
-9.10968090486387e-06
-1.13034176419851e-06
-1.11876240557806e-05
-2.30967307026952e-06
-1.06665678449927e-05
-1.02973987706559e-05
-1.06703761514481e-05
-7.88762503417002e-06
-5.23361314935028e-06
7.35966127132239e-06
-3.9782199849003e-06
-2.20421543699718e-06
-2.07949834051114e-05
-1.07954277650312e-05
-2.23776306866094e-05
-1.34888788617472e-05
-1.28024853409537e-05
-1.18171474350446e-05
-2.45951578592486e-05
1.41641744443351e-06
-2.83984268199002e-05
-2.72403349964307e-05
-1.81152808643132e-05
-2.58483439999827e-05
-1.05307969486236e-05
-1.56274361290477e-05
-2.58259924529677e-05
-4.73398820570178e-06
-2.35198165328692e-05
-1.49757697712084e-05
-2.0684235800279e-05
-6.27310061159597e-06
-1.23946969052235e-05
-1.1243556563349e-05
-6.59537915462637e-06
-2.50775641064904e-05
-2.12091354092535e-05
-1.60386199225713e-05
-5.72888984894034e-06
-3.14428356983733e-06
-1.50064197879314e-05
-1.61431322511662e-05
-1.40883086613793e-05
-1.74971072964094e-05
-1.68559020728786e-05
-1.97420753784709e-05
-1.21224555786556e-05
-1.67876527190712e-05
-1.27160738354621e-05
-1.51127406301328e-07
-1.11957321630083e-05
3.65968952937629e-06
-1.7239757174211e-05
-1.43245989144144e-05
-1.07758828869537e-05
-1.05038430370509e-05
-9.06661738885902e-06
-9.89645611470735e-06
-7.64235544441542e-06
-1.08812483630318e-05
-8.05674614761718e-06
9.82153134735861e-07
-1.21673373310462e-06
-8.23514510626336e-06
-3.32277569579482e-07
-1.90220689641308e-05
-7.85939100312119e-06
8.30122768871114e-07
-9.14309040653665e-06
-1.36365200565255e-05
-1.28360636074463e-05
-3.85121572610301e-06
-1.51201977747559e-05
-7.75738260135034e-06
-1.43882062856153e-05
-8.75457331403175e-07
-6.76376525897552e-06
-2.02041280981158e-05
-5.14835953356788e-06
-7.96450960766968e-06
-1.27984265471919e-05
-7.09188050242954e-06
-9.32705860833332e-06
-2.10148330249724e-05
-5.53748658557637e-06
8.91548966404721e-06
-1.91549653165314e-05
-2.59541572421437e-05
-6.36381817640838e-06
-2.35054409723224e-05
-2.30621733786821e-05
-1.77649763772244e-05
-1.88828258615763e-06
-8.76499937037155e-06
-1.12357180181521e-05
-1.04223493274081e-05
4.67175397927131e-06
-1.80003832223913e-05
4.34494078725719e-06
-3.65097486425932e-07
-1.11418586796379e-05
-1.11430306558286e-05
-2.00140820117147e-05
-2.02201151563107e-05
-2.77161763871572e-05
-1.47613025301097e-05
-1.74488703450316e-05
-1.32093384132306e-05
-2.0402034916276e-05
-9.5144059738141e-06
-1.56700723597658e-05
-8.91976499635495e-06
-1.47198130290926e-05
-1.83123671044943e-05
-1.0882970797089e-05
-2.61483563691169e-06
6.82880556670505e-08
-2.08885348442849e-05
-1.1047010289081e-05
-1.60047254002157e-05
1.10014026799013e-07
-1.27990940849403e-05
-1.2835864568749e-05
-9.75456009273884e-06
-2.699541052916e-05
-1.64359204895962e-05
-1.31741710568801e-05
-1.76659826671455e-05
6.95475759435609e-06
4.9458881614957e-06
-6.04608469285391e-06
-9.01599088487016e-06
-1.35477562874309e-05
-2.74106127453983e-05
-2.1192781443307e-05
-5.41233672412237e-06
-2.88552218070992e-05
-3.13346567859567e-07
-1.14430273230237e-05
-2.18752866247499e-05
9.61242880685302e-07
1.54279916017394e-06
-1.48085525336269e-05
-1.52235903824764e-05
-8.38588866126365e-06
-4.09163624614516e-06
-1.19605588680029e-05
-3.61652022952197e-06
-1.94183069011766e-06
-7.34246653591164e-06
-9.27771861097271e-06
-1.46215654607654e-05
-1.12620068289149e-05
1.76304757374989e-06
-6.7957438576683e-06
-1.41272190071401e-05
-2.17139519141593e-05
-6.75569085340632e-06
-1.50987657707138e-05
-1.19136705484979e-05
-2.55871859268593e-05
-3.7704599143105e-06
1.44341651637079e-06
2.97171178116796e-06
-2.56331655487351e-05
-1.58710261302161e-05
-1.03202621069075e-05
-1.13019620500866e-05
-1.63734900342722e-05
-1.42748388672223e-05
-1.08997281250069e-05
-1.42655619720204e-05
-1.06082009421276e-05
-1.15036158042895e-05
-1.18655768746995e-05
-1.83381951710074e-05
-2.29384984571192e-05
-1.12386585958842e-05
-1.45099561994669e-05
-3.0924390030586e-05
-2.58670200643211e-05
-2.35911579141605e-05
-1.71630698922012e-05
-8.07404890278368e-06
-2.04008384271064e-05
-1.45620531679283e-05
-2.18787927760001e-05
-1.21750439334352e-05
-1.34415593217148e-05
-8.9850215452878e-06
-1.98072546959431e-05
-2.42855831945271e-06
-1.43234210032484e-05
-2.56813170036348e-05
-2.41124872004903e-05
-1.41995489497515e-05
-1.60194097924014e-05
2.30975048861454e-06
-2.51771518917419e-05
-1.26773524273369e-05
-7.90020150992412e-06
-1.8128754950916e-05
-1.78983019712099e-05
-4.88049529017969e-06
-1.35800203879933e-05
-1.78464337664034e-05
-1.1407639762325e-05
-2.20926005017505e-05
-3.91405749308965e-07
-1.4227962968341e-05
-1.60136065960621e-05
-1.78806808537433e-05
-1.05025538960793e-05
-2.27923047864332e-05
-1.17343770605196e-05
-1.08366485582163e-05
-1.08223049687994e-05
-1.3571476219226e-05
-1.13224634667406e-05
-5.18510507463773e-06
-1.90183764724314e-05
-1.21582254169479e-05
-2.25371677180798e-06
3.6783178134828e-06
-1.87172043569542e-06
-1.21135401126605e-05
-1.1310431597893e-05
-6.38675490692095e-06
-1.80507066081113e-05
-7.77102621264947e-06
4.24630708943112e-06
-1.24409195983747e-05
-1.59131260352702e-05
-2.26403155799379e-05
-1.3208949529174e-05
-1.15249915501334e-05
-6.20194692740712e-06
-4.14921415013526e-06
-8.62664692613465e-06
-3.63027407168835e-06
-1.69995881338536e-05
-1.714594947883e-05
-5.00734384277644e-06
-3.52641620075222e-06
-1.34362416706575e-06
-2.95231377629901e-06
-1.99458052687188e-05
-1.52769014342666e-05
-1.603314008754e-05
-3.29112437708594e-06
-1.83159470191373e-05
-1.89258039635292e-05
-2.09752336787875e-05
-1.67242280040733e-05
-7.28142031449969e-06
-2.94266614098546e-05
-1.70664846182859e-05
3.2361108467842e-06
-1.8202381455688e-05
-1.60003590813453e-06
-2.3667828422461e-05
-1.41041196626211e-05
-1.05697886132698e-05
-2.29389812733738e-05
-1.47854667816461e-05
-3.18292325761984e-05
-8.61744866960162e-06
-3.36111675275202e-05
-2.47650440906585e-05
-1.47577214710142e-06
-1.43141200045612e-05
-1.35143086115075e-05
-5.97548222038088e-06
-1.15317474157584e-05
-1.09950024186141e-05
-2.23791795588892e-05
-4.693115755472e-06
-1.58546321271133e-05
-2.08739574926458e-05
-1.44615239355863e-05
-1.518939658099e-05
-3.12758886758616e-06
-1.69655545977587e-05
-2.20477872805889e-05
-1.16897358660975e-06
-2.23132888440596e-05
3.0695015616775e-06
1.49452034223013e-06
-1.12156913147348e-05
-1.58103387025071e-05
-2.13107381669535e-05
-1.41477908271833e-05
-1.77275401856129e-05
-1.59105977681424e-05
-8.73898301613027e-06
-1.70182511470883e-05
-3.87877647447452e-06
-2.59661961009293e-06
-7.62018835978672e-06
-1.35858770053397e-05
-2.70080068258268e-06
-4.36680259025782e-06
-1.63089226163675e-05
-1.47568299147676e-05
-1.45968456133446e-05
-2.79259962993235e-06
-1.32152771512895e-05
-6.98067165718818e-06
-2.17185520933547e-06
-1.47936019666799e-05
-1.40840606942665e-05
-1.18436770547935e-05
-6.4022160656659e-06
-1.61172026893731e-05
-3.17443815665054e-05
-6.02462246427315e-06
-3.88832416102748e-06
-6.78566018415151e-06
-1.75141858307278e-05
-1.47759151522969e-05
-5.94905263490729e-07
-1.31297024309556e-05
-1.08229747957305e-05
-1.36266769415436e-05
-1.27626919889244e-05
-1.94144576564338e-05
-1.88454713063965e-05
-8.72458227844709e-06
-8.00540649565753e-06
-1.69857531302715e-05
-1.45128241450561e-05
-2.90624619187959e-05
-1.39176578447367e-05
1.29471593988848e-07
-1.16077137554806e-05
-6.09386160653444e-06
-1.13800260678295e-05
-2.39422172596312e-05
-9.68960195819881e-06
-9.20109518602652e-06
-6.0314587217252e-06
-8.67244107449297e-06
-1.82830571793127e-05
-1.08553411229737e-05
-2.24351852819849e-05
-1.19102186500532e-05
-1.27158869032604e-05
-1.18786872654558e-05
-5.24384560376142e-06
-2.23090453113391e-05
-9.08918936951633e-06
-6.18754522288505e-06
-2.10400433405402e-05
-2.50677874427714e-05
-2.67812544992357e-05
-2.64340314592238e-05
-2.0175352589032e-05
-1.48127371484851e-05
-1.47527899296607e-05
-1.94238387086974e-05
-7.97912757281118e-06
-2.65933654982927e-05
2.6840410977331e-06
-6.55218361538259e-06
-6.00765396447666e-06
-1.5868475255268e-05
-1.18499846250474e-05
-7.48696717396978e-06
-1.03490188639831e-05
-8.28599998628519e-06
-2.01922399346118e-05
2.95021542683809e-06
-1.79937660601817e-05
-2.0335118011509e-05
-8.61675221722144e-07
-5.90374683463929e-06
-1.2078360811472e-05
3.16836941704018e-06
-2.17475854445102e-05
-8.36175481280958e-06
5.54601524090844e-06
-5.78492774612811e-06
-4.03064141176448e-06
-8.90209010357125e-06
-2.35738902880891e-05
-1.23199847498733e-05
-1.93352202954069e-05
-9.88202067826772e-06
-8.20834403739278e-06
-1.37115334848398e-05
-1.61039151172681e-05
-4.91640820770557e-07
1.7124183411495e-06
1.95106629220914e-05
-5.75149646356722e-06
3.02347479134198e-06
1.15738221357836e-06
-9.55417949246637e-06
-1.52342280204325e-05
-1.53940200380055e-05
-2.76764764267993e-05
-7.74053782726626e-07
-1.05961997475418e-05
-5.50673845667197e-06
-2.06217033277135e-05
-1.77611727830156e-05
-2.0887804292926e-06
-2.81898018438546e-05
-9.92021190356838e-06
-1.86201550348764e-05
-6.89162017403034e-06
-5.7661687126087e-06
-1.02317344085333e-05
-1.40378848363508e-06
-1.47957494652557e-05
-2.08474342172458e-05
-6.32815369983331e-06
-2.26367770206657e-05
-2.65450652385409e-05
-1.46037555876062e-05
-1.75865809152036e-05
-2.91804812617748e-05
-6.85986334197565e-06
-2.78455891886296e-05
-1.10037448362905e-05
-6.579550367848e-06
-1.80666214717528e-05
-1.58146130138205e-05
-1.58325960854669e-05
-1.12964422685383e-05
-1.76188906652153e-05
-2.2903125837774e-05
-2.91346621986441e-05
-1.45000685940472e-05
-9.89118473917948e-06
-1.57957773452614e-05
-2.54832733939016e-05
-3.2292771909991e-05
-2.09367362324799e-05
-4.63745497980448e-08
-3.1432270884623e-05
-4.87345098686611e-06
-8.65506280644977e-06
-5.96296469900927e-06
-8.34339780242221e-06
-1.24680660927191e-05
-2.49349317420295e-05
-1.85273080929362e-05
-1.21012468527822e-05
-7.90902735241431e-06
-2.22150496175193e-05
-7.00951961617585e-06
5.07797115031313e-07
-2.69695677516937e-05
-2.88237501245257e-05
1.49657414995471e-05
4.4276803051689e-06
-1.31956058444316e-05
-1.06327678280555e-05
-1.22852633299444e-05
-3.03243924788489e-06
-1.75303618326272e-05
-1.08135648187871e-05
-1.32638041341028e-05
-6.92858921623285e-06
-1.38217217849247e-05
-2.36364895101503e-05
-1.32196078438891e-05
-1.04405970568417e-05
-4.04752959685666e-06
-1.28978863828506e-05
-1.72677829633244e-05
-3.04662577309623e-06
-1.54375173116981e-05
-2.08087583307242e-05
7.4416124095227e-06
-3.72048458406893e-06
-4.38418068016886e-06
4.17643011654458e-06
7.39695760301797e-07
-7.86000608338252e-06
-6.4862716741555e-06
-2.18776147405349e-05
-3.14458061743249e-06
-1.50874020349127e-06
-8.78130756222331e-06
-1.00885028851286e-05
-2.24012867073237e-05
-2.13879117557211e-05
-9.32298344358994e-06
-1.00273447009943e-05
-8.52661756149305e-06
7.97449240033839e-06
-1.94273068413666e-05
-1.97796467257792e-05
-1.39453568138622e-05
2.91346311184843e-06
-2.21221709431575e-05
2.80345167241366e-06
-1.6218371455032e-05
-1.719917208756e-05
-2.72786879035915e-05
-2.378305232249e-05
-2.08783021121496e-05
-2.94087979519227e-05
-1.89893789653135e-05
-1.61527918871109e-05
-2.39661308226873e-05
-2.07642738627334e-05
-1.31205830035431e-05
-2.28285825226937e-05
-1.59338710308261e-05
-1.50671006060459e-05
-1.88425681796073e-05
-5.82367507430086e-06
-9.65359416101873e-06
-6.56931911921035e-06
-3.64540115632501e-06
-8.92583827061591e-06
-6.28688563095944e-06
-1.75797584176865e-05
-1.77948416961374e-05
-3.45829617227632e-06
-8.31042361840375e-06
-8.83102058950742e-06
-2.06636269852689e-05
-1.20139720786556e-05
4.68656426500812e-06
-2.01845802718455e-05
-1.06506670218112e-05
-1.05330177545817e-05
-9.98946167055077e-06
-1.99307758497776e-05
-2.65271207785226e-05
-2.13066581177244e-05
-6.05021703221023e-06
-1.44602278154424e-05
-7.81778805005034e-07
-2.89009354352793e-06
-4.9119573688179e-06
-1.42559860303123e-05
-1.26649260709464e-05
-4.16612345960362e-06
-1.60533942900717e-05
-1.00532680115861e-05
-1.33535359746274e-05
-1.06646321072175e-05
1.56132343955494e-07
-1.54079969409779e-05
-1.41664082225751e-05
-1.18839890389096e-06
-8.49087138491007e-06
-1.54376275067458e-05
-5.04361927441503e-06
3.21301944693799e-07
-7.21116263129576e-06
-1.62533451039116e-05
-1.2735554220292e-05
-1.08812322138458e-05
-7.77945136612897e-06
-7.02787093066876e-06
-9.62928074565229e-06
-4.69280884457568e-06
-9.39155288842737e-06
-1.16848118807738e-05
-1.3446108767217e-05
-1.63699049364062e-05
-1.21802155584729e-05
-1.58083750901344e-05
-1.77444937001876e-06
9.3977430303384e-06
-1.37322546316766e-05
-2.28338365680364e-05
-3.38777175701814e-06
-1.88651335222021e-05
-1.27108318689781e-05
-7.08242700459467e-06
-1.57706295179284e-05
-2.80480709131101e-05
-1.18398675562733e-05
-1.0274566844973e-05
-1.46338435988262e-05
-2.14872454323068e-05
-2.89169571000827e-05
-1.40001486281896e-05
-1.42670912909278e-05
-7.29491667685526e-06
-6.92595806476045e-06
-1.04467517371244e-05
-2.08019353042579e-05
-9.06168789779156e-06
-3.27933611686521e-06
1.66126719149717e-05
-1.9363718795249e-05
-6.45017441675062e-06
-1.51039924178304e-05
-1.88982024805268e-05
-1.65186959885428e-05
-6.01899697084291e-06
-1.0099193677281e-05
-2.30924256998526e-05
3.72941228033324e-07
-3.6872834180445e-06
-3.04746217185072e-06
6.14748338135501e-06
-2.36168608257365e-05
-9.43966697416375e-06
-9.57574203067842e-06
-2.12079650561807e-05
-3.98667182030031e-07
-1.40374036446195e-05
-1.79078360967625e-05
-1.51121330967571e-05
-1.15320937533824e-05
-1.318828716843e-05
-5.62974688696783e-06
-4.08237624309807e-06
-8.06107484628434e-06
-6.62360411235954e-06
3.26798384352795e-07
2.88380254781706e-06
-2.21248355574423e-05
-6.79012622719167e-06
-1.33427195344046e-05
-2.48493118158261e-05
-7.4804614792819e-06
-2.7793848761996e-05
-1.58502378732824e-05
-1.5845870361613e-05
-6.53191410933598e-06
-1.40793093496097e-05
-9.27904378615724e-06
-1.41703915443226e-05
4.2481715677082e-06
-3.18607559053769e-06
2.66786826193542e-06
-6.27379973817563e-06
-1.75348871220031e-05
-2.05513289325096e-05
2.52307455017904e-06
-1.64668541001484e-05
-1.94610771735827e-05
-1.05706021672203e-05
4.2410734460098e-06
-4.33395645539145e-06
7.96558375838749e-06
-1.9639852736052e-05
-4.14655489804038e-06
-2.46900899543066e-05
-1.37332838369219e-05
-9.34013086706299e-06
-1.79693515153486e-05
-6.47474145513995e-06
-3.43627424133217e-06
-1.15177696556765e-05
-7.23692568784587e-06
-1.29421618923312e-05
-3.00736091044152e-05
-1.84273776375502e-05
-1.40265555330228e-05
-2.08000710856858e-05
-2.37072825923613e-05
-1.03974411407418e-05
-1.94405804927661e-05
-1.45423951483941e-05
-1.94743802865643e-05
-2.47951654570318e-05
-1.00067559683956e-05
-2.65562373540634e-05
-1.32407216965016e-05
-1.88037833329592e-05
-2.16574945253034e-05
-1.5124035499457e-05
-8.14820952079668e-06
-1.8897373750415e-05
-1.38124386235746e-05
-1.05305814680798e-05
-2.9709354066962e-05
-2.37004327465005e-05
-1.39909716082979e-05
-7.45492025414017e-06
-1.25294838064174e-05
4.41192056992351e-06
-1.86181043894545e-05
-1.29764997050473e-05
-1.27889840211092e-05
-6.80644064202075e-06
-5.57857873393693e-06
-8.14181314165804e-06
-2.39450950991451e-06
-1.50855845452884e-06
-9.42461701490541e-06
-2.03237050402137e-05
-2.78582454042365e-06
-1.0978390849669e-05
-2.52354427621343e-05
-1.78149522040614e-05
-1.540209750189e-06
3.50403584551925e-06
-2.01373200550495e-05
-3.26157085025853e-07
-1.88673082538928e-05
-1.44888374753659e-05
-1.22078963749084e-05
2.79914797825787e-06
-1.00310759821618e-05
-3.96368103545128e-06
1.54811788780598e-05
-7.37009395282999e-06
-1.17920571247656e-05
-3.53234661740122e-06
-1.54757130023629e-05
-7.47733288545106e-06
-1.99242477559955e-05
-1.32989344595232e-05
3.08269461021232e-06
2.50538158072747e-06
-1.38304936543876e-05
-1.49209402125859e-05
-3.36849501435061e-05
-1.48093722238869e-05
-2.70268277776578e-06
-1.22524155037039e-05
2.2376295931641e-06
-1.6464612809791e-05
-2.57053220174125e-05
-7.71375538173413e-06
8.75699053118422e-08
-1.5295452922676e-05
-1.16297346007337e-05
-2.01798796796925e-05
-2.103520165958e-05
-2.22541613561268e-05
-1.70526899083167e-06
-1.81216737201399e-05
-1.72481700734906e-05
-7.79956280926151e-06
-1.86040491626286e-05
-1.08790150130235e-05
-9.48095762833458e-06
-1.72636473442087e-05
-2.15041600659451e-05
-2.18772192828883e-05
-2.50935035120443e-05
-1.89141611865613e-05
-7.17260289540075e-06
-1.45632891582641e-05
-2.63519145729464e-05
-2.38429587675001e-05
-2.33221880861176e-05
-3.3587617903259e-05
-3.85363211073408e-06
-2.5384564106939e-05
-1.97923559762425e-05
-2.58587538377594e-05
-1.66199335490799e-05
-2.16325767177944e-05
1.7020860856884e-06
-1.7579003611471e-05
-1.6587943815908e-05
3.37956900443812e-06
-1.37413018401585e-05
-9.48881051258974e-06
-1.33852695605048e-05
-2.07754953917136e-05
-1.82965260393921e-05
-1.01811674213007e-06
-1.37439064341384e-05
-6.30920003555294e-08
-5.59206612190954e-06
-6.72650770795587e-06
-8.60913953407101e-06
-1.81218867988842e-05
-1.57893341070343e-05
4.86275433215264e-06
-1.12190615495432e-05
-1.89357847841642e-05
-1.84832652333457e-06
-5.60521701127243e-06
7.63571956079769e-06
-4.110155880884e-06
-2.53469346939692e-05
-1.520790068706e-05
-2.40829491207458e-06
9.1159873266435e-07
-2.66909559843195e-06
3.81634870320947e-06
-8.30692392096951e-06
-7.42971818465838e-07
-5.63389225310577e-06
-1.31802381082668e-05
-1.95530702447487e-05
-1.42000445961341e-05
-1.37970644818059e-05
-2.14646794528548e-05
4.71330533138538e-06
-7.69867211178992e-06
-5.65200515109889e-06
-2.51980594991938e-05
-2.3914726380109e-05
-1.36821811479907e-05
-1.7670234020617e-05
-8.08059856602179e-06
-1.62878047231735e-05
5.05212131877377e-06
-1.74130451065235e-05
-1.10262641067086e-05
-6.30239543415444e-06
7.18696250435488e-06
-1.40844930778903e-05
-1.15413764418263e-05
-1.63691439522632e-05
-1.26241733515598e-05
-1.87125180635732e-05
-1.35821904154333e-05
9.74412175083025e-07
-1.14094146897589e-05
-1.78635613500005e-05
-2.26923448955658e-05
-1.0757606841746e-05
-2.66444595077461e-05
-3.53000192850144e-05
-2.28608566772947e-05
-5.28359900662264e-06
-1.03720241942452e-05
-2.06777787742817e-05
-1.13089286097262e-05
-2.14588033102854e-05
-1.61296846968961e-05
-1.88392036020648e-05
-1.90310059101265e-05
-4.57868210753388e-06
-6.11838256497572e-06
-1.34858221596112e-05
-2.43231967323843e-05
-6.00222394889433e-06
-2.73278332776899e-05
-1.01337504896701e-05
-6.5399645410048e-06
-1.03692604968685e-05
-2.34148989652724e-05
-1.07871823367503e-05
-1.26319222956263e-05
-1.28627948601852e-05
-8.81442961299118e-06
-8.29952649534513e-06
-1.16443717500495e-05
-1.61883225411283e-05
-9.26499756213058e-06
-1.13963449155159e-05
-8.09602312883073e-06
-1.99654066532131e-05
-1.37869979274884e-05
-2.18497152861645e-05
-7.06442402892792e-06
-2.5830358429942e-06
-8.19154179945094e-06
-4.2511037571483e-06
-5.2029563990348e-06
-1.55409013385871e-05
-1.106831410481e-06
-7.98265539066034e-06
-2.524446133648e-06
3.53093338215375e-06
-1.20753851853259e-05
-9.6194591177188e-06
6.62638501249442e-06
-9.24003301735889e-06
8.93616662135079e-06
-1.17817217812192e-05
-2.51805779330187e-05
-1.51391667269025e-05
-5.50871784385896e-06
1.04272897635276e-05
-2.90890558016561e-05
1.02228206819057e-05
-1.13552293837938e-05
5.78752856975248e-06
-2.3612623498144e-05
-1.33580405382117e-05
-9.41335649564938e-06
-1.18574989802839e-05
-1.21059580641504e-05
-1.38099861535012e-05
-6.17154289410632e-06
-1.32514573897737e-05
-9.49196638173916e-06
-2.81459069014928e-05
-1.40589828451175e-05
-1.18244614601117e-05
-7.07352192569923e-06
-8.80199020788987e-06
-6.99583153451654e-06
-8.25981871218289e-06
-1.74860659502763e-05
-1.52184170157319e-05
-8.37460416150816e-06
-1.03090431257802e-05
-2.3075755136228e-05
-2.24051873427757e-05
-4.78618104475682e-06
-6.39878622196676e-06
-6.01764399654345e-06
-5.10960979038484e-06
-1.72979522896728e-05
-2.04921541170242e-05
-8.54139384742275e-06
-2.29826791032444e-05
-1.8869648856206e-05
-4.97693082581158e-07
-2.03667294805421e-05
-2.98226451135524e-05
-2.76695768712855e-05
-9.9771019261737e-06
-1.86019447631099e-05
-1.51620651463801e-06
-1.13353352261882e-05
-1.51700940486405e-05
-6.94229390554124e-06
-1.59740431433644e-05
-1.69260908714633e-05
-2.78455281474804e-05
-1.78992753636899e-05
-1.63332061236571e-05
-1.38814572301554e-05
-4.90229453084637e-06
-1.43773596434842e-05
-2.24240145764807e-05
-1.59046580800035e-05
-1.57901765252905e-05
-1.78256116211417e-05
-1.4747190758396e-05
-1.69713023375328e-06
-2.17118306457129e-06
-2.68698176986902e-06
3.79901870989184e-06
-1.22261986265816e-05
-4.11636422417657e-06
-1.72560256965171e-05
6.41300130530051e-08
-3.29723041987695e-06
-4.05944567760186e-06
-1.21676268964066e-05
-2.19871930279448e-05
-5.7214102033614e-06
-1.75023302648427e-06
-9.26491093767477e-06
-2.45989522714308e-05
-1.1571593983955e-05
-1.00439076510455e-05
-1.07948292257005e-05
-2.32969943050192e-05
-1.18375296744611e-05
-2.97688188429036e-06
-1.54645942008846e-05
-1.56015219323358e-05
1.16865598911333e-06
-6.63873531108901e-06
-1.34866779731767e-05
-1.76307448801519e-05
-1.81378698940595e-05
5.47089139443558e-07
-5.30163075478563e-06
-1.88829707163587e-06
-4.11550832472221e-06
7.4255412287974e-07
-1.63479040620254e-05
-1.68752499820002e-05
-2.68496759037984e-06
-2.32967474303817e-05
-1.56859090590573e-05
-2.23033455964832e-05
-1.34515207705742e-05
-3.46536735474348e-06
-1.01925972934551e-05
-2.53133309907451e-06
-1.97287156617482e-05
-1.71455185607956e-05
-1.18651063773542e-05
-3.52575695848673e-05
-1.90658728726037e-05
-1.4227114998919e-05
-2.20027769195297e-05
-2.55003141218662e-05
-2.22168109910504e-05
-1.53966054808683e-05
-3.31937714022939e-05
-1.70907932535336e-05
-1.53216356886599e-05
-1.7279885965788e-05
-1.94908978111087e-05
-1.10892623102759e-05
-7.75985521651451e-06
-1.1213872268341e-05
-1.29942249891198e-05
-1.05749647350528e-05
-2.53283491033036e-05
-1.7580917280545e-05
-1.90785882810894e-05
-1.99973808210483e-05
3.33171978192627e-07
-1.23756981190738e-05
-2.2531295428534e-05
-2.38064401885897e-05
-1.43155618979017e-05
-3.0118880757601e-05
-7.25935107600383e-06
-1.08335893300273e-05
-1.75443513855562e-05
-2.22279729908521e-05
-9.31718649103834e-06
-1.43191586974848e-06
-2.67048731411769e-05
-5.43780747846805e-07
-2.01843598832121e-05
-3.12883023465409e-06
-2.00787209367891e-05
-1.59008372020356e-05
-7.3939020378186e-06
-1.07122255261232e-05
-1.6725157791795e-05
-1.02497373536728e-05
-1.70444613525137e-05
-1.60335978384894e-07
-2.40485780005125e-05
-1.57671563101677e-06
2.73548046031245e-06
3.16664693443131e-06
-1.09459177521323e-05
-1.59308747209978e-05
-1.99568831341791e-05
2.14477110607575e-06
1.3696954159905e-06
-1.36504643933632e-05
-6.89788111760465e-07
-7.14308026194329e-06
-1.29836807087419e-05
-2.34491607572567e-05
-4.51261382173282e-06
-2.4958947658404e-05
-1.18794447693576e-05
-1.6640460869758e-05
-1.42380481275907e-05
-2.95348310542932e-06
-3.65613954434443e-06
-1.55312442867122e-05
-2.06540965890828e-05
-1.60109513653819e-05
-1.54586404447311e-05
3.07258824925635e-06
-1.04738564699855e-05
-2.0093357415846e-05
-2.64123228036833e-05
-1.2210544583427e-05
-8.28904870092791e-06
-1.04193943316701e-05
-6.59052387599762e-06
-7.69651501399163e-06
-1.73847707272287e-05
-1.80628401852033e-05
-1.39036616337869e-06
-2.23657590455433e-05
-2.1205942439621e-05
-1.97479080823702e-05
-2.47253329898983e-06
-2.14968662658406e-05
-1.27695318816912e-05
-1.91376205895439e-05
-1.69680646593007e-05
-1.97023360972144e-05
-1.78820343310302e-05
-1.30015181094839e-05
-2.46057183377544e-05
-6.55312483937545e-06
-1.96109758993914e-05
-2.72132170700717e-05
1.02765923691842e-06
-1.19414178748396e-05
-2.17819854936998e-05
-1.58970964170666e-05
-1.89303845996225e-05
-1.61452168314215e-05
-2.40380399759551e-05
-2.59703342960844e-05
-1.99385984779118e-05
-2.95467112385434e-05
-4.1154399979356e-06
-9.08762507452968e-06
-1.11398783338684e-05
-2.17473801293795e-06
-6.81614695098562e-06
-6.75085522060608e-06
9.25258699966602e-06
-2.37458706232243e-05
-2.660722181764e-06
1.58784025407751e-05
-8.21524797412213e-06
-1.28876814303685e-05
3.37978813736045e-07
7.98021963660257e-07
-1.6278182109868e-05
-1.05774567983044e-05
6.50898249239769e-07
-3.08061692576032e-06
1.43787051774083e-05
2.82825958655933e-06
-1.12279112127006e-05
-1.9642752768053e-05
-6.6023563170744e-06
-1.43019785870455e-05
5.733131838504e-06
3.75597462151566e-06
-1.93093189481063e-05
1.64897240068768e-05
-1.85872777635019e-05
-5.15457881595413e-06
-1.7040571778674e-05
-1.04209825999368e-05
-2.39759146801616e-06
-2.49283530198089e-05
-1.9701234857817e-05
-1.78296006745281e-06
-1.54347361775896e-05
-1.04707540898288e-05
-3.11413335083583e-06
-6.99156775860598e-06
-1.12659319663848e-05
-3.22157044591207e-06
-1.00085662580673e-06
-8.95889784445422e-06
-1.61477143176911e-05
-2.58443594121121e-05
-1.27896875264048e-05
-6.54759382606616e-06
-6.59603412617842e-06
-6.73152521757399e-08
-2.11662482218457e-05
-2.8261523042402e-05
-7.81195675457173e-06
-1.63596642035177e-05
-2.24138195040151e-05
3.17217180812765e-06
-1.17919593799335e-05
-1.50913895835324e-05
-1.78748924739262e-05
-1.69928084232184e-06
-5.2116957637868e-06
-1.20098515092783e-05
1.36499173415134e-06
-2.45858533251025e-05
-3.2033508832451e-05
-1.42723655273146e-05
-1.54353186907379e-05
-2.29448493128866e-05
-2.10919353857394e-05
-1.49352113561041e-05
-1.24001482143659e-05
-1.25173291065465e-05
-1.09799953511362e-05
-1.60345532703955e-05
-3.11506441286764e-05
-3.03674765857393e-05
-8.98081406601231e-06
-8.83913188555473e-06
-1.83658481973541e-05
-6.69682823460506e-06
-4.15748720234578e-06
-1.66091439644887e-05
-6.55717357718652e-06
-1.73687158399039e-05
-1.22537342051705e-05
-1.2013025435463e-07
-1.37082522620252e-05
1.00490291634332e-05
-3.76940970000404e-06
-9.3535437766972e-06
-1.58765450495603e-05
-1.84269534353539e-05
-2.33381992234834e-05
-8.25252796258841e-06
-2.94732470011581e-06
-1.17135206450534e-05
-3.72751728181585e-06
-7.0039573631121e-07
-2.60187627171363e-06
6.10450531562729e-07
8.16832187191219e-06
-2.58453975294263e-05
-2.30570566647518e-05
3.87575010895886e-06
-1.41223449958154e-05
-1.18401190007321e-05
-8.31133492816327e-06
2.88252587498094e-06
-1.12253212782633e-07
-4.49427656756405e-06
-2.25101699763505e-05
-2.35298801458331e-05
-1.45976593498482e-05
1.23772418279419e-05
-7.19675644491791e-06
-2.80822970085676e-06
-1.2777356080844e-05
-1.20632277000905e-05
-8.76368992421945e-06
-5.07530429332184e-06
-6.53800767282996e-06
2.08533269088498e-06
-1.99325343052391e-05
-1.44741203675785e-05
-6.68425810267095e-06
-1.68735248572571e-05
-1.30282702111494e-05
4.37172523002292e-06
-2.23031752756642e-05
-1.43783965415485e-05
-1.16732658684199e-05
-1.45928012891041e-05
-1.05165311246381e-05
-2.41887436712124e-05
-6.24540132742385e-06
-2.71121248495039e-05
-2.17194431960564e-05
-3.08559682202747e-05
-7.00697957873851e-07
-1.11569077091656e-05
-2.12527505153873e-05
-1.89279197354701e-05
-2.91852294014424e-05
-2.71365272865961e-05
-1.29948479464425e-05
-5.50453210015205e-06
3.57487961223212e-06
-1.5855276864512e-05
-9.13900909726449e-06
-1.5052125695404e-05
-1.70459485033674e-05
-1.67492807119542e-05
-5.80143255046304e-06
-4.90045312766428e-06
-1.63538705975003e-05
-1.09212263090266e-05
-4.19432863929393e-06
-1.4079665008539e-05
-1.89751841121694e-05
-1.18138957768474e-05
-8.47762941621493e-06
-5.58310229276325e-06
-3.25604483861027e-06
-3.21771903906317e-05
-1.10950909324377e-05
-1.97037205972784e-05
-2.82614821277523e-06
-4.57446922030574e-06
2.36105643337177e-06
-2.28084107098837e-07
-9.90243760436316e-06
-1.35441503502151e-05
-1.09903726883816e-05
-1.09732303660676e-05
-1.49295970003265e-05
-1.03621886195104e-05
-1.15468196341801e-05
-5.80043536110616e-06
-9.72843326243811e-06
-9.68748374707948e-06
-8.80158371070888e-06
3.72337636710882e-06
-7.51155757379349e-06
-8.50938129623173e-06
-3.56806389000882e-06
-3.74292909273179e-06
-3.86754370337225e-06
-1.57897495961671e-05
-1.53029171315037e-05
-5.80064515645044e-06
-9.14750305207248e-06
-1.59526516856767e-05
-1.11407573832828e-05
-2.49958683515198e-05
-2.33391787014569e-05
-1.75131070939664e-05
-9.85077708603627e-06
-1.29653490901629e-05
-3.04753787564882e-05
-1.41133857095781e-05
-2.40416423461068e-05
-1.1390338433954e-05
-8.0092112288894e-06
-2.25677098030927e-05
-1.53135401170488e-05
-5.4173912416251e-06
-1.16997994555891e-05
-1.8671258733183e-05
-6.77457475204355e-06
-1.46618989766824e-05
-1.9210799003014e-05
-2.40405767179293e-05
-2.48511488484573e-05
-6.97925601940808e-06
-3.40571003868643e-05
-2.96060691898746e-05
-2.41526897333107e-05
-2.52002013164064e-05
-1.17032576027581e-05
-4.22983947158104e-05
-2.61863936291737e-05
-1.50103109579456e-05
-5.42736693817249e-06
-8.05790907945669e-06
-1.50560095862393e-05
-1.89991002177639e-05
-1.32306446547594e-05
-1.34797430557209e-05
-1.96393920553342e-05
-2.16684079052009e-05
-2.9869278143923e-06
2.50950000613587e-06
-2.35973337097638e-05
-2.0576581851081e-05
-6.65459239841102e-06
-4.89411896676546e-06
-1.5345840534358e-05
-1.66633404361297e-05
-6.05697724914049e-06
-1.04264372104344e-05
-1.6571036160099e-05
-9.43631146502466e-06
2.08576355224388e-06
-2.25257632512561e-05
-3.08231066824349e-06
-2.17449073274857e-05
-2.90349895049099e-05
-8.45174797313002e-06
-1.56580994126051e-05
-4.68638743149112e-06
-1.27351381019474e-05
-1.83969375401184e-05
-1.83901334861507e-05
-4.37460087104971e-06
-1.04647559016154e-05
6.47934592783536e-06
1.95289648387042e-06
-1.06209439372272e-05
-2.16752002130557e-05
-1.43651532136822e-05
3.10740755275841e-06
-1.96658198718674e-05
-9.40635306853726e-07
-6.5764151900103e-06
-2.67051203433697e-06
-3.35220416903629e-06
-2.25359349648311e-05
-6.51425756432471e-06
-3.79100584338155e-06
-3.55173248661471e-06
-9.87550299051375e-06
-1.38016592712745e-05
-1.06724807034849e-05
-2.15754086981918e-05
-1.18064660903097e-05
-7.06674888181223e-06
-1.36536385431895e-05
-1.09585582022559e-05
-9.48022297124302e-06
-1.084499440489e-05
-1.79476780218659e-05
-1.26211378483454e-05
-3.45475096466314e-06
-1.75060545407692e-05
-1.66070899354203e-05
-2.7510539236977e-05
-1.39236661561339e-05
-8.20295605683743e-06
-2.11667259161428e-05
-1.04571308558239e-05
-9.61321326684387e-06
-2.92261372388277e-05
-1.06407862625476e-05
-2.16470214694669e-05
-1.40442808754413e-05
-1.64370230508633e-05
-1.36884145769793e-05
2.99946206467358e-06
-1.95288869743727e-05
-1.38818693439799e-05
2.60292278889238e-06
-1.24655942605086e-05
-1.12831812197344e-05
-1.70128799143832e-05
-3.94819975380175e-05
-2.58233531910372e-05
-1.8733132035789e-05
-1.57622307319613e-05
-7.07947141701166e-06
-1.37571762682984e-05
-1.50640663404745e-05
-1.96121564151971e-05
-8.59946991846527e-07
-9.27382192839381e-06
-1.41728528464752e-05
-1.38528804936052e-05
-7.64201486713029e-06
-6.574753518468e-06
-8.78751193592285e-06
-2.16197512922638e-05
-1.87584776777509e-05
-1.02415475381686e-05
-7.19491648885498e-06
-5.79829335068345e-07
-1.15300575581004e-05
-1.32264325820445e-05
-2.43557040982281e-05
-3.00261257150398e-05
-1.68508270093403e-05
-1.08149811755049e-05
-9.8180876599145e-06
-1.22034179119894e-05
-7.1005494016936e-06
-1.9184666591653e-05
-1.63905111319231e-05
-7.3591521311871e-06
-2.14868006664491e-05
-3.60226057833889e-06
5.15457825280412e-06
7.60007268742499e-08
-7.68455015319058e-07
-4.96504409773117e-06
-1.52380431247297e-05
-8.49256243909705e-06
-1.06960463948001e-05
-7.68485411642896e-06
-1.83199334444428e-05
-1.96198718143342e-05
-4.3307760019034e-06
-8.8468343168836e-06
-2.17280071326736e-05
-1.35479398857191e-05
-8.8400967241846e-06
-1.63065165015798e-05
-1.56590848105369e-05
-1.05299873726634e-05
-4.33035800715246e-06
-1.05103371260825e-06
-9.36688936695404e-06
-3.00111053568409e-06
-1.01513369523906e-05
-2.50457500774395e-05
-1.56336641613509e-05
-1.17112133311706e-05
-6.22779833918164e-06
-8.25531015433449e-06
-8.57569279133274e-06
-1.44637258927105e-05
-2.18750150441662e-05
-1.98328814583375e-05
-2.30450889600196e-05
-7.80752499561459e-06
-1.08904196107565e-05
-1.31591314081721e-05
-2.24297657184697e-05
-1.17374460399584e-05
-1.03726442679532e-05
-1.45360409076416e-05
-2.0868419617785e-05
-1.09646988831637e-05
-1.9342117217948e-05
-1.01651093819769e-05
-1.04557565747436e-05
-1.0443158579331e-05
-2.23592147310959e-05
-1.57739981576804e-05
-2.72029416159159e-05
-1.33675769593045e-05
-1.60001573941517e-05
-8.27079083986127e-06
-2.50783987878456e-05
-1.52699071538261e-05
-8.16841023130505e-06
-4.48493906976348e-06
-1.6410057158962e-05
-2.30131865574416e-05
-7.1821428058839e-06
-2.7862886883786e-05
-9.07045302302811e-06
-3.14649356958761e-05
-1.36908196859507e-05
-2.42322459710626e-05
-1.28931679149883e-05
-5.96984503247745e-06
-1.10943019559408e-05
1.06200292344344e-06
-3.08166079302305e-05
-2.09281249182536e-06
-7.1086113204165e-06
-1.54479472426122e-05
1.93556893442594e-06
4.83951550899793e-06
-3.1050041339591e-06
-1.14540267951569e-05
-3.64323505824683e-06
-2.99849639902301e-05
-8.58896484667563e-06
-3.60271369024052e-06
2.75768365177288e-06
-4.99321075300726e-06
-4.94921973818571e-06
-2.89929602246193e-06
-1.83185352003482e-05
-9.91022042617427e-06
-5.27353491162591e-06
-1.20559450643607e-05
-8.99296491395057e-06
-9.09061199038187e-06
-6.48785632993349e-06
-2.32323427063882e-06
-1.68788772913148e-05
-2.59193677240245e-06
-1.1464203180969e-05
-1.53346437287339e-05
-8.31511089628478e-06
-1.1044198367435e-05
1.31116274318769e-06
-1.99474673468873e-05
-3.29439983794475e-06
-1.51092497716143e-05
-1.75092013997943e-05
-1.51620792734374e-05
-3.5327163896681e-06
-1.57924103615251e-05
-9.82088668020256e-06
-2.16099345619643e-05
-2.84967319005315e-06
-1.22880508895377e-05
-8.35678582961474e-06
-2.00579399190216e-05
-2.28947726060839e-05
-2.27816574064408e-05
-2.35034682611266e-05
-2.00061205822229e-05
-2.71076910551189e-05
-2.6233331037151e-05
-1.98480620794125e-05
-2.50222466407604e-05
-2.00592002894081e-05
-1.7515080400829e-05
-2.38143903602153e-05
-2.24696881885051e-05
-1.15956331875052e-05
-1.84174216052347e-05
-2.76906616950447e-05
-1.18988052373438e-05
-1.09566866087374e-05
-1.25458912646679e-05
-2.48624476872763e-05
-3.0660664724404e-05
-8.55629517052217e-06
-1.42183893925179e-05
-1.79991742125123e-05
-2.11988240508985e-05
-2.0306227266314e-05
-2.12627430676996e-05
-1.35221744192015e-05
-2.09566656318829e-05
-9.4284461270535e-06
-1.70736925495605e-05
-3.62307179284043e-06
-1.53928574820999e-05
-4.46023792332016e-06
-1.56755651696459e-05
-1.44029081367122e-05
-4.83133428109863e-06
-1.42285946379442e-05
-1.43004497982527e-05
-1.50509286712565e-05
-4.00192338151339e-06
-7.58379326019393e-07
-1.02892002121794e-06
-1.93972812165558e-06
-3.82466814652792e-07
-6.02091517433183e-06
-4.62385071754453e-06
-2.45569544046994e-05
-1.14321628367477e-05
-4.92969125542324e-06
-4.49705360291114e-06
-6.70483559086428e-06
-7.38912592993913e-06
-7.58733599562961e-06
-1.79065931053803e-05
-6.19130809390927e-06
1.21613563397373e-06
-8.82009207001902e-07
4.09951294938556e-07
-1.45660001323212e-05
-7.27363682666567e-06
-1.74241178412553e-05
-8.16404628301866e-06
6.46163327432202e-06
-9.98365861186406e-06
-3.09486382104624e-06
-3.79544983062219e-06
-2.81685186744941e-06
3.56169866187311e-06
-2.12941606145837e-05
-5.31624133213753e-07
-6.99726849449737e-06
-6.86166900259583e-06
-1.90063994530139e-05
-2.09822022160842e-05
-9.76221297172897e-06
-1.75120497495585e-05
2.15094194568965e-06
-1.26621557814584e-05
-1.88351819021936e-05
-2.1218131899424e-05
-1.50485842024175e-05
-2.04761574693386e-05
-1.83014527396285e-05
-2.03375423071975e-05
-2.96891256133211e-05
-2.01020576298029e-05
-9.15451046692436e-06
-4.69245999223849e-06
-1.79880738150385e-05
-2.73968219774961e-05
-1.75517315850293e-05
-1.53897959729578e-05
-1.97333273551143e-05
-2.67031379346047e-05
-1.4618662542193e-05
-1.771838822726e-05
-2.33247122944408e-05
-9.4289529322712e-06
-2.34657454298812e-05
1.31314510238583e-06
-2.03587101757935e-05
-1.54284912698059e-05
-3.41993197841265e-05
-1.62577385317017e-05
-8.34665837759579e-06
-8.08171876491375e-06
-1.96643711001868e-05
-2.4291847844054e-05
-1.1785828547908e-05
-5.21558605759011e-06
-1.990915891254e-05
-8.24809658481576e-06
-1.40148752766575e-05
-1.06624246155804e-05
-6.57070817795416e-06
-3.21360239244772e-05
-1.67712012293648e-05
-9.83018103374281e-06
-9.76663982921095e-06
-6.27169227720063e-06
-3.22902167285441e-06
8.92986935846727e-06
-2.36821019276553e-06
-7.92293940540996e-06
-4.52801388546382e-06
-1.20658434324521e-06
-5.75917156475807e-06
-3.17360800992524e-06
-3.61711901747995e-07
-1.57151230341242e-05
-1.14071153306225e-05
-3.99920926411024e-06
-1.78401222619513e-05
-2.90603297042377e-05
-1.43838315974702e-05
4.3668449678764e-06
-3.1294784762362e-06
-5.54710871450899e-06
-8.36935710701029e-07
-1.83165609850966e-05
-3.64854097986884e-06
-3.93960007555121e-06
-1.3307821272259e-05
-7.68831413170386e-07
-4.86465407509886e-06
-1.80617006306242e-05
-6.83214549718894e-06
-4.5305490938239e-06
-7.45781095193763e-06
-1.07795639491802e-05
-1.19443788124591e-05
-1.00409514201923e-05
-1.18535503877089e-05
-1.24665985591605e-05
-2.13032364242354e-05
-2.76909604825065e-06
2.81986100599573e-06
-1.07852944045801e-05
-5.18945578417674e-06
-1.35186602757558e-05
-1.40933670587212e-05
6.69123989072483e-07
-1.63666532271784e-05
-1.4410237674402e-05
-2.67017960108407e-05
-1.78238890379289e-05
-2.42638130607577e-05
-1.75426684974627e-05
-1.40849131634291e-05
-1.95549097225695e-05
-1.49055784802791e-05
-2.54575468063727e-06
-1.81710320313744e-05
-2.27994869082193e-05
-1.84016305629245e-05
-1.21703322456961e-05
-6.81698993411522e-06
-1.77169907146595e-05
-1.43012551312605e-05
-2.44179087988803e-05
-1.0592354264429e-05
-6.83266642018663e-06
-1.58424123973309e-05
-2.74264456744756e-06
-1.48026910978993e-05
-1.79522754489505e-05
-1.78310437651656e-05
-7.16482440287142e-06
-1.2011442483041e-05
-3.36281490970389e-06
5.86096934638938e-06
-1.93947477423199e-06
-2.65817700993408e-06
-1.5979564630383e-05
-1.06307047504783e-05
-9.44139858683064e-06
-1.52995901649339e-05
-2.08856076039683e-05
-1.73732515165059e-05
-1.07932921708299e-05
-7.4100426864344e-06
1.88574785733591e-06
-9.58516997219875e-06
-8.03387686051127e-06
-2.42063448412198e-05
-1.35763740509189e-05
-9.94363699274414e-06
-5.24651166369555e-06
-1.01492602500971e-05
-1.30646092767639e-05
-5.75362432260973e-06
-7.22233588044177e-06
-2.22555124265432e-05
-1.81208515818952e-06
-2.74440853013056e-06
-2.95886426298686e-06
-1.36709315690129e-05
-8.22418500852204e-06
-2.32434411526806e-05
-5.51966785344372e-06
-1.94527083624949e-05
-9.87843085034397e-06
-1.38587891501535e-05
-7.72910233050531e-06
-1.55829429026037e-05
-1.39290578974377e-05
-7.36236493681358e-06
-7.39052663572178e-06
-1.82704285680709e-05
1.72786215885603e-06
-3.64562744201557e-06
-1.22954478796978e-05
-1.1207763004958e-05
-4.17396380265876e-06
-6.45183971217818e-06
-1.82236304227234e-05
-2.67612579976949e-05
-5.22111599772075e-06
-1.22442512608653e-05
-1.19775908385847e-05
-2.20539468675017e-05
-2.06741230259633e-05
4.4469754300149e-06
-4.47219129137797e-06
-2.33699352200607e-05
-6.32031122633428e-06
-2.17023915089247e-06
-1.46159612452051e-05
-9.70318526534272e-06
-1.41905940882658e-05
-9.87432398533639e-06
-3.0063865711757e-06
1.40845072367944e-06
-2.20811824127866e-05
-1.39467569610399e-05
-1.41801637246014e-05
-1.21535897757826e-05
-1.33061313316406e-05
-1.24539946796156e-05
1.44474089515027e-05
-9.73742455983103e-06
-2.06098032441409e-05
-1.94769090443877e-05
1.13088093368403e-06
-1.28201279818931e-05
-1.17989199558265e-05
-2.91899186718191e-05
-9.82493694524755e-06
-1.29019737244191e-05
-9.5263739799296e-06
-6.11382443906828e-06
-2.005406178437e-05
-1.87936848799656e-05
-1.14821092304003e-05
-1.09948775289958e-05
-1.09558646146609e-05
-1.56065634069928e-05
-1.98798651300486e-05
-5.41905265413194e-06
-1.21033662185636e-06
-3.94907330296358e-06
-8.4907788598404e-06
-1.39288045508724e-05
-1.26608100851686e-05
-1.27359402305715e-06
-2.08967825048169e-05
-1.36881002272129e-05
-2.83021308994171e-06
-1.53410695572839e-05
-2.18341810596246e-05
-1.6541780099268e-05
-1.88744113814792e-05
-2.1546617297822e-05
1.56325182861679e-07
-2.17823906200567e-05
-6.16463879681199e-06
-1.34990003578333e-05
-6.59137570213931e-06
-2.89632978152523e-06
-5.57619464835405e-06
-6.18997659554436e-06
-1.31443379607098e-05
-1.91321824737495e-05
-1.16357883854762e-05
-2.17482585537521e-05
-2.14754849283062e-07
6.34293709560102e-07
7.38738293265135e-08
3.72852934406543e-06
-1.17571322238717e-05
-2.4902207226386e-05
-1.36619543424703e-05
-5.56297184557174e-06
-1.67645349064654e-05
-9.17186927858708e-06
-7.95192029888302e-06
-7.35907092620395e-06
7.87478708465355e-06
-2.42304138878746e-05
-2.39544749012497e-05
-6.72360301953637e-06
-2.48888308140198e-05
-1.7451962756317e-05
-1.29276037388065e-05
-1.43076152935167e-05
-5.82407485604534e-06
-1.11573990914975e-05
-1.44527572855541e-05
-6.2953933549564e-07
-2.97265338317479e-05
-1.88983768748705e-05
-1.2309322651225e-05
-2.05831567136015e-05
-2.56163287251147e-05
-2.31984481851574e-05
-1.45380348458938e-05
-8.40379711015037e-06
-2.77578956361691e-05
-1.93946265053435e-05
-1.44188618102744e-05
-1.42362854909136e-05
-6.0244807314758e-06
-4.09395090836551e-06
-1.1628940934057e-05
-1.06329151469355e-05
-1.89124707459676e-06
2.73233028961951e-06
6.30598008936442e-06
-1.35014006246691e-05
-2.70798686927953e-05
-2.52671863858194e-05
-2.33962920376593e-05
-1.9207002263392e-05
-2.44157862275401e-06
-2.94774251472943e-05
-9.53226844085135e-06
-1.94147147497077e-05
-2.53978649923975e-05
8.1753883047255e-06
-1.66359278980493e-05
-9.40580616270421e-06
-5.81234497871705e-07
-1.29810340362472e-05
-1.76130683781219e-05
-1.13806050556661e-05
4.09541946805258e-06
1.99467582253586e-06
-1.30274263323334e-05
2.69901960931115e-06
-6.45384849057374e-06
-1.19720626491258e-05
-5.07620410412509e-06
-7.12407395734451e-06
7.40498760401005e-06
-2.32606505645315e-05
-1.16066168489902e-05
7.1160858486656e-06
-1.34031448354359e-05
-8.62596839490727e-06
-2.32181259053493e-06
-1.17210635428429e-05
-2.89397290556394e-06
-7.98699835352989e-06
-5.83845816939017e-06
-1.00240512278344e-05
-1.04405761679847e-05
-2.94529920946591e-06
-1.9773333428871e-05
-6.36669044638848e-06
-1.50298733437359e-05
-1.95624511225978e-05
-1.30401101909367e-05
-7.22052855771716e-06
-1.54427378710529e-05
-7.45914196965646e-06
-1.7852589137522e-05
-1.24153619694397e-05
-1.30821016539061e-05
-1.42787635000793e-05
-2.49057712421113e-05
-1.1835971578125e-05
-2.09277209138002e-05
-8.79106220056122e-06
-6.45594002373228e-06
-1.9089481320983e-05
-1.38856209493301e-05
-3.06901270512762e-05
-1.30643387949437e-05
-7.56554709329704e-06
-2.32170410841763e-05
-2.00519613273825e-05
-1.84113830537599e-05
-3.2938872008394e-05
-1.94354627646996e-05
3.2239897859609e-06
-8.35127336476932e-06
-1.99504691268175e-05
-1.38788219185647e-05
-8.30378578465028e-06
-9.25139351253371e-06
-3.27956769954982e-05
1.10394909832003e-06
-2.44727207880694e-05
-1.51177668049299e-05
-3.60650343815046e-05
-2.0914031367098e-05
-1.37185301744607e-05
-1.08757898513755e-05
-3.38890067131724e-06
-1.81755464611404e-05
-1.76852198395833e-06
-1.22069258654815e-05
-3.27286163841141e-05
-1.26328910223777e-05
-4.6985601054448e-06
6.8074449620154e-07
-1.95695590924835e-05
-1.87214892067748e-05
-1.81160306192349e-06
-4.670087013269e-06
-3.54109463890559e-06
-4.72036970015885e-06
-1.97624309563088e-05
-1.0544265758785e-05
-2.44809206170687e-06
-9.15631448539462e-06
-6.61970462960368e-06
-1.50495788670175e-05
-1.4363064900771e-05
-5.73972291050112e-06
-6.6673753600421e-06
-2.47732812403144e-06
-6.76466365774173e-06
-5.6738557521883e-06
-7.38168789511046e-06
-7.31943013416142e-06
3.8012651247123e-06
-4.70342060482787e-06
-8.83854117794347e-06
-1.47526450565137e-05
-4.21962575747957e-06
-2.67711583994596e-06
-1.00941073131068e-05
-4.61265697741416e-06
-6.76428163676713e-06
-1.91804708514264e-05
-3.88497890672853e-06
-1.80048433965662e-06
1.3376275319359e-06
-4.9179244664746e-06
-1.0349824404226e-05
-7.98639551316402e-06
-2.38613142199729e-06
-2.14893053925879e-05
1.7935106137345e-06
-3.012654884587e-05
-7.87821349933648e-07
6.15695439676386e-06
-2.79860628215918e-06
7.60470865440299e-06
-1.0771108719501e-05
-1.75896926544611e-05
-9.00471403810354e-06
-1.61583879766214e-05
-1.76007813011125e-05
-1.71200047126624e-05
-1.74614237282351e-05
-1.37907600833756e-05
-1.44661349670835e-05
-2.73339927751567e-05
-2.53405838018213e-05
-1.08219588445759e-05
-2.1624057200418e-05
-3.54154504163941e-05
-2.47849720438757e-05
-1.52914843631191e-05
-1.99118165311308e-05
-8.76666646276996e-06
-2.27076769778887e-05
-9.90105462923648e-06
-2.75068043506845e-05
-2.24789408216913e-05
-2.46735785283845e-06
-1.11722540555829e-05
-2.61185099021209e-05
-1.20778733102756e-05
-1.23120813806501e-05
-2.12633711839279e-05
-5.9234655539561e-06
-3.73204715340334e-06
-8.02093852842636e-06
-1.33861934407319e-05
-6.04386358908151e-06
4.64765491255745e-06
-2.66312644192087e-05
1.3068616570116e-05
-1.28313618931392e-05
-2.45545333849578e-05
-2.75122915230038e-06
-1.45950285817373e-05
-1.2415827141665e-05
-2.14081227872044e-06
-2.5409250350138e-05
-1.2486627716791e-05
8.66812198896227e-06
-8.85688951124833e-06
-1.67128916666489e-05
-1.09839246126825e-05
-9.77354100277567e-06
-3.31661697305191e-06
-1.05866862060217e-05
-9.01685135356809e-06
-2.63047990972548e-06
-1.87043642461958e-05
-1.19117707814138e-05
-3.67796183411688e-06
5.45203171048154e-06
-9.39072177984509e-06
-3.20213401334095e-06
-1.03812663810687e-05
-8.80517268738056e-06
-3.83458974421734e-06
-4.41244087699503e-07
-1.59924134092241e-05
-2.29289455837969e-06
-1.08386450281872e-05
-4.53221173785648e-06
-4.65064667465095e-06
5.93303573851275e-06
9.51436735079795e-06
-1.25656776177975e-05
-9.27840043181939e-06
-7.4085707640005e-06
-1.03901174317584e-05
-1.76405697661684e-05
-3.98582136110423e-07
-1.94193017060121e-05
-9.27542666634983e-06
-1.25523873273307e-05
-2.30314285487344e-05
-2.54677505943559e-05
-1.41445483137935e-05
-1.04013787855873e-05
-2.76665889707517e-05
-1.541424258107e-05
-1.12523498412243e-05
-1.83484766129319e-05
-2.43519734873369e-05
7.19083616410899e-06
-4.91977690558623e-07
-2.28133805019231e-05
-2.29143737657712e-05
-2.19289026129164e-05
-1.05217947381251e-05
-2.3194099161517e-06
-1.57156415394828e-05
-1.75202230588416e-05
-6.52398255320694e-06
-1.37653167574492e-05
-6.73594802036558e-06
-1.44513004386664e-05
-1.38347826810202e-05
-2.05642563142705e-06
-1.20543415588719e-05
-1.47705838264933e-05
-1.08170620192683e-05
-2.30991891612871e-05
-3.820165552806e-06
-1.45447341582651e-05
-1.20397144652091e-05
-1.45830879063903e-05
-7.95251580654217e-06
-2.37255758754781e-05
-8.68387637856058e-06
-9.15165886754648e-06
-6.91912133008631e-07
-8.98316225850361e-06
-9.71449904275597e-06
-1.44405139810332e-05
-9.15478058743438e-06
-2.2872085343615e-06
-6.81941650078555e-06
5.96127947631777e-06
4.25419334457909e-06
-5.9152191835786e-06
6.70304830128332e-06
1.1350886099079e-06
-4.47679420859147e-06
-7.44851029577657e-06
-3.83128610774286e-06
-1.18124677978001e-05
1.80799787705912e-07
5.10102474883193e-06
7.38831963766078e-06
-1.27552845642784e-05
-2.77805964766537e-06
-9.22456474501429e-06
-4.25760430160444e-06
-5.95171004312718e-06
-1.08601614137435e-05
-2.69361366043042e-06
3.88417101604195e-06
4.45687359158971e-06
1.09579181409253e-06
-1.34305638461674e-05
-8.24171252847428e-06
-1.49414592388373e-05
8.07540803341009e-06
-7.22979398038392e-06
-3.95585808694125e-06
-2.17228015607603e-05
-1.50318321656259e-05
4.76967789479268e-07
-1.05913798700864e-05
5.90347567873981e-06
-1.12674663973631e-05
-4.88373689793361e-06
2.88149673952689e-06
-3.27234920151562e-05
-2.38108651224312e-05
-9.94962222732415e-06
-1.94942143722698e-05
-1.86939916980062e-05
-1.39030665850782e-05
-1.1729232058546e-05
-9.20731505405272e-06
-1.71535891637493e-05
-1.70222440293547e-05
-2.74189985087146e-05
-6.92148164279537e-06
-5.43376941772975e-06
-2.02639813686731e-05
-3.07707964119197e-05
-2.0319774351687e-05
-1.09800146482577e-06
-5.95710203483231e-06
-1.28294259875399e-05
-2.2444696808841e-06
-3.39370049664307e-05
-2.33101191279304e-05
-3.43894638915494e-06
-2.25841986726622e-05
-2.34906438120033e-05
-3.93517983343182e-06
-2.23665366041506e-05
-7.23048641663169e-06
-2.33763797247496e-06
-8.9183727966924e-06
-7.68205614571498e-06
-1.75895033862229e-05
-1.04578967237926e-05
-1.30555846743929e-05
-1.38799684386799e-05
-1.83658220312474e-05
-7.87325585085325e-06
-5.49719183038891e-07
-2.17535336852725e-05
-1.75869846391789e-05
-1.70900291143662e-05
-2.62851850451417e-05
-1.61381777296718e-05
-7.88802192647592e-06
-1.39562977274936e-05
-5.88452529704132e-06
-1.0239911916443e-05
-1.13047313704541e-05
3.13622760332842e-06
2.37377558099774e-06
-2.12664834860203e-05
-4.79459094878278e-06
-2.42853033154924e-06
-8.01131415501773e-06
-4.55760780471379e-06
-1.09883177263036e-05
-1.05969090078375e-05
-1.2213666504543e-05
-1.76148575585176e-05
-4.46842414739141e-06
7.86828929770328e-06
6.51285831695794e-06
-1.42568033408746e-05
-1.29809893032003e-05
-3.87019424210293e-06
-2.81282819236414e-05
-2.86592367386152e-05
-1.32106710716632e-05
-5.52707008496694e-06
-1.02158532029159e-05
-1.20516886819435e-05
-3.07568692061607e-05
-1.93357859432249e-05
-3.13359847760296e-06
7.27475438806201e-06
-1.81658164665535e-05
-1.07192899964039e-05
-1.49181656858189e-06
-7.92424887697045e-06
-1.92239824496542e-05
-1.14713729832871e-05
-8.60387846303691e-06
-2.74566857039662e-05
-3.07333053402761e-05
-1.65642233255517e-05
-1.20474438314851e-05
-2.2920347246494e-05
-1.22361981434367e-05
-1.91093538371399e-05
-2.18908229460851e-05
-2.65970993207506e-05
-2.2994566508981e-05
-1.41446165696842e-05
-3.22587825332927e-05
-7.66820648340222e-06
-1.03261128052343e-05
-2.15435651641997e-05
-2.93499478535019e-05
-2.85884889200729e-05
-2.20284875594949e-05
-1.79135024675554e-05
-8.40976926048121e-06
-7.81898585477015e-06
-1.66798823950381e-05
-5.68141179328232e-06
-1.64647312840689e-05
-1.94060818154664e-05
-2.7122778577165e-05
-6.21428671854873e-06
-2.1368031486441e-05
-2.0288719567735e-05
-4.06136693608397e-06
-1.45020788092034e-05
-1.59891929564944e-05
-2.37811872083392e-05
-5.58110794862394e-06
-1.27922989602012e-05
-5.45708845772416e-06
-2.30404332736449e-05
-7.32235102720845e-06
-1.92726954868673e-06
-6.4294480831094e-06
-8.87661024002771e-06
-7.4313535703325e-06
1.17245813635149e-05
-1.00786247640562e-05
-9.84237797416812e-06
-5.45990220098375e-06
-1.28491231166007e-05
-4.51561059852032e-06
1.09117617357985e-05
-1.16428743243926e-05
-3.14499186934618e-06
-1.14747291252245e-06
7.73582053723622e-06
1.09675196544549e-06
-1.21730099720156e-05
-1.75651354269274e-05
-3.25561509475952e-06
-5.01364597163748e-06
-1.42316412081546e-05
-7.04813655369999e-07
-3.40787283701124e-06
3.57449170245282e-06
2.28296046733824e-06
-1.7032626134005e-05
-1.95222259090039e-05
-9.88525981973746e-06
-5.89344079102721e-06
-2.62317206938254e-05
-1.54789928390026e-06
6.98265505932011e-06
-1.41829816927258e-05
-1.16797734611039e-05
-1.57513756325673e-05
-3.39323542835118e-06
2.34378101827783e-06
-1.33147225380082e-05
-2.48769360462815e-05
3.44008506297984e-06
-1.24508762588111e-05
-2.35432654886155e-05
-1.10602414648062e-05
-1.78804096852219e-05
-1.11326406828249e-05
-1.40910913713666e-05
-1.92956455012249e-05
-9.50774652669733e-06
-8.55291244682625e-06
-1.77789480398552e-05
-1.31562110616631e-05
-1.07316494663824e-05
1.60039136670033e-06
-2.293226541991e-05
-1.88099073528599e-05
-1.95867331757961e-05
-1.79719351830463e-05
-2.11392978949468e-05
1.36265290820874e-06
-2.19808487839845e-05
-1.45876536870893e-05
-2.69183507883923e-05
-1.21614316225399e-05
-1.16859274571438e-05
-1.50038467734777e-05
-1.542799990225e-05
-2.50136955430192e-05
-1.67905485182231e-05
-9.50497956805889e-06
-8.99297702703715e-07
-1.07999281076259e-05
-9.93648941663161e-06
-1.75212218213911e-05
-2.52379076702029e-05
-1.05735418554399e-05
-7.43916731152377e-06
-9.61618936973572e-06
6.91576724468801e-06
1.25797244417989e-06
-3.28961408676775e-05
3.51396357109447e-06
-2.38536406831368e-06
4.68342151707811e-06
-5.91377980342542e-06
-2.48748639339259e-05
-1.05619461060081e-06
-2.2311145112729e-05
-8.56490897095057e-06
-2.67099391510972e-05
-1.46584972835205e-06
-1.3678968333507e-05
-4.8008507856564e-06
-1.39541272123599e-05
-1.85185169277841e-07
-1.7370496048394e-05
-2.17702479206553e-05
-8.37007794714702e-07
-1.07395379434802e-05
-6.24945035498171e-06
3.43592143525977e-06
-1.82129201408991e-05
-1.48676010892695e-05
-1.63082789191724e-05
-3.4679246043521e-06
4.99828619687046e-06
-1.00946184989629e-05
-9.9585874516994e-06
-4.55918146802284e-06
-5.44811617850288e-06
-7.16278138578007e-08
-1.72043536976372e-05
-1.37474080181194e-05
-2.57556214685243e-05
-1.12858351334888e-05
-1.80482036543482e-05
-1.65833173062526e-05
-8.97075835527784e-06
-2.34908172016953e-05
-1.57220217670514e-05
-8.62736179505626e-06
-2.46808139479475e-05
-1.09443423128212e-05
-1.73505859357211e-05
-4.48349760480604e-07
-2.11080489263417e-05
-2.69003949097712e-05
-1.53436069252585e-05
-7.12537153139445e-06
-1.68950952963066e-05
-6.63454803876144e-06
-1.24040625370601e-05
-3.28233576931318e-05
-1.81341526324646e-05
-5.94453447281923e-07
-9.99233859379601e-06
-3.5067201507102e-05
-2.42274212657151e-05
-4.81386188324934e-06
-3.54653207454115e-05
-1.53453014028137e-05
-2.10427946062699e-05
-1.17700712778211e-05
-3.70340660289147e-06
-1.90410766771692e-05
-1.1401188259137e-05
-1.92391268544088e-05
-1.60419579808681e-05
-1.488759076972e-05
-1.4995171636316e-05
-8.83944700277278e-06
-5.24185872744162e-06
-1.77370783121373e-05
-1.14302867972535e-05
-1.7970140517563e-05
-8.37731023925646e-06
2.07095100805911e-06
-2.53017062496049e-05
-1.3897728147766e-05
-1.80308257443485e-05
-2.09885349804625e-05
-7.82343459449657e-06
-8.65728749779634e-06
-6.88845345381536e-06
-1.65394103276886e-05
-1.53640358782872e-05
-2.12902794235413e-06
-7.41234250983219e-06
-2.76475203437662e-05
-1.41065690190679e-05
-1.90673518113097e-05
-1.34382801006714e-05
-1.61909028115353e-06
-3.79702383074858e-06
-1.33417409452653e-05
-1.2427210065031e-05
-2.34312473284276e-05
-1.74933032475807e-05
-1.80366975707369e-05
-2.4143069839045e-05
-1.67268976678279e-05
-8.71781276407676e-06
-1.02804355292216e-05
-2.42043543283319e-07
-6.02141050908069e-06
-1.18017629946677e-05
-2.18607185051982e-05
-8.43224013894561e-06
-2.25584701998599e-05
-1.20684744410813e-05
1.71180034926942e-06
-1.11208636141812e-05
2.5784027884741e-06
-1.13261417060223e-06
-1.41683292959203e-05
-1.9888622401103e-05
4.7787480868403e-06
1.37812177483952e-06
-1.57303878034321e-05
-1.47846211492952e-05
-1.81875401777582e-05
-7.37536317230169e-06
-2.88852846679841e-05
-1.65405545213387e-05
-1.17672292532359e-05
-1.20660286774933e-05
-1.59310809703094e-05
-7.1094220509807e-06
-1.03884790311375e-05
-1.06748198400905e-05
-1.6506474544351e-05
-1.87708760473e-05
-2.46679655798518e-05
-1.83666488827353e-05
-2.09843605895388e-05
-9.1178133643952e-06
-1.71403343013368e-05
-8.01185160531483e-06
-5.80664263158506e-06
-2.17399430212446e-05
-2.17724266514021e-05
-1.18765846945893e-05
-1.0449652837708e-05
-1.34908952681274e-05
-5.66201431441199e-06
-1.18687532233754e-05
-2.72496905086809e-05
-3.05365122458475e-05
-8.90940095109886e-06
-2.45310307036635e-05
-1.7517896738559e-05
-3.14398092807705e-06
-1.6360455036102e-06
-3.0740382626577e-06
-1.57711365350787e-05
-2.26237011954272e-05
-1.51424004123304e-05
-1.5681664147136e-05
-8.10221237120703e-06
-2.14298216650123e-05
-2.27130336965814e-05
7.00531074543528e-06
-1.97295145613938e-05
-3.7539132557273e-07
-1.06078167239091e-05
-4.59746747370051e-06
1.74414820806642e-05
-2.01832398615114e-05
-8.11889286874999e-06
6.20065617785246e-06
-3.56960085485547e-06
1.53489847801058e-06
-3.42371029165615e-06
-8.83885726181625e-06
-4.89519056958562e-06
-2.13280401996928e-05
-3.36787056155116e-07
-1.19281506897541e-05
4.83896377698908e-06
-1.48784578504036e-05
-1.03026359200631e-06
2.70871415508019e-06
-1.31840430204073e-05
-4.13857172681018e-07
-2.0408504366867e-05
-1.70487637057975e-05
-1.20481049464624e-05
-1.59744840342929e-05
-2.23509895134799e-05
-1.38237157705666e-05
-9.5306828412165e-06
-2.52742717883136e-05
-9.50543714552531e-06
-8.42739511340006e-06
-1.75036104884939e-05
-1.05775317659714e-05
-9.65195738783556e-06
-2.58961843184368e-05
-1.10866354220113e-05
-1.39194578763577e-05
-1.62861380713689e-05
-3.0390854095456e-05
-2.83037664035861e-06
-1.69628127879712e-05
-2.81900324722687e-05
-1.14357214304653e-05
-1.16571884432315e-05
-2.29930927521195e-05
-3.33874080207727e-05
-1.7960606124939e-05
-3.13093129583357e-05
-1.61920449881548e-05
-2.03370964539652e-05
-2.94462548043611e-05
-1.36108159177116e-05
1.37748439794412e-06
-1.81267148197013e-05
-1.99055052511964e-05
-2.30053639462534e-05
-2.47760455852311e-05
-3.13663881463554e-05
-1.20506935536895e-05
-1.14839403030227e-05
-2.10943327378188e-05
-1.27479099748118e-05
-2.53182095054557e-05
-2.910622873676e-05
-1.73223878890201e-05
-1.13351291876989e-05
-1.6175479686732e-05
-1.39378833602081e-05
-1.52576721778276e-05
-7.21055110787396e-06
-6.75151678569723e-06
-1.17774919049478e-05
-4.74340051981203e-06
6.36591803001446e-06
-8.69277857446354e-06
-1.25075373069831e-05
-7.38680411458947e-06
-7.42468432629044e-06
-8.97938074550477e-06
-8.7503546369602e-06
-7.97964025097577e-06
-1.12135771746177e-05
-1.71640788081816e-06
-1.25347886136992e-05
-1.02448583078559e-05
-3.33317430309115e-06
-1.97955111437561e-06
1.47862190638951e-06
-7.94715425504738e-06
-1.17263812825717e-05
-7.85900227629963e-07
-8.22359290923084e-07
-2.10954881073308e-06
8.57064862975507e-06
-3.46271052171573e-06
-8.6320412885419e-06
-2.05407399341238e-05
-2.64883972607256e-05
-4.7782841512741e-06
-6.57020901754505e-06
-1.78487806671185e-05
-1.00154642683575e-05
-5.22887496111684e-06
1.67920665844351e-05
-1.88854090684352e-05
-1.95217826001591e-05
-9.34028951722674e-06
-1.22133562694614e-05
-1.62330906215174e-05
-2.02489940402545e-05
-1.91142750086111e-05
-6.73990951597635e-06
-1.41768709279577e-05
-1.13508795314809e-05
-1.21316417641905e-05
-5.53439919988123e-06
-6.2912859064554e-06
-5.61777461961918e-06
-1.48615922187366e-05
5.53763533684999e-07
-2.83220089023977e-05
-1.34709413430409e-05
-1.19555121775306e-05
-1.74237212508862e-05
-2.30887999374375e-05
-1.23803174681247e-05
-1.38809782859118e-05
-1.1971699405798e-05
-6.60885890068153e-06
-2.44332139181634e-05
-1.64809250368452e-05
-1.78831326766979e-05
-1.60970113006984e-05
-9.6300938812559e-06
-1.6843603649316e-05
-3.31460024565594e-05
-1.20262656352851e-05
-2.051748585687e-05
-2.18277642387343e-05
-1.28105052388032e-05
-1.00948923600613e-05
-2.25809818470125e-05
-1.73072849434437e-05
-5.77128482849362e-06
-1.12065654735934e-05
-9.69299780612342e-06
-2.2238812519259e-05
3.21006849529408e-06
-1.51412827788478e-05
-2.54622833458454e-05
-7.02927529151655e-06
4.99405497931664e-06
-7.58213133346088e-06
-1.26958648810214e-05
-2.01614429191166e-05
7.66327608016772e-07
-1.28237826204937e-05
-8.99058135349127e-08
-2.08017618137768e-05
7.32678174051522e-06
2.77414823813791e-07
-1.28419422998078e-05
-2.44214410575897e-05
-3.99706840409411e-06
3.89768544516873e-06
-1.12321985789901e-05
-2.17831257567547e-05
-1.49929069578099e-05
-4.9303432160184e-06
-5.53287787823513e-07
-1.9224739644431e-06
-1.11006618126008e-05
3.18552550627861e-07
-1.25585465877536e-05
-4.48181484048917e-06
-9.46249840551131e-06
-1.14437906996434e-06
-7.57272590712696e-06
-7.74118078455084e-06
-8.0439679278446e-06
-6.20356646056532e-06
8.65739147669124e-07
-1.80934034922596e-05
-8.85473563488893e-06
-2.03745109461725e-05
-1.22920300888786e-05
-1.65263230968314e-05
-2.4147297116464e-05
-1.15537981401452e-05
-4.00589963028314e-06
-1.1696438465903e-05
-1.48083335294756e-05
-4.91967253209679e-06
-3.8751905890652e-06
-6.29073540764861e-06
-1.15854624908085e-05
-4.25211564126109e-06
-3.00906302603628e-05
-3.25654909865407e-05
-1.52805435679055e-05
-2.97633428889415e-05
-9.7901055306471e-06
-1.18596259960954e-05
-3.14052434612044e-05
-1.54482838135818e-05
-1.39644196446345e-05
-2.92380585149317e-05
-1.2478597216891e-05
-2.60692546507765e-05
-2.1585847119314e-05
-8.39205141064611e-06
-1.8965049263143e-05
-2.58433396937452e-05
-1.03396511101715e-05
-9.73641690473217e-06
-2.48929503531126e-05
-7.04893837871499e-06
5.94239303037274e-06
-1.18763103352691e-05
-1.0109927873678e-05
-6.86035206699616e-06
-1.55741986812124e-05
-7.7794238471672e-07
-1.87691953634907e-05
-1.6330605438855e-05
-2.724968546974e-06
-1.72814250650277e-05
-6.56060924111483e-06
-2.82020939758703e-05
2.70788885107892e-06
-1.42624397857102e-05
-9.76755624515295e-06
-2.32302642023513e-05
-7.04218695513739e-06
-1.40112810928999e-05
-3.91290688389704e-06
-1.75148700607046e-05
-1.44896748243699e-05
-2.91609268694395e-05
-1.28081533972038e-05
-1.06790251425797e-05
-1.8397652617758e-06
-1.03323239226087e-05
-1.0343992178928e-05
-1.56268836732881e-05
-1.63051874959086e-05
-2.06413984887584e-05
-2.12135388823553e-05
-1.30416591138981e-05
-1.70894423616479e-05
3.25289749747438e-06
3.39915706602606e-06
5.08909164442042e-06
-1.24323147204337e-05
-1.50994033070195e-05
-4.33500239042161e-06
-6.94027468183946e-06
-1.29247138102252e-05
-1.27840436768004e-05
-7.03243693031708e-07
-9.00184521465584e-06
-1.73350018333962e-05
-6.25047157903786e-06
-7.90688061502013e-06
-7.76680770559675e-06
-7.93593151337717e-06
-1.70627928153606e-06
-8.50629501238431e-06
-1.11208914663329e-05
-9.5567623503229e-06
-1.26216132231364e-05
-1.31641085731724e-06
-2.60930091687453e-05
-1.25604144357378e-05
-1.20332463103473e-05
4.21589782471337e-06
-1.37262043550276e-05
-1.18543433637614e-05
-1.67409496211056e-05
-1.379990538833e-05
-1.90834371989661e-05
-1.0646876063577e-05
-1.54693840293086e-05
-1.2124726256351e-05
-1.58587855543755e-05
-2.42971021441073e-05
-2.57202780080802e-05
-1.05712946091086e-05
-1.83875853532129e-05
-1.93089255395185e-05
-9.53952963187355e-06
-1.89401290430651e-05
-4.84600707217191e-05
-3.33505433784705e-05
-1.1211776032388e-05
-2.18942954909925e-05
-1.6625193654746e-05
-6.44435456873427e-06
-1.07493293619518e-05
-1.19066930836563e-05
-2.6870523339652e-05
-1.66898806050021e-05
-2.25504273143304e-05
-2.09290214585907e-05
-1.42016090402641e-05
-2.83065188353487e-05
-1.89110822727195e-05
-2.18353384110363e-05
-2.14755345278793e-05
-8.82083226119787e-06
-2.21552942509793e-07
-7.40278208431937e-06
-2.88823848909301e-05
-2.17180473821864e-05
-3.52521091877625e-06
-1.11135925753996e-05
-1.68801100306195e-06
-1.96041972041828e-05
-8.96540286798931e-06
-1.99849034943694e-05
-1.68670722370636e-05
-1.50827537439665e-05
-6.67986502439732e-06
-2.53734021226479e-06
1.03944763805218e-06
-1.61564761267101e-05
-1.0263502628763e-05
-5.16518860303723e-06
-1.22598823411088e-05
-9.72697037067517e-06
8.50072782401978e-06
1.16539205307084e-06
-1.22524445705297e-05
-1.18447833766633e-05
-2.83014357291368e-05
-5.16351329461209e-06
-1.05512982533651e-05
-7.00681611605171e-06
-1.6333286486759e-05
-1.92428638120695e-05
-5.24880281130336e-06
-4.29584146973831e-06
-1.91713609585456e-05
-1.72359743275064e-05
4.14391632940616e-07
-1.42941036930773e-05
-1.1405802867672e-05
-1.66660412633881e-05
-1.10985320866439e-05
-6.08987749479289e-06
-1.63684849492466e-05
-8.57529120730231e-06
-2.29550025098836e-05
-1.79326147363894e-05
-2.19056996639799e-05
1.85231420580939e-06
-5.37330979819238e-06
-2.54595935803182e-05
-1.99995921003075e-05
-1.20145057871626e-05
-2.18926265012052e-05
-6.9399237254768e-06
-2.66842335741453e-05
-3.35487430434373e-05
-7.27973656739319e-06
-2.40290395672038e-05
-3.33685949227768e-05
-2.44072652910279e-05
-3.64707881765717e-06
-1.23254277322314e-05
-2.10705651119415e-05
-2.25892600030602e-05
-2.96561907070889e-05
-1.84282959832522e-05
-1.59760649397822e-05
-3.28173572699223e-05
-1.64269572878003e-05
-2.09206190325847e-05
-2.13473558152966e-05
-2.05330974658375e-05
-9.68386616383392e-06
-1.43074007010425e-05
-1.8861645392436e-05
-1.43947447367515e-05
-1.21479087130276e-05
-1.56267129413102e-05
-1.13631083473248e-05
-2.61041235857045e-05
-1.22881745966047e-05
2.8590908073935e-06
-9.80143361068327e-06
-1.42262370136991e-05
-1.84365186561184e-05
-1.20464984152259e-05
-9.5415446258707e-06
-1.50593006540905e-05
-1.85873285335428e-05
-6.7538607376965e-06
-1.76549377086046e-06
-2.55095271183807e-05
-7.1729988940584e-06
1.81716960964126e-05
4.42313218295789e-06
-1.62888150555302e-05
-1.47181823449273e-05
-9.4660506131955e-06
-8.50569890384252e-06
-2.07070070993054e-05
-1.0189411641655e-05
-3.87920380660297e-06
-6.19375978085131e-06
-2.04442368731473e-05
-4.50822016395299e-06
-8.11265815351927e-06
-7.4450341945987e-06
-1.11059684117973e-05
-1.75344800718437e-05
3.83792186280054e-06
-5.65227643054592e-06
-6.49477789308313e-06
-1.21381269722851e-05
-4.76173506109427e-07
1.36762450344939e-06
-1.07059358443409e-05
-1.30465000818097e-05
-4.09399382067085e-06
-1.61467610818848e-05
-3.85563359115813e-06
-9.49599424340849e-06
-1.9222641969178e-05
-1.86420345329914e-05
-5.73010943482678e-06
-1.51874176752603e-05
-1.91551770736527e-05
-1.64739972506932e-05
-1.91160250440025e-06
-8.20016735226005e-06
-1.46558412523967e-05
-2.01809222555306e-05
-4.81128701594742e-08
-2.72397461364333e-05
-3.58948085157302e-05
-2.55836149783777e-05
-1.43864985060163e-05
-6.33320087469263e-06
-1.62603393192238e-05
-1.57967087765118e-05
-9.76762812287799e-06
-2.24286847071004e-05
-3.06169384927966e-05
-1.09557934513849e-05
-2.35947471464353e-06
-1.50866033125195e-05
-1.06056689586278e-05
-6.4686092786978e-06
-8.03188320857632e-06
-2.67035522947173e-05
-3.44673210432465e-05
-2.40506820220502e-05
-1.89357379880508e-05
-2.46970250108827e-05
-2.59124226029151e-05
-2.87469314774846e-05
-2.24935327866922e-05
-3.82224769479863e-06
-1.29245883838005e-05
-1.14803535274664e-05
-1.67104256652315e-05
-1.04326885790576e-05
-2.20418858608085e-05
-2.07877907242516e-05
-1.84814816503006e-05
-7.25751636274905e-06
-1.38767263540017e-05
-1.45888198600762e-06
-2.70947652273688e-06
-1.34236542795088e-05
-7.3603717833296e-06
-4.71707932922479e-06
-8.30734307558784e-06
1.57729808793827e-07
-7.26208156297384e-06
-1.0093943275283e-05
-9.32710339507981e-06
-1.62575300116821e-05
-2.54500863764097e-06
-1.22922059019058e-05
-1.88282512859438e-05
-1.59979127058766e-06
-5.2179146454064e-06
-4.90621168078176e-06
-3.03365982850766e-05
-1.18529964540978e-05
6.85692963724318e-06
-1.9748387082642e-06
-6.73923964321773e-06
-1.47329146625471e-05
-6.25515024965328e-06
-7.97562193581101e-06
1.29774082496433e-06
-1.33043234168929e-05
-1.04318735045541e-05
-2.04520993500091e-05
-4.70320240802905e-06
-3.05134956657002e-05
-1.40321672151543e-05
-7.21015424355652e-06
-2.32087463000912e-05
-8.76410382553209e-06
2.67657565506487e-06
-1.32980937596658e-05
-1.40423348999912e-05
-1.27853249318828e-05
-1.70722479781548e-05
-1.33810471612091e-05
-1.54499868906664e-05
-3.51486247215232e-06
-1.10705457315911e-05
-1.18351717690295e-05
-9.08337295594307e-06
-2.19131359742576e-05
-7.09816385228394e-06
-8.74899645091627e-06
-8.52527676064651e-06
-1.09292860385281e-05
-2.09367032035484e-05
-1.39833646784443e-05
-2.63086148971373e-05
-3.18474598535367e-05
-1.77315674878682e-05
-1.57603673286116e-05
-1.33879584522553e-05
-1.10727309062889e-05
-1.41369982787202e-05
-3.20603275295263e-05
-4.88680383422109e-06
-1.04815621096806e-05
-2.22358123191282e-05
1.44094207127433e-06
-1.4643648130599e-05
-2.774809634206e-05
1.15301129119588e-06
-1.70959008552227e-05
-9.9015021085117e-06
-4.04773603712397e-06
-2.55238644531378e-05
-2.09206336444611e-05
-9.87339551461689e-06
3.84310281402452e-06
-1.27988676783511e-05
-1.07697442128768e-06
2.93345393919569e-06
-9.75694812402829e-06
-1.54868576817133e-05
-1.39665302721919e-05
-4.5601016880934e-06
-5.67621107987792e-06
-1.26214333742181e-05
6.00416463799841e-06
-1.4104968269069e-05
-3.08854306673436e-06
-1.03825264179825e-05
-1.01222967084628e-05
-7.61053413651391e-06
-1.34617113834332e-05
-9.31457241768776e-06
-1.80229467868731e-05
-1.25208189431251e-05
-2.01094922791887e-06
-4.97059183952735e-06
-4.87200658731891e-07
-1.1098007172147e-05
-9.80739736889801e-07
-6.64798827463567e-06
-7.79224928358437e-06
-1.87395907198436e-06
1.17085317140495e-05
-3.1129773231799e-07
-1.21772030305769e-05
-4.0903375265846e-06
-1.13193060683007e-05
-2.83451720581898e-06
-5.50978529269709e-06
-2.64882976860461e-05
-9.08139698840046e-06
-7.21770599314852e-06
-1.81033162437552e-05
-1.27082139658461e-05
3.93500520235704e-07
-2.25868363989181e-05
-7.4797475998072e-06
-2.343851613113e-05
-7.397046630458e-06
-3.00148515957453e-06
-7.4112155760498e-06
-1.82576459884216e-05
-7.56226551745035e-06
-1.7224157841265e-05
-1.33146613646411e-05
-2.09831657305118e-05
-1.49072873214341e-05
-1.14446925408822e-05
-4.10591952912917e-06
-1.92856516620887e-05
-5.78558897652817e-06
-2.44927365185458e-05
-8.26366774743483e-06
-2.11119400943555e-05
-2.57821635248008e-05
-1.37501279896807e-05
-6.1158073115772e-06
-2.44590316083357e-05
-9.53931889444897e-06
-2.7205940470742e-05
-1.57390940496052e-05
-9.87407129784071e-06
-2.93519456343715e-05
-1.3098022718901e-05
-1.43197569069042e-05
-9.00032274187437e-06
-3.14662358815933e-06
-9.97083900087997e-06
-7.80346404275977e-06
-1.11239951517925e-05
-9.9420140608946e-06
-7.15281353808569e-06
-1.43136864854949e-05
-1.45931385752583e-05
-1.35329188996405e-05
-2.83249310176211e-05
-3.66510956880799e-06
-1.17021353549398e-05
-1.22853111260509e-05
5.35836074873134e-06
4.37371414718457e-06
-1.59231085843137e-05
-2.33273637656254e-05
1.01731103609572e-05
-4.67260350060858e-06
-5.13170722202283e-06
-1.4177188616554e-05
2.01642526684915e-06
-5.6824073424417e-06
-1.34035958181858e-05
-1.0409721779244e-05
-7.45872977904546e-06
-2.57666269724769e-05
-1.28650142296629e-05
-8.35044224749901e-06
-6.01626535415766e-06
-2.08640084052236e-06
-1.86674021758712e-05
-7.49526887126517e-06
-4.7490406059989e-06
-1.93564263173545e-05
-1.57992452669672e-05
-7.73709499454367e-06
-5.78819971382052e-06
-2.85209222768565e-06
-6.80798690568601e-06
-7.28901719390954e-06
-2.09134069699302e-05
-4.25296702900661e-06
-1.86768449367189e-05
-9.09326102334424e-06
-1.04562880667202e-05
-2.96444852090204e-06
-8.2293081598975e-06
-1.22196307000427e-07
-1.87172038598701e-06
-1.54430037962571e-05
-1.43352054537449e-05
-1.66632015377622e-05
-1.23999661540096e-06
-7.19642034887111e-07
-2.74385926582839e-05
-1.55150898285414e-05
-1.11360756312045e-05
-9.36977897764834e-06
5.90056487397169e-06
-1.30598720206594e-05
-1.7694267837766e-05
-1.1353614799705e-05
-2.37208860687687e-05
-4.47889610750006e-06
-1.47136666945297e-05
-1.70775312071712e-05
-2.48202348625573e-05
-1.96876538826259e-05
-1.2035350851179e-05
-2.96847469408957e-05
-2.60402910865862e-05
-1.2429036464932e-05
-1.9281094776601e-05
-5.2810433489547e-06
-1.32119337403909e-05
-1.01486439870687e-05
-1.22751268645981e-05
-1.53070711790613e-05
-7.82749777638218e-06
-4.01293478184476e-07
-1.93991290648931e-05
-2.34350128781455e-05
-2.05637135313577e-05
-2.20822640875036e-06
-7.33823584287988e-06
-9.54186796044608e-06
-1.23538222834756e-05
-1.25304964659507e-05
-2.90732410886823e-05
