# Supplementary material for: Research on computational propagation and identification of mine microseismic signals based on deep learning
Source: PLoS One. 2025 Oct 22;20(10):e0334641. doi: 10.1371/journal.pone.0334641 (PMC12543183; doi:10.1371/journal.pone.0334641)
Supplement: S10 Data — (ZIP) [file pone.0334641.s010.zip › 000101100001615.xlsx_0.txt_24.txt.txt]

-2.45578527752398e-05
-2.23199970578267e-05
-1.34012464884447e-05
-1.31680166744946e-05
1.58841971886887e-06
-1.81720100013308e-05
-1.12062745659211e-05
-9.47704053568537e-06
-1.24824362698917e-05
-1.8078662824906e-05
-7.28922192279461e-06
-1.88379134565458e-05
-1.60369360465504e-05
-6.52859419888928e-06
-1.48164375971209e-05
-2.33845521350689e-05
-1.40628339112882e-05
-9.3813086527468e-06
-7.49746349086751e-06
-2.32245303345332e-05
-2.25118115295671e-05
-9.03103787117968e-06
-1.56736888621248e-05
-6.81016380078484e-07
-1.60783919441176e-05
-1.42434577440488e-05
-2.08084075969386e-05
-6.41662461956808e-07
-6.92570873339797e-06
-1.34824473882812e-05
-1.87300287550162e-05
-2.8935479637013e-05
-4.94084428325267e-06
-6.86050226333059e-07
-1.0025789094658e-05
-1.78775497270004e-05
-8.8675914980424e-06
-1.98378668295825e-05
-2.84137768404568e-05
-2.17905586637723e-05
-7.48403450813884e-06
-8.88686253470222e-07
1.46503559667151e-06
-8.56752737936881e-06
-1.54199358151589e-05
-7.25799590037831e-06
-1.91899759482114e-05
3.39031334843285e-06
-1.55135319483531e-06
1.05288802880987e-05
-1.9846211032844e-05
-1.57356130471275e-05
3.78779921477656e-06
-1.86645390627896e-05
-7.57569670919883e-06
-1.23818693890623e-05
-2.99661213650122e-06
-1.57759603823595e-05
-1.02813848383738e-05
-3.78060924064589e-06
-4.0278023016787e-06
-1.01181191447154e-05
-2.00171753830664e-05
-2.22412940087185e-05
1.11021548230164e-06
-3.46736376265862e-06
-1.42179817990485e-05
-9.414519930547e-06
-1.72350302381261e-05
-9.87914863975157e-06
-9.53485040026103e-06
-2.46541766799567e-06
-1.43417975262394e-05
-1.35241849763844e-05
-1.71857788509264e-05
-7.25034627152807e-06
-1.78536339265075e-05
-1.52131957148121e-05
-1.0805027776446e-05
-5.39526320982171e-06
-1.50875704818006e-05
-7.64640410296568e-06
4.55613056091275e-06
-1.33273466657156e-05
-3.4180195835585e-06
-4.66756852330301e-06
-2.22346466610812e-05
-1.93956167365216e-05
-1.23919199038843e-05
-1.52855280177799e-05
-1.61608490983308e-05
-1.5283031797536e-05
-2.26299480723309e-05
-7.47447926578975e-06
-8.47805886002549e-06
-9.00228474446332e-06
-5.79896049035489e-06
-1.1661345438212e-05
-2.04112767735963e-05
-2.42841058936225e-05
-1.32311323097956e-05
2.3542444473789e-06
-1.39070789156212e-05
-2.60835297455307e-05
-8.76232475655944e-06
-1.37826359054152e-05
-1.5764086908426e-05
-1.65801657774052e-05
-3.76759384444045e-06
-2.96202182043649e-05
-1.57314938143524e-05
-9.59542602254232e-06
-2.78048642920405e-05
-1.97090439469186e-05
-2.18684596158487e-05
-1.86953966473239e-05
-1.24788486571763e-05
-6.23289101027541e-06
-1.12185438259772e-05
-8.00058768797626e-06
-1.23068525883893e-05
-2.13782145276216e-05
-5.36023435544665e-06
-1.56059088189687e-05
-2.76655717755765e-05
-1.40713313510697e-05
-1.08026442574027e-05
-1.54568722793245e-06
9.90412695041656e-06
-1.10622057600833e-05
-5.63459285883173e-06
5.33239811649563e-06
-6.01604966634979e-06
-1.55227655968842e-05
-2.00847916005901e-05
-1.45105919332597e-05
-1.21578562574652e-05
-1.59178849586368e-05
-1.00752028276067e-05
-2.33585522310162e-06
-2.40757208669466e-05
-8.57136579080326e-06
-1.37036246529724e-05
-3.3998661709607e-06
-2.46402277391744e-06
-1.18376144343135e-05
1.52141760032565e-06
5.8999156566434e-06
-2.11344983286459e-05
-2.06386924882564e-05
-1.56365638664219e-05
-1.00532551218239e-05
-1.24077121082081e-06
-7.98327989973984e-06
2.51313172946547e-06
-1.96453282393092e-05
-2.26698263298698e-05
-1.20870643027952e-05
-1.97906941766092e-05
-1.11653624589878e-05
-9.34252356003581e-06
-7.07209261834903e-06
-4.44067287238242e-06
-1.16614721931363e-05
-3.51637567078097e-06
-2.57442568630044e-05
-1.37120681918176e-05
-1.33186396848401e-05
-2.6508304358857e-05
-8.42262080731488e-06
-2.42859735722875e-05
-7.2486951203585e-06
-1.10933604608524e-05
-4.18888656075103e-06
-2.4001036898777e-05
-1.87709646951626e-05
-1.86569523460418e-05
-2.41007408066143e-05
-1.62439060907597e-05
-1.91121033648748e-05
-1.32855728556673e-05
-1.64237368075293e-05
-7.94961791888978e-06
-1.41702493523751e-05
-1.95723354095424e-05
-2.96612759502443e-05
-1.69500508962502e-05
-1.16811406737344e-05
-1.2011816935238e-05
-2.72122198502835e-05
-2.10643457691256e-05
-1.32883286160379e-05
-2.02448418726199e-05
-6.25552691075718e-06
-2.26529589521612e-05
-1.93535843940461e-05
-1.4194735060574e-05
-2.20111641336782e-05
-1.65660613777644e-05
-1.16016621878369e-05
-2.25391527073253e-05
7.83394508597894e-06
-2.70278051187129e-06
-3.20664971769665e-06
-3.08794491218079e-05
-2.32230922208382e-05
-1.20644524873433e-05
-1.39221619814399e-05
7.83303300743247e-06
6.86456229956343e-07
-2.23726212322e-05
-8.87395062047506e-06
-5.4276865035912e-06
-6.07589225581217e-06
-1.24783804632607e-05
-7.59423081138434e-06
-1.7157915249958e-05
-4.48951943835272e-06
-1.97827117380436e-05
-1.86225428189464e-05
-9.14667671146416e-06
-6.16174239959616e-06
-3.70578869540776e-06
-1.48104512953797e-05
-1.81651690824184e-05
-6.95849361085055e-06
1.19502745622594e-07
-1.15002647862233e-05
-1.10502091099366e-05
-2.54796039294445e-06
-1.2816407854131e-05
-1.66282314726882e-05
-1.86985913106418e-05
-2.60519701452827e-05
-1.20040943722931e-05
-6.96027736374956e-06
-1.12619729411345e-06
-6.32489410950565e-06
-1.4924760468317e-05
5.59287606520659e-06
-1.47811347634503e-06
-1.95029091513248e-05
-4.12509608183493e-06
-1.03777617270682e-05
-6.64758540826051e-06
-2.06953715773183e-05
-1.32173229090915e-05
-1.1838755672653e-05
-3.28427942799238e-06
-2.23060486994191e-05
-2.94939588685914e-05
-1.8131841704269e-05
-1.85751695453073e-05
-1.61801936039003e-05
-8.19333842984321e-06
-1.01133223998304e-05
-4.09518870442579e-06
-2.48197586629056e-05
-3.23187411692727e-05
-9.24270949487122e-06
-1.96579825391283e-06
-5.51564311513449e-06
-1.64122203155058e-05
-7.54097895697639e-06
-1.4428383241071e-05
-1.63334151066458e-05
-7.627756434878e-06
-1.58059279495037e-05
-8.02391558353834e-06
-6.77210750627827e-06
-2.07261277302698e-05
-2.51787180227734e-05
-9.79038035984223e-06
-8.98012614214942e-06
-1.99411726435622e-05
-1.24460407133195e-05
-1.26030885897983e-05
-1.32028433951337e-05
-2.10745043544816e-05
-1.69999969356859e-05
-1.23183544966694e-05
-5.66052680931349e-06
-8.97371579231583e-06
-6.08106084740398e-06
-1.09456397533931e-05
-6.92868418544372e-06
-7.16821453988061e-06
-1.1544901319042e-05
-1.371655867476e-05
-1.58515900645765e-05
-1.07783412996007e-05
-1.66493361374241e-05
-1.13592400823839e-05
-1.09527288310515e-05
-1.77363893562478e-05
-7.74665748528483e-06
-1.26191220017467e-05
8.09774111090961e-06
-1.09612961779575e-05
-1.97162632165581e-05
-1.260203742532e-06
4.45333762539745e-06
-8.92153322355329e-06
-8.32968532662849e-06
-8.55380290622524e-07
6.22334118494297e-06
-9.72790360824983e-07
-7.66480798131565e-06
-6.33504465664646e-06
-1.07531818977436e-05
-1.34362491054734e-05
-8.52363781786767e-06
-8.67984113075649e-06
-3.27120950049563e-06
3.93662372687346e-07
-6.03210804503838e-06
4.03241518795212e-07
-1.34478355861459e-05
8.40469608848285e-07
-1.77205870494326e-05
-1.02038168220818e-05
-8.23041020130897e-06
-6.98019000038724e-06
-4.64425013416117e-06
-2.36215543880363e-05
-6.53485347023643e-06
-1.37006531581318e-05
-1.91798271231838e-05
-9.82164159934299e-06
-1.83428959418217e-05
-1.30878547298066e-05
-1.12279405016599e-05
-2.30108430697302e-05
-1.8549365926517e-05
-6.31436355088393e-06
-1.35607616674906e-05
-1.24509619672446e-05
-1.2615815202465e-05
-3.53662143821459e-05
-2.88319213642189e-05
-1.65798216464057e-05
-1.74821032862501e-05
-6.22592567797498e-06
-2.3346616471667e-05
-1.63717138979056e-05
-1.88113443068266e-05
-1.41293458945596e-05
-5.07943836400383e-07
-1.26472062813456e-05
-2.86299051313214e-05
-2.25722032141803e-05
-1.75904482139509e-05
-1.8467970859792e-06
-1.06861236352447e-05
-1.91676441018776e-05
-7.41073405534432e-06
-1.69419977448454e-05
-5.68842608155612e-06
-2.46277566726412e-05
-1.40274539409322e-05
-1.23806408624167e-05
-1.4090820429121e-05
-1.319435825118e-05
-1.13262698382125e-05
-1.66029848810482e-05
-7.44626623119617e-06
-1.94211766845645e-05
-2.37028802700644e-05
-7.8848165096559e-06
-6.25514952742324e-06
-9.12878275868097e-07
-7.87370415150024e-06
-8.07476570734282e-06
-1.62716876475609e-05
1.16910942188244e-07
-1.78411888853683e-05
-9.95143682846378e-06
-1.06176941044418e-05
2.81825718243556e-06
-2.46956236639333e-05
-1.07886001909617e-05
-1.3031342480859e-05
-9.03076861733118e-06
-2.89344549306903e-06
-2.13513017573554e-05
-4.8163626697772e-07
9.47558763394865e-08
-8.23921868989247e-06
-5.9554176282375e-06
-6.11716193794673e-06
-1.05417168539805e-05
-6.3023285489922e-06
-2.86993967422646e-07
-6.43622493351146e-06
-8.68247963485352e-06
-1.33222281384485e-05
-1.76800697212896e-05
-1.62941364202104e-05
-3.30237929111205e-06
1.00147776297686e-06
-2.36663501593712e-06
5.15046064448713e-06
-1.16654053084391e-05
-1.4034152911496e-05
-3.82349795511342e-07
-7.77132520100892e-06
-2.259051882904e-05
-1.64742425077284e-05
-1.27577855470173e-05
-1.91529730559347e-05
-5.83907646233117e-06
-2.32912512030276e-05
-1.18575333289087e-05
-2.44482590603072e-05
-1.31877896051049e-05
-1.00920463502317e-06
-1.42803384295324e-05
-2.84812132404188e-05
-1.73778959177108e-05
-1.93574154589714e-05
-1.03731680303079e-05
-1.00800602966257e-05
-2.64949822193439e-05
-1.80058766147911e-05
-5.58613842539374e-06
-1.22572843903724e-05
-2.29768491114281e-05
-1.08215471777073e-05
-7.76371561900607e-06
-1.09825984006797e-05
-1.07281852247348e-05
-1.22212543099208e-05
-2.86180675153196e-05
-2.46314308730398e-05
-7.45355319385838e-06
-1.35493545556652e-05
-3.94303743185817e-06
-1.54883057859292e-05
-1.47417205055739e-05
-1.34219895011555e-05
-1.58153905457923e-05
-1.06948312236219e-05
-1.68277791940742e-05
-1.65977403593412e-06
-2.30323087863283e-05
-2.69963205625087e-06
-1.65042214961822e-05
-1.86615458486547e-05
-4.85371600959776e-06
-6.47702384177854e-06
-1.00191910286838e-05
2.6537805929733e-07
-1.55897928681508e-05
-6.39535754930955e-06
-1.03212210119882e-05
-1.61331767179513e-05
3.53285106112441e-06
-2.15719189795176e-05
-1.08334442229379e-05
-1.60393320666775e-05
-1.15891152673077e-05
-4.51377839359089e-06
1.52414941359136e-05
-1.01985181535507e-05
-1.39242709764519e-06
-7.2073694746085e-06
-5.90281009008835e-06
-5.7895331023327e-06
5.9684254301848e-06
-1.28331622117269e-05
3.80411561140317e-07
-1.3643392684021e-05
-1.24549195600026e-05
4.28527373296478e-06
-1.48545042571943e-05
-1.95384001190449e-05
-1.973731106009e-05
-9.15135254674901e-06
-1.38078642403791e-05
-7.47785500698958e-06
-1.18353855392584e-05
-9.21413382911914e-06
2.98218261702895e-06
-1.25772593306626e-05
-1.43047117305469e-05
-9.59823545698196e-06
-3.66621691820613e-06
-5.36758343126478e-06
1.7992241629133e-06
-8.51701092672308e-06
-2.25006121379525e-05
-1.45302710794546e-05
-2.22036670479968e-05
-9.22888175551922e-06
-7.35516811722277e-06
-1.32984653389712e-05
-1.58824251866792e-05
-2.4659851560485e-05
-1.19229008688111e-05
-2.335924383017e-06
-9.79701321592576e-06
-1.45577348656408e-06
-3.5566125901548e-05
-1.9199991491833e-05
-9.26265035271748e-06
-1.5724520982111e-05
-1.82276700249742e-05
-1.50762372861075e-05
-7.91732702139016e-06
-1.56711485284436e-05
3.69454441905502e-06
-3.5059008672874e-06
-2.43986248587063e-05
-3.65961249489011e-06
-8.74620579163501e-06
-7.90783498557784e-06
-1.5640415873417e-05
-1.94230165982326e-05
-3.36149424389923e-06
-3.15650447254584e-05
1.57025142894128e-06
-1.96079811364703e-05
-1.72670208781819e-05
-1.0115905078096e-05
-1.32515547652012e-05
-2.22604173501505e-05
-1.54016302503112e-05
-3.87928005613416e-06
3.2017425467093e-06
-2.08940047414531e-05
-1.36562348837755e-05
-5.87064867815407e-06
-1.15397485675783e-05
-1.62441470308734e-05
7.63089401307596e-07
-6.4077672428446e-06
-2.20498025791227e-06
-1.70866493915985e-05
-1.48977589582785e-05
8.81578849196719e-06
5.06315551376473e-06
-8.87481860020452e-06
-2.01336166074068e-05
-4.70859755568812e-06
-1.03950387446148e-05
-6.61074827211757e-06
-1.33733039628181e-05
-1.51178646820719e-05
-2.07028033800277e-06
-2.48341280537504e-07
-1.32068783109865e-05
-8.2968455165429e-06
2.05752334851463e-06
-3.95706364965281e-06
1.23040692898604e-07
-1.38320150866247e-05
-1.87283145747899e-05
-1.4193473021164e-05
1.20346275725454e-06
-1.87391751290845e-05
-1.48327410546967e-05
-1.82091213076709e-06
-2.24641149400972e-06
-1.25410795488109e-05
-1.05733538315917e-05
-1.08021494858188e-06
-1.32514917926154e-05
-1.3437312075743e-05
-6.90630353317045e-06
-8.38450664007056e-06
-1.62414937703054e-05
-2.15241600766855e-05
-2.07548229194596e-05
-2.00497516634038e-05
-8.43264418578513e-06
-1.72989887983097e-05
-3.21793125925989e-05
-2.3968086649887e-05
-1.35214728425106e-05
-1.21580105886573e-05
-1.83263976199829e-05
-6.15898671000978e-06
-2.54566798528825e-05
-2.76777041508242e-05
-8.38507568219773e-06
-4.01695657133433e-06
-1.39308160913356e-05
-2.38639405727488e-05
-2.42459476954443e-05
-9.98580016870251e-06
-9.15736243382565e-06
-1.20191027985768e-05
-2.49531288937109e-06
-1.54375548812682e-05
-1.97269699404165e-05
-7.34405654016863e-06
-1.52687839023406e-05
-1.58330632097497e-05
-5.526929860455e-06
-4.78281360851001e-06
-2.20113887313144e-05
-1.44493143853505e-05
-1.98898446995267e-05
-1.89337590952914e-05
-1.83783829650538e-05
1.17722210611742e-06
-1.80344472918197e-05
-3.14075814993134e-06
-1.2026451226937e-05
-1.38452613941623e-05
2.0577640688192e-06
4.44800004457347e-07
-5.46281403472694e-06
3.6657395791371e-06
-2.32672912067978e-05
-8.35885642073379e-06
-2.25195142853091e-07
-1.1082790538732e-05
-8.17981506048798e-06
-1.38609054735394e-05
-6.12527176001421e-06
1.02941191547769e-05
-3.26647106916517e-06
-1.20787216245336e-05
5.73394239242698e-06
-6.56422919664616e-06
-1.51037142104665e-05
-1.47103579680649e-06
-1.83730942946561e-06
-1.61948264761143e-05
-5.28167454243765e-06
-1.79241716783711e-05
-5.53523762245174e-06
-5.18257334189691e-06
-7.49465113279396e-06
-1.55401579045178e-05
1.31459037615202e-07
-1.4256989808681e-05
-2.53823840982529e-06
-1.66273878917253e-06
-1.92679721082364e-05
-5.31353067925691e-06
-1.23672179786857e-05
-1.88658088920692e-05
-4.89026473233637e-06
-4.52341427540544e-07
-2.09358229210854e-05
-2.12652192524851e-05
-1.28164845801642e-05
-1.43034686040425e-07
-1.39985695765032e-05
-1.48613048034573e-05
-1.55845229876708e-05
6.72836970910618e-06
-1.35858768550382e-05
-2.31717613123938e-05
-2.96189245181011e-05
-2.64719624493013e-05
-1.06941548193135e-05
-6.40329074595954e-06
-1.47739478225483e-05
-1.40317573156624e-06
-1.81447056885021e-05
-7.24193387054243e-06
-2.97852208607008e-05
-2.02520668028172e-05
-1.3876309925178e-05
-2.14454023618321e-05
-1.67827216127335e-05
-1.38225376200553e-05
-1.86062222899377e-05
-2.66232798366587e-05
-9.31840257855804e-06
-1.42619818900783e-05
-6.47610247061783e-06
-3.04820391738707e-05
-1.50033712791003e-05
-1.56396291552848e-05
-8.77108978003008e-06
-1.95915840204079e-05
-9.97126433138605e-06
-7.53251132486188e-06
-1.96886870285328e-05
-4.74576468590981e-06
-1.86684126185162e-05
-3.32875945804087e-05
-1.08341719086918e-05
-1.09869715003082e-05
-5.64521769519042e-06
3.82349163776407e-06
-6.25269342008228e-06
-3.64174926479639e-06
-1.13141308607316e-05
6.97152747157093e-06
-1.02136960269881e-05
-1.00925446839027e-05
-6.09773332130642e-06
-5.9402680199406e-06
4.98086895956927e-06
-6.84320580136897e-06
-1.6849277582081e-06
-1.56359618757361e-05
-8.35096037006963e-06
-1.49391550282661e-05
-3.44584600379812e-06
-2.71258731364513e-06
-1.35208534880237e-05
1.30482739387242e-05
-1.33518669902543e-06
2.03317006891809e-07
3.7752775812132e-07
-2.0578017949523e-05
-1.27165584703902e-05
-1.58472188266823e-05
6.48424041850005e-06
-1.43190996942715e-06
-1.09227814222803e-05
-4.21461363445086e-06
-2.04538809851437e-05
-7.73713064055545e-06
-1.90411775791668e-05
-1.26889172501007e-05
-1.44016058221547e-05
5.70871812498433e-06
-1.81464350002946e-05
-1.92329936456827e-05
-1.61644640190874e-05
-7.29431573308217e-06
-2.19239620359476e-05
-2.80305008922592e-05
-7.19696651897776e-07
-1.64737645201307e-05
-1.28704283117417e-05
-4.00763614281741e-06
-9.52892509888674e-06
-2.5497406081554e-05
-1.30698025512071e-05
-2.77733941489914e-05
-1.41900370322811e-05
-1.71121109234617e-05
-2.21262208668607e-05
-3.2025188497196e-05
-1.78766718110759e-05
-2.21294064041577e-05
-1.38338983740616e-05
-1.38263660978319e-05
-7.7649555010915e-06
-1.01719173097789e-05
-1.84890930517454e-05
-1.76230762675834e-05
-3.06158349890663e-06
2.83836912208833e-07
-1.28794545030007e-05
-1.51764410977811e-05
-2.1736822838743e-05
-2.17974455778394e-05
-1.22578946851547e-05
-1.49703349677841e-06
-1.60974377418857e-05
-8.90203238722051e-06
-6.23379746240531e-06
-8.24025720913602e-06
-7.2673615468185e-06
-6.77074921999547e-06
-1.16492189567666e-05
-2.46671545023632e-05
-1.19944872515946e-05
-7.98054387821282e-06
-1.43940572033169e-05
-5.15745778604407e-06
-6.41058031424983e-06
-2.96098622342366e-06
-4.02949390100755e-06
-1.23572083581813e-05
-2.50050482762947e-05
-1.44170668621576e-05
-1.1706215237946e-05
-1.61657502710601e-05
-9.4096507191907e-06
-3.31054030915339e-06
7.45671184579992e-06
-2.18003516877389e-06
-4.30603789345028e-06
-1.32480672340041e-05
-1.15020433145884e-05
7.40364252696722e-06
-2.99509329504769e-06
6.08156678906629e-06
-5.52284920083387e-06
-2.06191315457856e-05
-1.32261890772179e-05
5.39218595239265e-06
-9.41155983673725e-06
-2.11592361513542e-05
-5.59450361835679e-06
-2.85425823659979e-06
-8.78454686914977e-06
-2.00468764143758e-05
-5.18020787642405e-06
-1.05352161159803e-05
-1.20719988773208e-05
-1.71757381616967e-05
-1.82123592615973e-05
-1.74143326806607e-05
-1.15566299481297e-05
-1.51416563883028e-05
-1.9735584688536e-05
-8.1604641082994e-06
-2.03839849864177e-05
-3.34127636103438e-05
-1.70387268731342e-05
-9.88010813094795e-06
-3.88289594044895e-06
-1.58113565610597e-05
-8.01019308169512e-06
-1.9321408165167e-05
-2.23716660360479e-05
-2.61147698517398e-06
-1.62189070281643e-05
-2.24092366552098e-05
-2.31344555793501e-05
-2.33165217561274e-05
-9.50745397136941e-06
-7.41061987000005e-06
-1.41056975386746e-05
-1.53974809478213e-05
-3.5367563943105e-06
-1.11711744227468e-05
-1.26146587493472e-05
-8.46906343082458e-06
-1.70707674527181e-05
-2.46788003589598e-05
-1.85818044286756e-06
-7.54417393898868e-06
-1.66996194509371e-05
-2.15800556325143e-05
-1.12530588367835e-05
-2.2713089967529e-05
-2.24796414591555e-05
-1.89211110153197e-05
-1.65343329078558e-05
-1.70067114672132e-05
-1.5164689474074e-05
-7.49562085550319e-06
-7.89531506794779e-06
-8.02334722277205e-06
-6.95281162236577e-06
3.28714393816862e-06
-1.06571760839715e-05
-1.13746760096365e-06
-1.60034629332813e-05
-1.33032328211527e-05
8.58115631024842e-07
-7.39802804259681e-06
-7.32109947536279e-06
-8.25887689386035e-06
-6.1639894171734e-06
-2.97110725055148e-06
-3.37385440731036e-07
-5.91498869290445e-06
-6.06806000281463e-06
-1.34040304482386e-05
-9.70152827584728e-06
1.31663518525261e-06
-5.33850647443944e-06
-1.20304776813776e-05
-2.1875036623351e-05
-1.12417657529486e-05
-9.52264818183822e-06
-4.23042949638129e-06
-9.13882060655027e-06
7.60065481101656e-06
3.77795336959529e-06
-2.3203227659237e-05
-1.84127049291878e-05
-1.64074568158993e-05
-2.75640026066476e-06
-8.83157737970488e-06
-2.66529724550139e-05
-1.64504233166914e-05
1.47569170939246e-06
6.88381949036114e-07
-1.21398982623022e-05
-5.63180638612697e-06
6.63464817537998e-06
-4.7728116358503e-06
-1.51094256045383e-05
-1.74166011433203e-05
-9.23658252679936e-06
-1.2313989932815e-05
-2.93732346242468e-05
-1.01649575001187e-05
-1.55423455885882e-05
-1.98983512065831e-05
-2.92912148471942e-05
3.666070749526e-07
-1.38922632255195e-05
-1.29309802121392e-06
-1.94006895230632e-05
-2.18511773245405e-05
-1.56858573492734e-05
-1.76999588134529e-05
-2.43017062913623e-05
-1.17347085795689e-05
-1.01831950381776e-05
-2.82973110094418e-05
-1.61266225181296e-05
-2.32199953983508e-05
-1.46708778088578e-05
-7.5796982520329e-06
-2.64987341199983e-05
-1.97080097339103e-05
-1.13104143319771e-05
-1.65198793047101e-05
-2.92694632682031e-05
-1.67333480271725e-05
-2.3096022337263e-05
-1.30879406251712e-05
-8.35185316268708e-06
-1.53624381963403e-05
-9.19613295560326e-06
-2.01520441883163e-05
-2.51381098921894e-05
1.60030394266351e-06
-3.22203061792203e-05
-1.30515244130491e-06
9.05453150499428e-07
-2.68262074795813e-05
-2.97561772678911e-06
8.86041388303063e-06
-5.75972159094829e-06
-2.44151755684229e-05
-6.38204467663767e-06
7.56118634325565e-07
-7.72163967397983e-06
-1.62017685369984e-05
-1.54988601922712e-05
-2.75361467449102e-06
-3.41501668754192e-06
4.19211841610574e-07
-1.28179242955901e-05
-1.07765088795215e-05
-1.75754432282484e-05
-1.25288112530489e-05
-8.19224806305032e-06
-1.13506181587311e-05
-7.99261393648697e-06
-9.02420167576673e-06
-1.24480529507259e-05
-2.25286792955333e-05
-1.52572010125187e-06
-2.54002789460467e-05
-1.53698607038227e-05
-6.15707702797616e-06
4.69292444079343e-06
-1.37924968664353e-05
-1.4399934489334e-05
-1.83614476301673e-05
-1.67476034931112e-05
3.4819001107917e-06
-3.99987696360852e-07
-3.25443598532475e-05
-1.78377572819836e-05
-3.96431772048449e-06
-1.67446936788849e-05
-3.94376176951869e-06
-2.76419731056398e-05
-2.52774964758499e-05
-2.7250353183275e-06
-7.3498929795698e-06
-1.54708524682739e-05
-1.56647190455751e-05
-9.87964967190064e-06
-9.96325437805135e-06
-1.81198440695045e-05
-9.71254403620504e-06
-7.85366636472841e-06
-1.64149992075303e-05
-1.67740630539248e-05
-3.0109868115157e-06
-1.65297348597274e-05
-2.34322731112811e-05
-1.13372832821326e-05
-3.16252188607032e-05
-2.00223743297122e-05
-1.41077827781255e-05
-1.27935965603567e-05
-1.24398058192271e-05
-1.39518095649186e-05
-1.17245472418089e-05
-1.63535420732573e-05
-7.78326341426337e-06
-6.69627321970063e-06
-5.11709702123418e-06
-9.01962443876944e-06
-8.01684214583424e-06
-1.03548145588635e-05
-1.25665896706453e-05
-1.22322929279168e-05
-2.55469000080992e-05
-1.17535991460756e-05
-6.0851619752966e-06
-1.17556094795906e-05
-2.27325001426681e-05
-1.63317191000327e-05
-1.32677391991683e-08
-2.11873095053739e-05
-9.85187405511112e-06
-9.23607616772819e-06
-1.94787769501452e-05
-5.72861323099225e-06
-1.23807344058042e-05
-8.22016931956575e-06
-5.9131876599583e-06
-3.92295469802257e-06
-8.40743494814939e-06
-2.08265777231878e-06
-1.94623523037417e-05
-5.69309048170129e-06
-5.29260944172651e-06
-1.98041079547199e-05
8.20097129687367e-06
-7.16253185922026e-06
-2.11061800876286e-05
-8.09480337361589e-06
-1.46273500239143e-05
-1.3304597832706e-05
-2.63593810337748e-06
1.13252563327497e-05
-1.35097297412609e-05
-9.4534960842267e-06
-1.02693996177651e-05
-2.3727671452165e-05
4.1426846663316e-06
-1.08792196580752e-05
-7.4128658078178e-06
-1.06216595819761e-05
-2.67503628925808e-05
-8.32598222840966e-06
-6.81460591058935e-06
-1.34840013913965e-05
-1.55660953236933e-05
-1.59772996298545e-05
-1.91008346851555e-05
-1.56557071475073e-05
-1.51045391741165e-05
-2.10498929682435e-05
-2.58279336711856e-05
-2.40840928997231e-05
-2.29155811134132e-05
-1.23709962651174e-05
-4.35725439002069e-06
-9.07319868427766e-06
-1.95017486789431e-05
-2.25047892292695e-05
-2.96559219309554e-05
-1.84439169806085e-05
-2.64177854763344e-05
-1.36890163599739e-05
-2.19766612739389e-06
-1.99687197180233e-05
-7.0596641761794e-06
-1.95365041147759e-05
-3.30183161842593e-06
-1.06066430053879e-05
-1.99652613722358e-05
-1.38980015854103e-05
-2.86340259298237e-05
-9.56989343987876e-06
-4.29933339452571e-06
-1.36449664769762e-05
-4.47109328309698e-06
-1.53948689427959e-05
-1.65326586555054e-05
-1.86997765141545e-05
-1.24691809924908e-05
-8.7245445831732e-06
-2.41267711228492e-06
-2.14549853015305e-05
-5.28354239982869e-06
-1.70118782421079e-05
-1.09498267806663e-05
-4.7750946391745e-06
-3.7111731724555e-06
-1.77315889446859e-05
-1.34871225991278e-05
-2.4629827723179e-06
-1.62381848444462e-05
-7.54850167746564e-07
1.81451968825097e-06
-5.15078489874325e-06
-1.15875262561345e-05
-6.66823889959609e-06
-8.97203663115613e-06
-1.3682683666427e-05
-9.24231136808397e-06
-5.31338288193469e-06
1.59719809619049e-05
-1.70554893242763e-05
-1.23590484202259e-05
-4.38735281809783e-06
-1.73481306546813e-06
-6.42143397384068e-06
-1.29413932409538e-05
-2.33925368757797e-05
-2.04605970157304e-05
-1.89039462093888e-05
5.38798750291889e-06
-1.64089949813587e-05
-3.85550363524876e-06
-2.08478393554928e-05
-1.09578805739014e-05
-8.80866674956156e-06
-2.45224064987882e-06
-2.62825201308838e-05
-9.08440547414577e-06
-2.66239989248872e-06
-2.81415386168233e-06
8.07419875131578e-07
-8.74055065093667e-06
-6.37624952927575e-06
-1.52243534144764e-05
-1.90573852709857e-05
-1.83283514149209e-05
-3.73599758543532e-06
-4.39312214315195e-07
-1.63530918900617e-05
-4.74633690631396e-06
-2.5205917517608e-05
-1.68732322422204e-05
-1.08690526160872e-05
-8.84923528027817e-06
-1.25747768817707e-05
-1.34279692348427e-06
-7.05217039407132e-06
-1.17301253830952e-05
-2.480885298572e-05
-2.19637642007034e-05
-1.56787439379268e-06
-2.2578058576182e-05
-1.82135080389074e-05
-6.35565995229474e-06
-1.4572141802747e-06
-2.04755801424969e-05
-1.74582526993047e-05
-1.76703792234666e-05
-4.77995472741322e-06
-1.26057118910365e-05
-2.1275538719488e-05
-3.07471502195363e-05
-1.12955692650213e-05
-2.45572002131857e-05
-6.89424956594094e-06
-1.89194915484295e-05
-1.10404002846198e-05
-1.72418796254618e-05
-2.41386800193805e-05
-1.20761282072316e-05
-6.84112416476297e-06
-1.97159334715702e-05
3.41723189250704e-06
-6.01287147256199e-06
-1.40681829052989e-05
-1.70991773772244e-05
-2.07921355119394e-05
-1.72862370610963e-05
-1.38142593300853e-05
-5.72116971195477e-06
4.25898977854804e-06
-2.70151182512934e-05
3.98335684820414e-07
-1.82418480778095e-05
-7.91089677372102e-06
-1.19483443649305e-05
-1.55319607136642e-05
5.86842349558631e-06
-8.34863726369618e-06
-1.87747857393179e-06
-6.99882167595348e-06
-2.0361082537163e-05
-4.64821679234035e-06
-1.88679107743852e-05
-2.22637966624225e-06
-1.18818442493534e-05
-6.05024215518055e-06
2.52876625285993e-06
-3.10944709327872e-05
-2.62553328932835e-05
-5.69134713898336e-07
-2.28910678097891e-05
-8.82245325027964e-06
-4.71903758636548e-06
-8.62518613126667e-07
-9.79235410837082e-06
-2.0198442040531e-05
4.99372936258628e-07
-1.86007893252505e-05
4.6836623093729e-07
-6.75137145043637e-06
-1.72963175628072e-05
-4.23825372109509e-06
-1.68005223177598e-05
-6.8589257145074e-06
-1.26032317373184e-05
-7.45238474502536e-06
-1.1625778095359e-05
-2.38441938246066e-05
-2.55057215126566e-05
1.16167970758449e-06
-3.958549019253e-06
-1.3618766359809e-05
-1.55723972941891e-05
-2.49902182098197e-05
-1.79594736080307e-05
-6.44516834998478e-06
-1.66946890780181e-05
-2.08591152914806e-05
-2.31383467895483e-05
-2.01860256919383e-05
-8.94974498705175e-06
-1.09501360527808e-05
-5.61692781507152e-06
-2.13867206620457e-05
-1.39116591814229e-05
-2.56560879081886e-05
-2.08599647327144e-05
-1.81690766995435e-05
-2.76843725380984e-05
-2.43994140119644e-05
-7.68344008275124e-06
-5.2472392062555e-06
-7.59042887847234e-06
-2.41823056785853e-05
-2.67152894316225e-05
-1.44614807405238e-05
-9.79767477609143e-07
-1.08533637027662e-05
-9.14787579184286e-07
-3.7478341126818e-06
-1.69234144229965e-05
-1.30374229478836e-05
-1.24418674618634e-05
-1.28973186320738e-05
-2.46558776013845e-05
-2.52973039182907e-05
-1.44132475906794e-05
4.69685881442289e-06
-1.30128064671157e-05
-9.07978414467679e-06
-4.39319707086374e-06
-1.90831049865645e-05
-1.26452945646591e-05
1.70628320524489e-06
-1.93586215838031e-05
3.40419331561161e-06
-5.94052354027351e-07
-5.9949609960631e-06
-1.3712847675585e-06
-2.89930468535604e-06
-9.30104949259955e-06
8.97473863018535e-06
-1.5258056547392e-05
-9.69419743056899e-06
-1.49990459740379e-05
-1.02861230182212e-05
-3.3340038478344e-07
-8.09776761350038e-06
-1.94224479214936e-05
-1.90460302802383e-05
-6.89576255214602e-06
1.25019120128051e-06
6.59892478734938e-07
-7.43171031742574e-06
-5.65670336041268e-06
-1.98361787593173e-05
-1.31956987492226e-05
-2.02080715817752e-05
-1.56357911717479e-05
-9.94219292117773e-06
-1.99878763029642e-05
-1.86797554278788e-05
-2.97186224098703e-05
-1.4464364602599e-05
-1.54526187975204e-05
-5.02226731901515e-06
-1.64455083152993e-05
-1.17790979182574e-05
-2.41922090949437e-05
-2.26024255482564e-05
-4.08634097911544e-06
-3.26362848208403e-06
-2.23784781333667e-05
-3.51237680366535e-05
-9.73148419082678e-06
-2.24128728836015e-05
-1.80173700352333e-05
-1.23222538352151e-05
-1.46481880900458e-05
-2.31424406093869e-05
-2.33480777353901e-05
-1.76331187726723e-05
-2.71582529535457e-05
-1.66474215943518e-05
-1.703186170546e-05
-1.14144733764185e-05
-7.78439952542355e-06
-1.83824155222339e-05
-1.90749605197898e-05
-1.0934652923792e-05
-1.42667150071899e-05
-1.4264250603657e-05
-2.6364359658541e-05
-5.30949960651761e-06
-2.19974275914416e-05
-2.42990479615318e-05
-1.06139152805824e-05
-1.72500777042068e-05
-1.26136180757447e-05
-2.61071377787458e-05
-1.07100828402682e-05
-3.50765666881143e-06
-3.66698343675436e-06
-1.67554371306557e-05
-1.52950143503296e-05
-2.23524944550586e-05
-1.13219188506015e-05
-1.10715495139667e-05
-1.1912012900846e-05
-4.64109037875796e-06
1.25067812677917e-05
-1.65175017745681e-05
-3.68424787730374e-06
-1.19938703357201e-05
-3.06146369380048e-05
-1.70799607906074e-05
-2.0969473534198e-06
-4.40584460716003e-06
-1.33768171422608e-05
-1.73499437730285e-05
-3.67421184084675e-06
-1.68540635057245e-05
-6.24609152979133e-06
-1.24906874927431e-05
-1.09774014653774e-05
-2.66935948378795e-05
-6.15056749807694e-06
-1.54219338117192e-05
-7.0976335311115e-06
-8.18272504267039e-06
-3.19633947224112e-06
-4.23447009722734e-06
-9.19407337286269e-06
-1.35970837114269e-05
-5.03144281428826e-06
-1.53055235290881e-05
-1.9046635725618e-05
-2.86558285769211e-05
-9.87703871364224e-06
-4.11358455302024e-06
-4.1505376820184e-06
-1.46641339527711e-05
-2.02844981881201e-05
-1.84710891407593e-05
-1.65659234359857e-05
-1.57098398505774e-05
1.15259591434563e-06
-2.32236300725822e-05
-1.91182843129697e-05
-2.85734098381347e-05
-3.92293121764075e-05
-1.45651829625586e-05
-2.28142520166199e-05
-2.47893740996561e-05
-8.68615920976578e-06
-5.41575313984083e-06
-1.70761993674153e-05
-1.24687289849534e-05
-3.10201421836462e-05
-1.35028653395304e-05
-2.72830369526539e-05
-2.26561357631266e-05
-2.14326166382369e-05
-1.89746086062047e-05
-1.07052017354574e-05
-9.19156400225321e-06
-2.00284386202326e-05
-2.62468267567884e-05
-1.96030219586052e-05
-1.87183061897254e-05
-1.11064532450419e-05
-1.36505585337229e-05
-2.92559030076248e-05
-2.20937916053673e-05
-3.73304482555455e-05
-2.49013548601653e-05
-1.29327364405611e-05
-1.60091912371278e-05
-1.59682706926477e-06
-1.76687033943943e-05
-5.98166153152711e-06
-3.55943086210326e-06
-1.30455331091684e-05
-2.71718121835058e-05
-1.61670441262674e-05
-1.61211541680409e-05
-1.01593326215811e-05
-1.46465535551514e-05
-3.80071465147831e-06
-2.58402971700971e-05
-8.53409872233421e-06
-1.22669442339792e-05
-1.63688512759248e-05
5.87628723845837e-06
-1.32828923859891e-05
-1.79670633620033e-05
-2.06754956931462e-05
2.25074520484297e-06
-5.13204712888001e-06
8.5353177250122e-07
-1.87756189955826e-06
2.47478913422708e-06
-4.29496361043049e-06
-7.2478420019804e-06
-9.06906603772204e-06
-2.72494578632117e-06
8.76833576833795e-06
-5.84833903221959e-06
-7.07928727072302e-06
-7.98112596262295e-06
-1.46094802373059e-05
-9.7600434918573e-06
-1.31846322324619e-05
-1.17294108969144e-05
1.33129978579113e-06
-1.32180869674093e-05
-1.45977290987945e-05
1.27139005188772e-06
-9.64723256389021e-06
-1.47601270007488e-05
-2.9605352851182e-05
-1.32671504295123e-05
-1.25892362150038e-05
-9.69153445248429e-06
-1.18839387593903e-05
-4.73954500507092e-06
7.69769409473742e-06
-1.00982046649412e-05
-1.01485341406242e-05
-1.81712567417601e-05
-1.3393697221673e-05
-9.60825307759368e-06
-1.00777136025145e-05
-2.47928948713207e-05
-2.01492929275999e-05
-1.21360769231561e-05
-1.11308751581277e-05
-2.14210019486619e-05
-1.07492429249067e-05
-1.69506073513468e-05
-2.32452489981384e-05
-2.83321125579812e-05
-2.03146182621653e-05
-1.54708842409243e-05
-2.23067573644411e-05
-9.65504932293168e-06
-8.66162771599732e-06
-1.11780903432334e-05
3.77303163370978e-06
-2.27758450831269e-06
-1.40983893233803e-05
-1.50705266540302e-05
-2.49645900870808e-05
-1.81904375205174e-05
-1.65943061560481e-05
-1.03662418108977e-05
-2.4727084383177e-05
-1.27765119149147e-05
-7.77438570449861e-06
-1.19394448060521e-05
-5.02403168812128e-06
-1.28425414856548e-05
-1.17540571626701e-05
-1.27460754446035e-05
-6.8487990779271e-06
-5.59109971769972e-06
-6.09048484796334e-06
-1.64226212476142e-05
-1.7885672263993e-05
-1.84580975020989e-05
4.39541379711892e-06
-4.96087908010215e-06
2.72879976429586e-07
-7.06423398868869e-06
-7.05889430830891e-06
-2.54922283914738e-06
-1.31311836661379e-06
-1.12092777909092e-05
1.42330169957067e-05
-9.49653477105481e-06
-1.48735951735184e-05
5.90124456309736e-06
-1.21821606086335e-05
-1.94616063324007e-05
-2.10132103809717e-05
-1.89868984185555e-05
-2.89772471169202e-06
-1.69443001370282e-05
-7.74445172117487e-06
2.74906032438217e-06
-1.95886404796417e-05
-3.74167505759991e-06
-1.16602063983153e-07
-5.70727739784405e-06
-1.66839858324291e-05
-2.47077998215775e-05
-9.22490954545619e-06
-4.18400154010107e-06
-9.45069388148825e-06
-1.34936492013253e-05
-1.60616966415117e-05
-1.58540860822942e-05
-1.42417292177364e-05
-1.56951857352848e-05
-1.28145708053134e-05
-5.26730936806554e-06
-9.68312359204154e-06
-8.93230636151792e-06
-9.39066831093023e-06
-2.52354707859995e-05
-1.73408698306394e-05
-4.55597933311968e-06
-2.68363462865517e-06
-1.03197548791358e-05
-2.12192725588648e-05
9.35112609255432e-07
-1.87069816366175e-05
-2.1984816241084e-05
-1.41053618568401e-05
-1.46110964186758e-05
-2.77473187879587e-05
-2.15297697481645e-05
-2.9529300591427e-06
-3.39111997777387e-05
-2.04294763917043e-05
-2.11008467522752e-05
-2.70653717904962e-05
-1.31467346181689e-05
-8.40701464814038e-06
-1.55250404411141e-05
-8.76199577607455e-07
-6.04658135448531e-06
-1.80399131535562e-05
-2.00062114773413e-05
-2.10326966827023e-05
-1.62368198802163e-05
-1.53300623190881e-05
-9.50780711498868e-06
-1.24900675556767e-05
-1.38433473106736e-05
-2.75297891988568e-05
-2.54492112817758e-05
-2.52565166875656e-05
-1.2001550895453e-05
-2.68813560988969e-05
-2.79807057743328e-05
-1.00013922027459e-05
-1.40003383782815e-05
-5.89227980315873e-06
-1.40459743396346e-05
-3.83308132942963e-06
-1.24489951658724e-05
-5.9699779084119e-06
-1.47121299693695e-05
-3.3741369000934e-07
-8.66723853549962e-06
-1.11509871129786e-05
-2.12367583279905e-06
-1.22717250784578e-05
-9.23513528726756e-06
-1.6438491035355e-05
-4.24020564040162e-06
-1.43120327464944e-05
-1.1363178681936e-05
-1.41720246906468e-05
9.22260780892967e-06
-2.66136098094616e-05
3.75338229980364e-06
-2.12773956525215e-05
-1.38699645743301e-05
-1.60840550953148e-05
-1.19021319415091e-05
-1.18144677307093e-06
-8.54505888823615e-06
-1.87296153772627e-05
-1.08025391804428e-05
-9.11087165886599e-06
-1.56505432852744e-05
-1.39746949707249e-05
-7.64582506254174e-06
-6.95526553207567e-06
-4.06944202384948e-06
-5.41686849258239e-06
-1.91105111271471e-05
-9.0429719193783e-06
-7.98576743877202e-06
-1.38249210341227e-05
2.61821474832659e-07
-1.98605087778128e-05
-1.90153169976276e-05
-1.63136984832409e-05
-2.11618933651565e-05
-1.35912816501409e-05
-2.60429799315616e-05
-1.47983469555211e-05
-4.72363146958143e-06
-5.85024421292165e-06
-1.94308494662007e-05
-1.57211209002482e-05
1.28899538627121e-06
-1.61882867116255e-05
-1.78955917044037e-05
-3.61864648488506e-06
-7.74834643069426e-06
-2.31501900746111e-06
-1.84821120506306e-05
-1.89337639858682e-05
-8.62474155183157e-06
5.41462270627381e-06
-4.33495296660832e-06
-2.91124029685316e-06
-2.72928874521483e-05
-3.36065206607276e-05
-2.16732214801369e-05
-1.32789340778439e-05
-1.31480631930484e-05
-2.9740231624354e-05
-1.04039103710573e-05
-1.95206278437392e-05
-1.44298132111069e-05
-2.46030480562361e-05
-5.35885028902383e-06
-1.56988768710167e-05
-7.15644032001138e-06
-3.37506980606737e-06
-2.25031205614411e-05
-1.19853371668975e-05
-1.90622446085996e-05
-1.40318237634263e-05
-4.46897953565353e-06
-1.69017292989423e-05
-1.31240336901636e-05
7.79290147403332e-07
1.86347962225442e-06
-6.39272168738745e-06
-2.9854921939489e-06
1.77649974931857e-06
2.42606110962278e-06
2.24691317798224e-06
-1.14488142139864e-05
2.6127755464494e-06
-4.72733139349215e-07
-1.05383126878479e-05
-9.69859213939709e-06
-1.48441383103657e-05
2.24032514246273e-06
-8.77201940825935e-06
-2.77854800588873e-05
-1.14228348493521e-05
-1.30469743864421e-05
-1.83047620124528e-05
-3.70588899894059e-06
-3.23609456427345e-06
-9.6755964438199e-06
-9.74697311044034e-06
-1.11181675631992e-05
-9.51518775126006e-06
-2.62545977717467e-05
-1.45901677229282e-05
1.21615486302189e-06
-4.68445181793362e-06
-8.84868158748051e-06
4.25691636546819e-06
-2.16267865106186e-05
-9.62977707267119e-06
-1.22764408967276e-05
-2.88496447309657e-05
-1.36945124375322e-05
-1.44958843321968e-05
-1.40504713470913e-05
-1.16191846941909e-05
-9.80408474083934e-06
-1.80285630663699e-05
-8.21713101719518e-06
-8.7855124398709e-06
-3.23496138637947e-06
-1.0072497340103e-05
-1.38961387785274e-05
-1.36409150214208e-05
2.89158287632236e-06
-1.60892123283271e-05
-2.38799945205145e-05
-2.84134399986289e-05
-5.80423056321007e-06
-1.77278777237204e-05
-2.22846868345745e-05
-3.42964436639745e-06
-2.42077552736747e-06
-2.34118751322702e-05
-3.14945612790397e-05
-2.97123025647519e-05
-7.65702344837231e-06
-2.25481549170534e-05
-9.31018752424181e-06
-2.87149079094078e-07
-1.41092451030703e-05
-5.80882814984558e-06
-1.91487387448081e-05
-1.44480356750026e-05
-2.37418990002751e-05
-8.03206714631061e-06
-8.29905955991126e-06
-8.27153401925886e-06
-1.95849293125581e-05
-1.11155366066135e-05
-1.05892478352582e-05
2.61800843517433e-06
-1.93395657248301e-05
-1.52752424715233e-05
-1.87637652892343e-05
-7.77069475056361e-06
-1.11830890901217e-05
-8.23000002504129e-06
-1.63107910279359e-05
-9.82486071420986e-06
4.63379125437953e-07
-4.56821686444737e-06
-1.36733014088572e-05
-3.1038504133074e-05
-1.0767044152969e-05
-7.52150161395618e-06
-1.31988233053849e-05
-1.2925378388038e-05
2.28232388485256e-06
-1.16869054050119e-05
-1.54641543164965e-05
-4.46764368363482e-06
-3.75509697902602e-06
-2.23654599239862e-05
-8.90110939285542e-06
5.32332433282708e-06
-9.59048993870018e-06
-8.97093934245486e-06
-5.31721013889608e-06
-1.24353498957923e-05
-2.62494203905081e-06
-1.91440552505156e-05
-1.07025010344156e-05
-1.61059493027064e-05
-7.15946485101775e-07
-2.70647534487931e-06
-8.79382025981241e-07
-1.68589654778678e-05
-1.70451152282842e-05
-1.48925224222326e-05
-2.161505641921e-05
-1.33694320886345e-05
-2.95858360647931e-06
-2.55786694407236e-05
-1.2077744304192e-05
-1.0522546253986e-05
-1.79139567740411e-05
-1.63311851812991e-05
-1.21499170755304e-05
-2.35595148442407e-05
-1.27377392507868e-05
-1.99174786847621e-05
-1.23384373865779e-05
5.98054417979061e-07
-1.27715007185701e-05
-4.83894482826015e-06
-9.72322719728415e-06
-2.26631203593332e-05
-1.86233369422835e-05
-2.37315145163013e-05
-2.07221941462725e-05
-1.4074467689419e-05
-1.3013104308735e-05
-1.0500777320333e-05
-1.85708411380731e-05
-5.13863919473818e-06
-1.19127934549826e-05
-1.25948853676362e-05
-9.1910222253173e-06
-1.61449142833582e-05
-2.14341926069142e-05
-6.95380146626012e-06
-1.16538282216611e-05
-1.33017021792835e-05
-1.20725598053057e-05
-1.60581609610661e-05
-6.91413179687978e-06
-1.28545071921732e-05
5.69605750820105e-06
-1.08566788701009e-05
1.49517948615358e-07
-1.27378203346373e-06
1.29590199564981e-06
-3.89028070669173e-06
-6.7002551045755e-06
-5.31453438850609e-06
-6.51983265454872e-06
-1.22973515646654e-05
-5.069143296381e-06
-1.20182419391901e-06
-1.05716000763209e-05
-3.71600946430576e-06
-1.33289146609755e-05
-1.20399436576956e-05
-1.34242069714744e-05
-1.50630128441493e-07
-8.15291876103954e-06
-1.21555619911783e-05
-1.01586472570541e-05
-1.46328408652606e-05
-1.35118682910259e-05
-1.71091129444251e-05
-1.35868553716885e-05
-1.98918566184508e-05
-2.37287598102158e-06
-2.33482669592444e-05
-1.09125374548936e-05
-1.71418129070872e-05
-9.05182702382613e-06
-8.05628553683742e-06
-1.62744928740651e-05
-2.39307521193799e-05
-1.43533061702361e-05
-1.75852265858073e-05
-2.53187580909382e-06
-1.06379306238093e-05
-9.65363315540875e-06
-2.69553888362564e-06
-1.23315764668691e-05
-2.11036125696449e-05
-3.53985035762117e-06
-4.82326423016416e-06
-1.78835329528695e-05
-1.06847959154571e-05
-2.24266190324268e-05
-1.62337620439575e-05
-1.37093152621091e-05
-2.33442024235958e-05
-2.22051018361993e-05
-1.65146932586518e-05
-3.56616922448925e-05
-3.15357134616398e-05
-2.5739296678113e-05
-3.28408098169402e-05
-1.69424259807035e-05
-3.6042852678053e-06
-3.38299996738497e-05
-2.11069231911722e-05
-8.59667924718527e-06
-1.27935398230936e-05
-9.18006107483578e-06
-2.24747365132881e-05
-1.84162861574433e-05
-1.97259811778265e-05
-2.48349179737848e-05
-3.47509101274322e-05
-1.81880419205947e-05
-1.31677760346041e-05
-3.66827483312173e-06
-2.02120590134509e-05
-2.03332020449738e-05
-1.91161089741317e-05
-1.59878028527691e-05
-1.88095035683663e-05
-2.25880040356211e-05
-1.97802560793806e-05
-6.01985275037723e-07
-1.5236124240162e-05
4.84719586528255e-07
-1.28122422205289e-05
-2.402987642893e-05
-6.69134093937785e-06
-8.87716592494369e-06
-8.8885422347527e-06
-1.44383284025379e-05
-1.99557495579368e-05
-6.34083524362752e-06
-1.85900561053543e-05
-9.56477188804506e-06
-9.08211642998619e-06
-1.14066314109748e-05
2.60728228481035e-06
-4.97830054181824e-06
-1.13931838758191e-05
-5.40985518023054e-06
-1.45463896754154e-05
9.19653630647167e-07
-5.3085438388074e-06
-1.63700972070439e-05
-1.52538984099502e-05
-4.10319902674553e-06
-1.20878109882022e-05
-2.00296365358496e-05
-2.23478204366357e-05
-5.06236429762961e-06
-1.08859648815882e-05
-8.9820719241952e-06
-2.659998531781e-06
-7.08783395879927e-06
-1.38584954900973e-05
-1.61798841914287e-05
5.1278645193701e-06
-5.86307291837517e-06
-2.64853538823949e-06
-4.19749954285763e-06
-2.48135982970055e-05
-2.93653915480582e-05
-1.35339393060697e-05
-1.88578368728087e-05
-2.13860794446958e-05
-9.39971596826573e-06
-1.84011505330947e-05
-3.75548399169706e-07
-6.30325717857077e-06
-2.19521169690229e-05
-1.94294738003531e-05
-2.20921929256792e-05
-1.35277219037981e-05
-2.23734844303105e-05
-1.31655902717293e-05
-1.34113455385236e-05
7.43311320371746e-07
-8.10411006016607e-06
-1.70007138542368e-05
-4.60787064892289e-06
-1.24438409189304e-05
-2.17571810140664e-05
-2.01308775181412e-05
-1.929357443078e-05
-2.02814099383152e-05
-1.65397107241301e-05
-1.15002238682367e-05
-7.56609750975239e-06
-3.13438376143319e-05
-1.8129112354187e-05
-4.19740499495148e-06
-1.49213864800078e-05
-7.12700436320925e-06
-1.68940152295443e-05
-1.15721171453689e-05
-1.52422834164894e-05
-1.8547034700897e-05
-6.9120624787747e-06
-2.95998938589172e-06
-2.54276424557539e-05
-1.48187555926326e-05
-7.57216798688889e-06
4.21919060908755e-06
-8.32998742452002e-06
-1.86833914103266e-05
-3.90200817352636e-06
-9.9184601011649e-06
-1.39227353998236e-05
-8.73066109599966e-06
-2.50160800921681e-06
-1.42453866380785e-05
-1.49077058704228e-05
-1.13075541314644e-05
1.26625329101093e-05
1.02438010515802e-06
-4.85188074519959e-06
6.34882028578734e-06
9.48520600799483e-07
-1.03945077199168e-05
-3.95972123125997e-06
-8.61346840651737e-06
-6.83407290172488e-06
-1.52781869708886e-05
-1.09935775965126e-05
-1.12052390230121e-05
-7.38583723399551e-06
-3.33304711252495e-06
-8.58505759516761e-06
6.60279665599945e-06
-1.11656751140107e-05
-1.43236841193911e-05
-1.45740545186444e-05
5.63509002139254e-06
-6.39583088829762e-06
-6.06887319171509e-06
-1.51628731045274e-05
5.48871659728731e-06
-9.09353924622656e-06
-1.23312286748622e-05
-1.08601317294278e-05
-1.25911193227229e-05
-1.29133666675389e-05
-7.79733462821504e-06
-2.43860323771253e-05
-2.36986882057658e-05
3.34877813594904e-06
-2.26536380095751e-05
-2.64573258738067e-05
-1.6606893746057e-05
-1.55760441810546e-05
-1.73898716600602e-06
-1.69178319259755e-05
-3.18567091626139e-05
-1.37779142635445e-05
-1.85681391934727e-05
-7.64844330514018e-06
-2.95053147916811e-05
-7.72896843120865e-06
-2.30940563327459e-05
-2.05236424167756e-05
-2.81865361153499e-05
-2.57321474967395e-05
-2.45382018098515e-05
-3.65313613716799e-05
-2.28334827050015e-05
-1.54184323661086e-05
-2.17151850876648e-05
-1.75255674673774e-05
-1.81473201832952e-05
-1.06620326187705e-05
-2.27540504168482e-05
5.68169532782343e-06
-6.33778548168756e-06
-2.08066595281185e-05
2.41324171614681e-06
-1.88295555735947e-05
-1.66574014281311e-05
-1.0920441557608e-06
-9.87584932123809e-06
-1.91874679324485e-05
-1.95124678629433e-05
-1.30042321584482e-05
-1.92990268084185e-05
-9.21026370106461e-06
-1.14023382904407e-05
-2.10887072219295e-06
-7.65750330151279e-06
-1.21155694014533e-05
-9.40066908475359e-06
-1.2811769004627e-05
-4.45739106285237e-06
-1.23949723042564e-05
2.8041861113205e-07
-8.20277356048868e-06
-2.7211409259201e-06
-1.24205325690056e-05
-4.65723593793324e-06
-2.88138670953392e-06
-1.69800210765683e-05
-7.89217865995729e-06
-2.32105353030785e-06
1.57933193072499e-05
-2.98329460357818e-06
-6.19018087183438e-07
-2.06839670609826e-05
-3.49040825899904e-06
-7.90710608017753e-06
-1.6872679519938e-05
-2.45219577413244e-06
-1.35878395690603e-05
-2.70344235495704e-05
-5.42406265184294e-06
4.23208062738307e-07
-1.48553613738132e-05
5.53880214847354e-06
-1.03391011533727e-05
-1.44651150150574e-05
-1.36894408127156e-05
-1.84585041635993e-05
-1.87790712824345e-05
-1.43702518746894e-05
-4.93061804981619e-06
-4.00196722433177e-07
-1.29836919895692e-05
-1.82184758280071e-05
-2.11961027298994e-05
-2.61038173845217e-05
-1.5186996494968e-05
1.72188245118803e-05
-3.92200445635987e-06
-2.32086108985933e-05
-2.16029959174975e-05
-5.66944425773412e-06
-1.04044664471167e-05
-2.58588137475307e-05
-1.22074177808649e-05
-3.09154006208576e-05
-2.59354752226326e-05
-1.32814771405119e-05
-2.71131431464784e-05
-2.1226278506607e-05
-3.92130244213966e-06
-9.96245775124578e-06
-2.08178573206785e-05
-3.5438473457346e-05
-3.69716996037537e-06
-4.99023758810013e-06
-1.08336652135968e-05
-1.43230969242853e-05
-1.48899981411761e-05
-2.81090491393263e-05
-2.3508980988795e-05
-1.91920642918888e-05
-2.25078202728552e-05
-2.04135358438841e-05
-9.97283654815128e-06
-2.51737008307293e-05
-1.01474704461033e-05
2.9652061925559e-06
-1.46295822726554e-05
-1.63040356445166e-05
-1.92656109471386e-05
-1.35444981635835e-05
-9.23828190678198e-06
-1.78250239204649e-05
-3.01230317921399e-05
-8.02656210637726e-06
-1.40159835855871e-05
-1.45484488980309e-05
-1.61952739408093e-06
-1.0889582031095e-05
2.12402137709809e-06
-7.01928374545357e-07
3.88465699581129e-07
-4.81635602492307e-08
-2.45138597832619e-06
-4.40567651973846e-06
-7.857620064017e-06
-2.38909226429029e-06
-3.17490732521095e-07
-1.46843275800822e-05
-7.06701538562904e-07
-1.27534427825773e-05
-2.88622836471608e-06
4.66965713400663e-06
-4.10551223770824e-06
-1.46220114072554e-05
-8.91184218391132e-06
1.12189023470203e-06
-4.4956320775519e-06
-1.24966418339562e-05
-3.30668215813806e-07
-1.60559918248655e-06
-1.2064844516549e-05
-4.45802960826984e-06
-1.79781944409533e-05
-8.88087801259896e-06
-2.0020551169352e-05
-4.5169739990083e-06
-1.29343601279815e-05
-8.1450663590347e-06
-8.8466544332328e-06
2.4849724077245e-06
-1.24102141188447e-05
-1.64458840797253e-05
-5.57552931172912e-06
-2.37454052039875e-05
-1.59552354500911e-05
-1.34551456267684e-05
-1.55146827075849e-05
-1.9858052664038e-05
-9.16302657577909e-06
1.18741455303183e-06
-3.00289810653467e-05
-2.26840589857362e-05
-1.45279193988279e-05
-1.51047282935578e-05
-1.90056952869039e-05
-1.55729116510113e-05
-1.71718840734242e-05
-2.38650310347223e-05
-2.7036404761504e-05
-1.75121891121206e-05
-1.84942516563717e-05
-1.70502326508283e-05
-1.52100648131485e-05
-2.39824949077359e-05
-2.24141501511283e-05
-1.34806240797943e-05
-1.97503651425811e-05
-2.35506099431983e-05
-1.52281946594153e-05
-1.01461740007393e-05
-5.94231676048119e-07
-1.21271913453941e-05
-2.87590678155717e-05
-3.29207472437459e-06
-1.01413634871675e-05
-9.11456147618698e-06
-1.82040319797318e-05
-1.27317230991963e-05
-8.94666231156996e-06
-8.0019577401682e-06
-1.10369342794171e-05
-1.18481948374553e-05
-1.8273239146012e-05
4.20907433880785e-06
-8.44471314911351e-06
-1.42398603471216e-06
7.84479898572232e-06
-9.21538164450661e-06
1.05995341376284e-07
-2.60166380671008e-05
-1.17540188926819e-05
-1.17401957438691e-05
-1.23417714800386e-05
-5.11298868295734e-06
-3.44817825060836e-06
-1.78919663622932e-05
-1.81083274707888e-05
-1.39794801086152e-05
9.56262959722137e-07
-1.83302468277664e-05
-1.09749391257351e-05
1.34780010760821e-05
-1.14080526115274e-05
-6.81066183582455e-06
-5.49284412243187e-06
1.30777098524992e-06
-2.84111553106741e-05
-1.13729176403147e-05
6.29843343826826e-07
-4.15873178344569e-06
-2.36233013933262e-05
-1.86994129946145e-05
-7.0513517982317e-06
2.52060765731287e-06
-1.3157977810373e-05
-9.99781472384405e-06
-1.69756374542498e-05
-6.44902698567391e-06
-4.17803437182729e-06
-1.94566679412117e-05
-1.23514344407578e-05
-7.41077147462259e-06
-1.75656559772734e-05
9.08871957287989e-06
-2.23842008454335e-05
-1.82906073436141e-05
-2.16520376632301e-05
-1.77698346630892e-05
-1.53381770054922e-05
-2.00957102605724e-05
-1.80963597664316e-05
-1.44967807082208e-05
-1.3395932884601e-05
-1.7797460607731e-05
-1.66782829482991e-05
-6.48015298643223e-06
-7.33523731890949e-06
-1.53630594589001e-05
-2.06419483747738e-05
-1.47403014660628e-05
-2.99616613861704e-05
-3.99181897121899e-06
-1.00656853611117e-05
-1.88098016973493e-05
-1.19049279553924e-05
-1.3569414258434e-05
-1.29235358093291e-05
-5.5672010785808e-06
-2.72170425893192e-05
-2.35238070443861e-05
-1.90460919745571e-07
-2.93415718149443e-05
-1.9024850473452e-05
-9.37637297081104e-06
-1.46853464643125e-05
-1.39564664958988e-05
-1.79653651302748e-05
-1.18388578398715e-05
-2.12023820915791e-05
-1.48795149693493e-05
-1.2177565775433e-05
-2.21804701191037e-05
-1.02891066323072e-05
4.48359137312467e-06
-1.3070646981655e-05
-3.84586006489269e-06
-8.49725023981208e-06
-1.80482694839401e-05
-9.71541459952498e-07
-1.82293052530293e-05
-1.38178244873593e-05
-8.3543223532845e-06
2.49230192955164e-06
-4.99871119640465e-06
-1.28363794190786e-05
-3.36293067102831e-06
-1.65301930135188e-06
-3.0480940577217e-06
-5.17005713525539e-06
-1.67576509819959e-05
-3.37459245857961e-06
-1.15065679429646e-05
-2.23854638185849e-05
-5.62488892192442e-06
-1.29879194549569e-05
5.73555733321573e-06
-1.31548109111512e-05
-1.52462418263922e-05
-1.04250612107154e-05
-7.76543082096695e-06
-8.1476623436947e-06
-1.49979961842451e-05
-1.46823837781941e-05
-9.57413164052179e-06
-1.25877586325062e-05
-3.83225365129415e-07
-2.95686892464868e-05
-1.22172689015349e-05
-7.30726337266238e-06
2.63532056256225e-06
-2.19153619939177e-05
-9.01542406245697e-06
-1.90979753871642e-05
-2.20324774834313e-05
-2.6872608253309e-06
-2.84620581576795e-06
-1.25558189840698e-05
-1.57925558741188e-05
-1.05712823150371e-05
-3.05113259302025e-05
6.80248939262001e-07
-2.88635742353218e-06
-1.25149634094245e-05
-8.80906871625735e-06
-1.31939908945391e-05
-1.36625159569124e-05
-1.55326503048674e-05
-1.31960589074933e-05
-1.27878401478321e-05
-6.72349076987598e-06
-3.00000917171396e-05
-8.6376171308492e-06
-1.56913517180369e-05
-2.26401644326637e-05
-1.51875881884322e-05
-2.0065818437336e-05
-2.84190462153801e-06
-6.67639631163489e-07
-1.98206957899564e-05
-2.65221470015881e-05
-1.11273702408048e-05
-1.27613268751071e-05
-1.07710728897353e-05
-1.57456257775395e-05
-7.24212594898563e-06
-1.7095534723369e-05
-1.94189022551385e-05
-9.84039774142508e-06
-8.40144390416478e-06
-1.47906875826266e-05
-1.96559416863341e-05
-6.95776804366438e-06
-2.3083816543492e-05
-1.62468776282988e-05
-2.15373874012719e-06
6.24886096566074e-07
-1.23635855029262e-05
-5.19628257105403e-06
-1.31346649223307e-05
-9.63383428767688e-06
-4.93575691086485e-06
-1.32647279072343e-05
-1.51650840668041e-05
-1.15700984951492e-06
-7.20781368433056e-06
-1.79341408893699e-05
-2.60882933070776e-05
-1.52541059164208e-05
-2.14871279756972e-06
-5.46503824413444e-06
3.89155460249023e-06
-1.20174768257814e-05
-1.51394073777907e-05
-3.71444266816275e-06
1.669216185964e-07
-1.38707196564151e-05
-1.6720544054212e-05
-1.29023260271956e-05
-4.10177747885035e-06
-1.9326623038613e-05
-1.74794869522139e-05
-1.16115348025817e-05
-2.80381457122881e-05
-1.59812166434572e-05
-1.94475472213986e-05
-2.06289212062068e-05
-2.70096082529052e-05
-2.30213448171492e-05
-1.9866640139715e-05
-1.02530349048013e-05
-1.06173104655056e-05
-2.08441941916784e-05
-7.17161675173484e-06
-1.74578058470983e-05
-8.92611744519663e-06
-1.16241914800144e-05
-2.87119019705787e-05
-3.41484744795267e-06
-5.61693260638417e-06
-1.94628124946895e-05
-1.65008483953611e-05
-1.40023096996731e-05
-2.36634073780104e-05
-1.87523933937673e-05
-5.16878173516484e-06
-1.19120485339682e-05
-1.47951824755e-05
-2.02332256461782e-05
-1.68693074878256e-05
-2.63262404370936e-05
-1.24269682342764e-05
-2.30390012423818e-05
-2.71387732459e-05
-5.68902767519443e-06
-4.84758567533175e-06
-2.40963603762906e-05
-1.47515297313478e-05
-1.99581851947268e-05
-1.32924576648403e-05
-3.74349846327461e-06
2.75577171210287e-06
-1.38339784642826e-05
-2.03925856366018e-05
-1.22458684984534e-05
-1.73027752979171e-05
-1.26590961360275e-05
-1.99477740559832e-05
-2.20908107157935e-05
-1.38475278629175e-05
-5.49871821058984e-07
-9.05889700348329e-06
-8.74924877798563e-06
-2.69857290197312e-05
-8.14337375906007e-06
5.86764183490099e-06
-7.20172721263594e-06
3.10885155000992e-06
-1.24508858000905e-05
1.35650718632832e-06
-1.48940211991027e-05
-2.5177243995085e-05
-2.20879299667553e-06
-1.79521950639193e-05
-2.24126697719373e-05
-2.50305411003736e-05
-4.55361307065802e-06
-1.09723332299357e-05
-7.98201709338154e-06
-1.03921206531971e-06
3.019879789654e-07
1.11314634679291e-05
-1.79060077288109e-05
-4.54461566232958e-06
1.15104614280247e-05
-2.17099952086516e-06
3.33506982526569e-06
6.05624391223444e-06
-8.91160569545625e-06
-1.23293836300651e-05
4.42144218138355e-06
-1.3159944713024e-05
-1.25946282674946e-05
-4.24763072366705e-06
-1.08032907247443e-06
-1.98144735732995e-05
3.98152153897043e-06
-9.10762806060213e-06
-7.24740797233016e-06
-9.81703672999404e-06
-1.11878177676071e-05
-1.05291834450834e-05
-1.36968600285786e-05
-1.55641365732698e-06
1.02800526868537e-05
-1.85387509366382e-05
-1.02238800700775e-05
-1.32612468428104e-05
-6.817001867615e-06
-2.38844853765736e-06
-1.96158605961659e-05
-2.47521195389076e-06
-2.45819644781764e-05
-1.05694012758172e-05
-5.88137448572499e-06
-1.21781663314085e-05
-1.52383891484405e-05
-6.34540819799758e-06
-8.12762038936864e-06
-2.13670364800127e-05
-2.0179454649941e-05
-1.45158606861678e-05
-6.01782648375402e-06
-8.64078840240083e-06
-2.42745689301464e-05
-1.03923895564857e-05
-2.52857384363091e-05
-2.14832619848098e-05
-1.72413518357262e-05
-1.87146106815757e-05
-2.07222542398111e-05
-1.81091375137825e-05
-5.2630378137787e-06
-3.02071765063122e-06
-1.5984703062413e-05
-1.10284529149129e-05
-1.88952793628733e-05
-5.28452208651447e-06
1.8419052680271e-06
-6.75670817530521e-06
-5.07490746039119e-06
-1.14398955707353e-05
-1.22399858739274e-05
-1.77632974752314e-05
-1.20976203974071e-05
-4.73481850438259e-06
-9.64696881255044e-06
1.11010243392394e-05
-4.26809463951997e-06
3.86517328317396e-06
-1.93068917790852e-05
-1.94036884541457e-05
-1.64118879631487e-05
-5.22553854697077e-06
-1.30747722331302e-05
-8.32748591101231e-06
-2.11225864032945e-05
-8.51956582001687e-06
1.09114140697194e-05
-5.95392694396355e-06
-1.03447868430776e-05
-3.50832423266503e-06
-3.34559893513882e-06
-4.46187028378146e-06
-1.17920364738932e-05
-4.09832844653177e-06
-7.81433174741255e-06
-7.11831889179649e-06
-3.43464037203635e-06
-1.40643173957138e-05
-6.87468520323719e-06
-2.35132571438821e-06
-9.1748892506629e-06
-2.34230382005785e-05
-1.61771856032403e-05
-1.79479830297976e-05
1.05289275865309e-05
-1.83638527859114e-05
-7.52996567444671e-06
-2.56956541698491e-05
-1.391114432721e-05
-2.78842463712641e-05
-8.71379016693153e-06
-2.68602054057646e-06
-1.27735517119587e-05
-2.21199390962107e-05
3.95411133917089e-06
-1.84087349403058e-05
-5.62751140487519e-07
-1.09938386067876e-05
-1.64677228014133e-05
-1.4248188019467e-05
-1.38796436612581e-05
-2.21474545536183e-05
-6.99107149757535e-06
-1.97546475121783e-05
-1.22411517745319e-05
-1.43117497068585e-05
-6.64222256672241e-06
1.00955011222618e-06
-1.79464246381836e-05
-2.93763508788778e-05
-1.71417714884863e-05
-3.32177266026468e-05
-1.54746104013256e-05
-2.73509687049285e-05
-1.3550707186443e-05
-1.16071611637619e-05
-1.08253132600672e-05
-1.62112095505404e-05
-4.38415061850904e-06
-1.26265275681206e-05
-1.7244554738267e-06
-5.18405724335584e-06
-3.08912837304246e-06
-1.50354171830576e-05
-2.17544063859255e-05
-2.11761642127868e-05
-1.41885211982543e-05
-1.15661156945083e-05
-1.00013169167352e-05
-1.53865665338518e-05
-1.03931959568687e-05
-3.30677584037357e-05
-7.95690216382216e-06
-5.16203297637884e-06
-2.47339246092842e-06
-9.72847086871302e-06
-8.03385720877723e-06
-1.64387009604511e-05
-1.23973201660248e-05
-1.46582451877861e-05
-1.24292929682105e-05
-8.77962100357184e-06
1.775046691108e-06
4.29844261299628e-06
7.79845583410379e-06
-4.76679167131495e-07
9.59019329535103e-06
-1.12555888616089e-05
-1.07547117192703e-05
1.32468105024803e-05
-1.24160673080078e-05
3.50232798697043e-06
-4.31036036096297e-06
-1.3214463098452e-05
-2.09370394656822e-05
-8.26645577689954e-06
-1.94929774820263e-06
-1.62273816675709e-05
-8.79291980622323e-06
-2.26055618341018e-05
-1.97676183834888e-07
-4.71104446924095e-06
-5.72253903104672e-06
-8.85307633247231e-06
-4.58271107170923e-06
-4.21087494725389e-06
-2.15513454335956e-05
-2.13913019667723e-05
-1.02444481392589e-05
-2.20699197130413e-05
-1.24696214271202e-05
-8.46806164443438e-06
-2.24785962694282e-05
-2.02592737326622e-05
4.40929541148607e-06
-2.57430404555889e-05
3.43292291174636e-06
-1.4674624152257e-05
-1.74230054556114e-05
-2.67109829031272e-06
-2.33299768315293e-05
2.18077282593243e-06
-2.09074729370609e-05
-1.49525848530825e-05
8.74174477010637e-06
-2.8675525495121e-05
-1.98697346558209e-05
-2.55224421375851e-05
-1.6141349031468e-05
-1.49755388257795e-05
-9.62900058732009e-06
-1.28624859372733e-05
-2.40209885465815e-06
-2.02701402617343e-05
-9.72569685038328e-06
-5.58807325363905e-06
-7.74332818795275e-06
-8.58031876533771e-06
-1.59709277284892e-05
3.74074570579614e-07
-1.66277637018416e-05
-3.5054174023431e-06
-2.30363462220639e-05
-1.80768004050178e-05
-2.75719045157085e-05
-8.55456601806244e-06
-9.67986113138748e-06
-1.50906960568969e-05
-1.28480451064098e-05
-1.82878900081921e-05
3.68353472366395e-06
-1.21412250523079e-05
-1.70268531186273e-05
2.68748975914874e-06
-1.69910679018759e-05
1.04706081935612e-05
-1.65615754186927e-05
-1.20386616209653e-06
-3.03165081547558e-06
-5.19258743397289e-06
-8.72996775965352e-06
-2.05940875609398e-05
-5.27414562743655e-06
-1.70040056141269e-06
-2.4299977044656e-05
-1.32803311514272e-05
-1.28085294886593e-05
-1.04476156518604e-05
-8.49607186732309e-06
-1.30108727057694e-05
9.90858272274624e-06
-5.59889267340079e-06
-5.69055947595257e-06
4.52144061052381e-06
-7.1199671225038e-06
-9.3169170098857e-06
-1.09498750216413e-05
-1.8572298640633e-05
-2.44025779811865e-05
-1.44940306970889e-05
-9.79750392969084e-06
-1.80838892182801e-05
-5.95645786981768e-06
-3.41700883490329e-06
-1.64130527089166e-05
-1.09191904447885e-05
-1.41510812599915e-05
-1.61188101927725e-05
-1.44840950992706e-05
-2.10200236833975e-05
-8.90661848018672e-06
-7.63621171995451e-06
-9.69080176489735e-06
-1.24318747763352e-05
-2.02084415848061e-05
-3.03090171998664e-05
-1.82426802989011e-05
-1.23216231623436e-05
-1.62922843894852e-05
-1.69020740025412e-05
-1.21487466112198e-05
-1.67975830211182e-05
-2.01467227341351e-05
-3.44724098695439e-06
-1.42439532115791e-05
-2.02340275965235e-05
-1.41529731346119e-05
-1.86038351543786e-05
-4.28983265004031e-06
-1.70747669909303e-05
-8.32144895657343e-06
-1.89433116725992e-05
-1.96421034005336e-05
-1.55420645493297e-05
-1.47869021692231e-05
-2.4838770888538e-05
-3.16092057454207e-05
-1.8140997085939e-05
-1.62156525263015e-05
-1.14414334370314e-05
-2.54333312049353e-05
-1.94478244716461e-05
-1.74680483889188e-05
-8.48088236288461e-06
-2.13846300997392e-05
-5.286361934724e-06
-1.42773379866117e-05
-2.07826833196601e-05
-1.36438797830075e-05
1.96461211770672e-06
-2.27358317754317e-05
-6.11725911855232e-06
-6.40405048324148e-06
2.29732024682808e-06
1.27761454883629e-05
-6.1754537196281e-06
-1.03489760471886e-05
-9.76322064876532e-07
-1.82460349947423e-05
-6.33573008889875e-07
-1.2616843471187e-05
-6.61939527750359e-06
-2.23615563490428e-05
-1.44806501813076e-05
1.64407203748848e-06
-2.50443777219949e-06
-1.24627589691921e-05
-4.61055785983568e-06
-7.60054030240921e-06
-8.29718783352568e-06
-1.19756117204416e-05
-1.01942423305982e-05
-3.30216179940711e-06
-1.83542531835865e-05
-1.14868054188737e-06
-4.42382468007406e-06
8.63818164934019e-07
2.20875812353038e-06
-1.38435195781341e-05
-8.53985305258079e-06
-9.48084181079061e-06
-2.87005240554633e-06
-1.43299758087905e-05
-1.81412530372096e-05
-8.37302114911667e-06
-8.46708169309729e-06
-1.67127692140766e-05
-1.30824102349898e-05
-1.72097681671442e-05
-3.8263674520228e-06
-1.12663221708608e-05
-1.82217883762732e-05
-1.64877144145934e-05
-4.84689504356402e-06
-5.88150456062309e-06
-2.49998331043648e-05
-1.50135029680086e-05
-3.50461349207872e-06
-1.67125016432266e-05
-2.61703159736432e-05
-2.36527423941042e-05
-2.267210166983e-05
-2.63009887991923e-05
-2.05473161811632e-05
-1.40493602041243e-05
-1.93414787273496e-05
-2.32427296976472e-05
-4.70510974018309e-06
-1.62471311922718e-05
-2.32487420830748e-05
-2.28794581747158e-05
-2.13105926095757e-05
-9.92832102294417e-06
-1.41458474242294e-05
-2.29643250426354e-05
-1.2121208440728e-05
-2.89208947518038e-05
-1.40216435439825e-05
-6.23747047536709e-06
-1.94123029004543e-05
-1.66417922043341e-05
-1.96604578506502e-05
-3.39055700045734e-06
-9.09249496365079e-06
-3.56084024005027e-05
-2.94479488462211e-05
-2.22693719712778e-05
-2.32305679199567e-05
-2.82205671487438e-05
1.95191965546364e-06
-4.18083774130706e-07
-2.43386509908331e-05
-9.30663752246617e-06
1.13779330088969e-06
2.47482033068001e-06
-2.6039205718393e-06
-1.45275634929061e-05
-2.67977901993329e-06
-8.5625973188503e-06
-1.40005064838017e-05
-9.49527544688089e-06
-3.52468871554789e-06
-9.91691987154941e-06
-1.37196449527072e-05
-1.39907288797826e-05
-3.05878699887729e-06
-8.6807131287146e-06
-5.68385868631463e-06
-1.05173468378627e-05
-2.84648342996257e-06
-1.09378698211591e-05
-7.41446433816772e-06
-7.35152659404037e-06
-5.1186889427586e-06
7.57836970722061e-06
-2.46010773989252e-05
-1.28484663053652e-05
-2.09678827829541e-05
-1.80832891047875e-05
-1.41591897301015e-05
-5.80870506446396e-06
-1.33347458406345e-05
-1.63928518193397e-05
-1.06848735500814e-05
-4.77973495482628e-06
-1.04089707686866e-05
-2.49789902860899e-05
-8.47557574100351e-06
-6.31074763916762e-06
-7.41646540534256e-06
-1.05122541253998e-05
-1.62520981336641e-05
-1.30830251614268e-05
-9.07374852394068e-06
-1.5370669407058e-05
-1.46242113447345e-05
-1.05079390117418e-05
-1.82844133291954e-05
-7.72388992522924e-06
-2.11578822068781e-05
-2.77291311323369e-05
-1.47505030476431e-05
-2.83589325370889e-05
-2.14244097850994e-05
-1.5432105496731e-05
1.61739411520559e-06
-2.50127920285988e-05
-1.49876230471639e-05
-2.09995815768824e-05
-6.15760895452413e-06
-6.96241068498422e-06
-1.49870729358106e-05
-1.32584502615685e-05
-3.00160511980675e-05
-1.17763854323384e-05
-2.62790847601923e-05
-2.49956119959993e-05
-1.71146367007381e-05
-5.97373793631282e-06
-2.52795471954742e-05
-1.77299125129125e-05
-5.05097871559176e-06
-5.26622459142554e-06
-1.48040125830405e-05
-1.09316345011494e-05
-1.71273417700368e-05
-2.18862647130438e-05
-2.41827771679707e-05
-2.77506005214888e-05
-8.15416733258481e-06
-9.76003132018552e-06
-1.23478825630876e-06
-1.53824894045574e-06
-1.51170640619282e-05
-1.28222761973924e-05
-5.24233333180446e-06
-2.33948865880619e-05
-2.84203167894277e-06
-1.04474772076556e-05
5.19992561433433e-06
-1.77256997224974e-05
-1.97159198861164e-05
-9.38810684772962e-06
7.0140377730303e-06
-1.81068252026103e-05
-3.47335522302932e-06
-9.83256006538611e-06
-4.96765654095657e-06
-1.51129581467657e-05
-1.02149305287222e-05
-1.05913532250194e-05
-2.5468677016444e-05
-4.57875694204306e-06
-2.54151693186821e-05
-6.06402801476266e-06
-7.79307667369097e-06
-7.57335839146705e-06
-8.46351756256765e-07
-2.0467546775541e-05
-1.4485678871947e-05
-2.07508872775606e-05
-1.86167863398914e-05
1.15431044910597e-05
-9.35881036198526e-06
-1.76406293681521e-05
-9.23201065489791e-06
-1.27131957568425e-05
1.48111288775063e-06
-2.48427431096173e-05
-1.09596041252272e-05
-2.05979153544535e-05
-1.00069540873737e-05
-1.74494603002527e-07
-2.4100740255209e-05
-5.00744903162807e-06
-1.71191939863856e-05
-7.59750622459306e-06
-1.45153606399284e-05
-1.92362413846424e-05
-1.66183402574184e-05
-8.33963251983971e-06
-1.58334836224725e-05
-1.51378742935042e-05
-1.39785690426726e-05
-2.27431687994597e-05
-1.91686354658875e-05
-9.81769436260031e-06
-9.70923586361519e-06
-9.29621975473874e-06
4.22691505454803e-06
-1.34591534407444e-05
-2.09804818369344e-05
-1.56533369351126e-05
-1.50506983433103e-05
-1.34079914122124e-05
-2.21534370344568e-05
-2.64192706350632e-05
-1.36444081419114e-05
-2.82282238455454e-05
-3.36276907052953e-05
-1.93069387317463e-05
-2.40728749863876e-05
-1.15238272676083e-05
-1.80223306321576e-05
-2.31906185704161e-05
-9.90216495138485e-06
-7.49405016457479e-06
-2.8149971225369e-05
-2.71178387819742e-05
-1.27018133183117e-05
2.02945919708501e-07
-1.89510997122317e-05
-1.05545824696874e-05
3.52208454292659e-06
-1.19013887534393e-05
-2.26044943908078e-05
-2.12692811760012e-05
-1.34758611753089e-05
-8.70780377624658e-06
-7.34443665530534e-06
-1.6491166131104e-05
-3.12575920932079e-06
-1.6344619385984e-05
-1.01696143584137e-05
8.51644922070515e-07
-9.69629117393734e-06
-2.16013649961359e-05
-1.36165927126345e-05
-8.5686155675553e-06
-1.82546960276876e-05
-2.88081278044047e-06
-1.99808144877475e-05
-1.75144530146904e-05
-1.87938901977881e-05
-8.89558931571456e-06
-7.75964092189804e-06
-6.38296784689048e-06
-1.64920048209955e-05
-1.72242120895393e-05
-2.20731343827201e-05
9.1038915998173e-06
-1.27402267487019e-05
-4.19741568105205e-06
-2.41857319353522e-06
-8.453180632282e-06
-1.51036728546289e-05
-6.05505457688112e-06
-1.81665972033223e-06
-7.54440338593764e-06
-1.24178136503566e-05
-1.24265267731202e-05
3.39472254876563e-07
-1.08841026087364e-05
-2.61548363525897e-05
-2.56039890538452e-05
-2.69125070117196e-05
-1.06920151436962e-05
-1.78264298225844e-05
-1.76147210083463e-05
-2.37018611336533e-05
-2.20828824743691e-05
-8.87021744972086e-06
-1.51017398877974e-05
-1.30148491210455e-05
-2.24860118883684e-05
-1.88341403163132e-05
-1.75322280078726e-05
-5.58080124366767e-06
2.98168951348841e-06
-9.7783762600039e-06
-1.90484935796446e-05
-2.17503858484353e-05
-1.79837125889333e-05
-8.08672664720016e-06
-1.2878030945953e-05
-1.43005309298581e-05
-5.16078999351445e-06
-1.86773860983566e-05
-1.91363974654644e-05
7.07291707356223e-06
-5.66148891212931e-06
-1.19488094203341e-05
-1.97106646203438e-05
-6.4266849230228e-06
-5.31383506024493e-06
-2.23979479878103e-05
-1.4922957553176e-05
-1.34960944077162e-05
-1.97197070860392e-05
-8.623311105336e-06
-1.34084671729634e-05
-2.28641636893843e-05
-4.89682745732586e-06
-7.85471976275433e-06
-1.43998568982501e-06
-1.77101043600486e-05
-5.63588992720207e-07
-6.27372670792194e-06
-4.81723987031263e-06
-1.42226413600551e-05
-5.18759238472134e-06
1.28882633853509e-05
-7.21863063132024e-06
-2.83700746840831e-06
-2.0162604003615e-05
-2.05657778200804e-05
-2.350100456777e-06
-9.88464606175528e-06
-2.36669950783121e-05
4.64840269330162e-06
-2.45086128510763e-06
-1.66446137932315e-05
1.19867216877312e-05
3.15401718489843e-06
-2.33394443777471e-06
-5.47292009689343e-06
-4.97653405558967e-06
-8.07624395451281e-06
-1.05379454562528e-05
-5.13901756536441e-06
-5.02197113163307e-06
-1.72032494854566e-05
-7.16184906667661e-06
-1.75221531473503e-05
-1.71081960186027e-05
-2.60400853804503e-05
-1.63628226799056e-05
-1.78994769676695e-05
-1.96455039937561e-05
-5.44278321368745e-06
-9.21797460760669e-06
-7.42196280653842e-06
-1.45772385999366e-05
-8.60445198667416e-06
-2.54915789409317e-05
-4.31935843180512e-06
5.53734928358777e-06
-1.69480098727279e-05
-1.94636104433373e-06
-2.6429111208963e-05
-1.0254564726659e-05
3.04957602491479e-06
-6.80622386009462e-06
-1.80241227734334e-05
-1.69155537896886e-05
2.57240700389806e-06
-1.45318795715906e-05
-1.79742151248032e-05
-1.41770331528442e-05
-1.74134999728502e-05
-8.9403022272547e-06
-1.27353538425904e-05
-1.33947261975937e-05
-1.09759599151071e-05
-2.53044406025053e-05
-2.7439520637013e-05
-1.85341828583068e-05
-9.55849058840686e-06
-8.08013335452043e-06
-1.43397722856867e-05
-1.10943597394055e-05
-9.0564786144922e-06
-1.10298175906838e-05
-9.89336875911545e-06
-1.76939424884763e-05
-1.48074094649814e-05
-1.1182026053031e-05
-7.08929633653533e-06
-6.29113423112515e-06
-1.80702222241171e-05
-7.20530498239368e-06
-3.3974714408354e-05
9.79860514827169e-06
-1.23421009750799e-05
-6.62082806139607e-06
7.77566664871135e-06
6.67667706575651e-06
-8.51422191408418e-06
-1.19205455567483e-05
-3.95637080502632e-06
-1.11477876743773e-05
-1.28997234648769e-05
1.20053388854845e-06
-4.674008145271e-06
6.03126037986046e-06
-1.61423821712432e-05
-1.47849199469907e-05
-2.70809318356118e-05
-1.06270827631019e-05
-9.67092475995189e-06
-2.38814513454993e-05
-6.01968316645357e-06
-1.70532537504337e-05
-1.45489026965015e-05
-1.0500836222832e-05
-2.10646931506347e-05
-2.08842479552249e-05
-7.02629487404539e-06
-7.67401192498116e-06
-1.95809768448771e-05
-1.70059190808173e-05
-1.96144865796126e-05
1.29708810966295e-06
-1.21882019777859e-05
-2.2779502793163e-05
-8.87653346968832e-06
-1.05384940001637e-05
-2.12310008387638e-05
-1.46741856396069e-05
-2.4423290049856e-05
-9.36346954037649e-06
-1.84869461188514e-05
-1.01679822599701e-05
-1.7482205773807e-05
-1.82674628671054e-05
-2.58158092795246e-05
-4.21189033368824e-07
-2.2023130740588e-05
-1.90822361336671e-05
-1.97273159050928e-05
-4.81303458603761e-06
-2.79003045152002e-05
-1.7075080250631e-05
-1.19870161232183e-05
-1.73122151898766e-05
-1.84144268290168e-05
-1.57472224860372e-05
-1.39833704262693e-05
-2.13744785074859e-05
-2.4130175361932e-05
-1.93035410402131e-05
1.35320487456138e-07
-3.32122622918773e-05
-2.2950023236227e-05
-2.47926475851657e-05
-1.21768752377428e-05
-2.48066205130535e-06
-3.20875707161483e-05
-1.77515294067727e-05
-1.41459402797662e-05
-2.41929667917553e-05
-1.06141699181994e-05
-2.04799514120044e-05
-6.53466777038738e-06
-1.24612525112757e-05
-1.25740449978302e-05
-1.21795958302756e-05
-1.45101808335397e-05
-9.94187825468835e-06
-2.71615622939803e-05
-1.04991662577485e-05
-2.38907772516906e-05
-7.86778790271207e-06
-4.56722697734792e-06
-1.3592237597675e-05
-1.3286361312593e-06
-9.56750337159746e-06
-1.1293984022302e-05
-2.73014782390467e-05
-2.18307615131207e-05
-1.74799755432152e-05
-1.70534105346995e-05
-6.73737590043423e-06
-8.65911292704656e-06
-9.81660755434055e-06
4.46240906042414e-08
-2.45399891360637e-06
-5.555052860693e-06
-1.31302068979984e-05
-2.34430702629078e-05
-1.52027941666731e-05
2.94811348512741e-06
3.7544464498462e-07
-1.14449107575783e-05
-1.44627616509808e-05
-2.39125173247379e-05
-1.46375630509929e-05
-1.36689022755269e-05
-1.32486386198148e-05
-1.49396467677235e-05
-9.00832919666144e-06
-5.00879787518375e-06
-9.46040228157039e-06
4.28955808656177e-06
-1.38435066554014e-05
1.79759169649219e-06
-1.37149494785469e-05
-9.86274463827598e-06
-6.7088638927718e-06
-1.43537108161948e-05
-6.81738225705515e-06
-1.18013805889012e-05
-2.00598717190366e-05
-2.59483530836657e-05
-1.93517966304894e-05
-2.73859126957538e-05
-1.28979514099973e-05
-2.38468814481491e-05
-1.52167790517285e-05
-2.59296261398194e-05
-2.51585855851388e-05
-8.43178936771038e-06
-1.0088855067195e-05
-9.85281732414715e-06
-2.31873133647602e-05
-1.583392549785e-05
-1.23872685368782e-05
-1.65415579372935e-05
-2.26196932404012e-05
-1.95281995133301e-05
-2.50501443937939e-05
-9.2882286800311e-06
-1.45999128826819e-05
-1.36405040675393e-05
-9.90394655669685e-06
-2.17062588682001e-05
-1.13207577590631e-06
-1.90445610097825e-05
-1.24872948169829e-05
-2.46278597578463e-05
-1.07382414169308e-05
-1.70006651641217e-05
-1.07912740252085e-05
-1.97887841815777e-05
-6.46994878695319e-07
-1.46560594924584e-05
-2.53115722034003e-05
-1.41153933662161e-05
-9.53532517640074e-06
-1.0884313977509e-05
-7.50444576125691e-06
-2.60492755591599e-05
-1.1054718297056e-05
-1.84391734013786e-07
-2.52659633583223e-05
-1.303143690146e-05
-1.63990539226592e-05
-7.05227513760843e-06
-8.16077881904101e-06
-1.6721872502823e-05
-1.84534919788629e-05
-1.66575353198663e-05
-6.12517702070433e-06
9.4701653458119e-06
2.91983337926607e-06
-1.03178807849741e-05
-1.13284998655954e-05
-1.10813949699884e-05
-2.22134500077426e-06
-6.19925831863684e-06
-2.71731220145126e-05
-4.03358174324734e-06
-2.79276866739612e-05
-2.04803087940026e-05
-1.66939636484077e-07
-2.70456631353482e-05
-4.93628983880665e-06
-1.95052386866875e-05
-1.81134595486852e-05
4.53793733017805e-06
-3.16999188248863e-06
-1.57541265146946e-06
1.92136835035036e-06
-1.13259733397617e-05
-1.11816448875598e-05
-2.39583476500446e-05
-4.22026707645732e-05
-1.4885152765434e-06
-4.82264996250425e-06
-1.28688714321376e-05
-8.50803341068933e-06
-1.12513086364391e-05
-2.34941891403327e-05
-1.56836306968753e-05
-2.18967954807333e-05
-2.26407697868361e-05
-1.32936614760127e-05
-1.78639752036048e-05
-2.74449620416667e-05
-1.84236702555889e-05
-2.53487470057448e-05
-2.19135253811189e-05
-9.85467084610142e-06
-4.48269547007185e-07
-2.35217958426062e-05
-1.11250793668669e-05
-1.9754341228041e-05
-1.05220787218564e-05
-2.21871043566089e-05
-1.25989341275602e-05
-4.66393309529687e-06
-1.57943160334049e-05
-2.48920631455104e-05
-1.56736663177667e-05
-1.6013540881396e-05
-9.66787951470103e-06
-2.61683622313751e-06
-1.55554705374948e-05
-1.99655800467555e-05
-2.41987594524529e-06
-8.64272823555867e-06
-3.42934699334325e-06
-6.90324106308042e-06
-1.51415614496189e-05
-1.46256692846181e-05
-1.04441887397899e-05
-9.98913477801899e-06
-1.89809078036035e-05
-1.14852742736592e-05
6.12050825025139e-07
-9.35265522864611e-06
-1.5476670657507e-05
-2.32827476181836e-05
2.44699737773592e-06
-2.54735228159028e-05
-8.23057904919085e-06
-1.59254288523385e-05
-7.48961861863334e-06
3.32539756206496e-06
-2.38790521175196e-05
-8.71751877341447e-06
-1.5243677891795e-05
-1.2317132344812e-05
3.54127290872895e-06
3.27950524509083e-06
8.8015825102284e-06
-1.79381211260922e-05
-9.86627859649902e-06
-6.62110637289313e-06
-3.87103849160364e-06
-8.60082487345321e-06
-7.75961960617172e-06
-6.20927050401977e-06
-1.8169387839856e-05
-2.72959167181589e-05
-1.33872426101097e-05
-6.76579791971282e-06
-1.10862173528458e-05
1.30599305087178e-05
-1.13570984505117e-05
3.85741475730442e-06
-1.51489580023042e-05
-3.55209677331612e-06
-1.0336397119738e-05
-1.47350259459837e-06
7.6624918931477e-07
-1.57930673757473e-05
-8.01605207492438e-06
-1.33151040315275e-05
-1.53057188566618e-05
-3.07263737226522e-06
-1.89219415391896e-05
-2.1355830529816e-05
-4.28011127240376e-06
-1.12483612158227e-05
-1.73885184843641e-05
-2.25079893099689e-05
-1.32239668636513e-06
-2.50194216500665e-05
-2.34368920513693e-05
-1.21351585108044e-05
-6.1826465756027e-06
-3.31517800223058e-05
-1.621796199635e-05
-1.6460049526519e-05
-1.0145947596168e-05
-2.05185269504121e-05
-1.05718053621412e-05
-2.13225638433172e-05
-2.69530966314239e-06
-3.45964529322728e-05
-1.64014123068974e-05
-1.44585050516555e-05
-1.28969769152734e-05
-1.72246069923279e-05
-1.04793986990084e-05
-2.72779720971073e-06
-2.17236575211978e-05
-6.9666479774473e-07
-1.18107926564716e-05
-1.96305331629093e-05
-2.90524839244384e-05
-3.15987503992453e-05
-2.13277028433417e-05
-1.59636942256861e-05
-1.58098664426283e-07
-1.19908106465532e-05
-5.69397873387598e-06
-1.64231189643473e-05
-1.10480733993207e-05
-1.41151792454449e-05
-1.16509073071833e-05
-1.20438259761623e-05
-2.54129591422345e-06
-8.03794616422057e-07
7.03910457424501e-06
-1.43296525483083e-05
-5.95373050602562e-06
-2.62754102180611e-06
-6.24343200774791e-06
-1.18001587251125e-05
-9.57304308446084e-06
-7.26298053775196e-06
4.94831372958028e-06
8.39403889372597e-06
-1.02678643336412e-05
-3.79323264848458e-07
-1.81876897917876e-06
-1.64578348937067e-05
1.22310694775483e-06
-1.44126887401574e-05
-2.88077171314009e-06
-6.73850171310227e-06
-7.57473736994131e-06
7.83260608629803e-06
-1.7377939322045e-05
-6.19322579057371e-06
-2.48569806302563e-05
-1.70268002866808e-05
7.09320765910002e-07
-1.27040756995419e-06
-1.58920137243873e-05
-2.29075353931768e-06
-5.15183094074799e-06
-1.57676600682742e-05
1.13587582598323e-06
-6.5361485162204e-06
7.25383560337842e-06
-9.18086134898159e-06
-7.60140020653164e-06
-2.30895962855372e-05
-5.12251592679563e-06
-1.60287249501486e-05
-1.9343866773297e-05
-6.70177627665512e-06
-3.51997913201361e-05
3.15679958431447e-06
-1.30598419798733e-05
-1.77050041781795e-05
-1.01852018018903e-05
-1.56466983242206e-05
-3.13703462997782e-05
-2.1066268523958e-05
-1.01152762373774e-05
-2.14342937291767e-05
-8.21019417370227e-06
-1.15601945569772e-05
-2.50385006932151e-05
-5.85127339937344e-06
-1.1324530006167e-05
-2.4160085314875e-05
-2.14575698092009e-05
-2.89104035536588e-05
-1.39830137720975e-05
-1.03139858721754e-05
-1.59834893348108e-05
-3.144443299226e-06
-6.9030687805963e-06
-1.64792419275663e-05
-1.34692156049063e-05
-2.60089222663239e-05
-8.74904635866669e-06
-1.23213160817017e-05
-5.83569886281893e-07
-7.53497324485764e-06
-6.55148084240348e-07
-2.1667480891001e-05
-1.06843714669138e-05
-2.10874522306166e-05
-1.1441843896463e-06
-1.19905829340139e-05
-2.96639125411399e-05
-9.67024108227534e-06
-4.90186167805602e-06
-3.11427380473884e-06
-1.08868575656283e-05
-7.06317152138972e-06
-6.50361933990496e-06
-5.17920475264648e-06
-3.66747852514685e-06
-1.32055861591406e-05
-2.468834008371e-06
6.55356621413885e-06
-9.63825359791518e-06
-1.11784392569497e-05
-4.04202092356613e-06
-1.41047794531702e-05
-1.07507375275865e-05
-1.62867653487623e-05
-3.83816971595688e-07
7.19602506652472e-06
-1.23511466609874e-05
-4.82254868013989e-06
-2.06799821798198e-05
-1.94168131851554e-05
-4.65501575269309e-06
-4.15796891701058e-06
-7.25492890038773e-06
-2.03080962353003e-05
-1.05607017790398e-05
-1.85723503090958e-05
-8.55290731526347e-06
-1.58266398879756e-05
-7.80391310096242e-06
-1.01261200223577e-05
-9.312297568005e-06
-1.62588696305822e-05
-1.45444613994411e-05
-1.7950587763243e-05
-9.94341272321946e-06
-4.39041989640088e-06
-1.25709355831989e-05
-1.48782819035246e-05
-9.19405140000816e-06
-2.49336308497178e-06
-1.93254605073981e-05
-1.78132330960594e-05
-1.83611696451248e-05
-3.20616135504737e-05
-1.27209283211655e-05
-1.2963473404758e-05
-1.61929979571859e-05
-1.91133859695488e-05
-9.35246502539967e-06
-1.93896616250421e-05
-1.56979009081481e-05
-1.41436531982906e-05
-2.84359597840348e-05
-1.81033463945735e-05
-9.58277514467554e-06
-2.08550043151532e-05
-1.0229681872814e-05
5.76172669871867e-07
1.33491374193952e-07
-4.50205495909223e-06
-1.3623977661818e-05
-1.34850078577666e-05
-8.16088296999698e-06
-1.1072172380457e-05
-1.89816132804901e-05
2.92077880241216e-06
-1.89949099099276e-05
-2.35751547243485e-05
-1.65684090952373e-05
-1.11820218675802e-05
-1.36158048953147e-05
-1.17856033822804e-05
-1.11583743266866e-05
-1.28869121522775e-05
8.98402048061411e-06
-8.40706408864818e-06
-2.46998098766899e-05
-1.79353970188373e-07
-8.36807543013023e-06
-4.04867880161509e-06
-1.27891248809474e-05
-1.54371513197003e-05
8.0377362822979e-07
-1.50871572041895e-05
1.81987469854536e-06
-7.78636974938046e-07
2.92528300045946e-06
-5.08517597227061e-08
-1.82867282066043e-05
9.73339675036713e-07
1.06782635092052e-05
-2.7626161231391e-06
-7.30309003835409e-06
-1.10266852333289e-05
1.68970265836047e-06
-1.13289807381006e-05
-1.53916198308259e-05
-4.08535520928451e-06
-3.44031508123849e-06
-1.69273812834807e-06
-1.3706019628204e-08
-1.00026619864034e-05
-1.80885959483099e-05
-1.41363738185055e-05
-1.46225493271701e-05
-2.23186680996419e-06
-1.60334517356146e-05
-1.54420419201797e-05
-2.04178745878077e-05
-9.71584125369205e-06
-2.19037348458045e-05
-8.14913609984691e-06
-6.73419597214873e-06
-1.20099673640458e-05
-1.65805309352876e-05
9.23458091997726e-07
-6.98795642123067e-06
-2.0707589827088e-06
-8.17954591741597e-06
-2.15919808444273e-05
-8.57308731595626e-06
-1.06470999600008e-05
-1.66311098358246e-05
-2.23255822851502e-05
-2.15241554336952e-06
-7.4704836606454e-06
-1.12089382432859e-06
-7.57269276377061e-06
-2.07373051095671e-05
-1.96188945894969e-05
-3.98225389654776e-06
-2.96931176353766e-05
-1.58132982527824e-05
-2.26648423366599e-05
-1.79468143948182e-05
-1.37996109535211e-05
-2.31189984040961e-05
-1.94791952196901e-05
-1.28203451584952e-05
-9.18503584659486e-06
-5.42911295033463e-06
-2.54876119002774e-05
-8.60257806780501e-06
-6.9808059227447e-06
-8.25782183438084e-07
-2.0772352352564e-05
-1.01391309718531e-05
-3.90630182653528e-06
-1.6677810086672e-05
-8.13630513651385e-06
-1.28015985117007e-05
-4.70026592727625e-06
-1.26412571939349e-05
-1.67687664378593e-05
-1.00986593118018e-05
-2.15666490148824e-05
-1.67874723810507e-05
-2.12760889599293e-05
-1.36790817352094e-05
1.56430352778825e-06
-1.7935397846124e-05
8.41361824918226e-07
-8.70233529990072e-06
-1.14814067739691e-05
-6.72920462950977e-06
-1.23376922351138e-05
3.62530767064968e-06
-6.19418999884584e-06
-1.03924740913319e-05
-1.36973422904526e-05
-6.00561943107162e-06
1.31185566682427e-06
6.31435155569675e-06
-4.49128799455257e-06
3.33588890887481e-06
-1.773232302751e-05
5.18073190857774e-06
-3.86709126890686e-07
-7.60120257713095e-06
6.99077772030197e-07
-7.3717179204798e-06
-7.51330615033556e-06
-3.36967146976098e-06
-7.19350852320514e-06
-1.98044397547009e-05
-2.08331105475429e-05
-1.56717412309451e-05
-2.87123530140006e-05
-7.94041004865055e-06
-5.64400039892646e-06
-1.3217187635099e-05
4.05695899482073e-07
-6.31750010542654e-07
-1.36305385499441e-05
-1.32943808951601e-05
-2.0924392726974e-06
-9.22604803115376e-06
-1.41204815521687e-05
-1.72639894560436e-05
-2.86329704893418e-05
-2.57942087287379e-05
-2.00191232589475e-05
-2.85051939445168e-05
-2.24185006538403e-05
-1.89453037897054e-05
-2.5830789991005e-05
-1.06743573915724e-05
-1.51631931848064e-05
-2.03484536719449e-05
-9.08088427436801e-06
-2.96056551970584e-05
-2.52825077864333e-05
-6.76068262188571e-06
-3.06966988860984e-05
-1.18297811707587e-05
-1.26172134694469e-05
-7.53305980323112e-06
-6.47731135689957e-06
-2.34539559854632e-05
-2.4641232420949e-05
-2.35278380842417e-05
-4.12095125438091e-06
-2.07586684185859e-05
-1.05568001320148e-05
-1.0474315221701e-05
-4.10976237341052e-06
-3.53678116046682e-06
-7.04637667797776e-06
-1.23085906534183e-05
-1.77814754506415e-05
-6.49991727553047e-06
-1.12433665027487e-05
-4.08407012531517e-06
-1.0500805171931e-05
-5.10019434951189e-06
-7.89001659579797e-06
-2.0625044732546e-05
-1.63754274878539e-05
-3.57034355617042e-06
-1.52889038496687e-05
-2.92355782307358e-06
-9.78524584585463e-06
-1.3226729899851e-05
8.59893861313048e-07
6.08366261898679e-06
-8.91392988982577e-06
-1.81063918288033e-05
-7.3464028136512e-06
-1.22506164665838e-05
-2.82977519624756e-05
-9.81313597057864e-06
1.85985848691715e-06
1.36573896853828e-06
1.56444509968953e-06
-2.0857993334681e-06
7.25526094505237e-06
-1.09011963436982e-05
-5.47471657819251e-06
-6.14048345412115e-06
-1.89252850821841e-05
-6.73818514022992e-06
-1.2300411313828e-05
-9.95253063937744e-06
6.32606275851664e-06
-1.98341519090987e-05
-1.92752122240344e-05
-8.79000618224624e-06
-1.2783577584306e-06
-1.20234794749691e-05
-1.66049550133012e-05
-1.80405496812297e-06
-9.77504056625131e-06
-1.3644555703139e-05
-3.9940577253967e-06
-1.6225171241123e-05
8.90858652134331e-07
-1.37849996177199e-05
-7.15572666560702e-06
-1.48252423873837e-05
-4.30067723021943e-06
-2.62025636906246e-05
-4.06403184884565e-06
-1.97489798181859e-05
-3.59540392490957e-06
-8.77068099522174e-06
-1.10831870595467e-05
-2.78905861401056e-05
-1.74560083347158e-05
-1.64866800155299e-05
3.86833520188927e-06
-4.38978697571193e-06
-1.61974824925814e-05
-3.20012914532494e-05
-9.90628009531542e-06
-9.60050999229061e-06
-2.77809798893891e-05
-8.74244400316168e-06
-1.60031082395665e-05
-2.25496569210795e-05
-1.79279053031634e-05
-6.005837373952e-06
-1.673074424684e-05
-9.66351507537406e-06
-9.390391190042e-06
-8.84238353218849e-06
-2.03300047994006e-06
-2.07259107877476e-05
-6.11147576786292e-06
-8.39965604816033e-06
-2.16173296535439e-05
-1.5940477136927e-05
-1.31985041008712e-05
-1.68731431521151e-05
-1.79327974516864e-05
-8.97106630933077e-06
-3.43567398188713e-05
-1.07500843312121e-05
-1.39167653538381e-05
-7.6088786921647e-06
9.64877060417985e-07
-1.4101597616879e-05
-6.32834501951973e-06
7.97315089536225e-07
-5.37922333257632e-06
-1.22150732392042e-05
-2.33536943705768e-06
-7.15833787594319e-06
2.76694123746625e-06
-2.03254184705708e-05
-1.31704616443014e-05
-1.83290792085054e-05
-9.12211037188929e-06
1.00205732346244e-05
-7.79198555240264e-06
-5.48841045132947e-06
-3.19979290682057e-06
-2.15938036417456e-05
-4.24052095561663e-06
-1.05538053877065e-05
-1.18279184098811e-05
-1.73672625908465e-05
-8.48752992325536e-06
-1.68885644358818e-05
-1.07515264871966e-05
-8.69225785457953e-06
-1.98032589253243e-05
-2.71572776792551e-06
-9.3554585482306e-06
-2.43075292645445e-05
-1.12452912363386e-05
-2.01519143903042e-06
-1.49013786254419e-05
-1.60757605447185e-05
-1.61601170470252e-05
-2.08727287724228e-05
-1.16604265670999e-05
-2.64615263550144e-05
-1.64342332825102e-05
-1.3453917020238e-05
-1.89595763947511e-05
-7.59231963299577e-06
-1.23822102305201e-05
-1.57578252260343e-05
-1.59392213999995e-05
-2.11714764297326e-05
-8.46057015391133e-06
-2.40447367240115e-05
-1.50392553602044e-05
-2.10664840972324e-05
-2.38214327399036e-05
-3.70037111618028e-06
-3.02749444977168e-05
-1.28607050140472e-06
1.08479412855163e-06
-2.53588382417787e-05
-1.57599263531348e-05
-1.15470550166626e-05
-2.09960869605485e-05
-1.90754271131704e-05
-2.11457212160784e-05
-2.38658422460015e-05
-1.47293605970464e-05
-1.82163475608974e-05
-2.82759886218124e-05
-2.26817066618143e-05
-1.21786834581469e-05
-3.25603096105224e-05
-2.19960148638508e-05
-1.31655738000739e-05
-1.36630496021821e-05
-1.88059390262511e-05
-1.9867300045152e-05
3.59770960875698e-06
-4.39441374996112e-06
-1.93181078452556e-08
-1.04021172177743e-05
-2.40983307205834e-05
-8.73135742801001e-06
-2.07637152879054e-06
-1.12314164896364e-05
-6.38011645006703e-06
-9.80188501106549e-06
-4.11115656669964e-06
-1.17144128086475e-05
1.24727250478773e-06
-1.39869255554486e-05
-1.88816037468041e-05
-9.65181547804873e-06
-1.57011908536949e-05
-7.58212699145124e-06
-7.29316170667962e-06
-1.49820061844098e-05
-1.61668861367954e-05
-7.05188956723669e-06
-1.46863750351826e-05
-1.30492106328922e-05
-9.85349414280991e-06
8.17143337162229e-07
-2.62034252252386e-05
-7.02625884270121e-06
1.11286826676981e-06
-1.36988170571573e-05
-1.04869312833638e-05
3.41920739471898e-06
-9.40837160046321e-06
-2.21887127825022e-05
-2.17899576930981e-05
5.15283868702776e-07
-2.32975868949712e-05
-2.88206206307773e-05
-1.56866983884742e-05
-5.06456017368086e-06
-2.28443530346071e-05
-1.05246045506754e-05
-2.36811995892888e-05
-8.73297736379232e-06
-4.97373715871741e-06
-2.23038174884538e-05
-1.63448166656911e-05
-2.09997236411121e-05
-1.85232434895097e-05
-1.13892044700222e-05
-1.23524120796496e-05
-3.19794303879548e-05
-1.21924423238464e-05
-2.48744700353791e-05
-1.41411539665909e-05
-1.83304074152241e-05
-1.35780742232381e-05
4.40493990004845e-06
-2.19593868070155e-05
-1.8774408375474e-05
-1.51382354960081e-05
-2.42041555555985e-05
-3.3990936933082e-06
-2.73769301402845e-05
-1.9790928972865e-05
-1.04211254632265e-05
-3.88125900767094e-05
-1.98196695266432e-05
-9.27123387234512e-06
-1.44698633311509e-05
-2.41622480163385e-05
-1.1865816564529e-05
-1.1531331562189e-05
-1.60995407894233e-05
-3.4824504229206e-06
-1.93720129990788e-05
-1.35291271950863e-05
-1.51902675319767e-05
8.35038321136232e-07
-2.44436396630847e-05
-9.73807990240775e-06
-2.029320405765e-05
-7.4880594194363e-06
-1.58209839815833e-05
-1.74475153519819e-05
-1.32802873780627e-05
-1.82100382284816e-05
-2.89037588141829e-06
-1.1607079485245e-06
-1.26531646338358e-05
-7.1040067829713e-06
-2.16161435381842e-06
-6.57935095279867e-06
-3.90020944785614e-06
-7.1576363611461e-06
-1.1498799753992e-05
-2.38067978312047e-06
-2.05756506095656e-05
-1.45308822985146e-05
2.52685171894389e-06
-7.97280275537898e-06
-9.68359974234359e-06
-1.68833792886172e-05
-3.19062738351802e-06
3.87212913055193e-08
-7.97032848700443e-06
-1.75295195369615e-05
-8.40127254001447e-06
-3.45732192943702e-07
-1.55732461913383e-05
-1.17336920349794e-05
-7.12383804477218e-06
-8.32026359333389e-06
-8.36493211039401e-06
-5.94655034640056e-06
-1.59005502742596e-05
-1.20566797574418e-05
-1.55573050666555e-05
-1.08304849232763e-05
-1.3583919885392e-05
-2.18984703347881e-05
-2.60988320852223e-07
-3.0415453682784e-05
-4.19634893557267e-06
-3.55125432544038e-06
-1.26519594823958e-05
-9.31196018192288e-06
-2.73904919442531e-05
-3.01249087283382e-05
-9.61059718490972e-06
-2.97967758678987e-05
-1.51155458986284e-05
-3.67478516437071e-05
-3.23213350486841e-05
-1.37797604743444e-05
-8.77340043386651e-06
-9.33627437297261e-06
-1.61841936869803e-05
-1.78722747740384e-05
-2.77325699620603e-05
-1.95819480953366e-05
-2.89824515769031e-05
-2.17827138601291e-05
-1.0250930898012e-05
-5.6085989005634e-06
-6.93109974613872e-06
-1.72908885801578e-05
-4.68953752776219e-06
-1.73561269496584e-05
-2.33062023072324e-05
-1.59414786548875e-05
-1.66230980472488e-05
-2.99340210503819e-06
-2.34706176550424e-05
-1.81383788434567e-05
-1.31431385333883e-05
-4.54371439732498e-06
3.41099809364461e-06
-5.17870459632714e-06
-1.72646286639956e-05
-4.0676882859558e-06
-5.13042913578541e-06
2.02230204674233e-06
-1.35265065621217e-05
-3.12727535563054e-05
9.39006818803198e-06
2.83150345949568e-06
4.33490754963276e-07
-8.54577691836296e-06
4.33115851305482e-06
-1.45364347072551e-05
-4.35528513040708e-06
-4.97273083444136e-06
-1.49051261077984e-05
-6.04218405404402e-06
-1.35655850446663e-05
8.90159470326504e-06
-5.1087069908209e-06
-1.97318504824127e-05
1.6518864046931e-06
-1.5838738839081e-06
-6.09972382820309e-06
-2.79997165502855e-07
-1.32847784124309e-05
-6.6395341397592e-06
-4.23321672987022e-06
-1.17684733677499e-05
2.63585395883366e-06
8.55051588675541e-06
-1.52905717397851e-05
-9.62495991819068e-06
-1.27060461366423e-05
1.46803261883131e-05
5.15025417354051e-06
2.3379220638189e-06
-6.67027245334804e-06
5.23296552484224e-06
-1.45663368661464e-05
-1.78851638599728e-05
-1.71676279210846e-05
-8.98773507019323e-06
-2.0288887885262e-05
-1.34267785731162e-05
-1.78737100873718e-05
-9.45706806556308e-06
-2.38269792185865e-05
-1.98802846597817e-05
-2.07828879979033e-05
-2.17158972468128e-05
-1.08787960536288e-05
-2.33308118721518e-05
-3.21139709855345e-05
-1.31873218561276e-05
-4.55743676312617e-06
-1.6359578458881e-05
-2.09346811484361e-05
-2.97877628363156e-05
-1.68683423916599e-05
-1.99659094943259e-05
-2.55775473098146e-05
-1.54383680745661e-05
-2.03701797318066e-05
-1.45071073786743e-05
-3.58394878263056e-06
-1.42906341617529e-05
-1.63825079244918e-05
-4.05990765859642e-06
-1.53199675780752e-06
-1.45436566981635e-05
-1.35636965433488e-05
-3.3645473084953e-05
-7.63475042164866e-06
-1.36664705310766e-05
-2.09416020811147e-05
-5.89323368370342e-07
-1.6367629756204e-05
-2.96080098744668e-05
4.93179107544932e-06
-2.96542747932946e-06
-1.07711135244249e-05
-3.51887968676558e-06
-1.47618318198418e-05
-2.53840588751077e-06
-1.65934184530685e-05
-1.77963585031344e-05
-8.54717477078581e-06
-5.98634379735368e-06
-1.34494151936971e-05
-1.55115272131212e-05
-1.85015144297746e-05
-4.9386284642434e-06
-8.19107923681072e-07
-7.74607352611456e-06
-1.09749879143921e-05
-1.04608607645387e-05
-1.34623956289723e-07
-1.36699948437933e-05
-5.32605781052015e-06
-1.60574144273765e-06
-2.29374058601454e-06
7.10983251506702e-07
-2.37804152553133e-06
-4.54688789824101e-06
3.46042746500782e-06
-1.49797607950441e-05
-1.27393689270961e-05
-5.93907729617675e-06
-1.14469873713567e-05
4.54182337321246e-06
-1.75717134298343e-05
-2.1023691120087e-06
-1.99674406117023e-06
-6.98128966099509e-06
-1.56450905404247e-05
-1.90469030748578e-05
-1.05136995861946e-05
-2.34796582793894e-05
-1.15994199122072e-05
-1.12168266821198e-05
-2.30613461841082e-05
-1.2150992073943e-05
-2.25062098401002e-05
-8.90660982300472e-06
-1.54857528901417e-05
-6.91791989684763e-06
-2.30627803772234e-06
-2.5348650909654e-05
-2.21960179321845e-05
-2.07715035356093e-05
-1.4656406616604e-05
-1.42365809175548e-05
-3.20161707269245e-06
-2.54832032583871e-05
-1.31089139107669e-05
-2.19191821440686e-05
-1.40222544451511e-05
-1.24814992674837e-05
-2.65427497263429e-05
-3.70628054717909e-06
-3.16146097080221e-06
-9.29254847156253e-06
-1.01421681705145e-05
-9.45268602331382e-06
-1.82298055134598e-05
-7.02816404368695e-06
-6.08802602289727e-06
-5.10286947684243e-06
-2.39441175832611e-05
-2.94227218543191e-05
-6.98830979129223e-06
-1.42140248192213e-05
-5.37351534891977e-06
-1.26708537730583e-05
-1.10195866884991e-05
-2.00032634902605e-05
-2.2153842528898e-05
-2.43559916045941e-05
-2.08276989561374e-05
-5.60422956498308e-06
-4.29902181519324e-06
-1.54650430341675e-05
-2.26868748620807e-05
-5.90539447383641e-06
-1.31227343435466e-05
-1.1243974490288e-05
-2.04286282313163e-05
-1.39799781656656e-05
4.4523936110744e-06
-6.13465460993021e-06
-2.09558698363462e-05
-4.7060383300892e-06
1.25928640157852e-06
-1.36690188094629e-05
-1.54630986911517e-05
-6.47465727293609e-06
-1.40044187421119e-05
-5.36741610209257e-06
-1.22633238967849e-05
-1.15712410263016e-05
-7.10938936999247e-06
9.79546442304807e-06
-9.47419815738829e-06
-2.39386157380964e-06
-3.53751783272426e-06
-7.1139875537082e-06
1.46582723020978e-06
-1.71837763896405e-05
-7.62087975743958e-06
7.88545424226909e-06
-2.50061805559281e-05
-1.44994183178619e-05
2.83578844571139e-06
-5.24629784511708e-06
-6.00771751854322e-06
-4.42505982523302e-06
-1.4901740143081e-05
-1.61335347118064e-05
-2.01017231342749e-05
-8.43057147963518e-06
-1.43359494289169e-05
-1.28803022197881e-05
-1.36517551660403e-05
-1.51331852238298e-05
-9.63595441591119e-06
-2.26861920059643e-05
-2.54487560760621e-05
-6.26253059199509e-06
-1.31339658605188e-05
-1.90041385121271e-05
-1.36774815625193e-05
-3.00180378919965e-05
-1.00666423541521e-05
-1.13551331913097e-05
-1.92076085760801e-05
-1.04231191633289e-05
-1.22521089605089e-05
-1.59162635018178e-05
-1.63065416764344e-05
-6.44734647101541e-06
-2.13115719505511e-05
-6.33296732718029e-06
-2.62249906873457e-06
-2.79840235295194e-05
-1.43224205103463e-05
-3.63520858654275e-06
2.77080082199461e-06
-8.3055909390652e-06
-1.67268124543759e-05
-1.29744252938334e-05
-1.55283364344293e-05
-2.14419644401128e-05
-1.62701509687015e-05
-1.02147343325139e-05
-2.73123608998861e-05
-1.70239777551557e-05
-1.23506770783446e-05
-8.73038763080194e-07
-8.97833028662761e-06
-1.65583842165019e-05
-1.88087777085835e-05
-1.83221378310886e-05
-8.70602326052832e-06
-3.12821662057075e-06
-1.282443156259e-05
-3.80295036467456e-06
3.53442462847128e-06
-8.61207219845312e-06
-7.68290976791971e-06
-1.23883291749989e-07
1.84220805905734e-06
3.23478304483914e-06
-5.73094709359888e-06
1.89760378699299e-06
-4.84654199879398e-06
-2.06388716753734e-05
-1.05104038099053e-05
-1.96150486735721e-05
-1.21441837036263e-06
-7.37213631944118e-06
-4.23222527186863e-06
-3.43588149761318e-06
-4.92447273802549e-06
-2.9807285450721e-06
-2.47323659831055e-06
-5.86249728952052e-06
-1.23847686454983e-05
-1.91788602131731e-05
-8.94362483196317e-06
-6.75263041384923e-06
1.62814623815981e-06
1.37711304218506e-05
-5.39849935058306e-06
-1.18435150632734e-05
-1.11285998224842e-05
-3.16163613006769e-05
-1.12067917214637e-05
-1.54680127512997e-05
-2.49513962210434e-05
-2.25964861448085e-05
-6.20459757579332e-06
-2.11980119838703e-05
-6.41596142934903e-06
-1.01814320413504e-05
-6.76225109111545e-06
-9.25041792893374e-06
-1.02237130939297e-05
-9.98664861779495e-06
-1.46829920710682e-06
-2.00272077175291e-05
-1.50333012655558e-05
-1.63614249368094e-06
-2.1402877733879e-05
-2.36419427362274e-05
-5.07295357912401e-06
-6.76724078148299e-06
-1.70278972866952e-05
-5.03586012114655e-06
-4.28637871747325e-06
-7.84174032002786e-06
-1.06721186047982e-05
-2.1508257793371e-05
-1.98548855352309e-05
-5.50364704180424e-06
-9.71810655841064e-06
-1.47482387526677e-05
-2.27750580112625e-05
-2.49172280945417e-05
-1.95917227479605e-05
-1.38073072435851e-05
-9.07633139871398e-06
-2.43516043204768e-05
-2.44507052886708e-05
-2.6265231770212e-05
-2.94497606753062e-05
-1.45557079340035e-05
-1.57652268217472e-05
-5.0135321317667e-06
-1.15026803879955e-05
9.46167274692959e-07
-4.2879179552965e-06
-3.8545163246947e-06
-1.45646688733981e-05
-1.18530783586077e-05
-4.83439170803414e-06
-1.91226332790514e-05
-2.49891854562089e-07
-1.17595507471004e-05
4.33128457163003e-06
-1.40222785458789e-06
-7.58984000649039e-06
-3.35520468774066e-05
-2.74374836725305e-06
-1.05917693987551e-05
-8.45798467972654e-06
-9.96665940235455e-06
-1.74999844254506e-06
-2.01240020304737e-05
-6.08869700505732e-06
-1.37784819241324e-05
-4.35052834342214e-06
5.11844239118138e-07
-1.65602251733885e-05
-1.48443002579189e-05
-1.26254084925887e-05
-2.0582338572043e-05
-9.92561700376032e-06
-4.90185566504376e-06
-1.50123244501017e-05
6.07014833340113e-06
-2.2328548673242e-05
-1.00060781237186e-05
-1.34578027565843e-05
-7.39613883993472e-06
-2.3556536931093e-06
-1.24955769780812e-05
-4.92479699418452e-07
-1.1019721190695e-05
-1.34734964489373e-05
-2.18168120860023e-05
-1.08452866401677e-05
-1.53718123000276e-05
-9.09236728270225e-06
-1.33245599250309e-05
-1.80744259807133e-05
-1.27361562494929e-05
6.76565305341754e-07
-1.218331336146e-05
-3.21890367881856e-05
-9.99912176352164e-06
-1.49990245976626e-05
-2.75181057086885e-05
-3.5961834416665e-05
-1.72939599791949e-05
-1.53307226349031e-05
-1.53536258663708e-05
-1.10681092936417e-05
-6.45210229697664e-07
-2.48252712914573e-05
-1.52426436806429e-05
-9.63920845000055e-06
-2.0649379546464e-05
-1.7325091263797e-05
-2.56237836112872e-05
-2.19139104007404e-05
-1.80888470840979e-05
-1.00058648518839e-05
-1.21795677840856e-05
-1.98630645411908e-05
-1.56462903235705e-05
-7.73380707231996e-06
-7.74474800682899e-06
-4.51155317405075e-06
-1.15694285784847e-05
1.44262973604509e-06
-1.83988361059102e-05
-8.87109597176378e-06
-1.71087782123144e-05
1.13294422723077e-05
-2.72627793609946e-05
-3.24813094790975e-05
-1.03766558475542e-05
-7.05889720191298e-06
-1.43393882023645e-05
-1.83331825318453e-05
-2.16350643713163e-05
-6.62522471164419e-06
9.7712446635546e-07
-4.43219005224315e-06
2.48218204499713e-06
1.50950423069654e-06
-3.83582900164776e-06
-2.68592339365864e-05
-7.82831502577051e-06
-4.80959168318186e-06
-8.33646631550336e-06
-1.11745076565519e-05
-2.01339174998182e-06
-8.05291374688109e-06
8.21597850620399e-06
-1.32307646016368e-05
6.25235944184441e-06
-1.07776568241551e-05
-1.22570932488025e-05
-2.63570955870694e-06
-1.45032512096386e-05
-1.90330741256665e-05
-4.19732284038225e-06
5.23947407372591e-07
-1.23018636333223e-05
-4.83561397587467e-06
-1.01361333719692e-05
-9.26681115451498e-06
-9.49298470274892e-06
-2.19502546679482e-05
-3.03908764408202e-06
-1.95260216969827e-05
-2.8234159404301e-05
-3.72649819056436e-06
-4.29161134509556e-06
-1.71956485644342e-05
-1.30663883969066e-05
-9.85842052337853e-06
-1.63064519671379e-05
-1.03961599865879e-05
-1.96987200091671e-05
-2.29145743747024e-05
-1.65127116126689e-05
-1.70944881785089e-05
-1.3562494720927e-05
-1.44475592210002e-05
-3.01392843158624e-05
-7.46504402142834e-06
-1.23783677460941e-06
-5.21000203574672e-06
-1.68804357509738e-05
-1.6928367446253e-05
-1.86141800113747e-05
-1.49800503750303e-05
-2.27254998951414e-05
-1.8677824186588e-05
2.14752369793384e-06
-3.40336242747703e-05
-1.73433287121657e-05
-1.21285520922177e-05
-6.70893255810828e-06
-1.29801848569935e-05
-2.23141268294576e-05
-1.30628206470053e-05
-6.36055572935162e-06
-1.09991220820472e-05
3.09017353905517e-06
-2.8832122061547e-08
-6.26491214523794e-06
-7.92766565513051e-06
-1.04813750824047e-05
-1.27561555021036e-05
-1.71878701296955e-05
-5.13130415436231e-06
-1.45648743199744e-05
-2.80920374307318e-05
1.13717963698898e-05
-1.92662152135133e-05
-1.71163397204808e-05
-1.82945679098346e-05
-1.3365460302794e-05
-1.62948564532547e-05
-8.40971705551036e-06
-4.0746419702081e-06
5.46492296763338e-06
-1.17940203624182e-05
-3.85695644115792e-06
-6.94221502919487e-06
-1.31880059463668e-05
-1.34158757415198e-05
-7.27377189751705e-06
-1.73814184473785e-05
-6.06095031308268e-06
-9.1306117377019e-06
-1.26200252893691e-05
-7.5039483907123e-07
-1.8700077153823e-05
7.91517186104292e-06
-1.77000236105425e-06
-4.84207115022142e-06
-1.0170907724472e-05
-1.64092175376436e-05
-2.23064950931412e-05
4.81506801782002e-06
-3.6487627400696e-06
-1.20029201010721e-05
-1.22240293068459e-05
-1.30907872505955e-05
4.96173844033889e-06
-1.77221391109012e-06
-7.2947287195216e-06
-2.18084102111305e-05
-1.5473415451524e-05
-1.44924587620382e-05
5.85467622230183e-06
-1.83048959194628e-05
-1.16816157969739e-05
-2.55046678591251e-05
-1.05849738667588e-05
-1.74502836434069e-05
1.59949014149674e-06
-4.97622062700194e-06
-6.72562476817449e-06
-2.36900519735749e-05
-1.77101742942115e-05
-9.81471613605325e-06
-3.08759438339216e-05
-2.33877203244891e-05
-1.17195381821848e-05
-2.35035899467683e-05
-9.17422489659374e-06
-2.31851764246154e-05
-1.85867607509605e-05
-1.23760251801762e-06
-1.06001325640552e-05
-2.91464597515867e-05
-1.03839551635074e-05
-8.13536102399546e-06
-1.40684752906925e-05
-2.22347489864129e-05
-1.38319834437048e-05
-1.79137699894617e-05
-5.99692154171603e-06
-1.6641275813052e-05
-1.82775937349416e-05
1.73987905752492e-06
-2.13834519095989e-05
-3.09058604660099e-06
-2.31834202594911e-06
-9.20195030445396e-06
-6.10796087931469e-06
-1.40980441952289e-05
-1.00373478546275e-05
-3.97751269154148e-06
-1.00715109442419e-05
-9.20279926325552e-06
-6.31485326246966e-06
-3.59764629369242e-07
-1.04930472051927e-05
-7.94525435348627e-06
-1.80192731861451e-05
-2.30431020098125e-05
-2.11840374429489e-05
-1.36038858267257e-05
-1.57243250556176e-05
-1.24241152117245e-05
-1.864081311644e-06
-1.86124001471811e-05
1.49390462061279e-05
-2.10586915422157e-05
-1.24426445267735e-05
-4.27598509655881e-06
-1.21547953822974e-05
-1.36750467239528e-05
-1.35281791043159e-05
-7.87951680727325e-06
3.97594467252381e-06
-5.17979993758598e-06
-1.638931967748e-05
-2.31348850838334e-06
1.6844186263287e-06
-1.05058751685971e-05
-1.06430804074067e-05
-7.9625263395223e-06
-1.09435315824792e-05
-1.37896855172458e-05
-1.24999179044061e-07
-7.95285015767578e-06
-7.95564047023329e-07
-7.91655157478584e-06
-1.34210618490898e-05
-6.16140000222133e-07
-1.24118373617458e-05
-6.11994848443387e-07
-9.48121166331301e-06
-2.88427148215078e-06
-8.90702364283464e-06
-6.56092485266509e-06
-7.90138539115415e-06
-1.70791786234964e-05
1.65300474453347e-06
-1.83208985364757e-06
-7.49269154359901e-06
-2.99711135551651e-05
-1.26764731181775e-05
-1.00816595541284e-05
-1.11140917404087e-05
-2.71234072043255e-05
-2.77443810154039e-05
-1.67009844004853e-05
-1.92388888784157e-05
-2.32787123075522e-05
-1.50159195993725e-05
-1.85544774523625e-05
-1.62726140904553e-05
-9.42740664479563e-06
-1.12794481423108e-05
-1.81798278291964e-05
-1.20692628402031e-05
1.4988069245932e-06
-1.02397950946502e-05
-1.99068968540244e-05
-1.74182515154927e-05
-1.52260248142594e-05
-9.51568180602772e-06
-9.99361979622495e-06
-1.01091978286563e-05
-3.66721330880394e-05
-8.56706108431507e-06
-1.25469441565913e-05
-1.30536255697655e-05
-4.01119311045759e-06
-1.17252797606925e-05
-2.15354009618815e-05
-3.05471990993402e-06
-2.18120603600773e-05
-8.30919601217378e-06
-1.58953339421867e-05
-1.69533398503367e-05
-5.91804379715806e-06
-1.58729109305112e-05
-1.27690716623839e-05
-1.47343974882767e-06
7.52974794415221e-06
-3.96498266500349e-06
-1.4257780205526e-05
-1.02591408282428e-05
-9.11027816161675e-06
-3.69625029394148e-06
-4.81973435460415e-06
2.20633525660715e-06
-4.13499701591967e-06
-1.09170807454905e-05
-1.49447364103181e-05
-1.67253117832362e-05
-1.08538712789375e-05
-7.25228606058985e-06
-1.30924982402811e-05
-2.04831037918738e-05
-1.13954165051059e-05
-1.6210728014257e-05
-1.35332619534825e-05
5.78591275142485e-07
-2.05492923679375e-05
-1.50450956065433e-05
-8.46383901451419e-06
5.67088870765598e-06
-2.09940889109226e-05
-1.28342921845545e-05
-1.69242932181216e-05
-2.20646647507376e-05
-1.9670488278808e-05
-1.65417524632178e-05
-1.11838539022365e-05
-2.11293675255086e-05
2.22433244062542e-06
-1.43389723025108e-05
-8.3090206224574e-06
-2.62632915896516e-05
-1.85042446629192e-05
-1.12233435720275e-05
-1.75984370371026e-05
-9.66467518521671e-06
-3.12293477287893e-05
-1.78124808224142e-05
-5.45391755400877e-06
-2.27402350911054e-05
-9.26930038192246e-06
-9.4617969497005e-06
-1.69652602130031e-05
-1.26304021493614e-05
-2.09720650953586e-05
-1.83549517063545e-05
-2.57792816372702e-05
-1.97601345231316e-05
-3.68615377700255e-05
-1.96374858575956e-05
-2.35372443024472e-05
-1.70280781324729e-05
-6.0451104183793e-06
-1.55569313031532e-05
-1.63957370727966e-05
-1.05912941811694e-05
-1.48492012495732e-05
-2.71584296038057e-05
-3.78111372292365e-06
-7.34011759015507e-06
-2.33636849631415e-05
-2.20929786171167e-05
-6.54087225895462e-06
-1.13758316950622e-05
-2.19630042166857e-05
-1.81582255080001e-05
-2.32641745088627e-05
-1.26850110460195e-05
-2.44252678987539e-05
-2.24228880093139e-05
-1.80813943526881e-05
-5.53194511791489e-06
-2.65062927444793e-05
-1.12902752790423e-05
-1.37367333240512e-05
-1.51276713486945e-05
-1.6093344051985e-05
-2.70954383540581e-05
-5.1502459224755e-06
2.93391513184386e-06
-1.15700410772499e-05
-9.33646023034328e-06
-7.91170086131742e-06
4.62292688217327e-06
7.43361646474332e-06
-2.11745847633134e-05
-1.33256934831488e-05
-1.45196210820874e-05
5.52270632274691e-06
-6.41319593750947e-06
2.17526908949886e-06
-1.67345263802952e-05
-1.13375891283069e-05
1.6972651790696e-07
-1.57257559481058e-05
-9.00552723243456e-06
-9.04533836152396e-06
-4.33005898118084e-06
-4.10001499835213e-06
-2.72238936658868e-06
-2.8787814505493e-07
-1.63169809120863e-05
-7.62356809340312e-06
-1.6379211306894e-05
-2.09467963546018e-05
-1.10752655103581e-05
-1.31467506867077e-05
-2.41242163366e-05
-1.8258328502479e-05
-6.11676769902621e-06
-2.6404302404817e-05
-1.00876108594377e-05
-2.9845686931881e-05
-1.9398335483012e-05
-1.39704252759103e-05
-1.28962877488493e-05
-2.35596417738609e-05
-1.65393384609148e-05
-1.9660670476752e-05
-1.97521531426126e-05
-6.47196315557035e-06
-8.04211499170382e-08
-2.35279377658966e-05
-5.82993274480482e-06
-1.04925942666754e-05
-1.72544986054725e-05
-7.92406836354506e-06
-1.3777803191899e-05
-1.19347835526451e-05
-2.32782867127929e-05
-1.93517542608277e-05
-4.64689595557074e-06
-9.82205657145076e-06
-9.21516138681261e-06
-2.27334762847292e-05
-1.50114935070821e-05
6.12087103469464e-07
-1.99219769187042e-05
-2.66595923656822e-05
-5.96044933866691e-06
-2.1140899820995e-05
-2.4276458711483e-05
1.62850764268897e-06
6.63662847432982e-06
-3.79995767280167e-06
-1.29954769938798e-05
-1.29005652894832e-05
1.19338762788571e-06
-1.68579462142842e-05
-6.99176156341964e-06
-1.3286608129684e-05
4.22267110682968e-06
3.90521142844614e-07
-1.87449771167896e-05
-4.13168336220784e-07
-2.75988825531093e-05
-2.34431158986695e-05
-8.97644761145948e-06
-7.80630936169753e-06
-5.48032734096018e-06
3.84156522752136e-07
-1.70932555855751e-05
-1.91509336348366e-05
-1.14702590374069e-05
6.67802721495661e-06
-1.45086377414863e-06
-8.9804927984018e-06
-8.24951755766832e-06
-1.01767823998003e-05
-5.63792853332097e-06
-7.78733066745889e-06
2.84774886816922e-06
-1.21677116291949e-05
-1.03696341009858e-05
-7.67316146122737e-06
-3.65191317447373e-05
-2.24247055434452e-05
-4.31114853049923e-06
-7.58561376784545e-06
-1.44467683757188e-05
-1.6290730872738e-05
-1.01915081191649e-05
-1.94911555239076e-05
-2.18429887067096e-05
-1.74724998059721e-05
-1.70463733804176e-05
-1.04934086676825e-05
-4.43134975723738e-06
-1.83399037223561e-05
-2.15518488732995e-05
-2.89408385965566e-05
-2.85316522744617e-05
-7.60377846540985e-06
-7.2084356862332e-06
-1.48958169875732e-05
-1.2522917402526e-05
-2.13402866163698e-06
-6.28498409723299e-06
-1.02813984098226e-05
-2.09263422558412e-05
-1.56299075114099e-05
-1.44878368407994e-05
-2.37381384942064e-05
-1.86813649444567e-06
-1.5356962295598e-05
-1.08904198442209e-05
-2.56172256824954e-05
-2.60540721500243e-05
-1.71263454651764e-05
-4.07364917630947e-06
-1.56555914800198e-05
-1.86582473774128e-05
-1.07576289816307e-05
1.26869133254943e-06
-1.96997053741448e-05
-2.16656228159375e-05
-2.04176139129532e-06
-2.59591912679496e-05
-1.18407638448631e-05
-2.46529758523943e-05
-9.87317868149824e-06
-3.939107911255e-06
-1.71988862693846e-05
-1.62016420828543e-05
-9.61337564606342e-06
-5.02187489253587e-06
-7.54041867331562e-06
-8.89998870707005e-06
-2.9609859689475e-06
