# Supplementary material for: Research on computational propagation and identification of mine microseismic signals based on deep learning
Source: PLoS One. 2025 Oct 22;20(10):e0334641. doi: 10.1371/journal.pone.0334641 (PMC12543183; doi:10.1371/journal.pone.0334641)
Supplement: S10 Data — (ZIP) [file pone.0334641.s010.zip › 000101100001616.xlsx_0.txt_24.txt.txt]

-2.78790322133241e-05
-7.58804743063963e-06
2.26970693479804e-06
-6.75832975741234e-06
-9.99142064265017e-06
-9.06846707987699e-06
-2.73298226486779e-05
-1.19691576608616e-05
-2.38069814975339e-06
-7.88336769138327e-06
-8.01730572162757e-06
-1.53743918510963e-05
-2.39129409277933e-05
-2.62746061542509e-05
-2.96891490300361e-05
-2.6123573603281e-05
-1.99223797731522e-05
-1.36661620604575e-05
-1.55470376567637e-05
-6.40193308235342e-06
-1.79207119983286e-05
-2.37597459674685e-05
-2.20338759508751e-05
-2.83015179337419e-06
-1.07401841672382e-05
-2.08004384639979e-06
-8.39648250735392e-06
-1.61167843178847e-05
-7.19341330405007e-06
-1.54503533424054e-05
-1.92179888503611e-05
-1.02568430851339e-05
-1.93178681693836e-05
1.95161243933127e-06
-5.98272271864104e-07
-7.45514935086405e-06
-4.28178018780079e-06
-1.56103513079344e-05
-1.7468027113109e-05
-7.92591426504205e-06
-2.05742322233573e-05
-1.1309305081982e-05
-2.81701325869341e-05
-1.43104650327857e-05
-8.12619240084684e-06
-1.0218559243958e-05
-1.62439048833648e-05
-1.94971106406541e-05
-4.48008886674717e-06
-8.53503815459157e-06
-1.25633692439725e-05
-2.20991195091805e-05
-1.2827763829139e-05
8.55969449200264e-07
-5.83839470683483e-06
-1.21355371116399e-05
-1.8116905897798e-05
-5.28102528540285e-06
-9.9750924392087e-06
-9.59788223070362e-07
-1.48181062054431e-05
-5.24893147701926e-06
-1.08531221769475e-05
-2.16498009255608e-05
-2.06789351930759e-05
-3.78174274794898e-06
-1.735690492387e-05
7.89004717662865e-06
-1.00287947187868e-05
4.53118594461101e-06
2.25359416395331e-06
-1.40665067705847e-05
-1.28981984392503e-05
-1.88768373135151e-05
-2.38711120825695e-06
-1.8874909809063e-05
-1.56843604897131e-05
-3.3905147760854e-06
-9.34789795113162e-06
-1.96929236224056e-05
-2.32007907480543e-05
-1.4244505221724e-05
-1.56962609044146e-05
-1.92115842570273e-05
1.91206719472076e-06
-1.2037730647926e-05
-3.0832447966095e-05
-1.33944878611911e-05
-6.5001308758705e-06
-2.93001231385108e-05
-4.19583189071548e-06
-1.47551504104954e-05
-1.40764796215957e-05
-2.66131295884034e-05
-1.99001865473131e-05
-2.38362006597019e-05
-1.58390378561664e-06
-2.30970408719703e-05
-1.72871801834183e-05
-1.87007167768046e-05
-9.10888305308972e-06
-2.19695406917242e-05
-1.47121709994181e-05
-1.00142909282404e-05
-1.68191809078453e-05
-7.81100230751542e-06
2.24604841060763e-06
-1.60340753401175e-05
-2.49570861250018e-05
-2.18258812384369e-06
-1.26889141074359e-05
-1.68976880976573e-05
-8.56458673964436e-06
-3.34896137878703e-05
-1.69584433409615e-05
-1.49274463318661e-05
-8.3464766050659e-06
-2.33588216987965e-06
-2.6283982632934e-06
-1.78908628529406e-05
-7.94774974279913e-06
-2.20848272690706e-05
-2.70097566498184e-05
-3.35461558639813e-06
-1.00440462467158e-05
-1.02147408191893e-05
-6.47538739731771e-06
-3.83505292848746e-06
1.05217212808782e-06
-6.01972878103138e-06
-1.867441336169e-05
-4.10725283633464e-06
-1.14414984276517e-07
-1.82324949125093e-06
-5.51867124175003e-06
-1.53928878894441e-05
-1.36145403822746e-05
-7.90455793924348e-06
1.71972021630515e-06
-9.81960868134253e-06
-1.81783056074458e-05
-1.81540599964711e-06
1.60103282805212e-06
-6.65780411491302e-06
9.81299847276645e-06
-7.96930906835188e-06
-1.31384101824252e-05
-2.10603344091713e-05
-9.94768821502596e-06
-1.2940115628046e-05
-1.31371843671198e-05
-2.25353260750432e-05
1.68680950089276e-06
-3.63451005207453e-06
-6.99937958773051e-06
-2.5867407404873e-05
-1.41368346352288e-05
-8.17053254699286e-06
-1.49614445543094e-05
-8.37936232886209e-06
-4.6573153640846e-06
-1.43041762452458e-05
3.39563566324223e-06
-9.12432133764581e-06
-2.03969492208655e-05
-1.11658965874995e-05
1.81216258737038e-06
-1.58949812811198e-05
-2.40599177611925e-05
-1.37198224878596e-05
-1.38682627903046e-05
-2.47964504530535e-05
-3.53868732331203e-06
-1.48640027152519e-05
7.94068849145506e-07
-2.44896185607013e-05
-1.89802285522077e-05
-8.94324161412413e-06
-1.46382848557296e-05
-2.12499941999422e-05
-1.62064130748432e-05
-1.10385537576998e-05
-6.66865128289651e-06
-1.88139660395217e-05
-1.57736610142114e-05
-4.99849063247497e-06
-1.2236124154759e-05
-1.94278812495202e-05
-1.89978768379035e-05
-2.52795552229116e-05
-2.81323836724911e-05
-6.82548549312014e-06
-3.99628383188137e-05
-1.44190266310289e-05
-2.67621359288637e-05
-1.67562376513601e-05
-7.73544096190691e-06
-2.15431785684024e-06
-2.06068821392406e-05
-1.99159899368338e-05
-2.45488473308625e-06
1.1665556251034e-06
-2.24237604649609e-05
-6.42054156694378e-06
-2.22014005139528e-05
-1.34997098754704e-05
-1.44679176971788e-06
-1.16828229325001e-05
-1.61847931193649e-05
-1.60759124717333e-06
-1.37056242312533e-05
-1.41553561333187e-05
3.66385544298997e-06
3.05497845370285e-07
-1.17699089719041e-05
-6.151274563198e-06
-1.10653603223582e-06
-5.21849286826273e-06
7.1052959216085e-06
-1.62255670720444e-05
-4.90238650011143e-06
-1.83449698007643e-05
-1.75804565925826e-05
1.88554569178795e-06
-5.28583200628175e-06
-3.95015963369727e-06
-9.27222388122121e-07
2.77331055426479e-06
-2.69225266475791e-06
-2.18472530121355e-05
-9.014126187251e-06
1.77024454503786e-07
-1.68118919122373e-05
-2.15097168106901e-05
-6.35582608295058e-06
-2.41966541073425e-05
-5.17699407216716e-06
-2.0352363428337e-05
-8.78781102929582e-06
-8.37240008226854e-09
-8.78573817432356e-07
-2.16502874256603e-05
-1.59503420851329e-05
-7.44884972727083e-06
-3.59918185233067e-05
-1.44890593139151e-05
-1.31477570165469e-05
6.81446795875109e-07
-1.44887433777975e-05
-1.02255515402959e-05
-9.82122487987172e-06
-3.57071608022979e-05
-1.57473188216231e-05
-1.22372904241302e-05
-3.11424764010857e-05
-2.82729092933515e-05
-1.58700893516955e-05
-1.64292345990002e-05
-2.46394740597999e-05
-1.00898723817851e-05
-6.70125081324514e-06
-2.27878816234942e-05
-8.81359443410765e-06
-2.30686237261416e-05
-5.66523006672898e-06
-1.94578244377642e-05
-1.47578786942768e-05
-4.81961152368617e-06
-2.13219918703133e-05
-2.1959636724468e-05
-1.72477210051625e-05
-1.32088628294935e-05
-4.04649760280247e-06
-2.27204596914882e-05
-2.358402877714e-05
2.29022847523036e-06
4.35282162216685e-06
-1.27608585793605e-05
-1.82973955318637e-05
-6.94647376772409e-06
5.99686467395871e-07
-7.37382205140884e-06
-1.42205355479235e-05
-4.8849034286646e-06
-1.55020264189649e-05
-1.03746722820969e-05
-9.79503153658422e-06
-1.5368043248384e-05
-6.45657857578653e-06
-1.48311195180432e-05
-1.2628124322953e-05
-8.57815660101979e-06
-3.35115126453788e-06
-1.77680288651574e-05
-1.40532636599649e-05
-8.87351970836196e-06
2.76111669171514e-06
-1.96661246919922e-05
-1.02322288017749e-05
-1.42313964195019e-05
-8.99328444567005e-06
-2.54969009736654e-06
-2.14745017967092e-05
-1.22240860308693e-05
-1.11149968562371e-05
-8.52518914281659e-06
-7.73853773624175e-06
5.86884039296994e-06
-5.0411040649611e-06
-4.07232049128727e-06
-9.28504713081402e-06
-1.00778900360415e-05
-1.17534762852673e-05
-2.39970792075013e-06
-1.09340488434633e-05
-1.80965711235284e-05
-1.72788602600186e-05
-6.45499359398163e-06
-1.31691732268821e-06
-1.23410032486641e-05
-3.72173219048311e-06
-2.62430812465832e-05
-6.28829371453157e-06
-4.52635459931403e-06
-5.37373562435263e-06
-1.64868057576023e-05
-7.38321266123358e-07
-7.55182610044278e-06
-1.96649358378998e-05
-3.16767289183252e-06
-1.66104021299835e-06
-3.00846048445e-05
-1.57580099808598e-05
-1.39867639640452e-05
-2.25846805759966e-05
-2.17118721431237e-05
-6.74850223401455e-06
-1.95967636606999e-05
-1.6796002538814e-05
-1.99500688251639e-05
-1.7617472017459e-05
-1.07056882440144e-05
-3.01712475562268e-05
-2.112186425007e-05
-2.05887018081745e-05
-1.29028912014277e-05
-8.13358014527697e-06
-9.49568307589327e-06
-2.56039070900951e-07
-1.20384749757027e-05
-1.95983581856129e-05
-1.99141467402296e-05
-6.38409192457832e-07
-1.58891797122056e-05
-5.56086428342785e-06
-4.4738156161087e-06
-1.66120732939462e-05
-4.18347542771034e-06
-2.26919169472313e-05
-4.95714726766571e-06
-1.09455768603283e-05
-1.81012186438663e-05
-1.36101997255335e-05
-4.60312068614684e-06
-1.14548579374605e-05
-1.32630227081411e-05
-1.81619864500776e-05
-9.44909573032003e-06
-1.70508238395048e-05
-7.11713474544929e-06
-1.05399118060638e-05
1.5082071558965e-05
2.87391089989446e-06
-3.54933522189941e-06
-5.43165170169554e-06
-1.1265689947002e-05
-1.4482009589461e-06
-1.56284494564951e-05
-6.08494375304709e-06
5.43988594928492e-07
-1.23118185233726e-05
-3.51452622119458e-07
-3.92452630747961e-06
-1.02694614748994e-05
-1.109521062512e-06
-8.16331916166646e-06
-9.66264067583356e-06
-1.21717356030293e-05
6.73472040048836e-06
3.22720016698359e-07
-1.72375070521205e-05
-4.60619463681271e-06
4.76556137963233e-07
-5.63437122342986e-08
-1.21148472427472e-05
-1.83485383086261e-05
-1.11147647698825e-05
-1.73271446624221e-05
-2.74449427238001e-06
-2.05934277119666e-05
-2.11646728866002e-05
-5.05224799659593e-06
-4.81177927172964e-06
-1.58029480049053e-05
-1.88782024094131e-05
-2.49098288720459e-06
-3.07621747281495e-05
-2.54415597473321e-05
-1.41126653519318e-05
-1.65480929679652e-05
-3.90910765255825e-06
-1.3622374921651e-05
-1.54960081897946e-05
-1.05174608142348e-05
-2.37158673754155e-05
-2.76016986015523e-05
-2.61257500114017e-05
-5.6980513444091e-06
-7.31698061458229e-06
-1.60753285261634e-05
-1.82360803269552e-05
-2.05832048873936e-05
-3.17560191216238e-05
-1.3559229748558e-05
-2.64140279888081e-05
-1.71707663500319e-05
-1.04787757385221e-05
-3.70727268486032e-06
-1.47539653568236e-05
-7.01538510192184e-06
-1.44957987818895e-05
-2.02429716021173e-05
-1.41281128826643e-05
-1.32481132814047e-05
-2.34765213227626e-05
-1.38874730928729e-05
-2.00288058959249e-05
-9.74609597758101e-06
-1.99532313567197e-05
-2.2954108902237e-05
-9.58512230584097e-06
-1.98303027144211e-05
-3.32983920565641e-05
-1.60023178642658e-05
-8.82842819961709e-06
-2.83480388432781e-06
-9.13871172953979e-06
-4.32197064897878e-06
1.52519828025898e-06
-5.36096033055753e-06
-1.01130307200783e-05
-7.14968268046457e-06
-3.65682625567338e-07
-7.23050711251756e-06
5.86109727831815e-06
-1.49021573951687e-05
-1.36228604744334e-05
-8.78043922520125e-06
-2.78787030606277e-06
-9.14751987119558e-07
3.86335848480015e-06
-5.04999737547232e-06
-6.50372368850463e-06
-1.01300401742089e-05
-2.37208858318106e-09
-1.15045406964005e-05
-2.74814775269763e-06
-1.1594850208692e-05
-1.51595198794149e-05
-7.83896203176417e-06
-1.04913065423769e-05
-1.42491617958919e-05
-1.28202039215751e-05
-8.823831082902e-06
-4.63359797652849e-06
-1.58191941684299e-05
-1.22436538721711e-05
-4.75896527308466e-06
-1.80423138229057e-05
-1.72572579968447e-05
-6.02696078021082e-06
-8.68756857894985e-06
-1.33406394338162e-06
-1.54258737661627e-05
-1.406242097205e-05
-1.91096353008876e-05
-8.40184763311738e-06
-6.8753404386415e-06
-2.75749859131692e-05
-3.91933719682271e-05
-8.9658944895702e-06
-2.14002862197287e-05
-1.05151288768248e-05
-1.34998932932058e-05
-1.35326203551473e-05
-2.18969238338194e-05
-7.90978214108641e-06
-1.82867269592958e-05
-1.39468679345933e-05
-5.64673757880789e-06
-8.45897065576328e-06
-2.00436976373286e-05
-2.84258052405382e-05
-2.13262453391236e-05
-2.86079518013068e-05
-1.50499867755278e-05
-2.07933374115726e-05
-2.64796196246659e-05
-1.74316999295944e-05
-1.84218070932654e-05
-1.00066248588586e-05
-1.75783329058193e-05
-1.78868495996486e-05
-1.43646754343021e-05
6.29324226696474e-07
-1.96572277273428e-05
-1.27693436923564e-05
2.751159541716e-06
-4.82159235499293e-06
-1.06366516245173e-05
-9.41190739498745e-06
7.14180175876599e-09
-1.34798158481552e-05
-3.91278371944208e-06
-2.60303646245068e-05
-1.122948648782e-05
-1.20610267530897e-05
-1.03805953564753e-05
-6.68104505155495e-06
-2.16165802769186e-06
5.21652261347526e-06
-1.28670958463998e-05
-8.40976763603877e-06
-4.93948048019841e-06
-5.45219258056591e-06
-7.71622833621243e-06
-7.58183780733634e-06
-1.55733510797495e-06
-6.23644752804045e-06
5.99373447236422e-06
-7.13356056250295e-06
-4.7936765305667e-06
-1.90599136504506e-05
-6.66006009583113e-06
-9.41891686802492e-06
-1.00287073011053e-05
-8.91403493829088e-06
-3.76748323148402e-06
-3.14985909952289e-06
-1.84890091802026e-05
-1.7208388681556e-05
2.81115616599439e-06
-1.35217176254834e-05
-6.09513840259634e-06
-2.12546122795338e-05
-2.23790749410814e-05
-1.31900473483805e-05
-2.04137766839261e-05
-6.9498838081801e-06
-1.08330644669595e-05
-3.4445387014588e-06
-1.63741476113676e-05
-1.41177207564145e-05
-6.01317429979628e-06
-2.57178397946505e-05
-1.34831699150842e-05
-3.29304049128548e-05
-1.67327457104274e-05
-4.03677028711821e-06
-1.20372461167804e-05
-2.59980143302431e-05
-1.86983314748367e-05
-2.11931109339597e-05
-1.46268291901488e-05
-2.00427572432838e-05
-2.74080385811181e-05
-1.60539994065454e-05
-1.78002683619698e-05
-1.91297486918685e-05
-2.05711440260125e-05
-6.31115659495181e-06
-7.76146269985043e-06
-7.63535744236769e-06
-1.9688017119987e-05
-1.61222399836348e-05
-6.92397323673316e-07
-1.85065706955269e-05
-1.60390264172732e-05
-6.02446745060754e-06
-1.92716315775795e-05
-6.1023717938974e-06
-7.6426962505351e-06
-1.64574859726305e-05
-1.10894295947569e-05
-7.36536062075849e-07
-1.43086302058761e-05
-1.53585890735979e-05
-1.82817602353275e-05
-1.99831748717358e-06
-1.55627910847086e-07
-5.37339883325947e-06
-1.03484336220695e-05
-1.80906325460358e-05
-1.49516556308713e-05
-1.22496212716988e-05
-8.84195349101215e-06
3.88010589288034e-06
-8.70020633982041e-06
-1.0178251404793e-05
-3.05517192415071e-06
-4.46667486359781e-06
-1.21365860692065e-05
-1.32920274252431e-05
-2.56934329947014e-05
-1.20943491141561e-05
1.60634980837791e-05
1.03789856955746e-06
2.08099773719196e-06
-1.10417086254544e-06
1.6944996438299e-06
2.80541640107477e-06
-8.68767470164546e-06
-7.16661035724501e-07
-8.99299390607201e-06
-1.12787368196985e-05
8.86345769397503e-06
-1.3216884837977e-05
-8.47376079454413e-06
-1.72432883575153e-05
-3.09971534873886e-05
-2.93393601176914e-06
-1.55669683142388e-05
-1.87721730465869e-05
-1.66376450737235e-05
-4.18297131913643e-06
-6.33858051792137e-06
6.81196322314765e-06
-1.48525227796704e-05
-1.2819504268222e-05
-2.4291926322813e-06
-1.43320313725905e-05
2.6798846838103e-06
-2.07600759401365e-05
-5.73617802099463e-06
-9.74599437899883e-06
-1.48751154059988e-05
-1.4786933590575e-05
-2.7510053225131e-05
-5.3596429433373e-06
-9.77027852235561e-07
-3.63187645160908e-06
-1.37689472703927e-05
-9.34752327885779e-06
-1.0006004376043e-05
-1.8401421060566e-05
-7.87462166124694e-06
-1.73115984423926e-05
1.37965067585143e-06
-2.23752742047228e-05
-2.97865520355512e-05
-5.06973455458743e-06
-1.55347714498615e-05
-9.51598166677714e-06
-9.10944088408076e-06
-1.26522687433915e-05
-1.50861702204398e-05
-1.78700750568209e-05
-1.37848920274648e-05
-1.61365580361642e-05
-2.56430143622357e-05
-1.69263419699613e-05
-2.26817952040705e-05
-8.51562929117914e-06
-7.50460793062212e-06
-1.23150948203032e-05
-9.53536549696437e-06
-2.26267172527821e-05
-1.3941213061411e-05
-1.42019670924091e-05
-3.21099864180483e-05
4.33567467603211e-06
-1.51600956321464e-05
-1.49007103511399e-05
-1.38282534590986e-05
-2.21157430644197e-06
-9.54985769838555e-06
-5.51251078575756e-06
-8.69634399264112e-06
-4.29942120024389e-06
-1.07564345190963e-05
-3.79025749014713e-07
-1.44733424744195e-05
-1.08509779464559e-05
6.98061056037085e-06
-1.24282251167212e-05
7.08914365041086e-06
-2.11465999521883e-05
-1.96204975725312e-05
6.86391111425082e-06
-7.87395519454156e-06
-1.27207124256985e-05
-1.38756254874679e-05
-2.1037332513686e-05
-1.09200589645752e-05
-1.05658823446325e-05
-1.70304407145576e-05
-5.98747002452192e-06
-1.4523758430121e-06
-1.74481119073651e-06
-6.67867746415288e-06
4.63638628928253e-06
1.75565636680905e-06
-7.15465410922258e-06
-8.58139572903691e-06
-2.48180564144354e-05
-2.89618431266096e-05
-1.66552589810295e-05
-1.3755416462513e-05
-1.590820372679e-05
-1.27246632410577e-05
-2.28150947660839e-05
-1.59626250501101e-05
-1.49905983741088e-05
-5.99922000231683e-06
-1.89534302190716e-05
-1.43315772571331e-05
-1.82728603676006e-05
-1.07927865047597e-05
-7.3157916219115e-06
-2.05324379641887e-05
-2.42061670863775e-05
-1.73551127691844e-05
-1.6398462558239e-05
-3.49385728581175e-05
-3.87496328963525e-05
-2.34153246393249e-05
-1.42446618655812e-05
-2.26573013674299e-05
-1.38536577633463e-05
-1.79545378873349e-05
-2.40482115035339e-05
-1.32155651900709e-05
-2.17559901758801e-05
-1.76669302853695e-05
-1.68229879870747e-05
-5.35042014851987e-06
-3.76568064238789e-06
-1.4993044615017e-06
-1.53304938233628e-06
-1.03001891671067e-05
-4.67181074380423e-06
-2.3951756195625e-05
-2.43011702323533e-05
-1.56832950911017e-05
-6.64329091844903e-06
-1.40330220713243e-05
-1.87048221650445e-05
-2.62603439979814e-05
-1.26463449134443e-05
-2.53138907162672e-05
-7.97139572494974e-06
-1.29849664435293e-06
-1.57970417925952e-05
2.0174918696713e-06
-1.75525147348324e-05
5.23949238446871e-06
-7.55040319906836e-06
-1.97961973611001e-05
1.97974136890002e-07
-1.88891844741617e-05
-4.02999864281761e-06
7.06407990888334e-06
-3.86564789930026e-06
-1.12540571703662e-05
9.41424935405392e-07
-1.20073334027307e-05
-3.31330588467985e-06
3.34619947027381e-07
-1.07427472558336e-06
-1.16254237445741e-05
-9.44431876143223e-06
-1.65706376245336e-05
-5.90051494252973e-06
-2.2657464327805e-05
-8.1476060342096e-06
-9.53522948229451e-06
-7.61091867983716e-06
-1.33430786850726e-05
-5.20022544621957e-06
-9.40465254697379e-06
-1.61594018131292e-05
1.06712292920504e-06
-5.50288336232311e-06
-1.37044236136207e-05
-9.65441453773768e-06
-4.67889908632433e-06
-2.78491932395678e-05
-1.11482273884523e-05
-1.36863827692282e-05
-1.45786138415904e-05
-4.53508936854777e-06
-7.9237754584002e-06
-1.14103510701662e-05
-1.75342805344552e-05
-1.79189039839406e-05
-2.10818097779621e-05
-1.3336324630814e-05
-2.28729507568107e-05
-1.43190550647554e-05
-8.85690802392147e-06
-2.74101800016171e-05
-1.16458928409289e-05
-2.10618567774169e-05
-1.99943407423683e-05
-1.9634641140405e-05
-1.37659911406642e-05
-2.19027601812749e-05
-1.01230973965449e-05
-1.75908880429468e-05
-2.76934072246231e-05
-8.61691602472324e-06
-4.89814388383545e-06
-1.31981353783137e-05
-1.69533731777071e-05
-1.68145969238878e-05
-1.61042954600966e-05
-4.93811026499219e-06
-9.66993676482823e-06
-1.43294220270217e-05
-1.03491811757947e-05
-1.89226988514366e-05
-1.1938686278792e-05
-1.61796162767195e-05
-1.8760082509843e-05
-2.42540107635868e-05
-7.8690411109475e-06
-7.13528483702089e-06
-1.52955248018849e-05
-1.20876615303829e-05
-3.86338398431194e-06
-2.05842608499656e-05
-7.20441237411454e-06
-1.45601039441968e-06
-2.0030984156413e-05
-4.85787478131999e-06
-3.41777827911512e-06
1.02234588695844e-05
-1.11314032764951e-06
-6.06796049360737e-07
-3.86228415832807e-06
-6.68436254931772e-06
-1.63394249270206e-05
-2.70580903199463e-06
-1.31943042468205e-05
-2.30377240371701e-05
-8.39058733677106e-06
-9.42564507503552e-06
-5.86956653963623e-06
-1.19876392149799e-05
6.3035448725917e-06
7.95768787426523e-06
-1.00337139858665e-05
-1.27657199050579e-05
-8.73129549296912e-06
6.66550277062328e-06
-1.50354566202071e-05
-6.94920429624508e-06
-3.38531922993409e-06
6.03446503940546e-06
-1.44087709354448e-05
-2.09500568255307e-05
-8.10204835265779e-06
-2.17809243008843e-05
-9.8483321148367e-06
-1.3199994064712e-05
4.52729686273117e-07
-1.46110530758363e-05
-6.97612256235054e-06
-2.36915186617548e-06
-1.32866371443003e-05
-6.22198990296579e-06
-7.59465605655301e-06
-3.67141998657846e-06
-8.44847165374319e-06
-2.45261463998733e-05
-1.67448656341631e-05
-2.14633482321537e-05
-1.34352696066964e-05
-2.11618903617424e-05
-9.80525902036683e-06
-1.97579670954808e-05
-1.3120103118255e-05
-1.51537304094141e-05
-1.56377398019903e-05
-6.62708309285185e-06
-7.4343756294083e-06
-1.63622743799267e-05
-2.87326048040306e-05
-1.27558476368173e-05
-1.31502239726146e-05
-1.12446957119862e-05
-1.36320066495426e-05
-1.32941105545344e-05
-1.31343898657752e-05
-2.27038986056691e-05
-2.53178477197395e-05
-8.47496853433383e-06
-7.71628068916209e-06
-1.17827037249076e-05
-1.24403839192082e-05
-4.00324679257337e-06
-1.50935776838929e-05
-1.70504545544003e-05
-6.0314537577432e-06
-1.92448984212781e-05
-1.80695059101506e-05
-2.11556888265141e-06
-8.08574204919248e-06
-1.0379556476429e-05
-4.48499039459058e-06
-6.58355483109132e-06
-2.35924020468461e-05
-5.88994539348454e-06
-3.89571686107847e-06
-7.00627775172374e-06
-8.70163686181593e-06
-3.1370757548708e-06
-2.02701396132456e-05
6.28478510069205e-06
-1.41514312786391e-05
-2.81980113000872e-06
-1.10075324539597e-05
-1.58015482071879e-05
-2.84141188034229e-06
-6.70763796163549e-06
-1.83800635478729e-05
-7.45566216353156e-06
-1.0299756277638e-05
-9.92624250436314e-06
-1.45708021420965e-05
-1.02361306924749e-05
-1.55663377870908e-05
-8.30572609441742e-06
-8.37146431558502e-06
8.35460401105417e-06
-7.88126679137333e-07
-1.18354774717397e-05
-1.99889921137546e-05
-2.02955156830338e-06
-1.84534731909177e-05
-1.09272993584827e-05
-3.19587626923012e-06
-1.10635492967406e-05
-2.00878705520095e-05
-2.18134631142304e-05
-2.67554444442833e-05
-7.28005583122767e-06
-1.79479077677792e-05
-1.85996809479265e-05
-1.91631196894231e-05
-3.28608946982381e-05
-2.33893555918402e-05
-7.23358079820087e-06
-1.88681224764147e-05
-9.49249101892495e-06
-1.3418347129505e-05
-1.89644593440168e-05
-1.85646649923641e-05
-2.93534106999673e-05
-2.61014079679092e-05
-1.34290775475027e-05
-1.33706365571786e-05
-1.08086877947105e-05
-2.83583687931176e-05
-8.13559637782607e-06
1.46913339303342e-06
4.60219630602076e-06
-1.66180939183506e-05
-3.89701076340004e-05
-2.30688354975791e-05
-2.07803361336497e-05
-1.94210237372611e-05
-2.0931698965318e-05
-6.27068474500009e-06
-1.37907259028375e-05
-6.82117130350469e-06
-2.04648946448185e-06
-1.57502838044989e-05
-4.86203661635692e-06
-8.69223184143793e-06
-1.68391443205262e-05
-2.13991347398434e-05
-1.9046708736462e-05
-6.27818447532845e-06
-1.41538230667315e-05
-5.12924437060167e-06
-2.36533354080315e-05
-8.26243187714744e-06
-1.19403316062271e-05
-2.60813036465187e-05
1.07871261862323e-06
-1.41153817119194e-05
-1.98493148973022e-05
-1.0791978194941e-05
6.95110416152268e-07
-1.01271119685092e-06
-4.13061207338142e-06
-9.89675317749326e-06
-4.29084853024159e-06
-4.68808631717327e-06
-8.37082665067139e-06
-8.6542847582658e-06
-5.16451887703724e-06
7.50709609814194e-06
-1.47727405232244e-05
-1.69231108933073e-05
-7.4373444534574e-06
-1.38320505656738e-05
-3.35998028685972e-06
-8.22026330565346e-06
-4.16908465119047e-07
-3.5203479320447e-06
-1.56863095236743e-06
-1.01858878820318e-05
-8.95787116115658e-06
-5.76256297447805e-06
-9.16691381922418e-06
-1.66842927854698e-05
-8.49913350319535e-06
-2.03337371698485e-06
-1.285325916731e-05
-9.97138992530991e-06
-1.05354184340028e-05
1.45473534626074e-06
-9.03584615523452e-06
-1.50011328170579e-05
-1.257809399028e-05
-2.39376975854745e-06
-1.67859099103247e-05
1.02593395373205e-06
-2.42889224193872e-05
-1.53878567404438e-05
-1.09980453742825e-05
-2.55497291878125e-05
-1.67065362926453e-05
-7.29700258586871e-06
-2.74006843072067e-05
-1.79052626782974e-05
2.9026527783289e-06
-1.00735916951856e-05
-1.73506122322963e-05
-1.53399506522185e-05
-2.57284983304567e-05
-9.80509149508577e-06
-1.43686286321618e-05
-2.12699881006866e-05
-6.26284929555308e-06
-2.52120540618145e-05
-1.46442189329988e-05
-2.55313157294551e-05
-6.0519275454764e-06
-1.40881159156689e-05
-2.41641352009334e-05
-1.31809906847321e-06
-2.20902598535136e-05
-1.57049964278056e-05
-4.27020927751786e-06
-2.24942564290409e-05
-1.53250533478369e-05
-1.84870560607701e-05
-1.50498993601426e-05
-1.50784025545172e-05
-1.63157376826656e-05
-1.03456929868766e-05
-1.53095244963247e-05
-7.80381937605139e-06
1.66507448862422e-06
-5.96830264691712e-06
-5.04376373956058e-06
1.14428948317982e-06
-1.17876430211086e-05
-1.0933346851588e-05
-7.43506896967145e-06
-4.88149220830514e-06
-1.29241291056733e-05
-1.56729884452143e-05
-6.24980725384322e-06
2.04502081247464e-06
-1.28540444613304e-05
-1.23381527501594e-06
-7.82217307842811e-06
-1.61505875266153e-05
-1.64344499896898e-05
-2.25951560686795e-05
-1.91309283413232e-06
-1.17964351084219e-05
-2.80230209945663e-06
-1.0632188624073e-05
-1.20598696635633e-05
-1.13423191967873e-05
-1.14681208266844e-05
-2.12246412222386e-05
-1.00145226522934e-05
-1.18522965030554e-06
-6.64461544160968e-06
-1.21261039761509e-05
-2.75803181652822e-05
9.18211949892128e-06
4.0886615250189e-07
-1.49732517482889e-05
-5.72685010037479e-06
-9.0053440130272e-07
-2.49258827113513e-05
-1.61860888483885e-05
-6.31590288193184e-06
-1.24976646477983e-05
-1.55279710621162e-05
-7.68079271701473e-06
-3.6267215032302e-06
-1.14900838755228e-05
9.44421237891414e-07
-1.30563536322658e-05
-1.7634747345777e-05
-2.36355507899976e-05
-1.26458012651452e-05
-9.3343387221955e-06
-7.49579515832526e-06
-5.03551477864976e-06
-3.21155397105445e-05
-1.30861797699669e-05
-4.05382369796608e-06
-9.38850885286252e-06
-1.44339315948898e-05
-1.34731134703396e-05
-2.33649063750349e-05
-1.26482129273023e-05
-1.49114321123803e-05
-2.00108258922656e-05
-1.09058280972355e-05
-1.85335577486365e-05
-2.18542258142827e-05
-1.64335758873248e-05
-1.88943567752208e-05
-2.34141072752807e-05
-1.01658239614394e-06
-8.71517319928732e-06
-1.5738163612145e-05
-2.20344258465534e-05
-1.19165954334923e-05
-1.55622881144274e-05
-3.59379395312813e-06
-1.29009203713228e-05
-1.01705099002427e-08
-1.18000783968023e-05
-6.17774913569975e-06
-1.59630266528981e-05
-1.97582419570969e-05
-1.72657321411284e-05
2.27412048561413e-06
-8.4307508613549e-06
-2.31227879572634e-06
-9.78161423203264e-06
-1.28329550129232e-05
-1.99197217923999e-05
-1.06359219167652e-05
-1.14163368033118e-05
-2.44030209032435e-05
-2.02714452139476e-05
-1.34725584015341e-05
-4.94354362119136e-06
-6.8520537246642e-06
-1.72893608840724e-05
-1.63296217214185e-05
4.94299172354958e-06
-1.30040287429764e-05
-6.17092305219592e-07
1.42819775430432e-07
-4.56565698042178e-07
-6.36273526217321e-06
-4.05919219230557e-06
-1.31282468005748e-05
-1.40198585870476e-05
5.06752232486707e-07
-4.96282810169456e-06
-2.54901129377774e-06
-6.81518370803643e-06
-1.71255352165942e-05
8.97728850641874e-06
-1.07233821662357e-05
-2.51335622873921e-06
-8.99849590382336e-06
-2.10688257051595e-05
-1.40093744316861e-05
-7.3946768663538e-06
-5.45752435906626e-06
-6.24164748689022e-06
-1.60745754470427e-05
-1.83211660605356e-05
-2.02902374804702e-05
-2.04320885526866e-06
-6.77345063065488e-06
-1.36700485266914e-05
-7.4575782451537e-06
-1.05301129015088e-05
-3.07313011872484e-06
-1.32737578388771e-05
-1.36258498868766e-05
-1.50063381503243e-05
-1.59114447843873e-05
-2.53597342829407e-05
-2.17104312249274e-05
-2.34093649315916e-05
-9.51088163397932e-06
-2.26518106155745e-05
-5.02040079307242e-06
-1.10296153542062e-05
-1.0667534146035e-05
-8.23437242603125e-06
-2.3760670918869e-05
-1.93931234683451e-05
-5.31598346603259e-06
-1.79804743413712e-05
-2.69909668394027e-05
-1.85554839549873e-05
-1.82997514976238e-05
-3.06283061469941e-05
-1.08507006763976e-05
-1.33672017388305e-05
-1.80791098552738e-05
6.02507067630177e-07
-1.81604665314977e-05
-1.64925931448041e-05
-1.07646558073351e-05
4.71057257370877e-06
-8.9164476696319e-06
-7.06470121887849e-06
-4.44768339088674e-06
-1.48299726155287e-05
-4.59900613963096e-06
-1.50184086021299e-05
-2.48568531399788e-05
-2.59668144982189e-05
-2.33072037946983e-05
-3.25516564300246e-06
-3.33973799488952e-06
-1.74352545367809e-06
-1.13550934756521e-05
6.20333638654271e-06
-1.10511103697864e-05
-1.08949974006868e-05
5.31378204227636e-07
-1.32253612634688e-05
-1.92070658652745e-05
-1.64030828702174e-05
9.00938873799262e-06
-5.98329015300143e-06
-3.90583359009535e-06
-4.5232574014644e-07
-1.23457837136571e-05
-8.41659480734502e-06
-8.68344337702997e-06
-9.34578693247552e-06
-8.84373625263417e-06
-7.07141618462735e-06
-7.45741583677706e-06
-2.314391049416e-06
-2.20114383953494e-05
-5.25212150664368e-06
2.72633532814418e-06
-1.77410194510235e-05
4.16253038214773e-06
-1.89568058356234e-05
-2.84246447391478e-05
2.26768138770087e-07
-1.08764198996678e-05
-1.02562243001721e-06
-3.18727794808335e-06
5.05982351905043e-07
-1.65243409649276e-07
-7.80470648152477e-06
-1.3440031642766e-05
-3.53516676965734e-06
-1.29461029278947e-05
-1.35558501008811e-05
-1.63638327886632e-05
-2.77416794940019e-05
-1.70939452200491e-05
-4.4841459034811e-06
-4.85981894220265e-06
-9.70003854729065e-06
-1.27045891145141e-05
-2.00426362872694e-05
-4.49085361609234e-06
-1.48187312370339e-05
-1.59558749309972e-05
-1.83081760128482e-05
-1.5642569132909e-05
-1.79856932451361e-05
-2.31029887476976e-05
-2.8915509573221e-05
-1.2217472370211e-05
-1.77382552487685e-06
-1.00047455174396e-05
-1.22091038102272e-05
-8.33195197568994e-06
-1.43083665572941e-05
-2.35670110832229e-05
-2.74649287850478e-05
-2.30708349555194e-05
-1.96265938356107e-05
-1.64718175714002e-05
-1.24617167925824e-05
-1.09249414804565e-05
-1.25005979027616e-05
-4.24420187380709e-06
-6.48553338859958e-06
2.32472648096157e-06
-1.3816623770518e-05
-2.7273181126359e-06
-2.70360173496454e-06
-2.01769302291573e-06
-3.78971776970669e-06
-3.04205458089086e-07
-1.58612043926601e-05
-2.9669965504151e-05
3.92504379184286e-06
1.04868450663773e-05
-7.79512457982061e-06
-6.02796800063363e-06
1.09962851634797e-06
-6.11504226765115e-06
-1.90608912381227e-05
-8.44547364702247e-06
5.04179476873406e-06
-1.22470167722035e-05
-6.3320106239279e-06
-3.62641196824296e-07
3.8878024701191e-06
-7.39235518368869e-07
-3.84168170313854e-06
-1.95780384977154e-05
-1.53588126130277e-05
-1.24450528496655e-06
-8.11902327546111e-06
8.24737881550001e-06
-1.33281755271438e-05
-2.2895260962315e-05
-1.76706931661714e-05
-1.25458278357519e-05
-9.40355089706079e-07
-3.96948101819353e-06
-6.44219808642835e-06
-1.03523662839644e-05
-1.03740319319575e-05
-7.66593037952642e-06
-1.28838906446767e-05
-1.41506672324103e-05
-4.95986341647234e-06
-1.16117002893329e-05
-1.39934351861611e-05
7.13059503640272e-06
-1.44583752222921e-05
-2.87493466127985e-05
-5.73970443124004e-06
-9.61631786835435e-06
-7.90365199525101e-06
-2.11369909774869e-05
-1.8744555977779e-05
-1.26598742735285e-05
-4.59035481242939e-07
-3.23970750563821e-05
-1.18203942665486e-05
-1.25526317236225e-05
-1.13988293398236e-05
-1.99053964557152e-06
-2.79586281120772e-05
-1.46134688596763e-05
-1.13820823510449e-05
-1.51888312737556e-05
-1.96984255865555e-05
-1.87264807497203e-05
-7.62680956085724e-06
-1.68366903189022e-05
-1.00894731598239e-05
-2.44685735791813e-05
-1.2829000682061e-05
5.62506198841431e-06
-1.79024341048793e-05
-9.28456094744469e-06
-1.68093702802029e-05
-2.1978978896099e-05
-2.54888916475215e-05
-8.52360284544475e-06
-8.82692558155736e-06
6.95958458470943e-06
-6.19274780305932e-06
-1.30665786848523e-05
2.65141014260112e-06
-1.409858098615e-05
-1.30269063381928e-05
-1.96339782926989e-05
-1.79967357378362e-05
-1.59861543229915e-05
5.10788009673355e-06
-6.07134044469703e-06
-4.92649633740444e-06
-1.10813324239617e-05
-2.1521465461387e-05
-9.22418779197257e-06
-1.3930182768895e-05
3.06869664740503e-06
-8.03219843416682e-06
-1.54657957039929e-05
-8.56075827816363e-06
-3.56196590252583e-06
2.48287535547488e-06
-1.12836427497775e-05
1.72979244007738e-06
-1.21609058865114e-05
-4.39036295049166e-06
-5.33105243938381e-06
6.52232654360678e-06
-1.73619251161515e-05
-8.17476987692186e-06
-8.8547406403612e-06
-1.77868035255528e-05
-1.03613356329885e-05
-8.50809377719925e-06
1.11168000865108e-05
-1.26891644409428e-05
-5.72683201115583e-06
-1.4598598522853e-05
-2.38397358548662e-06
-1.03576120494991e-05
-1.78856186020885e-05
-1.46797422725004e-06
-3.12930785051748e-06
-1.69840735722655e-05
-2.14020285714797e-05
-1.84662101248878e-05
-2.8095642270088e-05
-1.73323180786053e-05
-2.00011802236196e-05
-1.51074688944727e-05
-2.50146556020612e-05
-2.26141672800921e-05
-2.99399440411733e-05
-1.34895901569834e-05
-4.04028005640898e-06
-2.29625764985847e-05
-1.48132841607428e-05
-1.67239875361629e-05
-2.77999720598868e-05
-1.56711282681694e-05
-1.96922262552159e-05
-8.46898335747812e-06
-1.60217553137661e-05
-1.56748611155739e-05
-1.46926222972618e-05
-1.29505514346495e-05
-1.3564424383215e-05
-1.90146122796272e-05
-1.3979040924615e-05
-1.1649449062407e-05
-1.27225797783761e-05
-7.1086821532696e-06
-1.53966085220549e-05
-6.0564846391413e-06
-2.49518814674738e-05
-1.60016969411767e-05
7.00213394397354e-07
-2.8987277806841e-05
-1.35661343223282e-05
-1.98135699102539e-07
-1.04494117294445e-05
8.68989334789592e-06
-1.83600289941422e-05
-1.24865139839097e-05
-1.26790504138612e-05
-6.93386870318017e-06
-8.66449863341521e-06
-1.474300749886e-05
-2.10865645539955e-06
-1.25829388655161e-05
-5.81275588286392e-06
-5.78744316725877e-06
-1.36812064024298e-05
-6.97639339856011e-06
-6.1547425279161e-06
-8.09079409602376e-06
-7.72502517789241e-06
-1.53034371180477e-05
-1.68033418609601e-05
-1.29584598483939e-05
1.3386515397113e-06
-1.1717910769564e-05
-1.73671638548972e-05
-1.62198449061055e-06
-6.40119526140457e-07
-5.3322313829008e-06
-5.72859630321116e-07
-1.25241613551745e-05
-8.03922999592382e-06
-3.5082572210515e-06
-8.77999944071671e-06
-9.29799917567761e-06
-4.93328348537077e-06
-2.75373054968501e-06
2.64179253249604e-06
-2.62803015380085e-05
-1.82149311967316e-05
-1.17448573407506e-05
-1.63987926371648e-05
-9.85903919125832e-06
-1.65441891889136e-05
-6.18759330651848e-06
-8.20068889898738e-08
-2.13857212149456e-05
-1.26250808633888e-05
-1.20839812417946e-05
-1.20833120055795e-05
-1.14818049796942e-05
-2.36071293254795e-05
-1.96448450849505e-05
-7.21723952054108e-06
-9.12022057287007e-06
-1.37133660250054e-05
-5.98243265918194e-06
-8.27503144268666e-06
-1.09534611418353e-05
-2.15796124822854e-05
-2.57408278750513e-05
-1.20444092613286e-05
-1.44375443579144e-05
-1.46350296434863e-05
-9.73773222967344e-06
-2.56286147509309e-05
-2.22537460068708e-05
-9.93504592814403e-06
-3.42687341303932e-05
-1.18996239199742e-05
-1.39968791753038e-05
-2.52717652672259e-05
-9.5097967265353e-06
-9.04664103247258e-06
-2.43407999016861e-05
-1.4006342375152e-05
-1.5651378704356e-05
5.16189725346024e-06
-6.03185892506325e-06
-1.28950547360093e-05
-2.28559724758069e-05
-1.66383165960408e-05
-2.05466970916288e-05
-2.20657754566954e-05
-1.75712004545784e-06
-2.21826285046694e-05
-1.11388459989974e-05
-2.41683396530218e-05
-1.23228597946826e-05
-2.35583333296605e-05
-2.3040975235694e-05
-1.02009939571932e-05
4.01874194362963e-06
-1.21390577649274e-05
-1.48948829765253e-05
1.57831957723389e-06
8.20129556843668e-07
-4.93632345630987e-06
-6.85375300986407e-06
1.00769485011744e-05
-1.21465019322674e-05
-1.24851240040586e-05
5.89966967429216e-06
-1.60058103341401e-05
-1.533113053301e-05
-3.75560446278529e-06
-4.57647955651946e-06
-4.55881840777819e-06
2.58454391821907e-06
-2.04065961758229e-05
-1.16907291298463e-05
-1.14864045730284e-05
-4.62393248734942e-06
-3.19197464244618e-05
-1.57598120039048e-05
2.22007630148645e-06
-5.1441871824898e-06
-5.53777565709699e-06
-1.15499472881827e-05
-5.26171902155957e-06
-4.10362284887678e-06
-1.68047380379839e-05
-4.46421272583159e-06
-4.52273506416734e-07
-1.2640601128566e-05
-1.70735471078304e-05
-2.66061473538097e-05
-4.16372308580835e-06
-5.20067978775824e-06
-2.49407843621238e-05
-1.1167076665848e-05
1.64841022605554e-06
-1.48477852726549e-05
-1.73106329353029e-05
-1.9029112701101e-05
-1.54147879354646e-05
-8.62746614078391e-06
-1.59836630452003e-05
-1.60164491950101e-05
-1.81697522507743e-05
-1.30380039524278e-05
-2.04604484080435e-05
3.14521568710005e-06
-2.50234085594267e-05
-1.71372104657652e-05
-1.48211366716924e-05
-1.5215461689766e-05
-1.28223224482726e-05
-2.71468654708478e-05
-2.55263493351708e-05
-6.42395275111763e-06
-8.50641998001465e-06
-2.57666153512341e-05
-1.34449113355253e-05
-2.05980159032834e-05
-1.97407441718455e-05
-2.26824785563059e-05
-1.09101101958632e-05
-1.17827468901017e-05
-7.68168419649962e-06
-9.18301919869713e-06
-1.43542981145441e-06
-2.57457058672517e-05
-1.91095666602068e-05
-1.88195518699278e-05
-1.31839618829779e-05
-1.60096259101706e-05
-9.3854469055815e-06
-2.99751885360776e-06
-8.79061414053887e-06
-2.07409486647526e-05
-3.65098018917983e-06
3.88594615005223e-06
-6.90039677739911e-06
-7.54596985618904e-06
8.2104689267542e-07
-2.86893991420037e-06
-1.09496526123746e-05
-1.11210753585183e-05
-1.60184466194384e-05
-1.05092030283919e-05
-4.71328046320344e-06
-1.49098921986222e-06
-6.12999686281162e-06
-2.15420762081892e-05
-5.57100426176882e-06
-3.76470632350957e-06
-1.19479437501539e-05
-1.5250406252853e-05
-9.86437273892562e-06
-7.75937158917728e-06
-1.72285855500326e-05
-9.55495149890911e-06
-1.29760488678565e-05
-4.57376660868962e-06
-1.33126588623249e-05
-1.91058032175205e-05
-4.62346342083398e-06
-2.03085366551067e-05
-1.47008377144545e-05
-1.62700931168528e-05
-2.87209385674214e-06
-9.29479207298794e-06
-5.89406482475964e-06
-1.35629752378614e-05
-1.10620926826461e-05
-9.64767284132575e-06
-1.32813056312107e-05
-9.81862700998952e-06
-1.61941497361743e-05
-8.24661502281192e-06
1.83309343541611e-06
-7.10234645891179e-06
-1.58264683841926e-05
-2.09740424278757e-06
-1.27018270773014e-05
-1.28375805836454e-05
-1.77529155638852e-05
-2.48459960502753e-05
-9.24518673119042e-06
-1.43821427840559e-05
-2.42148067967334e-05
-1.62575895793598e-05
-1.34700301882702e-05
-2.39307569932829e-05
-1.65666291414826e-05
-1.95419439446959e-05
-1.33877088004428e-05
-2.07337031986707e-05
-1.66848129298072e-05
-1.03180043481983e-06
-2.54779079531804e-05
-1.67455004213538e-05
-9.39931442444631e-06
-2.87559423530951e-05
-1.24099000624769e-05
-1.97134869445722e-05
-1.74646925917226e-05
-2.17009035492441e-05
-2.68817334629155e-06
-1.42547839569102e-05
-7.43515721189201e-06
-1.15179783317765e-05
-1.55078954710445e-05
-9.04198372928746e-06
2.63804656843232e-06
-1.23267418449281e-05
-1.14472161404533e-05
-1.36953867914604e-05
-6.21244600123763e-06
-2.26396250773447e-05
-2.32287964526231e-05
-1.85067737617323e-05
-1.1181606762921e-05
-9.67575997859384e-06
-5.81168206447477e-07
-4.88687444897946e-06
5.59214777267455e-06
-8.44751649556276e-06
-1.7293745332901e-06
-1.44399733517042e-06
-2.23897369747817e-05
-6.75272588548497e-06
-8.22590797693279e-06
-1.11623626070005e-05
-5.27751561819699e-07
-1.07881031934614e-06
-1.25598814036137e-05
-1.30210175452159e-05
-1.70899408514911e-06
1.62444164499252e-06
-8.89377592314359e-06
-8.33970017730721e-06
3.2735392534065e-06
-3.26685826326707e-06
-6.88069830021504e-06
-5.12496990492827e-06
2.3002845167184e-06
6.69501812392931e-06
-8.44522082821031e-06
-2.25329458539575e-05
-1.94079659491036e-05
-1.04740313612511e-05
-4.60239127117226e-06
-6.72618744636116e-06
-6.24435255585164e-06
-1.19213964911143e-05
-6.24325746076028e-06
-2.56400929460929e-05
-1.67250082484841e-05
-1.00846868524698e-05
-1.64971631195202e-07
-1.38609300995872e-05
-1.99200122466826e-05
-3.18783778694715e-05
-1.13597193766925e-05
-1.56968911301475e-05
-8.38647438197155e-06
-1.65033103937503e-05
-2.20440309082104e-05
-1.58002679013103e-06
-1.92925248241201e-05
-5.76665454201191e-06
-1.49631147158477e-05
-2.15189803165532e-05
-1.44115011421956e-05
-2.55656777430383e-05
-1.66309305354096e-05
-4.17886796731927e-06
-4.37386198036146e-06
-1.24786792690299e-05
-2.09256588079816e-05
-6.18260720693852e-06
-1.4518199215514e-05
-1.50705793095967e-05
-1.62268854839153e-05
-2.45416964513214e-05
-2.83754241691786e-05
-7.00373076903693e-06
-1.32493968376207e-05
-1.88573752818286e-05
-2.56600256226397e-05
-1.98274143582338e-05
1.38766740998783e-06
-7.73216733671616e-06
-1.3060545628276e-05
-1.87023048549132e-05
-2.01455431743484e-05
-1.67333498470582e-05
-1.47343435424215e-05
-2.47350293783585e-05
-1.47051648800986e-05
-8.15052304506548e-06
-1.66073971392366e-05
1.49717872011702e-06
-2.16494093716579e-06
4.83217037889923e-06
-9.35713596110961e-06
-1.74017590163458e-05
-8.96617347312698e-06
-1.1073803684184e-05
1.12708681483715e-06
4.21581307200753e-07
1.43731456186983e-06
-5.14046566041634e-07
7.8341060257629e-06
-5.42156500453386e-06
-1.59572369486923e-05
-2.98989287549077e-06
-5.17664893801384e-06
-8.1641105381429e-06
1.0529626200607e-05
-1.95868955974948e-05
-2.88165792336622e-05
4.29293071115818e-06
-2.20477772733613e-05
-1.15021633548074e-05
-1.22694759910059e-05
-1.2513066285355e-05
-7.3303576101378e-07
-1.40556106691914e-05
-2.48606042137522e-05
-1.000813181479e-05
-7.54170997045461e-06
-1.74376936247018e-05
3.40039302912087e-08
-6.39898102217346e-06
-1.18199935627184e-05
-1.42496343786055e-05
-1.29011186288932e-05
-2.32432921023402e-05
-7.22771022342893e-06
-1.38155098351947e-05
6.05387655987559e-06
-2.09482982137232e-05
-2.1254918811388e-05
-1.59044846530624e-05
-1.2465507503766e-05
-2.77024333005421e-05
-2.01652691779792e-05
-1.76572791790817e-05
-1.34790108644009e-05
-2.24153670156452e-05
-5.13772874910023e-06
-1.57629773746966e-05
-1.73731961870941e-05
-1.28143855753687e-05
-2.33769339922452e-05
-1.10135806150236e-05
-3.69956793782371e-05
-9.71226403241061e-06
-1.67615109475922e-05
-2.59016902122582e-05
-2.60267330581061e-05
-1.7771547303956e-05
-1.91663739516693e-05
-2.06600555311151e-05
-5.97855530432946e-06
-4.36566280862449e-06
-1.157141945685e-05
-6.16826113888047e-07
-2.10598695057492e-05
-1.10966798845524e-05
-1.36822170232883e-05
-1.48308719930009e-05
-1.28899066460271e-05
-2.36127253300498e-05
-1.27556442720244e-05
-2.01928780231281e-05
-2.4569043956064e-05
-1.17694803668912e-05
-1.08149900085508e-05
-2.47842832701712e-05
5.58697054805094e-06
1.42676629419426e-06
-1.53075266299413e-05
-7.53093907538247e-06
-7.64799839161434e-06
2.86122301590161e-06
2.60652160246335e-06
-1.28665382683224e-05
7.24930543540875e-06
-5.00618438015965e-06
-8.88192277732279e-06
-5.90999851367772e-06
-5.29841213752817e-06
-7.18085235531989e-06
-1.34177817446953e-05
-4.16724529141689e-06
-7.09039977205686e-06
-9.75646938179802e-06
-1.44413230403558e-05
-1.1698208734607e-05
-1.26625277261153e-05
-4.17761045420525e-06
-8.48115323014614e-06
-2.04450724191409e-05
-5.34956004923679e-07
-7.48621329532619e-06
-2.55171229508426e-05
-1.59526036022322e-05
-1.92256751655442e-06
-1.66584950801554e-05
-1.7817092609177e-05
-8.90884204064597e-06
-1.46289328685565e-05
-2.14148442372251e-05
-8.30433642250513e-06
-2.1154476090843e-05
-1.98385397115932e-05
-1.59530662688706e-05
-2.28165782602791e-05
-2.1943108383136e-05
-1.10525633922332e-05
2.14111816594386e-06
-2.16682654807086e-05
-7.48882145086958e-06
-1.91146626947631e-05
-1.46176095867522e-05
-1.91502263213218e-05
-2.81551329058516e-05
-1.48194696851716e-05
-5.1467340685068e-06
2.43767154832616e-06
-2.22875470807479e-05
-7.34057975328356e-06
-2.52936308084937e-05
-1.34591021955479e-05
-1.23352572960468e-05
-2.54788211576469e-05
-8.79789272031949e-07
-7.81208895832773e-06
-1.73559361705434e-05
-1.06064408511463e-05
-1.64842208351853e-05
-1.06215772864811e-07
-2.28848990900256e-05
-1.26375214784832e-05
-1.31165019765609e-05
7.92002046651628e-06
-1.62211723937741e-05
-8.71249294806212e-06
-1.07115755932112e-05
-1.94018913839039e-05
-1.93596144306315e-05
-1.21414104586987e-05
-2.19743593133314e-05
-1.61495389991096e-05
-9.20669176698498e-06
-8.16274302099053e-06
-1.62767776068356e-05
-7.4327249366781e-06
1.43712178046075e-06
-1.15874063203177e-05
-7.60616978651242e-06
-7.33873997868533e-06
-7.37001466880188e-06
-8.31477839686121e-06
-1.33586313410977e-05
-5.412120818607e-06
-8.35464359673422e-06
-2.27851305036057e-05
-1.36679291517876e-05
-9.10215475834594e-06
-6.46813446370558e-06
-8.29282734648787e-06
-1.14167751792228e-05
-7.84382788187307e-06
4.06358083835738e-06
6.62354656103741e-06
3.53859945116662e-06
-1.68402775054932e-06
-2.07766806669152e-05
7.43443289255732e-06
-2.12839191716923e-05
-4.73307761580662e-06
-6.14642266794148e-06
-2.99778583400118e-06
-6.15021760532743e-06
-2.01870330335126e-06
-9.27749380161365e-06
-9.77691611013415e-06
-1.62523669471732e-06
-7.37401641672908e-06
-1.65493231213258e-05
-1.35986100679851e-05
-2.62206116667262e-05
-1.4197523151751e-05
-1.68940400924052e-05
-1.11728020964939e-05
-1.10233628112815e-05
-1.56933166814475e-05
-1.12052097849367e-05
-5.58475224088541e-06
-1.89478454613142e-05
-8.9178482585535e-07
-1.12675159521229e-05
-1.44418300176407e-05
-1.11422303315886e-05
-3.33048489885644e-05
-2.08188833112252e-05
-1.23679776662793e-05
-6.86136556843316e-06
-6.01048282555942e-06
-1.21377241941034e-05
-1.25586485993511e-05
-2.30609516845353e-05
-1.24163377725333e-05
-1.38276535832964e-05
-8.45841817092863e-06
-7.00045719411098e-06
-1.10495761430043e-05
-1.64488513419087e-05
-2.41345138955449e-05
-1.19434389413049e-05
3.50011972532165e-06
-1.01432321134913e-05
-7.03489352397161e-06
-1.00576208104585e-05
-5.33638894365893e-06
-1.25051599085657e-05
-1.51883968556869e-05
-1.37063045489873e-05
-1.01229042918489e-05
-1.37565437940707e-05
-1.76290676059581e-05
-1.38716434340384e-05
-9.5202530439385e-06
-1.50444533495547e-05
-1.74272300989676e-05
-1.49349519406529e-05
-1.14649573520403e-05
-2.02543507189439e-05
-1.5469892465801e-05
-2.8065628108371e-06
2.82241857283358e-06
-2.06041202181079e-05
-4.35379809697843e-06
8.60911874233781e-06
-6.13902412626888e-06
-1.7756561108082e-05
2.95872174035327e-06
-1.88722416648519e-05
-6.97211968463722e-06
-7.04927390269741e-06
-9.69036016420868e-06
3.44496264051038e-06
-9.35275526011267e-06
-1.55241328022374e-05
-1.34035714947844e-05
-7.01447411590146e-06
-1.09296358718428e-05
-1.30663056819515e-05
-9.34591618957534e-06
1.7477328578339e-06
-2.04911117862129e-06
-1.98034471596082e-05
-4.99472525703377e-06
-2.67844255886327e-05
-7.26849875160625e-06
-2.15618621380928e-06
-8.47844662088267e-06
-1.60281327870697e-05
-7.68452638242815e-06
-1.85197415880198e-05
-2.5687072706136e-05
-1.65736661018381e-05
-1.5648432213544e-05
-1.7496861344108e-05
-1.81367265041655e-05
-5.395186635565e-06
-7.32234657472228e-06
-1.80581772190003e-05
-4.36059079889726e-06
-2.84539827456077e-05
-2.04200860629921e-05
-1.2346176894453e-05
-5.53676467617536e-06
-1.83813158431873e-05
-1.98800347843876e-06
-2.51139655763137e-05
-1.69146712747823e-05
-2.90905674354028e-05
-2.80182326887757e-05
-1.77285802743735e-05
-1.84011814518628e-05
-8.55838017639833e-06
-8.77619057550347e-06
-1.04677469815521e-05
-1.54896725726987e-05
-2.46730545596614e-05
-4.28911529026396e-06
-2.4198233282734e-05
-1.91332117670561e-05
-1.11231899877431e-05
2.02176298143765e-06
-7.60141443912526e-06
-1.37118975116862e-05
-9.6349121556339e-06
-2.17039938940173e-05
-7.63818884145318e-06
-1.30122736558687e-05
-1.59091111101023e-05
-6.44756462327112e-07
-9.42833102349397e-06
-6.36854722349352e-06
-1.08588268817494e-05
-4.30075878611731e-06
-1.75716579861347e-05
-2.25645243790504e-07
-1.97637549876418e-05
-1.70466851503153e-05
-2.65635226681155e-05
-7.79694480030425e-06
4.21173873064836e-06
1.5218285175108e-06
-7.57454721913866e-06
-1.66539515478281e-06
-1.62654114726361e-06
-3.59799065918389e-07
-3.29718226243894e-05
-7.33342751672172e-06
-7.06638768864908e-06
6.08047511660986e-07
-7.38052901225285e-06
-8.03225674022585e-06
-7.43801170846896e-06
-1.37124268247461e-05
-4.96554008045475e-06
-3.66955965423692e-06
-9.6117574312714e-06
-1.45198032801287e-05
-2.44753534134762e-05
-1.61929761194677e-05
-1.53442112232015e-05
2.03871946089126e-06
-1.43434726730444e-05
-1.58617705361911e-05
-3.39120292391435e-05
-1.3360803210316e-05
-1.63013939844819e-05
-1.73838358204642e-05
-1.76561272367586e-05
-1.25298538190409e-06
-9.42777157785899e-06
-2.54162698388205e-05
-2.63895438827219e-06
-1.02860909834908e-05
-2.06795794267121e-05
-1.75191979320216e-05
-9.15599671305685e-06
1.47377718438403e-07
-1.17349840780873e-05
7.82486444692173e-07
-1.17546151887407e-05
-1.77227312070392e-05
-2.4439408331816e-05
-6.46943643340313e-06
-1.33047555553928e-05
-5.81029958512303e-06
-1.68305837856002e-05
-8.39822894926046e-06
-9.31664666975586e-06
-1.61378106137983e-05
-1.90453990769365e-05
-2.44986017051689e-05
-1.20304740240753e-05
-2.79473685863228e-05
-1.99723749582652e-05
-2.64347429197133e-05
-2.23035752449272e-05
-2.01418602181879e-05
-1.95289664723508e-05
-9.28567983958623e-06
-1.38673934824683e-05
-1.16027714161157e-05
-1.61867870937648e-06
-1.88624968634211e-05
-2.5088269695813e-05
-9.18452861483184e-06
-1.41529051425254e-05
-1.49912891305187e-05
-1.77071951770633e-05
1.19572130905771e-06
-2.08465959158303e-05
-4.30379355946769e-06
-2.19791504855112e-05
-1.87829303129309e-05
-5.14665234287745e-06
-1.16981552006088e-05
-2.20565952567842e-05
-1.22519165802293e-05
-2.7638405315618e-06
-5.09173962394216e-06
8.98227515492854e-06
-5.54625879919518e-06
-1.61075013272347e-05
-5.2909427911661e-06
5.46131295135885e-06
-5.96115042500933e-06
1.07669912225789e-06
-6.6470691267878e-06
-7.89125042069802e-06
2.6421621982329e-07
-1.355782019503e-05
-5.42360754575879e-06
3.09026679683012e-06
4.44407045843602e-06
-9.79324742776415e-07
-1.13667211021676e-05
-1.60518808329103e-05
-1.68405988088672e-05
-3.02588042521819e-06
-5.97017917942257e-06
-1.86012033226029e-06
-8.01084237269153e-06
-4.88999235205516e-06
-1.06949171906368e-05
-1.95656442185971e-05
-3.33420010334052e-05
2.05956654027143e-08
-5.40656680806958e-06
-5.95444392518619e-06
-1.74206423335516e-05
-1.59745590862911e-05
-3.18503398515834e-05
-1.21175379226613e-05
-5.16014251108327e-06
-1.32067968968802e-05
-1.37363572992884e-05
-1.49331230215964e-05
5.44356729903022e-06
-1.90681924767127e-05
-1.4171082319265e-05
-1.29184507421382e-05
-1.42610223070302e-05
-3.3901703470803e-06
-1.23737232728554e-05
-1.19860251122161e-05
-1.80655234609523e-06
-7.00927510707504e-06
-7.7856701937487e-06
-4.57594826506845e-05
-1.89955861280527e-05
-2.06610087342283e-05
-3.63488640171317e-05
-3.05335035046704e-07
-6.76585940489737e-06
-1.34332985181471e-05
-2.69773583736125e-05
-5.69878940091981e-06
-5.87213088373123e-06
-8.32933604677804e-06
-1.1335435729698e-05
-1.9975683217741e-05
-1.81131997744637e-05
-1.4705424438184e-05
-1.88218096773945e-05
8.83915734520122e-07
-3.46090230604251e-06
-2.87623771557436e-05
-2.11395816801826e-06
-2.03498947546484e-05
-1.63655230780947e-05
-1.07797569455553e-05
-6.4333853728917e-06
3.48262130514249e-07
-1.84190891033334e-05
-1.5943220114815e-05
-7.4832980232035e-06
-8.37677197953895e-06
-1.43443527584903e-05
1.51016889909722e-06
-8.81202642891429e-06
6.96199945347145e-06
-5.25328164078852e-06
-1.25171320717168e-05
1.45909147535092e-06
-3.96677781084721e-06
-9.68985290835943e-06
-7.02012344739549e-06
-1.49335395130004e-05
-8.02722194060455e-06
-1.35209942151912e-05
-1.71302508091934e-05
-1.64947524043219e-05
-1.07240110446146e-05
5.40456369401848e-07
4.63105703572122e-06
-1.53892045710791e-05
3.42516143332954e-06
-2.98488589779645e-06
-6.52665455724934e-06
-4.04485917103639e-06
-2.33267326126154e-05
-1.28443202175316e-05
-4.71865111073717e-06
-2.72610567021446e-06
-1.75232425498078e-05
-9.26141463466415e-06
-4.22766615595279e-06
-1.20151101555055e-05
-9.7965510290451e-06
-5.2353765747539e-06
-7.70365843059126e-06
-2.96232756264097e-06
-2.21775957534456e-05
-8.80837978599872e-06
-3.41902894984333e-06
3.59101247993492e-07
1.11572898624772e-06
-7.70258804550867e-06
-4.7383230316696e-06
-1.48825259382984e-05
-2.2322179390148e-05
-1.77041330608544e-05
-2.33173173372407e-05
-7.22352879000712e-06
-1.35535480527447e-05
-2.77267787636808e-05
-9.81506765074152e-06
-1.20832858970262e-05
-8.35871302178392e-06
-2.47354979655912e-05
-2.13739144044799e-05
-8.38190744657279e-06
-2.03885069990984e-05
-1.70963940241173e-05
-2.85267182056921e-05
-9.66527456673086e-06
-1.7377384794233e-05
-3.07945186437043e-05
-1.21136353796549e-05
-1.86155852655221e-05
-2.05282064349434e-05
-3.29970066261503e-06
-1.36586780041276e-05
-1.16307536845917e-05
-1.7278395627948e-05
-2.59002750132726e-05
-6.53901885898157e-06
-1.34199689002473e-05
-9.40035909020879e-07
-1.42203523170929e-05
2.01079168524076e-06
-1.94277546267453e-05
-1.67145266332045e-05
-6.64166930934456e-06
-1.19419602310928e-05
-1.58128546685355e-06
-5.20506048238545e-06
-1.13952174700506e-05
1.11006126325035e-05
-1.50089810715144e-05
-1.42393737943616e-05
5.58407119899419e-06
-6.62986331175318e-06
-1.01976575090272e-06
2.38767278946959e-07
-4.80704051628945e-06
-2.47093492855787e-06
-1.40788857783574e-05
-2.28335283321968e-06
-4.46623448108959e-06
-6.10629458447187e-06
-7.21374964674261e-06
-2.18731413200917e-05
2.86438327194436e-06
-5.24482265056174e-06
-2.31589949524518e-05
-1.85508981575777e-06
-3.55003043721505e-06
1.24350076734898e-05
-1.51961336916063e-05
-1.31692435035447e-05
-1.74388977770976e-05
-1.27830835109996e-05
-3.92152967465735e-06
-1.61537180686525e-05
-5.30485279900738e-06
4.55778192913149e-07
-6.47171510874146e-06
-5.10589253072196e-06
-4.07046189972902e-06
-6.60032434454986e-06
-7.18454258534589e-06
-1.51627458267714e-05
-2.52856425711027e-06
-2.33101380791572e-05
5.08033469684727e-06
-9.168324126639e-06
-7.13182973180719e-06
-4.10797773357599e-06
-2.03560079846704e-05
-1.62936614192339e-05
-8.4151067601101e-06
-2.59001864300828e-06
-8.81907739912353e-06
-1.54041727586499e-05
-2.17611981103754e-05
-2.30292753759124e-05
-2.07233345226202e-05
-1.18524489502015e-05
-1.108358256118e-05
-1.56987852709934e-05
-9.90496067885187e-06
-7.26022836920094e-06
-2.57864026091478e-05
-1.35862705222614e-05
-1.26578092625095e-05
-1.55275055776071e-05
-2.16287730042609e-05
-2.60569039313178e-07
-2.04257097978563e-05
-1.13295865923302e-05
-2.28125464619791e-05
-8.36820450856059e-06
-2.08218581748253e-05
-1.53773356359348e-05
-3.33956655619584e-05
-7.88628891284823e-06
-7.37850762806826e-06
-8.88422633677345e-06
-1.20327645979044e-05
-3.78732133505688e-06
-2.73683063936004e-05
-1.03406824974841e-05
-2.38479112047106e-05
-1.25873810416424e-05
-6.64717128156134e-06
-2.81774274923887e-05
-1.49195499454408e-05
-7.91551403523704e-06
-9.26738510153439e-06
1.17294563249854e-06
-8.29388978880663e-06
-2.87923727936012e-06
-3.92906749028471e-07
-1.30213707835586e-05
-7.04209520295202e-06
-1.53224528457605e-05
-7.32608352859042e-06
-8.94421378039206e-06
3.9916681876237e-08
-7.79235201912224e-06
-4.6122099749215e-06
-6.54782690247813e-06
-7.25342982418688e-06
-1.21394004026896e-05
-2.391483649552e-05
-1.45502789514642e-06
-2.1373902596066e-05
-7.67007310616693e-07
-3.69318957296849e-06
-1.92886054384729e-05
-5.41396069318271e-06
-1.58374638073296e-05
-5.03094017259374e-06
-1.25134374962343e-05
-1.14923496508395e-05
-2.56130341361638e-06
-3.45927524168627e-06
-2.62772072345113e-05
-2.32760308277157e-06
-1.51086245065789e-05
-1.54602879463968e-05
-1.83402847933669e-05
-1.56513801940358e-05
-2.361940973207e-05
-2.37706483930741e-05
-5.53944237923756e-06
1.4390387857602e-05
-8.37223022630133e-06
-7.56685507587109e-06
-2.30762985032106e-05
-1.31531196499762e-05
-2.31217811694751e-05
-1.85014521329674e-05
-1.9558359339781e-05
-1.39454017066004e-05
-1.63908917371637e-05
-2.15134145046829e-05
-2.62993049427186e-05
-1.31349294636822e-05
-1.51899324809854e-05
-2.76140038615972e-06
-1.45586645252776e-05
-1.83413663698838e-05
-2.12367249620954e-05
8.92934652339376e-07
-9.24278888536058e-06
-2.37618425809194e-05
-1.52989049432726e-05
-1.00248060943089e-05
-1.15067613545641e-05
-2.41887403956142e-05
-2.60333204551682e-05
-1.74391897627567e-05
-1.62345319759023e-05
-1.50642312791009e-05
-9.86421194859984e-06
-1.36079062221873e-05
-1.19741143665029e-05
-1.18252106236247e-05
-4.84454392111212e-06
-9.61298866682925e-06
-8.62418860970581e-06
-1.18701647299481e-05
-3.20989862590007e-06
-2.24361591427388e-05
-1.56192623209555e-05
-2.67133841055418e-05
-1.3846925010436e-05
-6.84936783989175e-06
-7.76190660907197e-06
-9.02587259827128e-06
8.33412748635363e-06
-1.9518858671588e-05
-2.12528487763928e-05
-9.44573062202748e-06
-9.54268305057959e-06
-1.15026985813901e-05
-5.13244561206742e-06
-1.14776051425263e-05
-1.90575467161907e-06
-1.26112844566187e-05
1.41548659346304e-06
-1.09765626885495e-05
3.0134756715686e-06
-4.28345572448991e-06
-5.75063848010889e-07
-2.85795053704691e-06
-4.30582126335906e-06
4.47220561794615e-06
-1.04177584077394e-05
9.93627452460384e-06
1.5319033019972e-06
-1.7420431212124e-05
-1.19919349256996e-05
-2.41380345133767e-07
8.60541321042361e-07
-2.16137637553416e-05
-1.14710040688727e-05
-6.79458825847139e-06
-1.50177360015247e-05
-1.90623703835101e-05
-6.88268131896043e-06
7.97487628582505e-07
-6.65199589316647e-06
-1.03229149626073e-05
-1.49151994103817e-05
-1.77337490667185e-05
-1.23199394301145e-05
-2.00744166624907e-05
-1.81517381047767e-05
-8.60163682240618e-06
-1.65092044113216e-05
-1.80371515955877e-05
-1.73935332629098e-05
-2.78530681510568e-05
-2.82081422285552e-05
-1.78137695667306e-05
-1.33518898614168e-05
-2.15027481910198e-05
-1.49169272711796e-05
-8.46829789395449e-06
-2.21522617416581e-05
-1.26453485166551e-05
-1.05223775787017e-05
-1.8664547008306e-05
-1.71435916056551e-05
-1.10520244306246e-05
-1.22474751321148e-05
-7.81182363037281e-06
1.01043916273269e-05
-1.71023101491213e-05
-1.4172822632002e-05
-2.61101781732082e-05
-8.67613864953581e-06
-7.48397855145179e-06
-1.70107888270214e-05
-1.03062898512403e-06
-1.57888475012058e-05
-1.20718922949441e-05
-1.30660906641348e-05
-1.90292483947759e-05
-1.22243494211742e-05
-2.29385209834675e-06
-3.35644638671014e-06
-1.06557833166707e-05
-2.0815533035158e-05
-1.53004041413381e-05
-2.75102033903858e-07
-6.15264863377099e-06
-2.8298682173616e-06
4.7722333224494e-06
-2.20082792902255e-06
4.16771210218303e-06
-1.27842639950185e-05
-1.30587203003033e-05
-3.60145487951571e-06
-9.95317043638148e-06
-6.17996674681057e-06
2.6387740362453e-06
-7.45262732968018e-06
3.52382714067846e-06
-1.23607574196158e-05
-3.57054395095133e-06
-1.37252572415368e-05
-3.98353460417929e-06
-2.44761497087595e-06
-1.25599210310763e-05
-1.94679087043412e-05
-1.49011593082018e-05
-2.3340941675651e-06
-7.56475414440844e-06
-8.78363219073426e-06
-6.19071474130231e-06
-1.34295508051062e-05
-2.21382429070107e-05
-8.73530349867728e-06
-4.10913345055443e-07
-2.51059776930317e-05
9.07910637186966e-06
2.93793350461779e-06
-8.36787089207604e-06
-2.35395271662464e-06
-4.97008877105321e-06
-1.04367237311003e-05
-2.30996482237293e-05
-1.21089593146903e-05
-2.39432428473125e-06
-5.47278197529639e-06
-1.17854227011262e-05
-1.17395509925311e-05
-1.83877074656366e-05
-3.88911016718153e-06
-5.5049092083788e-06
-1.37357699121688e-05
-1.04920695821085e-05
-1.58981735858844e-05
-1.00158938522173e-05
-5.66649119177592e-06
-2.70818042640925e-05
-1.99104471201119e-05
-7.45218342293038e-06
-1.53922109811222e-05
-1.81070534914071e-05
-1.89127076755026e-05
-3.47078217688874e-06
-2.08147585417619e-05
-1.63499076345094e-05
-1.74357131931119e-05
-2.18410083575746e-05
-1.21221238683221e-07
-1.33379667060282e-05
-1.99812371914255e-05
-1.15680750046109e-05
-2.79010141385642e-05
-1.47914653010894e-05
-1.9798723293279e-05
3.10478989225006e-06
-1.31306840246029e-05
-1.90139774310047e-06
-2.37540442504267e-05
-1.32574713977403e-05
-3.313523195221e-06
-2.20703335983047e-06
-3.51573983866193e-05
-9.12945915101458e-06
-2.23011843879828e-05
-1.90187956569159e-05
-2.20965636729789e-05
-1.1789501294821e-05
1.26518550310454e-06
-1.17639267344704e-05
-4.29352646652068e-06
-1.26376022774781e-05
-1.23574816238711e-05
1.11598303971486e-06
-9.72746632893136e-06
-5.59087644981746e-06
-9.38964940933544e-06
-1.4364274956418e-05
-1.59566416635503e-05
4.26600477550851e-06
-6.23255010315372e-06
-1.40281751699433e-05
-3.39743094702504e-06
-1.71516710520169e-05
-7.03054375682803e-06
-1.30994599023903e-05
-1.89773482996514e-05
-2.19914828361189e-06
-9.5846213245351e-06
-2.75989774527662e-06
-1.17723286178458e-05
-2.07031697054787e-05
-1.39824493948633e-07
-2.50234392013887e-06
-1.03103655630845e-05
6.1860435150519e-06
-8.40115200404204e-06
-1.52123087077712e-05
4.10420520931193e-07
-4.53037552658481e-06
-5.02547441211369e-06
-2.24812320306912e-05
-1.6899971190415e-05
-1.02896461089924e-05
4.92381611452177e-06
-1.41211827279589e-05
-1.03432794275005e-05
-5.17493174814779e-06
-2.24891529453033e-05
-1.10754883135947e-05
-2.05755610312506e-07
-1.68776524687584e-05
-8.04342028476544e-06
-1.69597545721809e-05
-9.13700977613632e-06
-1.85084170081597e-05
-1.38770396186946e-05
-3.60025363099142e-06
-1.21082372902057e-05
-5.15153777560574e-06
-8.58894914931643e-06
-1.67957186571589e-05
-1.50002566697237e-05
-2.27520617011688e-05
4.48052736682228e-06
-1.51476672831978e-05
-2.65660591388902e-05
-2.48740144655556e-05
-1.48405937231375e-05
-1.10272081771379e-05
-2.13144653863763e-05
-2.02763160698933e-05
-1.31113502395182e-05
-9.5511594398072e-06
-1.16553406242089e-05
3.9441056816934e-06
-5.34322615514324e-06
-1.00895451788414e-05
-8.9576736573821e-06
-1.60664201411642e-05
-6.42712257347181e-07
-6.08660291036127e-06
-1.84527388342706e-05
-1.86557012777154e-05
-1.65455016752375e-05
-8.738134744624e-06
-1.44474719317876e-06
-1.21439929001179e-05
7.81429893744956e-07
-1.27618661375929e-05
-1.05447243462725e-05
2.79707184590782e-06
3.34309497602429e-06
3.71062941291495e-06
-1.23389041855768e-05
-5.53495156908207e-06
-1.84965136814584e-06
-2.69005000164745e-06
-8.87832940597193e-06
-4.49820237511213e-06
6.34424012280429e-07
2.47766022290689e-06
3.29918406361853e-06
-1.68801217840858e-06
-2.65272947895728e-06
-4.73911527940943e-06
-7.65475663861519e-06
-4.19472359616836e-06
-7.45243816614951e-06
-1.02860509389565e-05
-9.88777269942215e-06
-1.35343035300873e-05
8.36266741269259e-07
-8.10130179042418e-06
-8.1555788028309e-06
-1.13729885721466e-05
-2.69228236331264e-05
-1.11418072543678e-05
-6.9011167603589e-06
-7.62286316399756e-06
-1.76848987483737e-05
-1.65901545474034e-05
-3.70308598464885e-05
3.14934930704747e-06
2.4127380457313e-07
-1.35055460880734e-05
-6.87738190591576e-06
-1.41257262347408e-05
-1.96785773295833e-05
-9.21712914566313e-06
-1.46770561402019e-05
-1.94521948702229e-05
-1.22829322784092e-05
-4.90764484537097e-06
-9.75550059252492e-06
-5.2901784235907e-06
-4.18845277354474e-06
-3.07237314423169e-05
-1.95503760085002e-05
-1.37059455871185e-05
-1.29252627877584e-05
-1.15945459241129e-05
7.81851895754553e-07
-4.02349305147633e-06
-2.20586188948205e-06
-4.99366611079728e-06
-1.89995233219988e-05
-1.03972971119938e-05
-1.27786857552905e-05
-2.23094951330431e-05
-1.99807828212979e-06
2.67620974230616e-06
-3.48626045562021e-05
-2.55691921808518e-05
-4.65190357880395e-06
-2.29197620062603e-05
-2.59875781520235e-05
-8.52897098531243e-06
-8.3916033055182e-06
-5.3741983605174e-06
-9.32131321972464e-06
-1.34184007354236e-05
-3.82730641685487e-06
-1.38285919159583e-05
-2.3051081946969e-05
-5.55069891322827e-06
-4.58866095054803e-06
-5.98364121408933e-06
-1.27887921270036e-06
-2.12661016107269e-06
-1.65502255640364e-05
1.65539322159016e-06
6.50560900649709e-06
-1.4844545658065e-05
-1.75432967436552e-05
9.49207294717919e-06
-2.24037882564921e-07
-1.74757295310941e-05
-8.50543508778716e-07
-1.40649437727503e-06
-5.67509113275222e-06
-4.85661758565071e-07
-6.98327413735772e-06
-1.50221545106327e-05
-1.22383766868837e-06
-1.09324520094432e-05
-8.57581564144311e-06
-6.69541750309151e-06
9.25178011444897e-06
-8.65895509680374e-06
4.77119226197973e-07
-1.21497772883139e-05
-9.59602937618768e-06
-1.58156453426763e-05
-1.32269111321749e-05
-2.84188419512618e-05
-5.00140849421955e-06
-1.12518155340899e-05
-8.15887038802036e-06
-9.70951316965319e-06
-1.51839234137366e-05
-1.02570029318987e-05
-1.8270567348687e-05
-9.81001228830658e-06
-5.37239261873598e-06
-3.1650637359521e-05
-2.41833374237956e-05
-1.73720615090282e-05
-1.88111380813265e-05
-1.43579236519415e-05
-1.48833368814534e-05
-1.98816594298304e-05
-2.15508256904617e-05
-2.6169173436062e-05
-1.84106608330292e-05
-1.26453427864219e-05
-1.75532148028667e-05
-1.83284026080487e-05
-1.35836265039807e-05
-1.3044618072404e-05
-1.72518761059138e-05
-2.33661857113022e-05
-1.11356348964766e-05
-9.84097588193345e-06
-1.93484540188486e-05
-1.02821945637608e-05
-1.07516392756017e-05
-1.20145899149794e-05
-1.40509390789651e-05
-2.37188512423784e-05
-1.34109481616143e-05
-7.94672218124132e-06
-3.90036778086846e-06
-8.10275078893438e-06
-1.56555462959786e-05
-1.78905273418784e-05
-2.26227513284885e-05
-1.00966990376835e-05
-2.73449541010318e-05
-1.88138688735633e-05
-1.35770751637829e-05
-2.38118550563507e-05
-1.9983428723593e-05
-3.12646484044206e-06
-2.15066572450458e-05
-1.51990026824542e-05
-1.46428747989012e-05
-1.27116698704704e-05
-7.62797215069087e-06
-1.58695986127256e-05
-9.68035783614078e-07
-5.42545294450113e-06
-1.7448785538307e-05
3.75220063536386e-06
-6.37572900881738e-06
-6.69530575635426e-06
-1.23205721797531e-05
-3.94541665897806e-06
-5.85016933354553e-06
-9.11699261679766e-06
-1.06001987787182e-05
-8.82785535873924e-06
6.33133864407895e-06
-1.51381118468585e-05
-2.16628901783668e-05
-1.00052383270687e-05
1.60553187757918e-06
1.71143684288517e-05
6.99515098460152e-06
-2.24624788118145e-05
-1.23378262862053e-05
7.12221277088177e-06
1.1667975468279e-07
-1.59767563890252e-05
-2.5672960417289e-06
4.83034610618908e-06
-2.45243663342759e-05
-1.91750001444841e-05
-2.43130887377869e-05
-1.18683670481672e-05
-3.97828141342779e-06
-1.09509611391333e-05
-6.72683240152189e-06
-2.60803692889662e-06
8.01969010508942e-06
-2.48452210659592e-06
-1.43374664928753e-05
-1.70558955482392e-05
-1.54608311101272e-05
-1.49427362634198e-05
-1.90297646046734e-06
-2.1759839460429e-05
-1.79125177614071e-05
-1.89416626301617e-05
-5.68811523874706e-06
-3.42046606812612e-06
-1.23922098265704e-05
-1.41772807560124e-05
-1.59486552635107e-05
-2.6231502015329e-05
-1.35727465787576e-06
-1.81045381106092e-06
-1.61176627726615e-05
-2.33995057083507e-05
-1.75476579274161e-05
-2.92959956899712e-06
-9.34411738061888e-06
-1.79446576089227e-05
-1.49772108998673e-05
-2.1253631313188e-05
-1.14226189279732e-05
-1.56579048553211e-05
-8.78687671699199e-06
-7.26532591699078e-06
-1.9496621631971e-05
-1.84797431826432e-05
-1.07518115372232e-05
-1.2736297698302e-05
-1.09265394135773e-05
-7.19642212265048e-06
-2.50518146133762e-05
-1.6681175985318e-05
-1.4623450265244e-05
-1.61520665256532e-05
-1.03761036890726e-05
-1.45013594663755e-05
-3.99627390155061e-06
-7.87204874686192e-06
-5.62583813500928e-07
-8.60649641601933e-06
-7.69001314354474e-06
-1.66639936901829e-05
-1.61767632083579e-06
-2.05445369535275e-05
-1.78553025870925e-05
6.2813632671354e-06
-1.50108020557326e-06
-3.61659871576075e-06
-1.768533099807e-05
6.12789493907062e-06
-1.34786828549281e-05
-2.02923760419871e-05
-2.60316514884081e-06
-7.63852317657611e-06
-1.37844738232499e-05
-1.42718128147161e-05
-3.75681946115127e-06
-2.5289816022987e-05
-6.05334828757753e-06
-1.36738868498369e-05
-5.74071585607164e-06
-2.97904923620726e-06
-1.47961789200943e-05
-3.34849961001816e-05
6.00489040417522e-06
-1.72822273664587e-05
-6.86507592493129e-06
1.51209476720813e-06
-9.52219177192203e-06
-2.04523540332352e-05
-4.02365946418469e-06
-2.41665088572884e-06
1.84178134127196e-06
-4.02266694957702e-06
-1.72042975107798e-06
-7.09821263132537e-06
-1.38523764425406e-05
-6.26286692828542e-06
-1.96948833185984e-05
-1.22690718799676e-05
-1.36998129008416e-05
-1.85954116700414e-05
-1.99161874186371e-05
-1.80247823441924e-05
-2.74388469442079e-05
-2.15186642697884e-05
-1.40247810367605e-05
-9.46794989730517e-06
-4.46027070233913e-06
-1.24550767404802e-05
-1.60209757181351e-05
-4.90312493640145e-06
-1.83565634756091e-05
-1.0470335145498e-05
-6.41707379442435e-06
-2.20991744557341e-05
-9.93614877493625e-06
-1.59446863583543e-05
-1.80136396570345e-05
-6.3639157799731e-06
-2.92885227752807e-05
-1.70010199214258e-05
-1.24529848352531e-05
-2.18223029143152e-05
-1.66550952931994e-05
-1.23691862498431e-05
-2.2977820694972e-05
-2.16115053432331e-05
-1.37518471170079e-05
-1.64628865073623e-05
6.82256307303213e-07
-1.54755156466128e-05
-8.6996344759039e-06
-1.93806826528771e-05
-2.73005329665111e-05
-1.04957069635115e-05
-2.39093979348966e-06
-1.85551257051848e-06
-5.1603352250601e-07
-1.18072765608825e-05
-5.62372668315758e-06
-8.79977016347809e-06
-1.25958161159068e-05
-6.66986452849976e-06
-6.92514197331478e-06
-1.98667519026185e-05
-6.85129855239745e-07
-6.41329252447094e-06
-6.37706754976692e-06
-1.45848639168496e-05
-1.03822527392902e-05
-5.52381882822486e-06
-1.36142561216694e-05
-1.15633300457842e-05
-1.85474033349328e-05
-5.53278787380903e-06
-1.20906583099813e-05
-5.55142022631085e-06
1.55620404878391e-06
-1.05114866011835e-05
-3.53464170798964e-06
-1.07095382283517e-05
-9.15452636025799e-06
-1.44290361318055e-05
-3.19583952973936e-06
-2.43869763257203e-06
-3.87037738608867e-06
-7.28734793762236e-06
-1.21369411446552e-05
-4.61709765042226e-06
-1.73462301455147e-05
-1.66560466350755e-05
-1.74599819514273e-05
-2.38001845167756e-06
1.4700612249823e-06
-1.96538059551791e-05
-2.02717680118285e-05
-6.74759502879377e-06
-2.21978727006044e-05
-9.82816485688088e-06
-1.09604331626816e-05
-1.89248211236926e-05
-1.03844648379781e-05
-1.43610173626416e-05
-2.35030167998796e-05
-2.17566318621201e-05
-1.63588933106677e-05
-8.42365061284023e-06
-2.20642664243126e-05
-2.81402851813923e-05
-1.59546971927292e-05
-2.0753586568321e-05
-3.29833194439891e-05
-1.80500925995356e-05
-3.00065630405506e-05
-1.65907502015203e-05
-1.49783090488804e-05
-1.99809896181048e-05
-1.66797058364985e-05
-1.19644945669654e-05
-2.32832041394751e-05
-1.96674188214491e-05
-2.60293961148999e-05
-1.46372864289499e-05
-1.10273644213014e-05
-7.09765015602849e-07
-9.87115395264352e-06
-3.48207831496199e-06
-1.06320770901682e-05
-9.18053459420772e-06
-6.91627692192652e-06
-9.03476565152996e-06
-1.1915735451735e-05
-1.56086974429302e-05
-1.94092941672579e-05
-4.30401152634238e-06
-1.77383248829376e-05
6.76182092535458e-06
2.01340174478224e-06
-5.63273656478531e-06
-9.30171366878974e-06
-6.53502385899092e-06
1.09780562464132e-06
-1.55473690109927e-05
-8.38540312136346e-06
1.2783166397091e-06
2.23883600781101e-06
3.52334400503877e-06
7.857122365684e-06
-1.05075087412841e-05
-3.22286136531402e-06
-1.90886329954416e-05
1.13520932967361e-05
-3.17157146849077e-06
2.04422930497981e-06
1.0133422969296e-05
2.94706877382644e-06
-1.01042048369266e-06
-9.84790182569215e-06
-1.56156744989773e-05
-9.685717588561e-06
-2.07450944289808e-05
-4.59095246302905e-07
-5.49678835606364e-06
-4.86085046020196e-06
2.4542156921802e-06
-2.52383528992032e-05
-1.77892628043291e-05
-9.94610528561799e-06
-1.50292195108871e-05
5.83416384931447e-06
-1.16596862368821e-05
-3.70969634796455e-06
-1.63486085475272e-05
-9.16716890932065e-06
-3.57164477562306e-06
-2.19981778612099e-05
-9.34788190061977e-06
-1.61081168104405e-05
-2.52854701558549e-05
-1.43535222763867e-05
-1.78312022646283e-05
-2.23902619061994e-05
-1.34676994484827e-05
-1.82735029404503e-05
-1.49656101341963e-06
-2.83762888587357e-05
-2.61938718115109e-05
-4.77846001280899e-06
-1.38100816620875e-05
-2.47465744045354e-05
-2.46479916781985e-05
-2.03201152702674e-05
-1.13956634678097e-05
-7.03355843371521e-06
-2.23759665019714e-05
-1.76676049413644e-05
-1.2189136486826e-05
-2.29492926889625e-05
-2.24803506830877e-05
-1.87446281717145e-05
-1.45149340684621e-05
-6.69553909678011e-06
-9.24288766812221e-06
-5.2870513677426e-06
-1.19034991024729e-05
-5.51435451030853e-06
-1.06024227717327e-05
-1.67843832051947e-05
-1.28009146305677e-05
-1.80805817419176e-05
-9.23267984768409e-06
-2.42406145940127e-05
-5.9638785953614e-06
-1.02951187927652e-05
-9.61597362734207e-06
-8.38005153883694e-06
-8.34995379267556e-06
-1.63135634121464e-05
-9.59861391806802e-06
8.67440975628496e-07
-1.61472704519065e-05
-5.86190513841598e-06
-1.35962969194759e-05
-1.36828966523224e-05
-1.2064307779314e-05
1.17770184475158e-05
-3.78976850486906e-06
-7.8667666281353e-08
3.71226517755197e-07
3.73438162961936e-06
-3.02980914982717e-06
-7.31145341037622e-07
5.30687671217716e-06
-2.23342214776645e-05
-2.3817918204917e-05
-1.12459569654805e-05
-1.52505123638582e-05
-1.22438605714867e-05
-1.06398105090647e-07
-2.24713139743799e-05
-9.4580503562812e-06
-1.83006179777998e-05
-9.79642001644372e-06
-1.45631788670289e-05
-7.96229606522913e-06
-1.7985547842526e-06
6.90454620471607e-09
-1.63425177950578e-05
-1.08341238944997e-05
-1.65582752757488e-05
-9.75896923381726e-06
-1.45453442649859e-05
3.04824239188182e-07
-6.69029868154021e-06
-1.74252990579252e-05
-1.68213963636345e-05
-1.23715562449555e-05
-2.19186421897114e-05
-2.27140562270437e-05
-8.97565645914697e-06
-1.3584747543543e-05
-1.16682166262265e-05
-9.02196806367111e-06
-2.25617954584153e-05
-1.78784709702349e-05
-3.90537235298071e-06
-1.78406058990176e-05
-1.90686810830831e-05
-2.62390993721285e-05
-1.32722825721489e-05
-1.80450293527014e-05
-2.65825422010127e-05
-1.91868891460773e-05
-1.97873240128097e-05
-1.74988654205637e-05
-2.40778618418098e-05
-1.80942124145286e-05
-1.31295245186644e-05
-1.85885899579105e-05
-2.1153312998164e-05
-1.42312213068807e-05
-3.82035316956156e-06
-2.21007344439602e-05
-1.61005504257814e-05
-1.7797575473287e-06
-9.36201235838703e-06
-1.22593547454725e-05
-7.88349219853516e-06
-1.58034776722032e-05
-7.70015167902566e-06
-1.3343816705386e-05
3.21563199681539e-06
-1.16569261132149e-05
-2.33414291346065e-05
-1.80064639540916e-05
-1.28994064293114e-05
-8.82204011501319e-06
-2.93962893407958e-06
-7.47635145831504e-06
-9.73554932702889e-07
-4.75303607471962e-06
-9.67904051852692e-06
-2.46767685586585e-06
9.39457161073418e-06
-3.64589442120485e-06
-1.56511746159122e-05
-4.58622364404992e-06
-1.11547838854108e-05
-1.96212828573181e-05
-4.74710881350198e-06
-2.16235766838866e-06
-8.53558129724758e-06
-4.16445647313697e-06
-1.26834152476591e-05
-3.9882349449236e-06
-1.45891243033567e-05
-1.17742027511204e-05
-5.50094373340423e-06
-1.91803087641596e-05
-1.06355140126972e-05
-1.16588695695351e-05
-1.41195356815552e-05
-4.57989514327666e-06
-5.72667938391962e-06
-1.02885916374311e-06
-1.94077356706512e-05
-1.35934132872824e-05
-1.23204556093363e-05
-7.53718632081322e-06
-1.64595872286173e-05
-2.61588158813436e-05
-8.37312063552949e-06
-9.94340290720041e-06
-9.98751432461737e-06
-1.23452295927319e-05
-9.55509096679214e-06
-1.24397906457021e-05
-9.08055776897379e-06
-1.93633250096951e-05
-3.03610893464308e-05
-1.74027354138938e-05
-2.99138576937476e-05
-2.03786810780649e-05
-1.72240807429548e-05
-2.39336030300346e-05
-1.22855120793503e-05
-1.43309272907954e-05
-1.70656113893092e-05
-2.26122130757376e-05
-5.74632111210044e-06
-1.37644556082446e-05
-2.12413052903966e-05
-2.34808502073461e-05
-8.75884560182649e-06
-2.77557739419505e-05
-2.09694002797731e-05
-2.86253495803347e-05
2.28310289940933e-06
1.14607393708467e-06
-1.19288802364662e-05
-1.547850397496e-05
-2.74118022350823e-05
-2.12375581371883e-05
-7.2917038723184e-06
-1.81651494951476e-05
-1.1636808597009e-05
-6.91488135219567e-06
-1.63419325022002e-05
-1.67395478833939e-05
-1.05023424630166e-05
-4.09298704126439e-06
8.88135782617008e-07
-9.12325416699885e-06
-2.26318131282309e-05
-8.79687345150981e-06
1.26180254017095e-06
3.86208567212959e-06
-1.8485205462921e-05
-1.52461999372412e-05
7.89140378967152e-06
-1.40762412911918e-05
-6.03892155527095e-07
1.18564511341079e-06
-1.06878005621755e-06
-9.68123334866097e-06
-7.11559236190223e-06
-1.61374977385977e-05
-2.02844537056686e-05
-1.70305258003763e-05
-5.09762126949485e-06
-1.36929396828216e-06
-1.17229641021424e-05
7.32525274804811e-07
-1.48354619811582e-05
-7.81552946011822e-07
-9.06463737381832e-06
-6.47373956354773e-06
-7.55053325684702e-06
-1.41516010881498e-05
-2.50117345141231e-05
-1.48242691859289e-05
-2.34606304776966e-05
1.60675749041053e-06
-1.17413674595455e-05
-1.41165134968975e-05
-1.27872855680216e-05
-1.01664300772538e-05
-9.66642509692309e-06
-1.74347838221194e-05
-5.95324198997503e-06
-2.62399125816408e-05
-1.48080771782611e-05
-1.63648233167318e-05
-7.28403754533628e-06
-2.06509123442117e-05
-2.11280848085083e-05
-2.97153111470441e-05
-2.16309128755721e-05
-2.77037986561407e-05
-2.09932927397109e-05
-2.66904245318234e-05
-1.99536076001925e-05
-1.53034477238834e-05
-1.12692501412492e-05
-3.00678675657145e-05
-8.06252209467551e-06
-3.23038715323933e-05
-9.84545370460672e-06
-2.38967276541107e-05
-9.83047242608841e-07
-1.5710615038976e-08
-1.44389003315935e-05
-3.24138504314415e-05
-1.94364276449877e-05
-2.68077613234405e-05
-2.77679471544261e-05
-2.31017980791799e-05
-2.65547509691148e-05
-2.24788108085258e-05
-1.65221418389032e-05
-2.86385383071567e-05
-1.36390456951196e-05
-1.63549640005858e-05
-1.86158966759885e-05
-1.24258990227238e-05
-5.20538788467399e-06
-1.46087893220409e-05
-9.75726629961532e-06
-1.64579488878491e-05
-7.33910903209418e-06
-1.83407670471234e-05
-1.99373283108247e-05
-7.41756533697684e-06
-1.90533247042649e-05
-1.24648852623681e-05
-1.92507642305947e-05
-1.70845472151939e-05
8.28599876721291e-06
-9.35527557313692e-06
-1.95098050058809e-05
-1.39049305298505e-06
-1.37332094337384e-05
-1.38474728199142e-05
-1.74662745693278e-05
-1.69451499618582e-06
-1.66432719281903e-05
-1.6076721601891e-05
-1.29124146530742e-05
-1.56980705597513e-05
-1.41636479860663e-05
-2.56458989860354e-06
-1.62277248037735e-05
-1.02203901784317e-05
-9.81945185015777e-06
-1.47261044940238e-05
-5.89655166014967e-06
-1.82496956519851e-05
-1.10388097953912e-05
-5.07355269920014e-06
-1.02666488706592e-05
-1.65291839541659e-05
-1.46059815746489e-05
-2.03331768268238e-05
1.13344096573509e-07
-1.88993570960351e-05
-9.64221313298854e-06
-1.55395945929937e-06
-1.93331192950959e-06
-3.75944676316261e-06
-9.0082395076128e-06
-3.60174133154537e-06
-4.45288037180049e-06
-4.64160460659644e-06
-1.81429339341508e-05
-8.57269667364857e-06
-4.82324970656804e-06
-1.5703310221826e-05
-1.43208003579777e-05
-2.29726150640522e-06
-1.00598583682435e-05
6.4509624567765e-06
-2.40327529115222e-05
-2.09594131733366e-05
-1.68543430177137e-05
-4.69351860742713e-06
-5.91104782499948e-06
-1.46806158944192e-05
-1.56225878984562e-05
-2.19341988856185e-05
-2.02631942128455e-05
-1.7418043170361e-05
-2.21861737606867e-05
-2.32512335195796e-05
-2.34272409226403e-05
-1.29877314299995e-05
-9.3508913668422e-06
-1.03824643092385e-05
-2.26136323862931e-05
-2.32394124436571e-05
-3.20235336862209e-06
-1.04501643235364e-05
-2.17753215256601e-05
-1.50652133537285e-05
-1.3978795873116e-05
-1.18642405002481e-05
-1.51147527469719e-05
-9.9342614595146e-06
-8.80398336723063e-06
-1.90785467861878e-05
-1.55311963122949e-05
-1.16682199346535e-05
-5.31785787811706e-06
-7.57360959746741e-06
-1.20520799384641e-05
-2.55192849115965e-06
-2.19361743397417e-05
-9.73435652579363e-06
-1.04143774433335e-05
-8.9330482917302e-06
-2.50524893389757e-05
-1.187184832264e-05
-1.46274033160465e-05
-2.00133104029514e-05
-1.57255075355821e-05
-1.03392474935854e-05
-6.22060599819523e-06
-1.89802581781148e-05
-4.56663832333321e-06
-7.97432895682611e-06
-1.30886869123873e-05
-1.94942973627697e-06
-3.51429921502893e-06
-8.73840844303614e-06
4.90932840420832e-06
-5.01967905847031e-06
-1.47863658435081e-06
5.94137102218383e-06
-1.23006961212826e-05
-8.50558555697655e-06
5.70850382120011e-06
-8.31813797032482e-06
-7.14873574462135e-06
5.78838068105175e-07
-2.18462841028577e-05
-7.61436525552238e-06
-8.25752993054619e-06
-9.18814130914647e-06
8.89915496954285e-08
-1.73439780035764e-05
-2.52565421922648e-06
-2.38800414806133e-05
-2.09921704016007e-05
-1.08448913752785e-05
-8.12257870275208e-06
-8.23842393811868e-06
-3.29702342377098e-05
-2.43065854001781e-05
-2.33779774488482e-05
-1.86738660738856e-05
-1.67655118908344e-05
-1.67398180633776e-05
-2.55321955114692e-06
-4.62255195359371e-06
-2.84159312699758e-05
-2.65974913919058e-05
-2.33220641948176e-06
-2.62875512245243e-05
-1.0210530962634e-06
-2.4601873093506e-05
-1.84447918113452e-05
-1.39898215106278e-05
-1.08497902594579e-05
-1.40550403286221e-05
-1.70257273995487e-05
-2.73289063254972e-05
-1.62251901960032e-05
2.13189660193555e-06
-1.71038131520246e-05
-1.05564070995577e-05
-2.33622662797018e-05
-2.87914216934686e-05
-2.27832574855308e-05
-1.54079634281747e-05
-1.56421485864518e-05
-1.77482972523293e-05
-6.01430835613721e-06
-4.60287526566018e-06
-1.76114280332846e-05
-1.15460987398671e-05
-2.70225749060753e-05
-2.10589535304894e-05
-6.24082122278165e-07
-6.22425423027514e-06
-2.04066703705641e-05
-2.11187618952863e-05
-1.16264920251479e-05
-1.70362295452231e-05
-1.4249243547556e-05
-6.07314152863146e-06
-6.14122476448015e-07
-5.98308414178745e-06
-1.83687056309532e-05
-3.10231511945103e-05
-2.45072474179773e-05
-6.79361943263613e-06
4.60059148835479e-06
-1.31080765351731e-05
-3.04295877119016e-05
-7.50581390960116e-07
-1.67594484515621e-05
-8.09899264595437e-06
-9.34694444403314e-06
-1.35616342609686e-05
-5.38749793711665e-06
-3.36048871502745e-06
-1.31024941842067e-05
-1.61584318195045e-06
-9.91444368157973e-06
2.83100608410239e-06
-2.93701513977102e-05
2.97991921146773e-06
-2.23753228715658e-05
-9.46262452285749e-06
-6.2666137132245e-06
-5.22090193159438e-06
-1.05070715842894e-05
-1.34844956854586e-05
-1.03459738249014e-05
-9.80780600061148e-06
-1.99322260062576e-05
-4.51260792258965e-06
-1.25282061260452e-05
-2.95409477794296e-05
-7.89574331685607e-06
-6.45746311841877e-06
-2.71689079751727e-05
-1.77319767747775e-05
-2.52129273622835e-05
-1.3625688195134e-05
-8.25305727538474e-06
-1.22179369165717e-05
-2.64949333576687e-05
-3.28811107754917e-05
-4.11198430652599e-05
-2.44165564162562e-05
-1.15668133893014e-05
-1.73941594032024e-05
-3.68571333964838e-06
-2.15118370059581e-05
-1.50248317092227e-05
-1.92151867800865e-05
-1.00147869551488e-05
-5.70243050420768e-06
-8.53670301523268e-06
-2.4742764686257e-05
-2.926405768471e-05
1.38430696138595e-06
-1.2045597943797e-05
-1.54769553016516e-05
-1.00874517055562e-05
-2.3010294364557e-06
-2.02475110577356e-05
-2.39668851471689e-05
-2.01961572411943e-05
-1.44339591357182e-07
-1.91638779240013e-05
-1.00808065965785e-05
-1.09896225915387e-06
-9.25596615337704e-07
-6.19786470907679e-06
-7.01959181977364e-07
-7.25640960330954e-06
4.18143877502949e-07
-9.39998964437028e-06
-1.46192931947379e-05
2.64813483632402e-06
1.56824293902546e-05
-1.4973267497835e-05
9.99723701454433e-06
-1.96864537813872e-05
5.34488696666175e-07
-2.16422643364156e-05
-3.22823700577658e-07
-8.33822768725671e-06
-8.24715461268422e-06
-6.74919133515751e-06
-7.30403420798267e-06
-8.40778709920331e-07
-6.07867704594127e-06
-6.77927773037681e-06
-8.44936099574617e-06
-3.92249908690214e-06
-1.94250909572668e-05
-8.42913298309083e-06
-8.59693317093379e-06
-1.37048594339075e-05
-2.13820628127474e-06
-1.4376386049465e-05
-8.38760745409782e-06
-3.43090998479899e-06
3.89970205534975e-06
-7.01360931215953e-06
-1.52332338036273e-05
-5.00843951769011e-06
-1.09167879366967e-05
-1.73654415132772e-05
-3.78564865152494e-06
-1.53797011129875e-05
-1.25749576483515e-05
-1.51420930750854e-05
1.65759300480908e-06
-8.61145005612335e-06
-1.94002602396239e-05
-5.91638354488848e-06
-1.77961566390204e-05
-1.76814063522238e-05
3.82454774603789e-06
-1.06932833602588e-05
-2.18555439959545e-05
-1.4485641363854e-05
-2.16226845264646e-05
-2.32070366903634e-05
-2.4463243912271e-05
-7.4445159798125e-06
-1.015641707432e-05
-1.45704879441662e-05
-3.07360562666897e-05
-2.03613612719799e-05
-2.25425016444889e-05
-1.80781569784047e-05
-1.6831387631023e-05
-2.27470166645963e-05
-7.89165217000718e-06
-1.02335493129385e-07
-1.13626040459549e-05
-5.48219759488576e-06
-2.34715611889371e-05
-1.70028184285117e-05
-9.35946056627842e-06
-1.83311692640889e-05
-1.10257671584307e-05
-8.8277154808897e-06
-8.75116824093067e-07
-4.00887346434868e-06
-1.12851537250736e-05
-1.73529512733071e-05
-1.52406864598064e-05
-1.76023580012367e-05
-4.66815005058854e-06
-2.48815889042553e-06
-2.12644291213545e-05
-1.41668178387765e-06
-7.14857335588489e-06
-1.65366988776641e-05
-1.88013275709066e-05
-6.19716055197895e-06
-1.27045853094533e-05
-6.81439082508971e-06
-1.05437014362213e-05
-2.34292739197023e-05
1.34907921210519e-05
-2.35742731056442e-06
-8.33684106482762e-06
9.41239099454006e-07
8.7696440831613e-07
-1.5103838756938e-06
9.45889391701502e-06
-2.24346231457384e-05
-1.17875409650373e-05
-5.0902398994302e-06
-1.13345675166113e-05
-3.53390557311201e-06
-7.71118595044826e-06
-8.36499873085336e-07
5.48734168696724e-07
-1.20578344568726e-05
-2.1084953246969e-06
-1.33108391379244e-05
-7.57323693294624e-06
-2.08327498547627e-05
-1.51066104003978e-05
4.48369835459417e-07
-2.13478544421572e-05
5.79864710865992e-06
-1.67499240276201e-05
-1.13363609829787e-05
-8.30871287884681e-06
-2.21843127566622e-05
-1.15367637885397e-06
-3.25272149343958e-06
-1.43173159778815e-05
-2.01580712624009e-05
-1.65965880865882e-05
-8.38122761392041e-06
-9.93683397846872e-06
-3.02160547885935e-05
-9.22559811759652e-06
-6.63114499749451e-06
-1.89186475448124e-05
-1.56365597675681e-06
-1.20027998204224e-05
-1.75099614627849e-07
-9.90735826331961e-06
-1.03184255627267e-05
-1.1416903079908e-05
-1.66398173264987e-05
-1.08787849442678e-05
-2.01509996041156e-05
-2.48624541758183e-05
-6.28678245021451e-06
-9.18241130596906e-06
-1.31378590939233e-05
-1.35367276522172e-05
-1.86257296149131e-05
-1.16047969124766e-05
-2.13124217941435e-05
-1.33255067327724e-05
-2.00824707429717e-05
-3.00381483636613e-05
-8.30004997359074e-06
-2.74184837598392e-06
-2.04004890545913e-05
-1.66562104045e-05
-8.85593388764351e-06
5.30035534012876e-06
-1.20136385897177e-05
-1.84594247944093e-05
-3.7374187137244e-06
-1.03079150714207e-05
-2.42981494153697e-05
-1.20184034275516e-05
-1.33666509772909e-05
-7.15063318664622e-06
-2.08171475969743e-05
-8.37619506920417e-06
-5.5792424754305e-06
-9.93667046402563e-06
-1.50227738094592e-06
-1.35507305266636e-05
-2.67831478131024e-06
-7.42633538963822e-06
-1.90090720812011e-05
-2.46642242782975e-05
-9.31549988118451e-06
-8.47237888201877e-06
-1.59890128862098e-05
-1.51868735317347e-05
1.52489670514633e-05
-2.99767460199339e-06
-2.61591783398434e-05
-1.72948483039781e-06
-8.08964124032632e-06
-6.40838311819114e-06
-1.61496995920827e-06
-1.58588417474996e-05
-1.60799001986654e-05
1.07082576571984e-06
-4.10424548718165e-06
-7.22686958610727e-06
-1.18686562175695e-05
-2.14512285528322e-05
-5.82176925372601e-06
-1.10806813064873e-05
-6.35814370467492e-06
-9.54259778267621e-06
-3.68775590514763e-05
1.19710658919276e-06
-1.72387965595772e-05
-9.07856479454516e-06
-6.93423455551914e-06
-1.70287282204636e-05
1.70597104113929e-08
-2.70720714529126e-05
-1.78820380144151e-05
-4.94969044153204e-06
-1.96130269000965e-06
-1.62284032387566e-05
-3.20379977825293e-05
-3.49759489249915e-05
-6.18184940950692e-06
-3.58028894036891e-05
-2.71704750146049e-05
-1.01641324867517e-05
-1.13434444893054e-05
-2.24046868804954e-05
-2.09205108019054e-05
-1.09307396293939e-05
-1.2600343362783e-05
-1.68821642059036e-05
-4.93914879087871e-06
-3.1658280957261e-05
-3.02417288344509e-05
-2.02943902328756e-05
-3.56751069961093e-05
-1.10390702238973e-05
-3.0511507065835e-06
1.7659714838297e-06
-1.94483862466723e-05
-2.00682814013724e-05
-2.65608062192235e-05
-2.39595114768567e-05
-1.22817320411959e-05
-1.675166720818e-05
-4.06952233989855e-06
-7.32339280260142e-06
-1.66296159749107e-05
-1.6331615897746e-05
1.90666846646857e-06
-8.08627746804065e-06
-1.71317017753242e-05
-2.38338546848784e-05
-7.28080084327693e-06
-2.55419728532271e-05
-6.99691690199625e-06
3.97141218116924e-06
-4.48247352766064e-06
-8.22786904204138e-06
-1.19606174374297e-05
1.47410147705699e-06
-2.15983751543616e-06
-3.25544204400086e-06
-1.01328846134059e-05
1.009942804802e-05
-1.18671824446932e-05
-1.66022196372173e-05
-1.01296537339938e-05
-8.86876458869232e-06
3.68057774891949e-06
-9.46310929733802e-06
6.70415673233326e-06
-5.53905273495375e-06
-1.73101165019307e-05
-1.06625531504238e-05
-6.33318423490466e-06
-1.34483012363607e-05
7.10680056563718e-07
7.1652189515455e-07
-1.34875359138228e-05
-3.75008705047512e-06
-9.09454958228928e-06
-1.03911096223619e-05
-5.22523330093875e-06
1.17410129101086e-05
4.82596107938557e-06
-5.73277881384051e-06
-1.77782652121327e-05
-1.39814134978519e-05
-8.23960563943458e-06
-1.42224411513786e-05
-1.21677569396893e-05
3.52535729635872e-06
-2.16443347439183e-05
-2.01794968211158e-05
-1.39350304560239e-05
-2.63624017895716e-05
-1.8198362719338e-05
-2.09882470993116e-05
-2.32540160706429e-05
-9.84097225791825e-06
-1.23449760902257e-05
-1.87978551342914e-05
-2.93118620419587e-05
-1.09049768808642e-05
-9.65971314485565e-06
-7.91973780671003e-06
-2.63787804772586e-05
-2.42286486239269e-05
-1.57281789477877e-05
-9.85945904545068e-06
-2.60366368007355e-05
-1.34283412763735e-05
-9.6986488635523e-06
-9.08546737017004e-06
-1.05456927233123e-05
-1.40855159288451e-05
-2.54065101509012e-05
-1.56762521148609e-05
-1.96698001689043e-05
-1.8256075144724e-05
-2.05783736264875e-05
-1.81221307525551e-05
-1.64035083546388e-05
-3.17145293849746e-06
-8.83436126676258e-06
-8.54566496725906e-06
-6.71342704862745e-06
-1.17964438224198e-05
-1.29916107174924e-05
-4.31359158006112e-06
-1.45207188057589e-05
-2.33694142342002e-05
-2.11538670982116e-05
2.20215423558685e-06
-1.10888452793584e-05
-1.20270637772012e-05
-5.42879553097156e-06
-1.02100765045054e-05
-1.32053481807846e-05
-1.05312873149395e-05
-1.36704254804619e-05
2.39020301187921e-06
-3.22514646517092e-06
-1.15179264937766e-05
-1.49339719665169e-05
-1.48295954100111e-05
-6.07445483927231e-06
-1.94337928116217e-05
-1.19766099041378e-05
-6.74905431152646e-06
-9.95038127782918e-06
-1.66251503794828e-05
-1.44230083328075e-05
1.04149993326116e-05
-3.14423013040312e-07
-1.08238802091739e-05
-2.00832435652665e-05
-1.54556730984888e-06
7.33198381584915e-07
-1.38063920105562e-05
-4.88965824196551e-06
-1.51080582380378e-06
-1.08537285889854e-05
5.23071262796641e-06
-1.68664993037943e-05
-1.98590149405201e-05
-1.3513721778277e-05
-6.1543246529186e-06
-1.27269673201592e-05
-1.00341805353016e-05
-3.10975713763836e-05
-5.99152463373029e-06
-7.17757331461475e-06
-1.25989767133692e-05
-5.05617131156056e-06
-2.26884615751806e-05
-5.8735542211682e-06
-3.66740582216588e-06
-2.37706976558844e-05
-4.48617995801596e-06
-2.24315791864731e-05
-1.01762560204166e-05
-1.45626590003482e-05
-8.63796313114522e-06
-6.0702872733875e-06
-2.33998541342941e-05
-1.72091516307125e-05
-1.21775803019855e-05
-1.59594481606952e-07
-2.43710782203558e-05
-1.80589534328838e-05
-2.00570166554182e-05
-7.07638123378412e-06
-1.88926090433051e-05
-1.98268359396048e-05
-1.86959481544532e-05
-1.44729803788664e-05
-2.93139164231886e-05
2.79754322106708e-06
-1.71444310326073e-05
-2.54613367643017e-06
-8.88479589940488e-06
-2.11361258281822e-05
-2.12442909772032e-05
-1.11775105968153e-05
-1.69302041954152e-05
-1.06388600178579e-05
-8.20714148497516e-06
-1.64716208540812e-05
-9.8639246038794e-06
-1.28818311857704e-05
-1.99987824645596e-06
-1.88240702774149e-05
-1.10428486442887e-05
-1.23102138010187e-05
-2.5929868144619e-05
-7.66349105533988e-06
-6.39535138072608e-06
-6.37915730429136e-07
-4.00304028376719e-06
-1.79122874924316e-05
-8.78124078594577e-06
-6.4802360937182e-06
-1.40921819290592e-05
-2.58707217433831e-05
-1.02764038018115e-05
-1.35708073545166e-06
-1.08697809317684e-05
-1.03686933015429e-05
6.95560247945807e-06
1.41220047406526e-07
-1.40055916304283e-05
-1.61178287347133e-05
-2.84403624875029e-06
-9.19697308088282e-06
-1.78240674647932e-05
-7.41406650500447e-06
-1.29987169274157e-05
-6.56881203358918e-06
2.01653774771456e-06
-1.36549595367676e-05
-1.39021667401865e-05
-2.60782672852297e-06
-2.38559934158444e-05
-1.41463902062427e-05
-1.2820997666017e-05
-1.91419080737931e-05
-1.60599941341214e-06
-8.48269243098346e-06
-6.34700315392063e-06
3.65470683180688e-07
-1.93497624084468e-05
-1.2758707039916e-05
-1.53353226954718e-05
-1.44847597352291e-05
-1.46151880197685e-05
-1.02152443502856e-05
-1.94305555360578e-05
-1.13706596108453e-05
-4.65409588566458e-06
-1.50637839796682e-05
-1.94883632355645e-05
-1.51571345469255e-05
-7.703992258423e-06
-6.02367864213212e-06
-5.84020607225104e-06
-1.58222420416715e-05
-2.7035117412695e-05
-1.38140399435955e-05
-1.73085262691033e-05
-2.39714429334089e-05
-1.36091360425965e-05
-2.50920146147343e-05
-8.57657143160582e-06
-2.54926234721861e-05
-2.5439415588979e-05
-1.61375299423937e-05
-1.85802167134224e-05
-1.6276543726108e-05
-1.296609874427e-05
-2.57926455354593e-05
-1.6742513651242e-05
-1.14662217046935e-05
-8.93865207479573e-06
-1.69054923183728e-05
-1.19918376645699e-05
5.77700666597367e-06
-1.86733474102058e-05
-9.94227851127319e-06
-8.15637117256742e-06
-9.98314234644074e-06
-1.31708167161587e-05
1.58095739273322e-07
-2.17254252597542e-05
-1.55096791892694e-05
-2.08929245271482e-05
-1.49650828680427e-05
-9.82507683634551e-06
7.33526974337603e-06
-8.94609718928683e-06
-8.78068363143431e-06
-1.08325421001547e-05
-8.42727196453753e-06
-3.11490340230249e-06
2.96425767892072e-06
-1.06518134934183e-05
-1.7386772230254e-05
-1.46796309278689e-05
-1.29180324205822e-05
-9.56156004995894e-06
-1.47295122315607e-05
-8.39130298557104e-06
-8.56854558932922e-06
1.06992132728121e-06
6.30391052328032e-06
-2.37769144416025e-05
-8.07921291807595e-06
-1.32452120345536e-06
-1.77161632934025e-05
-1.56186564123639e-05
-1.38719887568216e-05
-6.55160118115259e-06
-1.28175488597964e-05
-1.34879548006479e-05
-1.31115156080213e-05
-2.11363951944873e-06
-7.78908998868727e-06
-2.36308551496542e-05
-1.29876436868969e-05
-7.05402597038795e-06
-6.48233046252891e-06
-7.55412241190421e-06
-3.64978483465661e-06
-3.82261876790299e-06
-1.25164079296001e-05
-1.58652994402435e-05
-1.02544158608957e-05
-1.87121576818664e-05
-1.40107982966605e-05
-1.26279421149171e-05
-1.49688572089245e-05
-2.79719854276189e-05
-1.08347035849065e-05
-1.9621614637899e-05
-2.98937433303846e-05
-2.75784049643087e-05
-2.7558487527499e-05
-2.44525952251769e-05
-1.20630837604072e-05
1.49738082961368e-06
-8.38918984839187e-06
-1.28600724669896e-05
-5.12452526100842e-06
-2.72085390566553e-05
-1.9760223949519e-05
-2.92221688508428e-06
-1.31398648747571e-05
-1.39310176509857e-05
-8.77899733916959e-06
-1.82763236406243e-05
-1.53772053771315e-05
-1.42331439795659e-05
-1.26859719006981e-05
-1.45546091707503e-05
-1.58158243937125e-06
-3.74066377023929e-06
-1.8567370749556e-05
-2.40442983523174e-05
-6.18901653492767e-06
-5.67661416168541e-06
-1.7174107407526e-05
-9.07228492901497e-06
-1.71588197186186e-06
4.03266540584476e-06
-1.89110343205874e-05
2.75474888412855e-08
-1.01738407260448e-05
-1.28685825084206e-05
4.03787639644407e-06
-1.58482286898162e-05
-2.21831492048004e-05
3.52329752132711e-06
-1.74028210094618e-05
-1.05434741496994e-05
3.62614882625398e-06
-2.66418946846933e-07
-4.83343834742917e-06
-1.24153993537209e-05
-1.81158472678068e-05
5.08052623056133e-06
-7.20565390634894e-06
-1.83436194341681e-05
-3.21577655969091e-06
4.95568145567641e-06
1.17435382097823e-05
-1.04096730985724e-05
-1.70853584905963e-05
-5.06196673027203e-06
-8.09547759455585e-06
2.77150922994406e-06
-2.94333418225359e-07
-1.89482682236639e-05
-2.95732226283833e-06
-1.28554509984602e-05
-1.46550551647769e-05
-1.6289420260622e-05
-1.86092663229085e-05
-1.64247473899581e-05
-2.33975232345646e-06
-1.13837707918065e-05
9.53399245103347e-07
-1.65630323355891e-05
-1.15811798461161e-05
-7.2258328992313e-06
-1.74160972264154e-05
-3.74528626428045e-06
-1.34310099131616e-05
-2.49477405618777e-05
-2.38619856004263e-06
-5.06525104691219e-06
-5.40528479841282e-06
-1.99061220147257e-05
-1.53956870613572e-05
-4.43751383928534e-06
-1.06345142920172e-05
-2.1645289427682e-05
-2.18954837160594e-05
-8.37622276392191e-06
-2.30378139725041e-05
-1.00738247071377e-05
-2.14107236394082e-05
-9.25653205932957e-06
-8.94762433129022e-06
-2.21351278770624e-05
-1.55233143428836e-05
-3.98041333720065e-06
-3.8702172219261e-06
-1.42347832274468e-05
-2.1517294698041e-05
-1.63619756270317e-05
-5.01255073693907e-06
-1.97782115802445e-05
-3.21868609697567e-05
-1.16427416876174e-05
-1.8213556608578e-05
-1.48685796476164e-05
-1.45578345000219e-05
-1.7893927509694e-05
1.7153618078075e-08
-8.87418251694925e-06
-9.83201563654221e-06
-7.38300351473013e-06
-1.70070374089293e-05
-5.45160276994759e-06
-2.54634633689911e-05
-1.75942113948412e-05
1.1846709269915e-05
-1.0328541003886e-05
-4.56995713673616e-06
-3.47807728774796e-06
-2.2060634295865e-05
-3.41684502671921e-06
-1.75247263743572e-05
-1.61921273857502e-05
7.32947775300742e-07
1.81597336653014e-06
-7.33785501185728e-06
-1.56800962454538e-05
-1.90988068729045e-05
7.11317463230154e-06
-1.03461081886704e-05
-1.53132820494094e-05
-1.51337275559091e-05
-7.79997957937746e-06
-2.45664652557921e-06
-1.0422016166225e-05
-5.81877871125808e-06
-3.83687506197432e-06
-1.29647437524281e-05
-1.85767738492365e-05
-1.51264711267406e-05
-9.96427491518213e-06
-1.13606706449714e-05
-2.04674137158444e-05
-5.35817140993917e-06
-2.76386828439244e-05
-5.79446364926774e-06
-7.43986066890963e-06
-9.56771955162772e-06
1.02541049626366e-06
-1.72822548814033e-05
-3.70429305863169e-05
-1.35006742817123e-05
-1.45049560879307e-05
-5.84106259373698e-06
-1.92622532023668e-05
-7.55787797014332e-06
-2.67364581190732e-05
-1.13145317657763e-05
-8.93606362343246e-06
-1.27916919962188e-06
-1.77649461689821e-05
-5.59356800847998e-06
-6.93539572699439e-06
-7.67552039739694e-08
-1.83638422962606e-05
-2.67310575572725e-05
-1.81400602399168e-05
-1.23097703406957e-05
-2.3801453700732e-05
-2.0617823759833e-05
-1.3893742882415e-05
-1.82280641032279e-05
-1.60366231662634e-05
-9.40196789595077e-06
-9.9195241162295e-06
-1.77100809237221e-05
-1.67656991018044e-05
-2.02858062141608e-05
7.15314958387295e-07
-2.12248655083724e-05
-1.75665225229326e-05
-2.07637153679102e-05
-1.11822471437891e-05
-1.4779781352979e-06
-8.51497317234608e-06
-2.10690547852461e-05
-3.39969090392163e-06
-1.43717236964768e-05
-1.21774714864089e-05
-1.58129536504725e-05
-3.51069344593385e-06
-8.72092735979845e-06
-1.76221670657503e-05
-1.87185710692058e-05
-1.7670432794885e-05
-7.75758400476263e-06
-1.02554796627419e-05
-1.7559822078514e-05
-1.87127452853915e-05
-9.95775321637286e-06
-3.00743855367666e-06
-7.7485494294205e-06
-1.33228383941148e-05
-1.63746915072017e-05
-1.30799741655283e-05
-1.10211552413063e-06
-5.64851721561495e-06
-1.50938609826051e-05
-2.19795209095832e-05
-7.09093013872742e-06
-1.20935089489838e-05
-8.05830828657156e-06
-1.64979539314682e-06
-5.41676853740826e-06
-7.5290873145066e-06
-5.6848776751025e-06
-3.86294142999706e-06
-1.63064376629602e-05
-3.28262148089881e-06
-1.16634651283992e-06
-6.24160098823071e-06
-1.24450278139222e-05
-1.19769245582487e-05
-1.13838340175956e-05
-1.06930435894612e-05
-1.10991751936082e-05
-1.3982921279533e-07
-1.38946693590946e-05
-1.56923467074627e-05
-1.39308612556564e-05
-6.01606110088562e-06
7.2539924156149e-08
-4.27214160992072e-06
-1.20847936510327e-05
-5.11226368798784e-06
-1.07448058335062e-05
-1.79340838111354e-05
-1.75449669150169e-05
-3.03544013791502e-05
-2.18883680159625e-05
-1.22390004043906e-05
-1.29986550380279e-05
-1.29154845549243e-05
1.75733967494169e-06
-3.29046933291272e-05
-1.07811885610798e-05
-7.81979308496883e-06
-9.93526162747715e-06
-2.18059992713612e-05
-1.20607130159936e-05
-1.38612936583742e-05
-1.43048492192338e-05
-7.50395424585339e-06
-1.49890205534266e-05
-9.1422780514239e-06
-1.71595597867682e-05
-9.09249911786526e-06
-1.56444833749768e-05
-2.33442551724238e-05
-1.57148106485771e-05
-1.63739074826353e-05
-1.98438953147545e-05
-3.23949878411296e-06
-1.7034203913752e-05
-6.68356048374855e-06
9.08247690389029e-06
-3.05463409098673e-07
-1.28544546854848e-05
-8.25229109458957e-06
-6.75202360784194e-06
-9.70244718855959e-06
-7.79303441655335e-07
-1.18064498784284e-05
-1.46128648585419e-05
-6.5917993273593e-06
-1.03373006838403e-05
-1.35927282423114e-05
-1.3480548216953e-05
-1.34411611082939e-05
-6.74722171670023e-06
-1.7200631355486e-06
-8.51820055984726e-06
-1.27301449174815e-05
2.58660371676623e-06
-1.20186385168136e-05
-1.5206309895531e-06
-2.16531516615345e-05
-8.67568471082679e-06
-1.50364037793929e-06
-5.81701346791068e-06
-1.25082544057176e-07
1.1326018237765e-05
-1.55978146510632e-05
-2.01592134085674e-05
-2.06050440828916e-05
-1.14459435893069e-05
-9.47426755398269e-06
-5.99382342381387e-06
-1.27280615950477e-05
-1.01488152380992e-05
-2.30795929166277e-06
-1.89710954304206e-05
-1.30631210842502e-05
-1.82676789170229e-05
-1.97075149552423e-05
2.44657213134321e-06
-2.99415555330672e-06
-4.60213326553608e-06
-1.13058702220662e-05
-8.02337063205498e-06
-2.94883659804353e-05
4.39025472479229e-06
-1.20865379320859e-05
-6.65869911106044e-06
-2.08914651659e-06
-1.80759849932569e-05
-9.0694307407416e-06
-2.47450921609504e-05
-2.99169190292289e-05
-1.27020262765598e-05
-1.54797064193554e-05
-1.99464359810715e-05
-1.0803621173063e-05
-1.30137291053753e-05
-1.56316604864437e-05
-1.66149482676202e-05
-2.5714961156037e-05
-6.58807587462427e-06
-2.01429432086539e-05
-2.28963830834116e-05
2.78317852243372e-06
-6.54196830956708e-06
-2.3667086295541e-05
-1.16198743616966e-05
-2.43674748862313e-05
-3.16473182001155e-05
-1.21870309653155e-05
-1.47928798799434e-05
-3.08426768292537e-06
-1.2596601130799e-05
-5.35501497683259e-06
-1.76859986404775e-05
-2.19991064498567e-05
-1.45696665522918e-05
-1.04280665338155e-05
-1.32958245020158e-05
-2.41132984192381e-05
-1.20841096995046e-05
-1.13555380235504e-05
-2.20661084974685e-05
-2.18458928346565e-05
-2.40691996092368e-05
-1.61864314522027e-06
-1.12168308810393e-05
-2.81177195562742e-05
7.02379071099234e-07
5.16812990308242e-06
-1.28512922051628e-05
-2.06513076196414e-05
-2.26126109798381e-05
-5.81434407339432e-06
-7.13741618879694e-06
-2.35709927759509e-06
-9.07404322544402e-06
-3.67146014335523e-06
-3.42083554117379e-06
-2.24492653889731e-05
-8.01106277442573e-06
2.44464098183754e-06
-9.91362508558517e-06
-1.1720611945502e-05
-4.64622797443484e-06
3.31366764018848e-06
-1.2143314089385e-05
7.4057264852279e-06
-6.75506506875328e-06
-1.83148255870291e-05
-1.45150052472744e-05
-1.9845242357082e-05
-1.17529985972867e-05
-1.78989992263966e-06
-1.27437158320664e-06
3.60675687390028e-06
-5.03662360821224e-06
-1.21835556704603e-05
-5.13277543425163e-06
-2.7322916109797e-05
-2.63003124363395e-05
-1.20034755727345e-05
-2.01715567226511e-06
-1.92112195927716e-05
-2.8601617699817e-06
1.15248005996296e-06
-4.92514273012358e-06
-1.19625540542606e-05
-1.35064853168411e-05
-1.6017414918713e-05
-8.63212699509688e-06
-2.20787296981836e-06
-1.17758980570629e-05
-1.66583902032929e-05
-5.97189345328075e-06
-1.69626388468563e-05
-2.59105800002224e-05
-2.05096327572975e-05
-1.44817888844414e-05
-1.74594974764262e-05
-2.07788101124013e-05
-1.98247807166839e-05
-2.1642934044951e-05
-1.0207844928324e-05
-2.28295432579568e-05
-1.32940622826411e-05
-2.27781940892493e-05
-2.11083890559063e-05
-2.29097584006983e-05
-1.40168144549063e-05
-2.61842934889079e-05
-1.17198273677588e-05
-1.76098655773955e-05
-1.83613169480755e-05
-1.46506943174723e-05
-1.4743359774226e-05
-1.02931212470537e-05
-1.78629334638402e-05
-1.70024038721629e-05
-6.13836268064341e-06
-1.94906838232633e-05
-1.4233936087521e-05
-1.8241657711406e-05
-1.56019435881303e-05
-7.50865997286748e-06
-1.38809677529799e-05
2.90035618169141e-06
-8.06188385194797e-06
-1.44724576484251e-05
-2.47980559907463e-05
5.08271465101493e-08
-7.30635405606937e-06
-1.08236666687419e-05
-9.00192007522618e-06
-2.2282583539479e-05
-8.13234006595075e-06
-6.56463960858944e-06
-1.66688242627096e-05
3.09210661392397e-06
-1.14703374380237e-05
-1.44849406873094e-05
-1.57979372802685e-06
-5.23433670851547e-06
-9.77262154692349e-07
2.92257951536737e-06
-1.96605545126376e-05
4.84251356488576e-06
-7.67222012315496e-06
-7.01562372583237e-06
-2.47499334799228e-07
-1.30484751191853e-05
-1.06573651527978e-05
-1.10129318489975e-06
-3.64154369856897e-06
-6.89632508493306e-07
-1.23942535313102e-05
-1.48339947101621e-05
-2.05455752180477e-05
-1.20222437645034e-05
-1.65204499836621e-05
-8.91650445426148e-06
-2.49678552896603e-06
-2.04210859900717e-05
-7.1097393809868e-06
1.46654262602022e-06
-1.99733464990717e-05
-1.23681017734121e-05
-2.59520282376099e-05
-1.25909019607157e-05
-1.98133952502913e-05
-1.40945944762968e-05
-3.00820083541227e-06
-9.47983266438941e-06
-2.87848169063902e-05
-1.38674476310041e-05
-1.35357187650173e-05
-2.45694101554437e-05
-5.16684715235378e-06
-4.21598057443522e-06
-2.05450308504522e-05
-1.29416490160491e-05
-1.23543078448787e-05
-1.94100380958685e-05
-2.66780651502991e-05
-2.23822717862314e-05
-2.04809546805156e-05
-1.70590256503363e-05
-1.05196384276347e-05
-8.23855479630798e-06
-2.25730037820236e-05
-9.47444045309026e-06
-8.67307462898406e-06
-1.4278869957189e-05
-1.35828962822739e-05
-1.64380552064446e-05
-1.21562569254212e-05
-1.87860106251785e-05
-2.36990373845114e-06
-8.73254607172687e-06
-1.31446033701736e-05
-4.70422166565883e-06
-4.31024058244829e-06
-9.89642986195779e-06
-9.17982314630912e-06
-7.78550431604646e-06
-9.90773104584639e-06
-1.93427172286095e-05
-5.70759890019879e-08
-1.06225925019152e-05
-9.51447523271409e-06
-1.70128503274894e-05
-3.07837290800203e-06
-1.13294635261531e-05
-1.93175037424158e-05
-1.33897881835583e-05
-4.42193960553408e-06
-5.95458074465177e-06
-6.19344594480895e-07
-4.61633893332604e-06
2.12657798274709e-06
-4.48562882069528e-06
1.13541863031886e-06
-1.01340026941841e-05
-4.82622293214516e-06
-7.35602802599493e-06
-6.32808347688518e-06
-1.36663016135932e-05
-2.84735806084535e-06
-8.31683712220667e-06
-3.43256620528431e-06
-4.70987320994848e-06
-1.85918833111857e-05
-1.39601997367831e-05
-6.9461201370157e-06
-2.33109185607042e-05
-1.82246752458518e-05
-1.74857647933936e-05
-1.50066325789182e-05
-1.97982166222747e-06
-1.44846968734792e-05
-1.97681999048633e-05
-1.14365370460764e-05
-1.32318470141621e-05
-2.2013230065062e-05
-8.0488674327455e-06
-2.03643164452879e-05
-5.61619385546813e-06
-8.43025181339405e-06
-1.39168781186574e-05
-1.62842213017269e-05
-1.86749186895942e-05
-2.63820031368756e-05
-8.22254094916624e-06
-3.68769084372193e-05
-1.06337739176105e-05
-9.27459570051118e-06
-2.45021420739743e-05
4.58181420905786e-07
-9.34483611947417e-06
-1.75122586701835e-05
-3.56819384866738e-06
-1.38489275810124e-05
-1.29927876523357e-05
-2.05957990671603e-05
-1.09397320436036e-05
-2.13664995566963e-05
-8.82217997734272e-06
-1.64656567842262e-05
-1.5642156348231e-05
-9.2735389979244e-06
-1.09374690932172e-05
-2.55794207084867e-05
4.64407582623295e-06
-2.74172222621573e-05
-2.20410633960107e-05
-1.0318748674253e-05
-1.0938457897141e-05
-1.98461025653861e-05
-1.8908981900573e-05
-2.44353049766308e-05
-1.75395990835698e-05
2.71075373102268e-06
-6.10586958655598e-06
-4.61208755000368e-06
4.41325022291848e-07
-1.95350842738996e-05
-2.91528932673553e-05
-1.04175444856082e-05
-1.276713052007e-05
-2.00981585826761e-05
-1.87763177136641e-05
-1.45827642761559e-06
-1.13079553777604e-05
-2.03674654837046e-05
-1.42751109235162e-05
-7.37629221257022e-06
-7.61006907187778e-06
-1.72305185955598e-05
-1.30119608321998e-05
-1.26728269220994e-05
-1.41217382295389e-05
-9.95922346380605e-06
-1.88592315305348e-05
1.82255957227821e-06
-9.78442367263425e-06
-1.36395887289003e-05
-1.56615259810568e-06
-2.06172201360924e-05
-9.79948995769683e-06
-3.77001819243324e-06
-1.18512612693527e-05
-1.66004167809601e-05
-1.99135922080551e-05
-8.34041902911018e-06
-2.22161632994128e-05
-1.26466937196556e-05
-2.35589299646209e-05
-1.55036419791564e-05
-4.60568571255695e-06
2.92874593423841e-06
-8.77736653233258e-06
-1.13192859999333e-05
-2.09140399897208e-05
-5.87678085949622e-06
-1.00355681784924e-05
-1.86101639489805e-05
-1.8882458315473e-05
-4.17743008169937e-06
-2.22751978261214e-05
-2.68470065549361e-05
-2.56657013078398e-05
-1.57105165856319e-05
-2.82465821564994e-06
-1.41796210299015e-05
-2.49276822561719e-05
-7.04807032723059e-06
-5.47267512874781e-06
-9.62172061671375e-06
-1.08963299137197e-05
-9.10286435520841e-06
-1.35135487135312e-05
-2.03379491766109e-05
-1.3244952513629e-05
-1.77132648861317e-05
-2.0732754908556e-05
-1.69358327843896e-05
-2.21767347714486e-05
-1.43318616268131e-05
-1.25721322763692e-05
-1.66201778931631e-05
-7.82965613937088e-06
-1.82885640637026e-05
-1.31561609184837e-05
-8.53431410580828e-06
-1.49574653828641e-05
-2.1370192036433e-06
-4.23948674008251e-06
-7.11804669463065e-06
-2.94850229934893e-06
-5.72709440652132e-06
-9.33982708289478e-06
-1.22256393185109e-06
-7.15994881125006e-06
-7.63303989308891e-06
-1.66679107982704e-05
-1.79019355807393e-05
-1.875758836752e-06
-3.88564556006226e-07
3.01889701306925e-06
-1.63316711422851e-05
-8.78520403478229e-06
-1.08152554234388e-05
-1.50865279028477e-05
-1.17627085741587e-05
-1.22285953196696e-05
-1.63770566912289e-05
-9.77790640562668e-06
1.51689715280025e-06
-6.24290914635303e-06
-7.82806292485042e-06
-3.18801758179774e-06
-9.40695221095942e-06
1.1990290722535e-05
-1.37286460912034e-05
-4.5545599470436e-06
3.75211866960469e-06
-6.09455472547889e-06
-2.65654844242911e-05
-1.21415897840424e-05
-1.66382797832002e-05
-1.46504874372059e-05
-2.30742098835867e-06
-9.45122944447501e-06
-1.35829881744771e-05
-1.48786077660712e-06
-9.89025785254363e-06
-1.31367655812254e-05
-2.51401830586046e-05
-4.1200154374058e-06
-6.67871074834743e-06
-7.34166423123197e-06
-1.15229696647312e-05
-1.52226164327765e-05
-7.40545271419421e-06
-1.2966216021472e-05
-1.33201275744185e-05
-8.21692811272816e-06
-6.54106923217942e-07
-1.52611800998926e-05
-2.90245543336866e-07
-1.22520043803585e-05
-1.87828033006559e-05
-7.66194944814842e-06
-2.76563600868716e-05
-1.09462008464677e-05
-1.51045854714122e-05
-8.60994869326888e-06
-2.01088221441283e-05
-1.3444895164933e-05
-1.24390987995332e-05
-1.19960902348712e-05
-9.9713909843703e-06
-2.68615311247001e-05
-3.18659270276462e-06
-1.07627475899283e-05
-1.73537616713215e-05
-1.15273582964007e-05
-7.19453115792313e-06
-1.89145110822641e-05
-2.48503017838918e-05
-1.38449487349071e-05
-1.20694652032803e-05
-2.79735601924439e-05
-5.21774268633653e-06
-6.24873603029165e-06
-2.55009361302647e-05
-4.52511071669251e-07
-9.34697898238345e-06
-3.5914243444509e-06
-1.76666071773645e-05
-1.3164695316874e-05
-1.78431521545419e-05
-1.03797946223934e-05
-1.85714338059469e-05
-1.34523240640507e-05
