# Supplementary material for: Research on computational propagation and identification of mine microseismic signals based on deep learning
Source: PLoS One. 2025 Oct 22;20(10):e0334641. doi: 10.1371/journal.pone.0334641 (PMC12543183; doi:10.1371/journal.pone.0334641)
Supplement: S10 Data — (ZIP) [file pone.0334641.s010.zip › 000101100001617.xlsx_0.txt_24.txt.txt]

-3.59472913108083e-05
-1.28113165012399e-05
-1.0393682597161e-05
1.09732964388938e-05
-8.69786206892718e-06
-1.28242402114535e-05
-2.86500523091869e-05
-5.72099912451021e-06
-1.02393167601841e-05
-2.03268801180344e-05
-1.09874195046493e-05
-2.01699960552981e-05
-1.38335789966107e-05
-1.87299076287226e-05
-2.68336864795179e-05
-2.20183188086824e-05
3.45148832651909e-08
-1.17943636478665e-05
-1.41136364748431e-05
-2.52934074713595e-05
-1.25386789624998e-05
-1.57270722979029e-05
-1.19510237317592e-05
-2.07722556562687e-05
-1.61765026111926e-05
-1.25240092376584e-05
-7.98810320792615e-06
-1.77271885237029e-05
-2.81114689409585e-05
-1.00059800730323e-05
-1.22209446672479e-05
-8.89671795788251e-06
-2.09107410220635e-05
-8.57109307490708e-06
-2.0319510613624e-05
-8.11260777827585e-06
-2.14658707434373e-05
-2.05946406354119e-05
1.33967745679422e-06
-2.00902586959516e-05
-3.34222859944346e-05
-1.61345036620765e-05
-6.96018373691306e-06
-1.63375253729533e-05
1.12601374658185e-05
-2.56693330149602e-06
-7.52448370571342e-06
-2.16810831624207e-05
-1.05547660836397e-05
-1.65949500833991e-05
-5.70760660684903e-06
1.5235205743342e-06
-1.54520897442626e-05
2.43550935572809e-06
-1.462745819279e-05
-2.01443215756355e-05
4.75824743707563e-06
2.78369129469517e-06
-1.57992092553105e-05
-1.66876210162296e-05
-1.74193993514534e-05
-1.21346406636278e-05
-1.84247235531672e-05
-3.58972884469582e-06
3.40509361122114e-06
-3.36451125489181e-06
-1.34082968082886e-05
-1.2824953455095e-05
-5.15742414119934e-06
-2.69593988676854e-05
-6.92545843889792e-06
-2.84698738356063e-05
-1.57589969971528e-05
-3.29107332946662e-06
-1.99094950783929e-05
-3.52483992067945e-05
-3.17707687358158e-05
-1.38459825701798e-05
-1.07784641629293e-05
-1.4989782497646e-05
-1.38330247404871e-05
-3.02085626874459e-05
-9.81059325533634e-06
-2.61519309844237e-05
-2.23737893816904e-05
-1.71779504082833e-05
-1.22205087890684e-05
8.40799809810983e-07
-1.98561759665767e-05
-2.07679707502157e-05
-2.37633534308352e-05
-3.15134072818085e-05
-2.01386344377826e-05
-2.21846981157386e-05
-1.04130167066783e-05
-2.19105867547012e-05
-3.12750186910546e-05
-2.11496619231422e-05
-3.52853529859197e-05
-2.23972363281299e-05
-3.38656179059988e-05
-2.42732561506647e-05
-2.84362234809425e-05
-1.2322426052966e-05
-1.79616653247e-05
-1.4506344262634e-05
-3.30265754102852e-05
-2.71453670651148e-05
-2.04384859921478e-05
-1.24081920256797e-05
-3.82469420409366e-05
2.64975554077978e-06
-6.32618939977856e-06
-2.09372462961619e-05
-9.6672544241313e-06
-1.99752771597979e-05
-6.46319351225911e-06
-1.31213690767817e-05
5.48774448751492e-06
-3.10505100385501e-05
-2.20176251075344e-05
-1.05045866527436e-05
1.23181607593192e-05
-9.91519530907274e-06
-1.68472748975999e-05
-1.2881610212822e-05
-2.47548655810006e-05
-3.23540505908835e-06
2.2143426662923e-06
4.77098507697729e-06
3.12230522091135e-07
1.96425390848517e-06
-8.93825060423259e-06
-1.04724007832131e-05
-2.25145235753944e-05
-2.3230018797307e-05
-1.50542953705049e-06
-1.71659543063536e-05
-2.06094534732735e-05
-1.32719837529807e-05
-6.41800237143534e-06
-2.10836955329996e-05
-2.45349406110075e-05
-1.09258139243724e-05
-1.75355486474747e-05
-3.38893896879366e-05
-7.6201380544862e-06
-2.51775711788326e-05
-2.2109601027928e-05
-1.11641253764478e-05
-2.73944732942159e-05
-1.88916315112881e-05
-2.87697551306358e-07
-2.49405378135432e-05
-1.36354465662162e-05
-1.31820313723062e-05
-1.51872495500251e-05
-3.66879708112995e-05
7.16918507085678e-07
-1.50182088903631e-05
-5.8996763653478e-06
-2.21314279402109e-05
-1.86572313262973e-05
-1.82144703728471e-06
-2.02383381099821e-05
-2.15790590178134e-05
-1.32693031119724e-05
-8.381916981683e-06
-7.95775542819382e-06
-1.24254744536074e-05
-1.55047905084761e-05
-1.82396094777446e-05
-1.35921329959598e-05
-1.37314604404467e-05
-2.66068215993834e-05
-2.16597089151834e-05
-1.59620505977798e-05
-1.95697735940979e-05
-2.55798835256873e-05
-2.46257605674163e-05
-6.96173256208067e-07
-2.24570198050391e-05
-2.04139059222718e-05
-9.28598006978876e-06
-2.14155868653511e-05
-3.04148227118152e-05
-1.19711426007177e-05
7.82222626505078e-06
-1.9181331653747e-05
-6.2576162115351e-06
-5.52668055617445e-06
1.76532790424273e-07
-9.43507644321533e-06
-1.38579014121955e-05
-2.57677267257561e-05
-2.14868969968686e-05
4.82912979512427e-06
-5.43884203372657e-06
1.69747843020566e-06
-1.48477026336163e-05
-2.32195405420692e-05
-7.22011989624961e-07
-1.21659274590623e-05
7.14560370745068e-06
-1.43699393200765e-05
-4.63222303318887e-06
-2.18161183987221e-05
-1.79071964847959e-05
-1.41974584539025e-05
-2.87651826289463e-06
-5.15677235776323e-06
-3.01617376863718e-05
-2.78371694486104e-05
-1.72124808721171e-05
-1.53506042781622e-05
-1.01560936164964e-05
-1.08907923446098e-05
3.19073808970972e-06
-7.58322665206879e-06
-2.06026075483507e-06
-8.32522024394608e-06
-5.89647179332667e-06
5.68229417731123e-06
-1.11940390186661e-05
-8.21284626578623e-06
-2.46903806894408e-05
-2.17079899981961e-05
-1.41993854761198e-05
-2.05384438706186e-05
-1.96283797966656e-05
-1.28083251652871e-05
-6.27936151428524e-06
-1.844013573147e-05
-3.06667179943508e-05
-1.88631004250001e-06
-2.20484392588219e-05
-1.84104153671908e-05
-1.98688550080418e-05
-2.34709400951646e-05
-8.23411675130249e-06
-5.04151893205833e-06
-1.05367209160031e-05
-1.94100495848301e-05
-4.2829919107796e-05
-6.51074487275302e-06
-5.18947541071446e-06
-1.68858509096419e-05
-1.63917513214784e-05
-1.80699192143777e-05
-2.5632774777856e-05
-1.51662571975665e-05
-2.69494261172545e-05
-3.11792114046439e-05
-1.41727011820369e-05
-2.39693088113403e-05
-3.22037449392699e-05
-2.61301623805221e-05
-3.1702750797493e-05
-3.20307983302528e-05
-1.87755771872518e-05
-3.38238361996267e-05
-1.11504635621319e-05
-2.59177339387069e-05
-2.3974465460167e-05
-2.65416571301359e-05
-1.37232819282746e-05
-1.32699734186432e-05
-1.81655115396983e-05
-8.2692531196161e-06
-3.25305814082891e-05
-1.41862996099144e-05
-1.54150971301996e-05
-2.45119581761371e-05
-1.25341214234643e-05
-2.62117295488135e-05
-1.56101584130242e-05
-1.87745452322907e-05
-1.71651759925874e-05
-8.92395163683364e-06
-1.99843516271678e-05
5.82125872161793e-07
4.6902402719041e-06
-1.73569089742736e-05
-8.10713246177227e-07
-1.45665796548589e-05
-1.58767806017844e-05
-1.5981340163724e-05
-9.0603141557878e-06
-1.56641582644696e-05
-2.34314384645768e-05
-1.85330131215684e-05
-5.23860163873939e-06
-9.30790068085777e-06
-1.46979283206337e-05
-6.82234956274983e-06
3.60124906523637e-06
1.21500178339955e-05
2.8815052609576e-06
-1.91226443388667e-06
-2.64300087691352e-05
-3.66081362496666e-06
-1.54366016027086e-05
-1.47927339640038e-05
-1.1600559925601e-05
-1.29559825872051e-05
-6.90660640973629e-06
-7.71707576126682e-06
-3.66278590486037e-09
-8.37377424485181e-06
-2.07763286776249e-05
-1.89267463513011e-05
-3.02053655900043e-06
-2.8524445606595e-05
-9.98098575075025e-06
-3.55437806331701e-05
-1.32783115842716e-05
-3.07733331141892e-05
-1.10720205231231e-05
-2.64700191002604e-05
-5.10095686949372e-06
-1.58090445257175e-05
-4.38807145739981e-07
-1.94199878385133e-05
-1.37934605946536e-05
-1.67083058772834e-05
-4.31489175378267e-06
-2.62659853478516e-05
-2.07560139212052e-05
-2.39925842898406e-05
-2.66144432055184e-05
-1.17601904598621e-05
-3.01068388455015e-05
-1.94648997881588e-05
-1.44497000928384e-05
-8.28989130178407e-07
-1.35151385998592e-05
-1.05561439037615e-05
-2.04105771022353e-05
-1.72590648823086e-05
-2.83375867973392e-05
-2.63401541460912e-05
8.94448837759621e-07
-2.75904975166182e-05
-5.19905355327411e-06
-2.38998422358546e-05
-1.75661475484631e-05
-4.98316358783136e-06
-2.59358997087359e-05
-1.67061045147259e-05
-2.4452863603564e-05
-1.26379726504427e-05
-1.00837500873106e-05
-1.43931934774876e-05
-1.610269297022e-05
-1.92568955773414e-05
-2.82066012523961e-06
-1.62691219091669e-05
-1.42641607895139e-08
-1.89326689824437e-05
-2.73499926908104e-05
-2.87774925007371e-05
-6.77475846562921e-06
-2.22647459872329e-05
-1.4008261116599e-05
-1.59598773027442e-05
-1.54094110992613e-06
2.47239100680337e-06
-1.54636981648206e-05
2.79391009556373e-06
-2.77795648550547e-05
-1.46729597498302e-05
-1.87993481321937e-06
-1.93693469922816e-05
-1.1440359161435e-05
-7.39776011681022e-06
-1.76967950605014e-05
-8.80560504347884e-06
-1.17734167914286e-05
-2.79387211300446e-05
8.82888693991836e-06
-2.88286402945059e-06
-1.48664815128056e-05
-2.16597263329233e-05
-8.28708471840927e-06
-3.79391627447564e-06
-8.40431589942714e-06
-1.11894257685543e-05
-3.43951096499278e-05
3.78540223224303e-07
-1.4277854284627e-05
-1.00594132060166e-05
-1.60215613970757e-05
-1.85117314038531e-05
-1.18775149212641e-05
-1.42604112852658e-05
-8.23579720092153e-06
-2.89696336162899e-05
7.22075763055379e-06
-3.43924387876786e-05
-2.72745582871667e-05
-1.39961342101381e-05
-1.88517743778912e-05
-1.05170508058735e-05
-2.66138179920444e-05
-2.11530507904014e-05
8.07088126271225e-06
-2.38557249155534e-05
-1.56280105193452e-05
-1.18819393174358e-05
-1.00507021296563e-06
-1.73016044874785e-05
-2.63764266127449e-05
-2.70260920630302e-05
-2.04187202107108e-05
-2.38785883840634e-05
-2.03617696549267e-05
-1.47369635337738e-05
-1.89498375345506e-05
-2.55717411474864e-05
-2.94362483253532e-05
-1.75645169481465e-05
-4.42208781331488e-05
-3.04235138699316e-05
-2.39254981975683e-06
-7.26512961255268e-06
-1.33163457024022e-05
-2.42157235504387e-05
-3.38878520429584e-05
-7.09817356759976e-06
-3.22794498926171e-05
-2.35577329040831e-05
-3.16297938141142e-05
-2.1062328603762e-05
-2.875051732103e-05
-7.07710276129524e-06
-1.04612753393518e-05
-3.91519856241547e-06
-2.57870297421273e-05
-2.77363349756221e-05
-1.00689712039163e-05
-1.80966132397143e-05
-2.2527248282231e-05
-7.68612711867684e-06
-8.00341582696774e-06
-1.9178999268172e-05
-2.73589748272503e-05
-1.51655143234568e-05
-2.35465973288261e-05
-3.13699210514229e-06
-8.56899264014583e-06
-1.41824056044185e-05
-1.54042006541433e-05
-4.93212891837262e-07
-1.1056271926813e-05
-1.29816760967514e-05
9.89705428273306e-07
-1.88958283137386e-05
-1.19388168763974e-05
-1.83670836061547e-06
-1.93498296297058e-05
-1.13503457790277e-05
-2.18402979259863e-05
-2.74145624423157e-05
-1.05640530735987e-05
-1.59359372044291e-05
-2.06384482691643e-05
-6.19379412013284e-06
-1.24409942071784e-05
-1.63665746405623e-05
4.87020226893839e-06
-1.65241463276174e-05
-2.18355810966029e-05
-1.06191523549195e-05
-2.16542217331337e-05
-1.26102194998511e-05
-2.14642027396664e-05
-2.23814687997594e-05
-1.78482350715148e-05
-1.22862109724781e-05
-1.32674640957054e-05
-1.89442779118742e-05
-1.27719223761225e-05
2.47070489581436e-06
-7.55734276245348e-06
-3.62592409020401e-05
-3.18388309795716e-05
-2.8023570575065e-05
-1.51667461033272e-05
2.58538381463509e-07
-2.22935103449001e-05
-2.06299593204992e-05
-1.52016542225004e-05
-8.04590103057103e-06
-1.81271320219176e-05
-2.45721281469644e-05
-8.22723628665405e-06
-1.51386754588411e-05
-9.85726116171925e-06
-1.31599087824349e-05
-2.26507648293727e-05
-1.60673250362578e-05
-2.05870192564333e-05
-8.77745837335163e-06
-2.03777972972485e-05
8.28212696993047e-06
-1.39417546507987e-05
-1.01193763786936e-05
-3.13789690428469e-05
-1.75500889950106e-05
-1.97797428114419e-05
-2.22089918498206e-05
-2.55381573369063e-05
-7.64508935501181e-06
-2.6742230009807e-05
-6.34133766662506e-06
-1.67261464625468e-05
-1.59176509113251e-05
-2.04587405703895e-05
8.56959230152066e-06
-1.4560862466514e-05
-1.08018182769536e-05
5.69355292011731e-06
-1.54751681382729e-05
-1.78114055384999e-05
-7.12109667823081e-06
-3.43394441116425e-06
-1.52066047250632e-05
-4.08900678510446e-06
-1.04321955461028e-05
-2.31934209195857e-07
-5.06888147716446e-07
-1.81875859836354e-05
-3.05206645523387e-05
-1.79736268063304e-05
-2.07728724096117e-06
-1.35703932935729e-05
-8.07258197135507e-06
-1.24485376297899e-05
-3.62007172893207e-06
-3.63217241720724e-06
-3.00668030466133e-05
-2.1731257675948e-05
-1.43559230922712e-05
-7.03514155643048e-06
-2.04259689261312e-05
2.17047940140617e-06
-2.67665288131281e-05
-1.84765378683083e-05
-2.50680031500168e-05
-6.65552707109695e-06
1.56478988383442e-05
1.27523556009099e-07
-2.46030760625786e-05
-2.60131300559748e-05
-3.61236573010388e-05
-1.31942304591674e-05
-1.29279493795402e-05
-2.809375712173e-05
-2.59181934568016e-05
-9.6216914436186e-06
-2.18476376227265e-05
-2.60202714516943e-05
8.44916983292921e-07
3.7131216616629e-06
-1.66644349865286e-05
-2.27317530228706e-05
-2.43839454328788e-05
-2.27516923322905e-05
-1.21851458416907e-05
-2.1824254776003e-05
-1.08246437438358e-05
-1.84083921702011e-05
-1.39263027209456e-05
-1.96173522652717e-05
-1.11183380158122e-05
-6.83455225637244e-06
-1.64941441547435e-05
-4.03132647256199e-05
-1.86145406083502e-05
-2.09659248890002e-05
-2.92840540520118e-05
-2.42114241521014e-05
-2.28408738290189e-05
-7.59367332792094e-06
5.64754175025828e-06
-2.11029648135089e-05
-2.5772994427749e-05
-2.34263842551735e-05
-2.52406281654925e-05
-3.11595001905166e-05
-1.14281948984072e-05
-1.85092119000029e-05
-1.18695648103058e-05
-3.48356598456531e-05
-1.73341747235163e-05
-9.70969519987115e-06
-2.19405702690824e-05
3.03276899101482e-07
-2.12242918014634e-05
-1.37986758863451e-05
-2.2067286434021e-05
-3.25374410766424e-05
-2.53371588591472e-05
-1.27948403691978e-05
-1.11995053275552e-05
-1.75702258747034e-05
-1.56890219622308e-05
-1.55174186635593e-06
-1.06812515016287e-05
5.70882192963374e-06
-2.58739306564149e-05
-9.65837029824108e-06
-1.04786348589245e-05
-2.19561879725822e-06
-9.19155720268964e-06
-8.17841177772042e-06
-4.11923669423257e-07
-1.04730380043843e-05
-1.16328302657158e-05
-9.54317747166177e-06
-1.56490505638453e-05
-3.09348657518274e-06
-9.65398208442538e-06
4.18299019736051e-06
-1.8298623378139e-05
-1.69618474227307e-05
-1.72273326743627e-05
-2.26476519049522e-06
3.76973515473646e-06
-2.33738676083895e-05
-4.83300612917747e-06
-2.92176309003506e-05
-1.25017352176257e-05
-2.43679825340732e-05
-2.71979581453451e-05
-1.60765847475411e-05
3.2094717764196e-06
-1.83277694700605e-05
-1.13745733656712e-05
-1.99383172359572e-05
-1.30451453430212e-05
-2.26467090248588e-05
-3.22018204381743e-05
-2.82499830009141e-05
-2.37910307127886e-05
-4.71554673889944e-06
-2.56614975203052e-05
-4.22900976938457e-05
-2.50202047171909e-05
-2.24789629599502e-05
-1.02352437443755e-05
-3.43685850546589e-06
-9.72705806851062e-06
-3.270168185767e-06
1.1224402758765e-06
-2.6449100177892e-06
-3.3944794677722e-07
-2.81501651242686e-05
-7.8033664389231e-06
-2.64157064650691e-05
-2.7680404296189e-05
-3.23660984318587e-05
-3.11969205384495e-05
-1.59323090421537e-05
-2.50413282282951e-05
-1.00436119397942e-05
-3.24139726075294e-05
-3.65795006675837e-05
-1.86679511842532e-05
-1.82821497331154e-05
-1.02480884510611e-05
-2.43308996918718e-05
-2.91340587783352e-05
-1.3411250638253e-05
-3.22744102392018e-06
-1.90106500282589e-05
5.23825860742256e-06
-2.35415593204702e-05
-3.29919105406952e-05
-2.50295810778323e-05
-1.29439620037285e-05
-1.81303763515108e-05
-2.16375423203223e-06
-5.06366163785441e-06
3.15948881972822e-06
-1.47856778182095e-06
-4.23804591971543e-06
3.34809102398155e-06
2.09306298483002e-06
4.34394145965764e-06
-9.79862821927301e-07
-6.4463440485535e-06
-1.96295673829042e-05
-9.85614669929952e-06
-3.71395141864333e-06
-5.75197573640927e-07
-2.60898720457565e-05
-1.12081346905866e-05
-2.83057085149563e-05
-1.01051821593063e-05
-1.5587941552274e-05
-2.19253635768728e-05
-1.13641993226537e-05
-1.60384141503693e-05
-3.80036394315371e-06
-1.51076439782041e-05
-2.60999117079516e-05
-1.6623233480701e-05
-2.16621434585944e-05
-2.35215875265816e-06
-3.16047265712251e-05
-8.25790721962828e-07
-2.67054163412995e-05
-2.76988624453084e-05
-2.84917949016039e-05
-1.60827070208955e-05
-1.59460627388352e-05
-2.27807814952726e-05
-1.84229133250891e-05
-1.13215208035011e-05
-1.70146475836647e-05
-2.62653444141928e-05
-1.91269507840255e-05
-3.2786824926627e-05
4.35260478170398e-06
-1.87863078900052e-05
-2.81063657581212e-05
-1.89298065459118e-05
-2.15093163863635e-05
-1.77965822652623e-05
-2.32738387194512e-05
-2.32823836854693e-05
-2.32998099435651e-05
-2.5005645413207e-05
-6.36586168037535e-06
-1.63117222862261e-05
-2.01154321220763e-05
-3.04007628828557e-05
-2.88621112549665e-05
-1.52566175380069e-05
-3.00429435180566e-05
-1.36874259369883e-06
-1.78909463149362e-05
-2.76126965830727e-05
-4.29523618311304e-06
-2.57341772959523e-05
-2.54842141153489e-05
-6.7714917642624e-06
-1.57566909499118e-05
-1.26917145014546e-05
-1.72881225280908e-05
-1.52033474448253e-05
-2.6579266267515e-05
-9.80925695687099e-06
-6.46744402485757e-06
-1.73191033169526e-05
-9.11026486125483e-06
-2.15444507525347e-05
-1.39741533834225e-05
-3.08530328356027e-05
-1.72885842467374e-05
-1.67309066669864e-05
-1.14480127693883e-05
1.83804403487777e-06
-1.45691721419148e-05
8.27862737004423e-07
-3.3151368539694e-05
-2.44654381669006e-05
1.41776249776391e-05
1.19539113612863e-05
1.34669396596562e-05
-1.7676054916633e-05
-1.20637217130606e-05
-1.50705094089963e-05
1.40808974133677e-07
-6.11987685221731e-06
-1.95169608509419e-05
-1.54074188941763e-05
2.16593282788995e-05
2.24042639313456e-06
-1.49499265856384e-05
2.41758234095443e-06
-2.0064585463006e-05
-8.83463667424113e-06
-1.27493530644665e-05
7.67111245412521e-06
-4.8546145995518e-06
-3.8851969420294e-06
-9.88795303677202e-06
-1.31279307461754e-05
-2.22601457564434e-05
-2.15501679083153e-06
-1.33489492402795e-05
-2.53414522114402e-05
-2.31034099018425e-05
-1.23788737189418e-05
-1.89519608471686e-05
-2.04610724728197e-06
-2.93913012920104e-05
-3.54265782045282e-05
-9.94126598834014e-06
-2.3331163970538e-05
-1.81498033982436e-05
-1.52080185648056e-05
-3.51703837086113e-05
-1.02454833508018e-05
-2.33034117149728e-05
-3.08637256833586e-05
-2.22559206723979e-05
2.53099424045929e-06
-1.49724672679898e-05
-1.97091115583888e-05
-3.08509709625478e-05
-2.42455345367189e-05
-3.81943615933338e-05
-2.53269561475675e-05
-6.22340369319835e-06
-3.32725495083845e-05
-1.27791062199046e-05
-1.19772585140354e-05
-3.0456700890856e-05
-2.33450107222402e-05
-1.70598027177046e-05
-3.05182094951292e-05
-2.22872835885894e-05
-1.83658873188414e-05
-1.57749778183752e-05
-1.36823704393643e-05
-1.49620687335471e-05
4.68466848431078e-06
-1.70168788748183e-05
-3.14608014028287e-05
-1.00247627243502e-05
-4.67659437755513e-06
-2.14763247559738e-05
-1.21614182879239e-05
-2.27190645597544e-06
-1.27340866661212e-05
1.76613234165861e-06
-2.34337159580037e-05
-7.27435287588705e-06
-1.32843086814348e-05
-2.32725098608227e-05
-1.09856491480165e-05
-1.52615022376081e-05
-1.6969863711178e-05
-1.69377689020942e-05
-1.08815080435052e-05
-1.99346512138963e-05
-1.70575430417299e-05
-7.33224812612436e-07
-3.11937037719268e-05
-1.3470810372566e-05
-2.74559465422183e-05
-2.64220907628938e-05
-1.15636921012827e-05
-9.91885445543411e-06
-9.58894989667978e-06
-1.24814521496286e-05
-2.10588335375637e-06
-8.71054654337833e-06
-4.90977515046099e-06
-1.29754131113275e-05
-1.86505323189941e-06
-7.14261063736367e-06
-5.69766486513877e-06
-1.32291580232637e-05
-1.38390344410236e-05
-8.98218044237404e-06
-1.52487288619496e-05
-8.52942312732199e-06
4.80247381765338e-06
-8.44630724423385e-06
-1.51897925990768e-05
-7.15320188040566e-06
-1.03198276848394e-05
-2.9501568707146e-05
-1.61241998107796e-05
-6.2759157759758e-06
-2.24426730102051e-05
-2.6829555467951e-05
1.21853700453816e-06
-2.04360189174213e-05
-1.27282318002301e-05
-2.71771374808337e-05
-2.82778833617133e-05
-2.43518130351838e-05
-2.57893447597223e-05
-2.83754135679075e-05
-3.87979436873556e-06
-2.26387672861841e-05
-4.77619454471548e-05
-3.90441300505785e-05
-2.54179820774692e-05
-1.84286725180437e-05
-9.17611595592324e-07
-2.5264161498577e-05
-1.61534529403555e-05
-1.37609790447484e-05
-3.26684654762748e-05
-2.19156283979762e-05
-1.67999061424961e-05
-1.72700186652415e-05
-5.71124202602489e-06
-2.93457257163374e-05
-1.74493420385202e-05
-1.7963260720877e-05
-3.58957978700208e-05
-1.31301477211688e-05
-2.35255792141905e-05
-2.88118568182818e-05
-1.7555611165947e-05
-1.03020354460937e-05
-1.60068909657722e-05
-1.72331701511316e-05
-4.38047535384805e-06
1.27823491499482e-06
-1.88694594527618e-05
4.96712035984728e-06
-5.48225994390138e-06
-2.44361556299767e-05
-1.49801137719646e-05
-1.68280297819749e-05
-1.06876923202142e-05
-9.21019067066717e-06
8.53956728638566e-06
-1.86081327970189e-05
-1.68149832010868e-05
-4.34152358267215e-06
-1.98155042533447e-05
-1.6858036532238e-05
-1.22461939392299e-05
-1.71743288762275e-05
-2.12400871571417e-05
-1.14333384487448e-05
2.17023294949009e-06
-2.16565945071297e-05
-2.12336465462539e-05
-1.37542750492188e-05
-1.36795825874265e-05
8.95572393531534e-06
-2.13208247213418e-07
-1.01747330493612e-05
-5.56764350231639e-06
-1.77066143596488e-05
-5.09172580845173e-06
-1.49230564574406e-05
-2.54038536333605e-05
-2.09552628439279e-05
-1.09732522989216e-05
-2.99410675606814e-05
-3.31884981113301e-06
-9.72502466108228e-06
-1.5283340444439e-05
-2.76433214867193e-05
-1.25241895951794e-06
-1.39501842721069e-05
-2.24711023907772e-05
-3.42081003830901e-05
-5.02856660593449e-06
-3.61699283880188e-06
-2.14678899926282e-05
-3.14024835421386e-05
-1.97147580348457e-05
-9.98556116128967e-06
-8.22646932865004e-06
-3.29244026662753e-05
-2.02849169717715e-05
-1.96937327692795e-05
-2.175040836947e-05
4.03010203062264e-06
-1.60402783921169e-06
-1.90293721061997e-05
-3.24041067908755e-05
-2.45088786498056e-05
-3.33587661049973e-05
-1.27003846345133e-05
-2.20397836480373e-05
-2.41123431511837e-05
-1.97031558065925e-05
-3.12560779504067e-05
-1.01615999502219e-07
-2.03284333340272e-05
-2.13435589588854e-05
-2.75859139252694e-05
-5.1152601138221e-06
-9.9444460448259e-06
-2.94631432003495e-05
-7.70584958157735e-06
-1.19264209121624e-05
-1.77447441961168e-05
-1.67545509521001e-05
-9.92481831696996e-06
-1.66885577533217e-05
-1.68257488085663e-05
-1.6589666905459e-05
-1.85964904037379e-05
-3.42435772463626e-05
-1.40200721635273e-05
-1.94766785178409e-05
-2.53444911528236e-05
-4.26414154645589e-06
-2.1821335404234e-06
-6.21315855714784e-06
-2.18647189670937e-06
-2.52467167521879e-05
-1.25866560375708e-05
-5.7716891416785e-06
-1.14895725009978e-05
-1.29027203726617e-05
-1.74310639569553e-05
7.17852984318407e-06
-8.73813776333556e-06
-1.89903708542223e-05
-1.75887673622092e-06
-9.25254527185133e-06
-2.49562298206622e-05
-1.38269186404546e-05
-1.07443242799751e-05
-1.29467974478486e-05
-2.82225360473613e-05
-2.76441866844492e-06
-5.66216771437924e-06
-3.08087940127673e-05
-1.63626603745226e-05
-1.01217991940129e-05
-1.28482473815972e-05
-3.06420764923105e-06
-3.76780629646258e-05
-2.86629828200571e-05
-5.24515707955204e-06
-2.44061707136337e-07
-1.38442015970881e-05
-8.36061845957548e-06
-1.45632023895851e-05
-1.29593599224561e-06
-1.21332959911442e-05
-4.44101127366191e-06
-1.08637720945593e-05
-2.13588657412922e-05
-1.48463289113983e-05
-2.59126772270608e-05
-2.61270651911587e-05
-1.62376531254892e-05
-3.91754306577486e-05
-1.16433426213609e-05
-2.01271763282579e-05
-2.73346702118114e-05
-1.84973134909146e-05
-2.20437371127637e-05
-1.44177169657191e-05
-1.88078127104401e-05
-3.31094876013003e-05
-2.56103741824203e-05
-1.42669586936599e-05
-1.50610825916636e-05
-2.38723450232554e-05
-2.36354105735492e-05
-4.40019704964816e-05
-1.51817383890187e-05
-2.47407058258103e-05
-1.76899927956366e-05
-1.41101334919294e-05
-1.06769548769893e-05
-1.36552538078131e-05
-3.08491046570109e-05
-7.69346697219571e-06
-2.22561594767663e-05
-1.1666371076487e-05
-2.89770366750757e-05
-2.65697550784827e-05
-2.27886908401481e-05
-2.22270103282857e-05
-1.93658074388898e-05
-2.69359149035597e-05
-3.64485421280594e-06
1.58950509401484e-06
-2.8346912822137e-05
2.5481225678077e-07
-6.3884472042568e-06
-1.03325240265565e-05
-1.33385251843575e-05
-3.17722297286733e-05
-8.54655311954887e-06
-1.0697720514719e-05
-1.57005773269417e-05
-6.17743280769789e-07
-1.06765908889696e-05
-2.09857991062172e-05
-3.63041751057376e-05
-2.64201639882861e-05
-2.13676116084386e-05
-1.61407183783521e-05
-2.07992845416561e-05
-3.14503800659056e-07
-1.52570421334855e-05
-1.58928929720163e-05
-5.58474298417408e-06
5.12994895916368e-06
-1.33783631976477e-05
-1.81344453001241e-05
2.46706358099757e-06
-4.59543276586301e-06
-2.07800079410039e-05
-4.37609841395106e-06
-1.51151014282604e-05
5.49292421343676e-06
-1.69047626534803e-05
-1.88759951627048e-05
-4.8601753811449e-06
-1.36119228622125e-05
3.95265846153305e-06
-2.69792907631624e-05
-1.8510926732515e-05
-1.76120199587277e-05
-3.3471315402868e-05
-2.01292540683017e-05
-4.5380638162082e-05
-8.58559548279144e-06
-2.04328764403727e-05
-1.14604646526182e-05
-8.99171589280313e-06
-3.31555939006621e-06
5.07272079420967e-06
-1.86063635091012e-05
-2.55744998848365e-05
-7.29566462442642e-06
-9.69409019766072e-06
-3.45416761299828e-05
-2.70816487835578e-05
-9.00179877428597e-06
-1.03638168276558e-05
-2.27698248312803e-05
-2.26721120851065e-05
-5.35223304104774e-06
-2.53327534211842e-05
-1.44735800563478e-05
-1.17383417888435e-05
-1.28143037802744e-05
-2.02175840980459e-05
-1.83267325126669e-05
-2.02975982542887e-05
-2.7225937573665e-05
-2.4234864378219e-05
-2.37616059879113e-05
-4.45381927342935e-06
-2.61148619781926e-05
-1.85373145673816e-05
-2.24180034899855e-05
-1.44058518351016e-05
-3.30752109197548e-05
-2.24502548992527e-06
-1.44588736600491e-05
2.97074088433531e-06
-1.51572956306715e-05
-2.96134559261307e-05
-1.65952869421418e-05
-6.59093022079311e-06
8.04245608053197e-06
-4.09136224450759e-05
-1.42324475694788e-05
-2.30228553217448e-05
-7.64408269984444e-06
-3.24534193318971e-06
-1.75315494661987e-05
-2.03691023484771e-05
5.67016000232273e-06
-8.18780279455771e-07
-4.80628927423941e-06
7.98830601593773e-06
-1.05382194456653e-05
-1.05033652565577e-05
-5.40501222755255e-06
-3.39501576585336e-06
-7.71646990620541e-06
-9.31512419163284e-06
-1.1798812648345e-05
-2.21618219121163e-05
-1.30005363202718e-05
4.66738123374462e-06
-2.0673460848728e-05
8.09167379421921e-06
-1.33996746298355e-05
-6.90077770214648e-06
-9.61939845174264e-06
-1.02283821445661e-05
-1.06504763538429e-05
-1.72380564485749e-05
-2.57348527745385e-05
-2.85236937594498e-05
-1.52377310478747e-06
-2.63885752841615e-05
-3.41062511863358e-05
-1.16687067169701e-05
-9.28412668947027e-06
-1.53377401277794e-05
-1.22008602442427e-05
-4.4026728293929e-06
1.36996140612964e-05
-1.71036113699039e-05
-2.15044211314022e-05
-3.93933074482009e-06
-2.68707911889363e-06
-2.80392672464491e-05
-4.4098221993719e-05
-4.81336285598103e-06
-8.94844803790891e-06
-3.6983660330071e-05
-2.03104183235432e-05
-5.49638470275653e-06
-1.43764364820121e-05
-2.44876861635603e-05
-3.08705311603129e-05
-1.69621427489832e-05
-1.17592983821949e-05
-1.57786611121686e-05
-3.8562369422562e-05
-2.51818026551987e-05
-2.8930970155377e-05
-1.73400127490961e-05
-2.07029793168275e-05
-4.84071546950796e-06
-1.75907402537819e-05
-6.76828889507823e-06
-9.17389801231055e-06
-2.202880978133e-05
-2.49950089813763e-05
-1.73583189114066e-05
-2.00965939587626e-05
-3.10458415611806e-05
-1.73363442853646e-05
-3.08824952871079e-05
-1.55108125692776e-05
-1.56706796755515e-05
-1.53324618515368e-05
-1.3992831873305e-05
-2.01214702665104e-05
-7.67624917026102e-06
-2.72154755434343e-05
-1.40040877996239e-05
-2.2566950169524e-05
-1.71368642280929e-05
-8.14161694146708e-06
-5.21307755779052e-06
3.87160784585599e-07
-1.77854888078892e-05
-3.35929084706526e-06
-3.28653969898038e-05
-1.4078048574002e-05
-7.63615386098163e-06
1.01154820827641e-05
-1.4011087086903e-05
2.66761586854508e-06
-1.33550184928127e-06
-1.82738833773948e-05
-1.35889073468494e-06
-1.49721450700495e-05
-1.85750288065825e-05
-1.20527900941827e-05
-2.50200853778514e-05
-2.62808390702747e-05
-1.26932000130034e-05
-2.4850089024498e-05
-9.47636990211372e-06
-1.59698984327055e-05
-8.48880316368322e-06
-1.07853033428529e-05
-1.96783104705217e-05
-6.03919750338955e-06
-2.6671781853109e-06
-9.92355277535236e-06
-1.43148946497343e-05
-2.84803625762371e-06
-2.84552544982723e-06
-3.76882148186559e-05
-1.99995597589929e-05
-1.75293335453465e-05
-1.54377718729945e-05
-4.07237340788635e-06
-2.2841386254361e-05
2.66970825248023e-06
-2.06506999820936e-05
-1.41504834146175e-05
-2.294299492159e-05
-1.25977017731483e-05
-2.31022497639307e-05
-7.94194886754791e-06
-1.45690835909006e-05
-1.04946973803367e-05
-1.51852313118914e-05
5.98747335582057e-07
-2.08427725922422e-05
-2.12171770232756e-05
-2.2008828139664e-05
-3.41143275034975e-05
-1.2986150704882e-05
-1.99161345347929e-05
-3.64177563399714e-05
-2.93704716422307e-05
-3.34096667568567e-05
-2.23063696657165e-05
-1.76452387638496e-05
-2.2905304094424e-05
1.02365721673445e-07
-1.82456148709713e-05
-8.33261868709333e-06
-3.27325326649146e-05
-3.6472004214427e-06
-3.3244730875341e-05
-3.25995673050626e-05
-1.48817043193688e-05
-3.6390849878722e-05
-1.95088450313269e-05
-2.00763303466521e-05
-9.70848182661342e-06
-1.13997560610445e-05
-3.11066737141741e-05
-2.77945989747518e-05
-2.26470499616961e-05
-1.40773313687827e-05
-1.14052979447793e-05
-8.20619154091886e-06
-1.26823088962173e-05
-1.48472910568585e-05
-2.08368119708066e-06
-1.32246981461035e-05
-1.08783363207587e-05
-1.83090599415815e-05
-1.1319562413944e-05
-1.48585349119002e-06
-3.34042103236247e-07
-1.96268529028152e-05
-2.82672972731298e-05
-2.16426522227747e-05
-1.29774801699656e-05
-7.57611072944297e-06
-8.41884651366704e-06
6.53438831229805e-06
-1.37918169480045e-05
-2.61753777835166e-06
-2.9715722806325e-06
-5.3962935223023e-06
-9.9676411013184e-06
-1.78246935787966e-05
-2.36588961601167e-05
-7.16060259213804e-06
-1.77685710204496e-05
-1.36629676550051e-05
-1.71391844164869e-05
-2.91731639455161e-05
-2.17930442715383e-06
-1.67901542591248e-05
-1.61430469497399e-05
-2.06410935343352e-05
-1.66396727818734e-05
-1.53434259425429e-05
-2.56079597187854e-05
-1.94747796474976e-05
-9.47586363695175e-06
-2.61984602762774e-05
-1.34292730334153e-05
-1.60497260778188e-05
-2.53229570123932e-05
-2.60522054840468e-05
-5.47178134130456e-06
-3.18276074254586e-05
-4.27818735969847e-07
-3.45591287976549e-05
-1.24157347753974e-05
-1.35367814455044e-05
-3.06584398224354e-05
-2.43374823333887e-05
-1.28717563629511e-05
-2.95937166843724e-05
-2.91125022421682e-05
-2.45003799480149e-05
-1.57862393571031e-05
-1.35681129416301e-05
-3.521438954168e-05
-3.37698954241584e-05
-4.67578137691874e-06
-3.21843040599335e-05
-1.5432369063386e-05
-2.2170324718195e-05
-2.06732306697598e-05
-4.61126281384146e-06
-1.32194606143998e-05
-3.97371442490879e-06
-2.53144411306273e-05
-2.91736300982278e-05
-1.85017049439191e-05
2.93783025313369e-06
-4.13792099513668e-05
-2.75825897102793e-05
-1.8275829687971e-05
-1.40510638104254e-05
-1.23274492287064e-05
-2.44192928626949e-05
-1.77539332771003e-05
-4.35066044817981e-05
-2.00211473035502e-05
-4.17512211443753e-05
-4.63554707059874e-06
-6.46167920931593e-06
-3.13097905068482e-05
-1.33013242374536e-05
8.54556599882804e-08
-1.46188704557396e-05
-4.43117441697885e-06
-6.48210525160872e-06
-4.0244148419586e-05
-1.59475323497119e-05
2.58066288720611e-06
-1.46205312617511e-05
-1.46388390335444e-05
-1.65732801159104e-05
-5.47331594972807e-06
-2.63209794645956e-05
-1.291588629994e-05
-9.10267502823018e-06
-5.9651856922426e-06
-1.47044615301684e-05
-2.99504143553562e-05
-1.99458995650053e-05
-1.18668097992538e-05
-8.43220085459127e-06
-1.59748748081597e-05
9.58609539858687e-06
-1.64554843752116e-05
8.65486337244379e-06
5.61509219931269e-06
-2.70119697305835e-05
-1.51390708873084e-05
-1.00506819436517e-05
-1.22289407600373e-05
-3.21483293709123e-06
-7.62820444901242e-06
-2.03568013776133e-05
-2.29009386660326e-05
-1.31548091154414e-05
8.87977224118898e-06
-2.33571697421375e-05
-4.72733166988854e-06
-1.82021909743778e-05
-2.19824955699104e-05
-9.23911589605244e-06
-2.31789890701844e-05
-6.67892343167481e-06
-3.89604637900965e-06
-3.30533703184304e-05
-1.06048302958546e-06
-6.87920396055785e-06
-2.1257026940338e-05
-1.93492330232348e-05
-1.35086175832734e-05
-3.04819883681832e-05
-3.05993882122933e-05
-3.13940436585733e-05
-1.09248565313234e-05
-3.75126998012353e-05
-4.07252597206552e-06
-2.60987263511815e-05
-4.31491544695484e-05
-3.2849359920885e-05
-1.59554207482227e-05
-1.63962925245997e-05
-2.05687277417193e-05
-1.34391210502482e-05
-3.39059796211267e-05
-2.49500421591258e-05
-7.61690597083094e-06
-1.23888885776653e-05
-2.26677137293551e-05
-2.57572106913996e-05
-2.75042135045148e-05
-2.69353851167207e-05
-2.29806233425365e-05
-1.48074275797434e-05
-1.19745238194828e-05
-1.06742687740364e-05
-2.34522584301725e-05
-1.40273123032088e-05
-1.88363677173568e-05
-1.46086564333865e-07
-1.93671774301339e-05
-2.81741542633511e-06
-7.45754418382866e-06
-2.70614185396159e-05
-1.72425619657439e-05
-1.5913582864209e-05
-5.04652936232943e-06
-4.31476261461505e-06
-1.1835044334259e-07
-3.02770948854162e-05
-1.15073437678983e-05
-1.23118644715603e-05
-1.83191619285322e-05
-3.15131539573701e-05
-1.99472347416232e-05
-2.59968749793245e-05
-2.30673400610462e-05
-8.49628623080312e-06
-6.34764929742152e-06
-1.29947020713597e-05
-2.38965926940546e-05
-1.30906649612596e-05
-1.54653679693125e-05
-4.95269479981967e-06
-1.90111631080581e-05
-1.8353131297702e-05
-1.02933039466342e-05
-2.81944453325199e-06
3.87384052758575e-06
1.31504243462419e-06
-7.47763630779507e-06
-2.26870568862213e-05
-1.79720491538403e-05
-6.75203211277465e-06
-3.31770080541435e-05
-1.48745430786231e-05
-2.53916405914063e-05
-3.32761551694473e-05
-2.11370008982525e-05
-2.51494490272142e-05
-1.74959178531843e-05
-1.2350211311074e-05
-1.00397331334029e-05
-3.43793506702681e-05
-4.17362866191467e-05
-1.86009063947552e-05
-3.82061938802279e-05
-1.84535342127818e-05
-2.47571748887801e-05
-2.05665729201202e-05
-2.10042447015136e-05
-2.16059168757625e-05
-2.72486280383554e-05
-1.61429421471933e-05
-3.1382099502222e-05
-1.06282730122544e-05
-2.85969268343596e-05
-1.77202709966626e-05
-1.17625437368591e-05
-3.3854001206987e-05
-1.14794231277516e-05
-6.94229776872353e-06
-3.37414128630931e-05
-4.22478779041393e-05
-3.70558462392103e-05
-2.8643356712416e-05
-1.82847158452619e-05
-3.39337355031875e-05
-8.03868966502285e-06
7.28472167614064e-06
-9.92522797697421e-06
-1.38257070966694e-05
-6.92971274317689e-06
7.00636632203881e-06
-3.22256963180795e-05
-7.37545726295944e-06
-1.36807541017687e-05
-8.24659978225175e-06
-4.78063555748051e-06
-3.58174744812517e-06
-1.08387915635427e-05
-1.12742978116006e-05
-1.98792984750808e-05
8.93634060196051e-07
-2.40031446687832e-05
-1.34300749743716e-05
-1.06813885021434e-05
-5.78989126786383e-06
-1.16424779920874e-05
-1.42180801815593e-05
4.38286701473025e-06
-1.45010959986915e-05
-2.26520937634922e-08
5.5245616947563e-06
-2.08382363078622e-05
-1.57480809728463e-05
-2.01602497625008e-06
4.05590350759046e-06
-1.18870964439606e-05
-2.32677708877893e-05
-1.5552208351623e-05
-6.13727299036773e-06
-1.75034287206565e-05
-2.75655348898661e-05
-1.39471526937827e-05
-2.05721848808119e-05
-1.64448444279743e-05
-2.65062559359342e-05
-9.02250363828066e-06
-1.03857042678708e-05
-1.63656828605269e-05
-1.31089790743843e-05
-3.26939753670587e-05
-2.03546256801311e-05
-1.27395554319193e-05
-1.52737040647343e-05
-1.42688656681905e-05
-4.66032002029546e-06
-1.04037038514064e-05
-2.9994056378583e-05
-2.00882548163678e-05
2.58103498750959e-06
-2.02038256910411e-05
-3.87020974487577e-05
-2.69313485628565e-05
-2.79066636522537e-05
-2.3729689764549e-05
-2.09240992866854e-05
-1.38323580460507e-05
-1.78720130317411e-05
-2.34946212658299e-05
-1.38528205761345e-05
-2.79968670985795e-05
-1.95789508168696e-05
-2.49379835871708e-05
-2.29605088487132e-05
-1.65003848196401e-05
-2.64597553520907e-05
-2.28501065557263e-05
-1.83239989507509e-05
-2.14751748096488e-05
-1.79076163396008e-05
-2.60150202435338e-05
-1.30842247516992e-05
-3.15840605984259e-06
-1.74169196432342e-05
-8.97623843337032e-06
-8.21968437774978e-08
-2.16223667285906e-06
-1.77224275994296e-05
-1.1722205854303e-05
1.28787411835293e-06
-1.4109736149364e-05
-1.44894632176872e-05
5.26144927355775e-07
1.33571488615191e-06
-3.10585070599727e-05
-6.94556379613709e-06
-2.89297769089634e-07
-6.32315191986064e-06
-9.24215005166101e-06
-9.67135021357479e-06
-9.01775826254729e-06
-5.54763185739878e-06
-3.57313754470925e-05
-1.56903171200983e-05
-2.25239189112709e-05
-2.21418148120838e-05
-2.15173880265716e-05
-1.60536442314416e-05
-1.61505139876032e-05
-9.91311787777745e-07
-1.26926056389878e-05
-2.31269664131348e-05
-7.45289974077464e-06
-2.91428320802395e-06
-1.30683392581967e-05
-4.10772534821433e-05
-4.17075425998996e-05
-2.01399166265335e-05
-1.94961629556252e-05
-1.32991343003537e-06
-6.31293222755757e-06
-2.1364059281277e-05
-1.76673742882571e-05
-2.27475721220487e-05
-1.38864939858391e-05
-5.5722816176499e-06
-2.36031736117843e-05
-4.7995696493463e-06
-2.38640240815447e-05
-1.09311196122755e-05
1.49089907408118e-06
-7.07754663422042e-06
-3.28517294724863e-05
-7.20683773632098e-06
4.83189207578561e-06
-2.58078447903978e-05
-8.69887104606183e-06
-8.84247090445118e-06
-2.92570376774398e-05
-2.1775315945539e-05
-2.02605130322769e-05
-3.39784780512272e-05
-1.13139920201832e-05
-2.54709369326968e-05
-1.63802655201227e-05
-2.47071962784155e-05
-1.35253412178439e-05
-8.8410724582427e-06
-2.57629734924753e-05
-3.41197523767861e-05
-1.38862320050146e-05
-1.2223335225397e-05
-3.63604424426275e-06
-1.15402191754453e-05
-1.89624955259476e-05
-2.58272723546615e-05
-3.43209565402255e-05
-1.38894456839181e-05
-1.42157717404533e-05
-1.35282266498886e-05
-1.65470260250255e-05
-3.55637167654055e-06
-1.54879959488899e-05
-2.31535193237332e-05
-8.78988457188255e-06
-2.3819829652388e-05
-2.96939337521663e-05
-3.31713962136156e-05
-9.78761891426071e-06
-1.9126707672833e-05
-2.8489144561675e-05
-1.56123553598234e-05
-2.10747165736579e-05
-1.93037346260481e-05
-2.09011142467844e-05
-7.98334342410021e-06
-1.18932074813011e-05
1.03310070363378e-05
-5.42481439119566e-06
-1.32990622230529e-05
-1.15332396871311e-05
-1.7087947645067e-05
-1.62878459140982e-05
-2.4831060355642e-06
-2.11582803326815e-05
-3.9855052599098e-05
5.07920133513087e-06
-3.27982050483557e-06
-1.37007891650218e-05
-3.69618632058947e-06
-1.03520091878151e-05
-2.0660345424494e-05
-2.01723900671095e-06
-1.69815295257194e-05
-2.92517976859328e-06
-6.18677889801619e-06
-1.26427261814154e-05
-1.54684182191296e-05
-1.05857136026839e-05
-5.18697867933072e-06
-5.05226673254124e-07
-1.83849661767264e-05
-2.37548094269765e-05
-2.62160195033977e-05
-5.08682885160203e-06
-6.90381639449337e-06
-3.3515971995457e-06
-1.6007806912137e-05
-1.74963121138275e-05
-1.31183985123524e-05
-2.92752066256608e-06
-1.79399629362475e-05
-1.01018483513867e-05
-1.87532063885361e-05
-1.24538706349506e-05
-1.1084779684736e-05
-3.17176253573672e-05
-2.13765182713569e-05
-3.47478349645528e-05
-2.80875694285839e-05
-2.63718325876793e-05
-2.18080283120969e-05
-1.09114627303687e-05
-2.96443838618421e-05
-1.03666916494694e-05
-2.87537540710902e-05
-2.33097246782669e-05
-1.61309343523108e-05
-2.32022172492197e-05
-1.7118795168778e-05
-1.04448097119179e-05
-2.38886906401138e-05
-5.3693634163886e-06
-2.6859153015445e-05
-1.82838622130287e-05
-1.77466304719596e-05
-3.10010661076014e-05
-3.36401749694112e-06
-2.70881458398185e-05
1.06809872188194e-05
-6.87151823746063e-06
-1.23576460810701e-05
-4.68840700130377e-06
-1.34098277037995e-05
-1.83308559811876e-05
-1.21477709263367e-05
-1.16914824695476e-05
-1.21524918534571e-05
-2.44021701759603e-05
-2.24724275617452e-05
-4.29488297665613e-06
-1.30368880125481e-05
-6.88093893904965e-06
-4.47037123068958e-06
8.60646649477646e-06
-4.50979790617903e-06
-4.11489864013998e-06
-8.79343960202952e-06
4.4856499670322e-06
-1.67505917669124e-05
-5.855928706241e-06
1.93996751289226e-08
-1.31713013161238e-05
-1.69960807097279e-05
1.12779548032491e-06
1.64678723928482e-06
-1.63733055295849e-05
-1.89939701777797e-05
3.82660883327883e-06
4.7019716724242e-07
-1.70008541463436e-05
-9.6498207252371e-06
-9.08302141103679e-06
-1.5872395595941e-05
-2.15100486658454e-05
-1.14266960420061e-05
-1.75131739244265e-05
-1.07687986928247e-05
-1.38577605854323e-05
6.51221530134038e-07
-2.082275867282e-05
5.62939952075527e-07
2.1278125095788e-06
-1.82724304357393e-05
-3.78922702892271e-06
-1.02872629027865e-05
-1.72224246047434e-05
-9.56072469145214e-06
-1.76183883382302e-05
-1.26325368796107e-05
-3.95056033308088e-05
-8.36183585056712e-06
-2.06826958306268e-05
-1.07764062553777e-05
-1.69341922329287e-05
-3.00807710962247e-05
-2.31858760512481e-05
-2.88042228762406e-05
-3.60441226501737e-05
2.68462343936739e-06
-2.79061765942973e-05
-5.99177603092198e-06
-1.11318412696414e-05
-1.9646461177677e-05
-4.35482569608584e-06
-2.32571484987933e-05
-6.73159157478553e-06
-1.63163974473607e-05
-2.20416615616258e-05
-1.5499076158363e-05
-1.45122502974497e-05
-2.65250798013356e-05
-3.08386878987886e-05
-2.92388908207741e-05
-1.83590041279331e-05
-1.38599493494924e-05
-3.06129059656564e-05
-2.59994664334618e-05
-3.3772530555582e-06
-1.96152220521359e-05
-2.202456745033e-05
-2.4221865479865e-05
-2.47649652151289e-05
-3.3938353001408e-05
-2.69684237659942e-05
-9.814505495055e-06
-1.15792721096154e-05
-4.08921731385817e-06
-1.70791860720016e-05
-3.0563073982222e-05
-2.75423174502848e-05
-2.71736060072527e-05
8.15380451035534e-07
-2.45034162761351e-05
-1.0977746491266e-05
-1.86791000500792e-05
-1.09213733171047e-05
-1.85245936553235e-05
-2.05284399089751e-05
-1.61353688576069e-05
-1.20765943802293e-05
-1.6024304535065e-05
-1.38757147045464e-05
-6.58674784072313e-06
-1.35852244177628e-05
-9.97083109669676e-06
-1.34346721097404e-05
-1.4470575424902e-05
-7.42779392010659e-06
-1.8307288304711e-05
-2.30384605535813e-05
-1.87374468569214e-05
-1.35001438036294e-05
-1.89529859764467e-05
-8.67459561355274e-06
-2.45218251357494e-06
-2.33023433454026e-05
7.369902812329e-06
-2.49140143041644e-05
-1.73685648308683e-05
-8.6703219902356e-06
4.43046279633527e-06
-3.15522308760431e-06
-2.96468352949492e-05
-1.94971591461732e-05
-2.30632998128294e-05
-2.06104651347859e-05
-1.36737855599177e-05
-1.90150173234364e-05
-1.97151607372553e-05
-1.16745573966153e-05
-2.01606104879895e-05
-1.78556729867734e-05
-3.31958039891726e-05
-2.47277390031156e-05
-1.41383801372161e-05
-1.63940866829214e-05
-1.0139423924088e-06
-1.00703731658708e-05
-1.96661512678509e-05
-1.62780221252001e-05
2.84070739219573e-06
-2.59965225563431e-05
-2.30830975582856e-05
-1.68539616790994e-05
-2.18520377304636e-05
-2.51416463261355e-05
-4.81978025232777e-06
-1.74988576209879e-05
-2.71881554554853e-05
-8.48497730334835e-06
-8.55271687287788e-06
-1.57841276915807e-06
-3.38822457572451e-05
-1.82967002655685e-05
-2.83113436259461e-05
-1.18022241544667e-05
-1.20236194382082e-05
-1.41079898819067e-05
-3.4792532084138e-05
-3.82450038685498e-05
-1.38646086786669e-05
-1.16481355673628e-05
-2.69942318040436e-06
-2.78074362856673e-05
-3.74448384808804e-05
1.04367473500719e-06
-1.37219374896914e-05
-2.37972480465148e-05
-6.26996998211333e-06
-1.7783035115429e-05
-9.15567986395545e-06
-2.71129401929386e-05
-2.73423797723357e-05
-1.71569355421994e-05
-2.36038712002959e-05
-5.7750203808844e-06
7.96829493767589e-06
-1.99063184699512e-05
-4.72682358760357e-06
-1.24994664292203e-05
-1.78179232246918e-05
4.45871297580194e-07
-2.04935196782569e-05
3.60951385111605e-06
5.62241652940181e-06
-2.62227413771456e-05
-4.3158016312121e-06
-8.79868373808466e-06
-1.2902324973366e-05
-2.71417936404486e-05
-1.25839029888079e-05
-2.01132889403351e-05
2.38673094280025e-06
-7.06138131015783e-06
-1.83530246045134e-05
-2.66624141203851e-05
-4.2461102059078e-06
-9.24117032106982e-06
-1.86750226667114e-05
-2.29740968034141e-06
8.053224856755e-06
7.30112528345279e-06
-2.68173971926216e-05
-3.30227806233406e-05
-3.45737381049131e-05
-9.97478719182127e-06
-2.99108712905195e-05
-5.76752472899846e-06
-3.04960672526781e-05
-2.79400377519181e-05
-2.61049241586945e-05
-1.67820116990977e-05
-5.31993512023919e-06
3.25351275735575e-08
-3.4697813963255e-05
-2.50028790079733e-05
-2.88060585204459e-06
-1.42677667905498e-05
-1.51813749091614e-05
-2.8343483987859e-05
-3.414271457294e-05
-2.14481706186552e-05
-4.48947422506606e-06
-1.32915286146685e-05
-1.52824506317785e-05
-9.43765932961848e-06
-2.33643048637227e-05
-2.29627341697153e-05
-2.69424311913918e-05
-1.91300850772572e-05
-3.41743345088384e-05
-1.25215787223907e-05
-2.37991616964768e-05
-1.21148005564932e-05
-1.93198077769181e-05
-1.71554768122788e-05
-9.11888053331198e-06
-2.26305902060195e-05
-3.07388523017258e-05
-2.11673966356037e-05
-2.07682134575733e-05
-1.82413380149735e-05
-3.3493978066013e-06
-1.03120376874865e-05
-1.95648276164958e-05
-8.0018656196148e-06
-2.34932905105427e-05
-2.13381685421586e-05
-9.99340901943181e-06
-1.08555176804132e-05
-6.33162213466358e-06
-7.86389174532527e-06
-1.65180445174278e-05
-1.56958193464387e-05
5.35549479333677e-06
-1.66978143231118e-05
-2.476351643487e-05
-2.10096746149114e-05
-7.058131150883e-06
-7.7103341321107e-06
-3.80387527941905e-05
-2.03088334847481e-05
-2.43336396233241e-05
-1.97521631804279e-05
-2.44695946852342e-05
-3.53425952017488e-08
-1.39015670230198e-05
-1.25907862805822e-05
-8.07597171238632e-06
-1.23843178545464e-05
-1.42471524148739e-05
-8.4224618662917e-06
-1.76846604641886e-05
-1.18328856047828e-05
-1.53010732344569e-05
-9.76030437419761e-06
-1.06675879592631e-05
-1.64695191482457e-05
-1.24419977598608e-05
-3.16260884344481e-05
-4.05609567652043e-06
-2.01079139169155e-05
-1.64625627102906e-05
-2.85769438062368e-05
-3.5295837142328e-06
-1.71670179107289e-06
-9.02849608982955e-06
-2.35291907005625e-05
-2.40282164829963e-05
-2.97791299402277e-05
-2.09608931073448e-05
-2.28399797824586e-05
-2.41270852412815e-05
-4.72097077991941e-06
-2.51264510073998e-05
-2.90108728462443e-05
-2.20494606873166e-05
2.13014056017908e-06
-2.35424305728841e-05
-2.9361986036944e-05
-7.74029167478599e-06
-2.00270058089502e-05
-1.19701168061082e-05
-1.97579307057987e-05
-3.17674018667768e-05
-3.39409781026472e-05
-1.61695540201967e-05
-2.25257650281461e-05
-2.89591790505461e-05
-1.3080022146832e-05
-2.34650429881725e-05
-8.68219649615568e-06
-1.95903803623611e-05
-2.21337543551703e-05
-1.48391656782945e-05
-2.42759815399688e-05
-3.76366120606675e-05
-2.95253192604551e-05
-1.08922129908684e-05
-1.40886020456632e-05
-2.16463724868176e-06
-9.9937148338082e-06
-2.49431439251817e-05
-2.21966876443142e-05
-2.63377134140343e-05
-2.04163634807223e-05
-7.49493002496762e-06
-1.24284515009879e-05
-1.52899661825431e-05
-3.0517988676107e-05
-1.09594719768078e-05
-1.0052431562915e-05
2.01423382524666e-06
-2.69811563199335e-05
-5.63856926660706e-06
3.76551832880875e-06
-2.33908286034048e-06
-7.20319888025201e-06
-2.10966784616374e-05
-1.03019917582192e-05
3.29416627743484e-06
-2.94604960959565e-06
1.4174067378329e-06
-5.01946402966992e-06
-1.58737514299617e-05
-1.10841013402539e-05
-5.74537321833155e-06
-1.8486071320768e-05
-1.58396056860254e-06
2.73619303329351e-06
1.94465280657149e-06
-2.14961508908505e-05
-1.81422440818068e-05
-1.8995465552558e-05
-1.95076047495095e-06
9.57690245621224e-07
-1.5180135340254e-05
-1.12053249253975e-05
-2.51260905481827e-06
-1.06240192636584e-05
-2.37879638081402e-05
-1.02682300507631e-05
-1.05849231227554e-05
-1.29324474318699e-05
-1.44639320282605e-05
-2.51255773979461e-06
-6.21626379560952e-06
-1.20457286830886e-05
-5.64623947718409e-06
-2.42384720738421e-05
-1.00069125339313e-05
-6.79281808515065e-06
-1.46272787156923e-05
-2.17282016969313e-05
-2.10619736909562e-05
-7.73178563999139e-06
-1.49968672818253e-05
-1.70672897427444e-05
-2.91727169433209e-05
-1.73679529888228e-05
-3.14146244277899e-05
-2.58102722224208e-05
-3.736822280732e-05
-1.35362969196996e-05
-3.59351069121521e-05
-3.14961869640845e-05
-8.91061906318184e-06
-1.37001855864273e-05
-1.32647181094974e-05
-1.2887651600531e-05
-1.52635185910678e-05
-1.8954993469496e-05
-2.72511704570412e-05
-9.51062056312285e-06
-2.89265923910349e-05
-2.43297486757513e-05
-3.19914853266352e-05
-3.59393230438599e-05
-2.37875946779161e-05
-1.91008230384325e-05
-2.56484901188255e-05
-1.79871309154285e-05
-2.13096438611302e-05
3.40769900360014e-07
-2.35910028258521e-05
-1.05174464668766e-05
-2.3876009149284e-05
-2.07894912219845e-05
-4.03394745397275e-06
-1.82722788942295e-05
-3.46606182293623e-05
-6.25636741637255e-06
-6.63593001286079e-06
-1.07005512247727e-05
-1.73018666666364e-05
-1.27218583227647e-05
-3.58235918534274e-06
-1.83608675768655e-05
8.76116227232087e-06
-1.32253894527509e-05
-2.63249176249497e-05
-1.46760387766445e-05
-2.53709559998566e-06
-1.63560619798148e-05
-1.62270852774328e-05
-3.24157869093183e-06
-2.81671692146494e-06
-5.46691427282459e-06
-9.19595443592201e-06
-1.38928720167065e-05
-2.03312804194823e-06
-2.4147502570793e-05
-2.64870936774319e-05
-1.9613166914949e-07
-3.51432831967585e-05
-1.90667337330199e-05
-3.97747390098016e-06
-2.35610220697109e-05
-2.07483724456495e-05
-7.03369592951813e-06
-2.2790219197612e-05
-2.29611259759803e-05
-1.62153768007693e-05
-8.90572157835736e-06
-2.2202298734012e-06
-1.58906864173468e-05
-1.26213895209134e-05
-6.16227650415981e-06
-1.08557497325084e-05
-7.72816843363719e-06
-2.43421367256894e-05
-5.32758448767991e-06
-1.20708536181902e-05
-9.03115407983028e-06
-8.16775000254879e-06
-3.38988068872828e-05
-3.19543849749699e-05
-3.32751499514531e-05
-2.6537870108272e-05
-1.54858455735351e-05
-2.18931613837309e-05
-1.58668632607532e-05
-3.30632800754748e-05
-3.14111436250684e-05
-9.82573335022881e-06
-1.77458764455817e-05
-1.85243496266909e-05
-2.60654513615054e-05
-1.62823503509753e-05
-1.60989970852481e-05
1.61078791449149e-06
-1.76407321798295e-05
-1.20225738007701e-05
-8.46313238219639e-06
-1.73357405677021e-05
-2.7816652697581e-05
-2.94139144912005e-05
-1.36517881069458e-05
-1.06282117744221e-05
-1.1888813390514e-06
-4.5037149775214e-05
-3.40112958837008e-05
-4.74723342482791e-06
-1.75407306281363e-05
-1.6330132458715e-05
-2.17641316463471e-05
-1.71575584880037e-05
-9.33268322773356e-06
-1.16597968859709e-05
-1.58217892213826e-05
-1.22966042096367e-05
-3.1889732045474e-05
-2.70793790833117e-05
-1.32925325394623e-05
-1.63175753242931e-05
-3.14264267187788e-06
5.95598345008158e-06
-1.14322177888867e-05
-1.49339566141304e-05
-1.51081811558869e-05
-9.08485611352748e-06
-1.02712940488058e-05
-2.27458616283851e-05
-1.22973729173924e-05
9.29617497245264e-06
-5.22668613707856e-06
1.94656705927862e-06
-7.63463836381631e-06
-7.80582967469748e-06
-1.24624349249047e-06
-6.1446256833996e-06
-4.45202108216339e-06
-1.26042437520403e-05
-4.77814367603016e-06
-1.56988385008365e-05
-2.30458718944863e-05
-1.31414331935985e-05
-2.50498973857146e-05
-8.29349073632769e-06
-2.43558203576276e-05
2.29083474799003e-05
9.58426296748819e-06
-1.3046180840135e-05
-2.11281142903323e-05
-3.01310900847316e-05
-2.63711782512701e-05
-1.52706130306436e-05
6.02233622226552e-06
-1.08616942026361e-05
-3.20914406401307e-05
-1.56377247901014e-05
-2.89520263582173e-06
-1.82555164962131e-05
-6.70107996570362e-06
-2.05489424626048e-05
-2.54997654423004e-05
-2.45090733521313e-05
-1.00327152437982e-05
-2.69978695274442e-06
-1.1028814952021e-05
-2.28229427266935e-05
-2.52288623042254e-05
-2.92564803704513e-05
-3.04898578436354e-05
-2.36399420277705e-05
-1.5172426341379e-05
-3.58447249484775e-05
-1.67758971849895e-05
-1.79053487576965e-05
-1.54170669643087e-05
-3.27076116089474e-05
-6.47951336754832e-06
-2.84995691781441e-05
1.01300275943055e-06
-1.48006484708031e-05
-8.23230406887145e-06
-3.0817343653557e-05
-3.89394720179348e-05
-2.38249660233416e-05
-8.91195884361022e-06
-1.02826466229823e-05
-2.74628908191389e-05
-4.3327453847994e-06
-1.60144259373768e-05
-1.70348069178364e-05
-1.82163448932089e-05
-1.51655385110909e-05
-9.48451605327047e-06
1.41437211149419e-06
1.95557360008973e-06
-1.88301155447485e-05
-2.39345350874196e-05
-2.33197881015769e-05
4.19948202178339e-06
-2.0105313347795e-05
-2.12492403785042e-05
-2.76893292886853e-06
5.23395752159396e-06
-2.2332857387999e-05
-5.43037942193591e-08
-1.04809046392725e-05
-2.58389775114323e-05
-1.00621724803704e-05
-1.67526768663817e-05
-2.2562060618522e-05
-8.69368884534189e-06
-1.55791065552228e-05
-2.17760844261808e-06
-1.23538042380627e-05
-1.21150020373226e-05
-5.85520096680175e-06
1.84769476697087e-06
-6.97161095928978e-06
3.45655674151076e-06
-3.93069112101891e-06
7.13489015538121e-08
-2.45160177087671e-05
-6.47796041081068e-06
-6.60156138651993e-06
-7.07653211148681e-06
-8.68181021532e-06
-2.24734219765962e-05
-2.20744897563753e-05
-1.18444267275645e-05
-1.66095069586371e-05
-2.44833495014526e-05
-3.11541269694711e-05
-2.93770035760986e-05
-2.68348457643905e-05
-8.3522704506353e-06
-3.46188361616774e-05
-1.14399675680948e-05
-2.43404459544604e-05
-1.85774843553324e-05
-1.20353977084877e-05
-1.16214473780406e-05
-2.27644288271406e-05
-1.96248833068906e-05
-4.20385224662179e-06
-1.35855181798575e-05
-2.24802431180784e-05
-2.97829772935811e-05
-3.08473447552793e-05
-1.71917499145066e-05
-2.76710578530964e-05
-2.32907638255956e-05
-2.76374977705725e-05
-1.77090950817622e-05
6.05199581151481e-06
-2.59095659954762e-05
-2.33704878070554e-05
-2.42649236891299e-05
-1.58922661153897e-05
-2.42728484181146e-05
-3.36149070928857e-05
-1.69317009417939e-05
-3.0313022105696e-05
-2.44606320987396e-05
-1.31127111000455e-05
-2.19143688576837e-05
-1.85308450068883e-05
1.48546542172932e-06
-2.9708101696902e-05
-1.25413649083154e-05
-2.24099624451244e-05
-2.9969350497614e-05
-2.67829024736826e-05
-2.79357930744044e-05
-1.03565459495621e-05
-9.28514287937774e-06
-2.39709704822138e-05
-3.2319142250153e-06
-5.95184864986449e-06
-1.51459231615807e-05
-5.38514525059193e-06
-9.39356714655204e-06
-1.29027922069687e-05
9.07424959249573e-07
-1.56036958801158e-05
-2.06407644555218e-05
-1.56043758441014e-05
-5.79703955136241e-06
-1.62364176507725e-05
-1.7923652401707e-05
-2.84263334435356e-05
-8.23021642204615e-06
-2.83288166412547e-05
-1.39588997658153e-05
-4.46041374761244e-06
-9.11609117587353e-06
-7.61521418167843e-06
-1.66233662019278e-05
-1.65873391741005e-05
-8.45591500633786e-06
-1.72914934064054e-05
-1.2792494709881e-05
-8.46815362126822e-06
-1.61610207335599e-05
-3.52522400004738e-05
-1.53294906143452e-05
-4.4410982597626e-06
-2.64334833587152e-06
1.26089635483906e-06
-2.11494668779182e-05
-6.78986130938391e-06
-1.62845689111298e-05
-3.50090547911497e-05
-1.32114428781592e-05
3.95907912259371e-07
-2.88806332657946e-05
-6.73577716699836e-06
-1.62688496938823e-05
-4.43306915500498e-05
7.28871815895971e-06
-6.81337761623613e-06
-1.94286959091986e-05
-2.31990458383113e-05
-2.15087385070268e-05
-1.96637723399218e-05
-2.33771027988022e-05
-1.68121567050707e-05
-9.05467710482836e-06
-1.49384025818703e-05
-2.84333289658638e-05
-1.19767128371004e-05
-3.1127834403008e-05
-2.07050788202586e-05
-8.82335090604307e-06
-2.09131795115322e-05
-9.18180254902016e-06
-2.63550976946296e-05
-1.63902730481009e-05
-1.45077053254256e-05
-2.79126603259273e-05
-1.25377073869691e-05
-1.06883705678227e-05
-4.62136421460617e-06
-1.5303144554908e-05
-9.55382691891407e-06
-2.02149570555112e-05
-2.12103209205379e-05
-3.13409753216624e-05
-1.69521752463945e-05
-1.14973760928703e-05
3.02824435577799e-06
-2.23983158731448e-05
-1.49412628952515e-05
-1.5524155900286e-05
-1.83017531178399e-05
-3.19195265299075e-05
-6.45893603455915e-06
-7.81356656896229e-06
-1.28302276563177e-05
-1.62310093736881e-05
-3.66225374052252e-05
-1.86282554723331e-05
3.09187766674889e-06
-6.9919518005173e-06
-6.42678822703955e-06
-4.23411122837074e-06
-1.6706073803828e-05
-1.95573605932304e-05
6.11111916636487e-06
-1.25298866497294e-05
-1.65712937268679e-05
-4.03343639531558e-05
-1.22753752970259e-05
-2.30522287576912e-05
-3.81712080197168e-06
-7.40677017286129e-06
-1.19027558002608e-05
-1.36069864755126e-06
-1.70060577774307e-05
-1.01571425657978e-05
-6.29482024336646e-06
-2.20578047725568e-05
-3.55629737382462e-06
-2.01010620329993e-05
-1.31324614401284e-05
5.90620031873046e-07
-1.14835410829652e-05
-1.53451190120094e-05
-2.21083626740431e-05
-5.77990768290683e-06
-9.46935196714345e-06
-3.11867842703722e-05
-1.6949673989616e-05
-9.07545219475255e-06
-2.81942008359094e-05
-1.39148589750398e-05
-1.6991970475769e-05
-2.40688772258376e-05
-3.21644774986159e-05
-1.29976417036323e-06
-2.96394847253462e-05
1.41470327918371e-06
-1.00831098330638e-05
-2.01876079441178e-05
-2.40404272709159e-05
-4.25126000215954e-06
-2.1948482034306e-05
-7.91644895376716e-06
-9.7537034112016e-06
-1.17492200082931e-06
-2.54546884795957e-05
-1.30507882408881e-05
-4.08544981768944e-06
-2.42183245568032e-06
-2.34415190316885e-05
-1.63478080258885e-05
-2.59909772960991e-05
-2.5290353601652e-05
-1.85914061261424e-05
-1.15382660007508e-05
-1.76928802306585e-05
-2.53907300736041e-05
-1.20030923422244e-05
-2.05165667611537e-05
-2.80475720445898e-05
-1.66027866057427e-05
-1.98585245789183e-05
-2.27657145744667e-05
-2.53220451837051e-05
-5.55345998180442e-06
-6.25519337433747e-06
-1.90621756348898e-05
-1.40276660221856e-05
-1.46745617724926e-05
-4.49555344898272e-05
-1.15687881609035e-05
-1.20863030738279e-05
-9.70289074623944e-06
-3.50801162998299e-05
-9.32300614750244e-06
1.0274954576367e-06
-7.67105034876505e-06
-2.22610215530616e-05
-1.07471385704249e-05
-3.16906939149998e-06
-3.48407638658874e-06
-1.97828848957376e-05
-3.31423737094465e-06
-1.22378289944773e-05
-1.71916589720384e-05
-1.45605497961384e-05
-9.47536821604871e-06
-1.47612763869285e-06
-1.45734351239376e-05
-1.31632509251473e-05
-1.52512069283912e-05
2.6316024319857e-05
-1.26206205815571e-05
-1.26366550058779e-05
-1.04303473157455e-05
-2.95980086134413e-05
-1.12622777326379e-05
-2.67070934891709e-05
-1.33982386458664e-05
-1.16902078012583e-05
-9.73432291649014e-06
-2.91133979688363e-05
-1.97422514106164e-05
-2.97419325259398e-05
-1.43400792112029e-05
-1.94733930907995e-05
-1.7711930598359e-05
-9.85875758852001e-06
-2.94148600433516e-05
-1.43783921602384e-05
-5.20495533029952e-07
-2.25609015650386e-05
1.2980453954469e-06
-1.52451530765299e-05
6.50918191898679e-07
-1.03136394114491e-05
-2.32156947095907e-05
-6.72220445569306e-06
-2.96944574085396e-05
-2.23741417508515e-05
-6.26713047541264e-06
-2.5110832671906e-05
-2.67070898942359e-05
-2.3066860419293e-05
-1.4629574464486e-05
-1.84469821148586e-05
-3.21946664206172e-05
-1.37957210335088e-05
-1.96567692402428e-05
-2.75046177066302e-05
-2.32535410365298e-05
-2.66986093471383e-05
-1.53989881431737e-05
-2.08851811419997e-05
-9.87393722124753e-06
-3.77528599187469e-05
-3.21893374134032e-05
-1.03717829877793e-05
-6.90545714433906e-06
-9.43452122804748e-06
-9.44403027918415e-06
-1.92710584953959e-05
-4.42808396938025e-06
-1.10651742941635e-05
-9.4661441655535e-06
-1.98796851650206e-06
-1.33125113611195e-05
-1.64126970252521e-05
-2.13488138198719e-05
-1.30875734215447e-06
-4.64547911055908e-06
-1.32804725268808e-05
-1.60347521950025e-05
-2.38743019130313e-05
-7.39657104401813e-06
-4.97939389726993e-06
9.76708416056283e-06
-1.62051810372456e-05
-1.18903130119809e-05
-1.383913567086e-05
-1.57781952291504e-05
-1.42776066594457e-05
-1.35270677035852e-05
-1.44366082797341e-05
-1.11132779310912e-05
-1.2557063808379e-05
-4.27439174839322e-06
-1.87669307324674e-05
-4.25958599498423e-06
-9.06376933500059e-06
-2.44825735660974e-05
-4.22590691749842e-06
-1.76488202503754e-05
-4.42685615837151e-06
-1.32544083705799e-05
-4.8581673689124e-06
1.09935131711863e-06
-1.38299732303249e-05
-1.99459303000325e-05
-2.06308827381985e-06
-1.17098038545045e-05
-2.03851257804556e-05
-2.19619780965259e-05
-1.92118546970398e-05
-3.15362350603633e-05
-7.60808417834141e-06
-1.54063978109262e-05
-2.35385343582303e-05
-1.69929344616092e-05
-1.11539396083106e-05
-1.70209960476467e-05
-2.60432161353792e-06
-2.41611565887352e-06
-3.78840048130506e-06
-1.64088884148767e-05
-3.218171430902e-05
-2.81205747895719e-05
-2.83504294586483e-05
-1.51637650007277e-05
-1.28640126398049e-05
-2.60433613939655e-05
-2.08695531818737e-05
-2.76951913039943e-05
-6.39796372412605e-06
-1.9302551375382e-05
-5.84365163111875e-06
-2.81337008818514e-05
-2.58821437757239e-05
-1.57084703297419e-05
-5.42544126526778e-06
-9.92934961238496e-06
-2.83943122815741e-05
-1.96793820091976e-05
-8.21039809599781e-06
-3.95549691187488e-05
-7.88312855703581e-06
2.4410247452255e-06
-1.48989940360029e-05
1.25325879430778e-06
-3.01761368261523e-05
-2.42711271541676e-05
-2.23471907548215e-05
-1.00296026734981e-05
-1.52051005565812e-05
-1.37327871773205e-05
-1.77996196012807e-05
-9.52786712815321e-07
7.75138611246762e-06
-1.03875756105975e-05
-3.23307876985087e-05
-2.4613661920947e-05
-2.19107269179982e-05
-1.32073173042651e-05
-2.02761464555563e-05
-2.43494831391807e-05
-1.31862206192303e-05
-7.25885782090342e-06
-2.29089470693351e-05
-8.06343422729084e-06
-2.1061507423191e-05
-6.45518124493129e-06
-3.61499068029881e-05
-1.36360122689926e-05
-3.50498914645682e-05
-2.12927471470378e-05
2.54958646220898e-06
-1.40839758785378e-06
-2.29086930579142e-05
-1.70105356254027e-05
-1.37576646705708e-05
-9.35558660638242e-06
-2.09189530891523e-06
-1.50012264329634e-05
-6.10946451654355e-06
-1.4139117127672e-05
-4.59513167672931e-06
-1.926741237294e-06
-7.55180406892081e-06
-1.88967467202797e-05
-2.74572629262208e-05
-9.94551739259646e-06
-1.02453992619473e-05
-9.1878491640782e-06
-2.53119699219414e-05
-8.96573034667865e-06
-6.6429276608032e-06
-1.11350786407238e-05
-1.08246401982205e-05
-2.38083296251233e-05
-2.19378049301704e-05
-2.43223456315326e-05
-1.63338645737009e-05
-1.49317602342223e-05
-2.47359749260832e-06
-1.25662026730137e-05
-2.37792894662851e-05
-6.76062720373313e-06
1.18716414907614e-05
-2.02845411882332e-05
-1.84015959325885e-05
-2.75822974095443e-05
-5.92063266500298e-06
-1.445477826504e-05
-4.3021352898352e-06
-2.54724774039624e-05
-3.61971776365633e-06
-1.98163275107243e-05
-7.54414903362785e-06
-1.11244839018716e-05
-3.09163614169357e-05
-2.10932412992577e-05
-2.81369186636792e-05
-2.43643159717431e-05
2.12591864520026e-06
-5.95297233647188e-06
-2.60541749433615e-05
-2.23431265937031e-05
-3.49820602120702e-05
-1.52144295906982e-06
-3.84274670469666e-05
-3.46815669453423e-05
-2.75407270157799e-05
-3.55861506368662e-05
-1.43054278280612e-05
-1.83516891334149e-05
-1.63078964778023e-05
-4.29204769297177e-05
-2.86755604918856e-05
-1.96425033099429e-05
-2.14143515061127e-06
-1.38966542464312e-05
-2.53741521377837e-05
-1.26930137650015e-05
-1.86945170949237e-05
-3.50319280926871e-05
3.10618297749673e-06
-1.45900988325179e-05
-1.03434339046064e-05
-4.79816838080727e-06
-3.00001430175922e-05
-2.0735026761165e-05
-7.63029889258634e-06
-2.1857541705846e-05
-9.18720661089e-06
-1.49196575040857e-05
-5.9410549159888e-06
-2.46257738862994e-05
-2.29388422931348e-05
-2.14823152774811e-06
-8.97544120997282e-06
-1.1491531540041e-05
-2.15164393875499e-05
-1.29545413728269e-05
1.56003103391378e-06
2.13794769584029e-07
-7.86480258504701e-06
-1.08057679125573e-05
-1.99613813922935e-06
6.79314198320591e-06
-1.38896973537823e-05
-1.12362220592066e-05
1.06043543688855e-05
-2.49187408535628e-05
-1.85330622871899e-05
-3.36696195852947e-05
-9.75824116831081e-06
-1.28605809292998e-05
-2.22113520609976e-05
-3.00796370521618e-05
-2.91745646624458e-05
-1.15530090026612e-05
-1.78657554712746e-05
-2.71311712930609e-05
-2.02156851645037e-05
2.06156047631804e-06
-2.85391850083231e-05
-3.31549151269587e-06
-2.82690989664787e-05
-2.00352014324701e-05
-1.43622098078298e-05
-1.84782083406186e-05
-2.04748281788213e-05
-1.47578397733952e-05
-2.45577294230995e-05
-1.47928442923315e-05
-2.66101693856984e-05
-2.87382376213452e-05
-6.70981210013257e-06
-2.13510770121028e-05
-2.83103292132947e-05
-4.19754161519864e-05
-9.8696333895756e-06
-1.70475118755048e-05
-2.46535463657806e-05
-1.26953106395814e-05
-2.30428918341353e-05
-2.65537145473711e-05
-4.6851486538156e-06
-2.07954940563088e-05
-1.45962865721193e-05
-1.34697961598203e-05
-1.24761827762142e-05
-2.60737768228292e-05
-2.0311080619502e-05
1.61692227719151e-06
-2.68139225123465e-05
-1.25223949774141e-05
-3.9832804623308e-06
-2.3142086544787e-05
-1.41756666267303e-07
-1.89059978199026e-06
-9.06953273517147e-06
6.81367195114763e-06
-1.7953167038286e-05
-2.51316173402717e-05
-5.37018923237265e-06
-1.60206224682621e-05
-6.33928292965228e-06
-2.41423931827367e-05
-1.22176392693116e-05
-2.58696496169165e-05
-7.16629743464194e-06
-5.30185337012892e-06
-1.88849846710078e-05
-1.3280848014315e-05
1.26060922689124e-05
-1.30513773682076e-05
-7.38189242348056e-06
-7.1638847966427e-06
-6.43371291172164e-06
2.32715996290796e-06
-7.18635980675548e-06
-2.48918586743957e-06
-8.40313786292301e-06
-1.61293998515295e-05
-1.48867420237269e-05
-2.38301319390058e-05
-1.37130840232828e-05
-4.16821515183485e-06
-7.31768941632497e-06
-2.14087868297933e-05
-2.4855443129769e-05
-1.8085323041705e-05
-3.25046806197185e-05
-1.56561564939899e-05
-1.63346181803096e-05
-9.87189050535857e-06
-1.98677271279145e-05
-1.782458664397e-05
-3.45247865608758e-05
-9.0739470209492e-06
-1.21001867326358e-05
-1.80147200239087e-05
-1.49418324839438e-05
-5.37949162284975e-06
-3.0417998674766e-05
-1.61263372690594e-05
-1.66993306914715e-05
-2.74816247152582e-05
-1.23686061350356e-05
-1.27579901941267e-05
-3.91299535572313e-05
-5.79643140717132e-06
-4.22763581648587e-06
-1.6489672848694e-05
-4.01637980825459e-05
-2.90035925409993e-05
-1.73605573710202e-05
-7.48167035823921e-06
-2.95253909692734e-05
-2.18494448578061e-05
-3.39018254734961e-05
-9.34433861858412e-07
-2.06645049941449e-05
-2.96884215093247e-05
-7.88947101222508e-06
-1.63286511002839e-05
-3.80241757598818e-05
-1.85777013075701e-05
-2.52724566959954e-05
3.76866750751031e-06
-1.32494702849911e-05
-1.30012463232168e-05
-2.19367250472674e-05
-2.66011526989955e-05
-2.086922441734e-05
-2.63447776686277e-05
-8.64669599303186e-06
-1.74268694555137e-05
-6.90444271921479e-06
-1.30427194805587e-05
-2.35332556229087e-05
-5.85696337038058e-06
-3.10626079568263e-05
-2.77775963314514e-05
-1.12124079635003e-05
-2.00820662075e-05
-1.29004674081461e-05
-3.29273201300958e-05
-1.30863161113543e-05
-2.11973989207596e-05
-1.38729964418516e-05
-1.18447149385724e-05
-1.84340208992984e-05
5.55711910294612e-07
-1.58236536743889e-05
-1.08254196026503e-05
-1.14955014920335e-05
6.01413882094503e-06
-1.37119693161579e-05
-2.33178830864118e-05
2.538100868107e-06
-2.44648547118144e-07
-1.74168939762586e-06
-1.71722727670714e-05
-4.73823051643489e-06
-9.05173826850316e-06
-2.75068107604511e-05
-1.20546764061274e-05
-1.43936515136609e-05
1.76425971256334e-06
-6.73480672219615e-06
-1.47277560452233e-05
-1.85956102733576e-05
1.83212749712067e-06
-2.48784696518812e-05
-3.34599258153002e-05
-2.17845841138687e-05
-2.19202145889741e-05
-2.73668777562064e-05
-7.59842147479386e-06
-1.72132818938209e-05
-1.59363513374329e-05
-2.17480143459169e-05
-1.92250670757599e-05
-1.44363614140277e-05
-1.39211170427677e-05
-1.44619639830681e-05
-2.90970662258577e-05
-1.17239082283131e-05
-2.96381061305167e-05
-3.85301256129429e-05
-1.43988456610587e-05
-1.94594697844466e-05
-1.56885664517668e-05
-1.87807632051052e-05
-2.52686273852437e-05
-2.84700203841518e-05
-2.66631791095424e-05
-2.08707748087894e-05
-7.18950722773374e-06
-2.00992603240161e-05
-1.51833707676111e-05
-2.42217934722624e-05
-1.82203841899052e-05
-2.32141299787066e-05
-1.480763098651e-05
-2.5613270930694e-05
-1.31389173179003e-06
-3.83826501778646e-05
-3.14817756029824e-05
-2.15163329727238e-05
-2.52142708992192e-05
-6.84770087797916e-07
-2.55613070048807e-05
-1.2431238678609e-05
-6.76893512263119e-06
-5.46208494262421e-06
-7.3278039784179e-06
-2.56179078013154e-05
-2.23356063826551e-05
-7.60587526687286e-06
-2.84108605518342e-05
-1.87272035452223e-05
-1.37962182987489e-05
-1.39086937536948e-05
-1.95484420938753e-05
-1.25662474823058e-05
-6.11204272909281e-06
-1.84226254839358e-05
1.76695640614857e-06
-1.04564935513858e-05
-8.26020331034754e-06
-2.87271114365044e-05
1.25879526076386e-05
-1.65276045228432e-05
-1.14954390198227e-05
-1.75270531559819e-05
-1.83754347786027e-05
1.57995896722205e-06
-1.94306365430809e-05
-1.62587539496034e-05
-2.1414897988778e-05
-4.81624616548241e-06
1.06133600282338e-05
-2.09027356240664e-05
-1.22756854239574e-05
-1.21717075965414e-05
-1.19888293935143e-05
-6.99017021563753e-06
9.43272916258148e-06
-1.8059593624079e-05
-1.19489465704425e-05
-7.79760831516838e-06
-1.5181574888766e-05
-4.94779121057238e-05
-2.02445565153664e-05
-2.23343955444918e-05
-8.43739889523862e-06
-2.58070397614846e-05
-9.62504407854815e-06
-2.90831258291392e-06
-2.07933904571588e-05
-1.99123273626148e-05
-1.46101089495893e-05
-1.5247962673066e-05
2.59325616964217e-06
-5.66273081402128e-06
-1.9377678868549e-05
-1.39848350981279e-05
-1.96722007334391e-05
-5.97500745989164e-06
-1.69438936311956e-05
-1.06052223133632e-05
-3.27440551122101e-05
-1.64703921619421e-05
-2.91512805907551e-05
-1.90647920523831e-05
-1.45440832074926e-07
-1.3664532388517e-05
-2.73181409908693e-05
-1.28792756238591e-05
-5.76614212277916e-06
5.02526089746681e-06
-2.87202134297673e-05
-1.93298784509921e-05
-1.60736363979137e-05
-2.3969488730171e-05
2.48781921216005e-06
-3.68692827990803e-05
-2.08646266201558e-05
-2.7981172456822e-06
-2.47462432309878e-05
-1.4086063421441e-06
-2.77739060165045e-05
-1.51071181561058e-05
-2.48230820049385e-05
-2.13888741343652e-05
-1.53814580928964e-05
-2.26196562475357e-05
-3.52415620431929e-06
-9.47945786854066e-06
-1.65861234543625e-05
-4.77684231544898e-06
-1.45736048405004e-05
6.00553329429308e-07
-1.72398667157675e-05
-6.83568004780567e-06
-1.85913713730178e-05
-1.26407028516078e-05
7.04163537979878e-06
-5.49462065067227e-06
-1.3396981319617e-05
-1.21369313853186e-05
-3.05190795121408e-05
-1.53827249742558e-05
-1.87373436222907e-05
-1.96265234462566e-05
6.51801880693833e-06
-5.65675795777276e-06
-4.68881181813111e-07
-1.50048042458258e-05
-1.51971297655826e-05
-1.12685215197676e-05
1.62339276073342e-06
-1.33425210956373e-05
-6.63070884010043e-06
-8.28721951503387e-06
-2.44329866274174e-05
-2.4411586788409e-05
-9.32529017666473e-06
-1.53370854726211e-05
-1.48727693628079e-05
-2.08171430053824e-05
-3.64201674236631e-05
-2.86568127985089e-05
-1.43015933748664e-05
4.34829350895996e-06
-1.62258116118025e-05
-1.3692449452355e-05
-1.96424583112302e-05
-2.46112648698937e-05
-1.22270303378957e-05
-2.49495981871943e-05
-2.34077199526342e-05
-2.31533627421395e-05
-1.57600528239468e-05
-9.87665820173401e-06
-1.98972063546372e-05
-2.4350036908251e-05
-2.59757553047094e-05
-1.02704266579829e-05
-1.53784963968131e-05
-1.53428270489598e-05
-2.07282024772232e-05
-1.55380513818264e-05
-3.14075175677793e-05
-1.8190351557678e-05
-2.9838705235673e-05
-2.62629542358752e-05
-7.3412541300428e-06
-2.04154929530264e-05
-3.52351328589638e-05
-3.38654084284944e-05
-3.68803299857571e-05
-1.44166747520285e-05
-3.97226862580638e-05
-2.81276353291431e-05
-1.49020093701469e-05
-6.64869964198346e-06
-2.41639192224306e-05
-1.54939827769077e-05
-3.2522744117978e-05
-1.66091013820713e-05
-2.32773194390908e-05
-1.34426669135502e-05
-2.16079274120155e-05
-1.50674142191173e-05
-1.25267339958175e-05
-1.72868682976785e-05
-1.79334788564052e-05
-2.58426739758237e-05
-3.09892013252436e-05
-7.83641548089637e-06
-1.5615035625895e-05
8.07947841494236e-07
-1.95351803608761e-05
-1.21488805868222e-05
-1.52644008321521e-05
-1.40165284002514e-05
-3.65255068891774e-05
-1.6945995229717e-05
1.52507934325708e-05
1.44305402275309e-06
-1.76042939827381e-05
-1.17122643154707e-06
-8.24566511156469e-06
-2.3264366711768e-05
-1.52838867811468e-05
9.42632530727309e-06
-2.05864501214128e-05
-1.72708610732619e-05
-6.02835984602839e-06
-1.25432234314074e-05
-2.33944151686281e-05
-1.8477909833094e-05
1.13549959505897e-05
-1.32552860727199e-06
7.34411434377641e-06
-4.66861298567083e-07
-4.6274530192083e-06
-2.10121673848268e-05
-3.53649347871726e-06
-1.31844978540233e-05
-2.37447602327754e-05
-2.02548187877921e-05
-2.55257187502372e-05
-1.96189842086797e-05
3.33448594050634e-06
-1.688870482784e-05
8.55739459935169e-07
-1.27790939105968e-05
-2.99941129124077e-05
-3.1030113245881e-05
-1.01062157453486e-05
-1.62603011057494e-05
-2.01515657330417e-05
-1.49540744570974e-05
-2.97407505672525e-05
-1.51595685803111e-05
-3.79545859207093e-05
-2.46422411922965e-05
-1.56058624287181e-05
-2.13155068547494e-05
-1.45435424680269e-05
-1.70968671512065e-05
-1.55714924930767e-05
-3.90945851050883e-06
-3.81842859148258e-05
-1.03279724687858e-05
-4.17100980033964e-06
-3.04179415101158e-05
-1.36964554153015e-05
-2.25347839184809e-05
5.86861921137332e-06
-1.41767898033491e-05
-2.39197930629974e-05
-2.67392322639342e-05
-3.2443337325689e-05
-1.80752677290007e-05
-3.81615038725308e-05
-2.73765375144556e-05
-7.38931568762284e-06
-4.15615345548615e-05
-2.59373903834664e-05
-2.19819351386955e-05
-1.47312552940053e-05
-2.54444533096032e-05
-2.62822595241705e-05
-1.47061399115117e-05
1.536715609199e-06
-1.88366715390052e-05
-2.44800864038743e-05
-1.03170733948236e-05
-4.57113232097006e-06
-4.46727676150661e-06
-2.62542515139452e-05
-5.58383677443857e-06
3.17275415828796e-06
-3.14644703505607e-05
2.24839632975254e-06
-1.39763682065483e-06
6.30549084447973e-06
-1.19975972306016e-05
-6.61935073651356e-06
-6.44099354231862e-06
-2.25663952449822e-05
-2.52887465316978e-05
-7.85073134303407e-06
-1.90822984182592e-05
-1.19354593116761e-05
-1.72786713080154e-05
1.19398918279238e-06
-4.43883904051439e-05
3.62867701376873e-06
-3.20093647983455e-05
-1.39413562306911e-05
-8.87646105529487e-06
-1.78879407938985e-05
-2.31033758347787e-05
-8.97239282777167e-06
-1.61227684116774e-05
-1.2580752002813e-05
2.02193834669185e-06
-1.14481283206687e-05
-2.65594478800504e-05
-5.30606762556295e-06
-1.92899865051189e-06
-3.11645983493554e-05
-1.24721676075456e-05
-8.62686479652541e-06
-2.21358463495928e-05
-9.94221600607108e-06
-2.35339544678931e-05
-1.75545514565487e-05
-8.23231904396339e-06
-2.59822006508711e-05
-8.42737758053134e-06
-1.25603022990233e-05
-2.768711928413e-05
-4.42462199429023e-05
-8.63012252056505e-06
-8.25602398407704e-06
-2.31123865014857e-05
-2.21029042403836e-05
-1.90140304338229e-05
-1.99287015378938e-05
-2.86612210989642e-05
-2.74597876180914e-05
-1.72132960993719e-05
-1.87047397361754e-05
-3.08921448266224e-05
-9.31217521369604e-06
-1.70391837452551e-05
-2.25485474393559e-05
-4.19286044972343e-06
-4.23616187269846e-05
-2.41656993775497e-05
-7.998170948444e-06
-2.65575020499664e-05
-1.59251480924159e-05
-2.61335409501117e-05
-1.90532769318033e-05
-3.64449263998809e-05
-1.81832539319272e-05
-2.27338942166479e-05
-1.59796567025955e-05
-1.2107653462603e-05
-2.55783624991201e-05
7.26451699712319e-06
-9.18966067576036e-06
-9.79741207490939e-06
-7.22169633175145e-06
-1.18109041539692e-05
-1.05685733654109e-05
-1.54127658913136e-05
-3.80336673652411e-06
-9.22311634985132e-06
-2.07575293310222e-06
-1.24804279562444e-05
-2.03156414368693e-05
-1.17634316666649e-05
-9.29277792057165e-06
-1.1973829067348e-05
-1.14238832385512e-05
-2.16170328747891e-05
-7.12298782948061e-06
-4.42058663241834e-06
-9.48031690421722e-06
-1.27793006539754e-06
-4.38110635886492e-05
-3.94863519902442e-05
-8.84246656343664e-06
-6.22893971511973e-06
-6.5626642020235e-06
-9.53334351807793e-06
-1.75976828723903e-06
-1.15229616729577e-06
-1.26467428917766e-05
-1.61172437959871e-05
-3.21932532602915e-05
-2.9732878812058e-05
-2.60815403862402e-05
-1.23877802792862e-05
-1.51485819270124e-05
-2.92260145392445e-05
-9.4772263098199e-06
-1.40542533174951e-05
-1.94990685602075e-05
-1.24684772290427e-05
-1.78855402437958e-05
-2.57564026821687e-05
-2.06199631714321e-05
-1.18441102816054e-05
-1.39368432289115e-05
-4.41065957908833e-05
-2.51422347056177e-05
-4.32624095706803e-06
-1.36928088684399e-05
-3.4867409243963e-05
-2.99866738151475e-05
-2.29685796381392e-05
-2.57790851403267e-05
-1.00837756583584e-05
-2.66220347289399e-05
-3.08179314505213e-05
-2.53763306370988e-05
-2.10353684173105e-05
-1.58862716302037e-05
-2.08415613922353e-05
-1.98512286426104e-05
-2.5264222397602e-05
-1.78169632344385e-05
-2.59640476971453e-05
-1.93863636527768e-05
-6.83814500874951e-06
-1.27993833390703e-05
-1.08487960933081e-05
4.91836249644458e-06
-1.94945250961835e-05
-4.19307261031021e-05
-1.91884699261131e-05
-1.86228087484956e-05
-2.52870530285058e-05
-2.04841954272632e-05
-2.39968766277553e-05
-2.04298127592909e-05
-1.5806330330862e-05
-2.30062232967672e-05
-5.05835421327101e-06
2.40775371113801e-06
-1.40351790134842e-05
-2.6117410857386e-05
-2.84537258590227e-05
-2.26829988212617e-05
-1.85575878037368e-05
-1.97107257682051e-05
4.90079252688295e-06
-9.17320121715094e-06
-2.35032892538855e-05
-1.60615635166945e-05
-1.15783089884229e-05
-4.82350840346221e-06
-1.40300070951466e-05
-5.68672013581602e-06
-2.70424165424462e-05
-1.64020420679079e-05
-1.73620799208377e-05
-2.81399897656347e-05
-4.29041055561891e-06
-1.38595024579943e-06
-2.55894212079207e-05
-1.07178172781952e-05
-2.69730261392795e-05
-3.89834785705748e-05
-2.70715458795575e-05
-2.90493486230174e-05
-4.58680787803467e-06
-1.78346314786512e-05
-1.67017307964596e-05
-7.09798182597447e-06
-5.53064679699531e-06
-5.07572534144557e-06
-1.76766809616115e-05
-1.03635966032837e-06
-6.27109402855334e-06
-1.25666635587985e-05
-3.93118145049825e-05
-1.45203057893023e-05
-2.20048497484857e-05
-2.17853586614603e-05
-2.52767148173296e-05
-1.24030613709642e-05
-1.53633206938343e-05
-1.99227570410509e-05
-2.74231680034158e-05
-1.30311028666563e-05
-1.36718870322553e-05
-2.25480807535891e-05
-2.03625407371284e-05
-1.89948724286403e-05
-2.96149965733938e-05
-1.42548553590162e-05
-4.30015966842962e-05
-2.62513948919348e-05
-1.49746874609781e-05
-2.12429381077764e-05
-2.28165939122269e-05
-1.82954766069816e-05
-2.05725189428927e-05
-1.11790718204364e-05
-1.83274287220571e-05
-4.26867896863332e-05
-2.54829214534872e-05
-1.00521646440322e-06
-4.81375647882645e-05
-1.77438818594401e-05
-1.75728121995556e-05
-1.92767394591228e-05
-1.7714096882389e-05
-2.51916048334739e-05
-2.46951721277683e-05
-1.65304245098164e-05
-2.9636974930078e-05
-1.96678449877493e-05
-1.37686752958172e-05
-1.81635536080218e-05
-1.36549783162021e-05
-2.3638557330732e-05
-2.09447577503427e-05
-9.6116412750408e-06
-3.24876769221494e-05
-1.70129835651997e-05
-6.6918158458568e-06
-2.30481208987132e-05
8.66995661545347e-06
-1.75437880345595e-05
-2.80858259918011e-05
-1.51710278941848e-05
-2.12165432245838e-05
-1.73329357751274e-05
2.39620986585083e-06
-1.68374591173098e-05
-5.5431361332493e-06
-2.71732898994403e-05
-1.26797856184179e-05
-5.75816361657358e-06
-1.61470857137204e-05
-1.61280563497295e-05
-1.55732674082231e-05
-1.78185233571234e-05
7.83467066812282e-06
-3.06477771406766e-06
-9.75965398045882e-06
-6.39450450657624e-06
-8.11429505375806e-06
-1.37310765935453e-06
-9.30631652374278e-06
-2.18055688269601e-06
-3.25434032857986e-05
-1.69123089424258e-05
-4.85604475471014e-06
-5.2284906384437e-06
-5.14419486879707e-06
-6.82661899404363e-06
-8.5589304442817e-06
-2.66602528897489e-05
-8.02784404885055e-06
-1.69557112112953e-05
-1.49386941548658e-05
-1.73887988956141e-05
-1.57768280223502e-05
6.03835792665373e-07
-1.40140525269346e-05
-4.75496029017036e-06
-3.57937509509093e-05
-1.26258798252544e-05
-5.9190237253833e-06
-1.52975243075687e-05
-1.60912384572068e-05
-2.4431028609566e-05
-4.24634416544058e-05
-3.16864312384642e-05
2.49842727955834e-06
-1.88924712474856e-05
-2.86968448025021e-05
-1.72568976953682e-05
-3.24183848903187e-05
-2.17582533630078e-05
-1.31833191968736e-05
-8.45122253966239e-06
-4.03917263049962e-05
-3.26911884613001e-05
-2.33165754962206e-05
-1.55703976801989e-05
-3.96766153681053e-05
-2.40522333497697e-05
-3.11106671396137e-05
-2.27708226814129e-05
-2.32695769180118e-05
-2.89841605101651e-05
-1.59287859927395e-05
-1.19477659415478e-05
-1.74433186650061e-05
-1.83407697251268e-05
-3.55288577201558e-05
-1.53157830365471e-05
-1.92162079811403e-06
-1.03585575291736e-05
-2.94079163922104e-05
-2.68654538995344e-05
-3.63361907763175e-05
-2.85120145863508e-06
-2.33499755259534e-05
-2.14577344159689e-05
1.15382381946551e-05
-1.63302169215664e-05
-1.6302074052605e-05
-1.81623084357737e-05
-9.83644254664377e-06
-1.54056053744328e-06
-4.02816808632329e-06
-2.7027767938136e-05
-1.98577794230347e-05
-9.47570968783954e-06
-1.73619464411261e-05
1.26386489595991e-06
-3.68977307786966e-05
-3.43348123686654e-06
-1.95594517203687e-05
-3.50749253173113e-06
-1.64373292574854e-05
-1.53382486966728e-05
-1.21388027796877e-05
-1.04240770566524e-05
-5.03008536699723e-06
-2.75825504903048e-05
-5.8643575345444e-06
-1.68013262649878e-05
-2.46251259777774e-05
-2.59445282945811e-05
-2.84431107469786e-05
-1.49590699316119e-05
-2.39325714987913e-05
-1.90258804734808e-05
-6.89651045765731e-07
-1.79689460377431e-05
6.70019181516566e-07
-1.79417591951724e-05
-1.6375419242331e-05
-1.91850873863432e-05
1.95213593960829e-06
-2.22785795935284e-05
-1.78150556558169e-05
-1.75676329000186e-05
-1.74431242696073e-05
-2.12124610400875e-05
-2.80482904505174e-05
-3.87237527266643e-05
-2.77729622401394e-05
-1.13371016015847e-05
-2.56280935723081e-05
-8.4743142917787e-06
-1.52570287759584e-05
-1.86007868182247e-05
-3.04129603235247e-05
-1.38978750849221e-05
-1.85683455971494e-05
-9.23165968202819e-06
-1.47416367846575e-05
-2.55869898824853e-05
-2.84595484557964e-05
-1.38849737413611e-05
-2.24116591542959e-05
-5.75663182222002e-06
-2.96900449064261e-05
-6.24374055469343e-06
-2.63795437224471e-05
-1.82767706146681e-05
-3.16614977756599e-05
-1.57036218744878e-05
-3.48896441442244e-05
-1.46987488037513e-05
-1.91827150682753e-05
-2.18531055453826e-05
-2.92912365395215e-05
-1.92837185194505e-05
-1.39724729215798e-05
-1.51713918209428e-05
-1.35783406234842e-05
-1.20129952507841e-05
-1.24690240680902e-05
-1.36938410938058e-05
-3.97391740916436e-06
-2.46854627651688e-05
-1.75342249822621e-05
-4.95224197927855e-07
-6.25925579878777e-06
-5.19713896789256e-06
-2.30123822620279e-05
2.94076375428962e-08
-1.13932854668199e-05
-2.44016090464731e-06
-2.37385811228197e-05
5.0091138898778e-06
7.3595391817731e-06
2.71006071772528e-06
-1.17125227694261e-05
-1.41755811975596e-05
-1.99531362599853e-05
-1.98220183753087e-05
-1.35860902405144e-05
-1.37725032118589e-06
-7.44714276005993e-06
-1.7672464737302e-05
1.90022893664566e-05
-3.06424147064386e-06
-2.04105865514445e-05
-3.12847469592474e-05
-1.1534781813694e-05
-1.24558443778766e-05
1.16230207804532e-05
-1.61692669018855e-05
-5.39915460468082e-06
-9.74476154062049e-06
-6.19794141408973e-06
-4.31755224727613e-05
-2.01219315757968e-05
-2.23719792947444e-05
-2.13943731583471e-05
-2.61089737596435e-05
-1.57944783822432e-05
-9.76197835769278e-06
-2.36867392465864e-05
2.66411020111354e-06
-2.35793027539225e-05
-1.83880928439266e-05
-3.01542494849507e-05
-2.94803894717451e-05
-2.43982097874789e-05
-2.28429242259039e-05
-2.14817214275948e-05
-8.18779788196951e-06
-1.73970486001255e-05
-4.10735488767509e-05
-2.44846204303808e-06
-4.26747005803738e-05
-2.74979408309279e-05
-1.51916839652525e-05
-1.82591661471752e-05
-3.16048649344764e-05
-8.32308530999866e-08
-1.94278752619888e-05
-2.72058406323131e-05
-1.42070868195673e-05
-1.60977584014095e-05
-3.08200174921039e-05
-3.20824447161588e-05
-1.97162697215908e-05
-3.25212332891783e-05
-1.87557949433178e-05
-2.37324262344514e-05
-2.01229728449898e-05
-2.69544820532247e-05
-1.46232728534979e-05
-1.16175479489149e-05
-1.81596333777728e-05
-3.30481464919695e-05
-1.43966686004636e-06
-1.49355769429162e-05
-1.28502337875798e-05
-1.23661993980088e-05
-1.66507331359288e-05
-2.15338063542213e-06
-4.09733553146898e-05
-9.48457581124234e-06
-1.44649756843714e-05
-1.07528443280679e-05
-8.47938025729565e-06
-1.19964726379555e-05
-2.81514775012927e-05
2.89700795326712e-06
3.70610004590803e-06
-1.60740148609667e-05
-1.55067199265729e-05
-1.83694481639978e-05
-1.12586339663162e-05
-2.1975744285257e-05
-1.26598868517365e-06
-1.14065822936971e-05
-1.6908392268804e-05
-1.50882955919041e-05
-2.88422354243566e-05
-2.97710573439766e-05
-2.98836172070783e-06
-1.89361972608128e-05
8.8428491047282e-06
-2.70011897754419e-05
-1.43850569808411e-05
-1.05294570342563e-05
-7.68489027694715e-06
-2.17463522354541e-05
-1.99402551946124e-05
-2.28634381169339e-05
-6.24993513771817e-06
-2.26325809510483e-05
-1.14519530992597e-05
-2.88301973419955e-06
-1.39747665582698e-05
-1.86986354620247e-05
-2.85168797024888e-05
-1.46767160487016e-05
-2.42156808854955e-05
-5.54555028562201e-06
-4.02450172225733e-07
-1.45425719053148e-05
-1.3594868658973e-05
1.99262570147368e-06
-2.95847204310564e-05
-2.7723671899999e-05
-2.14385780476142e-05
-1.33231569938311e-05
-4.79648703415938e-05
-1.13367515107486e-05
-2.28363808068466e-05
-1.8447741929233e-05
-1.32798193940421e-05
-1.18126621498848e-05
-3.28129341322481e-05
-2.29518944845454e-05
-1.17909038079681e-05
-3.21594716405348e-05
-2.01568878397001e-05
-9.67524382443468e-06
-3.78611266043628e-05
-1.49186292814228e-05
-1.31172824644275e-05
-2.33179977251893e-05
-1.00020791409806e-05
-8.74715014224587e-06
-2.19919043783746e-05
-1.76799524117537e-05
-1.93983224310322e-07
-2.46208384406539e-05
3.88634971713963e-06
-1.28373972626783e-05
-2.17737554936037e-05
-9.57889747776571e-06
-1.64409179488492e-05
-2.11164480499204e-05
-2.79338095891043e-05
-1.58706271202126e-05
-2.39386600739369e-05
-1.79601147735856e-05
-4.29714202410402e-05
-1.09126693934179e-05
-2.52298414142806e-05
-8.42915911332873e-06
-4.91851446328863e-06
2.93239959704923e-06
3.41273601791575e-06
-2.45984843837056e-05
-7.9012634425278e-06
-5.50415281819405e-06
-1.38229499630046e-05
-9.93455117195687e-06
-1.3095857685589e-05
-1.186841910646e-05
-1.9142173412334e-05
-2.60054167844695e-05
-1.44331923855424e-05
-1.34740781936911e-06
-2.15455508668414e-05
-2.51504210436767e-05
-2.19953238071784e-05
-1.14825266287334e-05
-1.23653615525467e-05
-1.70020877209765e-05
-2.10750055902592e-05
-3.24747676254875e-05
3.35508361578145e-06
-2.0721779373444e-05
-8.76337129548144e-06
1.36118210732592e-06
-7.09516523899379e-06
-1.70764268907029e-05
-1.81580929579367e-05
-5.84097962272141e-06
-1.06706891844668e-05
-1.75768007276221e-05
-1.08126383881319e-05
-2.63702376500945e-05
-3.82645576257614e-05
-1.10506726280223e-05
-4.62335450086698e-06
-5.33899950954069e-06
-1.26596631821362e-05
-1.1223730497921e-05
-2.20093729225019e-05
-5.64002014093768e-06
-3.29831349577132e-05
-9.60148950851448e-06
-1.6681296651214e-05
-1.08145734239768e-05
-3.21005147349398e-05
-2.71801125361378e-05
-9.34932980055119e-06
-2.42769939001331e-05
-2.39416174069729e-05
-1.83529003749503e-05
-2.00491653674415e-05
-1.2541721069123e-05
-3.53278830512924e-05
-1.35716783086466e-05
-1.48409780137466e-05
-4.70518643678802e-06
-1.63614251929288e-05
-2.92780129894213e-05
-2.26347409621327e-05
-2.38493497859058e-05
-2.70356025500457e-05
-2.43685208145369e-05
-2.13709770799132e-05
-1.07917062041077e-05
-2.94761101256884e-05
-2.62975069749195e-05
-2.10344961278302e-05
-2.82496901572633e-05
-3.18850934741206e-05
-1.70470490633941e-05
-2.0214395334464e-05
-1.97120095641849e-05
-2.23964698304346e-05
-2.54004363296151e-05
-2.6137074602025e-05
-1.8003293554209e-05
-7.42421773497043e-06
-2.82196738238952e-05
4.79581825851934e-06
-1.12382110870567e-06
3.17038930777688e-06
-1.42689791318484e-05
-7.5955807837395e-07
-1.91256103399839e-05
-3.15125206185344e-05
-2.19608729012088e-05
-9.98303184673588e-06
-1.44790371028155e-05
-1.60915639717392e-05
-1.14316092469029e-05
-1.43204418175414e-05
3.69470734319828e-06
-2.83230954072977e-06
-1.71668502129313e-05
-7.65543600115352e-06
-7.04363237619545e-06
-1.123057533751e-05
-9.17104046582386e-06
-2.76962093763589e-05
-2.80028957707345e-05
-3.45416371017625e-06
-1.89774975725459e-05
-1.28016871952444e-05
-1.09045102586888e-05
-1.91468029592262e-05
-1.75307758939367e-05
-1.11112300438058e-05
-2.33770129037158e-05
-2.9232808427056e-05
-1.97303952632878e-05
5.5675054908731e-06
-1.06787375677333e-05
-1.84258544209519e-05
-1.87814845602326e-05
5.77869213902038e-07
-9.73372507331443e-06
-1.09659401641052e-05
-5.6936657318755e-06
-2.47963475289346e-05
-4.26461760030348e-05
-3.42623280076701e-05
-9.83585236382768e-06
-1.53167373846185e-05
-3.05159435612087e-05
-1.99079462320167e-05
-2.23228397049273e-05
-2.20383997148528e-05
-2.57630969822334e-05
-1.09143808643651e-05
-9.13264422372142e-06
-1.85692462984206e-05
-2.71153767079386e-05
-1.04006544419221e-05
-3.382468319484e-05
-1.22261719143317e-05
-1.03216247992293e-05
-1.74908015941171e-05
-3.71853248155031e-05
-1.80588683030667e-05
-2.25957651388108e-05
-2.08234465850377e-05
-2.00806043438561e-05
-2.24287968483469e-05
-2.75576261216885e-05
-1.28249825057824e-05
-2.5824862215993e-05
-1.37472237841706e-05
-6.19658958286039e-06
-1.35753403344153e-05
3.97713985391829e-07
-2.14257393258874e-05
-3.0298061810385e-05
-2.05383978957412e-06
-9.85797551696069e-06
-3.33942593138757e-05
1.80444025353303e-06
-9.49615297668525e-06
-1.33278787102222e-06
-1.83931025311167e-05
-1.24364525829359e-05
-1.22351078790494e-05
-3.30084611327915e-05
-1.8564265099145e-05
-9.73338039780873e-06
-1.29602031854779e-05
-9.34194514414988e-06
-8.39454586983511e-06
8.13375208757644e-06
9.11991334708014e-06
-2.897527893067e-05
-1.12140064528223e-05
-1.32832306071107e-06
-1.78640932132495e-05
-8.39429139336702e-06
-1.89603558734754e-05
-3.23053473369553e-06
-2.38621922557083e-05
-1.54162872436064e-05
-1.87315981212971e-05
6.16015570917148e-06
-7.55163230944762e-06
-1.37366041139302e-05
-2.23110667314579e-05
-1.26689667242098e-05
-1.00200133903747e-05
-2.12607597680067e-05
-2.71210900353434e-05
-1.59889409128171e-05
-3.29936717114318e-05
-2.62921540102907e-05
-6.59683070253788e-06
-1.10783844670977e-05
-1.19471057196931e-05
-6.08618110434928e-06
-4.55305851143195e-06
-3.79124383368081e-05
-3.18211755589675e-05
-1.51924562140215e-05
-2.90413434403292e-05
-2.11785080259352e-05
-1.62829729339845e-05
-1.54716144689533e-05
-1.42638831686766e-05
-4.20194757422828e-05
-1.14248254550626e-05
-1.8681346048887e-05
-1.53665852520533e-05
-1.41346504480085e-05
-1.97384927045942e-05
-3.80795061529271e-05
-2.14889965012863e-05
-1.15707111118347e-05
-3.93612991295354e-05
-1.03549805714079e-05
-2.1681768995913e-05
-2.8809129080651e-05
-2.46485862026063e-05
-1.88014629177193e-05
-2.07200329870549e-05
-1.14335026320257e-05
-2.46250039881324e-06
-1.74261891242718e-05
-1.25955112567191e-05
-8.33189057334929e-06
-2.9755805713754e-06
-3.10581154916882e-05
-1.80429454216346e-06
-1.1980482179714e-05
-1.70217479895682e-05
-1.77663487965294e-05
-1.82236620381436e-05
-2.70425319094215e-05
-9.92372990365085e-06
-2.05265102040643e-05
-2.5385113371208e-05
-1.17879758234746e-05
4.9164048820743e-06
-5.83564564973201e-06
-1.93406350508839e-05
-1.76016683652722e-05
1.72054121143113e-06
-1.95436498553649e-05
2.57416662837608e-06
-1.40037939350766e-05
-2.39740698523791e-05
-1.75922475641233e-05
-8.35811342034312e-06
-2.39440532660913e-05
3.810542316141e-06
1.25473835432306e-05
-3.2469282344698e-05
-2.25106061306328e-05
-2.03704146104177e-05
-1.68904889182171e-05
-2.55501609684618e-05
-2.4134841662074e-05
-9.55548130285576e-06
-1.38132916747207e-05
-2.01095009524543e-05
-1.39439867837627e-05
-1.64296489063283e-05
-1.30110127099315e-05
-3.83273819804916e-05
-3.38557404063607e-06
-1.76200323246913e-05
-1.79008468189769e-05
-2.11469700093855e-05
-1.03529585540116e-05
-3.59237461308781e-05
-1.22415749746608e-05
-2.21653107442992e-05
-1.98678672235826e-05
-1.87716459881944e-05
-1.38687993851039e-05
-2.50947383203261e-06
-3.54142046448023e-05
-3.0388473141811e-05
-2.052897134642e-05
-2.32107228432863e-05
-2.26458960206974e-05
-3.53495848262962e-05
-2.50113356327087e-05
1.10985073720673e-06
-2.0680042791768e-05
-1.73075291137122e-05
-3.84468328872161e-06
8.2142086575607e-07
-1.14367394844433e-05
-3.30243539353515e-05
-3.41540872667736e-05
-2.32523628326589e-05
-1.61974526551659e-05
-1.33950887911546e-05
-2.36035108548895e-05
-1.03493546505289e-05
-1.58379148916726e-05
-2.33471437973636e-05
-2.63657049090717e-05
-1.91786970825645e-05
-1.42429672014611e-05
-1.82094486547284e-05
-3.61439663673921e-05
-1.05430060156268e-05
-1.2074940975197e-05
-8.76797993014704e-06
-2.70099980602836e-05
-1.70260278134832e-05
-1.53177028583659e-05
6.84763003397091e-06
-9.72378821418736e-06
-1.46131509688345e-05
-1.33999033503673e-05
-1.93814424770086e-05
-1.31733520559198e-05
-9.06134355146406e-06
-7.78758255779516e-06
2.12260462657757e-06
-1.86318699463111e-05
-4.63646240007186e-06
-1.88411348918278e-05
-1.64966011468911e-05
-1.4779532020377e-05
7.94252545392744e-06
-1.48503584244787e-05
-1.82271030315736e-05
-8.38711897063201e-06
-2.57946174637637e-05
-2.37750470168706e-05
-2.83771378534193e-06
2.23664774493023e-06
-1.94432529219659e-05
-1.51137076522321e-05
4.18393097357729e-06
-2.71660717034725e-05
-1.06522725706555e-05
-1.84557908323113e-05
-1.35939074096945e-06
-8.32569785633677e-06
-1.25212078839225e-05
-2.45633886072502e-05
-2.79285801261803e-06
2.85813449097378e-06
-1.59645302512078e-05
-5.83751165957182e-06
-4.68404436004246e-06
-2.57269977336358e-05
-1.62789701388709e-06
-7.73327749218375e-06
-1.95553706922308e-05
-2.9187182134811e-05
-1.4481727140085e-05
-1.34610155697923e-05
-2.68168180818458e-05
-1.634667209601e-05
-8.99754012386008e-06
-1.65899575316891e-05
-1.22166330672344e-05
-2.85043568157311e-05
-1.84883029077477e-05
-1.046680611998e-05
-2.35216716552786e-05
-1.08270025045283e-05
-3.69506198201482e-05
-1.65127402249412e-05
-1.75755900610319e-05
-2.73371769665713e-05
-1.15927128527873e-05
-1.92351863943467e-05
-3.59678500964984e-05
-2.93412818517089e-05
-2.02932314861515e-05
-1.86561164569232e-05
-3.08570562058565e-05
-3.40612772076707e-05
-2.9673914247898e-06
-3.50558061416261e-05
-3.58479215251435e-05
-2.08277956256131e-05
-1.42426860581512e-05
-2.28780521517602e-05
-3.12811798287804e-05
-4.3169381748931e-06
-1.64186458944803e-05
-2.18067019546604e-05
-1.52096000356017e-05
-1.57375647880525e-05
-2.48063166383642e-05
-1.81821529509069e-05
-2.02423054575472e-05
-1.78189209424687e-05
-8.5902912692141e-06
-6.57651857323792e-06
-3.22381160129902e-05
-4.2755867569236e-06
-3.45430419573125e-06
-2.31558692340763e-05
-3.83095414996254e-05
-1.57036294659416e-05
-1.11106907260124e-05
-1.21407530890534e-05
-9.30433629324812e-06
-1.15061318394279e-05
-1.64870810501821e-05
-2.6321718166806e-05
-1.63405566081828e-05
-2.34178259746366e-05
-1.00204532427411e-05
-5.52006754468592e-06
-1.8081043188843e-05
-6.24206726477349e-06
-1.66280268629223e-05
-4.8134927937631e-06
-5.03045339301198e-06
-6.6817432939712e-06
-3.90174029663782e-06
-6.32800549078153e-06
5.6874533104791e-06
-7.49790214988799e-06
-2.32856436807983e-06
-1.02395746088799e-05
-7.83210981663214e-06
9.42906519635222e-07
-1.48303382842274e-05
2.0157663612717e-06
-3.11914859710396e-05
-1.0239691975555e-05
-8.37370208630205e-06
-2.65049353152894e-05
-3.02539799009573e-05
-1.33348066689733e-05
-1.75343645122429e-05
-3.19167496024415e-05
-3.58470745201268e-05
-3.2008219259055e-05
-1.30323217869236e-05
-1.32935477412421e-05
-9.27014794690114e-06
-1.15373969309634e-05
-3.26831525073387e-05
-2.93469717581452e-05
-2.06994290008078e-05
-2.59668176109803e-05
-4.56352940654711e-06
-1.56363815148171e-05
-5.53898148105238e-06
-4.3226750235375e-05
-2.34638465810175e-05
-1.96637762829761e-05
-2.21829392891746e-05
-1.83274281719905e-05
-1.85707287539422e-05
-2.85747422459012e-05
-8.12184032326491e-06
-1.71066804695602e-05
-3.88242618108536e-05
-5.95471212279476e-06
-2.94240477314993e-05
-2.0039691323893e-05
-1.70863049146598e-05
-3.37681602538229e-05
-1.37945334088901e-05
-1.4972281244953e-05
-3.17609474168e-05
-1.97030843664455e-06
-4.26982252864605e-06
-1.29223285575803e-05
-5.50754460598371e-06
-1.29831355574862e-05
-5.81892197193927e-06
-1.16848078857404e-05
-1.06487639990682e-05
-2.14522006623577e-05
-1.95933163748821e-05
-3.16159602530373e-05
-1.2871659380219e-05
-1.06726068391396e-06
-2.63339344418481e-05
-1.71820821766446e-05
1.03785122119038e-06
-2.98298199853653e-05
-2.74932522270776e-05
-8.70648028995093e-06
3.18350876006635e-06
-1.66314605165559e-05
-1.705264256868e-05
-1.4674341437005e-05
-1.18195811879681e-06
-3.23031049912856e-06
-1.16551756792028e-05
-2.75740004546537e-07
-1.80841393098831e-05
-5.66254190973834e-06
-1.80762150363714e-05
-1.92015404032739e-05
-1.5614273156983e-05
-1.02435373996372e-05
-1.79068026664614e-05
-2.06898134087153e-05
-1.63029647081464e-05
5.93286786353784e-06
-3.25420031126627e-05
-1.96111771513476e-05
-1.26167658600054e-05
-2.58000060735763e-05
-3.32177854959362e-05
-1.31650803710297e-05
-2.63210052566129e-05
-2.00079780498e-05
-9.25916142162671e-06
-2.81593904285402e-05
-2.37670434295445e-05
-1.3390025656866e-05
-1.24728953686047e-05
-3.30536038178906e-05
-3.46052256231118e-06
-3.04516010470665e-05
-1.4466069508994e-05
1.25271544100675e-05
-2.52894996084543e-05
-1.3031539865696e-05
-2.03464131932769e-05
-2.87090198445932e-05
-1.68995672339295e-05
-1.41979097700017e-05
-2.84311397438562e-05
-5.33164784393201e-06
-5.39654259836684e-06
-8.34715409313077e-06
-2.70191782573162e-05
-1.22761035208242e-05
-2.46571014411308e-05
-1.97189139963828e-05
-1.85102166931273e-05
-1.49230530108454e-05
-2.13587910677587e-05
7.09181400231174e-06
-1.86647462535206e-05
-1.69469180719897e-05
-3.35612962540088e-05
-9.47147090071865e-06
-1.86064016071755e-05
-1.70906060821912e-05
-4.2331483123954e-06
-1.59906530979388e-05
-1.84023582480506e-05
-2.203717956006e-05
-3.16458310528665e-05
-1.68176843036572e-05
-1.19657259070591e-05
-5.34371981871419e-06
-1.39959863051045e-05
-1.23853023792238e-05
-3.50965229503238e-06
-1.00200906833276e-05
-1.45944634997488e-05
-7.2838253384033e-06
-8.37594472864933e-06
-1.89002467282794e-05
-1.32603382975208e-05
-8.6221448515415e-06
-2.18323122038631e-05
1.85807852700265e-06
-3.47049995080592e-05
-2.15757771687382e-05
-1.14660126735895e-05
-8.25972337528519e-06
-2.98096790016617e-05
-1.77594856909652e-05
-1.09060240539384e-05
-5.20780423574603e-06
-1.96309284497011e-05
-1.49058617886206e-06
-2.3031945998718e-05
-1.78814448246278e-05
-9.58039896910298e-06
-2.32332402851337e-05
-1.537784335073e-05
-2.75240005049135e-05
-1.1062230329192e-05
-1.32348377264656e-06
-5.5013415341378e-06
-1.87052590069088e-05
-1.40347544341818e-05
-1.167479584259e-05
-7.88356171868978e-06
-1.39256911400601e-05
-7.29476471097206e-06
-1.03537874815811e-05
-2.06827436215695e-05
-2.90177878486488e-05
-9.43108988937711e-06
6.21583415316128e-06
-1.31428689104459e-05
1.50350136051295e-06
-1.49076664092094e-05
-3.10607981579532e-05
-1.3401679997114e-05
-1.81063144260563e-05
-1.48241760392032e-05
-2.7555075472167e-05
-3.2121698491279e-05
-1.64656262086902e-05
-3.46028939924109e-05
-2.30875761525963e-05
-1.27900232631575e-05
-2.05005312895339e-05
-1.66944562361786e-05
-1.55535819344849e-05
-2.88601895503388e-05
-2.58480878411013e-05
-2.26093668788117e-05
-1.69475804092577e-05
-4.13224471479825e-06
-2.65273834402577e-05
-8.41122867735714e-06
-1.23432209579762e-05
-1.90046006309019e-05
-2.88640434925435e-05
-5.64965978922109e-06
-2.15189434668004e-05
-1.36155617217417e-05
-2.13548213372324e-05
-3.87060592501951e-05
-1.60557591287487e-05
2.45530833757027e-07
-1.35378952102986e-06
-1.70532698249078e-05
3.66502659474666e-07
-1.58935930245703e-05
-1.38542539558142e-05
-5.10561861258007e-06
4.90884284903574e-06
-1.67172380191404e-05
-5.34365887598723e-06
-1.9151273802879e-05
-2.19485367108718e-05
2.39543536343797e-07
-1.57459951140324e-05
-1.83538855475563e-05
-1.6204635580058e-05
-1.23674391899441e-05
-1.25466540597049e-05
-8.06372900954627e-06
-5.28200631474613e-06
-1.06834051588206e-05
2.0644591465314e-06
-1.86149028896473e-05
-3.22729171756935e-06
1.05692508600481e-05
7.34328342322725e-06
-1.95531770850281e-05
-1.55728460547523e-05
-1.22445390346593e-05
-1.02768136953736e-05
-2.36749226565855e-05
-1.02592120831352e-05
-6.76310317431896e-06
-1.80299515946734e-05
-4.42236225875021e-06
-1.22152912459809e-05
-2.81979587857064e-05
-1.34657160166754e-05
-2.13007746753144e-05
-1.73159223392825e-05
-1.25021269924274e-05
-1.53119643170988e-05
-3.00241904562445e-05
-2.01234240290487e-05
-1.14192681336231e-05
-5.81120539810174e-06
-1.42335191368836e-05
-2.66332294931126e-05
-3.37578460999152e-05
-1.42556958048437e-05
5.60074187304989e-06
-1.42983059760157e-05
-1.88130909867562e-05
-2.32427284617301e-05
-1.64042331147994e-05
-1.63537148717693e-05
-7.8946216769955e-06
-1.56267406326573e-05
-7.51917535781473e-06
-3.18837721906904e-05
-2.4472528201457e-05
-8.61434428751988e-06
-1.69617757638128e-05
-1.74979013441346e-05
-1.76374987977667e-05
-1.44411766332672e-05
-1.75343215114453e-05
-1.61734989990839e-05
-1.74014213945898e-05
-2.57852445693595e-05
-1.92980698475547e-05
-1.96433209084313e-06
-1.07951440203776e-05
-1.20014244722581e-05
-3.48519640549561e-05
-1.46634989122683e-05
-2.22304384368955e-05
-1.54040296778533e-05
-2.04793632004562e-05
-1.27045168443e-05
-1.62933978616973e-05
-8.55040040032232e-06
-1.71226273324406e-05
-1.02825995833269e-05
-8.8354350940162e-06
-7.25433759139644e-06
-8.14005936131391e-06
-1.23238319744932e-05
-6.59501072902216e-06
-2.30294564728029e-05
-1.39552481102705e-05
-5.38568149058482e-06
-4.59267021219987e-06
-7.21174132607554e-06
-1.03970244701887e-05
-2.13371923689413e-05
-1.35195506663874e-05
-1.0762680237972e-05
-2.43820582571368e-06
-1.97087618349263e-05
-1.56893825216454e-05
-1.16688241825685e-05
5.33896072894699e-06
-2.07050526873125e-05
-1.8271202112456e-05
-9.70903024748175e-06
-1.75909356254715e-05
-9.89821310441116e-06
-2.81370896995943e-06
-1.28757221179813e-05
-1.56572463492104e-05
-3.85636682512971e-05
-1.57171111800313e-05
-1.18563270526434e-05
-2.51727688333104e-05
-1.60384617000286e-05
-3.87350508045828e-05
-2.55323831100445e-05
-1.90092425698952e-05
-2.07150390384395e-05
-2.07920027779487e-05
-1.76431732891632e-05
-2.63066547830265e-06
-1.33120210995597e-05
-2.56879238320264e-06
-1.70787364653174e-05
-2.31657854929799e-05
-2.29811972994497e-05
-3.44790711922192e-06
-1.37801123373872e-05
-2.93081765732021e-05
-2.87281144918466e-05
-2.14902476247535e-05
-7.59289804878111e-06
-2.49491391974843e-05
-1.60891066698326e-05
-2.2572779228126e-05
-2.93552388771238e-05
-9.26627377510282e-06
-8.28170509813695e-06
-4.96791208021682e-05
-3.95956716798401e-05
-2.72956346311376e-05
-2.09858168837527e-05
-2.76723944668618e-05
3.55757544043337e-06
-1.97680312359242e-05
-6.85315858550322e-06
-3.31453451025093e-05
-1.91485095304267e-05
-1.1002777800928e-05
-3.68542610213364e-05
-2.72464241633129e-05
-1.3928778782899e-05
-6.5527726669056e-06
-1.88281231304939e-05
-2.35400256701788e-05
1.23432934470297e-07
-1.91610648456171e-05
-1.30546632860342e-05
-1.59893735714646e-05
-3.77552559628256e-05
-1.74313103022459e-05
-1.39831119257291e-05
8.20172547738023e-06
-3.92447886366862e-06
-3.08158595561324e-05
-2.21135407695947e-05
-7.60785057684143e-06
-7.50372767084764e-06
-2.99717699812236e-05
-1.734732361933e-05
-2.52570138971527e-05
-1.48559582222285e-05
-1.94460754436294e-05
-2.46492294975572e-05
-5.85205461116478e-06
-8.78491122522842e-06
-1.02431560206215e-05
-1.10092033116586e-05
1.36498876298689e-05
1.59372459183055e-06
-2.59472956895473e-05
-2.68477284833209e-05
-1.49631667698366e-05
-1.18386907053113e-06
-1.42871543118913e-05
-5.46982641441013e-06
-1.15256797953863e-05
-2.09261739097097e-05
-2.25037345579869e-06
4.64668373820834e-06
-1.93795195609348e-06
-5.76636420352753e-06
-7.49033653589857e-06
-8.24274133543691e-06
-2.28874103915207e-05
-2.46849429316591e-05
-7.2220172196415e-06
-6.53025850557686e-06
-2.72636671981493e-05
-2.38136728840767e-05
-7.80614862023785e-06
-1.02474745293459e-05
-1.04091037219606e-05
2.41015785143908e-06
-2.35478295354317e-05
-7.06199929604495e-06
-2.10320842341633e-05
-1.9356491553665e-05
-2.89019035632739e-06
-9.31910972074622e-06
-1.32137778133377e-05
-2.45580199341244e-05
-9.05362749725219e-06
-1.46273878783374e-05
-2.93789620115775e-05
-2.87175676461118e-05
-1.72954490590397e-05
-2.47836575372963e-05
-2.04885197189874e-05
-1.32872204770931e-05
-1.97780592806472e-05
-7.59302841818468e-06
-1.42442925913094e-05
-1.35206496722311e-05
-1.4221044235805e-05
-1.79711112764576e-05
-2.35278206780852e-05
-1.24074898837553e-05
-2.11130455507755e-05
-2.38898599321286e-05
-1.87265181852623e-05
-2.49217477965039e-05
-3.17998220153058e-05
-9.01911801838456e-06
-9.64495500451007e-06
-1.67446458757588e-05
-1.4899960224455e-05
-2.4433910699762e-05
-1.19877937943412e-05
-1.78459140791028e-05
-4.89001453159185e-06
-2.4238568872755e-05
-7.70176371780276e-06
-6.75254270663759e-06
-1.06278428122139e-05
-2.77886447215949e-05
-1.41131963571956e-05
-5.18205894116885e-06
-6.60317258792371e-07
-1.2463149915408e-05
-1.80271743166646e-05
-1.53003278476637e-05
-1.00073223608287e-05
-1.23412043304284e-05
5.73060410472198e-06
-4.84138103587149e-06
5.47991378743285e-06
-2.06495603300373e-05
-9.59489257987713e-06
-1.32389274315454e-05
-1.48171838923475e-05
-1.12755666855499e-05
-1.44744684715735e-05
-9.55626850971018e-06
-2.24518476836262e-05
2.48949389263606e-06
-3.89970805674554e-06
-8.49101823581464e-06
-5.65114336787579e-06
-1.29846432037215e-05
-3.82120495595639e-06
-2.46513864922517e-05
-1.79962228150408e-06
-1.07691269523548e-05
-1.79514184449067e-05
-1.90950031982267e-05
2.64223935359897e-06
-2.04784945984023e-05
-6.1595334909433e-06
-2.34774853783213e-05
-1.33321153197403e-05
8.15856984766844e-06
-2.00933791286839e-05
-7.97992151100718e-06
-2.4001474194115e-05
-3.48567153838275e-05
-3.12634336616929e-05
-1.28297275964413e-05
-1.2349034925705e-05
-2.10449016411666e-05
3.41712887716975e-06
-7.53128453863302e-06
-2.41696229019864e-05
-3.09429323475247e-05
-2.76933869826198e-05
-3.1154031917276e-05
-2.39980378386499e-05
-1.07781723334933e-05
-4.06151759564404e-05
-1.30828023494789e-05
-5.15562140112942e-06
-2.56992245668846e-05
-1.49980540456552e-05
-1.97288482876138e-05
-1.49998419389719e-05
-5.94624373052305e-06
-2.49495839864415e-05
-3.14227299058383e-05
-2.00465889994915e-05
-3.21008474978555e-06
-2.67444717761965e-05
-1.1066897636121e-05
-2.2873117440801e-05
-1.65156363260413e-05
-1.78248161777566e-05
-2.99379154521837e-05
-4.06438250215795e-05
-2.15243146323939e-05
-2.95175027308314e-05
-2.06700330519857e-05
-8.2577505069204e-06
-1.04091614268994e-06
-2.53294870414155e-05
-8.16176052357665e-06
-4.47639003712044e-06
-1.38244917642159e-05
-3.04345230502085e-06
-2.69765490094291e-05
-4.72825323809954e-06
8.23927610254649e-08
-9.35968741966473e-06
-1.97462585910223e-05
-1.44438865728485e-05
-6.05247682396622e-06
-1.65484173577886e-05
-2.45544067716143e-05
-2.79303917743117e-05
-1.72796420463563e-05
-4.23420072322294e-06
-1.30413736927116e-05
-9.35284574426753e-06
-2.53851725737972e-05
-1.52734372519073e-05
-4.26996903716712e-06
-1.1878830892442e-05
-4.38946025578926e-06
-1.5589817633111e-05
-2.12513297501866e-05
2.55907297143568e-06
-1.89626623581497e-05
-2.56256032360447e-05
4.79766665248124e-06
-1.66409307602537e-05
-2.27064030750332e-05
-1.69974958355955e-05
-2.09326870289626e-05
4.39102369603366e-07
-4.67235704417714e-06
-1.8328614417725e-05
-1.5109455521647e-05
-6.78554673823504e-06
-1.12414446679012e-05
-3.66148421959334e-05
-7.20176391810883e-07
-1.57152565382125e-05
-1.37421971402668e-05
-5.23324487258979e-06
-1.51527432056446e-05
-2.24648918080626e-05
-1.56772095766142e-05
-1.9105031959094e-05
-1.91497691486643e-05
-1.60973712181596e-05
-2.68117934470166e-05
-1.93987187011917e-05
-1.75540835217021e-05
-2.81749033148019e-05
-2.63386154764576e-05
-2.60105100167121e-05
-2.29432805056323e-05
-3.53875120108528e-05
-1.52564665612853e-05
-3.20786440871476e-05
-3.5818752462143e-05
-1.23301751858046e-05
-7.55534832117943e-06
-5.29966343171078e-05
-1.86175009211779e-05
-3.19899061193741e-05
-2.40858387454899e-05
-1.80290226037618e-05
-1.23335087829293e-05
-1.8925296026536e-05
-5.1147411920567e-06
-1.34129812210265e-05
-8.35433126054234e-06
-6.94228374440815e-06
-2.60622978202815e-05
-3.20786931774631e-05
-7.20039904236123e-06
-2.19964586773246e-05
-1.22833421517684e-05
-2.14437733513929e-05
-2.61654074401022e-05
-2.27261898385973e-05
-1.00394405287542e-05
-2.02497401856115e-05
-4.30171711797644e-06
-1.74708068551985e-05
-2.81637267343436e-06
8.5388544710153e-06
-8.43300465419378e-06
-1.74807409182602e-05
6.06860225116736e-06
-1.87289663581174e-05
5.55701917598737e-06
-1.00858654279877e-05
-3.20840740268824e-06
-1.89573150744904e-05
-4.31138177074206e-06
1.2571788898117e-06
-1.6345780161867e-05
-2.74853866118268e-07
-1.75175799883721e-06
-7.4125765262619e-06
-1.44233222382424e-05
-2.84042780421889e-05
-2.82654456344791e-05
-1.60132805127837e-05
-1.77418241396736e-05
-3.11674576010328e-05
-2.11344828416108e-05
-1.14387767393459e-05
-1.99553675144246e-05
-3.89805239139782e-06
-7.54948266882712e-06
-8.98861301528345e-06
-1.83643668153572e-05
-1.49706361566475e-05
-4.97300419504342e-06
-3.90997587760889e-06
-2.05390255914318e-05
-1.37441601767237e-05
-1.07052832629073e-05
-1.97976273964983e-05
-1.69333772542043e-05
-5.71943541413187e-06
1.06323374764815e-05
-1.28172963004436e-05
-1.48957051971277e-05
-2.49953237985817e-05
-8.80352901992912e-06
-1.19423696695589e-05
-4.78640448459166e-06
-8.72447722232204e-06
-2.62031728532732e-05
-2.30192762576579e-05
-1.65491609363934e-05
-2.70759011439082e-05
-2.08358443050161e-05
-3.02861116353598e-05
-7.91587093790145e-06
-4.67962326973328e-06
-2.18858192165081e-05
-2.53612492278398e-05
-2.07849028947575e-05
-1.11380697855606e-05
-1.96315780800737e-05
-1.58132522179498e-05
-2.63469619980763e-05
-1.01744352121899e-05
-1.16078238818737e-05
-1.36145101748794e-05
-2.75035350198375e-05
-1.61888205014522e-05
-1.4452241793101e-05
-1.53666326561307e-05
-7.88420465774313e-06
-1.34406471927718e-05
-2.7840781512035e-05
-1.75786347559942e-05
-5.58185581125294e-06
-1.71271474669596e-05
-2.07266067165329e-05
-1.94336801800358e-05
-2.18473044755131e-05
-1.68743230350133e-05
-2.04635352946734e-05
