# Supplementary material for: Research on computational propagation and identification of mine microseismic signals based on deep learning
Source: PLoS One. 2025 Oct 22;20(10):e0334641. doi: 10.1371/journal.pone.0334641 (PMC12543183; doi:10.1371/journal.pone.0334641)
Supplement: S10 Data — (ZIP) [file pone.0334641.s010.zip › 000101100001618.xlsx_0.txt_24.txt.txt]

-1.22154843119754e-06
-1.50696216345305e-05
-2.81571567692871e-06
-1.82108050962793e-05
-2.91499359800224e-05
-1.31520438918373e-05
-1.73355545011152e-05
-3.45226463136959e-05
-2.79108033165619e-05
-7.5312964919972e-06
-3.76008295649001e-05
-2.50801086417977e-05
-1.97506456057906e-05
-4.50953856235466e-06
-1.21540633923477e-05
-3.28349252841505e-05
-3.05759267944323e-05
-3.39634321098463e-05
-8.82179041830886e-06
-1.54021900476812e-05
-1.76166405375633e-05
-2.31990637063453e-05
-4.01557749130194e-05
-1.67624582765684e-05
-1.60665245396247e-05
-1.22348581265909e-05
-1.79492566420915e-05
-5.10677573833181e-06
-3.47941812695242e-05
-8.2340908796267e-06
-3.24051446136496e-05
-1.30351642976156e-05
-1.32171163061762e-05
-1.85813612573201e-05
-1.05490258928609e-05
-1.05619334734745e-05
-3.72104887219341e-05
-7.57981737534727e-06
-2.67114896267516e-05
-4.50638413781069e-06
2.53648753221171e-06
-2.87074807589537e-05
-1.78383613379993e-05
-1.37252404636179e-05
-2.13702502560065e-05
-1.44719516980086e-05
-2.16634201979744e-05
-7.45781925109415e-06
2.5008366525101e-08
-1.18720098017149e-05
-1.88793151548083e-05
-1.9249338461036e-05
-7.22683811767762e-07
-5.20020294985573e-06
-1.47397695648184e-05
-2.64089196490282e-05
-6.22943387592159e-06
-8.08029040697133e-06
1.60253206560702e-06
-1.32370639446107e-06
-7.08865827836701e-06
4.88719580509996e-06
-2.09757016825831e-05
-1.51679321549719e-05
-8.42996258937732e-06
-2.28041378521976e-05
-1.52916511067885e-05
-2.25201851108308e-05
-1.97005542597714e-05
-7.30997284035612e-06
-1.10214450794909e-05
-1.02458284247318e-05
-1.18334817720366e-05
-1.44614676912608e-05
-1.44203242157186e-05
-5.66533133958318e-06
-7.70419368587801e-06
-7.80069070757253e-06
-2.87703320870341e-05
-2.78739349397558e-06
-1.04859531919515e-05
-1.68673160702266e-05
-2.8535447836501e-05
-1.63423825392815e-05
-2.08571501595773e-05
7.91224207866984e-07
-2.90264883911928e-05
-2.15776569498113e-05
-6.76933078273006e-06
-3.27911751806397e-05
-1.40229273770015e-05
-6.59303382817961e-06
-1.70368677620445e-05
-1.67950863043117e-05
-1.84657723707322e-05
2.75043454947583e-06
-2.35417033467767e-05
-2.77314224675654e-05
-2.62048613292612e-05
-2.54740993978404e-05
-3.75873568335973e-05
-1.2008692256043e-05
-1.59148976568223e-05
-3.34167144755137e-06
-1.08800306191285e-05
-1.69477491752759e-05
-3.66700792854956e-05
5.02678779946119e-07
-2.01342568959743e-05
-7.28134885715675e-06
-3.48798351554922e-05
-2.43933481297036e-05
-1.30332518704329e-05
-3.17298794309581e-05
-1.50562846078705e-05
-2.22901553313849e-06
-6.84516184059109e-06
1.49830095457039e-06
-1.06288925506196e-05
-2.17580077365119e-05
-9.31278364251157e-06
-1.82076307939012e-05
-1.58969457964521e-05
-1.71881576015774e-05
-2.11051958011678e-05
-1.58480451119195e-05
-2.80453731398455e-07
-1.84681400107851e-06
-2.25195492047001e-07
-3.79616081813908e-05
-1.83626967261031e-05
-1.81355338034551e-05
-2.62799008987267e-05
7.9062310779797e-06
-4.3748385417154e-06
-1.39689108588185e-05
-2.06575539781525e-05
-2.19132750390268e-05
-1.24752186540673e-05
-1.53922831452836e-05
-1.24690416541228e-05
-2.4307830586679e-05
2.58777642366986e-06
1.00725382118863e-05
-1.34806176220361e-05
-1.6743470065464e-05
3.07163215906948e-06
-2.34199722368893e-05
-1.46066747878758e-05
-1.10620481021168e-05
-1.49325376925222e-05
-2.5878922442258e-05
-1.54789748801469e-05
-1.56071738553581e-05
-3.07505918449751e-06
-1.73036852151599e-05
-5.63302113174684e-06
-3.59363351213845e-05
-2.5234742590898e-05
-2.02520850946492e-05
-1.68435494921153e-05
-1.27340860953163e-05
-3.4594397174816e-05
-1.83987860306581e-05
-3.43162071880206e-05
-2.08464463117946e-05
-2.00891750681605e-05
-1.91569921386374e-05
-1.24997026075541e-05
-2.0292122522381e-05
-3.11488716141188e-05
-1.51683206448605e-05
-3.37389576642174e-05
-4.22956939101657e-05
-1.76412341285282e-05
-3.47504998934692e-05
-2.59785031849586e-05
-3.83760707373248e-06
-3.60272595437647e-05
-4.36016268494758e-06
-1.19144038320604e-05
-2.55800613929122e-05
-1.14683496100087e-05
-1.13893654789349e-05
-2.1936647341892e-05
-5.66456725319702e-06
-2.41054663745812e-05
-2.19050096758337e-05
-4.70770097301621e-06
-7.58196980556619e-06
-8.74883123312677e-06
-1.78947534413796e-05
-1.08458455373204e-05
-8.65105016575265e-06
-1.87314202136728e-05
6.7539643025089e-06
-2.53543352931711e-06
-7.88548204447955e-06
-1.40829121965055e-05
-2.95384417736501e-05
-1.6953629082722e-05
-3.34959711469523e-06
-1.63054474426311e-05
-2.3971610775992e-05
-5.3553174958327e-06
-2.73087618019199e-05
-6.53857033070814e-06
-1.40601446709448e-05
-2.28466787996917e-05
-2.20474088619474e-05
-1.40446206438914e-05
-3.9698636034454e-06
-1.71228146632185e-07
-7.30659719243826e-06
-1.70224627048505e-05
-2.54037467102561e-05
-2.07717756303855e-05
-8.43583976473237e-06
-9.90887747181698e-06
-3.3456050631021e-06
-1.83188530802369e-05
-8.3759590157801e-06
-1.87262899402674e-05
-4.86827993383601e-06
-1.28653732195853e-05
-1.91658363555313e-05
-1.49169437179671e-05
-1.11032051430333e-05
-2.28979573086752e-05
-1.83210428495494e-05
-5.84968443000251e-06
-7.78489568368109e-06
-1.90126630655917e-05
-1.9550952432917e-05
-1.95044823657852e-05
-2.10906284809058e-05
-5.61347848436752e-06
-1.89462232057394e-05
-1.28505381754019e-06
-1.00052878753908e-05
-2.02869731510681e-05
-9.38492100913223e-06
-2.02250921549969e-05
-4.48720012341175e-06
-2.06829602110723e-05
-3.04928493395784e-05
-2.86468313589943e-05
-1.36107048307187e-05
-1.34021466925089e-05
-1.92106624518001e-05
-2.19863417719974e-05
-1.63475815045124e-05
-7.67604002697191e-06
-2.05927925302794e-05
-3.50481836018329e-06
-1.68460764696584e-05
-1.59385081604894e-05
-2.61848876202358e-05
-1.50254494768588e-05
-2.52214984580869e-05
-1.06467202266704e-05
-1.12446781138741e-05
-1.88177324745298e-05
-1.26671325663944e-05
-2.24127143469525e-05
-3.06909462554382e-05
-1.44633158999831e-05
-1.6606003947307e-05
-8.60797271225521e-06
-2.61287300205432e-05
-1.78576987796265e-05
3.02625254155229e-06
-9.15110600189277e-06
-2.75774628984133e-05
-2.29716331634494e-05
-1.41130786717207e-05
-3.56143718747724e-05
7.37903892719016e-06
-1.72364831290943e-05
-3.55951261079292e-05
-2.34833555491819e-05
-2.88557217505293e-06
-1.50500637226638e-05
-1.22120645941204e-05
-1.79813510993953e-05
-1.5842351181775e-05
-1.38802130360293e-05
-1.26497629119754e-05
-4.05336770499143e-06
-3.03975955403103e-05
-6.77955440577624e-06
-2.2168442378828e-05
3.63882668933304e-06
-2.14582112680205e-05
-2.45434730166489e-05
7.97180499636187e-07
-2.05611505025981e-05
-9.5362808441085e-06
-6.52867035997708e-06
2.69571586370346e-06
-1.09059256442027e-05
-5.44686395769554e-06
-5.01554774057478e-06
-8.30861096412214e-06
-2.14194567408952e-05
-6.17050016266767e-06
-1.78232526743269e-05
-1.74990066113326e-05
-6.49592192971574e-06
-2.62780397422219e-05
-4.99847700357343e-06
-2.60218748703136e-05
-1.72620249619163e-05
-4.4451028011131e-06
-2.03800635267998e-05
-3.1473730165629e-05
-8.36609733145075e-06
-1.89897754287867e-05
5.81879348846897e-06
-1.42267230715253e-05
-1.94273838311215e-05
6.74561145037691e-07
-1.13372438065154e-05
-1.32645976861892e-05
-2.89839738484057e-05
-2.84788579248479e-05
8.25485002331738e-06
-3.24584787530132e-05
-1.14701514627331e-05
-8.87515248145013e-06
-1.2540771262822e-05
-2.01037928533216e-05
-2.44875867129889e-05
-1.03777841173792e-05
1.06082768938616e-05
-7.58592830647475e-06
-1.00358829010815e-05
-2.06179273036487e-05
-9.10428924226972e-06
-2.60746598838808e-05
-3.79385044114452e-05
-2.7291169487582e-05
-2.11251246400184e-05
-8.18131681194002e-06
-1.77491287541923e-05
-3.06561327554087e-06
-2.91429564485769e-05
-1.70770090340628e-05
-3.28287031808642e-05
5.17724099216833e-06
-1.13426169591394e-05
-4.46597388010099e-06
-2.71410585078655e-05
-4.64665069305428e-06
-2.55193910671767e-05
-1.27867958042452e-05
-1.67345586431322e-05
-6.4951076666893e-06
-2.62773356057703e-05
-4.32936609532988e-05
-1.4676399557534e-05
-8.0954656687156e-06
-3.91068326813945e-05
-1.00280608337674e-05
-1.33633640479356e-05
-8.16040005363527e-06
-1.04533690821139e-05
1.2499181540911e-05
-9.64932348451056e-06
-3.21639462753737e-06
-5.07855960142181e-06
2.32323658389728e-06
2.0402307597987e-06
-1.34669745465337e-05
-1.28063414690383e-05
-2.16720733669216e-05
-7.08277808267079e-06
-1.3297221993285e-05
-8.33128226515618e-06
-1.57383156856262e-06
-1.44360885913282e-05
-1.58747015109343e-05
-1.04832699757346e-05
-3.1599403335546e-05
-1.63162945583033e-05
-1.43858647514702e-05
-1.54927091712759e-05
-2.04665873109181e-05
-1.25810117621087e-05
-1.24637830376379e-05
-3.96610431182534e-05
-7.66849140987196e-06
-1.92289435661889e-05
-1.74377508608722e-05
-2.6047658654982e-05
-2.36789983880971e-05
-2.44663850407673e-05
-1.42478575376126e-05
-1.1850034968868e-05
-1.53620683518612e-05
-2.07432736035112e-05
-4.68804206718363e-05
-1.01242370939688e-05
-1.11343566033155e-05
-5.92233340454238e-06
-4.37897460070735e-05
-2.34742368219606e-05
-5.13344005602855e-06
-5.79484825769041e-06
-6.3534090403146e-06
-3.78927300758427e-05
-2.29323719908327e-05
-8.43453198854594e-06
-2.08214913425366e-05
-2.45945112300241e-05
4.85488731044671e-07
-2.30900263059214e-05
-2.26650782643847e-05
-1.88910472574801e-05
-1.0326962581781e-05
-9.24798723109101e-06
-1.92716811557144e-05
-3.26305940478431e-05
-2.81055384011528e-05
-2.90071287281722e-05
-1.30390703728723e-05
-2.49178287404284e-05
-2.72501119451162e-06
-1.66911482462111e-05
-3.3408743980297e-05
-2.27867020069878e-05
-3.82793495588872e-06
-1.81407630503266e-05
-1.11510977580886e-05
-9.50687337961789e-06
-2.62480157876598e-06
-1.81461803076532e-05
-1.37469144554207e-05
-3.00009039686231e-06
-9.81896083765634e-06
-1.67872200968165e-05
-1.22523697573393e-05
-2.21229407810584e-05
1.35551330515744e-05
6.78343008308625e-07
4.99068197672656e-06
-1.69087346467682e-05
-1.10880589089548e-05
1.38155439196002e-06
-1.36015869643998e-05
-1.97705602959628e-05
-1.63495559251174e-05
-1.36769171933081e-05
-1.63738019023589e-05
-5.84636191316765e-06
-2.03965854753073e-05
-1.90246895903305e-05
-5.97838025228254e-06
-8.64661932358952e-06
-3.40001823180889e-06
-5.58885122562671e-06
-8.98066999810557e-06
-1.2239841403803e-05
-2.94236404002552e-05
-2.64910880042022e-05
-2.01177476403015e-05
3.55345904650055e-06
-6.87051682115308e-06
-4.35847649763328e-06
-4.92661756794248e-06
-1.0068648342063e-05
-2.87047302903126e-05
-5.59755126719693e-06
-3.27140079681893e-05
-8.30498666540013e-06
-1.47960308329055e-05
-1.69829777064634e-05
-3.68302908813911e-05
-2.74535754735422e-05
-7.27887383372735e-06
2.89826385684943e-07
-1.46728038476375e-05
-2.10579390760609e-05
-2.28935590697019e-05
6.08261348460894e-06
-2.2058346215039e-05
-3.1332635501564e-05
-3.85758103802219e-05
-2.46018028096954e-05
-3.13304124001646e-05
-3.56839470969808e-05
-3.36176274705592e-05
-3.34693298492491e-05
-1.5242929909223e-05
-9.35579660321136e-06
-4.77798654941886e-06
-3.73404811102491e-05
-1.95601016895912e-05
-1.97145089048467e-05
-3.15693208436449e-05
-1.09710995851886e-05
-2.15838014302502e-05
-1.2142399454979e-05
-2.69981359974221e-05
-2.07905436047829e-05
-2.16426473774045e-05
-3.60829805719042e-05
-3.23780302606302e-05
-3.40423011375801e-05
-2.89395065390008e-05
6.84992379086465e-06
-2.68176783163753e-05
-1.48742961453582e-05
-2.02640526489918e-05
-1.85355657841011e-06
-2.81563519156247e-05
-1.65834546438992e-05
-1.47250124648691e-05
-1.9568956006913e-05
-2.86521373652256e-05
-1.33410384514923e-05
-6.76291980559326e-06
-1.78066676037027e-06
-1.98212760161952e-05
-9.35527033134073e-06
-2.8290063655337e-05
-2.31683267303135e-05
-3.57990812460988e-05
-1.07460019165765e-05
-1.54478989375287e-05
-3.06307697169578e-05
-2.37404780861546e-05
-1.18169748048352e-06
-2.40686521859156e-05
-2.13481917388549e-05
-1.43870420791575e-05
-3.10118351884963e-05
-3.3027852365735e-05
-2.60650207990048e-05
-2.45476089042474e-06
-1.63864169282398e-05
-2.77079225809162e-05
-1.95380589909405e-05
-1.55319934858227e-05
-9.45235468564215e-06
2.25900571569031e-06
-1.94049894544533e-05
-2.26933587874365e-05
-2.03357584714497e-05
-4.13638207983359e-06
-1.58841126910661e-05
-1.23988799170134e-05
-2.60645046449008e-05
-2.31293349421955e-05
-1.84927998296244e-05
-3.24014341200311e-05
-1.76959536763502e-05
-5.93534986533682e-06
-1.63464056947865e-05
-2.70443253790621e-05
-1.62294568248005e-05
-3.72150396848067e-05
-1.15938338368633e-05
-3.00932278279291e-05
-2.59065613356644e-05
-8.88660247949913e-06
-2.89849746847594e-05
-9.10967351585411e-06
-8.62278456843535e-06
-3.1547540215457e-06
-1.8234596852381e-05
-1.77428584163e-05
-1.10358159147697e-05
-3.58703671253057e-06
-2.15762618782318e-05
-1.94923061734843e-05
-3.84393184548225e-06
-2.49051522936996e-05
-1.49419020747953e-05
-1.18785448885254e-05
-3.06353429332173e-05
-1.74419499158027e-05
-2.03769509448549e-05
-2.60478874143012e-05
-2.27902040565221e-05
-2.48889281846316e-05
-1.71749894731044e-05
-1.74329235201826e-05
-3.47384126111901e-05
-6.50626833064312e-06
-1.62051674807113e-05
-2.7700153005635e-05
-1.74046785236649e-05
-1.23698131689752e-05
-3.47274156409434e-05
-1.20722440580845e-05
-1.2754107540859e-05
-2.23534526537866e-05
-1.48542019410598e-05
-2.21337791265175e-05
-1.76292505933494e-05
-5.48534280306016e-06
-2.84208121238035e-06
1.12462353002596e-05
-1.08136023204061e-05
-2.05841288737246e-05
-1.27789636727235e-05
-3.18414377859661e-06
-8.25084755066079e-06
-1.66894819224411e-05
-2.44928824015115e-05
-1.04763619029891e-05
-1.88060675053278e-06
-1.34010413760603e-05
-1.03620279651591e-05
-1.23169863457381e-05
-3.89385036769949e-05
-1.73042356826593e-05
-1.83798933517752e-05
-2.02027779406937e-05
-1.79676969419211e-05
-1.29241310624252e-05
-1.66975513144598e-05
-1.59515076678281e-05
-1.171739413372e-05
-1.1524785341502e-05
-1.85997194144495e-05
-6.2297676281986e-06
-1.80280000348233e-05
-1.86390065563362e-05
-2.64434049479894e-05
-6.72643967309066e-06
4.36107102355584e-06
-2.25314903819537e-05
6.62916056302548e-07
-1.27980952120161e-05
-8.32766784960942e-06
-1.25104374774019e-05
-1.94004997686215e-05
-3.11870010200226e-06
-3.18578577592542e-06
-3.54264686773316e-05
-1.41914797812536e-05
-1.66783424298728e-05
-3.30910671786537e-05
-2.40204693409072e-05
-1.15208680936304e-05
-4.90072761726103e-06
-1.7364780352908e-05
-2.3447873977346e-05
-2.44687408910121e-05
-2.13064251216893e-05
-2.30390923816868e-05
-2.66067003400323e-05
-3.14502665133591e-05
-5.97644869845871e-06
-2.68293790734008e-05
-3.91651752097529e-06
-1.58691419886668e-05
-1.04214092147765e-05
-1.70907290867116e-05
-7.4817162635753e-06
-2.86588347131652e-05
-1.97423723149674e-05
-7.04345588862014e-06
-2.30239125229603e-05
-1.00719816146643e-05
-2.79454133654853e-05
-1.18841539315572e-05
4.67318438996806e-07
-2.42900852069765e-05
-2.37251055975435e-05
-9.02889508136945e-06
-3.08880500657852e-05
-2.10487594624805e-05
-7.40735040699534e-06
-1.83890913856435e-05
-1.26793117849158e-05
-1.82333171181592e-05
-3.83561067590982e-05
-3.13325715252686e-05
-1.06521868155868e-05
-1.1290781154323e-05
-2.72683994264939e-05
-1.79183439307218e-05
-2.10814218534831e-05
-1.27702261233805e-05
-4.14122904437776e-06
-9.78418931143862e-06
-1.08081863791963e-05
-1.44818118921068e-05
-2.44985819185174e-06
-2.75349854892811e-05
-1.66080053289485e-05
4.97719042768786e-06
1.04560311902577e-06
-1.96153357242813e-05
-2.1200227119465e-05
-1.10313239176548e-05
-2.20515419054372e-05
-1.68177623598088e-05
-6.02372911443722e-06
-1.70022853933094e-05
-1.3700879737713e-05
-6.41125948035295e-06
-1.44574611464193e-06
-1.10229772551584e-05
-9.26041177248268e-06
-2.57432806916404e-05
-3.74590044024384e-05
-2.26026125517434e-05
-1.41503321110711e-05
-1.70716938719437e-05
-6.42520997189578e-06
-8.35833388218448e-06
5.6818379801163e-06
-2.70944223502233e-05
-1.10937067413228e-05
-1.86271098474054e-05
-1.46536479816255e-05
-9.54233086997017e-06
-1.61969964330232e-05
-2.55873261114228e-05
-2.77078947370382e-05
-1.53885884253941e-05
-5.29812142281423e-06
-3.22006610510224e-06
-2.13274951972333e-05
-4.06487584896184e-05
-2.0337864164068e-05
-1.57924233850343e-06
-2.46757871903788e-05
-2.18932960361228e-05
-2.75733333783474e-05
-1.92087651400555e-05
-1.54202157882546e-05
-5.51262152118018e-06
-3.95122519191869e-05
-2.1605906193372e-05
-2.31704492426735e-05
-2.14161001046675e-05
-3.06302707849824e-05
-1.7211890151502e-05
-6.13406885515513e-06
-2.53143416067106e-05
-2.71417631662058e-05
-2.04911015021779e-05
-1.38891755378243e-05
-1.90767633432129e-05
-2.33703773874437e-05
1.40467722759414e-06
-3.23430519995885e-05
8.29958315823538e-06
-1.66003762506445e-05
-1.58456683560514e-05
-4.33750337180187e-06
-2.16241319124276e-05
-2.04400512434008e-05
-3.08024565629076e-06
-1.2871714355426e-05
-1.96307864714676e-05
-2.28155428163462e-05
-1.64043359764377e-05
-1.25816762157641e-05
-2.3357701493526e-05
-1.62991470716721e-05
-9.10133523547745e-07
-1.55219450481319e-05
-1.49445374411289e-05
-2.22642929981763e-05
-1.77621084858522e-06
-2.20538195854948e-06
-3.96276845583759e-05
-2.07849890631568e-05
-4.80480168676612e-06
-1.45678971108073e-06
-8.84274319557392e-06
-1.84267156471557e-05
-1.3914606164075e-05
-5.24038542301943e-06
-1.91344078724931e-06
-7.22146321839561e-06
-5.51901160786065e-06
-2.72691833813226e-05
-3.50635269249603e-06
-1.36443054097885e-05
-1.07409949781493e-05
-3.3399842936144e-05
-2.43345191364328e-05
-1.05541673564163e-05
-6.06531978801582e-06
3.20504765785826e-06
-2.31291409967862e-05
-1.64579040758655e-05
-2.71854957227169e-05
-1.38475114769999e-05
-3.88574011016207e-05
-2.06163087158907e-05
-2.14832515401125e-05
-1.70877991856065e-05
-2.76349328243019e-05
-1.92651137336991e-05
-3.06248017853614e-06
-5.14859086013116e-06
2.05867333674324e-07
-1.86944095366966e-05
-2.8709099395928e-05
-2.34167233053047e-05
-4.43975751025996e-05
-3.46150007587217e-05
-1.41414085811794e-05
-2.15943206252739e-05
-2.53310790234114e-05
-2.49478776383539e-05
-1.78832284965582e-05
-3.62893535862907e-05
-1.15384514752373e-05
-1.98155237686579e-05
-3.43478477966442e-05
-3.44466786296604e-05
-3.59703876026503e-05
-2.09260273380814e-05
-2.56210693283634e-05
-2.31531796272293e-05
-1.75324149118106e-05
-1.45788099640978e-05
-2.68793835284072e-05
-2.95310478689527e-05
-3.21294617265905e-05
-1.70257162239017e-05
-2.97591243543145e-05
-1.43990294287244e-05
-1.05977325893741e-05
-3.85657520690612e-05
-2.82988654172236e-05
-1.36118184060075e-05
-1.0534546140317e-05
-7.59433169682917e-06
-1.15183615227772e-05
-1.2965340101e-05
-9.04247503922544e-06
2.88726183314509e-06
5.29332092704054e-06
-7.61085582322174e-06
-1.08465401899252e-05
-1.35739193304823e-05
-1.42588500009637e-05
-1.07813887948947e-05
-1.97208557736813e-05
-3.65036792792939e-05
-3.41061028428621e-05
3.8814011518501e-06
-1.57464191770052e-05
-1.53795835779277e-05
-2.83566088952898e-08
-1.44647179767067e-05
1.75594320816503e-06
-2.79154096830778e-05
-9.5353751547115e-06
4.98147923751946e-06
-7.27088675297921e-06
2.99790261289087e-06
-1.98162103674963e-05
-4.04403780978861e-05
-1.84178129327121e-05
-3.98655240341339e-06
-1.43055607866998e-05
-1.19922397407844e-05
-2.45307843911503e-05
-1.22795764981776e-05
-9.15809772451956e-06
-7.52933607288728e-07
2.00527471829432e-06
-1.32291374255634e-05
-8.53779160212635e-06
-1.74949802798811e-05
-1.34173489408401e-05
-1.04213093369698e-05
-2.80622088081531e-05
-1.26412360185981e-05
-8.85803572535023e-06
-4.67071347948581e-06
-1.48967277962348e-05
-3.74593705518412e-05
-2.74535337794921e-05
-2.0590641538534e-05
-9.65451173238262e-06
-9.43010080444182e-06
-7.96551824413441e-06
-1.22361031111958e-05
-3.68743924706241e-06
-1.49221436286407e-05
-1.0733121141987e-05
-4.07339336961749e-05
-1.42354983839993e-05
-2.55757100803508e-05
-1.4393191106733e-05
-3.1730333281502e-05
-2.00983552847902e-05
-1.47938673559596e-05
-1.85104387483418e-05
-2.17447213777416e-05
-1.96508987150487e-05
-2.01915794469618e-05
-1.6710463952186e-05
-2.21343676807688e-05
-1.01078336399789e-05
-8.25333246614031e-06
-1.96237654222427e-05
-2.36277007087477e-05
-8.91189145844902e-06
-3.34727260444369e-05
-3.89585224559617e-05
1.69622069976122e-07
-1.69850843017678e-06
-9.94876820332645e-06
-3.66904894344331e-05
-1.42035511593536e-05
-1.95764475687968e-06
-2.41904258612584e-05
-1.21595293615158e-05
-1.08756838619883e-05
-1.92657223081863e-07
4.65064407255547e-06
6.12329464823309e-07
-2.43996968790167e-05
-1.14546698127141e-05
-1.57069997333955e-05
-2.99865484586318e-06
-2.37234127643688e-05
-2.03500627109192e-05
3.1719158866672e-06
-7.82699847910095e-06
-2.57039425688893e-06
-1.5462953557723e-05
-9.57585430294434e-06
-2.2963251937768e-05
-9.50920874871524e-06
-9.09220511313964e-06
-2.63514297094858e-05
-1.18074808820014e-05
2.31911212579269e-06
-9.63535950995758e-06
-1.85190239487637e-05
8.33374015345716e-07
-1.99950748471706e-05
-1.56278809410302e-05
-1.82787131171192e-05
-1.91452585646152e-05
-6.74175961228328e-06
-1.45969571654758e-05
-8.413030222156e-06
-3.12173045013486e-06
-2.40704566049912e-05
-3.67102801656788e-05
4.47526943145441e-06
-1.74198672841996e-05
-3.22449030530166e-05
4.59759468760676e-06
-2.6830400695596e-05
-3.09507107329452e-05
-3.94753896183282e-05
-3.18499673678207e-05
-1.3441955764337e-05
-4.75328106516205e-06
-1.95733607523747e-05
-3.61175128373839e-05
-1.10908165968304e-05
-2.30035143939846e-05
-2.18282717462219e-05
-2.06760037759326e-05
-3.70494908216602e-05
-2.70512316687796e-05
-2.39707686990333e-06
-3.9744533341098e-05
-1.14213499390241e-06
-9.175882413728e-06
-2.32061496158875e-05
-2.86111497892379e-05
-1.69125429037751e-05
-1.64870582104418e-05
-3.78930923795182e-05
-2.86146467278389e-05
-2.04316415688723e-05
-1.64923362328694e-05
-2.45182688486605e-06
-1.7882478246035e-05
-1.38566461983053e-05
-1.02575959114464e-05
-2.01436888234212e-05
-1.02204740440822e-05
-3.25737692406635e-05
-2.71530033968962e-05
-3.10592853639599e-05
-2.67547336754667e-05
-1.01966804990842e-05
-1.6952282650624e-05
-2.62436431818658e-05
-1.48280673754826e-05
-2.06118763423455e-05
-3.0899122907395e-05
-6.80988125100594e-06
4.01456307943097e-06
-1.22875962147818e-05
-1.48896776650497e-05
-2.33329232446104e-05
-2.77369986521922e-05
-1.3437054715013e-05
-1.19606821396903e-05
-1.37445928807179e-05
-1.55911002213614e-05
-1.24307818124037e-05
-1.05214655774386e-05
5.60119715133336e-07
-1.32383510465982e-05
-1.1122884899337e-05
-4.70427191277306e-06
-1.47164170418075e-05
-1.70815557259074e-05
-3.1002566571545e-05
1.94937062507239e-06
7.85410013978096e-06
-2.01846290030557e-05
-1.43868338278979e-05
-1.87916602643896e-05
-7.9817925128573e-06
-1.83474861196936e-05
-8.16205879182013e-06
-3.45669406869172e-05
-2.54233621440903e-05
-1.06477437160842e-05
-8.67750079100249e-06
-2.84939239708605e-05
-1.99025775410974e-05
-1.68250896761775e-05
-2.82190306280133e-05
-3.44385804777992e-06
-1.25362551140413e-05
4.71991651912706e-07
-9.12224549738869e-06
-1.85071137309039e-05
-1.4365105790082e-05
-2.53165918911782e-05
-3.20052913279882e-05
-7.89004050965518e-06
-2.9351558206707e-05
-1.94757084142966e-05
-1.82718273614233e-05
-2.16571106238152e-05
-2.96568739389236e-05
-2.53762928719674e-05
-3.02306532064918e-05
-2.67235456613836e-05
-1.7812299560532e-05
-1.28030172357737e-05
-9.57228924287106e-06
-3.09285100294674e-05
-1.66756865526496e-06
-3.05369455152517e-05
-3.04735475491829e-05
-1.48263119510979e-05
-1.05837253574819e-06
-2.1713070103332e-05
1.42012938765353e-05
-2.29342039551732e-05
-1.69890274748364e-05
-3.27485808213474e-05
-1.07704024862982e-05
-2.00796456572255e-05
-1.94478123543524e-05
2.22926597568143e-06
-8.66318864586658e-06
-1.51044783157278e-05
-1.91135361248017e-05
-2.66741348009298e-05
-2.70244548643352e-05
-1.20731765549391e-05
1.7613217998801e-06
-1.99211069263048e-05
-2.67842650314562e-05
-1.69989299696302e-05
-5.34560405798179e-06
-1.84125310837928e-05
-1.47345823107534e-05
-5.6316059384866e-06
-1.30075455804702e-05
-3.51554205405836e-06
-1.3979522718706e-05
1.10459318988644e-06
-8.38533579838828e-06
-7.90868689213292e-06
-9.91375867069896e-06
-6.9554039034416e-06
-9.38646445210834e-06
-5.42290510144681e-06
-7.52257339156471e-06
-9.23692901296495e-06
-1.3983673962077e-05
-4.54299236044732e-06
2.32064684468868e-06
-1.17231532730806e-05
-1.04443451131777e-05
-1.63891336394215e-06
-5.52242015302701e-06
-1.16141027430306e-05
-2.14719574692888e-05
-1.03554149534197e-05
-1.81686501832729e-05
-2.1394939282887e-05
-1.13116210525456e-05
-1.18163546675718e-05
-1.44882575184193e-05
-1.91741118530123e-05
-1.41541110986546e-05
-1.14867398061011e-05
-2.09782536312687e-05
-1.06743954446355e-05
-2.4058276505177e-05
-2.42618317877003e-05
-5.52298462235379e-06
-1.82141691079165e-05
-6.4220918337752e-06
-5.79952602089281e-06
-2.12932791216629e-05
-4.59839833615069e-05
-4.45598699744965e-06
-1.06542533086062e-05
-3.83471095957155e-05
-1.71555758133117e-05
-1.8832566182159e-05
-2.15091112672215e-05
-1.09339289784964e-05
-1.6449514119627e-05
-2.94064154759185e-05
-2.57104280875199e-05
-1.40529740597126e-05
-1.13474265030261e-05
-2.23241260391768e-05
-9.00761776639356e-06
4.50505458309319e-06
-3.0182166143784e-05
-2.43630852504392e-05
-2.1388174782473e-05
-2.18601849929553e-05
-1.89458226342576e-05
-2.88918430681674e-05
-1.19752938018199e-05
-1.4237450554976e-05
-5.62383695549231e-06
-2.65765054978078e-06
7.29311805966212e-07
-2.49829251818098e-06
-1.43549592233394e-05
-2.85086364654161e-05
-1.36138334737452e-05
-3.55951921736241e-05
-3.02809976700462e-05
-2.02689249469619e-05
-1.42088614715327e-05
-1.65288391171312e-05
-6.04237527786698e-08
-1.92639602656554e-05
-4.9887358257725e-06
-2.14441111439952e-05
-6.74675786973835e-06
-7.23439556011354e-06
-1.62048585680977e-05
-1.33058849698013e-05
-1.7441019942018e-05
-1.78887947935573e-06
-1.72539389417154e-05
-1.6006731311389e-05
-6.30386077296273e-07
-7.56420320921307e-06
1.22679216392272e-05
1.47961461143919e-06
-1.98279034986456e-05
-3.17609278548066e-05
-1.83591654879838e-05
-4.424268574063e-06
-1.34213350516517e-05
-3.10107013435802e-06
-8.83176609227331e-06
-5.64333841781924e-06
-1.3090635041825e-05
-1.20199831765385e-06
-8.34688364186467e-06
-5.85480657372155e-06
-1.91362418920741e-05
-1.99689015118642e-05
-3.45845150534533e-06
-1.65765819270899e-05
-1.28921697283609e-05
-4.24421848616948e-06
6.30795671857343e-06
4.33050039752315e-06
-1.67608590041534e-05
-1.97984277572695e-05
-3.24268788950877e-05
-3.59733678774767e-06
-2.23236789731159e-05
-9.91882910504639e-06
-2.31079272811251e-05
-1.33968600936248e-05
-3.82275649295524e-05
-2.4606006618108e-05
-1.52848206568294e-05
-1.7729188467666e-05
-2.25927443941964e-05
-1.3943641935029e-05
-2.24882226748924e-05
-1.6888535442045e-05
-2.91978526503101e-05
-2.67113770298504e-06
-1.6613694603148e-05
-2.09788441768913e-05
-4.81520301000695e-05
-3.19181965056454e-05
-1.9076705112972e-05
-1.89185078595525e-05
-4.05797408952522e-05
-1.95303504904007e-05
-1.23672704458982e-05
-1.18305516275415e-05
-2.27723543022432e-05
-2.19006699888143e-05
-2.00764711224022e-05
-2.02008692521814e-05
-1.04207373637945e-05
-1.89927958820081e-05
-6.5643164859161e-06
-2.40420809078402e-05
-2.80278655972195e-05
-8.92155026882417e-06
-2.95701179744241e-05
-1.59671465178164e-05
1.79937410682829e-06
-2.09378917094703e-05
-1.55054468914677e-05
-1.32841526148721e-05
-3.19132113754232e-05
-2.5583746777033e-05
-3.7859132157466e-06
-1.03498894355401e-05
-4.56092054959232e-06
1.68195703735022e-05
-2.60846724598023e-05
-1.72940220403052e-05
-1.80900161830371e-05
4.70230652854406e-06
-2.34829604609985e-05
-1.32235624179713e-05
-3.80570204812879e-06
-2.61743442412906e-05
-6.84846728207317e-06
-9.41157153014592e-06
-5.95009947227774e-06
-1.790097958556e-05
-2.095772547606e-05
-1.88766834863649e-05
-7.75754187026439e-06
-1.8841369202202e-05
-1.62920461400912e-05
-3.83095090445991e-06
-1.47245365714255e-06
-1.9258979146321e-05
-2.46689042206778e-05
-1.93431487928209e-05
-1.77835172367534e-05
-1.38183453536846e-05
-2.2837404512966e-05
-2.20682406251633e-05
-1.91269964242362e-05
-1.32642158510931e-05
-1.77241798462734e-05
-5.75058236700334e-06
-3.06312892573206e-05
-1.77193454004709e-05
-8.63420640942719e-06
-1.24202160071625e-05
-2.3936916576929e-05
-1.99348412768319e-05
-1.51666831399039e-05
-2.86327201309066e-05
-1.38322346319453e-05
-3.02373057078341e-06
-2.71839835822359e-05
-1.03032030293567e-05
-6.76824674685941e-06
-5.38653264355837e-06
-2.87818548788587e-05
-1.85821082138556e-05
-2.89989408376093e-05
-2.29796899775838e-05
-1.95040185029602e-05
-1.75201898261145e-05
-3.86751959723094e-05
-4.32574927545061e-06
-2.38094051204163e-05
-1.57615852426325e-05
-3.16913489558772e-05
-3.76125225580063e-05
2.90634306304922e-06
-1.02913496060256e-05
-1.15830763973308e-05
-1.86391948645858e-05
-1.15719876265139e-05
-1.84695122173211e-05
-1.15781596447057e-05
-1.84066016251984e-05
-1.15549686754662e-05
-2.06888570293128e-05
-3.18601240128631e-05
-1.49268986674721e-05
-9.99426600685236e-06
-2.26309786783872e-05
-2.26674771930911e-05
-3.38442418610008e-05
-2.01822251279851e-05
-1.76220902877553e-05
-1.70353006580104e-05
-5.7734453900145e-07
-1.49290435664806e-05
-2.2348983885517e-06
-1.1102054352209e-05
-7.51281709933309e-06
-4.12985006024882e-06
-3.40932048012065e-05
-5.21477610963262e-06
-1.16423092073482e-05
-1.13382908955383e-07
-1.72434033015971e-05
-1.43570899955455e-05
-9.62608225400348e-06
-4.61801029113015e-06
-6.70173132378773e-06
-2.60938016541638e-05
-1.24172582159494e-05
2.84986346408174e-06
-2.33051379473223e-06
-4.13669267077742e-06
-8.84362057834644e-06
-8.52362582919749e-06
-5.79227547849496e-07
-3.28407057258511e-05
-1.12840685165477e-05
-1.92886393614316e-05
-4.62566165202463e-05
-1.11215382438266e-05
-1.63449061356226e-05
-5.34197282156911e-07
-1.98491078571723e-05
-1.16031824005188e-05
-4.86605155567077e-06
-2.30223113880914e-05
-1.55835650747983e-05
-7.31561833285497e-06
-2.86473002050491e-05
-2.7211745723017e-05
-2.96986695512014e-06
-2.40115094866932e-05
-3.0344763856239e-05
-2.51730072281416e-05
-3.14064156284286e-05
-4.27041470236018e-05
-2.80713163098088e-05
3.15809028268244e-06
-2.32382060874396e-05
-2.74696574576641e-05
1.30399584664752e-06
-3.85447513143294e-05
-2.67584271190023e-05
-2.06703489960031e-05
-1.40917317354847e-05
-2.28145981169929e-05
-3.2904255474324e-05
-3.00159859207268e-05
-6.08652082953563e-06
-1.77974734806348e-05
-3.86137392979495e-05
-1.96907945441744e-05
-2.064449489997e-05
-3.31033752036298e-05
-3.3941664776291e-05
-2.5426389497166e-05
-9.9948642691872e-06
-3.66581477624178e-06
-1.99167450139293e-05
-3.17078778631106e-05
-1.51556188755769e-05
-2.49876268228439e-05
-3.64641230106808e-05
-4.25805214712664e-06
4.75335586403207e-06
-1.3378828725261e-05
-1.23847337844376e-06
-6.76113918767715e-06
-2.13027228221232e-05
-1.22442772962839e-05
-2.15127661265393e-05
-1.28049334760074e-05
-3.02231167307103e-05
-1.8481210646891e-05
-1.53120168101842e-05
-1.0203120988625e-05
-1.32872341117055e-05
-8.06826574061511e-06
-2.24508085517466e-05
-7.34247037743738e-06
-1.90645699273745e-05
-2.56969732042501e-05
1.26441378718089e-06
-2.06607610246007e-05
-1.65782771308493e-05
-9.96535540627056e-06
-2.89020151303797e-06
-8.04843511879948e-06
-1.39402475261886e-05
-1.56160887152781e-05
-1.87311338207985e-05
-2.53471347735735e-05
-9.37794404970086e-06
-4.06328291521212e-06
-2.73074576591588e-05
3.8617940506152e-06
-1.24462211218274e-05
-1.37260359552636e-05
-1.02110401649314e-06
4.11365428958839e-06
-1.38134291479768e-05
-2.48351833056864e-05
-1.5769812757742e-05
-3.0873287404172e-05
-2.04371868838212e-05
-1.83453293953021e-05
-2.43784983594731e-05
-2.75746561695544e-05
-7.70619724671199e-06
-2.37331917746827e-05
-1.56645666438682e-05
-2.78781561894332e-06
-1.20167972551952e-05
-4.43580560898374e-05
-1.96615931475979e-05
-1.26509004224499e-06
-4.38651333625865e-06
-3.15124574377573e-05
-2.66929064711656e-05
-1.52751663351644e-05
-1.69896618703326e-05
-2.1908844432074e-05
-3.9721131820433e-05
-3.14042167098171e-05
-2.5330688125697e-05
-1.85126499554822e-05
-1.75316839015538e-05
-3.2664205122191e-05
-2.14282987449775e-05
8.38164658230911e-06
-1.80597980094994e-06
1.70228463464919e-06
-1.81615474725923e-05
-1.38064949724324e-05
-1.61013632626665e-05
-1.79375127215325e-05
-1.87531202871462e-05
-1.31499737631155e-05
-7.08355729586658e-06
-1.58724826787374e-05
-3.94687765821775e-05
-1.85883139370339e-05
-3.02249148443489e-05
-2.37689191323606e-05
-2.87075245127685e-05
-2.34729573524378e-05
-2.24449659350494e-05
-1.05622896322109e-06
-2.49255186846838e-05
1.98070402566061e-06
-2.41416397893233e-05
-1.50513914362439e-05
-2.08575960181586e-05
-1.54980921945546e-05
-1.97721288684769e-05
-8.47532949432102e-06
-3.91742777182405e-06
-2.774394876987e-05
5.40874044480563e-06
-2.12274764421879e-05
-2.45964984176293e-05
-2.00787448084755e-05
1.45321604717059e-06
-7.86970395131128e-06
-6.81283011021975e-06
-7.16588294494533e-06
-5.4919721882659e-06
4.99863362972332e-06
-8.51945145463368e-06
-2.87397257429834e-05
-1.36758289081367e-05
-1.25452765840292e-05
-2.47402394776529e-05
-7.71014418253199e-07
-7.94716642534154e-06
-3.80371406466613e-06
-1.01569649709211e-05
-1.55005757888027e-05
-2.8143201196405e-05
-4.04577290655545e-06
-3.73300959843102e-05
-3.68850378630815e-05
-3.64025922775977e-05
-1.96941320826587e-05
-2.36975434033912e-05
-1.08169577205238e-05
-2.86232511690945e-06
-1.91481172503799e-05
-7.71894485374026e-06
-1.47009588691567e-05
-3.17402543686888e-06
-1.18670625368266e-05
-2.56006926658151e-05
-1.36046483551804e-05
-1.28224950749252e-05
-1.65692090150106e-05
-4.61370544734385e-05
-9.18533585455953e-06
-4.54699469717563e-06
-2.41101326876613e-05
-1.77034517225365e-05
-2.34206940662817e-06
-1.06466656835371e-05
-1.01234202320766e-05
-1.10036713267107e-05
-2.67483772753792e-05
-9.12095250774525e-06
-5.22072525660449e-06
-9.59578074841688e-06
-2.41478043955165e-05
-2.59629806601983e-05
-1.10034095264087e-05
-1.46613952425397e-05
-1.31651863791939e-05
-4.9869936902484e-06
-4.88618533091841e-05
-2.11051326078604e-05
-2.54588638444625e-06
-1.3817131432538e-05
-1.82922270436649e-05
-3.29293815483792e-05
-1.63570953086809e-05
-2.55552360522963e-05
-1.21055334257937e-06
-6.46117665574674e-06
-1.856771170098e-05
-1.16514554558169e-05
-1.19090595970745e-05
-1.1054057881432e-05
-2.24752557821686e-05
-2.3899612297577e-05
-1.24458690629083e-05
1.07658345881668e-05
-1.87279558308566e-05
-3.42621381000643e-06
-1.32054819074189e-05
-1.27932586100201e-05
-9.99029288875301e-06
-1.17302110026477e-05
-6.85591934649894e-06
-3.08563263431647e-06
-7.10891554418262e-06
-1.83040844905812e-05
-2.65006483558691e-05
-1.21745336642317e-05
-2.23871590470397e-06
-2.68085818902625e-05
-1.0027090133299e-05
-1.36544721428145e-05
-6.48567299356118e-06
-1.69362102506682e-05
-7.96035579330568e-06
-1.22961784852661e-05
-6.53680878046627e-06
-4.8009113836749e-06
-1.49504987168043e-05
-1.93346076494165e-06
1.45678494376251e-05
-1.24480281007718e-05
-2.41752202193581e-05
-2.14584663696273e-05
-6.26342694258708e-06
-6.7393046644106e-06
-1.89419849996677e-05
-4.44469555535073e-05
-3.79869268022818e-05
3.89783972566855e-07
-1.92410348869498e-05
-3.06824905603436e-05
-1.51018154393907e-05
-1.94157426989187e-05
-8.84071913755764e-06
-2.65640675541806e-05
-1.87126985925064e-05
-3.0672228702413e-05
-3.03687739467841e-05
-2.24420053828731e-05
-2.54425849591723e-05
-2.76219086709352e-05
-1.93802406044204e-05
-3.62274772542563e-06
-3.22756384949625e-05
-2.95106828428402e-05
-3.70921969011085e-05
-1.65100768702057e-05
-2.02669867325297e-05
-1.83543439695841e-05
-2.02657737130418e-05
-3.09391599251275e-06
-1.31377766529716e-05
-3.58418199703814e-05
3.72425899127126e-06
-1.74932419007311e-05
-4.3039286549317e-06
-4.89632305201572e-05
-2.56860330056766e-05
-1.8077254648982e-06
-2.90921057229698e-05
-2.02469039984467e-05
-3.28438324439102e-05
2.28863303176009e-06
-1.43081001700048e-05
-1.35365080634308e-05
-1.65679148796314e-05
-1.89132620688449e-05
-4.52845800302146e-06
-1.31679694762694e-05
-1.34181581338689e-05
-1.43944261048296e-05
-9.23749986169226e-06
-3.37117739950737e-05
-1.59842518839642e-05
-6.9544287370901e-06
-5.07266856407289e-06
-1.46683894489066e-05
-2.1272905486318e-05
-7.1829144729945e-06
-2.7180512689864e-05
-1.52310325789222e-05
-4.2987619259629e-06
-9.7185083313908e-06
-9.16443486726423e-06
6.15866125257123e-06
-1.17168155042824e-05
-1.49195103114039e-05
-1.40262592779053e-05
6.76179322694601e-07
9.78836425141737e-07
-3.38215360472817e-05
-1.26127380837778e-05
-1.75516686786983e-06
-2.02043841501456e-05
-7.78355627407145e-06
-1.27092430060489e-05
-1.87603816074742e-05
-2.51935462431725e-05
-2.10400348043837e-05
4.31997528453926e-06
-1.35718277555126e-05
-1.24442887270929e-05
-2.27450049137698e-05
-2.981224255935e-05
6.53908128273283e-06
-1.05614712927814e-05
-1.77387477023342e-05
-1.69411347854704e-05
-1.06674453249569e-05
-6.75849863655324e-08
-1.44225265290929e-05
-1.48752296791503e-05
-7.47779723364341e-06
-2.22988832872238e-05
-1.87309889522267e-05
-1.68704380512442e-05
-1.1562163176343e-05
-1.01030608573928e-05
-8.13487594928287e-06
-1.13874375757813e-05
-8.37845931532033e-07
-2.03070231895902e-05
-2.05825996819178e-05
-1.46203151556411e-05
-1.92474807829532e-05
-1.76021441511557e-05
-2.76957382520027e-05
-1.27856694133214e-05
-1.69403143864389e-05
-3.70095604116213e-05
-3.70203211372165e-05
-2.81936370535471e-05
-1.55540727089106e-05
-3.26320672251942e-05
-2.63936753002958e-05
-2.20265511015678e-05
-1.08331211711338e-05
1.08714533395035e-06
2.23438983269919e-06
-2.3418255525424e-05
-1.41907060011588e-05
-4.26828803850492e-05
-2.1112555798651e-05
-2.05861728690923e-05
-1.34639068015841e-05
-5.60178758887848e-06
-1.85827176445559e-05
-3.11395123717482e-05
-1.35355829611522e-05
-1.4791088124085e-05
-9.40246151801698e-06
-1.15567574440422e-05
-1.01702180278048e-05
-2.01005181064033e-05
-1.26205263849791e-05
-1.78551530278282e-05
-2.86316319931004e-05
-2.39964861539697e-05
4.84387721713882e-07
-1.92769618916818e-05
-2.86535294981945e-06
-1.81829844748987e-05
-1.9969384134005e-06
-2.17221014863358e-05
-1.94696039539435e-05
3.47013745359216e-06
-9.35525473438901e-06
-9.81704173560184e-06
-5.60996234960605e-06
1.30064540283842e-05
-1.46747651201363e-05
-9.30006737511113e-06
-1.16045267110741e-06
-1.2552830495865e-05
-1.68841448736564e-05
7.13498435927821e-06
-1.3567628068022e-05
-2.28607471459227e-05
-6.54081697428076e-06
-1.54037576154066e-05
-1.28018529709417e-05
-3.15691004131353e-06
-1.42576367968482e-05
-8.23981423806833e-06
-1.31858133258436e-05
-2.11056297421548e-05
-1.572387352474e-05
-9.89121699006912e-06
-1.84044251118771e-05
-3.379675722065e-05
-2.35888107437743e-05
-1.65181929420712e-05
-8.78149577855655e-06
-2.6346489534873e-05
7.18372414076257e-07
-2.70467179405426e-05
-1.51127585228721e-05
-1.81775281352814e-05
-3.0721722488385e-05
-2.9175391280699e-05
-3.68003271032386e-05
-2.26161081546506e-05
-1.95689488881458e-05
-9.74147420317677e-06
-9.50183516238901e-06
-9.11882579265405e-06
-2.46438203684503e-05
-1.15128813797103e-05
-1.09811920408553e-05
-1.02346286349196e-05
-6.04325517001708e-06
-3.27928454355082e-05
-1.49657170428797e-05
-1.53135372931456e-05
-2.59017793692891e-05
-2.41484474083784e-05
-1.93683954598598e-05
-2.06392717857653e-06
-1.63375783727974e-05
-9.7605454246843e-06
-2.66662344936742e-05
-1.10305610911745e-05
-9.37390189293635e-06
-7.00804807205223e-06
-1.23619459197105e-05
-2.2534293071242e-05
6.99632459883621e-06
-3.78916335363613e-07
-7.64043220280935e-06
-2.96951186075021e-05
-7.87641290164006e-06
-2.40264682780656e-05
-2.25953554870035e-05
-4.93291684005295e-06
-2.72018355524323e-05
-2.15675393818872e-05
-7.37428994475014e-06
-2.26879476861461e-05
-4.40490823857799e-06
-1.76590593898579e-05
-1.14096285219204e-05
-7.52834744939443e-06
-1.41750775974797e-05
-1.04245765687028e-05
-2.34546013989005e-05
-8.54016971159066e-06
-1.41142733152033e-05
-1.79093162893303e-05
-1.64135192430376e-05
-1.55219787553757e-05
-6.87892116500277e-06
-4.74250610379132e-06
-8.34460770036416e-06
-2.72190590975437e-05
-1.53759753969558e-05
-8.43221986824947e-06
-1.94968230115963e-05
-1.07459270053581e-05
-1.15874595313924e-05
-1.49808915959188e-05
-1.43164445365049e-05
-1.11243032763919e-05
-2.14854296023117e-05
-1.22497422080007e-05
-3.01834741489982e-05
-1.93232832613921e-05
-7.03315444095123e-06
-1.62159459498243e-05
-1.30767539645054e-05
-2.10173614680746e-05
-2.52289047610999e-05
-1.20297047003452e-05
-9.13247074510351e-07
-2.21170774525173e-05
-1.68431698096348e-05
-3.09142314534032e-05
-1.56323939691751e-05
-1.87964867146167e-05
-1.74600161592183e-05
-1.78288169588623e-05
-2.58264146471833e-05
-2.19798455622284e-05
-2.13311600278328e-05
-3.49253879408398e-06
-3.16355311355932e-05
-2.15675845423739e-05
-2.95951132684476e-05
-1.58425828787898e-05
-3.61385571499407e-05
-8.95244469663473e-06
-3.75595727893516e-05
-2.32601812443444e-05
-1.19007117009028e-05
-2.74752890608215e-05
-2.01559400295617e-05
-8.05603216049281e-06
-2.82797139949267e-05
-1.07567724335126e-05
-1.45552423964031e-05
-8.2618891361651e-06
-1.72389117511085e-05
-1.01063530890058e-05
1.19394593550671e-05
-3.3421362195321e-05
-1.69365365091759e-05
-8.74708023693883e-06
-1.60046386654338e-05
-2.13508307075282e-05
-2.04941096604446e-05
-1.37381281399885e-05
-2.9263022385044e-06
-1.25154291796852e-05
-1.48737124542432e-05
-3.08142863887266e-05
-1.62379284357782e-05
-9.57767597339774e-06
-1.07775328846029e-05
-1.73622046920735e-05
-2.24847062141461e-05
4.50441562823503e-06
3.53181813507432e-06
-2.63452981602329e-05
-1.77246847522304e-05
-3.82738114935944e-06
-2.40234628708621e-05
1.00121681175736e-05
-2.96994211683772e-05
-2.76457063122814e-05
-5.18024752386532e-06
-1.50353371783913e-05
-1.72558137546207e-05
3.70438140161304e-07
-1.68526175625933e-05
-3.79781890950483e-05
-1.17384554918462e-05
-1.60483370732558e-05
-1.85992916963561e-05
-1.06844863540206e-05
5.13501179964127e-06
2.87481400777346e-07
-1.46030112170798e-05
1.2589427510745e-06
-1.99071336718857e-05
-7.83658474711426e-06
-2.57144682567448e-06
-4.57556541282245e-06
-2.79258105881666e-05
-3.62067829511733e-05
6.75175214543893e-08
-1.96394844874097e-05
-2.21176881207395e-05
-1.04625516121071e-05
-1.10207646443532e-05
-1.146177016785e-05
-2.32869244541922e-05
-1.99049393434701e-05
-4.12290159711686e-05
-1.98779011325268e-05
-1.92817125548309e-05
-1.94972936334903e-05
-2.60361111604984e-05
-6.79213829197202e-06
-3.71457435427068e-05
-3.17018293988108e-05
-2.99486002316574e-05
-1.32059545231119e-05
-2.83217004245527e-05
-4.48007616405049e-05
-4.470683023834e-05
-2.51898641864619e-05
-1.61040174108502e-05
-1.96234709990713e-05
-2.53207869000942e-05
-3.24540634435457e-05
-7.40678945119561e-06
-2.46174944998436e-05
-2.66030033265964e-05
-1.1924670220679e-05
-2.67912522634986e-05
-2.11708853309777e-05
-2.44809719561004e-05
-2.03756087356974e-06
-1.69842655436581e-05
-1.74567276165146e-05
-2.3670087450493e-05
-1.66125471073755e-05
-6.03954955880612e-06
-1.52591560309551e-05
-1.2391893376691e-05
-1.01723365826702e-05
-1.58581144474955e-05
-6.77483710386919e-06
-1.83627893869499e-05
-1.12596628197937e-06
1.28282474741139e-05
-1.49617958962974e-05
-2.76291632498201e-05
-9.58252529514107e-06
-2.41171429894532e-05
-3.48007146318554e-06
-1.00768390310478e-06
-1.17034512643334e-05
-1.04312307822657e-05
-1.65182895884065e-05
-1.47573878029445e-05
-2.45172564326468e-05
-1.0057474831652e-05
4.3856657565474e-06
-2.91626330828794e-05
-5.38514399696963e-06
-1.26922162259022e-05
-8.38195442442392e-06
-1.20699723866957e-05
-9.94603788045222e-06
-1.17148615133753e-05
-2.50728606690441e-05
-1.15003361825909e-05
-1.63750765922355e-05
-1.69685535050231e-05
-3.81007872136307e-05
-7.00236721290021e-06
-1.77636140510015e-05
-1.11255472815999e-05
-2.91859168257014e-05
-2.90258753509756e-05
-9.60759949645043e-06
-2.85302430469764e-05
-2.82748095298696e-05
-2.49632085186121e-05
-2.02750856878201e-05
-1.08462004226355e-05
-6.27662990652348e-06
-9.59637931819412e-06
-2.9084568743553e-05
-7.77707568573713e-06
-3.45079226078251e-05
-4.71981508523242e-05
-2.42132051364888e-05
-1.03719840679713e-05
-2.93617937999435e-05
-2.94346754220927e-05
-1.75589931998276e-05
-6.42706994214353e-06
-3.69276044592512e-06
-2.50999652099032e-05
-1.40070937742279e-05
-2.74978775371352e-05
-3.01828508506318e-05
-1.55047731443321e-05
-1.96674179318987e-05
-2.492803355583e-05
-1.14821775756576e-05
-2.94059831791727e-05
-4.67460753945254e-05
-8.27831380572319e-07
-2.62822945002033e-05
-1.76126270646369e-05
-3.08307401198709e-05
-1.89734401994628e-05
-2.10276647147398e-05
-2.75657885977767e-05
-1.69218303151965e-05
-1.0718128052226e-05
-2.14233658138283e-05
-3.98354976456089e-05
-1.083647399353e-05
-4.95575032377401e-07
-2.61638710357327e-05
-6.42380877756735e-06
-6.8275672609787e-06
-3.49994673978389e-05
-3.68874378138347e-05
-3.15990060349511e-05
-3.8679502781694e-05
-9.86498301288533e-06
-1.29139974894848e-05
-8.9869844284754e-06
-8.29780721978345e-06
-1.34684909292278e-05
-5.40130626309984e-06
-1.33599806700355e-05
-1.41535686972522e-05
-1.38460705183095e-05
-9.62620416099899e-06
-1.77513631838473e-06
-2.74195527445189e-05
-8.78843921893295e-06
5.99399379292557e-08
-1.26928360281298e-05
-1.22587825334356e-05
-1.97946083590888e-05
9.22183698901064e-06
-8.67578073999859e-06
-2.89217304799168e-05
-3.84461323322782e-06
-1.18166340708121e-05
-2.85320809511414e-05
2.39499134508684e-06
-2.02960630218179e-05
-1.24299336045476e-05
-1.20379949965241e-05
-1.28041371875648e-05
-8.92853968822207e-06
-1.82256463689329e-05
-2.16476278960651e-05
-1.07995983775741e-05
-8.13307204310698e-06
-8.87239842405954e-06
-1.23797719608039e-05
-5.15694234800633e-06
-1.94034912416606e-05
-2.4863530422763e-05
-6.04272242000932e-06
-1.22692879563138e-05
-3.05851690615762e-05
-1.57088129669097e-05
4.28472805012965e-06
-3.1749162031131e-05
-2.42362819185355e-05
-1.60986462702239e-05
-2.86574877769204e-05
-3.76249927605976e-06
-1.97685771786878e-05
-1.12166102298219e-05
-1.68016072834378e-05
-1.92183751810732e-05
-2.31325184588299e-05
-7.35928774202675e-06
-3.30628997615617e-05
-3.36417436538969e-05
2.0592848597889e-06
-2.47066584865605e-05
-1.17931157014049e-05
-5.20883551431773e-06
-3.49241977095587e-06
-5.48107084613734e-06
-1.32512827373843e-05
-1.46969417186176e-05
-8.54844060660427e-06
-2.37721054785344e-05
-8.33106435697684e-06
-4.8980513882976e-06
-1.75535346170147e-05
-9.44073234692965e-06
-1.80368134514006e-05
-6.91267237845625e-06
-2.30494871271491e-05
-8.44298673711799e-06
-3.2107195001708e-06
-1.29202857071291e-05
-1.06811230153413e-05
-1.71239064040606e-05
-2.21352759699182e-05
-2.62788410354311e-05
-1.22577591340318e-05
-1.9858330811493e-05
-1.04092039636458e-05
-1.81306423707268e-05
-1.91745478292178e-05
-1.1139626512761e-05
-2.83819197034928e-05
-1.40330924048861e-05
-9.31604584271765e-06
-2.0245259331838e-05
-2.90513116899904e-05
8.78799277670318e-06
-5.96442452001805e-06
-5.42118068268987e-06
4.53972107919918e-07
-5.6328038568233e-06
-9.91895920050324e-08
-2.19657210076954e-05
-5.89003694048554e-06
4.94211566024189e-06
-2.0782853606194e-05
-7.35097917453611e-06
-8.27037617957777e-06
7.57361423291717e-06
-4.16373915938749e-06
-1.16995396551933e-05
1.6512402968098e-06
-8.91549689364848e-06
-1.66281587870175e-05
-2.15849124567424e-05
-3.40161152839332e-05
-1.19898131185319e-05
-1.37503529819565e-05
-2.20000513126331e-05
-1.00526172569495e-05
-2.00181927090744e-05
-2.71448722156129e-05
-1.94205427944796e-05
-7.10236841093639e-06
-1.85606067765036e-05
-1.6745311545159e-05
-1.29695612087866e-05
-8.96750085220597e-06
-1.49577105363881e-05
-2.25363024125158e-05
-1.85417951955789e-05
-6.65926012989737e-06
-2.23774398361429e-05
-2.30620691633148e-05
-2.8028435620986e-05
-3.2069235356385e-05
-3.18066396215261e-05
-1.1695873594497e-05
-2.22607576812191e-05
-2.25512635751041e-05
2.44228296935541e-07
-2.51694325270016e-05
-2.81449555986862e-05
-2.0066950410431e-05
-9.61357261137776e-06
-1.89971110494293e-05
-2.59163656707783e-05
-1.52489716661389e-05
-1.62674724225008e-05
-1.562151113628e-05
-1.67388682802456e-05
-1.28968815623778e-05
-8.79274457255533e-07
-2.49203887626014e-05
-2.13981713291433e-05
-2.74362783393382e-05
-2.41574873864447e-05
-4.16556172988965e-05
-3.17865466345592e-05
-8.73559485830574e-06
-2.27444608151166e-05
-1.77079007822116e-05
-1.40609464867114e-05
-1.606269203529e-05
-2.77687712734746e-05
-5.24691125294615e-06
-1.96590960679284e-05
-5.68900797516036e-06
-1.69447143854371e-05
-5.48777729275336e-06
-1.12263399372272e-05
-1.53604838531023e-05
-1.62187164932846e-05
1.24092548151663e-05
-1.11020395152367e-05
-5.97963401659699e-06
-1.39843197022012e-05
-8.76412578988135e-06
-1.12832635953578e-06
-1.1302752314048e-05
-3.17324769184712e-06
-4.5675069256345e-06
-2.12439046549861e-05
-1.58695428029388e-05
-2.84799023035545e-05
-5.88576570897808e-06
-2.06130900149982e-05
-1.69840942815919e-05
-1.21554723537016e-05
1.0310356181615e-05
-2.00081714706635e-05
-3.63594052058643e-06
-2.62602828981214e-05
-2.58299317627257e-05
-1.15750992973382e-05
-1.61549481878887e-06
-1.5911223018015e-05
-2.07054883903591e-06
-1.66022476412565e-05
-1.53297155365362e-05
7.04415766606988e-06
-2.36295158542523e-05
-3.09746361177531e-05
-1.42469281272484e-05
-9.68466584040957e-06
-3.19496266543467e-05
-3.22139218534718e-05
-2.32181655389804e-05
-3.32690507222735e-05
-2.3258159493576e-05
-1.16817962931199e-05
-2.57799350898151e-05
-3.60462496133746e-05
-8.67478740259302e-06
-1.1514604102734e-05
-3.2218899806988e-05
-2.12264312726097e-05
-2.67267212789372e-05
-2.25643369541809e-05
-2.96004326908079e-05
-2.40649241325947e-05
-3.68697167554716e-05
-1.78260982654392e-05
-3.49741511054838e-05
-3.70436993388823e-05
-2.50814392619925e-05
-9.99079020029692e-06
-7.04491157350763e-06
-1.53126046814795e-05
-1.94615696911513e-07
-1.21274970617699e-05
-7.77580258891883e-06
-7.60987423460201e-06
-1.48137582142483e-05
-1.1615241088499e-05
-9.19398803607614e-06
-3.9929609929859e-05
-2.54201627533667e-05
-9.14082408988017e-06
-2.1858188485944e-05
-2.62828851490684e-05
-3.37960410351068e-05
-1.76443943956738e-06
-8.27111949737696e-06
-6.11080667502049e-06
-1.44419586158929e-05
-9.62377710048094e-06
-5.14147174293358e-06
-1.31599855835269e-05
-2.50361350633793e-05
-7.57748568457767e-06
-1.43204366006453e-05
-9.92192613532379e-06
-8.72903779894879e-06
-6.68216508183951e-06
-8.55006868040308e-06
-9.82551185350347e-06
1.66838081064943e-06
-1.39572489255934e-05
-2.08503073674477e-05
-1.4450507381312e-06
-9.86616130004063e-06
-5.69360932814703e-06
-1.44530129830622e-05
-2.23943002283189e-05
-2.34666671958513e-05
-1.76287316011229e-05
4.08526242788299e-07
-2.17133392162964e-05
-1.55644092786998e-05
-3.6403228145112e-05
-1.84874556846969e-05
1.44009619948484e-06
-2.03144542068439e-05
-3.1582419274781e-05
-1.44046195785804e-05
-2.03748972059953e-05
-2.48542441744785e-05
-2.29969495620787e-05
-2.50059391842858e-05
7.60030029069818e-06
-1.75968136884918e-05
-2.6797449340285e-05
-1.26538829967594e-05
-1.05747916962082e-05
-2.0431583931168e-05
-3.17915146010208e-05
-2.26599415509291e-05
-1.97164978004098e-05
-3.8325356399338e-05
-2.36296174571937e-05
-1.63468354042014e-05
-6.36063918837188e-06
-1.85268782967654e-05
-2.70445799099052e-05
-2.83693586113686e-05
-1.51441003078146e-05
-1.30704021124343e-06
-3.06585328940264e-05
-3.09730670453972e-05
-2.73862305243446e-05
-2.24100292167846e-05
-1.30127753292633e-05
-2.34725959820319e-05
-2.36918296533448e-05
-3.2023253245476e-05
-1.7203340609702e-05
-2.50461339769397e-05
-1.64129869186896e-05
-1.31806834021881e-05
-2.77010052367429e-05
-8.15403683904316e-06
-5.80177163139781e-06
-1.98319783470748e-05
-2.77225160615635e-05
-1.01932674360485e-05
-7.70335378349342e-06
-7.30425684512735e-06
-1.43683809747179e-06
-2.27941049108725e-05
-1.66240496046518e-05
-2.11673339418331e-05
-7.11345394851614e-06
-5.15931520854779e-06
-1.40767421486635e-05
-3.01896457209126e-06
-1.84159110573501e-05
-1.86388380055783e-05
6.29715631246555e-06
-3.59337797822511e-05
-3.21451650267766e-05
-1.72460518315235e-05
-1.81793895337038e-05
-2.52771106939465e-05
-2.29052913182735e-05
-2.72585807896011e-05
-3.96463675534215e-05
3.17696748556712e-06
-1.92396938733659e-05
-1.90969583782975e-05
-1.52535156591474e-05
-1.44602407900513e-05
-2.44362626780786e-06
-1.63375073694278e-05
-2.48814413664563e-05
-9.32769126058522e-06
1.85628584497805e-06
-2.81445799691299e-05
-1.75067423735701e-05
-1.62469900525792e-05
-1.43785505477207e-05
-2.28009059489066e-05
-2.23268154394882e-05
-3.04663917492225e-06
-7.51299642928834e-06
-1.83343614319008e-05
-2.13264639558993e-05
-2.40348395290232e-06
5.36296907887043e-06
-2.12951517053586e-05
-1.2318958298577e-05
-1.43029544481929e-05
-1.62531946527804e-05
-3.22729249523456e-05
-1.7569407246978e-05
-2.35159125852284e-05
-2.80021329363338e-05
-2.13474476659013e-05
-4.48342273930456e-05
-1.61875665007336e-05
-3.1850449655544e-05
-7.72206123746328e-06
-3.44580913271143e-05
-2.4829994634974e-05
-3.21184073628738e-05
-2.88236065602068e-05
-2.3673304149288e-05
-4.65661961676651e-05
-1.878179958183e-05
-1.43484160259056e-05
-2.15652863580607e-05
-1.87083524702142e-05
-2.16020944903973e-05
-1.89379761253906e-05
-1.63630514120721e-05
-1.93620664342867e-05
-1.38167589571289e-05
-2.72837787252044e-05
-3.73440990694588e-05
-1.90288363141692e-05
-1.71405686574127e-05
-9.02887874148969e-06
-1.32151017023208e-05
-2.85696111118074e-05
-2.54173339789797e-05
-2.37532802580669e-05
-2.58587961556381e-05
-1.43108690506657e-05
-1.07101599455266e-05
-1.27574139805075e-05
-1.51769491828202e-05
-4.83098792114782e-05
4.9517382289428e-06
-2.43426648509958e-05
-7.09685260155138e-06
-5.01653528974336e-06
-1.07152974538447e-05
-2.19399071579329e-05
-1.03198202228241e-05
-4.60352251073232e-06
-5.74385227014062e-06
-6.10894874972236e-06
-3.36592936926157e-05
-1.35579562166821e-05
-2.1376674399015e-05
-9.35110257350554e-06
-2.38240396980834e-05
-6.47303052053924e-06
-1.60640273045188e-05
-1.18198036868815e-06
-1.60381982414401e-05
-4.27241547020866e-06
-9.82859269972747e-06
-6.00564965533794e-07
-2.37374868793877e-05
-8.87557590122637e-06
-1.66051408208445e-05
-1.14787803877041e-05
-1.63094567241058e-05
-8.87828426144744e-06
-9.98318572932883e-06
-1.24316519235935e-05
-1.59114588074721e-05
-1.43617001488927e-05
-2.22418806996774e-05
-3.22566616041968e-05
-2.51412961504629e-05
-1.69376170269886e-05
-8.94389160205379e-06
2.78540489079366e-06
-1.88270831955086e-05
-1.72620540290262e-05
-1.11192113062707e-05
-2.13180609722264e-05
-6.90487614728003e-06
-2.61766079213642e-05
-3.05940893321051e-05
-2.75333197032824e-05
-2.32983499874297e-05
-9.21284435651117e-06
-7.10646778587957e-06
-1.92900762877889e-05
-2.12924505932417e-05
-1.57649350992677e-05
-3.35770173623639e-05
-1.76005103943556e-05
-1.61836133127299e-05
-3.27411997967805e-05
-3.66883142319512e-05
-3.16755142303024e-05
-2.56359974378916e-05
-2.57449565636489e-05
-2.58472939901151e-05
-3.68493378512529e-05
-2.64005989562798e-05
-3.45474994195706e-05
-2.58267386676548e-05
-1.89680035483109e-05
-6.28817845256047e-06
-2.08471511325136e-05
-2.45578635344261e-05
-3.0733008022982e-05
-1.18313984348085e-05
-1.66150118796228e-05
-1.78186284903523e-05
-1.92329873968827e-05
-1.46699277416849e-05
-1.91869966111281e-05
-1.74375423121091e-05
-1.90331578434416e-05
-3.52985106716459e-05
-1.70147556912401e-05
-1.47494883187519e-05
-1.39485012246072e-05
-1.62790465893135e-05
-2.65148819859961e-05
-4.12202376346385e-06
-3.23919082097362e-05
3.04756168620394e-06
-2.04235272152241e-05
-2.23396357626002e-05
9.21729621809685e-06
-4.62113632218227e-07
-7.77827540883057e-06
-1.70897571042292e-05
-4.66630502537153e-06
-1.31203175780741e-05
-3.67084960939917e-05
-4.52906180960629e-06
-1.21070731220292e-05
-6.48172980011077e-06
-1.37912909124977e-05
-1.49434398166396e-05
-1.09965897933436e-05
-2.1388972257455e-05
-1.98880137882379e-05
-2.47300602453197e-05
-2.0100682124201e-05
-1.41675136765897e-05
-4.59523046097478e-05
-2.62416718544517e-05
-8.49853856842858e-06
-2.60133768460072e-05
-8.1670379862154e-06
-3.01009072461616e-05
-1.75546097642995e-05
2.52997762239342e-06
-3.90592574370955e-05
-2.67744843462429e-05
-1.82556699524224e-05
-1.3251008827677e-06
-1.70580118384181e-05
-8.13099972364729e-06
3.86635677460038e-08
-2.07102357728731e-05
-1.70848094882102e-05
-7.38256159601503e-06
-4.27959935991849e-05
-5.25231836567373e-06
-1.40248597108685e-05
-8.50449921004765e-06
-2.46631880968643e-05
-2.5696203191254e-05
-1.76257230181656e-05
-2.02843314837855e-05
-2.61383837783045e-05
-3.95607348015598e-06
-8.13508746589706e-06
-2.17832349707532e-05
-1.29286928413246e-05
-2.42506862298567e-05
-2.13920312489691e-05
-1.88551279377139e-05
-1.57189559172892e-05
-2.42891922958318e-05
-7.57599159862155e-06
-1.05268419329524e-05
-8.8036321847059e-06
-1.35847224969323e-05
-2.07619609267377e-05
-2.42124314998039e-05
-2.95123882968614e-05
-5.72650913166086e-06
-3.44651024593671e-05
-1.07290506156654e-05
-2.60393017200245e-05
-3.14001952466047e-05
-2.88388001347026e-05
9.20236295480534e-07
-8.77751469934451e-06
-3.59069362331241e-05
6.53330984659882e-06
4.54996303482604e-06
-1.86745054147249e-05
-2.85613408653717e-05
-1.04889342859473e-05
-8.3670637831641e-06
-6.05372476572021e-06
-6.08756321990152e-07
-3.62304076651568e-06
-9.87173352035785e-06
-9.95829887327865e-06
-1.715598479192e-05
-1.52309084578182e-05
-1.47978278553687e-05
-2.06793178265521e-05
-2.20128500010736e-05
-1.29724857054134e-05
1.0447112282574e-05
1.49072043303815e-06
-2.34450050672138e-05
3.36023574378813e-08
-1.5747298205134e-05
-3.19906456129902e-07
-5.72443996032827e-06
-1.89791191190397e-05
-1.81423593353763e-05
-1.47597883652347e-05
-4.97918865515128e-07
-1.21847925591305e-05
1.95189357333796e-06
-1.35609019036046e-05
-9.69772156271247e-06
-2.24884446760757e-05
-3.47230196321803e-05
-1.78340049677255e-06
-2.13155942609941e-05
-2.64578796673022e-05
-8.30465013305547e-06
-4.47638604063031e-06
-1.21595061708067e-05
-2.52776159097866e-05
-1.71812415565006e-05
-7.18079039328336e-06
-1.84930619530835e-06
-2.37057322663864e-05
-2.48618791100039e-05
-3.41145021428728e-05
-1.51217461826766e-05
-1.57441081151498e-05
-2.6742555853034e-05
-2.43460054016579e-05
-1.49202523971128e-05
-8.87211474329742e-06
-2.1425818791476e-05
-1.70367361828254e-05
-2.05484146060213e-05
-1.97797313399208e-05
-3.48172033342726e-05
-3.0459340514725e-05
-3.92709824851579e-05
-2.79061001309068e-05
-3.53694162438532e-05
-1.65214838937769e-05
-1.90783599495538e-05
-9.97284572847168e-06
-2.09462106147963e-05
-3.11574911649092e-05
-1.37728891082519e-05
-1.2215447199851e-05
-1.65639698264092e-05
-2.67720190322706e-05
-2.60722499725639e-05
-2.3716258370043e-05
-5.22910920396227e-05
-5.50274358853135e-06
-5.50284699027361e-06
-2.05819352332816e-05
-2.44528884509553e-05
-2.82256245822398e-05
-1.80313130280009e-05
-2.17129788918479e-05
-8.99772960377075e-06
-3.40503618966617e-05
-2.05044786963707e-05
-6.18596818200059e-06
-3.61238798030111e-06
-2.6426317348015e-05
-9.22247691036458e-06
-8.76952153802961e-06
-1.63766145958768e-05
-1.89321374880148e-05
-1.25261266218494e-05
1.67111223053932e-07
7.01168627013349e-07
-5.42455043097685e-06
-1.30529299717474e-05
-1.9553872807794e-05
-1.98538322985731e-05
-3.39635279636122e-05
-2.45238256194318e-05
-4.59537390274213e-06
-1.36374886286712e-05
-2.61649261435139e-05
-2.10486685729942e-05
-1.23662593841851e-06
-1.40106892889847e-05
-3.35623217828007e-05
-6.20956587766371e-06
-3.35291347572418e-05
-1.99203062947681e-05
-1.71318331172574e-05
-9.61132770016815e-06
-1.70304746928634e-05
-2.99516070762063e-05
-9.93997958693849e-06
-1.56945053816842e-05
-3.56713883777846e-05
-2.05676419067822e-05
-2.13254079478208e-05
-3.16386839376001e-05
-1.65896036816502e-05
-2.91138507616517e-05
-1.09439895401463e-05
-1.12550437836262e-05
-3.9645085540328e-06
-9.29465225328629e-07
-3.7092702996955e-06
-1.82927214182138e-05
-9.84668146443835e-06
-1.68542575403063e-05
-1.12846489836645e-05
-1.19716691861154e-05
-3.22486854369931e-05
-1.64148198133113e-05
-1.50057198128368e-05
-3.124725838374e-05
-3.21936833130438e-05
-1.89311359449899e-05
-1.46614420795582e-05
-1.65523094921232e-05
-2.85454563430186e-05
-2.92241422756896e-05
-4.67310739642359e-05
-1.60489490844541e-05
-1.79354695006882e-05
-1.80781408911146e-05
-3.0301665145558e-05
-1.86549628162494e-05
-1.03206251509979e-06
-7.1896809524443e-06
-2.31976438518788e-05
-9.88369151468437e-06
-7.71431351204819e-06
-2.55318024309649e-05
-3.28260677684633e-05
-3.38147289443958e-05
-2.54855635629168e-05
-2.67223309464899e-05
-8.71418203390154e-06
-2.45147655433677e-05
-2.59670745061607e-05
6.07794073064897e-07
-3.03724407939922e-05
5.41408763038848e-07
-1.46371229393163e-05
-1.89341750152762e-05
-7.42080412930821e-06
2.39735356158789e-06
-1.68944381987545e-05
-1.25719235910092e-05
2.51159442325397e-06
4.84441832663772e-07
-2.92323714423794e-05
6.60392974846651e-08
-9.38448899207069e-06
-6.03125862465076e-06
-6.8277866892273e-06
-5.20181902741166e-06
-1.28976150218139e-05
-5.27622045585701e-06
-4.40684232849059e-06
-1.16476364298145e-05
-1.01259802080063e-05
-1.84983060275219e-05
-2.03137063780395e-05
6.14671454336601e-06
-8.14879966541575e-06
-1.38194043226232e-05
-2.05942520476194e-05
-1.30367993503261e-05
-6.55232871228827e-06
-9.50859737864356e-06
2.01433711378831e-06
-1.54827733106075e-05
-1.37960419889352e-05
-1.93839195508866e-05
-1.38353333319585e-05
-1.03347681203515e-05
-1.29832025746923e-05
-1.34269730058685e-05
-1.19193436381043e-05
1.7038527653475e-06
-9.46934573233315e-06
-2.9634817834454e-05
-1.05466916796987e-05
-1.91833731323862e-05
-3.34408720049441e-05
-2.78379184087348e-05
-2.45582239998515e-05
-1.86420734059872e-05
-3.60407229897493e-05
-1.93346662724371e-05
-1.08581928202056e-05
-1.97056717132174e-05
-1.97823280494952e-05
-1.38564061795808e-05
-1.58561299022269e-05
-2.30546488412991e-05
-2.92863180658099e-05
-1.05773466522355e-06
-3.69123522010668e-05
-9.29581014256558e-06
-2.49692249746782e-05
-3.03573406946105e-05
-1.73554515359624e-05
-8.19736987979364e-06
-2.11094487552599e-05
-1.22125381605022e-05
-1.62857293033017e-05
-3.06002841366249e-05
-3.77534118558156e-05
-2.22975539878082e-05
-1.90503359833988e-05
-1.81804450212983e-05
-1.01713609266211e-05
-2.25799552348518e-05
-1.86311896622013e-05
-2.09525853930281e-05
-2.5483564032852e-05
-4.89217497419818e-06
-1.0190326481174e-05
-2.93552286851562e-06
-1.33921577217574e-05
-2.39662967649623e-05
-1.51442632941072e-05
-1.39032880246343e-05
3.739463934416e-06
-4.5475300923527e-06
-2.37383089370525e-05
-1.98865531412623e-05
-1.00228532528543e-05
-5.98906303232578e-06
-2.31310647082078e-05
-4.37699715539731e-06
-1.04892437354195e-05
-3.17894083123204e-05
-2.28475448193243e-05
-1.19728395577158e-05
-5.17108997979294e-06
-1.01122217601316e-05
-6.66166680184249e-06
-2.67669616839433e-06
-4.06147816585737e-06
-5.80840138385663e-06
-1.1136799652652e-05
-6.89596424256998e-06
-4.56108189911231e-06
-1.00529833031529e-05
-2.23674481574302e-05
-2.04292682267739e-05
-1.08544038129459e-05
-1.62856208698877e-05
-2.53095751177361e-05
-1.48933752289506e-05
-1.47517438845618e-05
-2.53658956509576e-05
-1.89518470071475e-05
-2.09232834451036e-05
-1.59501923467153e-05
-1.94253362163233e-05
-1.38063215729878e-05
-2.84731275421457e-05
-1.11822027529777e-05
-8.3244327510002e-06
-1.43734755471512e-05
-8.68903129421282e-06
-1.69218899641735e-05
-1.75179643534079e-05
-1.77439400784198e-05
-9.78818522504193e-06
-2.20297910692471e-05
-1.86298295971805e-05
-2.064148745995e-05
-2.78789881648073e-05
-2.46521519102747e-05
-1.21910650447048e-05
-6.37885375342028e-06
-2.36754611458465e-05
-2.91485877237818e-05
-2.20247943243266e-05
-1.74320988541126e-05
-1.85357223443154e-05
-1.9397729991099e-05
-2.5766763695065e-05
-2.39759737497799e-05
-3.98363589324805e-05
-8.93704285092718e-06
-2.74204162445492e-05
-2.95186799258194e-05
-6.01744215981729e-06
-6.41946748527298e-06
-3.48815887150872e-06
-1.34567263505324e-05
-1.83925990148543e-05
-4.19877703766517e-05
-2.04467148799047e-05
-3.18205300537193e-05
-1.20403788674881e-05
-1.93443418607788e-05
-2.44120957427333e-05
-5.99424698355584e-06
-1.41265068239306e-05
-1.48868626698422e-05
-2.72162842220248e-05
-2.36125438252505e-05
2.53009597316966e-06
-1.42303640183964e-05
-3.43828032135075e-05
-2.48746905929724e-06
-1.36322737710981e-05
-2.25232136184669e-05
-1.85800734092411e-05
-2.93000049840277e-05
-2.00545857659175e-05
-1.21069208898449e-05
-1.14012491828211e-05
-1.28892618192043e-05
-1.7535270566935e-05
5.7244552741043e-06
-3.33887284568359e-06
-2.8884834689192e-05
-1.1560185893776e-05
-2.05158149959421e-06
-3.02867064834621e-05
-2.59812256383147e-06
-6.35694403431412e-06
-2.07698312615205e-05
-1.92716008576995e-05
-5.27939966277829e-06
-1.47405199415816e-05
3.67086093344491e-06
-1.45203463064492e-05
-2.7823964919459e-05
-2.2182052968624e-05
-8.31788175786965e-06
-1.81163511830836e-05
-3.80180957440133e-06
-3.03847957582106e-05
-6.93188767567094e-07
-2.88604654845385e-05
-2.84249630488232e-05
-2.97959845087104e-05
-1.36529681241848e-05
4.58517170497613e-06
-2.93852580793398e-05
-1.20381421233809e-05
-3.03537819447881e-05
-5.43874243999972e-06
-2.79470207219092e-05
-3.00362036367643e-05
-1.68761023167956e-05
-1.66566817424987e-05
4.3696650139937e-06
-2.50050746460343e-06
-3.24671451801879e-06
-2.88183880624554e-05
-1.34608448184552e-05
-1.16509752402396e-05
-1.90812647025692e-05
-2.23100057556677e-05
-1.23124082769865e-05
-3.46186821610799e-05
-1.0325158107004e-05
-2.80762477381882e-05
-7.97415932280218e-06
-1.80768921517086e-05
-1.03440079969743e-05
-3.4072603312379e-05
-1.0084115776655e-05
-1.82970140606548e-05
-3.16646520964745e-05
-1.07798435154164e-05
-2.25129163675294e-05
5.26439552321928e-06
1.74461623861868e-05
4.17678482656855e-06
-2.40541762869928e-05
-2.34216924532231e-05
-1.23673429567858e-05
-1.58814061803835e-05
-1.13186905835254e-05
-2.39645833535155e-05
-2.79608367488205e-05
-1.12177641365208e-05
-1.17391727490987e-05
-1.33363882616689e-05
-2.24733630929008e-05
-6.8657579520141e-06
-5.73127742051276e-06
-1.64979328828724e-07
1.34302061295865e-05
-3.11724762243013e-05
-4.65124416135303e-06
-1.16521259040697e-05
-5.46550687077941e-06
-1.69786938317509e-05
-1.06091049446195e-05
-3.45710761816245e-05
-1.81077966561997e-05
-1.61220609121475e-05
-1.1440541603883e-05
-5.86703990461054e-06
-2.58819066047228e-05
-1.47750449011071e-05
-5.21802960672135e-08
-3.50126344346528e-06
-1.6211229797812e-05
1.9629978916023e-05
-2.89181723431324e-05
-1.83486494843094e-05
-1.89716869155472e-05
-3.92090937345546e-06
-1.12073966597601e-05
-2.58610906965495e-05
-1.15350359925423e-05
-1.00864204687508e-05
-1.70169489108682e-05
-2.65824056690269e-05
-6.09394020068544e-06
-5.63266867021232e-06
-2.35308962919002e-05
-2.03391130154907e-05
1.60206689132651e-06
-1.10637648156911e-05
-1.77551253793979e-05
-4.66796595619549e-06
-2.04963288194566e-05
-5.31145040330182e-06
-1.09827740655091e-05
-2.6847218851349e-05
-2.36943976871354e-05
-1.35245603294117e-05
4.26603660314554e-06
-3.39849393086469e-05
-3.62341539787867e-05
-1.26381245624155e-05
-5.01750471407483e-06
-9.99628784218355e-06
-2.28236003292084e-05
-8.60464946121073e-06
-1.97473122440078e-05
-2.55723595721473e-05
-2.27765362743591e-05
-3.24521431201319e-05
-8.35363815363989e-06
-1.37891541564863e-05
-1.52046633290226e-05
-2.25940522227548e-05
-2.37343234952753e-05
-2.93492823170635e-05
-1.74385120364642e-05
-2.89009202209981e-05
-1.37673932811966e-05
-2.55572018159437e-05
-2.4195407634662e-05
-2.28423777978288e-05
-3.86650944903075e-05
-1.75358248194332e-05
-1.67536988062018e-05
-1.39318907747506e-05
-2.16529048413433e-05
-1.48246938093196e-05
-9.56425770809007e-06
-2.39980485440367e-05
-1.19823363762667e-05
-2.13006221276925e-05
-7.84911378040534e-06
-2.98246387252485e-06
-1.19706106555022e-06
-1.24297181843188e-05
-2.09235283453841e-05
-1.1114821100533e-05
-1.79508273808505e-05
-3.07725731025169e-05
-3.41163414756896e-05
-1.54699771540607e-05
-2.86571258686917e-05
-7.69445816877577e-06
8.82064034221994e-06
-1.15682594566622e-05
-2.21116010434025e-05
-1.94290328239368e-05
-2.74948332960627e-05
-1.34073443784014e-05
-2.84510306521216e-05
-8.20984951399139e-06
-1.85598010020409e-05
-1.54206836357216e-05
-2.23765569497566e-05
-1.8192645391613e-05
-1.40406146502442e-05
-1.46485281970407e-05
-5.51976613428431e-06
-1.08341290480798e-05
-1.28708410231843e-06
-9.1564049308406e-06
-1.10627714761687e-05
-1.29921297876209e-05
-3.16889218782663e-05
-1.60998115455584e-05
-2.41556527974984e-05
-5.99144898186629e-06
-1.42821689022242e-05
-2.04007872790227e-05
-1.57136983684383e-05
-2.99400170681109e-05
-2.77267658394228e-05
-1.81813412626085e-05
-1.03173447364995e-05
-3.46708895488877e-05
-1.57983727850788e-05
-6.98098993202127e-06
-2.2803703971219e-05
-1.11148100296677e-05
-2.06177750325435e-05
-5.12234909412617e-06
-1.56536985971773e-05
-4.0562319406053e-05
-1.48409268654993e-05
2.33358142391741e-06
-2.24672728872031e-05
-3.2805238163208e-05
-9.62441566552145e-06
-5.93683324251366e-06
-7.47571316343087e-06
-4.0878863424009e-05
-2.92161196911063e-06
-1.55861679359898e-05
-3.15937873534594e-05
-1.52229423463315e-05
-1.27068672521908e-05
-1.41579626411353e-05
-1.91892820309764e-05
-1.64119486083471e-05
-1.21623735118267e-05
2.06427203435787e-06
-2.62170877413772e-05
-1.83248779945521e-05
-1.76500226250159e-05
-1.23411706162706e-05
-1.79686350229406e-05
-2.69691560509782e-05
-1.71949782875945e-05
-9.76000364510684e-06
1.04236001123952e-06
-1.47694252466469e-06
-9.78675593543956e-06
6.31945702994556e-06
1.24795985525328e-06
-4.43155934969243e-06
-2.92729649924127e-05
-1.77760702631785e-05
-2.24368556553846e-05
-2.7069053694416e-05
-3.21802614328723e-05
-7.84028636182559e-06
1.02206601152441e-07
-8.07553022840363e-06
-2.77087612264252e-05
-1.31753233565609e-05
-5.66892935184753e-06
-2.99169698339778e-05
-1.5106142967131e-05
9.36632503702773e-06
-1.68028354294495e-06
-1.62593297967083e-05
-2.80643979969236e-05
-2.59309076956001e-05
-2.74598843091301e-05
-1.45998372491243e-05
-3.3637628066632e-05
-4.45094145935127e-05
-2.24339866131006e-05
-1.96810032552285e-05
-3.75430313358894e-05
-2.51842797638327e-05
-1.2984208733624e-05
-1.22455095043113e-05
-3.82532441045613e-05
-3.56203604870836e-06
-9.83325503464491e-07
3.3844899499781e-07
-2.23637514381873e-05
-1.27646303944198e-05
-1.7143213044504e-05
-2.80137526864125e-05
-3.13305985499061e-05
-2.70694102753263e-05
-2.01128613856703e-05
-2.30958763907158e-05
-2.33094077556659e-05
-2.22110473296008e-05
-2.25770252982129e-05
-2.99294396195777e-05
-1.90871985540387e-05
-3.03016925023295e-05
-2.80910579221763e-05
-4.08954706001755e-05
-4.34798638135999e-05
-3.09450058181017e-05
-2.5292840450519e-05
-6.71148381755044e-06
-3.72063801725093e-05
-1.63145581422105e-05
-2.23134752198406e-05
-2.78877294669537e-05
-1.03711178677564e-06
-7.39295154109691e-06
-2.8663893897351e-05
-4.06821969708353e-05
-9.14673716743236e-06
-8.0579635311831e-06
-3.27584021613622e-05
2.76296010425363e-06
-5.95970111102445e-06
-2.68747221084982e-05
-1.84329481418984e-05
-2.03396109235072e-05
6.3326079943263e-07
-8.43000781413548e-06
-2.86328857559887e-06
-2.16682375793891e-05
-2.35375086593386e-05
-8.16646922154262e-06
-1.26618676754307e-05
-2.63909820911563e-05
-1.40651343193326e-05
-1.62082779639073e-05
-1.22849640031391e-05
-3.08777579900451e-05
-8.14294994804518e-06
-1.82652469607739e-05
-4.40903411728463e-06
9.7667488956522e-07
-1.27071555205539e-05
-4.51370510926988e-06
-1.22404941926194e-05
-1.84615086206842e-05
-7.7548866792649e-06
-1.68821773537212e-05
-1.93780966783728e-05
-1.66261773639772e-05
-1.42219764253079e-05
-1.51895096187931e-05
-1.16070185138778e-05
-2.73766289234544e-05
-2.69566947404693e-05
-2.06615099767463e-05
-8.91303996823757e-06
-2.1647074175969e-05
-1.86170973000019e-05
-1.5296312158462e-05
-2.27724233418674e-05
-3.07130546319763e-05
-3.80902890983361e-05
-1.67094867133859e-05
-1.00522644153748e-05
-1.67880770771957e-05
-2.04056451624997e-05
-3.33493510164968e-05
-1.37808933089179e-05
-1.18746529090882e-05
-2.075638673326e-05
-1.38961406139096e-05
-2.24292505236262e-05
-7.01447052604672e-06
-3.27754708383151e-05
-2.0221115084266e-05
8.70400634377802e-07
-1.75417717758179e-06
-2.95095834544039e-05
-1.30571367637972e-06
-1.95108826678714e-05
-2.66562303774625e-05
-2.60550228634153e-05
-3.18832523390919e-05
-2.24525844673618e-05
-2.1336122114734e-05
-3.10737281570001e-05
-1.90587342710036e-05
-2.67228063464646e-05
-2.63292298453066e-05
-2.3092479202906e-05
-2.38104381669562e-05
-2.59838088827669e-05
-1.48132784689477e-05
-2.04767171926835e-05
-1.96266866376265e-05
-2.45642176796705e-05
-1.22989937994469e-05
1.02679914517204e-05
-1.80339995850609e-05
-2.35443841772809e-05
-1.51374046038702e-05
-6.43622926989043e-06
-2.02616709996537e-05
-3.6036014140396e-05
-2.68079226248152e-05
-1.92256238662049e-06
-2.12231061948241e-05
7.44303559343381e-06
-1.91820716871204e-06
-7.06403387147194e-06
-1.10508599369529e-05
-1.54559785284194e-05
-2.04959353307444e-05
2.55891368159019e-07
-1.75389552581218e-05
-2.91810222322838e-06
-2.82668785985709e-06
-6.84943752542651e-06
-8.01463399906511e-06
-1.68169237196455e-05
-1.6781728294382e-05
-5.44221415989453e-06
-4.33942535024078e-06
-7.3536318792968e-06
-1.64876049912347e-05
-1.01364198339482e-05
-6.07297637209056e-06
-1.68901421990807e-05
-1.66655011418807e-07
-2.08290507993788e-05
-1.04789775817771e-05
-6.98591520472561e-06
-2.48015041700583e-05
-1.79485069024565e-05
-3.39453147120669e-06
-1.78279753515888e-05
-1.78570192046921e-05
-1.86255562149656e-05
-1.17069974857144e-05
-1.91501290972855e-05
-6.08073303553302e-06
-2.30680173837238e-05
-2.77987700033135e-05
-1.56326855280386e-05
-1.07084704356761e-05
-3.41640747760862e-05
-2.5370574830686e-05
7.23680373996847e-07
-1.93807541501502e-05
-2.35794061737441e-05
-4.18771631828091e-05
-1.73423010412881e-05
-1.63077118920096e-05
-2.64478911819337e-05
-2.26968341532445e-05
-1.00087080665527e-05
-1.95859144263321e-05
-2.20524801646309e-05
-8.62220587627834e-06
-1.53110654236121e-05
-1.38851657780727e-05
-1.65179726866574e-05
-2.79587260902833e-05
-2.88791614201008e-05
-2.80420030009028e-05
-3.19782693550988e-05
-2.78587691753116e-05
-3.14390014797988e-05
-1.28897263772335e-05
-2.59099256839905e-05
-2.3674605945953e-05
-5.64404396571307e-06
-1.70920205596437e-05
-2.42531455858702e-05
-1.91548540000308e-05
-1.68984369341682e-05
-2.38018153159087e-05
-3.75626930335125e-05
-1.42837210727233e-05
-1.31864074699039e-05
-1.24314792713575e-05
-7.43142863479381e-06
-2.20824469527597e-05
-1.63262368497313e-05
-1.00920707664578e-05
-2.3662700221643e-05
-2.78152520363046e-05
-3.90387009041581e-05
-1.18957136130336e-05
-2.92151181704952e-05
-2.34877369984523e-05
-1.05086632274724e-05
-1.10274224631978e-05
6.3834765780385e-06
-7.4642918704201e-06
-2.44680890866294e-06
-3.24394560615201e-05
-1.45689903683545e-05
-1.52150220872965e-05
-1.76211977710425e-06
-2.14070640190813e-05
-9.67459160084664e-06
-3.0108902890169e-06
-1.43689723880673e-05
-5.81119864324763e-06
-1.2988566071488e-05
-3.37525764983937e-05
-1.29616868694782e-05
-1.43885975190527e-05
-1.33061500118976e-05
3.80607301060666e-06
5.46390124703588e-07
-9.9563738742335e-06
-7.92330128697155e-06
-7.71623563969596e-06
-1.31984625848683e-05
-2.53582024939007e-05
-4.25788701629429e-06
6.48798406005177e-06
-1.47067823428223e-05
-2.30126747882154e-05
-2.29652009259095e-05
-2.29209644827593e-05
-2.51953653506597e-05
-1.55119223026796e-05
-2.1964493839863e-06
-6.45185093984271e-07
-1.83304425855503e-05
-1.56976909484034e-05
-6.98252936890667e-06
-2.05890651350495e-05
-1.4351086933199e-05
-2.31455071593813e-05
-2.65449644610312e-05
-2.67556758513058e-05
-1.81530253709123e-05
-9.26073747196001e-06
-1.62640538262095e-05
-3.95654585764833e-05
-1.7112765947839e-05
-4.10180470600688e-06
-2.20762591042263e-05
-1.74725224499353e-05
-2.58314826043084e-05
-2.04931394065537e-05
-2.7056613675277e-05
-2.12274637402642e-05
-3.13443663510696e-05
-2.1019925240987e-05
-1.64980736565546e-05
-2.15912720955934e-05
-2.32172105660809e-05
-1.51156034155538e-05
-3.16643025835965e-05
-2.8829286582895e-05
-3.14148720418564e-05
-1.88601328971268e-05
-3.03738073811083e-05
-2.61151560606807e-05
-2.01783806471077e-05
-3.30923978929381e-05
-9.74219351233161e-06
-3.92270347768287e-05
-1.58248368993712e-05
-9.26044019518324e-06
-1.87267122017848e-05
-3.21759903399809e-05
-3.04761161679807e-06
-1.21616478212391e-05
-1.61901154150482e-06
-1.5199491478311e-05
-1.16321235444387e-05
-2.06059215701981e-05
-6.45628262886251e-06
-2.25485883433426e-06
-1.75508441398872e-05
5.05319638269223e-06
-1.70892531145239e-05
-8.01707877977585e-06
-1.39022197657735e-05
-1.14689434184137e-05
-1.30078334979522e-05
-1.14718399788683e-05
-1.9712833784938e-05
-1.28840874519853e-05
-1.4537758067048e-06
-3.10169353247085e-05
-1.72886774103355e-05
-2.1238913839922e-05
-1.04469704479158e-05
-8.70659175362667e-06
-1.6767741576365e-05
1.08186168480515e-06
-8.87522452937588e-06
-3.6508806895492e-05
-2.37674462237998e-05
-8.75886535268968e-06
-1.32229817058601e-05
-2.34706132855002e-05
-2.71898284198833e-05
-1.51358500885469e-05
-1.57894467774219e-05
-8.08648091376832e-06
-9.18179271502006e-06
-6.89923246572836e-06
-1.5430141910463e-05
-5.50805619186221e-06
-2.71027973283137e-05
-3.57312093537574e-05
-1.22755883634369e-05
-2.8762411340782e-05
-2.18729003286686e-05
-1.91222452467313e-05
-1.39630062579897e-05
-2.2958489905255e-05
-2.8615145545515e-05
-5.01671609783936e-05
-2.49273737290977e-05
-3.19179512816292e-05
-1.93351222006639e-05
-2.59807251503e-05
-3.42736405406436e-05
-1.16407641062266e-05
-6.11172709908974e-06
-2.21851811332543e-05
-1.39010523617616e-05
-2.40250305931231e-05
-3.45977084976808e-05
-2.14394188000313e-05
-2.73059085419483e-06
-9.70871928342998e-06
-3.80518912585546e-05
-4.26175531920612e-05
-3.06068428131243e-05
-1.5417117835319e-05
-2.43211747457186e-06
-4.04156289184749e-05
-1.3517659053848e-05
-1.97144910148077e-05
-1.35926723562132e-05
-2.24477523897924e-06
-1.15101234196491e-05
-1.85871347003774e-05
-1.71633756537391e-05
-1.72505616996705e-05
-7.99128108469807e-06
-7.45469677799908e-06
-1.95332190784244e-05
-1.52533029368615e-05
-2.60136430694776e-05
-9.96160026353284e-06
4.0135295872879e-07
-5.13245101767226e-06
-1.01441857059762e-05
-1.50440261818793e-05
-2.9337056440059e-05
-1.60653633962606e-05
-1.68747511790353e-05
-7.54006126291689e-06
-2.06450316088569e-06
-8.2306897318915e-06
-7.42940113256152e-06
-2.55173062744618e-05
-9.95937753845024e-06
-1.87303759670948e-05
-3.10963256818542e-05
-6.97936126681501e-06
1.90431411879918e-06
-1.93444137254015e-05
-1.92497897926377e-05
-1.20457829104722e-05
-1.81806974264618e-05
-5.07961029314849e-06
1.15095814144444e-05
-1.80594178220688e-05
-3.46077242784765e-05
4.65602977854674e-06
5.05585728706476e-06
-2.29931872373805e-05
-3.13734893852894e-05
-1.94766377798038e-05
2.9977713265405e-06
-2.77688151452027e-05
-1.82228207657858e-05
-1.67524071652931e-05
-2.1953857500583e-05
7.27162262511938e-07
-3.56445793984432e-05
1.72749701176669e-06
-2.52043412598952e-05
7.20885426180711e-06
-2.6833561458785e-05
-2.08515877949786e-05
-1.72617257785753e-05
-2.88594663924513e-05
-2.49033366534794e-05
-3.73592009828591e-05
-2.80354254481405e-05
-3.7806030665376e-05
-4.14452986064788e-05
-1.99453889696113e-05
-8.36119002295186e-06
-2.10590295702947e-05
-1.17017119634327e-05
-2.69584788026359e-05
-1.45132315075687e-05
-1.35691244734819e-05
-2.33147147926064e-05
-5.6036621451088e-06
-6.96169137063873e-06
-2.52414188385412e-05
-1.61008290272129e-05
-2.05790877223852e-05
-2.67743207193314e-05
-1.69638504339762e-05
-3.45441208688002e-05
-2.71761418167358e-05
-1.03374995156227e-05
-2.3066784699016e-05
-9.68142716167499e-06
-1.0602950038672e-05
1.01156420970802e-07
-1.15009065383021e-05
-2.7596718127629e-05
-3.61528712525808e-05
-7.37848365518052e-06
-1.72281801724069e-05
-1.00044410947894e-05
-1.43913708299211e-06
-2.80469497509048e-05
-1.71125457746567e-05
-2.11675805429243e-05
2.40652924741372e-06
-1.3433157760509e-05
-1.72504489373538e-05
-4.67401579930728e-06
-2.62676460817897e-05
-1.26354669180822e-05
-1.69421566521149e-06
-2.59498710903193e-05
-1.01731721740106e-05
-2.43915302555031e-05
-2.68642256908829e-05
-1.11382163587508e-05
-1.76979385070338e-05
-9.37200965248728e-06
-2.41518936958581e-05
-2.73145881474921e-05
-1.76180162371006e-05
-8.65169903022207e-06
-2.39787889050004e-05
4.09214999719963e-06
-2.45187676185171e-05
-1.20607189765669e-07
-1.32082497871614e-05
-1.00079755432919e-05
-3.02437288986571e-05
-9.48427820324325e-06
-1.95140966652738e-05
-2.03931826588226e-07
-2.08296913512725e-05
5.5476543133654e-09
5.07101910134085e-06
-1.19224778299015e-05
-1.84330386197396e-05
-1.47467890698288e-05
-5.70690081901643e-06
-3.15880858726558e-05
-2.54811543438888e-05
-3.61549608153264e-05
-1.80814133065135e-05
-2.49590043591897e-05
-2.44742190572124e-05
-9.66096627851513e-06
-3.36616235009412e-05
-1.64587462268846e-05
-1.6871914383476e-05
-3.58546663838074e-05
-2.58609905696737e-05
-1.71904429177787e-05
-2.20378181729246e-05
-2.36543556899316e-05
-1.80907992623238e-06
-1.50954584587e-05
-2.03159648427238e-05
-3.02649603590024e-05
-1.55457874252338e-05
-1.00039433770564e-05
-1.12478527330977e-05
-2.76884528112227e-05
-4.76551910530167e-06
-2.47348785183157e-05
-2.17281200073649e-05
-9.48029347026855e-06
-2.2775592661867e-05
-2.09673422865296e-05
-5.21510405579679e-06
-9.746499855039e-06
-1.15949858922426e-05
-2.21894282657797e-05
-2.81766664024727e-05
-2.89037140272038e-05
-2.38990832924719e-05
-9.96640224479864e-06
-2.9895050256399e-06
-8.28503097395998e-06
-3.88991683360634e-05
-1.58402934215323e-05
-3.35653455775259e-05
-4.79615883293538e-06
-1.72593843523812e-05
-1.95107550438387e-05
-7.5773300994433e-06
-1.32810929338271e-05
5.00220081336798e-06
-2.28133627130343e-06
6.60911321876695e-06
-2.55413967425406e-05
-1.17380323272423e-05
-8.96051605391309e-06
-2.17006559829995e-05
-2.78346743722473e-05
-4.7564793460131e-06
-1.53631401745143e-05
-1.11596527764247e-05
9.27733487132131e-06
-2.28057632540983e-05
-1.57599638179879e-05
-6.96768483258593e-06
-9.04741484158168e-06
4.60824604055405e-06
-2.07355126315229e-05
1.89134560513735e-06
-2.61009681689931e-05
-3.8378075455598e-05
-2.13803574830095e-05
-2.55435050828194e-05
-2.25650046339216e-05
-2.89978905754114e-05
-2.2347329690814e-05
-3.24268661223187e-06
2.28852083092483e-06
-9.84105428519333e-06
-8.76868100013825e-06
-1.7739302828078e-05
-1.63968429814439e-05
-3.18855348567941e-05
-2.65624928098457e-05
-1.95821226382571e-05
-1.34535056845017e-06
-2.64431796598361e-05
-2.321747229966e-05
-4.5754881605478e-06
-2.768526669893e-05
-1.16329161951539e-05
-8.43747674155732e-06
-9.32004792020746e-06
-3.66435623055654e-05
-2.71062510793706e-05
-6.43709539453352e-06
-2.64771664701858e-05
-2.59764280961329e-05
-1.19551873580471e-05
-4.10367051802216e-06
-2.567764965685e-05
-1.68414622518134e-05
-7.81303361246096e-06
-7.04689110787487e-06
-4.30415062248158e-05
-2.42418264012979e-05
-4.66787961836777e-06
-1.80329221747659e-05
-1.45350669480916e-05
-3.1187714402696e-06
-3.27291471954612e-05
-5.11486284955408e-06
2.87550123752452e-09
-1.385574888585e-05
-8.62018704372711e-06
-2.01791847996474e-05
1.34563394885495e-06
-2.77824773849552e-05
-1.11246409333501e-05
-1.68987440045886e-05
-8.44137300967278e-06
-2.23027509251115e-05
-1.70646023549205e-05
-2.87538070988245e-06
-1.30966614591334e-05
-1.06413764936837e-05
-9.25872447926946e-06
-1.06661702235145e-05
1.41524018112537e-06
-1.64268012681346e-05
-1.05721381045674e-05
2.99664345128045e-06
-1.75740993500447e-05
1.57145637946408e-06
-1.81390873690251e-05
-2.78743983679687e-05
-4.75827988957757e-06
-9.01355871301521e-06
-1.10388675030743e-05
-2.61295810717072e-05
-4.51234822233539e-06
6.07994523546554e-06
-1.62235595708038e-05
-2.07386635788156e-05
-9.01359779356816e-06
-2.30155022128105e-05
-3.1569686452282e-05
-6.66020002548011e-06
-3.8135472059673e-06
-1.64014283566259e-05
-1.97510326779401e-05
-7.91869008833277e-06
-6.94169520634783e-06
-3.98981841149939e-06
-2.84951955822205e-05
-3.0855265193954e-06
-9.98846652976989e-06
-2.37699814525976e-05
-2.69045998040367e-05
-3.48436220344246e-05
-6.32472649547436e-06
1.32614076365599e-05
-1.77516801977637e-05
-2.98935600846496e-05
-7.70104251111324e-06
1.42269992393644e-05
-2.51351556605937e-05
-4.02409354652673e-05
2.72221230410632e-06
-1.12279469346021e-05
-3.38180084578135e-05
-9.75301539999573e-06
-2.84069948833921e-05
-2.76153726937608e-05
-2.36268815448423e-05
-1.66282543226087e-05
-2.18653322531355e-05
-1.07661516306266e-05
4.20604896557804e-06
-1.95322444925321e-05
-1.29264211249169e-05
-1.03217246600079e-05
-1.77946855733391e-05
-1.24038942624627e-05
-2.63536586934016e-05
-2.26596777192927e-05
-1.24709349710063e-05
-3.02970954277213e-05
-2.19111374260407e-05
-1.82644749572868e-05
-2.16188722601303e-05
-1.67899103347822e-05
7.66825954097081e-07
-2.25870223403767e-05
-2.19535620587196e-05
-7.35073640062567e-06
-1.44918691048771e-05
-1.02498203721057e-06
-3.06226072336382e-05
-3.34718934989612e-05
-2.31796749123122e-05
-1.48585956191027e-05
-1.85695372528582e-06
-1.733121564255e-05
-2.91562927622366e-05
-5.86476808644044e-06
-1.47962747324288e-06
-9.41648992537011e-06
-1.41273854538065e-05
-1.74112860152637e-05
-6.31201674822688e-06
-5.45800146320041e-06
-2.7893535389014e-05
-1.74323096145609e-05
-2.71541159218217e-05
6.72758176078821e-06
-2.87439463804036e-05
-2.91092206288906e-05
-1.82700164298878e-05
-7.52887575762537e-06
-2.311181917469e-05
-1.13479007292088e-05
-2.99811646631019e-05
-8.95347851459891e-06
-1.42513622462866e-05
-2.00243798684439e-05
1.66482570665247e-05
1.34400185101548e-05
-1.3695425519175e-05
-1.93866799315122e-05
-1.43858061894686e-05
-1.05951453167632e-05
-6.38161804756049e-06
-1.65312658735939e-05
2.92908862930469e-06
8.29999492732983e-06
-1.34073039784292e-05
-1.26152531372486e-05
-1.97029175890166e-05
-6.78757518029093e-07
4.35745017679607e-06
-4.60531099601024e-05
-7.216730553619e-06
-3.69270313052413e-05
-1.67940101012316e-05
-5.29635934998479e-06
-1.37951776240818e-05
-2.42585984766352e-05
-1.31646344600689e-05
-1.79960870480821e-05
-3.05913259917164e-05
-1.46103284732005e-05
-1.54864889551235e-05
-1.1512123963211e-05
-1.7312876750462e-05
-2.66109994897327e-05
-9.82441292624685e-06
-1.5840866533644e-05
-3.05743469495972e-05
-3.32170080478075e-05
-3.6593474389766e-05
-3.64213951326374e-05
-2.17638564724593e-05
-4.35028450406622e-05
-2.11437799062805e-05
-3.83598165148246e-05
-3.44884146826709e-05
-1.00355116629858e-05
-2.33888514822949e-06
-2.66831238351079e-05
-2.4652774298061e-05
-1.03735466452346e-05
-1.56135502219252e-05
-1.13294296990197e-05
-1.01359569440642e-05
-1.48258018362022e-05
-3.02569731233252e-05
-2.76465131526639e-05
-8.78240228916019e-06
-3.18899911647967e-05
-2.2511607743866e-05
-1.78023230445161e-05
-1.9850461172775e-05
-1.0385255970204e-05
-2.06562888982127e-05
-1.44339325851982e-05
-2.5928763998936e-05
-1.89680516119928e-05
-2.43512546497112e-05
-2.38067278623906e-05
-7.38218526843163e-06
-1.06872872678041e-05
-5.75940576631332e-06
-5.34635621139352e-06
-1.48574465209333e-05
-1.51807716978388e-05
8.49592975094247e-07
-1.99115211954612e-05
1.70485295576342e-06
-4.21944339322445e-05
-1.00306528982896e-05
-1.85200604163341e-05
-5.12694242768131e-06
4.61951054263535e-06
7.65582235118571e-06
-1.24334673863021e-05
-2.70660954982791e-05
-1.61575133247013e-05
-8.8924450736692e-06
-3.5462419552284e-05
4.4591725436603e-07
-7.75059102770049e-06
-1.67593401770554e-05
-2.52732054699252e-05
-2.13491424884281e-05
-2.34452992011203e-05
-1.5517906530596e-05
-5.82956825200373e-06
-1.22824525692927e-05
-4.37110215948025e-05
-1.01068307772917e-05
-3.85652836767561e-06
-2.24232754719168e-05
-2.21514458473871e-05
-1.01173748218492e-05
-2.53601173891844e-05
-1.13965126086208e-05
-2.34919023982385e-05
-9.92769122031586e-06
-3.42062585386002e-05
-2.18994051434941e-05
-2.22157410235056e-05
-3.06766617593825e-05
-2.29389225983556e-05
-1.91620504188447e-05
-2.85360796631025e-05
-6.49129851943322e-06
-1.4150484268732e-05
-1.8245679936523e-05
-2.54109303517991e-05
-3.44527708425327e-05
-1.87869133607572e-05
-3.56238086458023e-05
-2.73356282118084e-05
-3.09624241903376e-05
-1.82464146470815e-05
-2.36237604188046e-05
-2.62416015109427e-05
-2.70093744098945e-05
-1.28382854846027e-05
-2.43371942407931e-07
-3.06087419690329e-05
-3.03589939964936e-05
-1.27666442575098e-05
-1.3869506322433e-05
-2.96654785274917e-05
-8.77174235542726e-06
-1.01502237392479e-05
-5.92806860793019e-06
-1.9373359415481e-05
-2.42531860311489e-05
-8.82463976078352e-06
-7.30845725019742e-06
-2.35301146809715e-05
-9.5168995105184e-06
-2.00345006401604e-05
-6.47549510880325e-06
-1.17385722134914e-05
-5.46532877785393e-06
-2.51005123975445e-05
-3.16204447073389e-06
6.78141991096821e-06
-2.74525443541533e-05
-7.6238063280454e-06
6.46565936667515e-06
-1.89857706096058e-05
-1.82016611487446e-05
-6.93290052681886e-06
-4.24083800576635e-06
2.16166724526585e-06
-2.50177555232438e-05
-6.43078196007152e-06
-1.46107599452501e-06
2.95359796687676e-06
-8.06336426975639e-06
-1.16065359045105e-05
-3.12835074872134e-05
-1.16727970621263e-05
-1.50256134531624e-05
-1.84540211585505e-05
-2.78535595704116e-05
-2.42584923626296e-05
-2.25679224981294e-05
-8.40020864398056e-06
-1.88561232329299e-05
-5.67356698880253e-06
-1.02104667807114e-05
-3.75048080781866e-05
-1.62418215248725e-05
-2.08769112733255e-05
-2.3508902522757e-05
-1.36761614504909e-05
-1.39760081084499e-05
-3.16635787502057e-05
-3.40314041474758e-05
9.61989486554436e-06
-4.25057285538827e-05
-3.5976526663863e-05
-5.33397157735627e-06
-1.86376694481383e-05
-1.63312847305879e-05
-1.39312371116861e-05
-1.72622384106712e-06
-2.26106132370887e-05
-3.15743584195029e-05
-1.00092749010995e-05
-3.93994139354185e-05
-2.89551624504428e-05
-7.95811890228281e-06
-3.24802383419941e-05
-6.39607007824444e-06
-1.18342687547265e-08
-3.36576492784446e-05
-2.4322114962642e-05
2.05676951278785e-06
-2.55978864897137e-05
-1.74802450708251e-05
-2.26134909600282e-05
-1.93943946509631e-05
-2.02738843169077e-05
-1.88971381119337e-05
-2.58094817266341e-05
-1.39160661063677e-05
-1.83076051840925e-05
-1.94605233154533e-05
-2.92276980161055e-05
-7.48960746922297e-06
-4.65575774994505e-05
-2.05738907802615e-05
-2.40136447963301e-05
-2.101932696733e-05
-7.55532139279847e-07
1.18750276069242e-06
-1.96017611681478e-05
3.48585574675928e-07
-3.42429504064968e-05
-1.17270548863502e-05
-2.37930076630113e-05
2.03305308009748e-06
-4.32105793883956e-06
-4.13714123331933e-06
-1.45668206277265e-05
-1.2040028953216e-05
-3.00832892468623e-05
-2.07815288185473e-05
-7.78920965394632e-06
-2.84943559183567e-05
3.45628316106837e-06
-3.24167514705337e-06
-2.52604725727071e-09
-1.63325614001447e-06
1.16320998656189e-05
1.54897385494492e-05
-2.77955392307965e-05
-1.15202229268371e-05
2.85126729209013e-06
-1.31102271023345e-05
-1.78825003604117e-05
-1.32955965148652e-05
7.94812167691309e-06
-3.06204364949223e-05
-1.49456180988694e-05
-1.22144756788617e-05
-1.85194672497128e-05
-2.21815110430282e-05
-7.91070463047881e-06
2.20010535573646e-06
-2.15769652339537e-05
-2.00152388080751e-05
-2.21113323595458e-05
-1.55114219653374e-05
-3.24800510461554e-05
-3.2963972819001e-05
-3.55231179266957e-05
-1.54399790747107e-05
-1.83630551351652e-05
-1.8170974769482e-05
-1.06987234878107e-05
-1.47857816744351e-05
-3.35414128481602e-05
-6.27778095827397e-06
-2.30306802651154e-05
-3.76747847809531e-05
-1.54905734139017e-05
-2.14534129614427e-05
-1.1528329365673e-05
-3.14477333555373e-05
-4.43955370611166e-05
-3.28973479682532e-05
-1.40710113920826e-05
-3.75662496097593e-05
-2.42814875508424e-05
-2.19562303683912e-06
-1.36724180601366e-05
-1.36339363962243e-05
1.19917583242741e-06
-2.9217516964615e-05
-7.0307297219882e-06
-9.23265680491708e-06
-2.47845514500938e-05
-2.30602416392689e-05
-1.89373768984193e-05
-1.0169499302402e-05
-2.15064755498687e-05
-7.72911164193775e-06
-1.4200783751673e-05
-5.41084428882034e-06
-2.3861781533036e-05
-2.41975235154421e-05
-1.4507602449761e-06
-2.05263634297059e-05
-2.08486763635242e-05
-2.08379486794929e-05
-2.36599890400144e-05
-2.17905599632366e-05
-3.81536416502469e-05
-1.4600245611392e-05
-2.23399433312849e-06
-1.43578799893962e-06
-1.69890363388995e-05
-4.33712838059395e-06
7.69933038470891e-06
-1.52407522937794e-05
-9.06729384799464e-06
-1.08242979892989e-05
-3.9854544115374e-05
-5.34546521726875e-06
-4.38458634087795e-06
-2.07432140665135e-06
-1.31230071207589e-05
-5.67108035629106e-06
-1.66555448182104e-05
-1.82429264006224e-05
-1.80280729735503e-06
-9.45307189943922e-06
-7.17926987377363e-06
-1.71794388397186e-05
6.61916827830792e-06
-4.13625555967063e-06
-1.62692342460421e-05
-7.23686563622544e-06
-9.82095636318401e-06
-1.60156750440998e-05
-1.42945245151168e-05
-8.29123048177874e-06
-2.52042130726847e-05
-1.53415793545098e-05
-1.18267740121843e-05
-2.34296586122805e-05
-8.53468514028398e-06
-2.73710573589598e-05
-8.00179539143212e-06
-1.64811392512015e-05
-2.47277830549819e-05
-1.96017762327373e-05
-1.43224795323231e-06
-2.94193482890196e-05
-1.1550008095419e-05
-2.37611401644433e-05
-2.6976718354271e-05
-3.41694883841751e-05
-2.4681551039037e-05
-3.39552924405515e-05
-1.63275392554846e-05
-2.83323810245854e-05
-3.52435627416493e-05
-1.19108698331295e-05
-3.59386368932329e-05
2.56300597060523e-06
-2.26571792581251e-05
-1.97448648328234e-05
-1.43462326525834e-05
-1.02226049141449e-05
-2.81584908116975e-05
-1.71583128239969e-05
-3.79442600159518e-05
-1.94245206121148e-05
-3.5774777587103e-05
-4.14167538809187e-05
-1.61701906383961e-05
-2.08196142292917e-06
-1.29112780279825e-05
-1.19320312877934e-05
-1.89344708391261e-05
-8.37387153700778e-06
-3.13019999642039e-05
-2.62569301123299e-05
-3.28734214290717e-05
-1.72971140841669e-05
-1.96539467603924e-05
4.71354303193319e-06
1.95377641185157e-05
-2.50170735895657e-06
-1.20691800051115e-05
-8.63664402632286e-06
-2.52706270956003e-05
-9.20085983628681e-06
-9.5189554039073e-06
-1.43202394258856e-05
-1.72153052417065e-05
-1.12586634995718e-06
-4.72129758647525e-06
2.21699687518902e-06
-2.93409317349475e-05
-1.70108116766091e-05
-2.34345438133567e-05
-2.36351835241511e-06
-2.67517218647881e-05
-1.69265780983099e-05
-2.75308889840429e-05
-9.90283583181157e-06
-2.29170054990966e-05
-2.14462671041208e-05
-2.04180740540022e-05
-5.56950393183648e-06
3.2018539973853e-06
-1.08501394712322e-05
-2.26921115402798e-05
-2.27351031258461e-05
-1.8716447529333e-06
-2.27684518776207e-05
-3.78719644531214e-06
-2.40844244000136e-05
-2.89765104939561e-05
-3.30709390648865e-05
-9.03954032117979e-06
-1.87747188134757e-05
-1.5427493164169e-05
-3.45999836156281e-05
-1.54578459526922e-05
-2.16894518271619e-05
-1.36984058211242e-05
-1.47804669031336e-05
-1.62710180227696e-05
-2.79762468681918e-05
-1.50460616385161e-05
-1.23597020335608e-05
-1.49447128503719e-05
-1.14591748722734e-05
-1.17012149500061e-05
-1.33729688222088e-05
-1.57753969499947e-05
-1.22600345130566e-05
-2.22835201851289e-05
-1.69989000570056e-05
-2.09442908714933e-05
-2.74351512211816e-05
-2.39566050436363e-05
-1.0474003901964e-05
-2.71801398086832e-05
-3.82921344320368e-06
-1.93222334734326e-05
-3.36072399226861e-05
-1.11288510632689e-05
-1.72047088767807e-05
-8.80965744526383e-06
-3.13013250955938e-05
-1.22793591484673e-05
-1.25506861306292e-05
-1.73391697059373e-05
-3.27406722479677e-05
-1.50997026867694e-05
-3.92689839950902e-05
-3.54795346786044e-05
1.87795227004519e-05
-2.30087593258339e-05
-1.49432002874301e-08
-1.48690812183244e-05
-2.38566458450295e-05
-2.88441575971005e-05
-1.55229246486206e-05
-3.51675023690741e-05
-7.49497833129637e-06
-6.35666851001076e-06
-1.5759232211329e-05
-3.28295042821313e-05
1.3179749683148e-05
-1.5875077465609e-05
-2.40655770788371e-05
-1.14139420892513e-05
-3.24513301586471e-06
4.91740534926986e-06
-1.25813539218281e-05
-1.46321676049268e-05
-2.66049207060229e-05
-2.00195981190105e-05
-2.4297228985473e-05
6.94196654641596e-06
8.25562674614777e-08
-3.08807792727755e-06
-6.13693490753601e-06
-1.81634999369936e-05
-1.70062051022909e-05
3.40960657065573e-07
2.88903399901602e-06
-2.82435853524278e-05
1.1449831214775e-07
-7.50682168489491e-06
-1.33506126854889e-05
-1.72499583340823e-05
-1.13927019548512e-05
-1.33583688946495e-05
-8.24868968060755e-06
-1.70427699969349e-05
-2.00070276693124e-06
-4.09591368896721e-06
-1.00150984376714e-05
-1.81137352217795e-05
-9.84878710443142e-06
-2.25814075712625e-05
-1.62854736923209e-05
-2.05222763655415e-05
-1.73403008945367e-05
-1.08708986143258e-05
-8.90592798529727e-06
-4.15122120654978e-06
3.13153620247549e-06
-2.39144905394041e-05
-1.12879506274371e-05
-2.90040309696986e-05
-1.58285176776819e-05
-4.08852252976284e-05
-1.99742769436199e-05
-1.00769987795936e-05
-2.84644076916433e-06
-2.7027736397313e-05
-2.154192732277e-05
-2.09819199885973e-05
-8.40965846741859e-06
-3.3979586198079e-05
-1.31297117859313e-05
-2.43276874062132e-05
-1.32220562654397e-05
-1.9085197982285e-05
-2.20991741060921e-05
-6.38465713859186e-06
-1.80073749465819e-05
-2.64846383594904e-05
-1.60900445106956e-05
-1.22085604686527e-05
-3.61933169621683e-05
-2.86934508674998e-05
-2.28797384528898e-05
-1.22066122089455e-05
2.10212480787672e-06
-1.98941381724115e-05
-3.00242407957465e-05
-2.12968335018734e-05
-1.93268602118724e-05
-1.50004419429078e-05
-1.72278911684411e-05
-1.31107683105873e-05
-5.45353191598469e-06
7.16240948765938e-06
-4.31998844307394e-05
-1.4997433497949e-05
-8.65471396970616e-06
-8.11399088369128e-06
-1.16645072437466e-05
-7.78393155978197e-06
-1.51036218119115e-05
-2.93524874811063e-05
-2.189466142919e-05
-2.85035436378628e-05
-1.4118733335051e-06
-1.99929875458959e-05
-1.30415810982488e-05
-2.87677125649666e-05
-5.37805399667923e-06
7.59106759473682e-07
-3.19039129487953e-07
-1.28968424920898e-05
1.27581325079414e-06
1.53323599612227e-06
-1.70508246819839e-05
-1.18411528217637e-05
-6.55322990772322e-06
-1.05996135548508e-05
-2.01165781084235e-06
-1.84622185051465e-05
-2.42638860332836e-05
-1.27064411481236e-05
-2.28766808650877e-05
-2.76932091521119e-06
-6.26506581060766e-06
-4.70708792516772e-06
-1.10533469053571e-05
-2.91292158805868e-05
-2.09092221889697e-05
-2.61878941361022e-05
-1.42969212302794e-05
-2.78330480667531e-05
-1.29446666563892e-05
-2.75728957844786e-05
-7.59158460271246e-06
-1.6352990856752e-05
-2.6037098019436e-05
-3.01946950116569e-05
-3.21621739277537e-05
-1.78547638345506e-05
-2.31551910308935e-05
-1.11462799387847e-05
-2.52070139979478e-05
-2.23901187988729e-05
-3.03362944539491e-05
-1.91135153973862e-05
-3.96147879301774e-05
-2.40409033805216e-05
-2.01354448136264e-05
-2.02001637439401e-05
-5.4389215680815e-06
-3.34744247873823e-05
-3.39183077557419e-05
-2.41392351944157e-05
-2.0019730616288e-05
-1.33273399908652e-05
-1.56075909953483e-05
-2.77291046161506e-05
-1.77819407122431e-05
-3.32322522672687e-05
-1.4511390159381e-05
-1.5915865032624e-05
-1.60229763432183e-05
-6.43418838955486e-06
-2.10206526497202e-05
-2.20007209334711e-06
-1.26707612673219e-05
-2.51122462829997e-05
-1.59541912270476e-05
-3.72772415062164e-06
-2.24057911916541e-05
-9.46853435139748e-06
-1.47816068464511e-06
-1.62711157180763e-05
-2.6916034773703e-05
-2.61823916461177e-05
-1.15366262773894e-05
-2.67261431828085e-05
-1.96807640150174e-05
-2.72221739127698e-05
-2.22035756612388e-05
-7.56825973515816e-06
-1.04480129812649e-05
-9.65850876505304e-06
1.15512650007502e-05
-1.0530646446582e-05
-2.07000893132557e-05
-2.12099409219818e-05
-2.38145384872257e-05
-6.39437279955156e-06
-2.55293033947771e-05
-9.14939326857439e-06
-3.67986046260181e-06
8.55831834116219e-06
-1.02479978021616e-05
-1.48444668681365e-05
-2.14154112175593e-05
-1.69454751575647e-05
-3.56747258201869e-05
-1.33513582006369e-05
-1.71120091448825e-05
-1.36660433756503e-05
-2.94470885003844e-05
-2.54463926633238e-05
-1.19948114085937e-05
-2.83236206849769e-05
-1.84731026775478e-05
-1.27870811261223e-05
-1.80486565225285e-05
-1.25877700440752e-05
-2.20575256023645e-05
-6.59609451257921e-06
-1.51029619602669e-06
-2.4964093323201e-05
-2.07472646636759e-05
-9.335845066856e-06
-7.44049279609449e-06
-3.37573018381648e-05
-1.92938036552928e-05
-1.91126384840545e-06
-3.8455349952184e-05
-2.46874427226398e-05
-1.89397650678383e-05
-2.34543495693184e-05
-3.04599442517582e-05
-2.42725988564499e-05
-1.33952771005795e-05
-2.22792119572896e-05
-3.43063222829566e-05
-2.53709983150865e-05
-1.27681227052634e-05
-2.9561456140112e-05
-1.04045786846511e-05
-2.91854025608905e-05
-1.68179790510142e-05
-3.14166796576831e-05
-2.41651362405132e-05
-1.41008716674826e-05
-3.59683729374528e-05
-7.11289041489188e-06
-5.22265190377187e-06
-2.02982287062733e-05
-4.71416877510405e-06
-1.35581049650678e-05
-2.22303828226372e-05
-1.18055348271609e-06
-1.20213384370932e-05
-1.30622006254899e-05
-1.59558865283487e-05
-1.51905665854469e-05
-1.60324231204205e-05
-2.13919788464659e-05
-2.4027066725014e-05
-2.0641625728551e-05
-9.81310094616234e-06
-6.14145029734081e-06
-2.28131094020908e-05
4.21794613907379e-06
-1.34252798428292e-05
-1.26792422222851e-05
7.74747625194566e-06
-3.14897667275073e-05
-9.63932326629564e-06
-7.24831934266983e-06
-2.87388048170808e-05
-1.87940676764704e-05
1.76961196389834e-06
-2.03433281159136e-05
-7.96742120575961e-06
-3.67764149449404e-05
-2.37566008362966e-06
-8.20663381731167e-06
-2.67005371923074e-05
-2.56707209162138e-05
-8.8394215479255e-06
-2.05040246422529e-05
-1.67330479920179e-05
-1.44102517955434e-06
-1.85365118587248e-05
-3.34494311140814e-06
-9.17562692565922e-06
-4.0200367426496e-05
-8.25885181449076e-06
-6.1571839115577e-06
-1.37166203980978e-05
-1.74159504710972e-05
-1.59805473515739e-05
-2.48524300918061e-05
-8.41695618065558e-06
-2.98278514794544e-05
-1.62747937418197e-05
-1.68762463563476e-05
-2.41556876521069e-05
-7.02811832300692e-06
-2.91791238288682e-05
-1.7404263785302e-05
-2.2390696830778e-05
-2.40543295592536e-05
-1.20049928887959e-05
-1.83844796456943e-05
-2.5749106095167e-05
-3.56998536221787e-06
-1.55499534169107e-05
-3.31360431432889e-05
-1.25566552225614e-05
-3.11479219562552e-05
-1.11653393472783e-05
-3.36362483512473e-05
-2.13273835910245e-05
-2.51784399722867e-06
-8.32272418645016e-06
-8.31518143784818e-06
-9.32615759015406e-06
-1.64583201320685e-05
-1.65911008521456e-05
-1.78153274932374e-05
-2.95801176403302e-05
-1.62871145707187e-05
-1.67011243640533e-05
-2.89059034537266e-05
-3.26942981460445e-05
-1.49845112825272e-05
-1.49301863247704e-05
-2.8104510199879e-05
-8.14849475945122e-06
-2.84102686395244e-06
-2.75415037551499e-05
-2.8200201602127e-05
-3.1424510008599e-05
-2.10898483923864e-05
-3.35922589034726e-05
-9.78233816463178e-06
-2.27533630948514e-05
3.71642796129333e-08
-1.23838781666348e-05
-1.75948567873917e-05
-2.37886025033919e-05
-7.31403649582732e-06
-4.17386317680177e-05
-2.3199578909764e-06
-2.28215927219841e-05
-9.02425475693013e-06
-1.721003963298e-05
-6.59088617885922e-06
3.58848284602008e-06
-2.05487921061743e-05
4.52765553383603e-06
4.671556896282e-06
-4.90648028238189e-06
-8.50230640046644e-06
-8.72290747226156e-06
6.60018036575331e-06
-1.11871137274275e-05
-3.17407544936531e-06
-2.53556138604545e-05
1.31710839536035e-05
-1.14418229139398e-05
-1.52112978109635e-05
-1.59679392362632e-05
-1.77800470365951e-05
-2.88207034272017e-05
-1.68479044023831e-06
-2.28865646082339e-05
-2.6361954072102e-05
-9.53633422513639e-06
-1.6642202158444e-05
-3.0227491110259e-05
-2.28220109175871e-05
-2.22889096256555e-05
-1.71530925596816e-05
-5.37259105969989e-06
-1.96229420989901e-05
-1.62813248148135e-05
-1.22866925820213e-05
-1.79330582369232e-05
-1.14638557891902e-05
-9.33358278618611e-06
-1.0820170198741e-05
-1.28846701587113e-05
-2.70270892945452e-05
-1.03123686161428e-05
-1.23378585505914e-05
-3.62834360491565e-05
3.00429132175944e-06
-2.25282127411155e-05
-3.08548814092275e-05
-2.74528460983314e-05
-9.81820414272397e-06
-1.84676097489669e-05
-1.29229579567276e-05
-2.86944831458237e-05
-2.11417784358657e-05
-3.0348991739551e-05
-2.76601426050199e-05
-2.25519584964606e-05
-1.65755056213827e-05
-1.78983032173594e-05
-2.03770364452995e-05
-2.45714614457077e-05
-1.27869049507811e-05
-1.2809784033981e-05
-1.77876551377966e-05
-1.73325272553786e-05
-2.64959151682694e-05
-2.64607714524107e-05
-9.24560487883273e-06
-1.0171586490485e-05
-1.3045354299338e-05
4.29270026366756e-06
-1.89762866885899e-05
-2.89819764430171e-05
-3.1930271726953e-05
-1.42258129132909e-05
-5.09422059501814e-06
-1.9626502944685e-05
-9.13008213579902e-06
-1.32427137877147e-05
-5.77538762227043e-06
-6.1808149354008e-06
-7.21493498584275e-06
-2.4297262042194e-06
-5.4335425625636e-06
-2.38726401525994e-05
-2.53509804162437e-05
-1.00088938527767e-05
-1.22776910667023e-05
-1.33116371428299e-05
-5.17964356940472e-06
-2.96936812042732e-05
-6.93678726844945e-07
-1.52615759649123e-05
-3.63037633495343e-05
-1.72067109419268e-05
-7.22285479790334e-06
4.03058945198505e-06
-2.05678432527932e-05
-1.06505908590318e-05
-1.30006257351976e-05
-2.18839692364991e-05
-4.04207185678759e-06
-1.79171987331497e-05
-1.81884312496249e-05
-9.86861342614939e-06
-1.67028057136648e-05
-2.69523184177507e-05
-1.64006555070013e-05
-1.53508224916744e-05
-2.02866952815524e-05
7.74717629609523e-07
-1.87972016661433e-05
7.12378441797541e-06
-2.2209367927973e-05
-3.58604915504874e-05
-2.61847066455757e-05
-8.58451978500783e-06
-1.76264219067143e-05
-1.47350212290346e-05
-2.852299472528e-05
-8.52898670886592e-06
-1.4320558454969e-05
-1.95319772366635e-06
-2.00795344145911e-07
-1.90526669797886e-05
-1.58497067130182e-05
-7.34170012320171e-06
-2.71682227506505e-05
-2.4331715086202e-05
-1.18715505889552e-05
-2.9751511342597e-05
-3.04962704488368e-05
-2.51129341712944e-05
-2.73061383840823e-05
-2.23783951370243e-05
-2.1281935090662e-05
-1.84751045373169e-05
-2.76478495008595e-05
-1.88582554361307e-05
-1.55801442478787e-05
-8.93566005975283e-06
4.97249037016917e-06
-7.14356319516433e-06
-2.21145454078527e-05
-2.80100624040968e-05
-1.92965584574753e-06
-1.64042448510527e-05
-1.75579800958352e-05
-1.84956136903121e-05
-2.89990045007709e-05
-2.94491466063132e-06
-8.12291672739491e-06
-2.0061706658606e-05
-2.5713731393845e-05
-8.61978225240872e-06
-6.73136849340064e-06
-3.70656855784958e-06
-1.75927014239884e-05
-2.12553505198764e-05
-1.08167336163711e-05
-7.03683185424029e-06
-2.05255450907351e-05
-2.1439735460357e-06
-3.13120975431702e-05
-5.61043516767505e-06
-5.10489846272909e-06
-4.71131757944838e-06
4.78813336383663e-06
8.00797575337582e-06
-6.06271648026712e-06
-6.93010198431832e-06
-3.00632171139687e-05
-3.21458110507607e-05
7.15180116793971e-06
-2.22409268409437e-05
-2.61039784494107e-05
-3.34323846148771e-06
-2.13086241500072e-05
6.83785698994848e-06
-1.74016016822936e-05
-2.88889800133669e-05
-3.21244289419904e-07
-1.88732578249582e-05
-1.47399094809788e-05
-1.58300037094937e-05
-8.02971647329547e-06
-1.54069617942916e-05
-1.28072599720649e-05
-1.65755395891138e-05
-1.64391133374643e-05
-8.77617162817439e-06
-1.19883941558137e-05
-3.16778949000507e-05
-9.10916719618848e-06
-2.66637111871472e-05
-3.49860947816543e-05
-2.21243315958925e-05
-8.50629460188313e-06
-8.90790815516577e-06
-4.2777309638748e-06
-2.06230058807819e-05
-6.25136226765145e-06
-3.03750188244419e-05
-1.80300587311008e-05
-1.96268122305561e-05
-2.70786263492812e-05
-3.10343017861405e-05
-1.93938880981691e-05
-3.8314131738793e-05
-2.18229628493375e-05
-1.29822383943592e-05
-1.17571359678424e-05
-3.63727290918643e-05
3.57510491292052e-06
-6.23117261216139e-06
-8.72346478894109e-06
-3.36309587338525e-05
-3.14422076867443e-05
-1.64926450752594e-05
-3.86576221974083e-05
-2.57013623291473e-05
-1.91883050851199e-05
-2.07770048697339e-05
-8.9334053333779e-06
-2.18650730164672e-05
-2.2445351459212e-05
-2.84382671827904e-06
-2.63381639666871e-05
-2.08631916061684e-05
-1.51012476158579e-05
-2.75549302526897e-05
-1.60607227277687e-05
-1.01469250621596e-05
-2.94392889791516e-05
-1.98099787490359e-05
-2.0689080373696e-05
-1.2151855938505e-05
-3.18349447847826e-05
-1.54328840875931e-05
-2.05054565526711e-05
-1.925102181605e-05
-3.27287677677884e-05
-1.28545186152377e-05
-1.47578467770058e-05
-5.77707051114253e-07
-7.55498790678252e-06
9.137039843529e-07
-6.09910397522308e-06
-2.31388157079105e-06
-2.18379161372597e-05
-2.02801382409107e-05
-1.6614708635413e-05
-1.0780447762514e-05
-3.65683889956568e-06
-2.61397041502765e-06
-2.85239743498682e-05
4.33563070886953e-06
-3.83702730124331e-06
-7.05221021685236e-06
-6.78904393246631e-06
-1.03691740815677e-05
5.8805515974798e-06
-2.27855133136279e-05
-2.89120689502077e-05
-2.76197435991477e-05
-1.47179001292321e-05
-1.07216535391532e-05
-1.80164726882617e-05
-5.11752629441042e-07
7.38221969545465e-07
-2.09475522270403e-05
-2.08139330233556e-05
-3.07973786634479e-05
-2.99556957366105e-05
-1.25195016134293e-05
-1.39242865575593e-05
-3.10136371949175e-05
-2.42466806379667e-05
-1.27753884312735e-05
-1.71592568978217e-05
-2.20277751696625e-05
-2.79517387776955e-05
-2.13989682961875e-05
-2.5228496721402e-05
-2.59671341031566e-05
-3.38018070291032e-05
-1.59585899884333e-05
-1.90281166918455e-05
-1.91175321200837e-05
-1.88595958254622e-05
-6.56090783102039e-07
2.35644401778156e-07
-3.20680127555404e-05
-2.59231600819563e-05
-2.90506342032345e-05
-2.01372459214887e-05
-1.33259090562956e-05
-2.84204141893015e-05
-3.44553739513822e-05
-2.13635244973438e-05
-1.03039610008646e-05
-1.26199090536564e-05
-1.76828915351485e-05
-2.12947133791712e-05
-7.26434948429153e-06
-2.88805296926367e-05
-1.19949630245786e-05
-2.40134452876312e-05
-1.64844332800065e-05
-1.84892838697957e-05
-1.91570092848453e-05
-9.86143627340047e-06
-9.84729782408936e-06
-7.5039477996553e-06
5.38495520520354e-06
-1.90881538311264e-05
-1.93626007545181e-05
-1.09725467165559e-05
