# Supplementary material for: Research on computational propagation and identification of mine microseismic signals based on deep learning
Source: PLoS One. 2025 Oct 22;20(10):e0334641. doi: 10.1371/journal.pone.0334641 (PMC12543183; doi:10.1371/journal.pone.0334641)
Supplement: S10 Data — (ZIP) [file pone.0334641.s010.zip › 000101100001619.xlsx_0.txt_24.txt.txt]

5.07030646475858e-06
-3.42100153648455e-05
-1.83653355992691e-05
-7.95706279528226e-06
3.84814362407248e-06
-3.0642466716504e-05
-2.76292194639954e-05
-2.1954335302938e-05
-9.97255332375412e-06
-2.2902288334225e-05
-2.17959876071827e-05
-3.22812067450772e-05
-2.87591292881141e-05
-1.36548805747481e-05
-9.40274205438624e-06
-2.13952347769029e-05
-2.11213045639249e-05
-2.15055077794731e-05
-3.15927089856259e-05
-1.52521393435629e-05
-1.61858812432577e-05
-2.78125644433349e-05
-2.45386452065364e-05
-2.22262027993616e-05
-3.36985946465422e-05
-2.75882485698085e-05
-1.247649065271e-05
-2.20287578790149e-05
-2.10294384999446e-05
-2.30714699331767e-05
-3.0382309132643e-05
-2.08131488679263e-05
-2.30248085398393e-05
-8.71883797504767e-07
-1.25557901216991e-05
-1.06235700936783e-05
-1.67117818529735e-05
-1.04159866529951e-05
-9.4592709189632e-06
-3.53791091881088e-05
-1.14506817482445e-05
-1.08158958965471e-05
-3.99377711746409e-07
-9.68635824435297e-06
-4.02312390305595e-06
1.05221741931013e-06
-2.41909672944647e-05
3.86760528091316e-06
-1.52002447412179e-05
-4.06005369612649e-06
-8.8082246506619e-06
-1.31641173448154e-05
9.77046671904932e-06
-1.28025155520964e-05
-7.88233183772655e-06
-7.38088727166663e-06
-8.92693912081616e-06
-1.94264167057434e-05
4.21412852221436e-06
-7.47468282623982e-06
-1.64445973288626e-05
-1.22121960152547e-05
-1.99599825364374e-05
-1.15913944602809e-06
-2.25626785414442e-05
-3.11536287807597e-05
-1.4175300496777e-05
-1.48245193078469e-05
-2.82418163518912e-05
1.34210062286647e-05
-3.43611743088147e-06
-1.6193175905359e-05
-3.59437404258673e-05
-2.49141967940091e-05
-1.95465351910075e-05
-2.02967080080575e-05
-1.75337056087112e-05
4.55814906423302e-06
-1.68655589516079e-05
-2.0253623515056e-05
-1.52191097855179e-05
-1.27696973615892e-05
-4.91844721645534e-06
-1.03695978694357e-05
-6.75949506553622e-06
-2.71747672087774e-05
-2.59660577336726e-05
-1.11944221100401e-05
-1.99529038279298e-05
-1.37413872422892e-05
-1.92944154679103e-05
-9.74802312490712e-06
-2.78636941894307e-05
-1.3814922904301e-05
-2.86359879868445e-05
-1.92076970808533e-05
-2.461679973397e-05
-4.73309605716719e-05
-9.9883111094208e-06
-1.41233703053697e-05
-4.5145738680007e-05
-4.02785369610373e-05
-9.25286890532494e-06
-2.21446846985278e-05
-3.8249699207118e-05
-9.83216618048613e-06
-2.61895338806736e-05
-6.7710909431487e-06
-2.63915181287116e-05
-3.61589090389229e-05
-3.68505889076075e-05
-9.22759022445906e-06
-7.28995960122705e-06
-2.71257995030893e-05
-3.73198655556975e-05
-2.36460113684444e-05
-2.60839161014443e-05
-8.11935462912873e-06
-3.43755045570201e-05
-1.51109610688756e-05
6.34083784172856e-07
-1.27235277042461e-05
-2.38358841230059e-05
-2.44535178555421e-05
-3.98073375368123e-06
-5.66976958752419e-06
-1.07848886579464e-05
-8.60208883754316e-06
-9.16336457665785e-06
-3.85348509662125e-06
-1.61283469122904e-05
-1.77058490468424e-05
5.30970291382192e-06
-3.81502085866165e-05
-9.13395373094409e-06
-6.69568117342986e-06
-4.77185708011569e-06
-3.20952767172162e-06
-1.52937553394687e-05
-3.41965573312825e-05
-1.42276145940524e-05
-1.46411349993856e-05
-3.90319614982882e-05
-2.02356006071101e-05
-4.99101158363258e-06
-1.26891689853414e-05
-3.73748004178042e-05
-1.7469994376976e-05
-8.41456188147424e-06
1.651116647145e-06
-1.66296579668216e-05
-8.57033718366348e-06
-9.15658980651724e-06
-1.53201630070258e-05
-1.21268494471466e-05
-3.1314060737217e-05
-6.23568844862248e-06
-2.20819925185295e-05
-2.10703506796865e-05
-2.83678607158937e-06
-1.79570686912021e-05
-2.35388984473884e-05
-2.5362303740022e-05
-1.94765683892571e-05
-2.18243831142217e-05
-2.53621327488561e-05
-1.82278229992317e-05
-2.18314470213433e-05
-1.7557331854884e-05
-7.78437029338903e-06
-2.94464260090604e-05
-2.57073979913434e-05
-3.21108855141749e-05
-9.29574292303578e-06
-2.79703511469318e-05
-2.10631226026158e-05
-2.4883720864541e-05
-2.12827733992187e-05
-1.7565495165569e-05
-3.00462996108203e-05
-1.39508636888655e-05
-1.80784374667727e-05
-3.60518387550663e-05
-1.57746486225862e-05
-2.09744424906525e-05
-1.64624058200418e-05
-1.03631606300273e-05
-2.36573846266898e-05
-2.188075603511e-06
-8.89757860615558e-06
-3.39222877658703e-06
-1.64938623067915e-05
-2.13612455743995e-05
-2.5447248698103e-05
-1.88999838605012e-05
-8.10674100386918e-06
-2.14226296798308e-05
-1.93411935079188e-05
-2.72379975613777e-05
-1.56614333011213e-05
-4.8670892141409e-07
-1.05386278088747e-05
-1.87175367037763e-05
-1.2753431961953e-05
-1.73783738851235e-05
-1.67296793035917e-05
-1.53272568684609e-05
2.04239817028453e-06
-2.51072822290037e-05
-1.39157281477004e-05
-3.58421480294028e-06
-6.37086274665635e-06
-1.10250238244896e-05
-2.58465271264706e-05
-5.51864716358864e-06
-3.05781598662854e-05
-2.30009111018636e-05
4.59265718218423e-07
-1.74805529842674e-05
-1.0872367121371e-05
-3.98116589862763e-06
-1.92986114272892e-05
-4.72605822140016e-06
-1.78853872067283e-05
5.4441197459651e-07
-2.13585565774076e-05
-1.89062999199295e-05
-1.99174112309348e-05
-1.16302080610392e-06
-3.9624533768302e-05
-3.36468752337021e-05
-2.5141184730445e-05
-7.13396503875811e-06
-1.02151881685808e-05
-1.40877773615485e-05
-2.1087852001998e-05
-2.06097747389461e-05
-2.0000030982731e-05
-2.25539290236761e-05
-1.70054864071808e-05
-1.52726933251634e-05
-1.53011049186187e-05
-2.48350280579499e-05
1.38665620769697e-06
-1.78697440212554e-05
-2.89115789557976e-05
-1.5172969790098e-05
-2.36506275770892e-05
-2.56512268298439e-05
-3.03634903440589e-05
-4.66029882330667e-06
-5.23602665587974e-06
-1.29045821559872e-05
-3.18959522175445e-05
-5.61021166895802e-06
-1.56137395688811e-05
-3.08975641418024e-05
-2.1547509931933e-05
-2.67984147587753e-05
-1.73546305620803e-05
-3.45980721479499e-05
-1.14578407422107e-05
-2.65257470919534e-05
-3.47595853543197e-05
-2.77023361248892e-05
3.87391027571393e-06
-3.23124977884672e-05
-1.30665532873747e-05
-6.07473158014569e-06
-1.76317442950283e-05
-2.73154302558097e-05
-1.16421931994011e-05
-1.54070857429938e-05
-1.1370750541247e-05
4.50188245087805e-06
-3.2741402546684e-05
-6.43306200324506e-06
-6.81558459575977e-06
-2.60507129469112e-05
-9.16838419430257e-06
-4.57575087444064e-05
-1.18367194951832e-05
-7.75475482054901e-06
-2.30587330391729e-06
-2.84763687383225e-05
-2.09886277518681e-05
-1.47073668982208e-05
-1.06075523133905e-05
-1.87060923310502e-05
-2.76021725763466e-05
-2.63350390701387e-05
-2.53950611387478e-05
-3.00040227077681e-06
-1.36339673272278e-05
3.76743387377425e-06
-2.20675699480453e-05
-1.83341587942092e-06
-3.43237263945469e-05
-8.2610418797134e-06
-2.63679574117455e-05
-2.35140943840592e-05
-2.10086495975555e-05
-2.97380862193833e-05
-5.29940901516524e-06
-1.73547142209432e-05
-2.49467193545933e-05
-2.05899162344572e-05
-2.53795677493306e-05
-4.64731697425975e-06
-8.28417154057069e-06
-6.02690760478754e-06
-1.27589021087979e-05
-2.26004558591142e-05
-1.32284793251938e-05
-1.78413586681065e-05
-3.34412759569047e-05
-3.12407384232619e-05
-3.46918065541336e-05
-1.86877136808425e-05
-1.40965915377603e-05
-1.64052756828599e-05
-6.52509246498177e-06
-1.58426888337816e-05
-1.43578789159114e-05
-9.35788451402764e-06
-4.93645618657624e-06
-2.18050542965215e-05
-1.00420964332592e-05
-2.99489481053798e-05
-1.73130767874973e-05
-3.18943091176507e-06
-2.1103316591892e-05
-3.55942564530743e-05
-3.08870321278924e-05
-1.54503756319524e-05
-2.22406326524304e-05
-1.96610709896663e-05
-1.74678725064763e-05
-2.91615183226329e-05
-1.86423102454974e-05
-1.68303284068925e-05
-2.1863057403473e-05
-2.53463403924836e-05
-1.17493175017726e-05
-1.3331862746018e-05
-2.45117982394558e-05
6.79300438342609e-06
-2.46333626316025e-05
-2.13818107577204e-06
-1.9152254384232e-05
-2.99591469906933e-06
-1.82072887195296e-05
-1.42100489353904e-05
-5.04494288712372e-06
-1.47816682151268e-05
-3.74699705233536e-06
-1.84435281382361e-05
-1.33975342016058e-05
-3.02236806861596e-05
-2.67564046020521e-05
-2.44784264517373e-05
-1.15431906552192e-05
-1.94843022945062e-05
-1.07011829637268e-05
-4.82470646299642e-06
-1.15522082970962e-05
-1.33302247774193e-05
-6.59029507949471e-06
-1.40107211914701e-05
-1.11125707920085e-05
-9.99849766396259e-06
-1.23136181982594e-05
-3.28486243779597e-06
-1.67647843436624e-05
-4.79714027345286e-07
-2.34483077378493e-05
-1.02834743714437e-05
-9.85783494560264e-06
-5.91130863703978e-06
-1.39954815194091e-05
-1.75151201168666e-05
-1.67891661818883e-05
-6.21054105511721e-06
-2.3972155670076e-05
-8.9666110875366e-06
-1.10888814836314e-05
-1.19665556199771e-05
-1.02238451459912e-05
-2.89361980435793e-05
-1.58616212726909e-05
-2.47399553643728e-05
-9.50920470095543e-06
-2.31860441865532e-05
-2.68908999275655e-05
-2.51140872010149e-05
-1.46813727023043e-05
-1.720378032683e-05
-1.30284590246783e-05
-2.13483708718852e-05
-8.51245371113961e-06
-1.71371649803208e-05
-3.37864928841764e-05
-2.94438689916745e-05
-9.90029092357769e-06
-1.94886591397802e-05
-2.59711688671852e-05
-3.78544049982523e-05
-2.93524855270826e-05
-1.69363617551533e-06
-2.49164955225829e-05
-7.57361363919506e-06
-9.12926300304318e-06
-1.14825845248151e-05
2.30997656635531e-06
-3.55844961246708e-05
-2.54546384279985e-05
-1.63360783896962e-05
-3.07976535899512e-05
-2.39147230327482e-05
-2.03548601643092e-05
-3.07380000468032e-05
-3.98614556285057e-06
-4.26490787857578e-05
-1.51375087555876e-05
-1.90988109058395e-05
-2.10400247743571e-05
-1.46826819750632e-05
6.5304486412446e-06
-1.25189940133109e-05
-1.25926337486186e-05
-2.4850812746926e-05
-2.26047014055115e-05
-3.24240257457298e-06
-1.67513131374189e-05
-2.04589032285891e-05
-2.88264258915247e-05
-2.29773898325695e-05
-2.65200222858863e-06
-2.71291755988307e-05
-3.19822254484875e-05
-6.31015788448424e-06
-3.06929753416755e-06
-8.89031907292915e-06
-3.5066869471712e-06
-1.39459505402851e-05
-1.03994938278368e-05
5.14855868352086e-06
-1.71515082433759e-05
-1.40870864948234e-05
5.13696273181908e-06
-1.36081983098544e-05
-1.32664178209856e-05
-1.0795887047805e-05
-6.78977194489744e-06
-2.49733419706011e-05
-3.28858026280976e-05
-8.81645546566631e-06
-2.36668586721723e-05
-2.30443381193836e-05
-1.79508819860725e-05
-2.34239574408929e-05
-1.3724313519033e-05
-2.38474391935617e-05
-2.30832608035693e-05
-1.14828399674358e-05
-2.72031111593425e-05
-4.65082054349853e-06
-4.96814917859026e-06
-1.2273797533142e-05
-3.57496877664533e-05
8.92839619776967e-07
-5.43467177883197e-06
-3.74060681931156e-06
-1.99394373258411e-05
-1.89913402555737e-05
5.38027438057283e-06
-6.07523034772656e-06
-3.38657931461273e-05
-1.46481232582601e-05
-5.71705394413263e-06
-1.59126781748307e-05
-2.9390448683768e-05
-8.94220637223887e-06
-1.43362733702781e-05
-2.38438689980756e-05
-3.99840280787829e-05
-2.53688376491146e-05
-1.83872287868447e-05
-3.95225612453855e-06
-1.75362711286238e-05
-1.13532155391984e-05
-4.20505051603769e-05
3.58059935360165e-06
-9.59822738160828e-06
-3.2859423279686e-05
-2.92607340362904e-05
-3.06584888725789e-05
-1.23683784868138e-05
-2.16715618149252e-05
-1.35810008539952e-05
-7.32635386421629e-06
-2.09527107150007e-05
-2.68220265979205e-05
-6.82373497991301e-06
-1.90345291999015e-05
-2.29542647297003e-05
8.88449820313742e-06
-1.95547077634122e-05
-2.58187728162085e-05
-2.10055024642974e-05
-3.8485919259549e-06
-7.07422737098759e-06
-4.04063876071933e-06
-1.20969986785354e-05
-1.01828381464375e-05
-1.8545900206045e-05
-1.57436117366421e-05
-1.9561914206214e-05
-1.08108946220534e-05
-2.89942040847062e-05
-1.55168948773063e-06
-2.49144636341186e-05
-1.88079936727148e-05
-8.36527177037348e-06
-1.06223695833694e-05
-5.38841036780976e-06
-2.07538110024203e-05
1.45898189772024e-05
-5.97096347191456e-06
-5.08635172252315e-06
-1.56097142262946e-05
1.40408059279681e-06
1.2794830407185e-06
-7.55847313256443e-06
4.66500621743654e-06
-4.92518978523194e-06
-1.26446692591924e-05
-1.40919149499092e-05
5.92976349711911e-06
-3.80236545713426e-05
-7.28627239693454e-06
-1.28851428789942e-05
-2.09247498414505e-05
-1.13012002919885e-05
-3.39963096434128e-06
8.45578135443148e-06
-4.05542886893046e-06
-1.19846571043401e-05
-4.95685762374728e-06
-1.49441638403861e-05
4.71175706174278e-06
-1.98696564599591e-05
-2.17664269367956e-05
-1.37117174121768e-05
-1.86180341424668e-05
-2.66620307923156e-05
-2.20108356790807e-05
-1.9067891041682e-05
-2.11812070715573e-05
-9.9482622706727e-06
-4.06849785240468e-06
-2.5378571678402e-05
-1.84431187366891e-05
-2.36648266096876e-05
-3.62748270772393e-05
-1.44396477177502e-05
-7.71253810684082e-06
-3.075643526196e-05
-1.08209702472163e-05
-4.030783722144e-05
-2.18969219907958e-05
-1.42309596761321e-05
-2.28642483584891e-05
-1.87956908593331e-05
-2.12130530923783e-05
-2.56683554466606e-05
1.20567856422216e-05
-2.13185026886574e-05
-1.61978819661713e-05
4.34649249927696e-06
-1.64516085277991e-05
-2.63005947435113e-05
-1.82177138480551e-05
-1.88839789159488e-05
-1.81619817674731e-05
-1.72866395093645e-05
-1.81463495808036e-05
-5.82300104739723e-06
-1.66896536735449e-05
-3.10812348198631e-05
-1.96670353265744e-05
-2.71037318052895e-05
-4.15448352338028e-05
-3.10325926208519e-05
-2.04044763369706e-05
-5.85460082028773e-06
-4.01751254058144e-05
-2.15328777277071e-05
5.83410732990985e-06
-1.28340646238714e-05
-3.17572736701562e-05
2.2199922523968e-05
-1.0784203187327e-05
-2.14304869928486e-05
-1.31403233364845e-05
-6.98875249392975e-06
5.49803720283705e-06
-7.36918129084317e-06
-3.32992097859363e-05
-5.83299353688895e-06
1.58442833190513e-05
-1.57017604400573e-05
-1.070310249966e-05
-1.44504490342047e-05
-2.21210619044104e-05
4.06833271389493e-06
-1.13952629491926e-05
-1.46250460916983e-05
1.62392169749369e-06
5.13758366449844e-06
-4.80300222717485e-06
-2.67122474478302e-06
-2.19198755158884e-05
-2.06667129206884e-05
-5.68481532241185e-06
-1.75349960667038e-05
-1.55685390589457e-05
-2.34079431803889e-05
-3.17443482408454e-05
-3.0307153877171e-05
-9.09968144245664e-06
-2.11151826219407e-05
-2.65791039809447e-05
-1.37283646591657e-05
-3.49687903815694e-06
-1.31394179615566e-05
-1.41307938965875e-05
-1.48694007236324e-05
-1.75982886050941e-05
-9.94211753891146e-06
-2.24292908352766e-05
-2.25529178385174e-05
-1.83579264303677e-05
-2.33587850585648e-05
-1.75733828735678e-05
-2.30956559519514e-05
-3.26130888633271e-05
-3.59627127987262e-05
-2.76581273058669e-05
-2.576035770857e-05
-1.3139622684874e-05
-1.75989856371926e-05
-1.5563568413091e-05
-2.10084258247624e-05
-1.96953186266448e-05
-1.43144272316905e-05
-3.08506581996709e-05
-8.01830538292679e-06
-2.46459846823192e-05
-1.95525724767579e-05
-1.0188138236909e-05
-1.31898232328313e-05
-2.54195385473901e-05
-2.29178720775899e-05
-2.07528046496457e-05
-6.61873530515978e-06
-1.81498146329986e-05
-1.9647851163302e-05
-1.03168310733818e-05
-1.48954896281851e-05
-1.43462322583973e-05
-4.73479817195558e-06
-2.38769335294116e-05
-1.43134088431977e-05
-9.61850922154476e-06
-7.09759245649644e-06
-1.09231596841536e-05
-1.78416393306746e-05
-3.09194473759366e-05
-1.64550151259241e-05
-7.81031694949293e-06
-8.16704428560567e-06
-6.46333337964237e-06
-1.97941089382444e-06
-1.44547300304856e-05
-2.26321532879034e-06
-2.00035083106633e-05
-2.06085225260302e-05
-2.55557900188431e-06
-5.66845241475013e-06
-2.34992312038694e-06
-6.16929563690996e-06
-2.28509945737385e-05
-4.18228089379566e-06
-5.90914371328172e-06
-4.5558368891435e-06
-1.77701022735297e-05
-2.87442981473193e-05
-2.22928205489579e-06
-1.58193592220453e-05
-2.51257922502842e-07
9.91713646728598e-06
-1.00965318061637e-05
-1.07279696984598e-05
-2.1158371875917e-05
-1.99943127493927e-05
-2.85985497184568e-05
-1.04334218321933e-05
-2.36132304592012e-05
-2.95847468381428e-05
-1.22664724214979e-05
-1.10792418201947e-05
-1.58622414279091e-05
-7.77243146390491e-06
-2.75772946845079e-05
-1.99490527953982e-05
-6.92560105161529e-06
-1.93340551876312e-05
-4.01231387264014e-06
-2.50228736314532e-05
-3.00158801916696e-05
1.53186368042696e-07
-1.99915032522986e-05
-7.4327455624147e-06
-2.12880514581599e-05
-2.4806168012761e-05
-1.39431045747344e-05
-9.63658100037838e-06
-1.68954603774814e-05
-2.32597358769281e-05
-2.75766233796797e-05
-2.761769961908e-05
-1.93853898680813e-05
-4.00674759086716e-05
-3.15692087731104e-05
-2.57299282591616e-05
-3.91110716518638e-05
-4.50338184736515e-06
-3.45375180358739e-05
-1.05089977364453e-05
-1.92357996446033e-05
-2.8278662571743e-05
-1.89580923300946e-05
-2.63830887814456e-05
-1.55002472676737e-05
-1.02819841755737e-05
-4.02175828660737e-06
-3.26987745311495e-05
-1.95210177228671e-05
1.63654570408394e-07
-8.36750355623172e-06
-2.95539631822983e-05
-6.77705093924859e-06
-5.78042772865382e-06
-1.46499290612201e-05
-1.72392385427088e-05
-3.21440386361389e-05
-3.65256065413367e-05
-2.60402221378754e-05
-1.89888204353756e-05
-2.07706436702763e-05
-2.33578048924236e-05
-1.45992985493867e-05
-2.6596426173017e-06
-1.5689012519194e-05
1.40408009414615e-05
-2.32203903389068e-06
-1.80098833569262e-05
7.7010711817681e-06
1.24477963153271e-05
-7.01443123303203e-06
2.74156885595192e-06
-1.52168516694165e-05
-9.18244776324722e-06
-1.77099539037618e-05
4.37525193618425e-06
-7.68871250557466e-06
-1.30860931584018e-05
-3.70133484338567e-06
-1.85692889352915e-05
-1.77147085836618e-05
-1.05579693395034e-05
1.21359853714101e-06
-1.96908670746004e-05
-1.51078893993922e-05
-8.00304770138893e-06
-4.41024457341923e-07
-1.06678606038656e-05
-1.59041083811996e-05
-2.38157709719769e-05
-1.21387964330815e-05
-1.64264998923661e-05
-2.1301632889166e-05
-1.43169447732901e-05
-8.47098678545874e-06
-3.34247911286785e-05
-2.06077357752632e-05
-1.75857548164954e-05
-2.10006345603908e-05
-1.49125994160125e-05
-1.7644304607681e-05
-2.44813016410444e-05
-2.76568062767645e-05
-2.6030435103321e-05
3.26200519843426e-06
-3.25158606847471e-05
-1.96304664998919e-05
-3.02328848625227e-05
-3.66122288819035e-05
-3.51736059093854e-05
-1.75197813769956e-05
-2.87331361558507e-05
-2.95609403934541e-05
-2.42862907010389e-05
-3.85425194421002e-05
-1.72551242649762e-05
-1.41696213920939e-05
-1.66734997769856e-05
3.78335701743741e-06
-2.4292449509161e-05
-3.515119821763e-05
-2.93105997075369e-05
-2.25541980613535e-05
-4.77971087758592e-06
-2.15737900681675e-05
-2.78991431424618e-05
-1.15606715086368e-05
-2.54548343461733e-05
-1.40577603771217e-05
-2.29298735829714e-05
-9.58239657684563e-06
-2.46833864878226e-05
4.14945726280869e-07
-2.27361626107124e-05
-2.11281542427603e-05
-1.07826566401452e-05
1.50915740155363e-06
-3.02154897344362e-05
-2.92794859895745e-05
-2.63952390455754e-05
-1.55332411408264e-05
-4.3469145875803e-06
-1.33372764893058e-05
-4.44518118795165e-06
3.24320701747426e-06
4.77363616839974e-06
-2.09414541314264e-05
-2.38743324620794e-05
-9.79506467105172e-06
-1.46696936762459e-05
-6.29142412551345e-06
-7.25589922374908e-06
-1.3344998738781e-05
-1.90943996696512e-05
5.60400447624249e-06
-9.96039835906627e-06
-2.39603790780258e-05
-2.46070858903387e-05
1.54143900476652e-05
-2.64357714920977e-05
-1.25430725474676e-05
-2.67304058353924e-05
-1.59746450463589e-05
-2.12368798538004e-05
-2.48610165107773e-05
-2.87257739564143e-05
-2.68026280961982e-05
-2.40891294945492e-05
-1.23049027724301e-05
-1.98835046355358e-05
-1.85720476059821e-05
-2.29672657740257e-05
4.19980953591774e-06
-1.87652034718571e-05
-7.31120163972325e-06
-1.85016975298984e-05
-5.98446551951558e-06
-5.37299025491138e-06
-2.12186969019319e-06
-2.43546996740553e-05
-1.41604133889586e-05
-1.53653582171605e-05
-1.9649727659872e-05
-6.40242777394248e-06
-1.38351917983921e-05
-2.50037528723505e-05
-2.44432241312313e-05
-2.13632535094109e-05
-2.17885840770726e-05
-1.52973236803415e-05
-2.6416299944931e-05
-2.62342865483708e-05
-4.93667166178862e-06
-3.29900200738535e-05
-1.22403369887689e-05
-7.96172756551886e-08
-1.55086497718097e-05
-3.36905385488971e-05
-3.22654433246947e-05
-2.33169829577976e-05
-2.97802915352501e-05
-2.55955811245576e-05
-1.90996263612905e-05
-6.93605182568739e-06
-1.30644364930629e-05
-5.8474171161007e-06
-2.59296481208152e-05
-2.22454865496244e-05
-1.00771176317723e-05
-1.36832131931529e-05
-6.96232157358526e-06
-3.19844133986345e-05
-2.7703427470196e-05
-1.19934500405693e-05
-3.30048283920991e-06
-2.57291162627038e-05
-2.24372069623641e-05
-1.27506116276796e-06
8.37641496384871e-07
-5.78923878729368e-06
-6.02321902716483e-06
-8.73947093437919e-06
-6.07767513719024e-06
-1.43310182948433e-05
-2.436391065143e-05
-1.90887846064058e-06
-1.47087807204756e-05
3.74571001637336e-06
-1.80612599581962e-05
-1.00117179081689e-05
-7.68766494803958e-06
-1.90191228366749e-05
-2.37939252986508e-05
4.30176466398082e-06
-1.1249448475972e-05
-2.09966332546086e-05
-1.26861812101498e-05
-2.93675655104812e-05
-1.93962042327426e-05
-1.47035376515769e-05
-5.52880172172662e-06
-1.38268598959216e-05
-1.41659494734638e-05
-1.29172769042407e-05
-2.233534857379e-05
-3.30764868071292e-05
-2.94640068054236e-05
-1.63799643217236e-05
-1.19600359174529e-05
-3.38863596085335e-06
-2.66441156744003e-05
-1.03973862594818e-05
-1.31226534067519e-05
-9.92609339322422e-06
1.05799668991287e-06
-2.00911188309498e-06
-1.4464335860605e-05
-3.05187824831277e-05
1.791729517739e-06
1.36262258326934e-05
-1.9507124445207e-05
-1.93273280562005e-05
-2.97985716940981e-05
-2.59392970631996e-05
-3.06816390424011e-05
-1.46262140436874e-05
-1.38563442266427e-05
-3.46164326345835e-05
-3.59332419061235e-05
-3.2204939030188e-05
-2.39060250714988e-05
-1.54800594378047e-05
-2.69030145319067e-05
-1.61542903668506e-05
-1.89946369769802e-05
-1.28720070128317e-05
-1.36835636378539e-05
-3.4826200379843e-05
-2.80764218384262e-05
-2.65401973692525e-05
-1.67344132058392e-05
-1.74122708547011e-05
-2.04792275072844e-05
-2.30715518401858e-05
-1.69924911173621e-05
-1.97088388679542e-05
-2.60041428321901e-05
-3.71245531219833e-05
-8.76460544495418e-06
-8.99612269073207e-06
-3.65984333698079e-05
-1.37950126306102e-05
-2.41914520481004e-05
-2.36219899968421e-05
-2.11018174982405e-05
-1.91941180850214e-05
-1.97646050396912e-05
-2.13330842956588e-05
-2.56390139874272e-05
-2.63792197659915e-05
-1.10544838035434e-05
-7.52649809988044e-06
-1.22934291386428e-05
-1.36082930348401e-05
-7.14811813461266e-06
-1.36996401446444e-05
-4.28443040244009e-06
-1.93581074318644e-06
-7.54422647891204e-06
-3.22977680583026e-06
-2.24160784146465e-06
-1.86832051500322e-05
-2.0310953834239e-05
-1.41389826964349e-05
9.88970648747664e-06
-1.74962020649453e-05
-2.29166705049455e-05
-2.03514401708582e-05
-2.12214123240423e-05
-1.56630396192467e-05
-1.10836572720871e-05
-2.20224882728882e-05
-7.47660361930315e-06
-2.67430650909774e-05
-2.56270108874155e-05
-2.09164408006222e-05
-7.39734046332395e-06
-5.6619884803816e-06
-1.77359846061375e-05
-3.36749841864638e-05
-8.72526321260434e-06
1.71464784029156e-06
-6.68319460447143e-06
-9.95264851459345e-06
-2.03414916680517e-05
-1.15631508472649e-05
2.0577542327489e-06
-3.84851367668074e-05
-2.77238828047626e-05
-4.01963956950933e-05
-2.11889810281667e-05
-1.64676325897047e-05
-2.06061382126192e-05
-2.66624420642123e-05
-1.35902080765209e-05
-2.2888522330663e-05
-3.8375690109794e-05
-1.73800752779317e-05
-1.5635436466122e-05
-2.25617586198646e-05
-2.08254653567725e-05
-8.68886412731176e-06
-2.28200026753832e-05
-3.14282696302681e-06
-2.47509070963485e-05
-1.14835832196548e-05
-3.14395947997305e-05
-2.32394650163364e-05
-2.3342519079767e-05
-1.3115940218631e-05
-1.62033524079277e-05
-2.79308231612862e-05
-1.88663838799269e-05
-1.02643108440403e-05
-1.97964420829356e-05
-1.56929269739657e-05
-2.60206310299083e-05
-9.19398952571769e-06
-2.15418206716834e-05
-2.99436722395465e-05
-1.65260452945117e-05
-1.91734811085957e-05
-1.96899731303065e-05
-7.59002998681124e-06
-1.73337583127155e-05
-3.73902979758193e-05
-2.23683850540231e-05
-3.74531775034134e-06
-3.22647650218862e-05
-2.346287568218e-05
-2.26640147668218e-05
-7.00606219922678e-06
4.7002901662047e-06
-7.9547061244722e-06
-1.61658843907977e-05
-5.9978989431682e-06
-1.70096536979889e-05
1.71927669674834e-07
2.52723624160366e-06
-3.01909648776875e-06
1.41403021575119e-06
-1.42285678804291e-05
-2.90799272059664e-05
-1.46506207166391e-05
-1.58692806085657e-05
4.18540365764912e-06
-2.04984862783456e-05
-2.05612852408098e-05
-2.14092345234795e-05
-1.0772836484598e-06
-3.85688691123769e-05
-2.78766679373884e-06
-1.46098964630123e-05
-3.14625449332107e-05
-5.64565685406888e-06
2.55322266040779e-06
-9.89985078127797e-06
-1.11787482680646e-05
-1.99906784837279e-05
-1.27940933301005e-07
-8.55714379849705e-06
-2.6872135196126e-06
-1.41532033514954e-05
-1.6349977238341e-05
-2.31678226689649e-05
-1.01110412672229e-06
-2.3299309570136e-05
-7.92120215281287e-06
-1.89191268249137e-05
-1.96129974710824e-05
5.03194415954498e-06
-1.18809938869766e-05
-3.44049429875716e-05
-3.07753777423365e-05
-1.39159309473566e-05
-2.37284249512438e-05
-2.15613110205968e-05
-2.99688068056048e-05
-8.67444617471779e-06
-3.90301928105159e-05
-3.78324642322266e-05
-2.70811886066363e-05
-3.31673053057099e-05
-4.07399531572253e-05
-1.76321479028659e-05
-1.53990098356357e-05
-1.80729848113727e-05
-1.75181058130668e-05
-1.83239109520422e-05
-3.13856976812118e-05
-1.18483166717392e-05
-1.61862909895854e-05
-1.18724732554555e-05
-5.301102103263e-06
-2.66182784623422e-05
-1.02590764812523e-05
-1.70908029115603e-05
-1.15193590211e-05
-1.95616610376161e-05
-7.22619671056928e-06
-2.61530630456002e-05
-2.4592740268168e-05
-4.09554842568595e-05
-1.36271685698793e-05
-2.61180074816238e-05
-1.33037260275437e-05
-2.09621880185454e-05
-1.49225620291067e-05
-2.5137378974557e-05
-1.91286059412405e-05
-1.44329117108993e-05
1.14179573807733e-05
-1.50633368406177e-05
-5.50237910560771e-06
-1.47127061859202e-05
-1.03448591199612e-06
-1.89197193948415e-06
-1.6006215266825e-05
-1.32608695284311e-05
-5.29592641068338e-06
-1.46003597186117e-05
-1.06151156030569e-05
-1.77395742321647e-05
-3.53299798990541e-06
-8.16473858024944e-06
-1.81122735032679e-05
-2.39321904462825e-05
-2.15659420971605e-05
-1.53330615562708e-05
5.44377816565706e-06
-2.91897495444969e-05
-1.85334739397156e-05
-1.93157488996413e-05
-2.39325517111414e-05
-3.56577655603292e-05
-2.75658315600124e-05
-1.72128873712367e-05
-2.27570775008948e-05
-1.20690247240184e-05
-1.97950205539268e-05
-2.1774017533743e-05
-3.0900087384648e-06
-2.38463722967991e-05
-3.1024617406732e-05
-3.48895957551798e-05
-1.28250413365473e-05
-9.15006156134841e-06
-3.72154097518944e-05
-2.89242677381154e-05
-1.60377896376054e-06
-2.65656787281248e-05
-2.03706741847778e-05
-1.89768877869821e-05
-1.90899194951095e-05
-2.53328082825119e-05
-6.71086593671833e-06
-2.22431555577784e-05
-3.54309282936703e-06
-3.87149292200867e-06
-1.95210787130869e-05
-8.78289530142826e-06
-2.29788770328868e-05
-2.46238894255139e-05
-2.65989506822798e-05
-2.73504545703709e-05
-3.32993595892825e-05
-1.7360369233042e-05
-2.89238741959123e-05
-1.04536445359338e-05
-2.17121055365557e-05
-3.59212225559442e-05
-8.57615772505231e-06
-2.10558879901664e-05
-2.87371047037195e-05
-1.58625062781285e-05
-4.89756853784642e-06
-1.15076399225812e-05
-4.10734478915602e-07
-1.72103617482678e-05
-3.63966307037728e-05
-1.91889575001746e-05
-1.12151758380638e-05
-1.86727237786686e-05
-1.9590409793398e-05
-2.28994680013812e-06
-1.03771065625904e-05
-2.34731230553889e-05
-1.94269599611762e-05
-3.723096809598e-05
-3.34010784270376e-05
-2.88130135142709e-05
-8.27081522226342e-06
-1.46426638681647e-05
-5.90641421193205e-06
-2.8869359619775e-06
-1.11955353995796e-05
-1.03600878614266e-05
-1.04670593157148e-05
-2.37580594464492e-06
-1.42515991843425e-05
-2.87556830076979e-05
-2.67116410804538e-06
-9.05749825747165e-06
-2.02738600721481e-05
-7.33562491811943e-06
-1.67061306868558e-05
-1.40676465760498e-05
-1.71828389568125e-05
-1.27794142900361e-05
-8.34598647747801e-06
3.01257423926465e-06
-1.27596542984385e-05
-3.7939628580238e-05
-1.30579830293665e-06
-2.86404289010995e-05
1.07178552772661e-06
-4.44510055217291e-06
-9.75259571785416e-06
-8.0597441748227e-06
-5.52320763505882e-06
-1.63854089185635e-05
-8.19455043226032e-06
-1.72684359278264e-05
-2.83312485342083e-05
-6.68330362602177e-06
-2.11608480525183e-06
-1.95594759174422e-05
-3.16099662090137e-05
-4.46769666396155e-05
-5.70533026547731e-06
-9.76992019146583e-06
-2.01589652629784e-05
-3.65918379064943e-05
-5.78890931196269e-06
-3.22741711009768e-05
-1.7045128437716e-05
-2.33560537330387e-05
-1.8100950962725e-05
-1.90705246594887e-05
-3.09808063403576e-05
-3.19126638226236e-05
-1.78743494583231e-05
-2.18737674706548e-05
-1.248943420873e-05
-1.88086368711853e-05
-1.64431994243146e-05
-1.77914558123099e-05
-2.5164679922107e-05
-3.04336163085356e-05
-1.82496228738196e-06
-1.95872788186778e-05
-1.23588228480192e-05
-1.56537411861026e-05
-3.19496006174109e-05
-2.24235745965737e-05
-3.07318950407647e-05
-3.09089874133449e-06
-2.12252431078071e-05
-9.79247368703889e-06
-1.85679200542778e-05
-2.5163331940809e-05
-2.76864767447696e-05
-2.33268524272664e-05
-1.83144894402567e-05
-4.6601349409184e-06
-2.28068165260863e-05
-1.31780464107964e-05
-2.01306701011767e-05
-1.91482488269661e-05
-1.69319153003274e-05
-1.69463472968276e-05
-1.95145432027461e-05
-5.67121817665326e-07
-2.14443238330004e-05
-8.53147404191461e-06
-3.00108342572771e-05
-1.71621477233613e-06
7.71189846756562e-06
-5.55160287545331e-06
-2.50654903086539e-05
7.73801340784577e-07
-1.96266049374102e-05
-1.41006440230317e-05
-1.30453376803491e-05
-3.29670480534217e-05
-6.54091108911497e-06
-3.97328416503832e-06
-3.40817414086975e-06
-3.08027251500919e-05
-9.60014139242802e-06
-1.51598439475328e-05
-2.59109604438802e-05
-1.24912583511496e-05
-1.216575648538e-05
-7.42333623555834e-06
-2.51161625830508e-05
-4.8275238131931e-06
-1.82714080215935e-05
-3.51723040107338e-06
-2.81734168646649e-05
-1.59348391239461e-05
-2.58039799512646e-05
-1.30974797976223e-05
-7.58015853570497e-06
-1.30401829266706e-05
-7.22612950050866e-06
-1.22575736503739e-05
-1.97563911490776e-05
-2.79173325672832e-05
-1.00445166833231e-05
-2.75826452214397e-05
-2.28518637098726e-05
-2.91231179263972e-05
-2.78006761397746e-05
-2.05414732167366e-05
-1.01623988551135e-05
7.75923908693583e-06
-1.89982807376771e-05
-3.97185532333339e-05
-1.2451036370823e-06
-8.70784986539495e-06
-2.4522007948766e-05
-2.39825094321194e-05
-3.08844378486343e-05
-5.80754761671055e-06
-4.31617476421348e-06
-2.66437067386182e-05
-1.57716804841849e-05
-4.74767168779532e-06
-2.96777348194747e-05
-1.73610781317052e-05
-2.69248947200063e-06
-2.57845807890899e-05
-1.42024454376307e-05
-7.4488411184364e-06
-2.04533271790487e-06
-2.59128889580842e-05
-1.19235399981837e-05
-1.00414365895274e-05
-2.99021178646199e-05
-1.40828067060737e-05
-2.10050309873763e-05
-1.61737515374666e-05
-1.81048935915781e-05
-2.55726551207513e-06
-7.11099402557299e-06
-1.02540726485838e-05
-2.12823946419585e-05
-9.19719790012449e-06
-1.33061226701342e-05
-1.63049785759071e-05
-2.20886621551714e-06
-2.93592475416292e-05
-4.58524615570701e-06
2.53433154143775e-06
-1.78354551185429e-05
-1.19569511147221e-05
-2.1805354780617e-05
1.4210833410183e-05
-1.58074653949461e-05
-1.67898135351211e-05
-7.70853738107626e-06
1.3452808436863e-06
-1.29331674576515e-05
-1.36394119769817e-05
-6.71980540425509e-06
-9.13302281012978e-06
-1.04766567710225e-05
-1.38604810801507e-05
-1.37834142086332e-05
-2.34841054288332e-05
3.07277432516545e-06
-5.5694228475207e-06
6.55424007969446e-06
-4.46646367371925e-06
9.67392879552575e-07
-1.50564546566294e-05
-1.02600539376178e-05
-1.25766505567176e-05
-2.54976111271365e-05
-2.14934707093066e-05
-3.14748188686739e-05
-2.07053604715458e-05
-3.69135696167403e-05
-2.40716774508102e-05
-1.74169429931087e-05
-2.68948009141481e-05
-3.74747432174698e-05
-2.1125313025864e-05
-1.04934466645267e-05
-1.38846293031613e-05
-1.67392475868074e-05
-2.07210791839846e-06
-8.62733307868702e-06
-4.44648256842403e-05
-1.99415631580645e-05
-2.64301807962259e-05
-1.77011442927409e-05
-3.63193717347064e-05
-8.41661182924958e-06
-1.92848263682851e-05
-1.77564841096998e-05
-3.78736269149837e-05
-1.40990587139546e-05
-3.40562097442889e-05
-2.87451118152608e-05
-3.48884772413394e-05
-1.58620902099119e-05
-2.10439059571244e-05
-3.61059901437625e-05
-3.21706751852336e-05
-2.03801567661651e-06
-3.24645045102328e-05
-1.8078821968071e-05
-3.03651661820811e-05
-2.26373007200239e-05
-1.992338996645e-05
-2.24435760732046e-05
-1.43258683312279e-05
-1.40327822136211e-05
-8.6863112200021e-06
-9.76667606968992e-06
-2.86675008485428e-05
-2.55848849006393e-05
-2.2450083117872e-05
-8.80830280383294e-06
-4.13454181561718e-07
-2.00610416528589e-05
-2.15247423458911e-05
-1.95329664386662e-05
-2.07377900788258e-05
-5.99107544183911e-06
8.48617656529052e-06
-1.63860632581326e-05
-1.87093620738333e-05
-1.8962955614864e-05
-2.37785689875709e-05
-6.85159343893019e-06
-1.78031719772172e-05
3.24395575912965e-06
-1.83607980158682e-06
-1.68303088590613e-05
-2.43939607505599e-05
-1.96597411779081e-05
2.91670869619736e-06
-6.43621475487248e-07
-2.51530939059667e-05
-1.6650157579427e-05
-1.67046808668793e-05
-7.94821992586611e-06
-1.96083237495745e-05
-3.27749454243847e-05
-2.407373172081e-05
-1.47958569317746e-05
-2.44734668515946e-05
-1.78477478011284e-05
-1.01592003153658e-05
-2.32165892571465e-05
-3.44921897224887e-05
-1.45872941680012e-05
1.1447496972481e-06
-1.74378692736337e-05
-1.51468193260969e-05
-2.65350837027287e-05
-2.43811999275062e-05
-1.70493380868468e-05
-6.8109647748462e-06
-1.32049785822227e-05
-2.31267797391723e-05
1.10618177120105e-05
-2.53931471490844e-05
-2.0039343920211e-05
-7.58098819969611e-08
-1.54693503154624e-05
-2.00261726722923e-05
-2.40186528823413e-05
-2.77548734549226e-05
-1.92683062660809e-05
-1.64955569582793e-05
-2.20096817491192e-05
-2.22757807807767e-05
-3.23352949697649e-05
-3.39500244913725e-05
-2.65263600816548e-05
-2.66709843465557e-05
-2.10858159603459e-05
-1.75463912661296e-05
-1.70466436266141e-05
-3.83199199309304e-05
-3.31399263309655e-05
-2.93720132695743e-05
-1.98309087327872e-05
-2.05480129759116e-05
-1.96285225904212e-05
-2.36093523081069e-05
-2.49174664908821e-05
-8.35664325350717e-06
-3.93068963517945e-05
-1.86741311867998e-05
-1.78440109714519e-05
-2.56059821220508e-05
-8.23160137748293e-06
-1.17513678914579e-05
-1.80719427379112e-05
-1.62395927450245e-05
-1.7896091296968e-05
-4.0905816792699e-05
-2.02893038588011e-05
-1.06411160324872e-05
-8.46713945265075e-06
-1.74387429050418e-05
5.25442638748919e-06
-2.96841732445925e-05
-2.1149581566504e-05
-2.97820499001372e-05
2.70984559179596e-06
-2.21662318434588e-05
-2.40955992046897e-05
-2.22463384185257e-05
-1.46474216424443e-05
-1.72237488647886e-05
3.91233702078906e-06
7.17775573507228e-07
-1.13095151688029e-05
-5.50413670658447e-06
-2.22811517738316e-05
1.55109708922201e-06
-1.08325350432917e-05
2.14165661779001e-06
-1.7157791414886e-05
-1.05888071451863e-05
-4.60392473435907e-06
-1.02173822592357e-05
-6.53461608476801e-06
-1.27216886845054e-05
-1.08199149770768e-05
-3.87979741028411e-05
-3.50495946652045e-05
-8.88210397682481e-06
-9.92316351467473e-07
-2.59758394308363e-05
-2.53521162528297e-05
8.35981319961524e-07
-2.53245922817189e-05
-6.62604798182357e-06
-8.33433808157716e-06
-1.81290318907227e-05
-6.45748938457792e-06
-1.12346071772557e-05
-8.91313762508721e-06
-2.98854291676381e-05
-1.54104361893933e-05
-2.00428326646182e-05
-2.97825213671901e-05
-2.20457313897172e-05
-2.53534363278682e-05
-6.52847227787323e-06
-2.55229130386844e-05
-4.19401712406379e-05
-1.68043457685083e-05
-2.65453854080903e-05
-5.92767560764893e-06
-2.97096333044441e-05
-4.89822920294929e-06
-1.03189748569681e-05
-2.72716219217075e-05
-1.49038065329148e-05
-2.52052620057084e-05
-2.86605838282809e-05
-2.00843615110249e-05
-2.31107506731674e-05
-5.88773540426656e-06
-1.18015904618546e-05
-2.40525754396938e-05
-1.56311441621368e-05
-3.04902843932503e-05
-1.03874099380907e-05
-3.0372927969253e-05
-1.85718872102664e-05
-1.44655464017524e-05
-1.24307340049249e-05
-1.82889536854515e-05
-2.91688308604616e-05
8.82150650555567e-07
-1.37045114828748e-05
-9.74431754590089e-06
-1.47573548846371e-05
-3.05267474990672e-05
-1.72989969711159e-05
-1.20395475837457e-05
-8.69823937584907e-06
-1.62669176173049e-05
-3.60690870082837e-06
-1.63536835709676e-05
-1.01662715013133e-05
7.58760039869597e-06
-1.37769157954297e-05
-2.00581340423816e-05
-1.21910234766042e-05
-4.71758790515059e-06
2.19105777066291e-06
-1.11958669500734e-05
-1.17326528928654e-05
-2.27171780987054e-05
-1.27738397141715e-05
-1.20073773048089e-05
4.71609374278537e-07
1.31358819593214e-05
-1.7516712175976e-05
9.40576202418506e-06
2.05448272426323e-06
-7.85248439723569e-06
-1.60223996217643e-05
-3.17359511462119e-05
-1.37732033794616e-05
-2.47994460592894e-05
-2.52479313766216e-05
-8.75801880885583e-06
-2.70445046337182e-05
-3.25544402947487e-05
-2.37525289257355e-05
-1.77223007611836e-05
-1.49672406652389e-06
-1.15997526928052e-05
1.10296572131958e-06
-6.26843546055585e-06
-1.89394052152019e-05
-2.41909458502673e-05
-3.00996002297759e-05
-3.47739696682192e-05
-9.52821009760654e-06
-2.64340963208666e-05
-2.5812513608634e-05
-9.34922967698659e-06
-1.81715914940293e-05
-2.24670127242699e-05
-1.13240782177884e-05
-1.77406491983439e-05
-2.02850717132486e-05
-2.25111497731209e-05
-2.6441511631303e-05
-1.52859192722873e-05
-3.41675140719508e-05
-2.73940621835776e-05
-2.38061262168927e-05
-2.57072471952298e-05
-2.54800497195068e-05
2.2612445354196e-06
-1.58757496748462e-05
-3.36768315593772e-05
-1.33058591786882e-05
-2.52063229647893e-05
-1.4690222434665e-05
-2.19501272601923e-05
-2.1960295295886e-05
-1.65218060306764e-05
-2.37058402354955e-05
-1.01494861252744e-05
-7.28134630987776e-06
-2.44091587386435e-05
-1.23859141022292e-05
-9.67370679547982e-06
-1.41916768906551e-05
-7.91097319785386e-06
-1.89550088446491e-05
-5.71923447516906e-06
-2.28189432081382e-05
-2.14355019392013e-05
-2.20696413442869e-05
-8.55066483439689e-06
-1.43434404136591e-05
-2.15747742859697e-05
-2.98518145246315e-05
-2.60977231097931e-05
-2.12168577766588e-05
-9.26676594030024e-06
-1.14275727394044e-05
-2.00478717311578e-05
-2.46411598784331e-05
-1.4633401053064e-05
-1.83365964612894e-05
-9.13311202814323e-06
-2.004095712724e-05
1.01711865684635e-05
-1.81300077039559e-05
-1.49489883944966e-05
1.31445711767847e-06
-9.79346515896463e-06
-2.69728860936905e-05
-1.06322593524567e-05
-2.64847393769137e-05
-3.57522493628619e-06
-3.22844599882137e-05
-2.18060307147503e-05
-5.50882106915642e-06
-1.63488165823593e-05
-3.14339592753681e-05
-3.03943782127753e-05
-2.48278977873197e-05
-1.23583088313665e-06
-2.8714235399733e-05
-2.16989028920235e-05
-1.56148292766727e-05
-1.75754187156977e-05
8.99429821369738e-06
-2.70838580464341e-05
-3.56590878760694e-05
-1.37667829042465e-05
2.68736121647964e-06
-5.07302874162465e-06
-1.30787610222534e-05
-1.44218610566241e-05
-4.70270272752077e-06
-3.3396157313604e-05
-3.13388170717768e-05
-2.28507322783586e-06
-6.54028664027961e-06
-3.79943906764714e-05
-3.2298552795906e-05
-3.86051405547905e-05
-4.2497030490935e-05
-4.10892314046398e-05
-2.73535269627318e-05
-5.38241540010375e-06
-1.30460555376441e-06
-2.29869158446145e-05
-1.37647643015997e-05
-2.40358508346891e-06
-3.16132336682467e-06
-3.6787166878546e-05
-2.53247177450043e-05
-2.25441630543995e-05
-4.39077892839097e-05
-1.06021521329178e-05
-4.85819490708392e-06
-1.64186940268233e-05
-9.82470267890462e-06
-2.95178606723006e-05
-3.22858863999678e-05
-3.21159427279292e-06
-3.4924462021193e-06
-2.10315189400434e-05
-1.53333423528512e-05
-3.41783347099802e-05
-2.00623137278201e-05
-2.37110230248924e-05
-2.78779829504969e-06
5.51746474789925e-06
-1.00341447976481e-05
1.76180073702401e-06
-8.92244828573739e-06
-5.9213964273326e-06
-1.75486165675306e-05
-1.20113587795851e-05
-2.26649873895566e-05
-8.44987144379789e-06
-4.1221229095649e-07
-3.27426049464037e-05
-1.43520275668026e-05
-4.50822902192892e-06
-1.83223544068816e-05
-8.83819292251795e-06
1.07637684611349e-05
-2.43939998129245e-05
-1.38411217912692e-05
-1.44134078928816e-05
3.73748797523274e-06
-1.14876616022086e-05
-2.28529555679247e-05
-9.51939268487577e-06
-2.68987174857571e-06
-3.02897614810932e-05
-8.03516580464561e-06
-6.22190617390873e-06
-6.44911547612324e-06
-1.22086770981948e-05
1.18428700358015e-06
-1.875821633826e-05
-1.84748794190872e-05
-9.78686005244041e-06
-2.3392270136376e-05
-6.07666542089924e-06
-2.13618876207624e-05
-1.56076994536727e-05
-1.94119874432809e-05
-1.30351066328402e-05
-2.04927444597675e-05
-5.52767179924743e-06
-1.72890445537499e-05
-2.52538109989788e-05
-1.0468017630464e-05
-3.25545366224217e-05
-2.39687949830062e-05
-1.97741694572936e-05
-3.38880780206808e-06
-1.82716683142605e-05
-1.10377693234265e-05
-1.9009244113782e-05
-1.62634423619905e-05
-7.16453077899335e-06
-1.72411487724017e-05
-2.83608304200851e-05
-2.51293246522466e-05
-2.58112741193511e-05
-1.09171900966906e-05
-1.89727033346717e-05
-2.36457983637136e-05
-2.38433076202978e-05
-4.22396402007296e-05
-1.63926148548806e-05
-6.49073754732537e-06
-1.83236883766078e-05
-2.4399233947667e-05
-1.3165340009831e-05
-1.02280875891277e-05
-2.55587023657375e-05
-6.51299056306018e-06
-8.85512752042557e-07
-1.43342326194323e-08
-2.2350713748971e-05
-1.61194077434348e-05
-1.7687491290725e-05
-1.31327961564401e-05
-8.91586899591787e-06
-1.29783211302487e-05
-1.20459619565227e-05
-2.27493266086894e-05
-1.67636965215332e-05
-4.09948818270092e-05
-3.14714436613698e-05
-5.14661770287594e-06
-8.49746850865898e-06
-1.93254450036061e-05
-2.73733277178454e-05
-2.49117174085729e-05
-2.80514608376657e-05
-1.09414009735798e-05
-2.20922283048879e-05
5.42147620259891e-06
-2.29023626742102e-05
-2.38948035507493e-05
1.32658931811902e-07
-1.27234013321982e-06
-1.56957447794748e-05
-1.89752383118022e-05
-8.69304760711618e-06
-2.13268273978019e-05
-1.94734060366451e-05
-9.73564196638615e-06
-1.16885849893775e-05
-1.42256127608894e-05
6.6310572851802e-06
-8.73781978763049e-06
-2.24943025316751e-05
-1.6149698095843e-05
-2.8782769309524e-06
-9.80948851576487e-06
-2.24878730412746e-05
5.67284184248801e-06
-1.54022306016278e-05
-2.09391756592646e-05
-4.17955061414634e-06
-7.03647481138884e-06
-1.87228134511154e-05
-1.39025775358035e-05
6.1667736987713e-06
-1.77311117944219e-05
-1.84039078756245e-05
-8.00740513969018e-06
-2.26914965023893e-05
-1.41825458009407e-05
-4.01528557621298e-05
-3.81982717673394e-05
-1.85626585330131e-05
-2.05400699395685e-05
-2.65357586967462e-05
-2.37097705637255e-05
-2.60782462297592e-05
-2.40569311221925e-05
-1.68952613629981e-06
-3.07737812465328e-05
-7.80025741734275e-06
-2.51860657948459e-05
-3.64119681471579e-05
-7.92116829701198e-06
-2.08028073663849e-05
-2.67530694716553e-05
-1.73781198539681e-05
-3.363775647888e-05
-2.50290534013885e-05
-7.98094336915297e-06
-1.30807925844817e-05
-1.02328638625551e-05
-7.27055990051615e-06
-5.25874468299397e-06
-3.20533942399748e-05
-1.77260122708236e-05
-2.31158633569638e-05
-1.84340612925531e-05
-1.76130767481593e-05
-2.22623142962558e-05
-1.76638465403968e-05
-2.04684979142669e-05
-2.94636375383495e-06
-2.76225312605405e-05
-2.32730267725438e-05
-1.20119436850703e-05
-2.49476979120431e-05
-1.65846133503325e-05
-2.0338775087811e-05
-1.90176910890553e-05
-3.906545800137e-05
-1.57426148148653e-05
-1.10401586715743e-05
-8.99243367135294e-06
-2.57293776601803e-05
-2.07400617374386e-05
4.53297222464953e-06
-1.02189908359264e-05
4.57670800878692e-06
1.17415614020373e-05
-1.46405950956585e-05
-3.34309634734324e-06
-1.62546880229917e-06
-9.98888340076201e-06
-2.85352818733024e-05
-1.20114798610175e-05
-7.43568184384582e-06
-3.27399751440177e-06
4.95640715960208e-06
-1.87547114573012e-05
-1.21946417127956e-05
-2.32766347370273e-05
-2.60007287849937e-05
-1.61322079861519e-05
-2.32001650184435e-05
-1.99820330357444e-05
-3.58611978214747e-05
-1.92738174918834e-06
-2.3605526315939e-05
-1.44803450548893e-05
-4.46164993694314e-07
-6.90359215363449e-06
-1.5620233708839e-05
-4.7461617289817e-06
-1.44925245774655e-05
-2.66451670419665e-05
-1.76066193704975e-05
-3.97503885168185e-05
-8.45431154617361e-06
-1.90078094411052e-05
-2.78027934204552e-05
-1.49585709218012e-05
-1.59305439920919e-05
-1.64965660220255e-05
-1.11550865068687e-05
-1.58553250794335e-05
-9.91752823937466e-06
-2.62287293812469e-05
-2.40358400302713e-05
-6.57735123170509e-06
-1.44216129371518e-05
-3.94331509258461e-05
-2.63062047632316e-05
-2.52356498150565e-05
-1.04475924252231e-05
-2.7770542411438e-05
-2.62394797080454e-05
-1.3063202421176e-05
-2.17923752976898e-05
-2.07797141413602e-05
-1.49276129773662e-05
-1.67115554222141e-05
-2.52231964356647e-05
-3.55650798357885e-05
-2.0009482686917e-05
-1.96747163884649e-05
-9.04492400989663e-06
-1.50996735770654e-05
-2.40298967084385e-05
6.60847401646018e-07
-2.33757760650713e-06
-1.37359080992681e-05
-2.40859479421364e-05
-1.95465610731265e-05
-1.80788051148699e-05
-5.04149686874717e-06
-3.36054885796717e-05
-4.80725866130315e-06
-3.07683119815217e-05
-2.51661145998915e-05
-1.74480752201172e-05
-2.54369785894984e-05
-7.78706613163204e-06
-1.92609653349716e-05
-6.70342860055763e-06
-4.46248903742543e-06
-2.25746743394942e-05
-1.67465789061458e-05
3.01341763901905e-06
-1.43765815804836e-05
-1.15936700075845e-05
-1.73228136257522e-05
-6.69071975600492e-06
-2.25521321080866e-06
-4.63889963443875e-06
-1.29780801719369e-05
-1.06143634249043e-05
-7.14683149730644e-06
6.021861442693e-07
-2.29196279458091e-05
-3.16644402499726e-06
-2.99647977425062e-05
-1.43370082593664e-05
-5.18989230382589e-06
-1.207846331827e-05
-1.7273175201404e-05
-1.91899446181277e-05
-1.1773978104193e-05
-7.84453683726002e-06
-1.56918143646979e-05
-1.4546936654103e-05
-3.17744909565255e-05
-3.37671757029382e-05
-1.35948766064731e-05
-5.19628219677586e-06
-2.2673053832531e-05
-3.10288122989367e-05
-1.31286347181751e-05
9.82029402699887e-06
-1.92381446060143e-05
-2.11859175470186e-05
-3.32895334888459e-05
-1.08547127791654e-05
-2.54555573230129e-05
-2.3790537957219e-05
-2.02251668917782e-05
-3.40523654119157e-05
-2.59162938032765e-05
-8.0969901215062e-06
-3.84607101718976e-05
-1.73589222737081e-05
-2.63954473955134e-05
-3.32107197147302e-05
-1.94211215303483e-05
-1.10553019617798e-05
-2.68977406504387e-05
-2.21988588247576e-05
-1.6259859509609e-05
-1.66146557822147e-05
-2.18047133161289e-05
-8.27377896601072e-06
-2.37526580207787e-05
1.20584580062166e-06
-2.82656741640725e-05
-2.74754204141054e-05
-2.8075574005571e-05
-1.9990367881982e-05
-1.86033341708333e-05
-7.39842169312101e-06
-2.95299316948523e-05
-3.00846161487486e-05
-6.5246996450267e-06
-3.29004359601579e-05
-2.2450897200027e-05
-8.35810058423154e-06
-6.35001774923066e-06
-2.50111990103237e-06
-1.51319830315747e-05
-2.55308881639243e-05
-2.32038229232907e-05
-1.06828660008959e-05
-1.53328767247441e-05
-9.41601480671675e-06
-1.28191230148738e-05
-1.84125382795196e-05
-2.06321468478965e-05
-1.0121561733139e-06
-2.94753901736442e-05
-1.86339772642485e-05
-6.34804990026657e-06
-1.98756921247155e-05
3.14754033682385e-06
-1.74237448970854e-05
-2.28959392084678e-06
-2.9865488848666e-05
-1.23389088001442e-05
-2.96578173936318e-05
-1.39568687984728e-05
-1.7496143317174e-05
-1.76530082892369e-05
-8.87592569098449e-06
-1.44358772046523e-05
4.89778283336543e-06
-1.90353326334002e-05
9.26518583109366e-07
-2.39121837400717e-05
-2.0560656253217e-05
-1.32875076566569e-05
-9.71340733430773e-06
-6.19707504360342e-06
-2.98758143359736e-05
-3.02750938338011e-05
-3.52251310084935e-05
-2.20933434869237e-06
-2.2233831790764e-05
1.44415119421189e-07
-9.36114870433892e-06
1.24867717882289e-05
-2.61009351632941e-05
-1.28849772581884e-05
-2.58487872551011e-05
-1.3074017668316e-05
-8.04435398510393e-06
-3.31885360819366e-05
-2.09202864684774e-05
-2.01532116571409e-05
-2.15948919454255e-05
-1.19598644831515e-05
-1.08973667195157e-05
-2.45738131025494e-05
-2.35546862545606e-05
-2.64421499617685e-05
-1.1867768619881e-05
-2.15054561877741e-05
-3.04693692026169e-05
-2.27492888202537e-05
-7.69283435445624e-06
-2.73871255968877e-05
-2.07656672024105e-05
-2.25641240586648e-05
-2.76277528050165e-05
-1.36534191103459e-05
-2.8488448416622e-05
-2.45596425590807e-05
-3.11739821067384e-05
-2.13813207029777e-05
-3.39714638348039e-05
-1.75150829605604e-05
-1.30561807881357e-05
-5.37781448236421e-06
-9.15333601056583e-06
-1.6228455122554e-05
-1.80532432556679e-05
-2.18996287897472e-05
-2.06457900354011e-05
-1.75708354648234e-05
-1.72148465791848e-05
-2.71105090526839e-05
-3.07588959548853e-05
-1.17413407175143e-05
-1.13921455442236e-05
-1.398364844591e-05
-2.92595861460329e-05
-9.90388305444497e-06
-6.55088226548103e-07
-1.67348339077055e-05
-6.70607544942902e-06
-2.48030822633909e-05
-1.09208477579275e-05
-5.7646431306883e-06
-4.18535224506571e-06
-3.15214744483761e-05
-1.90794603010702e-05
-9.93656884927583e-06
-1.30120552308275e-05
-1.66078126667714e-05
-1.89529822262259e-05
-9.98442500952552e-06
-2.35225252230226e-07
-2.98762755523084e-05
-2.41219150636521e-05
-1.16289321942431e-05
-3.3884564065936e-05
-6.61765735401465e-06
-2.25576219452552e-05
-2.91852856478336e-05
-1.52631589027153e-06
-2.05370595104635e-05
-1.64058596452513e-05
-1.32488829848339e-05
-1.10991844481835e-05
-1.33970835715288e-05
-1.95833240849575e-05
-1.94942868722829e-05
8.97331896765448e-06
-1.21109852465979e-05
-2.1774717390297e-05
-1.96016107487405e-05
-1.57848757357149e-05
-2.43134960766987e-05
-1.63600461939582e-05
-2.77383577766505e-05
-1.7695246122426e-05
-1.58118683145793e-05
-8.50894987757608e-06
-1.68885309208495e-05
-2.10793304468064e-05
-2.62927997545578e-05
-2.30157367925256e-05
-2.44092023445914e-05
-2.94049333272101e-05
-2.14313244060329e-05
-1.51782526301253e-05
-2.57953316275981e-05
-2.85334559189899e-05
-2.70863357083021e-05
-2.67778329338915e-05
-2.0473595024532e-05
-3.00790129891513e-05
-3.81884100847065e-05
-1.07110572867037e-05
-3.79832330166439e-05
-1.26790646845108e-05
-8.191223062561e-06
-2.18801044839778e-05
-3.58982108650193e-06
-2.05304987261827e-05
-4.31224228280347e-06
-1.8271797811772e-05
-2.2754219982796e-05
-6.62284721381827e-06
-4.4670873696972e-06
-6.86355037523213e-06
-1.83760979438836e-05
-4.29013374946297e-05
-2.39954835418199e-05
-1.12931208668091e-05
-3.4436430590048e-05
-2.41600233787265e-05
-1.22777182367324e-05
-1.29525922123904e-05
-2.27671278411552e-05
-2.0709997063876e-05
9.74949106627863e-06
-6.30336102021719e-06
-1.82863305507446e-06
-2.52734108406403e-06
-1.89193113347428e-05
-1.92729019578566e-05
-1.26293032957605e-05
-2.84496080518401e-05
-1.48207248499255e-05
-1.736171207512e-05
-8.68524381398808e-06
3.49559140144571e-06
-1.32906948566936e-05
-1.27910376130632e-05
-4.99124929836092e-05
-3.03242483024639e-05
-8.59427660447361e-06
-1.53793235798619e-05
-1.82057385006207e-05
-8.10682243904611e-06
-1.13108340126124e-05
-1.12906474335767e-05
-1.84589667549634e-05
-1.73509563364719e-05
-8.98909472055602e-06
-2.37016571234324e-05
-1.49653597085985e-05
-8.59841316100922e-06
-1.32536414349324e-05
-1.63222648664785e-05
-9.18099200910084e-06
-4.7153237168918e-07
-1.26137410623998e-05
-3.72683275183274e-05
-3.53405474533132e-06
1.9874060590503e-06
-1.78186531578946e-05
-2.07085985359282e-05
-2.29227510681814e-05
-9.23096543532752e-06
-4.43007053726401e-05
-1.44301818844283e-05
-1.21761190392323e-05
-2.35984131837855e-05
-1.61025148363464e-05
-2.52355854076692e-05
-2.3237175407434e-05
-1.84436680381722e-05
-2.56124450549118e-05
-2.10983879959933e-05
-8.86963956099142e-06
-2.86466013935256e-05
-1.66037794070239e-05
-1.77309545483473e-05
-1.5386122126025e-05
-2.94206357605467e-05
-2.19323601507146e-05
-2.14371996379363e-05
-2.12746292717449e-05
-4.71210636937456e-05
-2.06727783830414e-05
-1.5823330033964e-05
-1.76316473688513e-05
-1.96903845642556e-05
-1.01497369049103e-05
-1.70336540685603e-05
-2.85994702073892e-05
-1.41356198038221e-05
-7.66809865099564e-06
-1.93833011320135e-05
-2.72618698390608e-05
1.12072779342425e-06
-1.55746510830676e-05
-1.59832346007732e-05
-2.12866941196255e-05
-5.2281419129835e-06
-2.66586781562992e-05
-2.02810999186849e-05
-2.84872591927328e-05
-2.75364627511225e-05
-1.9927058855066e-05
-1.70038899869663e-05
-1.55009038242424e-05
-1.85240714765752e-05
-7.35940616005095e-06
-4.1802893967073e-06
-6.03103483443148e-06
-4.90100370091153e-06
-2.56520943841469e-05
-1.75699341795559e-05
-2.33935442034257e-05
-1.15974166421371e-05
-1.4645451202904e-05
-2.65436628571464e-06
-1.73935164555207e-05
-4.89130349866383e-07
-2.36422318413542e-05
3.49226381797332e-06
-2.05389091481503e-05
-1.47021001816625e-05
-2.77792669062015e-05
-8.92677431259645e-06
-1.68198250229918e-05
-1.96039324553478e-05
-6.11766956882916e-06
-2.41430635308667e-05
-1.8558040594752e-05
-3.51533100198668e-05
-1.97011108690003e-05
-2.20841742458816e-05
-3.21950842890431e-05
-5.94366165956336e-07
-1.68366538737098e-05
-1.39414670648494e-05
-1.96671484931546e-05
-1.16193457831502e-05
-1.94119584225407e-05
-1.93686561717554e-05
-2.36919785766385e-05
-1.99758335500521e-05
-1.83936541852313e-05
-1.06853277086743e-05
-2.28131082371814e-05
-2.19204776877533e-05
-1.08193597231388e-05
-9.39348009832763e-06
-2.15560964589071e-05
-7.32532170155462e-06
-2.2901908050788e-05
-1.55653844682889e-05
-1.49510384288753e-05
-1.81056974014793e-05
-4.18063917267276e-05
-3.36330020057386e-05
-2.26566367126723e-05
-2.72031479896319e-05
-1.94485429367937e-05
-4.00694780286011e-05
-2.47551429136574e-05
-3.63349752978685e-05
-2.09529334087823e-05
-1.65117274556743e-05
4.75957185143382e-06
5.13955546195612e-07
-3.03256346518012e-05
-2.66348778285837e-06
-3.37190261918389e-05
-2.35051215364297e-05
-5.00321289837612e-06
-2.27386518436548e-05
-2.24729222191092e-05
-9.97935727320684e-06
-1.74534857188333e-05
-4.55313935226636e-05
-1.99400396777167e-05
-8.28230766755307e-06
-2.50036300093587e-05
-1.72115970752077e-05
-1.51462289280623e-05
-8.33293584265814e-06
-9.86717161957705e-06
-6.83796960374238e-06
-3.64135060101419e-05
-1.46644525567887e-05
-8.88845255712366e-06
-1.49736870187733e-06
-1.78515872673116e-05
-5.67716810709319e-06
-5.23150086273685e-06
-2.82416889405048e-06
-1.5705289879747e-05
-3.04240148059741e-05
-3.16593995075152e-06
-7.32049115205789e-06
6.57987461898309e-07
-2.65741957216604e-05
-1.72413314321219e-05
-1.62999756246479e-05
-7.73844494939671e-06
-2.19154181473442e-05
4.98722788398107e-06
5.6445763987071e-06
1.4400538054243e-05
-1.42590691783294e-05
-2.02047910631576e-05
-2.18624910778903e-05
-2.18130413558232e-06
-1.22147843205594e-05
-1.49718706016352e-05
-1.86478949291131e-05
8.50044983722787e-07
-9.16899204126295e-06
-3.21226797866863e-06
-1.74238298485123e-05
-1.85557857201976e-06
-1.18633314500273e-05
-2.56268106921855e-05
-2.44384780126761e-05
-3.74895147535482e-05
-5.0866554723745e-05
-3.58240210418744e-06
-1.02840564170968e-05
3.10358238143623e-06
-3.08947973528261e-05
-1.36950016033122e-05
-1.38445513058926e-05
-2.06931326222498e-05
-4.1959593662657e-06
-2.42791348978967e-05
-1.68385083810446e-05
-1.12187199414454e-05
-1.98855322842062e-05
-4.49023326516206e-05
-1.97512049780584e-06
-1.27022831190937e-05
-1.45610656052993e-05
-8.84602808863295e-06
-1.49127198897373e-05
-2.33239159236241e-05
-2.77388322134543e-05
-3.56466030758297e-08
-1.99878229049076e-05
-1.63001295325046e-05
-3.97189113805921e-05
-2.31116132918385e-05
-2.84920346103208e-05
-2.0648703460346e-05
-1.51837466352649e-05
-1.77403374691407e-05
-5.63957540520655e-06
-1.84941644441469e-05
-1.04485454434007e-05
-7.34319771287232e-06
-4.43289512555509e-06
-1.80383416247111e-05
-3.08405144544263e-05
-1.72450350620904e-05
-3.74984118084773e-05
-1.52549151428778e-05
-2.84746318704908e-05
-4.84696521742908e-07
-7.9002981265958e-07
-4.2403300176506e-06
-9.2765145161596e-06
-1.45595035354291e-05
7.38921537262405e-07
-9.00478718444228e-06
-1.89320599554755e-05
-8.40516564781737e-06
1.61080504952194e-06
-6.92766962134075e-06
-1.54703824481279e-05
6.36729032392146e-06
-1.23155400449053e-05
-1.39281263506646e-05
-1.48146717085901e-05
-2.3432478127091e-05
-2.49494850348776e-05
-9.1809388279547e-06
-8.87155019371054e-06
-1.59447163163528e-05
-3.15569951069189e-05
-2.25580770660152e-05
-2.33914993756564e-05
-1.79868248401751e-05
-1.47571759890417e-05
-6.62523759938947e-06
-2.18418132849089e-05
-2.52125141648042e-05
-9.92785132826839e-06
-3.03607002009759e-05
-2.53218183088108e-05
-5.06507594111375e-06
-1.99309254983723e-05
-2.14604351781987e-05
-1.46035623132249e-05
-3.74217879700159e-05
-1.52898821084389e-05
-2.7248776263473e-05
-2.58257369385605e-05
-2.30383473835471e-05
-1.98635165707924e-05
-2.13097158531964e-05
-2.46223070900673e-05
-3.70993073651776e-05
-2.45132205831532e-05
-3.22116860026257e-05
-2.3706840986464e-05
-6.44531240120144e-07
-8.8276182828332e-06
-4.29885016579688e-05
-1.20984567878884e-05
-2.49186410493579e-05
-2.13784620768183e-05
-1.79089598576434e-05
-2.68326350227358e-05
-1.24655771564671e-05
-2.12333041943897e-05
-2.80668462474539e-05
-2.61946661785119e-05
-2.92135440389652e-06
-2.12584437544859e-05
-2.30551773301636e-05
3.30675265034816e-06
-1.93631002578367e-05
-1.92553117377004e-05
-2.52073004760013e-05
-1.29312210124829e-05
-1.80078062340556e-05
-6.24360149416212e-06
-2.62957506502277e-05
4.90305726940073e-06
-1.90079477236854e-05
-5.16752253017327e-06
-1.76117808596354e-07
-1.61036482480052e-05
-1.47463393627986e-05
-8.96248773877771e-06
-1.58346877912566e-05
-5.74988833026835e-06
2.3769630020013e-06
-3.12633191043175e-05
-1.40856668720078e-05
-1.24369715044119e-05
-1.18409874393532e-05
-4.08416964953201e-05
-1.18533012535296e-05
-1.44141136547763e-05
-9.51877147844346e-06
-1.86217487305481e-05
-2.592582121454e-05
-1.53118487770215e-05
1.03975132394822e-06
-3.44402242842923e-06
-1.24640406657176e-05
-1.73050623489511e-05
-3.00760874242389e-05
-1.84930219004688e-05
-2.58167128265032e-05
-2.15193709693437e-05
-1.96687184485573e-05
-2.47543424074842e-05
-5.99395714847339e-06
3.39983745056079e-06
-2.01292359713476e-05
1.28729623146049e-06
-9.12099270731396e-06
-1.96071956547896e-05
-1.54472507177004e-05
-1.44849973695354e-05
-7.35376539842381e-06
-3.46351879073699e-05
-3.73798532309189e-05
-1.63273477463273e-05
-1.69287443257271e-05
-2.02244909269929e-05
-1.41797046492361e-05
-4.52033061927778e-05
-1.67313812742407e-05
-2.97702738947005e-05
-2.7587143335555e-05
2.71266569019213e-06
2.71601650132986e-06
-1.62928459647276e-05
-2.38054283929674e-05
-2.74366683936786e-05
-2.94238785484165e-05
2.26658000056651e-06
-2.03535695518126e-05
-3.23859513814067e-05
-1.96757034606968e-05
-1.5067251522146e-05
-2.2627872802771e-05
-1.0947456425327e-05
-3.64220344328377e-07
-1.98625615299237e-05
-4.04253526096173e-05
-2.64397082546603e-05
-1.81389560268406e-05
-1.27221244796602e-05
-2.51734614331373e-05
-1.73378263979603e-05
-2.04614698965051e-05
-2.27596125406664e-05
-1.86705462697037e-05
1.7796301818196e-06
-7.99384670664402e-06
-1.49114998450095e-05
-4.23809133268645e-06
-2.47851846274644e-05
-5.58054493085258e-06
-3.32860888659674e-05
-2.89659601210691e-05
-3.61874143948418e-05
-2.27286799219041e-05
-1.94569548425886e-05
-1.34568638586474e-05
-1.68987187104862e-05
-1.2632310762175e-05
-1.29711433604882e-05
-1.42489953251774e-05
-1.74906116980477e-05
-1.67431470081937e-05
-9.57675921764582e-06
-1.20433544809891e-05
3.83028056202102e-06
-1.40964066310022e-05
-2.45230543999972e-05
-9.81806100109076e-06
-1.30870396623569e-05
-1.34709968095339e-05
-1.00763552526866e-05
-4.47392689463014e-06
-1.96429384066621e-05
-1.30377824133791e-05
-2.0172591609738e-05
1.01790745601153e-06
-7.15895033842216e-07
-1.58606490019782e-05
-1.20297155468377e-05
-2.54609030369225e-06
3.83842759559238e-06
-1.05749955263912e-05
-1.7668307640288e-05
-2.38106298685528e-05
-1.25607988451732e-05
-3.36741125990634e-05
-1.48169670358219e-05
-3.47526308533635e-05
-2.99025993454317e-05
-8.256834777591e-06
-4.13057183331301e-06
-2.43159116454896e-05
7.78863054594172e-06
-1.16823005489499e-05
-2.17076732086431e-05
-1.09830038670899e-05
-1.87501500936755e-05
-1.19175931336577e-05
-3.20375419763808e-05
-2.07569451129595e-05
-1.79379313074912e-05
-1.22756866567211e-05
-1.22127539045437e-05
-1.62465194738215e-05
-2.25378487088938e-05
-2.02247102425563e-05
-3.31919092020724e-05
-1.67150585754655e-05
-2.5732989511226e-05
-7.70623752901488e-06
-1.34447538859993e-05
-1.84964137375642e-05
-2.07087997776159e-05
-2.05633064328216e-05
-2.1887024501791e-05
-2.16096043154694e-05
-2.81983658003481e-05
-8.66526347481047e-06
-8.64634859575487e-06
-8.14523991128684e-06
-3.40316185785923e-05
-2.26794458417697e-05
-2.26872443789406e-05
-7.89448118904876e-06
-1.42143779066933e-05
-3.05478467459023e-05
-2.60978250816431e-05
-2.63719959015979e-05
-2.05505834157758e-05
-3.85936315385191e-06
-2.89352633407934e-05
-3.07941702198933e-06
-8.97201953819159e-06
-1.57600547650576e-05
-1.81143442390223e-05
-3.09969888049102e-05
-4.09583286236682e-05
-2.41495120760574e-05
-1.37147439484843e-05
-1.05292079389134e-05
-9.77718377562325e-06
-1.8930235485734e-05
9.27579446569869e-06
-2.7900377046607e-05
4.55078659037663e-06
-5.06385427075046e-06
-3.64169724885763e-05
-9.90613308668719e-06
1.66108796576411e-06
-1.91030579809549e-05
-1.24517676287734e-05
-1.47227567859276e-05
-1.15468348547627e-06
8.13213706071383e-06
-1.08652697809778e-05
-1.15029018897603e-05
-1.82600097781312e-05
-2.0480765902293e-06
-7.97854203678323e-06
-2.812777369373e-05
-1.73158602132275e-05
-1.58091115971266e-05
-2.84698566892897e-05
-6.1788841302225e-06
4.45388363771216e-06
-4.95846274087196e-06
-1.71756086086331e-05
-3.51880937488743e-05
-1.35285839586359e-05
-1.9092238025776e-05
-4.42074286426402e-06
2.58608063459533e-06
-2.34396658881062e-05
-2.21836050775983e-05
-1.44771684164029e-05
-2.58424924615455e-05
-1.52953321024988e-05
-6.90156040152093e-06
-3.0428856889738e-05
4.54056379563147e-06
-1.82893454016363e-05
-1.6379737216771e-05
-1.83269509233586e-05
-4.58900702807663e-06
-1.82627051696033e-05
-2.0546965595508e-05
-2.40142966347526e-05
-2.75106039487205e-05
-1.59101733723414e-05
-1.19474242180718e-05
-2.83860055176996e-05
-1.145366202216e-05
-2.23884762219772e-05
-1.2682894827036e-05
-2.69940818401596e-05
-2.01233532131847e-05
-2.07644547943884e-05
-8.25089755199341e-06
-1.82144145899117e-05
-2.65569633226948e-05
-3.71053917838351e-05
-1.71185246520182e-05
-3.02581026401729e-05
-7.19387029637679e-06
-1.43972556573248e-05
-2.23522100702135e-05
6.41264286265739e-06
-1.51445801703225e-05
-2.2056587724181e-05
-1.05011943252359e-05
-2.35116574173847e-05
-2.87497179511848e-05
-2.99471436009801e-06
-2.51342938219376e-05
-9.19706899238062e-06
-1.10249905399394e-05
-1.20053720018482e-05
-2.23366452688208e-05
-9.27304480881391e-06
-2.47137417159947e-05
-8.21643739895458e-06
-6.16945153896747e-06
-1.82190487279207e-05
-1.25983605721171e-05
4.26757733494797e-07
-2.22871267128884e-05
1.31216211366586e-06
-3.78781680015449e-05
-2.95841345775146e-05
-2.84400714656125e-05
4.34261815041709e-06
-4.8530767739441e-06
-8.40891724617577e-06
-3.31285430650909e-06
-9.63939778605419e-06
-5.67772838449412e-06
-1.23907719322215e-05
-9.16985682457526e-06
3.00222652760171e-06
-2.54896249848888e-05
-3.23242455947508e-05
-9.16664934107586e-06
-5.79934849577096e-06
-1.11843790689355e-05
-2.09151518850006e-06
-2.33968924956896e-05
-1.56910850025856e-05
-1.33910322673538e-05
-2.65135062063424e-05
-3.98149072033555e-05
-9.66690837575728e-06
-3.20448053627578e-05
-1.38474214885927e-05
-1.83970366937852e-05
-1.96227597209859e-05
-2.68736333083895e-05
-1.54782740626101e-05
-1.89869636941236e-05
-2.1624479842895e-05
-1.61785625509452e-05
-1.53099720884234e-05
-1.17359022925419e-06
-2.82646919478146e-05
-2.94922042348514e-05
-1.03261605050777e-05
-2.07988380012705e-05
-3.53327051040214e-05
-1.89023220582293e-05
-2.08801927487712e-05
-3.65681980289073e-06
-1.25497785507472e-05
-1.94812011651687e-05
-2.50728536223454e-05
2.84995412216767e-06
-3.24967761728757e-05
-2.49842115414024e-05
-3.66904821171291e-05
-1.67264982166996e-05
-1.63459322483597e-05
-2.44772104188031e-05
-3.44415214212486e-05
-3.12570493448359e-05
-2.45159045911976e-05
-2.08587773759474e-05
-2.13970374246311e-05
-3.12382488274891e-05
-1.73206197162216e-05
-1.95558447709925e-05
-1.35333942927958e-05
-2.7363665966944e-05
-1.30507311507376e-05
-3.64337893639649e-05
-1.73744928470968e-05
-1.71143868845646e-05
-2.53190578427061e-05
-2.90716348579871e-06
-2.12159664713548e-05
-1.47015831414572e-05
-2.30249911131045e-05
-8.08963286123902e-06
-2.93424591568275e-05
-1.1372353586382e-05
1.35992040337367e-06
-1.64828536229507e-05
-1.71480205372125e-05
-1.6981500779584e-05
-1.66529666990757e-05
-2.92128960237555e-05
-9.28509882598267e-06
-7.91334739190065e-06
-1.9341839108996e-05
-3.74965658991925e-05
-1.1430972899455e-05
9.92993678785908e-08
-9.0548918682152e-06
-9.00521330885488e-06
-7.0185986857068e-07
-1.34931337672613e-06
-1.40137398161706e-05
-2.1099677600556e-05
-2.47575632940429e-05
-3.51235357095995e-05
-2.16158903028933e-05
-1.09838338019318e-05
-1.05859708990222e-05
-1.81741831245593e-05
4.19670056423274e-08
-3.24735449052409e-06
-1.87941477609415e-05
-1.93639388222051e-05
-1.73450300716242e-05
-1.5822948605974e-05
-2.75182559009691e-05
-1.3121964768129e-05
-2.6948469579585e-05
-6.2606181452961e-06
-1.89034420507513e-05
-7.04286640267036e-06
-2.24597519749034e-05
-1.22493097216354e-05
-1.51278113546793e-05
-8.7978529304695e-06
-1.68994923122639e-05
-3.04667932159818e-05
-2.54930684146638e-05
-2.08503135746656e-05
-2.99236998452958e-05
-2.07838732834287e-05
-5.80324804550647e-06
-4.02205996819827e-06
-1.67304917065917e-05
-2.65372975580582e-05
-1.16438327528333e-05
-3.2958909289855e-05
-2.08344989896272e-05
-8.94842383153017e-06
-4.39754208692006e-06
-2.36335979330557e-05
-1.44212717083965e-05
-2.08065112120388e-05
-2.78703267090007e-05
-2.27765529037897e-05
-7.71972617525275e-06
-3.15386046686997e-05
-2.50499495039206e-05
-1.58606329241101e-05
-1.12688068834551e-06
-1.14523082667777e-05
4.77663285808286e-06
-3.64829928369274e-07
-2.68285831831041e-05
-3.04490824667334e-05
-3.39159879551169e-05
-2.91671640518989e-05
-1.8082258325075e-05
-1.30668265097115e-05
-1.1097972195399e-05
-2.32260041574584e-05
-1.1588108082891e-05
-1.91820865263064e-05
-1.27409397631088e-05
-2.27372801432143e-05
-2.10069853173228e-05
-1.28008789387791e-05
-7.7401819209427e-06
-6.9151439954187e-06
-3.30003682836805e-05
5.90759723708246e-07
-1.06125190540128e-05
-1.9786901723116e-05
-2.03865014024968e-05
-1.91762434401283e-05
-7.68918048340062e-06
-1.14352098979773e-05
-9.34569660365475e-06
-1.3897013377439e-05
-1.77914614021517e-05
-7.60260490080763e-06
-9.42709793676891e-06
-1.75797628453879e-05
-4.72263878948552e-06
-1.35765615522996e-05
-1.77491034346211e-05
-2.5024948400673e-05
-8.28262634167755e-06
-7.42876733781406e-06
-6.03266932852046e-06
-1.0763903908897e-05
-2.03049569572509e-05
-3.23803026313649e-05
-1.73981833484689e-05
-1.71589552972471e-05
-2.63725806799091e-05
-1.79622556516635e-05
-1.536183927325e-05
-2.66534629574113e-05
-5.77215055687271e-06
-2.26401785460895e-05
-1.80415561692319e-05
-2.38848284882643e-05
-2.29018753747457e-05
-5.10806584273648e-06
-1.32549535119633e-05
-2.9529690903391e-05
-1.3386688554304e-05
-1.86833530797095e-05
4.82157494579382e-06
-2.57796348788807e-05
-1.16697337449919e-05
-2.62241860328863e-05
-1.71954757955649e-05
-1.36369290430546e-05
-2.29416777469254e-05
-1.63863338107802e-05
-1.31073392759956e-05
-4.13413094120716e-05
-2.07792605301257e-05
-2.5070853030152e-05
-4.42669006976856e-06
-7.49656589429718e-06
-2.73308557550883e-05
-1.84855335247611e-05
-1.70719994920307e-05
1.29261183107493e-06
-7.94016899707006e-06
-3.0776340597615e-05
-2.83834850343967e-06
-1.61831486418119e-05
-1.46234898498056e-05
-1.98712594375412e-05
-1.34530934324521e-05
-1.61486568898589e-05
-3.07193325476672e-05
-2.19475849512573e-05
-2.31074325566364e-05
-4.71777421091102e-06
-4.24390776509235e-06
1.0703346508212e-05
-1.78930498714112e-05
-1.58809545601973e-05
-2.03004988534351e-05
-1.85138957838589e-05
-5.75317841624486e-06
5.81242923332536e-06
-1.41917580198409e-05
-1.16123813225033e-05
-7.10058872793882e-06
-1.08912652645013e-05
-9.29248490767099e-06
-1.68130104475427e-05
-2.93982587692254e-05
-1.37655776705256e-05
1.82851322643446e-06
-2.67875628741625e-05
-8.44489732178061e-06
-1.50713182748143e-05
-4.80302526276174e-06
-1.14718171379634e-05
-1.10455451187608e-05
-2.1746512538411e-05
-1.61866663335193e-05
-9.48727400630019e-06
-1.04189678214525e-05
-9.36865190287973e-07
-3.42963376268054e-06
-2.58407709116894e-05
-2.74385090681424e-05
-1.44294702726016e-05
-2.7463783752635e-06
-1.22853888543336e-05
-1.81087835210588e-05
-1.51789552503542e-05
-3.87868820913817e-06
-3.57252986247283e-06
2.25374428760981e-06
-2.23875467128326e-05
-2.5594855626309e-05
-2.87243433747099e-05
-1.3298707751895e-05
-1.45915622440073e-05
-7.58571426601337e-06
-2.99804789687575e-06
-2.27565530606833e-05
-2.32371210828906e-05
-2.10863810886991e-05
-9.59328163652645e-06
-3.57668757929514e-06
-3.95550061180596e-05
-2.22374224811517e-05
-1.39462079522838e-05
-4.06602847741702e-05
-3.31228352301093e-05
-1.51765930067774e-05
-1.59193632628999e-05
-2.88795507135011e-06
-7.10091356955782e-06
-1.21385027903911e-05
-1.87832775390587e-05
-1.82535765590922e-05
-4.73662264089337e-05
-6.34694683302814e-06
-6.10778905554902e-06
-1.83457246180557e-05
-6.92392737051496e-06
-1.20501648408768e-05
-1.93702414877333e-05
-1.96092524982222e-05
-2.40292247171309e-05
-2.49776978517689e-05
5.10332225632827e-06
-1.29116735944329e-05
-3.27594344215564e-05
-3.08071555314217e-05
3.69402903476984e-06
-2.72831678310888e-05
-1.26000821079017e-05
-2.81031386400629e-05
-2.69770288787561e-05
-1.92283533337664e-05
-6.22371831899793e-06
-1.67228875998272e-05
-1.2650593755803e-08
-1.57428818540315e-05
-9.83394292917914e-06
-2.02160994477697e-05
-1.15401382674607e-05
-7.34752389361136e-06
-1.41969307186557e-05
-5.72628720175649e-06
-6.31258688162863e-06
-2.29168031991414e-05
-1.53457439150522e-05
-2.24977476824391e-05
-2.1287954413987e-05
-8.10212718315564e-06
3.29217488753075e-06
5.16767444457006e-06
-1.2311598911172e-05
-2.95844923936005e-05
-3.09894075650649e-06
-1.87789252307738e-05
6.42383238156482e-07
-2.95444361104212e-05
-3.08390229600107e-05
-1.25433075539191e-05
-1.81179037756606e-05
-1.37313246747938e-05
-2.21724848101644e-06
-2.48440588120664e-05
-4.31189876991718e-06
-3.18235467184267e-05
8.05200750611031e-06
-3.06008846470456e-05
-1.87429121778308e-05
-1.70717791119387e-05
-1.89635671136667e-05
-3.86058942202093e-05
-1.54956736665756e-05
-3.07352953247909e-05
-4.3716585735248e-05
-1.58201283544939e-05
-1.98386168586086e-05
-2.21341849356002e-05
-1.46760118326675e-05
-2.18614317995578e-05
-3.46589274242317e-05
-3.18683812669692e-05
-1.60469867159929e-05
-1.67232124470446e-05
-3.46569887059657e-05
-1.8611506952254e-05
-3.21625575346515e-05
-6.73629271533416e-06
-2.96867091094147e-05
-2.53603864423341e-05
6.75434478423948e-07
-2.21406675831438e-05
-2.94490624074415e-05
-5.71338290555316e-06
-2.46141957292607e-05
-1.36082613700999e-05
-1.6522988718745e-05
-1.19920662382371e-05
-2.30902331019326e-05
-1.48387886508809e-05
-1.75285987726504e-05
-3.55358350350951e-06
-2.80929453032659e-05
-2.1625008472399e-05
-2.4015676803733e-05
-1.81783645784493e-05
-4.2230107289304e-07
-5.61771814546809e-06
-1.83279922019247e-05
-1.84243717108393e-05
-3.40393358238613e-06
-2.18492777088822e-05
-3.72508515836913e-06
-2.82520102913824e-06
-2.95655673760922e-05
-2.3516745440832e-05
-1.58517441435507e-05
-2.25866113359527e-05
-1.88265227723352e-05
4.5455801126904e-06
-1.38534694499986e-05
-6.50659376728627e-06
-1.19362626676054e-05
1.64272237261875e-06
-9.56920401702895e-06
-1.14421392968497e-05
-5.73068719123853e-08
-1.62141216270616e-05
1.83136236966452e-07
-3.2911915304896e-06
-1.24062957150385e-05
4.72014878640771e-08
-4.83443410567376e-06
-1.59541967831456e-05
-1.46318433571262e-05
-1.12023358752652e-05
-7.17092094783175e-06
-1.88984335477132e-05
-2.17585923353e-05
-2.59742592386938e-05
-2.56739010386985e-05
-1.03313218613666e-05
-1.37442514943918e-05
-2.0519399242757e-05
1.65332000496665e-06
-1.02375544269422e-05
-1.81504695091334e-05
-2.39458148844312e-05
-1.23999968616599e-05
-2.04209705043485e-05
-6.51166664050339e-08
-2.09407093217451e-05
-2.34700847918587e-05
-2.28427628690314e-05
-2.94625448912953e-05
-5.53119399692001e-06
-1.1951505628261e-05
-2.48859530190019e-05
-1.59996649049593e-05
-2.24310156524728e-05
-1.20677163476235e-05
-3.69753122819552e-05
-1.10233370201017e-05
-2.73759148942419e-05
-2.14507091871561e-05
-8.23810504948738e-06
-1.09929804810111e-05
-2.09199141744943e-05
-3.9351577671939e-05
-1.22810652674996e-05
-1.96877936622682e-05
-2.54739198173672e-05
-2.20639079733716e-05
-1.34772189271329e-05
-2.80651744259798e-05
-1.27645149260831e-05
-2.41630039406709e-05
-1.44599157219859e-05
-2.49894374320024e-05
-1.4322235037297e-05
-1.36930880467506e-05
4.04593964895604e-06
-1.94095069312686e-05
-2.33696097789738e-05
-3.1921261452535e-05
-3.01504061451973e-05
-2.23515864811627e-05
-5.86115201042592e-06
-2.19613211522633e-05
-1.98913000819261e-05
2.44738723951709e-06
-2.05146696810293e-06
-2.67076639488655e-05
-3.1950043215789e-06
-2.64613842558297e-05
-2.63783792831149e-05
-9.07429083258374e-06
-5.92250754409341e-06
-2.30339265015351e-05
7.0574464495321e-06
-2.3739154266877e-05
1.92089169747443e-06
-8.3792335528804e-06
-1.87638174482714e-05
1.1036068866835e-06
-8.54340871679782e-06
-1.55559534863563e-05
9.20793701618503e-06
-2.60908083600001e-05
-1.91242104710243e-05
-1.61920207735315e-05
-2.81838165946896e-05
-9.6499639195425e-06
-2.99083183029244e-06
-1.92707974266658e-05
-1.87358026194976e-06
-2.91144958072321e-05
-2.5000095385475e-05
-2.65124443402479e-05
-1.80932020219518e-05
3.48709168274523e-06
-2.43943406329328e-05
-1.59900769487399e-05
-2.32621720993927e-05
-1.90629917517639e-05
-3.04293450901379e-05
-2.22652235622603e-05
-1.94977200473403e-05
-2.15446319914456e-05
-1.53834368422883e-05
-1.61679557484708e-06
-4.17225073200901e-05
-3.64839787378219e-05
-1.95793585042143e-05
7.25996877574138e-07
-2.89991692711559e-05
-3.64843900954423e-05
-1.94104543713122e-05
-5.83689437178189e-07
-2.63081795352667e-05
-1.19165937674245e-05
-2.88614255386174e-05
3.76259555879759e-06
-3.50464631586621e-05
-2.83666896112434e-05
-2.59739014940928e-05
-2.37727872490532e-05
-2.29299686968583e-05
-3.20869990386194e-05
-2.72451748266872e-05
-2.33344322219982e-05
-2.24105743219344e-05
-2.21846058277439e-05
-2.24241548008175e-05
2.8100074873406e-06
-6.91511296445673e-06
-1.86930050891263e-05
-9.18375896208035e-06
-2.97813818405734e-05
-1.93327530414829e-05
-1.48161007863558e-05
-2.35573667279776e-05
-2.06813968557164e-05
-1.9655358316309e-05
-1.6853409031181e-05
-2.97633335737977e-05
-1.5155100549893e-05
-2.5309775807716e-05
-2.11488764851139e-05
-3.89694487296538e-05
1.14581669002178e-05
2.71135308693884e-06
-2.69817684725426e-05
-2.37535652328623e-05
-3.76680010422736e-06
-2.90298930469845e-05
-2.63393273606868e-05
-2.23867221451001e-05
-9.75763627782528e-06
-3.29969177561712e-06
-4.82960518269994e-07
-4.7471213602216e-06
-1.33378739640464e-05
-3.32657601490853e-06
-9.62573857942247e-06
-2.52837655559807e-06
-5.21790279744868e-06
-1.63144948533218e-05
2.2592682590252e-06
-1.84194825920572e-06
-1.71090821224838e-05
-1.00091560763095e-05
-1.65866084076075e-05
-6.57467006042388e-06
-1.74777941943358e-05
-2.0385361925839e-05
-3.65051693360319e-06
-8.74243346080842e-06
-1.60450072554803e-05
-2.26433584896408e-05
-1.15410192422955e-05
-2.05299926390567e-05
-7.82273865655238e-06
-2.08290309198234e-05
-1.91575779038146e-05
-1.29493628131263e-05
-2.09037732170595e-05
-2.31929136904767e-05
-1.64121232052579e-05
-7.60634282566602e-06
-3.02305340233937e-05
-1.97301289464861e-05
-1.02430283095283e-05
-8.39511337418134e-06
-2.00875158122488e-05
-1.42338501337255e-05
-2.19959604425447e-05
-9.22865607747124e-06
-9.14822634099622e-06
-3.44306040475566e-05
-7.6527553659049e-06
-1.69426877035517e-05
-1.52230845466776e-05
-2.92284185640443e-05
-3.21783822550534e-05
-5.9333967865005e-06
-1.70370868473558e-05
-3.23745376712441e-05
-3.24697536041873e-05
-2.08400733249278e-05
-1.79525986201096e-05
-8.79500437840252e-06
-3.77015431239054e-05
-2.6584692440312e-05
-2.08774734598752e-05
-1.79966277385672e-05
-2.32488893588998e-05
-2.92385715508669e-05
-3.57154801420633e-05
-3.19436818606567e-05
-3.34925217576491e-05
-2.51918281513023e-05
-1.13436583891159e-05
-1.36693206002953e-05
-3.12320943246367e-05
-4.4499937110917e-06
-1.97234352544794e-05
-2.53440858279665e-05
-1.83589085702119e-05
-2.85085992458944e-05
-3.49215170984606e-05
-2.4468989157815e-05
-1.76897342473555e-05
-1.52391961257168e-05
-1.78093509282888e-05
6.47185533549736e-06
8.79731769391415e-07
1.47636853273456e-06
-1.13903684147176e-05
-1.28469670017177e-05
6.09478423914813e-06
-1.5996206572099e-05
-2.32636872621121e-05
-1.12893599858803e-05
-1.66523905939507e-05
-5.96139893790915e-06
-5.23316992776766e-07
-1.30937046998359e-05
-5.20953214779916e-06
-7.20993853908032e-07
-4.82442287828755e-06
-1.11591751138003e-05
-1.3674397550996e-05
-7.36589403707096e-06
-1.69169649033165e-05
1.49934967186682e-06
-2.23806831101688e-06
-9.47954202278151e-06
-4.10183346522143e-06
-1.66405540200212e-05
-9.41469533989456e-06
-3.64079625881343e-05
-2.51465117620306e-05
-2.30164408348069e-05
-1.50768293611524e-05
-1.88433035691257e-05
-1.03916374112711e-05
-1.09914931820456e-05
-9.48931833413351e-06
-1.8193100482191e-05
-6.80277784576656e-06
-6.26650267882903e-06
-4.54168170598974e-05
-2.08646199757056e-05
-3.26948226227906e-05
-1.08647346528386e-05
-9.74942518628249e-06
-1.983683163443e-05
-1.99439241648756e-05
-7.44153709196613e-06
-3.92259380243607e-05
-1.34757681742174e-05
2.87987302128627e-06
-3.57267275020854e-05
-1.6330769541118e-05
7.95130854625365e-07
-1.63399132096825e-05
-1.61054739644493e-05
-2.60271274199214e-05
-1.28490226767151e-06
-8.66922842872251e-06
-1.59552205162478e-05
-9.65709543231946e-06
-1.80676760411783e-05
-9.96374615632107e-06
-1.04668740233765e-05
-1.89688804000803e-05
-1.49081089699577e-05
-7.8714217584058e-06
-3.9498401722855e-05
-1.86356463691718e-05
-2.35004720961981e-06
-8.18344376681874e-06
-1.58354591804e-05
-3.05354168967488e-05
-1.61746247998331e-05
-2.40511094123632e-05
-2.08259008963987e-05
-1.55096174800719e-05
-3.89186530944697e-05
-3.2591470069743e-05
-2.62650028692471e-05
-2.70385660237117e-05
-2.05302952760464e-05
-7.00815668327445e-06
-2.63964082626915e-05
-2.64761091060631e-06
-1.73876695193031e-05
-4.97329317864424e-06
-1.52434307932145e-05
-1.04013998521014e-05
-1.55194079018661e-05
-1.39727543490748e-05
-2.43935528353719e-05
-1.39883115087525e-05
-1.87645500033305e-05
-2.95232916990304e-06
-9.40961637976719e-06
-2.453070133454e-05
-9.68197483735736e-06
-1.64148243283159e-05
-8.91921034235654e-06
-2.18994966664145e-05
-2.61911530630483e-05
-3.84031363402154e-06
-1.11184889429552e-05
-1.08506866577428e-05
-1.64907526434223e-05
-1.88380096181083e-05
-2.9607467072249e-06
-4.05311330208793e-06
-2.38936440413118e-05
-1.5879766814627e-05
-1.83761921760364e-05
-1.71750664525117e-05
-2.56718766149078e-05
-2.0592011524872e-05
-3.26838034381724e-05
-1.80002180390756e-05
-1.54364723685104e-05
-1.5497365218614e-05
-2.86669590309529e-05
-9.59266466056547e-06
-1.5356022949245e-05
-3.11459575745579e-05
-1.02844332632029e-05
-2.36136059020578e-05
-1.41168587202749e-05
-2.98825345095425e-05
-4.37050496379058e-06
-2.94252108609305e-05
-1.13376328611333e-05
-2.8631966079592e-05
-2.45040019749637e-05
-4.80848187707155e-05
-1.14726203720905e-05
-1.30176965686776e-05
-1.9370767715722e-05
-2.33360339778711e-05
-2.48472749415977e-05
-8.12757822213692e-06
-2.25883246079217e-05
-2.1167288840024e-05
2.22351649169577e-06
-2.1650721782008e-05
-2.69053895667045e-05
-2.82750056976578e-05
-1.0008489736688e-05
-1.26560158270197e-05
-2.65496184336644e-05
-1.33254854297534e-05
-2.24724043777496e-05
-4.07064527578865e-05
1.2594209606545e-06
-2.02235989487584e-05
-1.76862566336177e-05
-2.01051317986375e-05
-3.22398259321024e-05
-1.72703416410616e-05
-6.35909723454684e-06
1.09126862541236e-06
-1.11691671539542e-05
-1.19647606234425e-05
-3.60617072218942e-06
-1.58296868031926e-05
-2.63774395149509e-05
-2.01974711896919e-05
-2.99308142335795e-05
-8.55191453539244e-06
-1.25263967715725e-05
-6.18112061329619e-06
4.93901387490235e-06
-2.11318427952179e-06
-1.48932626881413e-05
-1.13737929808184e-05
-1.41407650013881e-05
-1.50558546958275e-06
-9.40076518984189e-06
-4.12626387303194e-06
-3.7423570253873e-07
-2.53805281031448e-05
-1.96308331754747e-05
-6.25304167479053e-06
-9.52233562124652e-06
-1.80316215602812e-05
-3.75470026363719e-05
-2.1740582827938e-06
-3.67715414690318e-05
-2.22681297350779e-05
-7.5094593213626e-06
-2.78396340884104e-05
-1.33474069769831e-05
-7.44121822457982e-06
-4.41017492145577e-05
-9.82358247122803e-06
-2.29076441649133e-05
-2.35933375652849e-06
-1.23046350133078e-05
-2.12103207034461e-05
-1.00051695701016e-05
-1.68270832972498e-06
-3.52364358634907e-05
-2.11905721840733e-05
-9.91915931739681e-06
-2.51471361649163e-05
-1.68107248532062e-05
-1.421100654829e-05
-2.65631441760312e-05
-2.10387139937281e-05
-1.33941854960867e-05
-1.86330179666743e-05
-1.75049560182371e-05
-2.72661777569865e-05
-1.84164173833238e-05
-1.81670009713732e-05
-2.9845885669121e-05
-2.78008625241134e-05
-1.00935690549143e-05
-1.6341353165427e-05
-1.75361466319891e-05
-1.84679830798674e-05
-3.24894857741555e-05
-3.33162317462435e-05
-5.90931744392888e-06
-8.30616946636574e-07
-2.79666769422125e-05
-2.98538166574595e-05
-2.3684055960453e-05
-2.55565265930535e-05
1.4159510931921e-05
-1.70040282508665e-05
-1.38934076402729e-05
1.58777877198706e-06
-3.31794142855279e-05
4.75179154182043e-06
-7.340954543669e-06
-2.08321154068077e-05
-2.24354182082131e-05
-1.68624322566486e-05
-1.00274001242488e-05
-2.7302417177048e-05
-2.63673808930118e-05
-1.72680941444683e-05
3.19440628326488e-06
-6.4110027999058e-06
-1.71283567153617e-05
2.39381148869575e-07
-8.07373765629485e-06
3.51614410095972e-06
1.495783900917e-07
-1.82500735973594e-05
-2.42408070566962e-05
-2.91931674658655e-05
-2.40006063502538e-05
-5.36734696831589e-06
-2.08047470472516e-05
-4.59034565818881e-06
4.2688538100609e-07
3.26455967358832e-07
-2.52901531981845e-05
-5.72876343771199e-06
-1.5234466908776e-05
3.19940223979362e-06
-1.13459487673542e-05
4.8120516756351e-06
-3.23165750303227e-06
-1.22546488247167e-05
-2.90727915283647e-05
-2.7146966044958e-05
6.05411679210591e-06
-8.93785282627327e-06
-2.42258520751818e-05
-4.54832088580142e-06
-2.13255836944402e-05
-1.90809621636198e-05
1.87542444944186e-05
-3.95493264489918e-06
6.81232542838005e-06
-1.60532239718863e-05
-4.98304773761757e-06
-2.84526795253518e-05
6.39684048525436e-06
-1.04600375388365e-05
-1.33106033399662e-05
-2.05100904966858e-05
-1.02758229620722e-05
-1.9771857685979e-05
-6.02830579664877e-06
-2.16733949152321e-05
-1.7871956908834e-05
-1.91182980129912e-05
-1.9531748766362e-05
-3.38026101573241e-05
-2.99138784577224e-05
-2.33131977442895e-05
2.20626514726279e-07
-2.95547500142127e-05
-2.75492526497113e-05
-1.26320448787801e-05
-2.57543732620839e-05
-2.00998457794587e-05
5.41143036383182e-06
-2.90862547020829e-05
-2.28844796254153e-05
-1.63788425728552e-05
-1.1219199868323e-05
-1.94148665584399e-05
-1.66467860335799e-05
5.01614619776835e-06
-1.6301714684093e-05
-1.23818421521712e-07
-1.22367018588657e-05
-2.7748438176935e-05
-2.4678789776449e-05
-8.31496593929711e-06
-1.10138932143834e-05
2.50591253122153e-06
5.47039266763134e-06
-1.34849611811719e-06
-1.40722941759788e-05
-2.83585012274951e-05
-8.69469326796971e-06
-1.68824901642408e-05
-3.24132916320125e-05
5.08499714517079e-06
-2.58831532946757e-06
-9.7764286560044e-06
-1.87094593176029e-05
-1.34522270381444e-05
-6.24312638577182e-06
-4.2442403464763e-06
4.10126666672579e-06
-7.71797808267774e-06
-1.53089767868363e-05
-1.6814096648562e-05
-9.97695220280315e-06
-1.48160538281179e-05
-6.18517083795491e-06
-5.72649147075133e-07
-2.21966181264216e-05
-8.29616318567046e-06
-1.71918082309484e-05
-1.32655279095379e-06
-8.05455361040164e-06
4.18884470427923e-06
-9.47460442462225e-06
-2.60972021176347e-05
-1.16833155927017e-05
-1.88523021048912e-05
-1.72324231989905e-05
-3.2257393122305e-05
-6.68392749582449e-06
-3.37527211959711e-05
-1.71719252701748e-05
-4.81637447886796e-07
-1.99761673226269e-05
-2.36687681722919e-05
-2.48162084162077e-05
1.15371616501954e-06
-1.85080021924556e-05
1.64763945275813e-06
-3.30171210826296e-05
7.36941067858147e-06
-4.92901489810054e-06
-1.43422233329207e-05
-4.0804617619378e-05
-4.26719622120912e-05
-6.58293452847631e-06
-1.5700209194618e-05
-3.31994761245156e-05
-2.69470319939955e-05
-2.30843028775472e-05
-5.17959274398436e-06
-1.15949983592026e-05
-1.35197684455526e-05
-2.40946611957928e-05
-3.87356637493266e-05
-1.41245053066566e-06
-2.4773803524207e-05
-1.5183372845944e-05
-1.81346705348055e-05
-2.68978218937536e-05
-7.1480959757113e-06
-2.94755219882003e-06
-1.4094460935828e-05
-3.94977057791793e-06
-6.02207302640076e-06
-1.96119009454666e-05
-2.41271242170733e-06
-2.47790203585224e-05
1.3302755200539e-05
-1.50629044197209e-05
-2.31971641478677e-05
-1.88338091301211e-05
-1.65402073426307e-05
-2.42640645244362e-05
-1.14095930923213e-05
-1.11960326001583e-05
-1.13163271765318e-05
-3.5641171227162e-05
-2.81168435660039e-05
-3.46601943941393e-05
-8.76389579772024e-06
-2.27172216179058e-05
-6.93644896312789e-06
3.72690771882814e-07
-7.83472946808987e-06
-4.43009401790502e-06
-2.29010401195145e-05
-1.37675400848885e-05
-1.71467655316223e-05
-8.73881017291993e-06
-5.73113062936539e-06
-1.33842165699367e-05
-3.99523985254278e-06
-4.01934390167787e-06
1.37961896286108e-05
-1.2856994381254e-05
-1.86521045992944e-05
-6.87323928056681e-07
-5.69090422291958e-06
-1.09373231352118e-05
-9.90859383380838e-06
-4.83462401510514e-06
9.32144401696202e-06
-8.11758658515156e-06
-9.7913932950936e-06
-2.37813483791777e-05
4.04880273975132e-06
-2.44093005337396e-05
-3.80257094577638e-07
-1.94168746157735e-05
-1.76784468880264e-05
-1.20454467077262e-05
-1.75211271087716e-05
-4.55723886390591e-06
-1.07851780872744e-05
-1.59544917445997e-05
-2.71051656533656e-05
-1.61694380095931e-05
9.75306590445951e-06
-1.28822929337021e-05
-1.16942344659397e-05
-1.41036549037144e-05
-1.36571394698889e-05
-2.34024261037068e-05
-2.54914970135111e-05
-2.00902596185566e-05
-4.96806227457677e-05
-1.87033753120876e-05
-1.31667714275638e-05
-1.55745237425146e-05
-1.44597391846199e-05
-3.07587277711784e-05
-1.02252383453204e-06
-8.55143186016953e-06
1.09931615187229e-06
-8.37332458379064e-06
-2.18542557941512e-05
-2.48925874010408e-05
-1.00763854054625e-05
-2.79124769621605e-05
-2.42283520840793e-05
-1.59793317257888e-05
-2.05413278986679e-05
-2.27394372119714e-05
-2.63841356504127e-05
-1.84647634797969e-06
-2.09188024867577e-05
-2.85164329689489e-05
-2.23535873883635e-06
-2.61970146328308e-05
-3.4720927823731e-05
-9.46653888813645e-06
-2.6390204242838e-05
-1.4156634865762e-05
-1.4028012737944e-05
-1.90515848576134e-05
-9.61067336313422e-06
-1.333601851609e-05
-3.72817794298527e-05
-1.21114316644163e-05
-2.27924559484805e-05
-1.76644586110155e-05
-9.20833076926397e-06
-1.2907127719536e-05
-1.94299436296045e-05
-1.9337699523331e-06
-2.24798545434853e-05
-1.90458023010364e-05
-4.28163700312481e-06
-2.28333228827928e-05
-2.09163891073409e-05
-6.50500889901497e-06
-1.51417055677811e-05
8.99540279044396e-06
-1.93283753422929e-05
-9.35527170883769e-06
-2.21203446288084e-05
9.53894041580383e-06
-2.06514396937234e-05
-1.79572296723261e-05
-4.11510971635373e-07
-1.844080716205e-05
-2.72432252557382e-05
6.29934899070971e-07
2.90622570903617e-06
-1.56711028512986e-05
-2.22060829888956e-05
-1.0563152473926e-05
-1.54267425713373e-05
4.93378010551602e-07
-1.51074941039882e-05
-1.01304286768609e-05
2.23287432990075e-06
-1.98273988714621e-05
-2.02096974288883e-05
-1.41627627677727e-05
-2.99083266997505e-05
-4.46872728266243e-06
-8.12515348636261e-06
-1.90964277873994e-05
-3.11694598992587e-05
-1.36442043598714e-05
-1.79725380050516e-05
-1.14791113045924e-05
-2.68444676963984e-05
-2.00930138198502e-05
-2.82414586706483e-05
-3.69023718447669e-05
-7.85872934060527e-06
-8.48468246666181e-06
-2.62038072796009e-05
-1.21398654377542e-05
-1.27341701873259e-05
-2.39314986362243e-05
-1.16116687447902e-05
-2.67279944408487e-05
-5.10817116197901e-06
-1.48830067818014e-05
-1.35434897392289e-05
-1.65414030739669e-05
-1.32579112972442e-05
-2.11382523249451e-05
-2.01923278103622e-05
2.90936933551182e-06
-3.82658284683314e-05
-2.25717518721828e-05
-1.07924084615812e-05
-1.80446258798957e-05
-1.63911957463075e-05
-3.23412247377357e-06
-1.80943694803259e-05
-1.26914421994534e-05
-3.58886762835944e-06
-4.84598894399047e-06
-3.30296734376264e-05
-2.39491168672082e-05
-3.91149101217778e-06
-2.698104143528e-05
-2.10718544534993e-05
-1.5393721891463e-05
-2.18296284743722e-05
-3.82061211338247e-06
-1.62769000191059e-05
-2.93831550419426e-05
2.93426090064051e-06
-7.81876757388629e-06
1.46536488110716e-06
-1.81625740207217e-05
-1.45713160258861e-05
-1.8039891658341e-05
-8.76676030970211e-06
-5.86809666350541e-07
-1.4872625170727e-05
8.18677173000133e-06
-2.02874643202288e-05
-1.86263292390663e-05
-1.36126226678101e-05
-1.42666858492463e-05
4.82593628666441e-06
-3.20614162459935e-06
-2.07656967240544e-05
-2.23560459173481e-05
3.52613554049537e-06
-2.47031669589918e-05
-1.25616493120923e-05
2.08752195169101e-06
-6.88313080665855e-07
-6.73714623743803e-06
-2.68553158231181e-05
-3.84973645665183e-05
-2.95250342396863e-05
-3.24384694720758e-05
-1.22777971394048e-05
-1.84676859674722e-05
-2.02281183358826e-05
-2.33300356594784e-05
-2.0964621933156e-05
-2.32141672206401e-05
5.04263697386651e-06
-1.89476311429922e-05
-3.53630376671446e-05
-1.44062213450955e-05
-2.0387852378838e-05
-2.84300367644178e-05
-2.35409865666108e-05
-2.38697939170606e-05
-3.39924162474905e-05
-1.98835085265527e-05
-3.5785610393356e-05
-1.825824786517e-05
-5.38101575634956e-06
-4.44732879587628e-06
-2.32937220895354e-05
-2.25035674944562e-05
-2.91751114663402e-05
-3.35919600181835e-05
-3.28841025952794e-05
-2.71163238834296e-05
-2.04919741272208e-06
-2.58996695089859e-05
-2.33433634918795e-05
-2.17931748200963e-05
-1.02099159919112e-05
-1.69357866099869e-06
-1.73751167124304e-05
-7.34542383976644e-06
-1.88247586183895e-05
-2.60092621862302e-05
-1.38668828968532e-05
-1.47819836425666e-05
-2.19449906228408e-05
-1.96784433886538e-05
-3.72064812778207e-06
-6.19490480114197e-06
1.93292696300011e-06
-2.29328237469033e-05
-1.02490525632622e-05
-2.14243219120583e-06
-2.22816490487989e-05
-2.86902736495355e-05
-1.03864971219322e-05
-1.06483807253592e-05
-1.88489237313098e-05
-3.03882689294935e-05
-1.41776283971734e-05
-1.47162127163561e-05
-5.34964482138239e-06
-2.14000005220828e-05
-7.22361342278659e-06
-6.24957621232061e-06
-2.47568498048974e-06
-1.73091071153216e-05
5.31976462946618e-06
-1.24056673308197e-05
9.93278403236772e-06
-1.31645187092695e-05
-9.95182568830536e-06
-1.54150193401057e-05
-1.15512253837267e-05
-3.13277547542487e-05
-1.25500721299803e-05
-2.90433583971851e-05
-3.48378362808439e-05
-7.36278874987132e-06
-8.07130675409031e-06
-1.30571263951265e-05
4.77805931911058e-06
-1.2446081347851e-05
-1.2735664726518e-05
-8.35943014170356e-06
-2.2632752525721e-05
-2.67088599211083e-05
-2.79030458109317e-05
-3.31679980264687e-05
-2.89716336727466e-05
-7.50491413121239e-06
-2.98116753780103e-05
-3.19042639037256e-05
-1.05902862282138e-05
-2.39646260881195e-05
-1.30131817010314e-05
-7.52950434509092e-06
-3.8546713116325e-05
-1.50134219070139e-05
-6.11142220517414e-06
-2.86337434984062e-05
-3.17421666965332e-05
-2.27486799207353e-05
-2.31258357085717e-05
-3.42072885737519e-05
-2.7887145769723e-05
-1.83696594065806e-05
-2.4831785337095e-05
-2.11435297298061e-05
-1.50517594641531e-05
-2.37264960444559e-05
-3.36694076835351e-05
-1.93958526395581e-05
-3.0159274772828e-05
-4.60009725994323e-05
-2.82845199847137e-05
-3.09418816096469e-05
-2.481880811107e-05
-4.05928883015981e-06
-3.22763590964126e-05
-1.03053232194745e-05
-2.58443761748976e-05
-3.23068793817629e-05
-3.55920108798755e-05
-1.44746546274294e-05
-6.39598693475176e-06
-2.85312761617632e-05
-7.75556875887234e-06
1.20660550951995e-05
6.77846418640717e-06
-2.92222427335904e-05
-1.90029989290563e-05
-1.49538579127012e-05
-3.00686897526354e-05
-8.94482460808951e-06
1.81548004457754e-07
-1.01144033989605e-05
-9.25874546115343e-06
-4.08811566692658e-06
-3.20794429615651e-05
-7.98211115189366e-06
-3.51297683724964e-06
9.9666749742034e-07
-6.72782914488344e-06
-2.38895342276257e-05
-2.2254598273968e-05
-1.23446826700563e-05
-2.60181267459941e-06
-7.17973853006398e-06
9.8928369069833e-07
-3.13773229325426e-06
-1.32327563278082e-05
-2.63979963890979e-05
-2.06130656721229e-05
-9.59666105936546e-06
-1.92775985587986e-05
-3.55179618209665e-05
-2.26927867253993e-05
-1.59709072584661e-08
2.85657997073143e-06
-1.62777216168478e-05
-2.20159101881267e-05
5.56806326481329e-06
-5.28347726774845e-06
-1.55271664333639e-05
-1.51439622077329e-05
-2.69600246471257e-05
-1.19195538089916e-05
-2.76997672946924e-05
-2.1044037180734e-05
-1.28987412079621e-05
-1.05579501461618e-05
-1.21704220308719e-05
1.07453832024404e-06
-2.40215640362184e-05
-4.52350328196454e-06
-2.49306051936702e-05
-4.05119824127001e-05
-8.22881410037038e-06
-3.45374801062075e-05
-3.7236930535565e-05
-1.55481213879915e-05
-3.22978491232069e-05
-2.33199989693756e-05
-1.68685581206358e-05
-1.62289141193642e-05
-6.57447888684838e-06
-2.10586071778276e-05
-3.13887675601777e-05
-2.01902227080877e-05
-3.81683385892386e-05
-2.80062380559628e-05
-2.29764556630887e-05
-2.82724239282828e-05
-3.47420612710384e-05
-2.98037280255658e-05
-2.65051933277814e-05
-2.45887063403015e-05
-2.8183377744469e-05
-2.17602643099298e-05
-4.84914731533728e-05
-3.11779684820738e-05
-2.05268422848757e-05
-2.2831775861319e-05
3.49577235034527e-07
-4.27969078199662e-06
-2.07683874081571e-05
-9.73244885482433e-06
-1.07819948856207e-05
-8.58976621524486e-06
-1.50319643310323e-05
-2.21325686019529e-05
-2.18536710406116e-05
-3.08331371406242e-05
-3.7151074001722e-06
-1.80758543374759e-05
-5.0128993395046e-06
-2.46633718518946e-05
-1.36515378063032e-05
-1.53009520023586e-05
-6.68453997118222e-06
7.50357805474957e-08
-2.31753632057385e-05
-1.06267123969967e-05
-1.00718049301777e-05
1.28961463871459e-06
-1.00332508263983e-05
-9.68735533878552e-06
1.01151907341792e-06
-1.42653637667423e-05
-9.90997487113351e-06
-9.87435735484407e-06
-2.94773812397095e-06
2.90608375186044e-06
-7.95332238501761e-06
-2.24644890966964e-05
-2.66116869847608e-05
-3.90622774276734e-06
-1.93641838530427e-05
-8.89802238903424e-06
-1.66209798970941e-07
-2.43357129565428e-05
1.98155923039629e-06
8.46807327461634e-06
-3.05353240319274e-05
-5.930323323051e-06
-4.25488788156999e-06
-1.80949799623622e-05
-1.78586191297888e-06
-2.04853937899791e-05
-2.51882532941647e-05
-1.51834075235675e-05
4.21806945427358e-06
6.00967852992902e-06
-1.97876603705315e-05
-2.42402218775792e-05
-2.85201226126009e-06
-1.82765790881745e-06
-2.4388318732453e-05
-2.06050218922469e-05
-2.12903516679979e-05
-7.15544356496945e-06
-1.31391942378285e-05
-1.85473590752088e-05
-1.57779625344141e-05
-1.065601748924e-05
-1.14431929831735e-05
-2.06980495024483e-05
-1.01906242952666e-05
-2.48657287547743e-05
-8.611422139312e-06
-2.60545959680977e-05
-2.96468328927538e-05
-2.51055978628965e-05
-1.73518431363418e-05
-2.25066579918092e-05
-5.63798579129143e-06
2.93308728632491e-06
-2.68006168816829e-05
-2.69252292391728e-05
-2.10608435892434e-05
-3.27456384473449e-05
-2.53533643114847e-05
-1.75792675436647e-05
-1.01579275678644e-05
-9.36709103826473e-06
1.09920827968365e-05
-3.53965700174495e-06
-1.96619075649627e-05
-1.97574358337358e-05
-9.18740407667706e-06
-1.72834250798363e-05
-5.87294132459734e-06
-2.16855312444478e-05
-9.59101880974476e-06
-2.4503372091215e-06
-2.23938040611511e-05
-1.30898382828156e-05
-1.27573822427654e-05
-3.30660821408607e-06
-1.61480323359017e-05
-2.07536253787464e-05
-1.79870558574005e-05
-2.22307013017227e-05
-1.02894498899728e-05
-9.45767476233949e-06
-2.31869119137548e-05
-1.04615849386604e-05
-2.64809122655988e-05
-2.15763296273767e-05
-9.92233700680453e-06
-4.37931677357768e-06
-1.13053546659775e-05
5.71210716728157e-06
-1.26495980308715e-05
-2.15065202491027e-05
-4.25242539206333e-06
-1.47920905460053e-05
-3.26556487857141e-05
-1.5553725419144e-05
-1.02568031049295e-05
-8.33293782350956e-06
-1.83108669735024e-05
-8.28431285948434e-06
-2.2800233661467e-06
-1.029301345367e-05
-3.13916244783539e-05
-4.88855623347074e-06
-2.06038233789624e-05
-5.82431206362822e-06
-1.20556149267799e-05
-3.17749728115286e-05
-1.33357710457297e-05
-6.56213854707728e-06
-1.45378339391093e-05
-1.71133158520907e-05
-1.29067698503572e-05
-6.91507617452355e-06
-3.46639660291449e-05
-3.23723012565734e-05
-2.94131681266085e-05
-1.62003808025154e-05
-2.24714635410938e-05
-1.75261593993843e-05
2.50071188534131e-06
-2.49413328265457e-05
-2.00845709507888e-05
-1.33334024046413e-05
-2.22426004866042e-05
-1.90752982217856e-05
-4.04770637714618e-05
-1.8228575297778e-05
-1.03044399006847e-05
-1.88432392549097e-05
-3.261553420094e-05
-1.66894289419597e-05
-2.45158643091292e-06
-3.75485677309267e-05
-1.28964459897066e-05
-2.55930899305009e-05
-2.4395393974568e-05
-1.54012874089364e-05
1.80618563440464e-06
-1.22938876856779e-05
-1.90209768744712e-05
-4.31511550013109e-05
-1.70542827946597e-05
-1.90686649360891e-05
-2.74375968165437e-05
-1.48538201426064e-05
-2.0777531634273e-05
-1.46654672110619e-05
-2.68382534180934e-05
-2.2949759701076e-05
-1.23240327553424e-05
2.8767420864539e-07
2.69661948277559e-06
-1.63572365963538e-05
-1.20796227409622e-05
-9.25532959444365e-06
-2.50347928569711e-05
-3.02950510440226e-06
-1.66641319351558e-05
-3.51553544715868e-06
-2.63378165043224e-05
-9.61456625576503e-06
-1.69631092379333e-05
-1.46672776626484e-05
-1.47361238636442e-05
-1.19800632834012e-05
-5.04527678045175e-06
-1.37773170196332e-05
4.21911659346199e-06
-2.02644761564311e-05
-8.50273149925724e-06
-2.21868858757929e-05
-1.29363685161953e-05
-1.39804206045526e-05
-3.80247057893176e-05
-2.38496240949422e-05
-2.70311246567033e-05
-2.49929454168844e-05
-2.60997877292208e-05
-4.01042896300591e-06
2.17226248344513e-06
-5.49607186764278e-06
-2.73140890228317e-05
-1.79984651941984e-05
-2.070711198242e-05
-1.58697072578194e-05
-4.93219447576371e-06
-1.61147986133013e-05
-1.00687983517976e-05
-1.29276408251736e-05
-1.04136533644949e-05
-3.3501545720332e-05
-1.7380415631778e-05
-1.0571762693435e-05
-1.62404165883594e-05
-2.85432345177031e-05
-1.15407034985162e-05
-1.5321618523612e-05
-1.83990955641801e-06
-7.36949292605793e-06
-1.89318009547013e-05
-8.3933562364278e-06
-2.36294397224561e-05
-1.82567726864298e-05
-1.69255130469771e-05
-2.78503093464168e-05
-1.58126887514356e-05
-6.62413474196953e-06
-3.515099326572e-05
-7.8080614107664e-06
-1.80037518068497e-05
-4.48218771106111e-05
-1.9337418571464e-05
-1.77758639103673e-05
3.19763176694763e-06
-1.55904750250127e-05
-2.84845892728424e-05
-2.27255075285262e-05
-1.02545542562481e-06
-1.47823008134593e-05
-2.64109451713555e-05
-8.59095906222398e-06
-1.81807591678774e-05
1.04451241572126e-06
-2.97612690129978e-05
-1.64361234698949e-05
-1.15760920855276e-05
-1.55520333937194e-05
-3.01684917697001e-05
-3.0726666195992e-05
-1.61222703806853e-05
-1.28581080128567e-05
7.28832688377167e-06
-2.0167380686405e-05
-6.26626413433471e-06
3.47844659997876e-06
-9.55559304594694e-06
-9.52532997808491e-06
-7.68944006349689e-06
-1.41796705196634e-05
-8.71304005153293e-06
-4.4285398965211e-05
-2.86230399624315e-05
-2.47656477614514e-05
-1.03254873906699e-05
-1.71441327593347e-05
-8.1436222650498e-06
-1.37056764168491e-05
-1.35430260671123e-05
-1.11342181366689e-05
-1.61943976114016e-05
-7.38043460464361e-06
-1.03643147396699e-05
-5.46262931730641e-06
-1.23443390858128e-05
-2.53260108454012e-05
-2.12215165246054e-05
-1.27441571657168e-05
-1.96927852083099e-06
-8.85984197998019e-06
-2.0378027223649e-05
-1.84908216255378e-05
-1.6966617616175e-05
-1.64319578833436e-05
-1.08946124241043e-05
-9.36363505568968e-06
-1.78669079390963e-05
-7.66508536468093e-06
-1.00711522001786e-05
1.06745150660533e-05
5.90938257920235e-06
-3.171280477593e-05
-2.85850362165218e-05
-3.15940268184237e-05
-9.54469126884145e-06
-9.22169654582298e-06
-2.9339797843981e-05
-3.62870037642892e-05
-7.40909135323209e-06
-1.4750114766e-05
-2.09463584691048e-05
-1.57184059842611e-05
7.77752995436177e-07
-2.12203132140841e-05
-3.72228417747387e-05
-2.17754842974889e-05
-3.25620827230378e-05
-1.58988822757578e-05
-9.902084452381e-06
-3.17568244340066e-05
-7.7655105767713e-06
-3.44126350085468e-05
-1.44283257523649e-05
-2.62203370029094e-05
6.68743245582367e-06
-2.8253347401474e-05
-2.26641572524545e-05
-3.30581615276467e-05
-2.04030849180484e-05
-1.71875370303774e-05
-2.09506458361825e-05
-4.04937046822572e-06
-2.95982442304946e-05
-5.2042563902384e-06
-3.21479049752941e-05
3.41979427581806e-06
3.62212778303783e-06
-1.1224047715966e-05
-1.43342591504071e-05
-1.46885932395326e-05
-2.09739870822004e-05
-1.19204358644359e-05
-1.55477552090655e-05
-3.43970063520943e-05
-1.15882825304158e-05
1.21987979555641e-05
-7.54852232400256e-06
1.41616228022773e-06
-1.55150516312134e-05
3.96513604788874e-06
-1.77523280961128e-06
-2.90792213440472e-05
-1.40099717714876e-05
8.30749726643634e-06
2.06134871948845e-06
-2.92291227064307e-06
-8.66497523043054e-06
-6.90777617421443e-06
6.29740469894067e-06
-1.3113280220055e-05
-1.58028400267027e-05
-4.47123131346845e-06
-1.43810659901411e-05
-1.2676070776914e-05
-1.73127479299238e-05
-2.41975736722787e-06
-2.7532132449611e-05
9.49540263521209e-07
-2.11120813407523e-05
-2.20626376263148e-05
-1.10103478762543e-05
-2.13352108070408e-05
-1.82002672616731e-05
-1.64320264617131e-05
-1.89940934550241e-05
-1.98845369483704e-05
-1.01159756226545e-05
-1.09551937808574e-05
-1.32501062559485e-05
-1.56767601105657e-05
-2.59741999633769e-05
-2.56503822008411e-05
-3.47893620556538e-05
-1.8124760558675e-05
-1.60038897934592e-06
-7.40563264029169e-06
-3.63503599304221e-05
-4.16008735980549e-05
-1.08716364559541e-05
-3.30187614032917e-05
-1.57269266652939e-05
-1.30977893099046e-05
-2.71756920736726e-05
-1.41689216090605e-05
-2.57447581367848e-05
-6.71260782973768e-06
-2.07785305101731e-05
-4.20589789795567e-05
-3.79607876740751e-05
-1.93663802071885e-05
-2.30522109800502e-05
-2.510439376758e-05
-1.76536628545922e-05
-2.40615389235223e-05
-1.43445219201618e-05
-2.96388299190538e-05
-2.30981903275155e-05
-2.61141282685766e-05
-5.75260007598784e-06
-1.63274283401003e-05
-2.63557205816253e-05
-1.05725158181971e-05
-7.74920243684369e-06
-2.12120921717498e-05
-1.39662979305976e-05
-8.00590177926349e-06
-1.57804294474388e-05
-2.31146919873046e-05
-1.1530685960058e-05
-2.06475355861914e-05
-7.58162807280295e-06
-9.92146498973708e-06
-1.24505445607734e-06
-1.72795391900536e-05
-1.94327977674146e-05
-2.30709547250873e-05
-3.06497431116729e-05
-1.2875580601856e-05
-5.68683678905923e-06
-9.3825432522912e-06
-1.09661362557818e-05
-9.72218519970765e-06
-2.15149364354244e-05
-9.97233847299003e-06
-1.21597669010423e-05
-8.93280130025181e-06
-2.07264293512819e-05
-1.38899393174102e-05
-1.39873157123002e-05
-1.32211350191771e-05
2.22795673629945e-06
-2.13240721682793e-05
-2.22596693401091e-05
-7.02801526379573e-06
1.21632283608273e-05
-2.21026246292334e-05
-1.358703170113e-05
1.47701073779984e-06
-1.54785540248053e-05
-1.9624111806276e-05
-1.78993305216028e-05
-2.07402318914488e-05
-1.34012846809889e-05
9.73718203491237e-07
-1.28185197148751e-05
-2.86033504134788e-05
-1.86639165780024e-05
-2.8952394003538e-05
-2.01587336532479e-05
-3.1552777040261e-05
-2.24559712038621e-05
-1.96843573063956e-05
-8.34898396039847e-06
-2.11536806834566e-05
5.94217336675405e-08
8.62763536159347e-06
-2.769693151152e-05
-3.8938144822756e-05
-1.31063312779992e-05
-2.09469835664255e-05
-2.15870941204422e-05
-3.93319098611685e-05
-2.99874582317746e-05
-1.53894462396135e-05
-1.94815066279091e-05
-2.88474522834877e-05
-2.76218114572268e-05
-3.4053348572667e-05
-1.55897988011682e-05
-3.44315109838977e-05
-1.16463952905563e-05
-3.0023519960794e-05
-3.10737008620541e-05
-1.22835820701583e-05
-1.549437084393e-05
-2.31055181805437e-05
-9.31447162261297e-06
-1.7966157816674e-05
-2.26831389976093e-05
-1.9969048427595e-05
-2.13701576326235e-05
-1.95795966523682e-05
-1.56053645575639e-05
-1.7189215078155e-05
-1.8170074838382e-05
-5.92410080981608e-06
-2.53271294809341e-05
-2.94309191524331e-05
-3.5380501691074e-05
-1.55229941567869e-05
-8.86766739285344e-06
-1.35486696986834e-05
-1.55285883042272e-05
-2.5791564297e-05
-1.37062613804752e-05
1.06281511841831e-05
4.16236530759669e-06
-6.42381811627299e-06
-1.74266659429486e-05
-6.37895901470787e-06
-2.88319286597898e-05
-1.20379636533757e-05
-6.04328447717914e-06
-2.24039112722443e-05
-1.18008902531164e-05
-9.48381032477153e-07
-7.73750705450752e-06
-3.26048091559161e-05
-2.32112094459549e-05
-2.85769486719494e-05
-1.55704405737132e-05
-9.60033176715404e-06
-1.77947909625007e-05
-8.47116151454493e-06
-2.34665389818881e-06
-9.68043749198015e-06
-2.68512606818647e-05
-1.91921495653278e-06
-2.42770108533798e-05
3.48569189521142e-07
-2.25829312314719e-05
-1.09602366083708e-05
-2.52337285305676e-05
-7.64679608008119e-06
-6.95302611991666e-06
-2.48797745598639e-05
-1.79198173658318e-05
-6.85604155705055e-06
-1.4233049495606e-05
-2.77753502837104e-05
-1.392184106908e-05
-1.3574860915339e-05
-2.5627340374961e-05
-2.62081310432195e-05
-3.82725949956753e-05
8.00657446797811e-06
-3.13540311739036e-05
-2.00317842574679e-05
-6.6995834113301e-06
-1.79629679817808e-05
-4.79108915143166e-05
-1.03032479485826e-05
-1.35226514151781e-05
-2.74532670147413e-05
-2.00767860820067e-05
-9.02758252457598e-06
-2.6637485519408e-05
-1.78026974432623e-05
-3.34885433469252e-05
-1.65012409756388e-05
-1.58816203211209e-05
-1.97955852291386e-05
-1.77807071664822e-05
-3.5774522904747e-05
-1.79953849708298e-05
-2.5752960638689e-05
-2.93117282074805e-05
-1.07642240294283e-05
-5.14256668807207e-06
-2.40757950147769e-06
-1.59225822154914e-05
-3.46005733278522e-05
-2.00549164742382e-05
-1.57393591527048e-05
-2.0602592377712e-05
-2.81433943611761e-05
-5.29880373826389e-06
3.44582916428183e-06
-1.42669565055843e-05
-1.96274506913681e-05
2.727844030114e-07
-4.45794272891444e-06
-1.21365190211405e-05
-9.59948215202216e-06
-6.6539652745152e-06
-1.63005258339712e-05
-1.3117247882088e-05
-1.75480867178489e-05
3.15325692647665e-06
-3.32376938846451e-06
-1.45222684236583e-05
-1.19073201704333e-05
-9.77554502491539e-06
-5.37692860576078e-06
-9.25583855722567e-06
5.33349600555634e-06
-3.05852555728363e-05
2.38147233145419e-07
-1.84517833785344e-05
-1.50244983073877e-05
-4.10750377142803e-06
-1.2968483564758e-05
-4.96299394006697e-07
-1.76535109043549e-05
-2.41512856933782e-05
-1.27763472646104e-05
-7.78682889218227e-06
-3.12253446255893e-05
-1.79817008005235e-05
-2.8427304446784e-05
-2.56751304604721e-05
-6.55860653088254e-06
-1.37152249039392e-05
-1.65027662509646e-05
3.31010419472865e-06
-4.96510889919611e-06
-2.01827822822354e-05
8.12623760173369e-06
-3.1150415401342e-05
7.68151834846447e-06
-2.51176941221045e-05
-1.11843244676326e-05
-1.11463990462229e-05
-1.7952099633527e-05
-6.92987691068391e-06
-1.70166734722275e-05
-3.22643811343247e-05
-4.30452881838117e-06
-2.54772952811141e-05
-2.71170169529372e-05
-2.6265347291082e-05
-2.37236354244475e-05
-1.57774731124111e-05
-1.23474812025681e-05
-3.59424467206309e-05
-3.07605482812792e-05
-1.84804567075266e-05
-2.60290367659818e-05
-2.29756903372938e-05
-2.86220765604076e-05
-2.11661307388438e-05
-1.00547289134701e-05
-2.95605781872207e-05
-2.20154881836571e-05
-2.62679090039328e-05
-2.36279069945535e-05
-2.11566331458618e-05
-1.05187803445244e-05
-2.74615715320112e-05
-2.92645943497108e-05
-6.49549238163924e-06
-2.55840033330601e-05
6.1076381884194e-06
-5.21704935405498e-06
-1.06893032446217e-05
-3.64143771762826e-06
-1.34022847848524e-05
-1.19198909685708e-05
-1.24916481922019e-05
-1.92243523700157e-05
-1.34789101704444e-05
-1.45707664863166e-05
-2.09248187095847e-05
-7.10501640053584e-06
-2.1012721562183e-05
-1.115809914131e-05
-3.60122110059609e-05
-2.18680735854414e-05
-3.00786135428427e-06
-1.50841200756464e-05
6.63304096067515e-06
-8.71831433487639e-06
-1.33763170768189e-05
-1.11014492748967e-05
-3.18942855605188e-06
-1.22988521440938e-05
-1.21619140910518e-05
-3.86603186390754e-06
-3.18316985046659e-05
-1.58621370624222e-05
-2.19394375201405e-05
1.70698261433355e-06
7.82928194698672e-06
-1.31822471626695e-05
-1.33012031249792e-05
-1.9307530030323e-05
4.87887916853953e-07
-2.63057120825154e-05
-8.42891955930204e-06
-2.08348755883309e-05
-1.99160790345934e-05
-1.91490174396929e-05
-9.42115412333395e-06
-1.68226056233803e-05
-7.66758181456589e-06
-2.56504318273268e-05
-1.53862282032383e-05
-1.56493112110953e-05
-3.37406015872144e-05
-2.60851075270672e-05
-1.75157304597057e-05
-1.20730080413234e-05
-1.31912867047495e-05
-2.92285366984173e-05
-2.48908678858018e-05
-2.24816393854456e-05
-2.11320125162411e-05
-4.96651551739495e-07
-2.482045729002e-05
-2.83453033230677e-05
-4.21150876099504e-05
-3.66255956275255e-05
-1.6104432335388e-05
-2.13609210354548e-05
-6.83142689651522e-06
-1.08137666429868e-05
-2.62283977487146e-05
-2.53180498178289e-05
-3.75158200804649e-05
-1.4223766348835e-06
8.69966690364907e-07
-1.34554802120127e-05
-6.47754994326111e-06
-5.68327820798727e-06
-1.44534862643666e-05
-9.81690554262133e-06
-1.90467740303255e-05
-7.47252495022878e-06
-1.71536491739472e-05
-1.89768240113658e-05
-1.55886828478381e-05
-2.3209792685498e-05
-1.76508946270613e-05
-3.27970145239175e-05
-2.58596198595416e-05
-1.52232982658711e-05
-8.37049730944083e-06
-5.59592205605853e-06
-1.94942856454497e-05
