# Supplementary material for: Research on computational propagation and identification of mine microseismic signals based on deep learning
Source: PLoS One. 2025 Oct 22;20(10):e0334641. doi: 10.1371/journal.pone.0334641 (PMC12543183; doi:10.1371/journal.pone.0334641)
Supplement: S10 Data — (ZIP) [file pone.0334641.s010.zip › 000101100001620.xlsx_0.txt_24.txt.txt]

1.40640969088997e-06
-2.80932610618435e-05
-1.99140652801853e-05
-3.67498753144257e-05
-2.23457336552263e-05
-1.72194989044896e-05
-1.1238847226243e-05
-2.08423358552152e-05
-2.11915457817184e-05
-1.04768777958578e-05
-3.12789223912332e-05
-1.96146766245877e-05
-1.32394176575688e-06
-1.24771372785124e-05
-2.50151092810803e-05
-1.34000208684011e-05
-1.76309070487013e-05
-5.85504315456599e-06
-2.01356400004513e-05
-1.81395013715428e-05
-7.27242473431208e-06
-1.47952698050917e-05
-2.07842470700094e-05
-2.49097653950259e-05
-1.71506405876742e-05
-2.28770504006111e-05
-3.02451978596411e-05
-1.76736914509173e-05
-8.11421654295742e-06
-1.05434614442458e-05
-5.85351644079292e-06
-1.04302583919527e-05
-1.93395618719258e-05
-1.29326437379967e-05
-2.52215391558643e-05
-8.16950405541447e-06
-2.15478576790973e-06
-2.10210790228817e-05
-1.70316903812931e-05
-1.50432251554449e-05
-2.3104162122491e-05
-3.34679461544746e-05
-1.05250422268901e-05
-1.77349142835663e-06
-6.98203169108129e-06
-2.57193986455291e-05
-2.49598142004771e-05
-3.48301964241017e-06
-1.29022732758071e-05
-8.56845231066435e-06
-1.70118562928755e-05
-9.45488660153428e-06
-1.00774856419237e-05
5.26726478967221e-06
-5.02040562038691e-06
-2.17391778722919e-06
-2.17331898495164e-05
-2.52677970036558e-05
-1.35986278636614e-05
-6.02498878878091e-06
-1.18893117757105e-05
-2.76593755675166e-05
-5.50368853346776e-06
-6.60470225663194e-06
-1.68431691912173e-05
-2.86629067827824e-07
-5.86589804563496e-06
-2.26138435445829e-05
-1.80683542342731e-05
-2.79197646768614e-05
1.40411727835182e-06
3.0385103718394e-06
-2.83517881215098e-05
-2.5770118201907e-05
1.0992007611288e-05
-3.81510897121004e-05
-8.23751723670801e-06
-3.35880524023161e-05
-4.29727383235736e-06
-9.2144969900707e-06
-1.44988005603415e-06
-1.13727874482753e-05
-2.15616797395257e-05
-2.04437290938975e-05
-1.426124353427e-05
-1.21838297498543e-05
-3.11885755666863e-05
-5.69540593028038e-06
-2.16731537624612e-05
-2.72091493440566e-05
-3.10553876593624e-05
-4.12692861331846e-05
-1.59546190389713e-05
-3.57453529347877e-06
-1.64279917359878e-05
-3.02328076363824e-05
-2.39742374517187e-05
-8.62687018157801e-06
-2.22101433392508e-05
-2.01197697580435e-05
-2.61866326076279e-05
-2.50255392613491e-05
-2.32975626548854e-05
-7.02612784509871e-06
6.61274137875891e-06
-3.74246915016115e-07
-2.11512598847006e-05
-1.51101642572616e-05
1.4507401036623e-06
-2.69764524318142e-05
-1.83619620283082e-05
-1.07385227520307e-06
-2.25324195265521e-05
-1.91824731177853e-05
-2.82019801345595e-05
-3.28511389336833e-07
-3.19151827456835e-05
-1.33337110274565e-05
-1.18739799617625e-05
-1.7258316397531e-05
-1.32427576167666e-05
-1.37187437436552e-05
-7.77730359029278e-06
-1.16205169286241e-05
-8.71951698059054e-06
-1.30449692651731e-05
-1.2355316720181e-05
-2.73286594773806e-05
9.37243995577539e-06
7.63520802478748e-06
-1.20165518000039e-05
-1.88032890055152e-05
-1.06843597927848e-05
-1.63349231075093e-05
-1.43878814332414e-05
-2.30790783125385e-05
-1.66422421724313e-05
1.31075248709922e-05
1.08424132530044e-05
-7.78383472895204e-06
-1.31317704374477e-05
-2.31046462330199e-05
-2.74274784870272e-05
-1.19377138868863e-05
-1.56094542724588e-05
-1.71965912884149e-05
-1.86223621130449e-06
-2.38652986867805e-05
-6.88669522403569e-06
-1.01915936777673e-05
-2.99318439501952e-05
-4.50755658584683e-06
-3.14101487198981e-05
-1.4693926370784e-05
-1.17295006619023e-05
-2.55297919053193e-05
-1.87279792569982e-05
3.81316269476104e-06
2.20406549714939e-06
-1.300884275559e-05
-2.11074727165562e-05
-2.01996185260641e-05
-1.74023183159586e-05
-1.96734106427087e-05
-1.70552917102607e-05
-2.5966981969001e-05
-2.5080511394057e-05
-2.92077682052095e-05
-1.78546605504074e-05
-2.47364703175904e-05
-2.39253798719988e-05
-1.49916015522133e-05
-1.02053838079126e-05
-1.79085827838239e-05
-2.90699018506427e-05
-2.85170273634774e-05
-3.1537282200431e-05
-9.35637951257627e-06
-1.77824223412364e-05
-3.13262331776752e-05
-1.63414975433958e-05
-2.52441571652633e-05
-1.51051142007377e-05
-9.59482064158719e-06
-2.08211554033292e-05
-2.91586309820077e-05
-2.16293327524292e-05
-1.57163471111188e-05
-1.45229973960805e-05
-2.90608221963583e-05
-1.54360400315166e-05
-4.4429687131282e-06
-2.34314198858607e-05
-6.82610380735802e-06
-4.72449763568104e-06
-2.29268808141655e-05
-1.61479517340693e-06
-6.86109660162333e-06
3.83249162218626e-06
-1.7143600450933e-05
-1.03825017970087e-05
-1.25278374681728e-06
-3.05392753301972e-05
-1.32389099962815e-05
-1.93826781843182e-05
-1.57656898866645e-05
-3.74181660346901e-06
-1.16449204975823e-05
-1.49405517716633e-05
-2.12064610096038e-05
5.27067282449894e-06
6.00759994773638e-06
-2.80335391304789e-05
-5.7842094948077e-06
-9.36177729168301e-06
-7.85946307699261e-06
2.81079729130812e-06
-1.23609285833164e-05
-2.01794093392924e-05
-2.20474202833367e-05
-9.95615595094155e-06
7.71821332593444e-06
-1.05839820067545e-05
-1.14774674371203e-05
-1.56074070554284e-05
-1.28642539736257e-06
-9.91623265608152e-06
-1.16165503041753e-05
-7.49713547290864e-06
-1.31389127409711e-05
-7.21198529326209e-06
-8.55037577580639e-06
-1.48843371205096e-05
-1.44691812293479e-05
-9.56657362661503e-06
-7.93705476222886e-06
-2.26381167476596e-05
-1.01995707224873e-05
-2.29508233328398e-05
-2.11421917798099e-05
-3.74573741749513e-06
-2.20978743548884e-05
-8.73780824450067e-07
-2.52304028036861e-05
-2.84570185274732e-05
-1.94388946276301e-05
-1.56470244992223e-05
-7.28886608761775e-06
-1.90343658541802e-05
-2.71401244767081e-05
-2.9903855021032e-05
-3.10397222573213e-05
-3.194731642634e-05
-5.29762399943751e-06
-2.03548762088153e-05
-2.14887199665981e-05
-2.89908284012394e-05
-1.24112327036121e-05
-2.78928739050546e-05
-2.04996511394221e-05
-1.98025666692623e-05
-1.49721946928651e-05
-2.69120993247768e-05
-3.45494523979634e-06
-2.59779747799256e-05
-2.1390671009976e-05
-1.54927737856092e-05
-6.26085826741536e-06
-1.16194371607366e-05
-2.44674476819749e-05
-8.03371309725201e-06
-3.17436349081978e-05
-1.9632645387283e-05
-2.53722900015486e-05
-1.17945196191257e-05
-1.8924873731284e-05
-1.10656364025959e-05
-2.689881861535e-05
-2.95346499803891e-05
-7.67699903312185e-06
-2.79113531240383e-05
-7.06003354606434e-06
-7.18916614447924e-06
-1.31182157886935e-05
1.64990122521857e-06
-1.66611525092391e-05
-1.34371217167437e-05
-3.77933895147031e-06
-1.10781291035505e-05
-1.77043165502967e-05
-1.97809480090398e-05
-3.60651768141514e-06
-1.91894734906337e-05
-1.32192999933753e-05
-2.08803230650099e-05
-7.99732714089351e-06
-9.13491646043045e-06
-4.63811501095665e-06
-6.53911902584634e-06
-1.24070650366583e-05
-1.62528208939509e-05
-9.28124608418915e-06
-1.80535966774918e-06
-2.67719773065468e-05
-2.66528463737199e-05
-8.07732297256077e-06
-4.99494619666753e-06
-3.02646551909672e-05
-3.06385355466615e-05
-2.01594710809185e-05
-4.29837791743854e-06
-1.5905793084388e-05
-3.82008458852035e-06
-2.03322625282037e-05
-1.37852326739408e-05
-1.09595677428213e-05
-1.51277375041908e-05
5.63653480556153e-06
-7.53484729272621e-06
-1.19688744269929e-05
-7.67917291897934e-06
-2.21414501273226e-05
-2.89105678967824e-05
-3.07622946833959e-05
-1.32351373975231e-05
-2.13005859029524e-05
-3.08023850654901e-05
-2.68858921889293e-05
-2.05344765613158e-05
-2.06846614028215e-05
-1.61837666080587e-05
-1.71444102454183e-05
-2.82066092100054e-05
-1.91182706641865e-05
-1.27798874990493e-05
-1.72745282828751e-05
-2.12011037371732e-05
-1.51849063729662e-05
-1.40197524559982e-05
-3.28715912694292e-05
-1.51003627646603e-05
9.66170863918001e-07
-2.45731460150425e-05
-1.8604408335946e-05
-2.43488132027237e-05
-1.52092261563449e-05
-1.61512488496601e-05
-5.91464213639425e-06
-9.46985603948659e-06
-2.9765163379206e-05
-2.58282812452425e-05
-1.46501067165831e-05
-1.31040905163077e-05
-1.79021541482494e-05
-1.46602694361186e-05
-1.73563348214314e-05
-1.21134249470919e-05
-1.0856048558473e-05
-7.91129066744262e-06
-3.07463701943587e-05
-6.26683869781998e-06
2.71853019342137e-06
-1.08728330932435e-05
4.45047455098096e-07
-9.90052752092038e-06
-2.38065789189141e-05
-2.37599228560978e-05
-3.36759785291901e-06
3.77683083058598e-06
-5.53063595447488e-06
-2.40133722504678e-05
1.75255100599968e-05
-2.11220902669382e-05
-1.29595086006321e-05
-1.55395022165803e-06
1.22266621988684e-06
7.36195904901153e-07
-3.66638623224366e-06
-8.76702476153267e-06
-1.31615586343818e-05
-2.18306310591545e-05
-1.21693985770036e-05
-1.13078085769726e-05
-1.44996471212499e-05
5.78829607396034e-06
-2.90824623941225e-05
-1.05173012868561e-05
-2.36328190675219e-05
-3.92950918647844e-05
-2.01560519321013e-05
-8.80508812633071e-06
-6.06766506598627e-06
-6.63120367160893e-07
-1.38459571914122e-05
-2.73473726348901e-05
-7.83404324647466e-06
-6.62050222015168e-06
-2.12319034493916e-05
-9.75221465811244e-06
-1.71430945922397e-05
-1.31292421268163e-05
-2.70896897567376e-05
-2.61773930170122e-05
-2.42537590597229e-05
-1.38770788000858e-05
-3.12219076880512e-06
-1.5584378334714e-05
-2.1105721371753e-05
4.44410214161024e-06
-2.36944547931422e-05
-1.92345769811889e-05
-3.16806046834966e-05
-2.12540390201253e-05
-1.46872442608106e-05
-1.72547924273132e-05
-1.12040525436173e-05
-1.71304588001719e-05
-2.74234978951385e-05
-3.55282207387729e-06
-9.45606812373121e-06
-2.58678600381198e-06
-1.25653767535287e-05
-1.11390792978239e-05
-2.21721253116353e-05
-2.58442548957445e-05
-1.98734012243167e-05
-2.30468712338643e-05
-2.17753617620902e-06
-8.36606933661151e-06
-2.6837343332024e-05
-1.00066467444207e-05
-1.13023013146977e-05
-1.07856703616576e-05
-1.0483538064973e-05
-5.03914489174478e-06
-2.40801956817354e-05
-3.50250180523657e-07
-3.22863363784254e-05
-1.21026264149718e-05
-1.93023293796785e-05
-1.15370213798484e-05
-6.12026234286197e-06
-1.48673975286972e-05
-8.60289221083421e-06
-7.98543242307958e-06
-1.91193118219513e-05
-2.26807844651835e-05
-9.49171768184664e-06
-1.49554913803634e-05
-1.36251195870113e-05
4.96669900600331e-06
-2.20311888883356e-06
-8.85887842326631e-06
-1.38580484657424e-05
-1.07380538264711e-05
-4.96089975321145e-06
-3.90338160762726e-06
-7.19802524810775e-06
-7.6388978629913e-06
-3.1496389162935e-06
-2.30872280385478e-05
-2.59450980744068e-05
-2.58307016193595e-05
-9.51649049984246e-06
-1.86744014751804e-05
-1.2456416143581e-05
7.06505346081746e-07
5.72652817816559e-06
-9.88153916534795e-06
-1.53274311913482e-05
-2.25672801254025e-05
-1.84101788522067e-05
-1.94436657221938e-05
-4.19512716979736e-06
-2.14870973626861e-05
-1.12680720135295e-05
-2.48578446442732e-05
-2.01102222284052e-05
-1.51991529727731e-05
-2.56164806042323e-05
6.38224102767331e-06
-1.81438151826444e-05
-7.91525246246065e-06
-2.60226004466554e-05
-1.44224037202009e-05
-1.29454680796737e-05
-1.54421079003317e-05
2.86932872203954e-06
-2.90622962343733e-05
-7.8546587252312e-06
-3.32464288084152e-05
-3.39599282587124e-05
-2.87660015951121e-05
-3.09478074438631e-05
-3.33370577901751e-05
-1.80832641979143e-05
-1.76970281758612e-05
-8.62500217689517e-06
-5.92928601907346e-06
-2.9848790587792e-05
-3.62050589114338e-05
-2.83838484736912e-05
-3.19388606910801e-05
-3.58968046195665e-05
8.79784965787018e-06
4.84487207840113e-06
-7.15748584686148e-06
-5.44389778417794e-06
-3.17192725490102e-06
-1.82950523900217e-05
-1.57435813826916e-05
-1.67819241606608e-05
-2.55928084060262e-05
-1.36844044355555e-05
-1.09900603156881e-05
-6.84389048895298e-06
-2.93331739312392e-05
-1.09131191175151e-05
-9.04958849982939e-06
-1.95455716640538e-05
-7.4623575133131e-06
-2.39271994174809e-05
-5.63515005409463e-06
-6.85698767722782e-06
-5.28201711069824e-06
-8.02727560091741e-06
-1.75226353613863e-06
-1.06375230728806e-05
-3.85246149603716e-05
-5.5158421510113e-06
-4.09179041652489e-06
-9.35706715991882e-06
2.42546761495844e-06
-2.69606830147148e-05
-2.67464151250543e-05
-6.11459805756257e-06
-7.79999295151218e-06
-2.06637461417003e-05
-2.88127238904702e-05
1.29300884781766e-05
-5.8750885401783e-06
-1.92874055152195e-05
-1.64011008576233e-05
8.06434852473951e-06
-7.8724271531508e-06
-1.83343627782224e-05
-2.21447982609274e-05
-4.34005701005119e-06
-1.1995999991698e-05
-8.89021631651361e-06
-1.24911452949734e-05
-6.80706920273084e-06
-9.85518426471992e-06
-1.01492460022204e-05
-2.75611025651218e-05
-8.29556147319545e-06
-1.97255581596685e-05
-1.20752567044841e-05
-1.02280177391627e-05
-1.64669907604711e-05
-7.32122792907292e-06
-3.25470219208502e-05
-7.15420009035969e-06
-1.26289285396799e-05
-1.38021652256948e-05
-1.66119864350802e-05
-3.51358170851875e-05
7.85603894340793e-06
-6.29944162491729e-06
-1.93267991938906e-05
-2.76964869294255e-05
-2.45764685001942e-05
-1.56244235998372e-05
-9.64372286554802e-06
-1.33637749868754e-05
-2.26222205081871e-05
-2.76295914580953e-05
-1.76737258119827e-05
-1.64145544544823e-05
-2.5319669881618e-05
-1.47043173925094e-05
-9.3307851168658e-06
-2.93402488622876e-05
-6.94065723804055e-06
-1.79238437431808e-05
-1.58252177790608e-05
-1.61175551080927e-05
3.61678300465467e-06
5.70407106264279e-06
-1.73952061108741e-05
-3.55465486018062e-05
-1.69359609597005e-05
-1.02259813674857e-05
-1.83431600797245e-05
-1.34232783546987e-05
-2.13514961440371e-05
-1.30680299632318e-05
-3.54622400173199e-06
-2.38695345241122e-05
-1.78524214353283e-05
-9.212731302523e-06
-1.11567899451038e-05
4.97064013329584e-06
3.40053666214176e-06
-2.06426778984575e-05
-1.03836520456695e-05
-7.04301741398657e-06
-2.70603671215145e-05
-1.99944968810581e-05
1.05194236030416e-05
-3.0515892048406e-05
-1.86339478448676e-06
-1.53222298329284e-05
-1.76531284259317e-05
-1.86806171322441e-05
-4.6462470899269e-06
5.14439505528514e-06
-1.10730323312231e-05
-1.99739316723009e-05
-2.43027741238986e-05
-2.17591715256397e-05
-1.5363755364231e-05
-1.14254595549044e-06
-3.23978782942977e-05
-1.79173493316051e-05
-1.47033847740441e-05
-1.01488547662935e-05
-2.05550078988081e-05
-1.46102108861225e-05
-4.43495136083129e-06
-5.83825941200147e-06
-3.33439058114438e-07
-1.17596969987896e-05
-2.00916555012258e-05
-1.10353544213319e-05
-1.21097665489823e-05
-1.13035524806552e-05
-2.10001824867443e-05
-6.86214001956233e-06
-9.63581089246538e-07
-8.769590920624e-06
-2.64243794903259e-05
-1.8355175037307e-05
-2.88562388667079e-05
-1.99084333991662e-05
-9.59452719502496e-06
-2.34523774745189e-05
-2.25337714793659e-05
-1.98493825730673e-05
-1.90696749456297e-05
-1.46675673236297e-05
-2.14853951290805e-05
-2.18219155518218e-05
-2.28031317207021e-05
-2.60414933022949e-05
-3.8554297644023e-05
-1.30136854719359e-05
-2.35227810330593e-05
-2.63526838420784e-05
-1.91650564579048e-05
-3.71678255445443e-05
-2.67140662993158e-05
-2.40215206726308e-05
-1.19019226537267e-05
-9.39200384411051e-06
-1.80693452760493e-05
-4.56807891497305e-06
-1.24837353849703e-06
-2.07800942820933e-05
-3.01147090054908e-05
-2.64022226152639e-05
-3.26606603849119e-05
-1.63101059720799e-05
-3.60578279017177e-05
5.75658773221082e-07
-2.18262746031034e-05
-3.87594712216571e-06
-1.07579922670953e-05
-1.11162944909887e-05
-1.10877313361029e-05
-1.8483727254649e-05
4.20945398859843e-06
-1.04941854565366e-05
-1.96843459818218e-05
-1.2539377669726e-05
-1.30720314934078e-05
-4.83798362302958e-06
-2.01204070584798e-05
-8.9814991418884e-06
-1.98729627807961e-05
-8.08518310131375e-06
-1.06340215010515e-05
-3.49560377168221e-06
-1.78461641916506e-05
-1.80089112968902e-05
-3.99650311284147e-06
-1.93530306724841e-05
-3.3581726380078e-05
-1.06285710759504e-05
-4.57966699889824e-06
-1.67703102604874e-05
-8.39595697397572e-06
-5.90718716132794e-06
-1.49526759357659e-06
-1.58164200463222e-05
-2.18071161845374e-05
-1.7682517557156e-05
-1.55708345416345e-05
-5.88887430827754e-07
-8.84194356883291e-06
-1.86376971911789e-05
-3.33996060388728e-05
-6.15060202088177e-06
-1.15893804739827e-05
-1.35599962753411e-05
-8.76738174384986e-06
-1.03286999064697e-06
2.37977000553921e-07
-2.10551603313092e-05
-9.54969983196398e-06
7.30329978288624e-07
-1.63501517348162e-05
-1.66111105821429e-05
-8.08477418723091e-06
-1.49717799223903e-05
-1.85002140685506e-05
-2.43931196828142e-05
-4.61849351228021e-05
-2.35617623949563e-05
-1.09162529063364e-05
-2.48762411499326e-05
-3.20515762066452e-05
-2.31426113320982e-05
-3.08664547232883e-05
-1.74249966072538e-05
-2.74668739243474e-05
-1.7784393459711e-05
-1.371472137519e-05
-3.62843013155932e-05
-2.16917866107416e-05
-1.09394004959014e-05
-6.33593783765481e-06
-2.31591742399053e-05
-1.19895459083818e-05
4.50662016794961e-07
-2.02524993801489e-05
-4.18918560509037e-06
-1.58271981480831e-05
-2.84570649490282e-05
-2.31210639240309e-05
-4.12057688643671e-05
-1.98433614469428e-05
-1.14483268249933e-05
-2.22752808779901e-05
-3.21093979095593e-05
-2.06850264134105e-05
-1.19146317709849e-05
-7.84420748288548e-06
-1.9552810921491e-05
-1.86944021681855e-05
-1.74049120481444e-05
-1.42308645484875e-05
-1.15192436445897e-05
-8.90527460253172e-06
-6.98949877367619e-06
6.56112882145474e-06
-1.1425783925234e-05
-1.61006251101198e-05
4.82064526893027e-06
2.33669250656964e-07
-1.09775607772661e-05
-8.63009325054108e-06
-1.00435961473863e-05
-2.92745942835963e-05
7.50573192107189e-06
-2.19873672920473e-05
-1.61054989386057e-05
-1.02559059052291e-05
-1.92821020415507e-05
-2.09736875200138e-05
3.87444292304884e-07
-2.41530930101791e-05
-2.13466960232215e-05
-8.85738213628675e-06
1.31847976490538e-06
3.3832242024875e-06
-1.78008961888147e-05
-2.34851518676472e-05
-1.02730192415686e-05
-6.14477997285108e-06
-2.49882480534088e-05
4.42771955468048e-07
-2.10317865202845e-05
-1.00254874900154e-05
-3.38414306021947e-05
-1.80134328343103e-05
-2.75669692713102e-05
-1.87820685798372e-05
-2.94004933453168e-05
-1.01420995838144e-06
-3.96922013704629e-05
-1.80174867276182e-05
-3.20297871181234e-05
-2.25908975922976e-05
-1.71751233024346e-05
-1.10300014454891e-05
-2.55268702691261e-05
-2.40116638295224e-05
-2.92486789286605e-05
-2.72679623690679e-05
-3.42416771272135e-05
-1.39282080342508e-05
-1.25271055038839e-05
-2.24611426011799e-05
-3.38512799654602e-05
-1.50641157431995e-05
-3.10143652804436e-05
-1.82773301340963e-05
-1.73583628428833e-05
-6.16986060504521e-06
-3.09786415273415e-05
-2.45708434122772e-05
-3.86008752330958e-05
-2.1586187515227e-05
-3.76711888032452e-05
-1.13671370478612e-05
-2.9617562851675e-05
-7.09924027803244e-06
-1.41331049550426e-05
-2.26593038198486e-05
-6.36848574020251e-07
-2.13331369992434e-05
-2.07610727303822e-05
-1.54241919749235e-05
-1.25861196360242e-05
-1.94166528219656e-05
-4.12983441760069e-06
-2.04328899807564e-05
-1.23525309295308e-05
-2.13775465040146e-05
-1.92884313202224e-05
-2.99388799220061e-05
-1.59362573023505e-05
-1.47385232247455e-05
-1.24057396137114e-05
-2.45371991734787e-05
-2.07885111184767e-05
1.1282254261038e-06
1.18407817161772e-05
-5.77895655132819e-06
-2.22899700163142e-05
-1.72859259155157e-05
-1.02505996447263e-05
-2.05202741198677e-05
-4.15922753930147e-06
-1.53564583726066e-06
-1.80856426655515e-05
-2.77324511553046e-05
-2.23853192323706e-05
-1.18036324371398e-06
-1.22560698344886e-05
-1.28635292528577e-05
-1.81193358511847e-05
-6.26277036922423e-06
-2.23623272517588e-05
-1.15558685423749e-05
-4.82060755537254e-06
-1.83066063979795e-05
-2.07149532894265e-05
-1.98418682462312e-05
-1.35229594104074e-05
-5.74706367351362e-06
1.49441531961744e-06
-9.91079270348697e-06
-2.14609697075313e-05
-2.03116198290697e-05
-5.30677187980596e-06
-3.21922891821181e-05
-1.9096654354928e-05
-1.16663505615631e-05
-1.8642620578278e-05
-2.84587298083675e-05
-2.54262734690973e-05
-2.15041555005536e-05
-3.63148610678815e-05
-2.48819109044865e-05
-3.84307909664416e-05
6.49134259999382e-07
-2.4768288774064e-05
1.33757894097673e-06
-1.22381729490725e-05
-1.88635962977182e-05
-1.36007297944611e-05
-1.62238196798764e-05
-6.12392043187506e-06
-1.31142000276358e-05
-1.81881702899136e-05
3.36851307498333e-06
-1.43907151837118e-05
-2.25300791047382e-05
-1.35874858524089e-05
-4.38251074700948e-05
-4.7424881598893e-05
-4.54730226317121e-06
-2.55757407812091e-05
-3.06829891780228e-05
-2.70954146637189e-05
-1.74505304204676e-05
-1.99995904027336e-05
-2.05186695534683e-05
1.40801594960081e-06
-7.13313868923742e-06
-3.49512627883587e-05
7.94852507454163e-06
9.06112763426841e-07
-2.37463851453035e-05
-1.30566043775377e-05
-1.39063302546221e-05
-2.09905855085995e-05
-2.74003658000241e-05
-2.61835516014264e-05
-1.55085647284666e-05
-1.10333724519235e-05
-2.4462810632219e-05
-2.30908698524417e-06
-5.5819517148952e-06
-6.94292281897684e-06
9.41770695913972e-07
-2.67937801632396e-05
-2.68676600063225e-05
-1.24329138076887e-05
5.50201307301039e-06
-2.22916626504553e-05
-1.49862326578283e-05
-1.03252074356014e-05
-1.29687385725619e-05
5.50015519536964e-06
4.04241159922536e-06
-2.98787415961847e-05
4.97466041913145e-06
-1.57176223339181e-05
-1.86504089218907e-05
-1.81253297844944e-05
-4.50618023404655e-06
-1.29984288243241e-05
-1.52424612018327e-05
-7.52263179971135e-06
-3.4066951466998e-05
-5.53246400012558e-06
-3.19595479195513e-05
-3.66336596396844e-05
-1.46164073331726e-05
6.3293740330846e-06
-2.58395462478147e-05
-2.61445495562225e-05
-8.8662475934304e-06
-5.55303523411953e-06
-2.04834822162571e-05
-3.49240056661822e-05
-7.3003230708529e-06
-1.01556026349712e-05
-2.40853688215137e-05
-1.58265889412452e-05
-1.09917194068738e-05
-2.09967006332081e-05
-2.20184111373348e-05
-1.13423707662899e-05
-3.17295119842353e-05
-3.76820959167607e-05
-8.50187604388084e-06
-2.91334470186201e-05
-2.36071848309299e-05
-1.18002177860887e-05
-1.07717168287289e-05
-4.32940756916554e-05
-3.1456946284708e-05
-1.00438000138432e-05
-6.24268706002497e-06
-3.05325265499572e-05
-1.0696374886694e-05
-1.14494193164401e-05
-1.24153296980873e-05
-3.58015586145274e-05
-6.69848514911429e-06
-1.86777221073239e-05
-2.87230502361583e-05
-1.82960407338451e-05
-1.41664054941318e-05
-2.39841149430373e-05
-2.9707472140413e-05
-9.202733038132e-06
-9.97475461689466e-06
-1.62724522927633e-05
-1.61453599760496e-05
-2.05484796713133e-05
1.52832960652862e-05
-2.75118185219112e-05
-1.75290397700728e-05
-3.03549008907689e-05
-1.03171718707755e-05
-2.07763290744891e-05
-1.59724630249559e-05
-7.88449334352267e-06
-2.22037228970458e-05
2.54683385622609e-06
-3.3926003669281e-05
-9.91489268201599e-06
-1.03122743490519e-05
-1.51988143567228e-05
-6.68410426994292e-06
-1.55253344578193e-05
-1.59510675041382e-06
-3.35615375196458e-06
1.12661896392811e-05
1.36896523120587e-06
-8.0457012478206e-07
-1.43284222246621e-05
-2.59731078602836e-05
-1.50951229850878e-06
-1.31320454359416e-05
-2.23651507068187e-05
2.38397786192212e-07
-4.62623579918428e-06
-1.59498071664616e-05
-1.18212913240367e-05
-6.23979040785863e-06
5.11850742640868e-06
-3.74891824619607e-05
-5.70627525628912e-06
-1.04299083907116e-05
-1.96049799844998e-05
-3.06511927539003e-05
-7.4819714525906e-06
-2.02014139080052e-05
-4.01823502261697e-06
-5.63639789620745e-06
-5.53134678420605e-06
-2.00080844493405e-05
-2.41459795846441e-05
1.63192371873939e-05
-1.82335331808756e-05
-8.7001903381998e-06
-2.50601645858542e-05
-1.18375641104487e-05
-1.77278450957497e-05
-3.93285585445701e-05
-2.04782597158939e-05
-2.04114761354709e-05
-1.88974234061665e-05
-3.48930753987478e-05
-2.51149706431359e-05
-1.37824851996233e-05
-2.29807047365196e-05
-2.14522439421172e-05
-2.67049754700142e-05
-2.67319990447105e-05
-1.09014645654699e-05
-2.25619557656884e-05
-3.28398121864151e-05
-2.03931574219643e-05
-8.01345569805582e-07
-4.64083321375865e-06
-1.20051915856829e-05
-3.26876349904372e-05
-8.71395779016274e-06
-1.33288197648614e-05
-3.41207448736053e-05
-1.75715184367233e-05
-1.20384376587951e-05
-3.87397261409478e-05
-6.15094703171907e-06
-2.01702968901951e-05
6.16492620773466e-06
-3.02689166519553e-05
-1.97987677530001e-05
-1.80353817990918e-05
-2.37445244155826e-05
-9.24874513530155e-06
-6.07431298781696e-06
-1.41372251978134e-05
-2.53085373137978e-05
3.35473860353385e-06
-1.06613867900454e-05
-1.34092034464195e-05
-1.69753538528173e-05
1.45649873855164e-06
-1.62869831617433e-05
-3.4182660118716e-06
-2.00134585020105e-05
-8.39576577594005e-06
-6.44129400876336e-06
-2.89147283523922e-05
-1.74400902012706e-05
-1.68670742760386e-06
-8.41145170610145e-06
-1.09367209118266e-05
-4.11674982511456e-05
-1.19139278126996e-05
-6.34951335964719e-06
5.72947129544486e-06
-2.74385664335466e-05
-1.87309263902391e-05
-7.05745801940541e-06
-1.04681518724407e-05
-2.22591947717625e-05
-8.88102635112588e-06
-1.86396776904493e-05
-1.03400194897028e-05
-1.59384154079917e-05
-1.95748236715135e-05
-2.95574214075602e-05
-2.72627644646176e-05
-1.62552856925883e-05
-2.58709627884648e-05
-3.14565680977849e-05
-1.16731869513677e-05
-1.85781483417603e-05
-2.47398625750545e-05
-1.04507591949455e-05
-2.76739834193888e-07
9.14912942844061e-06
-1.14158792343464e-05
-2.35072588938152e-05
-2.25464726089313e-05
-1.45413344862697e-05
-1.14119632509248e-05
-1.45660341743756e-05
-2.97205095261896e-05
-1.90464315081598e-05
-4.10958993043882e-05
1.99989973209413e-07
-1.81083391020202e-05
-2.55521140939999e-05
-1.89921759899063e-05
-1.87808868299978e-05
-2.06945314608599e-05
-3.00291363539577e-05
-2.25264184482418e-05
-2.83876273250934e-05
-2.05299621119086e-05
-1.76388390832898e-05
-1.9136952467481e-05
-1.59896745384944e-05
-4.76559706408535e-06
-1.68793325280834e-05
-1.1115853393347e-05
-2.71707202754313e-05
-4.61686496389985e-07
-4.63666050426681e-06
-1.52630808654137e-05
-2.23334165529215e-06
-5.05310747467009e-06
-6.33433918789245e-06
-1.99320858313564e-06
-2.12783420821774e-05
-5.80390231803491e-06
-1.36033813806908e-05
-2.71027491895623e-06
-2.01918355645907e-05
-2.56127926974019e-05
-2.37114985162938e-05
-1.70274387521332e-05
-2.55627302639807e-05
1.11394104495529e-06
-7.54892742763006e-06
-2.08686361877511e-05
-2.25551011256882e-05
8.94983044040286e-07
3.74062201859228e-07
-1.75707738737674e-07
5.37676117722668e-06
-1.52060750321425e-05
2.03818688754611e-06
-8.79238065910107e-06
-4.81444008562152e-06
-4.4634286705601e-06
-8.44422826065922e-06
-1.23751871212544e-05
-1.8073757358211e-05
-1.98995207532209e-05
-7.72827727265428e-06
-2.42592352261301e-05
1.18456780271144e-06
-2.4953840312519e-05
-1.61143075439495e-06
5.95159637220049e-06
-1.43577946681849e-05
1.82621321829306e-06
2.42313980521492e-07
-2.35063806893799e-05
-1.75540672778968e-05
5.54947754533177e-07
-1.19299591930089e-06
-2.00672182228456e-05
-1.48051436418472e-05
-8.13174272062017e-06
-1.02863479159268e-05
-2.75437927434804e-06
-2.48920163766277e-05
-1.53109403199416e-05
-2.78699567161829e-05
-2.5111759154808e-05
-1.07951262248136e-05
-1.99826728524493e-05
-5.35394192973211e-06
-1.61471621300961e-05
-9.61478112422688e-06
-1.44082447231546e-05
-1.36610568613474e-05
-2.77959679731293e-05
-3.23521329046525e-05
-1.32264054706964e-05
-2.376161198571e-05
-2.21543880031427e-05
-2.69871502030016e-05
-2.37709607416992e-05
-3.25562840343581e-05
-1.62696375869138e-05
-1.27723668844912e-05
-2.47211874768243e-05
-3.28305067845824e-05
-1.58825131879898e-05
-2.16396677255e-05
-1.4681727619007e-05
-1.94693379590731e-05
1.87106197268922e-06
-1.2254714728825e-05
-7.37512850885716e-06
-1.76941686080448e-05
-1.27923275470072e-05
-1.05906077638768e-05
-1.99088778393917e-05
-2.80112429936248e-05
-1.17430231108011e-05
-2.63877839599626e-06
-1.00721740484693e-05
-8.47250538430791e-06
-6.84813734006156e-06
2.89357809963801e-06
-3.64300604303571e-05
-4.39293038346762e-05
-1.67220132880783e-06
-1.32738273755546e-05
9.79872374594958e-07
-2.27016635716287e-05
-2.17247704597793e-05
-6.69452403339739e-06
-2.08799220446665e-05
-1.10406507366464e-05
-1.71775754803588e-05
-2.77444993662459e-06
-2.10105524899693e-05
-1.36972695623302e-05
-1.56721665108209e-05
-6.08281542213964e-06
6.30640828077062e-06
-7.49944949079522e-06
-2.37046659713725e-05
-8.69569767843095e-06
-5.50835348587997e-06
-6.68538439484923e-06
-2.25459425325909e-05
-2.6394960982972e-05
-1.02022644932983e-05
-5.65991175287553e-06
-1.28998634017113e-05
-1.881970963721e-07
-2.37021546165764e-05
-7.30071748214993e-06
-3.20618758439365e-05
1.3336678506106e-07
-8.55524648086919e-06
-2.29252509618672e-05
4.93358417225675e-06
-1.43887700835365e-06
-2.50048124313522e-05
-5.76798608826908e-06
-2.39696932692404e-05
-8.51293845057247e-06
1.06470889809674e-05
-1.90883615231625e-05
-1.74152435932039e-05
-9.66180092415137e-06
-1.32603192058644e-05
-1.69135119151712e-05
-2.01141536083872e-05
-2.05214403208714e-05
-3.37835984588651e-05
-2.40541568313899e-05
-2.18629093420346e-05
-1.27664204595633e-05
-1.29877508591961e-05
-2.74138071179884e-05
-3.19489804357499e-05
-2.59248505021175e-05
-3.46683636169189e-05
-1.74745985654054e-05
-1.9731967615989e-05
-2.09542118185232e-05
-1.55635950362599e-05
-3.29000128188475e-05
-2.18325993491613e-05
-4.1802300396028e-06
-2.21177786980958e-05
-1.04119744368436e-05
-1.19620247365276e-05
-3.11240532946897e-05
-1.71804145176644e-05
-1.59318983601894e-05
-1.13595255902355e-05
-7.16938505848527e-06
-8.19084401996744e-06
-1.36467752811762e-05
-3.41197414890052e-05
-8.94738994568011e-06
-8.26184173152276e-06
-2.05009985822806e-05
-6.5297806287915e-06
-3.54276255343591e-06
-3.36331655137474e-05
-1.33071833329054e-05
-1.32498000280403e-05
-1.38050536657328e-05
-6.55126686424324e-06
-1.70615961077769e-05
-1.8850371931951e-05
-3.01149621561148e-06
-2.72732144955076e-05
-2.09673666369581e-05
3.72039083381914e-06
-6.0792281844834e-06
-5.2661279696962e-06
-1.61267813762792e-05
-1.01838098187324e-05
-7.43750839327018e-06
-5.12533019789179e-07
-5.86428783860987e-06
-2.45754077220749e-05
-2.11396572452402e-05
-2.83997490620724e-05
-1.14095133667043e-05
-1.27993399054032e-05
-1.42166202676388e-05
-2.83711353015959e-05
-2.66194559513744e-05
-1.77367742241797e-05
-2.67018164663357e-06
-3.08764455291708e-05
-1.68594207242129e-05
-1.00654128406297e-06
-3.52171448816729e-06
-3.05452709284031e-05
-3.59068722460955e-05
-2.70500532070623e-05
-1.33921912143345e-05
-2.37262222595661e-05
-2.31756433382099e-05
-4.02512845253543e-05
-4.21611150921625e-05
-1.02913121212215e-05
-2.29972372340969e-06
-1.24335402771572e-05
-1.86323457394264e-05
-2.10317025904962e-05
-3.07250449930525e-05
-1.99370385292168e-06
-2.79157396531489e-05
-2.40217636206222e-05
-1.59686483884992e-05
-1.39077812678269e-05
-2.53396165466961e-05
-3.31056022278369e-05
-2.24376638426789e-05
3.59592232736805e-06
-9.71522323037042e-06
-2.03990741659809e-05
-2.91913188820303e-05
-2.47294634964012e-05
-3.06530510813655e-05
-2.28982994638515e-05
-1.69053294386649e-05
-1.26815596941597e-05
-3.97341059692786e-05
-2.56772776242467e-05
-2.46065999081604e-05
-3.78693849738123e-05
-1.69992751862014e-05
-4.06786078805387e-05
-4.35748467660902e-05
-6.96560732192228e-06
-1.53153367492949e-05
-3.44353289631922e-06
-1.44174189427265e-05
-2.35075276511079e-05
-1.91011219497413e-05
-4.22291515049654e-05
-2.3039514997502e-05
-1.94961167622171e-05
4.64366646954868e-06
-7.49580778291842e-06
-2.04338666399886e-05
2.86166675284854e-06
-1.20397141635182e-05
-1.77715684310742e-05
-1.52533778661111e-05
-1.45899031564466e-05
-1.33034720507536e-05
-1.07924774099942e-05
-5.99484462508231e-06
-9.15219912565867e-06
-1.78540556745901e-05
-1.12074197464528e-05
3.65012979430755e-06
2.96955511842883e-06
-1.12211798782503e-05
6.98639697000446e-06
-1.13937459559423e-05
5.34036216023901e-06
-1.76289008423261e-05
-3.45175524016704e-06
-1.93862185201219e-05
-4.23494224072054e-06
-6.14101007266819e-06
-1.81834455474763e-05
-3.27294133390288e-05
-2.18708891691145e-06
-1.96016344070489e-05
-2.7088635134009e-05
-5.38549799838513e-06
-2.57078944747899e-05
-3.05871897048352e-05
-1.44330122001254e-05
-7.61000875792426e-06
1.17131912812361e-05
-1.44351283970708e-05
-1.72579881849368e-05
-7.21977789818821e-06
-2.57398367011705e-05
-2.3195973538394e-05
-1.73936360566931e-05
-2.03072095204e-05
-6.44331792522446e-06
-1.53034470272592e-05
-1.19629236375686e-05
-5.95682264483446e-06
-1.62754120730039e-05
-2.03316043243646e-05
-1.94417943371279e-05
-1.6381663610085e-05
-1.26446501976365e-05
-1.90572663585948e-05
-1.02320692047869e-05
-1.08351289382584e-05
-1.44102998622066e-05
5.82058383531028e-06
-1.59103801349194e-05
-1.65533680736628e-05
-2.759360219986e-05
-1.21076068148817e-05
-2.85483954069589e-05
3.9588703565464e-06
-1.66110856482564e-05
-1.76831719010477e-05
-1.87842678560279e-05
-2.4418511605756e-05
-1.22594658532889e-05
-1.61153586374667e-05
-1.65046474826744e-05
-1.98900139712143e-05
-3.4211332773623e-05
-2.31052316611189e-05
-8.22961816791206e-06
-2.23470570285715e-05
-4.10649323692872e-06
-1.58038951334446e-05
-2.18975321092392e-05
1.11044295300505e-06
-1.14200118681227e-05
-5.0155248472255e-07
-1.90410291314829e-05
-1.9128238829998e-05
-6.66975932941177e-06
-9.10215058940575e-06
-1.37322401508081e-05
-6.10118782585916e-06
-1.08856529009712e-05
-8.08214259109321e-06
-1.83129106631067e-06
-1.66416561812691e-05
-1.82889451228873e-05
-1.2137604792254e-05
-2.4824633795388e-05
-1.95035253932816e-06
-1.69078206116136e-05
-1.83814953440114e-05
-2.85951105193678e-06
-5.78121035722688e-06
-7.80484554386593e-06
-1.36106488788035e-05
-1.05875770877554e-05
-1.51239502507781e-05
-2.27920970356066e-05
-1.34087249554872e-06
-1.81427510918289e-05
-1.53419702401525e-05
1.8137652796271e-06
-2.97822838486834e-06
-7.44211776659822e-06
-1.7265959290225e-05
-1.1541144622593e-05
-2.04165915006787e-05
-1.85734744481588e-05
8.71969576904282e-06
-1.33734412030543e-05
-1.2393076442774e-05
-3.28694442321132e-05
-1.75321885264394e-05
-7.73076091671614e-06
-1.30811005421443e-05
-2.48318999038297e-05
-1.92408247854346e-05
-1.35545724067303e-05
-9.20010005174783e-06
-1.08910138724021e-05
-2.20440423535782e-05
-1.57053779839164e-05
-2.12754913442509e-05
-1.95288558204021e-05
-1.47981978339878e-05
-1.70446697900984e-05
-1.86087769767618e-05
-1.45956685207517e-05
-3.02447291842998e-05
-2.07176728252769e-05
-2.745520162831e-05
-9.09322630427668e-06
-1.42572494602615e-05
-2.26389531812124e-05
1.33789344905787e-06
-1.08528230849758e-05
-2.07969531026981e-05
-1.93060175438807e-05
-1.18329658157426e-05
-1.2786088507529e-05
-3.60790293476692e-05
-1.79289494762945e-05
-1.85469651532905e-05
-1.51914434279006e-05
-2.28369228764577e-05
-9.6563822452618e-06
-1.85399509010931e-05
-1.03517979038888e-05
-2.19134554984509e-05
9.23362717058802e-06
-2.20179721387902e-05
-2.50473187002655e-05
-1.22449971934367e-05
-2.28135978954199e-05
-1.32339604145855e-05
-1.07030741289503e-05
-1.52720794095477e-05
-1.51592310980354e-05
-2.7740549361603e-05
-1.89924124456334e-05
1.41974637933523e-06
-2.5215111823592e-05
-2.10868102735085e-06
-6.34630795262311e-06
-1.34961891643957e-05
7.7487045479299e-07
1.32464442270777e-05
-3.54024916187962e-06
-2.35854342023758e-05
-2.57279927518153e-05
5.65287213113033e-06
-8.8001644987955e-06
-1.49542261467092e-05
-1.4063921102649e-05
-8.28857942802266e-06
-1.6835085425777e-05
5.70693368249723e-06
2.37281514462257e-06
-5.95566436080127e-06
-1.78948901930175e-05
-1.57026554280584e-05
-1.04225751776898e-05
-8.1653810893417e-06
-2.92933470624596e-05
-4.71574767865277e-06
-3.12127849633422e-06
-1.64403388410797e-05
-8.24466375846027e-06
-1.10001810985861e-05
-2.03732690219266e-05
-1.299552556681e-05
-1.4857071982132e-05
-2.46473042729772e-05
-7.95186041511518e-06
-1.81973301467114e-05
-3.30360886750197e-05
-2.49287018583034e-05
-1.60202644936665e-06
-1.74586452370326e-05
-2.65917826800306e-05
-7.43778845804694e-06
-5.59492534775001e-06
-2.6630419536083e-05
-2.66634196939885e-05
-8.86397204571405e-06
-1.61917135929902e-05
-2.33388760069978e-05
3.26650502989211e-06
-8.97203157125843e-06
-1.46623001959247e-05
-3.78795238416968e-06
-3.59201738277417e-05
-4.11097933221958e-06
1.49728452358318e-05
-1.31498266325575e-05
-3.5546410570754e-05
-3.55585736935284e-05
-2.72044205173598e-05
-2.95037176925446e-05
-1.53768222065872e-05
-6.72986663141863e-06
-2.2791136058789e-05
-1.7849846075467e-05
-1.05154458042477e-05
-2.7383441520192e-05
-6.71001024134252e-06
-2.93280837681371e-05
-2.76797194324851e-05
-1.60805515495577e-05
-2.05477926338625e-05
-3.27794792285671e-06
-1.15650459507266e-06
-1.99391982625473e-05
-1.77833466660434e-05
-1.40700461576677e-05
1.30239221456419e-06
-7.12704890932606e-06
-2.75958444173111e-05
2.81476001702674e-06
-9.5296895565136e-06
1.06336356316321e-05
-1.288551998986e-05
-9.37330951986211e-06
1.89698943472001e-06
-1.1076490433803e-05
-2.76887065132485e-05
-1.30514011316856e-05
3.92710932116813e-06
-2.60322150912401e-05
-7.8075976694291e-06
-2.50455429475938e-05
4.82293988507061e-06
-2.03069489458247e-05
-1.63395220114075e-05
-1.3574361599124e-05
-1.54499630736959e-05
-1.87267854094829e-05
-1.76916660245656e-05
-2.25063941074616e-05
2.20722274260906e-06
-7.93800486830957e-06
-1.12495317519476e-05
-7.51775880841309e-06
-2.19385072073782e-05
-3.01101372355175e-06
-5.1849786732493e-06
-1.21421983217353e-05
-4.21958579935882e-06
1.8459340719427e-05
-1.79678032312471e-05
-2.14873457154746e-05
-2.89948584625096e-05
-1.91280252030643e-05
-2.8081589557194e-05
-3.23898127309471e-05
-2.45346123463157e-05
-1.45781655120793e-05
-2.39045132818518e-05
-3.06411391485675e-05
-2.42199751176414e-05
-7.16563942472113e-06
-1.00999662548475e-06
-2.38819093618742e-05
-7.85462706449165e-06
-3.04976684966456e-05
-2.65995764028609e-05
-3.31172499341239e-05
-3.11764882278653e-05
-2.91999237961535e-05
-3.34198744984582e-05
-8.62426180069835e-06
-2.36874323689275e-05
-2.09973996750317e-05
-9.59382476510536e-06
-1.72000054945173e-05
-4.02015391382485e-05
-1.8603855409141e-05
-1.93392101549894e-05
-3.45018216939724e-05
-1.34176113614179e-05
-3.10329682192557e-05
-2.91972823642647e-05
-2.89034281051932e-05
-2.28495290900732e-05
-2.89244395713944e-05
-1.79089717390748e-05
-1.41497906152521e-05
-9.70609185058021e-06
-2.02099948198036e-05
2.5268271223862e-07
-1.79638521324383e-05
-2.59612287789073e-05
-2.20065199278731e-05
-3.43141849090357e-05
-1.35601716390734e-05
-1.3732808206256e-06
-3.08489916150443e-05
-2.3280359845836e-05
-1.18914659653328e-05
-2.5374472594891e-05
-6.65733834405159e-06
-1.31750726390103e-05
-1.33145810245199e-05
-2.64157313307564e-05
-8.71715788599837e-06
-3.98835624953132e-06
-2.67974250574352e-06
-1.88269969447356e-05
-8.93965750972754e-06
-1.5913541448514e-05
-5.68080599828259e-07
-1.15857673392333e-05
-1.95023176586803e-05
-7.39256645166578e-06
-7.73188523671214e-06
-1.02180724941485e-05
-3.43761206944699e-05
-3.74466220092085e-06
-6.71355528292546e-06
-1.27292164337036e-05
-2.47396267248139e-05
-1.93069727975314e-05
-2.22776058311412e-05
-1.16920603627797e-05
-3.24728376190312e-05
-3.09433152136131e-05
-2.0759503663046e-05
-4.87831735453612e-06
-1.95657110021041e-05
-7.78263343903818e-06
-2.59861182251055e-05
-1.05235599521712e-05
-2.02871911878705e-05
-1.77315829881578e-05
-1.27253347241349e-05
-1.28687520869142e-05
-1.60959024451897e-06
-2.71151831252609e-05
-1.77762132088221e-05
-2.51673766303292e-05
-3.83812345224504e-05
-2.04250449868549e-05
-1.12841772704067e-05
-1.03585029381809e-05
-5.73793175049987e-06
-2.8888955586272e-05
-1.16517318530066e-05
-8.94658409772139e-06
-2.07899331345891e-05
-1.01491892421549e-05
-1.08628232356645e-05
-1.23904873903675e-05
-2.74366855459938e-05
-2.93337318115622e-05
-8.71953439550928e-06
-1.79307639016641e-05
-1.86443104023894e-05
-2.31648724708729e-06
-2.28199982495595e-05
-1.48165889077483e-05
-2.13091877684629e-05
-9.16010257563191e-06
-2.73235235346097e-05
-2.74350448656427e-05
-1.43706945890222e-05
-9.03879960484109e-06
-1.91161835610328e-05
-7.20465482069479e-06
-1.34471977365048e-05
-9.67759566974881e-06
-1.14933824739033e-05
-3.15254111777084e-05
1.29351290051302e-05
-1.9316951226868e-05
-1.100623784435e-05
-3.64295967026946e-05
-2.90161697027764e-05
-9.64447376167524e-06
-8.40257040511729e-06
-1.0712024131802e-05
-2.44149597829887e-05
-1.20548713339435e-05
-1.91648820448736e-05
-2.01153861451287e-05
-2.590365734928e-06
-1.25461013557906e-05
-4.9884097610467e-06
-1.76378843805441e-05
-1.84772628584529e-05
-7.34791233898176e-06
1.76902332752665e-06
-1.31203288164123e-05
-1.40626363121094e-05
-5.96724327360684e-06
-1.52981186232327e-05
-1.60385409640265e-05
-8.42903354276674e-06
4.82761995663235e-07
-4.3403480063942e-06
-2.35676578620778e-05
-5.85618387768167e-06
-2.90555038694255e-05
-2.82512322324294e-05
-1.32212128352173e-05
-1.4664752740815e-05
-3.82436909354054e-06
-1.42533736753879e-05
-2.14999462672076e-05
5.59138615245422e-06
2.93471394627917e-07
-2.07066561885226e-05
-1.2865346762918e-05
-6.13599128631076e-06
-1.11491670856174e-05
-1.93773081787163e-05
-1.56974536017716e-05
-1.31821437317513e-05
-2.79833819066895e-05
-1.26849484054382e-05
-2.28027900389644e-05
-3.08537353496754e-05
-2.25495889523011e-05
-2.11717938779926e-05
-2.33040453484797e-05
-2.69447912412721e-05
-1.93568070150563e-05
-1.38994098387807e-05
-1.90122777223385e-05
-2.62723114740782e-05
-3.20026029768396e-05
-2.43238916075796e-05
-3.51855268624519e-06
-2.49942867640066e-05
-3.04462423682569e-05
-3.32995350093564e-05
-1.72719277583626e-05
-1.23802802274303e-05
-1.54883784295672e-05
-1.5976765541599e-05
-2.30170183965253e-05
-1.68189132318088e-05
-1.74615045576708e-05
-1.27059182002156e-05
-1.67599819394048e-05
-8.93404701366647e-06
-2.520764964048e-05
-3.22344008996028e-05
-1.47708961894354e-05
-1.25225437802091e-05
-2.26767071154405e-05
-1.96693062690381e-05
-1.40124216458823e-05
-2.3235316899476e-05
-1.68827931140612e-05
-7.84632445159518e-06
-2.82436998761202e-05
-1.863356112565e-05
-1.03423520773039e-05
-9.92256850695291e-06
-2.184361681248e-05
-2.0552621660278e-06
-1.57103544528094e-05
-1.27587499022583e-05
4.9133910414202e-07
-2.14551336482178e-05
-1.45176904512685e-05
-4.36966002446298e-07
-5.17916174743425e-06
-1.17131643810468e-05
-3.4288258333283e-05
-1.01474373489295e-05
9.81367835697192e-06
-1.09753782568995e-05
-1.19311948015994e-05
-6.72450635952528e-06
-3.40929010453646e-06
1.64197654162832e-05
-2.72589646382583e-05
-4.72094099901626e-06
-6.01238539580401e-06
-2.76473069152662e-05
-1.19451315761968e-05
-7.81565817038723e-06
-2.45013888134114e-05
-1.2096873122141e-05
-9.68764281674563e-06
-1.35220755499344e-05
-1.24692806732837e-05
-9.11594871375885e-06
-3.03554957896835e-05
-2.51639136613119e-06
-6.91810354699685e-06
-6.16552306866316e-06
-3.6857937047504e-05
-2.35902147574136e-05
-7.60329451523164e-06
-1.01587222833405e-05
-2.18040925047485e-05
-1.34051056912231e-05
-7.71678328606121e-07
-2.76201631954255e-05
-1.79840072050522e-05
-6.21054668784612e-06
-2.37428371806384e-05
-2.79572582596167e-05
-2.07406367600866e-05
-2.71866826823753e-05
-2.51431686270374e-05
-1.07835538558009e-05
-2.1498285291891e-05
-3.05029562795299e-05
-2.17782462369095e-05
-4.74159654762505e-05
-1.67620550986595e-05
-2.86131252512043e-05
-2.1900306511592e-05
-3.25179214170262e-05
-1.24409075945309e-05
-1.1746942156805e-05
-1.17532602385686e-05
-1.85994616354709e-05
-2.1257270226471e-05
-1.1760631449322e-05
-9.85570268620728e-07
-1.55664213354108e-06
-3.51750584442382e-05
-8.74985320177761e-06
-6.42936512078995e-07
-1.23909395849171e-05
-3.01243324442774e-05
-1.52163265385902e-05
2.59181350454606e-06
-6.63685391083989e-07
-2.32123536533943e-05
-1.47906629442326e-05
-1.04011987597534e-05
-2.22434674224108e-05
-2.96031684514134e-05
-1.90930071212459e-05
-1.08288954107898e-05
-2.89415740264962e-05
-4.57088060779505e-06
-2.94118225794858e-05
-5.76452829915121e-06
-1.05939758724886e-05
-2.44576112211087e-06
-5.62476289808381e-06
-1.00786376492279e-05
-7.62128765546322e-06
-2.6268674652153e-05
-1.59827810174437e-05
-1.41933815148052e-05
4.06322401937196e-06
-4.10109264776883e-06
-1.79981467923067e-05
-1.36899743871613e-05
-2.78986436425414e-05
-7.23925699521246e-06
-9.54842296741791e-06
-2.61342342038733e-05
-2.99488834201751e-06
3.17337486966889e-06
-1.38617418348762e-06
-1.00043678180094e-05
-2.57934288480395e-05
-7.6940951211402e-06
-1.93903191361783e-05
-6.76125557635019e-06
8.26218193589889e-06
-8.7059966252097e-06
-1.3794606886812e-05
-1.34450001909578e-05
-2.15492606597941e-05
-2.45193949804186e-05
-2.01047737709352e-05
-1.7449326539818e-05
-1.39041093320125e-06
-1.04400023997596e-05
-1.43875469530441e-05
-2.29624856556958e-05
-1.42827770313244e-05
-2.58584118917127e-05
-3.21648419904435e-05
-3.9627828381253e-05
-2.43581624888607e-05
-1.48518857674241e-05
-2.13623435457144e-05
-1.48246746425933e-05
-2.28858620784534e-05
-2.07917154902339e-05
-1.43593978896558e-05
2.6183950946283e-06
-2.49053459556206e-05
-1.85730091225301e-05
-2.16797513817288e-05
-2.95567696754806e-05
-2.72418895824947e-05
-3.22577128788568e-05
-2.59143027130898e-05
-1.4633741323651e-05
-3.54365388667883e-05
-2.07409644635765e-05
-1.91522758064502e-05
-1.92823040747172e-05
-1.25377355246998e-05
-2.46429269963984e-07
-1.84181126571238e-05
-1.13967260332597e-05
-1.94110685541737e-05
-2.60575145568627e-05
-2.07825519990807e-05
-7.84069949172935e-06
1.01928036263088e-05
-2.80545370358444e-05
-1.23435486102577e-05
-4.01774295445921e-06
-1.40645159187041e-05
-2.52030873198111e-05
-1.44224389727874e-05
-7.8411342715243e-06
-1.82771374528938e-05
-9.62003531207499e-06
-1.42882606300227e-05
-6.53052083963286e-06
-6.91776549871502e-07
5.65880140570159e-06
-1.47210209305426e-05
-4.10894076339817e-06
6.851936725465e-06
-1.21866484918338e-05
-1.06252675141412e-05
-1.48346763343013e-05
-2.14659057168867e-05
-2.22153500140493e-05
-1.38424959927969e-05
2.35194429426311e-06
-1.88732159782014e-05
-9.05859521225667e-06
2.96456700648862e-06
-1.89394864313652e-05
-1.66863593033609e-05
-4.25781475125132e-06
1.45305912870288e-06
-1.42642239187611e-05
-2.26495193806436e-05
3.14957000813106e-07
-4.899522775956e-06
-1.60312861265376e-05
1.72286172946748e-06
-2.48068927811446e-05
-1.14712069803712e-05
-3.55660260297442e-06
-1.86474260006903e-05
-9.02537683109108e-06
-1.82283605022452e-05
-2.33362505356838e-05
-1.62888710335884e-06
-2.47541937027867e-05
-7.76063941830236e-06
-3.4452264551133e-06
-9.76221491374987e-06
-1.38850107481947e-05
-3.07762436052794e-05
-1.6869919849878e-05
-1.19423461161563e-05
-2.4494879084877e-05
-2.56437743083231e-05
-1.46485570867868e-05
-3.05052583112877e-05
-2.15173801889845e-05
-9.25578675127064e-06
-1.167560659352e-05
-1.18034715639916e-05
-2.05411906451625e-05
-3.0096635333292e-05
-2.07453868317847e-05
-2.61457580344298e-05
-1.7189580471934e-05
-1.51697022027561e-05
-1.05647878598223e-05
-2.75919656855634e-05
-2.96153961794251e-05
-2.58863032866963e-05
-3.79123886288654e-05
-8.52024151153347e-06
-4.41420249313895e-06
-2.7386902303804e-05
-1.09547413313111e-05
-1.64857189822639e-05
-1.41531814785044e-05
-2.46670640631799e-05
-2.10442957497563e-05
-2.48248826266305e-05
-1.44214490046284e-05
1.11855344234142e-06
6.35586749483411e-07
-1.98317344529158e-05
-1.22767001970317e-05
-3.8065074713632e-05
-9.41867696058824e-06
-9.51075809889935e-06
-7.74679605125624e-06
2.23952830594611e-07
-1.03919457048045e-05
-8.86363994057169e-06
-8.10349474695391e-06
-1.43187502568367e-05
-2.27719222684592e-05
5.91796366251859e-06
-1.84768692726741e-07
-1.82758228521743e-05
-5.73388509675421e-07
-1.7912748814065e-05
1.46309741142802e-07
-5.36274807948894e-06
1.12911201844947e-05
-2.45189830649241e-05
-2.48896131966717e-05
-3.05641016538749e-06
-5.73781913422706e-06
-4.74323726118928e-06
1.83476161894606e-06
-1.22857336306864e-05
-2.30806993042303e-05
-1.47338487870446e-05
-1.07345736976604e-05
4.11046724759995e-06
-2.09956004396868e-05
5.67859948576078e-06
-2.47350786755541e-05
-1.8784837871076e-06
-4.9298922620433e-06
1.09209227057407e-06
-5.12027980168917e-06
-8.22134970832687e-06
-2.80861562895947e-05
-4.46465564012769e-06
-2.13978068265611e-05
-1.69395685956082e-05
-2.32838762716125e-05
-3.07149559505657e-05
-2.52549705819912e-05
-2.19105398592293e-05
-3.4701556867454e-05
-2.02815185495828e-05
-1.8004802185648e-05
-2.93420133246107e-05
-2.45180086854143e-05
-1.59938202599903e-05
-1.55018684438744e-05
-2.38742553885148e-05
-1.94489357517812e-05
-2.97700755841452e-05
-1.29688242705413e-05
-1.5678717183086e-05
-1.97856977024823e-05
-2.84288716209926e-05
-1.03903229386274e-05
-1.96592837219833e-05
-1.2610883209998e-05
-1.73249328953221e-05
-2.15692381280751e-05
-2.3649422827686e-05
-2.03659819400256e-05
-2.85968267685985e-05
-2.15012288379124e-05
-2.10887181441208e-05
-1.7610061470774e-05
-3.48053633329199e-05
-6.15455827894577e-06
-1.64419547609089e-05
-1.09209134679209e-05
-1.99259015190202e-05
-1.04830052933938e-05
-8.24321775333029e-06
9.71338614401147e-06
-5.81792473832075e-06
1.85071698668443e-06
-3.78229338728755e-06
-2.47961763016258e-05
-1.46407471994176e-05
-3.61409175350598e-05
-1.04953519876445e-05
4.38401277501958e-06
-7.42130108806189e-06
-2.58589574129303e-05
-9.05180158132103e-06
-1.05066966714645e-05
-1.52135932025738e-05
-9.8665940490699e-06
-6.0437696513144e-06
-3.12602854335935e-05
6.51385533530791e-06
-5.31630171185203e-06
-1.04659426786314e-05
-4.48486567290726e-06
-1.1426097191707e-05
-3.0684577186606e-05
-1.17592546295859e-05
-1.03521705517979e-05
-1.43104916651749e-05
-7.41514156120612e-06
-6.63757750994999e-06
-1.86230365716961e-05
-1.49820299009963e-05
-2.04930987919327e-05
-2.3581824216412e-05
-1.83963557642719e-05
-6.9725941103596e-06
-1.31345268416179e-05
-3.03831571524469e-05
-1.52077381614835e-05
-7.36705116924134e-06
-1.30286469495864e-05
-3.89613102991632e-05
-3.97304537345787e-06
-2.28314363551185e-05
-2.88690329088914e-05
-8.36436988966829e-06
-2.73339408393783e-05
-3.06477217607775e-05
-3.84146518513771e-06
-2.97790550352902e-05
-2.52759746279825e-05
-2.05902879424505e-05
-4.5573082465222e-05
-1.75326868511034e-05
-1.21215690851603e-05
-3.81271298649841e-05
-1.09284744582794e-05
-2.02269144948829e-05
-2.01444146793895e-05
-2.32950186035769e-05
-1.85914427403894e-05
-1.9423364242402e-05
-2.23108433330592e-05
-6.91674273715858e-06
-2.3906119719699e-05
-1.35030755050242e-05
-3.03346032445348e-05
7.66187476532629e-06
-1.57441622386762e-05
-1.05169662670364e-05
-1.8385507951594e-05
-5.37739600171705e-06
-1.88937642868493e-05
-1.31091674141511e-05
-1.37751264859835e-05
-1.67098564100497e-05
-1.56602491697788e-05
-5.64418384878161e-06
-2.11471472634199e-05
-1.98043427689487e-05
-2.86614709751175e-05
-1.58255484664752e-05
-8.25554980596087e-06
-1.31791973231361e-05
-1.20868442684987e-05
-1.14607375517752e-05
-1.28811876377778e-05
4.12849366116049e-06
-1.90459495254081e-05
1.27936948190185e-06
-1.18250714279573e-05
-1.1533559955146e-05
9.76029944712608e-06
-1.88515239093769e-05
-1.97475728795777e-05
-1.3811136929978e-05
-1.83958569958012e-05
-2.22724383125064e-05
-1.25197337151691e-05
-1.67701315760538e-05
-1.59935189632081e-05
-3.113709513994e-05
-2.13675013846343e-05
-1.92849799508767e-05
-3.07931551686045e-05
2.26249670987039e-06
-1.54380490924001e-05
-2.04439382314097e-05
-2.07201319279829e-05
-1.54104618496067e-05
-4.25558266758744e-06
4.29897838301082e-06
-6.78149960303821e-06
-1.4974567369547e-05
-1.2843755141177e-05
-3.25275694989431e-05
-1.21899708198258e-05
-1.22485344462669e-05
-3.184125661204e-05
-2.24535853405645e-05
-8.49783838261074e-06
-1.37059511432802e-05
-1.517473815378e-05
-5.79888728537442e-06
-1.79172519216932e-05
-2.68836160583461e-05
-6.02473802560843e-06
-2.56389389719151e-05
-2.26678497889072e-05
-1.7176996166393e-05
-2.31455694210655e-05
-3.25225685738618e-05
-4.87144015917446e-06
-1.66993829179973e-05
-2.45768151443937e-05
-2.22791704808101e-05
-1.69527607263489e-05
-2.49566143556653e-05
-3.30053102924445e-05
-2.84285635092654e-05
-1.49465906564643e-05
-1.79540019285244e-05
-2.70465405823985e-05
-1.54678109951565e-05
-2.13241470459513e-05
-3.17352225993791e-05
-2.52261069334565e-05
-2.01472256660114e-05
-1.07869804449949e-05
-1.98498617642788e-05
-2.42259661844753e-05
-2.76700997537241e-05
-2.86034711119353e-05
-2.76824467579543e-05
-1.69705696897358e-05
-1.62941666009379e-05
-3.09743255250784e-05
2.81302839898603e-06
-3.12626433145313e-05
-1.30272330561597e-05
-2.97301082570584e-05
-1.77392937322873e-05
-1.99275808356118e-05
-2.78406019146256e-05
-1.57187353862245e-05
-9.53682137882582e-06
-1.80775886158329e-05
-1.75770555858723e-05
-2.34034379189842e-06
-2.03364318583204e-05
-1.5682258554099e-05
-7.29507242889983e-06
-5.08180774888428e-06
-4.74514423941759e-07
-1.06101612867424e-05
3.03742496883568e-06
-1.08043781636501e-05
-1.30249435123668e-05
-3.70849178994031e-06
-1.35428830377676e-05
-7.65505796548034e-06
8.03597207799112e-06
-1.32723293580172e-05
-1.40749599462489e-05
3.17832122147055e-06
-1.11912898741759e-05
-1.79581127081585e-05
-1.04571757592929e-05
-1.6188426831692e-05
-5.9988202334064e-06
-1.46198398028869e-05
-8.72441735425126e-06
-3.11325141671326e-05
-2.42704824471624e-05
-7.96943170892507e-06
-2.98409223522148e-05
-1.45942534944379e-05
-5.38226524306751e-06
-1.10863234947572e-05
-3.4842850550468e-05
-2.40864489470322e-05
-1.79484986948094e-05
-1.12980744670721e-05
6.8308010631572e-07
-2.44704582185404e-05
-2.4450020113499e-05
-2.84343919160494e-05
-1.87046598305782e-05
-2.93843110910907e-05
-2.36857405736391e-05
-2.70017457210552e-05
-1.49845978853458e-05
-2.31635018337211e-05
-1.49334914592021e-05
-1.44132362827992e-05
-1.72285800644573e-05
-1.35288890803776e-05
-1.0066644442304e-05
-1.98842299937938e-05
-3.33757433492465e-05
1.0130922053013e-06
-1.96590448364395e-05
3.91566599042521e-06
-1.72719615299849e-05
-4.42538824120126e-06
-2.79153198088788e-05
-1.09799832431424e-05
-2.36307398462135e-05
-1.49817044291453e-05
-1.22090054786228e-05
-1.15057160145603e-05
-2.29623544255756e-05
-1.49250554353164e-05
-1.85130075059263e-05
4.85883478716197e-06
-3.37246165948143e-05
-2.30354163458019e-05
-1.16748871160317e-05
-1.87662950710495e-05
-1.8867730169494e-05
-1.9945404829771e-05
-2.20545793435284e-05
-7.77073175341316e-06
-1.06892138107876e-05
-8.34792435751486e-06
6.01189197765444e-06
-2.67550182250965e-06
-9.64965258589264e-07
-1.15360785937365e-05
-6.33193565071804e-06
-1.90289442860407e-05
-6.79829289953678e-07
-1.54065468903625e-05
-1.17424121413871e-05
-1.55620427287001e-06
-6.45698116030064e-06
-6.22061480326173e-06
-1.92907898497799e-05
-2.32964409821552e-05
-2.18525657619268e-05
-5.20700240176777e-06
-9.09890614876653e-06
-3.71690317365305e-06
1.37101862122232e-06
-1.83841542306014e-05
3.30530265866459e-07
5.74235184422967e-06
-2.30393261414355e-05
-1.25468800869929e-05
-1.36643425117547e-06
-2.81150065505557e-06
-1.52812252191887e-05
-1.44121805563412e-06
-2.92957408656315e-05
-1.37087689458207e-05
-1.70208266071344e-05
1.04414415793835e-05
-2.26714262724115e-05
-4.07207833235435e-05
-3.24988890823011e-05
-3.01915820506273e-05
-3.88216856067154e-06
-4.02128557814163e-06
-3.86238976002921e-06
-1.17707339804967e-05
-1.81688826603363e-05
-4.11261557716015e-05
-3.07073853192974e-05
-1.23344241060995e-05
-1.1484612531261e-05
-9.78530554950604e-06
-2.5752257852798e-05
-1.77102637655685e-05
-2.64332283201407e-05
-2.84875196353851e-05
-2.90376644621049e-05
-2.82747361164542e-05
-6.29437856258169e-06
-2.8117375389586e-05
-3.72585961490278e-05
-9.22633433027682e-06
-2.14551208226518e-05
-2.29509678349216e-05
-7.13074969938828e-06
-2.0790689653921e-05
-2.31389575704878e-05
-2.71219291854115e-05
-2.41493248093822e-05
-1.9164881265354e-05
-2.30879254634449e-05
-1.68540162818291e-05
-4.92195693170215e-06
-1.66808879436662e-05
-1.85967146367394e-05
-7.52906895166155e-06
-2.00605078882691e-05
-1.32331310119541e-05
-1.06836233862869e-05
-1.8830886181044e-05
-2.55289080427417e-05
-1.23144384568917e-05
-1.29177476978147e-05
-1.19276967043128e-05
-2.92706613028009e-06
-2.80262562041187e-05
-2.58692110300295e-05
-8.95739010211166e-06
3.60178389027683e-07
-2.65168080445879e-05
-2.31190869226746e-05
-1.54177894807207e-05
2.33198140520056e-05
-1.89627099332453e-05
-1.84585077655755e-05
-1.62678887700344e-05
-3.28308523350151e-06
-2.40103384907713e-05
-3.29256544720376e-05
-8.12049878208698e-06
-5.95212998279207e-07
-4.79621290030215e-06
-1.29706317966357e-05
-2.05652324527447e-05
-2.5373408847889e-05
-1.630739553546e-05
-1.60291480877134e-05
-9.16108252503497e-06
-8.84043188756081e-06
-2.69220259395781e-05
-2.29266326452473e-05
-1.58252452225128e-05
-3.00214109072494e-05
-1.35098709835689e-05
-1.72826762400984e-05
-1.05236252256046e-05
-7.0167080002878e-06
-4.96040549786032e-06
-7.97498493263982e-07
-1.10005014581228e-05
-1.5415984606269e-05
-1.92012954362254e-05
-1.78491571320971e-05
-1.6914183648486e-05
-3.64020251645743e-05
-1.51484493102768e-05
6.57540133766737e-06
-2.64520391089852e-06
-1.51056559248016e-05
-1.95239325876652e-05
-7.80798137154622e-06
-2.36946203312145e-05
-2.83311022500121e-05
-2.89731168571012e-05
-4.89464387415004e-06
-2.66740116745687e-05
-3.96048951698358e-05
1.70911650141541e-06
-1.99612554955022e-05
-1.20020606921318e-05
-2.20060413310819e-05
-2.23133136451547e-05
-2.31639931468695e-05
-2.407621741259e-05
-2.4054688998917e-05
-2.80183268339331e-05
-1.40803526110006e-05
-1.18377517728642e-05
-1.73530777547508e-05
-2.00751043788622e-05
-2.45377974841452e-05
-2.48213650283473e-06
-1.36981152790761e-05
-2.15972496626372e-05
-2.8090925692855e-05
-2.51414433276416e-05
-1.81905644048911e-05
-2.3128989787218e-05
-3.37449512184192e-05
-3.7769497186321e-05
-1.49067113532815e-05
5.30507446381974e-07
-1.58444303755636e-05
-1.16343327288656e-05
-2.88827239253163e-05
-7.97601807619976e-06
-2.60641473151637e-05
-9.44933851568136e-06
-1.70428554856496e-05
-1.07510842278717e-05
-5.93788202109735e-06
-7.5463524710357e-06
-2.32675140298644e-05
-1.63593979054527e-05
-1.41254225412316e-05
-1.48390563934844e-05
-1.06891770128484e-05
-1.37083115154085e-05
-1.134618315772e-05
-9.19942326836257e-06
-1.50884093408417e-05
-1.50715678941861e-05
-1.05757620858004e-05
-1.2544878798216e-05
-1.3812428161385e-05
-1.9304783010288e-05
-6.37785327550292e-06
-1.73007403439741e-05
-1.34608286268366e-05
-1.0714722494057e-05
-1.76237628293473e-05
-2.10615534515929e-05
-1.58418681571405e-05
-1.8833077050607e-06
-2.25659700942173e-05
-2.62420488297027e-05
-1.53224160130194e-05
-2.12264714483346e-05
-2.91857337183008e-05
-1.48938881568759e-05
-8.04195102390355e-06
-2.2429923779031e-05
-2.23844631577847e-05
-3.03071141128391e-05
6.20139704409577e-06
-1.79696590948343e-05
-3.48344760014598e-05
-2.51999357852103e-05
-4.69117902077257e-05
-2.25424234301713e-05
-2.49153798810578e-05
-1.92422512240431e-05
-3.04963104459178e-06
-2.58178187215807e-05
-1.35191378353093e-05
-1.76807998585746e-05
-6.67152778143501e-06
-4.96762672227249e-07
-2.36426907363548e-05
-3.08269894015163e-05
-3.30287913325659e-05
-2.12459334568398e-05
-1.89369304063304e-05
-2.41036488538455e-05
-3.28292448009063e-05
-2.32619651401287e-05
-2.78117852034804e-05
-2.72890520550017e-05
-8.99899538011403e-06
-1.19266814041931e-05
-2.82649534065719e-05
-2.86403498433867e-05
-4.04217234680068e-06
-1.01014789937881e-05
-1.77782015640279e-05
-7.32239003718499e-06
-2.3334035888626e-05
-2.61977670110576e-05
-1.80024803586713e-05
-2.28420907135804e-05
-2.24476094697415e-05
-1.76142598202899e-05
-1.2415306812156e-06
-1.12056522031998e-05
-1.97143968021526e-05
-1.32722690197125e-06
-8.60013623007987e-06
-7.05365362582839e-06
-1.41200023279833e-05
-2.0389301986969e-05
-4.86708658827349e-06
-1.49377087593172e-05
-1.04337028641104e-05
-7.41277808091945e-06
-5.50599847444873e-06
-2.14821911740954e-05
3.90145925607126e-06
-4.70250268520146e-06
-5.7424326311842e-06
-1.74427382349584e-05
-1.11825041239741e-05
-1.7076477626644e-05
-2.06372278968313e-05
-5.94535533502366e-06
-6.79076631621566e-06
-2.85922304365931e-05
-4.84358410114826e-06
-2.75914875323785e-05
-1.5304059059493e-05
-8.49999686481915e-06
-1.55689860901555e-05
-1.36897998026208e-05
-2.53794364872865e-05
-1.57472438349088e-05
-3.33880633870684e-06
-2.09424279511541e-05
-3.46947299444736e-06
-1.12901708047573e-05
-1.86390772816496e-05
-6.82452698021853e-06
-9.12690793022953e-06
-1.84917929171122e-05
-1.00618090744183e-05
-1.79380201419956e-05
-2.53772179513801e-06
-1.27025897889342e-05
-2.60391488468931e-05
-1.41793932002633e-05
-1.8316492140556e-05
-6.13601863371064e-06
-2.38974418690869e-05
-1.97296551414105e-05
-2.43498652318443e-05
-9.43294554754801e-06
-3.15232748937524e-05
-8.53578379070294e-06
-2.50825102552905e-05
-2.56081830089138e-05
-2.43800207080265e-05
-9.9292352145301e-06
-1.25841589319614e-05
-3.23898120543657e-05
-1.1008959943674e-05
-3.31447618930201e-05
-2.1803372211125e-05
-2.02599887030867e-05
-5.68532023084609e-06
-8.26484974947053e-06
-2.32445175409129e-05
-1.73370087421922e-05
-3.03516625728863e-05
-6.47776767684456e-06
-1.52797015188603e-05
-1.66320725412398e-05
-7.71244443992563e-06
-2.09644113032802e-05
-2.91782864205257e-05
-8.3614167075655e-06
-3.0438823076298e-05
-1.73812177892259e-05
-2.05248586917832e-05
-1.91986941016482e-05
-2.89574452108121e-05
-1.14977391345045e-05
-1.69172356482199e-05
-2.05887850876572e-05
-1.12692259840626e-05
-2.24072183277995e-05
-1.14426114261351e-05
-1.68093876468579e-05
-6.81889536634076e-06
-2.95082183105841e-05
-6.04318476304597e-06
-6.04985583978671e-06
-2.81982288862068e-05
-1.17433060821362e-05
1.75919853878696e-06
-1.45147072014226e-05
1.48074668654697e-05
-4.99088129506126e-06
-4.39590477472233e-06
-3.86739057729054e-06
-6.0660886722717e-06
-2.18122373002633e-05
-1.09622348651583e-05
-6.59730163129326e-06
3.01930081975638e-06
-1.33702661824011e-05
-1.14938212748512e-05
-1.02085925508273e-05
-7.40395992090297e-06
-8.7265482972217e-06
-2.10832993803772e-05
-1.56901741286126e-06
-1.52694682250956e-06
-1.8398501560526e-05
-2.89244017276449e-05
-1.95430199655516e-05
-1.57310924385674e-05
-2.01779334220777e-05
-9.74392749397861e-06
-2.50918595078299e-05
-2.82184313902534e-05
-2.88700332177828e-05
-1.08351925280104e-05
-1.88716194303679e-05
-2.33861765662463e-05
-2.95770065319149e-05
-3.47399960100548e-05
-1.19303081709473e-05
-4.4919983630582e-05
-2.77861091146917e-05
-7.82323828902913e-06
-1.2767602351673e-05
-1.51728881690039e-05
-1.0935136839008e-05
-1.5837312509859e-05
-2.05649834119951e-05
-5.49334630764496e-06
-3.643338419694e-06
-2.75943342018292e-05
-1.96422944536785e-05
-1.53921158558955e-05
-1.51246776276176e-05
-2.86264784728123e-06
-2.4936917974573e-05
-1.96822175856916e-05
-3.58817168069857e-05
-2.14823624905912e-05
-1.31932076938162e-05
1.22505928975633e-06
-1.02070614292461e-05
-2.95079702990278e-05
-2.07082876933927e-05
-3.14710458302327e-05
-1.33693101845242e-05
-1.37702675897474e-05
-3.20821039686181e-05
-7.93426309950102e-06
-1.37621910554649e-05
-9.30935612418333e-06
-3.58141041949025e-06
-7.38583978758641e-06
4.78141469785005e-06
-1.39502503619541e-05
-1.25221744609041e-05
-1.778280467474e-05
-2.73340660804133e-05
-1.29995626001324e-05
-2.93284024402522e-05
-2.21412566735599e-05
-1.64361036644886e-05
-2.55081241738803e-05
-1.61841830105022e-05
-3.92952017780433e-06
-1.74689973892396e-05
-1.35527606086052e-05
-3.09317422670274e-05
-1.60616576858877e-05
-2.42070930826759e-05
-1.10900811660174e-05
1.25376312786448e-06
1.64916823677446e-06
-2.82603638249447e-06
-1.59003532008541e-06
-2.27044698415569e-05
-1.3959611017114e-05
-8.49873061695518e-06
1.29279209667932e-06
-3.32863572940788e-05
-9.73839683924509e-06
2.98590283240806e-06
8.10529289080983e-06
-1.24545144752653e-05
-2.3591886817782e-05
-3.33438461937413e-05
-3.64012973213678e-05
2.48417262457218e-06
-4.83583799243711e-06
4.03164757873531e-06
-3.88691116785505e-06
-2.92870764948809e-05
-2.57350265582587e-05
-3.46659473004143e-05
-1.74393015145865e-05
-2.27172684951166e-05
-1.69735070004559e-05
-1.66946303950506e-05
-1.18119463414493e-05
-1.45786276865864e-05
-1.3608853938883e-05
-1.37332875974057e-05
-2.45169770798285e-05
-4.22940630605315e-05
-7.85375198396276e-06
3.62400014289825e-06
-2.2718104801003e-05
-1.61949395216255e-05
-2.97458778455344e-05
-3.21349225649877e-05
-4.02455152387333e-05
-3.14428998786158e-05
-2.27573827091038e-05
-2.03905450709388e-05
8.52153718308217e-06
-1.69913583726363e-05
-8.12390337615904e-06
-6.70662374327901e-06
-1.36119812023326e-05
-1.5710318849301e-05
-1.35377601150744e-05
-1.03209413868909e-05
-1.67016186835278e-05
-1.9268924085483e-05
-1.25761666061959e-05
-1.65196186644799e-05
-8.91743595958407e-06
-7.42703634584036e-06
-1.94136770783613e-05
-1.05127687053468e-05
-1.79488118774093e-05
-1.1114689914802e-05
-9.13976660403021e-06
-1.79175033949164e-05
-3.96764337784406e-05
-1.47719146244417e-05
-1.49772876874355e-05
-1.66293372249589e-05
-7.98310958546049e-06
-2.35607964722667e-05
1.33563968401252e-05
-1.7831073132069e-05
-8.76114371180306e-06
-1.4695528353584e-06
-9.9436321293709e-06
-1.60074408561838e-05
-5.62713223308362e-06
-1.17149336973328e-05
-7.08280169354777e-06
-3.59899057559769e-06
-2.42416039476871e-05
-7.36528339761667e-06
-2.40645148830196e-05
-4.08537601291531e-05
-1.76386979623933e-05
-1.47450919813276e-05
-2.91107005840873e-06
-1.42573714143425e-05
-1.88320320857081e-05
-2.03403384771815e-05
3.48899858180272e-06
-5.67072428702226e-08
-2.35703206959565e-05
-2.44157449134017e-05
-1.31054702466408e-05
-1.38484928415983e-05
-2.03492572989909e-05
-1.05019547665844e-05
-1.93304838301253e-05
6.88868782816088e-06
-1.55862831028863e-05
-2.55064581565973e-05
-9.54405038091774e-06
-2.17757772438508e-05
-2.82891920303984e-05
-7.86381078381548e-06
-1.91068320221105e-05
-1.90398422207615e-05
-3.21580915542565e-05
-4.14743654452751e-05
-1.8256978626352e-05
-2.46311136928535e-05
-2.58223801524758e-05
-2.62888623452622e-05
-3.5760575184906e-05
-2.62087865611025e-05
-3.16134530228256e-05
-4.51470036818838e-06
-8.29443995184469e-06
-1.88311427979103e-05
-2.59346712980652e-05
-1.09671475560272e-05
-1.75994225342344e-05
-3.0363492802398e-05
-1.65704783776687e-05
-2.69986103111724e-05
-1.06897831297313e-05
-2.42816943618045e-05
-3.81932427230564e-05
-1.6743711518339e-05
-1.80801806921571e-05
-1.06274803190449e-05
-1.06690425036682e-05
-1.78093777698448e-05
-1.311116718831e-05
-1.1806580026682e-05
-2.14042834474793e-05
-1.17837693522882e-05
-2.82743032196936e-05
-3.07178918854689e-06
-3.61585476848223e-05
-2.29651256037903e-05
-1.67470358347788e-05
-3.76913846088893e-05
-4.34679126216784e-05
-1.17490274300014e-05
-1.71914118991021e-05
-4.14482660277124e-05
-2.28305964900652e-05
2.89063777579929e-06
-2.08176345584475e-05
-2.09371686057717e-05
-1.36229253613038e-05
-8.9513560897929e-06
-3.74511987503016e-05
-1.69556295242851e-05
-6.87960532065153e-06
7.58742922412435e-06
-2.6816449761598e-06
-1.6813875531218e-05
-6.32706463889903e-06
-1.64823829639446e-05
-1.93288435284149e-06
1.23186261673593e-05
1.35945919666132e-05
-1.28456022591373e-05
-1.53383695911833e-05
-8.81046673731879e-06
-2.7541402366296e-05
-1.43476309419085e-05
-8.35529178201898e-06
-1.0045267247121e-05
-1.56118264677076e-05
-7.65800061033177e-06
-1.01293573085258e-05
-3.48717366659754e-05
-1.11552508890148e-05
-1.11378734768662e-05
-2.45285249708909e-05
-3.79581958646993e-05
-2.0830625756496e-05
-1.90051117247056e-05
-9.08543302354881e-06
-3.15693520205378e-05
-2.96025910052506e-05
-3.63083604907789e-06
-2.63052961189762e-05
-1.56216541419905e-05
-2.93518372340102e-05
-2.08661110354072e-05
-3.25371027848506e-05
-1.82695137426033e-05
-1.53812192724447e-05
-1.48200532390385e-05
-2.30645232642011e-05
-2.67404358155763e-05
-2.55910908358597e-05
-1.78067732464934e-05
-1.36124644630742e-05
-1.90210816967512e-05
-1.04919735077045e-05
-2.76231380129998e-05
-2.29046788229171e-05
-1.67194672096848e-05
-3.23677079495882e-05
-1.32020336815291e-05
-1.42694630947593e-05
-1.28197875679269e-05
-3.57768334146936e-06
-2.44506546207964e-05
-1.67009137025963e-05
-7.10271453955332e-06
-1.75722472062981e-05
-2.09312458115517e-05
-8.91220830710924e-06
-1.09030304327207e-05
-1.71148152945534e-05
-3.04189829097106e-05
-3.44096220765465e-05
-1.36596944699276e-05
-2.32526530096269e-05
-1.95868744706956e-05
-1.46178696566245e-05
-1.68710007424678e-05
-3.26108794857676e-05
-1.15563207822552e-05
-1.2964112332225e-05
-7.502278576929e-06
4.62611072186255e-06
-1.02314725706063e-05
-1.36648889273725e-05
3.89559802096072e-06
-6.4010010335668e-06
-4.80393008896283e-06
-1.31599215632309e-05
-2.00595198581731e-05
-2.268230898194e-05
-1.36735218108715e-05
-2.40082533738801e-05
-1.44961108072858e-05
-1.46490017773099e-05
-4.28676944231602e-06
-1.08133980965258e-05
-1.11704480932667e-05
-2.96918629811046e-05
-1.21696434536927e-05
-7.56989080071646e-06
-1.22372925620088e-05
-1.42934364321359e-05
-1.88986353601106e-05
-1.88944992820886e-05
-2.54163239202025e-05
-8.824844110457e-06
-4.07581089763756e-06
-2.44567222448385e-05
-2.2029556900019e-05
-2.38970354708353e-05
-1.09503636709722e-05
-2.37754368253469e-05
-1.30608293197701e-05
-1.96986656539821e-05
-1.50876759776802e-05
-3.31451452844631e-05
-2.64751145408016e-05
-3.60945992815683e-06
-3.76634925280118e-05
3.72174998506143e-06
-8.01022440421967e-06
-2.23893010873949e-05
1.25433287977889e-06
-9.60973728094427e-06
-2.21478486912234e-05
-2.58550665687848e-05
-2.25556223853582e-05
-2.55988336642413e-06
-7.79978248483763e-06
-3.4165230178627e-05
-2.14244236449174e-05
-2.94684341994666e-05
-2.25714171160632e-05
-1.00495626628916e-05
-4.12468471016164e-06
-3.84983814720099e-05
-2.33461237877027e-05
-2.54648377663935e-05
-1.93740792313998e-05
-1.40951713868672e-05
-1.43627307475096e-05
-1.10426977358788e-05
-1.91842378854578e-05
-2.31950102353126e-05
-1.19430075485836e-05
-2.46547625061668e-05
-1.19495302179311e-05
-2.15641666535183e-05
-4.00429249088803e-05
-3.96319579347679e-05
-3.82488460572605e-06
-1.56458950753329e-05
-1.89078197896323e-05
-4.51757942951699e-05
-3.07694465740445e-05
-2.60900711205246e-06
-2.06383129648808e-05
-9.01511889939089e-06
-1.16080038418239e-05
-8.6176638738985e-06
-1.65563043236844e-05
2.1695558456917e-06
-5.5908225275439e-06
-3.28209244173125e-06
-1.46230248099177e-05
-1.58665124696322e-05
-1.27930065941883e-05
-1.76291650749103e-05
-2.592446381643e-06
-1.34045923497357e-05
-8.81957870622418e-06
-2.43565460258507e-05
-1.59246366840786e-05
-1.06127756606992e-05
-1.58777329034885e-05
-1.77237088007465e-05
-1.76535712109865e-05
-2.33983823912013e-06
-1.91545019565433e-05
-6.83631490146525e-06
1.0975411093402e-06
-1.40535411122729e-05
-2.09003680124755e-05
-3.47076564819916e-06
-1.64853690327505e-05
-1.20016346462015e-05
-3.24634689817247e-05
-9.94046412898242e-06
-1.51733826741318e-05
-1.32087351540454e-05
-5.81156875663691e-06
-2.83278526253587e-05
-2.55529724548508e-05
-2.15730419255815e-05
-8.41095560341815e-06
-3.24343782582178e-05
4.71135489080064e-06
-2.06758887141675e-05
-1.5306206776381e-05
-2.10355314609669e-05
-7.39465807882393e-06
-2.00523668486859e-05
-1.66123675732102e-05
-1.9209959090481e-05
-1.70654990777182e-05
-2.78015131229402e-05
-8.72958644687587e-06
-1.08072110704412e-05
-1.17909038861712e-05
-1.53830348864736e-05
-7.132432865369e-06
-2.36534030597873e-05
-1.66549897677297e-05
-2.5517775099398e-05
-5.07272366040046e-06
-2.32870649229523e-05
-1.25611876121621e-05
-2.21565067754552e-05
-2.69312503804594e-05
-1.4745097795413e-05
-1.92351376249347e-05
-1.23351462513173e-05
-2.77760057685758e-05
-2.29769769255955e-05
-2.31678832835901e-05
-2.4874033793578e-05
-9.43296852054983e-06
-2.58067659285075e-05
-2.71828458128336e-05
-4.58806255913851e-06
-3.09019586201689e-05
-1.38347716005506e-05
-1.00742620322877e-05
-5.68631642241469e-06
-1.66338776278603e-05
-2.33269121513986e-05
1.05836709891471e-05
-2.28325503644012e-05
-3.17656611910773e-05
-9.77728773007013e-07
-1.28257886049345e-05
-1.36434101014862e-05
-3.45019886090343e-06
-3.28389418644778e-05
3.13668206644204e-06
-2.05515796813751e-05
-5.38658451635537e-06
1.64803758866561e-06
-1.19540794785836e-05
-1.83283746648354e-05
-1.80110611900459e-05
-3.31435922945686e-05
-1.19752817209052e-05
-2.30433522176821e-05
-3.53222564090272e-06
-1.10196563661378e-05
8.84853096351126e-07
1.00044959795714e-05
-3.89364859043447e-06
-7.16300847284724e-06
-9.39851779112837e-06
-2.0266367949218e-05
-3.37413083985709e-05
-1.52851372449346e-05
-1.29406706604403e-05
-1.11979573746045e-05
-1.23928219405261e-05
-5.18255893294898e-06
-3.63940004094358e-05
-2.27661967623669e-05
-1.62797812431769e-05
-4.04476135480451e-05
-1.16465707213036e-05
-2.25692328167913e-05
-2.24751529320435e-05
-3.00034757415519e-06
-2.52258752160656e-05
-1.99031804756683e-05
-5.17413885385734e-06
-3.28767525357668e-05
-2.42730412236648e-05
-1.41467424133127e-05
-1.41120536791001e-05
-1.49058482808907e-05
-2.24510303272346e-05
-9.64616477636562e-06
9.27441257894923e-07
-1.99577927919094e-05
-2.38279382709239e-05
-2.00364922551625e-05
-2.58424717268717e-05
-2.54400444609883e-05
-7.00350104745558e-06
-7.98611426426527e-06
-6.36459055104373e-06
-7.88820110742133e-06
-7.46838634569475e-06
-2.57129654866576e-05
-2.3031793943095e-05
-1.23434176005757e-05
-1.40799978768117e-05
-2.9565582823876e-05
-1.03711161430117e-05
-2.36057854581744e-05
-1.34422773098672e-05
-2.21242074674655e-05
-1.73304654056565e-05
-9.65127640603388e-06
-2.96337504428032e-05
-2.91106388821327e-05
-2.90992348591372e-05
-1.75968201265443e-05
-3.5847609349536e-05
-1.68185889965043e-05
-1.60010018976694e-06
-3.72983045690756e-05
-2.4321175600492e-05
-1.70806922503145e-05
-1.02498010504176e-05
-1.57517023251886e-06
-9.37332260042054e-07
-4.51343222817323e-06
-2.24337718729666e-05
-1.1429202421249e-05
-9.07043440299746e-06
-2.4387330248889e-05
-2.92268282739787e-05
8.97322190259396e-06
-2.29242451594122e-05
-1.01110599608638e-05
-2.77678878254817e-05
-1.5798003875588e-05
-1.12122823060044e-05
-1.1723351740717e-05
-1.70220232481409e-05
-1.67581336217233e-06
-2.56227047733158e-05
-2.20952493133964e-05
-5.74522244219667e-06
-2.28483305168899e-05
-2.17217572902095e-05
-1.06221216632913e-05
9.52043604695999e-07
-1.37631189891201e-06
-9.93782733150021e-06
-4.24081007615892e-06
-2.33226400715019e-05
-3.12577464046693e-05
-1.48920244865636e-05
-1.30731055124621e-06
-1.73184276158506e-05
-5.22046670594584e-06
-2.69796833021984e-05
-2.52936597989348e-06
-2.62790038777209e-05
-2.11112486594886e-05
-6.94169302842673e-06
-1.52015277949698e-05
-9.87257059715092e-06
-1.64318473451041e-05
-7.88433930326786e-06
-1.79888877871244e-05
-2.83429720710765e-05
-1.60722408959747e-05
-2.86393219743128e-05
-2.16678919025068e-05
-1.89168206727046e-05
-2.67259761106097e-05
-1.02182073932321e-05
-1.13225313503724e-05
-1.6524989569893e-05
-1.70929970248779e-05
-2.55457156002583e-05
-1.77136183072739e-05
-3.01090211682632e-05
-3.52757509772744e-06
-1.69795774527935e-05
-3.7637788232467e-05
-1.19346819551608e-05
-1.37466072513134e-05
-1.31755591261527e-05
-2.85946884711735e-05
-1.54300819981133e-05
2.69674608338386e-06
-1.03225844979716e-05
-2.1001043636005e-05
-1.25671011995062e-05
-1.86156816656439e-05
-1.13670939914945e-05
-2.46354471673571e-05
-1.64036513108379e-05
-2.91459191714201e-05
-1.88566350717016e-05
-2.34837828340362e-05
-2.69166312200385e-05
-1.25399102553913e-05
-7.1559789355295e-06
-2.18037115692837e-05
-4.71410693554527e-06
-3.72720384146473e-05
-1.78294702613089e-05
-1.51038259890855e-06
-6.80987907343471e-06
-9.42015214131515e-06
1.0292303053226e-05
-1.8374294298941e-05
-3.01126353846544e-06
-2.36837167532332e-05
-2.48407497424916e-05
-2.01203213349794e-05
-1.07220713194036e-05
-3.32722942008685e-06
-1.0550430406468e-05
5.0945695700621e-07
-7.34790716027142e-06
-4.93658205021936e-06
-6.1848330791796e-06
-1.14904051757207e-05
-9.16885847786136e-06
-1.16418245015237e-05
-7.35312977537359e-06
-1.77217104459475e-05
-8.89307818812235e-06
-1.40000783651118e-05
-2.11440184369235e-05
-1.67235517636442e-06
-1.40987630981433e-05
-1.12777915692914e-05
-2.37287508731354e-05
-2.54711246585723e-05
-2.53769039136555e-05
-9.85716092953094e-06
-2.29365721017892e-05
-3.1046434035356e-05
-1.79115068930211e-05
-1.38754821217091e-05
-4.25354783174547e-06
-2.45318747691104e-05
-2.3982405168532e-05
-3.00850060093183e-05
-1.04944603931245e-05
-2.12532221658011e-05
-2.91817866613282e-05
-6.24472278727966e-06
-1.46657408636004e-05
-1.60978713817972e-05
-2.58495052242838e-05
-4.73812087637509e-05
-8.33330307705622e-06
-1.63622647310089e-05
-6.92141998956224e-06
-1.8364885106316e-05
-9.23115917876933e-06
-2.72800854163577e-05
-9.9211590728164e-06
-1.65102343325651e-05
-1.55886592354544e-05
-2.94101901077887e-05
-9.44459741015846e-06
-1.12765702383436e-05
-2.57897256027821e-05
-2.03502097207982e-05
-2.24742437276657e-05
-1.47826195239706e-05
-1.53737759346289e-05
-8.16923804284833e-06
-4.04655263178491e-06
-3.04979085912791e-05
-2.62167920086239e-05
-8.64670749957175e-06
-2.04308380312862e-05
-1.45116459748234e-05
-1.59919124014769e-05
-3.08144816034708e-05
-2.29378321119714e-05
-1.20214460585657e-05
-1.70772784105603e-05
-2.24904916323552e-05
-2.01919771299482e-05
-2.08419145448017e-05
-2.56424007727429e-05
-1.10253010985021e-05
-1.19859055362669e-05
-3.01905678468998e-05
4.91676777929515e-06
-1.63655413690157e-06
-1.37933207006365e-05
-1.29055210731711e-06
1.20601499417716e-06
-2.8990136984049e-05
-1.57148160966563e-05
-1.17760535244956e-06
-5.49788772839195e-06
3.21955929289773e-06
-1.80677679901203e-05
-1.17544097147962e-05
-1.78421116015705e-05
-2.92316517845034e-06
-6.90771756938789e-06
-1.77241627662495e-05
-2.07827549395505e-05
-2.21933095000773e-05
1.17867258760478e-05
-1.93531297288147e-05
-1.98541577076936e-05
-9.76436090404209e-06
-3.13748447246443e-05
-2.44415551599923e-05
-1.15851758749358e-05
-2.02925419119889e-05
8.52882467654669e-06
-1.21525623509906e-05
-2.07463555085494e-05
-2.3802112869898e-05
-2.29734220868899e-05
-2.51610698883884e-05
-1.76155926792702e-05
2.5151510208531e-06
-2.28248803952193e-05
-2.20738924201649e-05
-1.35022084070436e-05
-3.5482719762755e-05
-1.65820121437586e-05
-2.22090130408978e-05
-1.87023081767636e-05
-3.69908837418293e-05
-3.70020400951688e-05
-3.43234077540293e-07
-2.10211881204672e-05
-2.39183036262521e-05
-2.52486103824499e-05
-3.68107570127495e-06
-2.5644818219566e-07
-2.8728650292121e-05
-3.00141665270032e-05
-2.4105560441876e-05
-1.44207008594361e-05
-2.06221137724197e-05
-1.42424066848258e-05
-1.3654019798867e-05
-1.2456207758777e-05
-2.21182281530483e-05
-8.92303709470972e-06
-3.17031409476289e-05
-1.68374002773668e-05
5.71378751393837e-06
-2.98485040242368e-05
-1.95643826055359e-06
-3.45818248032287e-07
-2.30595372846404e-05
-1.39930106229702e-05
-1.06282072254268e-05
-3.13033568540402e-05
-4.51340714674332e-06
-1.33011581941944e-05
-1.54408248191668e-05
-1.79765418143079e-05
-2.07829259760776e-05
-1.31405304187038e-05
-2.33338741728959e-05
-2.34131649201396e-05
-3.14632200210173e-06
-2.04434377881316e-05
-3.60675824454412e-06
-6.97809080375867e-06
-1.03665024216378e-05
-9.17452691162349e-06
3.69595651333801e-06
-1.54076066350491e-05
-6.8633830401222e-07
-2.44169221976319e-05
-2.26948937476851e-05
-2.13634952181812e-05
-3.05318913809937e-05
3.53579232190675e-06
-3.99263158104729e-06
-6.25145448731915e-06
-2.02524758785095e-05
4.45208143046905e-06
-1.5545014692898e-05
-1.92536744682711e-05
7.40941927806706e-06
-1.9172055098373e-05
-1.66790860792729e-05
-6.51814444251248e-08
2.21672678225422e-06
-4.30487729777176e-06
-5.52852400384658e-06
-3.91937475055352e-05
-1.66521104295936e-05
-3.30457360408139e-05
-2.37309241839081e-05
-8.02077501670571e-06
-2.02646636572896e-05
-1.47663165021327e-05
-9.93247392591503e-06
-3.21822591195174e-05
-1.44865631468457e-05
-1.02964681348779e-05
-3.0210132143222e-05
-1.83649865524298e-05
-1.73148750232627e-05
-2.24756588905677e-05
-1.45550372981583e-05
-2.44004963380203e-05
-1.06506617877555e-05
-5.79138141937536e-06
-1.26712001680703e-05
-1.75778555088058e-05
-2.65833388656365e-05
-8.92624040769123e-06
-1.76401466556009e-05
-1.06256630557241e-05
-2.18478219628464e-05
-1.21432253232336e-05
-2.92033523947666e-05
-1.18059255870053e-05
-1.87399865064596e-05
-2.72542955360572e-05
-1.59034978816371e-05
-2.63013506635708e-05
-8.34696099092314e-06
2.55569304445081e-06
-3.71173677997732e-05
-6.35908857692444e-06
-1.36719706685029e-05
-3.01282031083027e-05
-2.04886032311446e-05
4.90235153896728e-07
-2.8529250290534e-05
-5.87103179916307e-06
-1.61363480039543e-05
-8.879608767547e-06
-1.91625965196771e-05
-8.3247250210441e-06
-4.53157498834379e-06
-1.76045601878439e-05
-2.78139151545075e-05
1.35239889930297e-05
-8.79662140160692e-06
-1.48293191193984e-05
-4.85601930953645e-06
-2.54223666698579e-05
-9.51825210018465e-06
-9.40095537124134e-06
-9.10156139441396e-06
-1.41383791538041e-06
-1.29598467023631e-05
-7.37344342141543e-06
-1.65917004101719e-05
-4.630871786161e-06
-1.3647719965131e-05
-2.120191406639e-05
-2.07379325581511e-06
-2.17722549543875e-05
-1.25775521531144e-05
-1.62090208970031e-05
-1.55047539067754e-05
-1.72999187132008e-06
-3.57617240258851e-05
-8.17416275269826e-06
-1.2095255955808e-05
-1.87119263332026e-05
-1.37587239002942e-05
1.72168652020479e-06
-2.56347663504275e-05
-2.28343569903751e-05
-2.94329221724397e-05
-1.61778690639855e-05
-8.79820225449056e-06
-2.82569047471673e-05
-6.49995725126053e-06
-1.76653200694684e-05
-1.79532169765798e-05
-3.05500263885177e-05
-2.44762553967749e-05
-6.08716647735856e-07
6.27244595872676e-08
-2.72391110183771e-05
-2.49598659184682e-06
-1.58218663411035e-05
-1.24115170409715e-05
-5.62317385024445e-06
-1.43921427010086e-05
-2.30106159288932e-05
-2.56683662862151e-05
-3.23612450221136e-05
-6.88127065361996e-06
-1.48661933157028e-05
-7.12972112833659e-06
-9.64334122206144e-06
-4.60175257536674e-06
-2.68714758692515e-05
-2.8377924938889e-05
-8.96802266329777e-06
-9.91721335274224e-06
-8.0968821286057e-06
-1.18827687907134e-05
7.04768292359002e-07
-2.91002165710923e-05
-1.08527439088936e-05
-1.23791368630974e-05
-2.65880586827202e-05
-2.91496547762649e-05
-1.66069127451723e-05
-1.84325355427618e-05
-2.30100096358659e-05
-2.60142452683967e-05
-1.86063195430987e-05
-1.23344328648592e-05
-2.43400178301943e-05
-4.32226038601621e-05
-1.54317426930845e-05
-1.34776220572637e-05
-2.14811540012631e-05
3.91396218641186e-06
-2.84914117360329e-05
-1.40400945024313e-05
-2.92879474506216e-05
-3.93793826029419e-07
5.7396176228124e-06
-1.58448537450148e-05
-4.01999807021987e-06
-2.6420432196919e-05
-3.11481821591367e-05
-1.61194211033547e-05
-1.05528427000986e-05
-6.76768012284825e-06
-1.47866109498881e-05
-5.99505059664869e-06
6.50308963748111e-06
-2.62529825079206e-05
-1.20879765720839e-05
-4.33710082565931e-06
-2.34547789682348e-05
-1.24485274007908e-05
-1.55135476415525e-05
-1.64409713523722e-05
-1.09967523084283e-05
-2.19590385596108e-05
-1.65427794193102e-05
2.40652706519363e-07
-1.0463142333166e-05
-1.5971599942327e-05
-4.55559283087199e-06
-1.84801580739081e-05
-1.80480248456015e-05
-1.79072561849606e-05
-8.98561790344975e-06
-2.36599187066763e-05
-2.74547825981922e-05
-7.8560915665317e-06
-8.70500612734756e-06
-1.2710925597158e-05
-7.60539896898353e-07
2.11931999945421e-06
-6.03619390975866e-06
-1.96940387587645e-05
-1.46248654312389e-05
-3.37586385284926e-06
-5.24996391508608e-06
-2.63586860086229e-05
-1.64138109571424e-05
-2.80285423383562e-06
-2.92314964393843e-05
-1.0485179009929e-05
-2.04787484772327e-05
-2.93467503223387e-05
-1.38039810422048e-05
-3.15446127552871e-05
-4.19435061117832e-05
-1.16277145342341e-05
-3.60467529508421e-05
-2.49833545674392e-05
-1.34108923592519e-05
-1.881149480231e-05
-1.27506464382705e-05
-1.6452460060213e-05
-2.26148119896787e-05
-1.76036925354643e-05
-1.25228899268232e-05
-1.79905138159809e-05
-2.77608810284636e-05
-2.11812894353666e-05
-2.24094778940244e-05
-3.12961670603831e-05
-9.976499011718e-07
-2.00413121500715e-05
-1.55715613107442e-05
-3.24254273548977e-05
-3.42354930876071e-05
-2.00212376943012e-05
7.54431397279392e-06
-1.89249817582738e-05
-1.49752439426606e-05
-7.84449095637996e-06
-3.79647404211038e-05
-3.88882800746033e-05
-2.89408282744294e-05
-2.38651364069396e-05
-8.76823351207983e-06
-1.48051084813006e-05
-7.34679722908433e-06
-9.30052221384007e-06
-1.02596534252813e-05
-2.18402910090464e-05
-6.86826922928539e-06
-9.09957900273196e-06
-1.32712407370457e-05
-2.66893037268912e-06
-2.82408541441145e-05
-1.1359529958475e-06
-2.53277967652483e-05
-9.99842080138949e-06
-1.99280723726476e-05
-2.03798455340991e-05
-1.88355572439753e-05
-1.24909138001355e-05
-2.32659887795955e-07
-4.45211228300683e-06
-1.08673186136858e-05
-1.76032582285198e-05
-2.39140343935168e-05
-1.94740956402767e-05
-1.17675165707911e-05
-1.29736123180788e-05
-1.60843290840496e-05
-5.30594441198957e-06
-1.31597086543536e-05
1.21544958929358e-05
-1.65428778666305e-05
-2.77629103951895e-05
-2.40399353478448e-05
-8.38967545182207e-06
-2.00767895452653e-05
-1.65721160155798e-05
-4.83266653138026e-06
-9.43006071300707e-06
-1.43943582415671e-05
-4.16972532225268e-05
-7.0880504269472e-06
-2.53520854457594e-05
-2.92642075318073e-05
-6.21423969358036e-06
-3.54621084363725e-05
-3.49134100017049e-05
-2.00847654372516e-05
-2.96532240114129e-05
-2.88629465851307e-05
-9.44857705998195e-06
-3.35107493341708e-05
-2.21653638826707e-05
-2.72652437771307e-05
-1.80688822754991e-05
-2.49843882558429e-05
-1.98832382928909e-05
-1.71964167116411e-06
-1.2505848159497e-05
-2.05842375892596e-05
-2.36781883241251e-05
-1.92297268968905e-05
-2.82590729821858e-05
-2.88315187723055e-05
-1.8235743493698e-05
-1.7064705744793e-05
-1.92143365649492e-05
-5.75125855770675e-06
3.9628948209489e-07
-1.61026947023164e-05
-1.04786382677774e-05
-9.69712083633125e-06
-1.46951712213944e-05
-3.02694110267599e-06
-1.78640429460978e-05
-8.65449373473936e-06
-1.37151516589796e-05
-2.76887432052216e-05
-2.41265238483672e-05
-1.62168292783567e-05
-7.10339715166424e-06
-3.87953597435503e-06
-1.99889578860709e-06
-1.4822658949331e-05
-7.23411354223102e-06
-3.17372414779047e-05
-1.31714604816352e-05
-1.36717382248426e-05
-1.48223268084131e-05
-3.27205454361101e-05
-2.41156566926641e-05
-9.39369202362753e-07
6.34173317435401e-06
-1.54314226358605e-07
-1.24560227863909e-05
-1.48018978511191e-05
-1.3505231264727e-05
-2.14408974717902e-05
-2.26488498288861e-05
-1.4555124838076e-05
-5.91118999187171e-06
2.11170208377844e-06
-1.14414086161382e-05
-2.65115658899108e-05
-1.53203625956288e-06
-4.42588239684996e-06
-1.14167242859684e-05
-1.8164781906013e-05
-7.49174504114849e-06
1.34716929333027e-05
-1.26535038284208e-05
-1.66972779121236e-05
-2.50030808406831e-05
-2.96462390972633e-08
-1.03386662159871e-05
-1.98648552455773e-05
-2.36171195285007e-05
-2.29235660006832e-06
-1.94656757928769e-05
-1.17839476308658e-05
-1.7282683842675e-05
-3.24421487888401e-05
-2.96890754319448e-05
-1.53124633277233e-05
-1.47778597275983e-05
-4.01546619112193e-05
-1.5789036605209e-05
-3.18381871662577e-05
-2.82476816780391e-05
-9.70520062507567e-06
-2.36615320864696e-05
-1.79617252328402e-05
-1.94734639416263e-05
-2.16658185968135e-05
-2.87238730630391e-05
-1.10627247419491e-05
-7.18634698030602e-06
-2.79328287347978e-05
-6.83330032302953e-06
-2.0642286895945e-05
-6.46810532333595e-06
-1.61172007011072e-05
-1.44057781752302e-05
-5.30982616423442e-06
-4.00534685707484e-05
-1.51369035007314e-05
-2.08792348733863e-05
-2.47049554888386e-05
4.47354558431007e-07
-2.39294767579625e-05
-2.34827788714054e-05
-3.41083259079176e-06
-2.15356483654745e-05
-4.66096131339001e-06
-4.51034687843289e-08
-6.26224094548669e-06
-5.32901774335256e-06
-1.1305756167194e-05
-2.77825776824531e-05
-1.46912690826445e-05
-1.76060653222613e-05
-1.42052332394483e-05
-2.6510893840932e-05
-8.75330894145598e-06
-2.41636923609936e-05
-1.96486747683205e-05
-2.68812890662397e-05
-2.26390120421048e-05
-1.07170832688627e-05
-1.06329244206957e-05
-1.89058255643022e-05
-1.13962410347369e-05
-1.08314729180559e-05
5.66696974389766e-06
-1.41151730402974e-05
-9.39863599541458e-06
-8.29497162939135e-06
-4.80425785572874e-06
-2.5473313441974e-05
-2.84586030330454e-06
-6.48334603948916e-06
-2.81510665566795e-05
-6.72002955469357e-06
-1.89381405093486e-05
-2.71113935285436e-06
-1.13558380527487e-05
-7.77466591469021e-06
-1.51153818655083e-05
-9.54868274117446e-06
-2.58926912491881e-05
-1.74598528631595e-05
-2.56728663641127e-05
-2.12608754901277e-05
-1.3685497781413e-05
-5.99121857923461e-06
-9.30534267454375e-06
-3.22502146993293e-05
-4.78925073597546e-06
-2.17272375330744e-05
-8.65463594529212e-06
-5.15589050932177e-06
-1.71335620818553e-05
-2.61077519722162e-05
-1.63590985517348e-05
-1.03093015422623e-05
-2.69923968922715e-05
-1.92679608272746e-05
-2.85834412627861e-06
-2.44775483718968e-06
-1.10407085564332e-05
-2.83479697801799e-05
-2.19184305700004e-05
-1.15394840026272e-05
-2.5370815960009e-05
-2.50380509057486e-05
-4.29514762719022e-05
-2.00322266883023e-05
-8.81269350959021e-06
-1.41863924388109e-05
-1.32533444290033e-05
-1.81850942754488e-05
-2.21923073084984e-05
-9.9678846304682e-06
-2.31403861320136e-05
-2.06405588325138e-05
-1.13729659426558e-05
-2.18723615432093e-05
-1.8962551141516e-05
-1.61879885313806e-05
-3.03480262395656e-05
-1.37649696247039e-05
-6.39643202499376e-06
-2.01513287328116e-05
-6.99032384385029e-06
-1.70636293445397e-05
-1.75886425309673e-05
-1.87435755274704e-05
-1.2442235681138e-05
-2.83201100113239e-05
-6.34751886363339e-06
1.05075619451219e-06
-2.01617820851079e-05
6.1983671403529e-07
-4.45241792698664e-06
-8.89757878595565e-06
-3.27409855013045e-05
2.46586895777106e-06
-1.39770314427456e-05
-7.12376979003956e-06
-2.00858029672675e-05
-7.10678036178093e-06
-8.44206048776997e-06
-1.00302994982059e-05
-1.71982373149031e-05
-3.24018717945688e-05
7.00848039903334e-06
2.33934025398841e-06
-1.70549068129352e-05
-3.2999591776745e-05
-1.83024261247206e-05
-1.80347299297813e-05
-4.89345839989398e-06
-2.56713054320292e-05
-1.92310516653007e-05
-1.68377412850275e-05
-3.7538738515081e-07
-1.82303312179496e-05
-2.38625954020198e-05
-7.65235799057291e-06
-2.26338606723575e-05
-1.39897927131165e-05
-2.37406142522377e-05
-3.34023186505585e-06
-3.03466327885232e-05
-8.42532998320076e-06
-1.48036209796187e-06
-1.28357956415464e-05
-1.12439307196393e-05
-1.21214544873535e-05
-2.15038276533407e-05
-2.31208767921649e-05
-2.39785112003537e-05
-3.14405637980548e-05
-1.3342818878304e-05
-2.46598470688303e-05
-1.28458094100363e-05
-2.47408398854581e-05
-9.31291059693359e-06
-3.31046118140178e-06
-4.23850376008651e-05
-1.55518441798832e-05
-1.98298737479379e-05
-1.06375107445591e-05
-1.64001127734708e-05
-2.16308755677476e-05
-9.40393500423032e-06
8.88852951070722e-06
-1.02355109961332e-05
-2.50126792380275e-05
-1.42126585443577e-05
-7.41866415908117e-06
-5.84967150187986e-06
-1.71564845776606e-05
-2.82663368123049e-05
-6.42029526129337e-06
-2.55180764036295e-06
-4.42287869551893e-06
-2.53022856950663e-05
-4.6625429595726e-06
-7.18263222594137e-06
-1.30296215032316e-05
-1.69759709581377e-05
-1.80084324748218e-05
-1.70702704289419e-05
-2.71229449716845e-05
-9.2320183466817e-06
-4.11189055413269e-05
-2.47689286870753e-07
-3.59639831114879e-05
-1.55015203778791e-05
-8.74036266702377e-06
-4.477205573812e-05
-3.42734380646909e-05
-1.3896370465645e-05
-2.36245309988784e-05
-1.84914299222312e-06
-1.70551409311474e-05
-1.7021989890811e-05
-9.24773826103598e-06
-7.84123831292142e-06
-2.09388738171114e-05
3.30501844462217e-06
-6.25291411849877e-06
-9.93206154496265e-06
-4.5420251812786e-08
5.75825323391625e-06
-2.4875776690339e-05
-1.62153517354669e-05
9.81725574488424e-08
2.78060489838987e-06
6.21879455765059e-06
-1.93598339073224e-05
-7.46767302485055e-06
-1.0927323840166e-05
-2.32557037660648e-05
-2.60211281099331e-05
-7.09206858239964e-06
-1.14109227305593e-05
6.46804266298522e-07
-2.87476371068331e-05
-3.0793579253518e-05
-2.22611666629974e-05
-7.44898244115158e-06
-1.11706691021065e-05
-9.64545870077377e-07
-1.77155100811045e-06
-2.27867760583842e-05
-3.1921830581349e-05
-1.60307051956128e-05
-2.05752068697e-05
-1.6464637677689e-05
-1.58099266691209e-05
-1.03295745607243e-05
-1.28561439604998e-05
-2.67877018686263e-05
-1.51832196351455e-05
-3.32253498600816e-05
-2.76635348790339e-05
-7.98198757959831e-06
-1.25800848156565e-05
-2.77808778330155e-05
-2.73020539148571e-05
-3.61690908561787e-05
-1.82966754304774e-05
-2.4916954467845e-05
-2.86405388607662e-05
-1.5767986463114e-05
-3.13210312371039e-06
-1.81184501446557e-05
-1.61362965054086e-05
-3.34718243992387e-05
-3.00556293530165e-05
-1.43823778181893e-05
-2.31691518806967e-05
-1.11929307246641e-05
-1.92704358904643e-05
-3.1466759170942e-05
-2.10770982152946e-05
-8.21254622155658e-06
-2.99032906126428e-05
-3.04550945693388e-05
-2.81226813414567e-05
-1.70126517197068e-05
-1.70032999775576e-05
-5.27445002710512e-06
-1.00343718524562e-05
-2.75933502651926e-05
-2.61201117352917e-05
-1.43110785801013e-05
-8.03149636803373e-06
2.22607700640485e-06
-5.15724828077766e-06
-1.8852959199166e-05
-3.04159621394624e-05
-1.65704512630375e-05
-5.29338717365038e-06
-2.00543027484196e-05
-1.58000485163076e-05
7.03659264973411e-06
-2.83902081341167e-05
1.13391545207636e-05
-2.32816210026907e-05
-3.56647363921125e-05
-4.0080660206211e-05
-7.57985462604468e-06
-7.10737047503176e-06
-2.40616489651022e-05
-2.3463183250894e-05
-3.40741416249421e-06
5.23554815910409e-06
-4.82304041904262e-06
-2.96422794686086e-05
-3.4287062838578e-05
-3.24452871685267e-05
-5.75664072383638e-06
-1.7645972035744e-05
-7.5176743507946e-06
-1.21385780881898e-05
-1.65711003828332e-05
-1.23075865777346e-05
-1.17468536152852e-05
-2.9818999516418e-05
-2.0425082626304e-05
-1.32652129806394e-05
-2.08066836970962e-05
-1.32858430497175e-05
-1.39082530618656e-05
-3.40078272006309e-05
9.1632594974194e-06
-2.1087387534263e-05
-3.18725157331687e-05
-1.38828540549671e-05
-2.12652138308839e-05
-1.70540236739045e-05
-2.42324875332886e-05
-3.41370628865144e-05
-1.84413469003829e-05
-2.62293526717698e-05
-3.25522250483487e-05
-1.78555829544514e-05
-3.26493626590979e-05
-2.39652798282758e-05
-5.33270890390524e-06
-1.48446521498541e-05
-1.4354823350972e-05
-9.62945318117576e-06
-3.08020804109043e-05
-4.08985178732811e-05
-3.61770748560317e-05
-2.1364422825694e-05
-1.60745591166805e-05
-3.0005941667963e-05
-2.13984292138581e-05
-2.96454751285888e-05
-1.5162240844726e-06
-2.12077683101706e-05
-1.29627954722062e-05
-1.55603314987289e-05
-1.54269337068847e-05
-7.98748992273559e-06
-8.46887589013349e-06
6.08318708381829e-07
-1.88215020304276e-05
-2.22341111566167e-05
-2.82640640933476e-05
-3.01062442944054e-05
-1.42582017573772e-05
-1.17071225324221e-05
-1.86299571502278e-05
-1.62252782575293e-05
-8.78083498766923e-07
-1.90267213564101e-05
-2.08610121598707e-05
-7.52136299212741e-06
-1.36337951002812e-05
-1.13957073100923e-05
-1.04610763581394e-05
-2.96416235787551e-05
-4.57293506862386e-06
-2.22153357469596e-05
-8.15799852028281e-06
-2.15349677368839e-05
-7.91616778864545e-06
-7.15726441748208e-06
-2.34345737567812e-06
-1.61588254944643e-05
-9.61419026400373e-06
-1.2832775057062e-05
-1.96024147889644e-05
-2.45290256754053e-05
-1.40810378975466e-05
-2.99579064769212e-05
-3.03187982591425e-05
-3.37775936910793e-05
-1.82533642665136e-05
-2.68226752220863e-05
-2.66043134306884e-05
-1.89272053060152e-05
-9.90354174416251e-06
-5.57695897014116e-06
-1.6595659907332e-05
-2.04402292095372e-05
-1.31273580488443e-05
-1.42326543422437e-05
-3.07473324347222e-05
-2.47904389576408e-05
-1.90480825314811e-05
-3.71728086971524e-05
-1.29910550515303e-06
-1.4797783284652e-05
-1.88629545741473e-05
-1.63248546089512e-06
-1.72051865857445e-05
-1.52161271273767e-05
-2.79010831063476e-05
-1.93051377991809e-05
-1.84251710763674e-05
-1.81743617644876e-05
-2.03753900053237e-05
-7.33688776528356e-06
-5.18425373530376e-06
-1.10077897394202e-05
-5.72712739363442e-06
-2.00217849149863e-05
-1.23030787396675e-05
-7.40900717190658e-06
-1.18000680570342e-05
-2.13535309020028e-05
-1.51234855833427e-05
-1.72678550886089e-05
-6.43343187808727e-06
-3.51012259535539e-06
-3.28694907867213e-05
-1.84011971090194e-05
-1.22757283521177e-05
-2.39494453736016e-05
-3.36447973298755e-05
-2.12400549505175e-05
-2.42802148149844e-05
-5.58610113943167e-06
-2.81840329657444e-05
-3.2011662245746e-05
-3.02024290045608e-05
-1.23283094483937e-05
-1.42471751369261e-05
-2.38498823310309e-05
-8.13618322602911e-06
7.1998920675169e-06
-2.01734935415914e-05
-3.37021956805542e-05
-1.07800264556217e-05
-1.23497727183035e-05
-1.30929303862655e-05
-2.05302169007181e-06
-1.36297340466911e-05
-2.75493612844293e-05
6.35306619109604e-07
-2.65500452010095e-06
-9.23585954573919e-06
-2.79198874513362e-05
-2.04738088249959e-05
-1.28612706872495e-05
-2.29086054844548e-06
1.70458689388172e-05
-7.91608645191876e-06
-1.16440584315531e-05
4.05385287827691e-06
-6.36230191898718e-06
-8.64831949182435e-06
-2.11521247376743e-05
-1.63912430097122e-05
-8.78106724951096e-06
-7.75383520878843e-07
-9.73993517802266e-06
-3.04083828161995e-06
-1.74238255949678e-05
-6.30321100537931e-06
-1.62829498790173e-05
-1.58258935900559e-05
8.02631024481078e-06
-2.68758767369405e-05
-1.33733626956724e-05
-1.51161146995707e-05
-2.75396235751328e-05
-1.08301811958982e-05
-8.7099217902599e-06
-1.47750816908711e-05
9.04037881489368e-07
-4.43144887367303e-06
-2.29288323897708e-05
-2.65146988879678e-05
-3.32407095365406e-05
-3.90059406951409e-05
-2.27099696371792e-05
-2.29884920716395e-05
-1.55787201305815e-05
-3.06157139901002e-05
7.57258819603832e-06
-2.17814932495937e-05
-2.64409382555077e-05
-2.45030477574636e-05
-1.37516263567527e-06
-3.00566783236019e-05
-1.1591732965922e-05
-1.70355652191921e-05
-6.31624750207748e-06
-1.22323700793908e-05
-1.31069275784999e-05
-1.31198290511051e-05
-2.75399703649901e-05
-2.51644844661186e-05
-6.38923403224003e-06
-5.48792922919189e-06
-2.80041307466501e-05
-1.13470956107628e-05
-1.8983724989633e-05
-1.99756070882048e-05
-2.92638282592963e-05
-2.50831681475358e-05
-1.75929328479695e-05
-2.17992018513921e-05
1.10264851831937e-06
-2.06687937563754e-05
-2.33542371372168e-05
-1.25836720896824e-05
-2.32856387610342e-05
-3.4486105584947e-06
-6.30998640682815e-06
-2.03741295354933e-05
-1.7003529762383e-05
-1.46618380112622e-05
-1.8736129085148e-05
-1.99722331474846e-05
-1.65775789102897e-05
-1.45042819508122e-05
4.68726035416237e-06
-1.62302780324269e-05
-1.91821147708036e-05
-1.48937654588852e-05
5.32082200071611e-06
-1.37734198285282e-05
-2.28179020003516e-05
-7.14541063771552e-06
-4.74506917964838e-06
-1.02956635029457e-05
-7.75008515046354e-06
-6.90185024220383e-06
-1.35446689367114e-06
-6.20154005877063e-06
-1.828471423851e-05
-2.1532734446599e-05
-1.60040764524773e-05
-9.4951146360057e-06
5.15490270813511e-08
-1.75472775366678e-05
-1.65234503389147e-05
-3.34343058096343e-05
-8.91488677071987e-06
-1.94602281794711e-05
-1.39838812369394e-05
-1.5934164789708e-05
-9.09348430264928e-06
-1.29755648882129e-05
-2.60981759914736e-05
-2.9891631334215e-05
-2.2047211389379e-05
-1.06562031536911e-05
2.67044961113104e-07
-1.80054869662122e-05
-1.67128361454447e-05
-1.76113158957328e-05
-6.42225912736913e-06
-7.72807523723833e-06
-5.0106970012335e-06
-1.72396199917177e-05
-7.41389459078876e-06
1.12129144234489e-05
-1.7332385134352e-05
-3.3474725639691e-05
-2.13328766192408e-05
-2.83729467704308e-05
-2.85512464717826e-05
-2.18176832532289e-05
-2.0765009784371e-05
-2.2729038158607e-05
-4.09520871479228e-05
-2.86935532165161e-05
-3.00458317588572e-05
-1.98810815113102e-05
-2.50900365780254e-05
-2.46994416118786e-06
-2.38749779150127e-05
-1.67280787982291e-05
-1.07580402823317e-05
-1.02322630657371e-05
-2.69584757049608e-05
-1.32199986978417e-05
-2.30866526636042e-05
-4.28116842989388e-05
-1.13091485061027e-05
-1.4843252913707e-05
-2.75257494228994e-05
-2.67054650240865e-05
-4.39107220769633e-06
-1.51780841660678e-05
-1.52024291146471e-05
-1.20875437378494e-05
-1.6886370713258e-05
-1.15782823224556e-05
-1.04772071011254e-05
-1.08052835056923e-05
-1.96803395645134e-05
-9.72831967287059e-06
2.92808467841159e-07
-3.03653800246468e-05
-1.3450697427651e-05
-1.67122708993939e-05
3.9969308912247e-06
-7.43028552981412e-06
-1.74346619003796e-05
-1.86184481408894e-05
-3.69635885098584e-06
-1.85865985056209e-06
-5.28482952318019e-06
6.52505773184798e-06
-1.59657628418175e-05
-1.01215569143078e-05
-1.51115054833883e-07
-1.54239402896433e-05
-3.50173667963628e-05
-2.05221904697252e-05
-1.74127801328694e-05
3.35339092139812e-06
1.38263348515677e-05
-3.96678306276987e-06
-1.686915493184e-05
-2.43493173584922e-06
-2.40979586932297e-05
-1.82595230242458e-05
-3.30696787906645e-05
-6.28732751523193e-07
9.83310470346089e-06
-1.46070967579797e-05
-8.51631615367742e-06
-1.90770593907772e-05
-9.19607914122596e-06
-7.63916073709135e-06
-2.07835791006574e-05
-2.98377751004499e-05
-1.86271056219216e-05
-1.61934165240336e-05
8.87588110024535e-06
-6.97940033401102e-06
-1.6289482902985e-05
-7.72676183293975e-06
-1.89921525817649e-05
-8.46001080158776e-06
-1.25285434768093e-05
-7.4584776250652e-06
-2.66623700225518e-05
-5.90209616165828e-06
-1.64364911879221e-05
-1.68229116042825e-05
-3.10268803098116e-05
-1.31978640769827e-05
-1.85224199691275e-05
-2.7092714964505e-05
-3.68539944809187e-05
-1.5762480698994e-05
-1.91253550297547e-05
-2.4918024524485e-05
-2.74173069492566e-05
-2.17876243256973e-05
-1.71576568235053e-05
-3.64566754048024e-05
-1.49679958852089e-05
-8.62866911076273e-06
-1.68312153965857e-05
-4.16108671462021e-05
-3.37296940321249e-05
-7.72389816046765e-06
-2.5589522406226e-05
-2.80623427632048e-05
-8.09723187501141e-06
-1.68447602010749e-05
-2.29503630788944e-05
-2.24212178197702e-05
-4.4906522551993e-06
-1.17619226522556e-05
-3.00609244474538e-05
-1.26569582814565e-05
-1.62944894217041e-05
-1.12494919231284e-05
-1.79562291782573e-05
-8.35751097446467e-06
-1.20775901861232e-05
-3.43499774406682e-06
-2.77119104792469e-05
-4.58311764164909e-07
-2.45452761296525e-05
-1.5345443313716e-05
-2.36589116938175e-05
-1.16543527315301e-05
-1.21761185066041e-05
-1.75013195663174e-05
-3.16633559424737e-05
-1.61270230322966e-05
-1.20707539220483e-05
-1.52315982805405e-05
-9.22235810137842e-06
-1.82076102417929e-05
-2.72191213719107e-05
-1.01843118599677e-05
2.29264786227649e-07
-6.04439856302364e-06
-1.50461002342349e-05
-1.5543682642149e-05
-1.06605516483885e-06
2.7464886343944e-06
-2.27881807070683e-05
-1.17356399420834e-05
-1.98311721270107e-05
-1.3715932148349e-05
-6.86961047956058e-06
3.29372421901234e-06
-4.09990690080232e-06
-1.15559158161898e-05
-2.53754484751929e-05
-6.72165400093064e-06
-1.14676445136049e-05
-1.48148099184292e-05
-1.42432312678303e-05
-2.30342132314271e-05
-3.21920637860781e-05
-2.16546622189376e-05
-2.60327106027031e-05
-4.20279970034005e-05
-1.64857515576568e-05
-3.02236801460166e-05
-3.42576486139695e-06
-2.27196185849161e-05
-2.82445173913805e-05
-1.26235478469028e-05
6.41108348733596e-06
-3.76940300231447e-05
-1.75709431694615e-05
-2.13573348682795e-05
-3.35088519729027e-05
-1.6807109102304e-05
-3.18797222340094e-05
-1.52706419305979e-05
-2.64872968670631e-05
-2.11899867545799e-05
-2.15255707785214e-05
-8.28669424584819e-07
-3.11303444008991e-05
-1.7543867829747e-05
-7.32948090237253e-06
-3.28684082942209e-05
-2.63633494295684e-05
-1.4031179934928e-05
-2.30649444038475e-05
7.24747724073465e-06
-2.24805910714941e-05
-3.35869821292495e-05
-1.89777401288584e-05
-3.13960625879559e-05
5.85644209609903e-06
-1.75426884850338e-05
-2.47260649111439e-05
-1.9530872387857e-05
-2.76765295352786e-05
-2.22721775506528e-05
-1.82980676056054e-05
-4.08005042960843e-06
-1.44940570915454e-05
-8.20976981173067e-06
6.00013683521653e-07
-1.0120088207673e-05
-1.46508111956871e-05
-1.93586922448094e-05
-9.39416456711993e-06
-1.38909469093736e-05
-5.41927598118128e-06
-1.8489987028014e-05
-2.65805157199612e-05
-2.20593038525293e-05
-1.61176392533065e-05
-2.29870439789816e-05
4.86603610237399e-07
-9.51785923575963e-06
-1.38626755268097e-05
-1.83065399543503e-05
-4.22506856217883e-06
-5.51817362636852e-06
-1.16200965411406e-05
-2.80043634731757e-05
-1.14911697065731e-05
-2.14504771011437e-05
-1.29590066021075e-05
-1.23939280159708e-05
-2.52916536563793e-06
-2.79899909641645e-05
-8.01011594426053e-06
3.38736970998488e-07
-1.32059722853701e-05
-4.74361141992666e-06
-9.26770964761253e-06
-2.89267212529661e-05
-1.68889429212609e-05
-3.65021563830751e-05
-1.75975173709647e-05
-1.58752804869106e-05
-2.22461368656124e-05
-2.0964451138657e-05
-2.05356918479967e-05
-1.14154355374464e-05
-1.29656757502692e-05
-3.57615317652305e-05
-6.34848054665056e-06
-1.5212736855469e-05
-2.39466550059252e-05
-1.35434923867105e-05
-2.3678553408096e-05
-4.4557848231628e-05
-2.57516748681977e-05
-2.0338666542858e-05
-1.26758344527738e-05
-3.37672639114012e-05
-1.83950245359479e-05
-2.03193418086164e-05
-3.84329222172538e-05
-3.00393441685288e-05
-1.70796301521367e-05
-2.76496929499622e-05
-1.20261988713276e-05
-9.25143462469941e-06
-4.01578694461166e-06
-2.67990496372814e-05
-1.70362435921826e-05
-2.11936169271121e-05
-1.95494555605155e-05
-2.47957737564289e-05
-1.67705914186603e-05
-2.30157196003766e-05
-1.0706664514623e-05
-5.14790407451083e-06
-1.83791120889576e-05
-3.83662693459321e-05
-1.85751455108477e-05
9.50900918172485e-06
-1.13485417488895e-05
1.99496875885829e-06
-3.96485338904339e-06
9.63832952572907e-06
-1.86014396159623e-05
-5.11076248306318e-06
-4.66702481288653e-06
9.0198991393959e-06
-1.75722780134701e-05
-3.81911664706798e-06
-2.87293199894401e-05
-5.94192287382313e-06
-1.7655167777271e-05
-9.16052285601242e-06
-1.7006867454517e-05
-3.22352241814856e-05
-2.03201844756751e-05
2.31506265157488e-06
-5.77011866111563e-06
-1.20745579603568e-05
5.93264133333465e-06
-2.38935493708786e-05
-9.02327243071322e-06
-1.79265526115345e-05
-1.29211654892958e-05
-1.79726496663552e-05
-6.33815090715116e-06
-9.60708117310691e-06
1.15184663891827e-05
-2.82058560346948e-05
-9.31595867690042e-06
-6.67889209135115e-06
-1.14941787839309e-05
-2.95038205208747e-05
-1.27607881269676e-05
-2.46325911298509e-05
-2.24310570083207e-05
-3.2030619192319e-05
-1.910832370767e-05
-2.74586794036987e-05
-3.94577751167935e-05
-2.02969743303083e-05
-3.70752427640424e-05
-3.86643369231393e-06
-2.29336994280351e-05
-1.68283614964652e-05
-1.31704637553484e-05
-2.87648198758317e-05
-7.45580726679339e-06
-3.46762174564264e-05
-2.85273384992351e-05
-2.42752815212537e-05
-1.01332445332588e-05
-1.83748505626893e-05
-1.91425817894898e-05
-1.22145679086788e-05
-1.26945621017359e-05
-1.75316920384429e-05
-3.23427630609171e-05
-2.73792054564614e-05
-9.40981413977074e-06
-1.34425622956744e-05
-2.57295430647699e-05
-1.25573369166433e-05
-2.42600308662278e-05
-1.85549498067182e-07
-2.13769867644915e-05
-1.81657398823889e-05
4.21629347096254e-06
-1.57290476996608e-06
-3.47861900046826e-05
-2.93331760586922e-05
2.59937735021686e-06
-3.20432503480231e-05
-6.70452872497224e-06
-1.12387020878066e-05
-1.45902296807667e-05
-2.97140776673784e-05
-4.56222026483988e-06
-5.66569911749944e-06
-1.2750013118741e-05
-1.19498096527339e-05
9.08705629279757e-06
-2.2727973648884e-05
-2.14133491817748e-05
-1.71395816948804e-05
-1.05802194187592e-05
2.00780901195541e-06
-1.35247003243464e-05
-2.01509076266685e-05
-3.42515788622964e-06
-1.64213679440319e-05
-1.82045260642554e-05
-2.39194648433181e-05
-9.04359468484282e-06
-1.26914054655913e-05
-1.73747318235055e-05
-2.50411069960516e-05
-9.07990638014029e-06
-1.20481698148208e-05
-2.55082921473235e-05
-1.86401193698623e-05
-5.44612323349415e-06
-1.51855943477336e-05
-1.7571195949152e-05
-2.34863960176843e-05
-2.36909483261593e-05
-7.24368263585973e-06
-1.2305658095594e-05
-1.43634858171222e-05
-8.77622787356931e-06
-3.71582978347725e-05
-3.94087496653533e-05
-2.38976408227876e-05
-1.70036599296531e-05
9.16721276300562e-06
-2.32639937178021e-05
-2.2958907148388e-05
8.83113290183499e-06
-3.67878762693068e-05
-1.44201160100754e-05
-1.79869137341537e-05
-2.09308267248917e-05
-1.79499985901182e-05
-4.67117156526704e-06
-2.40403368803595e-05
-2.9288638857721e-05
-1.87308340613844e-06
-2.70047124193857e-05
-1.63702268194511e-05
-1.58896233753301e-05
-1.2556853005188e-06
-1.8581745306053e-06
-4.05599116641584e-06
-2.6910678840502e-05
-2.88249484095359e-05
-3.19915810978618e-05
-2.06510552518758e-05
-4.1375652878523e-05
-3.27606998721609e-05
-3.57710685013912e-05
-2.08483102632809e-05
-2.08948782602282e-05
-2.12329396014775e-05
-3.94137846560115e-05
-1.35145264878111e-05
-1.6538438817729e-05
-1.68840209549273e-05
-1.05892134687554e-05
-3.22577520818889e-05
-2.01868490497061e-05
-9.61619043700254e-06
-6.92045603728129e-06
-2.64435961310353e-05
-1.87902820988581e-05
-9.76119974222668e-06
-1.97659614753289e-05
-2.0310642412828e-05
-1.24372190767258e-05
-6.3605053080303e-06
-2.24325277044662e-05
1.08387338677124e-05
6.85908008464098e-07
1.01900506654866e-05
-2.14245110860765e-05
-4.46606048818953e-06
-8.67245828871131e-06
-1.70833956837089e-05
-1.77343371653969e-05
-4.22920004411055e-06
-2.22118658129329e-05
1.71923809996224e-06
-5.51328845336848e-06
-3.01930304987394e-05
-2.75561400053599e-05
-1.63617562961785e-05
-1.26654299066545e-05
-1.03392770363728e-05
-1.90412511500395e-05
-1.47045147651697e-05
-7.73869767820223e-06
-6.83892502288135e-06
-1.49595927995016e-05
-1.32077778270092e-05
-1.37997314477767e-05
-2.18755294084211e-05
-1.97372661709108e-05
-1.03192241071956e-05
-2.93497265742942e-05
-1.5671979664141e-05
8.05018004804026e-06
-3.43442464219153e-05
-1.13353657186702e-05
4.0995291550949e-06
-1.31040636821501e-05
-7.29611400234455e-06
-1.49101015305388e-05
-1.85828018048029e-05
-2.73131025300125e-05
-2.12543799973114e-05
-2.01075611236664e-05
-1.61822272719601e-05
-2.48252576783853e-05
-3.59206464573409e-05
-1.69050874532657e-05
-1.33785044440456e-05
-2.72354215886005e-05
-2.46006981593629e-05
-3.7976077669353e-05
-6.5249541341459e-07
-1.15707746381921e-05
-2.46188845665192e-05
-3.93984992350692e-05
-3.10087465856972e-05
-8.07895689938991e-06
-1.50522308491043e-05
-2.68573531881045e-05
-1.5654736485021e-05
-2.50802932547764e-05
-2.75392744490581e-06
-3.99148065478486e-05
-3.73285122754239e-05
-1.44501008487492e-05
-1.34459834385181e-05
-8.12058948939615e-06
-3.21013643361016e-05
-1.0950627366225e-05
-2.98613238694581e-05
-1.77105089825731e-05
-1.13835429762527e-05
-1.3923584591135e-05
-1.26334761357729e-05
-1.60965181058872e-05
-1.10017494529692e-05
-2.60613154320339e-05
-1.6708275283487e-05
-1.91529303998646e-05
