# Supplementary material for: Research on computational propagation and identification of mine microseismic signals based on deep learning
Source: PLoS One. 2025 Oct 22;20(10):e0334641. doi: 10.1371/journal.pone.0334641 (PMC12543183; doi:10.1371/journal.pone.0334641)
Supplement: S10 Data — (ZIP) [file pone.0334641.s010.zip › 000101100001621.xlsx_0.txt_24.txt.txt]

-3.3774567263523e-06
-2.75717364817806e-05
-2.21303837861905e-05
-1.45746765135402e-05
-1.93201298304107e-05
-2.02942827426582e-05
-1.85965946126825e-05
-2.6873000249212e-05
-1.86598425758147e-05
-1.5185882155933e-05
-2.79262046163018e-05
-1.40801151634901e-05
-1.81457309109856e-05
-1.72964400158051e-05
-2.98104248306189e-05
-3.34872848575264e-05
-3.11996550452833e-05
-2.39468365856265e-05
-2.3068904310699e-05
-8.70720792513567e-06
-2.1404754654794e-05
-4.52695320033077e-06
-1.65169864448871e-06
-2.19174355301319e-05
-3.68856593847139e-05
-2.85312387173462e-05
2.00715739586595e-06
-1.23016340135992e-05
-1.34635081547357e-05
-2.25760165123924e-05
-2.96346574770696e-05
-1.04754015009601e-05
-2.00920079205094e-05
-1.97854605456196e-05
-2.10639219831479e-05
-1.17866620761779e-05
-1.78820612288853e-05
-2.3452667906556e-05
-1.30629367430224e-05
-9.27561989695113e-06
-2.2615891220801e-05
-2.63922166637548e-05
1.07694730237864e-05
-1.75039021853972e-05
-4.39751066897401e-06
-1.20217896513813e-05
-3.03064889159556e-05
-9.73817316738337e-07
-1.09011555988111e-05
-3.96790055107107e-05
-1.51461229740641e-05
-1.21389848662653e-05
-1.06978078225157e-05
1.19013117209599e-06
-7.12177972220884e-06
-2.27197444813164e-06
-1.65797049729001e-05
-1.23262893148201e-06
-1.53877870849307e-05
-9.1818562551093e-06
-7.82070924048849e-06
-8.36300969964759e-06
2.54518381511569e-06
-3.23572244717256e-05
-7.20366413787005e-06
-1.15697754362338e-05
9.54217284540871e-07
-2.77719598530011e-05
-1.52121501343923e-05
-1.93081869272909e-05
-9.59868700158953e-06
-2.30551392124497e-05
-2.55646365004999e-05
-1.46753723207044e-05
-1.89856829469542e-05
-9.73637615923211e-06
-5.00711749248069e-06
-1.63639454424696e-05
-1.52153406092971e-06
-2.78901330808625e-05
-5.9286160339063e-06
-9.90491391720857e-06
-2.83755019017278e-05
-1.93300820826628e-05
-2.61521410448498e-05
-4.30863124364046e-05
-2.61835615607583e-05
-9.47484454898964e-06
-1.37131955812044e-05
-2.34027541660812e-05
-3.83225136872827e-05
-2.05928814949993e-05
-2.40762445596866e-05
-1.79254705113929e-05
-1.12587348005743e-05
-1.10945788669935e-05
-2.22918756570561e-05
-1.74720838121127e-05
-1.54265734333621e-05
-1.41608275032543e-05
-3.01214622494753e-05
-2.72553566036709e-05
-1.18739286388412e-05
-2.55196206287062e-05
-3.7259312305982e-05
-3.12554039652437e-05
-1.21197220485018e-05
-3.5108380656616e-05
-2.86274306544261e-05
-1.86894502052825e-05
-7.35921081724287e-06
9.15872644275909e-07
3.43858936758957e-06
2.95232541436578e-06
-8.80728567553276e-06
-2.15883112555811e-05
-1.52627812183247e-05
-1.3527525581831e-05
-3.9857569617814e-05
-1.59328647165116e-05
-6.52420236318164e-06
-1.97929356879523e-05
-1.87425317027661e-05
-2.65733058202723e-05
-4.04634264715756e-06
-2.88230530678689e-05
-8.76139392968475e-06
-1.82368581162452e-05
-1.73543222726846e-05
5.80386691619973e-07
-3.00701258278653e-05
-1.41085312770738e-05
-2.5426919564701e-06
-4.73602034026966e-06
-8.52515274251174e-06
-5.00507072206803e-07
-2.51725337644557e-05
-1.47555711969836e-05
-2.66104976071533e-06
-1.99683119008572e-05
-1.24548750126489e-05
-8.27959716320287e-06
-7.18584520056056e-07
-1.83435698572738e-05
-5.27553955653109e-06
-1.27669396824063e-05
-5.86230815798409e-06
-2.19862325229214e-05
-2.13962190189686e-06
-1.70044186771834e-05
-1.90348518243415e-05
-1.17906951717694e-05
-1.1372903931054e-05
-1.42320141117099e-05
-2.21904216059611e-05
-2.43741213011888e-05
-2.34371769804743e-06
5.2295149896382e-06
-1.37440671098749e-05
-2.16396993590634e-05
-6.06470272522448e-06
-4.78463249909739e-06
-2.62720317364933e-05
-1.4161935658816e-05
-4.10352820844881e-05
-1.8860471374986e-05
-1.6130122584506e-05
-9.31026427459915e-06
-3.10172592475823e-05
-3.25086172063087e-05
-2.82669320662239e-05
-1.35378893574629e-05
-1.40663778215612e-05
-2.93853613727495e-05
-4.00758297522578e-06
-1.81278957127157e-05
-2.11047587169071e-05
-1.1802051691283e-05
-1.42875080407106e-05
-1.61890834105036e-05
-3.95037192539393e-05
-2.47534020082295e-05
-1.82553941321824e-05
-2.29911759386365e-05
-2.9711102921169e-05
-3.81785136840965e-05
-2.56763741199897e-05
-1.38390431544492e-05
-1.60693245986566e-05
-7.23469651901843e-06
-1.76784691076902e-05
-5.65104067033584e-06
-2.96391032409396e-05
-1.71459124856781e-05
-3.21431666119573e-05
-1.84593012976939e-05
-1.47143988902816e-05
-1.66234855343339e-05
7.49885476589775e-06
-1.68352871630313e-05
-2.49951951491152e-05
-2.71905398077623e-05
-7.19766897472926e-06
-1.82387357850218e-05
-2.24931531812693e-05
-2.53074456935678e-05
-8.65281520522135e-06
-1.96769809009423e-05
2.08767665248803e-05
-2.51583364636492e-05
-1.55505005037817e-05
-9.22755503911449e-06
-1.46034683235082e-05
-1.08958594073065e-05
-3.32157599956903e-07
-2.67572572459807e-05
-1.96235177296144e-05
-2.29491481339484e-05
-1.09000253199062e-05
-1.6842759541615e-05
-1.10005252194567e-05
-7.91969743406187e-06
-1.78353972613204e-05
-8.84469753484503e-06
-7.27897926661927e-06
-1.61278380224142e-05
-2.64081399555991e-05
-9.51463946286568e-06
-2.97215734609666e-07
-4.09901021145805e-07
-9.53004287351486e-06
-7.90712365736441e-06
-1.99283184796054e-05
-9.0662986990462e-06
-1.44354124500707e-05
-1.80826441034651e-05
-2.81037559552401e-06
-1.2069303526987e-05
-1.90620042297738e-05
-1.82209538808703e-05
-1.27550309825258e-05
-5.52241629153451e-06
-8.62095636387999e-06
-1.88457731254118e-05
-1.97921294797153e-05
-1.7939989956923e-05
-2.60037219998993e-06
-1.51157219916754e-05
-1.87628682504787e-05
-2.95016144475671e-05
-3.38558013725152e-05
1.24726382510359e-06
-6.0792690037181e-06
-1.20368984452725e-05
-1.74567229944445e-05
-2.0855275112478e-05
-1.47520670072173e-05
-3.06244954995308e-05
-1.44968637399638e-05
-1.72584521488892e-05
-1.19044433157922e-05
-2.98430960946481e-05
-1.93225851798696e-05
-2.04735821666232e-05
-1.41281372709625e-05
-1.3354700948386e-05
-2.60218107711568e-05
1.57928548987861e-07
-5.74071814134537e-06
-8.14371439786833e-06
-2.92723222553202e-05
-1.20875978373628e-05
-2.82494372733185e-05
-1.00071995754138e-05
-1.23975597789152e-05
-3.24945362816019e-05
-2.7365142218772e-05
-1.25643956365056e-05
-1.62801149972928e-05
-1.64156711540414e-05
-1.67150885432136e-05
-1.31577314913173e-05
-5.05800533864501e-06
-1.69600191837351e-05
-2.04372835728628e-05
3.48715888454823e-06
-1.13144763931721e-05
-1.31484889023657e-05
-4.19290325343554e-06
2.98182827040438e-06
4.00358795026193e-06
-1.5843267268441e-05
-2.1337030555663e-05
4.2745928374653e-06
-3.67461718128707e-06
-7.87037850571487e-06
7.48313575947288e-06
5.42526858324445e-06
-8.54999806421804e-06
-9.46390842216782e-06
-3.26920656534607e-05
-2.46924177623869e-05
-9.55669932303857e-06
7.49427887531534e-06
1.51810065481872e-05
-2.09867729306396e-05
4.81482384011055e-07
-1.87641116175228e-05
-6.65949039797166e-06
-5.10201733877224e-06
-3.23481725514649e-06
-7.83488769950129e-06
-1.20330474181413e-05
-1.69721029711891e-05
-1.93856576539461e-05
-1.62431520815838e-05
-9.27168162362e-06
-2.41177001302821e-05
-2.32811655502135e-05
-1.56895075026616e-05
8.50612891466609e-06
-7.26303303711607e-07
-1.21648082302382e-05
-1.49587290425939e-05
-4.93586038688053e-05
-2.14574619603079e-05
-2.7663208532239e-05
-1.03286275493197e-05
-3.50108334254422e-05
-5.12300996122763e-06
-9.00134171161366e-06
-1.301198669607e-05
-1.89774395716051e-05
-1.02156917327767e-05
-2.66937279280882e-05
-2.29687989404847e-05
1.2138831155838e-06
-2.11272130149301e-05
-2.58053504460207e-05
-1.81499597791519e-05
-1.3760394805443e-05
-2.10897788486224e-05
-1.85086953003018e-05
-2.32316738721145e-05
-3.15745717451542e-05
-1.17857487855394e-05
-1.67661212731742e-05
-1.84705386240991e-05
-2.1861619703191e-05
-2.94181463640464e-05
-6.56320427610529e-06
-9.35542681050046e-06
8.41637883846092e-06
-2.22679059345958e-05
-2.39036599303545e-05
-1.66305632020087e-05
-1.69671239754702e-05
-2.46677403361767e-05
-2.44328972521439e-05
-1.65056916247149e-05
-1.01220932714974e-05
-1.04394185577436e-05
-7.93669518500349e-06
1.28338293061143e-06
-3.92025771852729e-06
-1.44218685666646e-05
-1.45955283958599e-05
-2.30363983576755e-06
-2.54354147908487e-05
-7.34168724416022e-06
3.15337940492241e-06
-1.88909519385387e-05
-1.77740721023057e-05
2.21024481617654e-06
-1.31849848969021e-05
-7.08400316112196e-07
-7.70146403230417e-06
-1.78214410059847e-05
2.48340763645373e-06
-1.14656003506723e-05
-2.2139306820806e-05
-1.80741137709934e-05
-1.82665304133723e-05
-4.9560332534597e-06
-2.23978958954805e-05
-2.33734201870809e-05
-1.89374654914058e-05
7.21971288502968e-06
-2.61657485084673e-05
-3.40273080735172e-05
-2.00993276015487e-05
-2.20598473854629e-05
-6.75225001638286e-06
-1.18822493175e-05
-2.79919659043538e-05
-1.7471349868699e-05
-1.64697806560221e-05
-2.74640632463613e-05
-1.12349394629003e-05
-3.46155141823909e-05
-5.30750048594652e-06
-2.26018803103313e-05
-2.49261438531357e-05
-7.94440151593977e-06
-2.98149586805677e-05
-5.91848138729334e-06
-1.9222807218712e-05
-3.5291940270251e-05
-1.26766093580659e-05
-2.75249232297765e-05
-1.66207586756571e-05
-1.9414224717858e-05
-2.37684656982782e-05
-9.03431079428049e-06
1.12862727668159e-06
-3.32450033501827e-06
-2.227132979924e-05
-1.55129696750599e-05
-2.32916406544028e-05
-1.36427365617809e-05
-1.76573231913549e-05
-2.48046654657519e-05
7.13480686332131e-06
-2.0500221930612e-05
-3.50459417451509e-05
-1.90278576401959e-05
-1.30123033415276e-05
-2.2183770445284e-05
-1.92951975590042e-05
-2.09461052702333e-05
-3.71161956343206e-05
-8.70468620639592e-06
-2.36732530359885e-05
-1.69533965638673e-05
-2.78316504915096e-05
-9.16439524740013e-06
-1.07317116602695e-05
-2.72014658601827e-05
-7.64891648181274e-06
-7.73447914763928e-06
-6.42368240676453e-06
-1.07980808839903e-05
-7.19680312688861e-06
-1.63626736011317e-05
4.49312763580586e-06
-1.82922225689439e-06
-2.14532930598824e-05
-1.59551024025264e-05
-3.42570687963601e-05
-1.91234476649e-05
-1.51278029268656e-06
-1.49703975463063e-05
-1.34606232621228e-05
-4.91841248747635e-06
-8.92281316209639e-06
5.45716718867444e-06
-1.33059035162987e-05
-1.3369243021396e-05
-2.90035974276808e-05
-7.96761814350011e-06
-2.06925044868943e-05
-2.8943858911978e-05
-9.82712305099353e-06
-1.30978958937854e-05
-1.65598747542576e-05
-3.96393125279033e-06
-1.41849639680599e-05
-2.42679028388163e-06
-1.33670530059741e-05
-2.65474474243682e-05
-7.35102783117558e-06
-7.62026525439561e-06
-1.16313437355361e-05
3.93842968497231e-06
-1.70780318580574e-05
-1.40341809322194e-06
-2.59723603808401e-05
-1.33875647919938e-05
-7.58537203254611e-06
-1.8111339044858e-05
3.10022594832335e-06
-1.74103560567502e-05
-2.7276845443942e-05
-2.38843055791876e-05
-7.93353734581403e-06
-1.27718617915189e-05
-2.23150157784875e-05
-9.26495396391992e-06
-1.7296543385493e-05
-1.54110368651136e-05
-1.80663214101173e-05
-3.62369632852057e-05
-2.24058420978825e-05
-1.16500346169503e-05
-8.18066619119805e-06
-2.6215947763523e-05
-2.21971043509392e-05
-1.18040036044979e-05
-2.44203490110664e-05
-1.45804718784829e-05
-3.72596038057404e-05
-2.71078687759375e-05
-1.02292027143881e-05
-1.48447852212554e-05
-1.6168167957007e-05
-9.81859425122342e-06
-1.58261827865223e-05
-3.41365068581481e-05
-1.8625661041857e-05
-1.57907483872859e-05
-2.74837621267816e-05
-4.49505318585643e-05
-9.10861923163346e-06
-2.0025164229301e-05
-1.79432622523176e-05
-1.82611744350857e-06
-3.24618916631505e-05
-2.0348886890115e-05
4.76012722868357e-06
-3.51978091457731e-06
-6.98177138225381e-06
-2.37700961064807e-05
-9.95096862424339e-06
-2.10860801122059e-05
7.25488091224071e-06
3.95711593718863e-06
-2.4826189128447e-05
-1.56561009708319e-05
-1.15193528974498e-05
4.07333602068544e-06
-8.94799135808777e-06
-1.66494459387895e-06
-5.64588671960114e-06
-1.49715159742318e-05
-1.22427118114049e-05
-1.28088528251322e-05
-2.10852466528407e-05
-1.52119109332711e-05
-1.96270725226033e-05
-1.73385489772811e-05
-1.92041914187789e-05
-5.60719381289243e-06
-3.25498774705729e-06
-2.70624902029884e-05
-2.67616363353936e-05
4.99215103915759e-06
-1.9436128528451e-05
-1.36435916234706e-05
-7.24210653471901e-06
-1.06197269629561e-05
-2.93416713509833e-05
-3.17899730377193e-05
-5.65233769611426e-06
-4.0351330725961e-06
-2.22598774994017e-05
-5.98426546277341e-06
-2.62177007812023e-05
-2.02717096072396e-05
-2.63037181017601e-05
-1.62743599149464e-05
-5.59653281047893e-06
-1.81325876325103e-05
-3.19301690377774e-05
-4.25986976409031e-05
-2.69058960736645e-05
-6.71340126938718e-06
-8.83718007157395e-06
-2.01985774185697e-05
-1.93899341461237e-05
-3.13357956781715e-05
-8.28354767022965e-06
-2.26013481800452e-05
-2.02522410041757e-05
-1.06504997255491e-05
-3.84792360424569e-05
-9.85833005436778e-06
-2.66028658273535e-05
-1.49096387690182e-05
-2.67983863770186e-05
-2.28119043014097e-05
-1.39186749766912e-05
-1.27890060018797e-05
-1.92410392402079e-05
-2.1232223715116e-05
-2.61918643616948e-05
-4.22490893438768e-05
-3.5003806083152e-05
-3.69059013560107e-05
-2.68178374083363e-05
-2.27533586089972e-05
-1.58599860106857e-05
-1.55504571826064e-05
-1.79938429550035e-05
-3.13565061951032e-05
-2.47019698504594e-05
-2.49648916371572e-05
-2.42024534231726e-05
-1.07479099046218e-05
-1.0878640205932e-05
-2.33879704985717e-05
-2.10028790635272e-05
-1.84305653787365e-05
-3.10125292798972e-06
-1.43805291862703e-05
-2.20212868542321e-05
-1.30259245811062e-05
-1.889804938871e-05
-1.26805909674817e-05
-1.39348167436575e-05
-1.84560872112234e-05
1.28530718692213e-05
-1.76319566973492e-06
-2.37035875275716e-05
-1.11666945804186e-05
-1.59346292268873e-05
-1.5917655270066e-05
-1.21657681711942e-06
-1.66374099665404e-05
6.85114042484729e-06
-1.86806350717612e-05
-1.7326438772829e-05
-7.89649540486834e-06
-2.4388084854018e-05
-9.34366907016196e-06
7.46542206458613e-06
-5.04131624757517e-06
-9.28804997421637e-06
-1.6954006036484e-05
-2.02554367194791e-05
-3.37885530804069e-06
-2.06814600888573e-05
2.35671641294041e-06
-1.76816039762961e-05
-2.6971788739726e-07
-1.66158657702859e-05
-1.31677303189763e-05
-2.87895280541407e-05
-1.13750835533283e-05
-1.61876235473627e-05
-1.07468065215747e-06
-3.061808639493e-05
-1.94773233549998e-05
-2.65460443669625e-05
-3.4986720662535e-05
-3.65949098844212e-05
-3.55947172508469e-05
-7.3341363836595e-06
-1.37809933564502e-05
-8.22933543905733e-06
-1.37191673217081e-05
-2.78532920992812e-05
-1.92847389528774e-05
-1.91010176908471e-05
-2.66924628432405e-05
-5.32581657437462e-06
-2.37390666633332e-06
-3.28946647812809e-05
-3.47002834278327e-06
-1.08801647832921e-05
-2.26073144123797e-05
-6.53333590200348e-06
-2.94363260511376e-05
-1.58444705515287e-05
-2.60646518394234e-06
-4.99279731248856e-06
-1.04612928668813e-05
-1.41768384209133e-05
-1.90431275824306e-05
-1.05438608445578e-05
-1.30973216829022e-05
-2.26845514992433e-05
-1.70009724312731e-05
4.97584630072424e-06
-2.5159877448433e-05
-2.02081411944767e-05
-1.69925877289369e-05
-2.46766565418058e-05
-1.88342711901831e-05
2.07201921102611e-06
-1.62116530991112e-05
-2.00130825776924e-05
-3.29471652541309e-05
-1.12414133898062e-05
-1.64829848460282e-05
-1.67326875846592e-05
-1.67156214032437e-05
-1.28366389635582e-05
1.03493456662628e-06
-1.07702277120698e-05
-1.87682768420406e-05
-1.91343295641289e-05
-1.03879828666946e-06
-1.38031257978066e-05
-1.31931021722453e-06
-1.76066219012916e-05
-2.8496894759808e-07
2.51332435719529e-06
-2.10257703697882e-05
-1.98972237980946e-05
-2.73020758214451e-05
5.97250321742415e-06
3.23226779495536e-06
-2.58777226221525e-05
1.31619109345662e-06
-2.01767197276824e-05
-2.90363906299455e-05
-8.36491819224155e-06
-2.14085173072697e-05
-7.29233602257784e-06
-5.87963879503343e-07
-2.02338775098749e-05
-2.63018347388342e-05
-6.35028565425493e-06
-1.17664714721025e-05
-2.28170267842091e-05
-1.66839059045694e-05
-1.62189791432133e-05
-1.36196619343344e-05
-1.27284996422679e-05
-2.05214551570852e-05
-8.87857577422548e-07
-7.20876522587487e-06
-1.57929923116991e-05
-1.5753596927016e-05
-8.97894966639166e-06
-2.37824896846708e-05
-1.00992443079972e-05
-2.24800278133561e-05
-3.32657951824869e-05
-1.31547927912348e-05
-2.555873006202e-05
-2.02137689735118e-05
1.16699502234201e-06
-3.26610932109712e-05
-2.42742921494751e-05
-1.57455250713455e-05
-2.81504919988075e-05
-1.52212970558542e-05
-2.61804918960082e-05
-7.33722406930018e-06
-2.76132401964298e-05
-2.72068464506451e-05
-3.8043137095738e-05
-1.85165888500305e-05
-3.87963122428745e-05
-8.41452270981856e-06
-7.55279665885716e-06
-1.93362457077e-05
-7.88263244215341e-06
-3.85274224347525e-05
-1.87656230561927e-05
-2.37537194936648e-05
-7.31409883110476e-06
-1.34071696472162e-05
-1.31114781716236e-05
-1.04548012341879e-05
-3.02214035546551e-05
-3.70715023639588e-05
-2.64384720607876e-05
-1.92746418963686e-05
-1.75311709943891e-05
-1.96478485274546e-05
-1.79760397379221e-05
-3.05631309712285e-05
-9.72715749761938e-06
-8.75180356921357e-06
-2.5096789150458e-05
-2.56028643532781e-05
-1.16351393950083e-05
-9.58980828480907e-06
4.75938617847643e-06
-9.0269478118509e-06
-1.97064744127341e-05
-1.96446807114509e-05
2.98296679478069e-06
4.78926940762809e-06
-1.31500996217728e-05
-1.41658409765535e-05
-2.61973268927964e-06
-1.56399511244128e-05
-8.93605349098005e-06
-1.71559379926045e-05
-8.98856805040315e-07
-2.00180929247483e-05
-1.48865908999732e-05
6.36093531076753e-06
-3.71342069230543e-06
-1.98012914530727e-05
-1.12841527362496e-05
-1.55465117689809e-05
-1.51144831600532e-05
-2.43489436164791e-05
2.33931563810462e-06
-1.8224977779509e-05
-2.90243091898294e-05
-1.5646555748046e-05
-1.4851534647688e-05
-3.5522804891083e-05
-7.02334533528691e-06
-1.85332626703007e-05
-1.85263415569214e-05
-1.37525059696944e-05
-2.17806922376338e-05
-1.61899771312202e-05
-1.29593742707578e-05
-4.19053420496718e-06
-2.21373733534805e-05
-3.4618973644659e-05
-2.42230142373232e-05
-2.86050015042125e-06
-1.00323776524357e-05
-3.93120187908015e-05
-3.06131410651392e-05
-1.93384014231372e-05
-1.289011474649e-05
-2.57497156191746e-05
-1.50844679835402e-05
-1.50537697318412e-05
-1.29542073246653e-05
-2.30181142218187e-05
-1.27457559433494e-05
-2.15218560262735e-05
-2.18380720879256e-05
-1.74268983157487e-05
-2.40236529739641e-05
-1.75827697766481e-05
-2.58621750264727e-05
-1.72972486260254e-05
1.20846235872095e-06
-3.19175150872639e-05
-3.01614588150758e-05
-8.13757471251201e-06
-2.0754270497415e-05
-2.43360275732669e-05
-1.53845502107366e-05
-9.7925932521768e-06
-1.3969627549291e-05
-9.24345408754661e-06
-1.60194654177049e-05
-2.33922642017455e-05
-1.82111085884045e-05
-2.43416519407432e-05
-4.33039369225189e-06
-3.49410008925789e-05
-9.27900739123864e-06
-1.93048553738033e-05
-1.04426277865454e-05
-1.8603762078744e-05
-1.56974803783904e-05
-1.11991789607762e-05
-7.13698623135107e-06
-8.92621496331929e-06
-5.5296463369611e-06
6.43323081857205e-06
-2.17051918448785e-05
8.13077992504044e-06
-2.0904725982381e-05
-6.11888196917006e-06
-8.14596509882281e-06
-2.30776276312145e-05
4.07988734661514e-06
-1.18891287910816e-05
-1.72569966253429e-05
-4.46252848572106e-06
-2.49562147837875e-06
2.54476767887061e-06
-5.6596116656286e-06
-8.60635101291661e-06
-7.51824069957765e-06
-1.32441710348258e-05
-1.1200168947743e-05
-1.23986212521709e-05
-2.59389657441501e-05
-2.14871134067127e-05
-2.12791287016498e-05
-2.94963895683393e-05
-3.86708668691011e-06
-2.34682756888667e-05
-1.37581261559696e-05
-1.31362893765967e-05
-1.1290708077768e-05
-3.31898277105784e-05
-3.72602110587653e-05
-2.53991104353025e-05
-3.24697542387398e-05
-1.01276152169297e-05
-2.74553516381162e-05
-8.81181188384846e-06
-2.91590345659851e-05
-1.8108424492114e-05
-2.68510565745407e-05
-2.26266562130595e-05
-3.16887465329885e-05
-1.79318394887868e-05
-1.56530483290076e-05
-1.9405998432736e-05
-9.30700070279986e-06
-2.21585013517805e-05
-2.8891238655346e-05
-1.17112618581565e-05
4.33006543358427e-06
-1.99293800604919e-05
-6.09505654015808e-06
-3.46372205519056e-06
-2.06642537448944e-05
-1.09468479126382e-05
-6.80977896565465e-07
-2.19986862393875e-05
-1.06279990680227e-05
-2.45529710175259e-05
-5.27665993972431e-06
-6.16109639035673e-06
-1.21919768403333e-05
-7.03454903129474e-06
-1.53887028647994e-05
-2.45550227198125e-05
-2.62720138271005e-05
-1.62579674764519e-05
-1.0640726842495e-05
-1.4481288658842e-05
-3.64414986289448e-05
-8.21649582539696e-06
-1.27493070012711e-05
-3.26068791473581e-05
-1.35532248639983e-06
1.52698891228033e-06
-1.51730642988417e-06
-7.49033033332645e-06
-6.06016098951345e-06
-2.41679984399907e-05
-9.8584535044605e-06
-2.05534328312315e-05
-1.83700677317912e-05
-1.62696044070044e-05
-2.46500641685767e-05
-8.13096179991541e-06
-1.09974446558289e-06
-7.02204319325732e-06
2.54301936864864e-06
-1.2849968973148e-05
-3.11419016894056e-05
-6.65091034727921e-06
-3.19673482149196e-05
-1.44006938549431e-05
-1.12293045062009e-05
-1.68581401495481e-05
-9.30272404095971e-06
-1.45997003712225e-05
-1.25883120939545e-05
7.32126115799341e-06
-2.30584630263765e-05
-4.2886195761717e-06
-7.74953739553255e-06
-1.85176056099614e-07
-1.85736780609705e-05
-1.53202523997726e-05
-8.22591134328699e-06
-2.38556908390328e-05
-2.50905149595602e-05
-3.77107903091854e-05
-1.18375371607225e-05
-2.67681142723686e-05
-2.49291454785695e-05
-9.75262863399364e-06
-2.49587680526889e-05
-3.77452079786424e-05
-1.95223531973119e-05
1.46838693604357e-06
-2.68762449210418e-05
-1.54397066841298e-05
-2.88590069763766e-05
-7.16348794208472e-06
-1.24366027486763e-05
-9.35830578467554e-06
-1.28426864973899e-05
-8.16219477559809e-06
-2.08346105199015e-05
-1.39250436910407e-05
-1.81555030321225e-05
-4.03180373031427e-05
-1.3101660806899e-05
-1.62759449622348e-05
-3.26936892107036e-05
-3.50274289853537e-05
-2.66496852174321e-05
-1.74005193287948e-05
-1.84795946230886e-05
-1.35473188570737e-05
-1.89770678346576e-05
-7.84387775033094e-06
-6.29244621688942e-07
-1.03561390205203e-05
-8.9984654891714e-06
-1.39956870068896e-05
-1.13755504404044e-05
-1.06645172998407e-06
-3.27547482762914e-05
-2.14917797972671e-05
-5.8912025168604e-06
-3.02686062240689e-05
-1.08308472218683e-05
-1.28378472629221e-05
-7.87968060884176e-06
-4.59175306203653e-06
-1.14250147639905e-05
-1.48288547403282e-05
-2.01593750700663e-05
-1.4104847699431e-05
1.58383736245762e-05
-6.72587670125434e-06
8.53227143971431e-06
-3.25601471746584e-05
2.58025141175956e-06
-1.46193901774214e-05
-2.60754415322445e-05
-2.18348420447629e-05
-1.8933240313265e-05
-1.42356229742216e-05
-7.98072205826912e-06
-1.99065997782107e-05
-2.76495735669791e-05
-2.46595506576308e-05
-1.14034590351442e-06
-9.32168477331927e-06
1.18060558028748e-07
-7.80620115578459e-06
-1.25353712759846e-05
-1.30380951730368e-05
-1.01542185636244e-06
-6.79853534269358e-06
-5.33723407122035e-06
-2.59725462785352e-05
-1.79609153779443e-05
-1.96379282507161e-05
7.33168737516585e-06
-2.20773961337019e-05
-1.61215990745886e-05
-6.46864555063285e-06
-1.38991190305583e-05
-1.30478359647259e-05
-2.18397362004083e-05
5.4976170287501e-06
-1.48246799659083e-05
-2.61644809235467e-05
-3.0035819699013e-05
-1.38979566404569e-05
-3.55943513043131e-05
-2.52439025027055e-05
-2.18717536397241e-05
-9.61561097644426e-06
-8.89846799495379e-06
-1.96065158458324e-05
-1.90773543178261e-05
-4.48612591356515e-06
-2.20078226477836e-05
-1.84262149954064e-05
-1.71088018028335e-05
-2.3593412639867e-05
-1.55436508743456e-05
-1.95763355320753e-06
-1.75507276455625e-05
-1.42540510398088e-05
-1.27989780442215e-05
-1.2750278296109e-05
-2.76169332724738e-05
-1.20854441732179e-05
-2.38406369988142e-05
-1.78021947886002e-05
-1.07998040641904e-05
-1.09355565560298e-05
4.9847238699427e-06
-5.59552879714183e-06
-6.48026328060706e-06
-2.0437958400067e-05
-2.59696492747798e-05
-9.2333335457859e-06
-1.45873381830378e-05
-2.65157839057143e-05
-1.27604569446073e-05
-8.28522261599303e-06
-1.44893971648845e-05
-1.54616208582694e-05
-1.42937204629217e-05
-3.33546874635101e-05
-9.75395193358632e-06
-2.88534427736418e-05
-8.08004101282509e-06
-1.75230238200509e-05
-1.66210838484896e-05
-1.13619102180043e-05
8.41760699809978e-06
1.11987775785974e-05
-6.30741504303449e-06
-2.71128760947317e-05
-1.35785005124008e-05
-2.44365828662967e-05
-1.84351739541626e-05
-4.28641439179802e-06
-5.08903746789411e-06
-2.09656772839059e-05
-1.86152716790649e-05
-2.62921077285862e-07
-4.35480489725341e-06
1.03766806835723e-05
-2.11022683797784e-05
-2.4457340554942e-05
-2.91089854213871e-05
-2.50335430344926e-05
-2.13372757981014e-05
-1.26954806871181e-05
-1.69930102701422e-05
-9.62459889992724e-06
-2.23030670619129e-05
-4.79414093746274e-06
-2.3486547873243e-05
-2.26507873784433e-05
-2.01872849361095e-05
-2.2042357177528e-05
-1.07835490906364e-05
-2.20685595066106e-05
-6.32634556228968e-06
-1.17404960940539e-05
-8.07224405418866e-06
-1.22680668689246e-05
-2.00179767661862e-05
-3.20683681265244e-05
-6.88482859091968e-06
-2.77971769178595e-06
-3.7588928514635e-05
-3.00499303412758e-05
-1.15552941448883e-05
-7.02093904322031e-06
-1.8425198680525e-05
-8.16472833256452e-06
-2.05131240950085e-05
-3.88404234481618e-05
1.2837883173968e-06
-4.52786189880912e-06
-2.19567712129332e-05
-9.73024437765269e-06
-4.13866069168702e-05
-2.63167762990106e-05
-1.89098729629305e-05
-2.68776906031399e-05
-1.57441794810316e-05
-2.86562168616829e-05
-2.11642685857904e-05
-2.57652149767493e-05
-9.93151226095434e-06
-8.19989977186249e-06
-1.59087367814405e-05
-1.72246500835118e-05
-2.64534704997789e-05
-3.21423195880977e-05
-1.79027713508813e-05
-1.76679163712362e-05
-3.11574290140591e-05
-7.95387516572729e-06
-9.26197878285419e-06
-2.07885463562831e-05
-1.48613283496605e-05
-3.15837402971823e-05
-2.59465321078151e-05
-2.62736083652469e-05
-1.74820213470502e-05
-1.89271975738447e-06
-1.80486070447291e-05
2.86232642370644e-06
-4.12322154818956e-06
-1.52909284260392e-05
-2.33074287806023e-05
-2.99473842587281e-05
-1.75504851364572e-05
-7.02372549519616e-06
-1.4373605428383e-05
-9.82106671320373e-06
-3.05993219916238e-05
-1.63263241295059e-05
-3.71896438748339e-05
-2.17446298252982e-05
1.8555419805776e-06
-8.37619189039562e-06
-3.54625101615406e-05
-2.26302687147804e-05
2.29567663199707e-06
-1.71863059353062e-05
-1.25545176572925e-05
-1.54987679624337e-05
-9.3091150463079e-06
-1.56191593487622e-05
-1.03033090372565e-05
-3.1256543467475e-06
-3.01786586559075e-05
-8.82042816367176e-06
1.05432263667287e-05
-1.44814661124181e-05
-1.25376348888686e-05
-4.73770132421757e-06
-2.90553292120534e-05
-3.12636458805674e-05
-1.28194897626784e-05
-1.64971995745384e-05
-2.72783407221057e-05
-2.04416867047913e-05
-4.3266837677535e-05
-1.19149302851365e-05
1.21851143415764e-06
-3.01047397913137e-05
-4.52577289840322e-05
-2.07042701521417e-05
-3.9952809720526e-05
-2.91750272599835e-05
-3.6008348947736e-05
-2.54571178812788e-05
-3.08825575410717e-05
-2.77694213063489e-05
-1.06548757549523e-05
-1.76989226492784e-05
-2.24787460052432e-05
-2.03856501959785e-05
-2.45149134276602e-05
-1.15096011894724e-05
-1.56486238694244e-05
-4.07484238099525e-05
-7.83706196401674e-06
-1.92316130144862e-05
-1.99173446521853e-05
-2.4559485881963e-05
-2.66942009876243e-05
-2.09152430719562e-05
-2.51950113521903e-05
-1.29337628068498e-05
-8.02944792609495e-06
-3.82375314492694e-05
-2.79106237438878e-05
-9.62557948234572e-06
-2.5888482935072e-05
-1.78239720256395e-05
-2.08776660625002e-05
2.09964062998591e-06
-1.59700346859638e-05
-1.24882932677827e-05
-7.25135510397651e-06
-1.0127014931062e-05
-1.2270754138648e-05
-4.38973202613178e-06
-8.96795839741011e-06
-1.04190521328852e-06
3.59602409936653e-06
-2.63940692290654e-05
-1.03222059254741e-05
-4.06906414233504e-05
-1.47927562789607e-05
-8.82095386842656e-06
1.9602100904949e-06
-5.80516407902693e-06
-1.7607673341682e-05
-8.55508456060115e-06
-2.17038469406775e-05
-1.53502049066982e-05
1.00950568805158e-05
2.83947675382535e-06
-1.33915927820663e-05
-4.97696371052157e-07
-9.29278325428859e-06
-1.35556440755609e-05
-1.87099384818474e-05
-2.8042542113756e-05
-2.3424873522304e-05
-1.25396445851179e-05
-2.8936846814843e-07
-1.08686601247467e-05
-1.92078677531559e-05
-6.66632834244311e-06
-3.3407467115293e-05
-1.0913706771536e-05
-1.54709228975309e-05
-3.91316765380944e-06
-2.08875474362131e-05
2.90871550903092e-06
-8.34949358165519e-06
-2.78008123017662e-06
-4.32988370104632e-05
-2.58701597405353e-05
-6.53538546912367e-06
-3.53125588721792e-05
-6.32420011991089e-06
-1.07907559120384e-05
-2.6155233052455e-05
-2.147003552679e-05
-8.48808606320962e-07
-1.77799741306202e-05
-2.69016933070021e-05
-1.38761229024636e-05
-2.29933992558839e-05
-3.28244490456124e-05
-1.95853881584622e-05
-3.12545579931185e-05
-2.35083522290519e-05
-1.87234745503569e-05
-2.39145465024474e-05
-1.20602524767571e-05
-1.90011582204605e-05
-2.18158768870545e-05
-2.06095660539755e-05
-2.62049303024062e-05
-2.25632025437608e-05
-2.6218461985413e-05
-7.85883017044245e-06
-2.71117186697842e-05
-2.35917029751184e-05
-3.16781453794984e-05
-2.7626307049525e-05
-1.73057590504069e-05
-2.68627201206533e-05
-1.76865413333711e-05
-1.32845487774883e-05
-2.41225799676988e-05
-2.60041265035235e-05
-6.28413127028621e-06
-1.93574425912484e-06
-1.45018441598534e-05
-1.62985649556692e-05
-8.47057992934133e-06
-1.92398321928587e-05
4.94965597987237e-06
-3.36115685177857e-05
-2.28727170637147e-05
-1.72114512519073e-05
-2.67576512007351e-05
-1.1651692705054e-05
-7.74452676563277e-06
-1.82318421969582e-05
-1.80114350426326e-05
-1.06802398934344e-05
-9.67795050577579e-06
-2.29461174904038e-05
-1.2655988154841e-05
-8.58565121691558e-06
-3.9310817763499e-06
-1.01309993622945e-05
-1.6752282031093e-05
-2.25344186987598e-06
-2.06421735647369e-05
-1.09257100765103e-05
-4.62735898906683e-06
-2.61785310325723e-05
-2.95569284712186e-05
-1.53297902642704e-05
-3.94243863924125e-06
3.51890478767423e-06
-2.39535778424468e-05
-3.465240865491e-05
-1.10677120203507e-05
-4.31406269267822e-06
-2.94180746152356e-06
-1.77021531923173e-05
-1.46896442208982e-05
-1.71485036028632e-05
-2.04751902474651e-05
-2.44989814950787e-05
-1.05829072349588e-05
-2.08294875803913e-05
-4.90143616490803e-06
-1.62483934863539e-05
-9.02466654497172e-06
-2.17675480007191e-05
-4.04719670449783e-05
-1.56534790837952e-05
-1.94975092642093e-05
-3.18405244449899e-05
-1.26522259923786e-05
-2.22417479278492e-05
-3.56681621676026e-05
-2.16634688469044e-05
-2.34864702178397e-05
-2.76378541221369e-05
-2.24318102408282e-05
-1.78293675907128e-05
-1.984431257799e-05
-3.19688263162151e-05
-1.44622840193805e-05
-3.11149632603586e-05
-1.75691690128889e-05
-1.97162750943673e-05
-3.22834211856739e-05
-1.24320426932852e-05
-1.34516987945493e-05
-2.47597344628151e-05
-2.13934926453025e-05
-2.78632922521602e-05
-6.52429009357073e-06
-2.32294527243248e-05
-1.39811296323388e-05
-3.61809866615001e-05
-2.82348248058154e-05
-1.3562785268782e-05
-4.51224379283613e-06
-1.24249521913065e-05
-2.05698103512899e-06
-2.95348476666495e-05
-1.27711502884418e-05
-1.7645817499958e-05
-6.63335612174619e-06
-7.72965267147876e-06
-7.62232969281809e-06
-1.2262204562018e-05
-1.84443501869135e-05
-8.45065072989497e-06
-3.2693807274177e-05
-9.29027459484898e-06
-3.99312757652198e-06
-2.55749930721404e-05
1.16525692777906e-05
-5.48304918978093e-06
-1.41433312052451e-05
-1.775497140096e-06
-1.10218310102415e-05
-1.88260612640949e-05
9.36967295962654e-08
-3.60536653335947e-06
1.09481838557473e-05
-1.17108416229365e-05
-2.22608446736959e-05
-6.99547830819001e-06
2.29707935285261e-06
-1.30301970270005e-06
-2.95893724260442e-05
-3.180917467864e-05
-1.65245682750651e-05
-1.59676430309869e-05
-2.48389973442495e-05
-8.46566898523895e-07
-1.26522842819602e-05
-1.60085132345669e-06
2.55382657469336e-06
-7.75670448228429e-06
-2.8928364015033e-06
-1.41684774210915e-05
-1.28350376213921e-05
-1.70735586263804e-05
-1.41492458719463e-05
-2.53010315705809e-06
-3.343355719888e-05
-4.84835842245696e-06
-1.98227884503433e-05
-3.38720338935516e-06
-1.52567043593962e-05
-4.88331505984291e-06
-1.38965985366193e-05
-1.86662214178363e-05
-2.26513673234652e-05
-7.45612923015773e-06
-2.1156676249274e-05
3.801789670569e-06
-8.37852511697187e-06
-3.15631382782442e-05
-2.57529185391558e-05
-2.23097171897804e-05
-1.54094619023663e-05
-3.12473347419075e-05
-4.05828412396715e-05
-1.35227081553044e-05
-1.57435463397417e-05
-3.56000252573497e-05
-1.47276151038853e-05
-2.9266713034989e-05
-1.63440703742595e-05
-1.89475046007422e-05
-2.21707359323338e-05
-2.9286090628819e-05
-6.60923420327777e-06
-2.42991635790435e-05
-1.626536139782e-05
-2.4106949914739e-05
-1.89367330898737e-05
-1.76275133740437e-05
-1.14328498307452e-05
5.08001641386256e-06
-1.63593773084848e-05
-4.54960204714081e-06
-1.7288728662307e-05
-2.70336121469882e-05
-1.72720474955846e-05
-1.61897286027895e-05
-8.63647046257721e-06
-1.87172721801512e-05
-6.05899878835503e-06
-2.3127812890259e-05
1.13569072653529e-05
-3.31872898582261e-05
-2.58593071255842e-05
-1.54214584829654e-05
-4.51340975835712e-06
-2.79969035127369e-06
-1.84640436137789e-05
-5.2593694325206e-06
-1.52393485690353e-05
-2.53340936403389e-05
-4.4238301370212e-06
-7.46062015949241e-07
-7.82575221955404e-06
-1.36688117984222e-05
-1.25690042866402e-05
-3.88284497098321e-05
6.91854549700921e-06
-7.65569075987757e-06
-4.86259807844753e-06
1.72783252292213e-06
-2.18264735347983e-05
-1.85503905381294e-05
-1.13592164346539e-05
-1.28641167856777e-05
-1.72961360975731e-05
-4.49834852257358e-06
-9.91739206716282e-06
-1.19748208537827e-05
-1.08616005799072e-05
-4.24608798333719e-05
-1.53050234658116e-05
-1.84596357795589e-05
-1.74659248097571e-05
-2.2200840476308e-05
-1.10784260362934e-05
-1.87261415938844e-05
-3.01087817639291e-05
-2.48065217301309e-05
-1.91262854342944e-05
-7.78405600601823e-06
-1.09926922636495e-05
-1.70851292335862e-05
-2.13935889257863e-05
-1.97665049200819e-05
-2.43793936501227e-05
-1.92086670244042e-05
-2.38189518137905e-05
-2.26860037975433e-05
-2.19908052801279e-05
-2.44326652409702e-05
-2.46284332580942e-05
-2.32245995261904e-05
-8.72641320773842e-06
-3.64195782387857e-05
-1.59418966628973e-05
-2.02111025280444e-06
-1.76055944461413e-05
-1.46010176375106e-05
-1.98565413685046e-05
-1.90195086505997e-06
-8.71703492617639e-06
-2.1626567983336e-05
-1.01690021210538e-05
-2.28196809976581e-05
-8.70859018979257e-06
-1.39094341642969e-05
-2.51111385142268e-05
-2.06267574866367e-05
-1.94445245302309e-05
-9.52961388116938e-06
-1.16642815549933e-05
-1.66984209134472e-05
-3.06021608988643e-05
-3.27707648712214e-05
-7.5749704765445e-06
-1.05140625828354e-05
9.98380018133986e-06
-3.43138270833673e-05
-1.78234394429943e-05
-2.67124550617822e-05
-2.31198028482915e-05
-8.24894764575453e-06
-2.42171105622829e-05
-4.43931535380924e-05
-8.90260358050966e-06
-1.22541807593485e-06
-3.76185085381337e-05
-1.16771100152129e-05
-1.97539617537029e-05
-5.91648405712038e-06
-1.68014075934539e-05
-2.82794565190745e-05
-1.24775181228634e-05
-5.35692722414618e-06
-1.00581822061476e-05
-1.11586448617194e-05
-7.98464113201737e-06
-2.3739211027464e-05
-8.34363726498901e-06
-1.19803301657871e-05
-3.45774325596525e-05
1.45406078995141e-06
-3.24360968927433e-07
-1.99265647281983e-05
-1.34409688266579e-05
-2.14841806647323e-05
-2.24014634909424e-05
-1.16390259408168e-06
-2.68245323186083e-05
-2.57615031550965e-05
-2.1448032413339e-05
-1.53404164948193e-05
-1.11190219155315e-05
-1.04259075772307e-05
-1.48969462739487e-05
-1.58443388611709e-05
-2.12492940801085e-05
-3.01773280874316e-05
-1.53247507503785e-05
-2.36039531126521e-05
4.80034519262322e-06
-1.3256918978523e-05
-2.67879218602133e-05
-2.73863711682025e-05
-2.02163353079994e-05
-1.3222177753844e-05
-2.47904253219398e-05
-2.57384408436999e-05
-2.37251433836924e-05
-1.75387571624396e-05
-1.59136482666342e-05
-2.79848353903973e-05
-2.42523859948084e-05
6.36051040262851e-06
-2.6466457082111e-05
-2.00030167033584e-05
-1.02811856811786e-05
-2.93723514681149e-06
-1.1671985149599e-05
-1.4075204234925e-05
-1.53597460635783e-05
-2.63109668247165e-05
-3.8619103361241e-06
-1.11702821227811e-05
-1.14667113183795e-05
-2.48620460869968e-05
-2.72873744040183e-05
3.30668933674149e-06
-6.53758012961858e-07
-1.76764510096984e-05
5.76382735936689e-06
-8.61206957555811e-06
-1.32302600909305e-05
-9.00160751264949e-06
-1.76648775539323e-05
-1.11737498978887e-05
-1.63611269210811e-05
-2.21543211761046e-05
-2.80329254070129e-05
-1.89301153359204e-05
-1.99690228350993e-05
-1.39869757623456e-05
-2.16716689397446e-05
-1.52538261326904e-05
1.47677465526042e-06
-3.39893985445187e-05
-5.38523157211492e-06
-1.2380934746717e-05
-1.49154234871647e-05
-6.22708727734944e-06
-2.87575603345222e-06
-8.76547108856304e-06
-3.46740806610024e-05
-3.93230238796872e-06
-2.09838274533002e-05
-7.44341194710016e-06
-2.7513793895445e-05
-1.83890030701736e-06
-1.4444915361976e-05
-2.2245174214458e-05
-1.4432039496211e-05
-3.9309771651222e-06
-8.88822838452061e-06
-1.73924794252963e-05
-1.98985417890927e-05
-1.96696411132218e-05
-1.30672991557511e-05
-3.17943227905908e-05
-4.60767944747433e-05
-2.86368032029291e-05
-1.75298427380873e-05
-1.00012779387983e-05
-1.14391359818508e-05
-2.34096838371581e-05
-1.60219592678506e-05
-1.3993041937172e-05
-2.16026148111917e-05
-2.36994449067804e-05
-2.63403741517317e-05
-1.63668343535598e-05
-5.19470845347758e-06
-2.59676149642465e-05
-3.21588017053355e-05
-2.56611084528808e-05
-2.14471944817784e-05
-3.75523637784014e-05
-1.54780236803751e-05
-2.41266225924591e-05
-1.29234584928327e-05
-1.6977173384415e-05
-3.12082450095559e-05
-2.10468222736334e-05
-2.6348243631538e-05
-1.50062663998115e-05
-3.40829859705117e-05
-2.28947674626308e-05
-1.41964114900829e-05
-1.88388134747902e-05
-2.35396433990463e-05
-9.67173536106727e-06
-2.09638711641986e-05
-2.29544005451481e-05
-2.1700519350103e-05
-1.2899076682337e-05
-1.8749365326771e-05
-1.81290731506549e-05
-8.06958806914566e-06
-8.54036211667107e-06
-2.81323061618413e-05
-1.49272759417826e-05
-3.66058853766932e-05
-1.82903624139905e-05
-2.17476482660555e-05
-1.42470070001727e-05
-1.23082824449854e-05
-2.91215054279388e-05
-4.43377877384939e-06
-2.3440006144996e-05
-7.60176963289429e-06
-6.38008721305786e-06
-1.98869047920424e-05
-1.99199335232586e-05
-1.74612591762804e-05
-1.82802973179446e-06
-2.09358956826706e-05
-6.99869564183269e-06
-1.24789650926993e-05
-4.83857561301498e-06
-5.82887198745762e-06
-2.70835282153566e-05
-1.64067958498234e-05
-5.44509206265763e-06
-7.99899674830892e-06
-1.5327517514815e-05
-1.86162991248796e-05
-1.23174605053707e-05
-2.31294700234755e-05
-1.82805378842681e-06
-1.19696931266012e-05
-1.44219693376293e-05
3.29705682756245e-06
-3.34778018779615e-06
-1.55020304070547e-05
-1.09086171160802e-05
-2.93650479660679e-05
-1.27168586996631e-05
-8.74646366919608e-06
-1.81631595743239e-05
-2.45395817051419e-05
-2.25986033769173e-05
-2.06281332387583e-05
-2.11313175664521e-05
-1.64944528829977e-05
-1.58493708556918e-05
-2.55559374781974e-05
-1.16907489144427e-05
-1.9000159457006e-05
-3.04779628825061e-05
-2.3082622805451e-05
-6.19941200305011e-06
-1.10035927574459e-05
-1.33396801126785e-05
-1.47404009976449e-05
-1.54002333418382e-05
-2.33842103681619e-05
-3.81424651644779e-05
-2.6211762889802e-05
-2.36737752550259e-05
-1.88398771450168e-05
-3.69100529102247e-06
-4.41129665401023e-06
-2.98311689836749e-05
-2.50135919935617e-05
-1.09818172133168e-05
-1.94949083690547e-05
-1.98048258325266e-05
3.45826584550651e-07
-1.48179752566708e-05
-9.93599665062998e-06
-2.4947212341538e-05
-9.03843544372549e-06
-1.62459544560208e-05
-1.75897800123083e-05
-4.02560137268499e-05
-3.93170172008571e-05
-2.57338756795097e-05
-2.572343442992e-05
-1.59197394668597e-05
-3.51506676796054e-06
-5.20665629676674e-06
-9.25097766942885e-06
-1.32264454062945e-05
-7.17202444163492e-06
-1.40179667058779e-05
5.19309669314345e-07
3.36562180860429e-06
-3.09128687913972e-05
-3.29969971671109e-05
-1.27557325887444e-05
-1.15330339503485e-05
-1.90863322143314e-05
6.03483389971063e-06
-1.55715369356414e-05
-1.08309408949751e-05
2.76762279041354e-06
-5.95855661362879e-06
-1.04700845108728e-05
3.74998451655402e-06
8.93357059331096e-06
-1.36306583820944e-05
-2.26194293338349e-05
-9.49451222079717e-08
-1.47378173468023e-05
-1.65649955955322e-05
-2.00685548338531e-05
-1.84469466692893e-05
-1.29966924840573e-05
-1.27057564201778e-05
-1.16738504612624e-05
-2.93647944739928e-05
-1.15104666494054e-05
-9.26118725479789e-06
-6.7226332268909e-06
-2.42899537183634e-05
-1.04727702321168e-05
-1.36931183897902e-05
-6.22718438399982e-06
-7.54687899420092e-06
-2.60915583441145e-05
-1.03436474329719e-05
-1.43773329965974e-05
-1.53901106774851e-05
-9.92321334020207e-06
-2.24659848886545e-05
-1.4610787976516e-05
-1.23070947369402e-05
-3.50870905602861e-05
-3.164936475416e-05
-1.21223440774809e-05
-8.4516284065511e-06
-2.97176001561097e-05
-4.51542724697578e-05
-3.5391768407022e-05
-1.1154341887763e-05
-1.33313307030673e-05
-3.70043337268812e-05
-3.22502709361121e-05
-1.35531216694635e-05
-1.43226247853343e-05
-2.5415799796839e-05
-1.6836941926075e-05
-1.15147301992874e-05
-1.9510511580765e-05
-1.3271458532768e-05
-4.03171597372392e-05
-9.13785010734943e-06
-3.2060307630914e-05
-2.28399529387489e-05
-2.39762881714606e-05
-2.51165254574041e-05
-2.21976083572847e-05
-2.01746928246416e-05
-2.75515289803983e-05
-1.65326650143593e-05
-1.13883188417447e-05
-1.19430066249704e-05
-1.73073331710174e-05
-3.48198361975979e-05
-2.69368026730788e-05
-1.43101863928154e-05
-1.1161698902927e-05
-1.3997619093455e-05
-2.62185352929179e-05
-4.82713543971422e-06
-5.53937589309719e-06
-9.88182347187369e-06
-1.25696306099018e-05
-9.96499541326562e-06
-1.53748917882767e-05
4.41975732860174e-07
-9.77601519664473e-06
-7.99727310358396e-06
-7.82079881335125e-06
-2.47995557303863e-05
-4.89026109101004e-06
-3.22018220210079e-05
-1.06585979268371e-05
-8.93145109094715e-06
-2.03207283410526e-05
-6.65601476170823e-06
2.90576484650426e-06
-1.58685624326662e-05
-3.38115524658678e-06
-1.38104302153425e-05
-4.53651778346642e-06
-1.4161177165715e-05
2.34661929233828e-07
-1.28680527203544e-05
1.33500752725585e-06
-1.77445523531003e-05
-3.71394735671535e-06
4.45524004023741e-06
-1.50443447976829e-07
4.03833425426252e-06
-5.51781045616852e-06
-1.15188884486321e-05
-1.7896664266931e-05
-1.41835257303684e-05
-1.59327614861119e-05
-7.19439534368373e-06
-1.94775622631998e-05
-6.27698778118034e-07
-1.39771007265416e-05
-1.32816675511854e-05
-2.14841837757518e-05
-1.85032233477964e-05
-2.44989315796339e-05
-3.13249722628865e-05
-5.90786892292721e-06
-1.87819821519985e-05
-3.91436238730408e-05
-3.41857704081002e-05
-1.47627921886556e-05
-3.16651135608067e-05
-2.14803936319674e-05
-1.60597819198105e-05
-1.73319556054408e-05
-1.59415449457025e-05
-1.60372297149753e-05
-1.33490929020719e-05
-2.15238535039424e-05
-8.9770777556808e-06
-1.66306507057368e-05
-2.13879247804228e-05
-1.29647404749298e-05
-2.69726133318486e-05
-3.14158745913007e-05
-1.92166891784091e-05
-1.94901553698636e-05
-1.31136175844172e-05
-1.07001281050556e-05
-8.05139846473492e-06
-1.71873992790671e-05
-2.22948354770376e-05
-2.09110875859509e-05
-2.32775703950195e-05
-1.12778438460172e-05
-2.54918217187402e-05
-4.00983099780815e-06
-2.89419114189418e-05
-1.94960957208237e-05
-1.7680016553767e-05
-3.07333120930503e-05
-2.89452431783517e-06
-5.74993593117605e-06
-1.75480412868534e-05
-1.53496444953193e-05
-1.48283465081032e-05
9.44434535285418e-06
-6.57318270453974e-06
-8.88967572646419e-06
-2.03357554032903e-05
-7.51504265097163e-06
-2.3954557116027e-06
-9.74099467256363e-06
-2.87779533743781e-05
-2.30171184134409e-05
-1.01775805950148e-05
-1.83394619549841e-05
-2.96547846809767e-05
-1.43257839253507e-06
-1.64568941629545e-05
-3.25883457473746e-05
-1.76113344425834e-05
-1.37477753387227e-05
5.35469852045212e-06
-1.0773637377845e-05
-2.37404973130423e-05
-1.51007380197674e-05
-1.60788369307881e-05
-1.8281346593306e-05
-2.40006435904472e-05
5.1344405868048e-06
-1.59959109045132e-06
-1.55944425313585e-05
-2.87878480860941e-06
-2.26120011369259e-05
-1.48711961749226e-05
-3.03747877658334e-05
-1.30640215922659e-05
-3.79774261357215e-06
-8.35732797228515e-06
-2.37179055718506e-05
-1.35039613125986e-05
-4.1426878545273e-05
-1.09841224118282e-05
-2.74207703131499e-05
-2.30062773223109e-05
4.89500977580625e-06
-6.17062360810644e-07
-3.21569331875692e-05
-2.5982992713381e-05
-1.74268467631137e-05
-3.31469952662347e-05
-1.73944438145451e-05
-1.29681451009562e-05
-3.33265560482322e-05
-1.62506134324909e-05
-1.99516355331052e-05
-2.75046794625237e-05
-1.52172505660168e-05
-4.61376077625992e-06
-1.55384906487005e-05
-1.83890524308739e-05
-3.44230776010103e-05
-6.82926108738861e-06
-9.63526159883597e-06
-1.50063333336267e-05
-8.3866725169525e-06
-1.12661323438353e-05
-2.04295350103655e-05
-1.51121741965673e-05
-4.41998888632561e-05
-3.03889962904668e-06
-1.235080691431e-05
-2.67914736780548e-05
-9.79726569329509e-06
-1.51693443602331e-05
-1.80525122020429e-05
-8.36570031116981e-06
-4.99939605629827e-06
-2.57425118568349e-05
-2.55696699997524e-05
-2.12670541848483e-05
-2.38814745589309e-05
-1.92571881421063e-05
-6.65200956452392e-06
-2.03318226043806e-05
-2.52532744849275e-05
-2.78731872277302e-06
-4.44507896614062e-06
-3.00437412139976e-05
-7.0160500249346e-06
-7.31781579152232e-06
-2.00060328480116e-05
-1.04755595200418e-06
-1.66276470825415e-05
-3.58466681948612e-05
-2.6201785162137e-05
1.40419634792842e-05
-1.63363448745312e-05
-3.26718840913844e-06
-3.47843407709729e-05
-1.24982357491112e-05
-1.33684725152192e-05
-2.75334894829015e-05
-1.31342146531859e-05
-3.60079931728935e-05
-1.49997637113538e-05
2.37262145180259e-06
-1.40940602591065e-05
-1.28071603950288e-05
-1.13531136322199e-05
-1.01228684520941e-05
-8.65014696594965e-06
-1.60376321393266e-05
-1.55801699451062e-05
-6.82962128041946e-06
-1.65159369466178e-05
-1.78733550251074e-05
-2.68931976259539e-05
-2.94309613544504e-05
-2.01869808078069e-05
-2.51875964865574e-05
-4.53914090635664e-05
4.95523711363862e-06
-2.94590849835116e-05
-1.88280812459184e-05
-1.93562885754485e-05
-8.98677005483966e-06
-2.59438736977481e-05
-8.7507414797838e-06
-2.69615978199392e-05
-1.92253628859846e-05
-1.5896935103733e-05
-2.22790818039155e-05
-9.61230709847763e-06
-3.18221884136669e-05
-1.79641076633636e-05
2.80281974427967e-06
-3.11499450822387e-05
-3.22335794754796e-05
-3.95161216723774e-05
5.61814098569765e-06
-1.68257477497355e-05
-2.12657222712674e-05
2.43191593843263e-07
-2.55241240657698e-05
-6.30825296302126e-06
-1.26860223770743e-05
-2.17944441057747e-05
-1.06164251188583e-05
-2.34108262138169e-05
-2.03410993455752e-05
-3.23859298816777e-05
-8.25811065243752e-06
-1.64612376259989e-05
-9.65383490662329e-06
-1.85624550463982e-05
-1.48977650381816e-05
-4.92022405528031e-06
-2.094872197841e-05
-1.79174903937127e-05
1.62814041623829e-05
-6.42085988680949e-06
-1.1656028149092e-06
-2.53651389158461e-05
-5.43023224624171e-06
-2.44273867004229e-06
-1.11560126318304e-05
6.3950655215759e-06
-3.99424392707202e-06
-1.44915771323271e-05
-2.2638567041084e-05
3.23353005923353e-06
-1.40753446797387e-05
-8.07803780450748e-10
-3.22931229788514e-05
-1.16009858154336e-05
-4.77389704896653e-06
-2.91008831626876e-05
-8.89758380921095e-06
-1.29863374859328e-05
-2.06904339852199e-05
-1.01728984689167e-06
-1.04436456547088e-05
-1.16663096233886e-05
-1.41742831797953e-05
-3.64517372272075e-05
1.68163858275792e-05
-1.50581145181779e-05
-2.63665589413387e-05
-1.48006310515368e-05
-2.03883510116762e-05
7.00391669501432e-06
-1.73148690789761e-05
-1.88126827264564e-05
-1.08254662353071e-05
-1.57811942814538e-05
-2.33656690696565e-05
-3.21397664396774e-05
-1.38149397173847e-05
-2.38715616066199e-05
-2.67945972622196e-05
-2.45233925480574e-05
-1.93496337909125e-05
-1.05979071170551e-05
-1.93646000763982e-05
-2.96004627199102e-05
-3.05454941169856e-05
-1.67301336128749e-05
-1.04241664485139e-05
-3.97466277633735e-05
-8.58617945828e-06
-2.94570418333693e-05
-2.00393822072308e-05
-2.38559048379967e-05
-3.80700072324831e-07
-2.50070713590575e-05
-2.33600237059323e-05
-4.31190144831005e-05
-1.92304852573917e-06
-1.80937906004539e-05
-1.22817044526966e-05
-2.88092379282903e-05
-1.62170128306351e-05
-1.92279015635662e-05
-3.96922018457567e-05
-2.87716318096448e-05
-2.32838797390195e-05
-1.6578820573249e-05
2.81055831543066e-06
-8.92229759877331e-06
-2.77348054793104e-05
-8.5745981009953e-06
-1.51189866377813e-05
-1.10269401457132e-05
-2.86713029978975e-05
-2.85761417355254e-06
-7.26649515546751e-06
-9.97917146144756e-06
-2.03306874764598e-05
-1.3153637798989e-05
-7.84767446835363e-06
-5.85153512678658e-06
-8.19697886633181e-06
-1.88187767088233e-05
-1.55170049857938e-05
-6.35982953559586e-06
-3.17778540870761e-05
-1.26946867082129e-05
-9.61985664049727e-06
-1.86124368363926e-05
-1.1712804446229e-05
-1.69341725780202e-05
-9.35952513518129e-06
-1.21010244821222e-05
-2.37971038926751e-05
-5.17510771703571e-06
-8.33870814943232e-06
-1.4958476263396e-05
-8.56563258228742e-06
-1.55155533861991e-05
-2.27683993602514e-05
-3.47523536599802e-05
-5.79385786167909e-06
7.9618337795173e-06
-1.34789742455774e-05
-3.8438705838828e-07
-1.15362898087082e-05
-1.88948605348062e-05
-1.06459985525153e-05
-1.93019846426384e-05
-3.15011637228406e-05
-1.48653222547764e-05
-2.59412436303518e-05
-1.80951634762698e-05
-2.65919080852211e-05
-2.44160537054676e-05
-3.330875816393e-05
-2.06591393829745e-05
-2.1236375373022e-05
-3.63068794985965e-06
-2.0257104024642e-05
-3.82816314437726e-05
-2.62963171242176e-05
-1.83472636571837e-05
-2.70307264370024e-05
-2.64205138972325e-05
-2.77108559294758e-05
-1.81264624397989e-05
-3.05377830341794e-05
-3.07923472604235e-05
-2.39487999978001e-05
-3.27591561788589e-05
-2.96116273168988e-05
-3.18727365591429e-05
-1.4432654248049e-05
-1.26304155965868e-05
-2.25142339363713e-05
-3.36385459449268e-05
-2.04804624779724e-06
-3.70373623014368e-05
-1.73702570967433e-05
-1.31380076583221e-05
-4.53486908062814e-06
-1.11788012133015e-06
-1.06634063456705e-05
-2.28330285556585e-05
-2.66766612883206e-05
-2.01858033947345e-05
-2.19205945732381e-05
-2.06656181784101e-05
-2.25797509467503e-05
-2.56275343744493e-05
-6.51063286083567e-06
-1.6722939776112e-05
-2.41537824398275e-05
-3.25118613345256e-05
-1.63884344241784e-05
-7.73522148872781e-06
5.32925260320175e-06
-3.49645119603186e-05
-1.90148678151928e-05
-1.00148789096608e-05
-4.19756716859559e-06
-4.80847138773331e-06
-1.22630319664072e-05
-1.65573541623261e-05
-2.25894886335637e-05
-6.54942180349437e-06
1.00496009126248e-05
-2.56439814815212e-05
-1.23791959350611e-05
-3.27763403014751e-05
-2.53959277508699e-05
8.43441786238784e-07
2.49186186113395e-06
-1.37213084391334e-05
-1.2113118650926e-05
-2.76398825199081e-05
-9.70930624632835e-06
-1.86368716781127e-05
-1.86736973641343e-05
1.4069830733013e-06
-1.00716425670879e-05
-1.70281393874707e-05
-2.9253124459342e-05
-1.92759261875006e-05
-1.32801315046947e-05
-2.69269167185878e-05
-2.29255002914248e-05
-2.92031751421378e-06
-2.14658699890683e-05
-2.22234093809792e-05
-2.29273042715067e-05
-1.10795660415478e-05
-1.9268802403452e-05
-2.46507952275157e-05
1.38188272438596e-06
-9.75101932205368e-06
8.97955635398847e-06
-6.46173822112824e-06
-1.58595959458475e-05
-1.48818392513767e-05
-7.53651570682218e-06
-4.349156124481e-05
-2.85472416606776e-05
-1.80930659682845e-05
-1.16074829439284e-05
-3.08571965023495e-05
-1.90094748532037e-05
-1.41081079883318e-05
-2.57300641875339e-05
-4.434894066808e-05
-1.09249791458125e-05
-1.8397051212731e-05
-9.28354883687909e-06
-1.15630627301272e-05
-1.75143522083891e-05
-1.00578384150441e-05
-2.26971407924692e-05
-2.87890430563438e-05
-3.98931971273378e-05
-1.21002413088215e-05
-1.85542800948522e-05
-2.67295087689112e-05
-7.59302820651493e-06
-7.53104614527948e-06
-2.58237975701661e-05
-1.22873248194566e-05
5.34550164967605e-06
-2.54772962443487e-05
-1.86286249977289e-05
-2.09331387000506e-05
-7.9247628200005e-06
-4.31442186085304e-05
-3.71882398824562e-05
-2.33454791361618e-05
-1.70601223349192e-05
-6.45276734866679e-06
-4.17348319484673e-05
-1.60149731563053e-05
-1.48649360318915e-05
4.36005800381968e-06
-5.63007923836698e-06
-8.0005835811553e-06
-9.22584269116012e-06
-1.86264039841271e-05
-1.02130918951235e-05
-7.29710373506108e-06
-4.13233263847447e-06
-6.74567676393737e-06
-2.63126146063905e-05
-1.87512478439786e-05
-1.17084859871717e-05
-9.73573264502266e-06
-4.75568797464445e-06
-4.50422979771124e-06
-1.91275395130512e-05
-7.36132464085956e-06
-2.54793347824069e-05
-1.12049339706925e-05
-1.81098308515045e-05
-3.92218905867996e-06
3.06558828489267e-06
-1.17870992018025e-05
-1.88289928161851e-05
-7.58930429267045e-06
-1.1081545858059e-05
-7.7387766893966e-06
-1.76411854639644e-05
-1.26690593781342e-05
-1.02443678752698e-05
-3.50843027195101e-05
-1.81844978207058e-05
-1.15105120889294e-05
-1.81313240087486e-05
-1.65808653162162e-05
-2.56568317382214e-05
-2.50993365024307e-05
-2.5855386014511e-05
-8.36159823145334e-06
-1.18242029384851e-05
-1.72291248510612e-05
-8.13235406515401e-06
-3.76311693949873e-05
-6.76181447332885e-07
-6.16974499146173e-06
-7.77262427575241e-06
-9.64425312736241e-06
-2.80740886791435e-05
1.43645621625458e-08
-2.62330021665826e-05
-4.41176003882429e-05
-2.53865301865752e-05
-2.30227022756612e-05
-1.80206663700747e-05
-3.3658143922174e-05
-3.35490652777278e-05
-3.01898587787913e-05
-2.69408579432463e-05
-3.07006590141161e-05
-2.58110953201962e-05
-2.73286343593132e-05
-2.18043624609598e-05
-1.48487947248429e-05
-2.96521081696911e-05
-8.12740274128638e-06
-1.86115947198382e-05
-2.90478285898195e-05
-8.20113189312265e-06
-1.84294114546793e-05
-2.96647359623067e-05
-3.72574483130973e-05
-4.25664762326722e-05
-1.33868051184955e-05
-1.77413078401514e-06
-1.42767909784151e-05
-1.94384726922724e-05
-2.87419921838444e-05
-1.84648017009823e-05
-2.64399796011708e-05
-1.42261153456485e-05
-5.3958982963329e-06
-1.91095078854596e-05
-1.35674355167799e-06
-1.57539107865434e-05
-9.97613359348601e-06
9.02052995720222e-06
-1.69739707418279e-05
-4.00227810799687e-07
9.5344898918553e-07
-1.40624097885093e-05
9.10083999417144e-07
-2.06882069758304e-05
-9.39879376683853e-06
-9.35906446834393e-06
-2.14737536266254e-05
-2.72822353333855e-05
-1.61077586548555e-05
-3.80264416643905e-06
5.85881194581825e-06
-1.16857271441375e-05
-5.50819339412214e-06
-5.85160425565419e-06
-7.94198716001444e-06
-4.68838876628031e-06
-4.4773904227855e-05
-1.33293490616179e-05
-1.18964782992787e-05
-8.12919640300256e-06
-2.48750805623002e-05
-2.45875616311834e-06
-1.90287186326191e-05
-1.80887842686525e-05
-9.91436472349582e-06
-1.16944718460127e-05
-3.54587603111168e-05
-7.95358622602686e-06
-2.75847969006425e-05
-7.62753047013453e-06
-2.69499689505244e-05
-3.6675176924413e-05
-1.35164769186586e-05
-5.94023980177761e-06
-1.8113427029711e-05
-1.41083752722534e-05
-2.98958080703666e-05
-1.19172656927074e-05
-1.79855040785823e-05
-2.39676096754387e-05
-1.89220691655799e-05
-2.26962302506739e-05
-5.98954748867787e-06
-1.56590176730922e-05
-5.91978952016702e-06
-9.42926257468441e-06
-3.12099204457084e-05
-2.76255228932912e-05
-2.86448388523031e-05
-3.72705220109394e-05
-1.79818527671068e-05
-3.00191773523801e-05
-2.85995478738818e-05
-2.86521218436765e-05
-3.04938081083016e-05
-2.08625510924772e-05
-1.58319626754557e-05
1.15644424704772e-06
-2.1740739931898e-05
-2.57265424664606e-05
-2.38774899022862e-05
-2.06478192660376e-05
-3.36407662139101e-05
-2.04061372872563e-05
-2.68254290406988e-05
-1.23935145725506e-05
-1.29692906787309e-05
-4.8406047728964e-06
-1.7418512667992e-06
-1.3089228414475e-05
-1.63558414389236e-05
-2.89736836721784e-05
-1.17532930856183e-05
7.34922172390951e-06
-3.00700458616371e-05
7.16753116116321e-06
-1.6721652235065e-05
-1.67262021837027e-05
-5.28360999590256e-06
-2.46607577095775e-05
-1.64527686550542e-05
-2.38705062764454e-05
1.15314371989404e-05
-7.12710751813603e-06
-2.74911971589613e-05
-6.92729416119521e-07
-2.17250429365975e-05
-1.40358004735164e-05
-6.78289165130352e-06
-3.87230111758009e-06
-7.32224506041949e-06
-1.58711932423396e-05
-4.57734717721732e-06
1.85089077358176e-06
-1.42047729659224e-05
-1.90678375337269e-05
-2.36911361384627e-05
-1.54057534699596e-05
-1.6902512195342e-05
-1.37527246993826e-05
-4.59287937725038e-06
-2.6368798912497e-05
-2.42962392325906e-05
-7.40384149916263e-06
-1.19414711698759e-07
-2.53378618512385e-05
-3.12952196088163e-05
-6.64500882587101e-06
-1.83407683608464e-05
-1.69848333142978e-05
-1.82820823196492e-05
-2.20909285318355e-05
-7.39554699841819e-06
-1.96788301441486e-05
-3.65106659446898e-05
-3.15775448709787e-06
-2.88324849405708e-05
-2.12053029578745e-05
-8.45900219643555e-06
-3.1117725244903e-05
-2.86313700859305e-05
-2.61404242968109e-05
-2.19062815570702e-05
-3.06885983614401e-05
-2.24926958026703e-05
-1.78104197483632e-05
-2.80369433455685e-05
-2.98044498664714e-05
-3.39627151692279e-05
-4.34277656125506e-05
-3.33678801994528e-05
-3.90330799951729e-05
-3.02960928265308e-05
-2.06527162222821e-05
-5.51668299567568e-06
-3.54901987965318e-05
-3.9440668476082e-05
-1.84928354047129e-05
-1.99223201677105e-05
-3.19052125490717e-05
-1.70204562643837e-05
-2.16602133678305e-05
3.83693525988265e-06
-3.50897142614331e-05
-8.82426479840281e-06
-3.30834204093706e-05
-1.00482417178299e-05
-2.22427038852773e-05
-1.99395045030244e-05
-1.21760003888035e-05
-2.422879846145e-05
-2.25514725410078e-05
-2.01433083621123e-05
-2.55445557194472e-07
-5.3193460900485e-06
-1.23724700179333e-05
-2.39058330785697e-05
-1.79968883595737e-05
-1.84773578861563e-05
-1.86558500714465e-05
-1.82562541974188e-05
1.20343220139974e-06
-2.88967179599554e-05
-5.1941447573272e-06
-1.88389636556849e-05
-2.66325089771217e-05
-1.95730715248552e-05
1.97153172614884e-06
3.46714976937874e-06
-9.34301996640525e-06
-2.97903051053853e-05
-2.17025383256887e-05
-5.85009094756089e-06
-2.76100236887372e-05
-1.47984706620826e-05
-1.09734615375738e-05
-1.74185201147565e-05
-1.84664805723278e-05
-2.75027969723994e-05
-1.26018785700638e-05
-1.72129153780783e-05
-2.88020604926836e-05
-1.32419412706384e-05
-4.21757976254175e-06
-6.69309151455718e-06
-9.92508685313171e-06
-1.13212682869106e-05
-1.76893989010382e-05
-1.82886734104515e-05
-6.59945776599697e-06
3.45540706497814e-06
-3.2694469993084e-05
-2.97310011183334e-05
-1.80323593062834e-05
-1.94810614861703e-05
-8.25966939574365e-06
-2.39411717788433e-05
-1.84467741683849e-05
-1.38358648341878e-05
-1.87066126707504e-05
-2.29715057427539e-05
-2.397399622579e-05
-2.42685870031102e-05
-1.90946570789296e-05
-2.22353263654644e-05
-1.9288442745852e-05
-3.03636236169331e-05
-2.11500727112813e-05
-1.32366169656588e-05
-8.89159637160019e-06
-2.32552247687461e-05
-1.81512517660307e-05
-4.66082900473309e-07
-1.50811333117824e-05
-4.37175611000476e-06
-5.21137839511715e-06
-1.59478824074973e-05
-2.82498294168301e-05
-7.54916705123386e-06
-1.51524542674884e-05
-2.54265049168993e-05
-2.49157707629769e-05
-2.98089638460446e-05
5.58128877086397e-06
-2.23294070705467e-05
-2.1986661156953e-05
-2.85264296059661e-05
-3.88688827270329e-06
-1.20190038724239e-05
-2.01275491850929e-05
-1.89948237552906e-05
-1.16493029520025e-05
-8.63095221967927e-06
-3.45198511866329e-05
-1.03357454436512e-05
-1.61163687297177e-05
-3.22703166835044e-05
-2.87296482043132e-05
1.04070753342461e-05
-6.02577029513596e-08
-1.25257947358161e-05
-4.01298712627696e-07
-3.18078688603541e-05
-9.36202827721906e-06
-6.82671170892265e-06
-8.74721086527963e-06
-2.62376199281144e-05
-1.33401752176504e-05
-1.06708559801793e-05
-1.83314023442851e-05
-1.28097772860495e-05
-1.44656817195435e-05
-4.08909267536306e-06
-2.1145284135411e-05
-2.0207120880317e-05
-1.15527879870706e-06
-2.49612177605276e-05
-2.9956707626976e-05
-4.23173502212186e-06
9.28585424669588e-07
-7.11355761596197e-06
-1.61637254783295e-05
-2.41622108229262e-05
-3.48051699199226e-05
-7.31990340746128e-06
-8.95557046822115e-06
-1.13661415641981e-05
7.00651537877861e-06
-2.91037666971924e-05
-3.44881151545598e-06
-3.55417052255789e-06
-1.9281779754132e-05
-8.17444177068723e-06
-1.52452133450968e-05
-2.27937337907167e-05
-4.07809475265703e-05
-2.13122376400201e-05
-3.58330633079363e-05
-3.41256623335204e-05
-2.7100875297213e-05
-1.9340989201057e-05
-1.86831964674551e-05
-2.23466160598019e-05
-2.13101094357921e-05
-1.49424565166325e-05
-1.79057922033006e-05
-2.81843842508929e-05
-1.59606789553986e-05
-1.8903772826437e-05
-1.76090477284523e-05
-2.7118425588992e-05
-1.88516518028522e-05
-2.59558803063097e-05
-1.02552881826564e-05
-1.81184441701575e-05
-1.19348311799105e-05
-2.63573704460194e-05
-1.09417862316523e-05
-2.83671022169719e-06
-2.332393043217e-05
-1.02929676363343e-06
-1.50992891614126e-05
-9.83522356595008e-06
-2.17171854255765e-05
-2.52168470562309e-05
-2.72692234022168e-05
-2.21062886416859e-05
-2.22324009129854e-05
-2.74644221791971e-05
-1.52603022420566e-05
-1.84441066382369e-05
-5.55445103339283e-06
-1.33483136078796e-05
-3.52550533450083e-05
4.01970880782867e-06
-2.71149000574003e-05
-8.68886529285837e-06
4.35501811332252e-06
-7.39024494471788e-06
-2.16461811367737e-05
-1.20677384310672e-05
-1.30066391929711e-05
-9.89744688356832e-06
3.81465635895287e-06
-1.08328306874961e-06
-1.70991267942663e-05
-1.48969691182528e-06
-1.88743171747025e-05
-5.74585945632694e-07
-1.05901764299008e-05
-1.57538407193525e-05
-1.98046202525724e-05
-1.62552159446379e-05
-1.0743416772253e-05
-3.24430823906018e-06
-6.71604537142607e-06
-1.12079413159386e-05
-1.78348662508451e-05
-2.45659354644554e-05
-2.30625496882699e-05
-2.73210030436801e-05
-2.76427481350299e-05
-1.03659163936522e-05
-8.25951643672422e-06
-1.34981690546617e-05
5.77509287242613e-06
-1.56911817357071e-05
-2.20493414329218e-05
-1.03504379946763e-05
-2.9095852624583e-05
-3.4552101265993e-06
-9.55456693996263e-06
-1.33444939658095e-05
-1.33586322053916e-05
-4.89755197137056e-06
-1.14381546375535e-05
-7.41705110958727e-06
-5.28222507223187e-06
-1.87688240809295e-05
-6.64845832561704e-06
-1.12356469460037e-05
-8.77715670467906e-06
-2.57189849544423e-05
-2.74163482776839e-05
-1.02407156480817e-05
-2.52887057142378e-06
-2.90936160108411e-05
-2.01558823698438e-05
-1.56969661357889e-05
-1.08016059797396e-05
-2.32195211436614e-05
-1.7224554318196e-05
-2.06341787582823e-05
-1.88098871903838e-05
-1.09138480826165e-05
-1.71481196114053e-05
-1.65787336260506e-05
-3.38193807217064e-05
-2.23463025415613e-05
-1.07896998251498e-05
-1.6763283408116e-05
-3.86293794256876e-06
-1.1852525168646e-05
-1.67658201722342e-05
-2.05677677468888e-05
-2.2647912601839e-05
-1.6740038820754e-05
-1.03872428818455e-05
-1.36055770741871e-05
-1.26552158450291e-05
-7.66466952252378e-06
2.02157777309961e-06
-6.88488929905792e-06
-3.60511541961308e-06
-4.06417654501101e-06
-6.64689456236869e-07
-1.068419648095e-05
-1.87591521549837e-05
-1.82946586027541e-05
-1.94543362365742e-05
-3.06805866424007e-06
-2.9219578704192e-05
-1.53219959497527e-05
-1.76860360805439e-05
-1.25634856086292e-05
-1.15531360162748e-05
-2.70480297292157e-06
-9.79134368231683e-06
-2.20278251267518e-05
-2.2874577489232e-05
1.15953455580765e-06
-1.80544986672641e-05
-2.43173794569953e-05
-1.1459328587159e-05
-9.39556359740139e-06
-1.93041442960757e-05
-1.93993634606496e-05
-1.66664447677616e-05
-5.72697373442226e-06
-1.99591000995468e-05
-8.78469138343417e-06
-5.90684924587442e-06
-1.20424803350981e-05
-1.88390608705943e-05
-2.63741251736854e-05
-1.52485322799319e-05
-3.11884159421038e-05
-1.49904706906788e-05
-1.32343974047804e-05
-1.67885807876558e-05
-2.114522650582e-05
-1.9947927110855e-06
-3.21327334610037e-05
-1.59738089360303e-06
-1.71914717299411e-05
-1.5339585059509e-05
-2.24152490517427e-05
-1.56134258486832e-05
-1.9465797264942e-05
-1.52038068572663e-05
-2.56315459902515e-05
-8.03062677572082e-06
-2.74155181385607e-05
-3.1365332125558e-05
-4.10369604969886e-05
4.8143777742087e-06
-1.73620556261039e-05
-3.74540399565463e-05
-1.02077271026355e-05
-3.29924846429731e-05
-2.9051697575471e-05
-2.96285496160191e-05
-1.95809368634466e-05
-2.13606560632286e-05
-1.44677736893025e-05
-9.86142775469203e-06
-2.42341719390011e-05
-1.72600641165003e-06
2.02980300841584e-06
-6.87485582527962e-06
3.89506444177825e-07
-2.73945618096623e-05
-3.26297353466931e-05
-2.57493214152313e-05
-1.3201987445088e-05
-6.55343319724432e-06
-2.19153331693127e-05
-1.04344971624729e-05
2.17925983652889e-06
-1.49906362379259e-05
-2.85053520424245e-05
-2.03184915921394e-05
-1.34243412628607e-05
-2.62757534901144e-05
-1.3478995010097e-05
-1.00831659631194e-05
-1.91655185212193e-05
-1.56324676440998e-05
-5.58460357410169e-06
-5.18067409950484e-06
-1.22842127669752e-05
-1.22977206715722e-05
-1.37367132280743e-06
-1.65916279746099e-05
-2.67164873637499e-06
-1.86492605204822e-05
-4.71600586923714e-06
-1.08460297797418e-05
2.095508363804e-06
-1.08975471376187e-05
7.78158429453786e-08
-1.51870875914905e-05
-9.47860938275065e-06
-2.02254213138576e-05
-1.92318666774254e-05
-2.63709151132283e-05
-1.70275667316935e-05
-5.51790151923785e-06
-2.0513903200285e-05
-1.04972560793139e-05
-1.18194926953915e-05
-1.95269821535683e-05
5.38917564569017e-06
-2.25646232696756e-05
-3.40270976029235e-05
-2.13221215088308e-05
-2.5423511210692e-05
-2.05836980926977e-05
-8.36426643151659e-06
-2.20323431932338e-05
6.59849807325138e-06
-2.59825089181259e-05
-2.36989076774299e-05
-1.13146101999806e-05
-2.89729562370011e-05
-2.72934605708296e-05
-2.65308616280175e-05
-1.85654188805535e-05
-2.9183404877833e-05
-2.25364836708339e-05
-3.23168777020856e-05
-2.42734914636072e-05
-2.55163379182136e-05
4.25016643552981e-07
-1.42537916129505e-05
-2.74968835669206e-05
-4.52036395846428e-05
-2.92518088226218e-05
-1.01651477899428e-05
-2.16515717463391e-05
-9.56869504157737e-06
-1.81667714047667e-05
-3.77673331355519e-06
-2.06232278244855e-05
-1.50661055516632e-05
-2.64523060874313e-05
-1.33495871395172e-05
-3.14482138673162e-05
-1.81556975542821e-05
-6.52947636410362e-06
-1.27092390478654e-05
-4.08804499275509e-05
-1.77203732958201e-05
-2.20196532853173e-05
-2.74442518230473e-06
-1.90259502865545e-05
-1.97662483022717e-05
-1.32567944423676e-05
-5.90230659149038e-06
-3.37118596483497e-05
-2.82274192829567e-05
-2.98355923703753e-05
-4.57227667539896e-07
-9.82109827142196e-06
1.31073984921493e-06
-1.59196480499064e-05
-8.0713592303944e-07
-8.3175066464033e-06
-1.30978441593664e-06
-1.61840507954365e-05
-1.33458597530977e-05
-3.9848927785155e-06
-1.69098222450285e-05
-1.85646683748142e-05
-1.37776615997278e-05
-7.57707207722671e-06
-4.49928820487506e-06
-1.20464289027548e-05
-1.49499100943863e-05
-1.46361516901619e-05
2.23941686146674e-06
3.69293391925226e-06
-6.81440612970807e-06
-2.85220425408499e-05
-1.42460228874374e-05
-1.24119342370143e-05
-2.15998107270042e-05
-1.81960850406643e-05
-1.53961546075838e-05
-2.09227631093638e-06
-1.16469959074783e-05
-9.87687620865529e-06
-3.23163052280134e-05
-1.81945041929217e-05
-2.31765803836577e-05
-2.35691782645808e-05
-1.40135608419156e-05
-3.90437802997444e-06
-1.21289410047113e-05
-2.71074550287668e-05
-2.883888341458e-06
-6.30001967924666e-06
-1.86132775271371e-05
-1.37108450754892e-05
-3.36765892850075e-05
-6.89182672854185e-06
-2.71129155863826e-05
-1.78392155531904e-05
-9.59200640421694e-06
5.00913412852237e-06
-1.69078673312498e-05
-8.95482059278864e-06
-2.98739783678489e-05
-1.38161894649627e-05
-1.4862291115796e-05
-1.4064103939026e-05
-2.43562029697084e-05
-2.24746095324118e-05
-2.25591453774016e-05
-1.29779100321491e-05
-3.75749686354022e-05
-2.57582807988114e-05
-6.65254542381118e-06
-3.60096460417816e-05
-1.78258573197412e-05
-3.3111789943494e-05
-7.33810682772659e-06
-1.01906484269907e-05
-3.84369868525676e-05
-1.19659392208736e-05
-1.31516466709369e-05
-2.41860906378524e-05
-1.21184408356198e-05
-9.85740268324087e-06
-1.34883202847605e-05
3.72341290982915e-06
-2.15014884204877e-06
-1.27802815635337e-05
-2.32598133651873e-05
-9.9738438673852e-06
-4.03471776364325e-05
-7.98104437294198e-06
-1.57402904637187e-05
-2.53018553319738e-05
-6.47252078833884e-06
-9.00308043239672e-07
-3.13150595126249e-05
-2.15752570799317e-05
-1.2439406304611e-05
-1.33956513135528e-05
-3.56837466929509e-06
-1.67597458919951e-05
-2.45303303546398e-05
5.92416265309552e-08
-1.78184156298492e-05
-7.11642098222417e-06
-2.17471286254306e-05
-2.18953458946814e-05
-1.9693358318752e-05
-1.42397246638141e-05
-2.18792512613967e-06
-2.51501962970823e-05
-2.60165939436665e-05
-1.46276292510716e-05
-3.41835869370271e-06
-7.42580907531174e-06
3.29638583596265e-06
-1.14243673140859e-05
-1.31430155199521e-05
-8.60671336745463e-06
-2.80296190150368e-05
-2.61128271806815e-05
-1.4655863462218e-05
-2.68230529451682e-05
-1.73403092740455e-05
-2.96596266772663e-05
-2.74396571930497e-05
-1.55405460057399e-05
-1.87778239505004e-05
-2.19646323203443e-05
-2.25670649513814e-05
-8.11712055136348e-07
-8.00223994242024e-06
-1.25302713768891e-05
-2.16646226378068e-05
-2.32042806216791e-05
-3.07041222228153e-05
-1.8666252903191e-05
-3.04815978855591e-05
-6.95626989257155e-06
-2.89056384251317e-05
-4.29403562835444e-05
-1.47144700066617e-05
-4.4387221735779e-05
-1.17868900409781e-05
-3.75549296115654e-05
-1.71766694950362e-05
-2.16173078822113e-05
-1.81095374151148e-05
-1.39982829058757e-05
-2.00027064427777e-05
-1.37078456794423e-05
-2.50192406006023e-05
-1.96613560483656e-05
-1.75763148138136e-05
-1.2615267740935e-05
-3.38114279008474e-05
-2.11546245291464e-05
-2.48304257165115e-05
-1.18130773584384e-05
-1.23144932815708e-05
-2.04743270540607e-06
-2.69686260427297e-05
-2.53328480609422e-05
-2.00852761879101e-05
-1.50619983777955e-05
-1.71180319108228e-05
-2.03269940703937e-05
-2.54511614331201e-05
-2.09502597380013e-05
-4.20498502935185e-05
-1.97738315887606e-05
-1.05284381875109e-05
-2.20928693010278e-05
6.26324699801662e-06
-1.00707006679342e-05
-1.15891469908958e-05
-9.844265944231e-06
-1.10635541153047e-05
-2.95273885756955e-06
-2.1429478357489e-06
-1.78548766435334e-05
-3.3282090655093e-06
-6.72644176301182e-06
-7.76253656828432e-06
-3.95681184707779e-06
-1.68327440718863e-05
-2.35033399312221e-05
6.29922975722906e-06
-6.99625055424357e-06
3.17912712276518e-06
7.87546970709266e-08
-1.22885533483337e-05
5.13030912584671e-06
7.56142395238399e-06
-5.56854885235178e-06
-1.01121058829296e-05
-1.70734581390832e-06
-1.18656651808188e-05
-1.01034001063136e-05
-2.53371421749002e-05
-3.41350034025379e-06
-1.37113717907179e-05
-1.22379579555067e-05
-1.45189083773522e-05
-2.97755042589932e-05
-1.31613868164792e-05
8.87982369478401e-07
-1.75328055905016e-05
-8.1530851939876e-06
-1.18820614545072e-05
-2.94693979072731e-05
-1.49300424362362e-05
-2.90341125650747e-05
-1.10704372762473e-05
-1.03234912180417e-05
-1.80622451156451e-05
-1.83406196273057e-05
-2.21564444823173e-05
-1.17351653833449e-05
-3.16497379879701e-05
-2.84891445150696e-05
-3.26248148829318e-05
-3.89162469083284e-05
1.83164111101321e-06
-2.20107909856591e-05
-2.53618863721725e-05
-2.32538214483252e-05
-1.85834943286058e-05
-1.84171928885607e-05
-1.39200940721955e-05
-9.44468741927674e-06
-1.94443753869444e-05
-3.24154489630074e-05
-2.28698729415209e-05
-4.49289268133976e-06
-3.46274801391621e-05
-1.46839305868356e-05
-6.88824256212429e-06
-3.96332906532308e-05
-1.64734329320977e-05
-7.84388303879904e-06
-2.42579941086423e-05
-3.48921376590492e-06
-1.83374629203628e-05
-1.51673636060142e-05
-1.47434921746269e-05
-1.72638055622005e-05
-2.7569549832809e-05
-1.45164387023208e-05
-9.64360004161244e-06
-1.15341160396393e-05
-8.79392878974958e-06
6.40890197273563e-06
-1.0277905386506e-05
-2.09671975153229e-05
4.09502257362594e-06
-1.15627375670515e-05
1.18942319805375e-05
-1.42499362698925e-05
-2.05992825506648e-05
-2.37332082959656e-06
-4.08743939960444e-06
-1.69943428801615e-05
-1.55276243775008e-05
-1.13304764416725e-05
-6.859440856543e-06
-2.19455509715545e-05
-8.54222813742127e-06
-2.5777209928833e-05
-2.05499260313127e-05
-1.65268411052422e-05
-1.62668215015948e-05
-3.28244560945053e-06
-8.37731401268152e-06
-3.52070771183733e-05
1.463388521374e-06
-2.77313671311714e-07
-1.78333173234206e-05
-2.4008039843964e-05
-7.77011725786503e-06
-7.68697826974663e-06
-2.47943277022755e-05
-2.4186569031667e-05
-1.52695434721844e-05
-1.55383520213654e-05
-1.69182435043047e-05
-1.38801887117094e-05
-8.72843135855056e-06
-2.15773455180302e-05
-1.48019708605314e-05
-2.54263402637525e-05
-2.0919442170811e-05
-5.14740939341343e-06
-2.22588934498069e-05
-1.89083581608022e-05
-1.54985416617746e-05
-3.4084644673244e-05
-1.84552880362393e-05
-1.5577166052175e-05
-4.16009133968511e-05
-1.93001439030699e-05
-2.31394592579178e-05
-2.35804250332219e-05
-1.40891619519622e-05
-1.48106961347452e-05
-2.51570249242572e-05
-1.65384290990379e-05
-2.46391567559834e-05
-2.1120869658227e-05
-2.86574891755093e-05
-1.46646807656286e-05
-1.66280303258767e-05
-2.82682517926293e-05
-1.14317910121129e-05
-1.78024401430737e-05
-2.43150228390491e-05
-1.77320698716045e-05
-4.3416535836591e-06
-2.64972239387476e-05
-2.73164018178501e-05
-1.97960728866246e-05
-2.21358924307042e-05
-8.38163993835833e-06
-1.86326853698865e-05
-1.7689296081541e-05
4.41410504744395e-06
-2.60185014032082e-05
-2.55076274710362e-05
-9.59248980326788e-06
-2.46584208552809e-05
-1.4458523066106e-05
-8.18673287702095e-06
-1.93569723821243e-05
-2.01515496946641e-05
-7.70634884852806e-06
-3.65412923284206e-05
-1.50882696667248e-05
2.14016636972663e-06
-1.66988947394298e-05
-1.56672640997723e-05
-6.62656019310718e-06
-2.537170315355e-06
2.48303563608932e-06
-2.24844152569481e-05
-1.81349542108886e-05
2.09558834955164e-05
-1.64459190252838e-06
-2.27969869916822e-05
-1.33046588985959e-05
-1.90087402547148e-05
-7.96271197254073e-06
-4.0776775050008e-05
-5.78387476150083e-06
-1.23532442193826e-05
-3.39152139267056e-05
-8.9942648587291e-06
-2.1576033938877e-05
-1.93895557788549e-05
-6.67066858847917e-06
-3.62238176357416e-05
1.98183790388874e-05
-5.15142240961708e-06
-1.44680977829412e-05
-1.5302487998083e-05
-3.52942380076386e-05
-1.1479453870343e-05
-1.18018278433474e-05
-7.63483808897083e-06
-2.98067215201525e-05
-1.39936831758201e-05
-1.62154784027484e-05
-1.33076127620224e-05
-1.2050785634631e-05
-2.46483525508761e-05
-1.40861803995036e-05
-2.41975187621777e-05
-1.18205978938426e-05
-5.89672628363411e-06
-1.79461979670291e-05
-7.1621808350093e-06
-1.61951569063359e-05
-1.82147058481875e-05
-2.65086213460048e-05
-9.65825754883887e-06
-3.77713016317966e-05
-3.20569878136543e-05
-3.42121205533865e-05
-2.06849546047432e-05
-2.42419015814174e-05
-2.13695044457262e-05
-5.99049666401422e-06
5.33227587168851e-06
-1.5036837058502e-05
-2.55251472247764e-05
-1.63651417962978e-05
-1.35831548859079e-05
-2.86411736080365e-05
-2.27556377252069e-05
5.115660466808e-06
-2.42422383673136e-05
-1.53420496276993e-05
-2.32146067477897e-05
-2.06945714984822e-05
-1.78625171122628e-05
-3.15699897944603e-05
-6.73293530696154e-06
-2.63828099177364e-05
-2.5582151751181e-05
-7.26983405596615e-06
-2.0137986279463e-05
-3.03345179669725e-05
-3.26473472474067e-06
1.76537474241456e-06
-3.42626261876913e-05
-1.13958773802312e-05
-1.61297110605629e-05
-3.17270635153402e-05
-6.57236251383977e-06
-1.16858012703122e-05
-2.52709263609667e-05
-2.42787676751109e-05
-1.0181289904048e-05
-1.96153272640199e-05
-4.14718184810121e-06
-6.26214687803131e-06
1.55768375885594e-07
-1.32531774316116e-05
-5.98620506516093e-06
1.80749660546508e-06
-1.86255828448785e-05
8.34425352197651e-06
-1.84135680290911e-05
-4.61276814248437e-06
-1.96012111715153e-05
-1.47631272093066e-05
-2.87307760705993e-05
-1.79277267568807e-05
-2.67198731334937e-05
-8.0919934967411e-06
-2.76866407746416e-05
-1.13742891893998e-05
4.60374706163163e-06
-6.30291837597687e-06
-2.28469865166946e-05
-5.68149693297363e-06
-1.14542939604087e-05
-2.21120759473523e-05
-8.26206795829572e-06
-6.30786723296382e-06
-2.61605141261003e-05
-1.05681585880607e-05
-1.56110349188266e-05
-2.58975375234592e-05
1.23626339647562e-05
-1.43298149699551e-05
-2.3796968846649e-05
-3.13902513691004e-05
-8.66142092829987e-06
-2.66476679261765e-05
-4.07105527542499e-05
-8.96489017183041e-06
-1.03015371384779e-05
-2.46694850195659e-05
-2.49209840626203e-05
-1.53380954817067e-05
-1.3255926005001e-05
-3.51560854089038e-05
-3.11717247220955e-05
-2.18979866566449e-05
-3.82818675447474e-06
-1.98027301366802e-05
7.25754401486952e-07
-2.10793365148447e-05
-1.15737096967916e-05
-2.49709503286857e-05
-2.56499693776214e-05
-3.50265426057464e-05
-1.25745988744603e-05
-1.97516318764373e-05
-2.59048806111432e-05
-1.23552156788862e-05
-2.77517138193267e-05
-2.60674925928916e-05
1.39573793522084e-05
-3.14747986906942e-06
-2.91798275450829e-05
-2.26067912403398e-05
-5.87622368531912e-06
-2.00137009983566e-05
-2.62610348616876e-05
-2.43099688536632e-05
-5.01883225017192e-06
-1.46639851844882e-05
-6.02206681718614e-06
-1.47170508979444e-05
-9.95579097273091e-06
-1.37004857521994e-05
-1.546836306922e-05
-1.08610553343281e-05
2.5440387669476e-06
-2.34470253474204e-05
-1.39672404636058e-05
-1.0729770104094e-06
-6.80700119338517e-06
-1.2310746741185e-07
-1.35975329920104e-05
2.67728724110908e-07
6.10428331624335e-06
-2.10697248029363e-06
-1.27025702470018e-05
8.19387661785118e-06
-1.06917092695952e-05
-2.12481852398719e-05
-2.6587096175991e-05
-1.98101364059938e-05
7.03604242184337e-07
-1.26378089246612e-05
-2.26223161782381e-05
-2.3975304323371e-05
-5.8422739648999e-06
-1.77616648895375e-05
-1.07995365752709e-05
-1.22244114306018e-05
-1.40752645134822e-05
-3.24772273591182e-06
-1.20170065740417e-05
-1.94358820322737e-05
-1.26944325888297e-05
-2.15801678770391e-05
-3.90989695254513e-06
-7.55979338998767e-06
-2.27118364998704e-05
-1.73663607755936e-05
-1.17252388388452e-05
-1.26846267042706e-05
-1.00437679223455e-05
-2.80903990693181e-05
-2.48830555649768e-05
-2.32713895939609e-05
-3.41553491187866e-05
-5.996392328593e-06
-2.43031168492667e-05
2.35845498728453e-06
-1.78399083228821e-05
-1.35162929132566e-05
-1.09907174946492e-05
-1.70943307633447e-05
-3.35184620132037e-05
-1.16234783499827e-05
-3.20136753840798e-06
-2.46605783980566e-05
-5.17954734778476e-06
-1.69033130307916e-05
-2.49729854018516e-05
-1.05190849798098e-05
-1.38241661310454e-05
-1.96568633015529e-06
-2.44513508563509e-05
-3.39183426262316e-05
-2.1660567375682e-05
-4.05793618641793e-06
-1.22128989381713e-05
-2.11477553505153e-05
-1.40866325956213e-05
-1.78825297148143e-05
-2.8262267192883e-05
-2.83761858712585e-05
-6.9724483468698e-06
-9.41545560463037e-06
-1.4101725164153e-05
-2.52784421480794e-05
-9.63764047240543e-06
-2.61521838556839e-05
-2.02293052894308e-05
-2.59385661571411e-05
-1.84288087440401e-05
-1.14823038559566e-05
-3.14032430754325e-06
-2.45998743191211e-06
-2.90502199794398e-05
-2.07127721866771e-05
-2.1621602396452e-05
-1.51820422775572e-06
-1.73293800785374e-05
-1.93518191604602e-08
-1.04491309021978e-05
3.24317139464025e-06
-2.0178012806456e-05
6.24555680521437e-06
-1.26813504768329e-05
-7.38451548532054e-06
-1.47623505842037e-05
-1.73799122351487e-05
-7.3638706006287e-06
-2.84122835789626e-06
-1.07147760023258e-05
-1.42468517060178e-05
-1.18702766420464e-05
2.38459964209517e-06
-6.70485204446617e-07
-8.25756275487227e-06
-5.22482923476423e-06
-4.54479371943857e-06
-1.65136658979121e-05
-8.4852660008957e-06
-1.14204599606449e-05
-1.50980349489614e-05
1.25128840592778e-05
-8.36408317413674e-06
-2.39149665317758e-05
-8.16324923087305e-06
-2.82116744563093e-05
-2.6730370873997e-05
-3.81777332788335e-05
-2.62917163432317e-05
-7.70680627043227e-06
-7.3737231622045e-06
-1.47673498256209e-05
-3.39679467772842e-05
1.92332435080529e-06
-1.28943715009736e-05
-1.79295662720807e-05
-1.04355788522496e-05
-1.70798843697734e-05
-8.6899856224827e-06
-2.88332522528911e-05
-2.5299069943237e-05
-3.28982858914286e-05
-3.11673903748266e-05
-1.42303210385699e-05
-3.24042283142579e-05
-2.99778920386731e-05
-2.42379272142524e-05
-1.64492017294271e-05
-2.9883484403655e-05
-1.55448286404495e-05
-3.55009508709647e-05
-3.3943430277049e-05
-2.91968919426032e-05
-2.17207140603217e-05
-3.52853938423349e-05
-7.13785965644797e-06
-1.21421071857125e-05
-1.54142490150549e-05
1.17865733794823e-05
-1.25675084810598e-06
-1.50118749327988e-05
-2.14789427981484e-05
-2.44339901724144e-05
-3.02569657814361e-05
-1.58519964381696e-05
-2.560974058226e-06
-3.05367996218238e-06
9.0744223366742e-06
-2.1828117952642e-05
6.87931389551993e-07
-2.37655233738734e-05
-8.12073738128717e-06
-2.4338555662045e-06
-1.54975376761136e-05
1.74058078005937e-06
-2.81708099004897e-05
-2.23191513215243e-05
-2.37146739594202e-05
-2.71818836872497e-05
-8.93870986861708e-06
-1.37274873060736e-05
-3.74882630874462e-05
1.48183389804963e-05
7.37816302902616e-06
-2.13951554396071e-05
-2.64120363756785e-05
2.79617742955776e-06
-2.29195932048699e-05
-1.24813217043663e-05
-1.66509522059219e-05
-8.56088182503366e-06
-3.65517080783944e-05
-9.28571136084989e-06
-1.33174241784263e-06
1.01545631740944e-05
-2.17869722944622e-05
-1.04860124792422e-05
-1.01174641863235e-05
-1.5846134748768e-05
-2.76166495407353e-05
-1.93980461349555e-05
7.00690365573213e-06
-4.00859048193628e-05
-1.18090594229981e-05
-2.93536792082757e-05
-2.37811760661796e-05
-2.43048983362527e-05
-2.07645272045422e-05
-1.1457700787908e-05
-3.04022757132288e-05
-2.08624868481066e-05
-1.04885863916383e-05
-1.96249622828663e-05
-2.92737688139e-05
-2.04369992285908e-05
-2.37898951492086e-05
-2.88276688289257e-05
-1.59201405013683e-05
-8.39464126130879e-06
-2.52759686562939e-05
-1.76024369448617e-05
-2.176588589093e-05
-1.62241902993049e-05
-1.91169142135136e-05
-1.28615588698563e-05
-7.40605346362594e-06
-2.06909210967108e-05
-1.49373296280485e-05
-1.73206956192359e-05
-1.1900725480184e-06
-2.1777551066755e-05
-2.03197781507816e-05
-2.56004543832574e-08
-3.1835192194051e-05
-7.08044851152735e-06
-2.57106583779021e-05
-1.52828707272945e-05
-2.82373357278936e-05
-1.24665280259988e-05
1.05111972883631e-05
-1.63611894797201e-05
3.59433412215114e-06
2.89250153528246e-06
-1.82832769809447e-05
-2.61217353910068e-05
-1.16937252355053e-05
-9.05846647250131e-06
-9.68444292391463e-06
-2.43689870080103e-05
-1.35396114839144e-05
-1.86090278102214e-06
-1.41911748302107e-05
8.00973802277486e-06
-1.36327268864458e-05
-6.08174463333409e-06
-1.74240655285734e-05
-1.07403514470758e-05
-1.21730969460603e-05
-5.45165800109368e-06
-9.90599965854353e-06
9.4484371760805e-07
-1.54916871165833e-05
-3.49313821921178e-06
-1.47359267668822e-05
-2.49250112946703e-05
-3.56969953486246e-05
-2.91737675348552e-05
-2.91151161426916e-06
-2.17918072498573e-05
-1.22693751682161e-05
-2.40120083090503e-05
-7.46538687258787e-06
-1.0995201466277e-05
-1.28888288179437e-05
-2.14202218978093e-06
-1.15836974504966e-05
-2.08755821047901e-05
-2.23187550459261e-05
-2.88542563203792e-05
-2.51024068096712e-05
-1.42701854305075e-05
-1.08020635609507e-06
-2.28559017522353e-05
-2.73203991969947e-05
-1.30477003297369e-05
-2.16808576665191e-05
-1.06313084535683e-05
-7.08418092855715e-06
-1.37040871108194e-05
-9.70452104862363e-06
-2.10356076668432e-05
-1.90298764725192e-05
-1.44128344993321e-05
-3.2599124449383e-05
-1.81659233501335e-05
-7.90998380883957e-06
-2.06001213445113e-05
-4.63713220159915e-07
-1.52692470010216e-05
-1.28238496264975e-05
-3.37922645894371e-05
-2.11348555897344e-05
-2.28573353958233e-05
-1.15524247576443e-05
-1.84216184337018e-05
-3.45807078430714e-05
-1.86836647101243e-05
-1.87211626831435e-05
-2.16103327707074e-05
-5.96353449053839e-06
-1.12820308068074e-05
-1.81620124330463e-05
-2.8639247284301e-05
-4.71581363195684e-06
-2.86511857639533e-05
-3.07081460413785e-06
-2.19186042578145e-05
-3.42588228873948e-05
-2.26019910965903e-05
-1.57702541353924e-05
-1.41658000570124e-05
-5.46611619171029e-06
-9.76222644865846e-06
-2.85772888459655e-05
-4.28443649065108e-05
-9.83531748447606e-06
-3.10837317016049e-05
-8.78251856672218e-06
-1.86629264435765e-05
-1.80220879795766e-05
-9.70799746170408e-06
4.38612744608695e-06
-1.79624598674378e-05
-1.28206614576122e-06
1.75018965881949e-06
-2.56700124399723e-05
2.90505626922132e-06
-2.13327370395731e-06
1.47655379977183e-06
-1.64162623837648e-06
-1.30035663987873e-06
-1.87892296873692e-05
-1.4367015100994e-05
-1.41135623788848e-06
-1.03441570421005e-05
4.38714074318179e-06
-1.51453484677369e-05
-1.74422436839723e-05
-1.44009062341132e-05
-6.39100278996836e-06
-4.25287913596684e-06
2.66272061181423e-06
-1.23499252170399e-05
-2.55364574770881e-06
-1.80552469526948e-05
-1.36595236242583e-05
-2.75005477419058e-05
-3.04749775634172e-06
-9.74187466706963e-06
-2.43932985330433e-05
-1.18764261363903e-05
-3.10093319140577e-05
-1.22282964462207e-05
-2.24231670181882e-05
-3.05289271105423e-05
-3.00238697807083e-05
-8.40298592171482e-06
-2.20367265302176e-05
-2.77776037458468e-05
-1.45249541772221e-05
-2.96878137245776e-05
-2.91373478663612e-05
-1.80945390333988e-05
-2.97083255527948e-05
-2.17710997598217e-05
-1.81413044376551e-05
-3.11178486033833e-06
-2.12078098764467e-05
-3.68736567840792e-05
-3.70010787030792e-05
-1.47461121711477e-05
-2.54082069482794e-05
-1.28202567905539e-05
-3.57030549963002e-05
-1.76465728542582e-05
-9.54292876805243e-06
-3.3478970995121e-05
-2.52478367607627e-05
-4.37367234034511e-05
-2.00293296618658e-05
3.10119508923001e-07
-5.83004632306157e-07
-3.14751200685694e-05
-2.77189147835429e-05
-3.16755051838971e-05
-2.00763679522467e-05
-1.87002115366769e-05
-1.79116444260958e-05
-3.06321388252645e-05
-2.28293414450521e-05
-8.30511671542107e-06
-2.86504805653346e-05
-1.14840859017827e-05
-1.43666524873812e-05
-2.09388917774775e-05
-8.1896315093421e-06
-2.52021009728068e-05
-7.21970622501263e-07
-8.6754650049484e-06
-1.01939937803284e-05
-6.46466715065419e-06
-1.33781877634815e-05
-1.24902845741475e-05
-1.7899916813224e-05
-1.42138542046899e-05
-2.13505951512398e-05
-1.40074561463009e-06
5.37832930482776e-07
-4.26565087829436e-06
-1.48600486587084e-05
3.85565018903942e-06
-4.94691975296425e-06
-2.27200248111074e-05
-2.8362169631763e-05
-8.0775836256005e-06
-2.89901813071219e-05
-1.54055785696774e-05
-1.03616401018414e-05
-3.44680855630203e-07
-2.24794736845043e-05
3.65670758706973e-06
-2.7550408098487e-05
-1.9260609981607e-05
-9.12508017245753e-06
6.61043447923155e-06
-1.44970627019492e-05
-2.04767062621532e-05
-1.20901850861979e-05
-1.23076564979055e-05
-1.35421713626698e-05
-1.2211559164788e-05
-1.10325220477803e-05
-8.58845485227347e-06
-1.7717182906293e-05
-2.20060238204078e-05
-2.61165262793076e-05
-2.6201699877377e-05
-3.19816898044813e-05
-4.58138144109498e-05
-1.40555711986811e-05
-2.75003760056845e-05
-1.98876452797323e-05
2.48711530593073e-07
-3.03527976777658e-05
-2.08561206425144e-05
-6.20363963412945e-06
-3.57743103493785e-06
-2.79866053451029e-05
-1.49441675671161e-05
-2.68566143628343e-05
-1.30600541163777e-05
-1.3297386664838e-05
-1.12267293012932e-06
-2.09376004162372e-05
-2.95747205165649e-05
-2.13280602004532e-05
-3.12193660501927e-05
-1.43833102604704e-05
-5.56007387425754e-06
-1.76546065017823e-05
-2.54551356664163e-05
-1.36019828136066e-05
-2.38926715920355e-06
-2.09960399728445e-05
-2.80094499185958e-05
-2.77248409878405e-05
-1.57580933200616e-05
-1.84898847669838e-05
-2.90261360857685e-05
-1.47598701516788e-05
-2.5009595105529e-05
-1.13670173480548e-05
-2.33609207029668e-05
-2.95340602047825e-05
-2.10325841056648e-05
-1.91150852784969e-05
-3.3898099824054e-05
-1.5681166633401e-05
-2.08480428919715e-05
-3.59338786133351e-05
-1.94097083349635e-05
-2.49188259678948e-05
-6.50352021438408e-06
-2.7832097795631e-05
-1.72064756910126e-05
-9.03642160642131e-06
-7.38172943003614e-06
-1.2842220211367e-05
-3.45421512788902e-05
-1.27447959268529e-05
-8.89341852671806e-06
-9.72575892988855e-06
-2.51972716551429e-05
4.94259305785637e-06
-4.90247969206349e-06
-2.50250540007263e-05
-9.71689211635954e-06
-4.98030519195984e-06
-2.19893405877484e-05
-6.11052394016803e-06
3.82904006844789e-06
-2.44048256269321e-05
5.77456402895482e-06
-1.4464317473345e-05
-1.60866966592047e-05
-1.31345614786963e-05
-1.70711498147171e-05
-1.88350987167394e-05
-1.86785478651585e-05
-1.96143844119113e-05
-6.90254771390586e-06
-2.02794656889614e-05
-3.86472827664806e-06
-2.79544937961848e-06
-1.07972058022265e-05
-1.77246416262277e-05
-2.02143669827955e-05
-6.65855521687279e-06
-3.47264041543662e-05
-1.43786855853544e-05
-1.99710384038272e-05
-2.66578141848777e-05
-9.39608617651473e-06
-1.68237518000513e-05
-6.46537744934018e-06
-2.65662448971924e-05
-3.82371782600949e-06
-1.63013302907106e-05
-2.20677937870092e-05
-2.56133388300397e-05
-1.52295983818674e-05
-2.62369328182073e-05
1.91174968886e-06
-4.79846723196183e-06
-3.71162167389322e-05
-8.12179116586078e-06
-1.9432252446779e-05
-9.52352423652737e-06
-1.73975875787366e-05
-1.1052238470938e-05
-1.62125029939804e-05
-2.0436538283798e-05
-1.82344678536815e-05
-7.64664625484289e-06
-3.03140120802116e-05
-4.98220711718949e-06
-7.58757948973341e-06
-1.43852244707935e-05
-2.35630844545795e-05
-2.0205142147354e-05
-2.6226810181518e-05
-2.47245957359442e-05
-1.59328827992713e-05
-2.78305923599157e-05
-1.77721058306164e-05
-1.19185190105458e-05
-3.5945304354763e-06
-1.57060097933251e-05
-1.97105159195022e-05
-9.94328461000495e-06
-4.53467542664815e-06
-8.82919890936745e-06
-1.58251243812196e-06
-5.42112994862893e-06
-2.50712689381366e-05
-5.02707443901403e-06
-7.48212374621563e-06
-1.32335523719773e-05
-2.68704761777185e-05
5.27293816080837e-06
-3.55898453105278e-06
-2.20037149715201e-05
-1.35460340142682e-05
-3.57260205947495e-05
-2.8992870129657e-05
-7.62787908484675e-06
-5.90773429301452e-06
8.30809828241802e-06
-1.81463418999354e-05
-1.74244668655031e-05
-1.8356596665747e-05
-2.82787215792669e-05
-1.90919556169698e-05
-1.81376190697537e-05
-1.19639179113486e-05
2.36773318584326e-06
-1.39466615397218e-05
-2.72050331552482e-05
1.07797504982581e-06
-1.99404061539722e-05
-9.63052305949545e-06
-1.83631953227736e-05
-3.7268164853366e-05
-9.07027741830208e-06
-1.7385332986254e-05
-1.96447221892651e-05
-1.02696317047899e-05
-3.54595617915747e-05
-2.52343999295465e-05
-1.0549140430755e-05
-3.47566995231501e-05
-3.16165444109959e-05
-3.77136517638652e-05
-2.4877802790935e-05
-1.88759363279454e-05
-3.58948425489551e-05
-1.19564798410291e-05
-1.90305282222504e-05
-2.34439759235999e-05
-3.33248108730335e-05
-1.72692896632945e-05
-4.72873122334134e-06
-1.51486910956657e-05
-2.37149640105308e-05
-7.63257486121411e-06
-2.29007206439784e-05
-1.8568768264599e-05
-2.31389962762937e-05
-1.81187134058542e-05
-1.49161514099449e-05
-1.00691483428877e-05
-1.68533174209033e-05
-1.2806476804427e-05
-7.04606238167953e-06
-1.18502445687395e-05
-5.4040112165207e-06
-5.94926261818992e-06
-1.78388445075457e-05
-8.95844661082565e-06
-1.88843625362563e-05
-6.24652015478214e-06
-2.76372121553719e-05
-2.79635104136949e-05
-5.33986770040134e-06
-2.33556352191758e-05
-1.38789809178051e-05
-2.0120294426924e-05
-6.6124149713737e-06
-9.22361232539618e-06
-1.4631527695438e-05
4.93596656581859e-07
-6.59635073592893e-06
-1.66157760859074e-05
-2.3117816222055e-05
-1.68592975185723e-05
-1.39938601411877e-05
-2.14661609744686e-05
-5.35164870859001e-06
-5.51880948638701e-07
-1.53662204218521e-05
-2.47091183471749e-05
1.58028907650344e-07
-5.70212229402804e-06
-2.15057400940935e-05
1.18387116363686e-05
-1.32087523665234e-05
-2.53110488607415e-05
-1.4070086602229e-05
-1.4815937152006e-05
-1.42944493052311e-05
-2.55416058805342e-05
-1.78904617125161e-07
-5.99235453780871e-06
-1.05719417084364e-05
-2.13552025012184e-05
-2.16843790944316e-05
-6.97362977861146e-06
-7.65873695565832e-06
-2.75100409485967e-05
-3.31337842086846e-05
-2.74361721201398e-05
-3.94815953740707e-05
-1.59947098880435e-05
-1.08167388097073e-05
1.35160206432846e-06
-3.21988815781051e-05
-1.70241028754939e-05
-2.66999795493941e-05
-1.88125822310278e-05
-1.24103660571285e-06
-1.63876445799277e-05
-1.63154233532414e-05
-1.83281020973409e-05
-1.29451087989214e-05
-3.24329330630404e-05
-3.50734688780471e-05
-2.62509973389756e-05
-3.09943850947869e-05
-3.12968105748801e-06
-3.41827692888624e-05
-2.72134813744566e-05
-2.06330182172472e-05
-2.31342761896905e-06
-9.47477197518611e-06
-1.03204821430177e-05
-2.18859571691051e-05
-3.45471999380704e-05
-3.22780755268846e-05
-2.3537072329857e-05
-2.63659997753213e-05
-1.05362753710882e-05
-3.73310324678091e-05
-2.33128000416433e-05
-1.48441566016108e-05
-3.64551086791501e-05
-1.69554970809662e-05
-3.49966130044453e-05
-1.24560765430106e-05
-1.32446799941954e-06
-1.49483679694098e-05
-1.10634638883789e-05
-1.7973077956773e-05
-1.63827952671345e-05
-2.22662565895568e-05
-1.30079034630482e-05
-1.0157528805723e-05
-1.39842733248497e-05
-2.3616874929262e-05
-6.41318749609521e-06
5.45132454749518e-06
6.23189847756253e-06
-1.28668970557624e-05
3.25859004188163e-06
-1.40477932590769e-05
5.25387420006577e-06
-1.50245686784488e-05
-1.21881324603702e-05
-1.61251380457979e-05
-1.82625234517548e-05
-3.01714033394504e-05
-2.43187709758884e-05
-2.06417070552026e-05
-7.69742137047502e-07
2.15728152672845e-06
-2.32380252147093e-05
-2.07084081156549e-06
-2.50089483410394e-05
-1.73327104336346e-05
-1.59740650741958e-05
-2.11749476763824e-05
-1.0043177381678e-05
-6.81799067448149e-07
-2.16701868592171e-06
-1.7932808528494e-05
-2.14890065059576e-05
-1.38900065956968e-05
-7.39622565566109e-06
-2.2270342935504e-05
-1.40735552111394e-05
-2.70301960663486e-05
-2.68801754428062e-05
-7.81452436722063e-06
-1.89345320979193e-05
-1.80190828165081e-05
9.63133238900045e-06
2.90526467932159e-06
-1.96817686675755e-05
-3.6218754505235e-07
-2.46097113690012e-05
-1.18688789016293e-05
-3.02775970708748e-05
-3.06943491622559e-05
-3.69915485381211e-05
-3.12786346374479e-05
-2.52231382513347e-05
-6.24041203188994e-06
-2.16328125725452e-05
-1.57076357403447e-05
-4.44854893665761e-05
-1.77825188743361e-05
-6.66844677465794e-06
-1.66418110511006e-05
-1.8037275125774e-05
-3.07610144700918e-05
-2.2899752528253e-05
-1.09127568004494e-05
-7.96009786551964e-06
-1.53820959945117e-05
-2.25887312964714e-05
-1.8151691633651e-05
-9.15125841183768e-06
-2.4639137370655e-05
-7.73737433312841e-06
-2.99173478370739e-05
-1.45972910786721e-05
-2.61307709612543e-05
-3.36994836914456e-06
-3.20367912944892e-05
-2.79297640984745e-05
-2.17616606031994e-05
-1.20615326409794e-05
-7.49338767712069e-06
-1.64618539958378e-05
-7.94501760807024e-06
-5.14013768194058e-06
-2.6192875488924e-05
-8.96380257449296e-06
-1.67666030342126e-05
-7.85130884714023e-06
-1.36684420085156e-05
3.69992369291698e-06
4.71822832666021e-07
-4.50484526211249e-06
-1.34020895760973e-05
-7.12477373320251e-06
-1.91830780634244e-05
-8.1982618977973e-06
-8.19412792364875e-06
-2.60625730421466e-05
-2.00111980191195e-05
-1.15405900446212e-05
-1.68246248881814e-05
-1.21701035873054e-05
-4.82727388553953e-06
-1.69503069575944e-05
-2.58427338358572e-05
-4.92195452399873e-06
-1.68018458812522e-05
1.05615697260691e-06
-1.27759786801569e-05
-6.73088641377746e-06
-3.79705637158374e-06
-9.0036238128359e-06
-1.93594918242782e-05
-1.1681906173766e-05
-1.42446918286982e-05
-6.30014368945969e-06
-1.37240695603723e-05
-2.05202106052013e-06
-3.76604332600219e-05
-1.70184064000586e-05
-2.675937204922e-05
-3.54520506221591e-06
-2.29344855691818e-05
-1.03811167444889e-05
-6.39273302525724e-06
-1.59150009118095e-05
-3.01253190634496e-05
-8.66885362976203e-06
-2.47436186106247e-05
-3.04279742834647e-05
-2.29446019699777e-05
-1.9335490294146e-05
-2.55210287547857e-05
-2.11407166850162e-05
-1.68910816991903e-05
-2.59053350005064e-05
-2.57964778101555e-05
-4.18585781516008e-05
-1.72450879432901e-05
-1.74454663499768e-05
-1.27206798450085e-05
-2.73546527822727e-05
-2.74195017134976e-05
-1.19167546117488e-05
-6.23615419082702e-06
-1.59663778506137e-05
-1.41342183571398e-05
-1.15402442801638e-05
-1.81068053086283e-05
-2.66285033750955e-05
-3.37267125068053e-05
-3.98620812706207e-06
-1.40450790892689e-05
-1.49254921460174e-05
-1.62772860184707e-05
-5.50122112168088e-06
-1.99664986530878e-05
-6.17529135270795e-06
-2.22905348365589e-05
-8.54944801227467e-06
-3.28741809592565e-05
-1.57701294867217e-05
5.02192148980528e-06
-2.12524080299364e-05
7.8942189927495e-06
-6.96946005203661e-06
-2.18141441248945e-05
-1.19033073435746e-05
-1.34411442637508e-05
-1.77338118842034e-05
-8.35425535001233e-07
-1.99794083365884e-05
-2.8908089412239e-06
-9.58565209952919e-06
-4.24538497682906e-06
-1.63287226376837e-05
-5.88003683483362e-06
-1.8771453099553e-05
-1.55897853743548e-05
1.46766459865268e-06
-4.80347293220437e-06
-1.41605797423299e-05
-7.56273383715848e-06
-2.23434853195091e-05
-1.49070824099104e-05
-1.15516818434971e-05
-1.44057311032007e-05
-1.78525322224419e-05
9.20668481090582e-07
-6.12099332141612e-06
-1.80703214075442e-05
-3.54161695061658e-05
-3.42453353804585e-05
-6.88223496043826e-06
-5.60547928723492e-06
-2.01715206928659e-05
-7.66651725544866e-06
-3.51780846562802e-05
-1.69915449845809e-05
-8.08388156112925e-06
3.7443129744308e-06
1.57041871065779e-06
-1.02868114257003e-05
-1.90455261033694e-05
-2.141410778484e-05
-2.27173607702881e-05
-1.2545823705832e-05
-8.41951358264332e-06
-2.02343494013652e-05
-2.53669424913322e-05
-2.85040989985172e-05
-1.53750664740818e-07
-1.71067860641035e-05
-1.94812465404465e-05
-2.20019922657814e-05
-4.04987691924883e-05
-2.68176641473253e-05
-1.00641320345615e-06
-2.90323073216669e-05
-2.87463147521761e-05
-1.13664663618339e-05
-2.59512565685592e-05
-5.90476427253699e-06
-2.43376625180901e-05
-2.11358703290191e-05
-2.84922552535533e-05
-1.53898143049422e-05
-1.86155756241952e-05
-1.42559083000003e-05
-1.66302767993749e-05
-8.96321574274664e-06
-7.87278476049415e-07
-1.59305176357484e-05
-1.73879910147158e-05
-2.77865043378429e-05
-1.36702600427826e-05
-1.25551757999765e-05
-7.09095973145873e-06
-1.25239533238473e-05
-1.351535339147e-05
-1.9392301917087e-05
-2.46985634212963e-05
-1.50966391410257e-05
-3.06250394527541e-05
-1.89302367731386e-05
-1.34469652068747e-05
-1.29263809512153e-05
-4.7688083124499e-06
-2.54931427994221e-05
-3.32398250342821e-06
-1.9482416663675e-06
-1.72570986294572e-05
-1.51167871270086e-06
-1.84548313367858e-05
-9.97564247586318e-06
-1.94006604739319e-06
-2.61053278374573e-05
-3.81666803010803e-05
-1.75608509888699e-05
-1.28360963407327e-05
-9.33769886670459e-06
-3.03083020140046e-06
-1.52300764384883e-05
-2.29562652339002e-05
-4.63565559872752e-06
-6.62977884340087e-06
-5.71593582365878e-06
1.10027198665409e-06
-7.73435730672535e-06
-7.59286687569928e-06
-1.01993726035693e-05
-5.70087484781675e-06
-1.19809089379982e-05
-1.26907241269339e-05
-2.64511742737257e-05
-2.04831358569532e-05
-5.88452909171945e-06
-1.40586296179347e-05
-1.46818743392844e-05
-1.56195780430208e-05
-2.25094453650795e-05
-1.01811504205916e-06
-1.66202369909542e-05
-2.17690559724054e-05
-2.03760390702618e-05
-2.13967711296817e-05
-3.00892785624018e-05
-1.81249258586619e-05
-1.28335262574226e-05
-3.92240923978796e-05
-2.49687020412593e-05
-1.6340202498686e-05
-2.53492033713115e-05
-5.13017743621804e-06
-1.30741012405196e-05
-3.64189502362345e-05
-4.41581372423246e-05
-3.32090281526408e-05
-1.87279582001393e-05
-1.55106864639486e-05
-1.91567339784663e-05
-3.21056750471503e-05
-2.95263031432569e-05
-3.04492436473947e-05
-2.39148294280597e-05
-2.91546509890404e-05
-1.37507183735997e-05
-1.45098050595822e-05
-9.99194872611724e-06
-2.41664523204649e-05
-1.25091490642284e-05
-7.09500602433734e-06
6.35615675745002e-07
-7.83081048443051e-06
-2.25399212278825e-05
-7.40071980109164e-06
-1.14117771472041e-05
-2.63678996935953e-05
-1.47903372904589e-05
-6.97258067479406e-06
-1.98267556853884e-05
-1.01623076162814e-05
-3.17239711072038e-05
-2.11977306581267e-05
-2.57014924686804e-05
-9.59992015303871e-06
-3.47006035855974e-06
-1.36828575611017e-05
-3.61984879282887e-06
-7.14325479837186e-06
-1.36050353512609e-05
-1.64725820654585e-05
-6.67749257358746e-06
-1.59731725944585e-05
-1.24051090056173e-05
8.45534033517899e-06
-2.51571917427644e-05
-2.93166820140757e-05
-2.53069485474493e-05
-1.13915156035955e-05
-1.42195718168513e-05
-2.06728887383005e-05
-2.00245326409822e-05
-1.04641099251825e-05
-9.32773899727904e-06
-2.46567723380394e-05
-2.24137986102559e-05
-1.84826962832018e-05
-3.29691601408306e-05
-2.33509617773086e-05
-1.2967378169069e-05
-9.50759352518583e-06
-1.54114683105254e-05
-1.26302478572677e-05
-1.08807382141296e-05
-1.23090973813577e-05
-1.34957094161901e-05
3.53946076018921e-06
-2.47131997369108e-05
-1.69155375684199e-05
-1.02199259986124e-05
-2.31094191332402e-05
-1.98447379404105e-06
-8.04820103682787e-06
1.68000856499582e-06
-1.95839595822311e-05
-1.86164535908625e-05
-1.92061664148802e-05
-2.74177521513689e-05
-6.22371263387928e-06
-2.23609985094025e-05
-2.3498859778371e-05
-5.74375561899978e-06
-2.70270645517844e-05
-1.67793412344111e-05
-3.41344084164459e-05
-3.36150452641545e-06
-3.01986579404909e-05
-2.97282400994767e-05
-3.42423257722358e-05
-2.89226497648604e-05
-6.78037780009363e-06
-2.4061892587695e-05
-9.52353811808432e-06
-1.31786686457284e-05
-2.1274104549797e-05
-2.1963098952467e-05
-2.76129284937385e-05
-1.50886045974736e-05
-1.62181671730089e-05
-1.15598755145298e-05
-2.50627712307788e-05
-3.03603221777737e-05
-5.26263235454122e-05
4.74399111524334e-07
-2.0393221766232e-05
-1.39867619033569e-05
-1.89947366020236e-05
-1.73400026673437e-05
-3.7892327848405e-05
-3.05673135336316e-05
-6.41961501761697e-06
-6.45333169397955e-06
-2.96946725748172e-05
-1.05321207110404e-06
-3.33540111236561e-05
-1.61308754075095e-05
-8.59860231106432e-06
-1.05411679245855e-05
-5.10718443135978e-06
-1.01718621007757e-05
-3.06364251258533e-05
-1.57505404630677e-05
-3.18416176707329e-05
-7.5328129855157e-06
-9.38897760495729e-06
-1.49678870211623e-05
-2.79597838279398e-05
-3.29974129679747e-05
-5.44312860252263e-06
-7.42099693101272e-06
-6.01028469613965e-06
-8.84437385547665e-06
-2.90664801635025e-05
1.63311809118512e-05
-1.32798683391817e-05
-9.607105435442e-07
-1.79936844027323e-05
-1.63562298852268e-06
-1.84728049324803e-05
9.75740414981796e-06
-5.28327866195522e-06
-5.57978703647991e-06
-2.30511721567779e-05
-1.66341821710041e-05
-2.05799185256509e-05
-1.65367086496161e-05
-2.54617773704471e-05
-2.44871841122245e-06
-2.27895295628089e-05
-1.5373820763589e-05
-1.50895168583756e-05
-1.69889160373366e-05
-2.98652524367318e-06
1.38535206029725e-05
-9.2878109338596e-06
-2.68794485495745e-05
-2.16129177269339e-05
-1.13207487123681e-05
-1.5646529155116e-05
-3.00730963191982e-05
-2.10369388602312e-06
-3.66346782667469e-05
-4.00339790877137e-05
-1.44343172872873e-05
-2.12478341046761e-05
-4.41293715712597e-05
-1.21678559152686e-05
-2.41341309464001e-05
-3.09259755709067e-05
-2.71758088467532e-05
-1.08283780864674e-05
-1.99388571229103e-05
-3.72277166357353e-05
-2.80713969492908e-06
-2.39034571153568e-05
-3.28990013047948e-05
-3.20794489173416e-05
-1.18633874592981e-05
-2.67568742170316e-05
-2.86694317528679e-05
-1.44783386858182e-05
-2.24873677769319e-05
-9.88633523852108e-06
-2.10533088359823e-05
-2.59499695436433e-05
-2.51506687249384e-05
-1.54949092656185e-05
-1.21182493362533e-05
-2.45887612211034e-05
-1.75659128692041e-05
-2.10323665973085e-05
-3.53193224721592e-05
-7.63499924262659e-06
-1.63030424744992e-05
-2.01408305913163e-05
-3.83714115534707e-06
1.26359167546056e-06
8.95696459063356e-07
-1.00332624355848e-05
-2.49566402600687e-05
-4.04220899058403e-06
-3.09618841186749e-05
2.37876863522818e-07
-1.63040614956267e-05
-1.24097871588101e-05
-1.56821382762021e-05
4.35042411044771e-06
3.60523284937536e-06
4.07558373723028e-06
-1.13909507109006e-05
-1.57039997507298e-05
-1.02105303034128e-05
-1.28540771140174e-05
-1.08405654278921e-05
-1.13361959386455e-05
-2.1378969572351e-05
-6.16084683213452e-06
-1.18800009279627e-05
-5.80405255378389e-06
-7.12367342175691e-06
-1.38643963627402e-05
-2.32221146935735e-05
-1.20862429460858e-05
-5.67504037651035e-06
-2.49679755488195e-05
-1.72605599207175e-05
-1.76299170400037e-05
-2.89127910050292e-05
-9.21821863041775e-06
-2.66186601914143e-05
1.57749684376833e-06
-2.65950927984882e-05
-1.73724564934833e-05
-2.38732675699151e-05
-1.20331651392669e-05
-7.2204475382615e-06
-4.60689453792327e-05
-3.31130554425177e-05
-1.58851666033113e-05
-1.79807084569795e-05
-1.33904667158578e-05
-3.39711661201392e-05
-2.86459026961736e-05
-1.71827738087431e-05
-2.67939601895699e-05
-2.41164675010137e-05
-1.84113372966916e-05
-1.73362993873081e-05
-3.38405044148355e-05
-2.08658396829109e-05
-3.09293467989773e-05
-2.57247536235218e-05
-3.13496471948517e-05
-1.39330719840835e-05
-2.69235500880668e-05
-1.26493104695953e-05
-1.11806644360178e-05
-1.09495418663925e-05
-1.02541236930951e-05
-2.0118936384053e-05
-8.16291986364804e-06
-1.02971355825734e-05
-1.12734819459293e-05
-4.85107212645283e-06
-1.12016714686018e-05
-1.21806466686323e-05
-1.20382407841082e-05
-1.21290700841061e-05
-2.03111992234634e-05
-9.25257934592966e-06
3.44313866507036e-07
-2.1632933986169e-06
-2.09389523203165e-05
-1.68579542084594e-07
-1.27659842029341e-05
-7.57219807656011e-06
-4.19590159737997e-06
-1.8015920812631e-05
-3.1252896951962e-06
-2.92368978488332e-05
-1.88216421425477e-05
-1.54006434350428e-05
-2.5466910028803e-05
1.26845115887359e-05
-8.2222136891125e-06
2.34978442702885e-07
-8.5716874113535e-06
-5.93703400036417e-06
-7.63591795353397e-06
-1.59496389891756e-05
2.67602491521348e-06
-3.27250619139801e-06
-1.98265193334424e-05
-3.78837018894639e-06
-2.34535984419447e-05
-2.8242122763186e-05
-1.65768024385407e-06
-1.16083959508942e-05
-2.60941510324415e-06
-1.06692701452523e-05
-2.32844597520225e-05
-7.97601213246098e-06
-6.39700300658052e-06
-1.35111531607896e-05
-2.0172255446477e-05
1.05237114557616e-06
-7.39475616602908e-06
-1.52056467986326e-05
-1.32683429097388e-05
9.84405705107128e-06
-1.60488075687187e-05
-4.68178120004355e-05
-1.42977274017442e-05
-1.53793831949822e-05
-7.66873511599648e-06
-2.74433988486138e-05
-2.87225462063779e-05
-1.89006851194494e-05
-2.32985882312652e-05
-3.38513518569794e-05
-6.00061674239507e-06
-1.58606983402292e-05
-1.68060466280933e-05
-1.49101481192863e-05
-3.35196299000606e-05
-1.47720125449819e-05
-2.1167760750731e-05
-3.43989656148493e-05
-2.39537639174388e-05
-2.99573900099536e-05
-3.52136043052576e-05
-9.06525564588247e-06
-3.69841593913247e-05
-3.59287915999662e-05
8.00224656902967e-07
-1.78435279936224e-07
-2.6181335477854e-05
-1.41583072559852e-05
-9.05785589414139e-06
-1.86820650364274e-05
-2.47122348591915e-05
-1.70642780314459e-07
-1.20846262720075e-05
-1.99256805094448e-05
-2.97050296098407e-05
-3.78169859941758e-05
-2.30171093500557e-05
-1.61464924189813e-05
-1.37800985043495e-05
-2.27658236022659e-05
-9.23564107669102e-06
-3.13929573896258e-05
-3.16890724962174e-05
-2.71623268022376e-05
-2.39736844374025e-05
-1.23584513020533e-05
7.26675001165682e-06
-1.9958100137974e-05
2.98168928352767e-06
-1.40701639905716e-05
-8.59585716449792e-06
-7.40630548653087e-06
-2.69539941144508e-05
-7.78832294356693e-06
-2.15292683050121e-05
-2.671617387177e-05
-9.94872797228082e-06
-1.52477397983458e-06
-1.0502700363789e-05
-9.75850634965161e-06
-8.61044550776355e-06
-9.35795332720871e-06
2.29695298158364e-06
-4.84967410496096e-06
-1.03253335241336e-05
4.96316221239484e-06
-1.75551655829469e-05
-3.07674629088075e-05
-3.57307266276728e-05
-4.80764423507314e-06
-1.29345772318001e-05
-4.80735146940654e-06
-1.75119083782198e-05
-4.41429321476064e-06
-2.31336770412653e-06
-2.21769012599187e-05
-1.18673733318321e-05
-2.30202745123083e-05
-1.01745939888311e-05
-3.71867535545528e-06
-2.43038293611415e-05
-1.52286311674554e-05
-1.14931849613554e-05
-2.04187602425192e-05
-3.12200976431001e-05
-3.58783018551254e-05
-1.05265682113184e-05
-1.35670456669633e-05
-9.1014876423591e-06
-3.34241963990806e-05
-2.39194419260435e-06
-2.09657975941285e-05
-2.31965468330412e-05
-6.31531972951039e-06
-3.47817443582367e-05
-3.1531961972159e-05
-2.60356549408852e-05
-2.15893163267987e-05
-1.93145598490608e-05
-2.5850474243406e-05
-2.12726521028957e-05
-3.44800088001766e-05
-1.89840439596599e-05
-1.32466905623681e-05
-3.04947730178659e-05
-2.02591964003817e-05
-1.29797359682506e-05
-1.59155120162399e-05
-1.57119202584288e-05
-1.2734188544355e-05
-2.97088395971496e-05
-3.57222275672543e-05
-1.49406560224827e-05
-1.88975975141366e-05
-1.83853395794074e-05
-2.77302790989392e-05
-1.96723312088669e-05
-1.25061231721205e-06
-2.05801248250486e-05
-2.61246087363417e-05
-1.19969435913707e-05
-2.44268422682741e-05
-3.14501826335042e-05
-1.22082772139586e-05
-1.90385229268944e-05
-1.26123772266795e-05
-1.94705255981104e-05
-1.45974621664659e-05
-1.25623876538257e-05
-4.82004453367642e-06
-7.63405585997691e-06
-2.93689406319241e-05
-5.31053499422262e-06
-8.60150447860497e-06
-1.89943446957116e-05
-2.62018900671572e-05
-7.00919466649559e-07
-1.24200112700705e-05
-7.21912846634515e-07
-1.56253819690481e-05
-2.87322124510963e-06
-9.8453232974194e-06
-8.1842347116391e-06
-4.8956773496228e-07
1.50197822653047e-06
-9.52400686304016e-06
-5.93152647715602e-06
-1.28466539092876e-05
-1.5980114554729e-05
-2.00844143631344e-05
-2.09688550120141e-05
-3.90921315836958e-05
-2.90677056877271e-05
-1.7641173622622e-05
-2.77006997142587e-05
-3.05051106868549e-05
-2.86244304893149e-05
-1.70374732535725e-05
-1.54656374982114e-05
-1.51859295331277e-05
-1.72579174963706e-06
-2.08259035470415e-05
-4.73767595002451e-06
-2.88186519388536e-05
-3.02598712954101e-05
-1.54746118294013e-05
-2.07153837050791e-05
-1.86686336597831e-05
-9.25740249104725e-06
2.90771967005468e-06
-2.23289702973441e-05
-2.12272777378371e-05
-4.97366856158352e-07
-1.84827263155733e-05
-1.30508120213009e-05
-2.41106681945614e-05
-1.10391203413186e-05
-1.38618982272933e-05
-8.6777647895523e-06
-2.24256665310513e-05
-4.02799774059574e-05
-1.1747173305494e-05
-1.16185678400172e-05
-3.17284189141624e-05
-1.45718693872174e-05
-1.66875274689827e-05
-8.56984369519793e-06
-1.59112861361588e-05
-1.98218106244332e-05
-2.11332472788207e-05
2.88545464645086e-07
-1.16338265675891e-05
-2.34395823528492e-05
-1.46187750127035e-05
-3.6427656587734e-06
-3.17212524879383e-05
-1.06199845077798e-05
-2.04206972687281e-05
-1.90307725055831e-05
-2.71519906517232e-05
