# Supplementary material for: Research on computational propagation and identification of mine microseismic signals based on deep learning
Source: PLoS One. 2025 Oct 22;20(10):e0334641. doi: 10.1371/journal.pone.0334641 (PMC12543183; doi:10.1371/journal.pone.0334641)
Supplement: S10 Data — (ZIP) [file pone.0334641.s010.zip › 000101100001622.xlsx_0.txt_24.txt.txt]

-1.61376818102409e-05
-2.39575267175418e-05
-1.09069990544167e-05
-3.78890031568545e-05
-4.57655207637572e-05
-2.06428755582987e-05
-1.75835851762738e-05
-2.48874741859359e-05
-3.57500792559763e-05
-3.27291984204595e-05
-1.16416461398651e-05
-2.42340933817377e-05
-8.76477089117535e-06
-2.33116138010874e-05
-2.62176424447572e-05
-2.75943501930495e-05
-1.47787647486249e-05
-4.13094369624608e-05
-1.681674766319e-05
-2.3338370973037e-05
-2.28552341163474e-05
-2.2263949215287e-05
-1.37021977605818e-05
-1.92242235600569e-05
-2.22033028514691e-05
-1.33466175118015e-05
-1.87986012576611e-05
-1.86708397333426e-05
-3.28924424718931e-05
-2.69958128732529e-07
-1.86079927674583e-05
-4.23678345465446e-05
-2.27291243658131e-05
-1.34159021562776e-05
-1.9852666358003e-06
-2.38813119527143e-05
-2.65062936119842e-06
3.92332256519267e-08
-3.69555969858067e-06
-1.03035647219427e-05
-9.69510151997178e-06
-1.42454805743176e-05
-1.51678228511195e-05
-9.68818198430849e-06
4.50553621171423e-06
-6.52730851377821e-06
-2.69657987971932e-05
-2.1469641884517e-05
-1.80399414507642e-05
-1.7421042427502e-05
-9.14368576977258e-06
-3.38353442842757e-05
-8.35637047859674e-06
-9.04603670794985e-06
-1.18470935957349e-05
-1.8059649136865e-05
-3.66053228542354e-06
2.29474963477544e-06
7.59137886383223e-06
-5.18475960538964e-06
-1.69356086715708e-05
-9.28054567649174e-06
-4.68790414644829e-06
-2.87712026944601e-05
-2.59365110168034e-05
-9.67049756441032e-07
-4.04737982332289e-05
-1.07781922414667e-05
-1.62975109251384e-05
-2.54508420040753e-05
6.23566356477266e-07
7.42436049386549e-06
-1.50799445593411e-06
-1.85025820132801e-05
-1.31874604990399e-05
-1.70832500570717e-05
-1.81050355188035e-05
-3.83826408680406e-05
-1.6430821144198e-05
-3.81685628790299e-06
-1.84803665784846e-05
-4.57351575728558e-07
-3.603717002023e-06
-2.34827225027031e-06
-1.23324908709362e-06
-9.44400635024941e-06
-1.81287697964789e-05
-3.23183518445277e-05
-1.30419848044536e-05
-1.33450527620607e-05
-2.90970846380359e-05
-3.08658711319208e-05
-2.17431481576511e-05
-2.48799721306343e-05
-3.87793254106107e-05
-4.18949102209443e-06
-2.24951225725222e-05
-1.15061400824029e-05
-2.20480781881632e-05
-2.07130248577748e-05
-3.28224052575958e-05
-1.54561532606865e-05
-3.59208303892322e-05
-1.30770343893082e-05
-1.2530891441718e-05
-2.64166761700957e-05
-1.59188892776442e-05
-1.38633389056033e-05
-3.66916367691124e-05
-9.79976872246636e-06
-3.4485589403412e-06
-1.11111953325342e-05
-1.42485156872246e-05
-8.45318675116009e-06
-8.00465429130717e-06
-4.09894299287267e-05
-1.83035460887233e-05
-2.88923128517287e-05
-3.03379295368291e-05
-1.94124996606271e-05
-2.80715161331802e-05
-4.5752428847189e-06
-2.95841285139736e-05
-2.61080279993687e-05
4.26074477791162e-06
-2.37010885666268e-05
-7.30988284595536e-06
7.47035424950822e-06
-4.0851399376632e-05
-1.7478715981296e-05
-2.68355712440739e-05
-1.35631241322518e-05
-9.64427700934801e-06
-2.75452640913044e-05
5.7904573438192e-06
4.27004711498831e-06
-1.03719601223882e-05
-2.20881603839611e-05
-2.36940880084402e-05
-5.43243915783656e-06
-1.337028648366e-05
-1.99608653086563e-05
-4.00662340759694e-06
-1.59252588338982e-05
-9.16593594814092e-06
-4.54216016993441e-06
-1.75278928405804e-05
1.20956115300471e-06
-2.66004926858203e-05
-1.63687625759467e-05
-4.99049668104239e-06
-1.40205514738831e-05
-1.36520247384478e-05
-8.215420503001e-06
-1.47837865939736e-05
-1.0496248802672e-05
-1.37858650880612e-05
-7.04777460664936e-06
-2.1419941541042e-05
-1.67333470485093e-05
-1.29724428418231e-05
-1.14316818330465e-05
-2.57325796909679e-05
-2.32913462685923e-05
-1.73591452370339e-05
-2.37107855903027e-05
-2.85832647354286e-05
-6.93974642737016e-06
1.58472376541956e-06
-1.49897291113186e-05
-1.62253241372387e-05
-2.79208783706373e-05
-5.41625014294243e-06
-2.36726298547476e-05
-3.33334031244599e-05
-2.33709271737147e-05
-1.24987020220601e-05
-2.02855910567158e-05
-2.03684674773835e-05
-2.45940234884147e-05
-2.37459152109843e-05
-1.33685470841816e-05
-1.50509740234128e-05
-9.65203720591066e-06
-3.85875867778918e-06
-2.88160286800308e-05
-1.5463171941662e-05
-1.67371744157074e-05
-2.16749124110426e-05
-1.25909500804095e-05
-2.5428323698725e-05
-1.71787162534805e-06
-3.62878399575372e-06
-1.52470494738727e-05
-7.61808757309317e-06
-1.79640452876347e-05
-3.08201840335758e-05
-2.4606400001877e-05
-1.41183157309977e-05
-3.46430441275796e-05
-2.40675819975361e-05
-1.64424512349631e-05
-2.26291579365523e-05
-8.79213874519506e-06
-7.15494295641048e-06
-1.73149016597074e-05
-3.60799431435208e-05
-1.21498526555857e-05
-7.10636423774361e-06
-1.05442148995036e-05
1.28108094914261e-06
-1.97728136910738e-05
-1.75466350689685e-05
-7.93600609887314e-06
-8.01615600960083e-06
7.85661003073587e-06
-1.34615292552289e-05
-9.76281808860932e-06
-1.1132870967408e-05
-4.44045889861886e-06
-1.28731087696629e-05
-5.50268065111072e-06
-2.21127159999613e-05
-2.45460505498256e-05
-1.20194547476156e-05
-2.0006792345297e-05
-1.55401848464889e-06
-2.13794073214098e-05
-1.22768776987404e-05
-3.28936831231098e-06
-3.07506185525047e-05
-7.29696973065323e-06
-2.22945375846305e-05
-2.57410334307781e-05
-2.24654952808857e-05
-2.23199320605893e-05
-2.52632456735489e-05
-1.80369772104607e-05
-1.38369150740876e-05
-1.09755542814637e-05
-2.35892423806402e-05
-3.03917613728574e-05
-4.97587881307916e-06
7.32741759349737e-06
-1.71602891383064e-05
-2.95635554153494e-05
-1.26544601582167e-05
-2.74027693618619e-05
-1.63301891454721e-05
-2.05149968573453e-05
-1.79453415815423e-05
-1.52114835211629e-05
-9.26609904057016e-06
-3.05347318254638e-05
-2.07923568876282e-05
-3.4088225736508e-05
-2.72336492235161e-05
-3.0174590830805e-05
-1.86261259781533e-05
-4.07679071948491e-05
-2.86557929116234e-05
-2.6226441263644e-05
-2.16056594072039e-05
-3.06579121533901e-05
-4.94157997648214e-06
-1.71648297405734e-05
-2.37809261533786e-05
-1.55350509889168e-05
-2.55048768060938e-05
-1.75058975544896e-05
-9.25921025402678e-06
-1.40424182698333e-05
-7.97468360278903e-06
-2.92653813823525e-05
-2.83902770001268e-05
-2.72676857956148e-05
-2.39731761808841e-05
-2.62942789031018e-05
-1.36891639440454e-05
-2.26854827988509e-05
-1.98412607899853e-05
-3.90452589057104e-05
-4.12266581952184e-05
-2.6693629968683e-05
-9.94193287093644e-06
-4.66999708744357e-06
-1.29596148229921e-05
-2.15244991003978e-06
-9.84328218418703e-06
-1.44439548416846e-05
-1.26710852124882e-05
-2.28215415424096e-05
-1.8057003499505e-06
-1.11408205567595e-05
-6.2906756633278e-06
-1.00962433619392e-05
-1.19485604298557e-05
-4.1384872142912e-06
-1.49798950546516e-05
-1.35301124492138e-05
-1.9409637905378e-05
-1.20846043233719e-05
-6.1447977878714e-06
-7.79503995606348e-06
-1.32013914891126e-05
-2.3174811943351e-05
-1.32810145113956e-05
-1.47403276247333e-05
-1.06364216860787e-05
-6.91674527716299e-06
-1.87463572251158e-05
-1.25857292428372e-05
7.01161834793812e-07
-1.02864196786357e-05
-1.04576957587379e-05
-2.77226839585521e-05
-2.08024183691762e-05
-2.66922916542273e-05
-1.86405910094533e-05
-3.11950257210447e-06
-1.25214643541735e-05
-2.29420492501123e-05
-1.07527010796766e-05
-3.82961054317409e-06
-2.37106270976742e-05
-2.09152183531875e-05
-3.08087144908127e-05
-2.56290473338346e-05
-2.64969653264991e-05
-3.34380748003804e-05
-1.78495901574336e-05
-1.54134401766138e-05
-2.60545272315848e-05
-2.44677498296408e-05
-2.41447646210123e-05
-3.27753267027954e-05
-1.07661349636321e-05
-2.12457354093337e-05
-3.61317226495421e-05
-3.38232499171034e-05
-1.85747787072101e-05
-1.73122200066156e-05
-1.90051144301909e-05
-3.18917962359437e-05
-1.50949157808283e-05
-5.35737260789561e-06
-5.05301501175638e-06
-1.88146023739293e-05
-8.48745006091035e-06
-2.02501838213073e-05
1.28576823902668e-06
2.04811179115374e-06
-3.30778631120109e-06
-2.41581135440933e-05
-1.43664445344416e-05
-2.16982949114148e-05
-1.31671961973572e-05
-1.80462949015861e-05
-3.76206030517422e-05
-4.97391311618754e-06
-1.70933544123781e-05
-1.00340625583341e-05
-1.21395408261549e-05
-2.20797653781836e-05
6.27864364729648e-06
-2.14609608763594e-05
2.92718405931952e-07
-2.04693596225478e-07
-2.25633136207566e-05
-1.55287106648277e-05
-1.30927506582005e-05
-2.12288979801971e-05
-3.84654965053546e-06
-1.31556400233013e-05
-1.06946108886633e-05
-3.76595665727719e-06
-1.41945591874124e-06
-3.45019959498464e-05
-5.14951811456927e-06
-3.83362161813648e-06
-2.66354338845906e-05
2.73774188772136e-06
-5.71664220002569e-06
-1.23922173328386e-05
-1.88600150404649e-05
-1.80200269242385e-05
-6.0993945766581e-06
-1.32685418406609e-05
-1.5149546844641e-05
-1.0960571208003e-05
-3.06747458249731e-06
5.64249008028112e-08
-8.09981106271726e-06
-3.06526614168059e-05
-1.43264157551482e-05
-3.12553995146674e-05
-1.32862751053475e-05
-1.08120391527027e-05
-1.32626143420152e-05
-1.34930378187071e-05
-3.49388771676623e-06
-5.09145532249222e-06
-2.26000261849639e-05
-2.04692512261109e-05
-2.31792642143304e-05
-2.01417926298612e-05
-2.79945941444172e-05
-2.00257214571506e-05
-2.5282229733356e-05
-2.01312760257869e-05
-3.2791219242122e-05
-2.0079926514748e-05
-2.61940327746875e-05
-4.17114454363655e-05
-2.38719333299848e-05
-1.92197467812471e-05
-1.77953493818514e-05
-5.43856959102657e-06
-1.19967966505e-05
-2.48260012440459e-05
-2.69551653487329e-05
-2.61587125573577e-05
-1.30605140448795e-05
-1.74442374952911e-05
-2.58440295467087e-05
-1.81663570137938e-05
-3.50623100848941e-05
-3.04448948254743e-05
-2.22217563078452e-05
-3.02972245384684e-05
-3.74351835155422e-05
-1.0670129098032e-05
-1.5710900194109e-05
-1.59295164648587e-05
-1.70066572484619e-05
-1.36777578927859e-05
-1.81086513678211e-05
-8.35928901793967e-06
-2.15322778543676e-05
-6.71828345468346e-06
-2.19027436831184e-05
-2.43203517943751e-05
-4.07513152810346e-05
-3.65659863933049e-06
-2.13413058251864e-05
-1.44327427855978e-05
-6.77974313642792e-06
-1.6794682598038e-05
-1.68754153552981e-05
-3.64985357395291e-05
-1.92871800677048e-05
-1.93880376326911e-06
-1.34799329619931e-05
-1.75860314136668e-05
-1.76652372459159e-05
-8.86899767254675e-06
-4.65351969528647e-06
-1.57989308776123e-05
-4.05990118039356e-06
-6.01624304923887e-06
1.36787834790585e-07
-8.87272520567025e-06
-3.40392414428588e-05
-1.48530883793649e-05
-1.38713864270074e-05
-1.44758515477668e-05
-1.09437143861249e-05
-3.96563420952095e-06
-1.63008218922686e-05
-6.13950458207836e-07
-2.40850736466288e-05
-1.57467112134206e-05
-3.06591374636477e-05
-9.65972033877094e-06
-1.33625455575529e-05
-1.34490564459954e-05
-7.03773179390544e-06
-3.4450185097999e-05
-2.61102559424993e-05
-1.96520963066635e-05
-3.66496183287575e-05
-4.05065796451357e-06
4.41255028382562e-06
-1.11916907458732e-05
-3.32437576854282e-05
-1.34792094503744e-05
-1.8121244664326e-05
-4.37088702047367e-05
-2.79176625750349e-05
-3.59575217046325e-05
-1.90435553824293e-05
-2.40607665959073e-05
-1.66678469011147e-05
-5.64133745172555e-06
-4.26228896165237e-05
-1.51853787891155e-05
-9.59022838631322e-06
-9.03136406799873e-06
-4.273045265473e-05
-1.36947415145775e-05
-2.68389372390421e-05
-3.50621523441794e-05
-3.11821325521272e-05
-2.57457379781386e-05
-1.90827749744481e-05
-1.39291271129139e-05
-1.20424923250402e-05
-2.324514768539e-05
-3.54864003006808e-06
-2.16802238926541e-05
-2.29202043495572e-05
-7.85085663833587e-06
-9.00681031397802e-06
-1.37880246065825e-05
-3.75352337871461e-05
-5.46271066774454e-06
-7.59130089088263e-06
-2.66594722245222e-05
-1.65892060363121e-05
-1.26504938408777e-05
-1.56795464302429e-05
-2.00521352637341e-05
-3.90633092461043e-05
-1.1965523974217e-05
-1.57211505534655e-05
-1.69280317949384e-05
-1.2966084698702e-05
-1.69204370030681e-05
-2.18093792642567e-05
-1.20516567813579e-05
-9.61492064085275e-06
-8.14669879837343e-06
-1.90839435803104e-06
-2.02988342384575e-05
-2.37564229111097e-05
5.38996857737554e-06
-1.89669136799247e-05
9.37420410207178e-06
-2.79050803119026e-05
-1.57287813420015e-05
-1.8999924305631e-05
-4.11061058056276e-06
-1.69459289723937e-06
-3.46588232723449e-06
-1.03315703898351e-06
1.39368400808513e-07
-2.66730004191161e-05
-1.15121456957162e-05
-6.81330754202361e-07
-1.26993678621638e-05
-1.12992223563079e-05
-1.76338833382038e-05
-7.19264543339641e-06
-2.96466129207936e-05
6.06991257377571e-06
-1.89458717785821e-05
-3.33030934762286e-05
-2.39486552181221e-05
-6.74526958404289e-06
-3.08603955772493e-05
-3.2186934709212e-05
-1.87269641980308e-05
-2.03358758449458e-05
-1.2174442355848e-05
-1.11211316065857e-05
-1.7372688506747e-05
-3.02979378710374e-05
-2.26301735694969e-05
-2.17616786713712e-05
-3.33028584585716e-05
-1.86605705909058e-05
3.60208168882768e-06
-2.55664179505373e-05
-2.08051794322614e-05
-1.73917643762174e-05
-3.04551109469711e-05
-2.06468725423167e-05
-3.49137968803022e-06
-2.20677199764748e-05
-2.78096182309129e-05
-2.52441333551288e-05
-1.03579326268481e-05
-2.85608419399674e-05
-1.75900465106858e-05
-1.83029133196467e-05
-2.02351867491779e-05
-1.8213876198197e-05
-1.97760516927566e-05
-1.43465823843346e-05
-9.90456960613091e-06
-1.03911713045242e-05
-2.48911609633157e-05
-2.52727856992036e-05
-8.55507644304184e-06
-2.1659383457084e-05
-1.05324736394639e-05
-2.27937938990874e-05
-1.51208600805641e-05
-2.09802843075134e-05
-1.9812587678758e-05
-4.16487808920641e-06
-2.91936445018862e-05
-1.7783498382884e-05
-1.66201395441403e-05
-3.72148329725251e-05
-7.7693489875708e-06
4.01753830141083e-06
5.76681265459083e-06
1.78557229710578e-06
4.80218134586425e-06
-2.02481157691939e-05
-1.77599840106248e-07
-2.03113716169366e-06
-2.79919371880801e-05
-1.01544193740396e-05
-1.28947326791329e-05
-2.96813403764028e-05
-8.99113215254226e-06
4.06182326208823e-06
-7.43894633803785e-06
-1.46812505471472e-05
-9.95397250355347e-06
-1.02401375848845e-05
-9.08184821915974e-06
-6.10287613179781e-06
-1.43845103381055e-05
-2.93111444826906e-05
-1.14532760529019e-05
-3.84253924582628e-05
-6.68022636056764e-06
-1.82009500757647e-05
-2.06982229400789e-05
-1.24721615562132e-05
-1.5359634258725e-05
-2.02250245068197e-05
-2.28082039466419e-05
-4.48975513288304e-06
-1.47193436014174e-05
-1.87264146253927e-05
-2.20561066641398e-05
-2.1164246314136e-05
-1.5272317620905e-06
-1.7946765571968e-05
-1.38557393964317e-05
-2.60222133103252e-05
-1.50278817013736e-05
-9.19766161063252e-06
-3.51094663814333e-05
-2.98693527852106e-05
-1.80449357016848e-05
-1.82209870243752e-05
-1.20145072316147e-05
-3.34583393318935e-05
-1.67302690586327e-05
-1.15441691492335e-05
-3.72512215532308e-05
-1.15518907896674e-05
-1.02886443065896e-05
-1.02117165654118e-05
-2.49811982542003e-05
-1.08056763245584e-05
-7.18311705518349e-06
-2.53459180911141e-05
-1.44852591569519e-05
-1.54982768669488e-05
-2.61480337269543e-05
-2.52301268690458e-05
-4.14285299682274e-05
-2.74091189699202e-05
-2.89005446661724e-05
-3.05675936061477e-05
-1.19906706565053e-05
-2.90967403316302e-05
-3.11183939712659e-05
-2.47837961802057e-05
-6.26971283029556e-06
-1.39702691210203e-05
-5.93329861427937e-06
5.61142501470804e-06
-2.00103991060139e-05
-1.09733304986845e-05
-1.95233015209617e-05
-2.97634371102444e-05
-2.71516288677946e-05
-2.07768899689059e-05
-1.39899629583232e-05
-3.19173705340654e-06
-2.58659654553124e-05
-1.63478588977214e-05
-2.65524269719029e-05
-1.56408210377864e-05
-6.27960719125325e-06
2.23662041404452e-06
-1.23826540345616e-05
-1.7270468689845e-05
-1.01549873486676e-05
-1.75544853669816e-06
-1.00243072227689e-05
-2.7662356254499e-05
1.88351088528108e-06
-2.10294461993086e-05
-4.90606481031174e-06
-3.42700284092818e-05
-1.42096466504903e-05
-2.94375876339092e-05
-2.95497245682021e-06
-6.88620128060813e-06
-1.89506153921852e-05
-1.00411662292205e-05
-4.97737968247979e-06
-2.95638645149909e-05
-7.6254007287716e-06
-1.22788922541679e-06
-1.40008877904962e-05
-2.76127513947524e-05
-2.2345134398311e-05
-1.55560777478964e-05
-2.63200705562821e-05
-2.36294487489147e-05
-9.74547480049359e-06
-3.29419992223907e-05
-2.19594423700235e-05
-2.74252700926767e-05
-1.61481979393996e-05
-8.41197535636575e-06
-2.12008037986749e-05
-5.43767065965347e-05
-1.39873319456797e-05
-1.69940862903914e-05
-2.3508275937592e-05
-1.71072028662029e-05
-2.84304146375653e-05
-2.50584334589988e-05
-1.93312557970689e-05
-1.50299163320385e-05
-1.51646231119591e-05
-1.31293335274985e-05
-2.71144092230324e-05
-2.81785096165778e-05
-2.79650550201764e-05
-2.22100233005618e-05
-3.05874310826022e-05
-1.53534098151184e-05
-3.27979013511892e-05
-4.08678876707277e-05
9.79902388387001e-07
-2.22378508317205e-05
-3.12937372058507e-05
-2.29053077465544e-05
-5.95727029753465e-06
1.20332640110384e-06
-1.30049302939685e-05
-2.34095338440282e-05
-1.77564120694499e-06
-2.13537285270319e-05
-2.89584129746785e-06
-3.42080795425497e-05
-8.99453378444588e-06
-4.7009940148028e-06
-1.75049006745299e-05
-1.80156345511116e-05
-2.3008522779873e-06
-3.96044309643842e-06
-1.76209809024836e-05
-8.6050459083547e-06
-1.16001980749496e-05
-2.94139993630265e-05
-1.0867938385096e-05
4.38917573787205e-07
-9.80149909992976e-06
-6.56804544432196e-06
-8.14243302786188e-06
-1.03955373457488e-05
-7.28610313698427e-06
-1.71164719506957e-05
-1.64678815686004e-05
1.20540243174622e-06
-2.33018977416601e-05
-1.37645976343941e-05
1.55901989298247e-06
-2.32463245605564e-06
-9.43162292947195e-06
-1.77199482455873e-05
-8.59990419722668e-06
-1.91789825925332e-05
-1.13989222718359e-05
-1.08297375752128e-05
-8.11958195755443e-06
-2.39572890455011e-05
-1.72905603476271e-05
-4.89550155863373e-06
-1.21727402143957e-05
-2.21628396787702e-05
-7.90631039391812e-06
-2.35941783758285e-05
-5.62796763185811e-06
-6.85707360698448e-06
-1.24186224476416e-05
2.89201803893678e-06
-2.30961208776406e-05
-2.51066492617099e-05
-1.56763043926036e-05
-1.46183224658829e-05
-1.15057925831033e-05
-1.53625075015911e-05
-3.34816347954014e-05
-1.26955470879478e-05
-2.45521705136573e-05
-1.38081131173718e-05
-1.55840288165215e-05
-1.37142432316062e-05
-2.88482521197936e-05
-6.83614932712476e-06
-2.35402480889718e-07
-2.30333064892923e-05
-1.60524966711455e-05
-6.18597532455496e-06
-2.20155012342912e-05
-2.75001414241707e-05
-3.18032559160617e-05
-3.87390973946714e-05
-2.86227825670358e-05
-2.25586451335188e-05
-2.68060866851663e-05
-1.78419192144518e-05
-2.11970045919576e-05
-1.32611526370879e-05
-1.49740547512261e-05
-1.91212452557686e-05
-4.72460924932108e-05
-4.4983939478946e-06
-5.32103767740052e-06
-9.02063747654729e-06
-2.94968709752136e-05
-2.2644871058781e-05
-1.37129385136602e-05
5.09317702141409e-06
-2.73854611808128e-05
-3.74012227059505e-05
-2.3471311489052e-05
-4.38871829669285e-06
-1.08523935621571e-05
-2.74309894771864e-05
-1.86629575158229e-05
-9.78398231758791e-06
-1.52197354065179e-05
1.57794552457884e-05
-1.04282026470689e-05
-6.57380342580091e-06
-5.28017698713685e-06
-6.02994087728161e-06
-5.0139083057368e-06
-1.35244976804389e-05
-2.10175358071937e-05
-1.49390250771216e-05
-3.4062839088354e-05
-2.40232610000431e-05
-7.33871908082227e-06
-7.65700853745163e-06
-2.49663396752541e-06
-1.95757798820287e-05
-4.25276572495189e-06
-4.37820901882475e-06
-1.39229742495242e-05
-1.95782040467819e-05
1.11860438361247e-05
-1.8099792766477e-05
-8.95444688956022e-07
-1.14995920054374e-05
-1.57768626116753e-05
-2.0496373093897e-05
-2.21621701803654e-05
-2.96812200287482e-05
-6.83124402060991e-06
7.20843612055391e-06
-3.04720148334176e-05
-1.74172083302619e-05
-2.08700345110221e-05
-1.59132339697159e-05
-2.44274169955113e-05
-4.26713349189559e-06
-1.5519234828865e-05
-2.04235124953954e-05
-1.68024513492667e-05
-2.05088479932728e-05
-2.89461868501774e-05
-1.55345561087553e-05
-2.51020329001963e-05
-6.87409602905489e-06
-6.21565661463887e-06
-1.1636090834191e-05
-3.61034850275756e-05
-2.82581248976047e-05
-1.62635614852492e-05
-2.27822441345604e-05
-1.87359946543804e-05
-1.87128610804012e-05
-3.16406001369884e-05
-2.06595296824214e-05
-4.50012922588137e-07
-3.02508104547883e-05
-3.45523335667024e-05
-1.81395687220484e-05
-2.95670455592308e-05
-1.9115687580944e-05
-8.61162159671731e-06
-2.31971069381743e-05
-9.57872359717325e-06
-1.30896197651282e-05
-1.37967648757494e-05
-8.51848821946314e-06
-1.08850293632965e-05
-2.81839679990259e-05
-2.94249806911214e-06
-1.97637404727017e-05
-5.18423167566699e-06
3.43637498492407e-06
-1.65463899447658e-05
-2.62833752540067e-05
-3.70190917516671e-05
-2.45649293437371e-05
1.84959576172692e-06
-2.20842553212221e-05
-3.02872734958997e-05
-2.27967804210149e-05
-2.85783852660915e-05
-2.14317810740707e-06
6.90729211758939e-06
-1.47713974900904e-05
-3.17992428301948e-05
-2.25000239769711e-05
-6.49061701192594e-06
-5.02741082667426e-06
-2.58023070704457e-05
-2.65217578765312e-05
-1.63545995284904e-05
-1.39423167607269e-05
-7.72762564480421e-06
-7.61016256679661e-06
-4.07661446219092e-06
-1.90232760205204e-05
-1.65509038234038e-05
-4.2421504655063e-07
-3.24593151746622e-05
-1.99162197147493e-05
-1.76042766924974e-05
-1.24840493901464e-05
-1.28295805069549e-05
-1.18892004469509e-05
-1.23135757176802e-05
-8.73930099031209e-06
-2.70181418239048e-05
-1.43874407521383e-05
-2.67370596319357e-05
-3.2632104155458e-05
-8.29386158874934e-06
-1.44258420265771e-05
-1.95303300088736e-05
-9.92139507099595e-06
4.87645044577404e-06
-3.17187570636125e-05
-4.29336433316225e-06
-6.76858071173126e-06
2.72221993023864e-07
-1.30200032956572e-05
-2.30003295949202e-05
-7.55433452786613e-06
-4.08070272529797e-05
-2.77575608868131e-05
-1.07211713616928e-05
-2.51280886960945e-05
-1.70421559084781e-05
-1.35550576451652e-05
-1.39548978877257e-05
-3.64749704216329e-05
-4.23740765752774e-06
-1.74591984917903e-05
-3.35563079856399e-05
-3.82559028495978e-05
-1.27375684212745e-05
-2.52260285045409e-05
-3.57451157963994e-05
-1.92315110020724e-05
-2.03914977262961e-05
-2.04867570206546e-05
-1.36039168451035e-05
-3.21853824280423e-05
-2.69240253753442e-05
-9.44899896683163e-06
7.61686582247991e-07
-3.36791785051495e-05
-1.73092499061993e-05
-1.61797775145675e-05
-1.11584678005903e-05
-6.63369187756422e-06
-2.19816066715263e-05
-3.33429711619202e-05
-1.48889583495987e-05
-3.5394596629367e-05
-1.00292217272833e-05
-2.78850926308689e-05
1.51442358937623e-06
5.14470972726292e-06
-2.08184212780726e-05
-2.19585737256351e-05
-8.4194404758052e-06
-5.86065827406884e-06
-7.82448617700896e-06
9.61152253611006e-06
3.95449132033753e-06
-8.21686618938211e-06
-2.96460789887547e-05
1.16492175790737e-06
-4.57704075473552e-06
-2.54369272643433e-05
-1.80260106533555e-05
-1.84929440211066e-05
-1.80459572597495e-05
1.6316864557003e-07
-1.25153622363798e-05
-1.96465874301288e-05
-1.54491119941062e-06
-1.19829702435661e-05
2.19935399670452e-06
-1.29282014686572e-05
-1.05541715803164e-05
-1.64237056679396e-05
-2.56747939153307e-05
-1.60033975598432e-05
-1.99576249981294e-05
-3.60559476432209e-05
-5.94028166057234e-06
-1.25940687253566e-05
-3.88994175601347e-05
-1.92972772709271e-05
-2.11973440793381e-05
-2.96040530983752e-05
-1.60894243674511e-05
-9.28318870077873e-06
-1.24672647287216e-05
-1.74694821924583e-05
-8.49517452462577e-06
-6.84795984792941e-06
6.646033566646e-06
-2.09083794277408e-05
-2.59727302545016e-05
-3.65446025473912e-05
-2.57683970855584e-05
-1.6177080674327e-05
-9.00887484781031e-06
-1.42692202544737e-05
-3.21896218396178e-05
-2.9599637243542e-05
-2.45278373552774e-05
-3.60950572175371e-05
-1.74704129152032e-05
-3.58296541684175e-05
-2.46059986692467e-05
-3.88302336883668e-05
-2.79419357738242e-05
-1.7519353963713e-05
-1.43880520377464e-05
-2.17660618248002e-05
-2.57675763488248e-05
-4.27047097091597e-05
-2.38226588849793e-05
-1.52970583773671e-05
-8.05557156215051e-07
-6.70838682041514e-06
-1.4355860769702e-05
-1.77890293815555e-05
-1.10154335081587e-05
-2.13578058045221e-05
-3.23537102226714e-05
-3.09303942340522e-05
-9.39806442380814e-06
-1.51136686378222e-05
-2.46023097925516e-05
-1.6269667319364e-05
-2.51244217663687e-05
-3.37842953481277e-05
-1.58488772480834e-05
-7.60152192767172e-06
-1.28581702434397e-05
-2.1591819885379e-06
-4.32912249980301e-06
-9.79402554404259e-06
-7.94916608591269e-06
8.60383237743503e-07
-1.43919232299013e-05
-1.35222609458257e-05
-2.75151831191833e-05
-1.21321785436281e-05
-2.21545751604355e-05
-1.29470943094216e-05
-1.4367248744352e-05
-1.72830867189706e-05
-2.55977705707549e-05
-3.05937988353028e-05
-3.63943206775829e-07
-7.34647884495282e-06
-7.46223730813541e-06
-3.40179535494319e-05
1.25147375381055e-05
1.68456316693181e-05
-2.19883110513063e-05
-2.60226907026779e-05
-1.13191443757421e-05
-1.24707721238044e-07
-1.1889084576298e-05
-1.42611027725802e-05
-2.2949561764207e-05
-1.1723534199869e-05
-3.33631747238541e-05
-1.33780859524521e-05
-2.29811036584859e-05
-1.96958391300316e-05
-2.83759338383063e-05
-8.00050371297403e-06
-2.54021882804597e-06
-1.36198827481714e-05
-2.82809936095542e-05
-2.11520665610695e-05
-2.52388858482637e-05
-2.30944043797867e-05
-6.02093880040864e-06
-1.41075246879333e-05
-2.15855814488409e-05
-1.2944092176564e-05
-2.23021919745366e-05
-2.9640128659361e-05
-1.74720268275874e-05
4.99279293640805e-06
-1.05971704191726e-05
-2.87044697261809e-05
-3.25400899522886e-05
-2.41527946572949e-05
-2.52336183224241e-05
-1.83058326699725e-05
-2.22172180963334e-05
-3.23816392730991e-05
-2.24655913098019e-05
-8.22682753430856e-06
-7.28035206591033e-06
-1.4782306060061e-05
-1.84380892990643e-05
-1.69595896097901e-06
-2.45501258559353e-05
-2.72978575199826e-05
-2.69373200458121e-05
-4.68931471523437e-06
-4.11737223242528e-05
-8.1052780482706e-06
-2.34422838992382e-05
-1.4657060784391e-05
-2.5603202115961e-05
-7.4023442073193e-06
-1.17633176353471e-05
-3.28997644455004e-05
-1.35632275786632e-05
-7.68951961237917e-06
-1.02797736638362e-05
-1.41245048099495e-05
-2.72370370356255e-05
-2.7199036022142e-05
-4.82952994596672e-06
-1.4647287651903e-05
-1.23928581826124e-05
-1.64535761373227e-05
-9.60219028555362e-06
-7.9758445588066e-06
-1.85143470192217e-05
-1.29983674237642e-05
-3.04400694045438e-05
2.96645736806825e-06
2.89740484049494e-06
-1.73681107451643e-05
-9.1570489265362e-06
-1.53820220601604e-05
-1.13163820505342e-05
2.72227544769694e-06
-1.17349902080047e-05
-1.29147217788589e-05
6.47910552791389e-07
-2.02183940646707e-05
-7.11610199351164e-06
-2.62244589636221e-05
-5.19253460886295e-07
-1.70364988026799e-05
-2.09650575018853e-05
7.80720823030424e-06
-1.80205588747891e-05
6.71318128586526e-06
-8.52957822938233e-06
-7.4873320478064e-06
-1.94413741484581e-05
-2.09155395490563e-05
-7.51593611963293e-06
-2.00400863169171e-05
-2.35659236515896e-05
-4.42435695431622e-06
-6.37185646994792e-06
-2.91268288678735e-05
-1.38497228073052e-05
-2.83285501500532e-05
-1.46852822024723e-05
-2.98682599013706e-05
-6.3128470431473e-06
-2.03284103588816e-05
-2.288268690507e-05
-2.75526093621555e-05
-2.72215571091059e-05
-1.93434185472748e-05
-3.216046760376e-05
-1.41842361201058e-05
-2.29928228014044e-05
-1.60240102967023e-05
-2.98551408765348e-05
-2.7783299174472e-05
-1.35398270824844e-05
-2.03335530453901e-05
-3.57235297044143e-05
-2.0910556887773e-05
-2.31205360003643e-05
-3.68536069897815e-05
-3.41365534210461e-05
-2.40921055193141e-05
-1.00923251266952e-05
-2.79461009810275e-05
-1.53903289162647e-05
-5.95025877040421e-06
-4.04343471141206e-06
-1.94504902813827e-05
-2.72106033547555e-05
-2.10153355339297e-05
-1.27868907311636e-05
-2.48359874176512e-05
-2.47533623341455e-05
-1.34856567905707e-05
-6.92017550640037e-06
-2.44661971268181e-05
-2.66629898358119e-05
-3.60942074935451e-06
-3.08809575044409e-05
-3.59865367793992e-06
-9.42429790309818e-06
-3.2076512343308e-05
-2.27222479088251e-05
-1.95200967964878e-05
-1.13488415119173e-05
-1.3425558372382e-05
-1.26248237918003e-05
-9.9434995055529e-06
-4.96895923825064e-06
-2.23029667018165e-05
-4.39053279924207e-06
-2.40667051457185e-05
-8.88032403054234e-06
8.93918258590414e-06
6.60153169265811e-06
-1.80032056879079e-05
-3.20822320984889e-06
-2.09050186706627e-05
-3.8705823225378e-05
-3.54326564973467e-05
-9.38395354878785e-06
-5.61486945577885e-06
-2.87066761477244e-05
9.13880282624361e-08
-1.42003057693473e-05
-1.64186785531259e-06
-1.91306089352226e-05
-2.26136898580065e-05
-4.69177983063839e-06
-1.45838448282608e-05
-1.94681081593921e-05
-2.62787303982683e-05
-1.5493377955052e-05
-1.88869992023443e-05
-2.37220368934408e-05
-1.94208128997858e-05
-2.57534408550358e-05
-2.94041319573081e-07
1.06075626666654e-06
-1.63699228154229e-05
-1.32237933409218e-05
-1.67701632842928e-05
-2.36174873046921e-05
-3.33597906310093e-05
-2.77519577741126e-05
-1.562449248987e-05
-2.96141243416614e-05
-1.76678367143873e-05
-3.40801161831063e-05
-3.25711558665406e-05
-7.23609544916756e-06
-1.29599914424457e-05
-1.92019060172355e-05
-1.21341238384026e-05
-1.29840449266844e-05
-1.06695815675999e-05
-2.64004074072413e-05
-2.25667453996821e-05
-2.50197348905277e-05
-2.7367482380118e-05
-3.17483166756976e-05
-1.75435437039211e-05
-2.80781999575944e-06
-2.75243394106985e-05
-2.92301179379522e-05
-2.19140307217735e-05
-2.84529223024344e-06
-2.10819076461073e-05
-3.79875359647984e-06
-2.49720359926025e-05
-1.84650892935211e-05
-2.33019332372801e-05
-1.972843255605e-05
-1.59037389654119e-05
-4.24751369801898e-06
-2.68129543623437e-05
-2.65625451653293e-05
-1.73632444553653e-05
-1.97010371460019e-05
-1.30268823242658e-05
-1.95631735851395e-05
-7.24029544865223e-06
-3.30296827382101e-07
-2.45167314914293e-06
-1.9057290181164e-05
-1.15626717101709e-06
-1.24747297262931e-05
1.09241116943484e-05
1.01816518627697e-05
-1.25049769829284e-06
-2.67066080287753e-05
-2.98251477911971e-05
-1.45757998288052e-05
-2.1831868085714e-05
-2.34802719083982e-05
-2.16441122252243e-05
-9.13324217840503e-06
-7.71400207176418e-07
2.57415472871814e-06
-1.83716817872592e-05
-8.09310398402497e-06
-2.22441968729792e-05
-1.97061307536821e-05
-1.72990841224851e-05
-2.66991063110534e-05
-3.81262105473148e-06
4.63649638396081e-06
-9.10951009881231e-06
-2.14337985077299e-05
-9.04394714031615e-06
-2.2619192036766e-05
-3.20037039072195e-05
-2.06686322446971e-05
-3.31087301670451e-05
-1.95039338600409e-05
-9.60654521686278e-06
-2.44748505009365e-05
-1.73221535561734e-05
8.27886895762344e-06
-1.19383457028999e-05
-2.25626873890143e-05
-2.64545246038378e-05
-5.41412772819448e-06
-4.08923670432398e-06
-1.8509611550976e-05
-2.68709434355776e-05
-2.64167487127654e-05
-4.88540963651431e-05
-2.38108206691634e-05
-1.36632800642944e-05
-2.19997601174227e-05
-4.27068387237826e-05
-3.48596905982857e-05
-1.59756883309693e-05
-1.95405052788263e-05
-2.20458645354199e-05
-1.15788165407009e-05
-6.97975519142031e-06
-1.75313213548382e-05
-2.88948684799039e-06
-2.02329073328294e-05
-2.6524852634209e-05
-1.99508671586014e-05
-1.92060605757145e-05
-9.59051274972391e-06
-2.86671801629315e-05
-1.04297984161256e-05
-2.9996241906891e-05
-1.40960264413211e-05
-2.10799229557984e-05
-3.05973419860857e-05
-1.96501410565267e-06
-1.40015008057744e-05
-6.15770906972394e-06
-4.74193559186893e-06
-1.73768119647758e-05
-1.66920136564917e-05
-1.45383898511684e-05
-2.99791655734115e-05
-2.62547462976979e-06
1.62278715935262e-06
-1.42328305026969e-05
-1.83700221435954e-05
-1.32134057929858e-05
-1.51167637149826e-05
-8.42796711678157e-06
-2.09271963636543e-05
-3.02961205242937e-06
-1.37246106804177e-06
-8.73106489181122e-06
-7.72575927563774e-06
-2.77352845432787e-05
3.83449721019658e-06
1.71027723828834e-06
-1.43891907372182e-06
-7.54269180834383e-07
-1.28431858465481e-05
-2.41635054400556e-05
-2.90648732664935e-05
-2.87179593953286e-05
-6.89526504077844e-06
-4.18380495289058e-06
-8.71210358236706e-06
-1.68357374938984e-05
-2.42065567942014e-06
4.33659150918254e-07
-6.52841699164012e-06
-1.5471983108145e-05
-1.20914978790828e-05
-2.1466767704442e-05
-1.09887042267424e-05
-7.18486169347443e-06
-1.15611628160914e-05
-1.1424746563011e-05
-1.08088838651078e-05
-1.46722195199743e-05
-1.04908940076123e-05
-2.42587486066713e-05
-2.68505978909784e-05
-9.52456441059034e-06
1.15541988422085e-06
-3.48952878952238e-06
-9.84668993559398e-06
-1.0362407295908e-05
-1.47394493910331e-05
-1.14453192833887e-05
-3.20509452279964e-05
-3.1146334967558e-05
-2.00569979613971e-07
-4.15438882788795e-05
-7.32599808824246e-06
-2.28351986673101e-05
-3.74259206061547e-05
4.35443372213268e-06
-2.33474856814242e-05
-1.10046252458298e-05
-2.15629963708824e-05
-1.40886311326955e-05
-1.8703863254365e-05
-1.78258949701138e-05
-1.57203165282218e-05
-2.45052933623808e-05
-9.2589963020813e-06
2.3136375973566e-06
-2.13772895074099e-05
-3.53593283607231e-05
-6.28604959720311e-06
-2.62469547454106e-05
-1.25940648156357e-06
-2.48980653737089e-05
-1.20005577255228e-05
2.07623061541655e-06
-2.52394378354572e-05
-1.52712410588852e-05
-1.30548413778562e-05
-6.21630399499313e-06
-1.53289581759788e-05
-2.95007319895804e-05
-1.62794859032875e-05
-1.35516953667801e-05
-2.06391391977623e-05
-8.14869004221586e-06
-9.21961956185661e-06
-3.28889828400624e-05
-1.23482877549558e-05
-2.39895969646629e-05
-1.3629183915618e-05
-1.08915672950646e-05
2.3274917174491e-06
-9.28060447411814e-06
3.89615143528003e-07
-3.10843486266426e-05
-2.20033070773694e-05
-2.46583754289207e-05
-2.75941558470478e-05
-2.70410032572707e-06
-2.80515052203865e-05
-2.4167975680081e-05
-3.76992088606817e-05
-1.50624903035315e-05
4.09428546127519e-06
-2.65764746870822e-05
9.8137595692522e-07
-1.18065663807337e-05
-1.17600687499328e-05
-1.70113071366915e-05
-8.83322138102289e-06
-1.39393815301565e-05
-1.43926071083175e-05
-1.34235865569484e-05
-1.1096028465318e-05
-3.42205026950092e-06
-8.84539299252304e-06
-3.22753079095901e-05
-3.68544066722042e-05
-1.02137635414307e-05
-2.67817037993805e-05
-1.17057186712299e-05
-3.13769552243406e-05
-1.45289870916802e-05
-8.95073201989755e-06
-2.31943476973725e-05
-1.91470719394638e-05
-2.76439185054837e-07
-1.88303939808351e-05
-2.94460518155057e-05
-8.38595510470159e-06
-2.72163830345407e-05
-3.08332442219936e-05
-1.60511017667018e-05
-4.40191387987242e-05
-2.00425109033524e-05
-2.53227506061639e-05
-1.40574644901611e-05
-1.63882218149154e-05
-2.92027845457323e-05
-1.37458945951082e-05
-2.18046632927588e-05
-1.92078597680157e-05
-2.31247055606505e-05
-2.84587544984398e-05
-1.26245100604086e-05
-8.9564351434283e-06
-2.02763894876327e-05
-2.47392025480506e-05
-2.73419546743563e-05
-1.6372100542653e-05
-1.6924471526215e-05
-1.04205452245731e-05
4.95368456491447e-06
1.22254056237086e-05
-8.63197609798643e-06
-1.95713275000971e-05
-2.15753277693418e-05
-2.1033301112722e-06
-1.26465322021925e-05
-1.06927222178721e-05
-8.91096351795455e-06
-1.27125881185784e-05
-2.07387912043236e-05
-2.95926012495728e-05
-2.16995141426991e-06
-2.46127773557049e-05
-9.91459525724939e-06
-1.78624963149147e-05
-1.30288646478072e-05
-1.23504822080321e-05
-9.5048110649107e-06
-1.42834190409085e-05
-1.63649315006749e-05
-1.23637071910553e-05
-1.17705186796095e-05
-1.59085045576341e-05
6.28551924673936e-07
-7.92780196040956e-06
7.16873427466951e-06
-1.26760231827495e-05
-2.24549717286265e-05
-1.01635711665398e-05
-3.5338229026503e-05
-5.11295831117334e-06
-2.94555407146747e-05
-1.74576369152764e-06
-1.10296335395999e-05
-1.42178260906169e-05
-1.54826085904298e-05
-3.31703757793501e-05
-3.48590381700222e-05
7.71377750952813e-06
-8.23901874594583e-06
-1.69692836516437e-05
-6.79278294887716e-06
-1.42026848469935e-05
-1.23255737906519e-05
-6.44434823366463e-06
-7.04712157220826e-06
-8.88027025594771e-06
-1.17077540818339e-05
-1.15847084817253e-05
1.8001437243475e-06
-7.28453423181672e-06
-2.30860633689653e-05
-2.43632711189442e-05
-1.51013853828308e-05
-2.43087788914239e-05
-3.82690760589148e-05
-7.49879601222773e-06
-2.84935264266385e-05
-2.64036791054774e-05
-2.48079792569828e-05
-3.16859230600427e-05
-2.15553819952674e-05
-7.01842607543356e-06
-2.04190299480512e-05
-2.03137912390578e-05
-2.22327358509812e-05
-1.61176401356893e-05
-1.88135827416034e-05
-3.09250792154267e-05
-1.77577581729122e-05
-2.05267028190268e-05
-1.40778198040624e-05
-2.34426825708567e-05
-2.52560807188164e-05
-3.25378091675744e-05
-1.67673707234063e-05
-2.59685363201832e-08
-3.23042740371358e-05
-1.56125146790001e-05
3.47352680020117e-06
-1.2616385406544e-05
-7.41480113122753e-06
-2.99136218647873e-05
-6.40644175459559e-06
-2.31942818918175e-05
-9.38278635143854e-06
-2.64028951749811e-05
-1.66103807085726e-05
9.49066305876016e-07
1.16931692702336e-06
6.88570173595308e-06
7.46330941977502e-07
-1.01275194477106e-05
-3.51579517484944e-05
-2.52374404476002e-06
-9.10081825210118e-06
-1.42232628293768e-05
2.6346837036038e-06
-6.97814357078464e-06
-1.38809774015789e-05
-2.05496206982697e-05
-1.28114192282337e-05
-2.38923287912493e-05
-9.22309633963039e-06
-1.1093706967233e-05
-5.51808368319127e-07
-1.4000100723662e-05
-1.62770495560124e-05
-1.5864071852746e-05
-2.02385187575843e-05
-1.64339723381955e-05
9.97846080769808e-07
-1.16995548786442e-05
-6.65910838858071e-06
-1.13343960462263e-05
5.14178115535552e-07
-6.70308376601061e-07
-2.37534819018873e-05
-1.54904869340247e-05
-2.11010641166783e-05
-2.30198984179542e-05
-3.10506235245114e-05
-1.52063331524671e-05
-1.10156803902329e-05
-2.968484819197e-05
-5.14432782379898e-06
-2.06867129325561e-05
-9.68964967228139e-06
-1.5379648045399e-05
-2.09626984721032e-05
-1.22629836561485e-05
-2.18621006828384e-05
-2.03214331986902e-05
-3.32293811248451e-05
-5.55671015248067e-06
-2.85687070897902e-05
-1.35748330611811e-05
-1.87162315225807e-05
-3.44928789309563e-05
-2.87382165062696e-05
-3.60633515101939e-05
-3.37969970356934e-05
-9.05112339128709e-06
-2.03853802463214e-05
-2.20293701593713e-05
-1.80845800837142e-05
-1.0676798350255e-05
-3.06364904504086e-05
-1.84825236485213e-05
-1.40177964876098e-05
-2.1271949396507e-05
-2.4646325281324e-05
-2.32804571429363e-05
-1.33899582720859e-05
-7.16907643201734e-06
-2.29333204164006e-06
-3.2321542433339e-06
-1.82229323424773e-05
-2.24439843011085e-05
-3.71696106433261e-05
-6.68401779757573e-06
7.91101099473752e-06
-1.89705637653566e-05
-4.25364843838521e-05
-2.48432817380486e-05
-2.02816883023417e-05
-3.05070992256816e-05
-1.54729346477073e-05
-3.35655514335399e-05
-2.60165199404092e-06
-3.0531630087072e-05
-1.70002511048666e-05
1.12427330470305e-05
1.13942076758586e-05
-9.70558315959417e-06
-2.31761343158298e-05
-1.53700613683339e-05
5.86739751031849e-06
-2.29656026646986e-05
-2.64077955029403e-05
-1.117885681786e-05
-3.93661286440205e-06
-1.43801864652033e-05
-8.62276892696789e-06
1.12533736870143e-05
-1.02767656374725e-06
-8.28976308658868e-06
-3.23670571120163e-06
-2.66356949905111e-06
-3.21508523793664e-05
-2.03406719421673e-05
-9.60087073806507e-06
-1.90146577324426e-05
-3.38776582990511e-06
-2.04216397128523e-06
-5.39786566537524e-06
-1.56222031206341e-05
-1.77464749285231e-06
-6.29712139102477e-06
-1.09075526039842e-05
-1.15714685822816e-05
-3.08199752244335e-05
-1.60614027617318e-05
-2.11857534975123e-05
-1.81868439328416e-05
-1.23081771215822e-05
-1.66222980942894e-05
-2.32059317386044e-05
-1.65911617027481e-05
-2.67002718898521e-05
-1.94382769531753e-05
-1.08393705379769e-05
-9.92064810501814e-06
-8.37677580702877e-06
-2.0516794957771e-05
-2.4771227316943e-05
-2.41586902785918e-05
-2.15524624418819e-05
-4.47162239617824e-06
-3.59974240948286e-05
-2.95228357643911e-05
-1.25189820204999e-05
-1.94004880601937e-05
-3.46605964151197e-05
-1.23690263928747e-05
-2.08234793679499e-05
-2.73195655909748e-05
-2.14092937506971e-05
-2.35487385669569e-05
-1.74005211784407e-05
-2.98144643534903e-05
-2.79088117395876e-05
-3.10287901058649e-05
-8.59532290157297e-07
-3.58981784138242e-05
-1.11244256000389e-05
-1.41300911194468e-05
-1.65051373934703e-06
-3.23928511487526e-05
-1.5525868470135e-05
-1.40333549134136e-05
-1.40070793876326e-05
-3.21528056101421e-05
-4.04565630363896e-06
-3.57435947127956e-06
-2.43530823040958e-05
-1.09274262822315e-05
-9.44888884596239e-06
-1.52691788085414e-05
-1.22831239387999e-06
-1.84675173999055e-05
-2.43688864312862e-05
-9.74070391197046e-06
-9.46760661778029e-06
1.99405180945222e-05
-1.89482711642131e-05
-8.92393342580866e-06
-1.23247874050831e-05
-7.13355686360949e-06
2.32605687927679e-06
1.6556840733411e-06
-5.3071326152185e-06
-5.39181919823733e-06
-2.37233204901796e-05
-1.60184595670117e-06
-2.35596975606254e-06
-5.6311862971975e-07
-3.79295282944579e-06
8.08631012178665e-06
1.87159962215726e-06
-2.27538207913698e-06
-2.95888989924396e-05
-3.1236248670299e-05
-1.45542353208666e-05
-9.16635682205082e-06
-6.44152878540868e-06
-2.60384371162598e-05
-9.94383783694244e-06
-1.63942773402601e-05
-1.3287062353093e-05
-6.57869844561832e-06
-9.05487154312814e-06
-1.86953616152188e-05
-8.08209141351364e-06
-3.01144781694231e-05
-1.65719268647729e-05
-1.60769433241146e-05
-2.51807681342997e-05
-1.53246343232535e-05
-3.53077582224261e-05
-4.83264009270944e-06
-2.24936937861151e-05
-1.43591212004913e-05
-1.78870655612856e-05
-1.22299156925215e-05
-2.21458563541128e-05
-2.29829872140795e-05
-2.96167932301995e-05
-2.72075047982105e-05
-1.31418426315312e-05
-1.07571534923746e-05
-2.43009950287512e-05
-1.76681434138009e-05
-1.58392343542861e-05
-2.04093661518748e-05
2.99844062042509e-06
-3.70370592403483e-05
-2.69452329672611e-05
-1.19396169798187e-05
-1.37403902186568e-05
-3.25008403444221e-05
-2.14842865076262e-05
-3.38337411380827e-05
-3.60046608158295e-05
-6.08548884616533e-06
-1.9639771427203e-05
-3.19660668207071e-05
-9.93320385536706e-06
-3.09342484136584e-05
-1.39376480426144e-05
-7.47411444371255e-06
-4.84393054983427e-06
-1.72875036670844e-05
-1.53129011834495e-05
-1.28981943762087e-05
-1.17744415796335e-05
-2.8717477701276e-05
-1.15403080470908e-05
-3.84541836485163e-05
-1.27921267085345e-05
-1.39483369239696e-05
-2.7694307542085e-05
-9.1677706925867e-06
-2.50457315293577e-05
-2.41610921066616e-05
-1.1570032114706e-05
-1.90623718878242e-05
-1.26880088998497e-05
-1.22518550347233e-05
-1.00253530180938e-05
-1.60980068939167e-06
-1.9003745299827e-05
-1.74676229026037e-05
-7.69679353077413e-06
-1.43043539552425e-05
-2.05001275697818e-06
-2.06840420288097e-05
-3.00507106503561e-05
-1.51255439676771e-05
-2.20572943639483e-05
-1.99358557295866e-05
-1.32908521409011e-05
-1.30415810550631e-05
-1.04765086825385e-05
-1.34502309147965e-05
-1.02904893438328e-05
-8.65116450050891e-06
-1.03047762720323e-05
-1.25572873697349e-05
-7.06436014261684e-06
-1.81520111599569e-05
-3.4898043207254e-05
-2.20895308174577e-05
-1.38970765730967e-05
-2.66363306412804e-05
3.44708791438627e-06
-8.48957875721233e-06
-1.40223171546525e-05
-2.92959398246544e-06
-1.55916636863006e-05
-2.60041768689107e-05
-7.0316998178702e-06
-2.96241939815851e-05
-1.78964131801132e-05
-1.4651266585188e-05
-3.90389666962844e-05
-1.29259921055149e-05
-1.05606866395375e-05
-1.75429391347327e-05
-2.9764516792295e-05
-2.96358741347601e-05
-1.88032285542213e-05
-7.05004011092241e-06
-2.33257921446188e-05
-2.05373688160307e-05
-2.26773188448349e-05
-3.83987874255055e-05
-4.00689794326992e-06
-2.78967197758238e-05
-3.99463671405096e-05
-2.80817499415536e-05
-2.06825132582061e-05
-3.04305397353233e-05
-1.08598050050449e-05
-3.19090598904375e-05
-1.68287688084933e-05
-2.36454969978507e-05
-2.86827825200992e-05
-2.6733614219707e-05
-4.59613698222577e-06
2.58668662168517e-06
-1.68305107962907e-05
-1.05422822671204e-05
-1.3517809720221e-05
-5.23002569731693e-06
-5.02577339629011e-06
-1.07842989884394e-05
-3.14490177728022e-06
-3.16421237609671e-05
-8.83245567462905e-06
-2.52314240571809e-05
-2.68268018389003e-05
-7.23086955300459e-06
-1.70901975426302e-05
2.10250701994994e-06
-1.42902708281431e-05
-2.49712384807861e-05
-4.55734676115067e-06
-1.57730471548079e-05
-6.48928786211487e-07
-2.40533215399395e-05
-1.97740901712489e-05
-5.39208672490819e-06
-9.46613308067145e-06
-1.08398400874436e-05
-1.30436464670746e-05
1.28649498272978e-06
-5.18683906336959e-06
-2.572618324272e-05
-3.03629413405357e-05
-1.13353531444111e-05
-1.15481861054502e-05
-1.17845897811118e-05
-9.97907056173457e-06
-9.67541017713978e-06
-6.03520380201427e-06
-1.00372335756073e-05
-2.74387855639996e-05
-4.81270575076426e-06
-7.97982321862376e-06
-1.8940130670511e-05
-9.09864553845646e-06
-7.90968821434489e-06
-3.03159532309337e-05
-2.0597375520687e-05
-2.23712477166566e-05
-2.57079867899603e-05
-2.00613586804804e-05
-1.54450593010357e-05
-2.35455589571819e-05
-2.40147383079491e-05
-1.1702926328433e-05
-3.73391179899027e-05
-4.51982421486155e-05
-2.28862697820133e-05
-7.75182451300387e-06
-3.02974394972977e-05
-1.96520764689359e-05
-4.97748414708874e-05
-2.4771109317298e-05
-2.27039986387842e-05
-1.94907342514365e-05
-2.71848696803789e-05
-1.82358978611003e-05
-1.014694237088e-05
-4.05884493029619e-05
-1.3301647009058e-05
-7.01373210459452e-06
-1.26716745432344e-05
-2.05881171126973e-05
-2.02687814186416e-05
-4.12662434819435e-05
-1.99781137990967e-05
-2.07818520205803e-05
-3.60669495468098e-05
-3.59183602753154e-05
-2.68897276741952e-05
-1.67109741951187e-05
-1.16748927964331e-05
-4.02225162843214e-05
-4.14824453723851e-05
1.56490368570572e-06
-1.08707679994446e-05
-9.08534331932232e-06
-2.0133751307486e-05
-9.81690537679094e-06
-1.32516886978184e-05
-1.04571051349445e-05
-2.53423447160384e-05
-1.60413024082939e-05
-1.40321167722796e-05
-1.33398118128435e-05
5.83728618098966e-06
-1.86248123168403e-05
-1.02401894484169e-05
-7.97692105769775e-06
-2.53558434653148e-05
-6.78359524783731e-06
-3.86767597343533e-06
-1.83896131664622e-06
-1.55186722721105e-05
-1.34872530346862e-05
-2.22220897926754e-05
-9.51840881319903e-07
-1.85266453025149e-05
-1.76785285459944e-05
-1.3381982784682e-06
-1.42360504675517e-05
-7.4849623416952e-06
-2.23368532821362e-05
-1.87782240159668e-05
-1.14816792835275e-05
-1.70213076956846e-06
-1.18960397286966e-05
-4.32123657582603e-06
-9.03456520077814e-06
-3.14148287103072e-05
-6.86153616545571e-06
-1.67935825413951e-05
-9.11010133723599e-06
-1.08238472921122e-05
-3.95451372147097e-05
-9.33281192158245e-06
-6.75741142355448e-06
-2.61089889605722e-05
-1.75426036162645e-05
-2.06230427681106e-05
-1.83587310550925e-05
-1.05473215591545e-05
-2.02650809834242e-05
-1.28843224949925e-05
-2.64547227035495e-05
-3.21749687362408e-05
-5.74542100292485e-06
-1.7813105525843e-06
-2.57195341912182e-05
-1.48380616068994e-05
-2.13310031906172e-05
-2.10552554739344e-05
-2.25120135641261e-05
-1.56601020581695e-05
-2.88386568004726e-05
-3.6289331837914e-05
-2.59664671689689e-05
-7.63373430990005e-06
-2.6564472308328e-05
-6.99699476811249e-06
-1.70304146581192e-05
-6.61270008240928e-06
-1.99847514926135e-05
-3.0568021580139e-05
-1.97267041012331e-05
-2.59429683596328e-05
-3.52829145581185e-05
-1.66280987516164e-05
-2.69465370152359e-05
-1.00330309616674e-05
-2.4270326944926e-05
-2.43493108948266e-05
-2.55361217721871e-05
-1.84247001178823e-05
-2.06242452737844e-05
-3.34451805895289e-05
-2.13866309082503e-05
-8.04911113125638e-06
-1.45353023083345e-05
-2.69221897792638e-05
-2.27547349776306e-05
-2.98946099765201e-05
-1.35911301808891e-05
-1.02572896493275e-05
8.32535079823927e-06
-4.22913204761889e-06
-1.2664525415212e-05
-1.6115900751185e-05
-7.0556234021605e-06
3.79370585987064e-07
2.31084630688516e-06
-1.34377624878192e-05
-8.56887753544834e-06
-3.34111836099988e-05
-6.6819999560569e-06
-1.00285327928171e-05
-4.06197232924617e-05
-1.00824009273679e-05
-2.00380947231161e-05
-8.28306245272799e-06
-9.22275430371242e-06
-2.66621258206194e-05
-1.41452175123103e-05
-2.96778815181567e-05
-2.63950896828219e-05
-3.52255233524207e-06
-1.42984648214985e-05
1.85780764167373e-05
-3.3327549935497e-05
-9.13241262745439e-06
-8.00667929038658e-06
4.50016085979285e-06
-1.68962863285043e-05
-2.2067520271269e-05
-2.89035271718415e-05
-2.44410632993289e-05
-2.05693771603506e-05
-1.99902622745203e-05
1.7621725984351e-06
-1.42317705839916e-05
-3.61850357279927e-05
-2.52922634379854e-05
-1.02355271275087e-05
-1.5345324508648e-05
-1.6487732884326e-05
-1.5641672208671e-05
-5.43710917162862e-05
-1.29630944605552e-05
-1.68590297273619e-05
-2.57048751275513e-05
-2.90946446995428e-06
-1.60092415179246e-05
-2.77608745792296e-07
-1.90665741810375e-05
-2.13264774401508e-05
-2.04102442233071e-05
-2.97477166016599e-05
-2.47535841584471e-05
-5.88697392700335e-06
-1.73631148663206e-05
-3.17925090415346e-05
-3.15458291772109e-05
-1.96204722988463e-05
-3.25511836138136e-05
-3.40952895709597e-05
8.89484333937474e-07
-2.30869739692223e-05
-2.51262057550883e-05
-1.79962099871704e-05
-2.01257763765088e-05
-2.52038679363452e-06
-2.76688229306256e-05
-1.13618799971189e-05
-1.53274986699374e-05
-1.53322438726086e-05
-1.86308795703732e-05
-3.20245087944092e-05
-4.79716958907208e-06
6.94510673602515e-06
-9.04779329596193e-06
-1.54031150002741e-05
-1.67844884058041e-05
-1.48056028048834e-05
-4.63643239459364e-06
-1.12442929830474e-05
-3.95079897014944e-06
-1.46562073901373e-05
-1.50864244270774e-05
-2.01574706527234e-05
-1.46807749231188e-05
-1.58951320575995e-05
-1.99178235479372e-05
-1.4290705430788e-05
-3.92523612482941e-06
-7.74634812947952e-06
-1.10427381596653e-05
-1.05548837671144e-05
-1.63096301572119e-05
-3.45548635445994e-06
-2.51036525984964e-05
-3.1163392936368e-06
-2.04387827699113e-05
-1.75032866751075e-05
-6.33705185331827e-06
-6.8689095682017e-06
-1.90118472810959e-05
-9.16507599196854e-06
3.69235394393913e-06
-8.48773012339227e-06
-1.85475767018031e-05
-9.98123607578758e-06
-7.75759157300505e-06
-3.18416734306578e-05
-2.8618998993908e-05
-2.91889391554799e-05
-1.26198935383331e-05
-1.57897539620804e-05
-2.74324541164699e-05
-1.22514978199031e-05
-2.72014917755861e-05
-2.3473080091838e-05
-3.1819095494644e-05
-3.95560286322734e-09
-1.2304789156087e-05
-2.24729121286272e-05
-3.10038694512115e-05
-1.45349752367016e-05
-3.25195523663632e-05
-2.27754774018106e-05
-4.23808431620175e-06
-3.52733563076475e-05
-4.69580432270383e-06
-2.46296001521112e-05
-1.55606655604315e-05
-1.78798529410357e-05
-3.32745237229435e-05
-3.79558790113337e-05
-1.87790381683471e-05
-3.50631547576742e-05
-1.67574132391213e-05
-1.1774882440242e-05
-3.67865485126876e-05
-2.26397456500357e-05
-3.1554199744906e-05
-4.45542090541176e-07
-1.90412111639317e-05
-2.3821334922669e-05
-2.16343611638445e-05
-1.07830055290991e-05
-2.40309986027986e-05
-3.19499883722045e-05
-1.4223613671807e-05
-1.75241014450108e-05
-2.18565339716862e-05
-2.88311355504257e-05
-5.67846500502435e-06
-3.3255384934104e-05
-1.11075587464888e-05
-1.92292434031359e-05
-2.30172994001865e-05
-3.00691104547423e-06
-1.85173246210106e-05
-3.02337971339834e-05
-2.62126263134915e-05
-2.75212703905965e-05
-9.68963418099075e-06
-1.42352959433498e-05
-8.15983360200827e-06
-1.69813567606914e-05
-9.01048676602593e-06
-2.03651184736547e-05
1.39219000232682e-06
-1.37415871227473e-05
-5.53998850501362e-06
-2.59623896846825e-05
-9.37995055391467e-06
4.79442726401599e-06
-1.50587721650388e-05
-2.32724662304197e-05
-1.70422403532852e-05
-2.4423261410272e-05
-2.88071245749758e-05
-7.50353173235046e-06
-5.30353797014767e-06
-5.56183485884306e-07
7.58397917693203e-07
-1.73462911086224e-05
-6.3898806378611e-06
-1.179058773628e-06
-1.76930600330305e-05
-6.26852939781138e-06
-5.41464705377551e-06
-2.32405951296472e-05
-2.63123094501175e-05
-2.46740358780389e-05
-2.41060806129428e-05
-3.4583331768933e-06
-1.00106576600881e-06
-3.59893653779186e-05
-1.00070000138612e-05
-1.82576304658351e-05
-1.06721632041074e-05
-7.72776209666219e-07
-3.68173994132373e-05
-3.4767952042865e-05
-3.40177710845888e-05
-7.10290232953949e-06
-6.24118046042648e-06
-1.6555896451857e-05
-1.85213413229724e-05
-9.83249323448305e-06
-2.79637787085382e-05
-1.70992547580912e-05
-2.69456589713205e-05
-2.16072818006636e-05
-2.73486004121432e-05
-1.74510535688358e-05
-3.24840540919645e-05
-3.54867843884447e-05
-1.77298201624169e-05
-2.92776844184404e-05
-1.30245066564551e-05
-1.42501910661755e-06
-2.68464323631015e-05
-1.72342224544445e-05
-2.23310045250685e-05
-2.48028263621646e-05
-3.41078947903163e-05
-2.27423201507994e-05
-2.02144596075253e-05
-2.00396936117467e-05
-1.67349150095913e-05
-1.93008268718995e-05
-2.1880383129363e-05
-2.41727557357659e-05
-8.67701653051095e-06
-9.07726629969335e-06
-1.15797085204373e-05
-1.9290210267061e-05
-7.38810591753275e-06
-3.98563202652714e-05
-2.99385993501856e-05
-1.51963032884691e-05
-7.9522034855059e-06
-2.02743725672743e-05
-8.89501077686172e-06
-1.02708145450479e-05
-1.17647766254504e-05
-2.85265643558368e-05
4.65004307728048e-07
8.00237329458859e-06
-9.34673620424785e-06
-3.02973023524334e-06
-1.66843187721009e-05
-5.38779950852006e-06
-3.14998293485896e-05
-2.83487259027941e-06
-2.45478520870582e-05
-1.47457120251346e-05
-1.25991826130816e-05
-9.84307496601838e-06
4.52934295019222e-06
-3.33751243834761e-06
-5.82638620187747e-06
-1.36635046534513e-05
-1.3252342150072e-05
1.05973017145426e-06
1.98453881357648e-06
-6.70496403048137e-06
-2.13339781263424e-05
-5.75267707406121e-06
-1.40336520720697e-05
1.36633833398661e-05
2.7478162938108e-06
-2.08436333904863e-05
2.18830565212021e-06
-3.39554722367575e-05
-1.03700659743403e-05
-2.18178308453814e-05
-2.29256778783699e-05
-3.7909087204992e-05
-1.96911314172741e-05
-1.71412420893928e-05
-1.42865981831662e-05
-1.54752553236475e-05
-3.06914432706345e-05
-1.27640528504497e-05
-1.35793717056417e-05
-1.25826692696677e-05
-2.32673916491709e-05
-2.14750385480718e-05
-9.09334779017172e-06
-2.10366383227127e-06
-1.54372007019168e-05
-1.68931988257149e-05
-2.17719640755377e-05
-3.26625504549055e-05
-2.14143330813429e-05
-3.09371581241161e-05
-6.96240259841834e-06
-1.92061728987138e-05
-1.57339519202477e-05
-2.85088159038943e-05
-1.75784516512616e-05
-2.4997627333891e-05
-1.45068523980815e-05
-2.86329179942565e-05
-2.09597671077266e-05
-9.21285270933719e-06
-9.64134010332371e-06
1.00490482955479e-06
-2.56925446175022e-05
-7.67176196600043e-06
-1.45078880902272e-05
-5.75300483590463e-06
-1.01024733841136e-05
4.67940134730857e-06
-1.56700223278198e-07
-1.79433655790511e-05
-6.04421941566178e-06
-1.76862295442147e-05
-1.4700500367335e-05
-2.61503903708497e-05
3.9563871116229e-06
-5.28217869470467e-06
-1.64442901143235e-05
-2.15864720763744e-06
-2.15438153621511e-06
-1.50252353408224e-05
-7.98093220136916e-06
-1.16901954329699e-05
-2.01256171298078e-05
-6.86555453599153e-06
-1.8027899804843e-05
-1.40322727932821e-05
2.10316307002679e-05
-1.78548713711399e-06
-8.53841979893162e-06
-1.25830292167889e-05
-7.02579099635131e-06
4.75068584399974e-06
-8.92464273301717e-06
1.09599046140442e-05
-7.68248862888553e-06
-7.94292751185291e-06
2.20055737396431e-06
-1.41628685262602e-05
-7.87291944976266e-06
1.21037463307117e-06
-7.45205336672812e-06
-1.46991766443185e-05
-1.31621398306943e-05
-1.17012572496002e-05
-1.72880447858688e-05
-1.73481419255643e-05
-1.17186319511453e-05
-4.04580820546336e-06
-1.87974344593809e-05
-6.54476251525827e-06
-4.3295720697369e-06
-1.47418337074854e-05
-3.09918410961078e-05
-1.54504654195266e-05
-1.75519095575835e-05
-2.31171906062738e-05
-1.1873280869417e-05
-1.93216699450808e-05
-8.25453020306716e-06
-2.13872735635886e-05
-2.1270388374504e-05
-1.86798850182702e-05
-2.1041238572665e-05
-2.497074224492e-05
-2.24313723459533e-06
-1.00331641755132e-05
-2.57623598710396e-05
-1.48225109343148e-05
-1.87257652009735e-05
-1.74010788554376e-05
-2.30066713289652e-05
-4.60554658027115e-05
-1.85950971190277e-05
-1.68686072399555e-05
-3.22072822031875e-05
-2.4675893121341e-05
-1.10772665372804e-05
-1.84742589199787e-05
-2.29942012905768e-05
-1.16862949654112e-05
-4.15618542441852e-05
-1.11458303047979e-05
-1.26294171358281e-05
-2.15959368588139e-05
-1.03585253104081e-05
-6.19703162842875e-06
-2.06289278457415e-05
-7.69339422324901e-06
-2.17907124160473e-05
-1.05543424340574e-05
-2.21661165910745e-05
-2.00251651568208e-05
-1.61151934162091e-05
-1.00301271636454e-07
-1.14721274212194e-05
-7.82355243643486e-06
-6.58088389642052e-06
-1.63715908610805e-05
-1.03332505555008e-05
-1.80059162903253e-06
3.78286234947523e-06
2.94442580926324e-06
-9.66025340376327e-07
-2.13444079054201e-05
-1.99489908546894e-05
-3.25752755170639e-06
3.19871649361705e-06
-5.23099242434408e-06
-1.85525243658007e-05
-2.07578043311888e-05
-2.22785523985507e-05
-1.01405256297708e-05
-9.83292281660009e-06
-1.90122042053699e-05
-1.26710055559199e-05
-1.14345303288597e-05
-6.96284776328408e-06
-5.8556548047402e-06
-1.75849911438766e-05
-7.63349218829223e-06
-2.32366944848226e-05
-2.57427817707789e-05
-7.39321448118721e-06
-1.45845251244533e-05
-8.99939491618462e-06
-1.47185260625159e-05
-1.32107118315686e-05
-1.02307253660985e-05
-3.16434672697916e-05
4.32317287400696e-06
-1.48535636700892e-05
-2.10727187403757e-05
-1.85043320742997e-05
-1.92904042829698e-05
-3.05884668460841e-05
-2.67013302551718e-05
-1.41703609072835e-05
-3.33860297988981e-05
-2.04719345496795e-06
-8.92147787500474e-06
-1.11760647124827e-05
-2.02951612586972e-05
-1.33889580383835e-05
-1.20908780418389e-05
-1.55149759847176e-05
-1.19476007093635e-05
-2.77298208586333e-05
-3.93624185865511e-05
-3.22104515016448e-06
-2.59993054753301e-05
-2.22900907382624e-05
-2.19568177765994e-05
-1.93112146712404e-05
-3.19516533537772e-05
-1.08423943555075e-05
-4.18437153094075e-05
-1.8365555907479e-05
-1.83167971473239e-05
-1.63003897659997e-05
-1.84999464831194e-05
-5.68838893055722e-06
-1.44076059129325e-06
-1.75287024448014e-05
-1.55352566327477e-05
4.78829812101339e-06
-1.86876572984275e-05
-5.41938327688594e-06
-6.83025020602953e-06
-1.22681987620369e-05
-2.71379679357893e-05
-2.15780959971488e-05
-2.93928572770557e-05
-2.25618032818146e-05
-1.91193001791107e-05
-9.70119013522279e-06
-2.03760036040427e-05
-6.54276819314371e-06
-7.81620273457179e-06
-7.62949965253719e-06
-1.85696270558833e-05
-1.29819808560103e-05
-2.25579397574803e-05
-1.76989155873502e-05
6.6638303291309e-06
-2.11190066802208e-05
-5.69026456432749e-06
-1.18918876907671e-05
-1.94559423951168e-05
4.36455290470078e-06
-7.29576770526056e-06
-3.74261237594147e-05
-2.20026777635045e-05
-1.04881023667975e-05
-2.16800606535336e-05
-1.15665722303447e-06
-9.10310264262875e-06
-9.73626603447965e-06
-3.14765172463808e-05
-1.3388178916743e-05
-3.87659176149495e-06
-3.15353286394885e-05
-1.45101511225857e-07
-2.20080516989898e-05
-2.56909094927632e-05
4.07611059314147e-06
-1.3766556322817e-05
-4.33952301599296e-07
-8.44294399018541e-06
-2.5825457476656e-05
-1.123948990241e-05
-1.4805968179525e-05
-2.91149733680409e-05
-7.62238394406504e-07
-6.12834833951648e-06
-6.40539095889379e-06
-1.2805966874009e-05
-7.23411378608713e-06
-3.12454926580694e-05
-1.92692489460678e-05
-1.47736249434333e-05
-1.17302814175764e-05
-2.85497898944846e-05
-2.09937771763086e-05
-2.44877260263833e-05
-4.54363314727121e-06
-1.72725077642134e-05
-2.61139040564503e-05
-2.22853907911738e-05
-6.35521910065979e-06
-1.37461918329152e-05
-2.77921505333983e-05
-2.96904468115774e-05
-2.54213861095806e-05
-1.86970452651408e-05
-2.29940227156944e-05
-1.45805338846393e-05
-2.76308071897331e-05
-2.10451665740511e-05
-2.31356079991584e-05
-2.19824714175248e-05
-6.49567094849621e-06
-1.0943969033533e-05
-1.22053188783209e-05
-2.91191700245195e-05
-2.14405760175152e-05
-1.20859241661053e-05
-1.48773602191849e-05
-9.54588278826978e-06
7.57734183314048e-07
-4.1847592946013e-05
-6.89163068136266e-06
-2.39082981460065e-05
-1.86930935137994e-05
-2.4593036383684e-05
-1.66202916785296e-05
-2.29476396879839e-05
-6.75151685100981e-06
-4.28485608125922e-06
-6.60158752394266e-06
-1.15255112419764e-05
-1.06558698363167e-05
-6.77243118250151e-06
-1.85820905422539e-05
-4.29986148257463e-06
-1.98940171720509e-05
-5.00049464126152e-06
-2.50023844043977e-05
-7.02846960705059e-06
2.94015945666319e-06
-1.2612704887881e-05
-2.33413868800194e-05
-6.47136724388435e-06
-1.92838603117091e-05
-1.16286117804336e-05
-5.48045471087086e-06
-1.44065027555514e-05
-7.03850710809918e-06
-1.0626429281574e-05
-1.23742012149195e-05
-1.05020262971334e-05
-1.34750653418831e-05
-2.67920994223977e-05
-8.63502091419048e-06
-1.16952489523395e-05
-3.27458407696733e-06
1.06633340831975e-05
-9.98318844325247e-06
-1.25148046830117e-05
-8.24046825053514e-06
-1.43613887323324e-05
-5.04153630067459e-06
-1.75372579510991e-05
-8.08483766477866e-06
-4.77013191482121e-06
-4.5721757344057e-06
-2.9177372240923e-05
-3.59072373146268e-05
-2.81388983741291e-05
-2.47475417867398e-05
-3.52508415071379e-06
-1.74722796063819e-05
-1.22716867447921e-05
-2.22269385076633e-05
-2.35203875612867e-05
-2.70228278202402e-05
-9.15280084930115e-06
-1.84918629844796e-05
-2.83191731974183e-05
-2.49479616533553e-05
-1.32247493476551e-05
-2.39080530243438e-05
-2.4089896030472e-05
-1.92668841704174e-05
-1.29569000745799e-05
-1.69712012667227e-05
-2.88156803840861e-05
-2.22410115646466e-05
-1.87553985212411e-05
-1.51983252958901e-06
-7.1438148515528e-06
-1.45406149951492e-05
-1.99114843750522e-05
-1.1384168220102e-05
-2.05890757277697e-05
-1.54410099930566e-05
-7.91280361831938e-06
-1.62178526267457e-05
-4.07395417320446e-05
-2.56345844574758e-05
-2.1969113384649e-05
-3.01832972476948e-05
-1.46866174832933e-05
-1.62705856106955e-05
-4.24562653148575e-06
-5.23584405197734e-06
-2.22417343919876e-05
-1.03262433654574e-05
-5.72631512924406e-06
-1.92937320630045e-06
-2.85358849958491e-05
6.98103435874936e-07
1.3145616618606e-06
-1.244515649091e-05
-1.67066623072115e-05
-2.24578438622396e-05
-7.04486257667025e-06
-2.59737942303802e-05
-1.61691683070291e-05
-4.94246214054836e-06
-2.7070216783562e-05
2.89719713371409e-07
-6.28202591268692e-06
-1.75229129995395e-05
-5.59101588406609e-06
-4.72936526362741e-06
-1.80826335505492e-05
-3.07830550058671e-06
5.43411847880957e-07
-3.16754229191689e-06
7.64893089354997e-07
-6.23592292543213e-06
-1.26937936124569e-05
-6.8117082256062e-06
-1.05991222997294e-05
-1.35515009927127e-05
-1.11543182153928e-05
-2.98651891920943e-05
-1.39409726750593e-05
-4.06201030983259e-05
-1.74760677044769e-05
-1.36267131247363e-05
-3.18042606376524e-05
-7.83036088564869e-06
-1.5111106822365e-05
5.41010889702421e-06
-1.22641156402225e-05
-2.18882779797452e-05
-9.32466327809736e-06
-1.72846034649461e-05
-2.14395826652948e-05
-2.18001361307879e-05
-1.51121742290892e-05
-1.16528500028551e-05
-1.778870083238e-05
-3.22383874029188e-05
-2.15109676388192e-05
-2.28989114815276e-05
-3.27247000405331e-05
-1.13949864517175e-05
-1.92093195310292e-05
-1.69892024959546e-05
-7.31570937442342e-06
-1.14024407822011e-05
-2.18831431198065e-05
-1.47247120543309e-05
-2.39350070035346e-05
-2.3461961932258e-05
-8.3556307597801e-06
-2.41300178090995e-05
6.87526464698241e-06
-2.6183391682292e-05
-1.97999745714024e-05
-1.61066494012208e-05
-1.66786989338217e-05
-1.12763553690357e-05
-1.97866145600036e-05
-1.83912311735118e-05
-1.52265917976577e-05
-1.6394704465956e-05
-2.13183562247386e-05
-2.05759104720941e-05
-6.26580998474057e-06
-3.14055809978225e-05
-2.81877479570853e-05
-2.11782040567603e-05
-1.51797468731779e-05
-6.81478473587216e-06
-1.99323674454724e-05
-1.54680279770217e-05
-1.90624717994053e-05
3.29679945940135e-06
-3.48165479558368e-05
2.20018004983761e-06
-7.41480861920746e-06
1.78763136093286e-06
-7.39632563600329e-06
-1.56461604713966e-05
-2.55429395691474e-05
-2.22130748564299e-05
-3.11293667107341e-06
-2.28759352389463e-05
-6.13329016814094e-06
-1.12894015370849e-05
-2.31565032491057e-05
-2.69617288595971e-05
-1.03279027617191e-05
-3.28040276560629e-05
-1.42814649188482e-05
-2.501078454507e-05
-1.54309606421818e-05
-6.82008570894779e-06
-1.70480709320565e-05
-1.36694399919766e-05
-3.52529950064474e-05
2.26510600856063e-06
-2.74799775070322e-05
-1.00835793802742e-05
-3.22645366363394e-05
-1.5841361615522e-05
-2.34069620314223e-06
-1.57116346621324e-05
-1.67242343966717e-05
-2.39428293811715e-05
-4.7361414017831e-06
8.14861791647097e-07
-2.53115856763658e-06
-2.30619229547932e-05
-2.18465535871669e-05
-8.49691566167572e-06
-4.09194957407281e-05
-3.16018256039552e-05
-1.38517745614321e-05
-2.05562816817682e-05
-1.5837724654472e-06
-1.33098055818544e-05
-1.54154402133326e-05
-2.61786666648058e-05
-3.15613742090519e-06
-2.77367452385537e-05
-1.77093584584095e-05
-3.2850793645951e-05
-6.61987590392692e-06
-2.08776917059871e-05
-2.30189459594233e-05
-1.70424553733424e-05
-1.92654646857009e-05
-1.54713149723794e-05
-1.43583452287739e-05
-1.49388658284675e-05
-2.38244548374705e-05
-2.39776535430823e-05
1.53425420548642e-06
-4.0041008589042e-05
-1.32733823391333e-05
-5.6157529079753e-06
-1.66362163343262e-05
-3.57540885397653e-06
-2.4967287392216e-05
-9.20930809697387e-07
-1.42196276784158e-05
-1.29251509108348e-06
-1.37816221185171e-05
-3.48174811902806e-05
-1.27278184752611e-05
5.01264459512195e-06
-1.29438338035483e-05
-1.34612365828812e-05
-3.25961723234373e-06
-9.68255470841929e-06
-6.26393255657672e-06
-1.80247423719244e-05
-7.35800944014005e-06
-3.86255028233839e-06
-2.2089297149429e-06
-1.52442691368176e-05
-2.3732751811383e-05
7.97968389956305e-06
-1.14473396536614e-05
-1.95423296874693e-05
8.53382718794385e-07
-1.4369554749858e-05
2.71351306252603e-06
-2.14756998347007e-05
-2.30994410777111e-05
-6.90389532557544e-06
-1.37318852810219e-05
-1.53078786931247e-05
-1.06670529101455e-05
-3.9773382971227e-06
-7.37258250782659e-06
5.92853378682057e-06
-8.97019492098833e-06
-3.27762764994565e-06
-2.9698990991053e-05
-1.95453468669031e-05
-2.33403625616056e-05
-3.49140951314897e-05
-3.72589254491782e-05
-3.57108456404225e-05
-1.83535571934519e-05
-3.27933410990994e-06
-2.84595224068322e-05
-1.6623007705814e-05
-4.33641809412053e-05
-2.48261413496951e-05
-1.63758210576042e-05
-2.22834395120079e-05
-3.03402382792914e-05
-2.31167449186447e-05
-1.84346030738365e-05
-2.66263457746137e-05
-2.76779581471321e-05
-5.99266654767493e-06
-2.47495245429689e-05
-2.8979993285826e-05
-3.00463914622574e-05
-2.47413548700482e-05
-2.83347791879656e-05
-1.31325546300262e-05
-2.91118562709427e-05
-2.25519992901597e-05
-8.98093906455997e-06
-1.88109305073781e-05
-1.55696153859832e-05
-1.88963377764561e-05
-3.91628534844003e-05
-9.70419164680812e-06
-1.68137976760019e-05
-2.32980209076856e-05
-1.03277253219219e-05
-2.43715584447913e-05
-2.3639835331801e-05
-1.68950944603779e-05
-1.47384649749494e-05
-1.41276025504598e-05
-2.02833854598622e-05
-1.19593509356324e-05
1.24629865927748e-06
-2.21524956977297e-05
-2.47334080872131e-05
-2.24694833857866e-05
-1.11482190598346e-05
-2.26707109529853e-05
-1.61940252212802e-05
8.99945506662362e-06
-1.17598219280402e-05
-1.0263042025712e-05
-9.25843490082628e-06
-1.89155270010638e-05
-1.27322173090193e-05
-6.7495248351584e-06
-3.4332569023351e-05
-5.18422407065924e-06
-1.23224880854868e-05
-8.05083971034536e-06
-2.1426358043533e-05
-1.10692871867694e-05
-7.60641504622532e-06
-8.38110750266508e-07
-1.04614715811885e-05
-2.05532732643533e-05
-1.52686786835971e-05
3.97181443961552e-07
-1.15778943033041e-05
-8.52582531960937e-06
-1.69953036437736e-05
-1.81981256842885e-05
-1.69119209139424e-05
-7.90350634392401e-06
-1.13072481557286e-05
-6.32630645386629e-06
-1.85069817635346e-05
-1.26821457544805e-05
-2.25077146550981e-05
-1.48543270716446e-05
-1.41095360954235e-05
-1.81282332435885e-05
-2.29750782862492e-05
-2.19213446836155e-05
-1.97122038659918e-06
-2.51372957102258e-05
-1.96687162985848e-05
-7.14738688749974e-06
-1.28250870013476e-05
-3.31615406472693e-05
-2.58979106259873e-05
-2.74982452895348e-05
-2.26264264612722e-05
-1.77000283142619e-05
-1.91549431143503e-05
-2.4767608874207e-05
-1.57214126267801e-05
-2.09742869498254e-05
-3.97457206426706e-05
-9.75879491667576e-06
-3.20308486349529e-05
-2.87209297585073e-05
-8.29523536618543e-06
-1.44282591120254e-05
-9.37830969003369e-06
-2.30816194908791e-05
-7.83653661905625e-06
-1.86770851199065e-05
-1.80568672474111e-05
-1.39267720329202e-05
-3.41002855468705e-05
-2.15941009758718e-05
-1.2002046544649e-05
-2.89320568119782e-05
-3.40172319348399e-05
-2.87691560973038e-05
-2.91489865018309e-05
-1.71644764927297e-05
-2.48558443370856e-05
-2.4491121611026e-06
-2.39060652466787e-05
-7.28224703561547e-06
-2.64502082277628e-05
-2.65179055536717e-05
-4.26308213257146e-06
-1.13689653433478e-05
-3.08376028195067e-05
-1.91403813451152e-05
-2.65495738972627e-05
-1.42802358285069e-05
-1.24512346192606e-05
-1.16574259427246e-05
-2.00037295287317e-05
-2.66974256252272e-05
-1.82694282486099e-05
-9.80205322932029e-06
-3.92191013413125e-06
2.45304142348067e-06
-3.22705165487381e-06
-1.31583907994256e-05
2.67794135018129e-08
-1.14561485072602e-05
-3.23625039856852e-05
3.00989609622871e-06
-2.50011499796444e-05
-1.09966323929753e-05
1.5057736590051e-06
-2.79965031299172e-05
-6.95960189796256e-06
-2.48611614012161e-05
-2.03789079177352e-05
-1.73093646891889e-05
-7.61019328923677e-08
-6.73725963693186e-06
-2.00870416139463e-05
-3.08763494893855e-05
-1.6013388130806e-05
-9.41788984057439e-06
-2.30174085080772e-05
1.45467419006249e-06
-3.00210201440322e-05
-1.2706748784197e-05
-1.89767392384873e-05
-1.74883823640781e-05
-2.63313134673116e-05
-3.81077579262881e-07
-1.17856011987014e-05
-2.39493620203112e-05
-1.17036213082627e-05
-1.9604816699862e-05
1.21601437916017e-06
-9.38739382780878e-06
-1.17713472689309e-05
-2.71528388334278e-05
-2.74352995898159e-05
-2.08217711424607e-05
-2.90390132526119e-05
-3.74822611874151e-05
-2.90545839088979e-05
-2.35066764068646e-05
-3.01298323307566e-05
-3.02947605230252e-05
-2.39080405660828e-05
-1.60602730697802e-05
-2.3781731214248e-05
-3.33962316917442e-05
-1.910844524727e-05
-9.21710664780398e-06
-2.13318423041945e-05
-2.02768705591098e-05
-2.37396799555569e-05
-1.86468744147613e-05
-6.12325053368991e-06
-2.82134808869417e-05
-1.65986181391393e-05
-2.44280819100306e-05
-2.10535167550099e-05
-4.12305960993157e-06
-1.73239000128939e-05
-8.14923272545906e-06
-1.04724612653935e-05
-1.57894259672218e-05
-1.11297173996132e-05
-1.24083901998583e-05
-2.21980555123569e-05
-1.45252502813294e-05
-1.70058063993294e-05
-3.99463745503141e-05
-6.58117711756707e-06
-1.25935322136621e-05
-2.96989661185141e-05
-1.52280242116088e-05
1.00007681420029e-05
-1.97855673174544e-05
-2.50966175693599e-06
8.37501404094035e-06
-1.50811899576283e-05
-3.05689510468371e-06
-7.55285314218478e-06
-2.09173096624231e-05
-1.67951273196965e-05
-2.22906132362416e-05
-1.59416054692935e-05
-9.89104054868371e-06
-8.67051570255701e-06
-2.51352551122966e-05
-4.60413728656601e-06
-3.34725859417007e-06
-1.34532461151583e-05
-9.98976841141931e-06
-5.91134658537608e-06
-1.62486607155737e-05
-1.57102913729931e-05
-7.46135080729404e-06
-3.19128158893679e-05
-2.41618194892598e-05
-1.34003626860541e-05
-1.23555598614012e-05
-1.80493816230991e-05
-7.51949019137387e-07
-2.01537237940572e-05
-4.9746427957093e-06
-1.34791145643642e-05
-3.34610321415852e-05
-1.698974599963e-05
-4.29549845395846e-06
-7.44792839427501e-07
-2.2835334023993e-05
-2.48689091171811e-05
-2.14093278873513e-05
-3.511567737177e-05
-2.66629713078306e-06
-1.70665778313543e-05
-4.9422714554509e-05
-4.47203137042564e-06
-2.02231252488462e-05
-1.24244839052876e-05
-2.50087941008598e-05
-4.70084347692821e-06
-4.4244282409735e-06
-1.92495111573192e-05
-2.64382725259836e-05
-2.16853500032479e-05
-9.68256868309786e-06
-1.9120273172764e-05
-1.92538770606589e-05
-1.8922794515587e-05
-2.9637101068489e-05
-4.26416413644864e-06
-2.0569838621748e-05
-5.31467767779589e-05
-2.0430375714942e-05
-2.69287047563478e-05
-1.46126197999911e-05
-1.23124829324419e-05
-1.62361817861105e-05
-2.52921911185654e-07
-2.16962230464111e-05
-1.43666120209578e-05
-2.89677459691631e-05
-9.92646315660817e-06
-1.44323164981596e-05
-2.24861663633964e-05
-1.53419390084756e-05
-1.1028347254688e-05
-3.48513878650869e-05
-1.31095639148547e-05
-3.42765575281574e-05
-2.15403346743514e-05
-1.71259860150677e-05
-8.27641840946756e-06
-2.42596527030224e-05
-1.28763412062937e-05
-2.7031696993712e-05
-1.04676646480682e-05
-1.97490989701944e-05
-3.49828655467923e-06
-1.14527289459295e-05
-1.33560233948795e-06
5.7903355889996e-06
-3.49266518812112e-06
-1.06236174213512e-05
-2.38000792570054e-05
-2.68066143150662e-05
3.13346571526941e-07
-1.76486493349526e-05
-3.44948773894295e-05
-1.79599340277436e-05
-2.06556250746217e-05
-1.03624001178829e-05
2.45471869971668e-06
-9.04343492941643e-06
-9.38213576453078e-06
1.72753931250381e-05
-8.69931722461645e-06
-1.03190049346489e-05
-3.73701198597196e-06
-1.25884621313203e-05
-4.55993163624859e-06
-2.42786343614879e-05
-2.46503313842091e-05
-1.77056480462528e-05
-2.17665536811858e-05
-2.48685716481198e-05
-2.41117784349278e-05
-1.80060516440625e-05
-1.68734405854957e-05
-1.03265541636326e-06
2.33505874381052e-06
-3.58445456353161e-05
-3.25475983940463e-05
-3.60318925836915e-05
-3.18829541578414e-05
-2.668303489952e-05
-1.54691097857995e-05
-2.34331416012445e-05
-2.49973637603231e-05
-1.99907285448911e-05
-1.46920741721611e-05
-5.09561863577547e-06
-2.40114050480333e-05
-1.37069081557005e-05
-3.38933412265621e-05
-7.34380957288324e-07
-1.75249161438492e-05
-1.43333554424649e-05
-1.69778226927703e-05
-8.86691789245778e-06
-3.34047887092892e-05
-1.20796585113097e-05
-1.00439298233679e-05
-7.52959184529035e-06
-2.34324945485419e-05
-1.7272659752144e-05
-4.22383386019935e-05
-1.86095382507284e-05
-7.6917471145523e-06
-1.24335547265056e-05
-2.06921371702344e-05
-5.36567151438241e-06
-6.26670913321069e-06
-7.07014493147452e-06
-1.6293105923015e-05
-2.20595559777659e-05
-5.89461285887079e-06
-1.79870717321409e-05
-8.86869379366944e-06
-2.09519166895931e-06
-2.24479340095415e-05
-3.92477957429343e-06
-2.42474267624464e-05
-1.47136796835239e-05
-4.89022838212707e-06
-1.45227885707076e-06
-5.97151994118373e-06
-1.6503295489863e-05
-9.46505594718834e-06
-1.16058858072675e-05
-1.35269970696637e-05
3.07319953051907e-06
-9.74904869220591e-06
-2.38443763509872e-05
-2.96126351119532e-05
-7.7161914505186e-06
-9.17546160064456e-06
9.06911206711013e-06
-1.09384824226422e-05
-7.75126980936333e-06
2.00620173739043e-06
4.66104076817919e-07
5.00957362022926e-06
1.21221211824203e-05
-1.77489855101248e-05
-5.52773258590233e-06
-2.40257128783866e-05
-1.22326493831015e-05
-2.9083633064618e-05
-1.59535983672831e-05
-3.44663793341351e-06
-1.94632740481595e-05
-1.89437369400048e-05
-3.38147098986896e-05
-2.27902668889955e-05
-1.79736436475285e-05
-7.21933132028893e-06
-1.95513830202394e-05
-3.2130815271765e-05
-1.7635275463189e-05
-3.01071345479028e-05
-8.27685950038778e-06
1.44026306311244e-06
-2.83986405015994e-05
-2.79802883016512e-05
-1.73220535382899e-05
-1.85862934354847e-05
-1.38565735186864e-05
-3.11938126789884e-05
-3.94180078141468e-05
-3.16306609933387e-06
-2.6881489238515e-05
-2.16231769569793e-05
-1.68056437467993e-05
-1.50231365530638e-05
-1.70371368394524e-05
-3.20935853473538e-05
-1.39187158144113e-05
-1.87903738038692e-05
-1.54310031250607e-05
-2.853220666997e-05
-1.73451464483357e-05
-2.45624018500695e-05
-2.21526558374597e-05
-4.2468453350552e-07
-2.17854149206939e-05
-3.97977103017135e-05
-1.08222674892783e-05
-8.48887735227435e-06
-2.43430648749506e-05
-1.23921612072247e-05
-1.29331448659282e-05
-2.57063557683114e-05
-1.59227272276044e-05
-1.13735977742207e-05
-1.33373837032647e-05
-1.63617573456261e-05
-1.68567597209616e-05
-1.62466034685076e-05
-1.74764047492221e-05
-1.07814373373153e-05
-6.73392754613919e-06
-1.82319301885022e-05
-1.50784136402175e-05
-8.12922030030113e-06
-2.89676641837251e-05
8.92336044932767e-07
-2.90363787183973e-05
-3.37802841457666e-05
-7.15014887421603e-06
-1.25995174896523e-05
-9.19980876681581e-06
1.44180210305805e-05
-2.48953282432257e-06
-1.85050000927388e-05
-1.94209596748829e-05
-6.21991940082299e-06
-2.13477547455437e-05
-5.05012923059671e-06
-6.27579886999122e-06
-1.03978561257267e-05
-1.31253655534086e-05
-3.11225270302348e-05
-1.69795957918741e-05
-1.89767859495932e-05
-2.22837393692544e-05
7.34319649568224e-06
-1.59358972714503e-05
-3.09166823458958e-06
-1.35393345151789e-05
-6.13811188576293e-07
3.16590371254868e-07
-1.00907078407013e-05
-3.24479237563162e-05
-6.90835981534961e-06
-5.14159496041731e-06
-1.40590424232979e-05
-2.95852386928085e-05
-3.1476257267827e-05
-1.40601263191617e-05
-1.28673429188884e-05
-2.67423776363969e-05
-1.98751952252942e-05
-1.6121056204689e-05
-1.7816865691516e-05
1.76882811790246e-06
-9.19621586616116e-06
4.95628134081575e-06
-3.20486290284351e-05
-2.22334234218747e-05
-2.89671460089487e-05
-1.2090855041393e-05
-3.65053661787376e-06
-1.85658171927314e-05
-2.07591649721682e-05
-2.14064611705579e-05
-7.07075686573371e-06
-7.42376705654949e-06
-3.19052735488193e-05
-6.85444544012146e-06
-1.95475228892523e-05
-2.57229835694553e-06
-2.10619205457789e-05
-1.18150989416253e-05
-2.60730206888487e-05
-3.28732934166298e-05
-2.85236385169871e-05
-1.84359258843819e-05
-3.79731866066396e-05
-2.3195985194431e-05
-1.5402242402952e-05
-9.04224427611887e-06
-1.9455152205549e-05
-1.94931035402992e-05
-1.39398848853817e-05
-1.28628363603745e-05
-6.74276405435594e-06
-2.07606169925842e-05
-1.19901650110709e-05
-2.31677403044613e-05
-4.22556510076861e-05
-1.27577537054784e-05
-5.07178207347472e-06
-2.70779544825767e-05
-1.95714536114006e-05
-2.45311564418809e-05
-9.73564735120482e-06
-1.74739053220751e-05
-1.69782720735251e-05
4.49332876888203e-06
-4.29417060348008e-05
-1.03096642294947e-05
-9.18549196331393e-06
-2.75214443952479e-05
-1.25802577904127e-05
-1.70243879461665e-05
-2.68570529854767e-05
-1.1367730340173e-05
-1.46779325467966e-05
-2.13810057245236e-07
-2.93178957423238e-05
-5.26205269864645e-06
-5.49031390770422e-06
-2.64668351440139e-05
-3.24177332165792e-05
-1.73484061719491e-05
-4.45910395044461e-05
-1.59863859621178e-05
-4.18644221477879e-06
-1.48733868890335e-05
-1.48363802518498e-05
-1.65275835057173e-05
-5.93517683033126e-06
-1.10449162349821e-05
-2.22308103514581e-05
-1.41239980587332e-05
-4.4334926037151e-06
6.63818323667096e-06
-2.34646043348547e-05
-2.6604838210076e-05
1.28420238565825e-05
-1.18984072072072e-05
-1.37579581077195e-05
-1.39661289582071e-05
-2.6205834689141e-05
-3.63340196312853e-05
-5.26518075601103e-06
-2.38532534028932e-05
-1.14020707533901e-05
-3.52973202629757e-05
-1.17675221675525e-05
-4.3800729635495e-06
-2.72154024272064e-05
-2.2598333420965e-05
-6.96730989800794e-06
-2.28440390515414e-05
-1.60394372950201e-05
-1.67900477721958e-05
-2.93496465424494e-05
-2.26549639239774e-05
-8.12572806991807e-06
-2.96010042296813e-05
-1.90746438520764e-05
-1.53268245854214e-05
2.62786303061303e-07
-8.56372999905789e-06
-1.08374752467111e-05
-8.90111898815384e-06
-3.17446025816852e-05
-2.84181001151018e-05
-1.33251697785276e-05
-6.71333351598187e-06
1.82494785226518e-06
-1.77484707737542e-05
-2.03026533788132e-05
-2.40352885494307e-05
-1.73716926051551e-05
-3.11854249292407e-05
-8.72207130398533e-06
-1.78476064235051e-05
-2.82955119526792e-05
1.79352172299036e-05
-2.15983583047183e-05
-1.28832222873909e-05
-1.88044148097068e-05
-8.07535770802882e-06
1.6067363335532e-07
-2.5778098768496e-05
-1.52087667867365e-05
-8.30472704051109e-06
2.59151469300484e-06
-2.07509970651955e-05
-1.26686628146098e-05
-1.93849763627786e-05
4.97647671146012e-06
-1.11484161648791e-05
-7.67655753460343e-06
-5.38203457855081e-06
-2.097164849775e-06
-1.58165369319668e-05
-2.47501836350236e-05
-9.55952213735249e-06
-2.81217843613561e-06
-3.1072163709691e-05
-4.3412718990284e-06
-1.26604026390294e-05
-6.97653330578995e-06
-2.44354758813304e-05
-2.34262233978669e-05
-2.79984416799549e-05
-1.62891121754973e-05
-3.76240348095941e-05
-5.42286898797237e-06
-1.81880874269177e-05
-2.62141390550713e-05
-2.77761245405118e-05
-3.74687841683765e-06
-1.95266247046261e-05
-2.77496090389186e-05
-2.79782568063118e-05
1.83696093902237e-08
-1.88242737649508e-05
-2.33495875249259e-05
-3.49199967908345e-05
-1.97619394954773e-05
-2.47459555602937e-05
-1.05964130895955e-05
-3.98276662118378e-05
-2.45932653787301e-05
-1.5694708365837e-05
-1.99582496011094e-05
-1.98924296320899e-05
-2.157878565861e-05
-2.67709261266008e-05
-1.1723054193694e-05
-2.86110274788561e-06
-1.24164359361454e-05
-1.42833421835391e-05
-1.56395360403257e-05
-1.78747783339811e-05
-1.462060140268e-05
-2.42915458776625e-05
-3.3787617953924e-05
-2.10717272142047e-05
-8.29084271025689e-06
-2.84841389343664e-05
-1.95949073276983e-05
-2.03219511192304e-05
-2.05290169185296e-05
-2.02519784191911e-05
-1.06093206537641e-05
-2.42287709260666e-05
-1.24816704988531e-05
-1.37772391298531e-05
-1.78161213428089e-05
1.09716975744097e-05
-2.73615105131934e-05
-1.48971439497445e-05
-1.6781360673914e-05
-3.38630837250381e-06
-3.80020396252113e-05
-2.6817545303468e-05
7.69426607086018e-06
-4.39976047940218e-07
-1.26548447622146e-05
-3.35201840182942e-06
-8.44343853405883e-06
1.92725313066033e-06
1.15963046634797e-05
-6.13853913981071e-06
-2.85622863499091e-05
-1.30977700046331e-05
-2.71442653945986e-05
-1.51322176125589e-05
-5.51118951356117e-06
-3.69444731142149e-06
-2.10861276848658e-05
-7.94330755854037e-06
-7.77476175420371e-06
-7.80182560071414e-06
-1.64331689527435e-05
-8.6764182933997e-06
-2.3122945695395e-05
-1.45530554578122e-05
-1.21780189402104e-05
-8.27620379174176e-06
-2.2019628571546e-05
-1.91350389376273e-05
-1.94115818383385e-05
-1.58212897085161e-05
-4.27087777043615e-06
-2.69767271966659e-05
-4.99012429365817e-06
-2.52791416761646e-05
-2.04636526775479e-05
-6.9921640405702e-06
-1.58947398272677e-05
-2.17443474451944e-05
-1.52815623399207e-05
-2.19320915714968e-05
-3.38545542651612e-06
-2.32939868195469e-05
-3.20512001195083e-05
-1.15339393081345e-05
-2.45313662907192e-05
-2.20038606297381e-05
-2.15971547994303e-05
-3.30601321709958e-05
-1.87611532132731e-05
-1.23682098676931e-05
-3.18097991288675e-05
1.30328653791009e-07
-1.85126495084065e-05
-1.78965189500281e-05
-1.43572529276618e-07
-1.90775277568743e-05
-2.26329822310421e-05
-1.36695928478099e-05
-1.1730026180551e-05
-2.50264352944571e-05
-3.02106955100332e-06
-1.23596396225361e-05
-3.44456831880589e-05
-2.4704553652974e-05
-2.94751472190341e-05
-3.12357051021767e-05
-1.10147475086101e-05
-3.51705990098526e-05
-8.04511317670316e-06
-2.00071908269654e-05
-4.56931514934359e-06
-1.577674090885e-05
-2.87466111505158e-05
-1.17628268111681e-05
-1.78777257028556e-05
-1.00409203428266e-05
-3.15146049977338e-05
-8.15407224649299e-06
-2.09500183333553e-05
-8.88896353701852e-06
-1.9542076314425e-06
-2.79690979491298e-05
-1.4620753874256e-06
-2.52173873159271e-05
-1.03386714758937e-05
-1.22774989507422e-05
-2.46853548316111e-05
-2.16068735800721e-05
-5.4747000096823e-06
-2.97489943392647e-05
-8.72703226366233e-06
1.75625405306289e-06
-2.02548121314082e-05
-2.51711094281514e-05
-3.8005943744396e-06
-3.62142304492247e-05
-2.01862045554046e-06
-2.34998995566239e-05
1.47860340211649e-05
-2.16382928483861e-05
-2.2255025107407e-06
-1.04374816711094e-05
-2.35066648560935e-05
-3.0393402278542e-06
-1.75842513387944e-05
-3.35234147187509e-08
-7.12660677436918e-06
1.08682786866112e-06
8.74995706461083e-07
-2.37068007945591e-05
-1.76512443002918e-05
-1.70286779247384e-05
-1.88785978699132e-05
-1.36152106447253e-05
-3.88704746609387e-06
-2.46133861372807e-05
-2.36323591836274e-05
-3.1660884966732e-05
-1.54530270691681e-05
-1.44710883063165e-05
1.75175981177934e-06
-2.01513808999826e-05
-1.86168428967667e-05
-2.96868480942611e-05
-3.68087979954625e-05
-3.03773255284483e-05
-1.0006213393745e-05
-1.48220166221384e-05
-1.17285789361308e-05
-3.5063972318753e-06
-2.52687574858585e-05
-1.60129319728797e-05
-1.2371161898179e-05
-2.83582435274297e-05
-3.61835892597281e-05
-2.12264442230861e-05
-8.36805558320403e-06
-1.9480049887781e-05
-3.18855681320535e-06
-2.1733284808783e-05
-1.78526856688856e-05
-2.08915096786494e-05
-2.60322439602093e-05
-1.30063807289101e-05
-3.474052907608e-06
-3.40125925571004e-05
-1.1993972097821e-05
-8.77833145802621e-06
-3.12590080129441e-05
-9.58131178668354e-06
-1.06554067014196e-05
-2.41897659564155e-05
-1.43376750930591e-05
-1.85699331343034e-05
-1.35630185843105e-05
-1.64063112836992e-05
2.64980407300014e-06
-6.32589721371232e-06
-1.92757759915796e-05
-2.32722316234796e-05
-3.2573622706244e-05
-2.49014603752303e-05
-2.02543313462654e-06
-9.07564292014138e-06
-2.51053945533039e-05
-2.10645699892479e-05
-5.49788000706524e-06
-2.96698328155347e-06
3.82494258322107e-06
-1.05697306142844e-05
3.2307230096753e-06
2.31832184103065e-06
-2.15940970253206e-05
-1.76944040917969e-05
-1.38206413860446e-05
1.69803337948273e-06
-1.4120038244413e-05
-1.22911392825435e-05
-1.74009526034921e-05
-4.82213462790742e-06
3.51128993022819e-06
7.73553980446289e-06
-3.19571638017822e-07
-7.1356590033192e-06
-4.6640138966272e-06
-1.21979844822812e-05
-2.43569924583339e-05
-3.80575335683454e-05
-1.39477052976415e-05
-2.04349658776811e-05
-1.42664670204674e-05
4.1474803194686e-07
-2.18773975393324e-05
-5.17821335636133e-06
-1.18241471803278e-05
-2.30653773377844e-05
-2.56731227481221e-05
-3.20724876377526e-05
1.3062472103559e-05
-3.05370262259401e-05
-1.54784438071869e-05
-2.38227762355956e-05
-1.58350074487153e-05
-2.14149454287943e-05
-1.36278740464866e-05
-1.12213678645932e-06
-2.03706657048399e-06
-2.96747875150474e-05
-2.58311578334801e-05
-2.86654306117057e-05
-1.38295402594079e-05
-1.87297978624851e-05
-3.32716594811195e-05
-1.866794401445e-05
-2.11735647547498e-06
-2.16336782099438e-05
-4.93110868733202e-06
-2.97146994956444e-05
-1.35212893245391e-05
-2.50005451162698e-05
-1.8631426646409e-05
-3.21903131759798e-05
-8.69068733249556e-06
-2.8835075416298e-05
-5.61829310165004e-06
-1.73817590315251e-05
-1.1579226069061e-05
-3.75417814590576e-05
-1.58972956338695e-05
-1.11947259875779e-05
-4.35612873702018e-06
-1.74662412911384e-05
-1.68296852708556e-05
-1.89582300437812e-05
-2.55226181116458e-05
-3.23110632795253e-05
-2.58522883898919e-07
-6.93786530561148e-06
-1.63332840890864e-05
-1.68832168841643e-05
-1.70987550385009e-05
-1.11293823794117e-05
-2.09204684949687e-06
-7.85882072878288e-06
-1.36066398719745e-05
-1.17184148042264e-05
-1.13432795823134e-05
-2.62275031829953e-06
-1.27796280814505e-05
-2.51424089816238e-05
-4.56057755037804e-05
-1.77945418458679e-05
7.50113140136822e-06
-5.05041298269945e-06
-2.43407688410588e-06
-7.93654276520481e-06
-1.56795842148856e-05
-7.33596691087058e-09
-1.28260954180921e-05
-1.69426566392941e-05
-1.59744901117194e-05
-1.06171196318603e-05
-1.31988811368615e-05
-1.6930102966821e-05
-3.83215195909916e-05
3.29417547642039e-08
-5.31557064350601e-06
-1.35412492831765e-05
-3.93980631142439e-06
-1.00277329565696e-05
2.2123626996412e-06
-1.63723237427529e-05
-1.33758743705245e-05
-2.08369185294586e-06
-2.38197617697831e-05
-1.01460721462555e-05
-1.80044546480923e-05
-1.06101738402965e-05
-1.40133475487667e-06
-1.38831698319263e-05
-3.79411090591947e-06
-7.84076229094905e-06
-6.56699974228227e-06
-2.39141621141212e-05
-1.174010273685e-05
-1.61732230183399e-05
-1.45124520553929e-05
-8.46413232545543e-06
-2.23592474982427e-05
-1.40117445505228e-05
-2.83059482171792e-05
-1.37306220319246e-08
-3.49203827691042e-05
-1.36600465942818e-05
-1.33026982779731e-05
-1.55146496206413e-05
-1.5005643979698e-05
-2.6735362095775e-05
-2.02554449598153e-05
-1.79279229842959e-05
-9.29626663873678e-06
-2.07786786780193e-05
-2.92009811642011e-07
-3.98567828654045e-06
-1.83599568333296e-05
-2.6374284320903e-05
-3.34138578162415e-05
-3.35003663213984e-05
-1.52882357818089e-05
-1.13101940297927e-05
-5.67407692492614e-06
-2.80799314880999e-05
-1.82075711614798e-05
2.83777430436876e-06
-9.91397344082072e-07
-1.25567460139912e-05
-1.87235012301938e-05
-8.44480305332303e-06
-1.27279497505321e-05
-1.3731835128389e-05
-3.89556305992549e-05
-1.22613544751913e-05
-2.11935155103582e-05
-4.8231179828011e-06
-1.35287837328286e-05
-1.23863233949139e-05
-1.13000944030605e-05
-2.39381756737291e-05
-1.44240604853127e-05
-1.30238757918033e-05
-2.65184420407577e-05
-2.07678353961275e-05
-1.3304052105676e-05
-1.84729187365331e-05
-1.81313869450229e-05
-6.29681717348727e-06
-4.10877834836575e-05
-2.02078407314765e-05
-2.57283296863502e-05
-1.54918150625797e-05
-1.32608722394266e-05
-9.49494051276868e-06
-9.25439782820644e-06
1.09361855517742e-05
-6.46156224650938e-06
-1.82985880096563e-05
7.55049975400229e-07
-6.14348198210168e-06
-1.86659762388857e-05
-2.77414757802605e-05
-1.84658418860123e-05
-2.04523570513285e-05
-2.38753956726787e-05
-3.0327078916998e-05
-2.68316350815726e-05
-1.88580301862027e-05
3.53720429746172e-06
-2.20969517758846e-05
-3.30436236314993e-05
-2.94028535724266e-05
3.0516967540416e-06
-3.04534424253821e-05
6.67629684385961e-07
-2.10541045041625e-05
-1.8794414633651e-05
-1.51724955405566e-05
-4.38113431662461e-06
-1.31194568394837e-05
-2.19353053217395e-05
-1.69952878383477e-05
-2.01953274069944e-06
-9.90261254322156e-06
-3.5432339252814e-05
-1.1158617836319e-05
-1.17662326526118e-05
-5.81622357947831e-06
-2.44660159909333e-05
-2.61471755937329e-05
-1.77520020553112e-05
-1.56195442395488e-05
-3.82816128592577e-06
-3.40275989293946e-05
-2.34685626129416e-05
-5.2990996819283e-06
-1.60089493236191e-05
-9.9886886748084e-06
-1.90719433190944e-05
-1.97061455218026e-05
-1.48364436885707e-05
-2.01815799076412e-05
-2.56099961645642e-05
9.44261040352826e-06
-1.2121474160167e-05
-4.48299238618437e-06
-2.34854451340565e-05
1.19245308981384e-06
-2.49122268438788e-05
-6.74012337141875e-06
-2.29329702200109e-06
-2.12903399416753e-05
-3.78316254219674e-06
-3.8007518334352e-06
-9.50919489662746e-06
-3.09889765318273e-06
-3.5280942641225e-05
-2.61927190201036e-05
-7.48817321177784e-06
-2.06164936302903e-05
-8.83462351243838e-06
-1.91407988667254e-05
-9.13077674387697e-06
-6.49742195959057e-06
-3.01010459300885e-05
-2.00281870039917e-05
-1.16593310300997e-05
1.315775279409e-05
-1.113407486904e-05
-1.09032555971739e-05
-2.40352272203078e-05
-1.28213968616435e-06
5.4147006975048e-06
-8.00304353171524e-06
-1.23737398002249e-05
7.01295122049321e-06
-9.29788719377826e-06
-1.69450980034803e-05
-2.77192704049038e-05
-3.57831392730089e-06
-1.73771252727306e-05
-7.2028889228751e-06
-2.55378692625949e-05
-3.34816402364983e-05
-1.31371039492509e-05
-5.95379261171941e-06
-1.63489220301759e-05
-1.21299680204939e-05
-7.6576881281924e-06
-2.27310931879385e-05
-1.74037380687216e-05
-3.11311981472644e-05
-1.31723822133442e-05
-1.73092748296909e-05
-3.28221935825519e-05
-3.93929505675199e-05
-2.35785008078398e-05
-1.99626505017309e-05
-6.14251676823077e-06
-2.92382692206087e-05
-2.18591277985756e-05
-9.91008428783548e-06
-1.90684735948946e-05
-3.2282748461565e-05
-2.4588337647476e-05
-3.41595858009962e-05
-2.34195097710068e-05
-3.42328243276241e-05
-2.1890121005031e-05
-2.50372868278683e-05
-6.52702754067885e-06
-3.90593656824729e-05
-2.34493322035616e-05
-1.86440205914749e-05
-2.32359168654172e-05
-6.51450607138523e-06
-3.11546879224597e-05
-1.7288950561428e-05
-1.53262547479569e-05
-1.38537347459778e-05
-2.29904058575796e-05
-1.72805110219236e-05
-2.53080058900491e-05
-1.34768612138711e-05
-1.0008773181315e-05
1.50106356756464e-06
-2.66772316445053e-05
-2.15027810453576e-05
-1.299643896267e-05
-3.33040706437934e-07
-1.20633836440723e-05
-2.12610468907501e-05
-9.25364273402579e-06
-2.05768067413356e-05
4.07212999491134e-06
-1.90524655091015e-06
-2.11671472051265e-06
-2.24357339852606e-05
-3.07115826038572e-05
-5.55382480447683e-06
-1.5862169448558e-05
-2.23182434495143e-06
3.39879280912679e-06
-1.60693464561037e-05
-1.91442876097383e-05
5.38590080026203e-06
-8.7405585454829e-06
-1.72942278215255e-05
-1.48801697502214e-05
-1.86900878592221e-05
2.22580250088166e-06
-5.36639500985941e-06
2.07093302980248e-06
-5.90326527265038e-06
-2.30997165989178e-05
2.85922350210814e-07
-3.28718751277793e-05
-1.81442994688513e-05
-2.61006473220895e-05
-2.49871524769873e-05
-1.70537312673621e-05
-6.70516292255829e-06
3.7808333697609e-06
-2.31037241714353e-05
-2.86768893232695e-05
8.33116686020652e-06
-1.54888410260002e-05
-4.4033363134397e-05
-2.45403315768142e-05
-8.65021077316629e-06
-1.48889200102328e-05
-2.61968512468585e-05
-1.7901990182228e-05
-3.79025801116643e-05
-1.35781039568119e-05
-1.31928492587879e-05
-1.9007192432113e-05
-3.29824587716355e-05
-1.98458450520428e-05
-1.393009564647e-05
-1.51803045780677e-05
-3.63585957624572e-06
-2.37907250981129e-06
-1.30778325741053e-05
-1.69428518039811e-05
-2.03588933714565e-05
-2.59195577222189e-05
-1.98721777377036e-05
-3.94234915744602e-06
-1.5113462218174e-05
-1.94454759025132e-05
-1.65926479247833e-05
-4.13772884144324e-05
-1.79371288989322e-05
-2.21067803454218e-05
-2.5233406943521e-05
-1.80044167034966e-05
-1.79562301928438e-05
-1.38375554588168e-05
-7.74066721446446e-06
-4.28051052011259e-05
-5.28268870481095e-06
-1.17852689518891e-05
-5.64568113428389e-06
-3.14193010485978e-05
-4.19407935553408e-05
-1.53230859571792e-05
-2.24117786881317e-05
-1.28753182797551e-05
-1.09548410054463e-05
-2.256555890532e-05
-2.19039205137598e-05
-2.42852855546188e-05
-1.55951439879466e-05
-2.14382673388321e-05
-2.30121031501702e-05
-1.38391773586419e-05
-1.04633385317422e-05
-2.45211901322529e-05
-8.14422679909186e-06
-1.07862059206549e-05
1.14382792356628e-05
-6.03338130843638e-07
-3.04599764347823e-05
-4.57406780533645e-06
-1.18317456331715e-05
-1.06194650911576e-05
2.01195952322809e-06
-2.04347809117684e-05
-1.65330777646046e-05
-3.36188811242206e-05
-1.96567617484578e-05
-9.03671017377941e-06
-7.09002907327031e-06
4.69163763321381e-06
-9.27971873367064e-06
-2.15542589742787e-05
-1.8141787433321e-05
-5.02130417854611e-06
-1.83324677387012e-05
-3.81949058603928e-06
-2.43202334900202e-05
-1.11524986766731e-05
-1.28524021855361e-05
-1.85096096746326e-05
-1.71670848570305e-05
-1.77454631427073e-05
-2.161997496563e-05
-2.19343988954244e-05
-1.67336965891105e-05
-2.1200160685877e-05
-1.46464080053263e-05
-1.00827597895823e-05
3.2515686640332e-08
-2.50280302304616e-05
3.11669111879989e-06
-1.05271439627206e-05
-1.01984458111364e-05
-1.80618901890156e-05
-3.54265542646505e-05
-3.0397950854423e-05
-2.72892965718316e-06
-1.17728285551831e-05
-4.08618215139953e-05
-2.64625255495439e-05
-1.28392744781836e-05
-2.10262879493839e-05
-1.41147201220192e-05
-1.09558158294177e-05
1.17507846292302e-05
-8.85531983580028e-06
-1.64840683346416e-05
-1.91564665348297e-05
-2.32431578628435e-05
-3.24982477459519e-05
-1.9044041418906e-06
-2.33244901406459e-05
-1.10328935702929e-05
-2.00969681520341e-05
-2.21507117260919e-05
-2.82415298276685e-05
-2.40370656326138e-05
-3.1397256945304e-05
-1.71120777763108e-05
-2.67996379559282e-05
-3.27192055034931e-05
-3.69390917728801e-05
-1.67544787359216e-05
-8.21053181299887e-06
-2.53290392818269e-05
1.36829410995212e-05
-1.61188440131825e-05
-3.21898446865886e-05
-2.4915154330234e-05
-1.82969845851807e-05
-2.81600627378791e-05
-3.40036208528688e-05
-1.76497753277347e-05
-2.20185400080931e-05
-3.21890387479967e-05
-1.54137115251861e-05
-1.40747644632666e-05
-1.00536150010059e-05
-1.08954888163896e-05
-5.91286596916571e-06
-5.94230103549162e-06
3.14008071959104e-06
-9.46688035760276e-06
5.9731511117093e-06
-1.99626023088879e-05
-7.86089771745874e-06
-1.25122531938694e-05
-1.56438816336902e-05
-1.73476874939907e-05
-1.61733950954451e-05
-1.94658447416162e-05
-2.01207102798859e-05
-1.50022776894932e-05
-1.25285996499567e-05
-1.76057009377035e-05
-4.21951298103781e-06
1.35039891810816e-05
3.19920788382061e-06
-1.85416100753267e-05
-1.39846408599148e-05
-1.19805019007234e-05
-7.60539587688196e-06
-7.7251760250372e-06
-6.82376773320263e-06
-2.02660714143978e-05
-1.34347708908991e-05
-1.51068946977537e-05
-1.1873752399023e-05
-1.24309333483037e-05
-1.84039009471749e-05
-5.1643263402558e-06
-1.73770287240167e-05
-1.83858744067327e-05
-6.33434468063538e-06
-2.64264885533282e-05
-3.74493682460179e-05
-2.40102171070537e-05
-3.70589920706971e-05
-3.20745751066926e-05
-2.9224930259836e-05
-8.27911164035318e-06
-1.21323651989628e-05
-1.18653206092876e-05
-1.61852741976603e-05
-9.25733452217097e-06
-3.43628438953831e-05
1.52014073396444e-05
-4.12841268567773e-05
-1.65845527828968e-05
-5.50094665084075e-06
-5.33981623425594e-06
-2.06682859935864e-05
-1.82401262072781e-05
-2.46127945780725e-05
-1.63047432173943e-05
-1.52956646696525e-05
-3.91514732142788e-06
-4.54701201379995e-06
-1.99895944168742e-05
-3.10366305852527e-05
-3.26660284998753e-05
-1.72719220858384e-05
-1.88627861036516e-05
-3.53741810157538e-05
-2.33910235038437e-06
1.53748427288312e-06
-1.40307063532144e-05
4.02360900247265e-06
-1.39890936728562e-05
-1.16461071477156e-05
-2.79112271341766e-05
-1.10886455573649e-05
-1.93699382737355e-05
-9.70013807308113e-06
-2.13372434259451e-06
-1.67883655129056e-05
1.3483133346153e-06
-9.29542142771182e-06
3.29343228579267e-06
-2.3820932298265e-05
-1.27847856495119e-05
-1.05739262649339e-05
-1.58738161916544e-05
-2.50370616759271e-05
4.67347080635574e-06
-1.05581739084078e-05
-1.92122530995811e-05
-1.94814156812252e-05
-2.37027453439355e-05
-2.76312115137858e-05
-1.17738184308229e-05
-9.84471211211014e-06
-2.88826703359619e-05
-1.09554883959222e-05
-1.28001814637135e-05
-8.31681601433732e-06
-2.35896081427384e-05
-1.88196438303582e-05
-1.76108850383415e-05
-8.80731445190724e-06
-3.04709717175993e-05
-3.20524006224946e-06
-1.57230113074756e-05
-2.63365070886996e-05
-4.90793243746222e-06
-1.64486183012693e-05
-2.34668906866223e-06
-4.82847613426925e-06
-1.05703792923888e-05
-2.68087771549527e-05
-3.50165254288479e-05
-3.43207790835507e-05
-1.18041106433295e-05
-3.19920794935141e-05
-3.00499851209782e-05
-2.27612863517997e-05
-1.28804521593813e-05
-1.02912766332157e-05
-1.57061238148177e-05
-2.11621507212061e-05
-1.51784399407016e-05
-2.50146468218589e-05
-8.69379489262125e-06
-2.24128692205325e-05
-2.19152729430677e-05
-1.94599246590057e-05
-1.33626551738022e-05
-1.19923609140043e-05
-2.06448079085904e-05
-3.18365898143393e-05
-1.54649637943745e-05
-1.26842799415043e-05
-1.41844150103744e-05
-2.78139747331549e-05
5.96999389592637e-06
-2.00130452546088e-05
-3.30837277624303e-05
-1.53831647987512e-05
-7.40941986097485e-06
-9.97779641492461e-06
-7.81628355848282e-06
-1.11551762034366e-05
-1.84024253981203e-05
-1.96332107843275e-05
-2.06019726925715e-05
-1.34604737466632e-05
-1.51495398074187e-05
-3.45931125206218e-05
-1.0523210677085e-05
-2.53309128919065e-05
-4.34491081152179e-06
-1.45903212700358e-05
7.0972469522433e-06
-1.27461373988504e-05
-1.65705083980786e-05
-2.429344478396e-06
-1.16426929333679e-05
-2.0848398394601e-05
-5.82813382300147e-06
-2.56503403914323e-05
-2.05971668464268e-06
-2.14891809419814e-05
-1.47542610309375e-05
-2.67563488397126e-05
-2.79648148926638e-06
-1.37298071744146e-05
4.77513302397566e-06
-4.80902634773461e-06
1.0359201922178e-06
-3.54323605818412e-06
-3.66067286946125e-06
-9.52147490289545e-06
-2.88343698786249e-05
-2.12507294583528e-05
-1.19614279005683e-05
2.26882889271938e-07
-1.90524636754195e-05
-7.19089937110014e-06
-3.62852851631211e-07
-1.39737009542605e-05
-5.52241228828502e-06
-1.16684542761738e-05
-2.08170570071133e-05
-2.6733605913502e-05
-1.73727495451229e-05
-1.07792087302801e-05
-6.53248687543258e-06
3.56957923629827e-06
-1.10932953053212e-05
-2.67550813417973e-05
-3.35264862350117e-05
-9.12021486530801e-06
-4.23935002999511e-06
-2.61748700804886e-05
-1.72545724593001e-05
-8.33005809044411e-06
-2.56819218318189e-05
-3.35770673361978e-05
-1.71063762601887e-05
-2.16670724291163e-05
-3.00453299504535e-05
-1.74575774443018e-05
-1.23760966679582e-05
-1.93932711450612e-05
-6.24779647265253e-06
-1.84126407466204e-05
-1.75904782387707e-05
-1.32886322304487e-05
-1.98081403094478e-05
-6.98165371548904e-06
-2.78395735299591e-05
-2.19190910417526e-05
-1.77389290135157e-05
-2.05513997628891e-05
-3.94153049204857e-05
-5.76811242226978e-06
5.78975193283415e-06
-2.51081075514184e-05
-1.20036878635378e-05
-5.4442813026134e-06
-1.87178648254541e-05
-2.42771677880032e-05
-3.08411392415604e-05
-1.93017093881279e-05
-3.48843946858118e-05
-1.86302154485311e-05
-1.12263717760879e-05
-2.15618296276937e-05
-1.87783223327809e-05
-9.82706451043619e-06
-1.84823158058417e-05
-1.27462508617021e-05
-2.83381725823326e-05
-1.23542807686419e-05
-8.45327725583314e-06
9.91684876957538e-07
-1.03142497640581e-05
-2.40368038150023e-06
-1.48846035006471e-06
-1.4810932606388e-05
-2.02251543590976e-05
6.97155337504543e-07
-1.53649448540491e-05
-1.04252638584392e-05
6.62438114531637e-07
-2.2154095043739e-05
-1.00979730453019e-05
-4.90171785198336e-06
-2.23495584045234e-05
-2.17600079319583e-05
-1.60568795273893e-05
-2.32069579172993e-05
-2.31135960903529e-05
-6.93882496579574e-06
-2.0243715494747e-05
-2.22703730781434e-05
-2.6017202779723e-05
-6.42580858907098e-06
-6.30999909211488e-06
-1.2090281383403e-05
-2.97285738139623e-05
-2.07199244877251e-05
-2.46836350832204e-05
-1.48901045696156e-05
-1.95780674796036e-05
-1.14194409160951e-05
-3.69113263382299e-05
-2.67066679494082e-05
-2.05306258368852e-05
-2.31026533597023e-05
-2.67498108502344e-05
-1.27271350957323e-06
-1.79419122728308e-05
-3.52548360436359e-05
-2.95197472520502e-05
-1.62313591681996e-05
-1.86040177012258e-05
-1.82079464057233e-05
-7.73646299017214e-06
-6.42310692787487e-06
-3.29557241019007e-05
-2.80563628318136e-05
-2.62108442635433e-05
-2.22336572644244e-05
-1.41033431379878e-05
-1.5680102530997e-05
-2.81405790493104e-05
-7.10642118709885e-06
-2.34012738357566e-05
-9.15280497698949e-06
-1.28999326956959e-05
-1.68515278438233e-05
-3.60164351115183e-05
-3.44679768347594e-05
-2.31823368594048e-05
-1.77339064786708e-05
-2.17949848640234e-05
-1.26552060220112e-05
-3.48887718967532e-05
-2.87840819902608e-05
-3.19704847260983e-05
-2.80765273965347e-05
-3.00032047657623e-05
-3.00039156102347e-05
-4.40827521290245e-05
-2.60367799391843e-05
-1.95370106633747e-05
-2.2923924388616e-05
-1.26084392471094e-05
-8.81561277795097e-06
-1.91766097756452e-05
-9.98485624258247e-06
-4.96589345806399e-06
-3.00548407041925e-05
5.8670161723631e-06
-1.20557239222053e-05
-1.52328264975358e-05
-1.31036037686551e-05
-1.28504508318518e-05
-1.83212882616342e-05
-1.92112674489348e-05
-6.65213591724453e-06
-2.96973841283683e-05
2.23238440483933e-06
-1.83084601454944e-05
-2.23424424629757e-05
-1.47945272852558e-05
-8.92549807978728e-06
-1.51121150970681e-05
-6.87361583369214e-06
-2.61860018296015e-05
-1.77680137097737e-05
-8.24452884864425e-06
-1.77607244862465e-05
-1.96554574677962e-05
-2.67387403312726e-05
-2.42500143330856e-06
-1.58525392088708e-05
-1.43738462936403e-05
4.80008922724583e-06
-8.16396324815405e-06
-2.27097665001409e-05
-2.11598557574899e-05
-1.98348425745953e-05
-4.84156992615147e-07
-1.46537046995391e-06
-2.97512565720183e-05
-9.47635531798571e-06
-2.75972127618228e-05
-9.25522105972408e-06
-9.01699654631636e-06
-2.55785172032879e-05
-1.60671599731948e-05
-1.76399774628282e-05
-3.94357792727725e-05
-1.61575363607898e-05
-8.74636289293471e-06
-2.58517203003418e-05
-2.60796492183249e-05
-3.89701903687278e-06
-2.93482302552368e-05
-2.11746925742383e-05
-3.61598775674557e-06
-1.25641788952854e-05
-3.34127012871836e-05
-2.24421165022099e-05
-9.5687125633394e-06
-1.77888928730536e-05
-2.46300382145917e-05
-2.53710811277176e-05
-2.47247576393623e-05
-2.68111289214724e-05
-2.70663387482039e-05
-2.80540575135829e-05
-5.30015298559391e-06
-2.41817206283603e-05
-4.30429584114128e-06
-2.27848985897227e-05
-2.3025604915502e-05
-2.8216674275594e-05
-2.6462294151154e-05
-2.41315634168394e-05
-2.0258538787028e-05
-2.34890338889338e-05
-1.84774727530778e-05
-2.88163644532302e-05
-2.84071538681734e-05
-1.27630781055167e-05
-1.54126870159403e-05
-2.24849017815941e-05
-1.66236325104806e-05
-1.30373279923204e-05
-1.19687831557736e-05
-2.60866207703056e-05
-2.55440910746771e-06
-7.1896551620211e-06
-1.68814635085536e-05
-2.11370130102978e-05
-1.42842006499113e-05
8.4587579700946e-06
-1.58197915347425e-05
-2.02226051970669e-05
-8.17092382138636e-06
1.13738630534855e-05
-1.79250849885525e-05
-1.26023821581355e-05
-1.08442234204594e-05
-8.17365820997086e-06
-1.58177238434985e-05
-7.09807236498459e-06
-2.69431206547647e-05
-1.57275346871566e-05
-2.30614319338089e-05
-2.83882172453004e-05
-1.35628622767453e-05
-2.56507286479668e-05
-1.75100986995574e-05
2.61428486922945e-06
-1.72888373585069e-05
-2.25267508874956e-05
-2.37175126626322e-05
-2.91265233736951e-05
-2.39488363463578e-06
-1.44444012232767e-05
-2.08009036526033e-05
-1.91934552977269e-05
-2.91150183285508e-05
-1.79346452652796e-06
-1.68224709457925e-05
-3.82795950063623e-05
-8.7420479043453e-06
-1.00515958357046e-05
-3.66210264791299e-06
-1.68978417828837e-05
-1.59516249803265e-05
-1.70516788296121e-05
-2.25699712777866e-05
-1.83371267491395e-05
-6.42352459940611e-06
-3.48293634232975e-05
-2.00016723788683e-05
-3.13171996815161e-06
-1.94537648455058e-05
-2.71525973954323e-05
-3.05689436267848e-05
-1.27716914407967e-05
-1.51815987902664e-05
-1.90647578054365e-05
-4.25609295426141e-06
-2.33012781662303e-05
-7.16762634963734e-06
-2.59756851618759e-05
-3.59224278205275e-05
-2.62084599516944e-05
-7.38586933411282e-06
-3.58723491995929e-06
-6.58879866006667e-06
-2.5024681425324e-05
-3.15299859595141e-05
-6.84095094169214e-06
-3.14446705704013e-05
-9.13886213924478e-06
-7.01793352120959e-06
-2.73241018623822e-05
-2.62382664532845e-05
-2.09513773120559e-05
-1.14497434517168e-05
-8.71347340509709e-06
-8.2890398771664e-06
-1.63086676641252e-05
-1.29512312150826e-05
-2.25872899592527e-06
-2.18818713132234e-05
-1.97164618983096e-05
-9.57040285784437e-06
4.83074460077058e-06
-8.55106311974632e-06
-1.71612455447155e-05
-1.12633364498841e-05
-2.99729649270457e-05
-5.13771202430804e-06
-6.80702942873851e-06
1.58961122536565e-06
-1.80771960199131e-05
-1.4476698743797e-05
-5.90749372230005e-06
-1.37599749236073e-05
-1.35903262619947e-05
-9.83107023897078e-06
-2.99829674372548e-05
-2.38160224740185e-05
-1.338658260051e-05
-1.13491195075067e-05
1.35751966729093e-05
-1.06345178644623e-05
-9.56502787600755e-06
-2.07493761557358e-05
-6.66062850649076e-06
-1.54924671795739e-05
-1.63069236400722e-05
-1.04552362493563e-05
-1.79513121174062e-05
-2.49578195629033e-05
-2.35616426051351e-05
-9.74331808714718e-07
-2.46015519705701e-05
-2.36689065605107e-05
-2.18705052482058e-05
-1.01287431490774e-05
-1.7643051809444e-05
-2.40466042912099e-05
-2.82015746829221e-05
-3.4288028401668e-05
-6.80058471598853e-07
-1.07340918663183e-05
-3.02000633328306e-06
-1.6112231996994e-05
-2.31961062185072e-05
-3.23681885059784e-05
4.59862785861286e-09
-1.8251317643575e-05
-2.85366306117288e-05
-1.44823353312382e-05
-8.08662808640857e-06
-2.03173110134826e-05
-2.91383359074497e-05
-2.70836544566207e-05
-2.51725689378231e-05
-4.8317269540856e-06
-3.09780561472759e-05
-3.09668135083141e-05
-1.41433971604734e-05
-1.42045349231052e-05
-4.27601075209155e-06
-1.2364376059101e-05
-3.35966314044419e-05
-4.97007715515892e-06
-2.12430459276726e-05
-1.89122582119162e-05
-1.31602945137433e-05
-9.75266712380782e-06
-4.1242696779993e-06
-2.13712916731904e-05
-4.52710622785359e-06
-1.71336431751003e-05
-1.43807518836642e-05
-3.76878582098226e-06
-2.46524113036943e-05
-2.19055113040098e-05
-1.83858630569252e-05
-1.27417286706626e-05
-1.06039281074934e-05
-1.16353962459368e-05
-5.63600118233201e-06
-1.33952884732214e-05
1.28093300637634e-06
-5.94777239921286e-06
-1.04010013204712e-05
-1.22209425152262e-05
-1.0023329088947e-05
-1.9616079099341e-05
-2.30865518771416e-05
-1.46116336540247e-05
-1.41243922301742e-05
-1.26447608977471e-06
-1.56188377605197e-05
-1.32465289196283e-05
-7.27714548928067e-07
-3.35221058242972e-05
-3.61703521050627e-05
-3.41675365869214e-05
-1.61816562818899e-05
-8.10958725955668e-06
-2.46914559396294e-05
-1.34388380912769e-05
-2.07974588415123e-05
-2.51610255890809e-05
-2.41370116241716e-05
-2.22895615984356e-06
-2.14628592374128e-05
-2.17313464060173e-05
-4.00655080895834e-06
-2.90077892933132e-05
-1.25742606909706e-05
-2.09344557525141e-05
-2.63534631519944e-05
-1.35247877559418e-05
7.66387069622975e-06
-1.50836783729981e-06
-1.97870778355999e-05
-9.82476837031258e-06
-3.0676186832689e-05
-8.23597410203248e-06
-1.89513015253721e-05
-2.47459601986548e-05
-2.57397813255883e-05
-3.26397719683531e-05
-1.68422938315532e-05
-1.93025200809308e-05
-5.08924393902711e-05
-1.88326533649622e-05
-2.59773532166246e-05
-1.91765589708749e-05
-2.19101730439181e-05
-2.35114793088661e-05
-8.20957070575522e-06
-2.60501191976847e-06
-6.80606570846277e-06
-7.46478886229215e-06
-2.02542353564161e-05
-3.60325345164175e-05
-7.75091567030957e-06
-5.96974941912742e-06
-1.88278151624607e-05
-1.06750983600792e-05
-2.57898593024905e-05
-3.10686609001271e-05
-2.89926768722909e-05
-1.89212415457309e-05
-1.12626627049649e-05
-7.52575956329884e-06
-2.44489971872323e-05
-2.51782902284679e-05
-2.6405346168295e-05
-1.30370994335489e-05
-1.4404886335301e-05
-1.3166977794994e-05
-3.52164189110234e-05
-1.76448460693173e-05
-5.13122207650681e-06
-1.26061809649895e-05
-2.19135058767211e-05
-9.13788903204177e-06
-7.88634260909383e-07
1.63339622740647e-06
-9.66984471894345e-06
-1.89965586851262e-05
-1.03583130770645e-05
-1.44794177354316e-05
-1.35968090121568e-05
-1.23069050000712e-05
7.74748075200303e-06
-9.82845091556462e-06
-3.36808480651512e-06
-3.52962475160606e-06
7.30278467588975e-06
1.07554036482104e-06
-2.99301250412011e-05
-3.55532221815297e-05
-2.24340681956356e-05
-1.48212120492511e-06
-1.9087059668576e-05
-7.77546169346027e-06
-2.93807527156894e-06
-2.73265111235048e-05
-1.90800061512721e-05
2.01915172134825e-05
-2.10970556062645e-05
1.31838536765817e-05
-1.04847816507823e-05
-1.40957878315103e-05
-9.28526843549985e-06
1.14638684243956e-05
-1.21533962091346e-05
-1.29059352998445e-05
-8.27489527153473e-06
-3.06536477696704e-05
-3.32072760503436e-05
-8.65759322027428e-06
-1.53111042509303e-05
-1.85757755119874e-05
-2.74705393416831e-05
-1.89060832458165e-05
-1.10426663605929e-05
-1.00501626180663e-06
-3.08328997708791e-05
-1.52605211664483e-05
-2.20703820639617e-05
-2.99087148266658e-05
-3.28212148098032e-05
-3.104017218274e-05
-1.7246935258414e-05
-1.74427624874854e-05
-2.57435086473184e-05
-3.25083545887644e-05
-8.73923243324949e-06
-1.67909055513445e-05
-1.73357971567063e-05
-2.47058372735122e-05
-4.18640357995225e-06
-1.3313022547449e-05
4.11767235632711e-06
-1.12930528649361e-05
-1.74831788630547e-05
-7.36799924863964e-06
-3.12066316004764e-05
-3.42240406485749e-07
-1.61874273348264e-05
-2.52388215530695e-05
-5.13726361711751e-06
-2.83644612400109e-05
-3.66858337424783e-05
-3.00999739622493e-05
