# Supplementary material for: Research on computational propagation and identification of mine microseismic signals based on deep learning
Source: PLoS One. 2025 Oct 22;20(10):e0334641. doi: 10.1371/journal.pone.0334641 (PMC12543183; doi:10.1371/journal.pone.0334641)
Supplement: S10 Data — (ZIP) [file pone.0334641.s010.zip › 000101100001623.xlsx_0.txt_24.txt.txt]

-1.43783620196681e-05
-1.00931456332021e-05
-4.58517624779842e-05
-1.67732839168267e-05
-3.88638618445314e-05
6.56010392242969e-06
-2.42708186328824e-05
-7.45933106886236e-06
-1.19506096520298e-05
-1.66055461090511e-05
-2.38984030941671e-05
-2.30329771496856e-05
-2.57572857435985e-05
-1.66222903610214e-05
9.6551794778182e-06
-1.35285761462062e-05
-1.78163139751941e-05
-2.42557325884139e-05
-1.90335356273887e-05
-2.69816534559573e-05
-2.29045962865628e-05
-4.65267698115445e-05
-3.22338244744992e-05
-1.02892136677253e-05
-1.44814313418568e-05
-1.79004815389102e-05
-3.77952762076662e-05
-2.3191629828138e-05
3.41098217974814e-06
-2.46611944963682e-05
-3.70913895139602e-05
-7.14799192997761e-06
-8.76775095219441e-06
-2.08625297451825e-05
-1.63200705675036e-05
-2.15027241404749e-05
-2.14572290396864e-05
-2.21734471848385e-05
-2.36672979066161e-05
-1.09020324014524e-05
-7.18568759042247e-06
-1.67391986114345e-05
-2.68453029432208e-05
-2.95282620059948e-05
-1.26247895154444e-05
-1.73900997383715e-05
-1.26451394589261e-05
-1.94645948825461e-05
-1.73126585954984e-05
2.17204190131881e-07
-8.90034116227498e-06
4.6636758255625e-06
-2.22620692466328e-05
4.09327668516971e-06
8.54286865565235e-06
-2.69778410492225e-05
-1.11255270569521e-05
-1.56176194797119e-05
-1.98571434991924e-05
-2.2933798799818e-05
-3.25678509311039e-05
-1.44927889715592e-05
7.04289822727483e-06
-1.25045339259456e-05
-5.06391329976035e-06
-2.00792041926639e-05
-2.15238856972569e-05
-1.04540134381515e-05
-2.54888338366324e-05
-2.06007650014213e-06
-1.41803479011532e-05
-1.28898201268719e-06
-8.44841860766769e-06
1.63861004789624e-05
-1.41941433442256e-06
-9.39803173405646e-06
-1.48965166974571e-05
-2.0638043774673e-05
-2.69908812280376e-05
-2.13136361384481e-05
-2.00091633710494e-05
-3.12837013782502e-05
-4.28057191284599e-05
-3.31971717291737e-05
-1.81820393355776e-05
-1.55447355423988e-05
-1.55988181952477e-05
-2.49379246131847e-05
-1.53714011984353e-05
-2.90021686028668e-05
-1.05015397851174e-05
-7.82839368130223e-06
-2.20303475365055e-05
-1.94283736449803e-05
-1.17263133314642e-05
-2.60134646791608e-05
3.56214591586757e-06
-2.58914923795219e-05
-6.18255025639197e-06
-1.09196038015034e-05
-3.31078250904777e-07
-1.47534885334234e-05
-4.08235727126053e-05
-5.56543503578871e-06
-1.00812245150477e-05
-2.2272261783809e-05
-1.43040069662767e-05
-3.6670873271746e-05
-1.93251293960022e-05
9.6472618556422e-07
-1.98449679145539e-06
-1.26743525577247e-05
-2.06238591112393e-05
-1.0474028407191e-05
-3.15436252439705e-05
-2.82850801913533e-05
-1.92921829454412e-05
-3.58642593463201e-05
-1.16279726077499e-05
-7.56959096838695e-06
-1.74032082628501e-05
-1.73532693093461e-05
-3.06108312220117e-05
-2.48575245863448e-05
-2.39542719419144e-05
-1.07152550651607e-05
-1.76907727098328e-05
-1.02644033310926e-05
-2.54172712127848e-05
-2.25226212497552e-05
-4.67570835515728e-06
-1.47874584982372e-05
-6.59693811196968e-06
-2.96905129640043e-06
-1.66906197454904e-05
-6.76154281281968e-06
-1.37433889082843e-05
4.80113351818312e-07
-6.2490208333723e-06
-1.67444616221887e-06
-2.00126044218609e-05
-7.47637220269622e-06
-3.3337641065597e-06
-1.23380558036462e-05
8.78055715884838e-06
-1.74490955016675e-05
-5.29348613373587e-06
9.25952439636301e-07
-5.00669437402513e-06
3.12996516521709e-06
-1.14023222589445e-05
-2.09479760663643e-05
-2.93209752050042e-05
2.72531606405176e-06
-2.27006694763434e-05
-4.60540808752347e-06
2.71094305328266e-06
-9.4621964151265e-06
-2.1250478398409e-05
-2.41663222145843e-05
-1.99266767415629e-05
-7.97451551335499e-06
-1.66131266554473e-05
-2.06746239570967e-05
-1.41408371014004e-05
-7.50820813787302e-06
-1.97435066855745e-05
-8.18075627809411e-06
-1.35384549536555e-06
-1.88591759140286e-05
-5.62712772812946e-06
-1.90655961900128e-05
-1.94408050532642e-05
-3.02915970302418e-05
-2.56455648030253e-05
-1.83383131039206e-05
-1.65981918252368e-05
-3.11852242856614e-05
-3.97298057326792e-05
-3.55614032733767e-05
1.95686077066977e-06
-2.59385539890251e-05
-2.31543483686172e-05
-1.10026978150525e-05
-2.1197739018996e-05
-3.23592627679227e-05
-3.19120363083993e-05
-2.03664977348649e-05
-1.27323832579472e-05
-2.2036494641782e-05
-1.02605354006443e-05
-7.1702846103936e-06
-1.82539359495205e-05
-4.09417997015805e-06
-4.12820921454205e-05
-1.37754258823686e-05
-3.06758515721642e-05
-7.38489895584371e-06
-9.24944786667838e-06
-1.95695085706189e-05
-5.77920633680286e-06
-6.86623793689115e-06
-1.49529698062696e-05
-1.30286740547241e-05
-6.1941176268367e-06
-1.21872902569066e-05
-2.04181271120071e-05
-2.59758986246371e-06
7.53702468625077e-06
1.64943881602925e-05
-9.40539776835199e-06
-5.2269770206501e-06
-1.59978607582931e-06
-2.25167036567892e-05
-3.47693292537002e-05
-1.04147457956914e-05
-1.08080981513102e-05
-1.73233414215819e-05
-1.48879147062402e-05
-1.37172167725189e-05
-2.62600750439996e-05
-1.35579809234156e-05
-3.16941465306525e-06
-2.84343993563618e-05
3.23424619387944e-06
-5.21079585103675e-06
-1.50034083838568e-06
-1.41197758624277e-05
-3.10868854961864e-05
1.10479177062812e-05
-1.77598416428522e-05
-2.75503300948135e-05
-7.3296147612295e-07
-2.09330486498937e-05
-1.31302597553235e-05
-1.19081413585496e-05
-2.63449173263034e-05
-2.63444315798069e-05
-1.22657526578179e-05
-2.86919738745319e-05
-2.02722456593144e-05
-4.65846168154744e-06
-2.43343444636916e-05
3.10319559349192e-07
-1.37297269915869e-05
-1.77864900702216e-05
-9.80961870615441e-06
-1.6808529120836e-05
-3.0865609837972e-05
-1.63531381652088e-05
-2.51268806346299e-05
-1.5281787293499e-05
-1.6785228902359e-05
-1.28716076555681e-05
-2.44263157359259e-05
-4.00123499429331e-05
-8.98106964790723e-06
-1.4557456678719e-05
-2.5559585173165e-05
-2.92154622547118e-05
-2.96126795474566e-05
-1.2552797585788e-05
-3.78108277722046e-05
-2.29156276199483e-05
-9.36384792493589e-06
-2.00666507251274e-05
-1.86949260759986e-05
-8.37439405831192e-06
-3.0482029574034e-05
-1.65750079903041e-05
-8.93795048967534e-06
-1.37475968238273e-05
-2.02730138285896e-05
-2.31238467282517e-05
-3.99161149096641e-05
-7.29786670017646e-06
-1.18161413560612e-05
-1.01415602388911e-05
-3.34268749529562e-05
-1.22790586020146e-05
-1.41696729207277e-05
-2.40049825563937e-05
1.24234210407211e-05
-4.46971974400168e-06
-2.42017083902001e-05
-2.90034536276463e-05
-3.36828073409112e-06
-1.47625476960596e-05
5.6943506856093e-07
-2.57527475046301e-05
-2.36594984777704e-05
1.01092463834721e-06
-9.61341959769393e-07
-9.25890280734028e-06
-1.00631446231568e-05
2.88176381918242e-05
-2.18140252709381e-05
-1.49088515953553e-05
4.16034282729786e-06
7.69640740708533e-07
-2.32668020610146e-05
-1.85572031667557e-05
-1.18517599012944e-06
-1.48637786591934e-06
-1.72175952645736e-05
-6.10126327812366e-07
-9.61846365839336e-06
-1.51461381956786e-06
3.41132699344312e-06
-1.43396928151514e-05
-9.75837057851216e-06
-1.4699674954959e-05
-9.48561297223902e-06
-5.87919514393307e-06
-1.26046024818071e-05
-1.83330444021995e-05
-1.20572657214258e-05
-1.66564477770132e-06
-1.96351878658928e-05
-2.46609376705479e-05
-1.29929550826023e-05
6.26604247378221e-07
-2.89019758426376e-05
-2.07752680888264e-05
-1.9238831763319e-05
-1.93506037299864e-05
-2.21785345379348e-05
-1.91942481094408e-05
-1.45315199964083e-05
-1.34347291014825e-05
-2.34631395738806e-05
-9.6547447447608e-06
-1.98524413377238e-05
-2.39750393713654e-05
4.31102212165608e-06
-2.23016052759455e-05
-1.89443987334145e-05
-3.12751946247768e-05
-2.8579381148469e-05
-9.68563722522247e-06
-2.32647890772072e-05
-2.33151910397993e-05
-3.13217290399131e-05
-1.51728350868939e-05
-2.11381337199704e-05
-2.93079517448203e-05
-6.71162200281259e-06
-2.66210901865078e-05
-2.68987827086634e-06
-2.29334303974112e-05
-1.27157148069339e-05
-1.90556185492236e-05
-2.77084827459241e-05
-3.05581609556612e-05
-2.2576148354055e-05
-1.7280045890649e-05
-1.34119059602159e-06
-2.19811422896386e-05
-1.3722419728833e-05
-1.68616832864162e-05
-3.67197106973393e-05
-3.25025663620728e-05
-1.81135761352303e-05
-2.31021445313077e-05
-1.10410433937723e-06
-2.83996852747175e-05
-1.11334948828432e-05
-1.09255530177965e-05
-1.80399101430844e-05
-1.32225967846315e-05
-2.34548536176193e-05
-1.92177811971469e-05
-5.61557909917523e-06
-1.03415805204594e-05
-7.39162037289285e-06
-1.32716854511099e-05
-1.48414866795966e-06
-1.77121853552538e-05
-1.45329782650397e-05
-7.77868626742161e-06
7.51744986769636e-06
1.27347938196659e-06
-1.14478814589106e-05
-9.67853973297713e-06
8.13803180046892e-07
-2.39854812867653e-05
-2.54307423409276e-05
1.21699568761562e-06
-1.54876857319138e-05
-3.57921449098816e-05
-1.63016183282218e-05
-1.75935486452815e-05
-1.94534439327994e-05
-1.05891711137584e-05
-1.07253908068899e-05
-1.92247371789717e-05
-4.59042110557257e-05
-1.63897000187152e-05
1.84719286339769e-06
-2.46397548611562e-05
-3.27105408984642e-05
-1.43053577480314e-05
-1.12778083415886e-05
-2.05943553692436e-05
-3.97883390816798e-06
-4.74655653168533e-06
-1.48980917685957e-05
-1.67063025090256e-05
-2.98891011648371e-05
-1.62346650773358e-05
-6.82718099215401e-06
-3.36611152860816e-05
-3.67025301052208e-05
-2.86003227534815e-05
-1.34055701997291e-05
-2.13764992507967e-05
-8.63581610221127e-06
-3.63199150919808e-05
-3.09333796898183e-05
-3.70591348859845e-05
-3.19061117482359e-05
-1.26159771887353e-05
-1.23070529262927e-05
-2.10344393422415e-05
-2.35292860787873e-05
-1.37807541271912e-05
-2.13793797363809e-05
-3.47551715356297e-05
1.84308610131477e-06
-3.81301573000004e-05
-1.19843836728766e-05
-1.49822274891512e-05
-5.20997740434402e-06
-5.30476685945065e-06
-2.20883980613176e-06
-2.30498560983458e-05
-2.15930352866733e-05
7.39486346041948e-06
-3.41035872639308e-05
-1.01037297372927e-05
-2.06457896665074e-05
-3.60762568913151e-05
-7.35905855894715e-06
-1.73788251776659e-05
-1.90310377864322e-05
-2.74900898526626e-05
-8.56782863963402e-06
-1.28617553384943e-05
-5.66859713250143e-06
-8.05251248297517e-06
-2.34614967037181e-06
-2.73668223467761e-05
-3.09712254867698e-05
-1.05539111666627e-05
-1.71570465476496e-05
-1.92424136507162e-05
-1.11931551632538e-05
-4.66155110364437e-06
-8.02433721303616e-06
-3.08043136120497e-05
-1.80338568861405e-05
-2.88371506965835e-05
-1.21808588002233e-05
-8.77259501635217e-06
-1.55410988610977e-05
-1.83444608579999e-05
-9.8386196585878e-06
-4.02432537273816e-06
-1.9071539550491e-05
1.22122840048494e-05
-1.67777158217145e-05
1.12767146755994e-05
-1.09861222413375e-05
-1.18477731512776e-05
3.80450797372686e-06
-7.52199338044876e-06
-6.15092119042169e-06
-1.38662617468312e-05
-1.67686568497055e-05
-1.52774232941052e-05
-1.04935991802233e-05
-2.68245623077207e-05
-4.00050391240542e-05
-1.64338103383428e-05
-1.87053474183055e-05
-2.37208570362888e-05
-1.26291726857553e-05
-2.37431999945528e-05
-1.11044114481165e-05
-2.02634017712703e-05
-2.12902752478256e-05
-3.30110231730444e-05
-2.33185315220574e-05
-3.21174260681337e-05
-1.86789806112243e-05
-1.55831206021171e-05
-2.45031375107773e-05
-1.81038948005885e-05
-2.12405616448291e-05
-1.8621918259165e-05
-8.34664564075113e-06
-2.17610690870508e-05
-1.66129723762325e-05
-3.13993435619446e-05
-4.54616748236715e-05
-1.63187202913154e-05
-1.10859778974368e-05
-1.4839119322521e-05
-1.41718770768768e-05
-3.09903873046346e-05
-1.1796138183371e-05
-1.30120329910123e-07
-1.720316324115e-05
-1.49450636227165e-05
-2.11040664564223e-05
-2.65211416696359e-05
-1.69515016569175e-05
-2.34696239482647e-05
-8.39003313768093e-07
-1.04733102400875e-05
-1.70267083274201e-05
-2.51608117045065e-05
-5.09900352419875e-06
8.37386819527145e-07
-4.585524338558e-06
-1.23120583825455e-05
-1.34497352885201e-05
4.58485405304287e-06
-2.38006237532217e-05
-5.56820099204324e-06
-1.74251130959185e-05
-2.84194528990763e-05
-2.20959065790269e-05
-2.67049411359452e-05
-7.85509874528676e-06
-1.86229158604222e-05
1.70666879607281e-05
-2.28764645549109e-06
-3.79110026838007e-06
-1.67621217510615e-05
-5.10994357925505e-06
-1.52151731237076e-05
-4.45662132242584e-06
-1.97866248929629e-05
-7.41880515237056e-06
-1.70536185734737e-05
-2.02800620974624e-05
-1.04485860972348e-05
-8.26813061365447e-06
-3.3168359292907e-05
-2.39336062465006e-05
-6.72100355292512e-06
-4.65687127737579e-06
-2.17054915496494e-05
-8.1870559291028e-06
-1.84676950358963e-05
4.82565754648824e-06
-1.03561971044162e-05
-1.35042035707562e-05
-8.02128549439262e-06
-2.83996169619706e-05
-4.54706985844961e-05
-1.0577316289948e-05
4.45885594027816e-06
-1.8077598866717e-05
-3.91630965169662e-06
-1.27784949196382e-05
-1.8203038691421e-05
-1.94725918953594e-05
-3.55014994154951e-05
-2.48906707035364e-05
-3.1488452448787e-05
-1.1427407659092e-05
-2.84636438499521e-05
-2.78538259665299e-05
-3.02510021152163e-05
-3.3905733832458e-05
-2.07609922936583e-05
-3.03331622627589e-05
-2.15410437135674e-05
-1.06936430967838e-05
-4.18709655968202e-05
-3.87047029526726e-05
-1.72270645207027e-05
-2.62683411904307e-05
-4.55620196346858e-06
-3.77948204268097e-05
-1.72190550148635e-05
-1.58435885543888e-05
-1.19382313248235e-05
-2.15352730699005e-05
-1.97479636628922e-05
-2.63472123142476e-05
-1.98696376366169e-05
-6.02413089289291e-06
-1.19871757208626e-05
-1.2628747992555e-05
-1.56831147165136e-05
-2.1387599869832e-05
-1.98209796530289e-05
-1.15303562978822e-05
-3.28460460563876e-05
-1.62642434432281e-05
-2.33074255014165e-05
-1.48314847168036e-05
-2.57661814905336e-05
-1.25678033438698e-05
-2.03446119446526e-05
-1.78826084744348e-05
-2.59232597828703e-05
-1.62648694591302e-05
-2.74599030748424e-05
-9.29533747118056e-06
-1.58825820172776e-05
3.77341784308697e-07
-1.40539817426518e-05
-8.8255762152395e-06
-5.22513936521556e-06
-1.578606215599e-05
-1.99576954962463e-05
-8.78931912855493e-06
-1.36500852905174e-05
-2.77671198472382e-05
-1.13628458172534e-05
1.1947238110914e-05
-2.66216417662386e-05
-2.65965929731263e-05
-2.13731211672939e-05
-1.11332909674223e-05
-2.80697623094732e-05
-7.87741342359877e-07
-2.07277066739918e-05
-1.00946743427434e-05
-1.12342605025703e-05
-1.47377409380953e-05
-1.53577671176548e-06
-2.13268787279988e-05
-2.76921769873611e-07
-1.32766849666691e-05
-1.13630126165606e-05
-1.75534097118888e-05
-1.28877732420893e-05
-9.05231642702002e-06
-1.16619724664663e-05
-2.83761006910092e-05
-1.41421825846509e-05
-1.19860219450066e-05
-1.97172502066581e-05
-3.18358875601745e-05
-3.15790782377515e-05
-3.23523206036264e-05
-1.52716856523875e-05
-2.06151905006746e-05
-3.76911722486307e-05
-1.59626686734416e-06
-1.82387776072466e-05
-1.25033650854044e-05
-2.71376321874828e-05
-3.47970406403482e-05
-2.71350688460286e-05
-2.99336839894492e-05
-1.31999469667512e-05
-3.60623979288789e-05
2.72213079562192e-06
-2.00114797198611e-05
-9.07147351772251e-06
-1.1475782185669e-05
-1.85296981331964e-05
-2.04034287376647e-05
-1.76586143030368e-05
-2.41675073403157e-05
-1.36533908272137e-05
-5.24768889053658e-06
-2.5244895076861e-05
-6.805033479436e-06
-1.55917640619669e-05
-3.14822246227284e-05
-1.57523308170983e-05
-2.41112515493546e-05
-2.59705692933854e-05
2.33472431496698e-06
-2.88718528958662e-05
-3.61950389265507e-05
-1.91402269102738e-05
-5.67102124242988e-07
-4.52913288502023e-05
-4.04778283998281e-05
-1.52140713921498e-05
-1.01940765938344e-05
-3.07987240678078e-06
-1.06999920447713e-05
-8.4542672564938e-06
1.25272251329187e-06
4.93227703067371e-06
-1.64966734968684e-05
-1.02687761113725e-05
-4.41774334437143e-06
-3.5731819298473e-06
-1.43199413019462e-06
-1.31550656120564e-05
-3.74433964586014e-05
-6.91531699625954e-06
-5.56458831077472e-06
-2.5673717604753e-05
-2.42531978833344e-05
-1.3102790111498e-05
8.26347863629519e-06
-1.68300934496931e-05
-2.35667801535526e-05
-2.44825481581282e-05
-1.74426976125887e-05
-6.62411134330994e-06
-5.71242935074069e-06
-9.6902151119287e-06
-1.92250851479966e-05
-3.53501202951276e-05
-4.03494606809412e-06
-1.97911080624138e-05
-3.78940359873282e-05
-2.26177323522811e-06
6.89067175651048e-07
-1.56373142487332e-05
-6.87427218347994e-06
-4.96448496740603e-06
-8.47282614923571e-06
-1.2271500357179e-05
-1.8171692684786e-05
-1.62980683439002e-05
-2.71728055343995e-05
-2.18969868208093e-05
-3.00528048723572e-05
-2.44189118153768e-05
-9.91726384176549e-06
-1.2869349948156e-05
-2.88002104078562e-05
-1.57811988808932e-05
-5.27379502172022e-06
-2.00596016172221e-05
-1.29958575734453e-05
-2.30306580376798e-05
-3.03667156822963e-05
-3.91217837618414e-05
-1.23520844754439e-05
-9.97802065127018e-06
-1.33163516528258e-05
-9.29787833797224e-06
-2.87801148008326e-05
-1.57817314995944e-05
-6.77616227400388e-06
-6.821284531032e-06
-1.81194903337025e-05
-1.88865268835979e-05
-2.18360489192424e-05
-1.32375265226765e-05
-1.75185758111728e-05
-2.07436030911324e-05
-8.3097178082138e-06
-9.78510024914377e-06
-2.61144895647417e-05
-1.1226222500674e-05
-1.64868040816474e-05
-4.92547701622468e-06
-7.74164101832551e-06
-3.10822409224455e-05
-2.42563338244885e-05
-2.06505083758141e-05
-2.20888789954137e-05
5.29883309642415e-06
-3.46448254618534e-05
4.14723449419193e-08
-7.5280121514621e-06
-1.60614644272402e-05
-2.48513100467787e-05
-1.0613284226768e-05
-2.70086834511442e-06
-1.13528563643297e-05
-1.60572332985827e-05
1.67117924992969e-07
7.25219871289001e-06
-1.84819275827864e-05
-2.78776525882485e-05
-1.71620521464605e-05
-2.58078030274908e-05
-7.14644667833541e-06
-9.24801886633537e-06
-1.52839275951386e-05
-1.92729963888649e-06
-4.21489192517674e-06
-1.74614101272171e-05
-6.76335309137629e-06
-9.89179294504599e-06
-2.78551666165217e-05
-3.15806602624205e-05
-1.72936673697369e-05
-1.65586729434122e-05
-2.22129636984772e-05
-1.90735182373233e-05
-1.36415771695926e-05
-6.64647933887372e-06
-2.06893463048267e-05
-8.01937135445991e-06
-1.25705589189365e-05
-1.33717676113628e-05
-1.72717697009725e-05
-1.92553574491802e-05
-5.68493092186626e-06
-8.20717812835528e-06
-2.40176716227645e-05
-1.77115547696379e-05
-7.2152046702738e-06
-3.55005659437489e-05
-1.10602795010695e-05
-6.30618126432838e-06
-3.29859112185845e-05
-1.92244131625183e-05
-2.96347818573274e-05
-2.98239335878544e-05
-1.8088235816214e-05
-1.10616291106767e-05
-3.62720351252521e-05
-2.24956191415924e-05
-9.5222764199831e-06
-2.95763262064635e-05
-1.43164251563962e-05
-4.89729043165265e-06
-2.15647015434058e-05
-2.77961402266084e-05
-2.72808496101384e-05
-8.56407239148182e-06
-1.63155177329832e-05
-1.74265566879033e-05
-1.22730107894902e-05
-1.26044211038481e-05
-1.15891410726471e-05
-2.08822226174532e-05
-2.60001388334713e-05
-2.54895778138351e-05
-1.95006524667072e-05
-3.47724032104668e-05
-1.07451355686448e-05
-3.17148192991367e-05
3.4570001057961e-07
-2.33085393946643e-05
-2.4375786041581e-05
-1.05176250739158e-05
-2.67059807984245e-05
-2.16875404090371e-05
-8.61476679794092e-06
-1.80989472829762e-05
-1.2819493645013e-05
-7.43153875699877e-06
-7.97012968162941e-06
-2.46539842222506e-05
-1.97188740508681e-05
-2.27387565931281e-05
-2.96073476849517e-06
-6.8736247245883e-06
-6.07883190060436e-08
-3.11940932085378e-05
-1.107824957201e-05
-7.71754430811154e-06
-1.50822131251084e-05
-1.1136084711453e-05
-1.00939689566153e-05
-1.63406423324953e-05
3.27146987613252e-06
-1.87377847595692e-06
8.56863064274958e-07
-1.68985697864782e-05
-1.19781441400921e-05
-1.80436051388146e-05
-9.90758698665103e-06
-1.48620897003903e-05
-3.23472884560664e-05
-1.54763857908816e-05
-1.74671837404298e-05
-2.80511662751035e-05
-1.39496084435087e-05
-2.26880261491308e-05
-2.92507766140679e-05
-1.48750789860197e-05
-2.1616846307061e-05
-1.40729666880391e-05
-5.4503622746448e-06
-2.86123729760273e-05
-6.0863261402019e-06
-4.64955816823216e-07
-1.88273078157291e-05
-2.70692056546191e-05
-1.04033314721669e-06
-1.93546135148506e-05
7.18136832262608e-06
-9.68404765702944e-06
-3.03366010431547e-05
-1.47464545209059e-05
-2.34474849439806e-05
-2.8331995269439e-05
-1.72326645669156e-05
-2.70064969004433e-05
-2.10860346191281e-05
-4.51181883642173e-06
-1.78783940612792e-05
-3.02254892387501e-05
-8.52137285304352e-06
-1.77349299233009e-05
-3.06646450330459e-05
-1.1132559947633e-05
-1.06136843980894e-05
-1.28734694178278e-05
-4.24530734602679e-05
-4.00735416617409e-05
-2.53281104770318e-05
-7.93649689608801e-06
-9.04536130889989e-06
-2.89382079262021e-05
-1.47471477398775e-05
-1.66720980073142e-05
-2.56287445148073e-05
-1.4339661181983e-05
-4.04338801188911e-05
-8.48614863055104e-06
-1.28075877989224e-05
-3.04422196644182e-05
-2.40304690643858e-05
-6.7282678681576e-06
-2.39046018688416e-05
-1.24426923601935e-05
-1.23164618893235e-05
-3.97552239040354e-06
-1.50600927593743e-05
-1.08417389119909e-05
-4.76753353944937e-06
-1.04812416158423e-05
-1.81629938048599e-05
6.14753553423242e-06
4.10634762986253e-06
-9.38351316522506e-06
-2.91007591609387e-05
-9.96361943361048e-06
-8.85478064398234e-06
-1.42235753243613e-05
-7.1764075120835e-06
-1.09098372943922e-05
-1.52946977740142e-05
-8.72179713906312e-06
-2.57557562537087e-05
-1.87520303157726e-05
-1.13636242942439e-05
7.88496874825197e-06
-1.37036533021003e-05
-1.10759707189634e-05
-3.46870959267584e-06
-1.8327479280079e-06
-5.6295133657924e-06
-2.03679261328396e-05
-1.29384339309056e-05
-3.62730999883852e-05
-1.47112652466226e-05
-1.48052734403086e-05
5.99354507935078e-08
-9.7405761546125e-06
-2.00971278187558e-05
-1.76758412204604e-05
-1.91067686707291e-05
-2.21233684391662e-05
-2.07621029679628e-05
-5.55106697195455e-06
-3.7072017488436e-05
-2.23053518556779e-05
-2.86788186489943e-05
-1.36464932053973e-05
-1.7294141691173e-05
-1.2477729561456e-05
-1.09754241645902e-05
-1.8185294868786e-05
-2.45698309263107e-05
-2.56959686948522e-05
-2.4044301446566e-05
-1.14307678583785e-05
-3.3634074190923e-05
-3.45156893700206e-05
-2.11330902427396e-05
-1.36824695825737e-05
-7.5435161370837e-06
-3.65974340053226e-05
-3.26836239770163e-05
-1.33032365993412e-05
-1.61147604354241e-05
-9.43206193572855e-06
-1.71251080463421e-05
-2.18572924224639e-05
-8.64438738579446e-06
-9.03573011711581e-06
1.21634444390866e-05
-3.93034832434409e-05
-8.29737804381232e-06
-2.977726403536e-06
-1.8120620459043e-05
-2.05307581772916e-05
-1.20340059370278e-05
2.81320970732635e-06
-6.31441614800723e-06
-3.39799257913208e-05
-1.33056290560931e-05
-1.96734674966696e-05
-5.11001802661377e-06
-3.75635782897873e-05
-3.0304282819447e-05
-1.04079858041637e-05
-1.50926481560289e-05
7.14999851487849e-06
-2.21707512265798e-05
-1.12124240318396e-05
-1.51658709388526e-05
-2.21349960846032e-05
-3.67597310770295e-06
-1.21016465438696e-05
-3.09025403897036e-06
-2.2844606618913e-05
-1.93957719814648e-05
-1.95303551279707e-05
-1.46274571436109e-05
-2.18634210073284e-05
1.96901216313787e-05
-6.60328103923603e-06
-1.48971469271504e-05
-2.61085706981865e-05
-2.35741335050045e-05
-7.1249331207063e-06
-2.89918999878918e-05
-6.2540301934301e-06
-2.61182008006565e-05
-1.54023573859345e-05
-2.20886223146617e-06
-5.33715811893304e-06
-2.66975983455206e-05
-1.25969246592614e-05
-3.16989580016299e-05
-2.39068134340296e-05
-5.76715323291796e-06
-2.34295229743087e-05
-1.92443904848054e-05
-2.29994174636926e-05
-2.95137116601478e-05
-1.79453063698835e-05
-2.02196332479738e-05
6.96359549999244e-06
9.92017443156735e-06
-2.0461282244059e-05
-2.83968093657388e-05
2.6407111126218e-06
-2.54335554222406e-06
-2.70773248243624e-05
-8.6585132298133e-06
-1.23090258530456e-05
2.77026994782443e-06
-7.18522938295162e-06
-1.70287036739761e-05
-2.81254956212768e-05
-1.71061839594642e-05
-2.58683149076222e-05
-2.70576096098656e-05
-1.72216537121207e-05
-3.38368949033335e-05
-1.2915059146274e-07
-4.98082229505452e-06
-3.32173598880838e-05
-1.5011541910489e-05
-2.35751548620666e-05
-3.26682043727926e-05
-1.83666677289188e-05
-1.6041911736041e-05
-2.02796593916733e-05
-5.30195672098985e-06
-1.62714251024017e-05
-1.91482208306111e-06
-1.72382784690222e-05
-7.94356145725342e-06
-1.46764025012486e-05
-6.91648054606197e-06
1.15752437320761e-06
-2.13392945532613e-05
-3.54773837698567e-05
-8.75567928491522e-06
-1.38458162913254e-05
-2.42989408427191e-05
1.32152034013408e-06
1.12956966646076e-05
-1.51054380372756e-05
-8.84777631441235e-06
-1.09843811268385e-05
-1.97255703167318e-05
-9.04898301494944e-06
-3.50963921309714e-06
-1.52102719565552e-05
-7.8725096388553e-06
-1.74005256911121e-05
-1.62326445684621e-05
1.55801318833942e-06
-6.66122525075903e-06
-1.33340702303229e-05
-1.80372613042365e-05
-1.02751399071124e-05
-1.55940121404354e-05
1.14203370735645e-07
-9.30999385093641e-06
-3.53034979586759e-06
-1.15792129562784e-05
-2.23087772138547e-05
-2.43636973213113e-05
-9.42427225106356e-06
1.33350270684722e-06
-1.31025548911271e-05
-1.33045726713473e-05
-1.06263617891784e-05
-2.80459005075944e-05
-1.01844210783483e-05
-2.60290952353009e-05
-2.50160009679987e-05
-2.09755494320916e-06
-3.46439302524124e-05
-5.79735506418788e-06
-3.54108368654497e-05
-1.50617022121058e-05
-1.12969652894603e-05
-3.25526733781537e-05
4.80827198964432e-06
-4.10883155146828e-05
-3.63127835974984e-05
-1.33089876348443e-05
-1.1517974195328e-05
-2.51571886006806e-05
-1.86087209239495e-05
-1.6607213327296e-05
-2.66805323329643e-05
-3.3282068590408e-05
-1.51614141805121e-05
-2.45299070596597e-05
-2.08004872902288e-05
-3.78719032385005e-05
-7.86181528971523e-06
-1.36768813866179e-05
-4.87464440340367e-05
-2.3504753319296e-05
-4.53083399058111e-05
3.56603262082313e-06
-2.09229862304818e-05
1.72032008804872e-07
-2.15846540348685e-05
-3.0497599183037e-05
-1.98198723604294e-05
-1.98775358542444e-05
-5.0272088352651e-05
-2.23078423484989e-05
-1.10378971840536e-05
-3.88233718751053e-05
-2.82519082424932e-05
6.66870285761829e-06
-2.16968299983705e-05
-1.68073359902861e-06
-1.17583171130361e-05
-1.58521913298804e-05
-1.46658994691802e-05
-1.33056319743341e-05
-3.41512634401362e-05
-1.81946212330038e-05
-3.1897028624246e-05
-1.66337287550762e-05
-2.16578490145199e-05
-6.23527206117791e-06
-1.13353667387516e-05
-3.39709226011544e-05
-8.82628596966031e-06
-1.55163372544485e-05
-2.33662571440381e-06
-6.63349852672979e-06
-1.15801086830001e-05
-4.29975436568006e-06
-1.57626675889127e-05
3.32810181302258e-06
1.29186451393502e-06
-1.86689499240406e-05
-2.28936476863457e-05
-2.33521164388861e-05
-1.22038473154908e-05
-1.52368722277674e-05
-1.18376073506403e-05
1.11711420435179e-05
-1.7054893908481e-05
-1.64643547461006e-05
-2.63566832324038e-06
-5.35979814859514e-06
2.69598020165755e-06
-1.02312769718655e-05
-2.74461594609395e-05
-6.97885944059987e-06
-1.49717440959348e-05
-4.00432817088719e-05
-1.91326214562708e-05
-3.10778945804926e-05
-1.68884777266112e-05
-5.04644607433921e-06
-2.4584579845125e-05
-1.26079903538066e-05
-1.56270268496928e-05
-1.77113960997511e-05
-2.97564543661287e-05
-1.7405680557664e-05
-1.40784193456048e-05
-2.12070620172728e-05
-3.50763102182901e-05
-2.94644927939959e-05
-1.11854681648597e-05
-2.7871694085166e-05
-2.78184708907582e-05
-1.83500639153332e-05
-3.37320255577219e-05
-2.53291434778664e-05
-2.41690682366604e-05
-2.51554389705964e-05
-7.56647414217511e-06
-1.36347413665463e-05
-3.2614286141878e-05
-1.33407909339174e-05
-2.69772088274017e-05
-1.72351737707787e-05
-1.30304597179682e-05
-2.39245368951933e-05
-2.55826775203375e-05
-2.62468228239751e-05
-1.43161177612774e-05
-4.20310286815433e-06
-1.16533785495843e-05
-2.28010184616008e-05
-1.91481134698543e-05
-1.77825650434842e-05
-1.13604171077529e-05
-2.88902442250707e-05
-2.17993684535569e-05
-1.04135274279364e-05
-1.85027257835938e-05
-3.09796975654127e-05
-1.00984864096546e-05
-1.8669989397304e-05
-2.06941513788683e-05
-2.19122378547876e-05
-2.78728592026111e-05
-1.93454235771635e-05
-2.27360896137181e-05
-3.14593475035586e-06
2.25568225558187e-07
-3.90267468264394e-06
-6.95463351905086e-06
-1.7452334872084e-05
-2.2114528937645e-05
-5.81051259726633e-06
-1.85689306615158e-05
-1.65263734854871e-05
-9.01972482737054e-06
-4.67434577465575e-06
-3.55937114137458e-05
-1.34893087855425e-05
-1.97205193160775e-05
-1.04066546097502e-05
2.54528286465984e-06
-1.54742353960563e-05
-1.36262663658233e-05
-1.35387531681776e-05
-1.0642178461212e-05
-9.67841050666573e-06
-4.60446308907138e-07
-4.82319529249137e-05
-1.35958160485059e-05
-1.90311513974964e-05
-1.99775346259379e-05
-8.12030444082388e-06
-1.59318093490572e-05
-4.12239507959782e-06
-2.88514116212823e-05
-3.15035014954203e-05
-1.35295457249961e-05
-2.49140712066477e-05
3.8472593410968e-06
-3.54099589837928e-05
-1.11288443234848e-05
-5.97063451365657e-06
-1.46046023989091e-05
-1.11372653901566e-05
-3.32646165219921e-05
-1.50440664572693e-05
-2.87185030215866e-05
-5.11007764616168e-06
-2.01107620254502e-05
-3.13964084469261e-05
-3.44016788765165e-05
-4.74553071595029e-06
-1.13571694995856e-05
-1.11628259295765e-05
-3.05324696164277e-05
1.04807773085536e-05
-1.14642744674785e-05
-2.22061111518165e-05
-5.62641764981772e-06
-1.33439637713751e-05
-2.07359097339301e-05
-2.66755082845363e-05
-2.05834423149557e-05
-1.4589914625731e-05
-2.28387030789152e-05
-4.23785471052673e-06
-1.30472173334359e-06
-2.84205363218557e-05
-2.16212919518534e-05
-2.86788026432914e-05
-1.90959664644019e-05
-2.32849888852077e-05
-3.83124491346467e-05
9.76475726662045e-07
-2.70807516909165e-05
-4.51901054120971e-06
-2.21315953306012e-05
-2.09035474752534e-05
-9.28085577431366e-06
-1.32992701152362e-05
-3.7355472092501e-06
-3.04799508265993e-05
-6.46068364584046e-06
-1.72443436476887e-05
-5.32507124535458e-06
-1.03332629040108e-05
7.51375598796596e-06
-7.88897618745304e-06
-2.67884204818194e-05
-1.66858094281495e-06
-1.64731516078292e-05
-8.29498130200496e-06
-1.05716311675698e-05
-7.67283174322981e-06
-8.74186632708724e-06
-9.51459231624413e-06
-7.75096570832664e-06
-1.23742033507224e-05
-2.65663225256516e-05
-1.22854672346345e-05
-6.78919481995997e-06
-5.75546084913567e-06
-7.67125641446073e-06
-1.99632788995548e-05
-9.41014926614511e-06
-1.09248535755572e-05
8.21276373041296e-06
-9.9803652512709e-06
-1.19997004444796e-05
-1.57569707338869e-05
-1.0534430303213e-06
-2.58793148709493e-05
-2.72323067596853e-05
-1.8587901131559e-05
-2.31361717503114e-05
-1.8037862440335e-05
-8.1792968504478e-06
-2.42661220217604e-05
-2.04326442090911e-05
-1.02506542149732e-05
-1.5600693791828e-05
-1.46940894993005e-05
-1.81786693306562e-05
-2.49293874897918e-05
-2.69790030068334e-05
-2.13065301828093e-05
-1.45964571885432e-05
-2.14088846219392e-05
-1.86571734149593e-05
-1.45408032294747e-05
-2.90028854150819e-05
-3.62397565152965e-05
-1.90252670929308e-05
-3.52867436718316e-05
-3.53275472004518e-05
-2.6772817950784e-05
1.25921108370526e-06
-2.58609614271125e-05
-1.72534797049712e-05
-1.80408141642875e-05
-2.05544462085107e-05
-2.44704777765896e-05
-1.70763684104476e-05
-1.35404518681889e-05
-1.64835693476642e-05
-2.01818052719477e-05
-1.24238319660607e-05
-8.13511629767429e-06
-1.27714016347901e-05
-3.38606854116547e-05
-1.00372154974159e-05
-9.97160798669097e-06
-1.29965818960225e-05
-2.45816917421926e-05
-2.25777015830691e-05
-1.32549786432516e-05
-2.13519977643782e-05
-1.88720844721044e-05
-7.86540562791342e-06
-8.33946651540799e-06
-2.89773068439314e-05
-1.76319576335981e-05
-2.21291473872977e-05
-2.48501602508999e-05
-2.21042011754067e-06
-4.48573546582614e-06
-6.36117265877116e-06
-1.18382480789599e-05
-8.8455538978538e-06
-1.29167999195708e-05
-2.71277949723619e-05
-1.98977232882245e-05
1.02660102103943e-05
-1.65982385673025e-05
3.32423067375413e-06
-3.18417647337142e-05
-1.06403905366142e-05
-6.49719210019566e-06
-9.75716175237817e-06
-3.11145078409918e-05
-7.09992627523777e-06
-1.56782846927117e-05
-1.08039566982259e-05
-2.28898080448151e-05
-2.09493144929385e-07
8.58853336603698e-06
-5.95053162328137e-06
2.79860648894525e-06
-2.22964538392455e-05
-9.8104629854375e-06
3.40885100798785e-07
-2.53934764323374e-06
-4.63879168477003e-06
-1.10270196406214e-05
-2.76900570988573e-05
-2.33392578748713e-05
-2.54941457169827e-05
-9.44279670261468e-06
-3.43346090539636e-05
-7.72132250564072e-06
-2.29457012458069e-05
-2.46874686823282e-05
-1.98296866099693e-05
-2.42939278694552e-05
-2.99301383080048e-05
-1.25523702439644e-05
-1.54672937243619e-05
-2.8923150330528e-05
-2.97558474417758e-05
-2.49173754956392e-05
-2.48445439614144e-05
-2.73011457297e-05
-3.39775392258345e-05
-2.63716743116427e-05
-2.11251140730634e-05
-1.11340180615805e-05
-1.73634532526453e-05
-1.34054322040829e-05
1.88258897239835e-05
-2.3310660278365e-05
-3.36602245176366e-05
-9.73897571412274e-06
-1.49790817244671e-05
-3.44677173082326e-05
-1.93718252071155e-05
-2.45240199864061e-05
-2.09751991868948e-05
-3.03998479869199e-05
9.20692924736085e-07
-1.05455143037174e-05
-3.19700016271062e-05
-3.45159538480833e-08
-1.3247564414172e-05
-2.0876798018951e-05
-1.18596822002147e-05
-2.81850293056471e-05
-1.8453162441408e-05
-4.19286566085879e-05
-3.25539359058577e-06
-4.94170498317485e-06
-9.86708725540351e-06
-2.11588412914145e-05
-3.02566973194097e-05
-8.18965872304304e-06
1.22915980134314e-05
-8.27219036292131e-06
3.26648023609657e-06
1.39764798813277e-06
-2.24652666994004e-05
-8.74881068768283e-06
-1.27530724285698e-05
-2.55464955881386e-05
-1.41385297632811e-05
-1.14094082858058e-05
-2.81426070601666e-05
-1.85228737152361e-05
-2.03235490519734e-05
-9.97217754421866e-06
-1.3491715301175e-06
-2.08397800311679e-05
-6.76135705783759e-06
-2.15387326896327e-05
3.79716552733977e-06
-1.68136090776542e-05
-2.22166818799852e-05
-2.4907681263205e-05
-1.26666395498566e-05
-1.4899701856347e-05
-1.76409550250498e-05
-3.53858701983233e-05
-2.20959464270741e-05
3.22872164960432e-07
-2.7004204375338e-05
4.16843947452544e-06
-1.1933717606816e-05
-1.50673556535215e-05
-2.32461582204412e-05
-2.20977572056559e-05
-2.75415798515076e-05
-1.67527710330606e-05
-1.76442088724472e-05
3.93798629987059e-06
-7.99434933476575e-06
-8.68903297812863e-06
-4.07853413111457e-05
-1.89235426830132e-05
-1.28065468653583e-05
-1.16728067321706e-05
-1.46178371178376e-06
-1.02456543088405e-05
-2.62052007068154e-05
-2.31398498053242e-05
-2.46353617777628e-05
-2.84197240320782e-05
-1.24904727027522e-05
-1.19879589345093e-05
-1.91105204588972e-05
-2.35794749109183e-05
-2.58032891793212e-05
-6.155776857484e-06
-3.30139242090062e-05
-4.36102173089955e-05
-1.89599373586548e-05
-1.7961296816226e-05
-2.16978128208126e-06
-1.51267680798936e-05
-1.5044103119177e-05
-1.15509980429954e-05
-1.50152236958297e-05
-1.15733509285873e-05
-1.17154104731864e-05
-2.89902432537581e-05
-1.64613194830418e-05
-7.67285115895606e-06
-2.24310463460632e-05
3.23894876942711e-06
-4.03216162086544e-05
-2.42964533311393e-05
-2.33601015532185e-05
6.4659315518464e-06
-1.71566697947405e-05
-2.22727659882146e-05
-2.68304399197038e-05
-2.02616756589747e-06
-1.30910979595934e-05
-1.55954002655373e-05
-7.45671557049185e-06
2.47127827980937e-06
-1.66358313976973e-05
-1.16122404783378e-05
-1.44859151958784e-05
-1.33256076859345e-05
-7.21239329600159e-06
-1.38777577809648e-05
-1.1821260822338e-05
-9.62053753343194e-06
-6.24419120548611e-06
-2.51479919240837e-05
-7.94448569427393e-07
-8.78941280584081e-06
-1.0287739854805e-05
-3.68150926302022e-06
-8.99355348190701e-07
-1.97401203600788e-06
-2.39053635703567e-05
-1.860611887335e-05
-1.50509148015677e-06
-1.56933310808361e-05
-2.41081323660585e-05
-3.47620471425683e-06
-1.23888411517723e-05
-2.24751770633881e-06
1.89791496673786e-05
-2.75948005659444e-05
-1.3394264819072e-05
-6.8275630034347e-06
-1.55823223742968e-05
-2.57364627091651e-05
-1.4328489833025e-05
-2.33925608387962e-05
-1.64012993191371e-05
-1.73425132472229e-05
-3.02542771695526e-05
-2.04566802051357e-05
-1.20033857060033e-05
-3.47737274053177e-05
-2.69637778668446e-05
-9.27529472453193e-06
-3.58167022525918e-05
-2.06475618971071e-05
-2.73582929761216e-05
-3.79558026065769e-05
4.87660628302586e-06
-2.14864084732959e-05
-2.46476620166779e-05
-2.94316514091898e-05
-1.22446764890256e-05
-2.089347253029e-06
-1.52424903328917e-05
-2.45063551907455e-05
-1.29942698912909e-05
-1.90912309037796e-05
-2.42067187806316e-05
-2.25633806896565e-05
-1.96229381756215e-05
-2.04355690131045e-05
-1.49850433764237e-05
-3.73833164212159e-05
-2.65853939447482e-05
-2.80753835746311e-05
-2.39570472951928e-05
-2.35843945995615e-05
-1.95107346299902e-05
-1.23269852648837e-05
-6.10288087787532e-06
-2.80640609942242e-05
-8.96468219418995e-06
2.38704306870073e-06
8.99768206582329e-06
-8.29195080199102e-06
-1.18794929119858e-05
-2.47175013228763e-05
-1.07818611647466e-05
-1.86012664795041e-05
1.13626212513659e-05
-2.2088610452429e-06
-2.28184536190673e-05
-1.47786060249866e-05
-1.71332962127936e-05
-7.81831810282781e-06
-1.32397983377174e-05
-2.16415267743486e-05
-1.0337696707246e-05
-1.18305231149803e-05
-1.99856747498791e-05
-2.4142501404283e-05
-1.78871253673892e-06
-1.15521998635231e-05
-1.02628150294206e-05
-5.37621996584844e-06
8.58341821570873e-06
-6.94077741734181e-06
-2.7133261804054e-05
-9.53556949295581e-06
1.06314884773473e-06
-1.73547468884343e-05
-2.31800614823462e-06
-1.22576625074368e-06
-2.79653068248196e-06
4.23115800820815e-06
-1.977688843906e-05
-1.83279510720484e-05
-1.77371594520921e-05
-1.14550499004793e-06
-3.02649143671398e-05
-4.5137114719673e-06
-2.43491879952738e-05
-1.93452534703003e-05
-5.96250454388285e-06
-5.21459825427869e-06
-1.67901410208214e-05
-1.77713879492429e-05
-1.16497789261607e-05
-1.2406765603723e-05
-1.40983518822484e-05
-1.99022305450968e-05
-7.53980940539785e-06
5.18504538336928e-06
-2.67344426500809e-05
-2.24185977576407e-05
-2.40567811407961e-05
-2.53756380330519e-05
-2.29179221857631e-05
-1.56585692437636e-05
-8.16695421674838e-06
-5.68334171831018e-06
-1.28471377980384e-05
-3.63417256887406e-05
-1.87271303895208e-05
-1.78788145596434e-05
-2.97780416888424e-05
-1.68981760770632e-05
2.02684809760876e-06
-4.06257071500658e-05
-5.60210042820151e-06
-1.89376054701725e-05
-7.67827718935943e-06
-1.07086431813804e-05
-2.00305811619001e-05
-1.13571713846438e-05
-3.13399398578578e-05
-6.21061681167789e-07
-2.56282017068414e-05
-2.82640016278321e-05
-2.47202578814118e-05
-2.0410059031853e-05
-4.84990616952923e-06
-1.11557977758825e-05
-9.02170124879781e-06
-1.15792978050301e-06
-1.66561133683863e-05
-1.46090725806822e-06
-1.52188384151148e-05
-7.26232188526035e-06
-3.83290287789074e-05
4.86465925384535e-06
-9.89215137620806e-06
-3.19480739391736e-05
-1.92009295612468e-05
4.51582725167834e-06
-2.25861740513681e-05
-1.57419270036851e-05
-1.81009971384847e-05
-3.78833694881267e-06
-1.78428793644117e-05
-1.43862350207098e-05
-7.64124088277405e-06
-1.34423597579678e-05
-1.11514626915854e-05
-1.26836898516421e-05
-1.84446952799146e-06
-2.25249845698375e-05
-2.41447461390349e-05
-2.62668740796942e-06
-1.84610382101939e-05
-1.97757373663906e-05
-6.96251699241439e-06
-5.00478097857796e-06
-7.89163295182384e-06
-2.16869677905463e-05
-5.81432019829848e-06
-1.5628060082463e-05
-1.32823153202511e-05
-1.56069141498682e-05
-1.52272770989297e-05
-2.7933986166063e-06
-9.9111112841014e-06
-2.37292092739455e-06
-3.00530444060183e-06
-1.22684256149753e-05
-9.9566266461453e-07
-1.60162169869239e-05
-2.3733723111249e-05
-5.25196740761789e-06
-2.32273318374853e-05
-2.0915024939069e-05
-4.94834612572083e-06
-1.58573972698625e-05
-2.37321860405628e-05
-3.50854373153862e-05
-2.46342829473332e-05
-2.69369492247464e-05
-1.67215327913689e-05
-1.96054777738732e-05
-1.63359055342347e-05
-2.40587749963846e-05
-1.10441170242215e-05
-2.52213418368661e-05
-3.11948278239208e-05
-2.56647823571405e-05
-2.40698167012588e-05
-1.10620342051053e-05
-1.41779184016619e-05
-1.73319365723002e-05
-2.88144247254746e-05
-2.54330811987539e-05
-2.9972235584352e-05
-1.46734785055023e-05
-6.5209257981471e-06
-2.40956002260806e-05
-2.25215802059379e-06
-5.81638170346679e-06
-9.09106690289131e-06
-1.50919736428885e-05
-9.17769505487034e-06
-1.11489730742236e-05
-1.6304462149264e-05
-1.72678817845231e-05
-1.46284730153353e-05
-1.84498418197395e-05
-1.98017897453163e-05
-1.98744718066236e-05
-2.32549800888615e-05
-2.17180589277928e-05
-2.14116348507898e-05
-7.59701690860641e-06
-1.71112456208352e-05
-1.4643511637693e-05
-1.53243933035674e-05
-2.18209252394802e-05
-6.08534424999223e-06
-2.4757379657906e-05
-4.6028966307027e-06
-1.08849528618129e-05
-3.15424398632254e-06
-2.88508855777819e-06
-1.97365142348076e-05
-9.97459818903404e-06
-6.58221956319987e-06
-1.6615715437501e-05
-1.26595729699588e-05
-9.42369748817969e-06
-1.16965303791016e-05
-6.73637014917721e-06
-1.11660691504055e-05
-3.35955639536926e-05
-1.4765308762707e-05
-1.37153086148273e-05
-2.04113422727845e-05
-1.51406405729483e-05
-2.437586832423e-05
-1.66551751128444e-05
-1.65398231515921e-05
-2.29786383114329e-05
-2.53338737060835e-05
-1.3690421199553e-05
-1.84794828738106e-05
-7.01762940806975e-06
4.57494527359078e-07
-1.07012108203942e-05
-1.28023517868589e-05
-2.13313161103182e-05
-7.48436552707822e-06
9.42305744436193e-07
-2.13032173732116e-05
-2.08692085598688e-05
-1.39537005388104e-05
-7.93631813705116e-06
-1.84668371374567e-05
-3.66606947748079e-06
-2.76532708559641e-05
-2.78384430848043e-05
-2.15952339927686e-05
-2.46471086344313e-05
-2.27929911347179e-05
-2.36124852921793e-05
-1.04545273794207e-05
-1.3678781490607e-05
-2.41914760637841e-05
4.95434324509232e-07
-2.56040613408833e-05
-1.37412263575729e-05
-2.503951260646e-05
-9.92345536383393e-06
-1.85668045425494e-05
-1.91803609805168e-05
-4.60996658411997e-06
-2.89662879213391e-05
-1.66482702351634e-05
-2.22719574093522e-05
-2.22034831319269e-05
-2.08212861815501e-05
-9.45632300661229e-06
-1.81671020666457e-05
-1.37698813052363e-05
-1.16159450354041e-05
-1.47129263366009e-05
-3.18924578869098e-05
-2.06845966596038e-05
-2.49212266002256e-05
-2.23949428018977e-05
-4.74285870141052e-06
-8.65061299641642e-06
-2.75128628077566e-05
-1.6500894107955e-05
3.1389129060245e-06
-1.50032821948595e-05
-1.40569131048814e-05
-1.07129060559705e-05
-1.74021480000359e-05
-1.47289277940062e-06
1.22260553761895e-06
-7.1373700570716e-06
-1.26582896158126e-05
-5.84798105883078e-06
-1.30840483893484e-05
-2.27903043915706e-05
-1.29154201831315e-05
-1.4722167856102e-06
-2.32370207790953e-05
-2.40124918230385e-05
-8.26764215063448e-06
-2.89792107607235e-05
-2.37107701941718e-05
-8.40876923496212e-06
-1.50159754565713e-05
3.06562222630717e-07
-1.31607015503566e-05
-1.50347196125199e-05
-6.16185170979044e-06
-8.87363849363901e-06
1.39751722972372e-07
-2.09683466907272e-05
-1.1824322478472e-05
-1.68887790788643e-05
-6.32320581264479e-06
-2.36780944678753e-05
-2.53046996340485e-05
-1.81174263970309e-05
-3.27129487849883e-05
-1.85715650226245e-05
-2.76386743117912e-05
-2.24336767676855e-05
-1.56550429378941e-05
-2.41454714590765e-05
7.69531347691461e-07
-4.56252928699663e-05
-3.86662968971998e-05
-3.40389931836333e-05
-3.78306390580261e-05
-2.26300176876779e-05
-1.51616177267016e-05
-9.43283440275677e-06
-1.55332446250935e-05
-1.79186969586174e-05
-7.22790036512281e-06
-2.43066036064565e-05
-2.14758951348759e-05
-1.83545567085335e-05
-2.09262706386108e-05
-3.22739854031481e-05
-3.37981129546221e-05
-3.45021380837014e-05
-3.06782244930862e-05
-1.69807419975411e-05
-1.93470478406633e-05
-1.46996143768167e-05
-1.10911448855722e-05
-1.3726002748141e-05
-2.81459698487915e-05
-2.47277078891361e-05
-6.47782913178139e-06
-1.74649654626975e-05
-1.50529641341811e-05
-2.88635162598059e-05
-2.08631414620961e-05
-1.46471596982299e-05
-1.24443656552144e-05
-1.8014600434635e-05
-2.25953488945021e-05
-1.25089992546137e-05
-2.86750173776356e-05
-1.80759242981632e-05
-2.63982974982258e-06
4.21868520901321e-06
-7.3061399726499e-06
-8.8637885880684e-06
-2.26744225860915e-05
-6.01909983430177e-06
-1.39281897774961e-05
-1.38870399466221e-05
-6.97320520290338e-06
-1.89205036432127e-05
-6.8480688974892e-06
-1.50169555686848e-05
-5.31164969595537e-06
-1.92650623426761e-05
-4.10380517433787e-06
-9.58024639030812e-06
-1.82593162380271e-05
-1.46234494583117e-05
-2.15689455446304e-06
-3.49457469262299e-07
-1.8041730229497e-05
-6.84261564390412e-06
-2.14394849699096e-05
-9.67856207600421e-06
-1.20896004229026e-05
-1.08630715380721e-05
-1.69862481867084e-05
-2.05801260291201e-06
-3.67236000784462e-05
-3.66588199124398e-05
-1.44375403574235e-05
-8.04191655295926e-06
-1.82332028917428e-05
-3.66131982761049e-05
-8.80276656003865e-06
-8.61420893680728e-06
-2.64360535646271e-05
-2.25793698343791e-05
-2.26769599352549e-05
-1.93698665586814e-05
-1.51694745288485e-05
-1.45428070586998e-05
-3.76570984916957e-06
-4.7247742878183e-05
-1.58546776540964e-05
-3.81542825289991e-05
-2.09908653741613e-05
-4.61110899631247e-05
-1.08134639064484e-05
-1.77641513078259e-05
-1.79635287697169e-05
-2.69972927436275e-05
-2.91819853614104e-05
-3.92491818365258e-05
-2.51117399341183e-05
-1.68884550999889e-05
-2.48782569225016e-05
-2.01011470599274e-05
-2.42406064052048e-05
-2.06913903902316e-05
-3.06509134577228e-05
-1.42163525637414e-05
-3.09337191200409e-05
-6.26454122149796e-06
-2.61785522202799e-05
-2.17906677362237e-05
-1.45298815622675e-05
-1.02095268093947e-05
-5.46379996037063e-06
-2.15251911336456e-05
-2.15322394113372e-05
-5.50306970701345e-06
6.21035291929726e-07
2.6747994948812e-06
-3.52386056270304e-06
-2.32706853806225e-05
-2.60239143621355e-05
-1.96292953576823e-05
-2.14167003405294e-05
5.71098688211596e-06
-1.06887551194337e-05
-3.33968339895567e-05
-9.19430881269259e-06
-1.15917058018963e-05
-1.36248144034466e-05
-4.86471932436036e-06
-1.60661621763289e-05
-7.34689775476176e-06
8.08465978174867e-07
1.94486119004276e-07
-1.09557651465573e-05
-2.04304793317942e-05
-1.57650514998637e-05
8.89103369701568e-06
-1.65771410245899e-05
-6.18125435161987e-06
-1.17896047162619e-05
-3.05402584179158e-05
-5.24170659268472e-06
9.52213742505266e-06
-1.97315328107709e-05
-2.33175971402328e-05
-2.60170092997694e-05
-1.82929739155054e-05
-1.8031807041502e-05
-6.85761469839398e-06
-9.59364133942113e-06
-3.9973762646116e-06
-1.31519302632113e-05
-2.68169557675634e-05
-2.79763042463894e-05
-1.94289997643185e-05
-1.02519283344537e-05
-5.22982382825838e-06
-1.88457688661728e-05
-1.43633114016486e-05
-2.44166393845636e-05
-1.55418726459649e-05
-1.55019558267869e-05
-8.56468566366607e-06
-2.52367543884276e-05
-2.50307899003912e-05
-1.01130220182822e-05
-1.5843661863776e-05
-4.2953575874678e-05
-2.06905691040806e-05
-1.08209189558563e-05
-1.30350568708468e-06
-1.23077933483384e-05
-7.59593267490677e-06
-1.57319325179849e-05
-8.5094819520793e-06
-2.18591228053981e-05
-2.35655810760599e-05
-1.59465926045931e-05
-2.36051553835274e-05
-3.70819825413181e-05
-2.42900087775086e-05
-1.19019958119594e-05
-2.97085045008863e-05
-1.19021475887577e-05
-3.67927589457156e-05
-3.40920823107778e-05
-3.03599455757649e-05
-2.07361179769901e-05
-1.26920410118542e-05
-3.13772995138914e-05
-6.73993883984056e-06
-2.20785260868132e-05
-1.50090005657246e-05
-1.88347864347507e-05
-1.58938675220265e-05
-1.63548552958776e-05
-1.87324102935849e-05
-1.66961675089764e-05
1.81008295520311e-06
-3.19050319312844e-06
-1.68775668634386e-05
-3.1676493924806e-06
-2.23708160968239e-05
-1.20450910117861e-05
-8.69908165639575e-06
-4.2694954642874e-06
-2.1347025964454e-05
1.71461734877045e-05
-2.09599003421185e-05
-1.25014422443121e-05
-1.90760324494864e-06
4.86911046165788e-07
-2.26863618889976e-05
-6.94189787424183e-06
-2.72641688739681e-05
-2.07595196191523e-05
-6.99307251133148e-06
-1.81849504008351e-05
-3.64385256343685e-06
-9.7617918120068e-06
-7.71483994424472e-06
-5.24279761099547e-06
-2.12959124754619e-05
-1.15358780362082e-05
-1.01497646024626e-05
-2.49262879708108e-05
2.73932033211721e-06
-9.49631854827755e-06
-9.39080942170075e-06
-1.78054751909504e-05
5.93413033866468e-07
-1.81566929094178e-05
-1.73076142892334e-05
7.7882016419165e-08
-1.78259984915661e-05
-1.6139612911965e-05
-8.92679162451511e-06
-3.24210054344391e-05
-2.8995511766327e-05
-1.95441965123243e-05
-2.40026482662782e-05
2.00881383061539e-06
-2.08330635850236e-05
-1.05999281797323e-05
-1.47997197214138e-05
-3.10741103665843e-05
-2.50092777704357e-05
-1.24221504291837e-05
-3.28993183525709e-05
-3.27140621206911e-05
-2.5683671186187e-05
-1.33110907548638e-05
-2.91188532445241e-05
-1.17423691640227e-05
-2.78261052327488e-05
-3.35309740990833e-05
-2.04881425686564e-05
-3.47002247658635e-05
-4.60024034494476e-05
4.41381876171941e-06
-2.80143557848514e-05
-2.60997988600119e-05
-2.63223095971507e-05
-2.49614860154017e-05
-2.10860869036145e-05
-1.46956254377424e-05
-2.52045354686839e-05
-1.26270987345721e-05
-2.21802260547062e-05
-7.72150821183856e-06
-2.82152000908718e-05
-2.19230514103526e-05
-1.63507466830168e-05
-2.14570891741427e-05
-1.51457172784803e-05
-1.33983830948117e-05
-2.51306313505937e-05
-1.34535581960139e-05
-1.66512074460995e-05
-1.56464952069939e-05
-9.12828929164179e-06
-5.84217887093134e-06
-4.54891335605523e-05
-2.1552583536221e-05
-1.58077296993902e-05
-8.66664857419886e-06
-1.2710466815522e-05
-1.44517796057471e-05
-2.46728609152923e-05
-5.8888055472988e-06
-1.78854441910522e-05
-1.00500017003072e-05
-1.50980975705207e-05
-1.8770511503658e-06
-9.33346409307524e-06
2.56725977295426e-06
-5.67513632464645e-06
3.32710761729333e-06
-2.34905264562515e-05
-4.76659944560828e-06
-3.03295959398407e-05
-8.96849441089029e-06
2.09706608784356e-05
-8.07205307066576e-06
-1.01194989868371e-05
-9.59439438630172e-06
-1.42635721905503e-05
-1.74334797390128e-05
-2.75980092783785e-05
-1.93198501276982e-05
-1.00800121893098e-05
-1.089205760492e-05
-4.09866019052063e-06
-2.95398324438789e-05
-2.4168500639893e-05
-1.84374098115619e-05
-2.75612623622717e-05
-1.7586712284034e-05
-4.83163877203143e-05
-3.5863601785569e-06
-3.05547222040861e-05
-9.16021408805921e-06
-1.43963281367731e-05
-7.68354315803052e-06
-1.62816816700518e-05
-1.63551126708792e-05
-2.09798997159897e-05
-1.17137497541501e-05
-2.80068475027807e-05
-2.13170141932556e-05
-3.91533526184676e-05
-8.85201850078882e-06
-2.09496242835372e-05
-3.18284672979835e-05
4.04065498271742e-06
-2.1298181114334e-05
-2.18113491473537e-05
-3.38207517326232e-05
-2.49763599057311e-05
-1.92630063947042e-05
-1.99346576790836e-05
-1.92389292988078e-05
-2.54235943381547e-05
-2.82051277317467e-05
-2.10918093748768e-05
-2.90523786689456e-05
-3.25502932088048e-05
-3.01606584329517e-05
-1.09319624276153e-05
-8.95954389830024e-06
-2.16571600549303e-05
-3.43120694016245e-05
-6.54234267223879e-06
-8.24666632711876e-06
-4.23814776977461e-05
-3.06028838700542e-06
-2.86389179689572e-05
-2.84155701050489e-05
-9.88680995867823e-06
-2.84376683291819e-06
-1.64779684186579e-05
-1.4989388118684e-05
-2.59367279007604e-05
-2.07182975956114e-05
-2.77837205007956e-05
-1.40221326598915e-05
5.25141244145151e-06
-7.09401878150623e-06
-2.21174836812793e-05
-2.03323728932741e-05
-1.68992088911754e-05
-7.96514965054516e-06
-8.37405617311307e-06
7.27344544386708e-06
2.9856195029647e-06
-1.71475820249781e-05
-2.9489840416764e-05
-4.52673619462826e-06
-6.1280349950262e-06
-9.79206232464102e-06
-1.8532203662849e-05
8.68307417176922e-07
-1.42356183493834e-05
-2.04256034664557e-05
-1.04584708205519e-05
-1.13195666478108e-05
-2.35452066280739e-05
-1.39560997723087e-05
-2.53785348838979e-05
-2.69765552866284e-05
-5.61336473597064e-06
-3.17887585489803e-06
-2.70169782124533e-05
-2.90333988687243e-05
-1.20458136445016e-06
-1.11411225597673e-05
-1.61329191735127e-05
-2.09878970535267e-05
-1.58704655044397e-05
-1.12374151259555e-05
-1.56392996318267e-05
-2.19472376756587e-05
-2.4264087697138e-05
-1.86828485946628e-05
-1.88066044897713e-05
-1.78715495000144e-05
-2.21260608024744e-05
-3.18841996824705e-05
-2.28242943091609e-05
-1.36914290015146e-05
-2.46888055677601e-05
-1.63324454455006e-05
-1.28109514089074e-05
-2.5500926021207e-05
-1.37369886707188e-05
-3.47692938938149e-05
-3.81241524741994e-05
-1.81767428762361e-05
-2.59857241679474e-05
-1.50327191538036e-05
-2.13269163891874e-05
-1.93033167057424e-05
-2.07415857879734e-05
-9.48143758256674e-07
-6.59447271815898e-06
-2.26820265472234e-05
-1.78014181521475e-05
-2.29905605982725e-05
-6.09032279598375e-06
-2.77717316056101e-05
-1.33701986670848e-05
-2.24860730436808e-05
-1.49000418814975e-05
-2.85940941002699e-05
-2.18544483445427e-05
-1.66425400615302e-05
-2.4586771802153e-05
-2.41875538506037e-05
-2.6412735748627e-05
-1.46347038302218e-06
-1.73943835155419e-05
-2.14212464055942e-05
-2.1158535017363e-05
-1.42767992657109e-05
-9.80857762089348e-06
-5.3219144770074e-06
-4.26294581762073e-06
-1.88839063351489e-05
5.16940795776291e-06
1.96518197905424e-05
6.91501987999828e-06
-1.36456688168148e-05
-1.9199027569754e-05
-1.29307846750033e-05
-2.56128969625915e-05
-1.80026813084945e-05
-1.6460263825606e-05
-3.31226287156887e-06
-4.02832567376232e-07
-1.04734899198991e-05
-1.6599385787306e-05
-1.07600717111922e-05
4.21731910829155e-06
-2.09167423666773e-05
-2.06797439530134e-05
5.6744388938092e-06
-4.54854877344155e-06
-2.36089235734028e-05
-2.51438443500331e-05
-1.98368093729692e-05
1.42404421484056e-06
-1.43529696351579e-06
-2.17973587790098e-05
-2.09238948644924e-05
-1.70212537329501e-05
5.74511577660707e-06
-2.56887355875574e-05
-1.56037864262884e-05
-1.28996424561305e-05
-1.5225252212428e-05
-1.99561002564615e-05
-3.05379511891607e-06
-2.62365127772631e-05
-1.28595797938138e-05
-3.2749505200549e-05
-1.73058169455174e-05
-1.66415491427385e-05
-5.1569422244969e-05
-2.45772377317587e-05
-1.15696307912048e-05
-1.62682409932452e-05
-1.16014469195828e-05
-2.09153521266651e-05
4.35228202165905e-06
-2.72174030756527e-05
-1.56848090603984e-05
-1.87816249358647e-05
-2.32597847207875e-05
-2.61213234088421e-05
-2.63230177441901e-05
-2.82013454665008e-05
-3.37747127309038e-05
-2.23032833364358e-05
-1.62022225521099e-05
-2.44480454874937e-05
-1.29563748490507e-05
-2.36242070282534e-05
-2.54787096832868e-05
-3.13260840822484e-05
-3.0645681152412e-05
-1.66003186401517e-05
-1.55115580698122e-05
-1.65832307314706e-05
-3.34841193836405e-05
-3.9836342614957e-06
-7.23270309890922e-06
-5.80537852855373e-06
-1.42743712740218e-05
-2.5952245558735e-05
-1.1932071469216e-05
-6.77775128869328e-06
-4.02759749550564e-05
-2.67479685610341e-05
-3.47340980486817e-05
-6.73130667347312e-06
-3.05794669818529e-05
4.66021011701852e-06
-5.4016758836494e-06
-2.63933377856925e-05
-2.67256015941269e-05
-8.19866999511197e-06
-1.89588031406543e-05
-1.0716498013237e-05
-8.91970136053899e-06
1.33294715021729e-05
-2.85095491548716e-06
-2.63050914476103e-05
-5.17846826796071e-06
-3.60651603702191e-06
-1.74690398852993e-07
-1.17677598217785e-06
-2.51587610214202e-05
-7.61386958100565e-06
9.12543986620611e-06
-1.18076455312088e-05
-1.17672701247028e-05
-4.24784234877314e-06
-1.67593510416602e-05
1.36938997035365e-05
-1.25596478395073e-05
-2.10429131110131e-05
-1.05938806549236e-05
-2.09261512087864e-06
-3.06211039875379e-05
-1.55519900161415e-05
-1.69767076696029e-05
-1.89517826845663e-05
-1.87561215487813e-05
-1.81238914614433e-05
-2.55467142537573e-05
-1.50664950935599e-05
-8.12525093327349e-06
3.23062966127561e-06
-9.07421891381508e-06
-8.25954265903092e-06
-9.43686334160746e-06
-1.06619856199163e-05
-2.67570907076223e-05
-2.63417374357899e-06
-2.42992998420267e-05
-1.24478800376913e-05
-1.66411926743246e-05
-1.52845296427311e-06
-2.39106539330961e-05
-1.00885070785541e-05
-2.53344270840606e-05
-7.02718657224065e-06
-3.0816774882671e-05
-1.63545966690867e-05
-1.92542257218536e-05
-2.73898797670099e-05
-2.40017798497287e-05
-1.79288708247389e-05
-1.52862318152889e-05
-2.49592898933333e-05
-1.72312302206724e-05
-2.07959913493518e-05
-4.22022244250622e-05
-1.24502875760483e-05
-1.86501910565496e-05
-2.03499458791975e-05
1.54507049865404e-06
-3.43034515906934e-05
-2.00698982771399e-05
5.30900353202095e-06
-4.60751047446173e-06
-2.14131560752269e-05
-3.14759113177614e-05
-1.54101732654895e-05
-2.1960131677276e-06
-1.95541627271425e-05
-2.46216056865295e-05
-3.74273699364143e-05
-1.55830091345494e-05
-2.91619458485982e-05
-4.44502438065761e-06
-8.43798750662944e-06
-3.8184299940339e-07
-2.90704844675518e-05
7.807407726156e-06
-1.7629672369707e-05
-8.17425876850159e-06
-1.0892839796734e-05
-1.20148132144876e-05
1.76977445324894e-07
1.0882204233243e-06
-7.79578233240739e-06
3.31716415603581e-06
9.45434765678882e-06
-1.75450339692398e-05
-6.13454288236134e-06
-8.98739844170224e-06
-3.48033763311034e-06
-9.7515146429772e-06
-2.15781130607792e-05
-1.17106719906614e-05
-2.44007721290036e-05
-2.0132376311432e-05
-1.03774255676691e-05
-1.88821665915729e-05
-3.27096573645202e-05
-7.12333688523634e-06
-2.21955899223921e-05
-5.05219046313893e-06
-9.41591900644084e-06
-4.55688187334456e-06
-2.4099522699515e-05
-1.69745450548097e-05
-1.61641216434906e-07
-7.92714962300912e-06
-4.33470295954895e-06
-2.58409148400552e-05
-2.71464262595898e-05
-2.59316823789556e-06
-1.58587373956785e-05
-3.03167636235815e-06
-2.3514991279411e-06
-9.27010006854196e-06
-1.67912425476923e-05
-2.29797782289622e-05
-1.52499320884947e-05
-2.91768715326819e-05
-2.21043892450893e-05
-1.17980473823764e-05
-3.4388915471273e-05
-2.57168518798385e-05
-2.0732304888049e-05
-2.52908428559034e-06
-2.76804383750765e-05
-2.98707559483701e-05
-1.85609095401755e-05
-3.61923218331073e-05
-3.31089865400155e-05
-1.10725500022804e-05
-2.27011292735233e-05
-1.45084441184047e-05
-1.16560400374427e-05
-1.80580065927525e-05
-1.54397617351166e-05
-3.73772800158349e-05
-1.92808102161726e-05
-2.37321490623439e-05
-2.83213418949832e-05
-2.66941763989143e-05
-4.88680555936255e-06
-1.06002664648857e-05
-2.28646348518376e-05
-1.11541663413685e-05
-1.65685393333225e-05
-2.39270065982539e-05
-1.65214422780591e-05
1.99971688787029e-06
-2.59565140854191e-05
-2.98206353672157e-05
-1.6600178409123e-05
-5.42554657547829e-06
-1.0830791684963e-05
-1.35805080397118e-05
-1.64824716626814e-05
-1.96267705059886e-05
-2.81430421778378e-05
-1.41997672407147e-05
-4.3158437697962e-06
-9.51035712405895e-06
-4.9145167359954e-06
-7.51204195210612e-06
-2.31292908695504e-05
-1.4101206195175e-05
-5.50806093237159e-06
1.25687605741227e-05
-8.04134394143678e-06
-5.53144758045214e-06
-8.77314331781234e-06
-1.79557951120626e-05
-7.94758631782912e-06
-1.17750278157242e-05
-3.25456253785159e-05
-1.62090333484809e-05
-2.57355545743076e-05
-2.16483714423393e-05
-5.12809069687372e-06
-1.08201707752961e-05
-1.83766477926444e-05
-1.48282509484011e-05
-1.85468583694213e-05
-4.68412539541946e-05
-2.30140605867459e-05
-2.99039771894754e-05
-2.43639643385799e-05
-2.59754631738446e-05
-1.3034396557604e-05
-1.57000731209417e-05
-2.51980273801392e-05
-2.79040276332983e-05
-2.15757216526361e-05
-9.8833625149973e-06
-1.87392460932469e-05
-1.71853754489995e-05
-2.41578612921404e-05
-1.13480085646328e-05
-2.04619959490052e-05
-1.54797366206358e-05
-2.24364135184927e-05
-2.8733181996679e-05
-1.75737008519379e-05
-2.20238620704472e-05
-2.02975100812595e-05
-1.38697909691616e-05
-3.46192232136761e-05
-2.5250013819408e-05
-2.36459964232293e-05
-3.54820347782521e-05
-1.27828495012221e-06
-9.19193831273582e-06
4.55697773437049e-06
-3.38588262813849e-05
-8.46111027241644e-06
-1.31044969498528e-05
-1.25204508369053e-05
-1.89892905048189e-05
-5.42374809925791e-06
-1.5830390076293e-05
-2.57139026311254e-05
-2.52436976172773e-05
-6.87341096141402e-06
-2.16528109879527e-05
-2.39829609358301e-05
-4.99083296859296e-06
-2.20819150323303e-05
-1.75383052838962e-05
-1.87734282840473e-05
-5.12628365092831e-06
-2.70823572712269e-05
-2.37402338320588e-05
-1.58916465306027e-05
-2.00518032629245e-05
-1.1928312192562e-05
-2.02350962420819e-06
-2.12971576929254e-05
-1.57836170979937e-05
-1.30962299939831e-05
-6.02956297467867e-06
-8.94896547541859e-06
-3.73334858586333e-06
8.56670155002081e-06
-1.36301919129169e-05
-2.61615460934022e-05
-2.01656638934669e-05
-2.14115062950837e-05
-2.35331589595002e-05
-1.04254108585556e-05
-1.7967560398333e-05
-2.30237142992572e-07
-2.24621286267834e-05
-1.85577148426846e-05
-1.56161505329155e-05
-8.71129091221408e-06
-1.64468845308465e-05
-2.23222722143904e-05
-1.08487374767331e-05
-1.4100316190005e-05
-8.41506441374774e-06
-3.16780872480407e-06
-1.17822733073809e-05
-2.59921852560493e-05
-1.28313273071088e-05
-1.90671941662328e-05
-2.75915822544698e-05
-1.30661630239039e-05
-7.33962511343102e-06
-4.2472319385525e-06
-2.41443852425937e-05
-2.55449084818305e-05
-1.84943299570313e-05
-1.32588680547519e-05
-1.37628105004199e-05
-1.20088429663042e-05
-1.72373262246082e-05
-1.6083725177092e-05
-2.75688383555369e-05
-2.73545221316239e-05
-2.12427498022877e-05
-9.26061909171472e-06
-1.46569836605362e-05
-1.71030828527495e-05
-1.023042536438e-05
-5.6122279422643e-06
-2.66903178650425e-05
-3.57408858847993e-05
-3.47058862040052e-05
-9.10158525294589e-06
-1.82429729918639e-05
-2.64304324739269e-05
-1.09009775171213e-05
-9.75308314272252e-06
-7.67979978172306e-06
-2.75379035138976e-05
-8.6066900289063e-06
-1.04595490731526e-05
-1.03815480993623e-05
-2.41500952138051e-07
-1.76508685628769e-05
-9.38307990165322e-06
-4.26532808981681e-06
-3.4797999637635e-05
-2.4937075053394e-05
5.69240946744277e-08
-1.74747787513884e-05
-8.40248296290241e-06
-5.99711861497228e-06
-7.17963542019645e-06
-1.38100171579765e-05
-2.05425532849252e-05
-1.58801050328255e-05
2.62422067368741e-06
-6.09944263691834e-06
-3.40975703077967e-06
-2.09357041626751e-05
-5.71063967581819e-06
1.34872778003991e-06
2.87604151959374e-07
5.42018236419267e-06
-2.16843194576646e-05
2.55420791278433e-06
-1.22879348089277e-05
-3.88079922629139e-06
-1.21750571447171e-05
-5.13194303681486e-06
-1.42890390928887e-05
-1.34022453928447e-05
-1.13155510233191e-05
-1.38524543937184e-05
-4.41251112767798e-06
-2.38999028367013e-05
-2.12952720167591e-05
-1.53137787619752e-06
-8.69637285609235e-06
-1.65202166301665e-05
-1.71267709557761e-05
-7.98224044957741e-06
-8.27886407434902e-06
-1.52212231992374e-05
-2.19154432275207e-05
-1.72769255346403e-05
-1.07760090087797e-05
-3.73678465993844e-05
-1.70662790593401e-05
-1.34454599693187e-05
-2.05502269067577e-05
-2.84726510963551e-05
-1.42598194726382e-05
-1.41519327196288e-05
-8.6965167457744e-06
-1.41928203277281e-05
-2.64609040149935e-05
-2.84542846178635e-05
-2.12641238335462e-05
-7.86088199573301e-06
-2.77538890806453e-05
-3.06138741065796e-05
-2.42701828976919e-05
-1.77992630865128e-05
-1.14703014959461e-05
-3.08223044299206e-05
-2.07210649118521e-05
-1.26152729064846e-05
-2.4259724109158e-05
-1.6477241148884e-05
-3.19746782540671e-05
-2.47530294397043e-05
-1.44864201061135e-05
-2.2276441758668e-05
-2.76317843963548e-05
-4.68177261961128e-05
-2.2382968251371e-07
-3.48342302508041e-05
-1.65667257396432e-05
-1.52878427557776e-05
-2.88718422196503e-05
-3.01526926301859e-05
-2.28446430067874e-05
-4.21353732751808e-06
-1.52396303467015e-05
-1.8035188382432e-05
-1.72298571116895e-05
3.94745445701376e-06
-3.42716702235375e-06
-2.87893658484732e-06
-1.58314361438034e-05
3.78692275667722e-06
-1.7328229639656e-06
-9.22616095544296e-06
-3.14889867397893e-05
-2.96698314239542e-05
-2.9571514395587e-05
-6.61378604253376e-06
-2.78261004727725e-05
-1.50867473151205e-05
-1.23273787935702e-05
-1.08537917816206e-05
-1.05853560796638e-05
-1.74930202984685e-05
-2.17582545654762e-05
-1.01672036696267e-05
-7.02051061580146e-06
-2.29793423393367e-06
1.0985158220511e-06
-8.26493548878609e-06
2.15477180087689e-06
-1.19291978941318e-05
-1.05963096675292e-05
-1.84428958030026e-05
-1.18375561924973e-05
-1.66887771227984e-05
-3.26892941142341e-06
-3.16738742702545e-06
-2.39849447814921e-05
-1.60968976015951e-05
-2.12691297643909e-05
-2.05714772170537e-05
-1.10771133961471e-06
-2.06926839935511e-05
-1.91443648529639e-05
3.98125716163753e-06
-1.4173151597253e-05
-1.61047051858438e-06
-3.12120920958706e-05
-1.68969107684243e-05
-1.6380599320494e-05
-2.68921491480479e-05
-1.70602400459372e-05
-3.166039021469e-05
-1.48456157661002e-05
-3.23492665490926e-06
-2.42077143779717e-05
-1.47995128074525e-05
-1.25750296288323e-05
-1.30545983166927e-05
-7.68345578995557e-07
-3.80381725911763e-05
-3.65102719938946e-06
-2.28062335799299e-05
-1.89231904387148e-05
-1.54653226700781e-05
-2.89045992283804e-05
-3.33214661152474e-05
2.63395706154988e-06
-2.08187994750258e-05
-3.11632678590776e-05
-6.7733250308838e-06
-3.35267158636018e-05
-3.17802777897473e-05
-2.53618760222967e-05
-5.4881829121964e-06
-2.54412084833111e-05
-2.87732798446803e-05
-9.73819433729566e-06
-1.26316146550322e-05
-1.0752324601772e-05
-2.21608558841472e-05
-1.38393718983023e-05
-5.4793134007643e-06
-1.53965221357982e-05
-9.53092090518609e-06
-2.60361510326023e-05
-1.06812380648346e-05
-1.31031766554414e-05
-2.85125111961149e-05
-2.46741677612146e-05
-1.23686977707871e-05
-4.55505715307098e-06
-6.29539313144484e-06
-2.92165096426346e-05
-3.06871983808892e-05
-1.57577762132748e-05
-2.93278277397427e-05
-9.82923424255246e-07
-3.20426295121527e-05
8.00477030173482e-06
-1.84290029952201e-05
-1.52764866788404e-05
-7.75517618322525e-07
-1.74131664036921e-05
-2.08904301807699e-05
1.24407410824348e-06
-1.82022067432746e-05
-2.73933143806942e-05
4.12241713839382e-07
8.35973920020773e-07
-9.53056645087849e-07
-5.29355662215956e-06
-8.75152341760198e-06
-1.20342657571284e-05
-8.36381626107702e-07
-1.19597715328872e-05
-3.13052716124158e-06
-1.18911848539221e-05
1.39842161900162e-06
-3.30315835881776e-05
-3.04162330403462e-05
-3.94293121899342e-05
-2.41442150820549e-05
-2.88032385639334e-06
-2.69502752892282e-05
-1.42116829364355e-05
-1.71436054463915e-05
-1.54027453743474e-05
-2.34130915832247e-05
1.14598336924784e-05
-8.61886183000889e-06
-2.43470624677515e-05
-8.79366592834698e-06
-1.37394057762201e-05
-1.30692028177574e-05
-1.97236595687395e-05
-3.61895480273783e-05
-1.34821572317241e-05
-2.37920996041339e-05
-2.27993444437931e-05
-3.39037552301897e-05
-2.22010363193251e-05
-2.9740694395161e-05
-2.00148239514072e-05
-1.37874553048439e-05
-2.39236226606816e-05
-2.21184641324882e-05
-2.92747898761897e-05
-1.20065716910748e-05
-1.53102229153362e-05
-1.82899551529585e-05
-1.05680959101854e-05
-1.03403183241401e-05
-7.92877562469671e-06
3.2109943702213e-06
-2.6720465259602e-05
-2.71103972981478e-05
-1.79458408663387e-05
-1.66924965977452e-05
-3.47305267842356e-05
-6.79914688902983e-06
1.51900737669358e-06
3.0652834157875e-06
-1.84114136520772e-05
-1.7024063481238e-05
-1.45359375238935e-05
-1.33957918539252e-05
-2.6683961687602e-05
-1.90231964735004e-05
5.17645109452095e-07
-6.42339869595066e-06
-2.14085005928617e-05
-1.91276396181963e-05
-9.63624102167441e-06
-2.41705737222528e-05
-5.65313919801126e-06
-2.35996982930006e-05
7.42936662796051e-06
-1.4070424057968e-06
-1.34983286967339e-06
-5.42915181970173e-06
-7.96937770020894e-06
-1.0896332555891e-05
-1.27788976325781e-05
-1.40316677266994e-05
-1.48343846016786e-05
-1.89401687117524e-05
1.62291075169764e-05
-1.22139681738386e-05
-3.31207685229101e-05
-1.35824708399774e-05
-2.87447609713541e-05
1.18461162456254e-06
-2.48139557824479e-05
-7.51071449926667e-06
-4.90912274464654e-06
-3.59927032384555e-05
-1.88121476726097e-05
-2.05980742040014e-05
-1.27958102444803e-05
-2.27202226985636e-05
-2.97431605329696e-05
-1.72100092700933e-05
-1.49425011115506e-05
-2.43942200682526e-06
-1.45619484429296e-05
-1.99815368071371e-05
-1.10968676486059e-05
-1.46089916291496e-05
2.02454826061668e-06
-2.11631637225983e-05
-5.19419433335543e-07
-3.06728479540095e-05
-7.5849825164742e-06
-3.32599298743764e-05
-2.39818089920007e-05
-2.43817312209484e-05
-3.23045478544284e-05
-1.58893658343767e-05
1.66873333729694e-06
-4.66582498378961e-06
-1.6445578336393e-05
-4.59844081608484e-06
-1.67834493142858e-05
-5.29207006416785e-06
-1.33451771859951e-05
-2.05510272095396e-05
-2.30173527342427e-06
-1.32100876858803e-05
-3.12228816583926e-05
-7.76021254024548e-06
-2.85108076767841e-05
-1.10679707131076e-05
-1.40277110312794e-05
-3.14863442822787e-06
-3.06087384527798e-05
-6.78496106672513e-06
-1.57719145207628e-05
-1.7449672568492e-05
-2.03149586396803e-05
2.30365903348417e-06
-1.00761609021167e-05
-5.46026318951585e-06
-1.13662888523327e-05
-1.96534464964736e-05
-1.50611713391671e-05
2.1483270147472e-07
-1.20944073894472e-05
-1.70291737423216e-05
-5.27770808672136e-06
2.70734551218668e-06
-8.05066143819709e-06
-2.95240561850908e-05
-1.06543965733462e-05
-2.43995263349308e-05
-1.14086088479905e-05
-1.67725125592883e-05
-5.20935324973197e-06
1.37030351502974e-06
-8.49954258585995e-06
-1.62969893568482e-06
-1.70315893920214e-05
-1.06864967348033e-05
8.88788864634198e-06
-1.63105684824472e-05
-8.15978445685322e-06
6.19485956781946e-06
-2.75279694957376e-05
-2.73004615290513e-05
1.07963141642765e-06
-6.51310743431402e-07
-1.77834856231982e-05
-3.25217257971447e-05
-2.70943188540734e-05
-1.38748239155339e-05
-1.99569732658092e-05
-1.15206046776451e-05
-1.57467547015629e-05
-7.94319678893269e-06
-9.49883679347217e-06
-1.71428935627698e-05
-1.4157219498046e-05
-1.81658889614372e-05
-8.32691694467891e-06
-5.20357766350196e-06
-1.1383619595818e-05
-1.07893261668022e-05
3.44273933145679e-06
-1.09666028918742e-05
-6.38507253431957e-06
-2.15146119075589e-05
-1.33202800030583e-05
-2.47001274024502e-05
-1.00815809016115e-05
-1.49806980013054e-05
-1.33696435658013e-05
-2.57667703009672e-05
-3.4324946411835e-05
-3.31547066429279e-05
6.88026095650705e-06
-2.30113597862477e-05
-2.35710846918094e-05
-2.32692520060932e-05
-2.11992553571993e-05
-1.27477497680267e-05
-1.98978434874273e-05
-1.00647242062681e-05
-1.20649217297888e-05
-3.05177285839705e-05
-1.50747417209459e-05
-2.54280610456194e-05
-2.07760227377861e-05
-2.67205008837577e-05
-1.9933423058117e-05
-1.97039723677328e-05
-1.29865656528733e-05
-1.36289774277807e-05
-9.81682410199076e-06
-2.72193602323746e-05
-2.36966636530396e-05
-2.10245566216165e-05
-1.01924928397023e-05
-9.7428603711569e-06
-4.530347626189e-05
-3.60713134500745e-05
-1.39897090888813e-05
-1.13629277897415e-05
-1.82994589860087e-05
-1.02739019635002e-05
-4.32563810951522e-06
-7.24599902570096e-06
-1.45624191859581e-05
-8.5795171895728e-06
-7.59296913757297e-07
-3.71140504166759e-05
-6.82551120900174e-06
-7.52335805092707e-06
-1.16446920581015e-05
-2.75814120326597e-05
-9.20024861644036e-06
-2.27549497404377e-05
-2.04700155069024e-05
-2.55059696371324e-05
-1.30863658100038e-05
4.61535918175692e-06
-7.54050226371023e-06
-9.73825697123876e-06
1.7951659567533e-06
-1.61879456008618e-05
3.07484973956689e-06
-4.0979879213628e-06
-1.20193168732704e-05
-8.49988223406063e-06
-2.31134364115055e-05
-7.58453739495092e-06
-2.88769750546908e-05
-5.55399610091747e-07
-1.54491801345205e-05
-1.34848010146686e-05
-2.30154087791409e-05
-1.85126574842842e-05
-1.30751190722165e-05
-1.2296808507535e-05
-2.29507817241378e-05
-1.23724238105948e-05
-2.74219877543608e-05
-3.63389656015642e-05
4.56614023567612e-06
-1.08566439555662e-05
-2.27238312468556e-05
-1.78616100109891e-05
-3.03263785017477e-05
-2.41738700094173e-05
-2.98848592053511e-05
-1.75443405841451e-05
-1.43011189718618e-05
-2.20985067778855e-05
-2.53312608412369e-05
-1.9713681618403e-05
-3.16810171075577e-06
-1.51724408318727e-05
-2.53367141848354e-05
-2.72989004032712e-05
-3.68226574421312e-05
-2.7805687422406e-05
-1.74291621211819e-05
-3.0904427671381e-05
-2.07103324667899e-05
-3.30546715629526e-05
-1.19151921781894e-05
-4.35330041268999e-05
-1.47070056121628e-05
-2.55089699629705e-05
-2.33829471642702e-05
-1.88305561350288e-05
5.47942144983362e-06
-2.79776861126909e-05
-1.28148817161017e-05
-1.40504860406275e-05
-2.08399186918357e-05
-2.41497919154681e-05
-8.72454843549061e-06
-1.97258605441277e-05
-1.18142318699881e-05
-1.26291818849329e-05
-1.44431462875895e-05
-2.44270170369704e-05
-2.26411131066129e-05
-1.67144304035816e-05
-1.36796600914631e-05
-1.15697476757229e-05
-1.41372032730251e-05
-1.30578556972913e-06
1.8510052897758e-06
-2.99447107148456e-05
-1.97161617402611e-05
-2.87485591737074e-05
-1.02493871713334e-05
-5.68780675596682e-06
-6.73244824570935e-06
-1.08304629632212e-05
-2.55533453233317e-05
-1.66437207941362e-05
-4.59982175770043e-06
-2.33028266078766e-05
-1.90591005856158e-05
-1.81073829004637e-05
-2.09317372245598e-05
7.15857916493812e-06
-1.19282264780951e-05
-1.0912765602778e-05
-5.30814947197237e-06
-1.23999145658794e-05
-2.94982387203049e-06
2.94706639770753e-07
-9.79765013593694e-06
-8.22907311643196e-06
-2.22433389825487e-06
-9.9761289778868e-06
-1.75173062321435e-06
-1.11296832214003e-05
-6.66662986744462e-06
-3.34339210212554e-06
-1.60984898869863e-05
-1.37615448990196e-05
-2.03313449483897e-05
-3.76175386143975e-05
-1.75877001830999e-05
-1.24696395785526e-05
-1.00497226543977e-05
-1.41050375529102e-05
-4.16030635375258e-07
-1.94243903252841e-05
-1.84081719896215e-05
-1.50994907740699e-05
-2.50227073237995e-05
-2.16163454877892e-05
-2.19691737309379e-05
-1.60269631048734e-05
-3.56047586205315e-05
-2.86798497704447e-05
-1.84324539343432e-05
-1.13122010904099e-05
-1.93725343095459e-05
-2.9036718917953e-05
-1.07045851112815e-05
-2.19650121030592e-05
-2.66362541696935e-05
-2.38912978881993e-05
-3.33670508099342e-05
-3.188405608339e-05
-2.57923461676528e-05
-2.54129146197858e-05
-1.66345334600854e-05
-3.83659285305203e-05
-2.63867918544643e-05
-8.58259760539138e-06
-2.81329906558674e-05
-1.05887206169105e-06
-1.93534284517816e-05
-2.51685746879789e-05
-3.09527095772879e-06
-4.11667546667213e-05
-1.9529364550995e-05
-1.46991443711755e-05
-2.96810774030493e-06
-1.05420750769641e-05
-1.1089725276592e-05
-1.15711683941177e-06
-2.0660200689138e-05
-1.98460170031942e-05
-7.68406820031631e-06
-1.59155367442042e-05
-1.02140726030744e-05
-1.97288623504296e-05
-7.27017361552722e-06
-2.08999297726101e-05
-1.25719121184184e-05
-9.66360289421818e-06
-1.77478959776343e-05
-1.22406233731575e-05
2.8769767923686e-06
-1.45166494618216e-06
-6.46728701911967e-06
-7.95265078125031e-06
-2.92389251442347e-05
-1.85500126900128e-06
-2.15089265753107e-06
-1.81027096571228e-05
-1.6822258854588e-05
-1.5270015651241e-05
-1.48460007945265e-05
-8.29421384778326e-06
-1.53901601368749e-05
-3.457831226991e-06
-2.44679535732203e-05
-2.44334960518369e-05
-5.57378772560914e-06
-1.58120693434388e-05
-2.74286972456678e-05
-2.61174461780988e-06
-2.76201252786153e-06
-1.7303660314468e-05
-2.24727732772919e-05
-1.58192206230993e-05
-3.4332205219161e-05
-4.68598080554686e-06
-3.03174227601987e-05
-1.15796261431995e-05
-2.75188843839634e-05
-1.48754068505648e-05
-2.02671485301007e-05
-2.47758400447228e-05
-2.93944602743935e-05
-1.37261953767702e-05
-2.72552566441086e-05
-2.78027774333792e-05
-2.63877359470764e-05
-2.98468162407335e-05
-2.77437940434594e-05
-1.34165390356051e-05
-1.39272208891664e-05
-2.62733743646154e-05
-3.0906573029209e-05
-6.96930235089808e-06
-4.2282302033322e-05
-4.06101597771827e-05
-2.74160456231354e-05
-1.92074332706227e-05
-2.46130793041008e-05
-2.34303633109629e-05
-1.80128669543944e-05
-1.81381682334954e-05
-4.24022675577313e-05
1.13218772876479e-05
-1.10114531985487e-05
-2.3574352871479e-05
-2.39340555627753e-05
-9.49588084791516e-06
-3.05527539830311e-05
-3.13835647983595e-05
-1.9256177372544e-05
-2.70394633207613e-05
-2.28012116467066e-05
-1.4924514688938e-06
-2.15638197828402e-06
-1.47659829877388e-05
-4.36724672081347e-05
-1.75328094356208e-05
-2.50818023522913e-06
-3.48985919519693e-05
-1.78233314342416e-05
-1.88919054978308e-05
-1.94194493646239e-05
-2.90418735926359e-05
-1.07199661320631e-05
-3.04977493514105e-05
-8.74174449488577e-06
-3.88417231351862e-06
-1.08693536910976e-05
-1.16523118853007e-05
-2.10601378016932e-06
-1.04099870018916e-05
2.2344644072972e-06
-1.52154188683581e-05
-1.15886779042097e-05
-1.4764866023757e-05
5.27525762919928e-06
-6.82674567909545e-07
-3.87625075157474e-06
-4.29771355231936e-06
-1.89997202174969e-05
-3.16832024213154e-05
-1.11983220318031e-05
-3.2146871440629e-05
-2.11200980754896e-05
-9.3108701580208e-06
-2.01823265554971e-06
-1.09885760420996e-05
-1.47734662075571e-05
2.75530274522363e-06
-1.25905548631062e-05
-5.01191156817534e-06
-1.81029919690737e-05
-2.85742044861712e-05
-3.2118866828139e-06
-1.28611278974941e-05
-2.61603063472819e-05
-2.25749825922382e-05
-4.82519197426627e-06
-1.17749915336946e-05
-2.80744336188694e-05
-3.91626957089862e-06
-2.36776643905845e-05
-1.09522278561974e-05
-1.43959116263742e-05
-2.30980743013311e-05
-2.25321980762011e-05
-1.06971886189799e-05
-1.14911703492549e-05
-1.74976000427933e-05
-1.18203390489985e-05
-1.52575401217736e-05
-3.29273515812032e-05
-4.3815082084017e-06
-1.58003309868804e-05
-9.5435202733244e-07
-1.48674633232008e-05
-3.28202539969137e-05
-1.43100029807617e-05
-1.3073611206403e-05
-1.73375137521496e-05
-2.79536880594447e-05
-2.66305589888194e-05
-3.63581707330109e-05
-2.14949181436003e-05
-7.86431445225879e-06
-3.14514721810869e-05
-3.9178158326717e-05
-2.66245485017829e-05
-1.81378965900334e-05
-3.1414481031697e-05
-3.39889404910227e-05
-1.6641096495992e-05
-1.33080389368159e-05
-8.51076780494306e-06
-7.33608705619499e-06
-2.99619276159012e-05
1.26164322165609e-05
-2.47450818203464e-05
-4.03157202362801e-05
-6.68234227605863e-06
-1.89271237217316e-06
-1.74068523790915e-05
-3.34759235202034e-05
-1.18686652174149e-05
-9.94546569376849e-06
-4.10836346832731e-05
-2.13121867820141e-05
-5.19502561639364e-06
-1.39480555892315e-05
-5.59844492629587e-06
-1.46749070416982e-05
-6.29612661775564e-06
2.5889407639706e-06
-7.23353031414759e-06
4.64070263626228e-06
4.76489298549518e-06
-2.16643355564421e-05
-2.1622661115332e-05
-2.4661889549649e-05
-2.18894169316285e-05
2.39974599854332e-06
-6.6023609793758e-06
-1.07330567513318e-05
-7.02276190536923e-07
-2.32728999713766e-05
-9.25452420269487e-06
-1.76622349138235e-05
-1.31959849910424e-05
-3.50454703622022e-06
-7.58420786171031e-06
-2.55794662480231e-05
-9.1214555335312e-06
-1.57610209487244e-05
-2.88450545681815e-05
-1.5871885537588e-05
-1.01436499486943e-05
-1.90800994664874e-05
-2.06899205211194e-05
-2.83694303900139e-05
-1.07127777669028e-05
-1.2384842170444e-05
-6.16743102893728e-06
-3.432479652448e-05
-2.46106723081882e-05
-1.65133958724962e-05
-2.08484689667107e-05
-1.16268585473671e-05
-1.9095994036387e-05
-3.05131602166026e-05
-1.71244834276554e-05
-2.09410459483434e-05
-2.9204162178293e-05
-2.97430557980495e-05
-4.32008791870719e-06
-8.17228928796716e-06
-2.59306845580764e-05
-1.61497968154083e-05
-1.36071932042262e-05
-3.49449732043272e-05
-1.04787515650778e-05
-2.2089210355619e-05
-1.20116756553352e-05
-2.94477412117686e-07
-1.7803594132091e-05
-1.65282693169149e-05
-1.08625416935026e-05
-1.11988537298117e-05
-1.48677314398846e-05
-1.79225891427236e-05
-2.84008258526124e-05
-1.31303407544218e-05
-3.47734185278729e-06
-2.61077309322488e-05
-1.25228973952926e-05
-2.81659442172444e-05
-2.07593015006856e-05
-2.80284010117971e-05
-1.02199069058234e-05
-2.41227279698376e-05
-1.42078758054569e-05
-2.61372897933433e-05
-1.47690616232713e-05
-2.35700998908268e-05
-2.22448627469895e-05
-1.86019903007947e-05
-3.67595760958999e-06
-2.83601941960793e-05
-1.3131971318233e-05
-1.71092811856388e-05
5.8170907648259e-06
-2.48945738913469e-05
-1.96393792984354e-05
-1.21315712117356e-07
-5.1244194953019e-06
-1.32049941484625e-05
-2.19615004113769e-05
-4.32180579334015e-05
-1.01449736023491e-05
-1.54189785376439e-08
-1.96834374313038e-05
-3.94488829785913e-06
-1.35212599519035e-05
-2.4810399196137e-05
-3.35100793147037e-06
-2.65649888952783e-05
-2.52051873177317e-05
6.82925973384099e-06
-1.05862135900121e-05
-6.44201609690782e-06
-5.4810410854476e-06
-1.3847221816918e-05
-1.31497795738264e-05
8.73383189646726e-07
-3.19904024908772e-05
-2.83014501720312e-05
-2.46721116590879e-05
-2.29198383260363e-05
-1.33263009721658e-05
-3.46600370337263e-05
-1.30733096298328e-05
-1.0833625456606e-05
-1.72406923987095e-05
-2.66627131342203e-05
-1.19385082407996e-05
-1.27823913512409e-05
-1.91378073093836e-05
-1.30141609409155e-05
-2.80588782231269e-05
-1.26490346281763e-05
-2.95126547520532e-05
-4.87833287203613e-06
-8.71559314758217e-06
-2.17494235031656e-05
-3.28109020185097e-05
-9.83338926180994e-06
-6.23662052990518e-06
-1.12171735296149e-05
-1.99773269027972e-05
-2.41503607392639e-05
-2.27147827482122e-05
-2.12002816402304e-05
-1.85676603100783e-05
-2.6723873885747e-05
-2.74133943326506e-05
-1.2110287534493e-05
-6.51280133465453e-06
-2.7616403912318e-05
-3.12234717960191e-05
-1.85939973275951e-05
-1.22922103398957e-05
-2.50484220589443e-05
-1.39445385799313e-05
-2.274951420412e-05
-1.24140653452824e-05
-1.57819364725586e-05
-3.03218517364192e-05
-2.91721213035316e-05
-2.42850183761462e-05
-5.57997196100934e-06
-1.28924421858269e-05
-1.10831013879206e-05
-1.37617314831849e-05
-3.25060503211308e-05
-7.46381936796646e-06
-3.11781501176002e-05
-3.05894361847543e-05
-9.5059791298359e-06
-5.44850287510816e-06
-6.15507927176022e-06
-2.94540463453516e-06
-2.97978126204388e-06
-2.20542282594467e-06
2.17593116987746e-07
-1.72407784007792e-05
-1.56194441190929e-05
-1.55008147335335e-05
-1.41830514513662e-05
-1.01257219043692e-05
-2.14414044943449e-05
-2.24461111248173e-05
-7.00813173304134e-06
-1.85725445634234e-06
-1.79605650604863e-05
-1.57664477268155e-05
-2.29115133554297e-05
-3.09015937629643e-05
-2.50564781455636e-05
2.29253755724348e-05
-1.53352145819868e-05
-8.5568627782841e-06
-1.08698926953875e-05
-2.09532641664112e-05
-5.06434497720036e-06
-3.03062574276065e-05
-3.02379946272977e-05
-1.93879944843493e-05
-1.66997731833072e-05
-3.3679938411077e-05
-1.9791281423768e-05
-2.53231197895747e-05
-3.62706820316982e-06
3.59206476690889e-06
-2.39319271533375e-05
6.56032832061523e-06
-1.3827100521368e-05
-2.08921534266417e-06
-2.07048121264113e-05
-2.79786699213486e-05
-3.69841253877529e-05
-6.79024109383925e-06
-2.0045518122276e-05
-3.44711218833605e-06
-1.4737833718696e-05
-4.06233941766688e-05
-1.73063699704916e-05
-2.80618290275194e-05
-1.00539982950732e-05
-1.62938427829442e-05
-3.31171492164852e-05
-2.23850273453475e-05
-9.34567807165202e-06
-2.09635606553083e-05
-9.01088211693529e-06
-2.018991067468e-05
-4.40270299865341e-06
-1.7014371112634e-05
3.42942568255474e-06
-7.66719134003511e-06
-1.81069933228619e-05
-1.29743293469268e-05
-7.5359366997212e-06
-5.96539604077608e-06
-2.06543513922817e-05
-2.16361972193622e-06
-2.56297062759953e-05
-1.10471849659873e-05
-1.32130403755333e-05
-3.00357070014824e-06
-1.60688684893955e-05
-3.64252542611982e-05
-1.48913140970844e-06
-2.13418149873462e-05
-1.85207906991967e-05
-2.49271846501386e-05
-2.72408616035554e-05
1.80519408590429e-06
-7.79727582035988e-06
-9.73369677589337e-06
-1.90329540705906e-05
-5.00779797683345e-06
-1.68687203314178e-06
-1.13928359221905e-05
-1.36066615403883e-05
-8.5006639504532e-06
-2.32009748898912e-05
-1.77401627110178e-05
-3.18111194714825e-06
-1.48498011700545e-06
-2.77239228192646e-05
1.09700422905195e-07
-2.61746202123145e-05
4.13860789543111e-06
-1.51719121279825e-05
-2.94963187135172e-05
-1.05960892368603e-05
-1.38623542795459e-05
-2.3345957212775e-05
-1.92791332330398e-05
-1.93367320397346e-05
-1.73107432600952e-05
-5.92953116707637e-06
-3.82754755489645e-05
-2.19998461088623e-05
-8.74557505175795e-06
-1.20134156703486e-05
-2.03866158222359e-05
-1.81056778642193e-05
-1.82497005326503e-05
-1.66615549058581e-05
-1.71726800253181e-05
-2.05079664003789e-05
-9.2741138231679e-06
1.49181087981928e-06
-1.59066430354779e-05
-1.54588539758888e-05
-1.62770686756184e-05
-1.79787626655242e-05
-2.3762544200583e-05
-1.30957409075313e-05
-1.64982241549376e-05
-4.8090317288098e-06
-2.44983088647826e-05
-3.25980502127598e-05
-2.34503499189197e-05
-2.3884437847269e-05
-1.6194878139054e-05
-2.26816139280968e-05
-2.90016421050852e-05
-1.18889393603957e-05
-1.49310610090766e-06
-1.70745575541873e-05
-2.38621917795698e-05
-1.5837574816638e-05
-1.00845065366988e-05
-2.04904795766045e-05
-6.94892962466611e-06
-1.61329311375986e-05
-1.64038949655558e-05
-1.47271979494647e-05
-3.8832283818493e-05
-2.49010166078343e-05
-2.07069560707385e-05
-6.66216759834438e-06
-9.63269129985695e-06
-1.22812502201271e-05
-3.61198711110188e-05
-2.34989890634214e-05
-8.74744874881665e-06
-2.69402066488639e-05
-1.98662574764802e-05
-1.16294744104874e-05
-3.03921717707976e-05
-3.19919002780469e-05
-1.25118228158367e-05
-7.96564993416054e-06
-4.18592949203521e-05
-1.52101888227672e-05
-9.58761528363614e-06
-9.26593705302017e-06
3.85785823022088e-06
-9.65045141394376e-06
-2.93508427181544e-05
-1.28397319416997e-05
-2.82159761391757e-05
-2.14465630240184e-05
-2.83746361486205e-06
-2.45365522075128e-05
-1.92070408617032e-05
2.53564796035408e-06
4.60289963614354e-06
-1.56901940523373e-05
4.27163947587675e-06
-2.07512237244599e-05
-1.73326891402327e-05
-2.54314109749432e-05
-2.18345781041252e-05
-2.34474606389371e-05
-2.86747291316801e-05
-3.19898624805766e-06
-2.69196081947251e-07
-1.39677138386086e-05
-1.84377803369758e-05
-8.55712663226558e-06
-2.61534351455926e-06
-1.27084105136616e-05
-1.09173962068019e-05
-1.31059166513477e-05
-1.75226770633776e-05
-1.95083055327391e-05
-2.21741551524467e-05
-2.27214395668001e-05
-1.87467827906557e-05
-1.02711773746411e-05
-2.38679560069218e-05
-1.37315707090632e-05
-2.62356119694941e-05
-4.34385057887132e-05
-2.07354669233449e-05
2.86978306949127e-06
-1.1187622516053e-05
-9.60633275455349e-06
-3.20817046059215e-05
-9.48487587043697e-06
-1.79422435961494e-05
-2.90807509985885e-05
-9.99931187222608e-06
-1.74400302272964e-05
-3.06637314697795e-05
-1.68301457655965e-05
-1.05764027319787e-06
-1.13325836533867e-05
-2.76279837503021e-05
-8.7885095165417e-06
-1.07400212035893e-05
-1.75942965551642e-05
-1.41047689692013e-05
-8.02426524876758e-06
-2.4761434204561e-05
-2.12696961167463e-05
-1.81473738085066e-05
-1.60130119820374e-05
-2.93555165836555e-05
1.69899378103565e-06
-1.92712439117654e-05
-6.98638745229098e-06
-1.60481713648863e-05
-2.57977287213696e-05
-1.95382983168743e-05
-2.00353415702528e-05
-2.82367586046686e-05
-1.52935384653153e-05
-1.03554393413047e-05
-2.13080248679525e-07
-1.55688674121798e-05
-1.26545777986352e-05
-1.84743059448862e-05
-3.06193716209565e-05
-2.10009001962437e-05
-1.85295780661324e-05
-6.23075407447429e-06
-1.1994217765651e-05
-6.45093528540444e-06
1.25994137824562e-06
-2.87152433938934e-05
-5.35652614929085e-06
-1.06122660397655e-05
-2.05444487577817e-05
4.91752810473033e-06
-2.03171408286404e-06
2.30813559295366e-06
-4.05802992944086e-06
-2.90749052579912e-05
2.40176904737618e-06
-2.26924824278058e-05
7.04055680439853e-07
-1.14287552890993e-05
-9.55569263250481e-06
-8.42467297059788e-06
-3.22831491678753e-06
-1.2987399459388e-05
-2.44856077616828e-05
-3.40733488962742e-06
-1.0827357318258e-05
-2.5433505314632e-05
-2.06000668315288e-05
-1.52598099722284e-05
-1.98279198082803e-05
-4.65533887262206e-06
-2.38622207586826e-05
-1.06060503567032e-05
-1.31216248201264e-05
-5.9664166760862e-06
-4.65822033045134e-05
-1.63117572019756e-05
-2.69520192498733e-05
-3.63600395323697e-05
-3.00429799962363e-05
-9.30996701014495e-06
-1.35112474571996e-05
9.32065411217976e-06
-1.5882537411191e-05
-2.37755983465513e-05
-3.7423629286261e-05
-3.8252092774758e-05
-1.12557724307838e-05
-2.54765783356972e-05
-2.35839306019966e-05
-2.77636727225357e-05
-8.58037905893944e-06
-2.41279527370109e-05
-1.4320401819542e-05
-3.81726439251995e-05
-2.50772650841301e-05
-7.52124439750491e-06
-2.32529172166214e-05
-2.75192495819509e-05
-1.5593705453535e-05
-9.95784723317625e-06
-1.57615243149419e-05
-1.46241669231104e-05
-2.74446757757256e-05
-2.09578253106118e-05
-1.48881991972488e-05
-1.94022400276223e-05
-1.16882502027741e-05
3.49698277921055e-06
-1.29805888509554e-05
-1.91970024796141e-05
-1.44078184500313e-05
-1.262577223615e-05
-2.32024113995865e-05
-9.53238565362984e-06
-2.32371381597517e-05
-1.65844439491662e-05
-1.32856081539935e-05
-2.06194701098565e-05
-8.67078107329076e-06
-1.08022022350986e-05
2.337744146374e-06
-1.22687936834945e-06
-4.31953826900113e-06
-2.95741788227114e-06
-1.11961945672293e-05
6.12526928815184e-06
-1.71823444425849e-05
-2.3884193730096e-05
-1.38673133163695e-05
-1.2529373457842e-05
-1.11041018575116e-05
-1.10541520627406e-05
-2.39574085920261e-05
-5.56787482746488e-06
7.69091209903662e-06
-2.2274403234021e-05
-1.19460823321415e-05
-6.40682831875028e-06
-1.52346625010212e-05
-9.89226167577161e-06
-2.59114424296283e-05
-3.58065150411037e-05
-9.78975403849841e-06
-1.04057706786837e-05
-3.96868117240896e-06
2.90431176628349e-06
-9.14463483621309e-06
5.98036334497379e-06
-3.10562317871451e-06
-1.65257133161618e-05
-2.34902912950001e-05
-2.54088595469193e-05
-1.15241931279552e-05
-2.30622161738071e-05
-2.33805849084767e-05
-5.94109927243108e-06
-3.97237992959379e-05
-2.04564430032913e-05
-1.31404356709153e-05
-1.66527460817654e-05
-2.02260661856854e-05
-1.55182852425831e-05
-1.95484669549531e-05
-4.56590252530541e-05
-9.68463995767934e-06
-3.54403676441106e-05
-3.60812224370548e-05
-3.08492263538672e-05
-9.44158468317246e-06
-3.74101075807177e-05
-2.54059677864043e-05
-2.21768042786205e-05
-1.81372424306461e-05
-3.69404512889388e-05
-2.85810814647175e-05
-2.9447330140043e-05
-2.27628147235042e-05
-2.26800947796476e-05
-2.7661403394571e-05
-2.55522792751374e-06
5.51888384807347e-07
-2.71294527844737e-05
-1.55043033626937e-05
-1.21745207822297e-05
-3.59082038833185e-05
-1.84881120639467e-05
-2.49629111839866e-05
-9.42585562598551e-06
-1.80079446910563e-05
-7.8329618680294e-06
5.02220950747887e-06
-7.38730845777498e-06
-2.59436399664535e-05
-2.45172916826042e-05
-3.54163510600155e-05
-1.61061995691524e-05
-2.90157411879296e-05
-2.06100003163036e-05
-5.86789907756123e-06
-2.54553043661804e-05
-8.88520073365786e-06
-1.47925389782435e-05
-8.245392129954e-06
-8.04714145463065e-07
-4.79284622929174e-06
-2.03884025378314e-05
-6.50823883943716e-06
-1.17496503503053e-05
1.32457622122086e-07
-1.35899734307954e-05
-2.20178260341564e-05
-1.10522243915058e-05
-5.39150284420546e-06
2.38348166328531e-05
-4.64704043727865e-06
-4.36479872496615e-06
-1.77729390551335e-05
-3.40336260566889e-05
-2.18547336440334e-05
-1.19107755365338e-06
-1.04956557091398e-05
-1.12461470388706e-05
-1.32148275219115e-05
5.51340424014585e-06
-1.37317752674434e-05
-3.97099266001301e-06
-9.25205691407341e-06
-2.15005482600267e-05
-4.26550563710975e-06
-7.50057441770848e-06
-2.35227827208832e-05
-1.4497514129829e-05
-1.51308659820195e-05
-1.82509402280771e-05
-1.23757918779897e-05
3.97474433154975e-06
-9.47850429104785e-06
-8.23254839709446e-06
-2.13235030475216e-05
-3.90347242970872e-05
-2.16229337744611e-05
-2.78502451729357e-05
-2.21966450230933e-05
-1.57625994163927e-05
-1.74990387198586e-05
-1.38184086026124e-05
-1.42176808808739e-05
-1.84321117341612e-05
-1.7829053069883e-05
-1.90465992985925e-05
-2.0915521883321e-05
-1.46145580673274e-05
-2.32518832718979e-05
-1.51778686417541e-05
-2.51981630810421e-05
-2.1280464021236e-05
-1.74010351296367e-05
-6.9770588087966e-06
-1.03248269299483e-05
-2.53509875028622e-05
-2.71930406065316e-05
-6.10339404659205e-06
-1.54458641820932e-05
-2.00701676050389e-05
-1.10485570065209e-05
-1.77539767239564e-05
-1.8710469871303e-05
6.11229011675542e-06
-1.13723944832179e-05
-6.30583747371504e-06
-1.88463146494982e-05
-1.79833094838203e-05
-2.45309510625664e-05
-2.09348855812472e-05
-1.22231156168238e-05
-7.80325532338707e-06
-1.19156031644777e-05
-3.93014328586638e-05
-1.85508075996971e-05
-1.82781318370966e-05
-3.76295517414874e-06
-1.9841890756129e-05
6.25419402442549e-07
-1.1022780019796e-05
-2.21459790391728e-05
-1.17714231273542e-05
-9.98564801374885e-06
-1.01414505403488e-05
-5.79746833230008e-06
-8.73896308654131e-06
-1.4155223226926e-05
-7.50348769856939e-07
-1.20503428772665e-05
-3.45684343656931e-06
-3.31910152342388e-06
1.15241627284131e-06
-2.00665419805592e-05
-3.23111520834431e-05
-8.40568698691068e-06
-1.89966260696364e-05
-7.26729067075287e-06
-1.80310305530823e-05
-2.13819382159444e-05
-1.33415179070565e-05
-6.45390310578921e-06
-2.39228529143493e-05
-2.52362123282959e-05
-1.64614890886399e-05
-1.45900148467541e-05
-9.00483792124791e-06
-1.7449219858731e-05
-2.32752242201222e-05
-1.84270146497732e-05
-3.2987150914167e-05
-2.1399876156929e-05
-8.43045248882993e-06
2.51211166712515e-07
-2.27246889950315e-05
-2.25068181128791e-05
-2.99577669920971e-05
-6.567518831632e-06
-2.98524440818752e-05
-1.76524773985376e-05
-2.16379932707288e-05
-2.3853189038716e-05
-2.41094406475679e-05
-1.89141787738117e-05
-3.09981997572425e-05
-2.23422669476947e-05
-8.02380358318722e-06
-3.23825160610391e-05
-6.82769220146533e-06
-1.34866957911864e-06
-2.57954643768953e-05
-1.65353028674647e-05
-2.74068065496388e-05
-8.56730665979775e-06
-1.7526855144755e-05
-7.27844418194521e-06
3.35215429929184e-06
-3.12232578508728e-05
-8.73068132825059e-06
-6.36806583552095e-07
-2.12105322280754e-06
-3.21415040904225e-05
-6.66605867555332e-06
-1.61551543139025e-05
-2.21644223869963e-05
-7.02901919982775e-06
-1.56929584078927e-05
-7.84286359750915e-06
-1.75553602241108e-05
-1.22542385422231e-05
-9.81072792529852e-06
-1.87022644697013e-05
-2.80286901682273e-05
-8.23676943944525e-06
-1.64807501295515e-06
-1.17633004654362e-05
-3.93342649229997e-06
-1.78101581554458e-05
-1.21350948672918e-05
-1.65234623061872e-05
-8.26844161781447e-06
-1.12477411673538e-05
-1.38413943950612e-05
-3.27203365696458e-05
-1.40781921117758e-05
-9.92049951017916e-07
-1.58424597339223e-05
-1.04786999503529e-05
-1.18690417886919e-05
-1.87388128412839e-05
-1.27195771046073e-05
-1.14891099852984e-05
-1.97540517621647e-05
-9.40991104132456e-07
-7.71969008720277e-06
-2.14567642903878e-05
-2.54264119458118e-05
-2.31928133133054e-05
-2.12139721940078e-05
-2.40245288541737e-05
-2.5309663368129e-05
4.2977614517973e-06
-2.42547749198944e-05
-1.76965018599645e-05
-9.57391860314116e-06
-2.35701435188372e-05
-2.5486017950088e-06
-1.87318742601173e-05
-1.58482923502529e-05
-2.16581630102054e-05
-1.62546804095022e-05
-1.82122771653949e-05
-1.09113004984112e-05
-1.33218233263835e-05
-2.70400417224945e-05
-1.96472441809541e-05
-1.44419483534086e-05
2.8761046160322e-06
-1.0996663223534e-05
-2.85649468806527e-05
-2.85642164284457e-05
-3.15392522940087e-05
-2.95790911767597e-05
-1.93404933851824e-05
1.09708720684351e-07
-2.14930011776452e-05
-2.82574978196623e-05
-6.31434726763769e-06
-2.97462070521076e-05
-1.18456416666043e-05
-3.21161775423195e-05
-1.25770092812457e-05
-3.5240683795168e-06
-2.48934649410869e-05
-1.81724223492555e-05
-1.788082139526e-05
-2.51162477204171e-05
-1.58670250116363e-05
-4.73582534839192e-06
-2.58235014942462e-05
-7.67803472132442e-06
-9.83455207210179e-06
3.58662519886169e-06
-4.41108273256536e-06
-1.20370009995092e-05
-1.13866953288274e-05
-1.48858061510528e-05
-1.23378212133185e-05
-2.12112918686365e-05
-2.13033227692624e-05
-2.29149323686244e-05
-1.28990145395379e-05
-2.21204561752706e-05
-9.07042758935287e-06
-1.6085169618417e-05
-4.1226075446272e-06
-1.92642185537715e-05
-2.96410248947551e-05
-8.19493235224368e-06
-7.67473892542419e-06
-1.95182157331239e-06
-2.6209682829604e-05
-6.02352395222439e-06
-1.53299393724978e-05
-1.81662596505839e-05
2.75598135149262e-06
-2.70621596356786e-05
6.35226630050517e-06
-1.35670811266055e-05
-1.44322144135568e-05
-7.7956504392526e-06
-1.00717522674192e-05
-3.31247482611031e-05
6.13690848941929e-07
-7.61748614884799e-07
-3.04905113659421e-05
-3.33452085928253e-06
-1.96446223646779e-05
-2.43351194986255e-05
-9.15673946478792e-06
-2.48101627902695e-05
-1.86906143968719e-05
-2.36884389681872e-05
-2.76754964123802e-05
-7.87692981312003e-06
-1.44396212407288e-05
-2.92703709807308e-05
-1.31185933864575e-05
-2.22922827965994e-05
-2.37113610082619e-05
-3.74471293184572e-05
-1.3376245762454e-05
-2.08977700666296e-05
-2.97399826651543e-05
-3.59457820377516e-05
2.86109478738735e-06
-2.97974992096661e-05
-3.09406418684774e-05
-1.57441597078397e-05
-2.93284855374403e-05
-3.1884433615461e-05
-4.73844666769933e-06
-1.2039594027726e-05
-1.22595545880229e-05
-2.94950606783333e-05
-1.44033918853065e-05
-2.43323466688836e-05
-8.67844547957795e-06
-1.46580633571542e-05
-1.11354340264489e-05
-2.39253363847187e-05
-2.16835013663637e-05
-9.6745608982662e-06
-3.11034314905053e-05
-2.35554026799425e-05
-3.17436112292305e-05
-2.55588444967975e-05
-3.45864928139185e-05
-1.26835891189438e-05
-3.24924272366719e-05
-1.92399287494546e-05
-3.29072029333052e-05
-1.99966108279942e-05
-9.07217608854764e-06
-1.62288957180966e-05
-1.92065996544578e-05
-3.51432427070649e-05
-2.18748761467604e-05
-2.84880591423362e-06
-2.57560845040511e-05
-7.96719145253153e-06
-3.05859623633212e-05
-2.24009012946798e-05
-7.61936864746993e-06
-2.41425726552267e-05
-9.61970150936538e-06
-7.97230010330638e-06
-1.22746426784776e-06
3.01865521214847e-06
-1.58027526848452e-05
-2.28134393817119e-06
6.17162073977024e-07
-1.37799266050801e-05
-1.61773225161561e-05
-1.38158378212941e-05
-1.00600536058113e-05
-3.71157585091179e-06
-1.77490985164313e-05
-1.55902868359512e-05
-5.35789812736939e-06
-2.07513515250082e-05
-2.74049742893088e-06
-1.04940895812661e-05
-1.38070138987873e-05
-3.27813335268553e-06
-6.91299996923368e-06
-1.39995963546157e-05
-7.67593941898218e-06
1.0362070427868e-05
-1.24988123105365e-05
-8.40959130928502e-06
-2.47536716152279e-05
-1.48528494938632e-05
-4.60776067541624e-05
3.24684833898776e-07
-2.67966583967188e-05
-7.52643915707926e-06
-1.20831321282261e-05
8.97826645158879e-06
-9.7084486399385e-06
-1.42006474843834e-05
-2.47385304049043e-05
-1.54667920402769e-05
-1.58981957973131e-05
-1.59931266076955e-05
-1.56364601777049e-05
-2.06463686523545e-05
-2.18934353206422e-05
-2.36563295531568e-05
-1.06979916239751e-05
-1.67596190565722e-05
-2.84657192088133e-05
-1.0279755752057e-05
-1.27479912272569e-05
-4.61498636554364e-05
-2.39706287147887e-05
-2.14518381215631e-05
-1.27456094032878e-05
-3.32954789594547e-05
-1.95929910962462e-05
-2.9580357623394e-06
-2.10522805292951e-05
-2.18563682005735e-05
-1.64693991450339e-05
-1.77628573653309e-05
-3.03848473496245e-05
-3.60244628871659e-05
-9.11066745721778e-06
-1.55786188583533e-05
-1.72327843001045e-05
-1.06737726482165e-05
-7.24518101840072e-06
5.91711748363469e-06
-4.65618768433812e-06
-6.42955210987635e-06
-1.71739633392813e-05
-2.4708396917502e-05
-3.69284838970426e-05
-2.34788664347546e-05
-1.58878780994821e-05
-1.81812669696308e-05
9.04884715733184e-06
-3.11351612338424e-05
-9.10598477983513e-07
-1.75965805638758e-05
-1.28173511450777e-05
-2.32203050026524e-05
-4.27917177434514e-06
-8.32686177160401e-06
-6.52865667019354e-06
-1.1650714919538e-05
-1.13186969339447e-05
-2.86675679105237e-05
-1.29660416974869e-05
-9.88413663401597e-06
-2.42552728786721e-05
-9.15078344948858e-06
-1.03331910088757e-05
-1.69802580107961e-05
8.21528619600788e-06
-1.54801207937374e-05
-1.42139805716719e-05
-1.89170748023002e-05
-1.02039227667043e-06
-1.81601314149062e-05
-7.3887915836715e-06
-1.9426974689024e-05
-9.53268466543181e-06
-1.61107369025867e-07
-1.72465466474033e-05
-7.73446624725955e-06
-4.36409236255648e-06
-8.77974079742408e-06
-9.96352432257098e-06
-1.06931337532174e-05
-2.44790005353444e-05
-2.54256718731835e-05
-1.85077033868969e-05
-3.59413626986267e-05
-1.32207313271047e-05
-3.11463480744358e-05
-1.36172324197407e-05
-1.2810247080507e-05
-2.059930904633e-05
-3.29250944435298e-05
-6.23033285313817e-06
-1.09238795410459e-05
-1.16350875678942e-05
-2.31973244885533e-05
-2.96537922593699e-05
-3.3876316582226e-05
-4.0350172455472e-05
-2.32160339895589e-05
-1.1432202200467e-05
-6.95180067233326e-06
-2.8086375543966e-05
-1.99840179299386e-05
-3.3614096192793e-05
-2.90234408143266e-05
-1.64184486660676e-05
-3.37930267445186e-05
-1.29731738199189e-05
-2.33156449763354e-05
-2.1698191908028e-05
-1.11212638757765e-05
-1.07242690898422e-05
-2.63194368764003e-05
-3.57130643215841e-06
-1.81705017839028e-05
-2.04337777571474e-05
-7.27996465963969e-06
-2.04062983333586e-05
-1.13648684657135e-05
-1.21134975254607e-05
-1.05253471318815e-05
-6.05951103414134e-07
-4.55293891696617e-06
-1.25385360374092e-05
-2.43590602251972e-05
-5.25896480631123e-06
-2.50448442698924e-05
-2.39029795074596e-05
-3.66814189342507e-05
-1.02998443131699e-05
7.03518122378058e-07
-1.50838288766761e-05
-1.56752887091827e-05
-1.33682336556654e-05
-4.44871047116299e-06
5.16847923484824e-06
-1.70711095690152e-06
1.42434513989047e-06
-6.49255144626143e-06
-2.27863428469866e-05
-1.16116462797857e-05
-5.64866502449843e-06
-1.32854827171665e-05
-5.03816375619058e-06
-3.31667741335265e-05
-1.09886252261096e-05
-1.76493974934261e-05
-1.37218264883107e-05
-1.4159775315758e-05
-1.61912910525933e-05
-9.64231609231715e-06
-1.6806681991102e-05
-6.17532207198231e-06
-1.39673975014461e-05
-4.83265548906562e-06
-1.33052398266704e-05
-1.69879959363516e-05
-1.15413888263712e-05
-2.78738615662211e-05
-6.12685377424409e-06
-3.03571070121402e-06
-1.84798251119319e-05
-1.40700547382523e-05
-2.68676823017206e-05
-4.11336966075973e-05
-1.13282851531052e-05
-9.52791162984205e-06
-2.67151219357489e-05
-2.03916958831182e-05
-1.86989713580983e-05
-2.92965580410226e-05
-9.07602168865541e-06
-7.0535786064797e-06
-8.59947814826731e-06
-2.19376605466332e-05
-1.25004686259416e-05
-1.80073138607527e-05
-2.43468071164037e-05
-1.20725126146991e-05
-1.72398039219752e-05
-3.1930607412293e-05
-2.95392385377445e-05
-3.4851427160542e-05
-3.05928438140867e-05
-3.66462295510755e-05
-2.65436690788155e-05
-2.15670469979522e-05
-2.52239598313805e-05
-1.65001480022034e-05
2.01241317240994e-06
-1.83414799338482e-05
-1.78029007092505e-05
-2.31287443747418e-05
-3.89822772217386e-05
6.24156178814516e-06
-1.12660154406712e-05
-1.57695992207289e-05
-3.20231910319704e-05
-2.55632575209472e-05
-1.18031397241425e-05
-2.5047097306126e-05
-1.9895306631662e-05
-1.82007768065278e-05
-1.69109319007909e-05
-2.39619428766942e-05
-4.22216318868728e-06
-1.56464809499609e-05
-7.82976109348097e-06
-3.53189963410227e-05
-1.98690226146164e-05
-2.30063323048519e-05
-1.12999372114708e-05
-1.20882143900697e-05
-2.09477803606429e-05
-9.42933941460989e-06
-1.5464061498063e-05
-1.3755921778074e-05
-8.65648832271746e-06
-1.96735628067892e-05
-1.50826081599444e-05
-6.71173918771817e-06
-7.65881560491357e-06
-1.11281065025221e-05
-2.5357712453284e-06
-1.28363996470323e-05
4.41589873534708e-06
-7.60606537362263e-06
-1.14711630367384e-05
-8.01651527265448e-06
-4.80813110737456e-06
-3.18975953000549e-05
3.7787198657127e-06
-6.94588611875398e-06
-1.19576219190789e-05
-1.03987090024097e-05
-1.60341830282338e-05
-2.31336554224992e-05
-1.15546041183301e-05
-3.87990777914703e-06
-2.60141095028507e-05
-1.34502759711559e-05
-1.31323197516289e-06
3.66842363582776e-06
-2.11088518840677e-05
-2.34059467818419e-05
-4.68743992386377e-06
-3.49759099412914e-05
-2.00039673925245e-06
2.01333387916407e-07
-1.33160261839879e-05
-1.99988194562493e-05
-1.9359277252234e-05
-3.29203029512157e-05
-1.23716465034018e-05
-2.42794803860868e-05
-2.04715348764158e-05
-1.2852653676384e-05
-1.99017007262153e-05
-8.6453503217014e-06
-2.92398195831789e-05
-1.05751198855518e-05
-2.39731474807628e-05
-2.25561425243871e-05
-2.1428674277257e-05
-1.70582050352774e-05
-2.19376857650962e-05
-1.58649853882165e-05
-2.54300793841568e-05
-2.74774007349153e-05
-1.57430209884507e-05
-3.07534136512779e-05
-2.3590410589194e-05
-2.82352913183894e-05
-2.40494581437606e-05
-9.33182821389755e-06
-3.30537418150151e-05
-1.70935808350375e-05
-1.36342788148713e-05
-5.5271153276882e-06
-1.82552505746215e-05
-1.0739929649579e-05
-3.0849025623006e-05
-5.58592754588519e-06
-1.6580583478869e-05
-3.1008189652379e-05
-1.98575300106075e-05
-2.28035586579374e-05
-1.0313538057775e-05
-1.41219386730014e-05
-6.09205934200816e-06
-2.19855459966415e-05
-2.70559375425196e-05
-7.23565141991496e-06
-1.52369877499916e-05
-1.52958781409526e-05
-1.26120949128675e-05
-2.39114826195601e-05
-1.29002126138919e-05
-1.05431598686856e-05
-1.86076158550566e-05
-1.56755786608797e-05
-1.48747271789962e-05
-1.46568523744529e-05
-2.15619939704226e-05
-1.71087057888664e-05
-3.26325495886704e-05
-1.95537464240295e-05
-3.36675555682006e-06
-7.09563085240702e-06
-1.78586201590857e-05
-3.71363262553708e-06
-2.20214268742135e-05
-7.6442922879099e-06
3.48955067726805e-06
-7.89946620603597e-06
-4.81371533552252e-06
-1.97265306746115e-05
-2.07850663594536e-05
-1.74991866857178e-05
-2.01016920345118e-05
-2.41673410356028e-05
-1.6955472573386e-05
-8.87349211255983e-06
-1.57716197587533e-06
-1.76017693268681e-05
-3.41602752667294e-05
1.75512040848842e-06
-1.34877903098263e-05
-2.40469248199775e-05
-1.84599493072057e-05
-1.96703229495747e-05
-2.6312790271568e-05
-2.08559767563343e-05
-4.5598366063972e-06
-1.51195199837297e-05
-1.24506316796301e-05
-3.96676193620053e-05
-3.58332839210496e-05
-1.80666209211447e-05
-2.85253763962779e-05
-2.91799786679875e-05
-6.3323442853395e-06
-1.71755718281134e-05
-2.01769373402709e-05
-3.67411783313261e-06
-2.27380919374494e-05
-1.80325361617449e-05
-2.25920636865178e-05
-2.51073489028264e-05
-1.30180874093541e-05
-3.54015117705485e-05
-5.6343476893757e-06
-1.92198349783273e-05
-1.7999235283301e-05
-1.13175330787721e-05
-9.29730566547419e-06
-1.21852078057313e-05
-4.13459380317407e-05
4.04611432955661e-06
-1.72365949797717e-05
-7.31790827830111e-06
-1.46680171358384e-05
-1.4172188904272e-05
-9.1345379352652e-06
-1.21630885068384e-05
1.68698224495879e-06
-1.98474944053333e-05
-1.66848582777231e-05
-9.13546649376984e-06
-1.24834588256918e-05
-5.75454540436444e-06
-1.59673397602021e-05
-1.66134497543836e-05
-1.25243814841008e-05
-2.4508733413797e-05
1.49225012018755e-05
1.35771911894358e-05
3.87847751898501e-06
-9.52273429320522e-06
-1.00297597435637e-05
-1.06143392491038e-05
-3.12868298476712e-06
-6.43221278723537e-06
-1.95697303901509e-05
1.22476109065691e-05
-2.03365512582703e-05
-2.58567629258675e-05
-6.72975688910958e-06
-1.67630048184704e-05
-2.40854503880433e-05
-1.80167054279047e-05
-1.72258098951917e-05
-1.68204765902703e-06
-4.41974816875029e-06
-2.30967658739827e-05
-3.0248781012775e-05
5.09483822788374e-06
-1.12596207477506e-05
-1.2812758935062e-05
-1.33134076427164e-05
-1.4945602445541e-05
-1.22152036126972e-05
-2.22067263479679e-05
-2.30336541851707e-05
-5.57686379973869e-06
-2.32015368097372e-05
-2.90511912160467e-05
-4.58310833535552e-05
-1.43210521672735e-05
-1.26797267367125e-05
-2.71379766040173e-05
-1.48509362578317e-05
-1.05678377389766e-05
2.32392087612113e-06
-3.17718787585444e-05
-2.50032754735344e-05
-9.51366453905664e-06
-2.35609983065968e-05
-3.16711529769453e-05
-1.95556438936301e-06
-1.09908946953428e-05
-1.26727276981709e-05
-1.69605385149359e-05
-1.7646487210782e-05
-1.11971646300295e-05
-2.25987113609835e-05
-1.83801739035382e-05
-2.05637380722249e-05
-1.66399163710876e-05
-3.82911849093347e-05
-4.32402764058315e-06
-1.85129898680542e-05
-2.2014609542978e-05
-2.2026583552442e-05
-2.41865219897715e-05
7.02416413038865e-06
-4.26588103884581e-06
5.2350593781593e-06
-7.71443204071756e-06
-7.3694108754302e-06
-2.22964891608595e-05
-2.90504484031557e-05
-1.43472165171708e-05
-2.95347975161278e-05
-4.10394039639556e-06
-1.73864226143365e-06
-1.31941359646669e-05
-2.73240588512811e-05
-1.44267103702873e-05
-8.6873469328476e-06
-5.21169884956347e-06
-2.36239325309983e-05
2.81486854646973e-06
-6.10510140996787e-06
6.24730756466917e-07
-6.35554454286545e-06
-3.03136811864711e-05
-6.58013889325545e-06
-2.31530834880568e-06
-1.84906481167142e-05
-8.19174364197994e-06
-8.14511895959902e-06
-8.74812617683278e-06
8.96836605690787e-06
-1.50086727799252e-05
-1.61193204227766e-05
-6.9520267936747e-06
-1.30088668236645e-05
-1.04106667787229e-05
-5.55676293303007e-06
-2.78145343598334e-05
-5.76952934129794e-06
-1.25211097857175e-05
-1.0745719552296e-05
-1.20261352650374e-05
-6.96118424220888e-06
-2.7710935801304e-05
-1.40767524563066e-05
-1.5285357262551e-05
-6.83185633695194e-06
-1.41238873573631e-05
-3.04213989928237e-05
-1.86382388390482e-05
-2.05714938553991e-05
-1.18207586066464e-05
-1.67023245009712e-05
-1.77383872952916e-05
-1.6453211653921e-05
-7.53488889752845e-06
-2.72622877938434e-05
-3.46888803320657e-05
-2.25894624625368e-05
-3.05214647160664e-05
-4.36146598360139e-05
-1.95792008769832e-05
-1.39129192886547e-05
-1.37836215693873e-05
-2.70845960403696e-05
-2.94119358808441e-05
-2.41987091804075e-05
-1.16628838431097e-05
-1.39133002978492e-05
-3.79255506453841e-05
-1.4516459757861e-05
-3.90789182311434e-05
-4.8054847356943e-07
-9.74074521644163e-06
-3.16233960898267e-05
-1.43410799216327e-05
-1.74370010567515e-05
-2.63853894737859e-05
-5.04951145033308e-05
-9.04500104034144e-06
-2.59882917387897e-06
-2.69174711293484e-05
-1.71835769219505e-05
-7.84524363457225e-06
-1.85729173604403e-05
-1.02703017874306e-05
-6.16327550319094e-06
6.55565252569811e-06
-1.47746411683194e-05
-3.30895323780566e-05
-1.26110902299851e-05
-2.72923976454974e-05
-2.08206393597052e-05
-1.54101715605869e-05
-1.08956676157768e-05
-3.24819798388661e-05
8.34682820442843e-06
-1.27096180667249e-05
-2.75125740578282e-05
-1.87695055214136e-05
-1.22631854487677e-05
-1.89661941409312e-05
-1.44277386608405e-05
-5.59287977494771e-06
-1.77167607988214e-06
-2.29253223188516e-05
-1.21351978852546e-05
-6.06805889986808e-06
-6.72296354134846e-06
-1.7023735919021e-05
-1.02577943781635e-05
-8.40765577397963e-06
1.9035864849623e-06
-1.66413344457743e-05
-1.67756552165288e-05
-1.29388817391628e-05
-3.05253605234695e-06
-1.48904204703518e-05
-1.40261940027284e-05
-3.37466748580258e-06
-2.05111069510438e-05
-1.21989678186555e-05
-2.4242135012677e-05
-8.5273313236694e-06
-3.6769375591391e-06
-2.87577558249475e-06
-1.49262121705906e-05
-2.02452873320544e-05
-5.38982440824284e-06
5.9032393385436e-06
-5.63926990949647e-06
-1.08362508679714e-05
-2.68038551075168e-05
-6.10860880717859e-06
-1.22072175967301e-05
-1.54619256990804e-05
-4.46189201473223e-06
-3.02763773288973e-05
-2.37836685090624e-05
-2.25188829630032e-05
-2.46237837922301e-05
-2.58446439959853e-05
-1.90725023336778e-05
-2.48046879330607e-05
4.10861461336482e-06
-2.59782151402965e-05
-3.20321397010523e-05
-1.54572138986041e-05
-1.51235205235952e-05
-4.06856925534235e-05
-2.46820898173069e-05
-2.45443566056841e-05
-2.35305243137019e-05
-1.86040493501128e-05
-2.68708362766055e-05
-1.24926701810149e-05
-4.34003164540911e-06
-2.21185987572564e-05
-3.22572472522353e-05
-2.08076097857381e-05
-2.86938463776397e-05
-3.16768489807398e-05
-1.13333562894018e-05
-2.25262865447239e-05
2.02275375771541e-06
-1.62765948420576e-05
-1.7537408167155e-05
