# Supplementary material for: Research on computational propagation and identification of mine microseismic signals based on deep learning
Source: PLoS One. 2025 Oct 22;20(10):e0334641. doi: 10.1371/journal.pone.0334641 (PMC12543183; doi:10.1371/journal.pone.0334641)
Supplement: S10 Data — (ZIP) [file pone.0334641.s010.zip › 000101100001624.xlsx_0.txt_24.txt.txt]

-2.12334331071471e-05
-1.38246169390085e-05
-7.7324344246389e-06
-8.80274211016294e-06
1.43102175172259e-05
-1.53654660611618e-05
-1.62970882756827e-05
-4.4429404960203e-06
-2.55376237370131e-05
9.27729765318063e-06
-1.62762129623304e-05
-1.56974218921213e-05
-1.55338758289203e-05
-1.92389349691714e-05
-1.63170974847543e-05
-1.55943638920847e-05
-1.83603607261341e-05
-2.35789448492794e-05
-2.92982065929268e-05
-2.31402669392441e-05
-2.52164869906664e-05
-1.96921952673669e-05
-2.0305775497008e-05
-1.42888877184898e-05
-1.51375894624966e-05
-1.31646172838819e-05
-2.71096076968542e-05
-2.68544578837279e-05
-2.30500529117667e-05
-2.11561860388305e-05
-2.76432147134618e-05
-2.14616235209944e-05
-2.41910354934043e-05
-2.35542395202621e-05
-2.64215592320951e-05
-1.00842140243523e-05
-2.19810736982108e-05
-1.11662748288649e-05
-2.12713997966949e-05
-2.12505765760077e-05
-3.11204885923536e-05
-1.32920396329697e-05
-2.17582812246756e-05
-1.12894676266752e-05
-2.02029374369442e-05
-2.81871348639457e-05
-1.36056605785272e-05
-7.0555592304941e-06
3.82256469673155e-06
-1.74170697514574e-05
-1.3537691327098e-05
-4.09680109687414e-06
-2.23714201465143e-05
-1.02465090993957e-05
-4.13572793408944e-05
-7.90328229054456e-06
9.60601667929509e-06
-1.32970473665883e-05
-1.63629467906746e-05
-2.78697039753851e-05
-1.88796998112458e-06
-1.26068030273984e-05
-2.33655669354072e-05
-1.82668610986561e-05
-2.20103181745209e-05
-7.26396967812647e-06
-5.59709075214652e-06
-3.01103727093883e-06
-6.57897796607314e-06
-2.20353266538913e-05
-2.80825615672617e-05
3.94972490220695e-06
-1.22861022791986e-05
-9.9701744577623e-06
-1.36258926455477e-05
-1.3630271061361e-05
4.1343295118529e-06
-1.20222540572857e-05
-2.98122234060447e-05
-2.06113412284221e-05
-1.8216779944103e-05
-2.06899872638655e-05
-6.30908091071589e-06
-8.4178924334119e-06
-1.72711283255479e-05
-2.23894484628281e-05
-1.93370790103349e-05
-6.47966387208324e-06
-2.97354682131001e-05
-1.94932785483189e-05
-2.58617071328293e-06
-1.90262620733109e-05
-1.44670549981263e-05
-1.25952654758435e-05
-1.7980915167301e-05
-3.66292382545501e-05
-2.11042170132002e-05
-8.02879941881511e-06
-1.97956337118095e-05
-1.68075334659762e-05
-1.52388446071232e-05
-1.610933073129e-05
-4.15677558717379e-05
-5.03085949066086e-06
-2.23090113649743e-05
-3.56427030146851e-05
-2.35195589075655e-05
-4.7152243464398e-06
-3.45091485553869e-05
-2.87214204851312e-05
-2.25489733305911e-05
-1.93035184482482e-05
-2.22701982782802e-05
-9.3835348118965e-06
-2.20217422006997e-05
-1.12230425551416e-05
-3.33176305278607e-06
-2.02009530162865e-05
-2.99695356907924e-05
-1.40412094839693e-05
-2.29616349334877e-05
-1.41177939918369e-05
-1.70545930152007e-05
-2.84659799320283e-05
-2.48244102549208e-05
-3.0696054589667e-05
-5.98933829301587e-06
-1.54692297557051e-05
-1.50695781736406e-05
-2.9667037984679e-05
-2.60675079580933e-05
-7.20186146896096e-06
-2.18223188691746e-05
-4.1642834186885e-06
-2.95757378700362e-06
-2.22649460862264e-05
-2.29152072182879e-05
-3.0108937115396e-05
6.29397484857476e-06
-1.52983765470532e-05
-2.87990510090928e-05
-1.80938822356249e-05
2.38767714554423e-06
-9.51405015012865e-06
1.70814741309122e-06
-6.42563165391083e-06
-1.31689743121084e-05
7.77111243888595e-06
-1.5104418199663e-05
-6.58112212496284e-06
-1.9131480388011e-06
-1.65824693722309e-05
-6.42981813663577e-06
-1.09340638772067e-05
-2.96870424114558e-05
-1.77878152035467e-05
-1.80907514359499e-05
-1.80478218282961e-05
-1.08944696028582e-05
-2.50470211776206e-05
-3.46586260696667e-05
-2.13502460608313e-05
-1.87793516514316e-05
4.57227680588223e-06
-5.56485668568062e-06
-2.61526586459334e-05
-1.12929784340449e-05
-1.654289446633e-05
-2.65461642062251e-05
-7.67217327525397e-06
-1.31852891303726e-05
-2.01959950517742e-05
-4.44612336708205e-05
-1.70458248833657e-05
-1.55099056556894e-05
-2.74254013587629e-05
-4.30721437165045e-05
-1.52701116042224e-05
-2.1039456406251e-05
-1.56800699101765e-05
-1.19270939991048e-06
-2.09410081232192e-05
-3.64363227018063e-05
-1.51929622368387e-05
-2.22983279962753e-05
-2.22872517859828e-05
-3.89091802648645e-05
-2.92282241417297e-05
-2.78821001840384e-05
-2.51685207904353e-05
-1.12901447724426e-05
-2.32574212060123e-05
-2.442939483951e-05
-2.6491005660689e-05
-1.17215423312898e-05
-1.48132897885567e-06
-2.25525134697172e-06
-2.24132908178369e-05
-3.34843266528031e-05
-1.59065037808375e-05
-1.79952074171284e-05
-2.7365961114562e-05
-1.60495747602503e-05
1.09998368292255e-05
-1.00746679126295e-05
-1.35510765508232e-05
-7.10718703369061e-06
-1.97001807032644e-05
-2.13990734264762e-05
-1.64205375994969e-05
-1.33540284075982e-05
-2.03902553096602e-05
-1.45262161760069e-05
-1.39266747765499e-05
-4.11888693798951e-05
4.04617587112444e-06
-4.7714080661544e-06
-2.15875301577349e-05
-1.2614234123976e-05
-1.10591720304989e-05
-1.12209358188029e-05
-4.41477976205175e-07
-1.57954185445437e-05
-1.40147068646538e-05
-1.0373227876922e-05
-1.83979225585994e-05
-3.12512962250113e-07
-1.70210960121136e-05
-6.43217497070107e-06
-1.18565006137284e-05
-1.63819913807234e-06
-1.51654119368814e-05
-8.85607969579517e-06
-1.03402280712591e-05
-2.55859960417589e-06
-1.90867070226434e-05
-1.46571667995286e-06
-1.06418555205275e-05
6.22926710810578e-06
-8.21637730758169e-06
-1.09308353473727e-05
-3.95940263662944e-06
-5.49346568568898e-06
-5.86415355291459e-06
-1.69400916079659e-05
-2.14220434726875e-05
-8.01309727639831e-06
-1.23898005285274e-05
-8.59258459675076e-07
-1.66260614495709e-06
-1.96225932909871e-05
-1.68076596539244e-05
6.90602208420028e-07
-1.25036987561554e-05
-5.2715574167533e-06
-2.4131755795501e-05
-1.78072687283052e-05
-1.52249881025057e-05
-2.06205572333043e-05
-7.17040671888161e-06
-5.2334282506967e-06
-1.62885512404643e-05
-2.02820690730048e-05
-2.15152605985816e-05
-1.25582975057745e-05
-1.28866833620612e-05
-1.4121351428308e-05
-2.27205826042981e-05
-1.23248276698382e-05
-1.51011703991642e-05
1.3999513948348e-06
-1.47197350134962e-05
-1.70985581069528e-05
-8.05597632588912e-06
-1.21627279638661e-05
-3.9256541967572e-05
-4.08940986429281e-06
-1.24752069564931e-05
-8.9038283973901e-06
-1.58141799457564e-05
-3.07787174437779e-05
-1.30846806567797e-05
-1.38187398968316e-05
7.3379714938729e-06
-1.09663642600763e-05
-7.81122039541675e-06
7.97395342643989e-07
-6.38675803769737e-06
-2.27670515966239e-05
-2.54434030607683e-05
-1.62003632452347e-05
-2.23615147001986e-05
-5.36359954406312e-06
-1.8470477961513e-05
-6.55024104357582e-06
-1.27841709480125e-05
6.36869138389423e-06
-1.72911457967852e-06
-1.57135888537755e-05
6.6633653451574e-06
2.49529258465275e-06
-3.1429468956258e-05
-8.86899203044872e-06
2.17653376100341e-06
4.29945994381118e-06
1.32999932018876e-05
-3.36021613379685e-05
-2.25885904051889e-05
-1.70306479598704e-05
-2.79857794627822e-05
-2.18698330469732e-05
-1.95879484119344e-05
-7.51038634426879e-06
-4.30692078180999e-07
-1.03914929960726e-05
2.52076787831504e-06
-1.11401943200613e-05
-1.63616596873663e-05
-1.11922201682291e-05
-1.70287085475233e-05
-4.66364821802618e-08
-1.54250409651961e-05
-1.77605724106418e-05
-3.04000102655915e-06
-1.27346450006583e-05
-1.81949386582046e-05
-1.61048454848538e-05
-2.92785822874196e-05
-1.32077960531742e-05
-9.93693808598214e-06
-2.72630202431556e-05
-2.37930606490851e-05
-1.74317620682004e-05
-3.91029894401466e-05
-2.56462917428624e-05
-2.43370277977875e-05
-2.61067578132631e-05
-2.97869386680854e-05
-4.49664616847944e-06
-2.41087414010136e-05
-2.94899432446856e-05
-2.73450691436045e-05
-2.2802169781386e-05
-2.91330805220225e-05
-1.93777222538891e-05
-3.74880992578726e-05
-1.6368649945638e-05
-8.25024393838659e-06
-1.35143746811023e-05
-1.53735909464269e-05
-3.50779867710701e-05
-2.18311719862545e-05
-2.11533608287805e-05
-1.46871158444161e-06
-1.92714731870115e-06
-3.22733969952914e-05
-3.38337005635111e-05
-2.38978397288319e-05
-1.60858598740433e-05
-1.83421215382592e-05
-2.19969972664657e-05
-2.76500979471392e-05
-2.06027786106197e-05
-1.75566179449094e-05
-2.24748622173821e-05
-1.78446073713426e-05
-1.59234825988672e-06
-1.39046268286799e-05
-6.64833437805395e-06
-2.27270069223075e-05
-4.69954879016164e-06
-1.03284620559181e-05
-1.11681123574616e-05
-1.60536983811374e-05
-4.82139988957926e-06
-1.81596041067733e-05
-9.29966184692154e-06
-1.44829557651349e-05
-9.67048368338936e-06
-2.36259792319513e-05
-5.09608887175497e-06
1.20425336224077e-05
2.69592592206987e-06
-2.14223343796964e-05
-1.28703629963704e-05
-5.16848359806951e-06
-1.22601017114194e-05
-1.71757122499013e-06
-2.6008616211456e-06
-2.4916966059415e-05
-1.8680643962185e-05
-1.54846288134392e-05
-2.53336573827013e-05
-1.31596760545821e-05
-2.06057407850427e-05
-1.23476615826319e-05
-9.61261306447529e-06
-5.86072497530458e-06
-8.26423753030433e-06
-1.87949579177239e-05
-1.26994471770549e-05
3.24722939343345e-06
-1.7814075501962e-05
-1.64446497445379e-05
-2.55514782965844e-05
-2.11953000812749e-06
-2.46249298222884e-05
-2.34822069387181e-05
-5.79344243688164e-06
-1.09599087262004e-05
-2.34938663904613e-05
-9.46816725071978e-06
-2.40443068754117e-05
-2.74742270690434e-05
-1.59487729655123e-05
-2.29246276808596e-05
-1.76197644780064e-05
-3.05199070362966e-05
-2.09266490414509e-05
-1.97130732337906e-05
-4.00851353133266e-05
-3.6336255200733e-05
-2.3366349410609e-05
-9.98243788839556e-06
-1.54887746116141e-05
-4.13008386079618e-05
-2.72356057115174e-05
-1.12916304631582e-05
-1.69864013500163e-05
-3.03215938901538e-05
-3.01201381693009e-05
-1.84328596102826e-05
-3.09199822166139e-05
-2.02528938284165e-05
-1.68532575484647e-05
-2.29598446868654e-05
-1.56107030652133e-05
-1.29860861249734e-05
-2.28775266599268e-05
-1.62434861936126e-05
-1.23883151795506e-05
-3.52785737053042e-05
-1.15182177041472e-05
-8.49948654921446e-06
-6.50789634484021e-06
-2.26407029514541e-05
-2.01128034305174e-05
-3.08460099974936e-05
-3.85163289090702e-06
-2.07339485477124e-05
-2.48828803080321e-05
-9.5669905923315e-06
8.78501069201672e-06
-1.25470605476528e-05
-1.36926021736807e-05
-1.04517303249685e-05
-2.93853846300499e-06
-2.83322886591367e-05
-2.85520472336115e-05
-2.94435509555631e-05
-5.18333720310878e-06
-6.30081366652231e-06
-1.83251879327355e-05
-1.90906223416213e-05
-5.61560675076419e-06
-2.15908625740185e-05
-4.03226228739156e-05
-1.67320294461243e-05
-7.39210506490967e-06
-1.88615646938699e-05
-2.62246626524014e-06
-5.18068126556801e-06
-6.04837496789916e-06
-3.62264101362982e-06
-5.82792745706907e-06
-2.36457994564391e-05
2.94109136250916e-06
-1.76238088504811e-05
-2.85943292433589e-06
-1.78698355359865e-05
-6.73319571945707e-07
-2.70836031765861e-05
-7.05465253416833e-06
-2.02429324001906e-05
3.19660274551406e-06
-2.45315423104308e-05
-1.5663778990798e-05
-1.29884485503302e-05
-1.39432139633026e-05
-9.55874388475896e-07
9.53686924789914e-06
-1.20803868823351e-05
-1.39473013649967e-05
-1.98789532266334e-05
-2.25427283679136e-05
-2.19991060070442e-05
-2.42205719573701e-05
-7.92227976221162e-06
-1.23450927269278e-05
-2.08425766451944e-05
-1.45944368228838e-05
-1.82179488439149e-05
-2.50058174807374e-05
-8.90059443724229e-06
-1.34054138931314e-05
-3.35683963627777e-05
-1.89746110007205e-05
-1.75422086550256e-05
-2.95927460223726e-05
-2.93021562350433e-05
-1.52859557263005e-05
-5.53148720860997e-06
-1.9305161043717e-05
-5.55339420269503e-06
-2.60053813585917e-05
-1.27303619767971e-06
-1.08359064043158e-05
-7.81765187975698e-06
-2.74984978612981e-05
-1.63201485949675e-05
-2.36630274110613e-05
-4.20349584886696e-05
-1.89365382117185e-06
1.4300364488209e-07
-3.15018777705424e-05
-1.46717199868199e-05
-2.09465510394029e-05
-1.49252311437624e-05
-1.59254979213381e-05
-1.3622467340517e-05
2.00796421131083e-06
-1.18074069039703e-05
-1.23272842094175e-05
4.29256463582034e-06
-6.71159742704241e-06
-5.37272634419531e-06
2.43365149265659e-07
-1.22860867962783e-05
-1.19808947367918e-05
-1.66380783365447e-05
-3.49453175640267e-06
-9.86415794763245e-06
-7.38900312636126e-06
-2.38900949566717e-05
-2.16076200621733e-05
-2.86649744119085e-05
-1.16672691682881e-05
-9.53947788440758e-06
-9.29003302546031e-06
-1.58882608483858e-06
-8.12527069342066e-06
-4.80761290742378e-06
-1.72708291007407e-05
-1.07636292210955e-05
-9.343994291071e-06
-1.05153231098979e-05
-1.16812633038273e-05
1.26004023576272e-05
-8.38594889781645e-06
-3.415188042676e-05
-6.32478516170258e-06
-8.51092153617531e-06
-4.46340907157186e-06
-1.62394633056838e-05
-1.09286753245374e-05
-1.03411250138112e-05
-1.99891515004305e-05
-3.54721606816057e-05
-1.45961472243019e-05
-1.31745348322976e-05
5.78133254372585e-07
-7.02847752270708e-06
-3.08604630602408e-05
-1.51647358189219e-05
-3.14812157535889e-05
7.76953159770573e-06
-4.43132890743788e-06
-2.32007228245313e-05
-9.30967156941359e-06
-1.93341708140652e-05
-2.00245116505614e-05
-1.19846579694018e-05
-4.08977654912045e-05
-2.93575188790186e-05
-2.71421498587563e-05
-2.52990823387707e-05
-2.08179570857413e-05
-1.62571054960751e-05
-2.61423208824032e-05
-2.95057620546265e-05
-4.05416135552604e-05
-2.43964021348875e-05
-1.22522985830671e-05
-4.27386736619293e-06
-1.78701973116978e-05
-9.16480367225413e-06
-1.86361916229732e-05
-1.91501905937326e-05
-2.60873755617288e-05
-1.91828730361872e-05
-1.6577575507078e-05
-1.74008966938164e-05
-1.49160454344932e-05
-5.39616558285185e-06
-6.69608534316514e-06
-1.07185957407908e-05
-2.74151283108473e-05
-1.84231350996293e-05
-2.81296652693859e-05
-2.80779749452662e-05
-2.09809710555581e-05
-2.22755173463445e-05
1.43391104609253e-05
-1.62793323343982e-05
-1.44292823540792e-05
-1.64353182375085e-05
-2.98937646004216e-05
4.29358143218511e-06
6.11963296283444e-06
-1.36386262710292e-05
7.67379180390741e-07
-2.61295371642493e-05
-6.55302616710477e-06
-2.02226242864175e-05
5.54047238810284e-08
-2.3215651337261e-05
-1.76326917262536e-05
-1.90018031273725e-05
-1.55442715987501e-05
-3.72652115680729e-05
2.64594324733964e-06
-8.21591889267886e-06
-1.24885249896644e-05
-4.54311048561206e-06
-9.33972199353016e-06
-1.30594342330724e-05
-3.57688245292303e-05
-4.18488210415599e-06
-6.96931340974242e-06
-1.34241501291691e-05
-1.31804308885665e-05
-2.17379631264776e-05
-7.60738729261124e-06
-2.5740588281207e-05
-4.69266193407236e-05
-6.74550070123605e-06
-9.48747995427691e-06
-9.22708606377016e-06
-1.81022810329463e-05
-7.91215549381649e-06
-1.05032150272046e-06
-1.43687630943982e-05
-7.43102771263977e-06
-2.36264014543984e-05
-2.23587628655038e-06
-1.47572843820221e-05
-2.67242862065442e-05
-2.04352903070038e-05
-1.400994816834e-06
-2.81342363016678e-05
-1.49401407990267e-05
-6.04898385448171e-06
-6.50777036998626e-06
-2.0104129142671e-05
-1.78812366533682e-05
-3.20408861525889e-05
-3.57238263789401e-05
-3.24360755775976e-05
-8.18329850661363e-06
3.97963533254352e-06
-1.25089876042126e-05
-2.8885100185119e-05
-8.77663936788163e-06
-2.13373377393036e-05
-1.32514773368303e-05
-1.09680050885497e-05
-1.09505057385921e-05
-2.60888857338103e-05
-1.5385840777705e-05
-1.96875631464463e-05
-7.22163352696247e-06
-1.80443349438965e-05
-1.11221130303868e-05
-2.75321062553979e-05
-1.92393188936799e-05
-4.31266822865385e-06
-1.21374579757391e-06
-1.42901318480819e-05
-1.89838468069767e-05
-7.80912298053004e-06
-1.40446763043542e-05
-2.78557980740404e-05
-1.72912287853587e-05
-6.39651706374681e-06
-1.92805830017477e-05
-2.60943647730772e-05
-1.16316288288261e-05
-5.92496261056321e-06
-1.00884434381129e-05
-1.43997966735344e-05
-1.10614625555838e-05
-2.71130681234575e-05
-1.51350565043234e-05
-1.77811849100414e-05
-9.6881982776841e-06
-5.15443613834036e-06
-1.24729466053531e-05
-1.91057745463115e-05
-1.58689810820014e-05
-1.17529235316335e-05
-1.14259707892612e-05
-2.67002431216023e-05
-2.23868392513842e-05
-3.19631781445755e-06
-1.34340966011621e-05
-4.69590741135823e-05
-1.47351013777476e-05
-1.27721387705339e-05
-1.67116822686012e-05
-4.43446075453147e-06
-1.32296309914341e-05
-1.34549491368684e-05
-1.7623791909115e-05
-3.37111081814305e-05
-2.22182417891506e-05
-2.58506221186212e-05
-3.56210271421962e-05
-1.80797226401278e-05
-2.01897581746937e-05
-2.41853339417298e-05
-3.65280652805044e-05
-2.65650974195393e-05
-2.22991597807518e-05
-2.268615088623e-05
-9.6364087761602e-06
-2.58697654020385e-05
-1.47533686900354e-05
-2.19946296161335e-05
-2.44966027237188e-05
-2.57276397874121e-05
-1.52822093492381e-05
-2.21385978062038e-05
-6.98349584209796e-06
-2.39832116529507e-05
-2.59394389170143e-05
-2.89264122782501e-05
-6.46317376370638e-06
-1.97881473535589e-05
-2.29927059871483e-05
-3.50348000038823e-05
-2.83238522453403e-05
-1.89695685291156e-05
-1.88759379337957e-05
-3.3580831332786e-05
-3.97255528971571e-05
-2.01640469040756e-05
-1.15391335032253e-05
-1.40399857436356e-05
-2.24974110435578e-05
-6.79406509645261e-06
-1.43038679188278e-05
-1.93351097102938e-05
-2.05756030041793e-05
-2.59012790048167e-05
-8.07089654857661e-06
-2.60419782678789e-05
-2.07484414720359e-05
-3.96226274448809e-06
-1.33884678153688e-05
-1.13710869998223e-05
-1.0236692997645e-05
5.2749691662856e-06
-2.4067149751298e-05
-2.48806975171384e-05
-4.99218696464693e-06
-1.53840363818902e-05
-8.64639439741349e-06
-3.04417468436644e-05
-2.16031292178539e-05
-3.90953519689078e-06
-2.07193486358429e-05
-2.25231964870264e-05
-1.51170304111581e-05
-5.26996472413052e-06
1.733944928994e-06
-1.11636909532126e-06
-9.6145936333989e-06
-9.65569232431774e-06
-1.08182021155494e-05
-7.68413515335303e-06
-2.52094986184304e-05
-4.8682034312486e-06
-2.70213700944749e-05
-3.11610321322288e-05
-1.24528934956487e-05
-3.22168987374516e-05
-1.71463883653059e-05
-2.12937465876802e-05
-1.23497311748717e-05
-1.7905570277128e-05
-1.96741803183529e-05
-1.55503056742675e-05
-1.28236567884278e-05
-1.29883641206493e-05
-1.20713345685358e-06
-2.08750641662373e-06
-1.87507465168905e-05
-2.03340407518051e-05
9.35431906952848e-07
-1.87598122793215e-05
-5.27712326711854e-06
-2.83230335240277e-05
-1.81839376810147e-05
-1.72218590018479e-05
-2.41179655195533e-05
-1.51233490288213e-05
-3.81787362298925e-05
-1.91079610050392e-05
-6.3033198376089e-06
-8.73781337856223e-06
-1.70058380732107e-05
-7.85269620132618e-06
-1.31772197324277e-05
-1.78525571009668e-05
-1.50580528849266e-05
-1.58955000829764e-05
-9.98577228981028e-06
-2.10842210158507e-05
-1.79113397747877e-05
-1.97033160480939e-05
-1.46968065112223e-06
-8.39760188290462e-06
-4.0935167577954e-06
-1.93471325052097e-05
-1.55346052598962e-05
-1.82333256029703e-05
-1.2227229604443e-05
-2.70045756455828e-05
-9.72767970530896e-06
-7.78894745669653e-06
-1.62999292558782e-05
-2.5289240781535e-05
-1.70465698751114e-05
1.2233419877539e-06
-1.05610104992434e-05
-6.37326982498819e-06
-1.20619808389782e-05
-1.72434894660374e-05
-2.11028708463044e-05
-8.46378885338014e-06
-2.3789398784574e-05
7.80577578558829e-06
-1.11160274998064e-05
2.76832819425104e-06
-1.96396246259299e-05
-1.98380488773868e-05
-7.96557799723117e-06
-7.82237190661453e-07
-6.8448481531543e-07
4.04412126920668e-06
-2.39694837385582e-05
-4.4097863335608e-06
6.26734257509037e-06
5.64721987126087e-07
-2.70762564460203e-05
-5.19049262674095e-06
-1.7006254096935e-05
-7.9733124061342e-06
-2.39786142475325e-05
1.34434136915925e-05
-3.42024653347197e-06
-9.6238109580209e-06
-1.8490331604865e-05
-1.45137728397869e-05
-2.13988805092105e-05
-1.95288187646683e-05
-1.76853416749322e-05
-2.06944897770394e-05
-1.29721574742739e-05
-1.5017998671371e-06
-1.2331502836147e-05
-1.47884670291694e-05
-7.88244058203103e-06
-2.68606327863258e-05
-2.46929093047828e-05
-1.17150039859569e-05
-1.40078016200812e-05
-1.06190866804946e-05
-1.76175946259812e-05
-9.39988989013379e-06
-2.32542812472205e-05
-2.5207236240195e-05
-3.56625054483503e-05
-1.90210656852882e-05
-2.92935400081958e-05
-2.41553128348447e-05
4.15608388552284e-06
-4.41527574250749e-05
-2.93377989881462e-05
-2.68723586779763e-05
-2.10141611534442e-05
-1.5980997029278e-05
1.18971487444977e-06
-2.13156776881508e-05
-2.15179271160594e-05
-1.85525059536358e-05
-1.55269409682748e-06
-2.68640545620731e-05
-1.8599771426613e-05
-2.72040581194402e-05
-1.72936680331131e-05
-1.25943646192633e-05
-4.49212600930071e-05
-2.73950710078399e-05
-2.67847124660555e-05
-2.17715817675395e-05
-2.76468045108297e-05
-5.0516317507834e-06
-2.52422085226808e-05
-1.03695735180067e-05
-1.46997214425299e-05
-2.47983941107585e-05
-2.43995983600497e-05
-1.28968065486081e-05
-3.05969703966601e-05
-1.31537278625097e-06
-1.23684126408552e-05
1.61809141526886e-06
-9.6820797096285e-06
-1.11926107959089e-05
-3.47634280092891e-05
-2.16376128698067e-05
-1.42479425579502e-05
2.02994516891818e-05
-8.50849692621729e-06
-1.12769240761436e-05
-1.79949865409792e-05
-1.17689837210557e-05
-1.40050693643354e-05
-5.81026781756749e-06
-5.36163113034286e-06
-1.60720234129243e-05
-7.63968508766074e-06
1.61552459160482e-06
3.33770315058729e-06
-2.14312458706715e-05
-2.12661937663614e-05
-1.01093762939589e-05
-1.68903330009174e-05
-1.59386835669474e-05
-3.11759999354978e-05
-2.21104310517994e-05
-7.62599394448142e-06
-9.35834429024224e-06
-1.20790415200082e-05
-9.35842717603749e-06
-2.09679845258203e-05
-2.84394578622715e-05
-7.43982308038377e-06
-2.90679606074783e-05
-2.05606546365e-05
-2.46767856376163e-05
-1.08809833265125e-05
-1.45580339335029e-05
-3.03197698230961e-05
-4.64934305279582e-06
-4.14300096275561e-05
-2.35245754590766e-05
5.84049094413303e-06
-2.32771420278318e-05
-1.45062962953837e-08
-5.26469946289327e-06
-1.76291806311034e-05
-1.49718638369162e-05
-1.78589302001964e-05
9.80711228230543e-06
-2.35524283113167e-05
5.07281854944309e-06
-1.75241679243319e-05
-1.20832199411766e-06
-3.04085677028042e-05
-1.97746285375794e-05
-3.40707989969699e-05
-2.51526962515455e-05
-3.20315117739748e-05
-2.55139926164269e-05
-1.86999217117134e-05
-1.3976340139744e-05
-2.83893151297394e-05
-1.56087321943927e-05
-1.56679155269637e-05
-2.65967548140711e-05
-2.30141972494502e-06
-2.48512574107999e-05
-1.74783647141776e-05
-1.39746172993936e-05
-2.61603227642782e-05
-2.2218089396123e-05
-1.31349730691226e-05
-1.6740117660548e-05
-2.63852259332953e-05
-1.9499489644153e-05
-1.39218025057162e-05
-2.37489382810938e-05
-2.75881515796819e-05
-2.44563814016419e-05
-1.38553402710505e-05
-2.25307502117548e-05
-3.02072950498879e-06
-1.87293998298401e-05
-2.42184727847432e-05
-3.10124089934259e-06
-1.51024165378184e-05
-1.47143269172344e-05
-2.06350387447066e-05
-1.75319489709754e-05
3.96921420988921e-06
-1.1256714786212e-05
-2.01256532562061e-05
-6.75946264485856e-06
-8.75929411571299e-06
-2.63948006720673e-05
-6.91909009912287e-06
3.10861051367352e-06
-3.11932851047022e-05
-2.66370923872973e-05
-9.64730191123566e-06
-4.05180374186153e-06
-1.90179709663644e-05
-3.57702791132278e-06
-1.87168201943525e-05
-1.53378739710207e-05
1.10946593418843e-06
1.22542239509964e-05
-1.83059540631022e-05
-2.77673536449245e-05
-1.44123203313715e-05
-4.6325544733714e-06
-6.8940998133066e-06
-1.02454732551284e-05
2.94217890030118e-06
-1.67123194695128e-05
-6.68348482392269e-06
-1.48870974216614e-05
-1.50982818289287e-05
-6.53216938285834e-06
-4.60346357642757e-06
-1.17306897737741e-05
-3.14397204521243e-05
-2.33545852435126e-05
-1.82629011474722e-05
-3.89833348751398e-05
-2.19248365969491e-05
-2.81458541902863e-05
-1.83734769976225e-05
-2.18280643405532e-05
-4.30614768924236e-05
-1.86277089290081e-05
-3.08962332512945e-05
-2.26123197541118e-05
-3.34192286314306e-05
-1.78917043321742e-05
-3.01617111668551e-05
-2.62657717172995e-05
-2.95146131180663e-05
-1.52810430019656e-05
-1.93081019682551e-05
-9.34219622952149e-06
-1.94639062339317e-05
-3.58974975188749e-05
-2.11252231570399e-05
-6.72203076315112e-06
-3.34371010056341e-05
-2.27385291899408e-05
-2.19783316371798e-05
-9.42431797675309e-06
-1.92839762165536e-05
-1.04693791256434e-05
-1.21072274671838e-05
-2.39190107964545e-05
-2.06803292147835e-05
-1.51548678736244e-05
-1.93040646959009e-05
-1.4402082298927e-05
-1.84228629082217e-05
-3.79117199621651e-05
-1.69898978479636e-05
-9.50406127659223e-06
-2.55549854600355e-05
-3.39578846485894e-05
-1.28655849142419e-05
-7.70723515709089e-06
-6.27744212983968e-06
-5.63651491879329e-06
-2.59759305886776e-05
-3.04849890283382e-05
-2.92716559869867e-05
-7.39143354821025e-06
-7.58634308681823e-06
-3.77436480100636e-06
-2.1016659250309e-05
-1.33005787712311e-05
-1.0235052836274e-05
-1.49945148923021e-05
-7.86230812499158e-06
-3.66232307487973e-06
-8.48085161919458e-06
-1.98702422023206e-05
1.46745776551996e-06
-1.40547062588206e-05
-2.32479166913538e-05
-1.46764628320821e-05
-8.66879309213195e-06
-5.02415087190497e-06
5.72834289840396e-06
-3.59324228752327e-05
6.03499393597199e-06
-1.74703902691159e-05
-2.8842175674567e-05
1.12856696546524e-06
-7.650735460746e-06
1.9001520546685e-06
-1.4488516616586e-05
-4.81137583732134e-06
-1.23767661717079e-05
-1.05067849331868e-05
-2.28140376430391e-06
-1.7238892441576e-05
-9.44074737922424e-06
-2.97304935919135e-05
-5.48271762540223e-06
-9.23047720849594e-06
-3.90901700706223e-05
-1.25844728928197e-05
-2.18985969235129e-05
-5.60619198112793e-06
-2.9826837223755e-05
-1.88063915931366e-05
-2.08620660588503e-05
-2.58787664489624e-05
-1.6444004755843e-05
-1.58881334455054e-05
-1.61959385682891e-05
-2.19996576058725e-05
-1.95042377307212e-05
-1.02356139914741e-05
-1.34663001166468e-05
-1.22253788117335e-05
-5.32805277728708e-06
-1.78608829735969e-05
-9.41044350706881e-06
-2.97111720177236e-05
-8.21403765709485e-06
-1.04827236316124e-05
2.44834987503086e-07
-8.08982999589208e-07
-3.40659816429352e-05
-1.67100504511938e-05
-1.96627111904333e-05
-2.7994054199969e-05
-1.25496516374491e-05
-1.45772833481342e-05
-4.28581909631368e-06
-6.41416224449075e-06
-1.21938703738674e-05
-8.93668957642838e-06
-1.32069915693091e-05
-3.06046943289644e-05
-9.95067610491159e-06
1.32254715173952e-05
-2.50587023059181e-05
-6.40575298645507e-06
1.19295486970137e-05
-1.46485480962533e-05
6.45807929661506e-06
-3.88915857993898e-06
-1.1777448631275e-05
-1.73432180540125e-05
-3.6258938155368e-06
-1.61662582190067e-05
-3.2310155573472e-06
-2.22081519982405e-05
-2.64904701488988e-05
-1.1885976843608e-05
-2.68636714697581e-05
-1.0029672689393e-05
-1.96190169298831e-05
-2.20004901146247e-06
-2.54644325638825e-05
-1.51964443422014e-05
-5.94475981540607e-06
-2.64673808603454e-05
-1.74391548963669e-05
-1.29742293888332e-05
-1.01934281870238e-05
-1.03535012010358e-05
-8.88482297184657e-06
-1.00626838819814e-05
-4.73195738723699e-06
-7.83507761705725e-06
-3.71984874167662e-06
-3.83856296659948e-06
-1.00598662307322e-05
-2.35124369722788e-06
-9.5008682661484e-06
-2.67305997420533e-05
-1.08915956930141e-05
-1.67951591599338e-05
-1.76821071761255e-05
-1.2406509833937e-05
-1.28381106884326e-05
-1.27045115107444e-05
-7.57427347275924e-06
-7.15361145243783e-06
-1.18849736604529e-05
-2.06405790843005e-06
-2.46396551683143e-05
-1.30679927802434e-05
-2.15037083112112e-05
-1.49243826520218e-05
1.19572941098199e-06
-2.22340226451444e-05
-8.8129652916819e-06
-7.66044843945392e-06
-1.30243726496204e-05
-1.14390159172109e-05
-3.25590987810472e-05
-1.90521316139051e-05
-2.80139796484236e-05
-4.95904891719953e-06
5.85862316104487e-06
-1.47140778185334e-05
-2.53418209507949e-05
-4.2557944435932e-06
-1.63409184923905e-05
-3.10873214154692e-05
-9.14676868027289e-06
-1.37668943415315e-05
-3.07211679178185e-05
-1.89004179505888e-05
-1.21687925581734e-05
-1.6923834891964e-05
-1.500359308519e-05
-8.56308099957449e-06
-1.69131861188155e-05
-1.32682613727003e-05
-1.80538046044034e-05
-9.40052136339588e-06
-2.93005161128995e-06
-1.09900477668806e-05
-1.16667694908234e-05
-1.76288766528585e-05
-4.02707433110911e-06
5.09946224486059e-06
6.77118139670379e-06
-1.10406966543031e-05
-2.57486561835099e-05
-2.38923760814414e-05
-1.23913407181707e-05
1.53672489134015e-06
-1.35282227819035e-05
-8.75322866053763e-06
-5.04534435103383e-06
-8.13536820480828e-06
-1.77328544665218e-05
1.29505477454175e-06
-4.09436403257298e-06
-1.82258408334421e-05
-3.7218783940645e-06
-1.90859946856252e-05
-6.88129615245485e-06
-2.64998423824675e-05
-4.42750513889824e-06
-1.12494070356386e-05
-1.49130671903669e-05
2.45672865819956e-06
-1.63661138635714e-05
-6.49427765378929e-06
7.05404761131618e-06
-2.81761977592454e-05
-2.09512115009464e-05
-8.48905971249468e-06
-1.87259291826353e-05
-7.82987404851573e-06
-2.52446491139514e-05
-9.24762292981399e-06
-1.82206892250369e-05
-2.01483605500987e-05
-1.42090081463006e-05
-1.13749641190169e-05
-1.97180610037743e-05
-2.51819960274285e-05
-7.81539835656746e-06
-1.91655338921192e-05
-9.36636316932705e-06
1.64151940693688e-06
-2.97547930474129e-05
-4.53566765540486e-06
-5.58195974166651e-06
-2.75012099581515e-05
-6.98702524783411e-06
-1.69429517881325e-05
-4.05816833357933e-05
-9.09356373652041e-06
-1.72400418952622e-05
-2.37302161358894e-05
-3.36089997457437e-05
-2.60127528219659e-05
-2.30971125353866e-05
-2.7197193368484e-05
-2.3820225059177e-05
-9.06956144766276e-06
-1.20425416413827e-05
-1.70117716401282e-05
-2.81010797065866e-05
-1.25764180912279e-05
-2.15084376351572e-05
-3.37752375747417e-05
-2.48554158699032e-05
-1.546676501267e-05
-3.09245842066859e-05
-2.46708435757089e-05
-2.52387576326639e-05
-1.66311002285428e-05
-1.48386422721523e-05
-2.35736058743018e-06
-1.30436018696709e-05
-2.12627951277972e-05
-1.5666491583764e-05
-1.91109795360082e-05
-2.68190841701611e-05
-1.58862383124679e-05
-1.67896663959824e-05
-1.75628577221092e-05
-7.75959494141039e-06
-1.26695159402993e-05
5.49258132144721e-06
-1.25185042579628e-05
-1.5686696218279e-05
-1.85400437416456e-05
-2.03331089963641e-05
-1.8525663408844e-05
1.62512138064831e-08
-9.78957794636652e-06
-2.33051137287915e-05
-1.01969147333727e-05
-2.60216407536397e-05
-1.40805284477453e-05
-3.95557751810423e-05
-6.25161783590977e-06
-3.07510682995468e-05
-1.11378767487858e-05
-9.44472416578172e-06
-2.64368258690927e-05
-7.55678557467598e-06
2.85251363004947e-06
-2.92317497926848e-05
-2.96629882227612e-05
-1.94481281446928e-05
-3.05156293571932e-05
-1.69660309394284e-05
-9.87543341104357e-06
-8.27477508699963e-06
-5.98109430142813e-06
8.95832538209343e-06
-1.85077143929194e-05
-2.31851865328896e-05
-2.91359937386826e-05
-1.76226678878612e-05
-1.42939873003988e-05
-3.74980985611316e-06
-3.65858901316358e-06
-1.61463253975352e-05
-1.55437316453038e-05
-1.90336521698494e-05
-2.26261982625736e-06
-2.20280489083122e-05
-2.92522482558694e-05
-4.49983588112446e-06
-2.25405908533081e-05
-3.28176418581596e-05
-7.70675541079104e-06
-3.48030868221169e-06
-1.37872422185282e-05
-2.71541386625847e-05
-2.43593134948298e-05
-2.95336638757849e-05
-3.78153758798954e-05
-1.03393600913038e-05
-2.11621129395825e-05
-2.35667487862537e-05
-1.92376807653977e-05
2.67419170635175e-06
-8.27871614106781e-06
-1.70709706613598e-05
-2.69684868489346e-05
-2.56416358366925e-05
-1.95841615594396e-05
-1.82004441178065e-05
-2.40278220956794e-05
-2.73528627298916e-05
-1.1266612611945e-05
-2.3404157839063e-05
-1.89831364838918e-05
-1.97076668208186e-05
-1.74957623967012e-05
-2.10458071202049e-05
-1.52771114188301e-05
-1.53547490751853e-05
-1.10218019498281e-05
-1.24769358767301e-05
-9.01980669092828e-06
-2.52945140625731e-05
-9.17794549779851e-06
9.37712670537212e-06
-1.49634176131566e-05
-4.84778953181888e-06
-2.89382095467992e-05
-2.99558587044231e-05
5.51700242767696e-06
-2.44861006714029e-06
-1.86111435233217e-05
-1.33180947602976e-05
-1.29506309062904e-05
-6.68929218281215e-06
-8.15748482343154e-06
-6.81410616116005e-06
-5.60282586101426e-06
-8.84898240155802e-06
-1.995408996606e-05
-5.04661602475735e-06
-2.18071636497017e-05
-3.38483302759571e-05
-2.00230536012568e-05
-1.72005619815103e-05
-5.1232655830073e-06
-7.56799954223261e-06
-1.15819380283307e-05
-2.29540006524462e-06
-2.93852827879312e-05
-1.42989815767894e-05
-2.52366255650072e-05
1.33403946189338e-05
-2.55797095360236e-05
3.93315439639913e-06
-1.88649097477143e-05
-1.32774004834832e-05
-1.59358910434425e-05
-2.14835427338878e-05
-7.67890042249007e-06
-4.49436492895105e-06
-8.91867391091554e-06
-3.89776026095964e-05
-3.56562816041274e-05
-3.11455321270328e-05
-1.50741033533876e-05
-4.6614248016906e-06
-2.84834495107467e-05
-4.10477857118367e-05
-3.60412382196821e-05
-2.34488993861244e-05
-1.90266656987077e-05
-2.29917104116813e-05
-1.34317861156742e-05
-1.70346982384022e-05
-1.29501980635066e-05
-1.09681161565292e-06
-2.11458439620943e-05
-1.47518729054594e-05
-3.31866441480268e-05
-2.52334205740373e-05
-2.26925786421031e-05
-9.79488047777554e-06
-1.36779012475103e-05
-2.03426462812278e-05
-2.69856145774176e-05
-1.71867362209796e-05
-1.39332969806939e-05
-2.23201781846493e-05
-9.4449721828615e-06
-2.1304128452552e-05
-2.42819756712011e-05
-1.15646473350867e-05
-1.99730793523914e-05
-9.04506976511457e-06
-1.76848847112678e-05
-3.0035763082626e-05
-1.69410819808129e-05
-8.78306976318228e-06
-4.63017417481057e-06
-1.94786002846359e-05
-1.48840520801205e-05
-1.50620550083141e-05
-1.72857830014149e-05
-2.73142801734629e-05
-3.2367232165127e-06
-2.35228716705542e-05
-2.75915824666884e-05
-1.53184237915765e-06
-7.54719210292116e-06
-3.41286033527511e-05
-1.54292863891017e-05
2.65366690755741e-07
-2.58752262999687e-05
-1.78940243137131e-05
-1.35970538120681e-05
-1.31329206323709e-05
-8.82677268829534e-06
-1.01328155749762e-05
-1.58554331192025e-05
-2.75042931183867e-05
-8.24283685772843e-06
-5.89044261361387e-06
-2.47943192369342e-05
-2.72130039248671e-05
-1.6460788230535e-05
-3.19374091232637e-05
-2.06744733372713e-05
-1.60679547100794e-05
-1.47636730480634e-05
-2.89611821970416e-05
-1.88655169178949e-05
-1.87977413956689e-05
3.01801539511774e-06
-4.50164446077105e-06
-2.16555949862867e-05
-8.05351150932811e-09
-2.46170688021667e-05
6.19375403103535e-06
-1.71230038202738e-05
-2.18357062039513e-05
-1.35404707828428e-05
-1.82038995730067e-05
-2.51397062212412e-05
-4.53949760555465e-06
3.23841214567335e-06
-2.10792982319381e-05
-2.66680478770863e-05
-8.14575527450821e-06
-2.49530014926769e-05
-3.35444993584073e-05
-1.30229503138214e-05
-7.20284583137102e-06
-1.08050484133549e-05
-1.45497617597794e-05
-1.58110281471515e-05
-2.54956297956252e-05
-2.27723300212367e-05
-1.95553985931506e-05
-4.96012321930682e-06
-2.48295923471695e-05
-1.56788906591005e-05
-2.38546129191492e-05
-2.03176503515493e-05
-2.13385918472288e-05
-1.28898880443313e-05
-1.12193370878906e-05
-1.18833987076618e-05
-1.39140181656499e-05
-3.29493330327933e-05
-1.77181643005691e-05
-3.07268785121297e-05
-3.03754364586705e-05
-1.43758059075802e-05
-6.28812252309925e-07
-1.92005493081854e-05
-1.45271548936301e-05
-3.18679051514113e-05
-1.35253427177329e-05
-1.50951244586498e-05
-1.54976008773819e-05
-4.95087106360785e-06
-2.07068174653255e-05
-1.59105219329703e-05
-1.70405568620838e-05
-1.09506314148641e-06
-2.34478539300778e-05
1.00134488604104e-05
-2.10880450939597e-05
-1.88542162012428e-05
8.92755221017165e-06
-1.20925003221894e-05
-1.15116461275369e-05
9.34583677881952e-06
-1.26603417934796e-05
5.48748496020658e-06
-2.04392517011992e-05
-1.12494129252387e-05
-3.10151035706243e-05
-2.08364337320897e-05
7.05817359713315e-06
-1.02397869993956e-05
-2.44520280371931e-05
-4.2709242460402e-06
-8.81833964998177e-07
1.52414702190775e-05
-8.05323611437534e-06
-2.42118480729737e-05
-2.14697722528153e-05
-2.61672981311607e-05
-7.60078072025685e-06
-1.71291754560507e-05
-1.39475911539537e-05
-7.13074559713188e-06
-9.88362021740701e-06
-1.92185276434775e-05
-1.91684619222022e-05
-2.65863265652904e-05
-2.61229473293744e-05
-1.97151668541726e-06
5.02951477956795e-06
-2.36874584329467e-05
-1.03992149006086e-05
-2.52248878599007e-05
-2.19125745577297e-05
-1.65933639584009e-05
-1.79824743740246e-05
-1.4724109160737e-05
-1.9528807155461e-05
-1.21614543366873e-05
-2.81213387289663e-05
-2.04360222333594e-05
-7.95458871862533e-06
-1.86816014419577e-05
-3.77499958702861e-05
-1.27594931095181e-05
-1.96341598433714e-05
-1.62267927415811e-05
-5.63288477656113e-06
-3.79621531254317e-06
-5.60878152284726e-06
-1.21527074312107e-05
-2.64725919981508e-05
-3.47348603676113e-06
-3.07319492396193e-05
-1.60750244079538e-05
-4.8139400057998e-06
-7.13927452068305e-06
-7.66330905343434e-06
-2.27546114321937e-05
-1.91997198397451e-05
-2.17861672927058e-05
-2.7363577699181e-05
-1.69379159209373e-05
-1.67544199363344e-05
-4.50322627157674e-06
-2.2432456100249e-05
-1.42031957056136e-05
-2.54869191341375e-05
-1.73490058804726e-05
-2.82253953345566e-05
-2.43346365510388e-05
-5.85302804158604e-06
3.60944086625763e-06
-1.37737818023858e-05
-2.49635603297932e-05
-6.03846507897674e-06
-1.36410950732514e-05
-5.31190963640818e-06
-1.78360444409306e-05
-4.07792614090081e-06
-6.15451295956302e-06
-2.41147889204025e-05
-1.84006364846148e-05
-2.03921795000452e-05
-7.64721300203805e-06
-8.40988626133073e-06
-4.93675402492094e-06
-3.09609532609093e-05
-3.54875988996007e-05
-1.58171668011726e-05
-1.56760098537777e-05
9.91582122258792e-07
-2.52292556385845e-05
6.56896515258325e-06
-2.28194310419447e-05
-1.21823261198403e-05
-4.93878541708854e-06
3.40849732196262e-07
-2.93140329438667e-05
-4.26806670160867e-06
-2.54933552066582e-05
-1.34157244521222e-05
-2.17570242720343e-05
-3.64875199563696e-05
-2.74922796245366e-05
-1.35090815395016e-05
-1.80358382028434e-05
-1.34002826023145e-05
-3.29213851203174e-05
-1.53388912591384e-05
-4.16502800019105e-06
-2.42896983872583e-05
-5.35385963554059e-06
-1.61315452021907e-05
-2.66679788785795e-05
-2.28018763986354e-05
-3.34748082881534e-05
-9.55421196086538e-06
-1.0801301248841e-05
-1.78242538968991e-05
-3.85533741234674e-05
-2.58654212825545e-05
-3.15674989856411e-05
-8.69833369030186e-06
-9.9441571788883e-06
-3.49911665116191e-05
-2.12279583944305e-05
-4.47549979415446e-05
-1.13905776707207e-05
-2.63175979618016e-05
-3.65527868666703e-05
-1.91038526486903e-05
-2.5210475330795e-05
-2.37351531874722e-05
-1.11625167533594e-05
-1.88815973622645e-05
-2.43938857281073e-05
-1.48807018462368e-05
-3.67614094739805e-05
-1.74138669034012e-05
-3.10651776592351e-05
-2.1618579758414e-05
-1.34935553056211e-05
-6.98583621652907e-06
-2.51648062808683e-05
1.60833824447432e-06
-1.34020325796e-05
-1.71343215510482e-05
-2.39897850781671e-05
-7.39331845076447e-06
-2.14752735605258e-05
4.32649326394295e-06
2.29486051712262e-06
-3.09661939887858e-06
-1.34922888880537e-05
-1.59542374317038e-05
-9.05228602316212e-06
-2.44147565907108e-05
-1.63900293714911e-05
-5.78610120728813e-06
-2.79475692000612e-06
-3.00611301953989e-05
-1.77319053309404e-06
-2.93867387225244e-05
-1.98774961545512e-05
6.10927170321752e-06
-1.91706213970188e-05
-4.58866460765686e-07
-1.49163878413742e-05
-1.49351056170001e-05
-7.35309885874049e-06
-2.37565702181857e-05
-6.65185527344589e-06
-2.43605481262688e-05
-1.83990484061908e-05
-1.75507252228292e-05
-2.80172209518896e-05
-1.55658721145656e-05
-1.1003096964063e-05
-2.67348052023254e-05
7.14036607679523e-06
-1.10126136379008e-05
-8.86632277167198e-06
-2.53836367010895e-05
-1.50806021214589e-05
-2.41783322233192e-05
1.58676681051419e-06
-3.63165817038307e-05
-1.99648261865181e-05
-5.99296436287171e-06
-9.14442859752434e-06
-8.21144052035062e-06
-7.97369315308053e-06
-6.19728262769141e-06
-2.00571555253532e-05
-2.06472512836547e-06
-1.88376493442552e-05
-1.59256448179726e-05
-2.0598945898032e-05
-2.81548651299205e-05
-3.00536124229813e-05
-2.22278327153098e-05
-1.25835633282242e-05
-1.11535733717425e-05
-1.92920335676905e-05
-1.32607790887846e-05
-4.32070574434296e-05
-2.46690430642802e-05
-1.52027138173806e-05
-9.10648637127027e-06
-1.63428424447875e-05
-2.14457200523066e-05
-1.75976409112846e-05
-1.38747934275659e-05
-1.56195001075453e-05
-2.38230596345529e-05
-1.30809991773906e-05
-3.84656213792864e-05
-1.93132408457646e-05
-1.92691491583209e-05
-8.10305879457479e-07
3.66705272582754e-06
-2.94133737131588e-05
-8.91823721958097e-06
-9.20866097283606e-06
-1.66845068803079e-05
-2.5628041782495e-05
-5.70827481692472e-06
-1.76231388936173e-05
-2.44340369923973e-05
-1.63486179859339e-05
-2.07719667727119e-05
-9.48342578245447e-06
-1.83268876945196e-05
-2.43256969841134e-05
-1.53451875068276e-05
-1.77949526947055e-05
-1.18001873784203e-05
-2.67741757929542e-05
-2.59454521580065e-05
-1.65503298644845e-05
-1.56473127766705e-05
-4.05700492375249e-06
-8.92595468391785e-06
-2.78412573582662e-05
-5.11881625194157e-06
-1.51780064473716e-05
-4.75292258991068e-06
-1.08598746774023e-05
-6.65774102298702e-06
-1.56155010887e-05
-1.91393932453595e-05
-1.79368920141582e-05
-1.71575489203298e-05
-6.8329015043501e-06
-9.16028723891417e-06
-1.78235932564792e-05
-1.94121225949603e-06
-1.41340498247275e-05
-1.72339643811148e-05
-1.03608515732492e-05
-1.1929935176913e-05
-2.12040128883404e-05
-1.36022209857849e-05
-3.48763383297215e-05
-1.26640833951697e-05
-1.94335875894383e-05
-2.4015367229452e-05
-2.68918128454357e-05
-6.86643738827972e-06
-2.75247498208602e-05
-2.63100223042442e-05
-1.48861218892827e-05
-3.72264915982432e-05
-1.13850184418042e-05
-1.59758826756109e-06
-2.96006537019661e-05
-1.9708966918179e-05
-1.80517294742718e-05
-2.2368127737838e-05
-2.69710872568842e-05
-1.6074214789449e-05
-2.80637688622155e-05
-9.93158135097507e-06
-1.56917743462404e-05
-1.07951591623866e-05
-1.62654695454335e-05
-7.01675758168408e-06
-3.29842945242628e-05
-3.46173574561853e-05
-1.32875977683479e-05
-1.67012751240863e-05
-3.01373182615863e-05
-2.70530727451142e-05
-3.7909219613403e-05
-3.42272327178772e-05
-6.8999042679036e-06
-1.79125181450723e-05
-3.87698828967175e-05
-2.32797843974655e-05
-6.11548814079306e-06
-1.62537630841731e-05
-2.01250677185865e-05
-9.48132349389012e-06
-1.93484862472718e-05
-2.02970249526007e-05
-2.166859678216e-05
-1.61191460237371e-05
-1.60493297303261e-05
-1.76121712201094e-05
-4.69869740115461e-06
-1.67740491216011e-05
-2.67022310474937e-06
-8.84066689341187e-06
1.75912807516194e-07
-8.79797500217172e-06
-8.34562580108695e-06
-2.08315675382358e-05
-3.02469054163893e-06
-1.12357013989979e-05
5.07423726247429e-06
-1.60921723030995e-05
-1.35153146031493e-05
-2.05877516078904e-06
-3.41491317021706e-05
-1.46050071287353e-05
-1.35602495041323e-05
-3.11881004585942e-05
2.61781843696096e-06
-2.14086265400612e-05
-1.79223469748682e-05
-1.92342397755592e-05
-1.75601763148222e-05
-1.47202472394067e-05
-5.65153393760129e-06
-2.51589273255028e-05
-1.68453422179825e-05
-2.10608461716857e-05
-8.17206572327117e-06
-1.77710707644754e-05
-2.54980090826182e-05
-1.90198170174479e-05
-1.89447474314619e-05
-6.62582318108489e-06
5.15041880867758e-06
-1.85332467177539e-05
-1.59635476423767e-05
-1.56923287727035e-05
-2.38565396652527e-05
6.68630440726873e-06
-1.0147600784717e-05
-8.83795294890009e-06
-1.65832132391736e-05
-1.24113646665024e-05
-2.50119994793648e-05
-1.11729410974011e-05
-3.03847224903252e-05
-2.0715845768746e-05
-1.04036531205765e-05
-1.96259664414869e-05
-3.17517756693821e-05
-1.3398487819457e-05
-3.28959237369958e-05
-3.68354747186126e-05
-2.18584440301828e-05
-1.20648056225426e-05
-1.91026533660628e-05
-3.14724473927016e-05
-3.14879068848344e-05
-3.4686401174508e-05
-2.93521702795052e-05
-1.84188957913915e-05
-1.13220587308706e-05
-1.47251737378191e-05
-5.71640814537482e-06
-1.69722614688937e-05
-2.18499420681891e-05
-1.53431997591867e-05
-2.60430541037011e-05
-2.17847885806808e-05
-1.20520520381241e-05
-5.40199984046807e-06
-7.91335870294358e-06
-2.09634325769504e-05
-3.02937280449797e-05
-3.10595103806902e-05
1.58204801013688e-06
-5.18760929259834e-06
-1.85333207584861e-05
-3.04810548953884e-05
-2.20437696514285e-05
-4.05508324872337e-06
1.40466880521841e-06
-2.12222679064377e-05
-1.45755877273587e-05
-4.58864944414988e-06
-2.75315789129115e-05
-1.36843309937112e-05
1.53529153130173e-06
-1.70520979428417e-05
-9.90534854534379e-06
-1.44376929738016e-05
-8.09276867234578e-06
-2.27195375949126e-05
-4.29301214329032e-06
-1.2187304274536e-05
-2.61790334922856e-05
-9.08331915725222e-06
-1.43713338592135e-05
-3.50146444720883e-06
-1.91872933950916e-05
-3.35391154566841e-06
-3.87162430925706e-06
-1.52111269456648e-05
-2.32985695249774e-05
-1.48966833756765e-05
-1.6817856137223e-05
2.85451548535817e-06
-9.48383979445088e-06
-4.52044760565116e-06
-2.72773574319198e-05
-5.61800535451814e-06
-1.13805321581203e-05
-9.74599542657244e-06
-4.90303261519166e-06
-1.62208517344227e-05
-8.85666319934052e-06
-8.61200130192001e-06
-1.39531376250734e-05
-1.5713813342972e-05
-2.14834343339203e-05
-2.17787287859891e-05
-5.93513658976734e-06
-1.53620263326242e-05
-1.37023988240326e-05
-2.57089331613597e-05
-2.95170054597935e-05
-1.43780192047791e-05
-1.1095008603613e-05
-1.55500377401604e-05
-2.1135537831154e-05
-2.8604746312231e-05
-1.68508948351866e-05
-2.70828156001494e-06
-2.26412797440477e-05
-5.34847880882353e-06
-3.12329850520339e-05
-2.08572753526502e-05
-1.49297281958895e-05
-2.4672116115776e-05
-1.82658455065608e-05
-1.36919101849707e-05
2.90759951680249e-06
-2.23965724009072e-05
-3.75186578447969e-05
-1.89185792552157e-05
-4.27007506823056e-06
-1.65045100720426e-05
-2.04725735452509e-05
-2.04001794681395e-05
1.93587602157953e-06
-1.36742799406367e-05
-6.5163721517515e-06
-6.3797423817615e-06
-1.28820482691946e-05
-2.94598635511158e-05
-2.00163741782862e-05
-2.25060268776694e-05
-1.13972113440615e-05
-1.74626780560976e-05
-1.13265825661059e-05
-1.78044307898887e-05
-2.01436772350509e-05
1.27938271422544e-06
-1.44242596201378e-05
-1.38813217619351e-05
-7.2237276317341e-06
-2.6788755784419e-05
-1.77557651372243e-05
-1.65104294896726e-05
-5.05308177992895e-06
-2.54412325661811e-05
-2.36944673099136e-05
-2.5519429675021e-05
6.80526665021641e-07
-7.53561257964024e-06
-4.88540373010132e-06
-3.06210389665657e-06
-3.60854742225614e-06
-4.86856657965688e-06
-2.6463413645353e-05
-1.05602728053032e-05
-2.20315841504149e-05
-2.3190531236049e-05
-9.66600987693544e-06
-6.51639149006283e-06
-1.26037400111671e-05
-3.3556713312604e-05
-3.02590611393434e-05
-1.59683994126848e-05
-1.60960946859677e-05
-2.03776407084949e-05
-9.39807114184916e-06
-1.72728088288656e-05
-7.76451160254168e-06
-1.42629806136057e-05
-1.39273136877641e-05
-2.20569076507233e-05
-1.64087625015644e-05
-2.78481322364416e-05
-2.19150523742699e-05
-1.69580859055664e-05
-3.26413054601111e-06
-3.22930079614728e-05
-2.22740322106541e-05
-2.09050010373233e-05
-2.51233488620334e-05
-1.92126174555982e-05
-1.3093221109119e-05
-4.67542245800777e-05
-2.3230949637778e-05
-1.01143139026036e-05
-2.06486480730142e-05
-1.31464712202762e-05
-1.57494676506326e-05
-2.5865039224315e-05
-2.09932937613505e-05
-3.19248498499521e-05
-1.26532979603063e-05
-1.94243402839116e-05
-2.2844422285731e-05
-2.75958227341286e-06
-1.37594263824122e-05
-2.07706861702475e-05
-1.22848072460725e-05
-1.84070163742229e-05
-1.49174665023848e-05
-2.56880825113192e-05
-3.68272691102964e-05
-1.20308058144891e-05
-1.41128468851865e-05
-1.76161490024612e-05
-1.56287346480008e-05
-1.87020183818173e-05
-1.24432921590831e-05
-5.24441233488484e-06
-1.67038915806789e-05
-1.03150757870232e-05
-7.18964807925263e-06
-3.52907452443634e-05
-1.40209778545148e-05
-1.17381689294582e-05
5.09364818249808e-06
-1.3942010086028e-05
-2.94016100995099e-06
3.56069383091717e-06
-1.14033612517313e-05
-1.19522552117316e-05
-1.50600279221622e-05
-2.24857256061193e-05
1.34637952485432e-06
-1.91831451225927e-05
-5.29808551366231e-06
-3.60965949768592e-05
-1.18247504358816e-05
-1.46380775341199e-05
-9.28883911343497e-06
-1.61601675129185e-05
-1.51273930678582e-05
-3.02114874199684e-05
-9.17746221997476e-06
-9.13115666251885e-06
-9.40912276039187e-06
-1.83051397076982e-05
-1.10502291764084e-05
-3.79895315528991e-06
-2.48620100246056e-05
2.83371712917192e-06
-2.64307579288186e-05
5.36787692524062e-06
-1.72733604949814e-05
-1.11765445539778e-05
-1.43935420270158e-05
-1.37657767012376e-05
-1.72902180750423e-05
-1.77799527945877e-05
-1.29835561704505e-05
-3.06945710722872e-05
-1.21957190435767e-05
-2.00115920464211e-05
-2.20312068112132e-05
-5.89196252777889e-06
-3.96716987677139e-06
-1.04371237902081e-05
-1.59136445611164e-05
-2.5993730622511e-05
-1.67207199057523e-05
-7.47002159236357e-06
-3.24155442124907e-05
-2.70769014437009e-05
-1.56846349181323e-05
-3.34545206290652e-05
-2.20000773412892e-05
-2.51432208801566e-05
-1.35113289670314e-05
3.58523830805656e-07
-3.1566463279178e-05
-1.77967748935332e-05
-1.22677186263721e-05
-3.13990513858471e-05
-1.96902974907582e-05
-2.37379346073832e-05
-2.32556678551949e-05
-2.05046021623943e-05
-3.43685648854008e-05
-3.96955469081134e-05
-2.56628307106843e-05
-2.20206870226637e-05
-8.81153553961209e-06
-3.18654818959632e-05
-2.09426773387648e-05
-6.64518569990121e-06
-1.53122014104195e-05
5.87616454454926e-08
-9.40907024302879e-06
-3.03764521357949e-06
3.95057352265469e-06
-1.73819928221791e-05
5.25412193637735e-06
-2.70586129727148e-05
-1.09139707627314e-05
-2.20711536984124e-05
-1.35917532234147e-05
-7.94283735351211e-06
-1.27987017301177e-05
-2.04356513120607e-05
-1.42616997469034e-05
3.43560884520765e-06
-4.59344331699595e-06
-1.1452471766784e-05
1.41168524730469e-07
-3.23902684165071e-05
-1.61869739711122e-05
-2.75110762401325e-05
-5.59715228402588e-06
-1.31164744993356e-06
-1.72491962275651e-05
-2.44754610155125e-05
-1.14792520185178e-05
-2.1430646010235e-05
6.97515722141405e-06
-1.96313753574221e-07
-1.98440248016609e-05
-3.28832439177767e-05
-1.80594474268193e-05
-1.41760504162654e-06
-2.41791680144802e-05
-2.86276003426938e-05
-3.49782433569625e-06
-1.08019370790057e-05
-7.32233488915579e-06
-1.45735100732706e-06
-2.5848958291372e-05
-1.53657702491887e-05
-1.46885601598265e-05
-5.64770085711984e-06
-1.89263326076082e-05
-1.37449911305816e-05
-1.57663269760635e-05
-1.2144639016234e-05
-1.35694859787945e-05
-1.48361836057381e-05
-2.82740085626805e-05
-4.97513777847734e-06
-1.65122048875641e-05
-2.08132401135153e-05
-2.88359867680903e-05
-3.92020530686141e-05
-3.56873894138929e-05
-2.31425011384664e-05
-2.85564415673781e-05
-2.87720634191357e-05
-2.75880579295084e-06
-2.66178973229533e-05
-1.65528028136583e-05
-3.09272225036636e-05
-2.37859147224259e-05
-2.75368790765491e-05
-2.99372850558844e-05
-1.82836949267273e-05
-2.13109644694544e-05
-9.42019771728807e-06
-2.48684309783145e-05
-5.95829824382291e-06
-2.98243124984501e-07
-1.62433765623759e-05
-6.1669641285693e-06
-6.31266555701483e-06
-4.63972506798431e-06
-1.47400555445062e-05
-4.05601891239956e-06
-1.25083989173832e-05
4.76751135489871e-06
-7.9798136176386e-06
9.27967873032279e-06
-1.34703048917597e-05
-1.8554512936155e-06
-1.53744481066571e-05
-1.64245138279117e-05
-8.57558373576934e-06
-1.92433629030029e-05
-8.32953188659745e-06
-1.46376146467145e-05
-2.25391258412412e-07
-3.02430123634856e-05
-1.34323755171565e-05
-1.66898829187042e-05
-1.23952477342126e-05
-1.03649987178294e-05
-1.30612862983605e-05
-4.94629710901983e-06
-1.55847231577546e-05
-9.28618565751099e-06
-1.01321959483531e-05
-1.53848016774754e-07
-3.10438049391832e-06
-1.44551199660175e-05
-9.27537274447633e-06
-1.77841459763521e-05
-2.96232383621242e-05
-2.06897528569087e-05
-2.50758932016841e-05
6.73175983108112e-06
-1.622673410542e-05
-1.1464860727971e-05
-2.19890986908867e-05
-6.45436235799742e-06
-1.16144660223006e-05
3.42679863952678e-06
-1.53379492443814e-07
-1.14645160853419e-05
-2.05317583638462e-05
-1.29827009790416e-05
-3.30289749652723e-05
-3.73038331028172e-05
-1.68129415803385e-05
-8.68287203605407e-06
-1.26326649565691e-05
-3.43330275544983e-06
-2.8042412973425e-05
-1.80813034978311e-05
-8.83474002461264e-06
-2.40134200654e-05
-1.02048520586467e-05
-2.24622181507668e-05
-1.92270383826959e-05
-4.17658231871702e-06
-1.25993817320329e-05
-8.26400899274534e-06
-1.79859559933924e-05
-2.37531939691734e-05
-1.28749959767426e-05
-2.70022017733095e-05
-1.22118019682401e-05
-3.19078809585973e-05
-1.20714474498307e-05
-3.77411750723809e-05
-4.74226497398718e-06
-7.45158745698263e-06
-2.14578609032515e-05
-2.22954149516418e-05
-2.56987221467212e-05
-3.3361419332832e-05
-2.06742669960759e-05
-2.48574119596636e-05
-1.26029132467471e-05
-3.0270594381999e-05
-2.10396607809788e-05
-6.90705979459777e-06
-2.28164631507828e-05
-3.10554208907452e-05
-2.59138518411151e-05
-1.3938890405148e-05
-8.68708483168944e-06
-1.78273765393198e-05
-1.20216445220149e-05
-1.14707131046832e-05
-1.39758972589633e-05
8.4264056283864e-06
1.63092117843399e-06
-7.3826376089663e-06
-1.46624488783922e-05
-9.83301147055167e-06
-8.04364072005757e-06
-6.16636864863286e-06
-1.80476881858434e-05
-7.38362120419341e-06
3.02595574356858e-06
-6.92899070830743e-06
-1.79715058945049e-05
-1.62692831315298e-05
-1.05341412577569e-05
-1.18734303410023e-05
-1.85047364061601e-05
-2.19183391521936e-05
-1.81318591585234e-05
-3.33311872557188e-06
-1.97454434168748e-05
7.26593164160688e-06
-2.10266986316078e-06
-1.69884865664119e-05
-1.40180130922589e-05
-4.57710407199051e-06
-1.58371238130018e-05
-9.7041955601354e-07
-8.91600219690073e-06
-2.40967090270437e-05
-2.66290861303594e-05
-2.06984328364095e-05
-7.64929599592444e-06
-1.82729127137467e-05
-2.27663004247062e-05
-5.60955904122348e-06
-3.67967796222015e-06
-1.82403934773209e-05
-3.48045382755823e-05
-2.92631600715418e-05
-3.03990784361065e-06
-2.58302322891458e-05
-4.78011371079869e-06
-1.47676871994844e-05
-1.91840999778471e-05
-1.13873337517775e-05
-2.60086532600571e-05
-1.61313683953825e-05
-4.6558196015741e-06
-1.77746841882089e-05
-2.09834943037242e-06
-2.49566812227585e-05
-3.69826153815396e-05
-1.12306003456764e-05
-1.58417252471369e-05
-2.82691234359763e-05
-1.88653386221249e-05
-2.78751718839819e-05
-1.52951829697826e-05
-1.94078804207136e-05
-1.87497919654625e-05
-1.73931384226801e-05
-1.64662947364365e-05
-3.22125852693523e-05
-2.59335786685257e-05
-2.58669167141869e-05
-2.06417956743485e-05
-1.61324706480565e-05
-1.67713982722705e-05
-1.41034778974708e-05
-1.15039130189286e-05
-3.67141417529671e-06
-7.66126563432961e-06
2.71932795597214e-06
-1.16334345070457e-05
-1.79934125051888e-05
-2.3517041939987e-05
-6.92421033113928e-06
-1.29855146801742e-05
-1.35349514515293e-05
-1.57287841783009e-05
-1.48676526550427e-05
-1.46602913593593e-05
-1.97660632294211e-05
-6.12414093699885e-06
-6.71600494430511e-06
-2.02450704935303e-05
-1.8974684096776e-05
-1.88651895743487e-05
3.26808409955413e-06
2.13918650213787e-06
-2.52655341763807e-06
-1.54111404269428e-05
-2.23383931971678e-05
-8.50950042422202e-06
-2.093433416729e-05
-1.17403684857377e-05
-3.33402251165e-06
-1.78793404490986e-05
-2.30526911030964e-06
-1.80711180716566e-05
-2.94021249698329e-05
-2.2167217303608e-05
-1.23381158559452e-05
-6.81610800151547e-06
-1.4616349151538e-05
-1.96670175507536e-05
-9.88671433298139e-06
-1.88436206101808e-05
-2.13336404496635e-06
-2.5385885801218e-05
-1.88531186688693e-05
8.6981286219425e-08
-2.61725698912328e-05
-1.23827341765769e-05
4.73931369008546e-06
-1.51108885044034e-05
-1.86849120423999e-05
-1.34988051179989e-05
-1.1574300905181e-05
-2.51040409198124e-05
-4.35318322647828e-06
-1.11895512156791e-05
-1.26941115846603e-05
-1.84898238280629e-05
-1.00689888535771e-05
-2.34972986904004e-05
-1.81927048571515e-05
-1.40131824656269e-05
-2.30937078297573e-05
-3.16269657153805e-05
-2.61841310599194e-05
-1.5302006667265e-05
-2.31749499941471e-05
-2.28599261472492e-05
-1.80765676682308e-05
-1.13967211679076e-05
-1.69671988869106e-05
-5.12653287761752e-06
-2.08257913024202e-05
-1.20549407935218e-05
-3.57843438707427e-05
-2.17145369487879e-05
-2.2068680962928e-05
-1.42027351643975e-05
-1.51089967304036e-05
-1.30136522679348e-05
-1.55307877464568e-07
-5.18646415934739e-06
-2.29599138624606e-05
-2.7560497118414e-05
-1.43505265089041e-06
-1.93430022478699e-05
2.89018160202475e-06
-1.43168870782395e-05
-2.94818436029652e-05
-1.81672234128032e-05
-2.808129508549e-05
-1.36607655222836e-05
-2.7309167955123e-05
-1.43197321698769e-05
-1.02552385423795e-05
-6.57463648954546e-06
-3.0439652898747e-05
-1.41482510993321e-05
-8.54320388017304e-06
-2.44473837102973e-06
-1.45106693441198e-05
-3.99462445259902e-06
-4.05781111528671e-06
-1.43373799704271e-05
-2.36438401371768e-07
5.53416299944084e-06
-1.1404088272394e-05
-9.45409925996123e-06
-3.96468432242008e-07
-2.13864427437483e-05
-1.15684995341456e-05
-1.78351467658718e-06
-2.48271085203612e-05
-2.57752162269468e-05
-1.530697627331e-05
-1.07388037438945e-05
-2.54120286678196e-05
-8.90102707626654e-06
-1.38328388160036e-05
4.00698600820372e-06
-2.2466619340685e-05
-2.94380427231007e-05
-7.91472151007665e-06
-5.48042597919329e-06
-1.45000545922995e-05
-1.02834321478674e-05
-4.07974390925144e-06
-1.27137834291718e-05
8.77871540524264e-07
-1.69992818880233e-05
-1.47783346251323e-05
-9.03060491188806e-06
-2.17395496057322e-05
-2.64025106808765e-06
-2.78532132004722e-05
-2.37351800013748e-06
2.8397886691794e-06
-2.69355341272288e-05
-3.54503968134672e-05
-1.6435285096348e-05
-1.01616264121702e-05
-2.74808260726767e-05
-8.22344502309687e-06
-2.08892104359899e-05
-3.78864754686593e-05
-1.27893091973061e-06
-9.8009739621673e-06
-5.80960893921659e-06
-4.83385050337609e-06
-2.39758560465127e-05
-2.11827069835317e-05
-3.3113656067994e-05
-2.15427986474261e-05
-2.17384341557623e-05
-3.27672822374246e-05
-4.17791059662856e-06
-9.54988024331904e-06
-1.86222612087589e-05
-1.44909600821229e-05
-8.23611247659763e-06
-4.76332436118588e-06
-3.83521307177949e-05
-2.09615707186289e-05
-2.57555058061206e-05
-1.02331917472153e-05
-1.43300009301126e-05
-1.85074424823453e-05
-3.52389881273313e-06
4.85314453783649e-06
-1.38965037955902e-05
-2.04983677865337e-05
-2.15470970997147e-05
1.9730887395534e-06
-7.29799111508587e-06
-1.08905928495782e-05
-1.08776249114706e-05
-4.14382219553321e-05
-5.50756887541951e-06
-1.9716230426281e-05
-2.47093103199657e-05
6.83370175417464e-06
-2.3932057166841e-06
-1.42529117143714e-05
-2.59962791551034e-05
-1.22454080919405e-05
-1.7578056366516e-05
7.54792325195527e-07
-9.35053447416076e-06
-9.21129827432949e-06
3.27846860577295e-06
-2.69574627515663e-05
-2.89170620059843e-05
3.73634889206935e-06
-1.35946790212999e-05
-1.15436100952453e-05
-3.52265426018484e-06
-2.34065643237775e-05
-7.79980735241052e-06
-6.50776847102251e-06
1.45903530058898e-06
-1.47972765798036e-05
-5.37387977705359e-06
-1.45880280558257e-05
-1.17294375076807e-05
-1.0324503134349e-05
-1.28338504801766e-05
-1.56868942695492e-05
-2.40357867099828e-05
-1.39728158069497e-05
2.95848391456754e-07
-2.03970393505019e-05
-7.12668206702083e-06
-1.72113443670686e-05
6.48341087995625e-06
-1.89356144120784e-05
-2.70537878043375e-05
-4.99296195802629e-06
-2.52725649932852e-05
-3.10031994884902e-05
5.6096587088076e-07
-1.84757594229315e-05
-3.16226289056677e-05
-2.08407833719626e-05
-1.3725203205029e-05
-3.26354890549337e-06
-3.48517264772643e-05
-1.46279636006472e-05
-4.89818020483294e-05
-2.11991834381692e-05
-1.38846888510045e-05
-1.50987978539231e-05
-7.53532843933558e-06
-1.90963635547741e-05
-1.09081108283414e-05
-2.03392108305045e-05
-2.30196728300428e-05
-1.50049435386936e-05
-1.87886998131805e-05
-1.87508031438586e-05
-1.22277566467958e-05
-2.23653237423227e-05
-1.56497302046024e-05
-2.19618230983621e-05
-2.38646140688056e-05
-2.13122780122608e-05
-2.42270380947178e-05
-3.37584044097893e-06
-1.17207530394246e-05
-2.57034245033658e-06
-1.02137443497455e-05
-1.07309470397909e-05
-1.15872273838736e-05
-2.44418894039481e-05
-7.1694354293562e-06
-1.08341851736833e-05
-1.464968217585e-05
-1.81702395382584e-05
-1.4952034962162e-05
-1.03908964626419e-05
-9.18308324329279e-06
8.20384077100685e-06
-2.403825390805e-06
-2.71305969679509e-05
-2.67297077464782e-05
-8.70978872392387e-06
6.05941800501689e-06
-1.6202130169462e-06
-8.61008344772752e-06
-1.39376893614009e-05
2.01752432050713e-06
-4.79392547276843e-06
-1.29902054687964e-05
5.78600864782185e-06
-1.61387416560179e-05
-1.53394066165957e-05
-6.5106571910652e-06
-2.37918678299514e-05
-1.60592882656431e-05
-1.99117611166425e-05
-1.79231913486351e-05
-1.44167421612302e-05
-1.03967445849078e-05
3.68790722117239e-06
-1.69536293341708e-05
-3.28059792122531e-06
-7.44944745653873e-07
-3.26180572735064e-06
-1.76738456873103e-05
3.75959858899891e-07
-1.70565550967464e-05
-1.52454820312962e-05
-3.22418150973584e-06
-5.65159688451659e-06
-2.21140309823609e-05
-1.21540977522915e-05
-1.38167192152813e-05
-1.49241763252339e-05
-1.42940239080765e-05
-1.47800680067122e-05
-2.07331176421436e-05
-1.65181887670615e-05
-2.74936922590032e-05
-2.22797478977681e-05
-2.24070324484228e-05
-1.41189135071384e-05
-1.610486835053e-05
2.46329951099624e-06
-2.80228128231545e-05
-1.83809593208866e-05
6.85205973922572e-06
-1.06513469823921e-05
-1.33110811240022e-05
-2.13626587494075e-05
-1.93510654579981e-05
-1.201872515678e-05
-1.11697502511982e-05
-4.01865241707892e-06
-1.04124934343371e-05
-1.31182863536469e-05
-1.2686902871239e-05
-8.79785675389236e-06
-2.9141382536179e-05
-2.76556357745472e-05
-4.92820226870794e-06
-1.33121796347547e-05
-2.7868273597961e-05
-3.15583688483305e-05
-1.73339199430078e-05
-1.57012886823813e-05
-9.16383068019491e-06
-1.69992987397719e-05
-8.60762181283457e-06
-5.49464726838514e-06
-1.30823717333639e-05
-1.49143229568086e-05
-1.32751252845134e-05
-1.74132754119256e-05
-1.2633077952705e-05
-1.61998209612828e-05
-6.01566173897346e-06
-6.99251880970776e-06
2.67895997341647e-06
-9.29156243101972e-06
-3.07032924354816e-06
-4.26449376439147e-06
-9.71760049357239e-06
-5.24808055189194e-06
-7.80591581396603e-06
-8.4619107068732e-06
-1.1740720917386e-05
-2.12064433352615e-05
-2.00106500442054e-05
-2.93107809779183e-05
3.95066079753858e-06
-8.54467459685427e-06
-8.00242432162842e-06
-1.95487943375837e-05
-9.59874606804108e-06
1.14231916672934e-07
6.15592301642093e-06
-2.66985973847727e-06
-2.28282519619566e-05
-2.04143826824406e-05
-5.06266220652182e-06
-2.23965349978782e-05
-5.98500714560026e-06
-1.85065459990243e-05
-2.9450946540106e-05
6.89338079178429e-06
-2.16364268971633e-05
-1.5467137308327e-05
-1.32698831459856e-05
-1.18407031692931e-05
-1.70682317427442e-05
-1.07716801031326e-05
-1.74552472363886e-05
2.10299122961336e-06
-1.41700963587259e-05
-3.60940568788432e-06
-2.08772750975998e-05
-1.53816546575448e-05
-1.6720522286054e-05
-1.95958965179279e-05
-1.60582804018694e-05
-3.80842797015704e-06
-2.00512509647883e-05
-2.87332328075657e-05
-3.59339921330544e-05
-3.24046452990834e-05
-2.20877621565258e-05
-7.46917623218008e-06
-2.21219169059702e-05
-1.45223543038276e-05
-1.63498982566242e-05
-3.43497380355498e-05
4.12013650408986e-06
-8.84927072203635e-06
-3.14351648460601e-05
-1.27710167730321e-05
-1.83432103341713e-05
-1.27050774739835e-05
-1.68276720936664e-05
-1.80489557616025e-07
-2.48531550806875e-05
-2.37356555522784e-05
-3.50352759501674e-05
-8.16529919707511e-06
-1.32998023493685e-05
-2.23031709447975e-05
-2.12406388747176e-05
-1.690414075132e-05
-1.4364545234307e-05
-1.76379635776805e-05
-8.33407663818355e-06
-2.18758489675849e-05
-1.38463907428193e-05
-9.24204812553757e-06
-2.28018554405961e-05
-1.45475069488073e-05
-1.01443525143533e-05
-7.80363063926992e-06
-5.68136795719419e-06
-1.93296112487418e-05
-1.2487131772248e-05
-2.94287049638125e-05
-1.73690787884343e-05
-2.26152292224769e-05
4.01605154307608e-06
-2.61041237734162e-06
-2.58975634121291e-05
-8.81079427969101e-06
-2.49975855006196e-07
3.58974057301409e-07
-3.15813874290193e-06
-2.44576022496565e-05
-1.74189620080865e-05
-1.35323655948831e-07
-9.4562235756156e-06
-5.31883769329898e-06
-9.21140500578588e-06
-7.54725285977567e-06
-2.60371473381853e-05
7.39188131500932e-06
-1.44990463757923e-05
-2.23611361191001e-05
-2.87891798193126e-05
-2.26532048813072e-05
-2.01358247416405e-05
-2.10211393236357e-05
-3.93431648959938e-05
-1.15224714182168e-05
1.44045692707731e-07
-2.39880909405042e-05
-3.30118059085487e-05
-1.74364644628389e-05
-9.13185816522894e-06
-1.64895737149478e-05
-3.14424537680352e-05
-3.92591577728153e-05
3.19079786796359e-06
-3.66866886715207e-05
-7.28168382226356e-06
-3.59333313079961e-06
-2.61599679449702e-05
-5.94310856845986e-06
-2.78023015847539e-05
-3.15110222792245e-05
-1.93265592864563e-05
-3.99751302777545e-05
-4.08602638140481e-06
-1.13107327330178e-05
-4.65524238697894e-05
-1.83633352083274e-05
-1.48720950572613e-05
-1.74257110300139e-05
-1.82901350053655e-05
-8.66377150664302e-06
-1.36359905427575e-06
-3.20930354296989e-05
-1.2825399999415e-05
-1.03983651431888e-05
-1.98649797232837e-05
-1.30695933628555e-05
-2.04290191583311e-05
-4.89704179574119e-06
-1.0186893095866e-05
-1.1403068886594e-05
-2.16126761324248e-05
-1.01519784366209e-05
-1.42445111410193e-05
-1.1465218351448e-05
-2.66578656042745e-05
-1.58319631726472e-05
-1.86600711831688e-05
-2.44945396454653e-05
-1.67225469125096e-05
-3.60482590429134e-05
-2.46923138160143e-05
-2.68487967715619e-05
-2.70884187188436e-05
-8.87992287386757e-06
-1.47439327469228e-05
-1.35556376807465e-05
-5.96730832278537e-06
5.17555255884329e-06
8.41799524406079e-06
-8.77744722103687e-06
-1.66826449540817e-05
-3.9599059938676e-06
-6.42325837505137e-06
-2.15947284780236e-05
-9.4081046132263e-06
-2.01229151069881e-05
-1.20475575054963e-05
-5.08364402547181e-06
-1.36048446677152e-05
-1.56104904780204e-05
-2.49649761453751e-06
-1.60301676437418e-05
7.81271504794476e-06
-7.38001629540573e-07
-1.58540748499788e-05
-3.48619400865627e-06
-1.08959774141699e-05
-1.00371135013118e-05
-2.54950158013508e-05
-1.87955736581685e-05
-1.76185339297084e-05
-2.88295691777314e-05
-8.81707430275251e-06
-1.83525824642344e-05
-3.69391923925399e-05
-1.66509060436303e-05
-2.98533069795163e-05
-1.05090771286386e-05
-1.10406363901362e-05
-2.84106679285176e-05
-4.35201955400097e-06
-1.00858822043498e-05
-2.53745129190271e-05
-6.64717639763642e-06
-2.30201053906961e-05
-1.79075113039422e-05
-1.96747254498837e-05
-1.95393334812207e-05
-2.81409996209001e-05
-2.6283719792056e-05
-2.24409262511284e-05
-1.72003178628816e-05
-1.99771054007896e-05
-1.27697051683244e-05
-2.49013930751474e-05
-3.09926287320359e-05
-1.90799375197582e-05
-1.04835087523703e-05
-2.45126667802526e-05
-2.67339189434258e-05
-1.81042274481419e-05
-2.30205421475998e-05
-6.00664699053269e-06
-1.75534460632653e-05
-1.61505622519431e-05
-1.93009144956051e-05
-1.51554875817727e-05
-2.88617960031043e-05
-2.73319700756688e-05
-1.22448287340467e-05
-1.91436192864026e-05
-2.43795697885096e-05
-2.54105458703628e-05
-1.75411708311138e-05
-1.59284626630401e-05
-5.18014847491596e-06
-1.69817487709149e-05
-1.00930811598516e-05
-4.9538502296438e-06
-4.03558462659894e-05
-1.8615440273074e-05
-1.26640599587159e-05
-1.83733783465462e-05
7.7372608057076e-06
-2.131398164906e-05
-6.38224444475758e-06
-1.47256470677396e-05
-1.94294459226298e-05
-1.87440861954835e-06
-1.38462495204303e-06
-3.16124972647902e-06
-1.01414439372071e-05
-2.64366342400211e-05
-1.92709888144451e-05
-2.0096812434397e-06
-1.76827125340516e-05
-1.14350357771023e-05
-1.50330023898224e-05
-1.61763098080702e-05
-6.41979435470914e-06
-6.23624833088316e-07
-9.43569508154868e-06
-1.70428705514889e-05
-1.44728751999182e-05
-1.4855773193248e-05
1.03429182113978e-06
-1.90112193696097e-06
-1.98130703368244e-05
-1.44829250386039e-05
-1.79423251967147e-05
-2.23100950163736e-05
-6.38553634135194e-06
-1.30896577430086e-05
-1.64621064270033e-05
-3.49854943096221e-05
-1.03916356335602e-05
-2.83015489623114e-05
-2.44901474271778e-05
-9.13418250005057e-06
-2.02561739800273e-05
-2.48530038697276e-05
-1.29804153609997e-05
-3.96392278266745e-05
-1.44328095136029e-05
-2.14967101267077e-05
6.77071718268477e-07
-3.36938241549933e-05
-1.94770052394854e-05
-8.72689647668549e-06
-1.11417441894151e-05
-2.52337661046505e-05
-1.86150140820604e-05
-1.64325988568742e-05
-1.28400122378466e-05
-1.4359834446062e-05
-3.19745749848334e-05
-1.52628504656669e-05
-2.52077004091019e-05
6.36084602382428e-06
-2.01958259287812e-05
-3.35665148588021e-05
-1.00961197519144e-05
-2.01860349789936e-05
-1.22914399212189e-05
-3.1578529622939e-05
-8.14589272939965e-06
-2.37217471137363e-05
-2.66059848012434e-05
-2.25345491720158e-05
-6.90173229592762e-06
2.54413603883339e-06
-5.4763969722625e-06
-2.43755000233819e-05
-1.20202072605271e-05
-1.11813483313876e-05
-9.41908693184725e-06
-3.29331023612075e-05
-1.27598915592587e-05
2.79841160253086e-06
-1.63766423455056e-05
-1.74094717783978e-05
-1.55166914020254e-05
-1.65710878151813e-05
-1.6100703156372e-05
-1.7199051239172e-05
-8.80113306683023e-07
6.10262537636554e-06
-1.3258249210204e-05
-2.56794733506503e-05
-8.97097144626037e-06
-8.32716753510548e-06
-1.84960717042991e-05
9.0601691275173e-08
-2.52245374821151e-05
-2.22582041666018e-05
-3.1198137482184e-05
-1.74289659724356e-05
-3.79513046747418e-05
3.70255264867022e-07
-1.44206400510734e-05
-1.48744897815534e-05
-2.58138792163882e-05
-1.76604265477261e-05
-1.97400684447063e-05
-1.04357811366144e-05
-2.1878620483319e-05
-2.27473362057214e-06
-1.01380177503718e-05
-2.13956662270571e-05
-2.58677341051901e-05
-1.56931313097812e-05
-1.16225563274072e-05
-3.78880352624104e-06
-2.53732573261201e-05
-1.19078972937616e-05
-1.52727906507389e-05
-1.71339706349519e-05
-1.82681084850849e-05
-2.6314675619281e-05
-9.60388516091633e-06
-1.0150378664418e-05
-2.0351354659092e-06
-1.53935964910924e-05
-3.40631715496589e-05
-1.16312630650646e-05
-1.32540556897762e-05
-1.83422359234666e-05
-2.11803334934412e-05
-2.93721040810261e-05
-7.31251201294875e-06
-1.25779213264396e-05
-1.40607284859081e-05
-3.45745928656661e-05
-5.87144620925945e-06
-1.5679638949324e-05
-1.96750127079794e-05
-1.0037195801343e-05
-2.81576993878885e-06
-1.29928743606998e-05
-1.56966349653675e-05
-3.62444243387023e-05
-2.46940579963908e-05
-2.92213839278659e-05
-3.27216676947204e-05
-1.86221770736316e-05
-1.8640179838215e-05
-1.79073490981657e-05
-1.28003590878612e-05
-1.82370590348866e-05
-1.66457850360078e-05
-1.93725595920584e-05
-2.63089761421538e-05
-2.95171765571914e-05
-9.21072040961091e-06
-2.1131196735862e-05
-1.15012035719728e-05
-2.21122741605794e-05
-1.95135910979286e-05
-3.29726169266765e-05
-9.59798891017502e-06
-1.34036395416446e-05
-9.34783324790485e-06
-2.33155986859731e-05
-4.90425697214929e-06
-2.3877628708842e-06
-2.04283252909814e-05
-5.03998639182162e-06
6.93961933851146e-06
-1.64741264333085e-05
-1.63306963686568e-05
-9.39934076300893e-06
1.46496875390485e-06
-1.31248956798551e-05
-6.55170187276669e-06
-2.93976551727379e-06
-2.14692060980457e-05
-2.15662811044187e-05
-6.77304858715885e-06
-1.47274120966953e-05
4.71065478081525e-06
-2.11333044594103e-05
-1.9083112612e-08
-1.21108452449534e-05
-1.60217676554241e-05
-2.01880291037082e-05
-9.83249150302544e-06
-1.23789940408691e-05
5.02479261539506e-06
-1.05745719220009e-05
-1.02488188075792e-05
-1.21253384085538e-05
-8.39442104153421e-06
-2.52717169169907e-05
-3.04427762401935e-05
-1.61023469522816e-06
-1.53105614434736e-05
-1.5627922701117e-05
-1.29534855867576e-05
-2.43720823902869e-05
-7.51301483027906e-06
2.78667599671861e-06
-5.32470402479778e-06
3.268341677831e-06
-1.59488304279549e-05
-1.35980690744454e-05
-9.2562250760171e-06
-1.27533147673718e-05
-1.04597706398563e-05
-7.06000837411332e-06
-1.0553299801491e-05
-1.20888955506337e-05
-2.03391454831911e-05
-2.06031676025299e-05
-1.95239477256622e-05
-1.2782369008703e-05
-2.26072693182192e-05
-1.90562888717143e-05
-1.10251611536791e-05
-3.24930192914679e-05
-2.41909046467947e-05
1.1292061564773e-05
-1.69964433516159e-05
-2.8315704340448e-05
-1.29321093764635e-05
-8.23337892681486e-06
-7.13944405241093e-06
-1.03537144646265e-06
-2.15098190389786e-05
-3.33111647006639e-05
-2.18533402702903e-05
-2.93783181726105e-05
-1.13328088811206e-05
-2.1723452072893e-05
-2.95270494655112e-05
-1.35693458018303e-05
-2.22888120318725e-05
1.1007929492574e-05
-4.77064099652833e-06
-9.30293032764872e-07
-1.96153155807453e-05
-4.69079619643407e-06
-1.57431752512413e-05
-6.84417968388794e-06
-4.36620619313287e-06
-3.84958729087073e-05
-3.2425109151177e-05
-1.3986071416304e-05
3.1861501326768e-06
-1.79009804962028e-05
-9.05988203206495e-06
-1.67745004153989e-05
-1.6128034099601e-06
3.08680822674832e-06
-1.79269572769132e-05
-1.13702738586336e-05
1.12842866447222e-06
-1.3890942026961e-05
-1.17696806401813e-05
2.15756756481268e-06
-1.22958037323783e-05
-4.29190117742977e-06
-9.54849183399749e-06
-1.32213074096593e-05
-2.53425395500248e-05
-1.84850534077645e-05
-2.65885872187892e-05
4.77896057991036e-06
-7.04085569599763e-06
-1.42336782306057e-05
-2.87054388431796e-05
-1.85814553949012e-05
-2.50324274899752e-05
-3.60804187332969e-05
-1.84298295856643e-06
-8.23106598498837e-06
-2.08877006652671e-05
-1.48986282187083e-05
-3.64458211144002e-05
-2.52165429185674e-05
-2.03821975329632e-05
-1.97401760678619e-05
-1.86693332973941e-05
-2.67944129577089e-05
-2.63243830799532e-05
-3.10573425950508e-05
-8.49039839531176e-06
-4.83152305149735e-05
-3.59141245171543e-05
-1.38969345039183e-05
-2.35261564127813e-05
-2.79346132972861e-05
-2.37973025196749e-05
-2.37828700109393e-05
-4.5680803792649e-05
-2.15975661996756e-05
-9.43023028064824e-06
-2.14465871068297e-05
-1.80174878514363e-05
-2.60866236610377e-05
-3.92271465794114e-05
-1.97894417584572e-05
3.4559931291607e-06
-1.825338902517e-05
-2.56635633804284e-05
-1.63779637254128e-06
6.43683731015499e-06
-2.87909313789228e-05
-5.3257873928199e-06
-5.6910734539982e-06
-3.48337113012902e-05
-1.43974203765141e-05
-4.83169112700889e-06
-1.71344121069229e-05
-6.03278013258639e-06
-3.44130533446011e-05
-6.0640012169375e-06
-1.21303698009476e-05
-3.76027789676639e-06
-1.45659935271004e-05
-1.76958754590122e-05
-1.32217671206347e-05
-2.51585751265109e-05
-1.45522473563266e-05
-9.52057183967781e-06
-2.06435199631242e-05
-5.71395195474771e-06
-3.08862986284398e-06
-2.91246201482363e-05
-2.59933520028421e-05
-6.21322806440954e-06
-7.13599007743308e-06
-2.38525233874788e-05
-9.57375357469154e-07
-9.62815812244828e-06
-1.18703015403583e-05
-2.01021522662665e-05
-1.8413416201049e-05
-1.38366888567704e-05
-2.28855420025007e-05
-1.48385385380781e-05
-1.6072027451623e-05
-7.41607923609261e-06
5.48727671487073e-06
-2.98256690412594e-06
-2.34883862795362e-05
-3.72369132817859e-06
-1.25324809344379e-05
-1.63914414975493e-05
-1.63730822181424e-05
-1.85586188950249e-05
-1.20042759435071e-05
-3.5407094451298e-05
-1.18775664430494e-05
-1.37833493735304e-05
-1.74811299905648e-05
-2.76577101404686e-05
-2.08588910909764e-05
-2.25520790958733e-05
-1.54847689563893e-05
-2.52493349248239e-05
-7.38612164040474e-06
-1.70689545882189e-05
-2.41226300327908e-05
-2.4453335971159e-05
-8.53662784484095e-06
-3.36938926346892e-05
-3.39712409970126e-05
-1.28819034843348e-05
-1.58665258299592e-05
-2.40128303556862e-05
-3.08469153717556e-05
-1.99883589263347e-05
-2.09744353643416e-05
-1.05269824965502e-05
-3.39707978376995e-05
-1.37651943543893e-05
-2.97271327940248e-05
-1.71309226490436e-05
-2.45145352205192e-05
-1.39562454323791e-05
-2.61821950304095e-05
-3.00339926906112e-05
-2.05851882798662e-05
-1.48492252135345e-05
-1.34596676973137e-05
-2.29372690635521e-05
-2.72027799179685e-05
-1.57271494057963e-05
-1.04480408185096e-05
-2.40671781151059e-05
-2.42533314639692e-05
2.70159648715034e-07
-1.36413994631722e-05
-1.42200536080466e-05
-3.20765750728617e-05
-1.90003177827687e-05
-9.2879208607731e-06
-1.25427686352039e-05
-2.55650844712437e-05
-2.50500432959561e-05
-1.565479010107e-05
5.50168477373332e-06
-1.51526295785475e-05
4.34003417934226e-06
-1.52322457520055e-05
-7.06766101067066e-06
-1.46868470805735e-05
-8.91594990890919e-06
-2.16081802991669e-05
-8.56114006136464e-06
1.250593093405e-05
-3.28069453315768e-05
-2.15376582701535e-05
1.41795135459873e-06
-9.23175111961283e-06
-9.78221531974354e-06
-5.50048422220544e-06
-1.83966849451595e-05
-1.25256403883946e-05
-2.06245765890466e-06
-3.02694104551627e-05
1.46139270680267e-06
-2.39847733676863e-06
-1.5023099725268e-05
-3.13998354548028e-06
-1.28729760115741e-05
-1.14897182248192e-05
-1.38300970635906e-05
-2.60410560627531e-05
-1.7145190736911e-05
-6.88944573151847e-06
-2.66707818856796e-05
-1.3272368333503e-05
2.85539835771943e-06
-1.98008908625987e-05
-7.54402868194256e-06
-1.86652979185897e-05
-1.21112323105666e-05
-1.99927285247755e-05
-1.57071705694982e-05
1.02408937800533e-06
-2.39689995941551e-05
-3.3096535880634e-05
-3.82598928788019e-05
9.15081582033596e-06
-2.58830934477127e-05
-2.10323892338824e-05
-1.65583076115117e-05
-1.58417024886864e-05
-6.66404325875573e-06
-3.85987879493617e-05
-1.09838548031863e-05
-2.68457944740854e-05
-1.74393929176754e-05
-2.33965166949709e-05
-4.3511589002986e-06
-3.074552323023e-05
-1.99441052038484e-05
-2.66903825844021e-05
-2.42262149686364e-06
-2.00636856488463e-05
-1.74193359456277e-05
-1.03258577835691e-05
-1.74778647967285e-05
-1.31584722402798e-05
-3.94749898712345e-05
-2.21704797854025e-05
-6.08236793984832e-06
-2.8062162956341e-05
-2.38990338895361e-05
-3.22726019019032e-05
-1.08540554982743e-05
-2.39555890538991e-05
-3.48637898597351e-05
-1.16055053001027e-07
-3.0278859469737e-06
-2.30035606992773e-05
-1.56905797187382e-05
-2.01132956554482e-05
-1.10653588507143e-05
-2.56280676512332e-05
-1.30529605446483e-05
-9.80229354543166e-06
-1.34872619336325e-05
-6.61664304980151e-06
-2.71540185662379e-05
-1.00994463303736e-05
-1.65869847940961e-05
-1.62288755219347e-05
-2.04438499842531e-06
-1.36744611203608e-05
1.03152626738841e-05
-1.71011462828787e-05
2.86727617404759e-06
-1.28732895617125e-05
-1.09188754167344e-05
-3.80851675276922e-06
-1.27232476638615e-05
-2.07502464355448e-05
-5.77641166060096e-06
-5.03859118261852e-07
-2.86924488232168e-06
-2.16997926040657e-06
-2.26806898528393e-05
-2.89863577744666e-06
-1.22947376847088e-05
-1.87103987515378e-05
-2.5405157963993e-05
-9.34815956529094e-06
-1.72402647217211e-05
-1.2810205305821e-05
-1.08347174911026e-05
-1.94877306579792e-05
-3.69435726063913e-06
-1.5686692036738e-05
-1.81159082091815e-05
-2.33547618940446e-05
-1.41024924797546e-05
-2.67840080179323e-05
6.5495918432004e-06
-2.243888224058e-05
-1.67003576137215e-05
-1.43335574639498e-05
-2.76539395285821e-05
-1.71006246676261e-05
-1.40991125541682e-05
-1.16647689176038e-05
-2.79115603223056e-05
-3.25519222508127e-05
-1.55746387481889e-05
-3.13982021951171e-05
-2.34475120486597e-05
-1.28235849442801e-05
-1.14067771360157e-05
-1.28429632311766e-05
-2.07113137353009e-05
-2.40663196603589e-05
-1.1511903156833e-06
-1.75914847947773e-05
-1.67163643222102e-05
-3.59280533072844e-05
-3.36801569975961e-05
-3.59292272406643e-09
-2.80054341360689e-05
-1.38165855560627e-06
-2.96206658178886e-05
-1.80058798534994e-05
-3.33940724052661e-05
-4.58931295100939e-05
-1.32334317797127e-05
-5.37970130109659e-06
-2.34612090568896e-05
-1.60385550510774e-05
-1.29313646200531e-05
-3.02869724204912e-05
-1.4602227988147e-05
-2.48132604878069e-05
-3.63475896271711e-05
-2.45383774862265e-05
-3.59937553192324e-05
1.45954586079358e-06
-8.83511683824682e-06
-5.36289136022909e-06
-1.7880745443492e-05
5.32390502384817e-07
-3.94447028052921e-06
-1.62919988522438e-05
-1.58505406230634e-05
-8.60251271527681e-06
-9.48411842592295e-06
-2.82243764735122e-05
3.08222611905895e-06
-2.22012027387713e-06
-1.04114883704761e-05
-2.25614527494215e-05
-1.93015562559872e-06
-1.67598743669903e-06
-1.08108275807928e-05
-7.44617462347046e-06
-6.75954972446543e-06
1.56725432890636e-05
2.77377210057191e-06
-2.73793798194527e-05
-8.42264501632675e-06
-7.33468864524506e-06
-1.71797077783248e-05
-1.11904672201292e-06
-7.09194994515154e-06
5.24607659749711e-06
-6.85842209820909e-06
-2.75951692957719e-05
-1.22503715259122e-05
-1.49547959852828e-05
-2.28885847551082e-05
-1.0798935981111e-05
-2.67865883306827e-05
-2.7597476683435e-05
-1.45482951122868e-05
-2.0675121517897e-05
-2.21138726787152e-06
-1.31098864130544e-05
-9.70321264213741e-06
-2.04326457399362e-05
-1.50438064476776e-05
-2.81802720430012e-05
-2.49499449396838e-05
-1.68327580577034e-05
-2.71603765419686e-05
-2.03651819395872e-05
-1.57894326908889e-05
-1.51769609205954e-05
-2.42621107445641e-05
-2.70807001988119e-05
-9.96300493322881e-06
-1.51262604363519e-05
-3.54106150190649e-05
-3.50973792780532e-06
-2.31757244698597e-05
-1.18317900444248e-05
-1.60039860045086e-05
-3.46948090918662e-06
-1.18143096616967e-05
-2.30501489747532e-05
-3.45736754275349e-05
-1.12971172763404e-05
-4.93333241297195e-06
-2.08564465346248e-05
-1.89853669702563e-05
-2.26164740182633e-05
-3.12550948945025e-05
-2.53372614577047e-05
-2.30334134008536e-05
-2.43991436229446e-05
-8.09712527591246e-06
-9.37082403440116e-06
-2.83095647775526e-06
-3.96227475912417e-06
-1.32376992459472e-05
-1.03470186269215e-05
-2.02273172539432e-05
-2.33566584953058e-05
-1.01573146713999e-05
-2.17745286752125e-05
-3.77162685706384e-06
-1.93696516063096e-05
7.42718261357152e-07
-1.62691616314306e-05
-3.35645589057826e-06
-1.35548905551584e-05
-1.11779005798572e-05
-1.43706848858818e-05
-6.27475355449531e-06
-1.8867239362676e-05
7.7663193937911e-06
-6.9846052519691e-06
-1.29674311266688e-05
-2.02105627427699e-05
-1.06692908516862e-05
-1.25532414905452e-05
-1.95035014541653e-05
-7.51662535053592e-06
-9.44639496701838e-06
-7.53131813012912e-06
-2.44765477957405e-05
-6.90911117365873e-06
-1.9898969623131e-05
-3.32778822021466e-05
-1.13982614367258e-05
-2.32709150613522e-05
-1.11416284074102e-05
-1.52600677240072e-05
-1.70739492612372e-05
-1.19343849317748e-05
-1.59670133622408e-05
-2.24966920918787e-05
-3.15872079879726e-05
-1.69173798811115e-05
-2.04512562141618e-05
-6.71921728171638e-06
-2.22534209252754e-05
-1.5724577542642e-05
-1.4111398078393e-05
-2.68173815302423e-05
-3.13527664209237e-05
-9.7299929702875e-06
-1.03125061550627e-05
9.2090475741742e-06
-2.11460734116027e-05
-1.80526804433516e-05
-1.96517019703824e-05
-2.29143777739849e-05
-2.07676326377957e-05
-2.14388362654986e-05
-2.66380691161984e-05
-1.82000437375302e-05
-2.72566584933679e-05
-2.71718061983206e-05
-1.90219799720805e-05
-2.50943841065994e-05
-2.15996469968235e-05
-5.28722163339392e-06
-6.39751965310481e-07
-2.78041951968477e-05
-1.00055339011314e-05
-2.0812531217506e-05
-3.24862073626409e-05
-2.92105190108859e-05
-1.61070363711222e-05
-8.94276431141375e-06
-7.59152483703447e-06
-1.16933974701874e-05
-1.71733225333755e-05
-2.3244343628631e-05
-2.0330804079998e-05
-1.29561628556391e-05
-1.42357808356445e-05
-1.69495681144903e-05
-2.5162768001977e-06
-6.5900945187263e-06
-3.11541494729314e-05
-2.23947403949398e-05
-1.92701526332336e-05
-7.74813796446149e-06
8.16963093637213e-06
-7.95404229351039e-06
-1.11233818878001e-05
-8.57048786881324e-06
-4.36419939227339e-06
-1.60238305668608e-05
-5.74890537312451e-06
-2.36324348447247e-07
-6.26951892862593e-06
-1.69776700845993e-05
-1.66595536175823e-05
-3.42902655965751e-05
1.36307132455165e-05
-4.0263016408889e-08
-6.69097387027342e-06
-1.41425442582617e-05
-9.32650131883106e-06
-1.48140284121364e-05
-2.68687315196775e-05
-1.38264418666544e-05
-1.26582970236008e-05
-6.24754618680276e-06
-8.04296122235773e-06
-1.5935602851715e-05
-7.69778227956719e-06
-1.98033359175455e-05
-2.54919474213993e-05
-3.67183568520334e-05
-2.12169103120999e-05
-6.74571084820825e-06
-2.49847553711446e-05
-4.23387794479487e-06
-1.89567368383653e-05
-6.52290095975344e-06
-1.6037406140685e-05
-1.63041924930188e-05
-1.19534911538802e-05
-1.30671097721972e-05
2.26672386125374e-06
-8.54731357517702e-06
-3.82373556088344e-05
-1.45417659659299e-05
-1.13122635940787e-05
-1.26174669644782e-05
-3.07800797623243e-05
-3.09662964269468e-05
-1.13992583616536e-05
-1.08017271283741e-05
-1.13713557628581e-05
-3.38886268171945e-05
-2.33452476794188e-05
-1.09897562817144e-05
-1.43985201901649e-05
-1.99170947085741e-05
-1.99336218529194e-05
-3.33640410188231e-05
-2.09773175492475e-05
-1.36063835082444e-05
-1.53013663922365e-05
-2.27277519602248e-05
-2.77001856842953e-05
-4.08619779319682e-06
-2.11105275352222e-05
-2.08326214323098e-05
-8.81573183306657e-06
-1.48241221249283e-05
-1.19398751499499e-05
-2.56665009113675e-05
-1.94022384755e-05
3.88306553528447e-06
-1.87707149927438e-07
-1.8665264946387e-05
-1.46920892629005e-05
2.04983466334812e-05
7.73354613335465e-07
-2.33842646509261e-05
-2.70478350618696e-05
-5.71382040765131e-07
-4.07518589027883e-05
-1.48323951805039e-06
-4.67782133973687e-06
-1.89368451391815e-05
-2.31636168263653e-05
-2.32409520412573e-06
3.542647053348e-07
-1.93386996849995e-05
-1.55612842421872e-05
-8.06713396609219e-06
-3.56584907857129e-05
-2.04917698429859e-05
1.67854802861758e-06
-9.87327010145144e-06
-8.02528947211499e-06
-9.43939863212894e-06
-1.67372564276083e-05
-1.8447064742131e-05
-1.27468428023787e-06
-4.32860021852132e-06
1.34671929245102e-05
-2.10410168128732e-05
-1.23524032237422e-05
-1.08035500176702e-05
-7.52000430994809e-06
-1.40414495690742e-05
-2.96275581717529e-06
-3.53754734368679e-05
-8.79282428259873e-06
-2.4458066076331e-05
-2.42708866820546e-05
-3.62702026157919e-06
-1.64931340354331e-05
5.78390084752243e-06
-3.18141831325151e-05
-6.4144704537303e-06
-2.0963780720343e-06
-9.82111224765314e-06
-2.37189167979083e-05
1.45032910776218e-05
-1.99232124071903e-05
-9.57736079390831e-06
-6.91115367271286e-06
-2.49668532640237e-05
-9.15205251641829e-06
-6.09920952323595e-06
-5.65091030436116e-06
-1.09307976622917e-05
-3.26670060843167e-05
-6.76984823100227e-06
-2.30246753315541e-05
-1.7774464227351e-05
-3.13114634485375e-05
-2.79546147167735e-05
-4.09376686705025e-05
-2.11447478588406e-05
-1.03237630043192e-05
-3.08813056562214e-05
-1.24359930696297e-05
-2.78816313580222e-05
8.72571144781283e-06
6.31864334441199e-06
-9.34468424927464e-06
-3.0134214529987e-05
-1.3228504748126e-05
-7.53810491628887e-06
-2.157391891834e-05
-3.48810371389918e-05
-1.49100859577552e-05
-2.08750183725749e-05
-2.16019105913781e-05
-1.67881916473731e-05
-6.9281976998037e-06
1.50293815690325e-05
-1.21662593645163e-05
-2.0462943913043e-05
-1.62827260306134e-05
-5.02849012974025e-06
-1.11953675959211e-05
-2.22550410038849e-05
-1.42442422262997e-05
6.68862831194637e-06
-2.44297052348339e-05
-8.24210964865184e-06
-2.67994055819869e-06
-6.4022587506183e-06
-1.88362772424316e-05
-2.92170679889858e-05
-1.5597974353395e-05
-2.61799601202222e-05
-2.72269240421186e-05
-1.49249402226563e-05
-2.34434989602308e-05
-3.54061212465106e-05
-1.46964647766102e-05
-4.67761310650527e-06
-4.84876298477217e-06
-1.41056877343042e-05
-3.05836549963258e-05
-2.034022071786e-05
-1.27501698117857e-05
-1.10671382863619e-05
-1.57544520207137e-05
-1.7941349475764e-05
-3.31402173000328e-06
-9.09799374012678e-06
-1.88826700859028e-05
-7.72082069642777e-06
8.39065868047452e-06
-2.11982067161392e-05
-1.46736650622376e-05
2.44233239823417e-06
-1.42794619324309e-05
-2.73191157199173e-05
-1.27547706130917e-05
-1.18720562903623e-05
-1.76968227829811e-05
-1.84457271109933e-05
-5.6258144632017e-06
-1.28346974132249e-06
-3.43760226568816e-05
-1.07568552535844e-05
-2.11951745618311e-05
-1.97978423732312e-05
-2.01285786404969e-05
-1.98782414050634e-05
-1.78904080753641e-05
-2.04777961952178e-05
-3.21027663010574e-05
-3.78657533843e-05
-1.81380567286961e-05
-1.33332019307596e-05
-3.12101888133686e-05
-5.7040088653705e-06
-1.62600827938903e-05
-1.8131456642445e-05
-2.68805609571114e-05
-1.8384486411342e-05
-8.26328783379991e-06
-1.73745719599827e-05
-2.12101453588919e-05
-2.13386607985598e-05
-2.07390437252813e-05
-8.73391675641284e-06
-1.292429040227e-05
-2.35082389438727e-05
-2.97467339277052e-05
-5.76550093731546e-06
-2.09416177594226e-05
-2.64114227328042e-05
-2.14918093269031e-05
-1.20176422738288e-05
-3.15761420405025e-05
-1.23615054007476e-05
-8.39886955375194e-06
-1.55942655435745e-05
-1.72262110128659e-05
-2.35460782187027e-05
-2.34400513737785e-05
-2.15200286702194e-05
-1.83452044017379e-05
-1.10167303469337e-05
-1.74106776950387e-05
-6.38933758002069e-06
1.18908273767964e-06
-1.13758619097337e-05
-1.18976732640516e-05
-1.58379447980509e-05
-8.56674221981462e-06
-2.0978480830671e-05
-5.40544795920499e-06
-1.82322643108991e-05
1.21754370708197e-05
-1.62674938146508e-05
-2.02452859347921e-05
-1.87286132560847e-05
-2.35970576000177e-05
-1.26938369522392e-05
-1.49046366210643e-05
-1.09027284179141e-05
-6.72600721283468e-06
-6.76527395134629e-06
-7.38060179161046e-06
-1.48360193602817e-05
-3.43720755417074e-05
-5.89236395359365e-06
-1.16675461009327e-05
-1.28551929694056e-05
1.40321906403308e-06
-1.25178330307557e-05
-4.09382601934654e-05
-1.32846637413357e-05
-6.83743726110749e-06
-1.78332997265478e-05
-2.17388517063254e-05
-2.59758569290867e-05
-1.52710603021526e-05
-2.23220107566118e-05
-3.68284754737359e-06
2.88878418331033e-06
1.5301624803138e-06
-2.23380876009011e-05
-1.27050922137869e-05
-1.69689179444404e-05
-3.00888988993992e-05
-2.07828030728964e-05
8.938412413205e-06
-1.06164343896063e-05
-2.52779152973573e-05
-2.05887489521488e-05
-9.18253408322388e-06
-1.2935928540675e-05
-1.74425229691861e-05
-1.28705803280105e-05
-3.24502132245085e-05
-8.09333002646933e-06
-1.74238362906496e-05
-2.66389839756803e-05
-6.46896761122492e-06
-8.72505698063318e-06
-2.39944132054331e-05
-1.64560314455599e-05
-1.18129213841729e-05
-1.91741847662512e-05
-2.2511043792125e-05
-1.98716043849272e-05
-2.92999330698374e-05
-1.56222605237024e-05
-8.52016561243704e-07
-9.23104551095799e-06
-2.01180548116254e-05
-1.85408239887841e-05
-2.47452757614165e-05
-1.32240976447898e-05
-1.05930971524338e-05
-1.35250981238882e-05
-1.75986877959187e-05
-1.22058046546592e-05
-3.06596139304187e-05
-1.86902406773827e-05
-3.45380199789543e-05
-2.91615588579732e-05
2.37772017750661e-06
-1.66561601211158e-05
-5.64959213559845e-06
-6.16904222282454e-06
-2.15520086690111e-05
8.57159789459217e-06
-1.31575724712177e-05
-7.32074692990157e-06
-6.22005395120071e-06
-2.08579738037379e-05
-5.49866217571516e-06
-1.29748350432571e-05
-4.76237092189559e-05
5.25150765921704e-07
-1.22461169078105e-05
-2.23023573553018e-05
-1.39288589269063e-05
-1.32253827127341e-05
-1.81761665745743e-05
-2.1733273187326e-05
-1.93574592224328e-05
-2.34075236927614e-05
-7.17966869778108e-06
-1.3071966321558e-05
-9.46492228707433e-06
-2.31547546975173e-05
-2.0945299351872e-05
-2.31349232761735e-05
-2.87194948316039e-05
-2.73846403287142e-05
-6.37419983786534e-06
-6.89037226200082e-06
-1.78192338959854e-05
-1.71995172570915e-05
-2.59222166048345e-05
-1.28895886248232e-05
-1.23359123827706e-05
-1.32236707920595e-05
-2.69305671111006e-05
-3.62439591102162e-06
-1.72145026380817e-05
-1.97573200239528e-05
-2.3381235196634e-05
-1.69636347923895e-05
-2.9052777243438e-05
-5.76382824647763e-06
-1.74024816912729e-05
-3.57974057978931e-05
-2.99550464123167e-05
-1.39107817186323e-05
-2.93680696064842e-05
-2.80221969150671e-05
-1.86398065690054e-05
-1.79163521275713e-07
-1.68361714179953e-05
-2.36633356427879e-05
-3.59502390971524e-06
7.99462359968143e-07
-2.88532179495864e-06
-3.36618296768489e-06
-3.64987419570691e-05
-1.69418326835517e-05
-3.03505035117113e-05
-2.91629069592799e-05
-2.53382571876507e-05
-2.46205370058691e-05
-9.2115389998337e-06
-1.26380629885573e-05
-1.98444684194342e-05
-4.59742898196113e-06
-2.2543621443423e-05
5.17662868827223e-06
-8.38983345709867e-06
6.74930714456993e-06
-2.3650521641765e-05
-3.22718720299423e-05
1.47654057762821e-05
-1.41865391561498e-05
6.31989939740794e-06
-7.95574583220152e-06
-6.73123511360134e-06
2.39021344692136e-06
-1.4729030244478e-05
-1.48553501744111e-05
-2.27037500881605e-06
-2.49450445288504e-05
-1.30021202777221e-05
2.74540082361376e-06
-6.59170804951495e-06
-9.80890764292279e-06
-4.76711443463797e-06
-3.05347882272513e-06
-6.6586265356558e-07
-2.8897363757244e-05
-1.96992213032025e-05
-1.27208884063775e-05
-1.64092031383605e-05
4.10742048613521e-07
-1.33295701454711e-05
-2.73140915730875e-05
-1.68420000106987e-05
-8.56323956223289e-06
3.95404283326318e-06
-3.33285674718474e-05
-4.32824991824591e-06
-2.80780063670468e-05
-1.78603537058293e-05
-1.32866879873624e-06
-3.34741477779942e-05
-2.00220299550158e-05
-7.5898179122519e-06
-1.18237933368874e-05
-1.07400170445265e-05
-7.62697300128113e-06
-6.04409493330604e-06
-2.0853248704957e-05
-1.27279118655505e-05
-1.80016786577764e-05
5.36238573086315e-06
-9.64851574891996e-06
-2.91021777739407e-06
-4.14546203724723e-05
-2.11341944296965e-05
-1.27860186586258e-05
-1.30404403782438e-05
-3.42150109273329e-05
-1.41417978008754e-05
-1.20133345494088e-05
-1.06482294907431e-05
-3.10517683061834e-06
-2.9640210168205e-05
-1.47721194307534e-05
-3.23397438024949e-05
-1.12803904231609e-05
-2.91696691300476e-05
-1.86544879937364e-05
-2.60209777409205e-05
2.61669121717216e-06
-1.1886919136297e-05
-9.61224350520661e-06
-2.87996505954573e-05
-2.36293880534835e-05
-9.1544802014495e-07
-1.00498888294295e-05
-1.34299884472544e-05
-2.49872591235569e-05
-1.53386323375527e-05
-1.89373083569097e-05
-2.46508289863138e-05
-2.09327127026412e-05
-3.4851814207309e-05
-3.2359152528462e-06
-1.33877393138388e-05
-8.59885750115936e-06
-5.65516497374212e-06
-1.48896557680417e-05
-1.53755841262113e-05
-1.60702965712204e-05
3.47386406764201e-07
-2.01965262335575e-05
-1.24680538977886e-05
-5.5179965447899e-06
-1.39480881940943e-05
-1.57939066505962e-05
-1.16880410552915e-05
-8.87157258553104e-06
-4.28496505492783e-06
-1.62125696025527e-05
-8.06294969758598e-06
-2.07409639770182e-05
-1.23959911300036e-06
-5.05416249422779e-06
-6.02407102874555e-06
-8.85081348608072e-06
-2.17970186841039e-05
-1.89279599971399e-05
-1.93006371087167e-05
-3.51307843414746e-05
4.93582322108385e-07
-1.1575169829672e-05
-1.40803543770089e-05
-2.04628651458819e-05
-1.86190297950872e-05
-1.21401201870252e-05
-1.68424947824931e-05
-2.55093702767728e-05
-2.82633520261307e-05
-2.46842952376741e-05
-1.06439078624043e-05
-1.39360356787957e-05
-1.99603819718638e-05
5.56498537046575e-06
-6.0765907373496e-06
-1.30873459901904e-05
-1.03608610038297e-05
-2.53813674128548e-05
-2.50769395749915e-05
-1.48386944819846e-05
-4.65165085876417e-06
-2.20603019470472e-05
-2.31080112205524e-05
-2.77998080756518e-05
-1.56731124219874e-05
-1.5456036595378e-05
6.98967481300161e-07
-2.02324325774202e-06
-2.08690812357917e-05
-2.44047891164301e-05
-2.3620642624105e-05
-1.58531829817654e-05
-1.8086959196066e-05
-2.51469449900582e-05
-3.12216839032513e-05
-9.25562788077494e-06
-3.39897562612622e-05
-1.43746499339012e-05
-2.94967636927706e-05
-2.31462424626208e-05
-2.61167813130253e-05
-1.77057931574787e-05
-7.4115708973057e-06
-1.89434998009071e-05
-1.21864946891982e-05
-1.32229342676397e-05
-1.08361767942234e-05
-2.88648350993815e-05
-8.88698858916649e-06
-2.37113769563276e-05
-1.44391820302229e-05
-2.51976352192003e-05
1.82058137480679e-07
-9.82267575243165e-06
-9.75790266814577e-06
-1.12993967141447e-05
-1.58352614665896e-05
-1.54446785695188e-05
-2.35364506692288e-05
-2.65410379835893e-05
-2.49008828171529e-05
-9.29670719533192e-06
-2.69927783686599e-05
-2.6868284548032e-05
-7.42963822070489e-06
-6.6634957609307e-06
-7.71271678660511e-06
-3.82015169746146e-06
-2.08791941686852e-05
3.20556347375596e-07
-3.50573149447063e-05
-1.44318711698666e-05
-1.54832641988131e-05
-1.22334922918944e-05
-2.86337020263509e-05
-3.63525797695414e-06
3.80686898609849e-06
-1.01644505493152e-05
-9.90774352920031e-06
-3.17351554742868e-05
-2.99528672870369e-05
-1.80221568898566e-05
-1.05240795308475e-05
-1.13246869792599e-05
-6.72344246043508e-06
-4.9005010754729e-06
-1.04151152702428e-05
-8.15409711630198e-06
-1.10595088843961e-05
-2.00940190849735e-05
-2.48898281946081e-06
7.57178198332417e-07
-2.22728964800412e-05
-1.63763365678635e-05
-1.84436097817173e-05
-1.27841850274078e-05
-2.61546491641729e-05
-7.86628997380322e-06
3.53191978429669e-07
-2.09488253537035e-05
-2.21162293475722e-05
-1.66923709872939e-05
3.33764734375956e-06
-2.86981017830062e-05
-1.33564479321719e-05
-3.82596667194819e-05
-2.28894006308238e-05
-1.63460255353043e-05
-2.06978556530354e-05
-7.56503477755445e-06
-2.40625660515438e-05
-2.54139329794215e-05
-3.06381878517524e-05
-1.98693471086027e-05
-1.32484010116717e-05
-1.84849771344093e-05
-2.18275377151218e-05
-2.85101192403178e-05
-3.37720563199845e-05
-3.3197402315042e-05
-2.87514851975824e-05
-4.38181035748839e-06
-2.7341748197022e-05
-2.46704691792064e-05
-2.44870372232013e-05
-1.24137483337063e-05
-1.64957365301099e-05
-2.22294784427487e-05
-1.13435927641677e-05
-1.67918191079283e-05
-2.05575256159678e-05
-2.72906083942774e-05
-2.04714574611133e-05
-2.08659541915027e-05
-1.59149157030629e-05
-1.56469437441464e-05
-1.38922868515318e-05
-2.18572541449847e-05
-2.45602227690209e-05
-1.90362524103352e-05
-1.90667549726343e-05
-2.93934072932379e-06
-1.89898969030015e-05
-2.87853781309032e-05
-1.85693720255607e-06
-1.27713707784282e-05
-1.82414079178634e-05
-9.912369273036e-06
-1.15549205360996e-06
-2.29660874165224e-05
-1.0358811064219e-05
-1.75560122975541e-05
-9.14394770957231e-07
-1.65196565012795e-05
-4.35053432206858e-06
2.5815592579732e-06
-8.667336649671e-06
-1.17079040068991e-05
-5.04494092265097e-06
6.03001714911771e-07
-3.69128790168835e-06
-9.62837213584331e-06
4.22457961746786e-06
-1.38056166605218e-05
-2.14265368261387e-05
-9.93195670712426e-06
-4.63473137100148e-06
-1.68322263891267e-05
-1.25385922251434e-05
-6.56417670861636e-06
-1.18824907222205e-05
5.23508682676241e-06
-3.32964033028211e-05
-3.19386398462643e-05
-1.66070291209686e-05
-5.55361491512526e-06
-1.84042931939873e-05
-1.68745533210318e-05
-2.49518002790668e-05
-1.38775362612256e-05
-5.40526004196876e-06
-1.68709012197358e-05
-9.13283591662428e-06
-2.69689820446528e-05
-4.15217635121273e-06
-5.7561485299733e-06
-1.36487319206043e-05
-1.63310107793469e-05
-9.01119527794034e-06
-1.8799490785834e-05
-2.15062320834522e-05
-1.57243252150442e-05
-2.78221121535479e-05
-1.86172594480131e-05
-6.81131130876449e-06
-3.49310411987852e-05
-2.06523308943333e-05
-7.68762711188036e-06
-4.41105903243036e-06
-4.59794949478831e-06
-3.35633566951384e-06
-2.29481478191373e-05
-9.66584830235097e-06
-3.7473037869337e-05
-2.49530248623241e-05
-9.48595922394503e-06
-1.06159616846804e-05
-4.83489059020244e-06
-2.2624057797887e-05
-1.76114908401589e-05
1.50169220559858e-06
-1.10441495462091e-05
-2.15698836353107e-05
-1.83364378335887e-05
-1.924779446097e-05
-3.38034918353095e-06
-2.77495993669123e-05
-7.51837801387581e-06
-9.95263598215195e-06
-1.82009810869127e-05
-2.8760177365438e-05
-2.38526416268137e-05
-1.65969403644667e-08
-1.37080933278239e-06
2.21897242918128e-06
-2.1444961491549e-05
-3.33015720333607e-06
-4.27547130457766e-06
-1.15812466075438e-05
-1.11832131053753e-05
-1.02705851747101e-05
-1.83615280974958e-05
-2.74873297207626e-05
-7.94511400735707e-06
-1.34555751417981e-05
-1.10568531857932e-05
-2.22248852444402e-05
9.37617859007892e-07
-8.40523828652238e-06
-1.47364910332706e-05
-1.83927607963356e-05
-7.95592429099159e-06
-1.73759361054591e-05
-1.68227884682242e-05
-3.13127484551568e-05
-8.0331900440062e-06
-3.51967421863083e-07
4.67410022388929e-06
-1.39177148380645e-05
9.57037728534354e-07
-3.32487170747795e-06
-1.28226998881494e-05
-3.9613956271135e-06
-3.0744936427744e-05
-6.53627180721431e-06
-6.71871514918542e-06
-1.29652837280786e-05
-1.34162331832646e-05
-2.65989048430868e-05
-1.80407064103537e-05
-2.46278643455454e-05
-3.60129983565609e-05
-1.79234751238386e-05
-1.85275235767175e-05
-1.39619293591399e-05
-3.07894042026514e-05
-6.3827276755559e-06
-1.77193840575394e-06
-2.66273804861742e-05
-1.46043118735364e-05
-2.65739084279216e-05
-1.58551125969848e-05
1.7698357937215e-06
-3.02583493583215e-05
-2.02962051382676e-05
-1.9132316889478e-05
-1.27506526890033e-05
-2.1803641399876e-05
-2.16994196446119e-05
-1.62483762656332e-05
-1.42443608739358e-05
-3.43039899964899e-05
-4.29885594676469e-05
-2.73292677364164e-05
-5.68724959942808e-06
-2.47255609605497e-05
-1.41156633191778e-05
-2.96529806557051e-05
-6.8573668711736e-06
-1.90825375604553e-05
-2.7652583643444e-05
-2.64051087373053e-05
-3.48506266801509e-05
-1.93359434072025e-05
-3.75983955818812e-06
-1.18050041618995e-05
-7.78648561515504e-06
-2.64845226447636e-05
-4.09712990537086e-06
-5.81131440181233e-06
-1.77781528093617e-06
-1.76896307488864e-06
-1.56868628950327e-05
-7.40555129956419e-06
-6.37163288717182e-06
-1.68982485622416e-05
-1.08884196770613e-05
-1.2820655630835e-05
-2.98326098066748e-05
-1.72442029088741e-05
-2.83917699550468e-05
-9.48173806692853e-06
-1.35067600858643e-05
-3.0057404406521e-05
-5.59651177396416e-06
-3.93365452027164e-06
-1.73624005256807e-05
-9.82352399159051e-06
-3.36057829429318e-06
-4.16735341191455e-06
-1.1123974576581e-05
-1.15105048786233e-05
-1.76075050592291e-06
-1.63798258419071e-05
-2.713786126645e-06
-5.57727711071022e-06
-1.38979569032034e-05
-1.27547353830646e-05
-1.67345887366331e-05
-1.47773907747634e-05
-2.91912254745176e-06
1.14285257037302e-05
-1.00777789669166e-05
-9.23258188752207e-06
-1.36680217743906e-05
-1.68786732123201e-05
-4.1018424027744e-05
-2.26338412440191e-05
-1.34273193004231e-05
-5.72098070223438e-06
-5.47117594900966e-06
-3.07570053613696e-05
-2.42997125770622e-05
-2.0803924724255e-05
-2.18328586337851e-05
-1.11827700008503e-05
-1.11994138857322e-06
-5.40602117139483e-06
-2.48428831588874e-05
-1.34784330590176e-05
-9.7940862066813e-06
-1.39727980978381e-05
-1.48399666984326e-05
-2.42216502444768e-05
-1.53743852972357e-05
-2.08548246860519e-05
-1.69403659475468e-05
-1.72761590284854e-05
-1.95463448499673e-05
-3.05090229895492e-05
-1.58244868988354e-05
-1.12098762825641e-05
-2.34890183269675e-05
-7.71168173807129e-06
-2.07739690984585e-05
-2.63650515148469e-05
-2.38635086631738e-05
-1.75990762834378e-05
-3.25557350232411e-06
-5.12707729228549e-07
-1.01358323863371e-05
-2.33870472306172e-05
-2.05415878531134e-05
-1.32296178774255e-05
-1.89399093172375e-05
4.1746332718862e-07
-1.44140744805681e-05
-1.11764680909599e-05
-1.53367848725089e-05
-2.19307644257117e-05
-1.32382142044374e-05
4.69310594969695e-06
-3.11879505701629e-05
4.01829915370112e-06
-1.51473053186977e-05
-1.67504045180438e-06
1.51329334840533e-06
-7.79722870299768e-06
-5.12081842431485e-06
-1.41171917893797e-05
1.17780915713878e-06
-1.59230455429709e-05
-4.90721462321407e-06
-2.0282456769607e-05
-1.53680450630542e-06
-1.25923165908618e-05
-1.69193500155227e-05
-7.03816483235945e-06
-1.78844602832018e-05
-8.95713843177902e-06
-1.42745455922018e-05
-2.26473090270235e-05
-2.98066723428513e-07
-3.8653987355667e-06
-1.11950622425469e-05
-1.23685124494373e-05
-1.8220432852955e-05
-1.17842453529782e-05
-3.63388421027769e-06
-2.19228660594591e-05
-7.35571209058799e-06
-2.16660207657734e-05
-1.36806273679961e-05
2.11190048478046e-06
-2.53049266569517e-05
-1.48257129787236e-05
-1.72885159428868e-05
-2.8474748932453e-05
-1.20621652654744e-05
3.58286270790926e-06
-1.58808812534927e-05
-1.60880753357112e-05
-1.84203740411639e-05
-1.73725559033937e-05
-3.65923111399813e-05
-2.10202875488457e-05
-8.5275761405155e-06
-8.84161395654684e-06
-2.49345899737054e-05
-2.60473356000338e-05
-2.95719568730466e-05
-2.61140648704509e-05
-2.24636326552797e-05
-2.4197713541412e-05
-1.34023875490671e-05
-1.61853283311511e-05
-2.51278620710528e-05
-1.45820607055119e-05
-3.15571673465016e-05
-1.39913266030687e-05
-2.30048608617205e-05
-2.27904896601355e-05
-1.99413516730845e-05
-2.21745092739017e-05
-1.43320955730797e-05
-3.17245162853068e-05
-1.99943207425919e-05
-2.56001020625558e-05
-1.7857307449327e-05
-2.10038764608353e-05
-4.62561747066296e-06
-3.51205932672116e-05
-2.63283940255886e-05
-1.26037421055989e-05
2.45114031824138e-06
-2.91625740549744e-05
-1.19106893156817e-05
-1.48736508619544e-05
-1.42717041954521e-05
-3.55865778450836e-05
-1.5389983553625e-05
-1.5479834561619e-05
-1.16357572847029e-05
-1.86746412783768e-05
-1.86613357277758e-05
-1.5646644566686e-05
-4.12216627172571e-06
-1.87553056812331e-05
-9.9640299109328e-06
-3.19533735572666e-06
4.7529868707079e-07
-2.08191620458878e-05
2.48101812526187e-07
-2.55729904190701e-05
-2.55344089890502e-05
-1.29461957129258e-05
-1.32646415967054e-05
-1.85259632297644e-05
-1.04098739453027e-05
-1.60065274546029e-05
-2.06879821928294e-06
-1.25790606294258e-05
-2.04402048433781e-05
8.34150317699291e-06
-1.42720549087947e-05
-1.26552448105727e-05
-2.58399399441362e-05
-2.04062373451216e-05
-1.35132478602147e-06
-2.88139275945918e-06
2.11659327347147e-06
-2.898207826761e-06
-1.77273289902749e-05
-1.34607444114192e-05
-3.49223470917335e-05
-5.24664930863107e-06
-1.62965786000357e-05
-2.5944079811029e-05
-1.28336041696534e-05
-1.83852747567401e-05
-6.68474423163583e-06
-1.38337122439444e-05
-1.88281547768465e-05
-2.18815179363879e-05
-9.51378548111981e-06
-1.56277115596152e-05
-1.66105075386583e-05
-1.96710008039798e-05
-1.87972818693638e-05
-1.4407362828129e-05
-1.27257142946753e-05
-1.88509232607838e-05
-2.80546865366444e-05
-2.38746039725802e-05
-1.62596141171751e-05
-7.30832145497948e-06
-2.00223112574722e-05
-3.62142684253611e-05
-1.37954671920136e-05
-2.02702303205169e-05
-2.64018703178262e-05
-2.43663208028182e-05
-6.13371070672745e-06
-8.74111396816445e-06
-2.33147012978261e-05
-2.25915275430932e-05
-1.74739812397515e-05
-3.17308043243107e-05
-1.54701360202234e-05
-8.63616903114192e-06
-9.81963398274442e-06
-1.0269510755636e-05
-1.65738176740762e-05
-1.99564908506978e-05
-1.28371357518788e-05
-1.56352642637473e-05
-7.63480250827046e-06
5.75543462414445e-08
-6.35392530445496e-06
-2.32272558528408e-05
7.63346421622519e-07
-1.25618059389646e-05
-2.12903528467796e-05
-2.3136004667121e-05
-4.24335224304406e-06
-2.24681224091448e-05
-1.89342104679356e-06
-1.15678672229586e-05
1.08689237076114e-07
6.64102311467705e-06
-1.90349093750654e-05
-2.10550226236786e-05
-1.23723352399869e-05
-2.00407297483235e-05
-1.10314578260159e-05
-2.46292628484996e-05
-8.74192791233912e-06
-1.60421601536833e-05
-6.56262015660625e-06
-1.92818252479145e-05
9.02258727951963e-06
-1.79824023439025e-05
-4.67202008942985e-06
-1.1055382382121e-05
-1.72346842646977e-05
-2.60583171446843e-06
-5.37923622718146e-06
-7.12123399914562e-06
-1.5919354562772e-05
-6.8980434895473e-06
-1.36899467009446e-06
8.7194451992225e-07
-2.11146826371052e-05
-2.5350200624841e-05
-6.2589229070472e-06
-5.89487390580126e-06
-1.73722974056343e-05
1.2070633703279e-07
-2.41261137712509e-05
-1.79946024379082e-05
-1.74032806052978e-05
-1.75591729135635e-05
-1.20357079098637e-05
-1.92080562665208e-05
-2.2785570669587e-05
-3.29056020499993e-05
-2.40790338186842e-05
-2.20011062484712e-05
-1.05180476001016e-05
-1.21956996307533e-05
-3.36967723139194e-05
-2.94475792537762e-05
-1.90330739953513e-06
-1.96400880031429e-05
-1.11972826519742e-05
-3.18485813730745e-06
-6.17970969698747e-06
-2.06416377230716e-05
-1.48801409988283e-05
-1.32627658703796e-05
-7.73783270680761e-06
-2.40566527529777e-05
-2.34391235668867e-05
-9.40260513146499e-06
-3.5941459510247e-05
-1.80818130253069e-05
-1.87524146647729e-05
-6.36904998125013e-06
-1.36320113394159e-05
-3.40791356621567e-05
-1.7824277650669e-05
-1.47341242210839e-06
-8.20350252702667e-06
-5.69023871684844e-06
-1.38315779585217e-05
-6.57427780913123e-06
-2.07246583259639e-05
-2.54667123385461e-05
-2.07285094206687e-05
-2.80010578686019e-05
-1.56334381072946e-05
-5.59410555341009e-06
-1.8975112343695e-05
-3.77985558121808e-06
-4.44387785219249e-06
-1.87460720348266e-05
-1.07027903993296e-05
-1.01823441458245e-05
-6.09310773448396e-07
-1.38332355439704e-05
-8.64887667934899e-06
-1.14280063194802e-05
-2.50394357266692e-05
-4.74660239148047e-06
-2.39128829221824e-05
-2.06708212152784e-05
-1.04571590112781e-05
3.39827039445702e-06
-2.9965620269723e-06
-2.00862575537964e-05
-1.05766515995524e-05
-2.68352942973545e-05
-8.85636471092626e-06
1.0733288842122e-05
-1.30588084796002e-05
-1.22824699162831e-05
-6.3834066167743e-06
-1.91395566778661e-05
-1.21060791208563e-05
-9.36992962619634e-06
-7.37142411033703e-07
-1.39737744307489e-05
-2.3592874983532e-06
-1.58803871167858e-05
-4.04089916156078e-05
-1.47247848276513e-05
-2.88750228834065e-05
4.10897164826257e-06
-1.83659873419759e-05
-3.0674783719944e-07
-2.12047746772147e-05
-2.98447107791819e-05
-1.45016502288924e-06
-1.82503962371213e-05
-2.09152000783146e-05
-9.14246465563008e-06
-2.65608767936135e-05
-1.55222830778132e-05
-2.10819557419442e-05
-2.30539775287478e-05
-1.43199191055254e-05
-2.12523670521344e-05
-1.58057070742521e-05
-1.65700910029921e-05
-3.26696105903382e-05
-2.94162775714369e-05
-1.59672133753841e-05
-1.63430844305074e-05
-3.04729532718502e-05
-1.94135211183886e-05
-3.84275313970181e-06
-1.034373631219e-05
3.61170700363383e-06
-1.08119944354268e-05
-1.13708037461659e-05
-4.51213847914747e-06
-4.02130460613632e-05
-3.50547922031399e-06
-3.29684981566233e-05
-1.75034696740121e-05
-6.74840936392331e-06
-1.6340129901531e-05
-1.59548006649787e-05
-1.78770507154977e-05
-2.6546142519121e-05
-2.2177063030788e-05
-1.32697152639356e-05
-3.31411650475049e-05
-6.82777462701731e-06
-2.58515564940592e-05
-2.9171742647297e-05
-1.77773403368399e-05
-2.07372698525421e-05
2.40323140014516e-06
-1.24578784003217e-05
-1.99072116539248e-05
-6.79985106960237e-06
-4.70986692174568e-06
-9.82620744831563e-06
-1.70723209860298e-05
-2.20164709587514e-05
-5.25210281909638e-07
-1.00392893289816e-06
-2.49211473853383e-05
-8.83213464063644e-06
-1.92887575929052e-05
-2.91759916414339e-05
-1.60738500875347e-05
-2.3992252945365e-05
-5.02713466393696e-06
-3.02617105551533e-06
-1.98964626859321e-05
-1.51961644464934e-05
-1.08164473179737e-05
-9.40527471461044e-06
-2.99366347673284e-06
-2.1344966675989e-05
-1.87014337528614e-05
-5.38146996151863e-06
-2.59376647459364e-05
-2.65939049965462e-05
-1.66760621643033e-05
-8.96908559931146e-06
-2.35068955756641e-05
-3.20680660466072e-05
-1.21976473672793e-05
2.66389957572067e-06
-1.53751216869364e-05
-2.3261918102274e-05
-1.72766358977705e-05
-1.2456943219995e-05
-6.80384154955233e-06
-1.37163862514496e-05
-1.49776386455387e-05
-2.03705624833862e-05
-2.02238514861562e-05
-2.43920538765488e-05
-1.2738712937305e-05
-1.48647682096751e-05
-2.31144966778176e-05
-3.2781485905462e-05
-3.20468623406863e-05
-3.00385942761866e-05
-1.61199010359624e-05
-1.54507490275975e-05
-1.06117751926698e-05
-2.63731003020389e-05
-8.54279051143486e-06
-1.46128026234647e-05
-1.48388950842268e-05
-1.79118100989598e-05
-1.56676482662698e-05
-3.33416252263802e-06
-3.26085117812467e-06
-3.03660563288197e-05
-8.71993462932396e-06
-2.16935545060138e-05
