# Supplementary material for: Research on computational propagation and identification of mine microseismic signals based on deep learning
Source: PLoS One. 2025 Oct 22;20(10):e0334641. doi: 10.1371/journal.pone.0334641 (PMC12543183; doi:10.1371/journal.pone.0334641)
Supplement: S10 Data — (ZIP) [file pone.0334641.s010.zip › 000101100001625.xlsx_0.txt_24.txt.txt]

-3.62132433648982e-05
-7.42588493819019e-06
-2.4612527799175e-05
-6.9043459637232e-06
-2.12161472317768e-05
-1.14117343967971e-05
-1.54985596174121e-05
-2.10917512095095e-05
-2.21320808253609e-05
-4.91583326110564e-06
-1.69508640698098e-05
-2.46179609300238e-05
-2.5887830376304e-05
-1.16989736377299e-05
-2.2335464586999e-05
-9.68138860785885e-06
-2.51588474664693e-05
-9.678487543476e-06
-2.46814246966019e-05
-8.2559073457612e-06
-1.55590218603086e-05
-2.08027657974591e-05
-1.09806036486552e-05
-2.30536046910385e-05
-2.91971946570583e-05
-2.38051598840474e-06
-1.7249019593613e-05
-1.68072150053395e-05
-1.72903029968028e-05
-1.67860983101844e-05
-1.55737942808034e-05
-4.45146361814915e-05
-3.0795236026005e-05
-4.77613050429316e-06
-1.92998866239134e-05
-1.00597564503803e-05
-2.23297664675097e-05
-3.8453922597601e-05
-1.88622950721029e-05
-2.30445620316812e-05
-1.42431329298506e-05
-1.70757181394004e-05
-1.93650243150113e-05
-1.94282006337788e-05
-2.08664521958913e-05
-5.02730290256738e-06
-4.51636188615327e-06
-4.61324596242619e-06
-2.26446162389633e-05
-2.67632815703461e-05
-4.5377506766973e-06
-1.28646985509509e-05
-1.86791314599383e-05
-3.02176916470502e-07
-2.46129807372766e-05
-1.43409845161876e-05
-7.50065016466382e-06
-9.96812148238518e-06
2.0553326037686e-06
-1.75351266457639e-05
-9.84496741700269e-06
-1.63806760941476e-05
2.99715765791018e-06
-2.08287451425084e-05
-4.17224448827238e-06
8.0703756375477e-06
-1.48460105004724e-05
-1.56311673289223e-05
-3.19847817253444e-06
-1.66658535862794e-05
-1.98272617652504e-05
-1.65215766476989e-05
-1.78025159578915e-05
-5.97259057468183e-06
-1.59795037853748e-05
-8.10623161718889e-06
-1.80886906964599e-05
-1.14357486995865e-06
-1.62729492439413e-05
-7.50071781445231e-06
-1.72697101241548e-05
-1.71115230253669e-05
-1.02620797024035e-05
-1.85370405703531e-05
-8.14878107256044e-06
-2.33251020636597e-05
-2.02004028579252e-05
-3.21805152251498e-05
-3.10988067410705e-05
-9.14990688957332e-06
-2.05315183494394e-05
-3.20299618629796e-05
-8.69151024578738e-06
-3.11523363985187e-05
-2.01864735869762e-05
-1.78289060992007e-05
-2.1245011090724e-05
7.24351771629844e-06
-2.8769756877728e-05
-2.87612009658771e-05
-1.13184429964707e-05
-2.35966300779681e-05
-2.15555861978751e-05
-2.03328061272605e-05
-1.62339189169235e-05
-2.89935432534771e-05
-1.03956796385907e-05
-2.32983254658994e-05
-7.81695538522052e-06
-2.09935357354929e-05
-1.32087593722871e-05
-2.72522526553305e-05
-2.20355377001032e-05
-2.26749890564264e-05
-3.08568672876951e-05
-2.52042653877331e-05
-7.45074158902017e-06
-1.97029129795724e-05
-1.98724073753777e-05
-3.72943573312151e-05
-2.69725702297242e-05
-1.24889051065035e-05
-1.70979961995125e-05
-1.57629276287389e-05
-1.40939991373772e-05
7.22380657082555e-07
-9.66302873394621e-06
-1.12460151471825e-05
-2.90206545087603e-05
-3.23635871478046e-05
1.62343191795603e-06
-1.21227226110749e-05
-1.74648166630174e-05
7.24854835010539e-06
-2.16065004166569e-05
-2.5444702632607e-05
-2.01922131810179e-05
-1.91852330096469e-05
-1.14497734006028e-05
-6.35986594861583e-06
-5.14052944019801e-06
9.6816042256782e-06
-9.80258795080561e-06
-5.00017403616365e-06
-2.22975458608644e-06
-3.20307463721985e-07
-8.95467187568364e-06
-1.93101715374152e-05
-2.31224759036632e-05
-2.06465332561575e-05
-1.56490115243336e-05
-8.69453240732691e-06
-8.24524173872288e-06
-2.0808714271336e-05
-1.47496760690719e-05
-1.87455216336806e-06
-2.20483141370579e-05
-1.55055935501558e-05
-1.08369704462686e-06
-5.21772493268009e-06
-1.70611551771168e-06
-2.37437552731111e-05
-1.5518529720139e-05
-1.99955929855304e-05
5.1791174966033e-06
-2.42836937689869e-06
-9.13660349492133e-06
-1.85901209051864e-05
-1.13744799404538e-07
-2.04756642609285e-05
-4.33539219612611e-05
-2.13412964169631e-05
-2.29335706597086e-05
-3.99157491456378e-06
-2.42363550915641e-05
-1.26956616718839e-05
-1.45401710593878e-05
-3.39255352537859e-05
-2.42126317291607e-05
-1.03579040559875e-05
-2.50522681468632e-05
-3.26182148346901e-05
-2.3183127728868e-06
-3.22470420599269e-06
-1.24568483276662e-05
-3.12132678580264e-06
-7.17620024487095e-06
-9.90044849047125e-06
-2.64093436820476e-05
-2.84970771527237e-06
-5.2518105655033e-07
-1.20898450340991e-05
-2.80349094372976e-05
-2.96469860119702e-05
-2.74864604631697e-05
-2.91198612131607e-05
-1.4074903199715e-05
-1.0212132156018e-05
-1.25633776393353e-05
-3.45859753455747e-05
-1.25588560653593e-05
-2.26876046501888e-05
-4.08605994140402e-05
2.90240416210795e-06
-3.10346027870919e-05
-1.59587688757073e-05
-1.50884717586745e-05
-1.82665949955721e-05
-6.46361623455544e-06
-2.26450192216666e-05
-1.56254245037167e-05
-1.60482257739276e-05
-3.84685233346423e-05
-2.27050738191607e-05
-1.7988268370006e-05
-6.70651294563432e-06
-4.84272763494045e-06
-1.10615847298008e-05
-1.53802524159097e-05
-3.45138372298316e-06
-1.8758725434563e-05
-9.67738408788349e-06
-2.1249455204597e-05
-6.37665868531151e-06
-1.24270736316893e-06
-1.73925164196882e-05
-2.09826015488017e-05
-2.64018378533931e-05
-1.50396677241175e-05
-1.35123738136853e-05
-2.09664412727017e-06
-2.18395435223083e-05
-1.29958859362492e-05
-2.48806592071112e-06
-1.4827974221113e-05
-2.06257192126361e-05
-4.95186937071582e-06
-6.13552429227758e-06
-7.73157302827563e-06
5.45511951767755e-07
-1.11543342065317e-05
-1.45584188096705e-05
-2.72176679383067e-05
-1.33689876473753e-05
-1.30388905452113e-05
-1.09754334610715e-05
-6.3471295527495e-06
-2.29568585276983e-05
-1.05915309625042e-05
-1.5676291274534e-05
-1.64808618471304e-05
-2.38856992554668e-05
-1.31949401533123e-05
-1.90325918354256e-05
-9.24770123962042e-06
-7.77590057114569e-06
-1.7277681079762e-05
-1.07721347604035e-05
-1.62008009410138e-05
-2.05114103459494e-05
-1.52862368695836e-05
-1.45279750310165e-05
-8.83229608921373e-06
-2.83913405225015e-07
-1.47156437936304e-05
-3.22067003023265e-05
-2.62333503428592e-05
-3.17226658710544e-05
-2.54197426978595e-05
-1.88960013535361e-05
-8.06182793075186e-06
-1.13965071067418e-05
-1.7996953498489e-05
-2.88581451044422e-05
-2.7007344566563e-05
-2.50479363728839e-05
-1.48151439144312e-05
-2.90653191600313e-05
-2.45654102507932e-05
-2.84194254024065e-05
-2.30982541830089e-05
-1.29116901997507e-05
-1.60060179847491e-05
-2.90724515779279e-05
-1.04674337235458e-05
-1.04016868440305e-05
-2.33775450875118e-05
2.41823196742827e-06
-2.24505976863174e-05
-2.19758327120564e-06
-1.04233537564893e-05
-2.30751141413801e-05
-2.5602202163331e-07
-1.86365779700848e-06
-4.04993191624613e-05
-5.00094953929033e-06
-2.60312206299255e-05
-2.46219501122356e-05
-5.18841330571864e-07
-6.73802057964721e-06
-2.13183081116738e-05
-1.19512185747671e-05
-2.05466024881592e-05
-1.61593140696045e-05
-2.14323772969429e-05
-4.03531563179304e-06
-1.42571741652122e-05
-6.10900524151571e-06
-1.69210042673173e-05
-4.40094849182849e-06
-1.5981021764679e-05
-1.06939363195533e-05
-2.13132033686826e-05
-2.297699718716e-05
-1.61727593754565e-05
-1.50342116979393e-05
-2.59789809074619e-06
-5.17944000880092e-06
-5.64342126751895e-06
1.2655494574997e-05
2.01593997875497e-06
-2.03134842224895e-05
-9.46102750549158e-06
-1.20819297191749e-05
-5.70174206504099e-06
-1.91170931260857e-05
-2.21891336463671e-05
-7.7532885926253e-06
1.14121414849749e-06
-2.07337365336898e-05
-7.18501166919121e-06
-2.69527502114945e-05
-2.16073801916383e-05
-3.18773598178586e-05
-2.26320781907891e-05
-1.79735822854024e-05
-3.58363948345828e-05
-2.25285924603393e-05
-1.07502567136926e-05
-7.36462197467716e-06
-2.47704425409862e-05
-1.58286326670088e-05
-1.12943732139347e-05
-3.11599776713186e-05
-1.70444963778554e-05
-2.54493623284635e-05
-1.99636103133047e-05
-3.5291984954578e-05
-2.65623918993868e-05
-1.98867940292628e-05
-3.0877273183465e-05
-1.54153505683044e-05
-1.22346359643903e-05
-3.39905059425528e-05
-2.48541724792781e-05
-3.17323889510394e-05
-1.71329995646185e-05
-2.50644553866048e-05
-1.75485542664999e-05
-8.56095496361053e-06
-1.48310668239403e-05
-2.70161352981778e-05
-1.48350530761844e-05
-1.22072952109529e-05
-1.43541056484101e-05
-3.442577981906e-05
-1.32513298041616e-05
-1.83618550276186e-05
-1.93885273687995e-05
2.39885481940164e-06
-2.37963103250389e-05
-2.94905375748025e-05
3.87326455839669e-06
-3.56306243116406e-05
-1.76666281468832e-05
-1.98314662232493e-06
-6.42594754306724e-06
-1.25658210446358e-05
-7.45472973085228e-07
-2.53106928263554e-05
-1.09845647001062e-05
-2.77968362895385e-05
-2.86820284233061e-05
-5.77002100424815e-06
-2.16678934522774e-05
-2.98997509736244e-05
-2.4595014102002e-05
-1.17120056796859e-05
-3.18188280475935e-05
-7.84165316544058e-06
-5.28013621050725e-06
-1.82789778533707e-05
-1.30576204848035e-05
-1.26624910246495e-05
-1.18270223582464e-05
-5.48521953469563e-06
1.70054753860901e-05
-1.60891738160809e-05
-2.06674253172863e-05
-1.28097902009814e-05
-1.93491621622466e-06
-2.25901896061229e-05
-9.81918601846707e-06
-7.0841459650017e-06
-5.97402018618763e-06
-1.55500562792285e-05
-1.72955345677263e-05
-1.21809260016213e-05
-1.08680211903894e-05
-3.16093622558047e-05
-2.71023679231361e-05
-2.20923932274701e-05
-2.14612197753476e-05
-1.60424554634241e-05
-1.31190629123607e-05
-1.9454460740978e-05
-1.6517766991377e-05
-3.2538955128091e-05
-3.98809117935599e-05
-1.51513461560025e-05
-1.50112044132153e-05
-1.99210697528847e-05
-2.91808396751434e-05
-2.79346829072739e-05
-2.46572775231078e-05
-7.93627828899499e-06
-2.51069009190708e-05
-8.61261939378135e-06
-2.25182573013953e-05
-2.26320491595713e-05
-1.40378517131205e-05
-2.67264414043696e-05
-1.28000327797007e-05
-1.11366487254881e-05
-2.12035811951546e-05
-7.50971353230213e-06
-2.79400197833537e-05
-1.50067782749478e-05
-3.06723053658053e-05
-2.63491414628213e-05
-1.63941590963801e-05
-1.62278493955447e-05
-7.63850522747441e-06
-5.5776328134327e-06
-1.95761202351505e-05
-4.93166011239326e-06
-2.86964901821932e-06
-7.35968171040055e-06
-5.5203090410667e-06
-1.24252804112486e-05
-2.23186395297246e-05
-1.81430617218815e-05
-1.44350167650074e-05
-1.90859949755747e-05
-1.8788254762065e-05
-1.75394310390804e-05
3.23589382059108e-06
-9.90758659178596e-06
-4.61481997096483e-06
-1.38274335001662e-05
-1.17786176662945e-05
-3.12541566828431e-05
-1.12401077444746e-05
-9.80404304794747e-06
-2.18915534770548e-05
-3.61724979669309e-05
-1.78984622963184e-05
-1.31874974671228e-05
-1.36316946212403e-05
-2.17549090849153e-05
-1.44928348728421e-05
-7.33978166247447e-06
-9.43058678063754e-06
-6.67341116374262e-06
-2.18819805204219e-05
-1.15083163578378e-05
-2.27668777549601e-05
-1.39882958818279e-05
-1.84245774642037e-05
-4.43800492959365e-06
-1.219429252827e-05
-2.47081798925914e-05
-6.06987959636075e-06
-2.41467134093172e-05
-1.89095443786266e-05
-1.34432419261948e-05
-3.32926750267181e-05
2.67972014371093e-06
-1.64054934491502e-05
-1.76018262634248e-05
-9.28439466304372e-06
-2.15595516358318e-05
-3.20068104265159e-05
-2.44611167342685e-05
-1.41898634099738e-05
-9.85177895851727e-06
-2.43098999080079e-05
-8.2781249308221e-06
-2.40776055183985e-05
-1.59510613562437e-05
-1.48481059839966e-05
-2.52802367547697e-05
-3.40755750632963e-05
-3.4073507096195e-05
-4.15293510892384e-05
-6.75371666276421e-06
6.42848147980321e-07
-1.72232303971326e-05
-2.90467532990265e-05
7.98205363639161e-07
-2.4393969699343e-05
-3.15419033213718e-06
-2.47782794584535e-05
-2.31405249417322e-05
-2.09448189830386e-05
-1.58075692285106e-05
-3.55455215249654e-05
-2.53562917863022e-05
-2.84970390358312e-05
-3.19984293477208e-05
-1.13932918489692e-05
-1.98902287617719e-05
-1.07883624414617e-05
-2.73439134113463e-05
-3.02048136789294e-05
-1.5505944993166e-05
-2.24018230539923e-05
-2.8861851635378e-07
-1.95734285220578e-05
-2.17783359865559e-05
-1.57042455417903e-05
-9.0478746956989e-06
-2.8687538382399e-05
3.34993641127922e-06
-2.14835190834133e-05
-4.00848371298174e-05
1.39541276310706e-06
-1.97926497983001e-05
-1.85939422353597e-05
-9.71949995792581e-06
-1.66486912049192e-05
-6.41792345605377e-06
-3.52076491840593e-06
-1.83097329145965e-05
-1.44177766911999e-05
-6.60823628399518e-06
-2.26052858380262e-05
-4.87242087873317e-06
4.91375683965712e-06
-9.22645702489265e-06
-2.77018829467905e-05
-2.42196394435583e-05
-1.55587044017647e-05
-1.42198292434996e-05
-2.24878502099673e-05
-2.34709596251148e-05
-2.95253681210224e-06
5.42374206539662e-08
-1.27525447237043e-05
-1.23267051406506e-05
-1.28512347363869e-05
1.7435444591826e-06
-7.69234107931262e-07
-2.54681955550038e-06
-1.48976239449351e-05
-1.50314869238006e-06
-1.88282020133754e-05
-1.82107342135761e-05
-2.9411128806102e-05
-2.37948401678088e-05
-7.71024199859711e-06
-2.62001631951063e-05
-2.73203250824046e-05
-3.18651811734515e-05
2.91203547604094e-06
-1.81247337226939e-05
-7.78966454936708e-06
-9.68467527834702e-06
-2.05761688777184e-05
-2.59815904906062e-05
-3.50963245286847e-05
-7.4240948483507e-06
-2.74407467641838e-05
-1.27106532992256e-05
-3.80471190199826e-05
-1.16275232330818e-05
-2.04829610534288e-05
-9.70113239077452e-06
-1.71994603052936e-05
-2.69315381315955e-05
-2.56460544486489e-05
-2.13050447906634e-05
-1.66238532243303e-05
-3.30271520058251e-05
-2.60732096091646e-05
-2.53543173266263e-05
-8.65711356689241e-06
-5.10179078556724e-06
-9.126717609857e-06
-2.41676995591481e-05
-2.25107337144628e-05
-1.90170930024962e-05
-2.21986231574862e-05
-3.26025403027507e-05
-1.79421668679956e-05
-2.30111160395476e-05
-1.66310293733572e-05
-2.0163739047877e-05
-2.86192608469991e-05
-1.30698005697537e-05
-1.88536480088467e-05
-1.67017141225208e-05
-1.62700986125931e-05
-5.32234282228262e-06
-1.00108607253417e-05
-1.20493351702231e-05
-5.92490637019463e-06
-1.11025118951886e-05
-2.87603773971438e-05
-2.55936123100889e-05
9.84446419596537e-07
-1.76582769051811e-05
-1.08315580909726e-05
-5.32581217334775e-06
-2.7193020590465e-05
-1.7408747264981e-05
-1.10353531955051e-05
-2.27848121588672e-05
-6.63773658746463e-06
-2.08171412096703e-05
-1.07430130028259e-05
-1.10330420563033e-05
-1.079075267862e-05
-9.19302733052542e-06
-3.02380372171185e-05
-1.62332054480239e-05
-1.24441703959756e-05
-7.82144789531233e-06
-2.7933300464384e-05
-3.05193450326186e-06
-1.6976548693107e-05
2.07592920534584e-06
3.13888703388596e-06
-2.0391056243182e-05
1.426454881461e-06
-1.30497962982147e-05
-1.68896996088425e-06
-3.33031367672736e-05
-7.25011698735581e-06
-2.61595775108015e-05
-2.6632748049432e-05
-1.9726260268104e-05
-2.45675337156115e-05
-1.35480080550936e-05
-3.04033836761183e-06
-1.20542176812979e-05
-1.81781802197628e-05
-6.67949888388749e-06
-3.25988902644174e-05
-3.08407055220263e-05
-1.72978723024838e-05
-6.1286333210608e-08
-1.20430785192395e-05
-1.39440341332394e-05
-1.14139782649982e-05
-1.50564035661307e-05
-3.96887624415488e-06
-2.51326969970228e-05
-3.08732265759209e-05
-1.37876067184219e-05
-2.95920926895506e-05
-1.24418091557797e-05
-3.83017311671544e-06
-1.03615773412556e-05
-1.77928680689914e-05
-2.58405966858237e-05
-3.06005185610069e-05
-1.91097657664937e-05
-8.9862681424541e-06
-1.41845750791841e-05
-1.54138527168412e-05
1.24868790758932e-06
-1.98801430606567e-06
-3.67286818600216e-05
-6.08660881567212e-06
-2.24451215247308e-05
-1.80580501488675e-05
-5.1257407531926e-06
-2.0758016126369e-05
-3.32983517319228e-05
-8.46624653586495e-06
-7.52849749432093e-06
-4.07234790990194e-05
-8.37859623845643e-06
-2.04714792313693e-05
-2.1906556484866e-05
-1.53766091867355e-05
1.44647041587929e-05
-1.27767740525652e-05
-8.29980307682649e-06
-1.33967668057756e-05
-1.22661663385787e-05
-2.46606771128221e-05
-6.88531231771058e-06
-6.05168870651407e-06
-1.37116071536263e-06
-2.75275030952282e-05
-6.40525197971789e-06
-8.80272565788744e-06
-1.64884624830084e-05
-1.89160534784826e-05
2.57438167036868e-06
-1.52344935313488e-05
-3.73196181524213e-05
-1.66806203145863e-05
-2.28949326663424e-06
-1.24584091653013e-05
1.23989276734004e-06
1.73634747198766e-06
-1.66228007220831e-05
2.269363354558e-06
-7.46897163282795e-06
-9.4334140295114e-06
-1.91203164461565e-06
-2.38658749406004e-06
-1.21719209551447e-05
-2.42687137892521e-05
-1.06171768092337e-06
-1.01181191776388e-05
-2.42698884942765e-05
-1.45131664677989e-05
-1.59244253484014e-05
-1.13779261925478e-05
-1.5812917917911e-05
-1.47794628339075e-05
-1.50716826318907e-05
-6.43029033943516e-06
-2.94700866097463e-06
-2.89858698369104e-05
-7.09254408575976e-07
-1.93667588115927e-05
-4.25183744088199e-05
-4.55475255496544e-05
-8.67790767411203e-07
-3.01918616652968e-05
-4.12031928333925e-05
-3.58499199721045e-05
-3.09943637566526e-05
-8.05571592548241e-06
-1.26234304186348e-05
-2.34378204446535e-06
-3.94756066685399e-05
-1.78122494060297e-05
-2.37587683225331e-05
-1.86680469955418e-05
-1.67466222034538e-05
-1.05536231623771e-05
-2.20048752660887e-05
2.39126927769462e-06
-3.70310301369673e-05
-3.54114414626937e-05
-1.60649026993751e-05
-1.78932641780622e-05
-7.43558098306943e-06
-8.03709769886002e-06
-7.74985908844381e-06
-1.06757408296181e-05
-1.83432654853469e-05
-2.17532129111398e-05
3.66148259016666e-06
-5.47399428460238e-06
-1.1160401364441e-05
-3.0809196325861e-05
-2.15730355522421e-05
-2.0750005508863e-05
-2.41403163119907e-05
-2.31285547659528e-07
-1.35898011598545e-05
-1.59341355049015e-05
1.17843131601197e-06
-1.71539128861951e-05
-2.00256626771144e-05
-1.15069963137546e-05
-3.0742818325896e-05
-1.85566875896585e-05
-5.91562905672245e-06
-2.88083841419853e-05
-1.97848671014775e-05
-1.76940992211021e-05
-1.32984345049104e-05
-2.36691622878121e-05
-7.99904068353129e-06
-1.75118314928676e-05
4.73824054052925e-06
-9.23138321359329e-06
-1.86630028367571e-05
-2.17254896490568e-05
-1.63151414259203e-05
-8.92704917669015e-06
-1.8886344713955e-05
3.10270791868188e-06
-6.78232128100431e-06
-8.80333667982332e-06
-1.56743542789646e-05
-1.98271428859603e-05
-1.96242304511395e-05
-2.99846937638115e-06
-2.51409168033375e-05
-1.99714603577334e-05
-7.0500289289884e-06
-1.78616504867977e-05
-2.92609779307938e-05
-1.80175823448269e-05
-1.52442004410947e-05
-6.68167065716192e-06
1.07750620295105e-06
-2.35240996970529e-05
-1.8647126567221e-05
-3.8346619112615e-06
-1.48828183408341e-05
-3.20520061167765e-05
-2.52418601863753e-05
-1.52280716591565e-05
-3.04911053653679e-05
-1.30596960537596e-05
-5.18569361169903e-05
-1.7793854827292e-05
-1.11233716494393e-05
-1.4239297797016e-05
-2.46823787740917e-05
-2.39976099145271e-05
-5.64184629995158e-05
-4.20674317756411e-05
-1.91905506057757e-05
-2.10707736847088e-05
-2.57674749846212e-05
-2.91575885289513e-05
-4.34312071557813e-06
-9.51550639723288e-06
-3.82533968123395e-06
-6.12458791547643e-06
3.27368911211455e-06
-1.10582198726446e-05
-2.13265372166708e-05
-1.20773104697135e-05
-3.16960731354553e-05
-1.92892249176012e-05
-1.25443002296069e-05
-1.06344284684579e-05
-1.46028214152581e-06
-1.4372275659688e-05
-1.24554193936422e-05
5.4040670286337e-06
-1.496361797494e-05
-2.17597879058589e-05
-2.11106439377316e-05
1.47406926338304e-06
-9.88261835084035e-06
-5.80072038204681e-06
-1.01562879879475e-05
-2.40245642960331e-05
-1.12044403277411e-05
-1.44167087369204e-05
-1.5560579880297e-05
-7.76442486305281e-07
-1.35781642275925e-05
-2.00282807361612e-05
-2.49146152896984e-05
-9.90843744336084e-06
2.17620808593595e-06
-1.74923046522339e-05
-1.83178860719503e-05
-9.0000352602213e-06
-1.56627134424676e-05
-1.31350474609854e-05
-2.55251087306457e-05
-9.07701558770456e-06
-2.37828470686897e-05
-1.61865804178469e-05
-1.21053140405671e-05
3.87087765305434e-06
-1.18957684146256e-05
-1.73547815255182e-06
-2.28718471533405e-05
-5.16797656480438e-09
-2.27717099211009e-05
-2.0037954643981e-05
-2.87169394617648e-05
-1.75047456111344e-05
-1.19863452075184e-05
-1.02968936055114e-05
-1.8757645922971e-05
-2.58631721316893e-05
-2.32433441769498e-05
-7.16711298652778e-06
5.44862535232297e-06
-5.22991905812633e-06
-4.10511551743168e-05
-1.23893594928333e-05
-3.11855887793793e-05
-2.36043398869801e-05
-8.71110633110442e-06
-1.49345310421533e-05
-1.16484259565975e-05
-1.17303373761908e-05
-2.124919751586e-05
-3.38751813533503e-05
-3.1533006728603e-05
-2.71938243686963e-05
-3.05010766795401e-05
-4.80560242587174e-05
-1.34399931431449e-05
-1.39401056579664e-05
-7.78069621723817e-06
-2.25863235399613e-05
-1.46334946247834e-05
-2.13548818834299e-05
-2.55603589370064e-05
-1.29233315630678e-05
-2.98683662629693e-06
-9.63091856806193e-06
-2.41479956391713e-05
-2.32552395030111e-05
-2.25821802818893e-05
-1.32177948970723e-05
-2.26488996736703e-05
-1.61153013542978e-05
-1.4686316104161e-05
-1.60082051411569e-05
-2.45911169565678e-05
-2.48218151839186e-05
-1.29856181988299e-05
-7.75351418854779e-06
-2.30226581613693e-05
-1.64105206515839e-05
-8.90010518993993e-06
-1.35484280397635e-05
-1.3235454446384e-05
-2.31257396060514e-05
2.52834750013443e-06
-1.32500504098344e-05
-1.2344871322184e-05
6.94308075844747e-06
-1.08281691511284e-05
-2.30724267698794e-05
-1.38056571723787e-05
1.42118323278859e-05
-1.74494813278104e-05
-6.96731590411713e-06
-1.12147392564471e-05
-3.52550854982046e-05
-2.41297652944467e-05
-1.5175783210966e-05
-1.04352573768309e-05
-1.59724377422626e-05
-2.20024744087595e-05
-2.984139754766e-05
-2.55984547108992e-05
-1.60786575957073e-05
-1.47280011655789e-05
-8.7919223914078e-06
-1.71236016639025e-05
-1.60132576283567e-05
-1.50114913544102e-05
-2.78551248983095e-05
-2.36591640723093e-05
-7.45846389531947e-06
-9.1338736587321e-06
-2.37153910460115e-06
-2.73209577599664e-05
-5.89380747750084e-06
-2.57424520901908e-05
-2.30220147729313e-05
-1.44541872751855e-05
-2.50129425806885e-05
-4.7794670300148e-06
-1.50274551406681e-05
-2.74024310581058e-05
-3.54225468455541e-05
-3.26275045773532e-05
-1.69420753577429e-05
-3.57901149852163e-05
-1.10908391907053e-05
-1.63708428668051e-05
-5.00676145425953e-07
-2.36838211645879e-05
-1.79153868253206e-05
5.63007092730698e-06
-3.43594985102695e-05
-1.24482198047798e-05
-1.5942474971536e-05
2.07605189404024e-06
-1.97583368084098e-05
-3.63314725808387e-05
-1.67396031462111e-05
-1.66071625374145e-05
-2.71725765933449e-05
-4.76507969702221e-05
-2.89879781115336e-05
-1.21690401808131e-05
-1.83713538921725e-05
-2.02273925685162e-05
-1.87489813383357e-05
-1.07738922419343e-09
-1.29398946178061e-05
-2.62423983161006e-05
-1.97493191914884e-05
-5.05530785674648e-06
-1.80046762314434e-05
-1.8815463579583e-05
-1.49763461111704e-05
1.11655905148991e-06
-1.37209118100016e-05
-3.12802680094353e-05
-1.03119316637262e-05
-8.94112705228817e-06
-1.69145085665017e-05
-1.46487251053528e-05
-5.91718778925027e-06
-2.35696781282069e-05
-2.22100440538244e-05
-2.61764729947947e-05
-1.56834068142967e-05
-1.81185679611128e-05
-1.67988438388572e-05
-1.74049392922298e-05
-2.13563891068799e-05
-1.72827856506662e-07
-3.56778279756469e-06
-2.30180795705243e-05
-1.46572855875888e-06
-4.81897172920637e-06
-1.29174713383169e-05
-1.37561959698385e-05
-1.83168725913199e-06
-9.07732534654876e-06
-8.81168662563003e-06
-2.27349449669694e-05
1.66477236681392e-06
-2.79678446011186e-05
-1.60917443716972e-05
3.04905129310404e-07
-2.64312616785247e-05
-1.59965889095509e-05
-2.06714680902498e-05
-1.36156874284115e-05
-4.92795130046171e-06
-1.34819639923506e-05
-3.15199952650197e-05
-1.48534782793812e-05
-1.49724664577872e-05
-1.5117823356505e-05
-1.94948389772789e-05
-1.84862351573105e-05
2.60854108599719e-06
-1.19195874933216e-05
-2.09165652988985e-05
-2.64925048988567e-05
-1.03003666456741e-05
-2.02422173084692e-05
8.89184938698622e-07
-3.35083163004008e-05
-9.35655913364694e-06
-3.12992999822978e-05
-2.64717411307728e-05
-1.93707473480955e-05
-2.97418873315734e-05
-8.13924636588232e-06
3.12487149778036e-06
-3.01782227024936e-05
-1.84506047785787e-05
-1.80773910868707e-05
-1.13780748535766e-05
-1.72366034717365e-05
-1.06718964109913e-05
-1.02244153029746e-05
-1.47663917026495e-05
-1.94779966467296e-05
-4.78233019907541e-06
-1.80668267567875e-05
-2.53120852703942e-05
-2.50264587111498e-05
-2.68237510751215e-05
-2.13046763733715e-05
-2.54061510445654e-05
-2.10135491295795e-05
-3.20807385961916e-05
-1.63579763081685e-05
2.31355461878886e-06
-7.57079791406537e-06
-1.50145666672062e-05
-5.19674352218338e-06
-6.59629183530683e-06
-9.36063535524644e-06
-1.41490671507592e-05
-9.09058255504703e-06
-8.31900949100518e-06
2.71087746851035e-06
-1.95344452226491e-06
-1.46889756628367e-05
-1.95406677759652e-05
-3.44982048798845e-05
-2.18980199245829e-05
-8.32127600593179e-06
-1.77060224413442e-05
-1.10391805643743e-05
-6.76088520109844e-06
4.73658565123741e-06
-5.4489223146112e-06
-2.59578221665533e-05
-2.59890411004639e-06
9.19693357956771e-06
-2.04946461521206e-05
-2.0585393062764e-05
-9.1184942891024e-06
-9.92296964022063e-07
-7.98217746047512e-06
-2.0823211477728e-05
-1.30146711649459e-06
-7.15574834812724e-07
1.38386691313222e-06
-1.12857841362692e-05
-1.11775853897124e-05
-2.00277838073096e-05
-2.70376078889925e-05
-1.4789178222257e-05
-2.69224343001976e-05
-1.28669352012405e-05
-2.28510133725352e-05
-1.98017182240915e-05
-1.66002201034074e-05
-1.46514405551664e-05
-6.46142568183585e-06
-1.87957801886397e-05
-2.81348231305729e-05
-4.16663386099853e-05
-7.00338822682513e-06
-6.80472294926351e-06
-6.86405449615561e-06
-2.67785535485518e-05
-3.43472467696902e-05
-1.31050944155903e-05
-1.90443185254001e-05
-1.60527050143442e-05
-2.01393476609159e-05
-3.29747804438156e-06
-2.81529246218422e-06
-3.9187713924425e-05
-2.29591842161329e-05
-1.25965370930888e-05
-3.19963495228998e-05
-1.50672756144879e-05
-2.4911288792137e-05
-2.5314742509791e-05
-6.93315931450632e-06
-2.95457638326205e-05
-2.22303419466781e-05
-2.19912659503544e-05
-3.28033535527803e-05
-8.7334616136481e-06
-1.0765499905007e-05
-1.49716816231943e-05
-3.24847923874227e-05
-9.74497170784249e-06
-1.18628061933407e-05
-1.38327224098148e-05
-1.83230545090737e-05
-1.75291530083843e-05
-1.96161772029161e-05
-1.07989156022797e-05
-1.71820984875403e-05
-2.34252837173727e-05
-1.18981575188344e-05
-3.10315173220799e-05
-2.03181829443618e-05
-3.00879358281966e-05
-1.21596338462437e-05
-8.7975292125737e-06
-9.10799883301608e-06
-1.09793629915041e-05
-1.97578448720758e-06
-1.5483133026626e-05
6.68483773481728e-06
-9.42699488313133e-06
-1.24546003319962e-06
-1.4390110228247e-05
-1.26481251449331e-05
-1.52845348879402e-05
-1.18444056339072e-05
-2.4513187667942e-05
-1.02564740215554e-06
-1.39535045461003e-05
4.127933695502e-06
-2.06216630327209e-05
-1.58886982636226e-05
-1.57610764622779e-05
-2.23133189101216e-05
4.46695506241951e-06
-1.00473899123871e-05
-8.13457929861408e-06
-2.22790146972785e-05
-5.05694906376424e-07
-1.96308174093908e-05
-6.25512659831315e-06
-3.22464474540031e-05
-2.77221972986751e-05
-1.20401837022108e-06
-1.38838748948206e-05
-2.9016367138904e-05
-2.06148567935969e-05
-2.6449715555119e-05
-1.40143355759308e-05
1.23401083260641e-06
-1.85244202887318e-05
-1.53723694720314e-05
3.54834025025413e-06
-5.9804421583656e-06
-2.81417418434059e-05
-2.6649294221332e-05
-3.07076173380219e-05
3.80974668395172e-06
-1.61763332993791e-05
-2.40064539792835e-05
-1.05824893849098e-05
-1.79185573357005e-05
-3.62239983784852e-05
-2.66016370203287e-05
-4.18216181486572e-05
-2.62806466775869e-05
-1.33649301056588e-05
-3.04011186470051e-05
-3.95259750210994e-05
-2.08619199311592e-06
-3.02022593691302e-05
-3.84720635103654e-05
-1.80384635892607e-05
-9.81631210042724e-06
-3.02520568723059e-05
-1.05874211312204e-05
-2.04147526513806e-05
-2.05010306862283e-05
-1.41841705798937e-05
-1.36911430639252e-05
-2.84041724774489e-05
-2.19389567289697e-05
-5.26958433666231e-06
-1.92853914369186e-05
-1.79145445388122e-05
-2.13660975866369e-05
-1.72795694085516e-05
-1.82222551174991e-05
-1.80775938002698e-05
-1.93260731286304e-05
-3.90678552527519e-06
-8.77389315694825e-06
-1.2180475213115e-05
-3.11850489808695e-05
-2.69061014818758e-05
8.21198756275077e-07
7.26627760519344e-06
-1.60128079243406e-05
-1.47770139474342e-05
-7.70057797689371e-06
-1.16084420539084e-05
-1.28365386103393e-05
-1.95927780251093e-05
-2.66508013360782e-05
-7.00074645667405e-06
-1.94065683657051e-05
-1.05177540531472e-05
-1.02107122470846e-05
-8.85250841497499e-06
-1.47840365489882e-05
4.36159800330128e-07
-6.15078375935027e-06
-1.84728603831866e-05
-8.96737563965727e-06
1.2230633341516e-06
-4.51275989788107e-06
-1.52739749167919e-05
-2.27973573700049e-05
-1.72802087693166e-05
-1.16305896919876e-05
-1.27095114701352e-05
-3.02792866842401e-06
5.57311160754905e-07
-1.23323277532789e-05
-2.29357247831967e-05
-1.88914496507052e-05
-1.4667331848292e-05
-3.4032668082977e-05
-2.4997919513804e-05
4.67142027143658e-06
-9.93810054937832e-06
-2.52204241462159e-05
9.37017746176236e-06
-1.97262882389607e-05
-2.57431816542464e-06
-1.78465333423141e-05
-2.19207857239563e-05
-2.02195752877546e-05
-3.49477800152076e-05
-2.03020693359011e-05
-2.72986038847676e-05
-4.67467687433521e-06
-2.255342269062e-05
-2.05578415586007e-05
-1.64939268434324e-05
-1.36283470325507e-05
-5.63238344382382e-06
-8.56307228968489e-06
-2.18636032055712e-05
-2.24728848969948e-06
-2.3758788309816e-05
-1.33102626941016e-05
-2.90997349563645e-05
-2.02241507876841e-05
-4.16097650451816e-05
-1.68029418540957e-05
-7.93151308859811e-06
-1.66064541088806e-06
-1.85759136695434e-05
-3.49313015147664e-05
1.43733628992241e-06
-8.30065784343709e-06
-2.54999791912217e-05
-1.42107241922032e-05
-2.31121443503036e-05
-2.57792604726569e-05
-3.65901878624389e-05
-1.30994167010655e-05
-1.44861445422858e-05
-2.41771613674259e-05
-1.74663391230234e-05
-8.81065953608701e-06
-2.08647333055614e-05
-1.22068659236007e-05
6.52166275901183e-07
-1.93118957949969e-05
2.17608770967174e-06
-1.76733055367772e-05
-4.06158782697284e-05
-1.70087398214066e-05
-1.34684301829e-05
-1.86451718544192e-05
-4.3667294397256e-06
-4.07588434803465e-07
2.91879280052435e-07
-7.49059666550887e-06
-1.88662768509337e-05
-1.65979202998616e-05
-1.30374653414024e-05
-1.94567704757844e-05
-2.51533580221579e-05
-1.58364020001433e-06
-1.97740080726674e-05
-2.03385646123898e-05
1.51902075181888e-06
-1.12753813323263e-05
-1.39580637554431e-05
7.797292660226e-06
-2.02780884167419e-05
-1.20100836616354e-05
-6.26756061489892e-06
-1.95041260947259e-05
-1.31428932297687e-05
-1.9980961512359e-05
-1.61513292596881e-05
-1.43146466059623e-05
-3.01119271710852e-05
1.75473699625397e-07
-1.06427801515253e-05
-1.30999239294481e-05
-1.13608646772181e-05
-1.36017057649719e-05
5.72544562224003e-07
1.45022175509089e-06
-1.90602426184131e-05
-1.26697218989758e-05
-3.54889599041825e-05
-1.89464521152461e-05
-7.41500348281937e-06
-2.32311554834e-05
-2.07017995160858e-05
4.371966268057e-06
-9.71788823380254e-08
-3.39085199236953e-05
-2.05462152432324e-05
-1.84049360268157e-05
-1.27877679664349e-05
-1.90720561723186e-06
-2.01315654021187e-05
-7.80108576527504e-06
-2.00092550185197e-05
-2.02793170350847e-05
-3.38611964884589e-05
-2.89413244636502e-06
-5.43946731321359e-06
-8.79095823853994e-06
-1.62685002421455e-05
-5.35844492751787e-06
-3.08898514278185e-05
-3.12644568419279e-05
-2.44344749691227e-05
-1.80236457352406e-05
-1.68860469861414e-05
-1.71823642263951e-05
-9.71232093027237e-06
-5.39831281071191e-06
8.38467312269265e-06
-4.6860038882758e-06
-2.00257351781278e-05
-1.94124990239808e-05
-2.4449271739883e-05
-1.82159986471903e-05
-2.83528561566607e-05
-1.97111745142189e-05
2.98318805253202e-06
-1.97495927305669e-05
-1.12271540255471e-06
-2.38555625012113e-05
-1.51526890098409e-05
-9.51575685911249e-06
-1.54671836254041e-05
-1.54289163381494e-05
-9.10790603123616e-06
4.18599734998938e-06
-8.47323653570959e-06
-1.84304367512241e-05
-2.42393115507969e-05
-1.29898007590125e-05
-5.81844383059784e-06
-1.95712334772445e-05
-3.61181770457627e-06
-5.35530970458906e-06
-5.07214198400928e-06
-1.65267318140169e-05
-1.5757248529151e-05
4.06199412730765e-07
-1.04491491436187e-05
-1.13301110637339e-05
4.28383443219608e-07
-1.91535279666765e-05
-2.09108662215378e-05
-2.3945771645735e-05
4.48674554095104e-06
-1.99552798403476e-05
-1.31617851509192e-05
-1.68773823278526e-05
4.69396430371129e-06
-2.25405626985307e-05
-4.72384118119102e-06
-1.04202731565482e-05
-1.51771467695999e-05
-9.43438302383502e-06
-1.70136164436938e-05
-2.17001601835895e-05
-3.20632857494687e-05
-7.04461756356082e-06
-2.98316471976593e-05
-3.23942486935163e-05
-1.23858602931644e-05
-2.56287911801979e-05
-1.18132995158898e-05
-8.18819793310748e-06
-2.32622309606861e-05
-1.72082749185092e-05
-2.55811274064493e-06
-1.92111777364575e-05
-1.55125704217815e-05
-1.30559378846976e-05
-3.93980663438163e-05
-3.12542849527406e-05
-1.13041911690405e-05
-2.71148891775569e-05
-4.46752204304765e-05
-1.17142634766133e-05
1.46302302668342e-05
-8.48405480825995e-07
-2.24420532631623e-05
-2.31566870041999e-05
-1.23507190507458e-05
-2.16410465477079e-05
-1.24939595512209e-05
1.13674958710553e-05
-4.76088743804866e-05
-2.5834081682108e-05
-9.68426354461774e-06
-2.99788225858977e-05
-7.49131999266832e-06
-2.94171869022788e-06
-3.45355303357666e-06
-9.59805600450983e-06
-1.5087581776995e-05
4.95167312909297e-07
-2.47774886393917e-05
-1.73433954770552e-05
-2.93656638473903e-05
6.79151132729884e-08
-1.09432301926386e-05
-1.23435276694482e-05
-1.71625404226072e-05
-2.8860166143929e-05
-2.36288875005698e-06
1.52840485595757e-06
-1.54608098022916e-05
3.35264406332563e-06
-2.12009612125411e-05
-6.62998223593684e-06
-1.74406208880483e-05
-1.65445690100048e-05
-1.31443954863237e-05
-1.54635918703653e-05
-9.18999157729991e-06
-2.14506076480414e-06
-8.38625558430132e-06
-3.35957845560839e-05
-2.35777619525489e-06
-1.33852448684324e-05
-1.3250984619169e-05
-8.18166008499085e-06
-1.35991830691921e-05
1.33185713263671e-05
-8.80914983614593e-06
-5.29730042657774e-06
9.78348915188906e-06
-2.47136048966669e-06
-4.38820382252018e-06
-1.76499298406161e-05
-3.48191523055805e-05
-1.36873386121353e-05
-1.5965497091954e-05
-3.4049301445018e-05
-1.013965372656e-05
-1.70417020933286e-05
-1.62733598340835e-05
-1.90654189457759e-05
-1.0050739183288e-05
-1.73930093886017e-05
-2.39490450083883e-05
-1.94007386926567e-05
-6.60636158506643e-06
-9.76699143884818e-06
-1.6978194934656e-05
-2.5876741003833e-05
-8.95980065548663e-06
-2.25445462197098e-05
-2.02612564847874e-05
-1.28050072317402e-05
-2.52389806236275e-05
-2.7400690940536e-05
-2.84220149540331e-05
-9.38269764153211e-06
-2.15839393939177e-05
-3.73808261607419e-05
1.04099616819927e-05
-5.23339795072705e-06
-8.27938126516654e-06
-2.77757338836597e-05
-2.53712977223667e-05
-3.31131448970854e-05
-2.27572437476749e-05
-1.21357806827772e-05
-2.52346246904724e-05
-3.62311614670645e-05
-1.89592205318439e-05
-2.90133570456144e-05
-2.58862526554282e-05
-1.2874593423369e-05
9.1203317948252e-06
1.01126071631769e-05
-2.99628806785331e-05
-7.08002162613242e-06
-1.99010318448328e-05
-2.07925558587711e-05
-1.85492072506459e-05
-1.47983262417563e-05
-4.97366208909888e-06
-2.39574235930751e-05
-3.09288930501339e-06
-2.71018940911712e-05
-1.55024004150953e-05
1.60912674794255e-06
-1.11932721843396e-06
4.54560189025764e-07
-2.01221460249849e-05
-6.14274755010653e-06
-2.26948471617104e-05
-1.39108336106796e-05
-1.3001630446437e-05
-6.2384632683906e-06
-2.04595821784076e-05
-1.47178999684276e-05
1.07597244385315e-05
-1.96909943787162e-05
-7.03052889471129e-06
-8.93374903927233e-06
-2.4816797268289e-05
-1.71562187445751e-05
-3.78885613611342e-06
-1.69837217807076e-05
-2.71457257482537e-05
3.24236034896472e-06
-4.80933929914227e-06
-2.41843238968343e-05
-1.11394927263382e-05
-1.63968484533701e-05
-8.92937892204794e-06
-8.96918807346769e-06
-3.24358169270314e-05
-9.15230566486409e-06
-2.51308348852557e-05
-1.20911766888893e-05
-1.17249771328133e-05
-2.66060899115155e-05
-4.46587782698457e-06
-7.15237060800126e-06
-2.89661681500421e-05
-2.57300545878158e-05
-3.04538625393458e-05
-2.90410102019421e-05
-2.1625494141469e-05
-2.09518086066073e-05
-1.17152482789613e-05
-2.75114292255048e-05
-1.56935893305554e-05
-2.27838699119793e-05
-1.7463292256423e-05
-1.90282541937604e-05
-1.92683863741621e-05
-1.58977469755326e-05
-2.43875402289502e-05
-1.65890743109726e-05
-2.37592771542136e-05
-9.69239401507971e-06
-2.66658185263747e-05
-2.72040894323825e-05
-3.63655874607472e-05
-2.89582023089402e-05
-2.13242616249501e-05
-2.53989181279776e-05
-2.62619874470399e-05
-1.82021134405775e-05
-5.96095560109159e-06
-2.09284337641215e-05
-1.85523282464203e-05
-1.47795450052764e-05
-1.6465577331517e-05
-2.16368462505489e-05
9.69357422947962e-06
-1.43963925026987e-05
-8.36964922661676e-06
-9.37332857368086e-06
-1.0451227858215e-06
-2.22401233798386e-05
-3.27604599391579e-05
-1.36547249406812e-05
-2.93768261836536e-05
-2.21397777109212e-05
-5.97944148787883e-06
-1.26277251125272e-05
-2.08592695375889e-05
-5.93726572400787e-06
-9.56884650833115e-07
-1.04920136073653e-05
-8.05157931716325e-06
-1.02003999655228e-05
-5.7349729753051e-06
-1.48314497591665e-05
-1.20252516010645e-05
-2.79138994319468e-05
-1.22405822683704e-05
-2.21758090069922e-05
-6.26120626637278e-06
-2.41474474111643e-05
1.3527465978553e-05
-5.99406956271653e-06
-7.22453862069889e-06
-1.02964918488242e-06
-1.36570278909771e-05
-1.16293686250206e-05
-3.47898469724388e-06
-1.27369121843371e-05
-2.21630185376911e-05
-8.45289820446961e-06
-1.83585636409109e-05
-9.10895117357444e-06
-1.86040143808305e-05
-2.99910014258965e-05
-8.24469325460013e-06
-2.39133119744189e-05
-9.20210309507049e-06
-1.6082605021731e-05
-1.57061498978645e-05
-2.28026915891712e-05
-1.71264002371765e-05
-9.76156327464634e-06
-1.86973710930561e-05
6.3678926953421e-06
-4.02040899053773e-05
3.36611897454663e-06
-2.70690713614148e-05
-1.504074444816e-05
-1.86775644202537e-05
-1.62318365436024e-05
-2.56216232450174e-05
-2.34011554340758e-05
-4.18440602040774e-06
-2.52649014862146e-05
-1.61798600606134e-05
-2.16360478499422e-05
-2.27679903887241e-05
-5.74458044392895e-06
-3.44323038773413e-05
-1.32088417213891e-05
-6.82820233798239e-06
-2.53131493503398e-05
-1.29550555025072e-05
-2.08161797030051e-05
-2.35107975293024e-05
-2.82400517742322e-05
-8.82000737067118e-06
-1.45234383793891e-05
-3.3878620876844e-05
-2.32827098277028e-05
-2.20517237619893e-05
-1.14598239342659e-06
-1.73392176523219e-05
-2.6421080885925e-05
-7.75824814204339e-06
-1.41923654379278e-05
-2.42786709423693e-05
-3.60800944383843e-06
-5.83392569159564e-06
-1.05382261067791e-05
-2.23425536571255e-05
-2.42798480676572e-05
-6.94276211096584e-06
-3.15663753388317e-06
-8.44690388343243e-06
-4.56580986380347e-06
1.48532452501882e-06
-1.65555882756964e-05
-2.31683489636863e-05
-1.86906406962083e-05
-9.95385775569048e-07
8.1897782300397e-06
-2.01031500805779e-05
-9.8050704585802e-06
-1.47363102737286e-05
-7.91171908679708e-06
-6.41868220005345e-06
-7.69914927518108e-06
-9.75425563750795e-06
-3.99835253712367e-06
-5.36898808729743e-06
-1.08949298954583e-05
-2.27986725246751e-05
-1.35978375372333e-05
2.44753724180068e-06
-6.24808734607842e-07
-2.58629295165255e-05
-2.25208252959092e-05
4.89713890068818e-06
-1.54699767566464e-05
-5.96922930680128e-06
-1.80000073846612e-05
-3.75667326970875e-05
-1.47195342890524e-05
-8.06819012674709e-06
1.79925323600807e-06
-1.66686868442671e-05
-1.00035372383927e-05
-2.62421426387811e-05
-2.83424275129026e-05
-4.09548625641035e-06
-2.39008804335443e-05
-1.62709167469908e-05
-2.80407478973161e-05
-3.57342649882342e-05
-2.22099713501137e-07
-2.01765004014446e-05
-1.78053153934431e-05
-6.95932112461659e-06
-1.90447417971625e-05
-2.83651269873057e-05
-1.66657074494762e-05
-2.11121050491127e-05
-3.34391801509147e-05
-1.43703817967018e-05
-2.23965513184507e-05
-2.12041975672813e-05
-2.93051945032507e-05
-1.93454300115584e-05
-3.28456230470768e-05
-2.21615336239057e-05
-2.54038827081258e-05
-3.16755437165898e-06
-1.89661061022736e-05
-1.43145034139433e-05
-1.6068725851606e-05
-1.58650127640734e-05
-9.82233440472765e-06
-3.17265892864233e-05
-1.75398403301171e-05
-1.62527000554938e-05
-1.06407751372418e-05
-1.09279673771653e-05
-1.60492622955163e-05
-2.72564335440141e-05
-1.65626251806938e-05
-1.36452801813544e-05
-1.64855047781914e-05
-6.5588340191534e-06
3.86905841830161e-06
-2.48432538133694e-05
-2.61729543977897e-05
-9.79551035381946e-06
-1.76299078068705e-05
-1.389949725192e-05
-1.18568208379838e-05
-6.48912890008665e-06
-1.61383652784406e-05
-1.4943721561252e-05
-1.05177762478903e-05
-7.59968300927416e-06
-3.93138053355227e-05
-1.11878889940589e-05
5.41122064372058e-06
-8.74568698902978e-06
-7.06612021195658e-06
-8.22251165286167e-06
-1.68165517577388e-05
-2.36927283834572e-05
-3.54474718800127e-06
-2.36613849442773e-06
2.97596917601351e-06
-2.17259393788866e-05
-1.54238676947352e-05
-2.46538321441514e-05
-2.64449118349369e-05
-1.16970053228216e-05
-2.92109527196341e-05
-1.82075336591729e-05
-7.74860840366093e-06
-1.31844823877694e-05
-1.36961689147874e-05
-1.89932024699873e-05
-1.79079486030454e-05
-3.54029387572866e-06
-2.16907148731118e-05
-1.66179461627318e-05
-1.48449558163941e-05
-2.02567370155791e-05
-2.17308725990933e-05
-1.97261261457621e-05
-1.09977340797026e-05
-2.53776478570283e-05
-2.50973547290416e-05
-3.36106600650406e-05
-2.49773491265669e-05
-1.56674506670734e-05
-1.52652350664609e-05
-1.82958602823572e-05
-1.94279627820372e-05
-1.50478654771423e-05
-2.05319818196217e-05
-8.8405964997627e-06
-1.33272604952793e-05
-3.44647357365988e-05
-2.3811456494611e-05
-3.3776328298009e-05
-2.64770188833642e-05
-1.33085349822824e-05
-1.1721326633092e-05
-1.73077237302462e-05
-1.36434675661346e-05
-1.06261161691434e-05
-2.01397369312485e-05
-3.47004829426663e-05
-5.01154203998071e-06
-2.82762076507342e-05
-1.09667276346586e-05
-2.74309431110149e-05
-3.64391177515529e-05
-2.70312956690277e-05
-1.44049863290513e-05
-2.03636454717574e-05
-1.44213117298444e-06
-2.21518714315048e-05
-1.45631925857948e-05
-1.59268772944289e-05
-2.16171836262815e-05
-7.82381263113871e-06
-6.83349064258039e-06
-1.77608520781966e-05
-1.67453016286735e-05
2.17428303103168e-06
-9.95251031742737e-06
-9.47791128864396e-07
1.21919950827591e-06
-4.28212651676948e-07
7.54422066219414e-06
-2.43606937579995e-05
-8.25895004567459e-06
-1.13721167482774e-05
-1.60548337493277e-05
-1.40980990138108e-05
-1.50303737799813e-05
-9.97082267669127e-07
-1.73491204862114e-05
-7.13470952307074e-06
-1.86930981396481e-05
-1.30637706285031e-05
-2.96209763438625e-05
-2.6094280795245e-05
6.93604629119193e-06
-3.74321135735823e-06
-1.23269022663994e-05
-1.65379242010759e-06
-3.31797546507132e-05
-2.09772661914519e-05
-1.73469164827826e-05
-8.90654521802726e-06
-7.09117371217026e-06
-2.12008258963338e-05
-2.5142718901644e-05
-7.97438856207979e-06
1.05842683020999e-05
-6.86531320795463e-06
-1.04113937639439e-05
-4.9164682775611e-06
-2.09527821812575e-05
-4.12444386123601e-06
-1.62540685955396e-05
-1.00980833820926e-05
-3.99904205132953e-06
-2.26638257489306e-05
-2.63134817614893e-05
-3.03778633725737e-05
-9.543410327356e-06
-1.63834386843661e-05
-2.33139163120159e-05
-2.44225015754521e-05
-1.26269462344653e-05
-2.78559913332449e-05
-3.58757190541216e-05
-2.56154796465886e-05
-3.04167505930744e-05
-2.14446106943157e-05
-6.57285770336936e-06
-2.6954773804946e-05
-1.82641445838093e-05
-1.19197252457404e-05
-3.19699156334402e-05
-2.60548579441946e-05
-7.13984879568626e-06
-1.77814490104815e-05
-3.24678265245123e-05
-4.27971049284469e-06
-3.24367636418272e-05
-1.34328881625366e-05
-1.87387126180251e-05
-2.59481608899441e-05
-2.71924890070658e-05
-1.64054279777444e-05
-1.23044622423545e-05
1.28404736604118e-05
-5.28328157959298e-06
-2.12535880713064e-05
-9.96513425994385e-06
-1.82089895694158e-05
-1.4643304562891e-05
-8.79877967665453e-06
-2.23808357452761e-05
-2.92699375723982e-05
-1.49970814990366e-05
-6.84247119556527e-06
-1.44622768933456e-05
-1.48112173732819e-05
-1.39291212805949e-05
-1.26664828840389e-05
-6.03943139531091e-06
-1.77328732441743e-05
1.53550466937397e-06
-1.65889136856174e-05
-1.33899923054471e-05
-8.79221383002721e-06
-2.2796038198598e-05
-2.97345796433411e-05
-1.72598151846254e-05
-2.39821335271188e-05
-8.75857690266924e-06
3.17462415767796e-06
-1.61964575476603e-05
-1.19984396638377e-06
-2.06808884084325e-05
-1.06019602224602e-05
-1.88142682626145e-05
-1.97202892960178e-05
-1.31573123707925e-05
-2.3054121921867e-06
1.10616844478696e-05
-1.96649503063763e-05
-2.16111107979507e-05
-9.77133175023083e-06
-2.94917557989695e-05
-1.00443518781035e-05
7.09316184346024e-06
-1.29467334879574e-05
-1.59492056765291e-05
-1.87088121897438e-05
-1.58407813138511e-05
-9.53793097676658e-06
-3.91063827318435e-06
-1.97053943862719e-05
1.54047320784345e-05
-2.0964158801998e-05
-1.23599971892485e-05
-1.54780002113395e-05
-2.11289530138068e-05
-1.76778362340002e-05
1.39817928976144e-06
-2.27506973420577e-05
-1.34098311189189e-05
-1.08944557951977e-05
-1.14686673880109e-05
-1.60130770690457e-05
-3.05615567365656e-05
-3.06307035532648e-06
-3.05705685729871e-05
1.13383849069267e-07
-2.20732647672937e-05
-2.22525232935755e-05
-1.35655792933678e-05
-2.30466638741794e-05
-1.39206587008062e-05
-2.20626268251836e-05
-2.745253406314e-05
-6.71679757079297e-06
-1.71002035844829e-05
5.07609922829636e-08
-1.52328090931917e-05
-5.65085580114722e-06
-1.86027661011684e-05
2.26528199121027e-06
-2.45665536945176e-05
-3.35942610902671e-05
-9.50672516371547e-06
-1.65110501208445e-05
-5.55926271211636e-06
-2.66490910332976e-05
-2.19745666040784e-05
-1.99792116179295e-05
-1.94181159653985e-05
-2.63202945763943e-05
-2.97288343617617e-05
-1.10476787449172e-05
-2.16127877529618e-05
-8.05113626969017e-06
-1.66561220546672e-05
-2.9508956509988e-05
-2.07140541537217e-05
-2.14322869270686e-05
-2.60831543300594e-05
1.88350042496975e-06
-1.47493061933304e-05
-2.74452622005451e-05
-1.6321033551048e-06
-2.14981687942175e-05
-3.39653620723738e-06
-5.54549752849008e-06
-9.12466444761836e-06
2.93077274169511e-06
-6.15902267980902e-06
-1.37715164578442e-05
-1.50881885509522e-05
-1.43256769759107e-05
-1.41669379673045e-06
-1.20368966625931e-05
-9.36716457927768e-06
-2.48334874523448e-05
-1.5523512894853e-05
-7.24267972652192e-08
-1.85989201263138e-05
-1.24976324774792e-05
-2.15987375622779e-05
-1.50402241325641e-05
-5.33578253528146e-08
-2.42802470920007e-05
-3.8189842715746e-05
-2.4089209180411e-05
-1.30042539959204e-05
-1.87989378212753e-05
-2.86741712569996e-05
1.38879689050002e-05
-1.69222642150871e-05
-1.78543334138172e-05
-1.00328312746353e-05
-3.39716642023258e-05
-9.41635873397388e-06
-1.3792245502341e-05
-3.20029451373487e-05
-2.34044561729876e-05
-1.7964637382341e-05
-2.4867891800134e-05
-2.30296780953102e-05
-1.34547616281714e-05
-1.06523867298429e-05
-2.42754885637595e-05
-1.14474164237177e-05
-1.28946370836691e-05
-1.60433211906007e-05
-3.60113044316711e-06
-9.01864204425097e-06
-1.63052582726965e-05
-1.83458957353685e-05
-1.06538820614686e-05
-2.51479222959203e-05
-1.23457962659308e-05
-1.0050578338324e-05
-2.34838616984095e-05
-3.48396099135596e-05
-3.92810789273533e-05
-1.27003784614235e-05
-3.6929342641953e-05
-1.43042109277692e-05
-1.68722561265624e-05
-5.63073657136848e-06
-1.69605520318363e-05
-2.25809394637132e-05
-1.38529681458652e-05
-1.66644090117784e-05
-2.09548237339602e-05
-2.38616250109935e-05
-1.02630719405268e-05
-4.05886844970098e-05
5.37158467609259e-06
-8.62317102197882e-06
-3.3869835127301e-06
-8.18604204632946e-06
-9.1495901309959e-06
-1.2599075237824e-05
-1.39999381625953e-05
-1.74734450846021e-05
-2.04994867442939e-05
-9.82024112669969e-06
-1.85809754558917e-05
-1.47441922207233e-05
-2.36666727460188e-05
-1.9693202855916e-05
-4.65869812231084e-06
2.78734539600842e-06
-4.14334016877705e-06
-7.31341346870558e-06
-6.19677744075064e-06
-1.03142501575892e-05
-1.45850250717144e-05
-1.29975101909687e-05
-3.67316042180304e-07
-6.84349123855394e-06
-2.59540307927834e-05
-1.12180713961077e-05
-5.22633966437148e-06
-2.20859346333346e-05
-3.17669782009337e-05
-8.72344338492195e-06
-8.4546079338047e-06
-1.33817056963235e-05
-2.21972512580227e-05
-3.70914476553409e-06
-1.14076167653098e-05
-1.81263595056504e-05
-2.60993493000788e-05
-3.39821439773262e-05
-2.40083051116856e-05
-7.41909024670083e-06
-2.39755407474491e-05
-7.31583213705132e-06
-2.6850990251195e-05
-2.11344786748667e-05
-3.89460914359275e-05
-2.98619458698734e-05
-5.20336443572332e-06
-1.87310677355563e-05
-9.30559510549533e-06
-2.37581079806568e-05
-2.17392085670312e-05
-1.53628274715194e-05
-8.45215159731028e-06
-1.81815310281e-05
-2.21954903671577e-05
-2.12956156812661e-05
-2.86532249326779e-05
-1.42709598752706e-05
-2.33467163343393e-05
-2.18096422866473e-05
-2.46676153291396e-05
-2.30893825922055e-05
-2.73925678714162e-05
-2.58040965740828e-05
-1.8567883408793e-05
-1.40632109546778e-05
-1.87504346808567e-05
-1.91273775735612e-05
-2.09988595913652e-05
-2.59509957556857e-05
-2.8685348424073e-05
-3.26020367142985e-05
-1.28577491930765e-06
-1.1896718594469e-05
-1.92912781874118e-05
-1.2239806239743e-05
-1.10372304843558e-05
-2.27902581769595e-05
-1.19773386450472e-06
-1.7978759058509e-05
-3.41232023705541e-06
-1.29379605215579e-05
-8.26719081734385e-06
-1.22698362258212e-05
-2.70169729536183e-05
-1.069060838819e-05
-1.45339352327818e-05
-1.05957547535236e-05
-2.16838482091274e-05
-1.05865840203332e-05
-3.75620157475676e-06
-1.3725367411324e-05
-1.88904810723766e-05
-2.7548170260189e-06
-6.15847945768527e-06
6.98600275666959e-07
5.71132301330653e-06
-7.41463616815587e-06
-1.08472140834767e-05
-7.35648772953887e-06
-3.05176704569419e-05
-1.97221712012835e-05
1.55901024745475e-06
-2.13532717701111e-05
-7.0989048520134e-06
6.00151037759271e-07
-1.95955928259861e-05
-3.11761872638924e-05
-1.65429095881799e-05
-2.11375206463562e-05
-1.96521983156006e-05
-1.06199586216953e-05
-1.83109634008825e-05
-2.17185184684499e-05
-1.03417016450059e-05
-3.76375244690844e-06
-1.51641835500042e-05
-3.03793057657169e-05
-1.55356379318157e-05
-2.18586580366976e-05
-1.97255712726927e-05
-1.3959784253163e-05
-1.56213657970992e-05
-5.979451456876e-06
-1.93781109675428e-05
-1.78316781987297e-05
-1.77260826162745e-05
3.45774029070115e-06
-1.32345831320308e-05
-2.43860436537026e-05
-1.1822893998968e-05
-3.51795483970051e-05
-2.99885476792908e-05
-1.19929594031203e-05
-3.69049113882139e-05
-1.45944842077001e-05
-1.74079995535761e-05
5.06123102841585e-06
-1.7967477964413e-05
-6.58892426883271e-06
-1.20761808261184e-05
-8.93494432232684e-07
-1.80946029665966e-05
-2.67998178048887e-05
-2.11210893962393e-05
-1.61487172787139e-05
-2.16170643872663e-05
-2.07070664574551e-05
-1.31975304044024e-05
-1.15516592412823e-05
-1.61632797323028e-05
-2.79456180544761e-05
-9.42092796134369e-06
-9.75185005849121e-06
-1.84780029216287e-05
-1.46864597749276e-05
-2.28096580954972e-05
-2.21649377357574e-05
6.84758143263008e-06
8.94277569072191e-06
-5.20777821806512e-06
-2.45447552153211e-05
-1.26238273017893e-05
-1.19980644728186e-05
-2.34356171878076e-05
-1.09664177488608e-05
-6.77810198346141e-06
-2.19957728331794e-05
-1.12171687220698e-05
-1.55545561209976e-05
3.5108754684329e-07
4.31931728673397e-06
-2.37329083289141e-05
-1.49439407160423e-05
-1.1236568824594e-05
-2.25909846347376e-06
-1.75436996458096e-05
-2.03452065095777e-06
-1.33575959574143e-05
-2.47540357997071e-05
-3.37392534238505e-06
-1.57802596815157e-05
-1.72911103507934e-05
-1.07549206108256e-05
-8.7560894934221e-06
-1.64135093627791e-05
-3.93262757050676e-06
-2.55260683961833e-05
-1.42218748869349e-05
-1.62836465011186e-05
-1.41490059325567e-05
-2.51295941656141e-05
-1.75612267167296e-05
-3.39834508811487e-05
-3.22222231079081e-05
-2.79746513330716e-06
-2.13686038777971e-06
-7.78359490987651e-06
4.32740518111686e-07
-2.48312194493305e-05
-5.39576922258726e-06
-2.23206041626692e-05
-1.70830051645922e-05
-2.2053004492544e-05
-2.67770703856618e-05
-1.65158780372864e-05
-1.67843445991454e-05
-1.19867750931269e-05
-2.37205787766765e-05
-3.60386550207626e-06
-1.12606991695977e-05
-2.50594629436947e-05
-2.79160482426283e-06
-2.48389240520122e-05
-4.49723033424955e-05
-2.63350207747739e-05
-3.13943879915605e-05
-1.70831606185819e-05
-2.49062701974032e-05
-3.19309855026693e-05
-3.62206623438445e-06
-3.47007972120083e-05
-1.6264733235565e-05
-1.60118399838045e-05
-2.81056840476839e-05
-2.0705381252017e-05
-1.42184479650196e-05
-7.52480040768479e-06
-1.59141391341329e-05
-1.69239530224985e-05
-4.0463123199771e-05
-2.0865102139236e-05
-1.51800754261464e-05
-4.51946390373014e-06
-8.39165089775736e-06
-4.49501511079421e-06
-1.81184487352123e-05
-2.03445644128797e-05
-3.6114553992741e-06
-1.68763456762252e-05
-2.89098015652727e-05
-7.60090527415843e-07
-6.85033287770318e-06
4.95633970663432e-06
-1.11459982746787e-05
3.41094102237722e-06
-1.3157895355028e-05
-9.76988917852554e-06
-6.54084449006191e-06
4.71810044346668e-06
-2.23996297079207e-06
-1.14135712726346e-05
-1.99418532153839e-05
-2.52196386456971e-05
8.22595009517864e-06
-6.81332090353673e-06
2.81886187837072e-06
-2.26870235375661e-05
-1.88370657362606e-05
6.36046571932379e-06
-7.95418789778855e-06
-2.81896239838506e-05
1.86730472791625e-06
-7.13995918599989e-06
-1.0198465574061e-05
-7.68473486104893e-06
-2.67576035397409e-06
-3.10831235719334e-06
-1.76650382979828e-05
-2.06936127376448e-05
-9.7569262025784e-06
-2.6238718827866e-05
-1.66629183586346e-05
-1.04069782270786e-05
-1.25006468881919e-05
-2.67625313213131e-05
-8.49953072117811e-06
-1.18558028227212e-05
-1.11003761555618e-05
-1.78924421660967e-05
-1.36128738606148e-05
-1.30322538682985e-05
-2.74865607027548e-05
-2.28976621564335e-05
-1.69969777062291e-05
-2.17135539320024e-05
4.2154038392141e-06
-9.95085305576454e-06
-3.01156145639432e-05
-3.63671344052677e-06
-1.27426086376496e-05
-1.77300830946265e-05
-6.5634870419296e-06
-1.9888890205722e-05
-2.44061983088401e-05
-1.11518975758406e-05
-4.01287169747462e-05
-1.06280786407551e-05
-8.52384734809923e-06
-2.29482327486825e-05
-1.95268204546726e-05
-2.79395682854842e-05
-1.58212220054281e-05
-9.44552572874711e-06
-2.20985363721235e-05
-1.43252624555865e-05
-2.09143837414482e-05
-2.25867911590049e-05
-1.96932865223224e-05
-2.89614384315167e-05
-2.34235110102837e-05
-1.13163976262723e-05
-4.75657092085754e-05
1.24157989024444e-05
-8.87096435296958e-06
-3.88625568326917e-06
-1.23717355322069e-05
-9.76294961843922e-06
-1.04012886265526e-05
-2.68441517106296e-05
-2.82933272031589e-05
-4.75312385806315e-06
1.35399563562242e-06
-1.81405463431503e-05
-1.95416527770985e-05
-1.55663090442092e-05
-1.82394633115331e-05
3.85434220391084e-06
-1.60273922994345e-05
1.3562534971962e-05
-7.5749846620025e-06
-1.64069137221144e-05
-3.51217851917894e-05
-2.00278023696024e-05
-1.25977753809002e-05
-7.37273967710504e-08
-3.99847734113323e-06
-1.52696443557601e-05
-7.70586886797774e-06
-1.97472168673655e-05
-1.91004729727463e-06
-2.32287148857936e-05
-3.15015548445193e-05
-1.91117640968424e-05
-5.52810236191156e-06
-8.32635582327016e-06
-6.52551945433034e-06
-1.23964774632795e-05
-2.13683226842683e-05
-2.22063748739542e-05
-1.93091042275582e-05
-1.6804438338425e-05
-1.40945505049217e-05
-2.11618105563245e-05
-1.23225878575215e-05
-1.05274516154281e-05
-2.30401924972198e-05
-1.14864968391068e-05
-3.48428204542079e-05
-5.44496720032385e-06
-2.74512636332787e-05
-1.59523362160498e-05
-2.53450615653847e-05
-9.8306475979808e-06
-2.10330905621153e-05
-1.96845031327201e-05
-1.58449904714986e-05
-2.95533239978216e-05
-1.79649134232716e-05
-1.43382830523911e-05
-2.48364619204589e-05
-1.52975307754883e-05
-3.69812434038082e-06
-1.74301647986338e-05
-1.43132990457791e-05
-2.14763600593708e-05
1.92134101240624e-06
-9.99480571673153e-06
-1.69666555390376e-05
-1.63166600450277e-05
-1.34402557773723e-05
-1.26336387151599e-05
-1.64361368457261e-05
-2.34214717188301e-05
-2.43631120271639e-06
-2.10692674349451e-05
-2.99683687401689e-05
-3.49170711640575e-05
-1.4658573368623e-05
-5.34534334088025e-06
-2.11492218348242e-05
-1.79172490039809e-05
-1.732282085914e-05
-1.71818957916549e-05
-4.65837509243073e-06
-5.86814671149395e-06
-2.43216760231816e-05
-4.88058323275296e-06
-1.13798735038982e-05
-2.19568984017748e-05
-2.34231413784009e-05
-2.47781771850156e-05
5.7261677547018e-07
9.84003700316106e-06
-2.56530887689734e-05
1.3432786771306e-06
-1.11982860402024e-05
-1.09298724045388e-05
-3.96265915797201e-06
-9.23389445542488e-06
-7.02564633792692e-06
5.69628647622538e-06
-1.26498702930071e-05
-8.78249525108895e-06
-5.79065085732605e-06
-1.61847243173813e-05
-6.96242689420929e-06
-1.81344920949994e-05
-2.10988176701746e-05
-9.83354195963197e-06
-2.1808840128098e-05
-2.14693686085978e-05
-5.41077813782842e-06
-2.2526015585227e-05
8.01748984950873e-06
-1.20356284131606e-05
-5.58837556878382e-06
-9.88012773647702e-06
-1.60525821545355e-05
-2.31538345650221e-05
-4.46361114213512e-08
-1.68898376334501e-05
-1.3250984088921e-05
9.50966513037078e-06
-1.03640042424628e-05
-1.72127869878585e-05
-1.87755239001118e-05
-2.65511623148936e-05
-1.84890709969867e-05
4.03229525545952e-06
-2.12444839728499e-05
-2.87668961362045e-05
-1.81557707967067e-05
-1.47412195641399e-05
-2.56236062938018e-05
3.93627704364879e-06
-4.56130656487559e-05
-3.64031481625639e-06
-1.54637434494703e-05
-2.75417991186806e-05
-2.25415238821994e-05
-1.63127090610445e-05
-3.6079188362283e-05
-1.70810322751383e-05
-3.39991875642915e-05
-3.01293220345888e-05
-3.12080356403289e-05
-2.88042027223922e-05
-1.78248186700792e-05
-1.36256958671857e-05
-1.70635196178054e-05
-3.86858570700911e-05
-2.58758251228654e-05
-2.00618772036937e-05
1.73177321922754e-06
-3.26180320341878e-05
-3.04946008928714e-05
-1.62646166708067e-05
-2.17174829587115e-05
-1.61394732240024e-05
-2.36334037053496e-05
-1.99451703003179e-05
-1.69983981710772e-05
-1.05066422118947e-05
-1.68433384499352e-05
-3.06118488988945e-05
-1.19819465167798e-05
-1.16123293580798e-05
-2.06604778406454e-05
-2.03048037405406e-05
-3.08310708031763e-05
-2.12042390118532e-05
-1.39026278945662e-05
-5.28198061800047e-06
-8.75905316207155e-06
-9.58549767252434e-07
-1.72183145991835e-05
-4.75362251781543e-06
2.14201317448486e-06
-2.33741846289301e-05
-1.46553802212889e-05
-1.48344518831043e-05
-1.90368918473874e-05
1.80929873959214e-05
-6.79731812136818e-06
-2.67810760093879e-06
-2.27771219078107e-06
-1.22883913865723e-05
-2.05077077229033e-05
-1.45239557052816e-05
-3.57611869078686e-06
-1.49803949660198e-05
-3.55006359036174e-05
-8.19466813180178e-06
-2.71645671732071e-05
-2.91883993731242e-05
-1.55651146455138e-05
-1.41972399162193e-05
-1.28186222980423e-05
-3.42199595705194e-05
-2.6916085148789e-05
-1.93035486263702e-05
4.59629421128707e-06
-2.22426073637936e-05
-2.6514918917716e-05
-1.19575130513112e-05
-1.67809904102593e-05
-1.51669291166737e-05
4.69873236755012e-06
-2.83165609342744e-05
-1.43249941538036e-05
-1.59739421034204e-05
-1.93569888092545e-05
-2.32671735102343e-05
-3.34980540925589e-05
-1.36789474836264e-05
-2.65296161726339e-05
-4.06556181095518e-05
-2.32172957523532e-05
-1.55967619522316e-05
-9.67376858390535e-06
-4.86979384406847e-06
-2.1487151646892e-05
-5.40021860606585e-07
1.3824575380487e-06
-1.30409617856327e-05
-1.75010353137343e-05
-4.07901321275054e-05
-1.80427009264592e-05
-1.92241147645305e-05
-2.52932200550902e-05
5.80056824947009e-06
-3.01957840609372e-05
-1.55644625843335e-05
-1.81783902828705e-05
-1.20187491920077e-05
-2.55404995018104e-05
-1.41165072707622e-05
5.81230990439011e-06
-2.8138797975226e-05
-2.63908432976456e-05
-1.93221401614623e-05
-4.22666098243641e-06
-4.60063562273163e-06
-1.51761526272153e-05
-3.19844429297125e-05
-1.55205822345699e-05
-2.6255121405925e-05
-4.91890333959854e-06
-2.58344578280603e-05
-2.83554394091143e-05
-1.02589393504488e-05
-2.07669420593454e-05
-1.2027457961726e-05
-1.29589359669801e-05
-1.08033184785481e-05
-5.47625196474792e-06
-2.33751464817075e-05
-9.76936124934434e-06
-1.03338422556925e-05
-8.64182253361925e-06
8.04169971305149e-06
-1.36654533814336e-05
-2.08860665753713e-05
4.37618437725625e-06
-8.9240533025668e-06
-1.75128527263351e-05
-5.58271316425887e-06
-5.51365833993931e-06
-2.03166545237279e-05
-3.74475273990336e-05
2.56666415311771e-06
-1.06526958724726e-05
2.40962856170986e-06
-1.98101046640355e-06
-1.28798275196609e-05
-1.27959574685919e-05
-5.08616909287646e-06
-1.76318345620707e-05
1.62966652099698e-06
-1.83319904049961e-05
-1.83477703896516e-05
-3.87039139492159e-05
-5.9653268137079e-06
-1.89655243393458e-05
-2.25381756340227e-05
-2.86653935003737e-05
-4.15085772071835e-05
-3.25301374569638e-05
-4.17702740080934e-06
-1.288020476296e-05
-1.73484694229003e-05
-2.68300677430446e-05
-2.98820907953348e-05
-7.52155781446045e-06
-4.43898434789521e-05
-2.11481267572968e-05
-1.24697026647195e-05
-1.49800070301084e-05
-2.59357865885787e-05
-3.47111583616647e-05
-1.0596102096926e-05
-3.6235274459373e-05
-2.32649217667162e-05
-1.71124361806205e-05
-9.4468473190401e-06
-1.60450946532796e-05
-1.77881211343401e-05
-2.98638375335208e-05
-1.04516604666022e-05
-1.98683572246445e-05
-3.34522356422005e-05
-1.63596932786388e-05
-1.19583771979869e-06
-2.18940104020045e-05
-2.31049917689438e-05
-2.70054787846328e-05
-3.30923822291307e-06
-2.09904702135881e-05
-2.81756278782685e-05
-1.85024546276923e-05
-2.75550243541267e-05
-3.12365685048311e-05
8.46481993449457e-09
-2.25944656322256e-05
-1.45902858042088e-05
-6.3343470804368e-06
-1.81440722942115e-05
-7.0960166195395e-06
-2.45758249876024e-05
-1.00862332318165e-05
6.02799742212285e-06
-1.22843527322552e-05
-1.47999662621962e-05
2.86952913594031e-06
-2.99426468311506e-05
-2.00430815937339e-05
-9.71531426697986e-06
-1.66692835596355e-05
-1.92332659556645e-05
-4.88916880511666e-06
-1.94406474218019e-05
-2.99980122180695e-06
-1.47443410262201e-05
-8.21098173571259e-06
-1.04041633648376e-05
1.07456979895803e-05
6.88000071713868e-06
-1.22222740876799e-07
-5.23424733537537e-06
-1.88528098162667e-05
-1.62351949588097e-06
4.06620474586582e-06
-1.1148807662202e-05
-7.17156655285182e-06
1.18504962373221e-06
-1.49444062823409e-05
-9.91611594989303e-06
-1.48322770262481e-05
-3.12236071973352e-06
-4.29035911971944e-05
-2.1534909068105e-05
-1.7401630575926e-05
-1.90166706019459e-05
-2.46993376469345e-05
-3.6842450280229e-07
-2.60849543395996e-05
-7.44838599034244e-06
-6.5267261417631e-06
-1.71469517412918e-05
-2.34720259861496e-05
-1.4069342961187e-05
-2.18110567796182e-05
-3.41272010745566e-05
-1.09776240608891e-05
-8.03262246870109e-06
-2.13039544555535e-05
-1.68383172355574e-05
-4.31563659204202e-06
-1.63063034719244e-05
-1.28699512394375e-05
-8.88931959552637e-06
9.78094438949839e-07
-9.1946265365143e-06
-2.00993852473772e-05
-4.08630837840288e-05
-2.89605022835458e-05
-2.40124863133127e-05
-2.03018419808358e-05
-4.37431734649847e-06
-2.89849107825289e-05
-4.29359747893201e-06
-1.31441102680988e-06
-1.54367585168267e-06
-1.02084082775333e-05
-2.5946998234441e-05
-2.70758956615222e-05
1.03904317708861e-06
-2.68931183865596e-05
-1.0794093017759e-05
-2.12802672288191e-05
-1.62993319724091e-05
-1.26675602636399e-05
-3.85017764039022e-05
-1.49088279823482e-05
-2.24170928436029e-05
-9.57731790501452e-06
-1.11158732786894e-05
-1.08610780553511e-05
-1.15897674932673e-05
-1.63445836180767e-05
5.76771639546432e-06
8.29251973140195e-07
-6.49472765176272e-06
-1.06302181385874e-05
-1.37747027458525e-06
-1.17847414599455e-05
-8.97939005197254e-06
-2.27402214120005e-06
-1.07375451119115e-05
-1.80308031309716e-05
-7.35130926529805e-06
-1.1816028327403e-05
-1.78655251104959e-05
3.17229194971048e-06
-7.82450285463816e-06
-1.24789254872162e-05
-1.17855747588301e-05
-1.77911556229796e-05
-2.13699179803036e-07
-1.4537229581695e-05
-1.12005216016368e-05
-2.21587643662143e-05
-2.34327487958026e-05
-3.50117816844665e-06
-2.26274989860887e-05
-1.99459220145411e-05
-7.92978136910936e-06
-2.95546582452178e-05
-2.76494280950657e-05
-2.82949730305545e-05
-1.09043167953379e-05
-1.09844496718142e-05
-3.38110990177111e-05
-2.05061472703183e-05
-8.48632694614261e-06
-1.95958037565791e-05
-2.11072858922049e-05
-4.82916789848589e-06
-5.14311546961839e-06
-2.19061662372778e-06
-2.790296842454e-05
-5.00945553675473e-07
-1.99312905326103e-05
-6.61116025515478e-06
-1.35145772526671e-05
-1.23098624529998e-05
-2.78116016191455e-05
-2.52540148642214e-05
-1.87631471410845e-05
-2.68674874621707e-07
-2.95086502355727e-05
-2.27488835450362e-05
-1.65005548636172e-05
-1.96522126079675e-05
-1.39508281832122e-05
-3.85045280996521e-05
-1.73152451191431e-05
-1.29355210445801e-05
-2.05157076534876e-05
-2.36809246622884e-05
-1.76403894777978e-05
-5.15168632602252e-06
-1.39935671516927e-05
-3.15560162737426e-05
-3.54455527747431e-05
-2.42667001322609e-05
-6.04944451779667e-06
-1.80490173959253e-05
-1.71759628282944e-05
-2.01998080003597e-05
-1.60472982747776e-05
-5.60554575162876e-07
-2.65828828789387e-05
-1.07751962979362e-05
-1.92002667144029e-05
-1.02136775545298e-05
-1.86781088470621e-05
-4.86982371416065e-06
-1.579160093133e-05
-2.46726051258149e-05
-2.07909034070434e-05
-6.24399936241328e-06
-1.21587541801422e-05
-2.26444418769186e-05
-3.10810725168705e-05
-3.01257891584722e-05
-1.90251733684779e-05
-7.67728618095883e-06
5.52226015316936e-06
-1.30836045995975e-05
-2.00017054673002e-05
-3.49346316702716e-07
-1.4792595062945e-05
3.57759071625536e-06
3.58472222052087e-06
-1.62367106282319e-05
-1.33811881297569e-05
-1.96033305419053e-05
-1.08047995271368e-05
-1.17932717419487e-05
-1.5550219691575e-05
-2.5130832949434e-05
-2.99247694874904e-05
-2.17693878892818e-06
-2.14708006986129e-05
-9.50656375295101e-06
-1.96089333513567e-05
-2.22763847075773e-05
-3.27356583502852e-05
-1.65970493215916e-05
3.9983264599559e-06
-1.66181404306464e-05
-6.74766774062566e-06
-2.75256633688155e-05
-2.49423245623915e-05
-1.48276384767135e-05
-1.41762043854153e-05
-3.43294228149376e-05
-1.63288020994433e-05
-1.15590853575943e-05
-1.75596626541808e-05
-1.77791471328675e-05
-1.0451212429382e-05
-3.75427420176606e-06
-3.67831136610924e-05
-3.08842994835276e-05
-2.28384226261405e-05
-2.10675499554454e-05
-1.0477784109537e-05
-2.28582651972255e-05
-2.58214864721746e-05
-2.17126825043306e-05
-1.12618154590509e-05
-9.23926121043759e-06
-2.61568724731961e-05
-2.38282386077573e-05
-2.02898797004916e-05
-3.1951714570869e-05
-2.09925173462006e-05
-1.52104226796895e-05
-1.36359756406084e-05
-1.87861000301853e-05
-6.38553630917217e-06
-1.55931977063703e-05
-1.5155905032782e-05
-5.51779761074551e-06
-1.16958642904205e-05
-1.87541264017531e-05
-2.19464045178958e-05
-1.89560148070725e-05
-1.16810027005539e-05
-1.91236940905727e-05
-4.89084352448556e-06
-2.68657531739559e-05
-8.98818983033689e-06
-1.96290922243334e-05
-1.37023204291928e-05
-1.11580001286754e-05
-1.73232831214023e-05
-1.0844252374066e-05
-2.54200639006816e-06
-1.33859132026756e-05
-9.02034257764675e-06
-1.48236004922465e-05
-2.24084208912615e-05
-3.04746520218927e-05
-2.04945453031502e-05
-1.79576875102689e-05
-2.02574642624974e-05
2.24718335380764e-06
7.37526176395879e-06
-7.65069644222406e-07
2.87969071669615e-06
-1.77494948659814e-05
-1.40818259683836e-05
4.09151695563435e-06
-2.03735300928233e-05
-6.1764025277604e-06
6.81426930045475e-06
-7.51615932328648e-06
-9.64014167762818e-06
-2.17513103770271e-05
-2.99972173125644e-05
-7.93978863205698e-06
-1.08452674643921e-05
-1.14547843398619e-05
-2.54492401972927e-05
-5.24196390026381e-06
-2.21179570566904e-05
-1.92436023955354e-05
-2.03518224006506e-05
-2.68779273421194e-07
-1.62449168193471e-05
-9.28336590144518e-06
-1.59872116498022e-05
-1.84578855010019e-05
-2.80560782133653e-06
-1.20972843267972e-05
-4.52372659692369e-08
-9.45002157545526e-06
-1.43498685544414e-05
-1.61880698654789e-05
-1.26290982575782e-05
-1.63721359232003e-05
-9.18791411343284e-06
-2.63039283362057e-05
-1.77256960411234e-05
-2.51211879231068e-05
-2.72475228634044e-05
-6.53506770978891e-06
-3.32138773176109e-05
-4.98504568070807e-05
-1.50081073158165e-05
-5.7970288644923e-06
-1.68248674249337e-05
-2.30148534795082e-05
-2.50335190547837e-05
-2.43509121494872e-05
-1.09219105743454e-05
-3.25115477589201e-05
-2.3847038145801e-05
-1.71814348910624e-05
-1.47217570758427e-05
-9.26421866533617e-06
-5.07844673563992e-06
-1.8226672083087e-05
-6.00388481513495e-06
-1.4668959213837e-05
-1.16669260101503e-05
-2.84210955386458e-06
-2.29992179983959e-05
-7.81407506453172e-06
-2.73358664551971e-05
-3.23119101314795e-05
-3.51080003779069e-05
-1.94443729400116e-05
7.58461419188492e-07
-1.77153664128117e-05
-1.59413539160291e-05
3.86883588623345e-06
-8.96960030225225e-06
-5.26597483616464e-06
-1.71124863721571e-05
-1.85241740843612e-05
-1.31042095818865e-05
-2.2296650290971e-05
-2.47501670566e-05
-9.32818290444882e-06
-8.39400491547434e-06
-2.90181400005327e-05
-2.49369455733866e-05
-1.27048173207494e-05
2.11911183176202e-07
-2.82540992756315e-05
-2.18875756865069e-05
-3.56437796498075e-06
-1.71072771177019e-05
-2.46505575366566e-05
-1.1055402517575e-05
-7.61731841712045e-06
-1.56034777854537e-05
-2.05529195850134e-05
-1.71883130867595e-05
-1.34118641158345e-05
-1.85850081939148e-05
-2.65781799487172e-05
-9.81200654239316e-06
-2.73002403937549e-05
-2.90768102457598e-05
-3.26127409231614e-05
-2.88746088972016e-06
-1.32723159357793e-05
-2.27447576177998e-05
-2.21471810251137e-05
-1.09064594821397e-05
-2.62024838630459e-05
-9.80088936279804e-06
-2.78865668975607e-05
-1.20569495240405e-05
-3.56205103852608e-05
-7.24384977005937e-06
-2.31272467721443e-05
-2.65133863458313e-05
-2.85929431529098e-05
-1.84614346625803e-05
-2.7014795492759e-05
-3.59530218901232e-05
-1.14197678719692e-05
-2.34681331213793e-05
-2.04002309087205e-05
-1.71483587359713e-05
-2.34416695115307e-05
-3.60303863970693e-05
-2.38589194072791e-05
-2.66114814484386e-05
-2.49323508415968e-05
-1.63128173162347e-05
-1.96632365608505e-05
-1.77214272298278e-05
-3.75800422288541e-05
-2.25250504685306e-05
-1.27431380999455e-05
-6.91348867780278e-06
-1.72773038923199e-05
-1.01358677303761e-05
-1.09160352591083e-05
-2.35851660338073e-05
-1.81356390969791e-05
-8.93825440039982e-06
-3.47071959294294e-05
-2.46923393134775e-05
-1.15026526747348e-05
-1.58485009619405e-05
-1.88058588053409e-05
-2.17700223522182e-05
-2.06908460292023e-05
-2.92471738620681e-05
-6.05498033359903e-06
-2.64094200057971e-06
-3.42545692695791e-05
-3.06877083573827e-05
-1.81593722399031e-05
-1.70683265162609e-05
-8.17352124165236e-06
-2.27944243012204e-05
-2.15424645868552e-06
-1.06627741843643e-05
1.18182033299624e-06
-1.20919715594656e-05
-7.76765917851069e-06
-4.3492770041038e-06
-1.20687122413954e-05
-2.76616364436049e-05
-1.1883019314719e-05
-3.17942021208811e-06
-1.67609997915392e-06
-2.61220471672863e-05
-2.12714037177668e-05
-1.13004450298674e-05
-1.51320913606727e-05
-2.32492458919368e-05
-1.99037088220913e-05
-1.39594593726098e-05
-9.82937421651838e-06
-2.86833996930441e-06
-2.16897629463571e-05
-2.09036411879418e-05
-1.47536847388007e-05
-1.40105085543319e-05
-1.60380621998431e-05
-6.03225091503188e-06
-6.21708226992113e-06
-2.22648434368902e-05
-1.50571092122979e-05
-1.85016336689625e-05
-2.32195259266927e-05
-1.56169187158229e-05
-3.04685876649367e-05
-1.4814912306621e-05
7.06717407447574e-07
-8.04232128748309e-06
-1.53055695373316e-05
-7.13542008755424e-06
-1.94117086293909e-05
-6.22505359229499e-06
-2.67938071818174e-05
-1.85670284283053e-05
-1.13780295983341e-05
-2.4803900554729e-05
-2.30186938376024e-05
-3.13367837826646e-05
-1.9964434162288e-05
-2.04841920964199e-05
-3.06937824397413e-05
-8.57648745829283e-06
-2.28706640303874e-05
-2.44492633468504e-05
-2.9926737563319e-05
-3.09247160386916e-05
-4.08878934620576e-05
-2.61123285093807e-05
-2.92475418711251e-05
-2.7568295598519e-05
-2.70976334591058e-06
3.13178543919112e-07
-1.94652192587334e-05
-9.019560460046e-06
-1.92107176181128e-05
-4.56782413707643e-06
-2.05498427683597e-05
-1.95830507251309e-05
-2.51414093019053e-05
-1.79455330620132e-05
-1.35227328892513e-05
-1.64579440203498e-05
-2.02560534462438e-05
-3.10337620701737e-05
-2.04164746698119e-05
-3.51743444235264e-05
-2.09358613658108e-05
-1.01532655472319e-05
-4.59392553003978e-06
-4.79790929780899e-06
3.22068976672571e-06
-1.5194499273934e-05
-8.06683324074736e-06
7.30840014889952e-07
-1.87943359537911e-05
-1.57494129382142e-06
-3.11942553205668e-06
-6.19615903154054e-06
2.50923473444958e-06
-1.34955806265447e-05
-9.45029294755393e-06
1.03398194585661e-05
-2.29458874577558e-05
-7.767646861173e-06
-1.63822595508551e-05
-9.26003400592257e-06
-9.6013830348139e-06
-4.59911581385477e-06
-1.10772234482697e-05
-1.83330137132315e-05
-9.03944279105387e-06
-9.47628606387287e-06
-1.74499087818158e-05
-2.16300958948697e-05
-2.18217095651389e-05
-1.50098822842615e-05
-1.3023593034553e-05
-2.34265429831834e-05
2.71300003080636e-06
-1.82556681383785e-05
-6.20580487652449e-06
-3.12659450002724e-05
-3.27028192892792e-05
-2.30211085837029e-05
-1.78611904133579e-05
-2.17122282823982e-05
-1.95636252131631e-05
-3.10353873027521e-05
-2.02806194972801e-05
-3.27505399420119e-05
-3.07471561825238e-05
-1.73884762150403e-05
-1.68627783654594e-05
-1.77474952757352e-05
-3.8469953753811e-05
-4.67996417760721e-06
-1.34707974174927e-05
-2.06096011778048e-05
-3.18423059981791e-05
-3.00174261824919e-05
-3.8152024625531e-05
-1.20083566931238e-05
-3.34501733841343e-05
-4.3956847539132e-05
-1.89332886119851e-05
-1.73017733992843e-05
-2.88614592407157e-05
-1.92755680423537e-05
-1.85451853669669e-05
-2.42034204550824e-05
-1.39756879936413e-05
-2.38830649192875e-05
-2.02906599488222e-05
-1.42356958611772e-05
-1.24230460333255e-05
-1.42623462643561e-05
-1.43981450951831e-05
-1.00337737936715e-05
-3.66565510745394e-05
-1.72388203794738e-05
-1.1560145044624e-05
-1.86807714117003e-05
-1.0069445405679e-05
-9.30511539843227e-06
1.26525020125772e-05
-2.92259811032101e-05
-7.76960845739332e-06
-1.89109052524459e-05
-3.89795247240074e-06
-2.13428809127635e-05
-2.04301414877927e-05
-1.95685490683399e-05
-2.14259827112362e-05
-5.86414601360328e-06
-2.40009431272964e-05
-7.98025268977816e-07
6.63485134669958e-07
-2.49095631042937e-05
-2.31842688262534e-05
-2.67668526955242e-05
-7.39193506589595e-06
-1.20708148117981e-05
-2.24537803969972e-05
-8.61506506415202e-06
-1.52507696429243e-05
-7.43429956474456e-06
-1.84857838809431e-05
-1.51384144586064e-05
-5.30342769371176e-06
-1.35712181389103e-05
-1.10354512549711e-06
-2.58157931794179e-05
-1.34195337013634e-05
-2.4192667745505e-05
-2.56062050204003e-05
-1.3321193626219e-05
-2.44099968809909e-05
-1.60304169908836e-05
-1.36483637763488e-05
-1.90703305225065e-05
-2.9849805068911e-05
-3.15846475666516e-05
-2.04474545935233e-05
-1.89490937312897e-05
-3.1844033880835e-05
-2.54465209008381e-06
-5.7019279356304e-06
-1.56330856217826e-05
-2.16656740830174e-05
-3.03950741538896e-05
-1.68059339229132e-05
-6.49829606222623e-06
-1.8946172676743e-05
-2.25297202073555e-05
-1.16190699858909e-05
-5.82087287307168e-06
-2.43182493012006e-05
-2.41145907403777e-05
-2.04329362763474e-05
-1.62149897357857e-05
-1.80800085454255e-05
-2.26008930817209e-05
-1.96987568791962e-05
-9.86193918297814e-06
-9.52998138581735e-06
-5.66096759621915e-06
2.36927764406003e-06
-2.42310749191084e-05
-1.67873282930776e-05
-6.88606406794715e-06
-1.81054770508777e-05
-2.29297210121345e-05
-2.24037158336506e-05
-2.52596888911724e-05
-9.80934733996213e-07
-3.18213835338486e-05
-1.94096154115203e-05
-1.39609764274801e-05
-1.71941814187738e-05
-1.98130770880979e-05
-2.16483713983539e-05
-2.44145380284933e-06
-7.05377873917359e-06
-1.38856511162085e-05
-2.47009307770468e-05
-1.28763971950693e-05
-3.08848911919311e-05
-9.41039870041188e-06
-1.43263767814914e-05
-1.79834777299474e-05
-1.13147551460151e-05
-1.45975056072577e-05
-6.71455997540105e-06
-7.96159863630629e-06
-1.25536511666779e-05
-2.05773932239956e-05
-1.72019943976287e-05
-2.9747793833546e-06
-6.03558626389726e-06
1.69526503566074e-06
-1.74439408211364e-05
-1.12852013720372e-07
-1.71886108222657e-05
-1.90167925934539e-05
-1.16568201345308e-05
-1.87582420555985e-05
-1.60460207308015e-05
-7.65650209395338e-06
1.00438063940708e-05
8.02406175595281e-06
-4.79914646293588e-06
-1.30297945379522e-05
-2.01381153343506e-05
-2.94082743782222e-05
-9.02583173856692e-06
-3.06202962289309e-05
-2.18860745125103e-05
-1.35662084477751e-05
-1.72098243771418e-05
-2.91271311562698e-05
4.10466101813696e-06
-1.47095578913556e-05
-2.64288337571944e-05
-1.35028631074849e-05
-2.2730576389638e-05
2.15802399552574e-06
-4.62224212330991e-06
-1.652287676075e-05
-2.02053323422117e-05
-3.24786499797711e-05
-7.83675674180834e-06
-2.76612754704965e-06
-1.90439783249651e-05
-4.11297108113104e-05
-1.4877559998917e-05
-1.86544588526077e-05
-1.83656596018715e-05
-1.14727442456674e-05
-3.07309102747056e-05
-1.88429128502585e-05
-2.28553508814173e-05
-2.02085574095881e-05
-2.05117404793093e-05
-2.15180361388503e-05
-3.34287731598407e-05
-1.52296503107697e-05
-1.15890803029991e-05
-1.70184726837554e-05
-1.84607560409513e-05
-1.92484672823507e-05
-6.48986304450367e-06
-8.39060131141209e-06
-1.4993818694533e-05
-4.92217973763864e-06
-2.80397293777886e-05
-6.33964127503966e-06
-1.41299831931489e-05
-2.92021329640824e-06
-2.00322296161348e-05
-1.13729660453045e-05
-1.93443773850022e-05
-6.02695272236404e-06
-2.57004865141274e-05
-2.00358213942134e-05
-6.40937603643464e-06
-2.63931416223975e-05
-3.7617969975539e-05
-1.99660148624544e-05
-6.54685298703832e-06
1.20106778542563e-05
-1.9703766005904e-05
-3.451013128324e-05
-2.04989707715183e-05
-2.51864279497355e-05
-7.97548117339876e-06
1.95040967079104e-06
-5.69312332048064e-06
-2.18364589762637e-05
-6.68804797137659e-06
-3.5373252070716e-06
-5.98003714196894e-06
2.22815449304841e-08
-2.0006939561242e-05
-2.00880369094861e-05
-1.23162001829946e-05
-3.66722109583116e-05
-2.06625997551978e-06
5.94981710874597e-06
-4.88397335581601e-06
-2.48651845179544e-05
9.97982293015881e-06
-1.88771702839922e-05
-1.81091380414746e-05
-2.37194320325948e-05
-1.07230168414757e-05
-7.5115372372675e-06
-1.00809104436084e-05
4.31098376916498e-06
-1.50223186134026e-05
-4.17383409609246e-06
-1.88178742455691e-05
-2.59048516852182e-05
-1.62694425260888e-05
-3.63537179960089e-05
-1.8091891757575e-05
2.89343548287888e-07
-1.97070108440243e-05
2.98049531419394e-06
-1.68680684362139e-05
-2.30813832992496e-05
-1.43574836908339e-05
-1.91054984230836e-05
-1.15748839414028e-05
-1.94000954051179e-05
-2.71544728437317e-05
-3.1415545032892e-05
-1.91992547932481e-05
-2.10620151242293e-05
-2.03391502200497e-05
-3.56185261837661e-05
-1.0546713300629e-05
-2.10510915365898e-05
-2.63696696235785e-05
-1.92576708787534e-05
-8.98147168028952e-06
-2.52831899033189e-05
-1.20947334434491e-05
-1.24590520548455e-05
-2.81532329474049e-05
-2.62630996132715e-05
-1.31843764418846e-05
-1.97555018373335e-05
-4.69799200297672e-06
-1.61423901001096e-05
-2.46565943528537e-05
-2.34066970134542e-05
-8.83736966500159e-06
-9.94499262078887e-06
-1.21393019992017e-05
-1.866766986235e-05
-7.44685323378443e-06
-3.09130861811608e-05
-2.84364223178501e-05
-1.18384800285049e-05
-1.04970923120509e-05
-1.00089287793878e-05
-2.86901566646792e-05
-9.06576380298312e-06
-1.31748909308033e-05
-1.19389487825159e-05
-4.46441270361621e-06
-1.72219428912378e-05
-1.16068070324585e-05
-7.49826767563842e-06
-1.34514774091601e-05
1.08943150403072e-05
-1.2588235842511e-05
-6.11908919101271e-06
4.63511918710844e-06
-8.76107487762518e-06
-2.28373701708276e-05
-1.56579836134025e-05
-1.24468843799948e-05
-6.49006121037016e-06
-1.19350736864298e-05
-2.69970880775876e-05
-2.15487245109895e-05
-2.33477813833033e-05
-5.07887792906917e-06
-1.73072500047642e-05
-2.15323804435151e-05
-1.25651442512761e-05
-6.24506057146122e-06
-5.66573466650404e-06
-9.64576854609701e-06
-8.38072251700124e-06
-6.9106186199857e-06
-1.84053479683272e-05
-1.92745586329227e-05
-1.759327197793e-05
-1.61335662183959e-05
-3.53674651103607e-05
-1.20237090750616e-05
-1.07017031003859e-05
-1.71840296305741e-05
-5.60512675159854e-06
3.89013230935611e-06
-6.71373195443138e-06
-2.84026487975324e-05
-1.18229172641087e-05
-1.99862427408744e-05
-1.54006927616929e-05
-3.97883312153954e-06
-2.55870478059205e-05
-2.55997780175855e-05
-3.91371174767578e-05
-2.39762941992432e-05
-3.24699232104048e-05
-2.50222272849026e-05
-7.7427363433511e-06
-1.52863642032243e-05
-2.60660341296724e-05
-1.57348227776345e-05
2.91068967319246e-07
-1.37362270642816e-05
-2.95335422559181e-05
-8.48518369052481e-06
-1.53785215382343e-05
-5.25408029796955e-06
-1.83959867240371e-05
-1.75700106037284e-05
-1.56757372499035e-05
-1.30809014132899e-05
-4.05790046122346e-05
-1.45726097794547e-05
-1.7053803966141e-05
-2.70785387942446e-05
-9.54134821607889e-06
1.96671793781045e-06
-2.00741326801447e-06
-2.46098053521145e-05
2.32026409452237e-07
-2.45117566158586e-05
3.83300643175624e-06
-1.90612904744216e-05
-2.74187458490554e-05
-9.23404460567075e-06
-1.78549891547944e-05
-6.02591508720899e-06
-2.77599994995858e-05
-6.41662406600442e-06
-1.75355785784978e-05
-2.65803732273598e-05
-2.27292993544048e-05
9.56776289014044e-06
-8.44341787635253e-08
-2.62851597809378e-05
-1.69459468088802e-05
-2.31284683871657e-05
-2.18217943519277e-05
-1.30377816894148e-06
-1.41047458257223e-05
-8.70616882991623e-06
-2.47904557454307e-05
-2.17401100179871e-05
-1.82187657185249e-05
-7.95616464569198e-06
-5.04388328622533e-06
7.21736234561375e-06
-1.30402201747087e-05
-7.22445169153752e-07
-2.0497464696819e-05
-1.5147086361029e-05
-5.23681008516796e-06
-9.17646175137756e-06
-1.95814208789586e-05
-9.7021299156684e-06
-1.8941309226406e-05
-1.32149366356355e-05
-9.30124243053033e-06
-3.2957322784944e-05
-5.95176325376737e-06
-1.77005649206345e-05
-5.14604695263066e-06
-1.09140460067311e-05
-3.70913192353591e-06
-1.81920875710788e-05
-2.54534369518197e-05
-2.09119053508534e-05
-2.03167818832954e-05
-1.92788958372074e-05
-1.52537175181117e-05
-2.81632871291871e-05
-2.07508027484374e-05
-6.61294749596331e-06
-2.19326558186971e-05
-2.52673895520365e-05
-1.66200386310496e-05
-2.63008042736138e-05
-9.91404876379162e-06
-1.64867810170499e-05
-9.2110459664084e-06
-1.8250318876089e-06
-3.14121098369507e-05
-3.83178059053204e-06
-2.08557601866529e-05
-2.44749577172048e-05
-3.27312133287339e-05
-1.94857452992589e-06
-3.85298876182449e-05
-1.3634217250665e-05
-1.86516552185195e-05
-1.35291491142175e-05
-2.07727706261571e-05
-2.41701696630407e-05
7.69060578797856e-06
-2.52213160878339e-05
-8.26632806920628e-06
-1.37184461965924e-05
-9.10495190146194e-06
-1.58733331038895e-05
8.78147593060547e-06
-5.12260185083615e-06
-2.23248424676838e-05
1.0837035817302e-05
-1.24286583052299e-05
-9.64607868512911e-06
-1.51855443300163e-05
-2.47343989729677e-05
-2.68379389197449e-05
-1.19358124576881e-05
-2.589997983308e-05
-1.18801665690751e-05
-1.59987504774974e-05
3.35213851020615e-07
-9.1722450748669e-06
-7.5824784868912e-06
-1.74500949278471e-05
-1.53764395502952e-05
-1.19935434677527e-05
1.30261129969082e-06
-1.97277765048179e-05
-1.32320894874305e-05
-5.00650151020849e-06
-2.97973347348757e-05
-7.88794916447013e-06
-9.86102090952901e-06
-1.01300762046081e-05
-5.56767465493435e-07
7.58850817661801e-06
-7.75248042845164e-06
8.26836598980721e-06
-7.43649886581278e-06
-2.01205665482055e-05
-6.44883298123502e-06
-2.16440541390903e-05
-1.50367575950926e-05
-1.55848687660415e-06
-1.86316859352366e-05
-8.00500310485465e-07
-1.27269787789888e-05
-4.56601331792274e-06
-8.16324356869374e-06
-3.08234053044592e-05
-1.47884470366728e-06
-2.78774544969218e-05
-1.63672397672956e-05
-1.68069961491584e-05
-3.25911761883475e-06
-3.21060997381294e-05
-9.76297405505934e-06
-2.92009416937201e-05
-4.62952257883966e-05
-3.3325505778355e-05
-1.98472800855729e-05
-1.53173959491404e-05
-4.07096080512508e-06
-2.48558506284259e-05
-2.42390448777381e-05
-5.04497128444699e-05
-2.66938640840567e-06
-1.88605267153058e-05
-1.39227938164612e-05
-5.44948427903275e-06
-2.72071686945777e-05
-6.37255790785352e-06
5.21697166053251e-06
-3.10571465321768e-05
-3.24038019249254e-05
-1.94551615116097e-05
-1.00559157613079e-05
-1.55252756471701e-05
-1.47707116606754e-05
-1.08495783013105e-05
-2.27558619838365e-05
8.79622572939639e-07
-1.08467187638829e-05
-2.24015948520786e-05
-1.54852298729966e-05
-8.58208223442387e-06
6.38278889498816e-06
-9.67091080894328e-06
-2.74901681648926e-05
-1.50617001980582e-05
-1.88043715092998e-06
-4.38843068804416e-06
-1.93777613500913e-05
1.36642406436677e-06
-2.01630813780335e-05
-1.37625420511742e-05
-1.17422174972856e-06
-4.39923948289674e-06
2.84436532980012e-06
-1.11472075639052e-05
1.45303412569489e-05
1.26008066846442e-06
-2.81800497904321e-05
-3.53960872614929e-06
-1.09738571808467e-05
-2.14749355645091e-05
-4.69895836966043e-06
-7.30546700887759e-06
-4.67103878669779e-06
-3.93800870661104e-06
-2.27896765591787e-05
-2.89759862731329e-05
-3.23054152199317e-05
-1.21497742308585e-05
-8.01405535186968e-06
1.44434473925963e-06
-6.05082007353372e-06
1.52040970752569e-06
-6.30069187354229e-06
-1.05481926257655e-05
-5.93843751321483e-06
-4.24777075082805e-06
-1.25287837799316e-05
-3.25841291767758e-05
-8.63602331328785e-06
-7.35043466414134e-06
-1.09091169567894e-05
-1.06431609055881e-05
-2.0203267500051e-06
-2.14611751362139e-05
-1.9284150120412e-05
-2.158369191739e-05
-1.63676694974022e-05
-9.06577734925327e-06
-1.21160101769442e-05
-1.90893260110586e-05
-2.32390307233268e-05
-1.61604495247018e-05
-2.3012181519956e-05
-1.47991542132133e-05
-3.43033340864289e-05
-1.51942727699205e-05
-1.63603991684208e-05
-2.40103256896193e-05
-9.90064843226122e-06
-3.65991896143327e-05
-2.6274344189662e-05
-1.62377115464884e-05
-1.72462348063172e-05
-2.71993146405949e-06
-2.33538441152923e-05
-2.8837448362241e-05
-1.50457208499826e-05
-1.99233276920344e-05
-2.42045560284844e-05
-1.1816628473525e-05
-1.31040423907846e-05
-1.63191249563362e-05
5.10662026294518e-06
-1.80431907663927e-05
-2.26254983492512e-05
-1.18894556773836e-05
-8.35971191482375e-06
-3.20462385877347e-05
-1.81822348728552e-05
7.78070777670046e-07
-1.3910174013938e-05
-1.46725880309777e-05
-1.10846590744583e-05
-1.9036063706362e-05
-1.23137914122292e-05
-2.42626415297231e-05
-1.47110145054812e-05
-6.56061520990301e-06
-1.86883097606711e-05
3.39037002693354e-06
-1.55909942596584e-05
-2.4791077944297e-06
-5.77948717908227e-06
-2.44579126775966e-05
1.22305790344816e-05
4.26932834218192e-06
-7.57179121362307e-07
-3.40398222543365e-06
-1.21988362282267e-05
-2.95312062271785e-05
-1.10286151024871e-05
-9.47975992541402e-06
9.13063697177639e-07
-7.87831453420229e-06
-6.4737886691152e-06
-8.80702100655562e-06
-6.69722504878307e-06
-1.88785780522693e-05
-2.18456288727775e-05
-2.21746735968589e-05
-2.83062706230013e-05
-1.19966033027349e-05
-2.59511548267622e-05
-1.13163971961679e-05
-8.90325602588888e-06
-1.49860729854882e-05
-1.2398306072812e-05
-1.61828873686983e-05
-2.96784150994459e-06
-1.59194023688397e-05
-1.93169242009441e-05
-2.61744946987152e-05
-2.08470348960206e-05
-1.28222587687197e-05
-1.79390418694362e-05
-1.39381064823178e-05
-6.54545786485294e-06
-1.17959519603198e-05
-7.2648644204597e-06
-3.02189252382059e-05
-2.52181557732715e-05
9.55669224444797e-06
-3.84313376789769e-05
-1.41828854217382e-05
-1.14868401138659e-05
-1.68576682920832e-05
-1.77228358444162e-05
-2.01061885421499e-05
-1.26123195912841e-05
-7.03283807433572e-06
5.04487603908624e-06
-1.32618601203917e-05
-1.69795980058394e-05
-7.57836345697269e-06
-1.6124496765439e-05
-2.41999402205636e-05
-2.17941572536838e-05
-7.66758340466443e-06
-1.74162225279434e-06
-2.01621228865702e-05
-2.25031066236723e-05
-1.06475061440261e-05
-1.40259360418639e-05
-1.54169647370739e-05
-2.01944655147874e-05
-3.15029209727275e-05
-3.5962028935945e-05
-6.03224267146221e-06
-1.86149462132524e-05
-2.38125650651259e-05
-2.81789838269018e-05
-2.16197239792635e-05
-1.07653565692908e-05
-1.01367961292458e-05
-7.79467187807754e-06
-2.80860736130797e-05
-1.99848573531456e-05
-2.16129999775322e-05
-1.29941153205237e-05
-1.79503660144072e-05
2.06011108892187e-06
-1.08580746288601e-05
-1.57851730374112e-05
-1.72774271386181e-05
-1.32369238890266e-06
-9.50669037903021e-06
-2.44106488431674e-05
3.39143313470061e-06
-1.37314798174152e-05
-1.15358413254686e-05
-2.27622659484492e-05
-4.57497556248891e-06
-2.04254630162863e-05
-8.59554754552758e-06
-1.82143514104146e-05
-1.04275009133893e-05
-3.93292759153579e-05
-3.58030185941206e-05
-1.3777858535566e-05
-1.77657315160526e-05
-6.05284313708359e-06
-7.19343346837961e-06
1.39698151646277e-06
-9.9543699372717e-06
-1.22285372372961e-05
-1.08125366586846e-05
-1.19888253684088e-05
-2.04964159618972e-05
-5.51983769020234e-06
-1.43770517646339e-05
-1.1266735058489e-06
-8.10689697656599e-06
-2.263670757576e-06
-2.33145616044429e-05
-1.85377171979416e-05
4.75638726349958e-06
-1.13092546533047e-05
-5.11010051450754e-06
-1.54406655736751e-05
-1.46684458831933e-05
-1.6883119718577e-05
-2.14035138696879e-05
-3.27739922692991e-05
-1.38524519082803e-05
-1.52839526739219e-05
-1.25091882664108e-05
-2.35443024800125e-05
-3.23826787537806e-05
-1.07763486168332e-05
-2.05951590060511e-05
-1.69402905332386e-05
-1.84010393374033e-05
-3.07385171086057e-05
-3.24510127819507e-05
-3.25442595266492e-05
-1.71614399926694e-05
-2.20218717410677e-05
-2.01989327005857e-05
4.18037256402918e-06
-1.91783664497361e-05
-2.82533335206234e-05
-2.34196070936602e-05
-2.49384848001538e-05
-1.14107728028519e-05
-1.03455306686088e-05
-1.00467753143321e-05
-2.2483515389937e-05
-2.27074014273573e-05
-1.17939230571077e-05
-3.22808587450831e-05
-1.25740541643221e-05
-2.99630327919935e-05
-2.12038357062061e-05
-3.89992854322292e-06
-1.49190708491125e-05
-1.48659957996601e-05
-1.9585732473961e-05
-1.21273798044169e-05
-1.38635944727176e-05
-2.41393405741059e-05
-1.46001958166224e-05
-1.28943651712218e-05
-9.55652262553773e-06
-1.40092346365186e-05
-1.66085952125805e-05
-7.7304517186862e-06
-7.34869097324796e-06
-1.1766047621205e-05
-8.80697731076141e-06
2.28417095582032e-06
-7.29716297275129e-06
-3.29690283002037e-05
-7.61560558288634e-06
-9.51760691734798e-06
-2.15297192776591e-05
-3.45222981165352e-05
-1.15484165829902e-05
-9.92865724159503e-06
-3.41954445520846e-05
-1.70880407254771e-05
-4.18986028743473e-05
-9.0981537975962e-06
2.55505905851775e-06
4.20792979616585e-06
-1.8347157901274e-05
-2.59632376864466e-05
-1.01102334607885e-06
-2.12003850089796e-05
1.53269057855387e-06
-1.7446386650194e-05
-7.80357280397331e-06
-9.15002152183213e-06
-1.92956175556523e-05
-9.89022066869877e-06
-5.59036801130241e-06
-1.42232056653442e-05
-2.54378998752447e-05
-1.20857474866856e-05
-2.98766596512653e-05
-1.99895719940805e-05
-2.00817468708482e-05
-2.20437464944772e-05
-2.10875752327964e-05
-8.98136195417717e-06
-1.44207113801467e-05
-2.18585700061812e-05
-2.24353188510776e-05
-1.79417058449426e-05
-6.0272635505899e-06
-2.93999516283834e-05
-2.52417625882248e-05
-1.61232520211389e-05
-3.12597393478337e-06
-1.71547414260864e-05
-1.12145401200773e-05
-2.45275049793007e-05
-2.63663192635473e-05
-9.39329835853832e-06
-1.08759279304932e-05
-5.4536455890282e-06
-3.8665392551246e-06
-1.60001111338215e-05
-2.019341548441e-05
-2.22582409093849e-05
-8.03964394637851e-06
-2.20091549978535e-06
-1.88357554436371e-05
-2.24372811749022e-05
5.301105472181e-07
-1.22002638117646e-05
-3.68781248104417e-05
-4.80636370531133e-07
-1.52134156297017e-05
-2.01707445227537e-05
-2.84881811073228e-05
-2.09139929691642e-05
-3.3261363591597e-05
-1.19708772384275e-05
-1.03337490077794e-05
-1.50063501654737e-05
4.41930411825517e-06
-1.03827894061726e-05
-2.46187665016606e-05
-2.14710721500923e-05
-7.95111122448144e-06
-1.34909626244162e-05
-4.71422711536329e-06
-3.43567094914223e-06
-1.57930708108899e-05
-2.73232026606483e-05
-2.56769662909812e-05
-6.4993910518653e-06
-5.08834873720342e-06
-1.9579772108884e-05
-2.0962225387752e-05
-2.5810198441743e-05
5.4754161995839e-07
-1.33628119371102e-05
-2.65094825252745e-05
3.14144063194701e-06
-2.10053908654718e-05
-1.55814945527625e-06
-1.65798401340631e-05
-3.27975801601646e-05
-2.45446208563648e-06
-1.45127104435086e-05
-8.86639255745312e-06
-8.59975474342826e-06
-1.52773109006299e-05
-3.01679847988477e-06
1.62785670758078e-06
-7.07542890738225e-06
-1.65701544327091e-05
-1.32666929450068e-05
-1.49416236275033e-05
-3.33235211115543e-05
4.68592959685506e-06
-3.3861547562066e-06
-1.47906041012497e-05
-3.74534982005284e-05
-8.81182525667792e-06
-2.40867809022152e-05
-3.29882762503557e-05
-3.28794595623401e-05
-2.73362975048753e-05
-1.39578574764654e-05
-2.21331318397203e-05
-7.47424201695772e-06
-2.23325217026879e-05
-3.43806191220659e-05
-6.64725347502918e-06
-8.28100597596229e-06
-1.92886363211361e-05
-2.89049834470388e-05
-5.19127429061316e-06
-3.13533764248572e-05
-4.49866436632289e-05
-1.56960591375564e-05
-1.73197250661428e-05
-1.64839344522666e-05
-2.94700719692551e-05
-2.31579819559618e-05
-2.82263793423723e-05
-2.79555890858493e-05
-1.47297541579962e-05
-1.87309965266556e-05
-1.33025256404296e-05
-2.16096643320268e-05
-1.80726103478323e-05
-3.39552219465958e-06
-1.72280179471791e-05
-1.89609587723545e-05
-3.74127371524912e-06
-1.44977159111949e-05
6.41056178166722e-06
-4.00697912520977e-06
-1.51183446995441e-05
-1.76827882841063e-05
-1.33964413498627e-05
-1.06719176101521e-05
-2.07987766531994e-05
-1.21051232020905e-05
-1.12778615938235e-05
-9.26819772419035e-06
3.78162163365918e-06
-6.11966772200259e-06
-1.88916815484794e-05
-2.40686548057597e-05
-6.24814480934828e-06
-1.07986368723919e-05
-1.12562030062335e-05
-2.07616752029205e-05
-4.48120613727595e-06
-1.74877322763425e-05
-8.97248793348023e-06
-1.91494524820386e-05
-1.95702757464929e-05
-1.52127029898404e-05
-2.34374732699459e-05
-6.55310618640876e-06
-1.29942003788019e-05
-2.12191995873986e-05
-2.46598510886747e-05
-1.01918716301935e-05
-3.13020746771082e-05
-1.88974294916855e-05
-1.4928968066428e-05
-3.0327118234564e-06
-1.34581654561916e-05
5.76501641784141e-06
-1.79410912525419e-05
-4.26533048851382e-05
-6.82546349357636e-06
-1.61563322664807e-05
-1.62140193987457e-05
-3.46660574080455e-05
-2.80414752415331e-05
-3.6013316461274e-05
-3.52135117344101e-05
-2.87525329783214e-05
-2.1024341756875e-05
-3.4381774807172e-05
-1.65271211500588e-05
-1.56780137581443e-05
-1.18250181014986e-05
-1.94643649248111e-05
-2.33056787049885e-05
-9.06442988127224e-06
-2.64524937899124e-05
-2.7171575178421e-05
-2.05137937411578e-05
-1.66114475806611e-05
-9.49060285689508e-06
-1.48886476738439e-05
-3.29756456050289e-05
-2.00494777205218e-05
-2.27319384161058e-05
-2.31437132779672e-05
-2.03954531739132e-05
-9.44789819587185e-06
-4.80125737043133e-05
-1.5521260248351e-05
-2.86763748702933e-05
-1.97050090302452e-05
-5.5080881280961e-06
-3.55304861395921e-05
-4.10962733179778e-05
6.82057877134359e-07
-3.74268739689951e-05
9.22546781939749e-07
-1.57490990868622e-05
-4.57254767113722e-06
-1.67458164501346e-05
1.17755576458886e-05
-9.95070298019868e-06
-1.91802854601707e-05
-1.40590162988166e-05
-1.56940730497527e-05
-2.52543798754569e-05
-2.12033204253438e-05
-6.75169453902664e-06
-5.9678207983217e-06
-3.18122680098395e-05
-1.95102333006621e-05
-1.3233072965629e-05
-9.56104171465112e-06
-4.73061108884491e-06
-9.27288658909667e-06
-7.0566019460769e-06
-1.57331505087189e-05
1.87971908921934e-06
-3.02089616747618e-05
-1.31675188421846e-05
-2.40210924696032e-05
-6.94750545428746e-06
-7.0746260855908e-06
-1.86354465416833e-05
-1.86029538675615e-05
-1.43064409441294e-05
-2.06204111428337e-05
-1.11146754632965e-05
-2.30895267801205e-05
-2.94938104981507e-05
-1.39805910108077e-05
-7.69173382107084e-06
-2.90416638920026e-06
-1.59640874172873e-05
-3.48521766666724e-05
-3.14593133293616e-05
-1.6865777361538e-05
-1.64374941922207e-05
-3.44764511724359e-05
-2.0788439796297e-05
-1.4378307243918e-05
-2.18610093196761e-05
-1.29286131938084e-06
-1.09405424106534e-05
-2.13180759808002e-05
-7.37006697661889e-06
-2.17114748377028e-05
-1.1917005714972e-05
-2.25082113397159e-05
-3.21752805674606e-05
-3.75158395313581e-05
-2.5922079156297e-05
-2.52483683868201e-05
-1.93517674856267e-06
-2.20976935381001e-05
-2.12109920765156e-05
-2.5712418878038e-05
-1.95938067565278e-05
-2.56566434846872e-05
-3.48247376085622e-05
-1.81706891802174e-06
-9.5664684882569e-06
-3.79267805552427e-05
-1.2020611581149e-05
-1.55698158908315e-05
-3.4306232155896e-05
-2.65028359727165e-05
-9.73940007786143e-06
5.37363851076212e-06
1.37062008033737e-06
-1.96688879213208e-05
-1.92326645031034e-05
-2.46433668866605e-05
-9.53239659259345e-06
-1.97141144644019e-05
-1.98081332719822e-05
-1.1030353631513e-05
-1.800753296746e-05
-4.39437061440367e-07
-2.85665152355574e-05
-2.64080137342332e-05
-1.49338211326087e-05
-4.15062455224692e-06
-1.88411092689254e-05
-3.73507988672114e-05
-2.06791177238273e-05
-1.96490808203558e-05
-1.27118006032382e-05
-2.12657318186035e-05
-2.17452893549997e-05
-1.62393486652299e-05
1.0669956264841e-05
-9.92478781854087e-06
-1.39521202814136e-05
-6.64878512725478e-06
-1.91575641392072e-05
-3.64232077703016e-06
-1.85249596003349e-05
-2.37006551669768e-05
-2.18285810638022e-05
3.09431567034311e-06
-1.47728066787397e-05
-1.83425209664192e-05
-6.25166349481574e-06
-4.9871117564138e-07
-9.34132181970514e-06
-1.62502392497072e-05
-1.30386736490838e-05
-2.03309354782033e-05
-1.33188005868434e-05
-2.50534198731698e-05
-8.87495762149314e-06
-1.67457928055362e-05
-2.23069521482202e-05
-1.66381335126533e-05
-1.75606013932034e-05
-1.3523397480766e-05
-2.30075693276066e-05
4.63087825120816e-06
-2.18881721990869e-05
-1.04095226305648e-05
-1.04402310742731e-05
-2.33334932423623e-05
-2.48643937955415e-05
-2.26416146798904e-05
-7.39545939924678e-06
-2.02218201957072e-05
-9.82468658937098e-06
-2.41327491106685e-05
-1.79799650760447e-06
-1.24068696335153e-05
-1.92195698552939e-05
-2.44967907253642e-05
-6.64281102136738e-07
-2.87047495229602e-05
-9.34379037367221e-06
-2.99215859830917e-05
-2.38276339940203e-05
-1.6337808534291e-05
-1.34140719411411e-05
-1.76509974673372e-05
-1.83721911527683e-05
-4.050029980995e-05
-3.38139405979398e-05
-2.04986340603124e-05
-1.25445589018465e-05
-2.31801312956635e-05
-1.62737380547588e-05
-2.734449640715e-05
-3.11716416364084e-05
-1.25831909336137e-05
-1.03547255700813e-05
-7.13527454832914e-06
-1.26280007722427e-05
-3.85605805712564e-05
-4.32558176839497e-06
-2.8753425159249e-05
-2.13768069843727e-05
-2.79057008882729e-05
-6.5478273658675e-06
-2.26577223460076e-05
-1.98917677207858e-05
-1.33136846720648e-05
-2.04120259508994e-06
-3.63744394842453e-05
-6.44890405000375e-06
-1.83266633733938e-05
-1.10720352828237e-05
-5.759038091115e-06
-1.57591447710197e-05
-1.19514298167027e-05
-9.41430580417824e-06
3.78267825837318e-06
-1.51061940159356e-05
3.72206792773371e-06
-6.20948444839021e-06
-1.0395512953577e-06
-7.447138714474e-06
-2.53266999547043e-05
8.15130458997312e-06
-7.18881509611469e-06
-2.41258157045069e-05
-2.42560141523187e-05
-1.58307833267564e-05
-3.18287130660734e-05
-3.59097847439341e-05
-2.60193159836144e-05
-2.30548366675234e-05
-3.02285152420226e-05
-1.03317025873097e-05
-1.75429270095238e-05
-2.39113564721341e-05
2.7016015305414e-06
-1.56570520062478e-05
-1.12007082649088e-05
-2.02355791485717e-05
-2.22845463757899e-05
-3.81128527609924e-06
-7.12699558395761e-06
-1.56062180950397e-05
6.74101470806467e-06
-3.4234675277537e-06
-1.40877405573404e-05
-3.22839982684511e-05
-3.04915625425633e-05
-2.92905996662047e-05
-3.14918905123496e-05
-2.95718835763609e-05
-3.97304264995621e-05
-3.42046275115015e-05
-2.86662513475726e-05
-2.8881781756578e-05
-1.7316413806545e-05
-2.19163326660054e-05
-1.17426264730152e-05
-1.63401088341804e-05
-2.74134701535613e-05
-1.94010625211882e-05
3.94393557457648e-06
-1.72393944269244e-05
-1.60332178745716e-05
-3.15586093702041e-05
-1.58434628979778e-05
-1.10756358290178e-05
-2.07635554779931e-05
-2.1847725244536e-05
-2.5660457121943e-05
-2.77395006713267e-05
-3.10612925701936e-05
-1.93321634256479e-05
-2.24523798740428e-05
-2.116410010411e-05
-6.65477646674658e-06
-2.04294349842752e-05
-2.45957546866742e-05
-1.36392722417351e-05
-1.04585270081299e-05
-1.58619941545413e-05
-1.25495867415643e-05
-1.12163044591983e-05
1.07785846345002e-05
-1.62788939137381e-05
-2.3895205389438e-05
-8.05830209738117e-06
6.16556805215391e-07
-2.95568029505309e-05
-6.76681158612258e-06
3.45717145783922e-06
-2.51895284632418e-05
6.9552779299212e-06
-2.98472630880543e-06
-1.50229600028829e-05
-9.04433926427844e-06
-1.72408443795405e-05
-2.23365172771331e-05
-6.99104256828642e-07
-2.43435370750795e-05
-1.58091835927422e-05
-1.09779965765857e-05
-1.24665095083367e-06
-1.63635634620664e-05
-8.20927942333352e-06
-2.36771878702359e-05
9.32879298116527e-06
-6.22825028735435e-06
-1.02770425144394e-05
-2.4006836160821e-05
-2.64728282442551e-05
-1.27861621329868e-05
-1.03295024830053e-05
-3.27954296355921e-05
-6.4996519750778e-06
-1.28021869101938e-05
-1.24242917069952e-05
-3.23649661618313e-06
-1.69991494260031e-07
-1.43963658978439e-05
-1.66933031105419e-05
-7.1155344846473e-06
-2.25421515544287e-05
-2.05339347920843e-05
-5.82003658211875e-06
-1.43806315924532e-05
-3.80926524412945e-05
2.70603152199612e-06
-1.31806931231582e-05
-2.4753555139145e-05
-1.69187310237666e-05
-3.14404397308786e-05
-6.30059200671395e-06
-2.12129628045397e-05
-2.56872888655332e-05
-5.85962341686861e-06
-2.23901254306968e-05
-4.31171995691168e-06
-8.18950417935304e-06
-2.13841029615302e-05
2.31836112148653e-06
-5.62505435519997e-06
-9.93415344679432e-06
-1.23072092006299e-05
-1.58946627020091e-05
-4.30037606253798e-06
-3.15896337767198e-05
-2.40988274389222e-05
-1.95548206315788e-05
-7.84524793938048e-06
-1.54434611960568e-05
-2.03431586083291e-05
-7.44122715346748e-07
-7.88089016592976e-06
-2.06226597805762e-05
-2.12283977679507e-05
-1.04219844954086e-05
-1.18278493211764e-05
-2.09823495390633e-05
-2.42264888267993e-05
-1.6365928051829e-05
1.64020617179151e-06
7.01536584454495e-06
-6.26460221874261e-06
-2.579734532528e-05
-2.1062687655481e-05
-7.66107543477496e-06
-2.24916259984605e-05
-1.86997589838875e-05
-6.10029245157796e-06
-2.61915904681241e-05
-7.76760899923394e-06
8.59917743944199e-06
-1.01857958892967e-05
3.40573420400957e-06
-1.17764039351611e-05
-4.77807505727578e-06
-1.05460344236431e-05
-4.50116323829221e-06
-9.93527809687136e-06
-2.34185168649782e-06
-9.60368669373182e-06
-9.76759853070057e-06
-1.76935475799144e-05
-1.62309558056591e-05
-1.46486601554018e-05
-1.07560750988907e-05
1.02684438876009e-05
-8.46538747399656e-06
6.19805035269073e-06
-2.07317838306866e-05
-2.28210906487428e-05
2.5967348932635e-06
-4.53368299253633e-05
-3.35429910477713e-06
-7.42628331683561e-06
-8.51099075474646e-06
-1.31179804647581e-05
-8.51037360387657e-06
-8.33428559990059e-06
-1.40372785091072e-05
-1.07959231513454e-05
-2.7909995346549e-05
-2.71685960968953e-05
-2.10999927406998e-05
-1.31327149323868e-05
-2.98646017772432e-05
-1.42720290560189e-05
-1.20650308595789e-05
-2.56970711350781e-05
-2.11190857707261e-05
1.3276345174161e-05
-1.10318899256308e-05
-2.34704562267007e-05
-2.31342970073681e-05
-1.79205412493548e-05
-2.02629691302563e-05
-1.67118745631814e-05
-1.37214355551293e-05
-2.5372729776667e-05
-1.38438041890351e-05
-2.7842620840151e-05
-2.05086308015644e-05
-1.5907721595308e-05
-1.15463811295098e-05
-1.28770766028448e-05
-1.94056954000983e-05
-1.78446194463995e-05
-1.64783288348619e-06
-1.39314617386862e-05
-1.7322685646214e-05
-1.42070165748739e-05
-1.65245913996151e-05
-1.4902865566566e-05
-2.04797991524425e-05
3.3063557388146e-06
-6.26860081401629e-06
-7.30237147580136e-06
-7.09283117241474e-06
-2.97014482633317e-05
-2.12669606770565e-05
-1.83650133671266e-06
-1.70184646249584e-07
-1.39777046991921e-05
-1.21820325315678e-06
6.62809770915752e-06
-1.03577922041628e-05
-2.37638082226905e-05
-3.77602864190912e-06
-5.79189299907946e-06
1.79052481582563e-06
-8.59582874639511e-06
-8.38020413601457e-06
-2.57771774367017e-05
-9.63748059718302e-06
-1.56514245028978e-05
-2.78654547796694e-06
-1.41283895736611e-05
1.60221178116273e-05
-5.12099877113538e-06
-8.68976581623749e-06
-4.38475293880088e-06
-3.29443432053078e-05
-5.93572664070987e-06
-5.50011104695344e-06
-1.83535466001778e-05
7.94065572289751e-07
-9.56661057695124e-06
1.85892909963734e-06
-7.86544918209512e-06
5.90006898136529e-06
-1.79778809146892e-05
-2.26038101850634e-05
-1.55076090245333e-05
-1.16606491173796e-05
-1.32950735225646e-05
-2.46071513072878e-05
-3.60411252400247e-05
1.57331855818852e-06
-1.15982995458129e-05
-8.26126633578477e-06
-2.75646137493302e-05
-4.30155199103227e-06
-3.45410792315748e-05
-9.56341800462125e-06
-1.94316708411475e-05
-1.20946601186036e-05
3.84497299076162e-07
-1.0921995151158e-05
-2.28728505537556e-05
-1.78519652606028e-05
-1.94665785045163e-05
-1.7654920609929e-05
-2.71000509768087e-05
-2.97844584451539e-05
-3.30903737730344e-05
-2.54868105354749e-05
-2.15502692010137e-05
-1.37856576033083e-05
-2.50808558570207e-05
-1.54831691471977e-05
-2.10750085392066e-05
-1.30689104379202e-06
-1.22013223389591e-05
-8.48022168296678e-06
-9.63577412688718e-06
-3.6357901002263e-05
-3.06920783754512e-05
1.24368254111927e-06
-2.35955150768296e-05
-1.99584408367899e-05
-2.99609691172009e-05
-8.93557598917643e-06
-2.07356959207886e-05
2.48018039652458e-06
-1.19233325195517e-05
-5.7043611905512e-07
3.6661058342933e-07
-2.31883601989657e-05
5.03412245316626e-06
-2.16133833827192e-05
-2.00096955022284e-05
-2.84573642408474e-05
-9.06545390304657e-06
-1.54471299550411e-05
-1.81411509685804e-05
-1.62901314922067e-05
-3.56574181224634e-05
-2.00295159788927e-05
-1.08920263298932e-05
-1.05383086159046e-05
-5.87440138591641e-06
-1.17926020105645e-05
-7.93986707806391e-06
-9.73685344697099e-06
-1.58371855701565e-05
-1.29129583111359e-05
-2.50476241665461e-05
-2.66345737826224e-06
-1.09753129711795e-05
-1.50958542207034e-05
-3.94692919124092e-06
-1.73773456189995e-05
-4.98057550021465e-06
1.11065888992493e-06
-5.11768333314507e-06
-2.76019207789316e-06
-2.00945719988173e-06
-1.16430833553774e-05
-1.26173420813547e-05
1.55194642519817e-05
-3.03231936622006e-05
-2.52886190844548e-06
-8.85248054500446e-06
6.05423533132416e-06
-1.48768401691871e-05
-7.89624787932888e-06
-2.84455170758922e-05
-1.35743252101082e-05
-2.25699635693111e-06
-1.3561313830325e-05
-2.14094945674209e-05
-9.64303226816139e-06
-2.25715524134313e-05
-6.99074500205245e-06
-1.88106998788068e-06
-2.54704041248904e-05
-1.70950377344306e-05
-1.66186387391652e-05
-1.4515753465905e-05
-2.63037039197735e-05
-1.88683299365019e-05
-2.30699822172814e-05
-1.5596759393246e-05
-1.09161915901197e-05
-1.17659721578402e-05
-1.37424322194155e-05
-5.54160396606599e-07
-2.47492630227425e-05
-2.12485443090762e-05
-2.06225795079331e-06
-1.48354001208628e-05
-1.48172973129027e-05
-1.75271568643421e-05
-5.03387961063097e-06
-3.19846436926148e-05
-1.66054237190272e-05
-1.95515452320397e-05
-8.41293527265218e-06
-1.6748333568159e-05
-2.49455654881482e-05
-3.33822677368817e-05
9.39034280305886e-07
-2.60340401420552e-05
-1.47988647429973e-05
-8.25207606851578e-06
-1.060351032379e-05
-9.07493157649588e-06
-1.52652445710455e-05
-1.64350685113837e-05
-1.9972381523963e-05
-1.4849091556006e-05
-2.01837544153005e-05
-5.30083425574906e-06
-1.9370620219237e-05
-2.46753113938827e-05
-1.90101713129526e-05
-2.97286217176755e-05
-4.77108863447029e-06
1.96834068634849e-07
-5.64703756756265e-06
-1.32740500564866e-05
-1.5466943130791e-05
-6.34978299551543e-06
-8.85901469613809e-06
-1.13268210889023e-05
2.79850065428081e-06
-4.46568305874772e-06
-4.31468035052717e-06
-1.03991242059633e-05
-1.39624545136162e-05
-6.08418829278459e-06
-6.78127777417647e-06
-3.44894128795375e-05
4.65986851400725e-07
3.84926136045307e-06
-1.69037606585568e-05
-1.39157728479264e-05
-1.46342344787433e-05
-1.46050786407791e-05
-1.42995789787542e-08
2.78447638148205e-06
-1.29011589595363e-05
-2.78168355342296e-05
-9.73096586055223e-06
-3.0940654232514e-05
-1.93284132077385e-05
-1.23003608836797e-05
-2.32118922795058e-05
-3.93185472299802e-05
-2.30427309932771e-06
-1.15085041043323e-05
-1.54375729000915e-05
-2.14828004366409e-05
-8.84350039735063e-06
-2.27222785713246e-05
-2.38791184732651e-05
4.64498576104237e-06
-2.51324828145799e-05
-1.19533229966752e-05
-1.45623069192373e-05
-3.11444203648951e-05
-8.9342976590851e-06
-1.31965254778362e-05
-3.93611549882747e-05
-1.58895259211012e-05
-1.05782840896187e-05
-2.38443494052165e-05
-7.39545898265176e-06
-3.3821338489948e-05
-1.3787275611429e-05
-1.02760142671717e-05
-1.54641547983968e-05
-1.8496329281782e-05
-1.18359815047096e-05
-1.91007563079175e-05
-1.0353099170913e-05
-1.5119725009708e-05
-3.93093771648524e-05
-1.62224732284375e-05
-7.51792881654968e-06
-1.25221279013356e-05
-1.29015688267347e-05
-2.05343554238114e-05
-1.89336218071756e-05
-2.93477802605646e-06
-1.82153525493128e-05
-1.49225039817522e-05
1.06532310833574e-06
-1.86707541009001e-05
-3.65619707799649e-06
-9.62441758166662e-06
-2.12208154493306e-05
-2.49953861321638e-05
-2.26392649799039e-05
-5.42778135515942e-06
-1.52471639400934e-05
-1.03302059787345e-05
-1.41945523515436e-05
-1.87683294291693e-05
-1.10450021648741e-05
-4.79425908747237e-06
-2.17913224108705e-05
-6.64091854298756e-06
-1.25076695033263e-05
-8.25566238129437e-06
-1.59433648352929e-05
-5.34748920592906e-06
-3.67890244217066e-06
-3.54862907796215e-06
4.16547823314638e-06
-2.63377268263133e-05
-1.81491521034985e-05
-2.0038235633357e-05
-6.3552320522886e-06
-1.85747085350973e-05
8.4183730636594e-06
-3.37432368163407e-05
-2.16809796186834e-06
1.04134677067769e-05
-3.85537266727271e-06
-2.58707788569081e-05
-2.18575898383838e-05
-1.39032104703515e-05
2.12808493000928e-06
-7.55513422325139e-06
-1.90983353748742e-05
-2.5051178022199e-05
-1.93026560368132e-05
-2.22904839114296e-05
-4.05941127499725e-06
-2.00294477998928e-05
-1.42287124163684e-05
-1.98030713939376e-05
-5.66926907772496e-06
-2.8653567808648e-05
-7.97841111767932e-06
-4.57444562812852e-06
-9.12880081932923e-06
-1.30717949219225e-05
-1.68792536094331e-05
-2.28237775706863e-05
-2.68963935583476e-05
-2.24737155982181e-05
-3.37575664640411e-05
-1.07947655514068e-05
-2.36090967480502e-05
-1.25700783289336e-05
-2.54859746985597e-05
-2.54130329800811e-05
-2.6828959510425e-05
-8.40131454975431e-06
-1.8106704452967e-05
-1.99313771838903e-05
-1.80757494663696e-05
-2.74408982859109e-05
-2.84321737455349e-05
-2.76006818504711e-05
-7.74970801783057e-06
