# Supplementary material for: Research on computational propagation and identification of mine microseismic signals based on deep learning
Source: PLoS One. 2025 Oct 22;20(10):e0334641. doi: 10.1371/journal.pone.0334641 (PMC12543183; doi:10.1371/journal.pone.0334641)
Supplement: S10 Data — (ZIP) [file pone.0334641.s010.zip › 000101100001626.xlsx_0.txt_24.txt.txt]

-2.31137322627814e-05
-1.82573517111923e-05
-3.5758617566363e-05
-1.41269577349627e-05
-1.97019798430105e-05
7.97159446825581e-07
-3.78723504585823e-05
-2.07519548244395e-05
-3.34013814810168e-05
-1.11780753328789e-05
-2.32098658905703e-05
-2.11005130297553e-05
-4.14478789791205e-05
-1.66946922118687e-05
-2.16774435175924e-05
-3.11571821745399e-05
-2.01551389521524e-05
-1.70105526988008e-05
-1.4886305904082e-05
-1.91330151693306e-05
-3.43177513578611e-05
-1.99559099395257e-05
-2.12400446635577e-05
-3.69558557200674e-05
-2.63248192707079e-05
-3.59793672137937e-05
-2.69001110517617e-05
-3.53493409076416e-05
-1.16405267154998e-05
-3.00507819099879e-05
-2.29486055068783e-05
-2.15151531398646e-05
-2.84577042965323e-05
-2.44405934496423e-05
-1.44465433353523e-05
-2.86035950497971e-05
-3.89322959538766e-05
-3.21031339491206e-05
-2.69981006766086e-05
-4.27020935684945e-05
-2.49718724818966e-05
1.46473861672441e-05
-1.0579778124289e-05
-3.50401650215532e-05
-2.22578208784351e-05
-2.05967586381721e-05
-4.26923736042498e-05
-1.99817473730374e-05
-2.63694129314513e-05
-2.56486839789434e-05
-1.91887790602674e-05
-3.55004721943312e-05
-1.29646153627405e-05
-1.94379084039007e-05
-2.19263293563985e-05
-2.00649782929102e-05
-3.19975358051869e-05
-4.40028854773591e-07
-1.86569985720011e-05
-3.78781977921575e-05
-4.23697987062416e-05
-3.01107945669101e-05
-2.45733152867662e-05
-1.07431678340868e-05
-1.55499977168977e-05
-2.78729169266701e-05
-1.19448446768898e-05
-7.6859072273877e-06
7.3793788314362e-06
-2.57842385440674e-05
-2.0955957154991e-05
-1.68709662297164e-05
-2.08498867351184e-05
-1.44598407446417e-05
-2.08882572347558e-05
-9.86350268753068e-06
-2.3528076767226e-05
-6.93011628174192e-06
-1.15736047763395e-05
-6.76958142012881e-06
-2.0657825051376e-06
-6.23313363667213e-06
-3.12239472578981e-05
-3.42119892604982e-05
-1.33165968745443e-05
-2.41878679458611e-05
-2.27538863862878e-05
-2.03872836097766e-05
-2.00188522682946e-05
-2.51975022326343e-05
-2.90715897798709e-05
-2.27797021211158e-05
-1.37704823549191e-05
-3.96671380348639e-06
-7.33492411540858e-06
-1.50735328378775e-05
-3.62753055088587e-05
-1.72598335469407e-05
-3.44564010718544e-05
-1.15565236659096e-05
-2.97555335475786e-05
-1.91377103487777e-05
-2.85844253101145e-05
-2.64548458994611e-05
-3.38336764155425e-05
-1.31837616659181e-05
-3.6553735057913e-05
-2.58967590556633e-05
-2.29474726828886e-05
-2.22723698791068e-05
-8.19609323884582e-07
-1.59984556993995e-05
-2.61188372973594e-05
-4.19507912037797e-05
-7.93409893182352e-06
-9.13582935917262e-06
-3.19107664634278e-05
-2.34148085251066e-05
-2.51894906025586e-05
-3.72373830213679e-05
-2.18139210469298e-05
-1.4749075497958e-05
-1.93184606039496e-05
-2.37942734408948e-05
-2.07162477161273e-05
-1.72478321175258e-05
-2.25886472790941e-05
-1.5331505012755e-05
-1.94942006748521e-05
-1.67120989213507e-05
-1.5243826578668e-05
8.38567921009449e-07
-3.04484550873904e-05
-1.99108700264153e-05
-1.24662759698668e-05
-1.90589668419249e-05
-2.11675644366691e-05
-2.67215255753979e-05
-1.95945700999877e-05
-1.05568752140007e-05
-7.51713026565349e-07
-1.56862222090759e-05
-2.06780229111775e-05
-3.26241821556671e-05
-9.03796414697981e-06
-1.78315285485448e-05
-1.37019002865503e-05
-1.39976017424058e-05
-2.10485740229501e-05
-2.35400443493944e-05
-1.14806611968707e-05
-1.38224899426616e-05
-2.31920401964258e-05
-4.22913311441773e-05
-2.31541483239029e-05
-3.59629751351722e-05
-1.53362677351555e-05
8.29233824876986e-06
8.53419494830045e-06
-2.59745111299653e-05
-2.64439531920372e-05
-1.57461331391993e-05
-9.38331985663338e-06
-8.29795027108678e-06
-2.56539263670888e-05
-9.14429349874981e-06
-1.38147678394871e-05
-1.92401593694591e-05
-2.50962577481673e-05
-1.33343155017699e-05
-3.78309806581985e-05
-5.89687201492284e-06
-2.29082148068027e-05
-2.2062712218583e-05
-1.99055763872467e-05
-1.11596755725633e-05
-3.25230579237485e-05
-4.09355218384904e-05
-4.91908575335304e-05
-4.45673081824524e-05
-2.89009168503283e-05
-1.33552425795669e-05
-2.63772889320395e-05
-3.24917549732554e-05
-3.48467406090376e-05
-2.54188405439183e-05
-2.34519875882191e-05
-1.25649790532934e-05
-2.80114851175562e-05
-2.53170442514372e-05
-1.86870911055181e-05
-3.34662029593419e-05
-2.68904378129964e-05
-2.92430263329965e-05
-4.48914735663067e-05
-2.63887140623745e-05
-3.59108792893359e-05
-1.95559085622679e-05
-3.07218626256544e-05
-2.94029846993386e-05
-1.42940879198534e-05
-1.09428131691454e-05
-2.0436170601264e-05
-3.06618785546725e-05
-1.67613502378391e-05
-2.95682129404096e-05
-3.65134154643881e-05
-2.764551096757e-05
-1.4653864943548e-05
-2.48702094941609e-05
-1.93715255228308e-05
-3.41677677668046e-05
-2.16597872445368e-05
-2.41646146915172e-05
-4.41140268743126e-06
-4.33537689563422e-05
2.32334751622385e-06
-1.16888306055478e-05
-1.69065587704537e-05
-2.05341115441852e-05
-3.73021568705013e-05
-2.94358452592092e-05
-3.66496676994784e-05
-2.31678013539668e-05
-2.85909034941888e-05
-1.54618733170728e-06
-1.43463584095072e-05
-3.87692616794621e-05
-3.24795145583587e-05
-2.00683833319582e-06
-3.54637143587589e-05
-6.65893674477986e-06
-3.35134578624081e-05
-2.78928095474385e-05
-3.27410843780026e-05
-2.24688914189871e-05
-2.98253997499592e-05
-2.12410824606513e-05
-2.36772025713365e-05
-1.50409022384792e-05
-1.96726813486133e-05
-8.1364494894864e-06
-2.85639518247809e-05
-5.86529762764945e-06
-4.03169326347651e-05
1.0301587607073e-05
-2.40920912706188e-05
-2.95794617218743e-05
-1.36327405778033e-05
-5.73767213637946e-06
-2.26890413471292e-06
-2.51131026166169e-05
-5.35292635350025e-05
-3.79210469737503e-05
-1.31390919415849e-05
-1.52422408721501e-05
-4.92152351939995e-06
-2.24737195651786e-05
-3.9005176206585e-05
-3.60368106775061e-05
-3.68049534864691e-05
-1.98052715827045e-05
-3.60329667110908e-05
-3.43447037153959e-05
-2.5235423577706e-05
-2.00046737404206e-05
-2.42706202198885e-05
-1.05453220509887e-05
-3.14410062110469e-05
-4.06282187395465e-05
-2.95258047853254e-05
-2.52595144849437e-05
-2.52273791443405e-05
-1.9833519946597e-05
-3.99784353176999e-05
-2.52647106595114e-05
-2.18040468645403e-05
2.02638037114606e-06
-3.53120548460085e-05
-3.42602973771366e-05
-2.35851807005747e-05
-1.91557480330961e-05
-1.85683219771917e-05
-5.94090997199819e-06
-8.01394270678363e-06
-2.17648325818276e-05
-1.63898769626771e-05
-2.84440938868224e-05
-1.84206699657472e-05
-1.02307109574498e-05
-4.47782368763325e-05
-3.8992440171915e-06
-3.58356895950897e-05
-1.1682426570342e-05
-4.875943619117e-05
-3.30726366748716e-06
-2.30155982806254e-05
-3.88851343757771e-05
-6.69673094994497e-06
2.78142823792594e-06
-2.37041058570563e-05
-3.03752021832851e-05
-2.22933185979834e-05
6.06982299526382e-06
-4.01501342600712e-05
-2.27296402850347e-05
-1.30397996696142e-05
-3.26161476591701e-05
-1.6176673332898e-05
-4.33033118341234e-05
-1.23888317208698e-05
-3.1795985032632e-06
-2.99186808587672e-05
-1.32276390665345e-05
-3.0786977145097e-05
-1.43575410382868e-05
-3.00784957087332e-05
-2.03110260320667e-05
-5.93903500009245e-06
-1.9400181853486e-06
-1.62735256806099e-05
-2.15065273360603e-05
-3.13172114734806e-05
-3.98083122387214e-05
-1.79308345464419e-05
-2.45868888490573e-05
-1.90876962938316e-05
-5.61807370007601e-06
-3.6132999135151e-05
-2.39063588392912e-06
1.20272690645311e-05
-1.24408541668882e-05
-2.7313400776219e-05
5.8392341778196e-06
-2.4032937198909e-05
-1.86866673058794e-05
-9.5948110214741e-06
-3.72575361531916e-05
-5.95819590493455e-06
-1.58637436599381e-05
-2.83513299333666e-05
-1.42679988135586e-05
-3.77152054461015e-05
-2.47299161347407e-05
-2.7764322236265e-05
-5.33155699337667e-05
-2.26279060280013e-05
-1.85797340448759e-05
-3.50203355335554e-05
-2.09096313561158e-05
-2.09580381857701e-05
-5.48863827382722e-05
-3.12220255213166e-05
-1.07035241114155e-05
-2.82074484421588e-05
-2.76091609579638e-05
-1.72363431059418e-05
-2.28763471195002e-05
-1.29234013166287e-05
-2.60666759090667e-05
-2.61956467203888e-05
-1.37246477787149e-05
-1.39312564972463e-05
-4.22432765689081e-05
-2.77211119701579e-05
-2.79850019510951e-05
-3.96454254096523e-05
-1.63075135297252e-05
-2.10102137782513e-05
-4.74057789397886e-05
-2.9009183780719e-05
-1.22309600168626e-05
-5.10841841791704e-05
-4.23713516158335e-05
-1.97826317428467e-05
-4.32367878407096e-06
-2.26408823117684e-05
-3.28188448178444e-05
-3.46082272521676e-05
-1.47114259049406e-05
-1.55418185383009e-05
-2.15245437037833e-05
-1.06771253315848e-05
-1.25961731989415e-05
-1.25076669056919e-05
-7.40118587065937e-06
-3.16070424763861e-05
-3.19524848857066e-05
-2.84316522062528e-05
-2.96948981583765e-05
-2.6209246101276e-05
-3.87195113929716e-06
-1.83544430197783e-05
-2.35251353514148e-05
-5.77639208071767e-06
-1.71433388119053e-05
-1.09903240733746e-05
-9.08857742063365e-06
-7.79038361005578e-06
-2.65450234593193e-05
-2.44321087118978e-05
-1.79707244833251e-06
-7.87247228241981e-06
-2.51654733741591e-05
-1.87230421126491e-05
-9.31218678559905e-06
-1.51329135107414e-05
-2.09269777522199e-05
-1.11206733382926e-05
-1.5129856314607e-05
-1.9782429895921e-05
-2.25256952692348e-05
-1.50695245749379e-05
-2.59101593859937e-06
-2.37791823086502e-05
-2.5274561849228e-05
-1.14002757723039e-05
-2.62267756668326e-05
-3.74237963632016e-05
-2.44248381074271e-05
-2.00581380797955e-05
-1.17324946782484e-05
-3.39321492979215e-05
-4.33898672172039e-05
-2.06828854079114e-05
-9.56168654578895e-06
-1.96722903245818e-05
-3.76000268372534e-05
-2.82527845131649e-05
-2.21755194673142e-05
-5.88208420494592e-05
-2.8642550983394e-05
-2.50169362740422e-05
2.61072355225839e-06
-2.58368802541829e-05
-2.50059409762036e-05
-2.35090952586793e-05
-3.48073309828529e-05
-2.36200139031011e-06
-2.67106918619804e-05
-6.37513830067493e-06
-1.22437153043456e-05
-2.79101154063817e-05
5.02456365691152e-06
-2.64200842920377e-05
-3.73274430580775e-05
-3.27166481334494e-05
-2.66363927089211e-05
-3.1309861151633e-05
-2.29260097214024e-05
-3.6296384397872e-05
-2.93103918215796e-05
-1.18218147865597e-05
-4.49750798768137e-05
-3.84033147146883e-06
-1.690455864226e-05
-2.719685228349e-05
-3.65791096925048e-05
-3.16002979692348e-05
-1.39104086222693e-05
-2.42851464891203e-05
-2.91959564244187e-05
-3.10987112786639e-05
-3.32499334689883e-05
-2.24022769947844e-05
-3.26970219641414e-05
-4.67966163154507e-05
-5.8572079382836e-06
-3.13438632764029e-05
-9.24057848075296e-06
-2.75728795359426e-05
-1.53148772341919e-05
-3.11428564801983e-05
-3.94204968767657e-05
-2.9328173430832e-05
-1.02824942346169e-05
-1.69727084462939e-06
-2.80675810013994e-05
-2.74887651115772e-05
4.31134609543943e-06
-5.10606699596305e-06
-2.73423699304997e-05
-1.93346596368265e-05
-1.75009154019727e-05
-3.89859381133087e-05
-1.65382233463008e-05
-1.06680875936305e-05
-2.89620775255853e-05
-3.14265584431429e-05
-1.80239233008725e-05
-3.66861872907044e-05
-1.13671456862036e-05
-4.11688213687977e-05
-2.39990715183729e-05
-2.51953637599564e-05
-2.10947638430404e-05
-2.15527493938858e-05
-4.69283824904852e-05
-1.59187995736705e-05
-1.03372273812312e-05
-1.48662753721793e-05
-1.49327472803942e-05
-1.57084738539759e-05
-1.06111344938901e-05
-1.44516955216571e-05
-2.72017799219942e-05
-2.95440932208673e-05
-3.22456592736018e-05
-1.88137084865753e-05
-2.70171897932678e-05
-3.22429343999662e-05
-2.65724596613243e-05
-3.28650297082817e-05
-1.21832454590831e-05
-6.52109327597391e-06
-1.27435537089847e-05
-2.36668341833905e-05
-4.38053594158451e-05
-3.34952652755317e-05
-3.56985269755584e-05
-2.60721664780514e-05
-4.95940041711206e-05
-9.13043073697976e-06
-3.29625732118989e-05
-3.77841824915278e-05
-3.26793894343842e-05
-1.92881237199527e-05
-3.49053398956497e-05
-2.32018525104464e-05
-1.52826371443386e-05
-5.68545511235992e-06
-1.84442762869601e-05
-2.80021189914191e-05
-2.83836858294771e-05
-2.83045817990507e-05
-9.23542163721273e-06
-2.20676481276919e-05
-1.80226688662627e-05
3.58975485444661e-06
-1.31435599536519e-05
-4.93649551912736e-06
-1.48056455976118e-05
-1.1370665494411e-05
-3.69754176858623e-05
-2.12153594890392e-05
-3.51705251383942e-05
1.25008652925124e-05
-2.55679709684319e-05
1.24950026675155e-06
-6.52279579955022e-06
-1.29292968994526e-05
-6.48146663896787e-06
-4.29123799814002e-06
-9.84284975870576e-06
-2.0025843843891e-05
-7.07936020993203e-06
-3.18469444703569e-05
-2.36889817524147e-07
-2.07936475967592e-06
5.82210605280312e-06
-4.70884295366303e-06
-3.78698698288161e-05
-3.32437788699122e-05
-1.34937314685572e-05
-1.29661266569052e-05
-1.84082390345619e-05
-2.02965098162667e-05
-1.31948355474276e-06
-1.48767440189868e-05
7.91959930134811e-06
-2.60967440060991e-05
-2.59646318260103e-05
-2.70626492984456e-05
-2.55292166666255e-05
1.90970543023751e-06
6.27028098764006e-06
-1.91923797780506e-05
-2.26529560925165e-05
-2.09457531532184e-05
-2.92826644107523e-05
-3.57801234817219e-05
-9.18085048554991e-06
-1.12207326151619e-06
-3.15976863135623e-05
-1.95226772395308e-05
-2.92488068401871e-05
-1.24197433601596e-05
-1.71045496091353e-05
-2.12712754576716e-05
-3.02910424947559e-05
-3.06193386212631e-05
-2.54252331262149e-05
-1.81531109169497e-05
-1.33388884957669e-05
-1.23050454708383e-05
-3.97228068503745e-05
-1.64850244728531e-05
-2.52648928562637e-05
-1.68138970380417e-05
-3.44123418072761e-05
-2.8575724699111e-05
-8.73782439050863e-06
-3.35208549614636e-05
-4.44758040799591e-05
2.12629609136585e-06
-1.90392421232549e-05
-3.87988428051657e-05
-3.88471944503535e-05
-2.07040906976979e-05
-2.00301100764102e-05
-1.68590505454442e-05
-2.33044045789179e-05
-1.31331956798904e-05
-2.16049472540369e-05
-2.91395964664185e-05
-1.58451106662206e-05
-2.55116505302998e-05
-2.52931983029842e-05
-4.51677833149405e-05
-4.18217427237955e-05
-2.30406246880413e-05
-3.06635038459438e-05
-1.67114826631154e-05
-1.92575477238822e-05
-1.82421185234082e-05
2.91465970391604e-06
-1.49315818222238e-06
-4.34793468176399e-05
-5.58679274149089e-05
1.28307687589105e-05
-2.98160357814467e-05
1.18654373331159e-05
-2.22645425838216e-05
-2.02137296281436e-05
-1.43972746900065e-05
-2.71832283357919e-05
-1.77718024041611e-05
-5.00288645299919e-05
-3.01572501278138e-05
-1.61230794536491e-05
-1.27462610513871e-05
3.17407752859627e-06
-2.56676164988101e-05
-4.74687972657283e-05
-7.86661199533135e-06
-4.51509162101806e-05
-1.15122854985279e-05
-1.7991703010342e-05
-2.27550806728414e-05
-2.02821653953788e-05
-1.61034275468153e-05
-1.47333469411425e-05
-9.66560979414089e-06
-4.43657018818414e-05
-1.69858032564846e-05
-2.79489340762789e-05
-1.9238168143461e-05
-2.3540640359975e-05
-2.5414367053293e-05
-2.25993284867963e-06
-3.83948586501272e-05
-1.39376379618097e-05
-1.97946899895731e-05
-2.52591659414032e-05
-3.94064663829724e-05
-2.17027607945174e-05
-3.76789252468582e-05
-2.80934731365747e-05
-3.43713634310585e-05
-5.75577181730282e-05
-2.81406115232673e-05
-3.09631099142737e-05
-3.23477059757312e-05
-4.48494155820006e-05
-3.1561257325219e-05
-1.45739467482848e-05
-2.45717796090357e-05
-1.58837246205571e-05
-3.19478139148832e-05
-2.27378307853367e-05
-1.81761545267547e-05
-1.87194955174596e-05
-5.14639612488904e-05
-2.86244861381781e-05
-2.59068034912319e-05
-2.1168307760758e-05
-1.63020000649384e-05
-2.30969910454484e-05
-3.5376794063094e-06
-2.59231388067207e-05
-1.16686800249745e-05
-2.66432856833448e-05
-3.53967547775664e-05
-1.87417901471669e-05
-1.02365674898515e-05
-2.86920414262663e-05
-1.7774491711027e-05
-1.50298313728885e-05
-3.66676443885409e-05
-1.60983067452294e-05
-1.36860838037921e-05
-2.05067471957606e-06
-3.24959709295784e-05
-5.37128482937216e-05
-3.76553920569229e-05
-2.03157948642931e-05
-1.70441286162829e-05
6.60250840604089e-06
-9.84314105797357e-06
-3.49344809255849e-05
-7.53145121734834e-06
-1.51902226833976e-05
-1.18844101141846e-05
-3.29710552754489e-05
-2.54581061594052e-06
-1.03923509665528e-05
-1.8796452048251e-05
-1.38121215241434e-05
-1.25965581609691e-05
-1.78481838656856e-05
-1.11342224235045e-05
-2.69804025128447e-05
-2.7229261529772e-05
-1.78543640351528e-05
-1.36182852350151e-05
-1.93392122160942e-05
-3.42693813023382e-05
1.88826052226857e-06
-2.86591814947556e-05
-3.79433675821339e-05
-3.05557481366111e-05
-6.54350803106357e-06
-2.51941415714003e-05
-2.27448262787019e-05
-7.44617052090534e-06
-4.56526357055287e-06
-3.59495759682245e-05
-1.43062301761581e-05
-4.09828583288094e-05
-2.59624214228802e-05
-1.8021221934328e-05
-4.51976196836116e-05
-2.88773831933754e-05
-2.50592904883149e-05
-3.24251988929341e-05
-1.66371221907185e-05
2.97422170420658e-06
-1.671049826085e-05
-7.73944239849621e-06
-1.11834474686311e-05
-1.17073724183489e-05
-1.48926094664109e-05
-6.51958405258016e-07
-7.50053333891139e-06
-4.17927822982978e-05
-1.58431591962583e-05
-2.28418640001043e-05
-1.7141992041688e-05
-3.07865127722086e-05
-3.08093175808007e-05
-1.77672726783854e-05
-3.8405856377883e-05
-3.11793047669564e-06
-1.52139397531225e-05
-1.97832631263159e-05
-1.96759422316434e-05
2.78831011284444e-07
-2.63870094676153e-05
-4.68862064966893e-05
-4.32034628320969e-06
-1.84042352923985e-05
-1.22898493600141e-05
-4.55040408738058e-05
-9.33202599550551e-06
-4.17590649760209e-06
-3.2008063580022e-05
-1.8423220823416e-05
-1.35345016692563e-05
-2.90649719204527e-05
-3.75816573887825e-05
-2.98055670559172e-05
-1.30048530119205e-05
-1.85320737156611e-05
-2.10118574760252e-05
-3.4139985674322e-05
-1.38337077112227e-05
-2.51178973461607e-05
-3.76439202522811e-05
-2.03887956896716e-05
-1.28064747670905e-05
-2.16975751151007e-05
-8.979339931286e-06
-7.56918155855243e-06
4.67806172376896e-06
-1.24366147532559e-05
-3.78305226308582e-05
-3.77475514583613e-05
-6.89822856928176e-06
-9.72258196467553e-06
-3.13278888494535e-05
-6.19850478219906e-06
-2.79461724597138e-05
-1.93346154026952e-05
-1.54041759687362e-05
-1.17452087289057e-05
-4.93172343739475e-05
-4.31009608108121e-05
-1.66573609104538e-05
-2.68185342576156e-05
-2.3012049819572e-05
-1.42696939155025e-05
-1.62996590138106e-05
-1.99420860233741e-05
-3.179692715255e-05
-7.38666430129352e-06
-1.7263670738436e-05
-1.55244684017742e-05
-1.0940287048201e-05
-4.63755469107458e-05
-1.57510689426631e-05
8.49895476701467e-06
-3.33875282165606e-05
-3.73413493871761e-05
-2.90660065677361e-05
-2.80965260511927e-05
-1.05042107423245e-05
-2.95696736410732e-05
-1.99621015546146e-05
-2.56140394390405e-05
-2.16690577862722e-05
-8.0200488256088e-06
-2.07802819210702e-05
-3.24381102468752e-05
-4.37911348527981e-05
-2.94313788139232e-05
-3.28272480408226e-05
-1.50458862160145e-05
-1.92411823292226e-05
-4.26661645066422e-05
-2.34830544880335e-05
-1.49564314853373e-05
-3.54020005807031e-05
-2.5691427420558e-05
-3.12201695260513e-05
-4.09198439762727e-05
-9.88339105737256e-06
-1.55293247265935e-07
-3.7956239154084e-05
-2.06374473711782e-05
-1.10058128091571e-05
1.63689889717839e-06
-2.58611553622899e-05
-1.36883316118784e-05
-1.95657988290516e-05
-4.24430714496112e-05
1.32655050550878e-05
-1.36659422782259e-05
-2.8030019501035e-05
-3.28263369894696e-06
-3.00226410290754e-06
-3.93215779755848e-06
-6.93174548939079e-06
-1.16623784112528e-05
-9.16185194993497e-06
-1.44115909516038e-05
-1.13836633119544e-06
-1.45871046513029e-05
-1.98246723815342e-05
8.71227882932153e-06
-2.05802103508711e-05
-2.17819947423489e-05
4.39844269897831e-06
-1.29708321357193e-05
-4.14723229475399e-06
-2.38032485013119e-05
-1.570999315816e-06
-5.56352722569862e-06
6.22767359078998e-06
-1.9438773126249e-05
-2.02691033110477e-05
-1.77260297579944e-05
-1.50423594207898e-05
-4.19430412090164e-05
-1.88105266774178e-05
-3.54885235593127e-05
-1.54136172174655e-05
-2.65734917367599e-05
-4.56428060812965e-05
-2.63602006402349e-06
-1.75158250861208e-05
-1.42469082186081e-05
-1.83878412429355e-05
-3.2642370871007e-05
-2.82776613442585e-05
-1.8259446987054e-05
-4.07754130205629e-05
-3.16170015567706e-05
-3.95867758399291e-05
-2.25344828292864e-05
-4.4600860140525e-05
-1.46757309921691e-05
-2.68533385206021e-05
-2.08608678281428e-05
-4.03077993367277e-06
-2.43813022458601e-05
-3.3282423658799e-05
-2.57133479075171e-05
-4.84243129346036e-05
-2.58942209680913e-05
-3.08900393134278e-05
-2.71440806147022e-05
-2.85418901847628e-05
-2.09422809390068e-05
-3.65812555148777e-05
-1.07057251395107e-05
-3.70927625462888e-05
-3.75598215624115e-05
-3.88658421030829e-05
-2.83657760584461e-05
-4.33874692799057e-05
-2.22577082059164e-05
-2.59305746119976e-05
-2.25464252971512e-05
-3.16668045930822e-05
-2.29441435892847e-05
-3.14238203091657e-05
-4.20577844351475e-05
-2.58279030857316e-05
6.90746719216163e-07
-2.31669160947185e-07
-6.99883689750214e-06
-2.1844934561782e-05
-5.14016714721455e-05
-2.17456572165553e-05
-1.40649125417844e-05
-1.61763578761527e-05
-3.31670530122643e-05
-9.82469605607003e-06
-1.08630039245191e-05
-2.34401665749632e-05
-4.20601906911289e-05
-1.36707442961573e-05
-1.50794411415095e-05
-2.04298088754836e-05
-3.12288315985874e-05
-1.06993467433535e-05
-3.77556327619993e-05
-1.53488141836055e-05
-2.1117312891888e-06
-2.33684992384201e-05
-1.78011583004159e-05
-1.81844041869464e-05
-2.26244376083779e-05
-2.76804175986208e-05
-2.12029024500186e-05
-7.72645572553073e-06
-2.6510650525571e-05
4.10673089915218e-07
-8.75067990966658e-06
-2.72840775640268e-05
-3.08318568886814e-05
7.13978118582921e-06
-7.43179601342576e-06
-1.24541024221591e-05
-1.81336297598679e-05
-2.51235044622488e-05
2.57272265356981e-06
-1.44169473635342e-05
-4.57457378002146e-05
-3.18505483666276e-05
-2.04320390184974e-05
-8.62869953605546e-06
-2.70169088622627e-05
-1.2961963094003e-05
-4.68291042787731e-05
-9.97305973695275e-06
-1.29736854375653e-05
-6.47216609145398e-06
-3.04666641287125e-06
-4.57857559069182e-05
-2.16293341780566e-05
-1.33317656749847e-05
-2.73543236073647e-05
-4.17040852330705e-06
-2.49345621152673e-05
-2.2503937000238e-05
-2.63545357717827e-05
-1.62426751123254e-05
-3.40045291566213e-05
-3.22977792827941e-05
-2.60260779905047e-05
-2.88206433015973e-05
-2.3968083567292e-05
-4.07059933098241e-05
-1.41759292408446e-05
-2.1332200690264e-05
-4.30241079210265e-05
-3.5131355959989e-05
-7.83838121710667e-06
-4.37734104048301e-05
-5.34301716079626e-05
-3.15580270143998e-05
-8.42135610120702e-06
-1.94447018125769e-05
-1.02361133394883e-05
-9.140125825531e-06
-2.88517381978764e-05
-4.21584216875508e-06
1.43006582228155e-05
-3.83895304810296e-05
-3.13210846196501e-05
-2.13200354147891e-05
-3.24525452074822e-05
-4.60722892821689e-05
-9.20345027450877e-06
-2.24512732133403e-05
-1.90713485231774e-05
-5.84231827006723e-06
-2.9527057437783e-05
1.54218416675823e-05
-4.4988926005476e-05
-1.97262474568183e-05
-3.73097323600498e-05
-1.90796579074537e-05
3.30517659965157e-06
-1.5617920406683e-05
-4.9725465433586e-05
-2.3229685812905e-05
5.6473674789048e-06
4.58383731711964e-06
-3.05097597982677e-05
-1.80261906243083e-05
-1.34643347021639e-05
-1.44784324368093e-05
-5.68757692576651e-06
3.58988185348266e-06
-7.87028982948533e-06
-5.79837138728026e-06
-7.1112959199955e-06
-4.8045489455098e-05
-3.70420510479398e-05
-1.51804080319125e-05
-5.46382182464097e-05
-1.44558097856128e-05
-2.48929195309627e-05
-3.08121296562734e-05
-1.64021603429358e-05
3.90975255858275e-06
-2.56385430321208e-05
-4.31089871402507e-05
-1.46200692340904e-05
-1.14419063247113e-05
-4.74195843876895e-05
-1.4873684455413e-05
-5.46192562143358e-06
-3.81895621787833e-05
-3.2306236018322e-05
-1.63631201172074e-05
-1.7495391723769e-05
-2.0337545352791e-05
-1.74707544922557e-05
-3.46141598902536e-05
-3.56424421273449e-05
-1.34727783908864e-05
-4.83963979121607e-05
-3.72521357590829e-05
-3.18017490726735e-05
-3.39448002490904e-05
-2.44600442855553e-05
-2.2603800367948e-05
-2.69715998545111e-05
-1.89109937052847e-05
-1.0118742175208e-05
-3.0963898924508e-05
-2.38392795629089e-05
-1.62624672639952e-05
-3.49136511262799e-05
-2.55616446372573e-05
-2.72676762196759e-05
-1.40068890453126e-05
-3.55690537820081e-06
-2.0221652881324e-06
-3.82710041762203e-05
-2.81809728501957e-05
-2.08461789227293e-05
-3.39902162959864e-05
-2.81152447083777e-05
-4.64593995540768e-06
-4.54274986119248e-05
-3.53656524274886e-05
-3.78162801167538e-06
-3.02388802716193e-05
-4.06732224074387e-05
-2.01862930612046e-05
-3.75371760609792e-05
-1.34564750261722e-05
6.54097362383901e-06
-3.13287480495517e-05
1.2165881811418e-06
-2.20822915936246e-05
-7.31503461131077e-06
-1.68366333564383e-05
-3.63800176337028e-05
-1.80585228438588e-05
-1.02122859202117e-05
-1.52530140928171e-05
-7.44974777904638e-06
-3.24003597005419e-05
-2.26600839814517e-05
-1.89971177816851e-05
-5.31978605777931e-05
-2.12611295188326e-05
-4.86362324187372e-06
-2.82202387209422e-05
-2.17551121877211e-05
-2.02155197647722e-05
-2.25016610767356e-05
-1.40990637111478e-05
-1.24755439442224e-05
-2.64444423387319e-05
-1.62223953507959e-05
-3.59600272697599e-05
-3.91491879667494e-06
-5.12982709404594e-06
-1.44718531787513e-05
-3.19190871326554e-05
-2.31684535903713e-05
-1.39393160388828e-05
-2.16939488920466e-05
-3.19431154244112e-05
-9.86306110978732e-07
-1.52443873002104e-05
-3.15762225040096e-05
-3.0424765202137e-05
-6.5607456216412e-06
-8.50679292253514e-06
-2.34566354826189e-05
-3.05339904704239e-05
-2.25447009179944e-05
-1.50028066981624e-05
-4.32294024833617e-05
-8.56270744611244e-06
-2.22123541513945e-05
-4.31586951350962e-05
-3.92325692345711e-05
-3.2005945543191e-05
-2.17766379216525e-05
-1.99201966266004e-05
-2.14485402539242e-05
-1.76995013118623e-05
-4.49158354257173e-05
-2.95211555680272e-05
-2.70125524527078e-05
-5.56652790612829e-05
-2.50337810254748e-05
-3.22115703818562e-05
-2.865049299835e-05
-4.5680146879788e-05
-1.09005543898037e-05
-7.50156330010941e-06
-1.7333061085868e-05
-2.92886451278704e-05
-3.4234845012385e-05
-4.45059043305226e-05
-4.33803618017481e-05
-4.36666551266372e-05
-4.05609098736919e-05
-3.77132297920699e-05
-1.42245457421485e-05
-9.90599402978662e-06
-1.77562463068851e-05
-9.44648681452431e-06
-3.14600015137973e-05
-2.34708534264507e-05
-3.21140294741936e-05
-6.77533822231348e-06
-2.03822851581217e-05
-1.64244663771321e-05
-7.94916978500034e-06
-9.88627882620238e-06
-1.3205731450917e-05
-4.31112204720523e-05
-2.00856554347762e-05
-1.77848365498024e-05
-1.41771857422353e-05
-3.0697615457872e-05
-1.01370457559201e-05
-4.94361676357521e-05
1.3847516636652e-05
-1.81598687365901e-05
-1.02560334007223e-05
-1.69431193759687e-05
-1.97849189081594e-05
-2.23408169506342e-05
-2.95737250097692e-05
-9.15271746477716e-06
-2.80491537629545e-05
-1.50916607912482e-05
-2.28673894007563e-05
2.84309725633018e-06
-2.32009913796038e-05
-4.05577007143881e-05
-2.07888513964263e-05
-1.86996003065086e-05
-2.74714308290024e-05
-2.24310943691644e-05
-2.17703242668008e-05
-8.87235204237444e-06
-3.73106394228436e-05
-3.05508023831038e-05
-1.32508600378165e-05
-2.2762174443569e-05
-3.65272404117876e-05
-2.75651555359753e-05
-1.32264552956847e-05
-2.0133343268027e-05
-2.26844261429702e-06
-2.13022748790303e-05
-4.94816535653447e-06
-2.59724200247312e-05
-3.42875436437597e-05
-2.24445438778581e-05
-1.91889663279459e-05
-3.86297453200337e-05
-2.27037524405522e-06
-3.14001834175345e-05
-1.84052794551466e-05
-1.36580540273132e-05
-4.55439641994887e-05
-4.17827196002968e-07
-1.21893073154381e-05
-3.35366337395409e-05
-3.33167396710995e-05
-4.17872497635965e-05
-2.05742848227136e-05
-2.42138817984041e-05
-7.38738304822374e-06
-1.83761572731882e-05
-1.57056945306162e-05
-7.16362578947404e-06
-3.02935459239259e-05
-2.98635975264637e-05
-1.16231099360123e-05
-3.71318448429596e-05
-4.56987116611117e-05
-2.10463860786417e-05
-2.12078018690343e-05
-2.55766559952892e-05
-1.40288092269784e-05
-2.56794322986624e-05
-2.64080233005241e-05
-3.38567107540878e-05
-3.9402724367385e-05
-2.63471850274694e-05
-3.55625657532765e-05
-2.0505587602227e-05
-2.19411966038513e-05
-8.73885937120561e-06
-2.98492674514103e-05
-1.84782524719678e-05
-3.62695280654898e-05
-3.71612494951177e-05
1.34800029170508e-06
-1.77933305393221e-05
5.3295529293747e-07
-1.70050705183518e-05
-2.37473735445321e-05
-2.5647685654442e-05
-1.48650811918985e-05
1.35829252935387e-05
-3.33472944874389e-05
-3.11255019527031e-05
-9.8743143660915e-06
-1.27270230723315e-05
-2.93478995814701e-05
-3.24635726103e-05
-3.64129560923946e-06
-1.35728079839028e-05
-8.52996111387689e-06
-1.10564358621961e-06
1.3695079716611e-06
1.64439059137293e-06
1.83144925731479e-06
-2.2695001006375e-05
-4.0134126692535e-05
-2.71864907484377e-05
-1.60046860722577e-05
-2.9781813222178e-05
-1.44203907830477e-05
-1.58033993347356e-05
-2.60040346133715e-05
-1.88731895425244e-05
-2.9947348646514e-05
-1.36512631100723e-05
-2.29942435551861e-05
5.49807584005345e-06
-9.24318246571415e-06
-1.23790087926126e-05
-4.12379360647336e-05
-1.36167608790326e-05
-1.59607477012983e-05
-2.26631160622439e-05
-3.11232559655709e-05
-2.14081214004073e-05
-2.58653808516091e-05
-8.84480809681357e-06
-1.5984815543902e-05
-2.67458318834065e-05
-1.64834734880661e-05
-2.36949365587999e-05
-1.70224856232763e-05
-2.14053916246285e-05
-2.06853064717382e-05
-2.16226157348256e-05
-2.81717248117557e-05
-2.80792001331552e-05
-2.2876770001325e-05
-1.99807367479026e-05
-7.04012491424975e-06
-1.89391070975948e-05
-1.51619450487077e-05
-2.07904437916847e-05
-1.93773553057796e-05
-1.73819696479127e-05
-3.99783993073229e-05
-2.84636014984601e-05
-2.02115189555328e-05
-3.33485590840135e-05
-1.8281819019792e-05
-4.77902255267464e-06
-2.76688524871065e-05
-1.62206013727535e-05
-1.94616884247056e-05
-3.65658226954314e-06
-1.12401644492874e-05
-8.54527678383974e-06
-4.20844681773494e-05
-1.70390264854393e-05
-2.19624754894927e-05
-2.0450632805926e-05
-1.51886458276736e-05
-2.74365816977461e-05
-1.13622316439832e-05
-2.34422372078101e-05
-2.65886400935027e-05
-1.51795645434086e-05
-1.50157959896427e-05
-4.25161812755329e-05
-5.46969012561541e-06
-1.55035681268302e-05
-7.415408728888e-06
-3.48585064390327e-05
-1.62846542359459e-05
-2.89235570457937e-05
-4.28265608151783e-05
-1.16994460826946e-05
-2.32978630699015e-05
-2.02585650568018e-05
-1.15341140589616e-05
-1.57691614683551e-05
-3.48233204453846e-06
-1.64272268527967e-05
-2.28483742934959e-05
-1.57291007048843e-05
-1.08531224778344e-05
-2.14702461852353e-05
-1.97715769510493e-05
-1.37728840698553e-05
7.88853258342946e-06
-1.7726821040311e-05
-3.53256307377705e-05
-1.71821518515841e-05
-3.02105078597418e-05
-2.60595632962042e-06
-3.06751849912983e-05
-2.42405771693218e-05
-1.95811335056209e-05
-1.87787278440936e-05
-4.4436943263719e-05
-2.0338723922499e-05
-1.56081279502834e-05
-8.29636029613524e-06
-2.34348978052684e-05
-2.83029064385054e-05
-2.63794853678641e-05
-3.43440305285121e-05
-3.98614504872164e-05
-1.73147639761386e-05
-3.45261293579325e-05
-2.99437524668266e-05
-3.21321987127654e-05
-8.78109306590334e-06
-3.24206953772914e-05
-1.66933156760614e-05
-1.94168124143763e-05
-5.21790481154702e-05
-3.02550840329105e-05
-1.77351614234185e-05
-3.64041709375421e-05
-8.9911920376068e-06
-1.03680578641195e-05
-2.75533700588647e-05
-2.52594801832897e-05
-3.11208482638633e-05
-2.90683687254451e-05
-2.50335537729847e-05
-1.41608457901292e-05
-3.26525095227593e-05
-3.43266915960693e-05
-4.44568850493904e-05
-2.30429464627642e-05
-1.60169717230365e-05
-5.22417935903631e-06
-2.51297008754549e-05
-2.47140160595287e-05
-1.61862686192307e-05
-3.1589659695061e-05
-2.97783257885022e-05
-1.48347098194634e-05
-4.05380636820912e-05
-5.59649731411847e-05
-3.24728486756283e-05
-2.72818063201264e-05
-1.89526577993437e-05
-3.22602106636784e-05
-2.57265471742177e-05
-2.48463150720728e-05
-2.26384610805064e-05
-1.45358801051755e-05
-2.82643648891685e-05
-2.98358776968775e-05
-1.60516782615235e-05
-3.98634968405882e-05
-9.88752072154749e-06
-1.11004541915522e-05
-3.11488339990331e-05
-5.33296600566468e-07
-1.10611716521839e-05
-1.89154741697611e-05
-3.83435791750851e-05
-2.19008301650228e-05
-2.75191694760004e-05
-1.88364806236714e-05
-2.21850210789366e-05
-1.12104666145531e-05
-2.62964599476724e-05
-1.80773167542318e-05
4.50275417522837e-06
-7.53340526980074e-06
-2.92430942979323e-05
-2.0028085041561e-05
-6.58665564064624e-06
-2.04224879250265e-05
-1.84715218407536e-05
-2.2177651111919e-06
-3.62229115166276e-05
-3.49531758325273e-05
-1.1419820094076e-05
-2.42656280560536e-05
-2.77204982585443e-05
-3.0208748204249e-05
5.98927185883412e-07
-1.85608764826425e-05
-3.73572160747433e-05
-3.55582586404704e-05
-1.09926050183353e-05
-9.32090495662238e-06
-4.54868652026626e-05
-2.28371563957212e-05
-2.17498118818555e-05
-5.37094459653331e-07
-1.84055320987195e-05
-3.94450866286329e-05
-4.16552976181268e-05
-3.44450655072386e-05
-6.67621605927921e-06
-5.09097470091167e-05
-3.57628532231202e-05
-7.68395150108952e-06
-2.93349962799871e-05
-4.32520949332935e-05
-3.34975309747896e-05
-2.98942026764398e-05
-1.71493291642759e-05
-3.76681686476507e-05
-3.43773352450568e-05
-1.84770119632452e-05
-2.36319242976e-07
-3.83458071644698e-05
-1.84441190870091e-05
-2.8318486967151e-05
-1.60754189910267e-05
-8.9020789901439e-06
-1.62528283210932e-05
-4.92502170375063e-05
-2.27792894173039e-05
-2.1358817880156e-05
-2.5299430413759e-05
-3.63021795117202e-05
-2.56280409493771e-05
-3.73550691734653e-05
-3.64396348444827e-05
-1.75163784999274e-05
-1.50514519972953e-05
-1.9587232973346e-05
-7.00519979543699e-06
-2.98926211162508e-05
-3.96784247654875e-06
-1.72219294118223e-05
-1.70947834534167e-06
-7.33903232281293e-06
-5.49613184741225e-06
-1.29489466477182e-05
-3.47765042059364e-05
-1.52030677427772e-05
-1.80540097045507e-05
-2.57033812722134e-05
-3.19831461079343e-05
-8.32521646996599e-06
-4.4482943253469e-06
-1.86384951211278e-05
-8.55393544902905e-06
-2.33373261874481e-05
-4.52478154832723e-06
-2.95225729971618e-05
-2.55404735346896e-05
-2.60603384274154e-05
-2.56873204451257e-05
-3.85867350545455e-05
-2.03199044430926e-05
-2.8169681856189e-05
-1.64790317680871e-05
-1.17791954514073e-05
-1.88225004242072e-05
-2.00402890819954e-05
-2.03417739091861e-05
-2.3528531616001e-05
-8.99556478250801e-06
-1.45311387641229e-05
-4.25389826862266e-05
-2.32387709221647e-05
-1.51181203040121e-05
-1.77399607163348e-05
-4.08301961642926e-05
-4.34741087006694e-05
-3.96834083123839e-05
-5.34790935321487e-05
-3.2499514875764e-05
-4.37939571102895e-05
-2.64528306050501e-05
-4.51642271236413e-05
-2.29984120102716e-05
-4.16114894304038e-05
-2.4431808409742e-05
-2.23842760391088e-05
-4.23545157943618e-05
-2.73948162268389e-05
-3.38171243350663e-05
-4.25193228628108e-05
-2.42458402293417e-05
-2.85457815297819e-05
5.82969697197531e-07
-1.9132275645028e-05
-3.42747591131471e-05
-3.27440894433297e-05
-2.26245782861206e-05
-2.10289519537523e-05
-2.98674197636109e-05
-2.84970550577759e-05
-2.25327877386548e-05
-2.74505634782079e-05
-2.29983587524522e-05
-4.41395678187683e-05
-3.1157803689708e-05
-2.02195740205058e-05
-2.26873202866195e-05
-2.97285803199505e-05
1.33426533926478e-06
-1.47017741367006e-05
-2.61897214298772e-06
-4.05355128598987e-05
-3.13345666726741e-05
-2.35303172563403e-05
-1.97986360767937e-05
-2.06648829375838e-05
-3.84071823956008e-05
-1.10073571261298e-05
-8.49764760392532e-06
-4.28043668387589e-05
-1.00878050069285e-05
-1.31365396848266e-05
-2.72452374132634e-05
-2.82850051324739e-05
-2.13189682066604e-05
-3.10664287590959e-05
-1.47755728650077e-05
-4.87378586305261e-05
-1.74701173333018e-05
-5.32762722102667e-06
-2.01816883349605e-05
-2.10564126266401e-05
-2.78715024154644e-05
-1.36055933648662e-05
-2.0523594781838e-05
-1.62174660427513e-05
-1.709843047809e-05
-3.85544342258526e-05
-3.03985583175395e-05
-7.31471894158674e-06
-1.80181216709856e-05
-4.46462281568739e-05
-3.33512387710598e-07
-2.43539771388435e-05
-1.77829469436767e-05
-4.00484233532278e-05
-1.58657175992202e-05
-1.45577441331977e-05
-5.47722493209396e-06
-2.73230998574679e-05
-3.21844590295984e-05
-3.12569333871124e-05
-1.08485440294235e-05
-4.09936210033431e-06
-4.09433715768778e-05
-2.40527887998066e-05
-1.91414354191398e-05
-1.2705925138841e-05
-8.75536798989852e-06
-2.20121478678233e-05
-3.25275242048136e-05
-3.6465412091703e-05
-3.74807005386656e-05
-1.61341220164939e-05
-2.39556772969892e-05
-1.18698811292996e-05
-2.23712421218775e-05
-3.95686545232669e-05
-7.02968922858678e-06
-1.9011182590134e-05
-3.07405764924091e-05
-6.41135284216821e-06
-1.73020570980885e-05
-3.78356247572307e-05
-3.74806648611374e-05
-4.50499054634464e-05
-2.04309570126486e-05
-4.02862010086009e-05
-2.93798012295496e-05
-2.65180757507164e-05
-3.23632670280545e-05
-2.97997990597118e-05
-2.47547495011728e-05
-3.80425965729708e-05
-2.82462582636891e-05
-1.3637675202433e-05
-1.99620780217736e-05
-3.61670601461867e-05
-4.91870933627108e-05
-3.33202457716042e-05
-2.37104109502987e-05
1.18572303532962e-06
-4.11969742667997e-05
-2.00701690566138e-05
-4.2254862196286e-05
3.84394876059604e-06
-2.65011352281767e-05
-8.04850313767393e-06
-1.70461771177482e-05
-1.12796692579954e-05
-1.30872812049803e-05
-4.06038674915471e-05
-4.02076848956859e-05
-6.63374425229022e-06
-9.48744123941104e-06
-1.18042509961967e-05
-3.39096518412552e-05
1.78404720530316e-06
-1.5915417310954e-05
1.59337043508284e-05
-1.60321630900393e-05
-1.92382650460022e-05
-1.4018984961162e-05
-2.13744142529542e-05
-2.32831538755346e-05
-2.70759781826274e-05
-2.58980159254902e-05
-2.58366017528441e-05
-5.24083670143567e-05
-1.37935319693922e-05
-1.92675831192664e-05
-8.43259112167455e-06
-8.58695962165943e-06
-2.18807111813787e-05
-3.32984962327254e-05
-2.30696066466498e-05
-2.06676013760794e-05
-1.70802892136836e-05
-2.49298091180979e-05
-1.71976839077952e-05
-2.04342102007654e-05
-3.06900129606663e-05
-2.44825740467888e-06
-1.48858505248648e-05
-2.0798598273793e-05
5.98643333475979e-08
-1.632350067669e-05
-3.87813823561024e-05
-3.63535746564582e-05
-3.02824141696027e-05
-2.56273808948358e-05
-4.37415045089652e-05
-2.58894713003328e-05
-4.24671371834423e-05
-3.09105102237277e-05
-4.75183826923126e-05
-4.20235006050564e-05
-3.8322101528516e-05
-3.4241034501512e-05
-1.66442481483461e-05
-4.76168724121529e-05
-2.42456266744468e-05
-4.16846430966031e-05
-2.6663498035767e-05
-3.09788571322565e-05
-2.9935689667985e-05
-1.68415731569645e-05
-7.66682712074797e-06
-3.6309287467499e-05
-5.05237317088944e-05
-2.00427048833063e-05
-2.72012050935935e-05
8.27960502646289e-06
-1.91611975082489e-05
-3.76787398316204e-05
-2.2942741033981e-05
-2.89066329527372e-05
-2.38705313631784e-05
-2.06122648822891e-05
-3.45758779427056e-05
-3.2429416886063e-05
-4.23546333853507e-05
-2.24360165682509e-05
-3.85346277445363e-05
-1.93024995579211e-05
-1.3076634138531e-05
-3.39621006120954e-06
1.36302505742794e-06
-3.23555399743829e-05
-1.16734096779988e-05
-5.69331682711932e-06
-3.98127965902089e-05
-2.04681251150294e-05
-2.65981605705639e-05
-1.74444671529565e-05
-4.85871292246044e-05
-1.32247860309634e-05
-1.16932394370534e-05
-2.79436947959678e-05
-2.42488785653146e-05
-3.55583348559407e-05
-5.34113697738287e-06
-1.65682513956885e-05
-3.53827889428344e-05
-1.6191833099241e-05
-1.28588154129358e-05
-2.1548925880902e-05
-1.29312776577546e-06
-1.71636724356715e-05
-1.0807688700431e-05
-2.98289973524311e-05
-1.30996801081845e-05
-2.68702806144688e-05
-3.42241300575837e-05
-2.14480872554495e-05
-7.20704649696628e-06
-1.00086747407656e-05
-2.61131964850623e-05
-3.03785512695634e-05
6.49557987304246e-06
-1.3293776776667e-05
-1.18933818413584e-05
-4.87796646736931e-06
-2.55871459690304e-05
-3.62234308397785e-05
-2.04354868310319e-05
-2.48775416075241e-05
-2.97630354323894e-05
-7.58497335956968e-06
-1.61967878100861e-07
-4.01391356142498e-05
-2.50918153524019e-05
-3.17994827377019e-05
-5.20996757134029e-06
-3.72509172927702e-05
-3.67351686491499e-06
-1.64749845982946e-05
-3.21985769960528e-05
-4.65764606294447e-05
-2.7602412065679e-06
-2.64879901865872e-05
-2.36149350552057e-05
-3.52135978455128e-05
-3.61097782988858e-05
-2.52055518571813e-05
-4.68527499871958e-05
-2.75638829529637e-05
-1.40940535859477e-05
-3.04026671850071e-05
-2.60149940900996e-05
-1.72970191510641e-05
-3.24259789261851e-05
-3.75025244927642e-05
-3.48327177610121e-05
-2.14153838765039e-05
-2.87968445032885e-05
-1.80599358683703e-05
-9.70133765641466e-06
-2.91631605096343e-05
-2.86696741358253e-05
-1.55198546164216e-05
-2.1385432881069e-05
-2.84044442193792e-05
-1.10359135652039e-05
-2.17829233616283e-05
-2.87598315077642e-05
-1.26348235294649e-05
-2.23769418768429e-05
-1.82696176857707e-05
-2.37798720727787e-05
-1.56040191724722e-05
-1.25074875967156e-05
-1.76792583060409e-05
-5.13280155872948e-06
9.27456311038573e-08
-1.88393646967055e-05
-2.77922936390661e-05
-1.10575644507659e-05
-1.77686053895974e-05
-2.04183724978371e-05
-2.043873104785e-05
-3.35107307575206e-05
-2.91922423363307e-05
6.38002694706849e-06
-2.43560611850371e-05
-3.11670981083416e-05
-9.45979452131801e-06
-2.86185764753175e-05
-2.12404443425385e-05
-9.46226172779196e-06
-1.35027254567955e-05
-5.32090164847076e-06
-2.13106926340047e-05
-2.56694655505236e-05
-4.64009257839786e-05
-3.94489165098172e-05
-2.46007974633675e-05
-5.62787794451757e-06
5.2733387694169e-06
-2.28094369796613e-05
-2.0629036194798e-05
-2.32065808399836e-05
-2.82738181602732e-05
-1.89713144752453e-05
-5.92249204761869e-06
-9.18319675243001e-06
-3.31011464907247e-05
-2.19492221262681e-05
-6.30804916252415e-06
-2.08259947854962e-05
-2.80706492244477e-05
-3.82666806349589e-05
-1.2094617933685e-05
-1.68669348206004e-05
-2.01495080359487e-05
-2.06986266904635e-05
-1.04745196790697e-05
-3.4596072075643e-05
-3.13444895141908e-06
-3.48788044724034e-05
-6.29321225277173e-06
-2.68937340243956e-05
-4.6874648197285e-05
-1.76273725396329e-05
-1.68278854945198e-05
-2.62216783032698e-05
-2.45483759568372e-05
-4.34735584950321e-05
-1.27798009850891e-05
-2.86249731724896e-05
-3.44122929644737e-05
-7.87683679261895e-06
-7.54475430396454e-06
-8.6429724110092e-06
2.84616372805699e-06
-3.85047644196624e-05
-3.03029920197234e-05
-2.90890402726618e-05
-2.62562907636704e-05
-2.86447287869709e-05
-8.19576417596247e-06
-2.27425814417662e-05
-1.7200273338306e-05
-4.53765817271771e-05
-1.14188099855638e-05
-7.16572553647176e-06
-2.02725867879301e-05
9.6401477970709e-06
-9.48531578547696e-06
6.91243089969013e-06
-2.81249289952408e-05
-2.6668807663824e-05
-1.82067354183606e-05
-2.32755189140915e-05
-1.68369709548486e-05
-2.12892025927009e-05
-1.00082309207608e-05
-9.29770993064013e-06
-1.90235201061527e-05
-2.74831624385238e-05
-9.88046671747592e-06
-1.82723374660513e-05
-1.028211013845e-05
-8.81497450692663e-06
-4.90185014712312e-07
-1.80263808299146e-05
-2.0551584488987e-05
-1.63604327229114e-05
-2.22738390480866e-05
-1.92625446071001e-05
-1.65522802901312e-05
-1.76436982475216e-05
-3.63119102777007e-05
-2.35060961444193e-05
-2.19666793039506e-05
-2.52681469128701e-05
-2.27973647845471e-05
-2.17991879142274e-05
-1.11659224303443e-05
-2.07888245759445e-05
-1.92895680174162e-05
-4.51768167452508e-05
-1.20470051054716e-05
-9.17139204133835e-06
-2.44975875226914e-05
-4.54614592070258e-05
-1.44141791159008e-05
-2.59261467026147e-05
-4.47067740257905e-05
1.85039370838659e-06
-3.49631682894628e-05
-3.60515329203656e-05
-2.34511478631631e-05
-4.08605388763426e-05
-4.42076851562343e-05
-1.83855785906526e-05
-3.94422880697791e-05
-2.76779202215961e-05
-1.09403274588414e-05
2.19261078284269e-06
-2.59718052082759e-06
-4.22331524069877e-05
-3.06850647095907e-05
-2.67036346818333e-05
-4.21610181777501e-05
-2.66649357317475e-05
-3.04613725421979e-05
-3.31591421923589e-05
-1.946789829399e-05
-2.61748039247672e-05
-2.31102461830326e-05
-3.98605539799811e-05
-1.36471701625514e-05
-2.99914631292511e-05
-2.50620704277184e-05
-2.83040520602881e-05
-8.44799370483906e-06
-9.79325080875796e-06
-5.75853116595718e-06
-1.15286298282868e-05
-3.19898398478997e-05
-7.8950626689859e-08
3.73353642292098e-06
-3.26496486410528e-05
-2.17919972117409e-05
-3.56951855558744e-05
-2.36092537998727e-05
-2.62586268386206e-05
-1.35102962316663e-05
-3.23481545135221e-05
-7.93475846973896e-06
-3.54643485667763e-05
-2.89005477898866e-05
7.95243641204264e-07
-1.17226343039238e-05
-3.00212389796222e-05
-2.54858763557419e-05
-8.590528880858e-06
-3.06197101449949e-06
-2.77307787422954e-06
-1.31708522350439e-05
-3.90944530739643e-05
-3.58268270149545e-05
-1.28673882505433e-05
-2.76254370867438e-05
-1.80456234364979e-05
-2.39387364763175e-05
-3.34260295738875e-05
-3.02002364779139e-05
-2.392383419597e-05
-1.99646842826522e-05
-2.89333132091139e-05
-2.38464110218131e-05
5.24961403322262e-06
-9.55573160026676e-06
-1.42501175463916e-05
-1.8781303612667e-06
-2.21512177910611e-05
-3.05297572544396e-05
-1.19389606223273e-05
-1.03714824020563e-05
-1.36821240530785e-05
-4.62345741264169e-06
-1.61888653466751e-05
-2.89049469033537e-05
4.74839248465258e-06
-4.17356738982651e-05
-5.21573762552557e-05
-2.41962760303724e-05
-1.90436730193135e-05
-1.77941409923749e-05
-3.3077349784404e-05
-7.63377478493082e-06
-1.97300923650872e-05
-3.57488259861648e-05
-3.43074278590806e-05
-1.66905095751755e-05
-2.26472120887446e-05
-3.67528019943586e-05
-4.77489100331021e-05
-2.25567054677806e-05
-4.52886917097729e-05
-2.90481166582241e-05
-3.8287301410632e-05
-9.57937475661818e-06
-2.82231307526124e-05
-1.97850894144452e-05
-5.49473600506149e-06
-1.51764247016461e-05
-2.03218279810645e-05
-3.08827795787925e-05
-1.01102106475268e-05
-4.30543631985249e-05
-4.72449554973165e-05
-3.25277362565792e-05
8.00503237424609e-06
-7.67473592098256e-06
-2.19109166998833e-05
2.62436124663492e-06
-1.3463633761388e-05
-3.49452240611794e-05
-2.01206847578401e-05
-9.8918370672385e-06
-2.95291965362647e-05
-2.08517704194605e-05
-4.50578208229482e-06
-2.03813934327006e-05
-1.19771685634846e-05
-1.00995692939539e-05
-2.72865483889164e-05
4.32981057549809e-07
-2.12835442899782e-05
-2.44436040402991e-05
-1.47400396095398e-05
1.09920818320934e-05
6.65379440022407e-06
-3.50018377833576e-05
-6.926794656658e-06
-2.82897566285989e-05
-9.92071723986236e-06
-2.37424544201723e-05
-2.14782473074277e-05
-9.75612753647598e-07
-2.15753302238313e-05
-2.62593934371844e-05
-9.03244651522661e-06
-1.75979425603541e-05
-2.46543070439791e-05
-5.37576180119887e-06
-3.04212487752594e-05
-2.10736332582709e-05
-1.37524862107684e-05
-1.81865392344622e-05
-1.00433584319958e-05
-3.60548091700543e-06
-3.36088577754315e-07
1.80894517503926e-05
-2.90187018542229e-05
-1.64248457854782e-05
-3.19641075814754e-05
-2.66329333239705e-05
-8.95179102275772e-06
6.07633570029366e-07
-1.88438871123005e-05
-3.35510221627976e-05
-4.06824815877279e-06
-4.07383275938674e-05
-1.58404017328885e-05
-2.74390872859571e-05
-1.24911771762685e-05
-6.5445075266347e-06
-2.79224512182738e-05
-2.41398098077841e-05
-1.9175229449076e-05
-3.27550032481445e-05
-1.25632612523613e-05
-3.27101182205896e-05
-3.7574596229162e-05
-3.84347845401237e-05
-2.24836592512853e-05
-3.85740697639892e-06
-1.91703615518041e-05
-1.48502373821116e-05
-1.74920827086262e-05
-2.76341298734002e-05
-2.22140431806361e-05
-2.35728421292336e-05
-1.8113613543291e-05
-2.16791840731459e-05
-3.65432656391203e-05
-2.14450750622719e-05
-2.46466360672018e-05
-3.15393620230084e-05
-2.81019072443289e-05
-4.19316229853357e-05
-2.72444138328919e-06
-2.88635959550869e-05
-3.1169555978705e-05
-1.41461368237379e-05
-1.58761546503359e-05
-1.08995828285e-05
-1.49570475358322e-05
-1.20237228566936e-05
-2.24039692787503e-05
-1.18685360071662e-06
-2.63975553001291e-05
-1.80594704656031e-05
-2.67737436062098e-05
-8.5934136545642e-06
-2.34011788794743e-05
-2.07014210273451e-06
-2.57175455598924e-06
-1.80698772751768e-05
-1.2062781156449e-05
-2.93926461567854e-05
-3.25347678035548e-05
9.77801486884677e-06
-1.48051652242175e-06
-2.7881238427866e-05
-1.88516041002726e-05
-1.95979458860222e-05
-1.77179305388799e-05
2.1553819653201e-06
-1.45338102597455e-05
-1.06611656566763e-05
-1.5856117032206e-07
-2.84031103884518e-05
-7.39484605100226e-06
-1.06313322544833e-05
-9.15409362555357e-06
4.51643106710865e-06
-1.20569550425752e-05
-3.25891862819832e-05
-1.08274445841263e-05
-3.35361390212636e-05
-5.18667551599601e-05
-2.72524249151156e-05
-3.37349182059209e-05
-4.14164189543426e-05
-1.37876876152785e-05
-3.0002736880117e-05
-1.56956795340179e-05
-1.60083189079268e-05
-2.19766847950852e-05
-4.28834369787108e-05
-2.44078789560835e-05
-2.88834253324425e-05
1.06614808634462e-05
-3.44223222857785e-05
-2.16968646394023e-05
-5.19041418942985e-05
-4.18422197043552e-05
-1.93099207234329e-05
-4.36486498251885e-05
-2.08300199042142e-05
-1.776964719291e-05
-4.41446587961078e-05
-3.35874795340472e-05
-2.24918177512224e-05
-1.44087144792603e-05
-6.46307683243755e-06
-2.92217627787493e-05
-3.46087684070986e-05
-2.50942060442822e-05
5.79915213036214e-06
-1.1125148863652e-05
-2.99250451211479e-05
-2.87161588214057e-05
-1.29449810879461e-05
6.80406402924009e-08
-1.81199332405185e-05
-2.50523036294653e-05
-3.27858173125887e-05
-8.14688698252555e-06
-4.34794650527522e-05
-3.84839989646263e-05
-4.94375487229007e-05
-2.34257830789098e-05
-2.36340897970529e-05
-2.35859480030283e-05
-2.73012995835581e-05
-2.88992423047721e-05
-1.4895377277943e-05
-2.88816839531246e-05
-7.37279287835225e-06
-2.11335568066247e-05
-1.94487388169991e-05
-6.15729815189739e-06
-1.65623856515134e-05
6.48687364032808e-06
7.77417145328311e-06
-1.16225798725203e-05
-3.07627668294158e-05
-5.29326094696462e-07
-4.30956329777077e-06
-4.14653538597478e-05
-2.40059930271087e-05
-3.23991680541613e-05
-8.0845318175278e-06
-6.74182728106569e-08
-1.87159733909467e-05
-2.63714567698038e-05
-1.29501454217951e-05
9.29116409786511e-08
-1.35287434127264e-05
-9.69659213730721e-06
1.3286558894906e-05
6.19213686349145e-07
-1.36636231408086e-05
-2.88472105927004e-05
-3.73709892459785e-05
-1.30728726757657e-05
-1.9158972477257e-05
-3.52577493089638e-05
-3.8235744459091e-05
-1.24156903228105e-05
-3.52771130077991e-05
-2.50059421600955e-05
-1.4574734881121e-05
-4.93660239456593e-05
-2.85969690099796e-05
-5.46528540160593e-05
3.01472696746308e-06
-5.16500714588251e-05
-2.61306281556531e-05
-1.12129630097863e-05
-2.55328270744775e-05
-2.82400192530241e-05
-2.62895781988518e-05
-3.83518775784993e-05
-4.51566490727162e-05
-3.33899975525152e-05
-1.89172869615481e-05
-2.64624183522555e-06
-2.41961699176656e-05
-2.8027190624384e-05
-2.30053764726195e-05
-2.42515676051864e-05
-2.48312210363639e-05
-4.2943204864646e-05
-1.60870740602259e-05
-2.01566832906029e-05
-4.15879314112121e-05
-2.54675833136024e-05
-2.63032565741779e-05
-6.47822287995826e-05
-3.72282714037339e-05
-1.40259482637502e-05
-1.66172967492981e-05
-3.90407045364331e-05
-9.4217749445607e-06
-1.95117060372691e-05
-1.19097503414605e-05
-2.08183446985934e-05
-3.27223278727411e-05
-2.93745613213827e-05
-1.26316059996994e-05
-2.08043689963439e-05
-1.78118807601199e-05
-6.49778816409543e-07
-2.40835824657983e-05
-1.76908435296474e-05
-2.99096413473548e-05
-3.03366099645037e-05
-2.12536984443687e-05
-2.04689812141483e-05
-2.32930906509629e-05
-1.80183084643804e-05
-2.47032209041495e-05
-2.41897903528292e-05
-7.95933677877555e-06
-1.41458980152632e-05
-3.12254212162117e-05
-1.06177950268015e-05
-2.83488345705135e-05
-2.22092287702723e-05
-8.13185381546265e-06
-3.46072804606243e-06
-4.93251793500651e-06
-8.83432833279421e-06
4.00562692641003e-06
9.0937936950184e-06
5.7007376206797e-06
-2.51841730924863e-05
9.61703620050245e-08
-2.45214991984013e-05
-1.29008081233325e-05
-2.56842860320528e-05
-9.40112372132874e-06
2.65025475072506e-07
-1.78685247792927e-05
-2.53737695584294e-05
-2.45964529147336e-05
-2.62944564325049e-05
1.02259753556998e-06
-2.03225291561209e-05
-3.46505720541238e-05
-2.3286693025848e-05
-2.77551473433492e-05
-1.77839075328475e-05
-4.54489127457868e-05
-2.96616838493793e-05
-1.95267176845535e-05
-3.47700319014067e-05
-4.8119090248208e-05
-3.59461520305171e-05
-3.85889719279246e-05
-1.40315401947698e-05
-2.62466015954292e-05
-1.20542583812372e-05
-4.17176251936853e-05
-2.50546816170965e-05
-4.01874359922076e-05
-2.7475806497774e-05
-3.89316889464077e-07
-2.67367847593609e-05
-2.648729515776e-05
-3.21218397380171e-05
-1.03874630910035e-05
-4.11884124401837e-05
-4.68688951735618e-05
-1.84552061981973e-05
-2.91853175127583e-05
-3.45207166818705e-05
-1.80279621361764e-05
-1.62998818876914e-05
-2.98216280119281e-05
-2.33688023450193e-05
-2.7766542295168e-05
-2.38119185974888e-05
-1.4814158825049e-05
-4.41402873159825e-06
-3.11669686827461e-05
-2.12779423435447e-05
-2.21394183778709e-05
-2.69756699373469e-05
-1.03000570835605e-05
-3.47157604871034e-05
-1.64184811537874e-05
-2.16311855244744e-05
-4.97076127095333e-05
-1.9751375325872e-05
-2.47035062597147e-05
-1.17816017445439e-05
-5.38693600977024e-06
-2.13336823034743e-05
-3.04668911844713e-06
-3.56498458470426e-05
-1.82303751278164e-05
-3.25850254280053e-05
-2.52016224357548e-07
-2.55814644730945e-05
-1.72163150113704e-05
-5.15357361281873e-05
-1.85989211751184e-05
-1.73642211662917e-05
-3.09852669791565e-05
-5.7351567144248e-06
-1.81170948042664e-05
-2.64014329219173e-05
-8.28782031759948e-06
-2.54581329730146e-05
1.49509828680539e-05
-2.24390057079351e-05
-1.73047663101658e-05
-1.55798100514702e-05
-1.04911032978071e-05
-3.42825071839639e-05
-2.4533412316276e-05
-1.32828716810494e-05
-2.62454593241903e-05
-2.18591686691783e-05
2.56209847954976e-06
-2.72982380780497e-05
-2.44516553804341e-05
-3.7616388319833e-05
-2.24113586196427e-05
-2.09157922543279e-05
-3.40748879492154e-05
-1.69882299040815e-05
-9.96871202467605e-06
-2.59797908438129e-05
-2.54383843089763e-05
-4.32628845956233e-05
-1.26603744051864e-05
-2.17884266986979e-05
-6.79232772311272e-06
-3.5099730375481e-05
-2.60481730602339e-05
-1.28866324687736e-05
-1.73532614640053e-05
-2.77706686675458e-05
-3.6493160875241e-05
-2.56549534716651e-05
-3.12976036702066e-05
-1.81839118946143e-05
-3.63938603229179e-05
-1.19862463004131e-05
-5.04096289993953e-06
-2.89210693416241e-06
-3.35723869536724e-05
-2.49038922062125e-05
-3.9731873564696e-05
-3.26283769896249e-05
-1.20849830205782e-05
-3.36827869488635e-05
-8.51142828174108e-06
-8.10499255009628e-06
-1.38915515665798e-05
-2.31142874980275e-05
-1.46368312454331e-05
1.0238607740599e-06
-1.85797968402625e-05
-2.97780634847857e-05
-2.77131518930987e-05
-2.70450963681704e-05
-2.47688359888696e-05
-3.21038079180612e-06
-2.25943896336182e-05
-2.21728870802577e-05
-2.5731603279138e-05
-3.44819430427438e-05
-1.93878472297038e-05
-1.29724238370108e-05
-3.94464221344374e-05
-3.08849259092122e-05
-3.87076834597435e-06
-1.60017623741875e-05
-2.77353645441334e-05
-2.28760547584299e-05
-1.40973509017576e-05
-4.42895514699233e-06
-3.73935963522831e-05
-2.03801609654472e-05
-8.64600091174595e-06
-8.81980952787713e-06
-1.79819539170574e-05
-2.24173315168172e-05
-3.85832213544365e-06
-8.18006751276319e-06
-1.88861422419427e-05
-1.63187306341484e-05
-3.31086429508228e-06
-3.59877949954889e-05
-7.14996919721052e-06
-2.69655500120899e-05
-2.61069769421192e-06
-9.42952566636837e-06
-3.65046469538377e-05
-3.13333968051329e-05
-2.20463693754488e-05
-3.41948503322176e-05
-2.1514075501458e-05
-4.59093191521915e-05
-2.18212528271857e-05
-3.79503787610525e-05
-2.78838236832413e-05
-1.34974470477206e-06
-9.28481676966391e-06
-6.50368329758471e-05
-1.89129852765695e-05
-1.80687296928701e-05
-2.88502215310964e-05
-9.19549423575145e-06
-5.29474899700923e-06
-1.74232393125028e-05
-1.28698975917858e-05
-1.96573831586017e-05
-3.28107622393054e-07
-2.06232973271281e-05
-2.71665077953629e-05
-5.11390871402798e-05
-2.33002695715323e-06
-4.10502838139189e-05
-4.11995999413363e-05
-8.91274646545184e-06
-2.94682143871013e-05
-1.27951068515057e-05
-5.90749413198328e-06
-1.90360048747066e-05
-4.88661696362969e-05
-2.81403591048178e-05
-1.72315946136867e-05
-2.80215685333606e-05
-2.56309587397977e-05
-2.05049235057801e-05
-1.72959788914211e-05
-2.63145116883123e-05
-3.56654324095863e-05
-3.12959122780061e-05
-1.21046297267218e-05
-1.54451339314502e-05
-3.31901942146041e-05
-4.79202760699894e-06
-8.05221765361231e-06
-2.30146128734647e-05
-2.14497635352314e-05
-1.64283246472952e-05
-2.32883670596095e-05
-1.86365832149522e-05
-1.35999208227972e-05
-1.16593381690203e-06
-1.98678425085235e-05
-1.48885216266055e-05
3.68000556368198e-06
-1.60666809666598e-05
-6.1590416897146e-06
-2.02687512418176e-05
-4.22386342147316e-06
-2.05890731032152e-05
-2.60808414380999e-06
-1.15277846880146e-05
-5.06271613888637e-06
-7.41953004042868e-06
-1.90489105863269e-05
-1.44331380500504e-05
2.58149552050817e-06
-2.16947593367072e-05
-2.50326268363886e-05
-2.14726098910232e-05
-3.13748310914161e-05
-1.92761817754875e-05
-1.93255798198317e-05
-1.07941144089216e-05
-1.59891649325853e-05
-2.03810315259972e-05
-2.87139504259851e-05
-1.81889731874518e-05
-2.75990919586098e-05
-1.08591746508128e-05
-1.59076293161473e-05
-1.91567886373139e-05
-5.56434561972627e-06
-1.04276036141014e-05
-3.17114228170419e-05
-1.01297085697648e-05
-1.58448180674081e-05
-2.317795546554e-05
-4.51419942166009e-05
-4.96996019829365e-05
-4.19512443503707e-05
-2.579873413566e-05
-1.33043722666117e-06
-1.42247897363855e-05
-2.629240712229e-05
-2.19296860047489e-05
-3.14889794772597e-05
-2.4727200325015e-05
-4.95285790766526e-05
-3.49466601708674e-05
-1.89321245635799e-05
-1.947886920512e-05
-2.74940630504226e-05
-2.15735822649335e-05
-2.87688647993226e-05
-3.76793102628535e-05
-3.08334206385751e-05
-9.48548315379876e-06
-1.32342606010734e-05
-1.06860887983396e-05
-2.82210460242145e-05
-3.95432762739975e-05
-3.51079410393323e-05
-3.77083729827515e-05
-3.66744203494129e-05
-2.38236358789778e-05
-1.78576095384511e-05
-1.89419477809395e-05
-1.63914708199643e-05
-3.85796911215749e-05
-2.79573459157176e-05
-1.17416498109845e-05
-1.91028006170128e-05
-1.57526046742497e-05
-1.95748993901152e-05
-2.27961953961851e-05
-8.41984470005e-06
-2.50354974480421e-05
-4.50773611156254e-06
-2.46027004185416e-05
-2.69420567144413e-05
-2.88129290070997e-05
-5.74752603829053e-06
-1.37190504928245e-05
-4.24283673092383e-05
-1.88710968157104e-05
-2.19911169732721e-05
-2.93245431579369e-05
-3.0863495302714e-05
-2.13538298778024e-05
-2.66354538323958e-05
-2.44676246184491e-05
-2.55431625524827e-05
-3.58074556659772e-05
-3.93362207275262e-05
-2.21549932245548e-05
-3.94083150450241e-05
1.6704047939145e-06
-6.37860210267649e-06
-4.54091418809973e-06
-1.17818262066404e-05
-2.46711561686631e-05
-2.36577572712229e-05
4.54576050247676e-06
-2.47357355901279e-05
4.1720914250147e-06
-1.16033059794765e-06
-5.1661837032912e-06
-1.6651282566061e-05
-2.66408630046905e-05
-1.34694116206854e-05
9.37239532288659e-07
-1.35828580424906e-05
-4.46280520924453e-05
-3.22169308282975e-05
-1.75772923563412e-05
-1.48843297521059e-05
-3.24383300148342e-05
-3.82653181844372e-05
-3.62307327989423e-05
7.18918113754027e-06
-2.31021348120984e-05
-2.65039822648757e-06
-2.44124622038172e-05
-3.19096994942876e-05
-1.6813571434063e-05
-2.79085955284741e-05
-1.26299289980453e-05
-1.73972171436443e-05
-2.01826462073077e-05
-1.18848515208876e-05
-2.84595627648841e-05
-3.35723790474961e-06
-3.26583243158327e-05
-2.66328534885286e-05
-1.83736846341832e-05
-3.04280624854888e-05
-4.00380476483411e-05
-4.94441086082985e-05
-2.73521854346133e-05
-2.79203286871086e-05
-1.09658559910448e-05
-4.01224617669856e-05
-3.65706797586565e-06
-3.55715448477517e-05
-2.92620064286035e-05
-2.6073685440885e-06
-3.82329269173564e-05
-3.13227680334228e-05
-4.01111549206043e-05
-1.81349412634259e-05
-1.97648650851529e-05
-1.89608911210041e-05
-3.13153358522716e-05
-3.47980609696962e-05
-1.9483676776588e-05
-1.0545180404797e-05
-2.38662193472025e-05
-1.43604042162417e-05
1.21801687339708e-05
-1.95277696449107e-05
-3.31560760683449e-05
-2.42856738072493e-05
-1.68890341437521e-07
-1.66805396690271e-05
-2.98380343357442e-06
-1.14321748061268e-05
-1.92492523427206e-05
-1.77876413946374e-05
-3.52430064138117e-05
-4.39224699180104e-05
-2.43390188019761e-05
-1.58564606974456e-05
-2.09952117871068e-05
-8.66651673728589e-06
-2.20160691387645e-05
-4.88555186852826e-06
-2.16287023457257e-05
-3.87762745672335e-05
-8.84148879018968e-06
-3.6285038847366e-05
1.3585812069684e-05
-1.01514243088724e-05
-2.48163067534872e-05
8.72127310334371e-07
-2.11115793092961e-05
-3.94868558918182e-05
-1.64541257912899e-05
6.9679170712348e-06
-1.83321366119652e-05
-1.25334726082633e-05
-3.93966815999804e-05
-4.06529693822105e-05
-2.50964178792462e-05
-7.89318777975755e-06
-1.46473695731221e-05
-1.37551923990181e-05
-5.75529791047842e-05
-3.60350934077668e-05
-4.01090578246932e-05
-1.69554230540025e-05
-3.54709947332217e-05
-9.94274569951677e-06
-4.66323054257824e-05
-1.90134668027048e-05
-4.11523809254025e-05
-2.46968215853264e-05
-4.12185701874029e-05
-3.2790455636176e-05
-2.08300689110949e-05
-2.71547708724462e-05
-3.31209542915787e-05
-1.39740853839643e-05
-3.83825756516213e-05
-8.29935570819222e-06
-1.00742044300031e-05
-4.66150707116427e-06
-1.99067082222717e-05
-1.8188165490281e-05
-1.52296584572779e-05
-2.26178324523746e-05
-3.95223762933419e-05
-3.46918008122162e-05
-2.21005425635113e-05
-2.1733998961992e-05
-3.6604470674022e-05
-3.81420237340371e-07
-3.44020719975129e-05
-4.39197170931163e-05
-2.75390590826731e-05
-3.17290962172224e-05
-2.32248327985886e-05
-3.29119697794666e-05
-2.61155680816068e-05
-5.16906031092524e-06
-3.67645188104102e-05
-3.21204356767266e-05
-3.51108473716216e-05
-8.31466590809756e-06
-2.94943643787015e-05
-3.05196221756201e-05
-1.71482439494069e-05
-3.50985963182257e-05
-2.78774452906207e-05
-1.4885145977939e-05
-3.32105736527021e-05
-2.15903714093528e-05
-3.530713881764e-06
-1.5392827208949e-05
-2.53195027259808e-05
4.58649140802114e-07
-4.48961344950333e-05
-3.66297290007093e-05
-9.04595798204677e-07
-2.12453767915944e-05
-3.24455185822951e-05
-2.54411014888916e-05
-1.73220887511343e-05
-2.85962203583116e-05
-4.09968859658086e-06
-2.82839079849467e-05
-1.38095746689146e-05
-2.15337620120321e-05
-9.03700626319862e-06
-4.39951225423783e-06
-8.14506245944373e-06
-1.29511257076151e-05
-2.1391809007554e-05
-3.43555018300782e-05
-7.28498203779592e-06
-9.10718653536123e-06
-2.653097675305e-05
-2.76790895245881e-05
-2.0932666736841e-05
-2.96684539910581e-05
-3.1696531602126e-05
-3.39000542928845e-05
-1.65504558223589e-05
-1.80113748705148e-05
-6.51283685758795e-06
-4.63638453976378e-05
-2.41218789932813e-05
-3.57857543665507e-05
-2.47981081002639e-05
-2.50466008370791e-05
-1.57376931406604e-05
-2.99333018069857e-05
-4.25936902099268e-05
-1.11225417147094e-05
-2.0554711819102e-05
-8.71011209514778e-06
-3.42590304446856e-05
-4.77849479320232e-05
-3.1458205226093e-05
-1.6903825059484e-05
-2.68562099742616e-05
-3.11867323499992e-05
1.16915484557886e-05
-5.33432716424692e-06
-1.31804883225711e-05
-2.09396982385192e-05
-1.09912421552969e-05
-1.35344897677049e-05
-3.61597585105217e-05
-1.69159970717413e-05
-1.46552310190762e-05
-4.4402369116425e-05
-3.38928950236949e-05
-1.96158926643977e-05
-1.13064252402687e-05
-2.00738920695589e-05
-2.70107792906052e-05
-1.32319203497326e-05
-3.31305393542615e-05
-1.84811474566752e-05
-4.54105170554811e-05
-2.20394238561128e-06
-9.53388730788811e-06
-2.44752719045358e-05
-9.2411405212632e-06
-1.97904742003618e-05
-1.3755704164105e-05
-1.09355672306426e-05
-2.09631745579803e-05
-2.97270724765974e-05
-3.0064867836924e-05
-2.43236509996836e-05
-2.48453248261317e-07
-2.05958248618804e-05
-1.55491659342903e-05
-1.12056010311212e-05
-1.94824012744275e-06
-2.01624045635259e-05
-3.272256587844e-05
9.01620444784479e-06
-2.2718337091343e-05
1.85233260119174e-06
-4.22345278060383e-05
-2.13660019138109e-05
-2.55746712438794e-05
-8.46634704409822e-06
-2.91392994146739e-05
-1.32699138215596e-06
-3.59659649821431e-05
-1.06361118881008e-05
-1.54641882500331e-05
-2.48073563561122e-05
-3.65918973015112e-05
-1.59015513108669e-05
-3.58196728052121e-05
-4.0050619872275e-05
7.53356049782352e-06
-8.85463416176085e-06
-1.44203347238011e-05
-3.11409086154699e-05
-4.25734782976675e-06
-5.91504457933057e-06
-2.49683029793629e-05
1.3045782534514e-06
-5.29508591778238e-05
-2.05119604446593e-05
-1.87356455673599e-05
-1.60168074344251e-06
2.21077348350029e-07
-3.00873624206072e-05
-3.50021276049697e-05
-1.33055311178401e-05
-2.92119827036885e-05
-1.77578880068549e-05
-3.23245819714491e-05
-2.08266214682445e-05
-2.49775002683265e-05
-3.06418103306109e-05
-2.60871945751519e-05
-2.54977477295635e-05
-3.75832443169254e-05
-1.30101408128306e-05
-3.44382352347408e-05
-9.33445532387734e-06
-3.5768955617487e-05
-3.28797609038124e-05
-1.74121766715535e-05
-3.16738699492418e-05
-3.42690017896199e-05
-3.03070000489865e-05
-7.90648334009605e-06
-4.78113488439666e-06
-1.52587714689361e-05
-1.62427467217329e-05
-3.30661955511282e-05
-1.69568092179154e-05
-2.40030689195176e-05
-1.74431103319116e-05
-3.12305088065612e-05
1.14693817290752e-06
-2.11448345195489e-05
-1.79781038137729e-05
-1.6166376913531e-05
-1.45230949933728e-05
-1.72100944554725e-05
-1.28498532549797e-05
-1.68363977362847e-05
-3.63824937128741e-05
-5.46148447803822e-05
-3.76940280612022e-06
-1.83240530875274e-06
-1.94278687126594e-05
-1.45534908746945e-05
-1.8558595695129e-05
-1.87830027592162e-05
-8.19130085001635e-06
-1.40132091542617e-05
-2.92731300696248e-05
5.60071333142987e-07
-1.95805876332293e-05
-3.20151832313444e-05
-1.26365018401543e-06
-1.77222113435322e-05
-3.10901276654976e-05
-1.09739002767823e-06
-1.28504199847266e-05
-1.31968265210097e-05
-9.84074728753132e-06
-1.81804460561523e-05
-1.65675929232359e-05
-1.94109990239685e-05
-1.97564955818626e-05
-2.50219680582668e-06
-2.5528600640981e-05
-3.25022055799134e-05
-1.33021525291817e-05
-1.14387726636142e-05
-2.09107514492486e-05
-3.83375283584775e-05
-2.26735860484128e-05
-3.4354399445272e-05
-2.00105988049031e-05
-3.84330658850414e-05
-2.36394491532629e-05
-1.81156877603846e-05
-4.27063438952911e-05
-1.40683455372623e-05
-2.43003876402986e-06
-1.51459330652159e-05
-1.04875490527858e-05
-2.18142825544526e-05
-2.8085497981476e-05
-2.42687597852538e-05
-1.19580834446636e-05
-4.04958448426608e-05
-1.51401718156548e-05
-4.3280995656183e-05
-3.19525315264461e-05
-3.74971351276005e-06
-3.37587578110686e-05
-6.30758291798098e-06
-3.97639400195275e-05
-4.56419561578812e-05
-1.46628059210055e-05
-1.76970643490625e-05
-3.82340969949975e-05
-1.39614694386571e-05
-2.96879910096984e-05
-3.29294218555436e-05
-1.36099855399844e-05
-3.50629922832737e-05
-1.75726872886107e-05
-3.87244848792815e-05
-1.98262587743616e-05
-4.49157614844015e-05
-1.78109642184544e-05
-1.16472635305749e-05
-2.67259762966039e-05
-3.88005762207647e-05
-1.4805675603954e-05
2.29505699833576e-06
-3.85363622933769e-05
-1.10308265877574e-05
-2.21767933233552e-05
-2.32342061845668e-05
-8.54244345643729e-06
-1.56943369204933e-05
-3.19127070712012e-05
-4.03550020609736e-05
-3.6075381699155e-05
-2.87439242473834e-05
-1.01790350812839e-05
-1.58844763733683e-05
-3.77320113748774e-05
-4.16456541914792e-05
-1.87182950735692e-05
-4.79505381248968e-06
-3.92229761169535e-05
-1.3402903584065e-05
-2.92039454154581e-05
-8.95940531471123e-06
-7.79252689982934e-06
-1.50631184172005e-05
6.0703022638708e-06
-2.93631293314427e-05
-2.70843630227167e-05
-9.53470420487354e-06
-2.82137210172338e-05
-2.84127214997035e-05
-7.80501488159619e-06
-1.33552767409019e-05
-8.46330146085753e-06
-1.38531450729744e-05
-4.74104519916613e-06
-2.00318363117891e-05
-1.33160967844905e-05
-4.94616521781185e-06
-2.17636974693788e-05
-2.13455749459499e-05
-6.73957441887839e-06
-1.41931399646729e-05
-7.97203954191082e-06
-1.44342256703922e-05
-1.50040794714671e-05
-2.24823440710406e-05
-3.23180667123644e-05
-1.71470258799747e-05
-2.03859339519723e-05
-1.5373170028835e-05
-3.25764210119967e-05
-3.39421572942366e-05
-3.04494163910425e-05
-4.17190763051693e-05
-3.9087420302378e-05
-3.49920538681469e-06
-3.49464224467566e-05
-1.71400505323151e-05
-3.89087404920761e-05
-1.65202777382256e-05
-1.03161260470112e-05
-2.47157585483707e-05
-3.20607856154523e-05
-1.71772154284348e-05
-7.84152558970889e-06
-3.86362213012562e-05
-4.31935166116575e-05
-1.03341196966004e-05
-4.47797402494667e-05
-3.25351015870763e-05
-1.75790144013307e-05
-2.01807270446056e-05
-2.80836012069515e-05
-1.86475802463408e-05
-7.42452950834318e-06
-1.89339087545639e-05
-3.57719529994949e-05
-1.23778286796526e-05
-1.78564459067329e-05
-7.48476488311517e-06
-2.61909168217431e-05
-4.28227830831473e-05
-3.50966338929605e-05
-9.82367540954633e-06
-3.0097394820881e-05
-2.94297243524347e-05
-2.03460173115312e-05
-4.05792023528301e-05
-1.09801981634756e-05
-5.08115774387517e-06
-2.13891938632779e-05
-1.18421680847223e-05
-2.4075939959528e-05
-1.83429411920639e-05
-2.11490990533343e-05
-6.91012619757625e-06
-2.00518348191882e-05
7.40689508061263e-07
-2.59919342557367e-05
-1.44498324086917e-05
-1.134574299373e-05
-2.01513837201457e-05
-1.96231098765073e-05
-1.59591529634368e-05
-8.66480579146507e-06
3.22179279604002e-06
-6.75981702674898e-06
-1.91765920530325e-05
3.10912411924393e-06
-2.35845979198641e-05
-1.38819855634251e-05
-2.95332773028519e-05
-1.22949397648331e-05
-1.45510026283668e-06
-3.27969091627459e-05
-2.07391872214562e-05
-2.62471233388532e-05
-1.76311014854025e-05
-1.43425562670531e-05
-2.78303227326789e-05
-2.49666441680603e-05
-2.30357365171467e-05
-2.6550832782474e-06
-3.08964173333655e-05
-2.40784459349131e-06
-2.41276220422199e-05
-4.09753852064407e-05
-1.57737534231937e-05
5.33859306755685e-06
-3.77462531089522e-05
-1.66203668767328e-05
-2.30669720192154e-05
-2.10993858554145e-05
-2.31594714590549e-05
-1.38747336479887e-05
-2.85068915232135e-05
-2.4728445438186e-05
-3.37598729983243e-05
-3.96496445495388e-05
-1.86484731665518e-05
-4.93010250423987e-05
-2.90073765513026e-05
-2.58409170230706e-05
-2.43000686072146e-05
-5.63685890732513e-06
2.0027146174569e-06
-5.13326232946897e-05
-1.54729735618173e-05
-1.16632743752341e-05
-2.64845426754798e-05
-3.37057103750139e-05
1.31144593394888e-06
-4.88614349057545e-05
-2.29277315157991e-05
-3.50263692817577e-05
-1.76457096216656e-05
-2.96045514014099e-05
-2.53123219305208e-05
-3.08870287564604e-05
-1.51962626384351e-05
-4.66934743635683e-06
-2.65672421941301e-05
-3.09327796239206e-05
-2.96109289107936e-05
-3.40754460326299e-05
-2.91699521814335e-05
-2.235672581521e-05
-3.37851432600052e-05
-3.50567393403087e-05
-3.0339668821892e-05
-2.51992403494463e-05
-2.36763369493064e-05
-1.15556513157579e-05
-1.52951843253553e-05
-1.00013346494312e-05
-4.30172667207252e-05
-1.28088087565211e-05
-2.60324237217806e-05
-3.33881519560838e-05
-3.53477315482115e-05
6.50904163518281e-06
-2.05934618880516e-05
-5.92361061866898e-06
-8.2323336444422e-06
-1.77484739162517e-05
-2.63164516076891e-05
-3.16125008350168e-06
-3.85008749834788e-06
-3.71036850783753e-05
-7.32683800532681e-06
-1.01394862612718e-05
-1.33722391611914e-05
-6.89564180862421e-06
-1.51314982270215e-05
-1.93302613328017e-05
-1.28401802757711e-05
-4.6236434976359e-06
-1.71802197060544e-05
-3.34284068648256e-05
-6.32008788171519e-06
-3.28926666747131e-05
-2.30560356640831e-05
-2.6655963309976e-05
-7.1227546285898e-06
-5.59595139823397e-05
-2.1962193647768e-05
-1.91123179812906e-05
-2.05020784360903e-05
-3.54616911758082e-05
2.73790522273297e-06
-3.1268412179265e-05
-3.16805930985503e-05
-2.5246331177075e-05
-4.44200313910136e-05
-3.35263719958306e-05
-3.35584153578701e-05
-1.08288205184905e-05
-1.24422875304346e-05
-3.57389735535873e-05
-2.95652759107753e-05
-1.28038281533497e-05
-1.52864196045782e-05
-4.99815758196816e-05
-2.25708238087592e-05
-1.80505715844371e-05
-2.57154222304759e-05
-4.4148467912348e-05
-2.35657996754969e-05
-3.81675307842473e-05
-1.41871228469391e-05
-2.74229524231353e-05
-1.42997950789903e-05
-4.21724601539893e-06
-9.93526795910455e-06
-3.11981282670097e-05
-1.78876272925929e-05
-1.75875779449964e-05
-4.73566734481157e-05
-3.2915536160618e-05
-2.49698119918584e-05
-3.96122164302398e-05
-4.65784647986512e-06
-3.11242814508581e-05
-3.03093786643927e-05
-2.98049188680946e-05
-1.71216558229755e-05
-2.68957408451309e-05
6.58368348475287e-06
-2.43930279276773e-05
-1.50239014313508e-05
-3.20123105031203e-05
-2.63720703616151e-05
-4.72568601423204e-05
-2.18201111740792e-05
-1.14745974667318e-06
-1.66251058986441e-05
-1.04097365146014e-05
-1.17689041184505e-05
-1.99641548595883e-06
-2.56099326659556e-05
-2.58717858019507e-05
-9.581361232941e-06
-8.22720783397783e-06
-3.00513791710291e-05
-1.93942553028851e-05
-1.57282194609394e-05
-1.94592554807567e-05
-1.26516648221112e-05
-8.30117773581697e-06
2.68841566269305e-06
-1.91686438778632e-05
-2.99998279927951e-05
-2.181636464994e-06
-3.46035212846034e-05
-4.86885816847315e-05
-1.44456313109421e-05
-1.66817785321814e-05
-2.45796567812242e-05
-2.47544323330396e-05
-3.02213076922865e-05
-1.60707105174096e-05
-3.96150310527885e-06
-1.61932720387605e-05
-1.08349141388614e-05
-1.19205332713701e-05
3.65535107898638e-06
-2.06740944600259e-05
-2.03073455025554e-05
-3.56694511881962e-05
-3.27925493119582e-05
-2.20515733881637e-05
-1.87039530900815e-05
-2.02920814783355e-05
-4.05385610977014e-05
-3.0203189213949e-05
-4.36920533575546e-05
-1.42945267019143e-05
-1.72902982674234e-05
-1.41183697981293e-05
-3.08520296191959e-05
-1.78690225617534e-05
-4.07297314657191e-05
-2.57137113404881e-05
-2.1598596040358e-05
-2.38243992969346e-05
-3.42894067852193e-05
1.65960389064531e-05
-2.49030211431412e-05
-3.41003993245366e-05
4.79046233750345e-07
-1.22459227481228e-05
-1.65339808966189e-05
-1.70522073973269e-05
-3.08118605140441e-05
-2.10521899433238e-05
-1.59688801451533e-05
-2.69199223459759e-05
-3.96886071009431e-05
-9.52184233219828e-06
-3.61634078113896e-05
-1.06266507458786e-05
-1.11506221045631e-05
-4.55203919274476e-05
-1.44333058794625e-05
-2.09551346264399e-05
-8.57555477496319e-06
-1.92073177657199e-05
-1.27724146001862e-05
-4.36292466300716e-06
-5.07277605784516e-05
-3.03494012776288e-05
-1.84322129642854e-05
-2.38764898504113e-05
-1.93624190966349e-05
4.08414741374876e-06
-3.94070365253005e-05
-1.02058804169257e-05
-3.18829265899749e-05
-1.11474239047044e-06
-4.70768615097408e-08
-1.34654363761427e-05
-9.65396667330111e-06
-2.09615508815023e-05
-1.74379268843061e-05
4.53901546522767e-06
-1.31504559818378e-05
-2.9978918338211e-05
-2.25664601080011e-05
-3.39583072134726e-05
-3.45439956234972e-05
-8.71532951508419e-06
4.65920935962015e-06
-2.76026510348469e-05
3.05490665857772e-06
-3.42619946609439e-05
-1.15974830497709e-05
-2.31468366148808e-05
-1.46749301748251e-05
-4.81121169676159e-05
-2.82193980907199e-05
-3.87423195011888e-05
-3.1137816573164e-05
-2.99746663183136e-05
-1.17702651842411e-05
-2.63096717547477e-05
-1.85549274928628e-05
-2.99595227399331e-05
-4.86565096925129e-05
-2.55054398904909e-05
-5.69996381598585e-06
-5.13244582651916e-06
-3.86813911937279e-05
-2.7433313445553e-05
-2.63923632351576e-05
-2.44693285794259e-05
-5.98684383622386e-05
-2.01568111308818e-05
-2.26775692434781e-05
-1.50843732716489e-05
-5.06607973813059e-05
-3.11871817110342e-05
-2.01677126366544e-05
-5.86910419258024e-05
-3.75057835032827e-05
-3.29587581499947e-05
-2.63482876690778e-05
5.5377147306073e-06
-2.13018889041947e-05
-1.04006529416068e-05
-2.34165028455978e-05
-3.33644497818729e-05
-4.96762290305109e-05
-1.59497188726561e-05
-1.59774198736368e-05
5.04821362063034e-06
-2.33796585822571e-05
-3.55548191982813e-06
-2.70480177227354e-05
-1.7082282673365e-05
-1.5044972705108e-05
-3.61197762668085e-05
-3.31056853802098e-05
-1.07354224131979e-05
-4.41329684504667e-06
-3.47213625771185e-05
-2.85857918743473e-05
-2.38035269846586e-05
-1.44462032382984e-05
-3.64751358242737e-05
-3.89069868090136e-05
-2.83624414779564e-05
-2.89802968546377e-05
-1.86799154241824e-05
-3.61578885309499e-05
-1.35825544161716e-05
-4.21776073724808e-05
-1.72845960727611e-05
-2.22873231400915e-05
-2.54379953788787e-05
-3.24827438616919e-06
1.41344934197271e-06
-1.59438416625428e-06
-1.23497278968965e-05
-3.34948244570329e-06
1.67454669406196e-05
3.120854853766e-08
4.43268677838328e-06
-1.09458963512886e-06
-2.86785713425837e-06
-3.98562488882584e-06
-1.84015101299134e-05
-2.87720066889198e-05
-1.78844941824465e-05
-2.8645941178164e-05
-1.93860972399083e-05
-3.17578214922095e-05
8.47748984204776e-07
-2.00838412530301e-05
-2.05786412850897e-05
-1.4897061063477e-05
-2.0038175620601e-05
-4.95542836375305e-06
-2.21664621391521e-05
-1.40285503860739e-05
-4.01809720712453e-05
-2.39508259319773e-05
-2.18973514918432e-05
-2.33203717262494e-05
-6.05180490154275e-06
-6.16146274309418e-06
-1.22961698115604e-05
-2.75695794613624e-05
-2.40831917150257e-05
-1.87251343014883e-05
-3.00130394936323e-06
-2.20306578304644e-05
-2.41216037467277e-05
4.3350732614283e-06
-3.4137601045968e-05
-3.91278000675559e-05
-6.35626353184865e-06
-6.48744413199389e-06
-2.37456639740355e-05
-1.72108522824526e-05
-1.73932897307655e-05
6.16453828784595e-06
-2.2906778307145e-05
-2.70422394328327e-05
-3.4654855960201e-05
-1.84361512021703e-05
-1.35726920407243e-05
4.6871053138603e-07
-6.96172621900523e-06
-2.10247716200881e-05
-1.03936107102981e-05
-1.10649298549729e-05
-2.32439405226678e-05
-2.33163573758024e-05
-6.64915163424222e-06
1.15349945970077e-06
5.41335102418009e-06
-1.59339661692618e-05
-2.25014858345241e-05
-2.02765514940873e-05
-1.28140706811738e-05
-9.80249835000673e-06
-7.10921392940752e-06
-3.31302114223116e-06
-2.07689348917064e-05
-2.11551297927347e-05
-1.14255251001285e-05
-4.19677525290176e-05
-2.60469697994184e-05
4.3801306377517e-06
-1.37171467792137e-05
-1.29700194777693e-05
-3.84537617988348e-06
-7.14418808499039e-06
-9.69947447616457e-06
-8.14650787659469e-06
-1.67965664637087e-07
-3.94042039383926e-05
-1.93125237330319e-05
-1.61208957571278e-05
4.08677681304453e-06
-7.8950425142672e-06
-2.02671374700924e-05
-2.08091060417955e-05
-1.77352957965983e-05
-1.51485859937485e-05
-2.63885854761482e-05
2.65055904390464e-06
-4.16654048042152e-05
-2.46281990480447e-05
-1.71504665683512e-05
1.46789426404652e-06
-1.64621890686429e-05
-2.83853276213615e-05
-5.30756358183112e-06
-2.64632653480659e-08
-1.83596615839147e-05
-1.82946869773798e-05
5.0356492753477e-06
-1.57224080529803e-05
-1.78577412685856e-05
-1.71949140444711e-05
-1.52046196835135e-05
-7.16799037530148e-06
-6.77211977993055e-06
-2.4846941941533e-06
1.1382228157759e-05
-6.67929226902088e-06
-2.13912206942742e-05
-6.17628557299856e-06
-3.49614536702572e-05
-3.92698439518492e-05
-1.86290770682628e-05
-1.95812320571642e-05
-4.47387609224963e-05
8.42763536191135e-06
-4.08402012832102e-06
-1.09345241968528e-05
-6.37004708890521e-06
-5.22298019948909e-06
-2.54115000044167e-05
-2.94375774348814e-05
-3.3842797996973e-05
-1.4835555681255e-05
-1.61688937927513e-05
-3.33290542040975e-05
-5.78816743181263e-06
-1.31781124113163e-05
-2.71418885371682e-05
-8.99709340750679e-06
-3.22974879676232e-06
-7.51580802961218e-06
-1.88385242991854e-05
-1.18527202441415e-05
-2.3233012092784e-05
-3.06416051079424e-05
-6.54396334994198e-06
-2.34369014944854e-05
-3.41684995433361e-05
-1.19903502989456e-05
-9.81190711169022e-06
-2.00287711224101e-05
-8.48634988327815e-06
2.1854582623056e-05
-1.80555945118664e-05
6.50518408267715e-07
-2.51036700981475e-05
1.13941483262353e-05
-1.29824659666207e-05
-2.62412526829091e-05
-2.17507385130017e-05
-2.20468094265862e-05
-1.07098535974579e-05
8.71643927897651e-06
-3.19697782228524e-05
-9.72234571495466e-06
-6.13490310161191e-06
-1.47878852049802e-05
2.0265584580054e-05
-1.86351928023258e-05
-1.47511397366769e-05
-4.23252545074898e-06
-3.29097552458968e-05
-1.37410793938599e-05
1.63452780017455e-06
-1.70787646019534e-05
-2.67812758812624e-05
-1.71162911476512e-05
-1.64756888820802e-05
-7.21155597230572e-06
-2.75684451234038e-05
-2.68570809565143e-06
-5.92833519680424e-06
-9.82432896529053e-06
-7.0213487444867e-06
-2.44807818001769e-05
-2.26997663036008e-05
-3.58998998967817e-05
-1.28153336056644e-05
-1.14129354513259e-05
-1.11598264265479e-05
-3.43735398327319e-06
-1.91399349790595e-05
-3.19010050807823e-05
-3.71093925097619e-05
-2.12022632053631e-05
-9.30091211507719e-06
-1.35153545707415e-05
-2.48536151183969e-05
-3.80873556556303e-05
-1.94536980087155e-05
-4.38851193778208e-05
-8.15243729457661e-06
-1.11747318027149e-05
-8.71721913915692e-06
-1.71182173061243e-05
-8.32292204207699e-06
-9.4871637786403e-06
-1.86310657420769e-05
-1.50522985530845e-05
-1.08954013768564e-05
-1.43477192888842e-05
-2.09926982030566e-05
-2.59973911318835e-05
-2.29670095897097e-05
-3.29645467646717e-06
-3.32047746918939e-05
-8.56547159375356e-06
-1.21001344297342e-05
-1.14033659443587e-05
-2.77249018402009e-05
-3.38704026100163e-05
-2.56788973400377e-05
-4.04253119943058e-05
-2.26292775162373e-05
-2.1613987659845e-05
-2.93496604588477e-05
-2.46881830157101e-05
-9.38891634907624e-06
-3.93389433760119e-05
-2.27717557564307e-05
-3.27372027911388e-06
-6.0018836881918e-06
-2.39305892498482e-05
-2.98458931338515e-05
-1.64059688356637e-05
-4.17256049117178e-05
-1.66906774844482e-05
-1.31227310190675e-05
-3.24872498756151e-06
-3.47490407829143e-07
-3.21919738795647e-05
-2.2490946114782e-05
-2.88036700715195e-05
-1.24877228910791e-05
-1.53465757135908e-06
-2.1179269155674e-05
-2.08717626170512e-05
-1.42067542926876e-05
-1.13290669469226e-05
-6.35788339532005e-06
-1.73077544162118e-05
-1.9405199859824e-05
-3.11075472062448e-05
-1.99307137326721e-05
-1.16049572343152e-05
-6.86621059790338e-06
-5.11120762789847e-06
-1.37589226614603e-05
-1.98193535606002e-05
-1.38681747328903e-05
3.95678488829695e-06
2.27199276812154e-06
-3.17290478088645e-06
-1.63441541711713e-05
-1.28907919373778e-05
-5.13704747675248e-06
-2.41811486691285e-05
-2.32053541275429e-05
-1.14633933660864e-05
1.67619858042239e-06
-2.39184185074054e-05
-7.65813954567383e-06
-2.1447988174368e-05
-1.88475436479324e-05
-2.59591604533307e-05
-2.11229820704735e-05
-6.15828670563887e-06
-1.28698874472483e-05
-2.75260442184961e-05
-3.03123014742328e-05
-3.21104277928028e-05
-2.86934821850063e-05
-9.19686775438859e-06
-4.01556982310639e-06
1.22733478773559e-05
-3.40599693305816e-05
-1.92624392589328e-06
-3.71142211450073e-06
-2.8496423220913e-05
-2.96112445255111e-05
-3.17018826852076e-05
-1.56853318468277e-05
-3.48293433472803e-05
-2.1084212973906e-05
-2.56749805209379e-05
-5.29706947371518e-06
-7.45472694137745e-06
-2.39309926977571e-05
-1.75077426048535e-05
7.12374732289578e-06
-2.11648183244646e-05
-2.16137166686143e-05
-1.48827961371296e-05
-3.40182571962633e-05
-4.35724810794526e-06
-1.12463230149367e-05
-2.17540479744338e-05
-1.25851783307201e-05
-5.92913424934592e-06
-1.10464671544298e-06
-1.74718892597315e-05
-1.76619293871342e-05
-1.67267598284777e-06
-8.1298600295395e-06
-2.61556056673738e-05
-1.98235140167844e-05
-1.01665405009315e-05
6.68906896850295e-06
-1.68315240144535e-05
-1.80273730360414e-06
-1.24364918579808e-05
5.97324797433213e-06
-9.31131346118633e-06
1.45088057130882e-05
-5.86753879734651e-07
3.47019652224429e-07
-1.57027103878106e-06
-5.60326572508136e-06
-1.54877848185402e-05
-2.02492998865033e-05
-1.93838998480821e-05
-1.66680736732009e-05
-1.13401681958923e-05
-2.75614567763005e-05
-3.43930218655802e-05
-2.4599301916771e-05
-1.57952316498694e-05
2.65507459076781e-05
-6.74473027622735e-06
-1.28958412780571e-05
1.85952187794977e-05
-7.52537515384128e-06
-9.57890473069156e-06
-5.33266924155638e-06
1.73056879853013e-06
-1.8681232710438e-05
-4.56940200193458e-05
-2.68225822253604e-06
1.71877954290481e-05
5.29152765259354e-07
-2.90693286702123e-05
-1.62974804785952e-05
-4.91709173205956e-06
-1.54127504623426e-05
-3.67688416281724e-05
-1.67714841029535e-05
-1.0863284007359e-05
-7.22729542502844e-06
-3.81996529448927e-05
-9.81378171054778e-06
-2.3096499127255e-05
1.13156027697785e-06
-2.06608653991671e-05
-3.45672479298907e-05
-4.12360674436859e-06
-3.17073649661746e-05
-2.594811219823e-05
-2.64484179206831e-05
-2.74097022123286e-05
-1.7080444422153e-05
-1.89579541829142e-05
-3.18741183491154e-05
-1.24725837576235e-05
9.05230947808566e-06
-3.67732350956833e-05
-2.9237539756541e-05
-4.61813912318773e-05
-3.11660651158448e-05
-2.28206836399931e-05
-3.24159329836929e-05
-5.46717402787662e-06
-3.13280587629941e-06
-1.13855825667815e-05
-1.62077620103635e-05
-1.6658972638163e-05
-2.14167602935654e-05
-2.42857575076817e-05
-2.32146978089926e-06
-3.28768434478092e-05
-1.48030046411899e-05
-5.74932629268247e-06
-1.99624407691214e-05
-2.76756831237113e-05
-2.88858511164529e-06
-2.81547348576514e-05
-2.32274136686179e-05
-9.32361074487796e-06
-1.61832569857165e-05
-2.19507501872224e-05
1.49349820995407e-05
-2.03109596116236e-05
-6.10751983964195e-06
-2.05223714987191e-05
-1.20304144297401e-05
-1.79219380284945e-05
-6.57437879242114e-06
-1.39254330348729e-05
-5.07390308209246e-06
-1.75814983533803e-05
4.26686044172307e-06
-9.28698074733172e-06
1.50726400161707e-05
-1.81805969413116e-05
-2.22580926021821e-05
-5.48535828369353e-06
-1.59152906012805e-05
-1.97190900983844e-06
1.32744496263538e-06
-2.75849696872359e-05
-7.73812225237226e-06
-2.16298100566909e-05
-2.9878187905093e-05
-9.38788727599738e-06
-2.86331162740879e-05
-3.81165161405046e-05
-1.74937469507516e-05
9.37570161391114e-06
-2.08639147651431e-05
-6.19951755014252e-06
-2.02544423846378e-05
-1.80217938447312e-05
-4.10670357275138e-05
-3.10481407763005e-05
-3.50474613318212e-05
-4.16207182987666e-05
2.33410421896035e-06
1.14293298503759e-05
-3.27634202696017e-05
-2.37419812453765e-05
-1.58547919257095e-05
-1.41255156213576e-05
-3.04816706582008e-06
-1.66514808301812e-05
-7.28695570376838e-06
-3.90319020094402e-05
-3.16793195652632e-05
-2.73501984384293e-05
-3.56665895839368e-05
-1.22284858368789e-05
-3.52941802706872e-05
-1.39637999869298e-05
-8.52653169682644e-06
-1.4134865353228e-05
-3.96374817693199e-05
-2.37727905912366e-05
-1.0255610949962e-05
-1.15813203418823e-05
-8.94969868032041e-06
-1.79253371430857e-05
-4.5177342422966e-05
-1.46593093931329e-05
-1.09766876855115e-05
-5.83457174143231e-06
-3.55188048934849e-05
-1.64836747746001e-05
-4.04162755834241e-05
-2.01063050059739e-05
-1.66133290649369e-05
-3.05730833701718e-05
-1.35460721296648e-05
1.305217865189e-05
-4.45875241140031e-05
1.19860434103614e-06
-1.22471026993575e-05
-1.45834042351593e-05
-1.65743528126181e-05
-1.25695901632366e-05
-1.34358956775854e-05
-2.02365814369912e-05
-1.22602419200729e-05
-1.81101970976696e-05
-8.10192325676438e-06
-6.55450163791501e-06
-2.03755283233035e-05
-1.73939370488097e-05
-1.1508620398926e-05
-1.48053314677875e-05
1.95146585588974e-05
-2.100057209488e-05
-2.88428177534176e-05
-9.228055127436e-07
-2.96820233580817e-05
-2.52056476075874e-06
-1.58086651371627e-05
-1.8192210685287e-05
5.49197393915029e-06
-1.30300227154668e-05
-4.18909306724756e-06
-2.52737883327295e-05
-6.85080741696414e-07
-2.4744827396221e-05
-1.45662227710358e-05
-2.30300922360958e-05
-3.90607943503662e-05
-3.40979653419453e-05
-1.5333021060163e-05
3.25266845252892e-06
-1.83215077063913e-05
-2.83299322006653e-05
-2.59388881281206e-05
-1.91346863861775e-05
-3.37594311619354e-05
-2.27674424449697e-05
-2.25655957118058e-05
-2.09430554194208e-05
-1.16876380166997e-06
-2.49603320945529e-05
-2.74827662270715e-05
-3.21233014371535e-05
-2.87381904266223e-05
-2.24145127071777e-05
-4.91694908607746e-05
7.91000372451227e-06
-1.01410193089696e-05
-5.59132913670588e-06
-7.45687012957206e-06
-4.02910935238573e-05
-1.8260191474078e-05
-1.31227981504755e-05
-9.28125552882976e-06
-3.76906414018819e-05
-1.03207481901216e-05
-2.70062206968641e-05
-2.50663523069788e-05
-2.3119134081212e-05
-3.35385140021835e-05
-5.00852956636271e-05
-2.86661646321723e-05
-2.64458529760733e-05
-3.59942410742258e-05
-6.8333590062469e-06
-2.90504876499148e-05
-1.08904035494551e-05
-1.93876339439797e-05
-1.53146504881014e-05
-1.4947138457318e-05
-1.71736023621681e-05
-7.6251729209068e-06
-1.09800040668126e-05
-2.72014651643554e-05
-1.24056081214892e-05
-1.73315806729598e-05
-3.97141287916837e-06
-3.21339123762817e-05
-1.67473774417073e-06
-3.55017311128174e-05
-3.45541278483584e-05
6.80345186048407e-06
-1.50469254117358e-05
3.23869134338064e-06
-1.72937047395461e-05
-1.8865147117424e-05
-2.00543059323787e-05
-2.14940672117412e-05
-1.65522892416116e-05
-7.09461643876725e-06
-8.90242651632306e-06
-2.74298945141193e-05
-4.13012214597514e-05
-4.21191368429656e-06
-6.98752321760621e-06
1.15319871745234e-05
-2.36468909827937e-06
-9.85208955568613e-06
-8.60584294267612e-07
-1.04207759147943e-05
-3.72256685905754e-05
5.2335240762053e-06
-1.18448124727532e-05
-2.13571632453904e-05
-3.71231474780441e-05
-1.21560343473046e-05
-3.04051042368098e-05
-3.52401969297857e-05
-4.06739966533484e-05
-1.97613277699641e-05
-9.80360464175276e-06
-3.09515161173703e-05
-1.92172375618079e-05
-9.94988812086699e-06
-8.59420617396264e-06
-4.57474373919604e-05
-1.62603265569304e-05
-3.31558527087657e-05
-3.50540789035526e-05
-3.33248976073972e-05
-1.2270565019185e-05
-1.4283319519201e-05
-2.791418968336e-05
-1.85961574473538e-05
-1.07140519632822e-05
-2.00131656951602e-05
-2.70523014012737e-05
-1.87761352378781e-05
-1.38971653652583e-05
-3.32255195081616e-05
-2.64230223980272e-05
-1.70484424809894e-05
4.34399812793601e-06
-5.05792861622795e-05
-3.79098637267867e-05
-3.64079520225243e-05
-2.75198642513677e-05
-2.07818320081248e-05
-2.65193579760134e-05
-1.39261554849356e-05
-1.25962065409642e-05
-3.64247815383193e-05
-6.72046426710205e-06
-3.20208173207185e-05
-8.98899453113265e-06
-3.42496897024652e-05
-2.59101159148693e-05
-2.88084009041391e-05
-3.1336358899363e-05
-6.75212452844835e-05
-8.24207589758818e-06
-8.54057095036098e-06
-4.97965796387495e-05
-2.4101719551239e-05
3.428144917568e-06
-2.21678523381755e-05
-3.01435230878242e-05
-1.6185066964752e-05
-3.59359215982856e-05
-4.08226299634242e-05
-1.8902958898917e-05
-3.43283384585355e-05
7.91819077123814e-06
-4.2589511676968e-06
-2.78865016714807e-05
-2.18600740885222e-05
5.14855016246449e-06
-1.6942824647148e-05
-1.72649104000125e-05
-2.15429203635166e-05
-1.81044124887849e-05
-4.15732577265496e-05
-1.64924442106866e-05
-4.90664161785911e-05
-3.4121316831649e-05
-1.61274311242196e-05
-2.31371801738514e-05
-1.63695744937788e-05
-1.04020608369672e-05
-9.07480321009069e-06
-3.30645992784245e-05
9.35261194351806e-08
-2.31474615983239e-05
-2.38636687008722e-05
-5.1603618909739e-06
-2.43758267493501e-05
-1.43512319428565e-05
-1.39439118777516e-05
-3.60256027987891e-06
-3.06348277769114e-06
-3.75943012036335e-05
-2.82996905452747e-05
2.32428710937472e-06
-1.64770957618336e-05
-3.37418342719243e-05
-2.95547027826992e-05
-2.41085829233713e-05
-2.27006308269325e-05
-2.79252051572858e-05
-2.71959947633647e-05
7.36280532736847e-06
-3.7584548195054e-05
-4.52697917690653e-05
-2.55074828861773e-05
-2.76133794787113e-05
-2.85272188380252e-05
-6.53339166728494e-06
-3.7089838850023e-05
-7.26636773944134e-06
-1.35097064533524e-05
-4.12726218047212e-05
-1.76440125341745e-05
-1.388533547175e-05
-2.47725324491335e-05
-2.11393242642154e-05
-3.38409940055671e-05
-1.98716790522913e-05
-8.91762656181543e-06
-2.25987696680328e-05
-2.22444690973619e-05
-2.31390535607261e-05
-4.32708321139045e-05
-2.1606490702788e-05
-1.72617872139353e-05
-1.59441621551659e-05
-5.3747338864752e-05
-1.76481670451357e-05
-1.90905472925358e-05
-7.39978417036783e-06
-6.8714950661e-05
-6.24084177819285e-05
-3.4467071744855e-05
1.14640992564508e-05
-4.98578303167287e-05
-1.95784337366972e-06
-4.5790568335435e-06
-1.67494646573976e-06
-1.98765395437286e-06
4.51978194147637e-07
-5.00862957755254e-05
-1.27136463537583e-05
-2.51223430799347e-05
-5.53791280189024e-06
-8.35591292196032e-06
-2.95539394053799e-06
-1.32699250862184e-05
-6.55288946834047e-06
-1.47939747099495e-05
-3.01080725079011e-05
-1.26864673906797e-05
-1.23958855454361e-05
-2.89263930665241e-05
-2.71250737331392e-05
1.11444609121779e-05
-2.06694586625723e-05
-2.98437224157972e-05
-1.23759479885373e-05
-5.67799895394166e-06
-1.40546895618369e-05
-1.82480827286602e-05
-1.87110093382779e-05
-3.83380681009386e-05
-2.52509378417421e-06
-3.26038537306138e-05
-3.67631113469779e-05
-1.38578188008137e-06
-1.02761428473699e-05
-1.65670874147545e-05
-2.72476266387679e-06
-4.8757955164659e-07
-1.53730705626397e-05
-2.11498584384276e-05
-1.97670940969664e-05
-1.48334452057944e-05
-1.01939023489784e-05
-1.4930727671566e-05
-3.21272767135505e-05
-4.57627882237969e-05
-1.58317162081162e-05
-3.1091114820474e-05
-2.19369398855289e-05
-3.26082576606727e-05
-1.82419285474475e-05
-2.05927759031293e-05
-9.97343236956529e-06
-1.10602741183265e-05
-3.64404565432932e-05
-3.23320207015215e-05
-1.06204893511607e-05
-1.32552604501987e-05
-7.06214707304528e-06
-2.46380394011988e-05
-2.3334660979196e-05
-2.7585374208117e-05
5.46231839577874e-06
-2.31545216152196e-05
-4.46652836237944e-05
-3.27582601890416e-06
-1.29934030867708e-05
-3.88050267585023e-05
-1.14094672606862e-05
-1.27887197008201e-05
-2.84098783529317e-05
-1.30367266864964e-05
-1.0720884818923e-05
-3.94344446182543e-05
-2.01822664261641e-05
-4.64846043128259e-05
-1.54692735348063e-05
-2.25795021765393e-05
-3.21868717430401e-07
-2.06740663930852e-05
-4.24241594101106e-05
-1.3280616956485e-05
-1.87745248466381e-05
-9.7000760268959e-06
-4.10067397519189e-06
-2.90877383316986e-05
-1.84803007800037e-05
-2.82738145554547e-05
-2.09106327020945e-05
-2.38210406942135e-05
-1.27856602951006e-05
-7.09921770287835e-06
-2.77789143330412e-05
-1.71939359886555e-05
-9.30635053077247e-06
-2.05640976164783e-05
9.05947115931283e-06
-1.30435439125875e-05
-1.95074004977936e-05
-9.70749231965553e-06
-1.92814856042866e-05
-9.64504372595354e-06
-1.70335519746204e-05
-2.62858184239138e-05
-4.60351851865118e-06
-4.34647885335393e-06
-8.2285174232785e-06
-1.69833178448433e-05
-2.65824649912103e-05
-1.3442631069562e-05
1.36718891536735e-05
-7.58701334332375e-06
-2.82040610905228e-05
-4.28691969721076e-05
-2.16908807249174e-05
6.42408715459871e-08
-3.45681851310695e-05
-3.71008096368343e-05
-1.92004344163569e-05
-3.24496817865826e-05
-1.69272754073718e-05
-3.05557835078629e-05
-7.81477641564831e-06
-3.60922025533894e-05
-3.67616129598921e-05
-3.70059872598351e-05
-4.43369657167672e-05
-3.50160125638453e-05
3.35654565098393e-06
-1.26134749556849e-05
-4.12254079559176e-05
-2.52919665101851e-05
-2.20804487329198e-05
-3.23432743808645e-05
-3.04639476973279e-05
-4.57072288613327e-05
-3.16150402448415e-05
-4.04031512762927e-05
-5.05719951489809e-05
-8.23046195846956e-06
-3.02945113798142e-05
-1.86671989914513e-05
-1.60002075821799e-05
-2.51443834641076e-05
6.32450851085265e-06
-3.97638853315692e-05
-1.42839010817155e-05
-1.13364474916809e-05
-2.37969761055932e-05
-1.49000348443691e-05
-2.75901002580876e-05
-1.23552824294704e-05
-3.82250293001546e-06
-1.97169378034258e-05
4.50586744817734e-06
-1.78775998399461e-05
-2.70739994924472e-05
-2.98010038174842e-05
-2.85527800871089e-05
4.74301664607567e-06
-2.10803535217839e-05
-1.13293347230444e-05
-1.40047437794048e-05
-4.05279921067805e-05
-1.54868530587708e-05
-2.72076198861429e-05
-2.28691765827622e-05
-2.3205566060627e-05
-2.08382176206479e-07
-6.64677724977031e-06
-1.11534984381099e-05
-3.03367363245835e-06
1.88906988736494e-05
-8.49894217371921e-06
-8.47101019506083e-06
-2.51234618416296e-05
-4.46141652299087e-06
-1.82063620780984e-05
-1.95263215686087e-05
-1.80371493574462e-05
-2.15344454075168e-05
-3.97607868631952e-05
-1.04261489034376e-05
8.34582311670222e-06
-2.48837285908345e-05
-4.50662198178101e-05
-9.11395849667901e-06
-1.17930012994859e-05
-1.5849430834979e-05
-1.55626316980892e-05
-2.0356308222691e-05
-1.67751574315827e-05
-3.55993572514267e-05
-7.79513971527045e-06
-3.96171392918788e-05
-2.09406643235779e-05
-4.03002909790843e-05
3.34743390014392e-06
-9.45826291060388e-06
-1.55355347569117e-05
-1.88088110657688e-05
-8.35746055494188e-06
-5.80280692380408e-06
5.52980948974879e-07
-1.13956878258637e-05
-1.28040465861462e-05
-2.255746615289e-05
-3.57145431070168e-05
-2.08342914578017e-05
-4.38534105174743e-05
-3.43231528845108e-05
-3.08353852924593e-05
-2.333478653727e-05
-3.57976012680619e-05
-2.24402694513297e-05
-7.05117222828038e-06
-2.7522327942474e-05
-2.23957873894885e-05
-2.75948077735749e-05
-2.44556452463504e-05
-2.6051294169193e-05
-2.24393195097154e-05
-3.54576688781122e-05
-6.68667750553778e-06
-2.1347597579652e-05
-2.13768183742858e-05
-1.28918824761599e-05
-1.34656462017531e-05
-2.34033004852282e-05
-2.10560868603937e-05
-1.43718762552948e-05
-2.39077792417544e-05
-2.83588537016839e-05
-4.06644467152886e-05
-2.73014000412503e-05
-7.8891779371487e-06
-5.43390169071597e-05
-1.99280251944414e-05
-2.5627328801269e-05
-1.93361872228013e-06
-2.76645360488152e-05
-1.980505069413e-05
-3.48048659578361e-05
-3.98475065842985e-05
-3.19960370826881e-05
-6.85009909834708e-06
-3.54528344115544e-05
-2.01737039916021e-05
-2.22798988413639e-05
-1.72963870940406e-05
4.52752788768524e-06
-1.54857086071642e-05
-3.38874269548919e-05
-1.96999129198662e-05
-3.5746557642441e-05
-2.42068998464018e-05
2.33012320011833e-06
-1.5787135706697e-05
-4.35860594385753e-05
-1.29981776051189e-05
-1.83200519369296e-05
1.68695356565062e-06
-8.10805442579611e-06
-6.49177068788611e-06
-2.78796251642097e-05
-1.55785408983705e-05
-2.95373690909451e-05
-1.34792878747893e-05
-7.66899544022652e-06
-1.82685467890403e-05
-2.57121830353312e-05
-2.01765020249935e-05
-1.90394836332895e-05
-2.32693563459429e-05
-2.03293790166981e-05
-2.07560663225361e-05
-1.61597499146713e-05
-1.61834476403013e-05
-2.14311449999498e-05
-1.36468766365324e-06
-5.706850435405e-06
-1.77900587259831e-05
-3.79947828777617e-07
-2.98161205375159e-05
-2.37166974441173e-05
-7.76172418342015e-07
-2.73067452827406e-05
-9.31371848539958e-06
-1.36804199802818e-05
-2.73896487385128e-05
-4.11156578442353e-06
-1.61688043517561e-05
-1.66856371484147e-05
-1.52030031283053e-05
-2.25324891176704e-05
-3.68627343507791e-05
-3.76578215480583e-05
-1.39408097315449e-05
-1.76997996782655e-05
-2.63876625275614e-05
-2.22410337174828e-05
-1.42873260915342e-05
-2.21676401020498e-05
-1.11592701143631e-05
-7.42680390450358e-06
-3.43720263046856e-05
-2.13510959564276e-05
-3.23405862625428e-05
-2.07225599532283e-05
-1.3076600684178e-05
-1.16621584221694e-05
-7.34713205802446e-06
-2.5265415355608e-05
-1.36909375815712e-05
-2.56424666736924e-05
-2.19045708172353e-05
-1.22893796759792e-05
-2.11784389776236e-05
-3.48791598908773e-05
-1.5542180066666e-05
-1.5071932488566e-05
-2.48090936159651e-05
-2.91235700652841e-05
-7.24906016893651e-06
-1.29791084341564e-05
-1.6334887533637e-06
-2.60530540876321e-05
-6.10039016156343e-05
-2.95020344538383e-05
-1.77622259452461e-06
9.68443322714576e-06
9.53814781792575e-06
-1.05715429817793e-05
-2.70979503058009e-05
-1.18145053261713e-05
-2.89087007023768e-05
-1.38138821684992e-05
-6.42351805438995e-06
-2.37218548070493e-05
-1.80037210818761e-05
-2.41459651721187e-05
-3.79329315050794e-05
-1.53776233092549e-05
-2.26411502257777e-05
-2.10469497496118e-05
7.3437242535995e-06
-5.20945219916587e-05
-1.39499084308048e-05
-1.49405118079471e-05
2.35900186087477e-05
-1.95896202138737e-05
-1.5390643252125e-05
-3.01303006131108e-05
-2.16335763744064e-05
4.26840562744269e-06
-2.68799678610437e-05
-2.3516991274997e-05
-3.75652410964345e-05
-3.19680143447349e-05
-2.66822709625644e-05
-3.09709402887338e-05
-3.81097200722651e-05
-2.74705542178133e-05
-4.7199652507689e-05
5.18220623863056e-06
-1.86792017203262e-05
-3.31069774220475e-05
-1.73658014179427e-05
-2.45758206714735e-05
-3.00725001368149e-05
5.75428980553846e-06
-2.69856403364623e-05
-3.73458296740921e-05
-6.02280003174014e-06
-1.89589367308866e-05
-1.00647032912871e-05
-1.54299009734466e-05
-2.5152255822417e-05
-3.70705140781194e-05
-3.8775280980634e-05
-1.00563062472638e-05
-3.02965213926546e-05
-3.95033678408348e-05
-2.21989414156257e-05
-2.32617565161669e-05
-2.21841382726875e-05
-8.28912132474256e-06
-2.0144460629261e-05
-7.99490879773546e-06
-1.12387537663706e-05
-5.18239123713057e-06
-1.12910358652928e-05
-2.55997803771531e-05
-2.16395744916245e-05
-1.26973655897581e-05
-3.74981106815429e-05
-7.56725284094888e-06
-2.44348837008021e-05
-1.08156073230817e-05
-1.67026805965885e-05
-1.27038661734432e-05
-1.39407594193935e-05
-3.57662089710795e-05
-1.43296314523428e-05
-3.37988380953256e-05
1.46617008650315e-06
-2.06759864644962e-05
-1.66957262726363e-05
-1.3555475666896e-05
-1.01837813379826e-05
-2.33978796630823e-05
-4.85699431137222e-06
-5.00493081007231e-07
-1.47066351207134e-05
-2.04649592745608e-05
-2.63361985917393e-05
-1.36659847439869e-05
-2.02483692685698e-05
-1.35751490473983e-05
4.74515994115143e-06
-5.89738813033439e-06
-1.9726130915872e-05
-4.83514714373461e-06
-4.84299379678025e-06
-3.53887167773602e-05
-2.10221412179128e-06
-3.11445614396724e-05
-6.04211625497646e-06
-3.28099631998115e-05
-1.05951897213843e-05
-1.82207210295819e-05
-3.33722039987394e-05
-2.44468804952825e-05
-2.98417473016168e-05
-2.52612644855498e-05
-2.28553327089296e-05
-1.13190610809712e-05
-2.22680190025109e-05
-2.39997487571416e-05
-2.5674783934217e-05
-1.18157813573694e-05
-2.73573382310346e-06
2.54184956888517e-06
-1.71156162698279e-05
-2.33830449595035e-05
-1.77691220034312e-06
-3.86451651035376e-05
-2.23623901368566e-05
-2.72048161118415e-05
-4.11213957740439e-05
-9.87360239915616e-06
-1.47403145553239e-05
-1.25765376359496e-05
-1.76953498492337e-05
-1.46251990895671e-05
-2.11797108486121e-05
-1.9954101595273e-05
-8.00950240240394e-06
-2.39503734539346e-05
-3.79891644276408e-05
-1.23509777661595e-05
-2.33641425462595e-05
-3.39197456583537e-05
-4.82260107622223e-05
-2.56306210506186e-05
-1.18682091608503e-05
-4.21729179361523e-05
-2.14730481061325e-05
-2.87862613947786e-05
-8.96203549302011e-06
-3.32434550520861e-05
-1.23249434457691e-05
-7.89365365844686e-06
-2.22434834332097e-05
-2.68591627371825e-06
-1.27528145400985e-05
-2.16529911577984e-05
-1.22537861961599e-05
-1.50821816167395e-05
-1.89222983844013e-05
-2.18919815642038e-05
-1.36256653544178e-05
-1.20534607016118e-05
-2.95711447789009e-05
-3.0451628444826e-05
-2.40263117829001e-05
-8.21214697687088e-06
-2.00501674628484e-05
-3.17544912951996e-05
2.61176336472487e-05
-2.27914976672985e-05
-9.42669187016267e-06
-2.7631211697053e-05
-5.26978223326578e-06
-1.60666920309482e-05
-4.0699680964619e-06
-1.46572923284161e-05
-3.16905597018593e-05
-2.93387855347047e-06
6.40555827519714e-06
1.10938434392218e-06
7.31333435698591e-06
-1.09708786309902e-05
-2.42045581111921e-06
-2.77804753525791e-05
-1.09399111474793e-05
6.3164287454042e-07
-2.60490559174311e-05
-4.07101475853846e-06
-1.40415280009776e-05
-3.31856695749274e-08
-3.08425566335338e-05
-7.76396108456685e-06
8.9240587493699e-07
-1.39551559735211e-05
-4.17792691608771e-05
-1.81273277270374e-05
-2.67969689170821e-05
-1.19885149527282e-05
-1.76028379766597e-05
-1.1120240408058e-05
-2.8951408746612e-05
-3.42507822032659e-05
-9.32358476609005e-06
-1.13825461942591e-05
-2.58772287656207e-05
-2.71267318808354e-05
-5.8446500611954e-06
-2.24545024846024e-05
-2.15817301962497e-05
-1.69286499409199e-05
-1.97628323056901e-05
-4.45119351160424e-05
-9.54437256224268e-06
-1.79237190925923e-05
-4.13559080592409e-05
-1.86548308723611e-05
-3.31349514313657e-05
-2.72446162816843e-05
-6.31290114334059e-06
-3.6383718473723e-05
-2.67271816324231e-05
-4.49528045319056e-05
-2.39297299813178e-05
-2.27343882609452e-05
-1.047742469033e-05
-3.82272475714578e-05
-3.60309435073543e-05
-1.37669848816126e-05
-3.2902002421382e-05
-2.48268442435829e-05
-1.77364867422844e-05
-2.59477964982983e-05
-3.08331846495193e-05
-1.1727445637239e-05
-3.21905749523591e-05
-2.17268672517278e-05
-2.38450456870385e-05
-3.35181012110052e-05
-1.92434826331378e-05
-1.79463577493882e-05
-1.08842752154756e-05
-1.1775333005335e-05
-2.82528569932273e-05
-2.23692075285236e-05
-2.24974537661601e-05
-5.10443851361825e-06
-2.93316245011052e-05
-6.32491635341099e-06
-2.78869542957462e-05
-1.21517945596862e-05
-7.96268057308204e-06
-2.02427949149282e-05
-1.32311925715872e-05
-4.84396098411789e-06
-1.34629533938761e-05
-1.90016417967567e-05
-1.83271108148458e-05
-5.59100696383439e-06
7.93135666246589e-06
-7.37116882386259e-06
-2.13117969677813e-05
-1.4774311198543e-05
-4.66532659776522e-06
-7.66346963972449e-06
-1.83912183077683e-05
-1.22565999525618e-05
-3.50057658725388e-06
-1.61957385928335e-06
-1.62809558874532e-05
-5.45512964109995e-06
-1.60264600946491e-05
5.3078643532006e-06
-1.14163376934193e-05
3.18677775793598e-06
-1.56080132591836e-05
-1.94711712421947e-05
-3.62042072794705e-05
3.81873001190782e-06
-7.60533753720214e-07
-2.14844408185492e-05
-1.50926897219471e-05
-1.33175101527489e-05
-6.76263335916155e-06
-3.69900628435131e-05
-1.19441475835903e-05
-9.06331305227072e-06
-7.49435981750146e-06
-1.73735800458824e-05
-2.73413489400781e-05
-1.0255795269282e-05
-1.48075224319456e-05
-2.95743444574609e-05
-2.36530700253792e-05
-2.60737088844752e-05
-2.24509563228379e-05
-4.73437083684407e-05
-1.9126603838139e-05
-1.30488521357848e-05
-8.20744303336438e-06
-2.51203427456309e-05
-4.34116611271372e-05
-7.49153472483538e-06
-3.41844301962222e-05
-2.07732627864868e-05
-2.5435560333343e-05
-8.72277308409647e-06
-3.34683467541971e-05
-9.94166367586912e-06
-2.93969332217367e-05
-2.17318260204138e-05
-4.2332371787173e-05
-1.76966707049016e-05
-3.58875776829754e-05
-7.30694613326887e-06
-2.01927767097484e-05
-6.11172673938114e-06
-2.09847918197131e-05
-1.93895028010624e-05
-1.8816711770057e-05
-1.84674168476474e-05
-8.34588984214386e-06
-2.61048615955912e-05
-2.72135041196388e-05
-3.32154009150839e-05
-3.61081133662455e-06
-1.18747517817461e-05
-1.02051408620157e-05
-2.39063368115289e-05
-1.37621839199579e-05
-2.35643042144764e-05
-1.30942323155639e-05
-2.62901217608581e-06
-3.58982838803708e-05
-2.05403867379923e-05
-7.10876191213718e-06
-4.24437211665048e-06
-2.17444007439537e-05
-1.67310950081273e-06
-4.1955500569744e-06
-2.36988068924365e-05
-2.08686941640371e-05
-2.68497192850153e-05
-1.09333286647822e-05
-1.11314885446902e-05
-3.1226166404657e-05
-2.21536519606663e-05
-1.16290672441987e-05
4.89540278761266e-06
-1.48772824026761e-05
-2.9507313549592e-05
-1.66903095734797e-05
-1.55911143390777e-05
-1.83926714121557e-05
-1.53480367608552e-05
-1.15246441317824e-05
-2.48686390941862e-05
-4.49693020305561e-06
-1.35017489654382e-05
-1.06018860445432e-05
1.82042847163419e-06
-1.53936908165846e-05
-1.08154287155392e-05
-9.9753612886441e-07
-2.23549791488909e-05
-2.39142685979461e-05
-9.9747212978643e-06
-1.18541251738705e-05
-1.48631155377261e-05
-2.95076345300301e-05
-1.14924717818771e-05
-2.37629069436041e-05
-4.20541834788605e-05
-4.38181914227497e-06
-7.25169701429675e-06
-2.13481384436925e-05
-1.87725813856158e-05
-1.44693861672471e-05
1.17613533650859e-06
-7.58043578056328e-06
-2.12225904753509e-05
-2.62974178338443e-05
-1.12933620608498e-05
-7.42553525560625e-06
-3.78534687504031e-06
-6.62204478604863e-06
-3.28716443478631e-05
-2.46857880357956e-05
-1.28602991415577e-05
-3.1992360110878e-05
-2.96557999964901e-05
-3.51774999540287e-05
-1.52148102899738e-05
-3.42434813507819e-05
-3.99487969656132e-06
-3.54670588569423e-05
-3.10676431984208e-05
-4.18544978131595e-05
-2.001528465384e-05
-1.66411615303246e-05
-5.99665163476305e-06
-2.23016720795928e-05
-2.67225612438294e-05
-2.38012023292482e-05
-1.52908544662848e-06
-1.81004995272348e-05
4.64757277455018e-06
2.27908737392834e-06
-3.36789111651754e-05
-2.15351157284551e-05
-1.82278815621336e-05
-9.43548188656727e-06
-1.43320296742442e-05
1.14572807518518e-06
-3.6372834412259e-06
-5.18100902779282e-06
-1.0203567030371e-06
-2.93165000062531e-07
-7.3328613949403e-06
-4.30999343489789e-05
-2.08262396340653e-05
-1.32623553985628e-05
-2.09002555108062e-05
-1.69922769371426e-05
-1.5313009421731e-05
3.10973485657752e-06
-1.48057508991011e-05
6.92576417363687e-07
-3.44432305302027e-05
-9.08175940619884e-06
-1.69555355677029e-05
-1.5336715679043e-05
-9.73262606657858e-06
-7.24783011361081e-06
-1.18832306653352e-05
4.27923183986349e-06
-1.09661360798688e-05
-2.81866140793168e-05
-4.4040123645443e-05
3.08852090497157e-06
3.87822278675803e-06
-3.11396156566386e-05
-2.58939696095704e-05
-4.14077860075529e-05
-2.93562846063771e-05
2.74023529295941e-08
-2.60053974569224e-05
-3.80387498336761e-06
-1.69576925908392e-05
-7.76288537032829e-06
-3.10203354332935e-05
-1.91372512482092e-05
-2.03384199382164e-05
-2.45169044303519e-06
-1.54113649455721e-05
-3.91380309473164e-05
-1.05123126395132e-05
-1.99734068196904e-05
-1.69158081563892e-05
-1.77531475499692e-05
-2.64960189366104e-05
-1.5329206931201e-05
-1.9787737653225e-05
-2.22078088904147e-05
1.58725982394482e-06
-2.56132077150213e-05
-5.89909911182837e-05
-2.02927583001137e-05
-2.84710164075817e-05
-2.41685045753085e-05
-5.02661621455824e-05
-2.56111169293201e-05
-2.73056792069689e-05
-2.10240253786027e-05
-3.16777370190747e-05
-2.04600494431345e-05
-2.12913301953687e-05
5.64659064640075e-07
-1.23784565692164e-06
-2.30255382010102e-05
-2.21580585445628e-05
-3.11178837166833e-05
-1.78421018726453e-05
-2.25805750945294e-05
4.93508564659508e-06
-1.67588858757292e-05
-1.54218227335927e-05
-2.12912795941229e-05
-9.91387480731288e-06
-2.30679936966978e-05
1.6860367166787e-06
-2.04196741077754e-05
-2.33344093221569e-05
-1.03472896904367e-05
-1.56702444638009e-05
1.20947863577049e-06
-3.55143290181577e-06
-2.0966594322141e-05
-3.67038935828022e-05
-9.55980998532014e-06
-1.52728203158598e-05
-4.24923713852517e-05
-2.68927737448435e-05
-2.06518871089453e-06
-1.47400775139852e-05
-1.91033470966205e-05
-2.00519966150442e-05
-3.25267044309123e-05
1.63405351903776e-07
-1.90895200547387e-05
-1.29651526958753e-05
-3.21685495072e-05
-2.34086170753872e-05
-1.1121980732788e-05
-1.89548580277277e-05
-1.38318146803905e-05
-1.02675039705248e-05
5.38574813569301e-06
-1.66994065970321e-05
-1.41151061000026e-05
7.92821863377261e-06
-8.17650845229144e-06
4.00733071580163e-06
-3.40123078243666e-05
-3.46829227189567e-05
-3.46499294099774e-05
-1.38306388941129e-05
-9.6453913661815e-06
-1.8439882067589e-05
-1.20467445307326e-05
-2.59076491693307e-05
-1.329711743235e-05
-3.70349542481979e-05
-1.4381779603074e-05
-4.37609122503049e-05
-2.07250843759717e-05
-1.3658438001608e-05
-3.35217710945704e-05
-2.51625522484753e-05
-1.35814840243236e-05
-1.07458224632963e-05
-3.94452371123493e-05
-4.15469496380489e-05
-1.95124670293151e-05
