# Supplementary material for: Research on computational propagation and identification of mine microseismic signals based on deep learning
Source: PLoS One. 2025 Oct 22;20(10):e0334641. doi: 10.1371/journal.pone.0334641 (PMC12543183; doi:10.1371/journal.pone.0334641)
Supplement: S10 Data — (ZIP) [file pone.0334641.s010.zip › 000101100001627.xlsx_0.txt_24.txt.txt]

3.88869212550455e-06
-3.06460793149997e-06
-5.9340195923695e-06
6.52915169664627e-06
-4.92523378577824e-06
-2.02605748658659e-05
-8.78767677224319e-06
8.46740123274902e-06
-4.93034427397089e-07
-4.51104655793827e-06
-4.17672769067438e-06
-1.76786813890189e-06
-1.03187425637697e-06
-2.00804777864884e-05
-1.31344520393952e-05
-9.41433614913468e-06
7.28674274709794e-06
-2.72122051359888e-05
-1.18323207404279e-05
-8.71990651254045e-07
-2.0689020832385e-05
-6.42536748205442e-06
-2.79916172751313e-05
-3.41227187858306e-05
-1.13359586426592e-05
-1.46216981506364e-05
-1.87257290185303e-05
-1.50426143584735e-05
-1.62938563287834e-05
-1.93045279537339e-05
-1.56021021533841e-05
-1.70234565676587e-05
-1.56199867185792e-05
-4.75451931145827e-05
-1.62456913729121e-05
-3.34696874569149e-05
-5.73846583018866e-06
-3.93073957756369e-05
-2.69450219823165e-05
-1.63598173424816e-05
3.26975285249078e-06
-2.17714396659609e-05
-8.41153232249418e-06
-2.61716524250244e-05
-3.77466523202568e-05
-1.27910532480975e-05
-2.83216306343813e-05
-2.60061609115457e-05
-1.18459462783396e-05
-2.89893769998003e-05
-2.31620947416755e-05
-2.35178616512511e-05
-1.60999475537773e-05
-3.87954554994384e-05
6.49683895659314e-06
-2.99074794400141e-05
-2.8366605291158e-05
-2.03809811899429e-05
-1.6946499976496e-05
-2.6268680852181e-05
-1.15266504593684e-05
-1.69459705559012e-06
-1.88911069362295e-06
-9.78575997625923e-06
-3.8488830073147e-05
-1.11378142846892e-05
-2.10534146802122e-05
-9.88514971473479e-06
-8.23824312881133e-06
3.48305264502533e-06
-9.2640500546352e-06
-1.93567317226705e-05
-3.34106234620527e-06
2.16687117685027e-06
-6.78378526962476e-06
-1.00908180795851e-05
-2.81236970922591e-06
2.57855476759137e-06
-2.18495630946146e-06
-3.5570383923326e-06
-1.19712251128321e-05
-2.09371935896538e-05
-2.16400337986382e-05
-1.00693270149397e-05
-1.33219695634156e-05
-3.30657796127922e-05
-2.75217443092157e-05
-2.28729196641607e-05
7.10928470092608e-06
-1.03643709679319e-05
-3.09655173776869e-06
1.18383546726194e-05
-2.74052732084426e-05
3.97244323230621e-07
3.88760856848468e-06
-2.32753900336591e-05
-1.89313691324113e-05
-1.32053407372263e-05
-3.12116844662329e-05
-1.01202458346138e-05
-2.46664275332989e-06
-1.24070333092383e-05
8.41115757230796e-06
-2.23312993428209e-05
-1.67752924368542e-05
-3.68055562324586e-05
-1.57494852481517e-05
-1.25679605752296e-05
-7.12419470068873e-06
-1.49674662988902e-05
-2.39430520431332e-05
-2.75770068952146e-05
-3.48202829136536e-05
-2.32791677517395e-05
-1.43187363309919e-05
-3.47259341136118e-05
-2.98168102027793e-05
-2.26536575724015e-05
-2.81583157241779e-05
-3.1979110673078e-05
-4.26804656412781e-05
-1.69067518667032e-05
-2.20041716096529e-05
-3.28036589650777e-05
-1.87467373726372e-05
-1.8411755434295e-05
-2.13570983535742e-05
-2.40996668844056e-05
-2.21068650894028e-05
4.43566034341409e-06
-1.952194506899e-05
-3.19365715195059e-05
-2.49169398883611e-05
9.09601033737295e-07
-3.68371454463484e-05
-2.27621294628126e-05
-3.01526377371295e-05
-3.31793153428171e-05
-3.1534172503943e-05
-3.20962025141062e-05
-1.21330023147329e-05
-2.23354528461936e-05
-2.97455585209736e-05
-1.12834788549687e-05
-1.49110329331463e-05
-3.38152622908667e-05
-3.87689015440466e-05
-2.08915803095952e-05
-1.85958127088231e-05
1.0747536171743e-05
-2.10556777887845e-05
-2.40558977410959e-06
-8.77007749110256e-06
-1.55473646993764e-05
-1.70917975767532e-05
-2.09085163158552e-05
-1.35650919915328e-05
-1.45037056788254e-05
-8.00224708287409e-06
-1.14548099889715e-05
-1.27057309184901e-05
-1.86125353053113e-05
-1.09613319403228e-06
-2.38023249664353e-05
-1.18738057528996e-05
-5.61354562059621e-06
-1.18053602729718e-05
-1.46886193037489e-05
-1.07760719291631e-05
-1.82878169260072e-05
-8.59500034556137e-06
-1.03136972000685e-05
-5.54375022034082e-06
-2.59819839578739e-05
-3.16381930426627e-06
-2.11440799508657e-05
-8.19325911578954e-06
-1.812963999942e-05
5.28280776117026e-07
-1.82639354524722e-05
-2.62974417171424e-05
-1.97874275814335e-05
-6.43781407489984e-06
-5.77849727796471e-06
-3.19432826396569e-05
-1.1732000035403e-05
-1.563228355806e-05
-9.05486573839592e-06
-1.97741158898661e-05
-2.62252057481671e-05
-3.49976712902753e-05
-2.63838255334238e-05
-3.11121138963048e-05
-3.17589495011658e-05
2.49078556462059e-07
-1.47225530053225e-05
-2.32360798627849e-05
-2.39044187151547e-05
-2.79151206960595e-05
-1.18512893816774e-05
-2.92339976162769e-05
-1.83634441186261e-05
-1.63152586774531e-05
-5.36942258622765e-06
-1.65603954180462e-05
-2.97281975054303e-05
-1.25538611932925e-05
-2.37712618211786e-05
-2.05799685694605e-05
-8.79411872406773e-06
-8.90443648530401e-06
-2.29128584234321e-05
-2.30224535232136e-05
-8.78345876400642e-06
6.84800245345022e-06
6.16601724435597e-07
-1.41293349870454e-05
-8.85407142570246e-06
-1.62125778225982e-05
-1.71762075729806e-05
-8.28700920317293e-06
-1.65403993514271e-05
-2.38379799209367e-05
-1.15384838259217e-05
-2.93553437253485e-06
-9.30437879497442e-06
-2.35753471810589e-05
-3.86425856680972e-06
-1.7530145170098e-05
-8.16020953663805e-06
-9.48234798604732e-06
-2.01519363734579e-05
2.0399009288684e-05
-6.34212653880829e-06
-2.62594114174348e-05
-1.30494834795278e-05
-1.12546464673256e-05
7.33971105273438e-06
-3.79944027845192e-06
-4.45389934055888e-06
-1.67387107014854e-06
-7.06553942774158e-07
-3.04547363156077e-05
-2.26126074710441e-05
-2.60279926997499e-05
-3.234972339195e-06
-2.96672591457251e-05
-7.77501191816214e-06
-9.63933858233707e-06
-1.24055835393108e-05
-3.12361259450058e-05
-4.89138025926838e-06
-4.98989042009771e-06
-1.21164561782364e-05
-2.37656117995171e-05
-5.30935159899453e-06
-1.85886895021389e-05
-1.79536741030205e-05
-1.39251705889641e-05
-3.10389401515457e-05
-1.25536964109366e-05
-2.33888042350323e-05
-9.62609191937386e-06
-1.40446747268973e-05
-2.66648400363653e-05
-1.60493100790812e-05
7.73714020351636e-06
-2.37134254681829e-05
-1.01403315979427e-05
-2.04068246228954e-05
-1.02187321724357e-05
-2.18066762286767e-05
-2.53903127587222e-05
-4.40701747315787e-06
-1.70875030991433e-05
-2.7454599764794e-05
-1.38899640616489e-05
-8.32861149226482e-06
-1.66600734926031e-05
-4.18084682509678e-05
-1.31227940618714e-05
-1.66646287230066e-05
-3.16653927858941e-05
-2.34051291961876e-05
-1.11323367904384e-05
-8.70809216395861e-06
4.17763740644837e-06
-1.87436717275529e-05
-2.37973819576125e-05
-6.23653233529169e-06
-3.71173607962087e-05
-1.17655512304795e-05
-1.53221983972302e-05
7.8010641991538e-07
-1.78532552371731e-05
-7.06778416930303e-06
-2.85762474574569e-05
-2.0588296261515e-05
-1.84817585531762e-05
-1.05009279310815e-05
-3.42857643471591e-05
-3.81885605010687e-06
-9.11632671652802e-06
9.14181310983333e-06
-1.80233489287925e-05
-2.76450343956571e-05
-1.5263178832593e-05
-6.78448249787635e-06
-9.07540657371276e-06
-1.62539373000971e-05
5.78026599207321e-06
-2.56983544112743e-05
-3.47512133626572e-06
-5.56730387588135e-06
-8.03694865427581e-06
-9.17525727184526e-06
-1.24160800299403e-05
4.90374672523127e-06
-1.76483221046938e-05
-1.08205708223884e-05
-1.55837631814463e-05
-1.43443108445812e-05
-1.27110995573572e-05
-3.67556420377306e-06
-1.83581934363618e-05
-1.52636458587329e-05
-1.58536781937101e-05
-8.3722502384881e-06
-1.8300521383522e-05
-5.20128049545403e-06
-2.14113124554083e-05
-1.75494956093282e-05
-1.33618204879313e-05
-1.52908425641852e-06
-5.74783389498378e-06
-7.17611581252748e-06
-1.35809932211113e-05
-1.07280158110671e-05
-2.96116982838553e-05
-1.14360461906973e-05
-4.60197417532257e-06
-1.8579890655739e-05
-9.22480083226422e-06
-2.01337385267964e-05
-8.47405204368733e-06
-2.03211366500858e-05
-8.86038023250134e-06
-7.43609133300692e-06
-9.36032519605465e-06
-2.10237791084765e-05
-3.96337178445595e-06
-7.00585008198371e-06
-4.26131099764789e-06
8.16004820048555e-06
-1.88355294761568e-05
-1.20689580163548e-05
-1.03961563517226e-05
-1.99796049609209e-05
-2.19042320040286e-05
-8.45044935549468e-06
-2.59596729864532e-05
-3.42324058904625e-05
-3.06152135165059e-05
-1.86951649155375e-05
-2.21123372231429e-05
-9.10624970654525e-06
-2.75473007856834e-05
-2.03684239579166e-05
4.58801221591517e-06
-2.50669566089341e-05
-2.63770912305926e-05
-5.61945525993301e-06
-1.918828844338e-05
-2.42851702996938e-05
-9.27024754424522e-06
-2.02723659521634e-05
-1.14066678992995e-05
-2.53348577559344e-05
-1.50709548528974e-05
-2.64777968335217e-05
-3.0095011941678e-05
-1.05117996841304e-05
-1.91519105474827e-05
-1.46189480462001e-05
-2.76650540678044e-05
-3.17254844146497e-05
-2.3684801279147e-06
6.39998298809618e-06
-6.00965891849893e-06
-1.96073272809964e-05
-8.23856167817051e-06
-1.04613903222888e-05
-2.68438619280697e-05
-1.16254366649815e-05
-7.02288619630903e-06
-3.21690794183165e-06
-1.95663126280014e-05
-5.81035044236028e-06
-8.8278131476188e-06
-1.20611855510452e-05
-9.80643379653575e-06
-6.90838616796665e-07
-6.77292161877583e-06
-3.76111013690226e-06
-1.83477661240781e-05
-1.73382814468453e-05
-2.57488227409813e-06
6.75971461529609e-07
-2.28391415590286e-05
-4.15368588542585e-06
-1.8260973146641e-05
-3.97680106737444e-06
4.43813231122182e-06
-9.76210791262452e-06
-4.56130487810596e-06
-2.67016248630973e-05
-4.807552180136e-06
-1.1196828002192e-05
-7.6165171870732e-06
-9.54832984872392e-06
-1.36709100489955e-05
-1.53049731213733e-05
-1.96651059301844e-05
-1.27606912950418e-05
-2.44617624103021e-05
-1.98618957991696e-05
-1.44337869137729e-05
-1.7572531116491e-05
-2.52790254112902e-05
-4.27020892354817e-06
-1.08943493853331e-05
-1.77770110072667e-05
-1.76851730523018e-05
-1.36538219310826e-05
-3.33958679256282e-08
-1.33399200785514e-05
-1.56484177618219e-05
-1.33543358045069e-05
-3.07270572629014e-05
-1.82811091295431e-05
-2.58328987747963e-05
-3.1110868586015e-05
-1.82414618813615e-05
-1.86778413186603e-05
-9.49044179518208e-06
-2.63745881284434e-05
-2.02722504219342e-05
-2.58053113941386e-05
-7.86727128143598e-06
-8.79624134493084e-06
-2.88561358358171e-05
-1.68250928706482e-05
-1.86302001841491e-06
-1.86077296272449e-05
-1.04173023494537e-05
-3.54017761400907e-05
-2.22224100267724e-05
-5.65448221664655e-06
-4.69430859021939e-06
-1.93901033198809e-05
-1.98460649633539e-05
-2.51331743269063e-05
-1.09742520463248e-05
-3.16567217727027e-05
-1.56627393403025e-05
-6.82510527434895e-06
-1.68218044904272e-05
-1.84220275504256e-06
4.69357107337277e-06
-2.40960590139703e-05
-4.95398756694212e-06
1.21843629766043e-06
-5.93602762247064e-06
2.38468217137282e-06
-3.1071028848665e-05
-7.6742175926328e-06
1.04328245639244e-06
-1.29415780217407e-05
-2.93829245428549e-05
-1.08500924823549e-05
-3.41128982670913e-06
-2.10220003683909e-05
-1.58171771273858e-05
-1.8129881590207e-06
-8.06311844941006e-06
-1.71013343583707e-05
-7.00328266400477e-06
-9.86775031421451e-06
-1.02877753793887e-05
-3.79755183233647e-05
-6.56445488458707e-06
2.23770397548556e-06
-1.04783886409115e-05
-6.34348999086996e-06
-1.0886030987227e-05
-1.28827068052534e-05
-2.04493914365711e-05
-2.52133537123885e-05
-2.49180196648433e-05
-3.73497118796429e-05
-1.60002700253489e-05
4.08315580028498e-07
-5.17833204292236e-06
-1.70493175918151e-05
-1.65690218116297e-05
-1.2608013843135e-05
-1.49759497065762e-05
-3.51510224236322e-05
-3.63259767525017e-05
-2.09834192437151e-05
-1.24854332452459e-05
-1.16749875243349e-05
-2.01536229577689e-05
-2.78895058756635e-05
-1.27601286058126e-05
-2.87063128858033e-05
-4.88980303270905e-05
-2.29144123467352e-05
-2.15490301825945e-05
-4.98638000624688e-06
-2.1109346013957e-05
-7.75326423754146e-06
-2.49466715726432e-05
-2.08170497276852e-05
-2.70824263854169e-05
-2.93477815022644e-05
3.67703813775207e-06
-1.92214077677418e-05
-2.23135137267366e-05
-2.01824215216953e-05
-2.02170729341694e-05
-2.55802417957643e-05
-2.29498128981556e-05
-2.62521184052342e-05
-2.68302964687128e-05
-1.80548355289062e-06
-1.0852208992173e-05
-5.87097543918633e-06
-2.67497665726398e-06
-1.28336191206408e-05
-1.93809314821448e-05
-2.52805004291921e-05
-2.63483395082527e-05
-1.88677614093077e-05
-3.25237711427827e-05
-2.21958870273437e-05
-1.63476224844634e-06
-4.08571001675529e-05
-1.38066468260326e-05
-2.15909069945167e-05
-3.39562913373649e-06
-8.26746860156898e-06
4.44128307138269e-06
8.05949178751071e-06
-1.82458969572314e-05
1.75269777077052e-06
-1.03218667189985e-05
-1.82180718443507e-05
-2.99130535934942e-06
3.55002018528248e-06
-2.28815579986589e-05
1.49578629102478e-06
-5.77233253123165e-06
-1.72341812702063e-05
3.88942682292828e-06
-8.62490136884423e-06
-2.43177068736711e-05
-4.85263171790673e-06
4.10417266650252e-06
4.09985285274359e-06
-1.38467026849488e-05
-2.24411042196536e-05
-9.92266608960944e-07
-1.06689666206148e-05
-1.92277917431449e-05
2.1842264901478e-06
-7.64377401275384e-06
-1.23034850948487e-05
-2.1789139399259e-05
-1.78274507089592e-05
-1.6134260528837e-05
-1.97267973153474e-05
-2.44071694330695e-05
-4.11714778002693e-06
-1.38385364875231e-05
-1.30520854717926e-05
-2.67458806574459e-05
-1.25613025032573e-05
-7.70348985331454e-06
-1.58582904090926e-05
-3.13930506938369e-05
-1.86926807764709e-05
-6.30672720740787e-06
-2.00916856030348e-05
-9.73640400291138e-06
-2.1693518189308e-05
-3.33575732170268e-05
-1.67906522346298e-05
-1.39191980388215e-05
-2.45776480946631e-05
-5.26095000026612e-07
-1.72242891952359e-05
-1.65328165842295e-05
-2.09697006118567e-05
-1.68331955820096e-05
-1.07254458325183e-05
-2.41103156563199e-05
-3.65440344336471e-05
-2.02146836518026e-05
-1.08248998200446e-05
-1.72675028604613e-05
-1.90849487226848e-05
-5.44109378894167e-06
-1.2581800582536e-05
-3.09677520434227e-05
-1.37312395072946e-05
-1.80580303824079e-06
-1.61811946802963e-05
-2.64041422202326e-05
-1.71632088918256e-05
-1.73202865572449e-05
1.20052063088074e-05
-2.11507009147952e-05
-1.23621116014998e-05
-2.28707106340022e-05
-2.46354850642568e-05
-2.6602017195101e-05
-7.88828136335874e-06
4.56081827422927e-06
-1.33592640324864e-05
-7.71486480008076e-06
-9.65227330446577e-06
-8.62040683874632e-06
-1.47263002761919e-05
-2.76972035074722e-06
-8.04296022807627e-06
1.77141646224244e-05
-3.30299196541337e-06
-1.09013564012042e-05
-1.48764026785134e-05
-1.27789608564108e-05
-2.31295955472196e-05
-5.50982804621799e-06
-1.99802393601771e-06
-2.21175914940374e-05
-1.36901177786314e-05
-1.44259478402244e-05
7.46397548813843e-06
-2.86003192915195e-05
-1.23271143141372e-05
-7.57430383377763e-06
-1.2381793571423e-05
-2.55463450011123e-05
-7.57617455337936e-06
-2.1698526428162e-05
-1.30117865826491e-05
-2.60878959069899e-05
-1.79770859363626e-05
-1.69929158050103e-05
-3.29189865192096e-05
-2.34812829610712e-05
-2.135241920616e-05
-5.4719876716898e-06
-1.41483739597026e-05
-3.00189188762373e-05
-2.67072083173481e-05
-3.0280274882193e-05
-2.70428534415528e-05
-1.89721213593506e-05
-2.31378067772834e-05
-2.52259672916221e-05
-3.33051232612749e-05
-2.49611628499161e-05
-1.38652385581182e-05
-1.76429227420499e-05
-1.99232688343675e-05
4.07357617556504e-06
-2.47169889512714e-05
-3.0906360302329e-05
-4.27176455800967e-05
-3.09359588798535e-06
-3.09732334232736e-05
-2.70348298048664e-05
-3.29568005092971e-05
-1.06200605830631e-05
-5.37903433937102e-06
-3.70747754427678e-05
-2.36899373749686e-05
-1.42755617202081e-05
-1.88407180467017e-05
-6.783421770088e-06
-9.82974928569751e-06
-2.76412621940617e-05
-1.80592149385718e-05
-1.61432931496831e-05
-3.0635525706722e-06
-1.91947125781531e-05
-2.50283178941078e-05
-1.63228139523957e-05
-1.14558108430094e-05
-1.00154458567194e-05
1.02277028271316e-05
-3.76068473311014e-06
-1.44770964574921e-05
-2.26240518703488e-05
-3.15811534310913e-06
-3.1687584173503e-05
-1.51826381404479e-05
-9.38402727758826e-06
-9.17190522677968e-06
-8.0433258634048e-06
-1.26239574418827e-05
-1.10935549617573e-05
-1.68615099593231e-05
-1.91689947458749e-05
-1.25110759742713e-05
-8.6758590546256e-06
-6.694559243944e-06
-1.33567495536599e-05
-9.09832193397902e-06
-8.80467328469165e-06
-1.8766603333196e-05
8.59042476714307e-06
-2.62323234372206e-05
-1.76135680527782e-05
-7.35582741890608e-06
-5.30956882551627e-08
-2.23387174857884e-05
-2.7369718587711e-05
-1.34922180600442e-05
1.31219903838908e-05
-2.23283850703222e-05
-2.28574312444298e-05
-2.05157599549191e-05
-1.72227897863939e-05
-1.89488256283156e-05
-2.79784900689104e-05
-1.1812839970178e-05
-1.26790768588435e-05
-1.37845640126519e-05
-6.26094969864797e-07
-1.01363552334195e-05
-2.91736855398985e-05
2.82118503737194e-06
-1.78225328618697e-05
-1.48400041531302e-05
-1.47113180545877e-05
-1.36914468064463e-05
-3.14968625073061e-05
-3.7516644524448e-05
-1.64638565453594e-05
-7.83124082365233e-06
-2.09848709995945e-05
5.14999053165919e-07
-2.18398538776858e-05
-2.09738960018347e-05
-1.12091681092102e-05
-3.15415987341934e-05
-2.1606883706201e-05
-9.8358283294493e-06
-1.56681593787614e-05
-2.0692675977321e-05
-5.50307812379513e-06
-1.02911045094307e-05
-2.67643016335431e-05
-2.28437399171814e-05
-2.6096105076327e-05
2.11502770562667e-06
-5.97094766086638e-06
-3.58340198081338e-05
-8.14206564121814e-06
-2.28425537452969e-05
-2.09086043001206e-05
-2.41780593002707e-05
-2.58461885316657e-05
-1.71041550019021e-05
-2.40938980130482e-05
-8.68534407890328e-06
-2.41442934908321e-05
-2.53785262404461e-05
-1.75000264418889e-05
-2.09074929739015e-05
-1.15396352935863e-05
-1.97642592477595e-05
-1.70830604441025e-05
-5.63376936112411e-06
-4.61395371408824e-06
-2.38446158976084e-05
-2.02077395834087e-05
-1.67718740967124e-05
-1.16158523687553e-05
-9.21811131253401e-06
-2.20670851218433e-05
-4.94823659671528e-06
-7.17746249056005e-06
-1.64595287861438e-05
-4.81600762020898e-07
-3.03468161265287e-06
-1.25305915236901e-05
-1.6406387971125e-05
-2.44892460690893e-05
-1.51155352529725e-05
2.15551785129614e-06
-2.19754470449666e-05
-1.03797258238388e-05
-7.93770218034626e-06
-9.65296223104685e-06
-1.26977079406807e-05
-3.1222180790466e-05
3.46859783677715e-06
5.1082129696619e-06
-2.98560141947169e-06
-7.85763259914822e-06
-1.03444613902807e-05
2.52055128403631e-06
-1.03365954809416e-05
-1.03232504051288e-05
-5.09743124708549e-06
-1.2256708445305e-05
-1.81734731151946e-05
-8.6162169460725e-06
-2.43160005385918e-05
-1.91672718154129e-05
-1.69550368039209e-05
-2.78145245184716e-05
-1.75065323176755e-05
-4.77321619358729e-06
-5.93006131762672e-06
-2.5935400385116e-05
-2.24710536344189e-05
-1.61932922082947e-05
-2.9146568788167e-06
-1.4648364933129e-05
-2.27303821508932e-05
-2.33078492265382e-05
-1.17823485895879e-05
-2.82895454527394e-05
-2.19094776592747e-05
-2.81655549615056e-05
-2.2537182637497e-05
-2.3042410573228e-05
-3.37843045295572e-05
-2.43492448440195e-06
-1.05963428977054e-05
-8.42012597428903e-06
-7.88801996441013e-06
-1.77987570207691e-05
-2.9363989996777e-05
-8.73040650228889e-06
-1.22438149488269e-05
-1.34244931518497e-05
-2.54228962368405e-05
-2.47719025370825e-05
-2.48349539563194e-05
-2.26274217618163e-05
-8.86936030252639e-06
-2.18582168688384e-05
-1.83109554647151e-05
-1.11097106945925e-05
7.5496018657937e-06
3.69942291489713e-06
6.86300076480613e-07
-1.82206218522081e-05
-6.10131040221472e-06
-1.37878334823353e-05
-2.19568236477458e-05
-6.31066688602301e-06
-1.92653394503859e-05
-2.43428549342284e-05
-1.165376048269e-05
-7.6360978468969e-06
-2.51410413410353e-05
-3.2582639081435e-05
-1.58091240242809e-05
-1.86262488409482e-05
-2.05190395147796e-06
-1.42973377845095e-05
-1.87121668041399e-05
-2.41130830944041e-05
-9.43098136610223e-06
-1.73803458763284e-05
-2.59870419552602e-05
5.59881822249104e-06
-2.70623144546975e-05
-2.48818033683288e-06
-8.92414299790139e-06
-1.68680474919706e-05
-8.15366480785826e-06
-1.54313993269924e-05
-9.63977128114751e-06
-2.68502772414734e-05
-9.94939334142608e-06
-8.68239477136855e-07
-1.06846692929658e-05
-1.27392930647095e-05
-1.74902721813338e-05
-2.26814699480216e-05
2.74288956025147e-06
-2.40922904893613e-05
-6.31465423313694e-07
-2.41637305385962e-05
-2.8762010272307e-05
-3.11069391764204e-05
3.95936527852562e-06
-8.13913831310858e-06
-1.77156245723776e-05
-6.58866532043838e-06
-1.88256977372965e-05
-2.45980752962231e-05
-1.14582595346877e-05
-2.11321371932979e-05
-2.45514284701766e-05
-2.06981876250339e-05
-1.89906900713976e-05
-1.72581993654963e-05
-1.49521520906999e-05
-4.34170066911079e-05
-7.27412795164912e-06
-2.87311223766863e-05
-2.39011516941684e-05
-3.20499168441305e-05
-2.36364658917525e-05
-1.99479598370516e-05
-1.28810890976832e-05
-8.13092095105525e-06
-2.51374316267823e-05
-2.51294696548734e-05
-4.63832922984994e-06
-2.27736153982979e-05
-2.22122960465694e-05
-2.11932298184012e-05
-1.04583263476889e-05
-1.08654057899466e-05
-3.97633633504512e-06
-2.21316296398743e-06
-8.57264951892025e-08
-2.69691049334242e-05
-1.12109641404207e-05
-2.02296244522902e-05
-2.95561184288471e-05
-2.74004123831755e-05
-1.17529624638438e-05
-1.72130843380342e-05
-8.29708322574523e-06
-3.20386815401035e-05
-1.91780125088342e-05
-7.72842874549013e-06
-6.93414906833149e-06
-2.43341734630393e-05
-5.08549503245038e-06
-2.12903455577912e-05
-8.19327879471421e-06
-2.35189799809923e-05
-1.44997079046768e-05
-2.56507595093966e-05
5.29743715882258e-06
-7.33209279140358e-07
-2.84451721645495e-05
-1.10230793844701e-05
-1.94468843825672e-06
-1.0222423125604e-05
9.70945563814936e-07
-2.15279152239276e-05
-4.93497858254278e-06
7.28867123770299e-06
-2.42249177527675e-06
-8.60362126762222e-06
-9.90036735504035e-06
-2.23960996126973e-05
-2.76546356770058e-05
-2.63718421926455e-05
-1.42499068549193e-05
-1.82701127425397e-05
-2.30163217812273e-05
-4.44397670178145e-06
-1.38415334529612e-05
-3.74340669823491e-06
-2.21211537876731e-05
-1.6124042635314e-05
-2.36757488973409e-05
-3.84243758394586e-05
-8.67634485118948e-06
-2.55111379606817e-05
-1.22578092857284e-05
-1.57350342089078e-05
-5.80639904852527e-06
-8.90546941405073e-06
-1.96896138706511e-05
-3.2724532620271e-06
-1.4784456643416e-05
-3.31973017597374e-05
-1.50297404593141e-05
-2.57431100538314e-05
-1.42226659309771e-05
-1.64451258789928e-05
-1.95457741286103e-05
-1.28103812220731e-05
-5.29042514776106e-06
-2.16753468421151e-05
-2.66062313829347e-05
-2.74208879551473e-05
-3.29073678029806e-05
-3.25150222570183e-05
-8.93279477943283e-06
-1.56826264220934e-05
-2.51141507010378e-05
-2.77136555869422e-05
-1.79481005880498e-05
-2.07976573343544e-05
-2.55017672810902e-05
-8.67013532043307e-06
-1.46273105557874e-05
-1.83357288926027e-05
-1.2772879215483e-05
-1.77747263347192e-05
-1.30133992580622e-05
-1.33478593387739e-05
-3.42164372398999e-06
-1.16773947794591e-05
-8.95465355480569e-06
-2.55836278611969e-05
-1.78046772995832e-05
-1.07958446615651e-05
-2.080969669129e-05
2.59723062383414e-06
-2.36459224765637e-05
-3.311795138175e-05
-1.26879019140641e-05
-3.57697430809966e-05
-1.31300651904886e-05
-2.40881134881976e-05
-1.92286229100935e-06
-1.81017626048215e-05
-1.22714677421908e-05
-2.36349265652787e-05
-8.71671567653358e-06
-1.17431940187148e-05
-1.38249478500932e-05
-2.63360426678325e-05
-3.20595179541619e-05
-7.36392508371009e-06
-1.26224448893332e-05
-7.08187738480932e-06
2.63523764620671e-06
-8.09692093268785e-06
-8.45592748148825e-06
-2.09552939727292e-05
-8.51439565539765e-06
-1.94239469943407e-05
-2.13483620228382e-05
-9.14820363864301e-06
1.18364557901641e-05
-1.52311833749546e-06
8.07344277181666e-06
-3.24619433922166e-05
-2.794596254489e-05
-1.65005156090499e-05
-2.35831402738083e-05
-2.95401599168083e-05
-2.68731010949623e-06
-1.75298029061417e-05
-1.368677854995e-05
-1.28055613634504e-05
-1.28692196927136e-06
-3.33384777830191e-05
-1.15043337943785e-05
-1.13291818088776e-05
-1.40712913319616e-05
-1.26150641998592e-05
-1.79439829869491e-05
-2.58156979622209e-05
-2.44412919128081e-05
-3.30402612674671e-05
-4.07803538752655e-05
-3.99910436215918e-05
-1.08187251935439e-05
-3.26823996198922e-06
-1.21101298003949e-05
-3.39830693840712e-05
-2.19685139926794e-05
-3.68609981634899e-05
-2.25331006703889e-05
-1.88788062672539e-05
-2.02981877994394e-05
-5.90569600061091e-06
-2.95815002569867e-05
-1.66714941307004e-05
-9.73018762017596e-06
-2.38350778077045e-05
-1.65336961110264e-05
-1.52870079671753e-05
-3.58954427452271e-05
-2.17101938165579e-06
-2.17065309828728e-05
-9.48468726089917e-06
-2.89010571418422e-05
-2.82917373721521e-05
-1.97235821625066e-05
-5.89059069154634e-06
-1.36598341174485e-05
-2.39640973565408e-05
-1.38406868436854e-05
-2.30722148260917e-05
-1.51721936715706e-05
-1.1274328907084e-05
-7.1493785143409e-06
-9.49363734643058e-06
-2.67428769773099e-05
-1.2886849197571e-05
6.34922597995729e-07
-1.58994269893566e-05
-1.88288620204958e-05
-1.35612859217113e-05
3.61252818606858e-06
-1.28609693239514e-05
-2.38554236491223e-06
-7.33081444907202e-06
-1.26247500204124e-05
-2.53093234318008e-05
-1.31436749770888e-05
-1.43335459094333e-05
-5.04690959762622e-06
-1.14417028673703e-05
-1.56424032522861e-05
-9.06230546377694e-06
-1.01518518810727e-05
-2.15111125068475e-05
-1.19231476366107e-05
-1.82220411947876e-05
-7.0473316112702e-06
-2.32721386347116e-05
-1.34849178909205e-05
-1.97052545302249e-06
-5.75628033428341e-06
2.24431456189275e-06
-7.2563563432189e-06
-9.52845555618819e-06
-4.30163215302138e-06
-1.90094989504496e-05
-3.36915955981392e-06
-9.96930897089702e-06
-2.98305642378786e-05
-1.84118860319198e-05
-2.36938668870853e-05
-2.01418933761606e-05
-9.97362545940115e-06
-1.30771982598096e-05
-1.62661590957995e-05
-6.56459062089944e-06
-2.12443640200298e-05
-5.81193551382495e-06
-1.95567557551976e-05
-2.92018630101833e-05
-7.54909229261621e-06
-2.60891129854007e-05
-1.43993070218453e-05
-1.11249094690614e-05
-2.21967569985696e-05
-2.96799796494429e-06
-1.86529113948218e-05
-2.24463377378695e-05
-2.45605971591122e-05
-2.83081183381092e-05
-2.5094493619232e-05
-2.8302696082706e-05
-1.60139915274129e-05
-1.42019109955185e-05
-1.50138223831584e-05
-2.99686809843589e-05
-3.283954222199e-05
-2.16640815470436e-05
-7.48834230111903e-06
-2.87782611606186e-05
-1.63402703452105e-05
-2.52990824648638e-05
-2.41305069850165e-05
-1.98821574293077e-05
-1.13122381160872e-05
-2.22554596627327e-05
-2.6131692063413e-05
-6.33923693376402e-06
-1.92756437591865e-05
-2.22334277650961e-05
-2.02532874750443e-05
-9.36814218396608e-06
-2.24105190712541e-05
-1.44895295314496e-05
-1.81497324048412e-05
3.60402515826619e-07
5.37315620457833e-06
-4.3186677317573e-06
-1.43612179458235e-06
8.15874706246562e-06
-1.37316564398295e-05
-1.53229550057767e-05
-3.29784242398598e-07
-3.26562093683325e-05
-2.54859714972802e-05
1.08037328664526e-07
7.4262004973655e-06
6.37765658181666e-09
-1.43285030469478e-05
-2.09582952846981e-05
-8.98004785993002e-06
-1.21477034391214e-05
-1.3687977737556e-05
-4.30296266190211e-07
-1.50537151356976e-05
-1.18520206196389e-05
3.90539840364676e-06
-2.19585695129385e-05
-1.63903871121927e-05
-7.10728772811018e-06
-9.33290424976268e-06
-1.33990528886181e-05
-1.94196151515372e-06
-1.56748354716225e-05
-2.43417492989013e-05
-2.27206079748025e-05
-2.25128298142488e-06
-2.56510087246666e-05
-7.21802087011225e-06
-6.32692330429712e-06
-1.34173349325835e-05
-1.75295755883886e-05
-1.26980201471193e-05
-8.87360038210674e-06
-1.31013267109481e-05
-4.20454441063447e-05
-2.54776589258179e-05
-2.8978026991146e-05
-2.29445943266906e-05
2.58708255409025e-06
-2.95308172422615e-05
-4.77567622649024e-06
-3.34148374288939e-05
-1.98382602926868e-06
-2.23626430034746e-05
-3.49307767354068e-05
-2.59960072061268e-05
-2.15758774607456e-05
-2.02567691632061e-05
-3.11167043417784e-05
-2.91025958518939e-05
-2.22574951128719e-05
-1.69905134421311e-05
-1.70508367793716e-05
-2.38169204007313e-05
-2.00700982979378e-05
-1.6522211638555e-05
-1.01484473391098e-05
-3.56134729529424e-05
-2.41850719789398e-05
-4.36851754472114e-06
-3.0273322441902e-05
-1.09562814116084e-05
-1.59336867046785e-05
-1.07336026652964e-05
-9.09088404832962e-06
1.89887494111825e-06
-2.28750967370257e-05
-2.06046039028747e-05
-1.54257130407282e-05
-1.21737016884258e-05
1.90830684229842e-07
-2.59538940356999e-05
-2.16863397808588e-05
-1.44959433802268e-05
4.16539149598792e-06
-2.32195735483069e-05
2.05078689394752e-06
-9.28998683005926e-06
-2.25779185806732e-05
-6.92972503043027e-06
-1.05851902808568e-05
-8.63525988013734e-06
-5.12283207810768e-06
-2.41753706462397e-05
-2.78699986411837e-05
2.49714209057205e-06
-2.99651092412623e-05
-1.29444027527053e-05
-1.29581019237717e-05
-2.815547026869e-05
-2.9326486209761e-05
1.21751478259696e-07
8.5474690294396e-07
-1.36998196882494e-05
-1.53745613833421e-05
-2.77724113005292e-05
1.77435475875519e-05
-1.29824127238356e-05
-6.15131932020688e-06
-1.44713426561483e-05
-1.51200025326529e-05
-3.05108039336611e-06
-8.14166658797598e-06
-2.25384770044645e-05
-9.56936634969789e-06
-1.93993918858966e-05
-1.88149277525503e-05
-2.40857923268954e-05
-2.50362056658756e-05
-1.57003715223132e-05
-1.15669955672493e-06
-7.68619528322333e-06
-1.99086623172637e-05
-7.90989664114381e-06
-3.82945946014602e-05
-3.32660121203522e-05
-1.93279155190884e-05
-1.12522786891364e-05
-1.58205492743008e-05
-5.57372505506793e-06
-3.00925704880021e-05
-7.52307926868185e-06
-1.69308702524021e-05
-3.24144322066797e-05
-4.47904960515314e-06
-1.5625235101012e-05
-1.37573253293485e-06
-1.69579578060306e-05
-1.33294026190516e-05
1.04575365855461e-06
-2.865043525375e-05
-2.62018034817837e-05
-2.13140772781431e-05
-1.74639394685953e-05
-3.31652914184346e-06
-2.67983270696553e-05
-1.95817061255001e-05
-1.86067202924257e-05
-1.40097889351809e-05
-8.10626922332766e-06
-1.40335812460563e-05
-2.04014242905591e-05
-2.14361614304093e-05
-1.48191750940364e-05
-3.72949187973216e-06
-2.27468291233936e-05
-1.44587467268975e-05
-1.74249086165105e-05
-1.47781804124098e-05
-1.50633621978286e-05
-1.82360075777212e-05
-3.33789880692947e-05
-1.85712472398953e-05
-1.35948381531503e-05
-7.46401084982601e-06
-1.64143758922974e-05
-2.09137311670617e-05
-5.21546266780065e-06
-2.435393163408e-05
4.93318139748209e-06
-7.77179769181171e-07
-2.45493747682679e-05
-1.1025920633246e-05
-2.74737870882892e-05
-2.20797747280242e-05
-1.13318906323773e-05
-1.21816185436854e-05
7.94737340756652e-06
-2.45847349176654e-06
-5.23957815262405e-06
-1.06007020565751e-05
-1.18075360120731e-05
-1.80156981607738e-05
-1.61497423833648e-05
-1.44402903718114e-05
1.06752909832608e-06
-1.14593055180223e-05
-6.68887418059371e-06
1.2943893702226e-05
-4.42846425045286e-06
-1.3348198437008e-05
-1.69790584698935e-05
-9.46239528687796e-06
-1.31314155737191e-05
-1.33034766706841e-06
-2.54896866677445e-06
5.62134578024325e-07
-3.1513436658079e-05
-2.59870355056602e-05
-2.44965411103447e-05
-2.22639611611562e-05
-2.60503726156667e-05
-2.16824399342473e-06
-2.05778765333295e-05
-3.16937995774323e-05
-1.0232231868767e-05
-1.55462032671607e-05
-3.83906543943058e-05
-8.06770460777078e-06
-1.7453785357864e-05
-4.32009398325382e-05
-5.7502192111525e-06
-2.16565915689449e-05
-2.36474412154841e-05
-1.96924595552162e-05
-1.6574374512011e-05
-2.47396606753762e-05
-2.73078193892638e-06
-8.2003888643658e-06
-8.34410157906506e-06
-2.40340910487813e-05
-1.33524086257973e-05
-1.42857017750626e-05
-4.25437115145402e-06
-1.02439777297183e-05
-2.36866335117711e-05
-4.18314186086769e-05
-2.7388170982661e-05
-1.35474367628517e-05
-1.76695153078663e-05
-1.67364051084329e-05
-8.40313182487589e-06
-3.27195893168067e-05
-3.03680865337718e-05
-1.23622057938269e-05
-1.20645730950663e-05
-1.27651743908935e-05
-7.57497974314485e-06
-5.80055747628197e-06
-2.97610598803658e-05
-1.22951082218112e-05
-2.78826448310349e-05
-1.41740017656463e-05
-2.53916189038868e-05
2.16219832420212e-06
-9.96870939822493e-06
-1.12306134275189e-05
-2.44952593685161e-05
-8.79246389555471e-06
-1.47938137455369e-06
-1.41587501542081e-05
-1.48850836398251e-05
-1.61730370118962e-05
-9.19476658099193e-06
-2.02882168909374e-06
9.83784982624148e-06
-8.60185548791775e-06
-2.42053481959448e-05
-2.48695310933228e-05
-2.03733738317692e-05
-1.08904738039193e-05
-2.00328315764147e-05
-1.47137894530407e-05
-1.50871018925909e-05
8.20314226128103e-06
2.92739505313952e-06
-1.43683891993364e-05
-2.75428498417903e-05
-3.04006396184381e-06
-1.03396203739404e-05
-2.20876368220114e-05
-2.24717116952635e-05
-2.32953577787213e-05
-1.95262695573476e-05
-2.06628024581697e-05
-2.35746853996608e-05
-2.00735507348001e-05
-9.73065749666519e-06
9.11123244065198e-07
-1.85641179697177e-05
-7.04063237621403e-08
-8.74402973468144e-06
-1.26970693268034e-05
-3.52595725620625e-05
-3.37380335348191e-05
-3.53494967593992e-05
-1.82683798054388e-05
-2.98411581793378e-05
-1.14967572409867e-05
-2.1195568081262e-05
-1.38516664121819e-05
-5.59338568493369e-06
-3.51039996206775e-05
-2.57774850103132e-05
-2.36958030593063e-05
-1.12517127770487e-05
-2.73275461554196e-05
-1.35099896510521e-05
-2.97071989969077e-05
-1.62066940053097e-05
-3.77712758159882e-05
-1.76406497288394e-05
-2.5715792880986e-05
-2.09273663754082e-05
-7.1557565231114e-06
-3.53424627221076e-05
-1.77285066901398e-05
-1.74183759243899e-05
-2.79240481297034e-05
-2.91594484305888e-05
-1.18256665751296e-05
-2.10863041583469e-05
-1.66522448212067e-05
-1.28490664563962e-05
-2.92582821980717e-05
-2.4192320798138e-05
-2.04761480427362e-05
-2.62439206390823e-05
-6.18169455909938e-06
-1.56401900458342e-05
-2.96294608533025e-05
-2.70469503109336e-05
-2.9217614465237e-05
-1.85781525115701e-05
-3.15837718979328e-05
-1.31745967162837e-05
-6.77461128823213e-06
-1.94939855223425e-05
-1.03934986222699e-05
5.43480988736987e-06
-6.52897301703208e-06
-1.77711525044389e-05
-7.41780229507311e-06
-6.17416684782366e-07
-9.62483025693744e-06
-1.13526763483256e-05
-6.61557401800183e-06
1.27332659307963e-06
-3.63178877690321e-05
-5.69774279371714e-06
-1.39090969997227e-05
-1.4228396719745e-05
-1.87950639682309e-05
-2.91238813743276e-05
-1.71720458398368e-05
-1.78454097703072e-05
-1.28294079584799e-05
-9.49213987270993e-06
-2.18699078623618e-05
-4.73649697358739e-06
-9.96037014578586e-06
-1.28002787042514e-05
-1.95254919531425e-05
-2.02144485224033e-05
-9.27488137100928e-06
-1.56967702637293e-05
-2.96330280770429e-05
-1.78449645216194e-06
1.10766730999898e-05
-2.71563562243828e-05
-1.0020329339824e-05
-1.73404488250572e-05
-5.78307299154896e-06
-1.87975635949183e-05
-1.40149213569806e-05
-1.75663823455432e-05
-4.13292254961261e-06
-3.624789968985e-05
-2.2641665811433e-05
-1.56898570429141e-05
-3.28175990793099e-05
-4.26818614554257e-06
-1.0265264291296e-05
-2.70370294237373e-05
2.66674267550662e-06
-1.65996914979735e-05
-4.1452243115146e-05
-2.4437644101168e-05
-6.16822981094452e-06
-1.80261758179583e-05
-3.83790600332632e-05
-2.10269310211439e-05
-1.11684517107137e-05
-6.80666338313271e-06
-1.16444142163875e-05
-4.68157071838975e-06
1.03860626805594e-05
-1.1088029949068e-05
-1.26174405474617e-05
-1.89399700553473e-05
-1.1379301963629e-05
-1.27835912307324e-05
-5.29549448792384e-06
-3.11971588994746e-05
-1.848014759115e-05
-2.5356609178761e-05
-1.23590452505229e-05
-2.10071459543933e-05
-1.69824900452148e-05
-6.20499097460023e-06
-1.36860331198263e-06
-1.45229190465212e-05
-9.4157337086777e-06
7.45603399893939e-07
-1.05726535733565e-05
-5.6592969969027e-06
-1.43801042875235e-06
-1.51263532566094e-05
-2.4983954114697e-06
-9.25144941630973e-06
-2.82043750857309e-05
-1.63918494129871e-05
-1.82057695613567e-05
5.09436394231718e-07
-1.18602247564457e-05
-5.58622000517515e-06
-1.59893179734813e-05
1.04607035902828e-05
-3.37380389069549e-06
-8.14704495734407e-06
-8.25255026492045e-06
-2.13563813361044e-05
-4.73703452763388e-06
1.49791552236199e-06
-1.21023111534114e-05
-1.27333646459463e-05
-1.70942023332067e-05
-2.8184742545268e-05
2.49773636021107e-06
-2.5797823527666e-05
-9.69434736923106e-06
7.59412870832163e-06
-1.52592418823592e-05
-1.35086800772767e-05
-1.35194053009433e-05
-1.51873944450665e-05
-1.91631017106044e-05
-1.34778072293134e-05
-1.98379583496021e-05
-1.60727109937793e-05
-1.22865835707071e-05
-2.30186410992535e-05
-1.25195181154353e-05
-3.02902126013647e-05
-1.4537217964118e-05
-2.35932898337746e-05
-1.96917428210257e-05
-1.67070400171225e-05
-1.42077494419853e-05
-2.77101424369827e-05
-3.900704359464e-06
-2.63103168042792e-05
-5.85238910375776e-06
-2.30131691373303e-05
-3.14047471469966e-05
-1.54983522970108e-05
-2.14661661175709e-05
-1.19958067531277e-05
-1.40119721885467e-06
-1.1907596687063e-05
-1.27047484543068e-05
-1.93004139306121e-05
-8.88695306479518e-06
-2.16688933603958e-05
-2.8271094905459e-05
-1.52427970472062e-05
-2.24560918144023e-05
-1.82570282366553e-05
-2.85052650073973e-06
-7.75165099787034e-06
-8.52217604450052e-06
-2.17673182695602e-05
-1.58805584978093e-05
-2.884119464098e-05
-2.63429460317183e-05
-2.27246591024733e-05
9.05082531047838e-07
2.89176864710107e-06
-1.76873962054338e-05
-1.34601072438081e-05
-1.56567749857925e-05
-1.49166405223409e-05
-3.09587515297668e-05
-1.45030109467878e-05
2.11126956079934e-06
-1.74099381173955e-05
-1.08435674396806e-06
-1.13420690629272e-05
-7.14813130557557e-06
-1.22049554974398e-05
-8.63785423141385e-06
-1.91237290458453e-05
-2.61406526271783e-05
-7.83596474489551e-06
-2.84552579754695e-05
-2.30667234550321e-06
-1.64152347792008e-06
-4.96743169350279e-06
-1.44239704325077e-05
-1.40360409379742e-05
-1.08524968050048e-05
-1.37177030733996e-05
-3.49974396175407e-06
2.3052385017772e-06
-2.31607814067511e-05
-3.24161740604111e-06
-9.34278425181582e-06
-1.38696889612336e-05
-9.59925874243795e-06
-7.18148899812942e-06
-1.44629042583777e-05
-3.32807632155089e-06
-1.59972632892674e-05
-1.3352438597395e-05
-1.62362040244038e-05
-2.67178624042363e-06
-2.47840254590504e-05
-3.08008363633554e-05
-2.54021440649476e-05
-1.60417678411685e-05
-1.68220925011748e-05
-2.24847202812454e-05
-1.22281133431536e-05
-7.6125012823221e-06
2.62668527402508e-06
-2.95007078545304e-05
-1.33628692177051e-05
-1.38593083219498e-05
-1.84947010951151e-05
-9.34705397082053e-07
-2.83437986626619e-05
-1.02921612035841e-05
-1.41392716027145e-05
-2.05550709728431e-05
-3.73367978920693e-05
-2.94407631621262e-05
-1.66078257078385e-05
-1.54210127207383e-05
-9.875660829488e-06
-2.57533323146842e-05
-1.57347906319138e-05
-3.16759250791448e-05
-2.9840110626117e-05
-1.10177813969795e-05
-1.28483962778654e-05
-5.80469234422633e-06
-2.2222563905033e-05
-6.73123388813183e-06
2.48463770945907e-06
-1.5418398927549e-05
-1.1935052162006e-05
-1.11836671691551e-05
-1.20635009037242e-05
-1.10035121925734e-05
-3.21953252732442e-05
-2.79942752921726e-06
-1.98652505954708e-05
-1.8589367162849e-05
-1.17473403736278e-05
-1.899918380729e-05
1.57242096249461e-05
-2.42402561767106e-06
-3.06579789945296e-05
-1.83474723651877e-05
-7.05360287164082e-06
-1.22506580713466e-05
1.89694346807835e-05
-1.62335320419894e-05
-9.70932106686172e-06
-1.3988534155467e-05
6.24720806161186e-07
-1.85302198342396e-06
-1.45780438858837e-05
4.79817307181153e-06
-4.00078308175904e-06
-1.7035691853429e-05
-2.95750828589536e-06
-1.48903380292844e-05
-1.25361794601985e-05
-7.30957047410544e-07
-1.26509752264513e-05
-1.79834635926144e-05
-3.65284965986753e-06
-2.41776345912668e-05
-1.15201845553316e-05
-9.38253511749108e-06
-1.14995613940498e-05
-1.30111343268303e-05
-1.89534577932284e-05
-1.49621769635888e-05
-7.95818467037415e-06
-9.33056726344875e-06
-1.37057072551101e-05
-4.82745500476772e-06
-3.5652001938557e-06
-1.60257838823082e-05
-8.3284322272732e-06
-2.77189088271402e-05
-2.57470879157052e-05
-8.66152936927758e-06
-2.66657428750217e-05
-1.24920454754684e-05
6.27468807013227e-07
-1.63549061660208e-05
-3.04148641028811e-05
-1.7366030928988e-05
-2.49675854849329e-05
-1.1131740748659e-05
-2.61031063843144e-05
-2.37623015967758e-05
-1.60186888019534e-05
-1.71326463003804e-05
-2.96951008335579e-05
-1.07772517552183e-05
-2.19995553992009e-05
-1.96157590279633e-05
-2.18272326447712e-05
-2.85127127515291e-06
-2.10264485226926e-05
-4.45523910625282e-06
-1.76397841605531e-05
1.01007919064175e-07
-3.90828785471019e-05
-2.89828544607144e-05
-1.89577491394585e-05
-2.79691293824164e-05
-7.36605695242041e-06
-1.28868767828655e-05
-1.50066579623621e-05
-1.41541608620247e-05
-3.6233028562087e-05
-1.4522070389992e-05
-1.53838264360805e-05
-9.33205911043112e-06
-7.30298409866201e-06
-1.12857795876642e-05
-5.77821738929693e-06
-3.09168117928203e-05
-2.83485510261087e-05
-8.75959826331324e-06
-2.41364566456596e-05
-5.51360550823903e-06
-1.88670750218692e-05
9.91516497172874e-06
-2.11025135732803e-05
-9.0207327529005e-06
-2.01940825442119e-06
-1.09652308568094e-05
-2.31951026178789e-05
1.00447740814749e-05
-3.58180750628493e-06
-1.8944571236911e-05
4.48170735107887e-06
-8.1676877253021e-06
-2.64570200729897e-06
1.2128721220902e-06
-2.47362401341331e-05
-1.20035141415503e-05
-6.71465246593325e-06
-5.93389653914174e-06
3.89940161575362e-06
-5.72878820114772e-06
-6.26013595223488e-06
-2.51075721604761e-06
-7.84418262680871e-06
-7.79284532467743e-06
-2.33390177422013e-05
-2.38957985167286e-05
-2.63946017885487e-05
-2.31389575169357e-05
-1.24020044223148e-05
1.27452636344076e-06
-2.1924445163024e-05
-1.48712715822719e-05
-2.60262153549747e-05
-1.32405630133512e-05
-8.43516034862086e-06
-2.29588945400044e-05
-2.35531598110592e-05
-1.248108484383e-05
-1.42177692469249e-05
-2.20075718249218e-05
-1.59304537783909e-05
-5.24025012520593e-06
-2.42408806488591e-05
-8.64605034069255e-06
-2.87796769192764e-05
-1.64535892767474e-05
-1.71467644611543e-05
-2.20571387539097e-05
-2.26080949311695e-05
-1.07944588171313e-05
-1.81272346442396e-05
-1.68411565456603e-05
-1.69781728593554e-05
-2.12879565701994e-05
-2.20143184214616e-05
-3.5030773142364e-05
-2.1318417080065e-05
-1.16980566014697e-05
-3.46710056060251e-05
-3.66597774744092e-05
-1.47804861786961e-05
1.14824296218785e-05
-7.85764318331489e-06
-2.05584865960862e-05
-1.24235322129978e-05
-1.31901729576344e-05
-3.06679349560311e-05
-1.93377532485595e-05
-2.13064836947109e-05
-1.81521800272539e-05
-1.66953461323539e-05
-1.00755734363534e-05
-3.25367069932602e-05
-1.19439408142213e-05
-1.07702363123179e-05
-3.14261109827336e-05
-1.05794397784006e-05
-1.31192928629395e-05
-9.18052604709662e-06
-2.20307972140931e-05
-7.81979265242108e-06
-1.36658321899393e-05
-6.2636300215611e-06
1.25147800455879e-06
-8.41246601330019e-06
-5.96130509615397e-06
9.94471916095761e-06
-7.0231404568361e-06
-1.61637136313242e-05
-4.73435066735886e-06
-1.34344448363773e-05
-1.6069666676431e-05
-1.87128450817474e-05
-7.79789237104889e-06
-1.11175301895936e-05
-1.42465820741393e-05
-2.85601762868597e-05
-3.88849003034897e-06
-1.016103690596e-05
6.26219272956747e-06
-3.982945696966e-06
-2.87272285575226e-05
-5.47602025390085e-06
-9.80810791722532e-06
-4.53270480377423e-06
-2.65129184227199e-05
-1.7613291556391e-05
-1.6174171688994e-05
-6.6389218746446e-06
-2.56065716267281e-05
-1.18593262329926e-05
-3.35239130389098e-06
-1.31211919367927e-05
-2.36242549878616e-05
-2.09398043869504e-05
-2.17600086493621e-05
-2.58661306250282e-05
-2.22602631502559e-05
-2.3613009795162e-05
-9.80878387379453e-06
-2.21980088424046e-05
-2.19109045397992e-05
-3.36574153888906e-05
-2.85804113959979e-05
-2.99494241389817e-05
-1.37293036426995e-05
-2.3491813001401e-05
-2.41906869791898e-05
-3.35682809046073e-05
-1.68044812676297e-05
-8.70141170411184e-06
-1.97688086866602e-05
-2.12571129027826e-05
-2.03354494296924e-05
-2.84645024099406e-05
-2.31387871742813e-05
-1.83646436862762e-05
-2.1750504354934e-05
-2.79049507989802e-05
-2.74037240161467e-05
-4.32319401792854e-05
-1.91556412059462e-05
-8.97531384030852e-06
-2.95238190331667e-05
-5.07062409134996e-06
-3.94628387135375e-06
-2.4939724624074e-05
-5.44265752471262e-06
-4.81785800825267e-05
-3.48224275354233e-05
-7.25201049173394e-06
-2.58284842244278e-05
-3.67108378216623e-05
-2.85693444070265e-05
-1.73175233300715e-05
-8.31713736082359e-06
-2.55915101621881e-05
-2.43447008295155e-05
-1.23856950832513e-05
1.28220531793678e-06
-2.65856610343272e-05
-1.82410330867126e-05
3.93911371625439e-06
9.65513603019306e-06
-7.49952888502595e-06
-1.4152917811346e-05
-5.55315567458602e-06
-9.3456348300351e-06
-6.5041132042952e-06
-1.56754264622554e-05
6.6687247757836e-06
-1.76523563436392e-05
-2.78867805117824e-05
-6.7755883744631e-06
-1.51926316852958e-05
-9.71695317670514e-06
2.54061008623277e-06
-1.66651700351216e-05
-7.97199773436648e-06
-1.24622829568523e-05
-2.1424177358416e-05
-6.66717114284766e-06
-1.77407234263025e-05
-1.38674580140792e-05
-1.47791081603892e-06
-3.04086036213384e-05
-1.80366602448584e-05
-1.81751556038526e-05
-1.11233415154837e-05
-1.13413271413287e-05
-1.8919222014251e-05
-2.24083793566743e-05
-2.27437917785312e-06
1.90020011078183e-07
-1.92880229420156e-05
-2.53420175581087e-05
-2.99126463598481e-06
1.18248643406303e-05
-7.89200715992608e-06
-1.55938934526173e-05
-4.77770695135948e-06
-2.26631700506959e-06
-1.70427417400621e-05
-1.50201882343084e-05
-2.51385827778173e-05
-1.55960428215535e-05
-2.28104622136275e-05
-1.86402251175761e-05
-8.21183692779985e-06
-1.02896783544026e-05
-1.71165393078208e-05
4.42691881241796e-07
-2.67968497343596e-05
-1.22475562957478e-05
-2.95622479107659e-05
-4.06911201775507e-05
-2.83642658802213e-05
-1.60038843898131e-05
-3.30658457356018e-05
-1.37143265791945e-05
-3.78588940941637e-05
-3.58862802279346e-05
-1.64529024913637e-05
-8.72224860580344e-06
-2.36489991444417e-05
-2.09164576151978e-05
-1.54036443679064e-05
-2.56884667233257e-05
-3.08447238987625e-05
-2.40713485613854e-05
-2.02550209575021e-05
-2.65004453932425e-05
-1.11997837019424e-05
-1.87510537246722e-05
-2.62393862184439e-05
-9.61333548482772e-06
-1.75776975908263e-05
-9.224704752734e-06
-5.59934019199504e-06
-2.75762753294838e-07
-1.34059694711145e-05
-1.69180814337263e-05
-2.76353562790539e-05
-2.76268942892455e-05
-2.58740782489539e-05
-1.04251085167821e-05
-2.06950061133646e-05
-1.71577677092444e-05
-2.51178020155256e-05
-1.1148606951113e-05
-1.50948336951489e-05
-3.95672144223205e-06
-1.98801115972724e-07
-5.68124353172658e-06
-2.16046102329074e-05
2.34184131972539e-06
-4.33667226046976e-06
1.51727124315253e-06
-1.0191915893693e-05
-6.2860668862149e-06
-6.03819663226014e-06
-2.22248004615018e-05
-1.23860292058799e-05
-3.72071220872683e-06
-9.91411691320706e-06
-7.89618053441016e-06
-2.68118218134359e-05
-1.04404222065569e-05
-2.08591071998435e-05
-1.29691230156448e-05
-1.76457637801745e-05
-8.32863592011186e-06
-2.27194704573604e-05
-6.00349659921298e-06
-1.51977592995314e-05
-8.15206534126146e-06
4.66875961390983e-06
-1.48817113554063e-05
-1.65096137324061e-05
-1.00431034476087e-05
-3.07317012377217e-06
-9.72752823222498e-06
-2.39030599267051e-05
-1.71552568449992e-05
-2.89003184290621e-05
-3.26134223740198e-05
-1.73743600098283e-05
-1.51093276873194e-05
-2.84127421720171e-05
-3.62867064068802e-05
-3.2908090156777e-05
-7.71737005154469e-06
-2.38271998128591e-05
3.30693723429686e-06
-1.38509964092225e-05
-2.37002830878028e-05
-1.82689077927509e-05
-1.14455896451869e-05
-3.00412125961546e-05
-2.3482201564497e-05
-2.64160666279752e-05
-2.82254874003436e-05
-3.29499841115261e-05
-1.27415468248622e-05
-1.23776989519188e-05
-2.05350735715643e-07
-3.10515752874622e-05
-1.46898130529078e-05
-7.1345208306419e-06
-1.09822827313487e-05
-1.71913260188663e-05
-9.85300834754454e-06
-8.53957557984004e-06
-2.20929436392695e-05
-1.64960608235042e-05
-4.6309495716179e-06
-1.40440088401015e-05
-2.49677441821392e-05
-1.70400985654691e-05
-5.25347139931538e-06
-6.79907660928746e-06
-3.04824552864091e-05
-1.63572972437284e-05
-1.00576025121446e-05
-6.00767836042067e-06
-8.76983722608658e-06
-3.49576699400256e-06
-1.21250323932182e-05
-1.10410446493897e-05
-2.09639640128445e-05
-1.26860383483235e-05
-2.18008517142175e-05
-1.79523202588494e-05
-9.48177699913657e-06
-1.3881913452733e-05
-2.63102496989643e-06
-9.59085089632201e-06
-3.45283875383859e-05
-5.06085575113298e-06
-1.91399247736328e-05
-8.99353524602271e-06
-1.91856988891046e-05
-1.12104945398742e-05
-2.44824709504572e-06
-2.68412339673218e-05
-1.7494161867243e-05
-4.10754057886924e-06
2.60311207339046e-06
-3.91885572813252e-05
-1.51212785074194e-05
-8.45602471347147e-06
-2.3683162753364e-05
-1.95660210467569e-06
-2.02595362832723e-05
-1.52304450842769e-05
-5.97754375633863e-06
2.16422332503326e-06
-2.86649056151398e-05
-1.39853429110793e-05
-2.749871201979e-05
-1.03246603841015e-05
-1.83863883262305e-05
-1.84089592100149e-05
-1.38099270505048e-05
-9.34685450974573e-06
-9.7360736775487e-06
-7.8177097059577e-06
-1.38952849402801e-05
-3.43903790646918e-05
-2.06549039232774e-05
-3.21463659775713e-05
-1.29964390168241e-05
-1.39139915983452e-05
-2.91001195545274e-05
-2.96488604913835e-06
-1.65258899735464e-05
-4.62876299426074e-06
-2.73198610536797e-05
-4.83599265816448e-05
-4.3177623546433e-05
-2.92559938478946e-05
-1.14965484898444e-05
-1.01983689216552e-05
-1.85232365043576e-05
-2.40761432678124e-05
-1.30694053398509e-05
-2.06852154874347e-05
-1.20324281919478e-05
-3.25436250308426e-05
-1.90534003699275e-05
-2.60107199511614e-05
-1.11818537487225e-05
-1.88892008107133e-05
-5.74440867743028e-06
4.49783524248331e-07
-9.52435543938823e-07
-1.10435511053357e-05
-3.05382144926806e-06
-1.46079091383754e-05
-2.70023901599705e-05
-2.3680364293486e-05
-2.62104036080862e-05
-2.16077566768292e-05
-1.88803036186704e-05
-1.67183097728094e-05
-1.2194330869015e-05
-2.23445150146067e-05
-3.04444326894515e-06
-1.7586219484823e-05
1.06513458270867e-06
-1.42101294962384e-05
-2.34444225474244e-06
-6.78985993544518e-07
-7.43920358692354e-06
-1.4969252174908e-05
-2.17888774760722e-05
-1.15127337906015e-05
-2.78604089172497e-05
-6.69297517542361e-06
-4.64869447575484e-06
-1.59270583710923e-05
-9.06336000034735e-06
-1.22122981752785e-06
-1.43091663209132e-05
-2.87496212848096e-06
-1.39302826090954e-05
-2.25791081198556e-05
-1.10084160291842e-05
-4.74424583452476e-06
-2.08886892370027e-05
-1.4871200511924e-05
-1.60021768286684e-05
-3.6943485366751e-06
-1.35050070856127e-05
-1.53756383544799e-05
-5.89597406880676e-06
-2.43697855106802e-06
-8.88613100292806e-06
-7.67780483402684e-06
-1.78110868523028e-05
3.06953764552379e-06
-4.1458366430771e-06
7.55157319270975e-07
-2.79763803084718e-05
-8.1930171487549e-06
-3.89991811804889e-05
-3.8076783491753e-05
-1.05636233580935e-05
-4.53380783126293e-05
-1.82590306595399e-05
-3.67753125826347e-05
-3.22577337521561e-05
-3.61270398872067e-06
-2.04979408612652e-05
-2.33079754582113e-05
-1.9087649258677e-05
-9.08542801097193e-06
-9.59834774944158e-06
-1.40627819991653e-05
-1.99205349915986e-05
-1.84159266314043e-05
-9.82932098232327e-06
-2.11586445562821e-05
-2.51692367539146e-05
9.22432281640899e-07
-1.22527416148275e-05
-2.40968133992682e-05
-7.55336583309006e-06
-1.21573668997805e-05
7.61284870224485e-06
-2.00278773696126e-05
-2.74921461855639e-05
-2.31818172666014e-05
-2.81221371272902e-05
-1.86702488900465e-06
-2.16258562784637e-05
-2.05291242142785e-05
-6.84756086520799e-06
-9.8266292719916e-06
-9.53696271343151e-06
-1.93898634833054e-05
-1.78643333528732e-05
-9.43653161653144e-06
-2.05954888722278e-05
-2.59856310897721e-05
-2.36239434676759e-06
-5.55619669069563e-06
-9.96291790217502e-06
-1.61466626225859e-05
6.88115568923762e-06
1.0372350857263e-05
-2.2165907975673e-05
-1.59886369752498e-05
-2.8187339602087e-06
-7.29756420822431e-06
-2.70312768367786e-06
-7.01906414024631e-06
-1.80195909171017e-05
-3.56380743227473e-05
-1.69130549284473e-05
-8.95351228424112e-07
-1.0464099070757e-05
-3.04002072232794e-05
-1.9022377005716e-05
-7.44306572334225e-06
-5.28091628336664e-06
-2.11604451338522e-05
-1.25477798742086e-05
8.02040907982977e-06
-1.89995897178058e-05
-1.92257905492955e-05
-5.32696523653563e-06
-2.19060330667747e-05
-5.82731477379728e-07
-1.08203978225155e-05
-2.1516218047836e-05
-9.58976480385343e-06
-2.53864586343253e-05
-1.32945665071728e-05
-2.43496017796872e-05
-1.87165346309361e-05
3.12128593182021e-06
-2.39008031473146e-05
-3.10475440045456e-05
-4.07315987478916e-05
-3.49236304582696e-05
-1.60323454002816e-05
-1.42207699072125e-05
-4.71291550804624e-06
-3.87915135858097e-05
-1.21541375523982e-05
-9.6846440327429e-06
-1.52202812621236e-05
-1.86028304754375e-05
-1.4200090349102e-05
-1.41779411044832e-05
-2.28945586159675e-05
-1.79677720577603e-05
-1.56491825681183e-05
-3.38944277253274e-05
-2.06246909598073e-05
-2.41208423528213e-05
-1.71784010084987e-06
-1.00936115847366e-05
-1.67523079672323e-06
-2.39924600044988e-05
-1.77048623620465e-05
-2.63262253124827e-05
-3.5479624645112e-05
-1.59052567649165e-05
-1.75388363896062e-05
-1.70623619993715e-05
-1.12662775479561e-05
-3.49046707403176e-05
-2.26978827259946e-05
-1.3074498974002e-05
-1.63408848339915e-05
-1.56498220292561e-05
-1.20468186985012e-05
-3.26173123756096e-05
-1.92255878433242e-05
-1.50951486896946e-05
-1.98131305205474e-05
-2.05730516309437e-05
-5.57118602093297e-06
-1.16274554218723e-05
-2.92930469883404e-05
-1.64036442255638e-05
-1.67769689835576e-05
-3.42846879348466e-06
3.24952379814924e-06
-1.18482093848726e-05
-5.49340396058421e-06
-2.10990543642336e-05
-1.87191837395407e-05
-1.44454465658319e-05
-2.06799468914049e-05
-8.81821554960446e-06
-1.69127755691215e-05
-6.33560624333185e-06
-6.72576749417902e-07
-2.0977595605957e-05
-1.08930649832374e-05
-1.2193764958717e-05
-3.03564651713423e-06
-9.39480841902227e-06
-2.48149691594238e-05
-1.89968646786692e-05
-1.68024138754954e-05
-1.16013952079896e-05
-1.09635635734483e-05
-1.4736333521424e-05
-2.72906785674207e-05
-1.816468937116e-05
-1.32731953304203e-05
-2.84746111910668e-05
-9.10639554461391e-06
-3.0662148960635e-05
1.64291957196631e-06
-1.28339317648125e-05
-8.49303605240255e-06
-1.48086529633106e-05
-1.16435208487874e-05
-2.10864484615379e-05
-1.23543624259736e-05
-2.05084650136219e-05
-1.2072575317312e-05
-2.04666969576768e-05
-1.10117511539463e-05
-5.56563169052397e-06
-5.24450117751913e-06
-1.79003573168774e-05
-2.70757496054835e-05
-1.23878739011338e-05
-1.57560049222247e-05
-1.87114737897639e-05
-2.54038710483973e-05
-2.65504720097581e-05
-6.70309829483206e-06
-9.22525262944716e-06
-3.29153481402077e-05
-4.08964721885623e-05
-7.2259176811101e-06
-2.63514367602553e-05
-7.74522161481683e-06
-2.75896247604012e-05
-1.22013579305293e-05
-2.57248841795817e-05
-1.96905430987602e-05
-9.65309692962021e-06
-4.13572704016112e-05
-1.12002847766112e-05
-2.28630909259976e-05
-1.93389178736219e-05
-6.76900301853529e-06
-1.88663412197015e-05
-1.75844817315765e-05
-2.56203854964676e-05
-3.71948663455997e-05
-2.99058238490307e-05
-2.37730578712463e-05
-2.67108228176176e-05
-2.78417523196738e-05
-2.03509994006966e-05
-2.96003676422143e-06
-2.45849322480809e-06
-2.20772073358129e-05
-1.80807409964016e-05
-2.04996896049416e-05
-1.34462327137466e-05
-7.14509749640597e-06
-1.22882472190461e-05
-5.90414942024485e-06
-3.10802569824999e-06
-1.55954907338931e-05
-1.9463544608109e-05
-1.16498964200588e-05
-1.97584547502277e-05
-1.37913916981516e-05
-1.22546017180753e-06
-9.46801493961362e-06
-6.59658034165676e-06
-5.30153298751609e-06
-8.5908579896655e-06
-1.27585710491869e-05
-1.87965773094882e-05
-1.50668537007237e-05
-1.34807413803667e-06
-1.52795539971434e-05
-1.00001538692028e-05
-2.94604760912928e-05
-4.41590531548726e-07
-2.2896510379058e-05
-2.06269852019769e-05
-1.27958357134882e-05
-2.60161768372074e-05
-2.69843659038437e-05
-1.67032981802199e-05
-6.68682314249232e-06
-2.88804380057823e-05
-8.79992403574683e-06
-7.15249184622742e-06
-1.8229562490398e-05
-3.17798050713916e-05
-3.79164333800713e-06
-2.58076981351404e-05
-2.45417026872189e-05
-3.29240561877682e-05
-2.37818223184845e-05
-1.46608187945328e-05
-2.69167592237955e-05
-3.37245009524131e-05
-3.07784138236097e-06
-3.11394434805201e-05
-1.1345730497606e-05
-2.68897064151049e-05
-2.98868705877257e-05
-8.85853109663636e-06
-4.0819194583265e-07
-1.45742788732564e-05
-3.73418533824367e-05
-2.81135702992084e-05
-2.40112573345812e-05
-2.5312496410249e-05
-1.44611222204551e-05
-1.75745016185177e-05
-1.79715399012454e-05
-1.09608672343272e-05
-2.23015165355424e-05
-1.14508210161192e-05
-8.52230226165387e-06
-1.97951285747948e-05
-1.84421884530911e-05
-2.12926749126768e-05
-2.4499394232397e-05
-6.77471910634718e-06
-2.37636289780613e-05
-1.17291675164663e-05
-9.64039429276407e-06
-8.15688980103595e-06
-1.89428596270071e-05
-2.45260689300651e-05
6.28218127578168e-06
-8.88326359780568e-06
-2.5333334102877e-06
-1.68591506806861e-05
-1.24162424194281e-05
-1.74318512186774e-05
-8.73005719286531e-06
-1.58453490730678e-05
-3.5157175728946e-06
-1.62417535295685e-05
-8.2527125785752e-06
2.64466826008559e-07
-1.35860394373845e-05
-7.49810374832142e-06
-2.37104174956742e-05
-3.24383211630835e-05
-9.14641979642377e-07
3.30121403674945e-06
-1.70920826932639e-05
-7.56612215330162e-06
-6.3357593706655e-06
-1.12928350301379e-05
8.07081650121007e-06
-7.14232158007039e-06
-1.77976072360716e-05
-8.76543889016829e-07
-2.68910687695402e-05
-1.81750501873743e-05
-1.38095467630318e-05
-7.77657311842153e-06
-1.1176535886286e-05
-1.08782840297513e-05
-3.14404254520121e-05
-1.9754401697836e-05
-2.73219830214637e-05
-1.55683089155872e-05
-8.82569944519437e-06
-2.69324778304376e-05
-1.95510546421195e-05
-2.17126386368516e-05
-2.09297836063969e-07
-3.09796484427628e-06
-1.92489744718118e-05
-1.00781755875914e-05
-2.58453887576896e-05
-2.25658588573857e-05
-7.53633037951571e-06
-1.03475216617349e-05
-1.31079764047234e-05
-2.54229915624731e-05
-3.08779644105786e-05
-9.0115266655943e-06
-2.53878484561135e-05
-7.12075076692184e-06
-1.2883330401063e-05
-1.41087877172794e-05
-4.94563491674439e-05
-2.14036258669185e-05
-3.65079032998646e-05
-1.34518482761709e-05
5.67072827635051e-07
-2.068474080365e-05
-6.76547376900183e-06
-3.42812819813769e-05
-2.06151552847803e-05
-1.7002520764563e-05
-3.54123636203013e-05
-2.49607394394002e-05
-1.12999606053215e-05
-1.87062337565119e-05
-2.10046609689846e-05
-5.82086955569599e-06
-1.33317720487561e-05
-6.89948905868612e-06
-1.56181201697761e-05
-1.6642348050365e-05
-1.98365106003847e-05
-2.19958020621936e-05
-1.27901849924933e-05
-2.29684350576962e-05
-1.69533965783869e-05
-1.26968827778102e-05
-1.34122532165332e-05
6.57996284023028e-07
-1.31274591509707e-05
-2.48541960562571e-05
-4.27900004337851e-06
-1.93026401976912e-05
-1.0696997515526e-05
-4.23545778506733e-06
-7.29821622556719e-06
-2.76077366339763e-06
-1.90511424293116e-05
-1.42325191841834e-05
-1.03741090163241e-05
-1.5663599337925e-06
-6.86880535394094e-06
4.80370925830801e-06
-6.42363997834665e-06
-1.74641568664298e-05
-4.75505861144058e-06
-6.4232429604775e-06
-2.29660827429885e-05
-2.2853051354738e-05
-1.64265425849641e-05
-1.56818834563825e-05
-2.98320098296217e-05
-2.26103240911967e-06
-2.8281883134578e-05
-2.89581664766986e-06
-1.19046060688152e-05
-1.03884733008712e-05
-4.87054145016119e-06
-2.43047020352474e-05
-2.620776962645e-07
-1.79023462336049e-05
-1.4631028785591e-05
-3.2570584248939e-05
-2.51484249215884e-05
-1.74130458016448e-05
-1.32448739974496e-05
-2.15385422442247e-05
-3.1891476638409e-05
-2.06550447116796e-05
3.38574852447153e-06
-1.40927660379202e-06
-2.16408227184505e-05
-4.21652217416683e-05
-1.71198981920872e-05
-5.9378688907044e-06
-1.66321438792954e-05
-2.29129704682884e-05
-2.32478811603399e-05
-1.07849875271019e-05
-3.31298714322167e-05
-2.68996701390453e-05
-1.86275867573474e-05
-1.97012364320604e-05
-2.91905968599578e-05
-2.11266368638345e-05
8.39129198301024e-06
-2.8482070908002e-05
-2.83405022563457e-05
-2.70064553552512e-05
-1.82657899847714e-05
-2.41655027052195e-05
-1.96284392656519e-05
-1.43497954785127e-06
-1.98630027591092e-05
-1.43420118396032e-05
-9.11263330070339e-06
-4.12937871755156e-06
-1.06369197599204e-05
-5.57743088497306e-06
1.71657240043988e-06
-1.91903562985775e-05
9.91535590319029e-07
-3.00082078261202e-06
-2.35102709153738e-05
-1.5644621286413e-05
-1.46745648483904e-05
-4.41058262753974e-05
-1.51941955122066e-05
1.97268875507279e-07
-2.6957359185834e-05
-8.50516819949651e-06
-8.91322839031451e-06
4.99444219972742e-06
-5.75771465050849e-06
-1.53773932820096e-05
-1.40175827844137e-05
-5.55919376737506e-06
-2.97385501371307e-05
6.76209064929501e-06
-6.69535886451617e-06
-2.76904097311096e-05
-2.28191694076359e-05
1.76489503032253e-06
-9.03985282528525e-06
-1.25405088408947e-05
2.35543495008936e-06
-5.90363550562223e-06
-1.68363355088836e-05
-1.30615189953195e-05
-2.84584005423861e-05
-1.99035219648858e-05
-1.69941138850019e-05
-2.61738373041318e-05
-7.31626486953274e-06
-1.77915391589551e-05
-1.16720758242979e-05
-1.68973029783998e-05
-9.89810692859669e-06
-1.18472425190995e-05
-2.18003350966966e-05
-1.75060515213053e-06
-1.91230922347667e-05
-3.51747542613862e-05
-4.40489815788865e-06
-7.55612670493907e-06
-2.42138754183643e-05
-2.27904636019918e-05
-1.54807592115428e-05
-1.24565823314094e-05
-1.5817542546198e-05
-2.35156986173663e-05
-2.73248367340693e-05
-2.47679100747581e-05
-1.3862861861769e-05
-3.65451742250562e-05
-2.72589636681516e-05
-1.77605655835094e-05
-9.06049154466546e-06
-1.01334905364829e-05
-1.63278113009546e-05
-2.08807580061776e-05
-1.99921055292713e-05
-2.85036574078865e-05
-3.40466732267164e-05
-1.26730844602254e-06
-2.41701814648307e-05
-3.29775070531045e-05
-1.04182325874248e-06
9.04193400677987e-07
-2.51876193530588e-05
-2.51092405202174e-05
-1.9072764340168e-05
-1.3503146518125e-05
-1.37925714159003e-05
-6.19454796960939e-07
-1.30773496249646e-05
-9.25172837292109e-06
-6.4759868075383e-06
-2.99927548651957e-06
-2.73933135166453e-05
-2.59941740621527e-05
-2.31940404602362e-05
-9.50985825057514e-06
-2.66276155285284e-06
-3.71943386377386e-05
-7.25059758328451e-06
7.04891534756653e-08
-1.87993848127782e-05
-3.54469928626026e-06
1.54688679478188e-05
-1.25972132120138e-05
-1.70626268956594e-06
-1.60697197908821e-05
-4.67051987041982e-06
-1.7520591305967e-05
-3.81351331884012e-06
-1.81434560906441e-05
-1.84177467365814e-05
-7.77268803433492e-06
-5.59634351687238e-06
-1.44735671104308e-05
2.63090966854928e-06
-1.31272283985937e-05
-1.32067222193929e-05
-1.14192007509057e-05
-1.13085670886035e-05
-2.35161984030812e-05
-7.07351803621094e-06
-1.33283497039283e-05
-5.12978971323546e-06
-1.96679837013065e-06
-2.47017974015459e-05
-9.0329607019819e-06
-2.29732738632947e-05
-8.36850524202611e-06
-2.62780619744753e-05
-1.13972195516209e-05
-2.38813782689001e-05
-2.50099930669044e-05
-1.51480694571449e-05
-1.06631243477721e-05
6.48838295271694e-06
-1.82630186546798e-05
-2.28293540754799e-05
-2.14212356926693e-05
-3.01381184873587e-05
-3.70453821084457e-05
-1.55295953476387e-05
-3.50035065915891e-05
-8.31596013636207e-06
-1.46227677411342e-05
-3.23203710820001e-05
-1.40401540733087e-05
-2.10837215385672e-05
-1.30033865293357e-05
-1.41349038154032e-05
-1.12893476397295e-05
-1.18389018141556e-05
-2.88167839766453e-05
-2.69782285260816e-05
-3.03727075987463e-05
-1.10692404191988e-05
-1.17546638885175e-05
-2.03511651820749e-05
-2.57434742258237e-05
-8.40663368254134e-06
-1.41338882479554e-05
-1.80990903430006e-05
-1.57895726839955e-05
-1.86439705101757e-05
-1.60263741006364e-05
-1.93813066440657e-05
-3.01701075340566e-05
-1.26724850756129e-05
-1.00312651253966e-05
-1.69906024038381e-05
-3.57049354190283e-05
-1.24518080928242e-05
-3.80640890472536e-06
-4.88057266585906e-06
5.88813828799742e-06
-1.27774822381955e-05
-2.79221544173546e-06
-2.28100684327843e-05
-2.63415535313121e-05
3.70681449628738e-07
1.73065386376016e-06
-2.3155586962761e-05
-3.51934246272282e-05
-9.85176447496731e-06
-2.17027458956632e-06
-9.93745213637414e-06
-5.81535986149081e-06
-7.84996132181267e-06
-4.12590494565224e-06
-7.89364152298751e-06
-3.35194817248781e-06
-1.60957547102642e-05
-1.52768830879686e-05
1.7696997377538e-06
-2.55306354398213e-05
-9.74654332109399e-06
-1.45266972940667e-05
-5.01429768017063e-06
-4.52654995385939e-06
-2.12071680254598e-05
-1.52397949417068e-05
-2.48958346664478e-05
-2.06426234390866e-05
-1.71102557516472e-05
-2.65489039677675e-05
-1.82525434337859e-05
-7.7030464280556e-06
-2.15272354068524e-05
-2.0360217832491e-05
-1.30918016988729e-05
-1.02635383433216e-05
-1.64082898346455e-05
-9.6781329999729e-06
-1.31088968347679e-05
-1.10805397456817e-05
-8.65135780811151e-06
-1.96346885958904e-05
-7.42183608479254e-06
-1.71185492599588e-05
-1.08150911358479e-05
-1.26902869336106e-05
-1.64685347137798e-05
-2.45162688024894e-05
-1.60614737997763e-05
-9.58520270455865e-06
-2.24859579315997e-05
-1.74628397646802e-05
-1.86301897014954e-05
-5.05615536658773e-06
-3.32037248418337e-05
-1.94420667200243e-05
-2.25257410750436e-05
-1.57387770200844e-05
-3.0990594768986e-05
-2.28205047886557e-05
-8.80926839576394e-06
-5.63711981628528e-06
-1.8551337507972e-05
-2.52910025595777e-05
-1.78213268135365e-05
-1.79746910706112e-05
-1.94183994955702e-05
-1.27906289885148e-05
-1.85236142720216e-05
-2.72418706413938e-05
-3.19014867517739e-05
-2.00579394208001e-05
-5.86319755417343e-06
5.35438063877766e-06
-9.98224167620191e-06
-7.48705640352454e-06
-4.49120498820828e-06
-9.65742502529722e-06
-8.24207907710564e-06
-7.91648337269976e-06
-1.75214050304899e-05
-8.4407025425506e-06
-6.61140971864129e-06
-1.50414008466933e-06
-2.44523639276132e-05
-5.29810915363468e-06
-1.26019791437243e-05
1.31569751554548e-05
-1.20571361669822e-05
-3.2252971833845e-05
5.8067054229331e-06
-3.81050120562402e-06
-2.0496071281316e-05
-1.98659193085755e-05
-2.00701860449592e-05
-2.23687749203633e-05
-4.92594562102539e-06
-2.30141274548923e-06
-3.18277578528064e-06
-4.33356921232198e-06
8.31035540684093e-06
4.73922400930701e-07
-2.56616636845138e-06
-6.7580140319749e-06
-8.66783511277802e-06
-2.05347835159627e-05
-2.26023821552758e-06
-5.26709295594716e-07
-1.67657466324764e-05
-5.03569135472327e-06
-5.97311948115998e-06
-3.40688349277938e-05
3.19098396860485e-06
-2.40628946450074e-05
-4.30502099314004e-06
-1.05738941262816e-05
-2.37747605694438e-05
-3.16688991313878e-06
-7.63730316620608e-06
-2.71898706638193e-05
-2.59866074950242e-05
-2.27540050225728e-05
-7.48559260360675e-06
-1.88259842582775e-05
-1.36253082390247e-05
-1.57227652751206e-05
1.73754268855184e-06
-1.98640861571578e-05
-1.78083648904359e-05
-1.68077105660704e-05
-4.01043167240084e-05
-1.77345164928527e-05
-9.28084919332971e-06
-2.95388990413318e-05
-3.92725452758284e-05
-3.20700588593095e-05
-2.67658073488327e-05
-2.89120340038573e-05
-1.57313178845994e-05
-8.76772866023507e-06
-2.22120811346335e-05
-2.79922776335621e-05
-4.00516558604147e-06
-2.22404316131598e-05
-2.0461024646986e-05
-1.59204097703613e-05
-6.69570153508815e-06
-9.84306177325904e-06
-1.17412618388442e-05
-1.09330619212461e-05
-1.01399590404963e-05
-2.10195474577637e-05
-1.3224142978486e-05
1.58745852259046e-06
-1.08512521544064e-06
-1.75752180112275e-05
-2.54048289755162e-05
-1.26425183401546e-05
-2.12573246512172e-05
-1.819568558781e-05
-2.38254590526939e-05
-2.61259018503974e-06
-9.78473203075898e-06
-9.23130555207378e-06
-1.33253716813614e-05
-1.50215805608158e-05
-6.36358200582074e-06
-1.44492351291193e-06
6.06307937845396e-06
-3.2966712627143e-05
-1.41643024139962e-05
-7.37935647899505e-06
-1.02494894547786e-05
-1.88704184038646e-05
-1.1114774653927e-05
-9.99876745563531e-06
-8.40345233058147e-06
-1.42161617434777e-05
-1.07129703083202e-05
-2.02221120183627e-06
-5.88069170300634e-06
-2.70735075840257e-05
-1.48009830626812e-05
-6.39868413336449e-06
-2.93429124129045e-06
-9.58345313522155e-06
-1.60174507045717e-05
8.45033025735637e-06
-2.26325231307294e-05
-9.77368881138507e-06
-2.14332139169561e-05
-2.34993675809455e-05
-1.89874369847277e-05
-1.91450454515244e-05
-3.18847502620621e-06
-1.29154900691199e-05
-1.45239258116714e-05
-2.05095226050557e-05
-2.0212249729397e-05
-1.59829970310891e-05
-9.9696123885942e-06
-6.04187120677397e-06
-2.67107895868553e-05
-1.2085468735499e-05
-2.38991875526717e-05
-2.74194835247432e-05
-1.8029952877448e-05
-2.81306417325271e-05
-1.78922212574329e-05
-1.78571570228117e-05
-1.93609429429833e-05
-1.43923994606779e-05
-3.29945636768436e-05
-1.46758428740936e-05
-3.6139901948327e-05
-1.24309150403656e-05
-1.91631570740661e-05
-2.11170959360873e-05
-3.30771314833344e-05
-3.15838647977563e-05
-1.70912574489295e-05
-3.0968139810213e-05
-2.07829707666034e-05
-3.52933438936731e-05
-1.31768704264993e-05
-2.68133535930049e-05
-1.95607402753245e-05
-1.71438207292915e-05
-9.43294251822837e-06
-1.07116349824981e-05
-1.60002680339581e-05
-1.37455159927687e-05
-1.33710508614527e-05
-2.95584437295464e-05
-1.74174886475784e-05
-2.02676732935338e-05
-1.31048876789453e-05
-3.26005451518354e-05
-1.0787692841664e-05
-1.16651974918957e-05
-2.27024773348071e-05
-1.88087465144571e-05
-1.99926059138148e-05
-3.14085875542243e-05
-1.75279308098233e-05
2.16502589221382e-06
-1.66630751248361e-05
-3.09298329310457e-05
-2.30395850139793e-05
-2.47702569552829e-06
-2.49537482251251e-05
-2.23598269050872e-05
-2.81137291635322e-05
3.12355427541925e-07
-1.90619476983134e-05
-1.06377706380521e-05
-1.37442895406433e-05
-9.87370018195634e-06
-1.3059773688522e-05
-1.21985854305714e-05
8.062779417045e-06
-2.52375732572717e-05
-1.57256891270616e-05
-1.68234069530272e-05
-2.30430332446534e-05
-1.29592583543301e-05
-8.90882348736686e-06
-8.69394409575e-06
-3.12760775055923e-06
-7.66867877251047e-07
-1.90897905880798e-05
-2.30951944725173e-05
-9.58984591081676e-06
-1.69728288269623e-05
-2.15306985991935e-05
-1.52054501966113e-05
-1.6772086764397e-05
-1.82189418710509e-05
-1.0503004990039e-06
-7.90262817325966e-06
-8.6097822650861e-06
-1.37781190716477e-05
-2.37358320438393e-05
-1.42949993078986e-05
-6.42740324088911e-06
-2.26860203997048e-05
-1.25815259439016e-05
-1.21155307386689e-05
-1.47811545366203e-05
-1.4288854845644e-05
-2.13529024927779e-05
-2.04892952209948e-05
-2.81043547259799e-05
-1.87439212818737e-05
-2.46675005717921e-05
-1.50477216145244e-05
-1.11499199484709e-05
-1.42579603888869e-05
-8.98781180525027e-06
-1.97266402779057e-05
-1.71493339853849e-05
-3.11036433851749e-05
-1.98969517634179e-05
-1.98983134808518e-05
-2.45855749967018e-05
-2.79261309953688e-05
-3.60627147622373e-05
-1.86984936833205e-05
-5.21362251266349e-06
-1.59492183429095e-05
-5.71266029996188e-06
-1.05895845692344e-05
-1.56010532079757e-05
-2.6472615650181e-05
-2.07579299145026e-05
-1.77146769247444e-05
-1.62171875865845e-05
-1.8240129168054e-05
-1.84717564634991e-05
8.14049334792768e-07
-3.35539977515888e-06
-1.36121769382378e-05
-1.37177356140377e-05
-2.16971390567414e-05
-2.31184166763909e-05
-2.03401228927394e-05
-3.09374244820335e-05
-5.93622169671471e-06
-1.44238271444902e-05
-1.13244549211911e-05
-7.27195763709979e-06
-1.6632599719804e-05
-3.02780640566345e-06
-1.10628711711613e-05
-6.19044580921186e-06
2.69986232477358e-07
-8.62456815899796e-06
-2.17888959449426e-05
-3.60634556606932e-05
-5.38003578897429e-06
-1.02807250612679e-05
8.25240711500137e-06
-2.29221349725701e-07
-1.99336198063322e-05
-1.7842243206908e-05
-2.52031981824282e-05
-1.12171439151127e-05
5.05366137393298e-06
-1.80348207736768e-05
-4.87997697865675e-06
5.51390716166741e-06
-2.85733634507971e-05
-1.96616362454309e-05
-5.43634785640805e-06
-1.57361650376391e-05
-1.43911177680473e-05
-9.49810020402552e-06
-2.27840293891277e-05
-8.36144362706987e-06
-2.51466704782273e-05
-2.34627262931794e-05
-2.38723452585378e-05
-5.74759928942496e-06
-1.42943813657203e-05
-1.03092729038167e-05
-1.60244684229178e-05
-8.61753431586899e-06
-5.72051649912786e-06
-2.59965298871868e-05
-2.6424940719765e-05
-1.37517476795166e-05
-1.69074359011839e-05
-1.78032262965855e-05
-2.71369403658059e-05
-1.73329958254024e-05
-3.11865480824588e-05
-1.71250126430985e-05
-2.24274510221948e-05
-1.94779011430536e-05
-2.46605315321411e-05
-1.59695351287209e-05
-2.20878276560021e-05
-3.45617534117848e-05
-1.17540383646393e-05
-2.4955418518163e-05
-2.23754984266992e-05
-1.12398766524931e-05
8.27203045588118e-06
-2.52897504403017e-05
-2.60761430293329e-05
-1.39792864075e-05
-1.62576651282857e-05
-2.50623235601313e-05
-1.70824568415957e-05
-3.82998635281881e-05
-1.21198272333835e-05
-2.4504551571154e-05
-8.35155855071034e-06
-2.49632481952933e-05
-3.16582700520132e-05
-8.78859029547752e-06
-2.97571865266748e-05
-3.08444419822797e-05
-2.46687658012036e-05
-1.87692867148424e-05
-3.16793773277106e-05
-1.26761136820614e-05
-2.23373853710715e-05
-9.40626861863223e-06
-3.03180518839903e-06
3.87070785586074e-06
-2.82283705569047e-06
-1.93906423606751e-05
-2.34708795485087e-05
-2.43079612622463e-05
-2.0182022410798e-05
-1.31261966498762e-05
-1.14647809669217e-05
-5.91229311704307e-06
1.09274948755772e-05
5.15341715808489e-06
-1.6327348485852e-05
-1.14289017767013e-05
2.7264867987128e-06
-1.38403604748226e-05
-8.21975368273721e-06
-1.99567706996304e-05
-1.5814058899994e-05
-2.22692960594112e-05
-2.21423203176877e-05
-2.42460354349691e-05
-1.81989019698202e-05
-1.43321056259688e-05
-2.15857010494161e-05
-1.71908436022809e-05
-1.66942608845078e-05
-3.59101933324342e-06
-1.13808987509127e-05
-1.11252375221383e-05
-6.38071629239896e-06
-1.41081450953861e-05
-2.31361192684807e-05
-1.03383318751741e-05
-2.09702656951793e-05
-1.73722900675592e-05
-2.44563870722616e-05
-2.36219377475292e-05
-1.70827233673412e-05
-1.80141945098181e-06
-3.26185066663661e-05
-2.61903950396896e-05
-4.31825381372603e-06
-2.61712565267314e-05
-1.75020357355085e-05
-1.73296456101656e-05
-1.56552368316783e-05
-1.41080495730413e-05
-2.53272182383215e-05
-2.32034023820731e-05
-1.10011289269357e-05
-1.65328793780534e-05
-2.96594702953123e-05
1.31555303570802e-07
1.34389346508458e-06
-2.84437171383606e-05
-2.10591179151454e-06
3.48847623301177e-06
-8.9231580921387e-06
-9.31092659942722e-07
-2.10426988297568e-05
-1.73223780815031e-05
-2.60059437500523e-05
-2.94622943694836e-05
-1.83345604110127e-05
-1.04686272521074e-06
-9.63829305348528e-06
-3.02463018843334e-05
-1.14922033005442e-05
-1.70455861868593e-05
-1.83108286841745e-05
-1.19039710642227e-05
-1.50452673508228e-05
-9.16788192575848e-06
-2.08402255538393e-05
-3.39421063304106e-06
-7.63340611850347e-07
2.02991282839035e-06
-3.90980604159829e-06
-1.01023374994597e-05
-2.49415594181245e-05
-9.37656464261774e-06
-2.97882684198242e-06
-1.13880362100287e-05
6.36540626756963e-06
3.31498931652096e-06
-1.75644152381928e-05
-1.42598119031951e-05
-1.60228280462378e-05
-3.2189568071602e-05
-2.03439512756555e-05
-4.38323884349461e-06
-8.83741456049963e-06
-1.2148008351291e-05
3.22513873475139e-06
-1.53209663378965e-05
-2.51221068769957e-05
-1.37707157726728e-05
-1.10948605286357e-05
-2.34345795659275e-05
-1.96902371417779e-05
4.27747027206276e-06
-2.49959881439766e-05
-1.62719124902114e-06
-1.81377246956211e-05
-1.75475127974369e-05
-1.39087032967866e-05
-2.81238739503219e-05
-2.54580109119913e-05
-1.31782853689241e-05
-3.25054631396504e-05
-2.87297802683605e-05
-2.71414294745345e-05
-1.5287761175283e-05
-9.2104217325533e-06
-1.13600345504837e-05
-1.02110237362362e-05
-3.57137459732155e-06
-2.7790094310203e-05
-2.10013016661948e-05
-9.23006552338441e-06
-1.03813478449758e-05
-1.07528027648422e-05
-1.78212332997849e-05
-1.26347318601794e-05
-2.56080122676974e-05
-1.27673008801446e-05
-7.12463251244855e-06
-8.52892018514784e-06
-1.56780535780817e-05
-2.78908891972306e-05
-1.75490242514905e-05
-1.97749969403076e-05
-1.17341989517272e-05
-9.03984379124158e-06
-2.29145744217922e-05
-3.59500722421432e-06
-2.80950620017825e-05
-3.18696139279839e-05
-2.70330399198352e-05
-2.4155203223357e-05
-1.57648557050252e-05
-9.47869286564486e-06
-2.12086193074463e-05
-1.785686649789e-05
-4.56057869942164e-06
-1.38267200331436e-06
-2.97268160278789e-05
-3.02045065466985e-05
-2.08089754298089e-05
-8.23788755529167e-06
-1.63781646565005e-05
-3.89522738375088e-05
-1.82410668492578e-05
-1.27793225983398e-05
-2.62341993302844e-05
-1.34893480180279e-05
-3.91034022836936e-07
-2.32242839034473e-05
-1.85109309367097e-05
-3.05929340597066e-05
-6.35139775017654e-06
-9.10011412663873e-06
1.99392310225338e-06
4.5153558391758e-06
-2.04129972281824e-05
-2.43622148285066e-05
-4.38740570005016e-06
-1.56217134965588e-05
-5.48316161182747e-06
-1.2596021350707e-05
5.50269187286724e-06
-3.29572085583571e-06
8.73150637634434e-07
-1.15710008679215e-05
-1.36791832825444e-05
-2.11032570959192e-05
1.66729018500961e-06
-1.915381529761e-05
-1.35986996526092e-06
-1.48153726234107e-05
-1.2511227599244e-06
-1.69268174405619e-05
-5.93562742532351e-06
-1.98328945652484e-05
-1.08341322166478e-05
-1.12114605364186e-05
-1.81788871029738e-05
-1.64173714140142e-05
-2.46565934761087e-05
-3.52606908297034e-05
-1.77605318262115e-05
-2.62628553948373e-05
-2.05684583300327e-05
-2.83744711708002e-05
-7.6664531168853e-06
-3.02396937426722e-05
-2.42296220045842e-05
-7.96066891830687e-06
-1.80455060845378e-05
-2.48167595504643e-05
-2.08799648551833e-05
-1.21392148654794e-05
-1.72284651472006e-05
-2.27174338040528e-05
-9.12618750973415e-06
-2.4020231067945e-05
-2.53840488227932e-06
-1.90107978653506e-05
-9.83793731646703e-06
-3.52093415164173e-05
-3.60970282474995e-05
-2.67775196433442e-05
-2.70215448010418e-05
-1.51377987898267e-05
-1.56196888758118e-05
-2.80036388199361e-05
7.09933937732712e-07
-3.0748285763537e-05
-3.16353211088257e-05
5.31531611781413e-06
-2.10941240395892e-05
-1.08364226266132e-05
-2.7536695521244e-05
-1.89538219632947e-05
-2.17304549182673e-05
-4.74490463126396e-06
-2.39629909840727e-05
-1.28513733319329e-05
-1.23114310793393e-05
-1.49979986750617e-05
-7.75074089162811e-06
-5.70604333424615e-06
-1.96921355386178e-05
-2.42797545204399e-05
-1.10130805726335e-05
-1.51362604982728e-05
-1.50587582749176e-05
-1.95449724538705e-05
-2.13886236547138e-06
-1.09284054873752e-05
-2.17892610920798e-05
-2.33215498156231e-05
-2.01504414861704e-05
-8.10419298459003e-06
-2.92510421948648e-05
-1.70906235416481e-05
-9.72477722401442e-06
-6.18600976747572e-06
-1.0989983266064e-06
4.09652509053673e-06
-1.00916443792628e-05
-5.32931922963002e-06
-2.31373714425086e-06
-3.45310472031842e-05
-7.8575956850447e-06
-9.38875913774408e-06
-1.03832365215353e-05
-1.34033202060318e-05
-2.27217723812386e-05
-8.58996083569926e-07
-1.73722991707263e-05
-3.15716396025877e-06
-2.56690804842786e-05
-1.40629508973454e-05
-1.17765942859001e-05
-2.00409951481658e-05
-9.3927185747333e-06
-1.22960053017237e-05
-2.43112559633262e-05
-1.59120017921713e-05
-5.25033711732165e-06
-4.27415064139828e-07
-1.89327320747862e-05
-1.549079079763e-05
-1.94486264490628e-05
-1.83731957726719e-05
-1.46244103643606e-05
-1.97324328966122e-05
-1.86371111297989e-05
-2.2162327418102e-05
-2.8984584063926e-05
-1.62206107640361e-05
-1.56405653435782e-05
-7.25879972609399e-06
-1.74523793599412e-05
-2.32015417100702e-05
-1.53514560212178e-05
-3.08005993722193e-05
-3.97402599756452e-06
-6.07402987845024e-06
-2.27768265405813e-05
-2.8064804643502e-05
-8.0522192100317e-06
-1.82062834835187e-05
-1.35481352661342e-05
-4.01319024738811e-05
-3.45296000122066e-05
-1.87425196378815e-05
-1.64612759170701e-05
-2.39079747903011e-05
-1.44880654634367e-05
-1.78672026958857e-05
-1.96136155915516e-05
-3.98784718104708e-05
-2.7705599540624e-05
2.68964374792984e-06
-1.47651885140046e-05
-4.03428917908298e-05
-1.67530981788319e-05
-1.98878936168819e-05
-1.07600167024158e-05
-1.56492106266152e-05
-1.94782909586764e-05
-1.75146571852334e-05
-2.71339219287291e-05
-1.37415234041717e-05
-1.58596549104577e-05
-6.54316038573457e-06
-4.66115926479205e-06
2.50420778434425e-06
1.07938578004708e-05
-1.74344365847775e-05
-1.53356225171511e-05
-9.57682761904379e-06
-9.24717233966732e-06
-1.74627332712461e-05
-1.31341513677199e-05
6.14139949377667e-06
1.38046967204464e-05
-1.04951905102994e-05
-1.08750533600247e-05
-1.23330022841376e-05
-6.75701968724582e-06
-9.1917481060199e-06
-8.65123864206352e-06
-1.21463498018376e-05
6.62973295497372e-06
1.10772440816968e-06
-5.4152298226992e-06
-1.34829489666361e-05
-1.28201429593684e-05
-1.67785613129915e-05
-2.44775438579711e-05
-1.52415562069943e-06
-1.69317071390345e-05
-1.55564360687351e-05
2.49147718932173e-06
-2.25103574194763e-05
-2.34507062000527e-05
-1.03674106734976e-05
-2.32481484409454e-05
-2.88419864100537e-05
-2.03061682441486e-05
-1.02462053717777e-05
-1.30518361707261e-05
-1.39630613299068e-05
-3.80482920041188e-05
-7.27669856400129e-06
-1.67369687420921e-05
-3.06691698469158e-05
-1.61923118269023e-05
-1.03215555607027e-05
-1.65334935603426e-05
-2.13416535109544e-05
-2.41662056007893e-05
5.43422824833533e-06
-2.35465451027976e-05
-3.43762480925954e-05
-1.68194247635701e-05
-2.99585158323999e-05
-3.91157776125106e-05
-3.40533900606509e-05
-2.36167150137436e-05
-2.44669562494607e-05
-2.62591198216086e-05
-1.94673365212116e-05
-1.61907176740448e-05
-2.20953354678353e-05
-2.06189283771559e-05
2.30956203617767e-07
-2.71841331360449e-05
-2.38239887877754e-05
-1.27937188150479e-05
-3.35742880290074e-05
-9.19154735951434e-06
-2.43335602249785e-05
-5.60846356397491e-06
-7.24781014179744e-06
-3.06509048441468e-06
-1.09271348131169e-05
-1.57320483488309e-05
-2.59074680148654e-05
-2.03519944634058e-05
-2.96696019573607e-05
-1.33387771718267e-05
-1.31287574297947e-05
-1.82214581417596e-06
-1.60684118069208e-05
-3.39007933793667e-05
-1.1578692287953e-05
-1.65714684956985e-05
-1.92447055328265e-05
-1.33079119358398e-06
-3.79996660836657e-06
-1.09002574920605e-05
-9.1423334239459e-06
-1.33085421732078e-05
-1.81784996071499e-05
-8.82253336543982e-06
-1.23520907079915e-05
-8.51104581298003e-06
-7.2955272967141e-06
-1.74266232098876e-06
2.71123458611363e-06
-2.58642156420297e-06
-1.26075280599723e-05
-3.57745899259755e-05
-6.21866346102822e-06
2.92542436529159e-07
-4.48660572979642e-07
-1.54624767332279e-05
-7.76992036305353e-06
4.25429091900185e-07
5.68036728548446e-07
-8.66398934906637e-06
-1.83651194859036e-05
-2.25784569168253e-05
6.03880452048567e-06
-1.17602606322217e-05
-2.2772686225963e-05
-1.28081051766764e-05
-7.88947602155895e-06
-2.22905688782572e-05
-2.50705348266285e-05
-1.12365453869813e-05
-2.22792483729813e-05
-1.75982614494453e-05
-2.47256597180943e-05
-1.53650888476461e-05
-2.43475740421262e-05
-7.08684144347666e-06
-2.93523053486425e-05
-1.52513349738528e-05
-1.092551820175e-05
-1.37099735317635e-05
-6.09335948271204e-06
-1.55283181401248e-05
-3.26261134564298e-05
-2.14473840530215e-05
-2.97735926247206e-05
-1.76948445534128e-05
-2.63108759803325e-05
-2.66212606965741e-05
-3.52770220034828e-05
-1.8986377514476e-05
-1.80694092682583e-05
-2.47107174526599e-05
-1.26165009929825e-05
7.30276202546171e-06
-3.84454433824506e-06
-3.59497002323908e-05
-8.55983143816323e-06
-2.17602204603586e-05
-2.37501753700182e-05
-2.91761551379465e-05
-1.64107216009107e-05
-4.25814187528428e-06
-3.63574804993917e-05
-8.14928304892728e-06
-2.66339547603752e-05
-1.15985011373673e-05
-2.44051088982682e-05
-1.91381368860796e-05
-2.22370451752797e-05
-1.24136681054714e-05
-3.05151300186359e-06
-1.04010434931826e-06
-7.52465744130057e-06
-1.10268070931172e-05
-7.70499720404588e-06
4.78810744318027e-06
-1.52937836900725e-05
-3.06306996448426e-07
-2.19576494663159e-05
-1.64099091029571e-05
-8.25071088526276e-06
-4.11272625809291e-07
-3.08720738336948e-05
-2.89653905514402e-05
-3.29665326463196e-07
-2.54626452763948e-05
-9.30635772664623e-06
5.33822184665e-07
-7.20564276266322e-06
-1.73392590179374e-05
-1.17216677985209e-05
-1.86135443765602e-05
-2.2780974484279e-05
-2.22980361979431e-05
-8.38934222835796e-06
-7.64084836932364e-06
6.36660575944324e-07
-1.8394232696179e-05
-7.79962154451757e-06
-9.6810675298477e-06
-2.25306122427095e-05
-2.63764255162935e-05
-1.07487500963769e-05
-1.34559010933644e-05
-2.51150682355171e-06
-9.27293500693513e-06
-1.06099117316073e-05
-3.77903107330815e-05
-4.04018446960676e-06
-1.08315577522789e-05
-2.41710214041222e-05
-2.17796537967272e-05
-2.57261708839948e-05
-3.34341683050502e-06
-2.13204274589033e-05
-2.05864750465291e-05
-2.33757002830487e-06
-1.25537208047606e-06
-7.00200983596525e-06
-1.52242890563357e-05
-1.87293865333158e-05
-2.21835010625679e-05
-4.68861043828331e-06
-3.32312492970065e-05
-1.73520613650939e-05
-4.39683652686735e-06
-2.10852845038007e-05
-1.89926370288809e-05
-1.26399678194128e-05
-1.02450612707871e-05
-1.45962792724731e-05
-2.22230877400958e-05
-1.41651697775251e-05
-8.58184719518334e-06
-2.89129068324981e-05
-6.75932208462634e-06
-1.83296800968044e-05
-2.44881250781397e-05
-1.34468105424656e-05
-3.60796920613482e-06
-1.84966487725308e-05
-2.26220872048914e-05
-5.78160554218364e-06
-1.25688714048597e-05
-1.55372588306033e-05
-1.32934760612517e-05
-1.55821532668928e-05
-2.08367115261347e-05
-7.14922265101232e-06
-1.5931043890436e-05
-1.70405099640421e-05
-1.3944693670618e-05
-3.45322701911059e-05
-1.48386031885363e-05
-1.07192347138891e-05
-1.12529334573972e-05
-1.48055558049731e-05
-6.01625907858835e-06
1.09702575983286e-05
-4.55831863076108e-07
-2.27982621780617e-05
-1.46770875449021e-05
-2.23182719705405e-05
-2.89994077289596e-05
-1.78187892994865e-05
-1.07176258164012e-05
-9.74327318306148e-06
-1.05828423232457e-05
-1.29188444216387e-06
-5.13303035047053e-06
-3.30952026067478e-05
-6.62140974825364e-06
8.91796058743428e-06
-2.0705044988283e-05
-2.06168521540343e-05
-7.94526506352679e-06
-7.27952678419771e-06
-1.61762800163635e-05
-1.97479206321345e-05
-1.65425021527089e-05
-2.10657540994819e-05
-2.60880900913291e-05
-2.72551067182692e-05
-2.0628435941963e-05
-1.0546328213563e-05
-1.4781038860451e-05
-2.80267979972027e-05
-2.69227663922644e-05
-1.16090251748051e-06
-1.71938873075806e-05
-2.66383408105818e-05
-2.72379705956996e-05
-7.61793433531541e-06
-8.14679804649568e-06
-9.2577085793987e-06
-2.67742471702331e-05
-2.12280869037039e-05
-1.80451986557567e-05
-8.7811739142056e-06
4.09580783385915e-06
-2.06848492647239e-05
-1.53399567030266e-05
-1.75068472352733e-05
-2.92774450417259e-05
-2.38926185822427e-05
-3.68646645600469e-05
-4.65496656362914e-07
-2.56814835742223e-05
-2.84120087106438e-05
-3.1130015408221e-05
-1.04356603022545e-05
-2.86597760662592e-05
-2.74448989807838e-05
-2.12298738286776e-05
-1.31953615958385e-05
-1.48090731260326e-05
-1.27190019132468e-05
-5.74731259722139e-06
-1.01223987073615e-05
-5.1855565352244e-06
-2.07046895022427e-05
-7.90041064508817e-06
-6.24607169473278e-06
3.55904993353578e-06
-1.36839282302259e-05
2.93195825809413e-06
-1.86877094385058e-05
-1.83021621278879e-05
-2.11803382300234e-05
-2.06717824563643e-05
-3.8752292122756e-05
-2.10515408983973e-05
-8.76265051834573e-06
-1.3364421012492e-05
-2.07076797502776e-05
-1.63040186873011e-05
-1.30344529096044e-05
-4.44142665120502e-06
-1.41046085647609e-05
-1.93800916403958e-05
-1.16100791839884e-05
1.84643352790321e-07
4.9042987250699e-06
-2.70650685940906e-05
-1.63162193286579e-05
-9.01733338502268e-06
-1.46087029686764e-05
3.75732132310715e-06
-5.17538968589271e-06
-1.57063447637352e-05
-3.5752089358063e-05
9.6246643129081e-08
2.12060788113543e-05
-1.85855756547493e-06
-2.28869857307928e-05
-7.23372096652857e-06
-7.75107064901244e-06
-6.71524778182829e-06
-1.29866684695621e-05
-1.5567850072483e-05
-1.30165089113175e-05
-1.09823737767479e-05
-3.78942996953421e-06
-1.56588588807959e-05
-2.26772285805551e-05
-1.47050520319154e-05
-6.53658728011654e-06
-1.00201750401773e-05
-2.39166464909896e-05
-4.2994537573219e-06
-3.13153047011218e-05
-2.71331321489937e-05
-2.38972519418607e-05
-2.2593298644872e-05
-2.74443300479694e-05
-1.87527471809849e-05
-2.89479463072891e-05
-2.21683038426866e-05
-1.77824857954142e-05
-2.94220380582808e-05
-8.38791759096883e-06
-3.07913982875613e-05
-2.13870939775804e-05
-2.35779477364583e-05
-1.90284326145138e-05
-8.05039340380418e-06
-1.43965172864599e-05
-9.88698013384004e-06
-2.11293900538794e-05
-4.50738147819509e-05
-1.58843740819254e-05
-2.3563769057304e-05
-3.2334440666655e-05
-1.2145290354627e-05
-1.91892646846872e-05
-7.62062800593547e-06
-1.85189170290818e-05
-2.19450568039748e-05
-1.82401912591871e-05
-1.59883510946087e-05
-1.92321993812094e-05
-2.10854795925504e-05
-3.47539657629486e-05
-1.10493346295484e-05
-2.17938748629731e-05
-1.37686815812755e-05
-3.33539769050126e-05
-8.54223052140533e-07
-2.58661969575541e-05
-7.81529867521834e-06
-1.79446168854166e-05
-2.18388575289717e-05
-1.35555018151545e-06
-3.27928216242259e-06
-4.58204079913051e-06
-1.596023968921e-05
-3.6189409224226e-06
-2.04536282908833e-05
-1.33500566759421e-06
1.52881503446592e-07
-1.6823496417058e-05
-2.07162840574031e-06
-1.61167988209011e-05
-1.99560571341948e-05
-3.08202436688579e-05
-1.47549268284588e-05
-9.91423145573724e-06
-7.90066062543919e-06
-1.58625378602195e-05
-1.22885386785108e-05
1.76716942500562e-06
-7.6176817984478e-06
-7.88044061870536e-06
-1.18609828074056e-06
-1.56690480601713e-05
-3.29915016406299e-05
-1.56256367736929e-05
-2.51726281153429e-05
-1.42493768616307e-05
-1.01609419795674e-05
-1.27097949882586e-05
3.476024941627e-06
-1.49744107235612e-05
-2.83769527793539e-05
-2.96361805689455e-05
-1.43625704602952e-05
-1.34239824257054e-05
-8.503898545841e-06
-1.40903480639764e-05
-8.28525363882126e-06
-1.79796472896788e-05
-1.83912151359625e-05
-1.83440545015127e-05
-1.59306957697932e-05
8.36483572422981e-06
-2.60735535604991e-05
-9.08446043519562e-06
-1.84806298726225e-05
-2.6115157053159e-05
-2.69464210224384e-05
-1.82004746841856e-05
-2.18955264850169e-05
-8.99336035913257e-06
-2.06912756146348e-05
-1.82834587052292e-05
-2.07671823355735e-05
-1.34505813403977e-05
-7.56882292500724e-06
-2.51493800830854e-05
-1.00403409874542e-05
-2.13784725836338e-05
-2.65758932824049e-05
-1.10651437002674e-05
-1.65561656122493e-05
-2.42025419610655e-05
-5.66980571875406e-06
-7.54509272138145e-06
-1.17509727001221e-05
-1.38128772958892e-05
4.89139718332605e-06
-6.54371311425396e-06
-2.93644570933586e-05
-2.37936318358974e-05
-1.7031958698633e-05
-1.62180263200453e-06
-2.1012118277367e-05
-1.137997903513e-05
-1.73054627047443e-05
-1.62910466099254e-05
-2.63032906849011e-05
-1.08553652031369e-05
-1.39590456006116e-05
-1.41278360847149e-05
-1.74444697289213e-05
-1.96868420515553e-05
-1.21817656062848e-05
-8.31058351802126e-06
-1.80737856909144e-05
-1.40532891504802e-05
1.03964060227266e-06
-1.16902115915306e-05
-1.1732861250045e-05
-8.37017428299204e-06
-1.91903493969331e-05
2.64920024070759e-06
1.01622715831011e-06
-2.12691767547275e-05
-1.03798205323846e-05
-5.17949892484296e-06
-1.28916973645888e-05
-6.98538702715059e-06
-1.77499749066362e-05
1.67321534959691e-06
-1.16296846320639e-05
-1.64543646366458e-05
-1.48895063838162e-05
5.24930804281285e-06
-1.32718744717253e-05
9.32551660833712e-07
-2.24211373719286e-05
-6.92191873645482e-06
-1.36670570584672e-05
-2.23756402280838e-05
-3.5188888839676e-05
-4.83606679555058e-06
-2.13015233850442e-05
-2.27706226467895e-05
-2.43493819002658e-05
-1.46442681910997e-05
-7.82847885513033e-06
-1.55671184179178e-05
-1.9452648102422e-05
-2.52995453459491e-05
-3.26690136315528e-05
1.15924548037877e-05
-4.1506488244717e-06
-2.61404659076355e-05
-2.08302392430767e-05
-1.52032233833191e-05
-2.05254762245529e-05
-1.84248987395963e-05
-9.47064573974197e-06
-2.51080272791867e-05
-1.21402752565473e-05
-1.17579471498266e-05
-1.08821064438806e-05
-5.88219969990178e-06
-3.12133275777674e-05
-7.95531780388206e-06
-1.12821506398053e-05
-2.04597844746238e-05
-3.95310883118394e-06
-1.05314138448514e-05
-1.49355065808541e-05
-1.80852804993882e-05
-1.93255522082196e-05
-1.51876298041983e-05
-2.42282233566533e-05
-1.09435507675475e-05
-1.51673482141842e-05
-1.80807669541997e-05
-1.83342614843659e-05
-5.77467105862184e-06
-2.86461891628456e-05
-1.91231192757734e-05
-1.17068122811826e-05
-1.73771604156801e-05
1.08110798765762e-06
-1.29618772738708e-05
-1.00811543463757e-05
1.29149859369087e-06
-1.97325616139757e-06
-1.67545437777297e-05
-1.2116006303424e-05
-9.77569272880499e-06
-9.80197562201468e-06
-1.69219639209408e-05
-3.57330278611646e-05
-2.13148249451549e-05
-2.4000897196012e-05
-1.06530098814193e-05
-7.39125383131403e-06
-2.61609971123454e-05
-1.14772840926141e-05
-4.24123597621576e-06
-8.86066280018016e-06
-2.33026774899379e-05
-1.32053107653294e-05
-7.03593239834928e-06
-2.88711664820444e-05
-1.02616054630029e-05
-1.20477820367925e-05
-1.9239732751256e-05
-1.44131268583412e-05
-2.56102403851915e-05
-3.24465163673233e-06
-1.33346761131074e-05
-1.98554648991432e-05
-1.4469334239832e-06
-7.35760045028295e-06
-1.69647214832827e-05
-9.47903878781302e-06
-2.4647704085401e-05
-3.50567692405431e-05
-1.26055652065315e-05
-2.92943513918467e-05
-2.09288334978168e-05
-1.3336581593138e-05
-1.46353124939836e-05
9.67120269260575e-07
7.50458986793593e-06
-2.18269815700598e-05
-1.23589243083761e-06
-7.22446178460301e-06
-1.40003542349137e-05
-5.92235441910178e-06
-2.47865512942204e-05
-2.61148600078847e-05
-2.20515639884539e-05
-1.91151599491332e-05
-2.17979252283186e-05
-2.6028580942551e-05
-1.22224811060231e-05
-1.20004700165429e-05
-1.54237929863138e-05
-2.48912930241734e-05
-2.50258533592533e-05
-2.24786744383896e-05
-2.48648883267897e-05
-1.7983215484768e-05
-1.63241506619821e-05
-1.26154925316615e-05
-2.81795563384192e-05
-1.46765077260764e-05
-1.86742588336468e-05
-3.32234705334993e-05
-4.50673680390251e-06
-2.98878680555555e-05
-1.99818125932977e-05
-7.30086029697629e-06
-1.43757831140732e-05
8.07157796601353e-06
-1.44810845394729e-05
-3.23913300618615e-05
-2.08629364716932e-05
-2.03654044396778e-05
-1.31468251180267e-05
-1.41391825413158e-05
-1.0850316911357e-05
-9.67349277929948e-06
-5.70977510563908e-06
-7.97671900828174e-06
-1.58549184406425e-05
2.53273581355981e-06
-1.94147793974636e-05
-1.95224939044291e-05
1.24294235894664e-05
-4.39823609513053e-06
-4.55018868750638e-06
5.94169119537481e-07
6.47058509691557e-06
-3.86014695756127e-06
-1.46846325242518e-05
-1.27040702227738e-05
-2.57737654535821e-05
2.97942212175314e-06
-1.43365126919051e-05
2.51590841670581e-06
-6.7952018596833e-06
-1.72789595901536e-05
-1.39111339163464e-05
-1.52004010877492e-05
-1.93764143478511e-05
-1.01105393614151e-05
-1.8181996783408e-05
3.52115230522666e-06
-3.21625192385302e-05
-3.99457948180055e-05
-1.52292939069951e-05
-9.55934145071792e-06
-1.53336917161149e-05
-1.17631446032855e-05
-1.39577220655186e-05
-1.67260422259793e-05
1.44748664155217e-06
-1.46196417147946e-05
-2.46128534169422e-05
-1.03938807612724e-05
-1.89232612452083e-05
-1.28113159769039e-05
-1.62434888322024e-05
-1.29569791338291e-05
-1.74148005129534e-05
-2.57478107394224e-05
-3.0911491405281e-05
-1.3733139270114e-05
-1.92551869301454e-05
-1.29744494643867e-05
-1.61136776084555e-05
-1.41777714743403e-05
-1.37132571709593e-05
-3.00846971515951e-05
-3.07908192688228e-05
-2.25173549526721e-05
-1.94812705698459e-05
-2.31610847271984e-05
-3.4918524450138e-05
-1.54774624731465e-05
-3.22809408113122e-05
-1.95034863715597e-05
-2.92260225166107e-05
-1.57533065081909e-05
-1.01717912273068e-05
-3.69468913135913e-05
-7.77925498313771e-06
-2.81964039294281e-05
-1.56023133819041e-05
2.09638796486237e-06
-1.79926801821729e-05
-3.13643282428646e-05
-2.11791512907606e-05
-1.58946153380748e-05
-2.34009094303266e-05
-3.09598915007571e-05
-1.41912917710688e-06
-1.91329390326845e-05
-2.68498517060338e-05
-7.25562290461953e-06
-1.58686137364351e-05
-1.713534095661e-05
-2.72420525816419e-05
-1.94191659080948e-05
-2.22771974416438e-05
-4.73277851571405e-06
-1.07751828905574e-05
-1.80880061733257e-05
-1.96966579599969e-05
-6.91264833851032e-06
-5.24710208451437e-06
-1.6783659451692e-05
-9.31290895714051e-06
-1.82774091879091e-05
-6.43455165126073e-06
-6.42049302332011e-06
-5.69737820069355e-06
1.96696725868277e-07
3.22451624834243e-07
-1.74453031372341e-05
-7.10773265909037e-06
9.57204434497275e-06
-1.43579726323061e-05
-1.48876866037406e-05
-1.38779557394648e-05
-9.59847526939027e-06
-1.22467543448906e-05
-2.27644868699449e-05
-1.8580021487675e-05
-1.28020681616284e-05
-1.70982998879375e-05
-1.59298611352512e-05
-1.66978348659106e-05
-1.27865961436273e-05
-2.62820084027778e-05
-3.91411762705256e-06
-1.32800110826359e-05
-1.76662738985973e-05
-2.05631261891549e-05
-1.99114849426105e-05
-2.11100990496488e-05
-1.62546413373022e-05
-1.23485539223341e-05
-2.01999548146283e-05
-1.69073637030484e-05
-1.49538303646687e-05
-2.57342024333741e-05
-2.25083472760535e-05
-1.10364443807635e-05
-2.04169446214464e-05
-3.28524238714709e-05
-1.29711051898713e-05
-2.20044005743987e-05
-2.8937515067516e-05
-1.04561104436869e-05
-1.35610926697234e-05
-1.00298753127966e-05
-2.15583286310728e-05
-1.16407079799786e-05
-1.52168383179317e-05
-3.02461246569413e-05
-2.05128103887681e-05
-1.88319736532454e-05
-3.84713891213301e-06
-1.62170200286967e-05
-1.23780852609569e-05
-1.13137202723072e-05
-2.42017807000055e-05
-1.66866123055854e-05
-7.17959702021275e-06
-5.42996821363189e-07
-1.6372304499302e-05
-2.366587385357e-05
-3.00060919277305e-05
-1.38461814886704e-05
-1.65089545225427e-05
-1.34633201817438e-05
-1.43295465350403e-05
-4.70203228497479e-06
-1.97794788110895e-05
-2.09574736881637e-05
-9.80338300571569e-06
-2.827631068257e-07
1.22813076401685e-05
-1.33542023803446e-05
-8.66169403299226e-06
-1.66827221467535e-05
-3.68513827689241e-06
-2.08913001697534e-05
-1.35680602565917e-05
-1.12164781622978e-05
-2.36812204506279e-05
1.1338428120157e-06
-1.56494760141158e-05
-1.06799835043094e-05
-1.713302351901e-05
-9.19928356118407e-06
-8.8173501517847e-06
-1.88466063363723e-05
-1.51894885463382e-05
-5.50407657338668e-06
-8.38069541556768e-06
-2.66390831825015e-05
-2.51849972739613e-05
-1.34267912643613e-05
-8.74364169105097e-06
1.28443338139386e-05
-1.45975383040845e-05
-2.03960738954078e-05
-1.18108474720826e-05
-1.39865435698966e-05
-2.59711631764095e-05
-3.2076018629299e-05
-2.11974616508697e-05
-1.55533795833605e-05
-9.15825439508575e-06
-1.13666438821527e-05
-1.68387675095635e-05
-1.57881759611554e-05
-1.44446757598159e-05
-3.01399166153172e-05
-2.20523268100548e-05
-2.99738108621828e-05
-1.36656682513699e-06
-1.31938304797669e-05
-1.34008690383968e-05
-2.08292414916808e-05
-4.34813897593839e-06
-1.03841598125522e-05
-2.08300008307946e-05
-4.78191426901264e-06
-1.56319853348458e-05
-2.64910458134804e-05
-1.97822832968832e-05
-1.82400769916083e-05
-2.04134840211031e-05
-1.16311315837758e-05
-9.88301935579129e-06
-1.94794180893062e-05
-3.74215774985441e-05
-2.13651345614224e-05
-1.77907464336361e-05
-2.50951989179081e-05
-3.12831155068419e-05
2.97932469241333e-06
-1.93267797378874e-05
-2.25218596807691e-05
5.1933508252965e-07
-2.32458927589432e-05
-1.5229483956534e-05
-2.26037040862016e-05
-6.77919690269497e-06
-2.15387678599989e-05
-7.68608324831699e-06
4.73636856569636e-06
2.05138936545342e-07
-1.99157520407133e-05
-2.5587314665964e-06
-2.6589997298452e-05
-4.22268291702447e-06
-5.58454894905815e-06
-2.37855070227118e-05
-9.16933504774862e-06
-1.15849146434082e-05
-2.55547605227817e-05
-9.09572346005552e-06
-1.52034481991946e-05
-2.06758670617424e-05
-1.74549802683255e-05
-1.37249273097558e-05
-2.60772153396429e-05
-4.6411307455067e-06
-5.89257767655515e-06
-5.73222349801352e-06
2.7148670507588e-06
-3.65874829280114e-06
-1.17500579366265e-05
-2.13689331957172e-05
-4.05131842738623e-06
-1.57312056236934e-05
-5.11974221239469e-06
4.67606245512611e-06
-2.35816597360438e-05
-7.01925514319307e-06
-2.15898170000272e-06
-1.38905942272635e-05
1.91914332886046e-06
-1.28322787193609e-05
-1.36873679604046e-05
-2.51203034644753e-05
-5.48891850078034e-07
-1.14769579678178e-05
-1.19140511740792e-05
-7.8435043899515e-06
-2.01036890971103e-05
-1.42836767682488e-05
-1.14263555019051e-05
-1.69219486873631e-05
-2.31120072808493e-05
-3.09553149919835e-05
-7.27820234784684e-06
-1.10014961978081e-05
-1.52643386479666e-05
-2.20994176397155e-05
-1.05630038828113e-05
-2.1482737808603e-05
-1.92241630700932e-06
-2.06449082424027e-05
-1.95447723399716e-05
-2.332805578927e-05
2.90487351765774e-06
-3.91898511955174e-06
4.84681388320575e-06
-1.43837477240144e-05
-1.54348470543596e-05
-1.04180759256586e-05
-2.01303046924664e-05
-1.89371566111555e-05
-1.60377732120897e-05
-2.53422577437914e-05
-3.97918726492055e-05
-3.21825070956336e-05
-1.02200384064963e-05
-1.89454000374856e-05
-3.11306744455657e-05
7.48389942608717e-06
-2.48782322153455e-05
-1.19315690891562e-05
-7.43412362194407e-06
-2.40333388681713e-05
-2.98971234781929e-05
-2.83740112964743e-05
-3.45152287705874e-05
-2.44317011507541e-05
-9.96390047568832e-06
-2.01673551091319e-06
-1.35800401590196e-05
-2.87895883674125e-05
-1.30068746112273e-05
5.54218832750669e-07
-1.95691229069474e-05
-2.89622332358585e-05
-9.30667624247603e-06
-3.2077683657583e-05
-1.04515556219474e-05
-1.25500526326604e-05
-1.50678447027927e-05
-8.97538846865166e-06
-2.75829575698532e-05
-4.33007866094105e-06
-2.69973010771214e-05
-1.22654972815329e-05
4.02700121944331e-06
-1.5384326934153e-05
-1.3190134818645e-05
-1.54851076906939e-05
-3.42741131205483e-05
4.61509416843699e-06
-8.96623907792725e-06
-3.62706659500665e-06
-8.06502795714077e-07
-1.48813270512257e-05
-1.51933046474057e-05
-1.59409078759064e-05
-7.24129037144543e-06
-2.20793353285349e-06
-2.03139470365735e-05
-6.56933298003659e-07
-7.81346232865856e-06
-9.89150323493453e-06
-2.15183046928818e-05
-2.92035029959176e-05
-1.54467475479813e-05
-6.44652691525829e-06
-1.73425286777825e-05
-1.39757804924482e-05
-2.11278290120355e-06
-1.85130511012615e-05
-1.56207934814576e-05
-5.65271182036968e-06
-2.06373331890152e-05
-2.2503817513021e-05
-1.1897089236493e-05
-2.83347058424795e-05
-1.18060305325931e-05
-2.29776681335125e-05
-2.17522131803492e-06
-3.00329303494799e-05
-3.40418916375552e-05
-1.76411229543896e-05
3.66344733616609e-06
-2.76670426954811e-05
-2.46845886980859e-05
-1.44590358737853e-05
-1.78135222882537e-05
-9.87463521816233e-06
-1.47052493522342e-05
-2.72005361464585e-05
-2.4469883003817e-05
-1.64639487758507e-05
-1.31427587995045e-05
-1.3079778350417e-05
-1.09429075456128e-05
-2.23896647202272e-05
-1.5632678989826e-05
-1.1592734247495e-05
-2.90489702897082e-05
-1.64838458244315e-05
-1.91530342691101e-05
-1.93871532755319e-05
-3.64859289438115e-05
-1.03361133256861e-05
-2.12566204818623e-05
-1.73760476032859e-05
-2.63700812793111e-05
-2.01559970015768e-05
-2.19727711083869e-05
-8.30590560033322e-06
-3.84899133666002e-06
-2.56951942839936e-05
-1.20632507474607e-05
-1.26375267016421e-05
-1.85296562375751e-05
-1.11524531509811e-05
-6.35397282954889e-06
-1.48727311965635e-05
-2.26580087195077e-06
-1.56922139375842e-05
-2.0650581787974e-05
-3.3489991131741e-06
-1.31429906486135e-05
3.56066315836535e-06
-1.95029415910844e-05
-6.22354298880044e-06
-4.26048601620594e-06
-5.67538474151248e-06
-1.38996908646465e-05
-2.20662703596795e-05
-1.66903472457083e-05
-2.57096076112902e-05
2.27589785729034e-06
-4.47051588741008e-06
-7.67488615588147e-06
-1.4264528290211e-05
6.72750506147116e-06
-1.49655067593717e-05
-4.30794217876947e-06
-2.44474608856702e-05
8.27099637522436e-07
-8.27089688488882e-06
-1.64330014459447e-05
-1.05691487603047e-05
-1.69761919166457e-05
-1.49811394826769e-05
5.91286105381627e-06
-1.19024696116298e-05
-9.16631680066457e-06
-1.32851039616687e-05
-3.55060214408959e-05
-6.70493291781079e-06
-5.30040040198652e-06
-3.38998391595946e-06
-2.34058408454901e-05
-1.93558242225813e-05
-1.5861788319128e-05
-3.25776720172547e-05
-1.86381513311712e-05
-1.16570715543381e-05
-1.37838569339993e-05
-3.51702461857172e-06
-2.39275656302618e-05
-2.6054344645752e-05
-2.05204117472029e-05
-2.8078179922076e-05
-4.70317056331296e-05
-1.7329350219287e-05
-3.09947529786509e-05
-2.28473141777211e-05
-1.10509249974648e-05
-1.71702895996736e-05
-2.23711406659484e-05
-2.66346397236263e-05
-1.93801250332145e-05
-2.35387244800622e-05
-1.44610110769644e-05
-7.6499841501301e-06
-1.06835421297571e-05
-2.03644908237582e-05
-7.67309816637632e-06
-5.74646500207579e-06
-7.00023006739368e-06
-3.21149876851878e-05
-2.01809560572576e-05
-1.18443667058985e-05
-2.0043346467388e-05
2.4856114922818e-06
-8.23582861994179e-06
-1.59423588301865e-05
-1.52533119164018e-05
-1.87585878206792e-05
-1.15319221000361e-05
-2.11863515600428e-05
-2.15983985167817e-05
-1.5970089065645e-05
-1.80872502226187e-05
5.25316184538645e-06
-2.24430759805511e-05
7.87398831982332e-06
-6.77374869313107e-06
-1.80377789120713e-05
8.57414867641131e-06
1.87998845031794e-05
-3.72707100028841e-06
-1.21163469584297e-05
-2.88533504376193e-05
-1.41401142108253e-05
-2.26723284230692e-06
-1.69459360078079e-05
7.42847003215423e-06
-5.6877448692177e-06
-1.59219643586363e-05
-1.18854959287911e-05
-4.18725351607459e-06
-1.20570663292254e-05
-1.86837641700394e-05
-3.05530488320028e-05
-2.0749413540982e-05
-2.37309747429884e-05
9.35900713068457e-06
-1.65861992201422e-05
-2.27594659514425e-05
-2.06356185095859e-05
-2.48394939892262e-05
-2.02497790695625e-05
1.02381719114597e-06
-1.77412730796365e-05
-1.59961745035672e-05
-3.21121279981191e-05
-3.69782320650547e-05
-2.33763787725025e-05
-1.72073684492165e-05
-1.64794250807858e-05
-6.63614656383904e-06
-2.409278248551e-05
-2.17774478680808e-05
-4.61262260741691e-05
-2.5180089794355e-05
-2.71938721637488e-05
-2.75792500154628e-05
-2.01807105238073e-05
-1.88573104328116e-05
-1.88488565296903e-05
-2.16892374357929e-05
-3.24455340390841e-05
-2.74900613913983e-05
-1.40795212111416e-05
-1.86611671819603e-05
-3.48400443463662e-05
-1.86236725604296e-05
-3.16654010250484e-05
-8.96643032213561e-06
-1.84912758945862e-05
-3.23832256262787e-05
-3.93095786937067e-05
-2.68575498375102e-05
-9.31532603271927e-06
-1.40933896338123e-05
-7.61102362110375e-06
-4.28743382433648e-06
-3.31088894341627e-05
-1.39735451719964e-05
-2.61415708709629e-05
-7.46547807869962e-06
-1.11326349321059e-05
-1.85317802752233e-05
-1.77842441483862e-05
-2.61717154056989e-05
-2.96865307839587e-05
-5.5274004323729e-06
2.36815743865274e-06
-2.24940349931589e-05
-1.28112499013451e-05
-2.88521799239456e-05
-1.93502882791921e-05
-2.99529761401468e-05
-1.70617480269872e-05
-2.16704503561767e-05
-1.57026514715677e-05
3.71046734452685e-06
-7.21479613852525e-06
3.88912576399324e-06
-2.28343874353725e-05
-2.47932638068618e-05
-1.1103250439786e-05
-2.47069731272351e-06
-2.30142245274049e-05
-2.36521333225426e-05
6.33205753479635e-07
7.15563605874012e-06
-1.42209313306919e-05
-1.42460242764004e-05
-1.8902502565293e-05
-4.75815161329934e-06
-1.66121253510585e-05
1.49456423558097e-06
3.07449135957368e-06
-9.43377646178513e-06
4.6067448080179e-06
-1.00823657439432e-05
-3.41831633111635e-05
1.57300852091845e-06
-3.16616954119696e-06
-1.71902212752991e-05
-3.40029907013459e-06
-1.28793842789655e-05
-1.14670926289029e-05
-2.87821555892738e-05
-2.177555230189e-05
-9.93684267778324e-06
-1.93663282819691e-05
-3.33939218460023e-05
-1.92096939375583e-05
-1.50680495791872e-05
-4.10497132010511e-05
-1.90698826657455e-05
-2.75003501159852e-05
-2.53250239466923e-05
1.98627801628328e-07
-4.20554662865944e-05
-8.66165003257553e-06
-1.99497540147454e-05
-2.45067200196469e-05
-1.2440052307554e-05
-2.50738050540713e-05
-2.76602912362229e-05
-2.61886840780688e-05
-2.65564296848283e-05
-8.78943075699013e-06
-3.02068889845709e-05
-9.58800615913183e-06
1.6957621526282e-05
-9.88401054539438e-06
-3.15938358867358e-05
-2.54689671424155e-05
-1.53365586085561e-05
-2.71942992248604e-05
-2.83604292184598e-05
-1.88668549332655e-05
-2.14955127696166e-05
-3.71039583520861e-05
-5.5826496488158e-06
-1.74925975597271e-05
-1.37310331837894e-05
-2.16624430016501e-05
-2.14601563891692e-05
-3.38685454841376e-05
-8.64664179992138e-06
-2.05745248274946e-05
-1.36517440159253e-05
-2.86714549380124e-05
3.4371347082684e-06
-3.62400905432332e-05
-1.80200986538895e-05
-2.00277346099035e-05
-2.93717776206146e-05
-2.83517975674426e-05
-2.72667092221152e-05
-2.15637273196858e-05
-1.15728318548894e-05
-1.36211818581732e-05
-4.58007803740768e-05
-2.4680021428092e-06
-1.25596762538621e-05
-1.16939516697514e-06
-8.66471247007556e-06
-2.64401282064962e-05
-1.06988892006573e-05
-1.44733217998875e-05
-5.36625192228285e-06
-1.01801760091261e-05
-8.44355029423332e-06
-7.39858976445404e-06
6.09733281558795e-07
-7.628171701878e-06
-2.13231068465972e-05
-1.64319379762103e-05
-2.93297746325e-05
-9.39381584594768e-06
8.68456805356599e-06
-1.54535275692117e-05
-1.74800041972489e-05
-2.71390885589912e-05
-2.66360212069123e-05
-1.82481792441185e-05
-2.30302029727775e-05
-7.84161226635598e-06
-9.56977008107824e-06
-2.27237968339767e-05
-4.52101672074788e-06
-1.51629040976355e-05
-1.79429839871646e-05
-1.16930907619797e-05
3.45395849752407e-07
-1.41326452103359e-05
-6.17059538686298e-06
-1.87875083636647e-05
-1.11138790314144e-05
-2.02426903234643e-05
-1.07449602662892e-05
-1.37640786044357e-05
-1.81756089818672e-05
-1.12775438401715e-05
-3.27474282863566e-05
-2.33063046533171e-05
-2.42984051829204e-05
-2.94540445846504e-05
-2.35208783142029e-05
-1.82342235731218e-05
-3.04957557599584e-05
-1.83875031046961e-05
-4.38899836419486e-05
-1.68232063777541e-05
-8.83218107981391e-06
-1.98878469003432e-05
-1.21211741142831e-05
-2.38354239874999e-05
-1.02335554938998e-05
-2.79303417426047e-05
-1.68092045277824e-06
-6.68020081824176e-06
3.47890692440535e-07
-1.88585554648595e-05
-2.52378183606919e-05
-2.20240059090031e-05
-1.28662015899706e-05
-1.36328539325138e-05
-3.71939494864272e-06
2.56054436121508e-06
-1.32634443308662e-05
-2.68130078167654e-06
-2.32766496384237e-05
-1.57119198667759e-05
-1.32385745380343e-05
-1.01420500782427e-06
-1.4627580933011e-05
-5.97365410796557e-06
-2.98372603934853e-05
-1.58865575181986e-05
-2.61859839757588e-06
-1.91200721241691e-05
-2.35762890888849e-05
-3.33938098339452e-05
-3.18895707797665e-05
-2.13192511592372e-05
-1.03538908328574e-05
-2.20686597248577e-05
-2.32974598239005e-05
-2.13169557864183e-05
-6.26395102686565e-06
-1.38830183467472e-05
-1.86933885423905e-05
-1.85986174820331e-05
-1.35445341056181e-05
-1.20318181432385e-05
-2.32200769893299e-05
-1.91316668316749e-05
-1.15175020946859e-05
1.58313804054015e-06
-1.13888396006417e-05
-2.22945369147498e-05
-1.23173064553881e-05
-1.14089186313299e-05
-3.33612816370495e-05
-3.03141157956206e-05
-2.86316525353834e-05
-2.0261808975821e-05
-7.76927948869152e-06
-3.38689579679937e-05
-1.15662731645552e-05
-1.49632849438304e-05
-1.86346501626638e-05
-9.88222911763632e-06
-3.39870015360981e-05
-1.17204018482443e-05
1.17944684782198e-06
-1.87367667972542e-05
-1.94713944328891e-05
-1.80215140898003e-05
-1.7233799106044e-05
-2.08660698685953e-05
-1.95942087371894e-05
-1.09599026112899e-05
-2.2401139187162e-05
