# Supplementary material for: Research on computational propagation and identification of mine microseismic signals based on deep learning
Source: PLoS One. 2025 Oct 22;20(10):e0334641. doi: 10.1371/journal.pone.0334641 (PMC12543183; doi:10.1371/journal.pone.0334641)
Supplement: S10 Data — (ZIP) [file pone.0334641.s010.zip › 000101100001628.xlsx_0.txt_24.txt.txt]

-9.59511487227608e-06
-1.20966496131012e-05
-5.74465102260944e-06
-1.22301929266332e-05
-1.03976834656822e-05
-2.44216597301512e-05
-4.73285313807877e-06
-1.16204793714265e-05
-1.31894288756589e-06
-1.67555223809247e-05
-1.56470121657012e-05
-1.42582459941836e-05
2.10893279672236e-06
-9.33785737494278e-06
-1.79197191122721e-05
-2.50560188975164e-05
1.29784466040117e-06
-3.14919747509781e-05
-1.45890452238945e-05
-1.41497735460478e-06
4.76615812441732e-06
-4.39511370420621e-06
-2.12239717941255e-05
-2.30312426176362e-05
-1.94514448391361e-05
-2.53787174980195e-05
-3.19382499060258e-05
-2.66298152864285e-05
-2.87434395202945e-05
-1.9806761604721e-05
-2.01507341636369e-05
-2.0074573750021e-05
-2.11094625112656e-05
-7.96682406200075e-06
-1.66289475952213e-05
-3.96383366969173e-06
-2.66935596955649e-05
-5.48031194839281e-06
-1.73634946373417e-05
-2.47181054742819e-05
-1.58464737450604e-05
-1.44747736171878e-05
-1.70396759746423e-05
-1.23642588783357e-05
5.53501903669914e-06
-2.72762105742633e-05
-1.40193821341882e-05
-2.23138433379621e-05
-8.27000702178882e-06
-2.9236776940862e-05
-3.2074989605899e-05
-3.25145770120306e-06
-1.14672967664191e-05
-2.35932129597933e-05
-2.21818531201388e-05
-1.54215878266703e-05
-1.0859450326624e-05
-1.10839467806774e-05
-1.98566328674068e-05
-1.65739872508261e-05
-2.24711523905436e-05
-1.94000429089689e-05
-3.99451432643848e-06
-1.00088267128512e-05
-1.94579935086793e-05
-1.81116014717826e-05
-3.56438321901822e-06
-1.75007460829283e-05
-2.43251935500291e-05
-2.28988589456864e-05
-2.89514130951745e-05
-5.5266728761348e-06
-1.24325229966144e-06
-1.57141818597338e-05
-1.03838335537255e-05
-2.71949922595788e-05
8.03180739133306e-06
-1.24666746985013e-05
-6.67645034009566e-06
-7.17144945624538e-06
-6.28739686718944e-06
8.30439612353187e-07
-1.9849556620829e-05
-1.19927313034076e-05
-3.76725920524181e-05
-1.22624701664758e-05
1.19022463854907e-07
-5.12224532147668e-06
-8.66903201161904e-06
-1.14663426497193e-05
-1.15743691270524e-05
-2.43362999093627e-05
1.25386518535608e-06
-3.32804149335491e-05
-2.34046521256699e-05
-5.64350429268814e-07
-1.2343392181542e-05
-5.46877672189492e-06
-2.08291479224572e-05
-1.61479026679787e-06
-1.36564837354812e-05
5.16319894828266e-06
-2.46707771458227e-05
-2.22405068043676e-05
-1.20448981397894e-05
-3.14442992508933e-05
-1.81817131130748e-05
-6.5120708763295e-06
-1.94055506103058e-05
-7.22113218954166e-06
-2.0098367031966e-05
-5.69881061194358e-06
-1.20861385958919e-05
-4.28748205279214e-06
-3.05447996463246e-05
2.13311143078471e-06
-2.28111840513276e-05
-2.84565675805826e-05
-2.3098377403989e-05
-3.49642909126983e-05
-2.56417651013958e-05
-3.8376843384216e-05
-3.07961876787912e-05
-1.54010319829636e-05
-6.69589975213536e-06
-8.40480386230773e-06
-1.88226403941289e-05
-1.24521853256634e-05
-6.7414911266362e-06
-2.56219741331481e-05
-3.54115533136947e-05
-3.13695520040476e-05
-2.51174962833142e-05
-2.66962254850384e-05
-2.26147479379756e-05
-1.54918548798394e-06
-3.07930680410725e-05
-3.06564899880211e-05
-2.92326117651176e-05
-1.55611585927056e-05
-1.62222587021611e-05
-2.32004516301281e-05
-6.20179474473044e-06
-3.02858558362694e-05
-5.1020863693312e-05
-1.27093018518029e-06
-6.54859074573722e-06
-1.32630111275803e-05
-1.22049600977961e-05
-1.19342260955165e-05
-1.32605838505909e-05
-2.4714696909746e-05
5.28728857339291e-06
-9.07626436482375e-06
5.70239828266459e-06
-2.82035236433789e-05
-1.56286559613982e-05
-7.46551377390535e-06
-1.32008097066293e-05
8.54636874635403e-06
1.69899032066372e-05
-2.29834432435346e-05
-2.72161787372921e-05
-1.52668400128071e-05
-1.18439490351004e-05
-1.03206086141552e-05
-2.5339506211275e-06
-3.39558090855591e-06
-1.01124076311645e-06
-1.78569534635112e-05
-1.16344170212819e-05
1.64539004466566e-07
-2.31711753903444e-05
-1.57666426564825e-05
-9.57389005787642e-06
-1.7513399280045e-05
-2.88039825300646e-06
-1.91937871550078e-05
-1.52822042027076e-05
-7.10388471396047e-06
-3.7646268916841e-07
-5.26325996335008e-06
-3.09288535337126e-05
2.90141526397898e-06
-1.05291956654124e-05
-6.24416555351827e-06
-2.45798429929242e-05
5.25772263491047e-06
-1.00291529113365e-05
-1.41794773294904e-05
-1.54167428077667e-05
-2.33132819171386e-05
-1.40755133629827e-05
2.94425967829178e-06
-8.19948901847405e-06
-2.1738342351991e-05
-3.89079463740314e-06
-2.99820172602171e-05
-9.13895824849991e-06
-3.12150259545766e-05
-1.49625646211792e-05
-1.04913986381621e-05
-1.75687245823161e-05
-1.75558041807071e-05
-1.04440663064906e-05
-3.39805873052461e-05
-4.3000144204437e-05
-1.9616275327806e-05
-1.30996990748465e-05
-2.47124717074195e-05
-5.57678903992952e-06
-2.45486773591971e-05
-8.68055369973651e-06
-4.48898799590985e-05
-8.42523982338668e-06
-1.81579138179867e-05
-1.62488724294901e-05
-8.58793408130016e-06
-2.30700657083323e-05
-1.3404000235622e-05
-1.52700044517488e-05
-2.24826645212644e-05
-1.62650916521885e-05
-1.58369600330865e-05
-7.82605167081293e-06
-2.0711194306715e-05
-1.12279704042509e-05
-1.44277664330182e-05
-2.18601564723714e-05
-2.36455620545589e-05
-1.03342669819641e-05
-2.59313916971204e-05
1.0145940855592e-05
-2.18239161478969e-05
-1.64097979031059e-05
5.03489601446121e-06
-1.72890227868369e-05
-6.80291304009528e-06
6.41256012716028e-07
-2.91966599894621e-05
-2.10968315584526e-05
-6.5033918983746e-06
-2.06679013929892e-05
-1.42253150564602e-05
-3.05050048473314e-05
-3.44114731609911e-05
-1.16408447410743e-05
-1.68020647967723e-05
-2.45459701117363e-05
-6.25556884459328e-06
-1.54024187090864e-05
-2.63592595296574e-05
-9.49219703283104e-06
-2.85935483601462e-05
-1.91086165179576e-05
-4.81485200668129e-06
3.36487168379133e-06
-8.51639388911801e-06
-1.39665088980979e-05
-9.76762796164733e-06
1.44867700608818e-06
-2.43377615003502e-05
-3.44854949287946e-05
-1.88665590515464e-05
-1.75980985026983e-06
-9.0525866845407e-06
-1.87493576152025e-05
-3.42336725138289e-05
-7.7658101453785e-06
-1.2776922026422e-05
-1.96782552873671e-05
-7.56809029311051e-06
-7.84405313185241e-06
-9.75597495680764e-06
-1.80200387072759e-05
-2.17416306561673e-05
-2.70387972518035e-05
-1.89928534460591e-05
-1.25883092656129e-05
-5.21574513893694e-07
-9.04214750135858e-06
-2.18390251068898e-05
-1.86841591934712e-06
-2.41739419408903e-05
-4.63906658645081e-06
-2.33395480296134e-05
-2.62183573941615e-05
-1.12933861280344e-05
-1.35096748753862e-05
-2.75046133069857e-05
-2.92391820963302e-05
-2.27506870650016e-05
-3.46946731839903e-05
-2.40297687011966e-05
-2.96676299568885e-05
-1.71675026469275e-05
-6.69517132321898e-06
-2.21640857867303e-05
-3.21323826731077e-05
-5.91221214356446e-06
-3.5434561886909e-05
-2.24018966366498e-05
-1.49156869351436e-05
-2.97315488644202e-05
-2.3547688471351e-05
-2.56787700595073e-05
-1.47282958433359e-05
-1.39063646293603e-05
-1.14521882532095e-05
-2.39212851497908e-05
-7.25990085672954e-06
-8.70361843828246e-06
-7.30353355938345e-06
-1.71538509138694e-05
1.04932152659745e-05
-2.13505856153664e-05
-1.28903899170955e-06
-3.18415801425754e-05
2.05211071921819e-06
-1.10454541025762e-05
-2.32561336240131e-05
-2.18562132779705e-05
-7.20918998555033e-06
-1.29468234953511e-06
2.0942522763415e-06
-7.56684532278821e-06
-1.44688793670644e-05
-1.22861332428831e-05
8.71608829187757e-06
-1.67596823929214e-05
-2.00755565091251e-05
-5.56412307116978e-06
-2.41628722416486e-05
-1.787203427073e-05
-5.37258152352363e-06
-7.68522482372329e-06
-2.31067705835862e-05
-6.20231126721854e-06
-1.44039254283866e-05
6.05540316991767e-06
-9.47765100779111e-06
-6.42134390739301e-06
4.62974394261171e-06
-1.84941539665451e-05
-6.42296744457714e-06
-5.46470229839257e-06
1.23793278461194e-05
-2.55139218986177e-05
-1.51374992885057e-05
-2.53154437028521e-05
-2.12807772336639e-05
-2.37122488593566e-05
-3.68136386282115e-05
-2.45698180815577e-06
-4.05297525862833e-05
-2.75339180728604e-05
-1.92445431038552e-05
-1.46632552004327e-05
-2.48710879064009e-05
-2.27519555161421e-05
-1.6119895546489e-05
-2.62169698259095e-05
-2.78667704345965e-05
-3.86260331461183e-05
-1.97988812798845e-05
-2.03232036437144e-06
-2.85611853730372e-05
-1.58896171426006e-05
-9.04927891631896e-06
-1.75281495714415e-05
-3.00910299347377e-05
-2.83030913052283e-05
-2.41253113508848e-05
-1.80945452145125e-05
-1.55759045341196e-05
-1.63109751104957e-05
-2.80486611003525e-05
-3.67297168684277e-06
-2.73910104089872e-05
-2.42012263148973e-05
-1.90102702741689e-05
-3.28399877864351e-05
-1.51734450595506e-05
-2.13511607143408e-05
-1.41661903446715e-05
-4.83342158228021e-06
-5.12675811321216e-07
-9.32823497340989e-06
-2.52237788250905e-05
-2.2781396050283e-05
-3.08654271718456e-05
-1.67561798569069e-05
-1.05446838872737e-05
-1.62629356399277e-05
-2.07771313356953e-05
-9.88429848724581e-06
-1.70788098899764e-05
-5.31649866811058e-06
-1.87777115117932e-05
8.70539205278222e-06
-1.10136819050808e-05
-1.4454496360827e-05
-3.99165767995321e-06
5.7373795027779e-07
-2.62484844477942e-05
-1.78985023364572e-05
7.70193723349465e-06
-8.94511099793345e-06
-2.33245160197367e-07
-1.6226759837943e-05
-2.36837374881168e-05
-2.48740846290601e-05
-5.24069870866174e-06
-1.96030466669953e-05
-1.97218163037585e-05
-6.31357719378192e-06
-9.73900243353904e-06
-1.75937988770524e-05
-5.87993957939476e-06
-3.67912985233033e-05
-7.66925622046303e-06
-1.21014316539036e-05
-3.26102233141295e-05
-1.81774429702423e-05
-1.56478577672698e-05
-3.36691561708232e-05
-4.5087327277811e-05
-3.12502083407182e-05
-1.09933381930963e-05
-1.51829150635574e-05
-3.52647511997875e-05
-4.00464144523213e-06
-1.05807607167771e-05
-2.29485895674843e-05
-2.94884213810004e-05
-2.33559328774217e-05
-3.06961534206472e-05
1.23551900201223e-06
-4.12971936946918e-06
-1.03454185537523e-05
-3.64731889301112e-05
-1.37271545651139e-05
-2.08907151138455e-05
-9.94620526368584e-06
-4.54085106765244e-06
-1.10975018179379e-05
-1.85274718350973e-05
-1.48265921568223e-05
-1.37034989383532e-05
-3.0563163094551e-05
-2.43993757528559e-05
-1.44585148233677e-05
-2.89172010279527e-05
-3.19744269250181e-05
-1.35527779187206e-05
-3.64998186845023e-05
-2.8357450066104e-05
-1.0914888299074e-05
-1.67280449096017e-05
-9.17817992445412e-06
-2.64198871671667e-05
-2.74613371735257e-05
-9.98906682017192e-06
-1.76935857196599e-05
-1.59970945966039e-05
-3.1800145454773e-05
-1.30003481094839e-05
-1.69444029253028e-05
-1.64349927912643e-05
-1.26882038087422e-05
-5.40149666730201e-06
-2.21688038454433e-05
-4.72890162888355e-06
-1.67810548833917e-05
-9.03870441419328e-06
-5.33561116914256e-06
-3.11793992460673e-05
-2.70103902037528e-05
3.11647892611034e-07
-1.6855126325474e-05
-1.59939933387255e-05
-1.82694556582328e-05
-1.12075895240269e-05
-1.56560209696952e-05
1.47108532119626e-05
-1.911666015872e-05
7.73313738928264e-06
-4.30921606777388e-06
2.48582187571563e-06
-2.10865812225743e-05
-3.41636172812989e-06
-2.15231132677033e-05
-9.85526525094343e-06
1.10109605107379e-06
-3.06376022981387e-05
-1.08115927240349e-05
-7.15454954857351e-06
-7.70066701902289e-06
2.72481083112568e-06
-6.80423838481951e-06
-5.52780713794258e-06
-1.18207926732212e-05
-1.52433929119383e-05
1.3522072809557e-06
-2.38553039638463e-05
-2.49304013617763e-05
-1.83467225526631e-05
-1.87066693726909e-05
2.6135446519979e-06
-1.14905962082555e-05
-8.36886382041426e-06
-1.67193463146781e-05
-2.01500591554562e-05
-2.42064926465264e-06
-1.36448998388581e-05
-1.16550523433698e-06
-1.29542463032168e-06
-2.30454840796186e-05
-1.30410223772867e-05
-2.67431690646266e-05
1.3792821169038e-08
-1.62830223534287e-05
-2.35185805729225e-05
-2.00790837079703e-05
-2.59570742953009e-05
-2.99544700794473e-05
-5.00692660717525e-06
-1.59728361193567e-06
-2.5185330857345e-05
1.09584012062391e-05
-3.46477660885386e-05
-2.23329392481427e-06
-2.52309692517729e-05
-2.21476597084925e-05
-1.94644869085043e-05
-3.75532139057026e-05
-2.38361674172451e-05
-1.67248466438352e-05
-3.53422904877281e-05
-1.98810220004352e-05
-2.45166143643631e-05
-2.29545585411867e-05
4.26855470024558e-06
-1.81596429203513e-05
-2.56630173296576e-05
-1.88107141114752e-05
-1.87454214620157e-05
-9.40126396045321e-06
-1.26953028261466e-05
-2.59321072971936e-05
-2.73089640752007e-05
-1.74702039337973e-05
-6.6245003697404e-06
-7.67082462602469e-06
-7.5009768215033e-06
-3.04216203685915e-05
9.25907757688289e-06
-1.31750305733582e-05
-2.10259261212967e-05
-1.91997160757737e-05
6.95976458200333e-06
-1.43054504947806e-05
2.11163434589679e-07
-1.34142274982781e-05
-1.21523997154175e-05
-1.50356555553016e-05
-1.75594529649085e-05
-1.04977790896565e-05
-1.5507181602192e-05
-2.91232432266402e-05
1.95342805708255e-06
-2.48236677252938e-05
-2.16577205324919e-05
1.90170295600446e-08
-1.50875876534953e-05
-1.10236085912549e-05
1.07026931121685e-05
-5.45336811803719e-06
-1.47980050648179e-05
-2.09178343761522e-06
-1.48540027306295e-05
-7.17826252956183e-06
-1.39732396978675e-05
-1.77812100829494e-05
-1.71845569510891e-05
-6.72982354693264e-06
-2.06989139051445e-05
-4.09375542286068e-06
-7.0835591350748e-06
-1.84108690167176e-05
-2.20994830877927e-05
-1.64284441534711e-05
-1.9799338096198e-05
-2.23157888766846e-05
-7.8545452181096e-06
-2.07122771920207e-05
-3.55062338216297e-05
-3.00804725591871e-05
-1.57823196559629e-05
-2.32532645291856e-05
-2.689282537473e-05
-2.8865305594469e-05
-3.05128266987379e-05
-1.32910361223991e-06
-1.9363667174915e-05
-1.97281818236421e-05
-1.47800509858015e-05
-3.04569102728763e-05
-1.63005829712296e-05
-1.82893702275229e-05
-2.12156988203585e-05
-2.27741023025235e-05
-1.13719970445976e-05
-3.20993039408785e-05
-3.74541116120701e-05
-1.81352225406051e-05
-2.39899601497815e-05
-1.29126637127416e-05
-1.48463039917552e-05
-3.03287659109083e-05
-2.0134616865488e-05
-2.96555000824897e-05
-7.6485642604209e-06
-1.54327487261221e-05
-2.51301662463636e-05
-2.34643469066195e-05
-2.03650555272346e-05
-1.13356586950227e-05
-1.82432870257426e-05
-6.31281609858837e-06
-3.58488531145835e-05
-1.36936273116961e-05
-1.02459737605668e-05
-1.46474301522362e-05
-1.78540601713248e-05
-1.73014096212527e-05
-1.76035104474746e-05
6.79948138175027e-06
-9.68687669317754e-06
-1.20463079345978e-05
-1.55478882513579e-05
-2.27692620205595e-05
-1.14391355973574e-05
-2.36394402597196e-05
-1.14170653639707e-05
8.25199010547875e-06
-3.36657398341474e-06
-1.18963070408904e-05
8.66829352127539e-06
-1.83306845305092e-05
-3.51547760631381e-05
-1.71970600514628e-05
-1.88000412992163e-05
-1.91935656037904e-05
-1.11016664834694e-05
-5.33385639613556e-06
-2.31087273753832e-05
-1.96561065195792e-05
-4.52729351590406e-06
-1.09298184489884e-06
-2.48252225706319e-05
-1.00744265604353e-05
-2.27307217419327e-05
-1.30399977868656e-05
-1.23574795670218e-05
-2.28583480067372e-05
-1.46868051393444e-05
-3.23782946547221e-05
-2.98023012503934e-05
-3.43215325696266e-06
-3.84457817966306e-06
-2.50618180191631e-05
-3.10265034499338e-05
-2.2312264633489e-05
-1.81527813678469e-05
-1.53574188610471e-05
-2.92815878511873e-05
-8.57934165849299e-06
-2.26177006940252e-05
-1.45928243077047e-05
-2.14513670769182e-05
-1.43846159957085e-05
-9.67110630529879e-06
-4.28531576660401e-05
-4.20223871400435e-05
-2.22622729934317e-05
-8.26724877401961e-06
-2.75386187189646e-05
-2.59360938389109e-05
-3.00987933097294e-05
-2.20175510122819e-05
-1.221923573266e-05
-3.34815923850764e-05
-2.21869095706121e-05
-3.80623379580493e-05
-1.9401258341269e-06
-1.8791347129288e-05
-9.80297562000809e-06
-1.77922129799355e-05
-3.13369067670062e-05
-1.53420287452327e-05
-1.68272883115835e-05
-6.04946533271283e-06
-1.89923941425937e-05
5.30832186609922e-06
-8.0746847782103e-06
2.22867437569798e-07
-3.3763118027007e-05
-2.10632584826642e-05
-1.37995308041476e-05
-1.30481207412012e-05
-1.95175200890639e-05
2.49148853636249e-05
-1.80173400553338e-05
-1.79220250638439e-05
-6.10029634641332e-06
-4.30219146350554e-06
-1.30185126218642e-05
-1.62743375229667e-06
-1.12358765575456e-05
-1.22479026673541e-05
-1.78854353114425e-05
-1.76876752031193e-05
-2.01787166166146e-05
-2.37260447016588e-05
8.75450006876223e-06
-2.50447944907722e-05
-6.32626558368518e-06
-1.69774331360318e-05
-1.17207432760582e-06
-6.40806294864528e-06
-2.6033115998411e-05
-3.02554800379133e-05
-8.02240532110543e-06
-3.01642271788434e-05
-2.30319753856999e-05
-2.51616216647865e-05
-8.14364116236186e-06
-1.62821625626563e-05
-2.64532015649894e-07
-1.30485504824828e-05
-1.03727416183796e-05
-9.86229550382119e-06
-1.79527203009732e-05
-2.4156192942774e-05
-1.09699219961808e-05
-2.66758135420092e-05
-1.69023406186683e-05
-2.76302673231435e-05
-1.83644484576826e-05
-5.46573122849249e-06
-2.43292694995737e-05
-6.47098277732443e-06
-1.92060487978243e-05
-1.6538757715258e-05
-3.99828204562334e-06
2.27608821772026e-06
-1.85116893772571e-05
-2.07569998684169e-05
-2.52511710981586e-05
-2.57915691784575e-05
-2.8251956596303e-05
-2.60748699031266e-05
-1.94267930580795e-05
-2.17506537597478e-05
-2.23092321405774e-05
-1.95747466010099e-05
-2.65816786185824e-05
-1.90293356319605e-05
-2.33820187464604e-05
-1.37983450663673e-05
-2.63916295746694e-05
-1.24228449417519e-05
-1.23319034140149e-05
-2.22521759559083e-05
-1.53054214007456e-05
-1.169780973004e-05
-2.19901765721999e-05
-2.78231574514456e-05
-2.47700352476193e-05
-1.9574444527606e-05
-1.78517659923585e-05
-2.83463742624562e-05
-1.46386653357216e-05
-1.55977531864427e-05
-1.02515526722453e-05
-1.11716202995525e-05
-2.05348427690691e-05
-3.14749596032621e-06
-5.50771827326571e-06
-3.34317446545564e-05
-2.19971230199726e-05
-1.05303813407137e-05
-2.20462771531018e-06
4.798364212958e-06
-1.9084695267506e-07
5.09778957360227e-06
-6.05507473413027e-06
-2.98668553832367e-05
1.23867056914188e-05
-1.67490213589364e-05
-7.26129500765286e-06
-2.71932155862538e-05
-1.33964504401037e-06
-2.1166747768521e-05
2.53824899558272e-06
-2.91145857683668e-05
-2.08103030306956e-05
-3.93082032414385e-06
-1.94824982193913e-05
-1.75119674732001e-05
-1.26595819781243e-05
-8.53867699587721e-06
-1.60172144654429e-05
-1.68326404834904e-05
9.84987123947028e-07
-1.00010264451635e-05
-2.76311513095728e-06
-1.62739271142884e-05
-1.40614963080735e-05
-2.763404451838e-05
-5.2278625495632e-06
-4.05354689621832e-06
-2.91001074175815e-05
-9.53341607808099e-06
-3.62009642551627e-05
-2.16979247874828e-05
-7.62009329465279e-06
-4.51489906856439e-06
-3.42414325287246e-05
-8.33068765500145e-06
-1.08611398267169e-05
-7.67360779243722e-06
-1.81441606638501e-05
-1.00100753619462e-05
-2.63503720894692e-05
-2.18714119442468e-05
-6.5217114073165e-06
-1.8762919579572e-05
-8.51626417950822e-06
-1.26714742465698e-05
-2.93562574950195e-05
-5.892811501808e-06
-2.34011753114225e-05
-3.10762220245004e-05
-8.8450725626695e-06
-1.83841555204329e-05
-2.653416005299e-05
-3.00895712165411e-05
-2.92683942742085e-05
-1.65414734658274e-05
-4.2330683020486e-06
-2.0035959827441e-05
-1.19841320765407e-05
-2.76780767694746e-05
-3.96445132979661e-05
-1.45708543072516e-05
-2.65569417729688e-05
-2.86124675490369e-05
-2.89190725399882e-06
-2.10543925846168e-05
-2.32449375872362e-05
-2.67355646751349e-05
-2.07782951072447e-05
-1.09346000725124e-05
-7.09236218121683e-06
-6.5833317929124e-06
-9.06677876903815e-06
-1.02647941174659e-05
-2.68936435082144e-05
-4.13577173726021e-05
1.34317310086047e-06
-1.66600385787766e-05
-5.57363423905188e-06
1.16379213494795e-06
-2.02489972858606e-05
-1.05852671108542e-05
-1.58327015412373e-05
-4.24879557134197e-06
-8.28779051723003e-06
-2.63425763815032e-05
-3.206762832142e-05
-9.42703797194888e-06
-3.79738372460069e-05
-1.88234153858172e-05
-2.41233449675915e-06
-1.25759937200018e-05
-7.86859628834226e-06
-8.45555335669213e-06
-2.0698154997102e-06
1.01272535106291e-05
-2.00949573713503e-05
-1.58840745410692e-05
-5.9449086771126e-06
-5.51031600596254e-06
-1.99551727358305e-05
-1.69798975429605e-05
-2.34186731336542e-05
-1.92108090798412e-05
-1.19353091769193e-05
4.41100904548981e-07
-1.8465622187672e-05
-6.34099689353738e-06
-2.38459673379123e-05
-1.05843314935925e-05
-3.39530650940543e-06
-9.2931092567224e-06
-2.13677058193696e-05
-6.25932850816252e-06
-1.00752535079926e-05
-1.74357270299597e-05
-8.19246587434083e-07
-1.02716060046134e-05
-7.87873111842558e-06
-2.99980366168468e-05
-1.96372371218071e-05
-3.91995974727321e-05
-2.11379909706274e-05
-1.63840212505899e-05
-2.0096924212971e-05
-3.63090573583792e-05
-1.76326114398723e-05
-1.94034834341532e-05
-8.13301993671853e-06
-1.65320950403249e-05
-2.32863405428626e-05
-2.26843385523826e-05
-3.12993953356422e-05
-5.06270865720558e-06
-1.93190179307095e-05
-2.91130821117272e-05
-2.54665667643341e-05
-8.81589766774414e-06
-1.25375415730437e-05
-2.6270265205247e-05
-1.20590757590238e-05
-2.2490020925435e-05
-2.4503597668321e-05
-1.17590670575652e-07
-2.5586522252717e-05
-1.94536603122751e-05
-6.19557451576049e-06
-1.47119854665698e-05
-1.67754278859596e-05
-1.43087457031246e-05
3.04123703918331e-06
-2.9783722828229e-05
-2.61933294105137e-05
-1.99891883117551e-05
-1.50563028933858e-05
-1.1897149420056e-05
-2.49693020918719e-05
-9.75909152320914e-06
-4.90331547290365e-05
-1.78933553554229e-05
-1.36592596731891e-05
-4.88639253068499e-06
-2.96185240815944e-06
-2.29375185962415e-05
-1.9825404900083e-05
-3.82431387704687e-06
-2.80928138864141e-05
6.47886412263102e-06
-2.02949902498332e-05
-1.18764960833516e-05
-2.32200806934209e-05
-1.06055366325505e-05
-7.41850027580929e-06
-1.97647742294601e-05
-1.74316047748123e-05
-1.12928811847572e-05
6.24912474811314e-06
-1.56532792692314e-05
-2.8032365079898e-05
-4.12757987801395e-05
1.35659434855489e-06
-3.01018994193811e-06
-1.91786707349633e-05
-7.71363096903477e-06
-9.14049577027255e-06
-1.34460830519096e-05
-3.21384149067241e-06
-2.33767225690728e-05
-7.43431128126412e-07
-1.40139005860005e-05
-1.12305781447057e-05
-1.44649928539608e-06
-1.60015953753865e-05
-1.14946313189423e-05
-4.59779495417707e-05
-2.54238349223234e-05
-6.64508581335687e-06
-1.59515606206312e-06
-2.54955940092878e-05
-2.513305459856e-05
-2.49854809493245e-05
-4.03480568795335e-06
-2.49662068650342e-05
-4.35336814920886e-06
-2.78810512642354e-05
-1.99061696328075e-05
3.60499845774196e-06
-1.54565845342176e-05
-2.3225211107548e-05
-1.82783571026584e-05
-3.00066695136636e-05
-1.39033701460127e-05
-1.03030648445965e-05
-2.46985196676449e-05
-2.60744341782991e-05
-1.16339617294356e-05
-4.9409617324771e-05
-9.68295612580509e-06
-1.58117228342407e-05
-1.10603124848329e-05
-4.68019776550097e-08
-1.30952459879258e-05
-9.61971722728238e-06
-2.99968658918083e-06
-3.72238044902508e-05
-2.43245035302704e-05
-1.27673744220991e-05
-1.06729415188589e-05
-1.66585668333673e-05
-3.18050143170892e-05
-5.4173631031834e-09
2.4024868650721e-06
-9.52574193944731e-06
6.33780209346346e-06
-4.17889063584471e-06
-8.6016951724906e-06
-5.62428980273295e-06
-1.35691546018545e-05
-8.32311485508217e-06
-1.63956299642123e-05
3.63578076185898e-07
-2.10338188321386e-05
-6.47372783134458e-06
5.33552507714776e-06
-1.51179951377577e-05
-1.15839350317457e-05
-1.70947473270601e-05
-1.14869102208859e-05
-1.4140687795052e-05
-1.31053107631503e-05
-1.73518533076434e-05
4.74640756582597e-07
-1.05706008985302e-05
-1.34504526867504e-05
-3.27290337992013e-05
-1.38585699428022e-05
-9.09556168044187e-06
-1.54794357577607e-05
-2.1940182335037e-06
-1.93747723332537e-05
-1.98722623559498e-05
-3.93370073110053e-06
-1.41516050011826e-05
-1.00133310183258e-06
-3.07069136818183e-05
-4.78450316992059e-06
-1.75745622794072e-05
-2.14894156244932e-05
-2.59676479520609e-05
-8.26011180679594e-06
6.43949769454434e-06
-1.89271550368636e-05
-1.63680445520044e-05
-1.29488105008325e-05
-2.04293972423209e-05
-2.11217235801334e-05
-7.42008117657273e-06
-1.94371681649925e-05
-2.03557560324368e-05
-5.24829782007721e-05
-3.01354670025935e-05
-3.37556985972894e-06
-1.96669483900565e-05
-1.72094223827611e-05
-1.50461204520773e-05
-1.69938075376953e-05
-2.66184417779146e-05
-2.83446602458644e-05
-2.99541235044352e-05
-1.91691660606318e-05
-2.00421580263334e-05
-1.54608887261842e-05
-2.68368896210475e-05
-2.27143838802055e-05
-2.89178280184037e-05
-3.53796336464572e-05
-1.25962097832307e-05
-1.56995673194584e-05
-1.40780578084583e-05
-3.14740056484025e-05
-1.78471671651558e-05
-1.43499592397806e-05
-2.30494953000947e-05
-5.82662995059845e-06
-2.11692369744206e-05
-1.73462699269154e-05
-3.2750371571818e-05
-1.06595745378186e-05
-2.19201622208182e-05
-1.29963163540264e-05
-5.98759662677212e-06
-2.41436980061312e-05
-1.81412240386664e-06
-1.6633839041169e-05
-2.93481628456758e-06
-2.04569619257549e-05
-5.45772164689643e-06
1.09619241180816e-05
-1.46092596704846e-05
-1.50371972238647e-05
-3.89298084182517e-06
-1.53140338358363e-05
-1.02037234170511e-05
-2.37722968962869e-05
-1.61397863304789e-05
2.16814685902876e-07
-5.10226548715303e-06
-1.23515695422099e-05
-1.63664300311496e-06
-2.99507485949976e-05
5.77468983748305e-07
-1.96611426989137e-05
-1.26809304088785e-05
-1.62313420528421e-05
-8.31649984558321e-06
-1.95293778395802e-05
-1.59145113745794e-05
-3.23924515031281e-05
-1.04806599487301e-05
-5.29945761513411e-06
-2.74272136255664e-05
-1.04675329442052e-05
-2.47614252743405e-05
-4.57565278235606e-06
-2.58280879856956e-05
-2.30416079026372e-05
-1.11544361229764e-05
-2.59919411815966e-05
-2.31631847191356e-05
-1.6623935974079e-05
-7.21445858237322e-06
-1.0021797162863e-05
-1.65855614051658e-05
-1.69051095600724e-05
-3.25033046584605e-05
-2.33683829473652e-05
-1.5930625962433e-05
-3.3341774223962e-05
-4.13187396908302e-06
-2.6362057624215e-05
-4.14193310599094e-06
-1.28768821447864e-05
-9.66031330816127e-06
-2.03478627892246e-05
-8.67533390910352e-06
-1.84162990372359e-05
-2.61565394376237e-05
-3.32362350090046e-05
-1.60778595770584e-05
-2.25907861866825e-05
-3.94386911034638e-05
-1.13663758437636e-05
-2.91106987203478e-05
-2.33808994989356e-05
-3.06187178564838e-05
-1.47740573574215e-05
-7.7805834651189e-06
-2.62972141090429e-05
-2.09745663595901e-05
-1.98594649683022e-05
-2.03017990103811e-05
-3.46446095246554e-05
-2.52923639151682e-05
-9.92396762005391e-06
-6.30529185724769e-06
-6.98510899117726e-06
-2.86231791887854e-05
-6.6328705188388e-06
-7.09596662616171e-06
-2.42749205069638e-05
-1.85982144090084e-05
-4.25815008968369e-06
-2.86407805235785e-05
-1.7949826586866e-05
-1.55363371113198e-05
-7.44199961767863e-06
-1.68637698345546e-05
-2.49988321066937e-05
-1.29826804874486e-06
-7.6689683586541e-06
-2.19478803540884e-05
-1.27076147325563e-05
1.52641510470567e-06
-4.3322415743332e-06
-8.7226540080125e-06
-3.38677933263958e-08
-1.69382163597859e-05
-3.13306419812209e-05
-2.28622507601212e-05
2.21251304038014e-06
5.91730544152541e-06
-2.66771923597891e-05
-2.03952537236587e-05
9.21711563673194e-06
-1.18010390822739e-05
-4.47038590435788e-07
-1.32189197533074e-05
-5.99152979096275e-06
-4.18790248318211e-06
-1.87131218210858e-05
3.84877693961446e-06
-9.00923664164772e-06
-4.69674722387436e-06
-1.82488773072448e-05
-3.52784848026014e-05
-1.13381499280817e-05
-2.7350165772676e-05
-4.4459914772067e-06
-4.6669276217419e-06
-2.39215168515042e-05
-1.49211562906092e-06
-1.16908590574514e-06
-2.42712446357637e-06
-1.06453469082741e-06
-2.1887818292004e-05
-2.30230056854808e-05
-7.35623355219229e-06
-1.54583156630046e-05
-1.13173362480316e-06
-1.58553151415499e-05
-1.69408877964029e-06
-1.88692314958625e-05
-2.33685881099917e-05
-4.11921193909926e-06
-9.15151805231185e-07
-2.74853368136565e-05
-2.65238387774185e-05
-2.33332868839779e-05
-7.22959345129203e-06
-2.19750979064791e-05
-2.37233695490835e-05
-1.46662504227048e-05
8.42066243361304e-06
-4.58786452980551e-06
-2.45986541754723e-05
-2.14439206879708e-05
-1.0327007560838e-06
-4.24616985907307e-06
-1.67867080093683e-05
-2.41673595556787e-05
-2.50313416876775e-05
3.34074164924385e-06
-4.17893914316114e-05
-3.43585304656062e-05
-1.60448790164093e-05
-1.83462392425953e-06
-1.02513403151499e-05
-1.15668235434159e-05
-2.20926427896356e-05
-1.2480856581631e-05
-2.37377873358849e-05
9.08552784640928e-06
-9.13849384277495e-06
-1.25517784541941e-05
-2.04464871633869e-05
-1.69574540997488e-05
-1.29380818159197e-05
-2.79939572606771e-05
-1.98571697204376e-05
1.03291699622519e-06
-1.90108229726412e-05
-1.64385983551334e-05
-2.37292401879736e-05
-9.23789946129402e-06
5.34658112625305e-06
-2.72972371444829e-05
-1.71547455836649e-05
-1.65154215562334e-05
9.89008551839127e-06
-7.96276801333271e-06
1.41946323434668e-06
1.52886558705025e-06
-1.58995052658669e-05
-7.61999920861577e-06
-8.51496428530381e-06
-3.06187733470853e-05
3.80259125385456e-06
-1.85341635411825e-05
-1.74341866769652e-05
-2.11582396571154e-05
-2.64444099092677e-05
1.81896297956163e-06
-1.91217209858164e-06
-2.27833207713987e-05
-9.34689599437246e-06
-2.98573105512366e-06
-1.08970008685917e-05
-2.78098336512794e-05
-2.35673119361067e-05
-3.05465932903319e-05
-2.31057442925414e-05
-1.52099885028797e-05
-1.53649540229776e-05
-2.39559669908783e-05
-8.57442238267199e-06
-1.71727844729055e-05
-1.14961626242336e-05
-3.31055231319035e-05
-2.06800273238521e-05
-3.43441197826345e-05
-1.84792737678844e-05
-1.39294262043009e-05
-2.96121338087137e-05
-3.68773253121282e-05
-2.44240951350507e-05
-3.00090525585474e-06
-2.18782121754105e-05
-1.72549100550813e-05
-3.71736080329637e-05
4.70339194608464e-07
-7.44004657702844e-06
-3.29366506249543e-05
-2.59076545492341e-05
-1.60801361379312e-05
-3.08611774334586e-05
-2.65139591836949e-05
-2.41321491206731e-05
-1.15520960224923e-05
-1.92367242192202e-05
-3.21479269982843e-05
-3.51763901612305e-05
-2.22328696203022e-05
-1.57921633408934e-05
-1.67698682797122e-05
-1.32587923873002e-05
-1.59489367375198e-05
-1.54066733270816e-05
-2.25147555615478e-05
-1.82597885886735e-05
-8.80897908301792e-06
-2.77047896483385e-05
-1.44498426766774e-05
-2.13804137061652e-05
-2.49285166505968e-05
-3.20357977882639e-05
-1.47327442425511e-05
-1.29683061932832e-05
-1.59890450541745e-05
-1.71385550934097e-05
1.53100802253966e-07
-8.42202507805797e-06
-1.86520456117433e-05
-1.5969681160578e-05
-1.88246180100859e-05
-6.83233926578747e-06
-8.97740325877531e-06
-4.65061140034858e-08
-2.04715537786224e-05
-6.78853184217542e-06
-1.5680001074364e-05
-8.34513220886149e-06
-5.79316167126454e-06
4.19922739606935e-06
-5.69685836206615e-06
-3.51280884392532e-06
-8.88678751205446e-06
5.39037948292717e-06
-3.66649979296152e-06
-1.34700525085225e-05
-1.25453163105592e-05
-1.73950503361581e-06
-1.60303235770541e-05
-2.61076750556915e-05
-9.70280961951966e-08
3.47198005101058e-06
-3.29201012465971e-05
-1.01907177349196e-05
-2.04017169300469e-05
-2.48172825325536e-05
-2.15111311825536e-05
-3.1360918483213e-06
-2.29235419952082e-05
-1.39851389173461e-05
-1.41510637848627e-06
-1.92725902683394e-05
-2.89326053966354e-05
-2.69338023346394e-05
-3.42571897560602e-05
-1.84932198731493e-05
-2.89788556384869e-05
-9.37221470776486e-06
-1.90036655198629e-05
-1.70787957646684e-05
-1.51028006671199e-05
2.00635545694471e-06
-1.68399283989972e-06
-6.18241680288097e-06
-1.9711137983585e-05
-1.57468281374692e-05
-7.07510818401091e-06
7.84055928538719e-06
-2.07858654589167e-05
-1.87567384377192e-05
-2.21912541082439e-05
-3.44327449488904e-05
-2.16481722516407e-05
-2.85782944134992e-05
-2.47223630980205e-05
-3.40171758464559e-05
-3.14166236665301e-05
-3.67432200798252e-05
-1.57809337041397e-05
-3.63688990222838e-05
-1.71283486266142e-05
-9.32059333331419e-06
-1.16134200577167e-05
-2.52330201438662e-05
-2.89782414310145e-05
-1.32100487973786e-05
-2.0805955123007e-05
-1.13652566004713e-05
-2.48110720522021e-05
-6.40174920898641e-06
-2.09505153300319e-05
-1.59238532514347e-05
-2.61249172097393e-05
-2.24533420916212e-05
-1.06127979821322e-05
-2.47489244566789e-05
-2.80214317586797e-05
-7.76001215994559e-06
3.12892227133094e-06
-2.08924444505993e-05
-1.0855301577957e-05
-2.93085185607961e-05
-1.10269664302703e-05
-1.07639235484743e-05
-5.43013113771791e-06
-2.55294977826885e-06
-6.98711800762916e-06
-7.44732891855304e-06
-2.16604571379036e-06
-5.07544474958476e-06
-1.20641830318437e-05
-1.22051522317981e-05
-1.33687186317334e-05
-1.3789219055347e-05
-1.21421105362847e-05
-2.44146877287702e-05
-2.16318355974377e-05
-1.15803195906666e-05
-9.53018617709371e-06
-1.92871788181174e-05
-1.30319608488444e-05
-2.13195019093951e-05
-2.43920961167679e-05
-2.29018899467677e-05
-1.97022698914462e-05
-1.68706199205031e-05
-2.28393900913635e-05
-3.88360152725083e-05
-1.34086800346541e-05
-2.85992134914829e-05
-2.29006716804283e-05
-1.19437619058391e-05
-2.65731546121757e-05
9.27227110790428e-06
-3.43575411400194e-05
-3.10534031943957e-05
-3.24952903807202e-05
-6.16696599961974e-07
-1.84848440990649e-06
-3.66559133593127e-05
-1.39381186429456e-05
-2.12940892451302e-05
-3.78930242429038e-05
-1.10313504621169e-05
-2.68109035372908e-05
-2.19921711009597e-05
-4.08957459186599e-06
1.71676575303312e-07
-2.78093896211293e-05
-2.46551742010448e-05
-1.63901539488403e-05
-2.44019740821961e-05
-1.48960931740492e-06
-2.2249587404325e-05
-1.7605773618961e-05
-2.72458585210885e-05
-2.24295555266534e-05
-1.08155151598931e-05
-1.6654841124578e-05
-4.36886438318943e-06
-1.5039053651817e-05
-1.60359911621213e-06
-1.81803710821748e-05
-2.8519743353738e-06
-3.51343837849561e-05
-2.2472993931604e-05
-4.24497247965588e-06
-1.83902684656208e-05
-1.81757495449291e-05
-9.18600679900163e-06
-1.41151111785798e-05
-2.61942613396887e-05
-2.6394636678997e-05
-2.45552055200111e-05
-3.84578973513264e-06
-2.21292193676003e-05
-3.18497342177876e-06
-1.51331705199428e-05
1.4245264234387e-05
-9.35232587929201e-06
-4.10241034063227e-06
-1.92260729809466e-05
-7.49749173289243e-06
-2.11853580215757e-05
-1.69652766742252e-05
-8.56916332271967e-06
-1.1319797529769e-05
-5.30484407421642e-06
-2.16696975300859e-05
-1.23911214906407e-05
-1.04790726802909e-05
-7.95593765555811e-06
7.63578171060798e-06
-1.98257826032287e-05
1.26027138052185e-05
-9.20418262891082e-06
-1.43558098175918e-05
-1.50891825085978e-05
-2.27041060753156e-05
-1.65697957738076e-05
-1.23394461990917e-05
-4.89178187410612e-05
-1.14910818231646e-05
-2.67738676838946e-05
-2.80243100758718e-05
-9.82081039622713e-06
-1.74925381480686e-05
-2.34327776443195e-05
-2.57963556986405e-05
-3.02123270270429e-06
-1.67343003264092e-05
-1.64335850721985e-05
-1.08940475855006e-05
-2.00486179275903e-05
-1.65276839549996e-05
-3.39906926311183e-05
-1.50901081697284e-05
-1.56732585863301e-05
-3.508743241619e-05
-1.79372490867513e-05
-1.7213185410941e-05
-2.36811031721404e-05
-1.5029305160344e-05
-2.03278296350744e-05
-1.738439735319e-06
-1.57547120670591e-05
-1.52603596626943e-05
-2.29751503296636e-05
-2.89084253853696e-05
-1.40273921052796e-05
-1.91275367229092e-05
-1.44729792430864e-05
-1.19660831459296e-06
-2.4166928986042e-05
-2.28435838089983e-05
-1.03638663287835e-05
-1.75667874915418e-05
-1.85795926696526e-05
-1.87523698564219e-05
-8.81357807003314e-06
-1.59551755296786e-06
-2.37506611514153e-05
-2.5913014555597e-05
-1.36638810649917e-05
-2.53425194195994e-05
-2.59446721596168e-05
-9.56398508194468e-06
-7.39902928117966e-06
-5.02789972963014e-06
-5.15068561297774e-06
-1.93045366836497e-05
-3.30670550789482e-06
-2.00203616024011e-05
-1.30459712222493e-05
-2.18399476743211e-05
-2.69519421445449e-05
-1.8148503257285e-06
-1.06954929648231e-05
-7.39608941192363e-06
-9.14373845024602e-06
-2.30111506074396e-05
-1.85400236639265e-05
-1.43977568720478e-05
-4.10702879194956e-06
-1.36682532428192e-05
-2.30093853988036e-05
-2.26298403367209e-05
7.84636033604548e-06
-8.11330582293053e-06
-6.57414545119157e-06
-2.73639675044301e-05
-8.48281874191436e-06
-6.17792328208954e-06
-2.7526298184723e-05
-1.21097662211777e-05
-1.00512584714277e-05
-2.92377357040451e-05
-1.84121525860656e-05
-1.27723100536082e-05
-1.16504567955376e-05
6.78009289128315e-06
-1.34002742697651e-05
-8.52671627732366e-06
-1.16397002182169e-05
-2.95886130192917e-05
-1.1180197355394e-05
-1.64858989829723e-05
-2.02928416584363e-05
-2.09862620247519e-05
-2.01511200620131e-05
-1.06907945559197e-05
-1.43120727198195e-05
-1.61739866801364e-05
-1.37447979185582e-05
-2.16195442467817e-06
-3.04212563725196e-05
-3.41057356767886e-06
1.35399127278599e-06
-2.28677552163723e-05
-2.35013880286843e-05
-3.22072679578613e-05
-2.17568428489135e-05
-1.39537208928487e-05
-2.72987479313306e-05
-1.99613652293281e-05
-1.8643243782813e-05
-2.97833053565525e-05
-1.37791629485739e-05
6.94507645251977e-07
-1.70490208279866e-05
-4.34659545107601e-05
-2.79854318883341e-05
-2.87110772857298e-05
-1.84546347330323e-05
-1.06259326845175e-05
-2.80878139643164e-05
-2.98839775147157e-05
-1.87125525579875e-05
-2.72000479314465e-05
-3.27320801047751e-05
-1.40476219801827e-05
-2.31556073446324e-05
-8.25413013675465e-06
-2.57344282382463e-05
-9.19351743426092e-06
-3.0751800450677e-05
-2.40011328490006e-05
-1.02615626936005e-05
-1.92926778860721e-05
-1.81672618453861e-05
-4.00853686175229e-05
-1.24040315458555e-05
-1.23540466519055e-05
-2.64081672786761e-05
-3.03667657523348e-05
-1.80930318264e-05
-1.42796583724309e-05
-9.97379133347384e-06
-2.95149687387611e-06
-2.29990669018705e-05
-1.24740454545357e-05
-2.44116163154457e-05
-1.49529666037207e-05
-1.25873381013846e-05
-2.74050169820812e-05
-2.13980449543214e-05
-1.62047663632256e-05
-5.02882125424386e-06
-1.65623376777703e-05
-1.90743913907373e-05
-3.57489847297445e-05
-3.80047643309055e-06
-2.8807832170214e-05
-3.05018858970894e-05
-8.3875853590171e-06
-2.6324943068961e-05
-1.80659120499494e-06
-3.43576191234199e-05
-2.49585367137778e-06
-1.4285716326724e-05
-7.163458480679e-06
-1.79717886425973e-06
-8.66762111126212e-08
-1.118939397375e-05
-1.10790100256714e-05
-2.48134021984365e-05
-1.52505563053041e-05
-1.019062064717e-05
-1.68935089112231e-05
-1.97064478859495e-05
-2.66871809477191e-05
-2.57716361000842e-05
-2.1332996288876e-05
-8.13036259296049e-06
-2.79368749484588e-05
-3.57592861396209e-05
-1.564862769553e-05
-2.42241243236277e-05
-9.29274885929841e-06
-3.17159509624993e-05
-2.37434376695021e-05
-1.93236715052153e-05
-2.0343868711745e-05
-3.66178423888189e-05
-1.79612144591565e-05
-1.47862312520723e-05
-9.10811011779801e-06
-2.28044547768251e-05
-1.3183621162661e-05
-2.80791283726345e-05
-2.30880226707178e-05
-3.46573875162222e-05
-4.2066161423755e-06
-6.89502477530302e-06
-1.83916337970725e-05
-1.50451446500224e-05
-1.89702384881647e-05
-4.85061455137661e-06
-1.74646777356244e-05
-2.42910769695068e-05
-2.90705918824414e-05
-2.11367998597775e-05
-3.31608171528215e-06
-2.14339937903497e-05
2.33958277573438e-06
-1.64609497681151e-05
-8.79098427735048e-06
-4.25523187608687e-05
-4.03005471061565e-05
-1.45311218818554e-05
-2.81514094626476e-05
2.41059708656719e-06
-9.82823124979416e-06
-2.96422344141457e-05
-5.93979660037191e-06
5.83364586367397e-07
-1.44776188408608e-05
-2.57584195385295e-05
-7.53965067713348e-06
-2.25498512114513e-05
-1.24190518111018e-05
-1.68137998583644e-05
-7.72923558605285e-06
-8.09356786644535e-06
-2.18589286557581e-05
-1.24450824891959e-05
-3.22150177656796e-05
-3.25749840466365e-05
-9.31576939840198e-06
6.15900526856115e-06
-1.65813619923934e-05
-1.38884724444612e-05
-2.79002823362372e-05
-1.24334409168925e-05
-5.69812849740725e-06
-1.23895994031342e-05
1.65945182265187e-06
-1.46709711949218e-05
-1.0490570255954e-05
-2.48817964967592e-05
1.56704384239297e-05
4.99120025729812e-06
-9.09491613326205e-06
-4.00990951432642e-08
-1.36418508450385e-05
-1.1880543656061e-05
-1.68360557990265e-06
-1.69835705676498e-05
-1.64565627188935e-05
-9.91098168080705e-06
-2.0986165902288e-05
-2.81011842502364e-05
-1.93750772233755e-05
-3.80822613490916e-06
-2.56710642253578e-05
-2.29753814844321e-05
-2.25661409937385e-05
-2.38362845206933e-05
-2.62699855950344e-05
-6.20127525165825e-06
-2.16953142421333e-05
-1.27359580368984e-05
-3.15249345238374e-05
-1.2657960217845e-05
-7.456903812929e-06
-1.25580370821758e-05
-2.46078747592857e-06
-1.35624330172136e-05
-1.29165836753724e-09
-9.79401568072317e-06
2.26500820506504e-06
-2.08349510444068e-05
-1.61658015760081e-05
-9.96402157684987e-06
-3.99791543413859e-05
-3.41706581961508e-05
-2.49559768087721e-05
-9.99963817931677e-06
-2.79737065079898e-05
-1.16795277829355e-05
-2.29535758311979e-05
-2.67750429630111e-05
-2.73180599076299e-05
-2.21358588231715e-05
-9.6414196676374e-06
1.4848258406922e-06
6.49176665487115e-06
-2.10279435951327e-05
-5.97124082612172e-07
-2.87236100496842e-05
-1.08746031587259e-05
-1.42944310417728e-05
-1.37996667888082e-05
-1.71741831912018e-05
-3.41166926446732e-05
-2.11881108243073e-05
-1.27518183226538e-05
-1.4945508651103e-05
1.03747745319033e-05
-1.84098814983587e-05
-6.60159380203535e-06
-1.65293947626598e-05
-9.263112789132e-06
-6.90322122833636e-07
-9.28258843350345e-06
-1.66214385939938e-05
-1.04489412016606e-05
-1.20016543443779e-05
-1.13342617389926e-05
-1.37741033144283e-05
-1.94956058303831e-06
-1.90400316423867e-05
-3.47845728499263e-06
-2.33808478944417e-05
1.37234392785051e-06
-2.96785810756374e-05
-1.18249880519323e-05
-2.32294194056031e-06
-1.46730413554213e-05
-3.32974155252627e-06
-2.92266302907009e-05
-6.40950311423961e-06
9.21742575156088e-06
-2.56901894653178e-05
-2.54511004222643e-05
-1.87742838849993e-05
2.22959338529315e-07
-1.32443903893028e-05
-1.28051590874586e-05
-1.78576572302029e-05
-1.77151783839933e-05
-3.16539764602306e-05
-1.29771865481428e-05
-1.0478473038729e-05
-1.31320128934838e-05
8.13835617845372e-07
-1.74969442868568e-05
-7.81136244548292e-06
-4.23068548295611e-05
-2.03809701940321e-05
-2.20787983022587e-05
-2.6492246159633e-05
-2.41534616491833e-05
-2.73997090888162e-05
-2.23967977747956e-05
-2.39534682739222e-05
-1.68443933178242e-05
-1.00943391022512e-05
-1.68031091452475e-05
-1.95049688950033e-05
-1.08480126288543e-05
-1.57427959229749e-05
-2.60124095808805e-05
-2.04013147971406e-05
-2.55320098925774e-05
-1.52715719747696e-05
-2.03315370349278e-05
-2.63984926037024e-05
-2.9472995063035e-05
-2.41885875721829e-05
-3.07416466329524e-05
-2.21939365035163e-05
-9.40941351520721e-06
5.54000224275983e-06
-3.49533207833917e-09
-2.31290495509267e-05
-8.24806349524574e-06
-1.35274047073526e-05
-8.51148592592806e-06
-2.7005383151128e-05
-2.27223925548759e-05
-5.82285330188667e-06
1.13957555859271e-05
-1.68237676733391e-05
-1.28037299667201e-05
-1.20558034594693e-05
-1.14076802715957e-05
-3.387854707079e-06
6.11987951602712e-06
-2.0745794051486e-05
-1.69737209809092e-05
-1.4383569727212e-05
-1.41894944760797e-05
-2.01942305159168e-05
-1.07604133084647e-05
-3.44829728815472e-06
-2.03210262192127e-05
-4.0089762956314e-05
-1.21850900852421e-05
-1.67133861414431e-05
-6.28732541607181e-06
-1.70086171649738e-05
-1.19632423087798e-05
-1.93204655062567e-05
-1.72305053174809e-05
-1.88074929024596e-05
-1.23653664636027e-05
-5.4482280356276e-06
-2.74941127375152e-05
5.17238935035584e-06
-9.93544266184546e-06
-6.01931970821923e-06
-1.04663182383917e-05
-3.81837779044037e-06
-3.52359500382852e-05
-2.31205042334506e-05
-1.1603896133923e-05
-1.61310428958335e-05
-1.22121158951243e-05
-1.58086256753621e-05
4.88341311648785e-06
-2.46392189296258e-05
4.61216694400296e-06
-1.22660923224596e-05
-4.75599039783646e-06
-9.64700806760063e-06
-1.96500744418711e-05
-2.61268496841247e-05
-2.04583349792026e-05
-2.13684954670377e-05
-2.72766015878923e-05
-1.98810554093529e-05
-2.11485056225537e-05
-3.67268000815461e-05
-2.63700730371749e-05
-2.59448255001046e-05
-2.05728425938787e-05
5.56020768896349e-07
-9.1264430313389e-06
-3.56083965657989e-05
-1.4273182760069e-05
-1.78358411861435e-05
-4.07974892273776e-06
-5.8595457079422e-06
-1.64406151180683e-05
-1.35733999921007e-05
-2.45308023964142e-06
-2.06224155702564e-05
-2.7289616515903e-05
-2.19848667167602e-05
-9.14784510507892e-06
-2.16044834038604e-05
-1.57933119625435e-05
-2.0901237428502e-05
-1.25259299578174e-05
-8.61970395443587e-07
-2.4147266700267e-05
-1.84461648262949e-05
-5.55445252455659e-06
-2.42322832084245e-05
-2.5162719979323e-05
6.60854486144387e-07
-2.15091703793222e-05
-7.8772728328083e-06
-2.32814784805109e-05
-1.65545334068729e-06
-1.87003911432344e-05
-2.65912875142478e-05
-6.52707376598288e-06
-1.72991976833355e-05
-5.5026305870959e-06
-1.9988744039914e-05
-2.29774869726372e-05
-8.57818349882469e-06
-1.60831128766702e-05
-1.44637821665908e-05
-6.92281542678828e-06
-1.69600282000316e-05
-6.87475071605162e-06
-8.19799481685597e-06
-1.94138555261827e-05
-2.75315630760047e-05
2.68744776751217e-06
-1.63896085481827e-05
-1.02404649088697e-05
-7.01825988488116e-06
-1.14842440294081e-05
-2.94590968141332e-06
-2.0612441432538e-05
-3.04193786104112e-05
-1.28888552219685e-05
-2.56318663066703e-05
-2.21223463014411e-05
-8.92048540494112e-06
-2.77441166305697e-05
-2.90485737557392e-05
-7.40226297472107e-07
-2.10093854043193e-05
-2.49174632893049e-05
-7.97549242752581e-06
-1.25811895192601e-05
-6.92796923800106e-06
-1.55180086929821e-05
-1.42144758101975e-05
-1.16709910963131e-05
-1.61356634244602e-05
-2.32647136231732e-05
-3.62837196061588e-05
-1.03955498137881e-05
-3.25902053524535e-06
-3.56082965662699e-05
-7.14771689006223e-06
-3.34322000140487e-05
-2.84730915476767e-05
2.2307744196931e-06
-3.3399228780708e-05
-2.45926729263978e-05
-1.43568923574873e-05
-1.01115483425725e-05
-2.44024811346689e-05
-3.57090594506078e-05
-1.60412132711305e-05
-3.03759313400723e-05
-2.24838678194488e-05
-8.90646575862009e-06
-2.43149803540134e-05
-2.17599444447848e-05
-1.85993263200794e-05
-3.26029560606752e-05
-4.74468150553794e-06
-9.48448809575245e-06
-3.29395299055113e-06
-1.91999746660743e-05
-2.19153441136091e-05
-1.77019325239415e-05
-5.90453712297845e-06
-3.0992729340098e-05
-2.38643152247337e-05
-3.33473712791391e-05
-1.8587173931907e-05
-1.21700811368999e-05
-9.17188575796103e-06
-1.32434666073839e-05
-3.00028989406703e-05
-1.63582497380314e-05
-2.4932119802459e-05
-2.15520914450263e-05
-8.6697828626746e-06
-8.17893577497075e-06
2.08728348240131e-06
6.71440031820479e-07
5.26026127120972e-06
8.70583611854945e-06
-6.29732685239405e-06
-2.33464910995223e-05
-2.05717747470232e-06
-2.06151209590862e-05
-2.49696600245026e-05
-1.0767118080787e-05
-1.2886128768133e-05
-2.07444537009921e-06
-2.53755184104889e-05
-1.33375085685907e-05
1.66292735784353e-06
-8.3992652190688e-06
-2.69253460339133e-05
-1.34454421160996e-05
-1.34321099380835e-05
-5.14834288615514e-06
-1.09924334555555e-05
-2.61443618269952e-05
-2.41540956693913e-05
-2.56483516608688e-05
-7.13101546255401e-06
1.17418663776187e-06
-1.7551075286405e-05
-1.88734759616221e-05
-2.19203515375631e-07
-2.26972054571494e-05
-1.93062969910095e-05
-1.34160677089133e-05
-2.42399001919055e-05
-5.52018915079723e-06
-1.47318404354228e-05
-3.18341854398729e-06
-4.12625462466638e-05
-4.1063309973493e-05
-3.02487331259903e-05
-2.86486927822736e-05
-1.99556647292721e-05
-2.37930736855071e-05
-2.9063166963955e-05
-3.05665277574222e-05
-2.05098131480067e-05
-1.81270691856363e-05
-2.81507034887812e-05
-1.7321097983537e-05
-1.71546514551779e-05
-1.61664095152057e-05
-2.64210487088761e-05
-2.17460425233756e-05
-1.51419580596353e-05
-9.11062621284602e-06
-1.98592344587532e-05
-1.60590894648476e-05
-1.69901774785711e-05
-3.14708528821362e-05
-2.55957117671317e-05
-1.79637880972337e-05
-1.70716947407231e-05
-6.91793359819434e-06
-3.28527687912729e-05
-1.47908845016678e-05
-6.95361282656493e-06
-2.30500350169482e-05
-4.78688377447693e-08
-1.48012939010983e-05
-2.63309271449192e-05
-2.44797149385927e-05
-2.54921903702541e-05
-2.47245162815369e-05
-1.01434806304045e-06
-2.26369354189973e-05
-1.42226753118775e-05
-1.72238718200064e-05
-2.36058896744885e-06
4.5104255647243e-06
-3.54773411293177e-06
-2.22397775286942e-05
-2.10524415741049e-05
-1.35390509027259e-05
-1.6880487318175e-05
-1.67906397394072e-05
-1.31875184092068e-05
-1.22500903484356e-05
-5.97261738887136e-06
4.88880235479657e-06
-1.32731623615027e-05
-2.30735460021255e-05
-9.89585026192796e-06
-1.46629973304785e-05
1.49693525054899e-06
-1.65257123430323e-05
-5.21397418207574e-06
-8.21571361578066e-06
-1.43630258948775e-05
-9.17798390384254e-06
-3.372629087881e-06
-1.87959135424845e-05
6.72578294988383e-06
-1.55426034336134e-05
-1.29792620417778e-05
-7.61777002730604e-06
1.03334818375557e-05
8.19436932432404e-06
-1.90030112442184e-05
-1.22933283214425e-05
-1.99600129465727e-05
-2.27029565626413e-05
-1.73533880576253e-05
-9.58350138175708e-06
1.87621823989359e-06
-3.67123351632555e-05
-2.62354334713205e-05
-1.72477574389382e-05
-1.89684675921323e-05
-1.11164024303914e-05
-1.91522728354601e-05
-1.61864401254834e-05
-3.49000794744205e-05
-1.82600021694457e-05
-3.53057638736722e-05
-2.64324267860666e-05
-6.20778861035166e-06
-1.4419055718821e-05
-2.73011312433933e-05
-2.07246828970331e-05
-1.28212430823208e-05
-1.71996035974597e-05
-1.08601850113489e-05
-1.03801435087816e-05
-2.57256013370312e-05
-2.514931141165e-05
-3.76210836910517e-06
-2.15799478411591e-05
-1.27911118152141e-05
-2.05591574058735e-05
-9.93293601526861e-06
2.4090926510213e-06
-1.4960731054028e-05
-1.59761772740174e-05
-3.50232216884387e-06
-2.4332243004894e-05
-1.11803004307517e-05
-2.6604584545309e-05
-1.04698633211195e-05
-1.61907944308989e-05
6.8022827448854e-06
-1.63920645934569e-05
-2.44298034308136e-05
-3.00913436822464e-05
-2.28033516308114e-05
-2.85889939287314e-05
-2.72012417835643e-05
-2.49474079845482e-05
-1.91449111380441e-05
-3.4332583325527e-05
-2.25107317472155e-07
-3.61934869707546e-05
-9.98512980729361e-06
-4.4833872119207e-06
-1.04412587068984e-05
-1.94829013515275e-06
-1.93414923622893e-05
-1.41070287829628e-05
6.69237182988417e-06
-2.33402072521337e-05
-1.7869375653105e-05
-2.57428919157951e-05
-5.60199385002536e-06
-8.20539592290325e-06
-2.51656624470265e-05
-7.85585621798633e-06
-1.39589024196157e-05
-2.45448116620289e-05
6.71024154209896e-06
-7.25815424387285e-06
-1.76325572622721e-05
-1.00961775245736e-05
-2.83371005859656e-05
-1.87165134786624e-05
-2.02079181234583e-05
-2.8774710024137e-05
-2.07493536651978e-05
-9.58982399343875e-06
-2.29872838441623e-05
-4.23818857779701e-05
-1.18812726796787e-05
-1.33210690475591e-05
-1.65026823146201e-05
-1.18185187812935e-05
2.22087279435588e-06
-2.7796991170759e-05
-2.14165902516227e-07
-1.7626717090893e-05
4.73420372198257e-07
-2.14262926500878e-05
-1.35542216407213e-05
-2.02286957358832e-05
6.14277914650064e-06
-1.8025035114053e-05
-8.09132206285521e-06
-2.15733144368402e-05
-1.96235906858393e-05
-1.15691933252881e-05
-2.40932110639395e-05
-2.09982805348979e-05
-3.49812873713612e-05
-1.14321085588797e-05
-2.41159445842003e-05
-1.43083409380417e-05
-1.90180091868933e-05
-1.77798095536096e-05
-7.99014967540293e-06
-5.79080166072806e-06
-1.66708366624662e-05
-2.68905122030947e-05
-3.34578689659044e-05
-2.07328888144134e-05
-2.67086594059859e-05
-2.60797890300431e-05
-1.48658907156439e-05
-2.77872205684434e-05
-2.02732181642881e-05
-4.46151569681336e-05
-1.38720933674428e-05
-3.95484282512372e-05
-1.91696467656827e-05
-1.01385280182993e-05
-2.8672972310811e-06
-1.95317762872546e-05
-1.51586055236299e-05
-4.32056187852617e-06
-4.11050241575706e-06
-1.69128529509051e-05
-6.83528911313815e-06
-3.1306464258608e-05
-8.21257116689322e-06
-6.93747166440787e-06
-1.28974273705464e-06
-1.32811235755572e-05
-1.80048620460951e-05
-2.21093209055014e-06
-1.29165354584469e-05
-2.89006358093505e-06
-1.66885271223808e-05
-2.45129603794165e-05
-1.59248528369588e-05
-1.67451920165019e-06
-4.55923820101895e-06
-1.79961186369625e-05
-9.10452836848443e-06
-3.27281109663033e-05
-3.55040428065561e-07
-2.20785705245366e-05
-1.75580084649668e-05
2.48222758987704e-06
-3.28336201943384e-06
-3.33562214564007e-07
-7.6257676437386e-06
-5.62091185873927e-06
-7.94017230573155e-06
-2.10042426933062e-05
-2.33086910431024e-05
-1.88653558968107e-06
-9.11673415852763e-06
-1.38673563690321e-05
-2.95033027913334e-05
-8.94349758686709e-06
-1.95232647369225e-05
-3.48501401746407e-05
-2.02052457627035e-05
-2.08265653581565e-05
4.26379714056505e-06
-2.29012214503015e-05
-2.92313027840166e-05
-6.15121812076637e-07
-1.38849777365392e-05
-2.08449573498237e-05
-2.38720813775967e-05
-1.49669424358596e-05
-2.40171216416242e-05
-4.25590998564014e-05
-1.69223712502147e-05
-1.23218895328152e-05
-3.55285953090162e-05
-3.9212588629174e-05
-2.62190597591159e-05
-2.25227774494501e-05
5.1529285310913e-06
-2.75336525593262e-05
-3.07817210466235e-05
-1.08184566291962e-05
-2.1805760441828e-05
-1.48786955035012e-05
-2.0108246139074e-05
-2.04278120979089e-05
-1.98622820958441e-05
-1.48569320063736e-05
-2.59478918584401e-05
-1.3544497517701e-05
-3.18286022237294e-05
-3.83870839043114e-05
-1.18791675615606e-05
5.04904875331335e-06
-1.90481470605872e-05
-3.02020262548521e-05
-6.19038746107139e-06
-2.2826477366458e-05
-2.55827256950788e-05
-5.09150548330945e-06
-1.19643530171886e-05
-3.61760811521842e-05
-1.59185103548234e-05
-1.61990812341409e-05
-1.04674851310146e-05
-4.0573352822675e-06
-2.71686833983889e-05
-1.59247807285757e-05
-2.13499210536266e-05
-1.17815015939945e-05
-1.29041215159616e-05
-7.55497919361509e-06
-9.98086233392984e-07
7.90818421424348e-06
-1.26848336102766e-05
-2.45837602366462e-05
-2.7287117667195e-05
-1.92077037836953e-05
-1.21312996308697e-05
-4.78615931958332e-06
-1.80796012154461e-05
5.40711200647713e-06
-6.19651760823278e-06
-2.03946481355348e-05
-5.74832551921434e-06
-1.07223952616077e-05
2.31616516352203e-06
-1.71205932894644e-05
-1.36324276616634e-05
-2.40478648748055e-05
-3.12477561216568e-05
-2.41213551529424e-05
-1.49509843643185e-05
-1.28327809567171e-05
-2.44163309978868e-05
-6.40216311292389e-06
-2.06822396256786e-05
-2.42220204800541e-05
-1.71046497000612e-05
-5.64306065472889e-07
-3.35283253670973e-05
-2.24734437961555e-05
-1.37872468832188e-05
-1.78775511819245e-05
-3.41880101947631e-05
-1.6345053496219e-05
-6.99809243580454e-06
-1.68140392748064e-05
-9.63648395375098e-06
-1.35180448763392e-07
-1.94890583571353e-05
-1.73791174190511e-05
-2.22518722790135e-05
-1.35671013092437e-05
-1.955892863024e-05
-3.08269049562658e-05
-2.17465914748895e-05
-2.79227310556246e-05
-2.84633521881275e-05
-2.92998472177735e-05
-1.98943612382445e-05
-1.55152685948479e-05
-2.37512615815601e-05
-1.26486012516162e-05
-5.89485581930567e-06
-1.41882068654332e-05
-1.90664059578655e-05
-1.86812043028462e-05
-3.09303123567453e-05
-2.90615019631792e-05
-2.6105650563201e-05
-2.10954129788182e-05
-2.97167696195997e-05
-1.9738879927164e-05
-6.14274719803942e-06
-1.97016414176957e-05
-2.96474457764671e-05
-2.99478311527512e-06
-1.47789320404544e-05
-2.37594353403196e-05
-1.68034092143325e-05
-3.35405588964087e-05
1.64932928039109e-06
-2.69918392171654e-05
-1.78812305807799e-05
-3.64440309328339e-05
-1.14966675599562e-05
-1.9567412059586e-05
-1.3733555405352e-05
1.70911045530442e-06
2.94665187232926e-07
-1.97623830197989e-05
1.13447223131234e-06
-7.41846593563377e-06
-9.13682774823532e-06
-1.01152158441842e-05
-8.69651240715801e-06
-9.44817643546523e-06
-9.86851640591323e-06
-1.26833077800094e-05
-2.21663016738548e-06
-8.63905792519392e-06
-2.47918718498991e-05
-1.12163120211301e-05
-1.54937113276057e-05
-1.88033625981071e-06
-9.02034380125569e-06
-9.92052966666057e-06
-2.94850062743897e-05
-2.63025892214853e-06
1.44660772335769e-06
5.06247064915768e-06
-2.24629737454174e-05
-2.72084606318013e-05
-1.14728712285144e-05
-1.28671328504842e-05
-2.23071986907198e-05
1.72718063381895e-06
-8.8526684896966e-06
-2.58991869690119e-05
-1.90061832180345e-05
-5.19923315264672e-06
-4.05207447119481e-06
3.56161038442246e-06
-1.70310147069804e-05
-9.34018747304299e-06
-2.34241493741585e-05
-2.04415476767112e-05
-2.38674815080132e-05
-1.47065463548936e-05
-3.09393424792214e-05
-2.22216819319479e-05
-2.98233763126784e-05
-3.35001116055354e-05
-3.94846685669988e-05
-2.53980073769557e-05
-6.63875083658666e-07
-1.95655597961928e-05
-2.34060437560264e-05
-1.75274356322725e-05
-1.49126165203612e-05
-1.34452108286721e-05
-4.448637458765e-05
-3.15335372611468e-05
7.24602773879521e-06
-2.18945047392749e-05
-2.85862639387688e-05
-1.06336460282668e-05
-1.53438600135358e-05
-3.14416552207905e-05
-1.78844864680606e-05
-1.02686441426893e-05
-1.82476943108561e-05
-2.99358424050434e-05
-3.32130722429003e-05
-2.72912905988558e-05
-2.20519090520582e-05
-2.47612084968583e-05
-1.05693610362075e-05
-9.11977387989301e-06
-3.67313744712682e-05
-2.57731153335879e-05
-1.85909101827017e-05
-2.55177523228317e-05
-1.28462868653412e-05
-2.08021896596045e-05
-1.48054920811661e-05
-1.03563168230512e-05
-1.73644666119585e-05
4.1757344536546e-06
-3.01129626307483e-06
-5.724045026527e-06
1.28432457220007e-05
-6.80968717937436e-06
-1.8572424444223e-05
-2.07025270377067e-06
-1.89453925844162e-06
-2.73582544199537e-05
-7.94014471487044e-06
-1.23313690674736e-05
3.28769553603178e-06
-1.94973173844679e-06
-8.35053182469171e-06
1.71798934476562e-06
-3.91814530433817e-05
-1.14962906238568e-05
-2.74293445257809e-05
-2.83255027961296e-05
-1.68043676258909e-05
2.04982708425915e-06
-7.14570628332535e-06
-3.66969521348486e-05
-1.60240925653926e-05
-3.48489949327327e-05
-1.28315199097402e-05
-7.99850085587136e-06
-3.01477592977907e-05
-4.59617158275011e-06
-4.96383457552073e-06
-1.19067110627496e-05
-1.27662376010058e-05
-1.99128367338799e-05
-1.73276953111837e-05
-1.52483470187007e-05
-1.16182855076694e-05
-2.11987791744254e-05
-2.12481783156868e-05
-1.98645949006489e-05
-2.08152953385327e-05
-1.99016125077255e-05
-2.34795485174424e-05
-1.35546147981091e-05
-3.1000928965313e-05
-3.08804431292006e-05
-1.12339850956034e-05
-2.8059109128635e-05
-4.33316996927305e-06
-2.19826301478739e-05
-7.0385981580034e-06
-3.39109889278103e-05
-2.11477571866303e-05
-3.82008828331107e-05
-2.4834435747612e-05
-2.0248160999349e-05
-2.55667894509524e-05
-2.05517268841972e-05
-3.37143898747556e-05
-3.54056526894698e-06
-2.68645103606646e-05
-3.17063845570558e-05
-2.65633094867746e-06
-2.01995536959261e-05
-1.004731571392e-05
-1.99953036557514e-05
-1.36565826736496e-05
-2.85665255904296e-05
-2.20357440466413e-05
-9.77470963808125e-07
-1.9620366381837e-05
-1.13708056751149e-05
-3.38262270741231e-05
-1.17637615398762e-06
-1.63045656730486e-05
-2.56509526663997e-05
-3.62199511433531e-05
-2.27346211510683e-05
-1.70470390560546e-05
-6.95672474908924e-06
-4.00941528583133e-06
-1.82106291365965e-06
-1.76966420492491e-05
-2.12465910287531e-05
-1.55621316282695e-05
4.43012129150928e-06
-6.88164018676869e-06
7.51100035461778e-07
-1.55210071657152e-05
-2.11223905723824e-05
-1.93177927608751e-05
-7.430742080768e-06
-8.9424561913746e-06
-1.02058166478965e-05
-1.16603004989648e-05
-1.00854149269198e-05
-1.35493296603446e-05
-2.4072198179692e-05
-6.96137650448226e-06
-7.18535549949947e-06
-2.4590868579128e-05
-2.73928354033038e-06
-1.15544982985704e-05
-2.62477507642028e-05
-3.58668827773748e-05
-7.04482603265102e-07
3.37946935608469e-06
-3.10947611710569e-05
-2.52063494337239e-06
-6.30499748452429e-06
-2.27922337725356e-05
-1.45162135623232e-05
-7.16833266523811e-06
-7.23071996577966e-06
3.88628235094508e-06
-2.02433134174879e-05
-1.64623348316977e-05
-2.93331448509852e-05
-1.41088206485595e-05
-3.84149864344582e-05
-1.54385978080657e-05
-2.51663494143682e-05
-1.51847248546806e-05
-2.35534540618271e-05
-7.59164586022561e-06
-2.36883211262929e-05
-4.29705585744792e-05
-1.78931750093907e-05
-1.86392248801861e-05
-2.26396823493634e-05
-1.24285157381928e-05
-1.88422046830142e-05
-2.08219103713284e-05
-1.38392506033443e-05
-1.40731978689005e-05
-4.4007853574106e-05
-2.28962970424631e-05
1.79329861181675e-06
-2.06794667032059e-05
-2.45712705068903e-05
-2.59583760941445e-05
-2.33497544671317e-05
-2.47532982649267e-05
-1.48470323667143e-05
-1.05108260115863e-05
-3.08175358214565e-05
-2.50610306234805e-05
-2.15386162619634e-05
-2.90097555561357e-05
-2.00248512941512e-05
-3.11837951163352e-05
-2.22831599717846e-05
-7.22152444872727e-06
-1.55625051661083e-05
-9.74514279687668e-06
-2.0157688913178e-05
-1.40576723811658e-05
-1.56441510270417e-05
4.08705575184872e-06
-2.02652718522028e-05
-1.67738343968475e-05
-1.02002929904582e-05
-2.49673605032886e-05
5.42034377824806e-06
-2.02073615096623e-05
-7.77818251999073e-06
-2.12294621790483e-05
-2.62285493126837e-05
-7.43927212319846e-06
4.61188669563213e-06
-2.76488053294258e-05
-5.08076884227053e-06
-2.77163344889926e-05
-1.67947059824709e-05
-6.10641482285236e-06
-3.40219294343074e-05
-1.3544961308853e-05
-2.91741514145077e-05
-7.78106029758881e-06
-1.34985556913007e-05
7.84614275263965e-06
-1.85708123540973e-05
-2.72787261755715e-05
-1.44190161723891e-05
-2.2823674003848e-05
-2.13743880048729e-05
-1.64529110810504e-05
-1.03323483124349e-05
-2.0429412271358e-05
-4.1334835545627e-06
-5.32256997558088e-06
-3.62113399202817e-05
-5.30484720998403e-06
7.45269579148707e-06
-1.46561453905405e-05
-1.1665988889937e-05
-5.54507455902068e-06
-1.22426847736646e-05
-3.81419543936675e-05
-1.64686009939331e-05
-1.58036506937676e-05
-1.53214461181839e-05
-1.26018636677298e-05
-2.327397764146e-05
-2.15826243420573e-05
-2.29280601074596e-05
-1.11015362671511e-05
-1.57610964774347e-05
8.1462912625778e-06
-3.82835155144149e-05
-4.56994599264543e-06
-1.07304659423226e-05
-1.45668137810567e-05
-2.85439467470538e-05
-1.6922554192858e-05
-2.11292013514038e-05
-1.46846481797023e-05
-2.60291546872742e-05
-6.69466202919501e-06
-3.11857885921267e-05
-2.01119364727131e-05
-3.10269691664357e-05
-1.33277352374687e-05
-6.75976048997872e-06
-2.03433465975511e-05
-2.21976364648805e-05
-1.39793914719475e-05
-1.42222316108558e-05
-2.40965179224161e-05
-3.54632629208225e-06
-1.61045259526831e-05
-1.54762914328073e-05
-2.37145412898489e-05
-7.71518506367168e-06
-2.57503553369503e-05
-2.04973838233561e-05
-1.68142085399346e-05
-2.45411701543634e-06
-1.97805041041171e-05
-2.08641876993345e-05
-9.21111586852591e-06
-1.45438577410756e-05
-1.37427472441099e-05
-1.57665604480592e-05
-1.81621753326407e-05
-1.50901021116054e-05
-2.40136186380987e-05
-9.48385720461071e-06
-1.85408273350215e-05
-2.14611251003538e-05
-1.12624094700361e-05
-1.55335563560172e-05
-3.20432164371844e-06
-1.13767322472196e-05
-8.07993968655177e-06
-6.28548226982744e-06
-8.77299685085071e-06
-1.39453569366474e-05
-1.1773957800228e-05
-8.32089301858487e-06
-4.57055171786877e-06
-1.3066116117432e-05
-2.59151448695087e-05
-2.81471030039908e-05
-2.5114012920373e-05
-3.71013212467422e-05
-2.44917486969158e-05
-1.10713930088935e-05
-1.66390138526377e-05
-3.18549338887235e-05
-3.44268087612669e-05
4.27948134809893e-06
-3.42116560350477e-05
-2.34311877173554e-05
-2.99553097835536e-05
-2.84752046755684e-05
-2.1021512944976e-05
-2.24573928636185e-05
-1.96617380009982e-05
-2.15055895382057e-05
-1.65636636034587e-05
-2.02865170689385e-05
-3.32777210675575e-05
-2.38526337429565e-05
-1.44424053823688e-05
-3.61455687377894e-05
-1.8105479615256e-05
-3.50729448148575e-06
-2.63581717156144e-05
-1.23138430835617e-05
-3.1847544396014e-05
-9.05231188649119e-06
-1.30621104930433e-05
-2.69356271605956e-05
-3.47978463290942e-06
-2.7519072886688e-05
-1.4224684820242e-05
-2.2120706217821e-05
-3.41135290009673e-05
-6.02376456003533e-06
-1.64568681239318e-05
-2.12225849000148e-05
-2.12433764335894e-05
-1.0235822831305e-05
-2.29103169913174e-05
-2.71548524909728e-05
-8.90840185403574e-06
-2.51769167130073e-05
-2.75350327187222e-05
-2.17683099270356e-05
-1.75551870406682e-05
4.37376590490606e-07
-1.6652907829702e-05
-2.52538753199049e-06
-1.32404393711588e-05
-1.07690865114656e-05
-1.19657574332946e-05
-1.49928159810105e-05
-1.81393512046497e-05
-2.74372814153583e-05
-1.19849372611814e-05
-1.50387632728534e-06
-7.84102574206935e-06
-8.00433099076519e-06
-3.66835769452121e-06
-1.15693550507101e-06
-1.43428597839105e-05
5.53609154378298e-06
-1.05681247987116e-05
-5.71029695260612e-06
-1.39217612672493e-05
-2.24608209786926e-05
5.21600999937319e-07
-3.07335532358734e-05
-1.62711432891044e-05
-2.91930714983292e-05
-1.92808101328881e-05
-4.62332775092384e-06
-8.72175451563909e-06
2.03045563686444e-06
-2.38327957621358e-05
-1.78861361995345e-05
-1.48106518367768e-05
-8.11702140540576e-06
-1.84551116350454e-05
-2.02408631616521e-05
-8.58196400308107e-06
-3.02081013166542e-05
-1.76839043061305e-06
2.14928894628798e-06
-9.05256425895561e-06
-3.71045879779154e-06
-8.51582058474745e-06
-1.89209546824257e-05
-2.77108843725754e-06
-1.82170206387921e-05
-2.41305969810607e-05
-3.98029761039444e-05
-1.30996764801097e-05
-1.90440385147242e-05
-1.31748557215705e-06
-3.83745297914898e-05
-3.21851962191295e-05
-3.35078147924448e-05
-2.60528794539602e-05
-3.15760713463968e-05
-1.7411612401833e-05
-2.46956155332832e-05
-3.87847411790741e-05
-2.90045242441494e-05
-1.01797963913035e-05
-2.2487777472123e-05
-8.41297810997239e-06
-2.06932785607211e-05
-1.159728376647e-05
-7.48119427811877e-06
-9.1654298626647e-07
-4.26065955210596e-05
-2.44364708548414e-05
4.21828050357284e-07
-2.42052552755796e-05
-2.16813713471683e-05
-3.04256505142768e-05
-1.35065914518876e-05
-1.99429947352377e-05
-3.1256458046205e-05
-2.31528916407389e-05
-4.2261260849955e-06
-9.33886839213437e-06
1.10066511085683e-06
-1.66174312350896e-05
-2.60776515465546e-05
-1.82460939206975e-05
-7.47372254920552e-06
-2.07731389841284e-05
-1.58511436149807e-05
-2.23374577760176e-05
-1.41282603225704e-05
-1.59757054290848e-05
-1.37605129736763e-05
-2.57218208416786e-05
-1.99942315080057e-05
-3.35194897888259e-05
-2.91950921182015e-05
-2.99389386237407e-06
-1.62809921970489e-06
-1.42803895926029e-05
-1.3022804010789e-05
-1.54101332111507e-05
-1.19819494393596e-05
-1.51277234631572e-05
-2.03870270966441e-05
-2.81520236979378e-05
-3.32508307906876e-06
-1.96336142103072e-05
-2.08997732729617e-05
-8.42762013447651e-06
-4.06191690670491e-06
3.44541719697089e-06
-1.35144363558813e-05
-4.46193965142215e-06
-2.08558481586058e-05
-1.98537927588302e-05
-1.43205840699527e-05
-1.18438921247843e-05
-2.50271498773998e-05
-2.02837957675683e-05
-6.26090213368347e-06
-2.48885107243055e-05
-1.54544385296289e-05
-1.89928552390542e-05
-2.51807976703734e-05
-3.43460414813454e-05
-2.49547728917083e-05
-1.32243236261916e-05
-2.04601429562162e-05
-2.96280181454375e-05
-3.83951612098839e-05
-1.57089782042625e-05
-1.74351564679924e-05
-1.62013784176309e-05
-2.11648182000761e-05
-1.91531166078249e-05
-1.65393566510724e-05
-1.82997689674751e-05
-8.93433838843969e-06
-2.34809325006473e-05
-2.6159982169141e-05
-1.77075926202749e-05
-2.12859769749137e-05
-2.33810137191007e-05
-2.88511147367228e-05
-1.44241447831791e-05
-2.57023076279701e-05
-2.77159969898913e-05
-1.95253810369411e-05
-9.09994980461874e-06
-2.45091944017888e-05
-1.29250016196046e-05
3.49613884572471e-06
-1.33277261797953e-05
1.01249699438916e-06
-1.55934668579281e-05
-3.03690945188277e-05
-1.99602305453604e-05
-3.64101785255861e-05
-3.43802685622355e-05
-7.19237522429891e-06
-2.84820275856091e-05
-2.64416193051729e-05
-2.2415372321208e-05
-2.60245213659433e-05
-2.23249396006932e-06
-1.66491291777174e-05
-2.01158120218805e-05
-3.02360660444127e-05
-1.60245739459796e-05
3.39497172655021e-06
-1.74665095622108e-05
5.21097206586596e-06
-7.8773675000871e-06
-3.04905113584645e-05
-4.75700430046511e-06
-5.76491739560419e-06
-1.9389841729147e-05
-6.55796312022836e-06
-2.41812885346125e-05
-1.33917938277536e-05
-2.2340010903832e-05
-2.43809168039911e-05
-3.91886805170586e-05
-1.88940842081942e-05
-1.86227615086745e-05
-1.20045572734311e-05
-3.09429067107577e-05
-1.72570923346051e-05
-2.15505581009823e-05
-1.76644594875218e-06
-1.16793630139368e-05
-9.69738220678964e-06
-8.03944964694647e-06
7.00589314291853e-06
2.945409459033e-06
-4.4103232895099e-06
-2.54179866240538e-05
-8.69494278791594e-06
-8.00093975287967e-06
-9.63453717942052e-06
-1.32784133859034e-05
-3.3664331432249e-05
-2.52750686479588e-05
-1.0995535506391e-05
4.23830598575194e-06
-2.16023518224722e-05
-2.65798326225593e-05
1.2659192659094e-07
-1.83938059693041e-05
-2.61195252069458e-05
-1.02032179840497e-05
-2.08111845611896e-05
-2.04720307482519e-05
-1.88420327675793e-05
-3.82534234559052e-05
-3.38903169822093e-05
-3.39103911689556e-05
-2.00286883183716e-05
-1.63803098627913e-05
-3.21747239249254e-05
-9.95307227539127e-06
-1.52947333531321e-05
-2.62845532401965e-05
-3.01393587905492e-05
-1.37257838560798e-05
-1.84123715453779e-05
-7.95452733516837e-06
-3.46193441988315e-05
-1.72783108482766e-05
-2.10570765240347e-05
-2.02394373453437e-05
-2.14874709932997e-05
-1.66302251085317e-05
-1.58400183062516e-05
-3.60618332897821e-06
-3.67681612163933e-05
-2.04110414254356e-05
-2.78808769966857e-05
-2.94878537958348e-05
-4.11752414998942e-06
-2.2630122660895e-05
-1.45991345263567e-05
-8.39197288296349e-06
-2.761953806205e-05
-9.62918115384669e-06
-2.13669870698474e-05
-1.02901185665005e-05
-2.84897651220277e-05
-2.48315420883667e-05
-2.43826583506077e-05
-7.85281426292051e-06
7.93601398725464e-06
-9.11751766700365e-06
-5.35228848819559e-06
-1.3643139651879e-05
-1.54504919734869e-05
-1.52996190447483e-05
-4.27929576847401e-06
-3.31444674524532e-06
5.13087100164848e-07
-2.22671885235731e-05
-1.53510424068692e-05
-1.0360748682102e-05
-9.99074155559225e-06
-1.64413820761661e-05
-2.52632576137116e-05
5.43934502239283e-07
-1.2916873004675e-05
-1.28669827182182e-05
-1.99294214699203e-05
-1.67511537275287e-05
-2.8811035473605e-05
-1.98418059163155e-05
-2.01713878732432e-05
-3.96059908333609e-05
3.93671319542867e-06
2.63003397027179e-06
-1.00333445934771e-05
-1.69816611124253e-05
-1.16562373980758e-05
-1.36726564183385e-05
-9.75453428754562e-06
-1.76984188029924e-05
-1.64076417698107e-05
-3.57138456465269e-05
2.3727765495638e-06
-1.50993087950809e-05
-1.25893760913297e-05
-1.290580710699e-05
-1.49486214989173e-05
-8.49530182541323e-06
-2.01209727069796e-05
-2.89359172110777e-05
-2.74615516465748e-05
-1.95185833166978e-05
-1.22851348516569e-05
-1.78135305320958e-06
-3.7081999112712e-05
-3.18154287914543e-05
8.73664933293064e-07
-2.99333334581859e-05
-1.02803383462233e-05
-2.01499135473109e-05
-1.15993806318422e-06
-2.55280384170489e-05
-2.3653420147648e-05
-2.73604727400739e-05
-1.49318823685308e-05
-1.22903474488953e-05
-1.73801162943447e-05
-2.34734906685756e-05
-9.8635913462043e-06
-1.69751633708742e-05
-2.20008513023192e-05
-1.87494013417201e-05
-1.01772209330084e-05
-7.41983896517449e-06
-1.46330656946061e-05
-2.97363511756925e-05
-6.52585658161319e-06
-3.37846774299395e-05
-8.40433162380905e-06
-8.06696902531121e-06
2.64531081983428e-07
-9.97027404691279e-06
-1.19578725055755e-05
-1.98090414198906e-05
-1.76317415500325e-05
-5.18562714134164e-06
-3.80926507102828e-05
-2.26970774631285e-05
-1.81678560937493e-07
-1.16697474014816e-05
3.09043954892669e-07
-7.67816464976055e-06
-4.7376059959021e-06
-2.84331274360968e-06
-2.06076100285425e-05
-7.99296649436196e-06
-3.13982475625759e-08
-2.54269398382393e-05
-2.02821280606e-05
-9.48801563642751e-06
-1.44170625954123e-05
-1.32163125599168e-05
-3.24256827259388e-05
2.76273590166049e-07
-5.03264853577078e-06
-8.75978759503034e-06
-2.01241793342155e-05
-1.26313537153583e-06
-6.84536627390145e-06
-1.44637079851375e-06
-3.59090185530328e-06
-1.42317835659337e-05
-2.41418835063363e-05
-2.05849624279143e-06
-2.44985935787497e-05
-3.05055273571741e-05
-5.23156047205901e-06
-1.19863962988986e-05
-9.63648985227913e-07
6.91508130254509e-06
-2.54078145922121e-05
-1.2593213079807e-05
-1.6302130620353e-05
-3.45690246146279e-05
2.39594496572773e-06
1.54510639548622e-06
-1.09946433061496e-05
-2.08011939433287e-05
-2.53735695562458e-05
-9.67072837845774e-06
-9.75078530724757e-06
-2.28468956127273e-05
-6.29441642705977e-06
-2.06273241671908e-05
-2.63027252324683e-05
-2.19044317258118e-05
-3.40937979221697e-05
-1.46467481977464e-05
-1.8639107024968e-05
-3.21338239798954e-05
-2.41899741663762e-05
-2.2628406909284e-05
-3.48577452435281e-05
-8.84334867347137e-06
-1.32256367425503e-07
-4.28002993610963e-05
3.43675927036574e-07
-1.3801565604915e-05
-1.04219383143491e-05
-2.41268326085854e-05
-1.51955132336693e-05
-8.2890939660103e-06
-2.37108587750214e-05
-2.06949585233358e-05
-1.783888488556e-05
-1.91492738054905e-05
-8.86667028010948e-06
-1.58901008819758e-05
-5.90736535488911e-06
-7.71551713602076e-06
-2.00338002486662e-05
-1.24828111288131e-05
-1.69990560285237e-05
-2.41200580717056e-05
-1.66217909072188e-05
-1.74199225294225e-05
-2.79851278679527e-05
-2.40914000059035e-05
-1.19032138736345e-05
-1.87143569902245e-05
-1.53806189180283e-05
3.13350033313085e-06
-1.19692735525129e-05
-2.70493439169381e-05
-9.40384086264251e-06
-5.02649544398206e-06
-4.52361522424434e-06
-1.20040669762646e-05
-5.62733834151947e-06
-3.90642314818776e-06
-1.39386570862099e-05
-1.06319222085848e-05
-1.65405962927531e-05
-8.21423035450583e-06
2.78960816497025e-06
-2.37252514966085e-05
-2.10244799714663e-05
-1.98486423267354e-05
-2.81900844233853e-05
-1.93534331873544e-05
-1.0364054711242e-05
-3.1135350432515e-06
-2.59264135673387e-05
-2.70823892576724e-05
-7.62642620047952e-06
-2.92351920776596e-05
-1.76966196901982e-05
-9.61251971895995e-06
-1.16865516041219e-05
-3.16864573406291e-05
-1.71895589013962e-05
-1.10646712517615e-05
-2.9809191754614e-05
-7.46652865511661e-06
-2.45615750480654e-05
-1.91388947137673e-05
-1.78776147358505e-05
-3.3217532221871e-05
-2.39733593003835e-05
-1.86563400735937e-05
-2.85775180082568e-05
-2.07850927281111e-05
-1.61738729000895e-05
-2.76561734459604e-05
-2.66104337685802e-05
-3.35441474726019e-05
-2.44879317403617e-05
-3.35658310004668e-05
-2.11528926188395e-05
-8.99922951475276e-06
-2.3518720100094e-05
-2.22911219925396e-05
-6.7612744039322e-06
-3.1976652758536e-05
-6.31147620413769e-06
-1.136633652992e-05
-1.37102222541624e-05
-3.254193793762e-05
-1.18638143316252e-05
-2.30232590582438e-05
-1.95848224425215e-05
-1.84161451556259e-05
-1.66694378702495e-05
-3.67374018148697e-05
-2.55779546809385e-05
-2.08637415273384e-05
-2.01687523386505e-05
-3.27335389188098e-05
-2.4641093771493e-05
-1.56852745878284e-05
-3.8845377735413e-06
-2.22790841226787e-05
-2.40719456244524e-05
-1.10569386658868e-05
-1.81345911605591e-05
-2.39260134984404e-05
4.24473703677055e-07
-7.68830826559096e-06
-2.72190076964635e-05
-5.34781044912478e-06
-1.97024904530767e-05
-1.66854676510678e-05
-1.57426391975977e-05
-2.04942017709496e-05
-1.64068890362523e-05
-3.10406374904312e-05
-3.2635413124467e-07
1.75612614742254e-06
-1.09108433982179e-05
-2.28840338898784e-05
1.01818696436245e-05
-1.57068113593342e-05
2.43117908030993e-06
3.36898105315947e-06
-1.92650993666596e-05
-9.46069434823664e-06
-9.02789711874501e-06
-1.85568580790665e-05
-1.19474951480485e-05
-1.51773261058555e-05
-1.71813180621016e-05
-1.27266455361866e-05
1.07971147558648e-05
-5.22797324749151e-06
8.14462197686508e-06
-3.46193676399648e-06
-2.91221019072896e-05
-1.42565320439275e-05
-2.70258018188499e-05
-1.78545523632793e-05
1.71325009211415e-06
-3.66970589621734e-05
-1.24379037664175e-05
-1.28690533630273e-05
-1.91797774353085e-05
-1.72543480097107e-05
-2.38909491994291e-05
-1.35707032248706e-05
-1.56673780531807e-05
-4.37671156052972e-05
-2.74482279508622e-05
-2.80095134203168e-05
-1.71370356621211e-05
-1.03340681821457e-05
-1.12805727765229e-05
-1.7552030374441e-05
-3.20061245838466e-05
4.251287861543e-06
-5.00255487133991e-06
-3.14277044089955e-05
-1.21373376994014e-05
-2.24530930445456e-05
-1.85468732127008e-05
-5.97863533682147e-06
-6.3213525365457e-06
-3.2310779304443e-05
-3.38891714739348e-05
-1.55798367451983e-05
-1.85199350997498e-05
-1.39742842475573e-05
-1.24573803832465e-05
-1.51783113816065e-05
-1.31536944718864e-05
-6.89195752794019e-06
-1.39573870617204e-05
-1.92663380990965e-05
-1.73516823812466e-05
-1.10155971461708e-05
-2.21305876028793e-05
-2.82960200971171e-05
-1.1061606729313e-05
-1.41215866909319e-06
-1.91265991478831e-05
-3.25955709308038e-05
-3.39666745440065e-05
-7.48689332919709e-06
-6.93924068336166e-06
-1.5761739832377e-05
-1.39334893326056e-05
-6.37842613942142e-06
-4.87697823461974e-06
-2.15091292095771e-05
-1.75800654457921e-05
-9.03787715156322e-06
-5.88483151509627e-06
-2.98806310882264e-05
-1.63390355399261e-06
-2.93148169654365e-06
-1.73661626586019e-05
-3.19642889772902e-05
-2.15815557310819e-05
-1.1406080888185e-05
-2.4082295985826e-05
-2.0484018185079e-05
-8.83899829989782e-06
-2.36181690843435e-05
-1.13868988729621e-05
-1.4420449649729e-05
3.76727189418995e-06
-2.11472351066795e-05
-5.47695085866052e-06
-1.69966390449014e-05
-1.16488716235498e-05
-1.57578226118537e-05
-1.27761733458188e-05
-5.21621239612225e-06
4.17929639955418e-06
-1.52975826362853e-05
-1.33822089024992e-05
-1.33015917576933e-06
-1.29557233857226e-05
-2.8440864368979e-05
-1.71036494919637e-05
-2.82664469710392e-05
-2.64338532662844e-05
-1.15130343170296e-07
-3.14044116466678e-05
-3.41956365627353e-05
-1.61425780110736e-05
-3.46903459572147e-05
-1.57132653489261e-05
-9.8989245713338e-06
-2.5549013955304e-05
-2.54406741300245e-05
-1.80903586977006e-05
-2.25410392908292e-05
-2.18638220800844e-05
-3.59843913684018e-05
-2.96746839627098e-05
-1.5568658408867e-05
-1.57277562274072e-05
-7.79824870013028e-06
-1.612389268724e-05
-2.24242880955265e-05
-1.73023966476044e-05
-8.20485974312494e-06
-3.52378801620124e-05
-2.78785207324249e-05
-2.73659867877867e-05
5.71686345339626e-06
-1.05609635032637e-05
-1.82164983272066e-05
-1.20643800914908e-05
-1.60665078771261e-05
-1.28496621801657e-05
-3.47319005872735e-05
-1.51756890307652e-05
-2.56954381665798e-05
-1.01380360417174e-05
-1.16955777523386e-05
-1.935631661876e-05
-1.54557099314458e-05
-3.30773612962748e-05
-3.74185321833075e-05
-2.42360654707356e-05
-5.99167023215288e-06
-1.43407230399383e-05
-2.32342117434512e-05
1.09230841600278e-06
-3.26623978606414e-05
3.91353888385316e-06
-1.86443978019433e-06
-3.93270719481406e-06
8.24470457421525e-06
-6.74348243506574e-06
-2.86784224086417e-06
-1.57346240222921e-05
-8.25335874091998e-06
-1.73926916817115e-05
-1.02539696220313e-05
-1.82531681391235e-05
-3.39166164623696e-05
1.1869150469963e-05
3.4759901616952e-06
-1.26154084037812e-05
-1.30629068875385e-05
-3.13816297991148e-05
-2.36600447171113e-06
-2.82730954292643e-05
-2.85153004250985e-05
-2.84038688079686e-05
1.80869965311638e-06
5.98860065168224e-06
-1.21577959495934e-05
-2.7131761400035e-05
5.528982806888e-07
-2.72009716780613e-05
-1.09859533122457e-05
-1.69526577960616e-05
-3.07975963887144e-05
-1.86930439960114e-05
-2.1942371896582e-05
-1.05760685291383e-05
-2.08356570937112e-05
-7.64098185856664e-06
-2.87440856209605e-05
-3.01527714907515e-05
-3.20881600800963e-05
-3.04779534311523e-05
-1.6521000083929e-05
-3.74068465092333e-05
-3.09247896467671e-05
-1.38697101727823e-05
-2.41400167479728e-05
-3.38063776148744e-05
-1.85057104747486e-05
-2.93273255452706e-05
-1.91470556715996e-05
-1.89406633400559e-05
-4.4743543715612e-06
-2.6057381015115e-05
-1.83111880205135e-05
-2.15154848312422e-05
-1.8972597079991e-05
-2.0140688341841e-05
-2.49242295946111e-05
-1.73348724509171e-05
-2.12984850202531e-05
-8.5958466480302e-06
-2.34393852198539e-05
-2.3614788634887e-05
-2.16645665845646e-05
-2.99847213000591e-05
-1.36814912084513e-05
-1.17073280393512e-05
-2.01041894907924e-05
-7.30864468913147e-06
-2.92631819985433e-05
-9.53195628903071e-06
8.00140030758098e-06
-3.00383389365115e-05
-1.52343034831267e-05
-3.05679424845677e-05
-1.78822855147444e-05
-4.31473096010067e-05
-2.55769418297213e-05
-2.32027030566692e-05
-5.81574519230721e-07
4.59294137719923e-06
1.08734081628357e-06
-1.33984252660646e-05
-3.99703547245109e-06
-1.75983705866644e-05
5.15803913527259e-06
-2.07927292600187e-05
-1.38782609421493e-05
-2.57626414088931e-05
-1.42982606109301e-05
-3.68003878482096e-05
-1.0626487277896e-05
5.68514198988103e-06
-1.87809510739059e-06
-2.16490396223153e-05
-1.71881054213849e-05
-1.8047940969107e-05
-1.78880436415474e-05
1.01108036503403e-06
2.83156520004637e-06
-1.77488533864182e-05
-1.4266887813308e-05
-1.20654515322714e-05
-6.45074522303189e-06
-1.02169907928331e-05
-1.21892428779523e-05
-1.31374947741538e-05
-2.22788128763776e-05
-2.15638368010704e-05
-1.00034160594572e-05
-1.36097645189695e-05
-1.19656929741757e-05
-2.35345916108941e-05
-2.4615659008869e-05
-1.11294954968566e-05
-4.72252912749983e-06
-2.0076652404633e-05
-3.0716648312691e-05
-3.14997038349025e-05
-4.34903683344338e-06
-3.34926781134714e-05
-2.11192624799325e-05
-2.67902679381455e-05
-2.33238080786659e-05
-2.60586846679676e-05
-1.79521522630738e-05
-1.52473627039454e-05
-1.68799418111966e-05
-1.05020834310348e-05
-1.12550999664104e-05
-3.20445401443671e-05
-4.66003174725478e-05
-2.23439372417428e-05
-6.6503424310402e-06
-2.77889690511457e-05
-2.14227537159448e-05
-1.31202401889417e-05
-2.6355759944628e-05
-3.48600064680925e-05
-3.87328696997709e-05
-2.49531270001304e-05
-2.8565534133156e-05
-3.20519728122078e-05
-3.75787641802075e-05
-2.38299949117995e-05
-7.08982807649413e-06
-2.02009726012482e-05
-8.02081668620843e-06
-5.84072941791534e-06
-1.91836245102011e-05
-4.0933014425359e-07
-2.26939292987276e-05
-9.57984276898949e-06
-1.85796710869023e-05
3.0323788889547e-06
1.65266711359972e-06
-1.23919513098081e-05
-9.10025029203339e-06
-3.39270339403383e-05
-3.03299963696341e-05
-1.28147222098171e-05
-1.68997146458336e-05
-2.21136612031966e-06
-4.60180713797951e-06
-2.6674776513483e-05
-1.28244429323098e-05
-1.87905035975251e-05
-1.5853065061223e-05
-2.04244626893737e-05
-8.75645098309834e-06
-2.0455446268593e-05
-1.20208772285862e-05
-4.65830442730124e-06
-6.78842509235471e-06
-1.39753781444814e-05
-2.63026204940652e-05
-6.79779207818973e-06
-3.04461014334266e-05
-1.21408463845274e-05
-3.93955847809863e-06
1.94936338309586e-06
-1.84712869006133e-05
-9.62747413420266e-06
-4.67650811599256e-06
-1.60468709930451e-05
-4.75339521191846e-07
-2.11306462196525e-05
-1.23962412555086e-05
-1.75695366803369e-05
-9.46720364775536e-06
-1.71371534128931e-05
-2.53490509712242e-05
-2.6424013921791e-05
-6.03953290310651e-06
-3.01022414340701e-05
-6.61335287028394e-06
-1.67192304598368e-05
-2.9105342948486e-05
-2.01900793021775e-05
-1.75216122585462e-05
-2.00122731802839e-05
-1.94307819609824e-05
-2.04052365028745e-05
-2.0303578270058e-05
-1.05177417243162e-05
-1.30046578257845e-05
-2.4493638196532e-05
-2.04979946025364e-05
-1.71062818604564e-05
-1.36245535706001e-05
-7.14452556377746e-06
-2.5585645647231e-05
-1.80454760869266e-05
-4.19214963663651e-05
-1.4461443827181e-05
-1.2444618435733e-05
-2.71609291784193e-05
-1.82958125891699e-05
-2.42681585425918e-05
-1.81814701950214e-05
-2.23887378710239e-05
-3.62362999478642e-05
-2.1733018139055e-05
-2.05961879046393e-05
-9.44220633596474e-06
-3.25599833386068e-05
-1.76834697386755e-05
-1.53090250598815e-05
-1.46932178671342e-06
-2.59926964450117e-05
-3.18600487824936e-05
-6.14332717447121e-06
-7.49155832152969e-06
-1.8183883228996e-05
-2.28977538715532e-05
-2.37552382924742e-05
-2.34700520547624e-05
-1.94694651666794e-05
-1.92726203798552e-05
-1.88542031063359e-05
-7.93107389624221e-06
-2.14530996275668e-05
-1.74266021874243e-05
-1.7024527007113e-05
-1.65151444599995e-05
-2.35003984605286e-05
-1.45932107937609e-05
-1.25857840196825e-05
-1.45129479818685e-05
-1.91673966831569e-05
-1.56768596613529e-05
-2.01135957293988e-05
-2.86640323580132e-06
2.74598368383213e-06
-1.67262594224884e-05
-9.66222847838477e-06
-7.39232387050588e-06
-2.81432477659903e-05
-1.26627772699571e-05
-2.4151382953931e-05
-1.66709688421363e-05
4.92658984272361e-07
-1.89752240876256e-05
-6.65204439443485e-06
-5.12857653125835e-06
-1.61582773247991e-05
-4.49771946987908e-06
-1.17655580420203e-05
-2.08599668657943e-05
-1.13514043163865e-05
-1.14711288940637e-05
-2.78828701913056e-05
-1.05844713101828e-05
-1.32912613809968e-05
3.3664059020298e-06
-2.21337413183572e-05
-1.72147957903712e-05
-6.82642879482727e-06
-5.42211465056763e-06
-1.27792061365043e-05
-1.44982460137591e-05
-2.86396128391377e-05
-2.72594031451296e-05
-2.28335889855245e-05
-3.56103883557346e-05
-2.3601766216149e-05
-2.77740051061572e-05
-2.61212944575358e-05
-3.13907207550206e-05
-2.98213470990239e-05
-1.63703763128405e-05
-1.60903263981639e-05
-1.57149372317167e-05
-2.73360866405166e-05
-2.43557295571605e-05
-1.65253972703803e-05
-3.02060326863162e-05
-2.54434989819249e-05
-2.68422643302108e-05
-2.25352241238267e-05
-2.18776828048094e-05
-2.64632882039196e-05
-1.64618042169571e-05
7.91939108945243e-06
-2.59368260904086e-05
-3.5399915069301e-05
-1.09676630750759e-05
-2.48456358630349e-05
-1.39265096098457e-05
-2.92624293854381e-05
5.41183747877682e-06
-9.19229120596001e-06
-1.35326831066105e-05
-2.67728609853836e-05
-1.68348251398646e-05
-1.37890391700533e-05
-3.5426820691976e-05
-1.30208971160762e-05
-8.90144474566755e-06
-7.22406091785755e-06
-1.14811949848842e-05
-1.50374897451941e-05
-2.43706659994887e-05
-2.14746360481408e-05
3.04877016440599e-06
-1.84153957290419e-05
-2.74394825733442e-05
-3.25041903082291e-05
-1.16270940037448e-06
-2.77967751874342e-07
-1.56150177667238e-05
-3.68039248589575e-06
-5.85360319697894e-06
-3.10642051345082e-06
-9.54140948496982e-06
-1.12853548849309e-05
-2.49400357510033e-06
-1.38362049667296e-05
-2.00027094799216e-05
-1.43198519052461e-05
-2.58310167810159e-05
-1.40592446537057e-05
-1.59246445068164e-05
-1.32813324503047e-05
2.36652363712812e-06
-1.77557574355974e-05
-3.00321484402377e-05
-1.54051796520933e-05
-2.25128411182297e-05
-1.24312767864564e-05
-3.52811676875292e-05
4.66841899300066e-07
-3.28860180773808e-05
-1.61946758989917e-05
-2.04777279991359e-05
-2.68907220614382e-05
-7.17432881247002e-07
-6.67135806112421e-08
-2.62246879765899e-05
-1.08416163429969e-05
-1.79142822295598e-05
-2.49284999082664e-05
-1.78607262254953e-05
-2.41653077021418e-05
-1.38400571716989e-05
-1.01278177247844e-05
-3.61447631489869e-05
-1.14631543009964e-05
-2.38252251273623e-05
-2.4513192681351e-05
-2.33044038200027e-05
-1.20438738973192e-05
-3.37784630483965e-05
-2.96040209028461e-05
-1.66601577100601e-05
-1.68340003967995e-05
-3.91032794657113e-05
-4.2595491676539e-05
-3.75385375495363e-05
-1.7112454936886e-06
-9.07852972822335e-06
-1.63471577972623e-05
-1.98003949246651e-05
-2.1156233837088e-05
-8.89590052276673e-06
-3.70228561212372e-05
-2.25205927266047e-05
-6.50433957873381e-06
-3.26649087172464e-06
-3.44185528195592e-05
-1.80140645863214e-05
-2.20078695549324e-05
-2.39149019875936e-07
-2.26489153589443e-05
-2.20273760188322e-05
-1.58188563500934e-05
-8.37061675164367e-06
-2.69060393696377e-05
-3.16021030645885e-06
-1.57406547008579e-05
-3.09853205950584e-05
-9.74741694573538e-06
-3.35248881671413e-05
-7.83983871699797e-06
-1.6935205506379e-05
-1.85749877161765e-05
9.232590327525e-06
-1.76852036608526e-05
-1.79629686108281e-06
-9.99623283189856e-06
-1.77792846993759e-05
-4.92217570659998e-06
-2.71181609372487e-05
-1.3786712806874e-05
-1.46007378173954e-05
-2.90930724096319e-05
-9.15322455166307e-06
-1.69462143137411e-05
-3.67829087319927e-05
-4.13040180525212e-06
-6.72128823266425e-06
-8.47723674021419e-06
-8.13491761008374e-06
-1.8527438211107e-05
-6.14539531418333e-06
-1.78493928243946e-06
-1.38530623540434e-05
-1.85402912545492e-05
-5.29005909008641e-06
-2.26526497361214e-05
-1.97027435535111e-05
3.16400890298519e-07
-8.91062409372794e-07
-2.33006504725052e-05
-3.35691223009985e-05
-3.57642493208864e-05
-2.66092567792745e-05
-8.56409079775184e-06
-1.47942157644962e-05
-1.93277379233823e-05
-1.80022600667085e-05
-2.49632450611704e-05
-1.17370841176694e-05
-2.24126732650108e-05
-1.91923747472699e-05
-2.40022307124063e-05
-8.00988488992687e-06
-2.54255512529916e-05
-1.15785171171816e-05
-7.07937761001402e-06
-1.82212285767946e-05
-3.52103137737973e-05
-3.61106674117144e-05
-2.96445214703254e-05
-1.66967030989871e-05
-2.50210170624081e-05
-1.35681424230147e-05
-1.57800834849278e-05
-2.03024227772186e-06
-1.36822712334313e-05
-1.08155770108595e-05
-1.83878038083893e-05
-3.37554274755577e-05
-1.98106905825859e-05
-2.46232617283276e-05
-3.15357803138854e-05
-8.32958531330488e-06
-2.22849230697199e-05
-2.43164325103897e-05
-1.01225840719515e-05
-2.19185983983342e-05
-2.53770045787689e-05
-3.20218603445222e-05
-7.10001217567148e-06
-2.58627334811745e-05
4.44494025711874e-06
-1.89552042064105e-05
-3.12985930020583e-05
-1.695266259552e-05
-1.37130954952726e-05
-2.7526298235652e-05
2.60501393294068e-06
-2.35537348235411e-05
-1.75055157205112e-05
-1.00555915845718e-05
-2.53716170000191e-05
-1.56541181615158e-05
-9.61469742598418e-06
-2.22312006488474e-05
-2.61391121565044e-05
-1.89555195957618e-05
-1.16905917875195e-05
-2.75586505812726e-05
-2.59321652088989e-05
-3.72375947951271e-05
-2.12973360523493e-05
-1.16115600059509e-05
6.26317909032839e-06
-2.50177167434394e-05
-2.64729047291719e-05
-6.55835768179105e-06
-2.1374591155707e-05
9.64270824591291e-07
2.95365152245858e-06
-5.83158850635028e-06
6.82225433120441e-06
4.68987048445614e-06
-1.68161911627979e-05
-1.19079875790025e-05
-6.62069074180302e-06
-8.30999870459198e-06
-3.86676756772184e-05
-2.43818433831511e-05
-8.41571455074244e-06
8.89204510856958e-06
-2.34164045787219e-05
-1.40847217449764e-05
-2.76255239343171e-05
-2.1765423556122e-05
-1.23154259434869e-05
-2.02570847507655e-05
-2.38557058165797e-05
-1.24089674667558e-05
-8.99563749097673e-06
-2.06684834228919e-05
-2.3757483205828e-05
-1.44293250232661e-05
-2.71418453421124e-05
-3.88475727175152e-05
-2.55016162100035e-05
-1.23452172847734e-05
-2.38048307305021e-05
-2.07258704548944e-05
-9.57529131123716e-06
-3.34742421432823e-05
-1.25231638121797e-05
-7.21501577678232e-06
-2.60933519427799e-05
-5.78852929789057e-06
-1.58715519410111e-05
-2.9990051014482e-05
7.42212263219233e-07
-1.77415429638776e-05
-3.15165656204721e-05
-9.46891685481198e-06
-1.50869769212111e-05
-1.9615794257365e-05
-1.37343291936707e-05
-2.33212906390345e-05
-1.20618846726805e-05
-5.23024372396469e-06
-3.87344006271665e-05
-1.39503484742384e-05
-2.35865938138459e-05
-6.50317903835451e-06
-7.89093851427541e-06
-1.52797521439923e-05
-3.06586418913779e-05
-9.55451497688885e-06
-5.15541113861448e-06
-4.76244914803585e-07
-1.19217421923535e-05
-1.72121581060046e-05
2.41714315778577e-06
-1.90269322808227e-06
-2.64481804642588e-06
-3.14043453713105e-06
-5.29879911251296e-07
1.22616931229668e-06
-3.58479682191331e-07
-2.78407203981267e-05
-3.03226570412006e-05
-1.36188106881802e-05
-1.23530126180757e-05
-2.71029333590223e-05
-2.43005880679512e-05
1.10737728912848e-05
-1.76643458022321e-05
-5.35518217899116e-06
-4.03083357080386e-06
-1.08450265560521e-05
-1.33373067684753e-06
-1.31494983455201e-05
-9.45148475282931e-07
1.18299969438723e-05
-2.25959680771029e-05
-7.69946576601105e-06
-1.45078201258762e-06
1.07298678776912e-06
8.0640966942721e-06
4.70995966840552e-06
-1.45136439857846e-06
-4.92064765209456e-07
-2.52754645206859e-05
-1.92374040469234e-05
-3.16704472046421e-05
-1.9289052351399e-06
-1.15398314665097e-05
-1.56072318824078e-05
-2.2386086263579e-05
-2.9280593978885e-05
-4.61296390353138e-06
-1.36477463035008e-05
-1.99141676618973e-05
-1.4395862091886e-05
-1.62552086524233e-05
-2.1788160333263e-05
-2.53796351735988e-05
7.28669934813252e-06
-2.81551515419336e-05
-2.2248965682413e-05
-2.88245383107917e-05
-2.53069589120865e-05
-3.16748684032625e-05
-2.59994250132649e-05
-1.58175137179296e-05
-2.66534818286601e-05
-2.69809875980227e-05
-1.41099608844777e-05
-1.47344982476845e-05
-1.52496984446813e-05
-1.12880649711458e-05
-8.6100214272093e-06
-3.81986272850082e-05
-1.52079695426124e-05
-2.73427682177022e-05
-2.4331079756373e-05
-2.20145351739039e-05
-2.4760852360773e-05
-1.36380577288689e-05
-5.72750020956751e-06
-2.07328616357237e-05
-1.00608009187927e-05
-1.49333733384101e-05
-1.79360738475837e-05
-1.1473403522405e-05
-3.56061607441143e-05
-2.10077684615442e-05
-6.49330880622635e-06
-2.61773878859182e-05
-4.78153469354811e-06
-2.51866062637778e-05
-2.34771041212543e-05
-5.68630767745738e-06
-1.97603898112399e-05
-1.44923882305102e-05
-6.30295726585439e-06
-7.7426042772174e-06
-3.73935397422865e-06
-5.85340708385093e-06
-9.55099194515101e-06
-7.63583766407657e-06
1.68147508786914e-05
-2.46103214592945e-05
1.33384880481888e-05
-9.93498721948901e-06
-2.49708876192311e-05
-2.1683675186016e-05
-1.68400762481352e-05
-2.64538085233885e-06
-1.14076592312645e-05
-5.59201584631581e-06
3.74673721324501e-06
-1.84805658025848e-05
-2.63031542920658e-05
-1.45232386253829e-05
-2.74899015039685e-05
-1.76789029593721e-05
-2.04298302472654e-05
-6.88193060741749e-06
-4.39251497972196e-05
-1.82588446830072e-05
2.34615245283222e-07
-1.66024945818291e-05
-7.81559948211323e-06
-2.66337334735914e-05
-1.36863524405591e-05
-2.17285849172147e-05
-1.28546516095495e-05
-6.73664369507923e-06
-2.85818783715783e-05
-3.52557459225571e-05
5.86599108731661e-06
-5.88694165430211e-06
-1.46987986861398e-05
-1.32332983568395e-05
-2.14419484370938e-05
-3.00060010777312e-05
-3.12180046855983e-05
-1.34875599706138e-05
-7.67427176215304e-06
-3.34363404642676e-05
-2.70675170933388e-05
-2.47450034671345e-05
-1.76308959509143e-05
-6.77219851759983e-06
-3.25842332979161e-05
-2.34961767786697e-05
-2.74395411171134e-05
-2.26764787521687e-05
-1.13138911039329e-05
-4.00126022756933e-05
-2.59471229813849e-05
-1.91411787170516e-05
-2.11053481529888e-05
-1.25829435798206e-05
-1.29388177785437e-05
-2.64493159662268e-05
-1.84223245760679e-05
-3.91360166963404e-05
-8.96718846152883e-06
-1.53719104309333e-05
-1.31289423579862e-05
-2.53125636950529e-05
-1.49760706310431e-05
-1.25486166573572e-06
3.60327417674732e-06
-4.7378337986099e-06
-1.13963571425315e-05
-1.12791771388182e-05
-1.0996842508214e-05
-1.36911181528278e-05
-4.7887380171268e-06
-8.15353177161845e-06
-1.21888062927623e-05
-2.55025797532027e-05
-7.74329710002768e-06
-9.91453658369555e-06
-1.44076486575521e-05
-1.53593925093159e-05
-1.56930124509902e-05
-7.76464833660396e-07
-4.37253914166729e-06
-3.01036084379704e-06
-1.47725595743915e-06
-1.13479237378922e-05
-2.14341532581409e-05
-1.75552931912011e-05
-1.06820089699746e-05
-2.75187109486671e-05
-2.08455531633021e-05
-1.0632265337785e-05
-8.61284848896616e-06
-9.82323638770866e-06
2.96353881097752e-06
-1.34742246550489e-05
-2.51557454189438e-05
-7.50770155455152e-06
-2.59896870625602e-05
-1.30980293100084e-05
-2.14022639417528e-05
-1.4017581119627e-05
-1.25929770591953e-05
-4.44606239515962e-05
-1.68472072529997e-05
-1.31348567839939e-05
-7.94482989726158e-06
-1.58330705364161e-05
-2.03965026347208e-05
-1.19108534627794e-05
-3.16318919298274e-05
-2.2858120132777e-05
2.95070364824401e-06
-2.07633941613543e-05
-3.70569043984444e-05
-2.4577712072422e-05
-1.99163053326193e-05
-3.04813879532025e-05
-2.18627263435601e-05
-1.50328941081218e-05
-2.19758353010936e-05
-3.15218186665556e-05
-1.73058654688148e-05
-3.29441515511467e-05
-2.32465414656884e-05
-2.99182729409851e-05
-1.5005287877974e-05
-1.54334234775852e-05
-1.33122473761464e-05
-1.2148822754725e-05
-3.14361922560827e-06
-5.63473559472742e-06
-1.41642355593833e-05
-1.4395977715061e-05
-1.1766113746623e-05
-1.40756207052327e-05
-1.60656012521867e-05
-1.49470065416201e-05
-1.87240987426765e-05
-2.51149464407498e-05
-3.68879230240956e-05
-9.79787361632581e-06
-2.44651930289089e-05
-2.45503545311033e-05
-1.32737755251026e-05
-2.91439324201359e-06
-1.88134782908681e-05
-2.36008649521297e-05
-1.2673743983767e-05
-2.85814639342604e-05
-1.70556224167764e-05
-2.24126357032623e-05
-7.29048569942884e-06
-2.26206517425361e-05
1.30983831933384e-05
-1.8753407042778e-05
-1.30067177459321e-05
1.70993185319328e-05
-1.38506807254543e-05
-2.53161940944179e-05
8.82431542374543e-06
-1.65317489776384e-05
-1.11845486226781e-05
-1.59412981458861e-05
-1.73647141522562e-05
-1.29808168886424e-05
-1.35509208206132e-05
-9.06802378634961e-07
-1.46621239501324e-05
-5.17802212386627e-06
-2.13743853397247e-05
-1.31240652492769e-05
-5.69144497008553e-06
-9.98300866318634e-06
-2.95578658033033e-05
-2.65986604229657e-05
-1.06308804085077e-06
-1.62977109056925e-05
-1.22160741543001e-05
-8.02583788947182e-06
-1.63812495162659e-05
-2.72909402869625e-05
-2.72415358640535e-05
-1.3218322860792e-05
-1.70192898432505e-05
-2.16403657479922e-05
-1.83511708573937e-05
-7.2594257166775e-06
-1.57178913472178e-05
-2.58817052167102e-05
-3.3189562665977e-06
-2.22516417774541e-05
-1.52513510953659e-05
-1.52052939240704e-05
-4.03965051295746e-05
-2.4493286238822e-05
-1.69987805593943e-05
-2.20020327818866e-05
-2.69938903866165e-05
-2.78803928732076e-05
-1.64591645853566e-05
-1.89670704230342e-05
-2.15796682149248e-05
-1.13590247556397e-05
-1.38385038442241e-05
-3.30901868388528e-05
-3.97407462691673e-05
-3.73114030805065e-05
-2.65686141141883e-05
-3.81069181222604e-05
-1.89718400708896e-06
-1.70625990389828e-05
-1.94660834425697e-05
-9.88094046249235e-06
-1.99716444599808e-05
-6.55105573374886e-06
-2.01335692332507e-05
-1.23222379781238e-05
-3.13529713909757e-05
-3.29631522943814e-05
-2.731936950885e-05
2.86224034733267e-07
-2.3252542541092e-05
-2.63150011225957e-05
-6.16800213189451e-06
-1.28088287473533e-05
-2.25492790008202e-05
-4.12559103828875e-06
-1.16700476308658e-05
-2.31194223650472e-05
-2.0150867035922e-05
-8.09854320520245e-06
-1.13519859554891e-05
1.0165319372124e-06
-1.82561645707265e-05
-1.58111667879584e-05
-1.82484474888305e-05
-3.31865507789206e-05
-1.27207715514332e-05
-1.35321042332749e-05
-1.46720420564157e-05
-1.20420364085251e-05
-1.59019055317004e-05
1.4276153940416e-06
-4.88094077846935e-06
-2.17154705401569e-05
-1.22071550441142e-05
-7.64615964348624e-06
-2.37738881645377e-05
7.13976166197181e-06
-1.64283520606892e-05
4.50883681918139e-07
-4.60351132046965e-06
-1.17098441183172e-05
-2.78603159573014e-05
-3.3254626933563e-05
-2.52036543286784e-05
9.01204998277499e-07
-9.15700009787943e-06
-1.87778792399534e-05
7.41269031413346e-07
-9.3929500193984e-06
-1.33625441590149e-05
-1.72774132756584e-05
-1.67993952728462e-05
-7.56298906094274e-06
-1.31154552721098e-05
-2.93669326098145e-05
-2.70662165318756e-05
-1.67322183524744e-05
-2.30784242762696e-05
-2.56354360200567e-05
-1.74906802369116e-05
-3.79275419888036e-06
-2.21266947465761e-05
-2.97767183789022e-05
-2.61484059861918e-05
-1.71895368565086e-05
-1.85411610757827e-05
-9.77150048419635e-06
-2.89627576950982e-05
-3.05479599161531e-05
-2.60193310121249e-05
-2.91740642321852e-05
-2.41261874383009e-05
-1.35106901833315e-05
8.05524945312987e-07
-3.54346944247565e-05
-1.66232945994782e-05
-2.09574815320387e-05
-2.82006052104831e-05
-2.68754858454195e-05
-3.77265957179103e-05
-2.77109112976154e-05
-1.14082830457782e-05
-3.31769870046339e-05
-2.39658410156045e-05
-1.37790829951503e-06
-1.99353201867016e-05
-2.25186226232953e-05
-7.15872658751541e-06
-1.4593937904187e-05
-1.87382312401584e-05
-1.23723459345966e-06
-2.08603528355617e-05
1.02876227301463e-05
-2.33949340721518e-05
-1.32487721653058e-05
-6.84270436000947e-06
4.82795384218865e-06
-6.15364776107651e-06
-5.90338565041446e-06
-1.82388220670023e-05
3.22895010030554e-06
-5.74659613012778e-06
-3.89804456350723e-06
-8.19225109226085e-06
-1.150365614016e-05
-2.59194406525972e-05
-1.05283002593511e-05
-2.10827791855969e-05
-8.37206689992229e-06
-1.78850408449997e-06
-1.39866896930764e-06
-4.79543972536388e-10
-2.30241541922328e-05
-7.57161535437584e-06
-1.82682474802732e-05
-1.09344703100223e-05
-2.71792135513979e-05
-9.29619566500832e-06
2.65789642840717e-06
-1.3054476840282e-05
-1.71409124680037e-05
-1.63195691491126e-05
-5.05302504318298e-06
-2.96460749528905e-05
-1.42799576573944e-05
-6.31302860659507e-06
3.8737017965956e-06
-2.32189506539777e-05
4.25720557595507e-06
-6.66978884445293e-06
-1.73943163153418e-05
-6.59995009890974e-06
-3.32572883829841e-05
-8.58494867785772e-06
-6.34953669321858e-08
-1.30561239852006e-05
-1.97594347190565e-06
-3.03727584612086e-05
-3.90675233671732e-06
-2.46071517369564e-05
-2.9467741371601e-05
-1.62007934028872e-05
-7.44012697905787e-06
-2.28759483154369e-05
-1.90335999402387e-05
-1.77641297111467e-05
-2.8794248151176e-05
-9.45914891448981e-06
-3.71486295165516e-05
-1.57148886864836e-05
-2.53285746767697e-05
-2.89021029140671e-05
-6.64230493744335e-06
-1.88202159476476e-05
-1.32699885863019e-05
-1.03669062383077e-05
-2.38779753705235e-05
-3.70744482640789e-05
-1.03953551684571e-05
-2.67843482993457e-05
-3.73694705219321e-05
-2.37373224257495e-05
-8.55095733924907e-06
-3.57575585459758e-05
-1.921936899537e-05
-2.47280896004456e-05
-8.09060761346905e-06
-1.21915967223866e-05
-1.80571906652299e-05
-1.31206233810636e-05
-1.6690322924416e-05
-5.8483744828718e-06
-2.15044051281513e-05
-2.46313109113315e-05
-2.9353065366286e-05
-2.14298194148309e-05
-1.36279715443598e-05
-9.34103216104579e-06
-2.57617927573319e-05
-2.82615806488848e-06
-6.75081345016997e-06
-2.42301666157143e-05
-7.64824049924791e-06
-6.51118891062088e-06
-6.53257920674878e-06
-4.94015721018257e-07
-8.17425889866821e-06
-2.17952864553415e-05
-7.72745029195707e-06
-9.64407505132631e-06
-1.64555717207203e-05
-5.17996620334694e-06
-1.25730951158663e-05
8.28051942479382e-06
-2.61102631471288e-05
-1.07317103377528e-05
-2.07941726961809e-05
-1.91805697579015e-05
-9.0730474002594e-06
-1.17532154252772e-05
-7.71971056180961e-06
-1.68211315322618e-05
-3.04323240782375e-06
-5.65450646825977e-06
-1.09835145457151e-05
-1.5884633773781e-05
-1.81878255863026e-06
-1.52642400845292e-05
-1.76926424213663e-05
-9.36202565818352e-06
-1.58060497917417e-05
-2.03235655944465e-05
-1.53798843096511e-05
-1.01507524232765e-05
-1.77289063567691e-05
-1.56260355489855e-05
-2.7078990636521e-05
-2.61142441837066e-05
-2.07025256566049e-05
-1.06371506273192e-05
-1.27214719222258e-05
-2.70820637534807e-05
-2.84455753146051e-05
-2.80085414833508e-05
-4.23729849057765e-06
-2.2360823916124e-05
-1.22742969685046e-05
-4.64377498581448e-06
-2.42174606234038e-05
-3.3069679211267e-05
-1.80725477938709e-05
-1.16121892062937e-05
-2.38812075101901e-05
-1.60105952484506e-05
-5.37406470977813e-06
-2.24308219774459e-05
-3.34579910610659e-05
-1.76796661899727e-05
-3.14262473210806e-05
-1.46473410879949e-05
-2.94451445396561e-05
-1.56485903035805e-05
-9.8950934564344e-06
-1.93019735840695e-05
-1.87186596512312e-05
-2.04393685862327e-05
-2.91612761151765e-05
-2.25041391820438e-05
-3.97328349627883e-06
-6.67275636137419e-06
-1.87169249409589e-05
-6.55079586871365e-06
-1.92377458342174e-06
-1.45461552737291e-05
-7.88367018970151e-06
-3.40510879003215e-05
-2.53472415187515e-05
-2.05335047601637e-05
-5.71757262195409e-06
1.28943923115564e-05
-3.0500435354101e-05
-5.51804636612487e-06
-5.14677766409178e-06
-1.02869883115736e-05
-4.88550327176771e-06
-1.55861908141285e-05
-1.96125065875484e-05
-3.29859825923056e-05
-1.33905736450208e-05
-1.59762061321294e-05
-7.08488516878265e-06
-1.51464817573463e-05
3.68157640759223e-06
-3.08903981970203e-05
-5.67983254763566e-06
-1.50128086747316e-06
-3.90089426322079e-06
-1.46567542077498e-05
-1.25223924310794e-05
-1.25155979282246e-05
-8.83409079430001e-06
-1.14135808271729e-05
7.78410649897946e-07
3.25382968411429e-06
-1.55436147436958e-05
-2.42061053443808e-05
8.73575097113232e-08
-7.34930919769704e-06
-9.12899871674385e-06
-2.45430788790632e-05
-2.5946601128404e-05
-7.04687821415157e-06
-2.32525254092297e-05
-2.62403317455185e-06
-1.07117675813907e-05
-1.59561985448845e-05
-1.22529670771605e-05
-1.15801294765992e-05
4.04204741456378e-06
-8.0123171767447e-06
-2.05164508557143e-05
-3.26496047862935e-05
-2.49844880239774e-05
-1.1175343646186e-05
-2.37326267987386e-05
-3.26376104234659e-05
-7.42624849740267e-06
-2.90489202412396e-05
-2.74617354037214e-05
-2.20017871355313e-05
-1.22447224809539e-05
-6.40355919547289e-06
-1.23730018778096e-05
-1.48378551520426e-05
-1.13519970551792e-05
-2.12032090196306e-05
-2.23841192193179e-05
-1.40976611883629e-05
-1.74343306274185e-05
-9.31545010913926e-06
-4.07541441686726e-05
-4.44934366915819e-06
-3.9186110041084e-06
-6.77796518352604e-06
-2.07784153593351e-05
-2.8566065655303e-05
-1.05201978610334e-05
-2.51045880716914e-05
-2.05192268271604e-05
-2.22487051432462e-05
-2.31103065830476e-05
-2.47153432857249e-06
-2.33630714706948e-05
-2.12573421421917e-05
-1.51718385394876e-05
1.70680117994162e-06
-4.20692400565746e-06
-1.3616006315037e-05
-8.49265772274369e-06
-1.35213694495684e-07
-1.75981992361642e-05
-2.5679416234939e-05
-8.79153515401318e-07
-1.18655334664835e-05
8.56918142814115e-06
4.24722977536823e-06
-2.99940241502954e-05
-2.5818017151856e-05
-2.15440897878605e-05
-2.69028620306821e-05
-1.72598266571697e-05
-6.1192902701597e-07
-2.00630135506663e-05
-3.11441177814832e-06
-2.22326711803266e-05
3.51134731236269e-06
-1.92758609043748e-05
-1.19707062352013e-05
-9.15990187786223e-06
-2.66593661112693e-05
-4.01644874359596e-05
-2.29399610145697e-05
-9.91877080832583e-06
-2.8232669467958e-05
-2.50085347008842e-05
-1.03476948236909e-05
-9.06579505094491e-06
-1.94957028538819e-05
-3.38505728466497e-06
-1.96492774458741e-05
-2.02828648424655e-05
-1.28157549683761e-05
-1.83433650502773e-05
-2.28574363387845e-05
-2.15225825227963e-05
-1.32452315328394e-05
-1.71783522235797e-05
-2.00278568009491e-05
-1.84949063322277e-05
-2.27009766918319e-08
-1.86945466866715e-05
-2.75278027305514e-05
-1.00706446980084e-05
-1.66832784179392e-05
-2.13784131079967e-05
-4.08870045359069e-05
-2.94144188055857e-05
-2.25711971697533e-05
-2.65312985030903e-05
-2.4626014773544e-05
-4.80960244232542e-06
-2.12046648332626e-05
4.5122662027958e-06
-3.46544747414608e-05
-8.71354134989328e-06
-1.73108090828085e-05
-2.65861521100385e-05
-1.89454674327991e-05
-1.39626746976234e-06
-9.07619614930764e-06
-1.53831585108734e-05
-2.08084837430784e-05
-2.025953112155e-05
-2.08511737494693e-05
-2.52339786307697e-05
-2.58360114284412e-05
-7.60471042444529e-06
-1.06476946892922e-05
-2.60080347792943e-05
-2.67701825895855e-05
-2.47268439642091e-05
1.22845794485204e-05
1.40056480917894e-05
-1.28362493793882e-05
-2.79658061426612e-05
-1.96434374718901e-05
-2.89264161078143e-05
-5.71172028125969e-06
1.11855840535276e-05
-2.59485645143833e-05
1.58116224762961e-06
-1.07261778621859e-05
-2.51574825588774e-06
-7.07644157978799e-06
-3.9088047314329e-06
-2.00261333578592e-08
-3.17376406234333e-06
-6.18438065538544e-07
-1.50916292011283e-05
-2.01007316535468e-05
-2.34107026701125e-05
-1.9681663444298e-05
-1.55999726001588e-05
-8.4388567093468e-06
-5.68949364573733e-06
-3.06673084283601e-05
-6.0527040278818e-06
-1.95469312988718e-05
-8.97216180744285e-06
8.73844790999062e-07
-2.4372611119355e-05
-5.17805054057739e-06
-1.30255281469888e-05
-6.44883281309588e-06
-2.68892911269784e-05
-6.46380788510803e-06
-1.13828168982886e-05
-1.98377960488834e-05
-2.7381271659485e-05
-2.07777447609774e-05
-1.70745690204366e-05
-1.90446816087656e-05
-2.39658984410763e-05
-2.19184054448362e-05
-3.37047458126531e-05
-1.75193390618905e-05
-1.77348137276893e-05
-2.56228499404531e-05
-2.57828638051392e-05
-1.89120365502078e-05
-1.03693777209684e-05
-1.28500634503458e-05
-1.37140245139758e-05
-3.36876843371667e-05
-3.17082944550411e-05
-3.39586091041295e-05
-1.66980248355489e-05
-2.81743316627618e-05
-2.07501214686354e-05
-2.29152561167686e-05
-1.48327064150136e-05
-8.35506746610745e-06
-2.0167327856546e-05
-2.89522337173914e-05
-1.08176382890741e-05
-1.93352060189597e-05
-3.45901420947817e-05
-2.71092850536596e-05
-2.2921803686824e-05
5.58889221016131e-06
-3.32046973420991e-05
-7.40451850131862e-06
-1.29615214913239e-05
-1.7238696767373e-05
-1.24970208441645e-05
-2.92015175132301e-05
-1.47412596347355e-05
-2.21412162263788e-05
-9.44523218616274e-06
-8.80575173977317e-06
-1.89559831860616e-05
-2.15784992784856e-05
-1.56238593782667e-05
-1.83843946922492e-05
-2.76452051943281e-05
-2.40674610572801e-05
-2.70554154045867e-05
-1.5684814583051e-05
-1.42721695978052e-05
1.12731883300838e-05
1.53965806868852e-05
-1.48285103379475e-05
-7.58676629670856e-06
-1.69532720694775e-05
-2.26316666368625e-05
4.07226467523977e-06
-7.71959922460849e-06
-2.69830711861884e-06
-1.29099639018772e-05
-4.02095845192596e-06
-1.54712039585642e-05
1.51172648588799e-05
-3.06613175768658e-07
-1.73940185320435e-05
-1.99427658903051e-05
-2.17687181950433e-05
-3.5722387546063e-06
-7.90613284509406e-06
-3.7642523601239e-06
-1.34866039067225e-05
-4.69093657788762e-06
-5.33991249671888e-06
-3.11197837028749e-06
-5.77334766549352e-06
-2.64131012999878e-05
-1.61145343907951e-05
-2.81563377173088e-05
-2.41310803563296e-05
-1.36128462689216e-05
-2.94243987704849e-05
-1.58393104607606e-05
-2.3102506898929e-05
2.49680395846635e-06
-1.44088763664409e-05
-2.38513395076254e-05
-2.50572399348884e-05
7.54132599583797e-06
-1.90931477976362e-05
-6.0211885776944e-06
-3.07419061172831e-05
-2.88776802476182e-05
1.3621858812964e-06
-2.56862526584962e-05
-2.39329208158951e-06
-1.41540042374037e-05
-2.87043485769836e-05
-2.5855944342597e-05
-2.23085911201762e-05
-1.2264784537652e-05
-1.64732011502612e-05
-1.12057303268287e-05
-3.22757148688007e-05
-2.60914761611799e-05
-2.56213051014021e-05
-1.52385192356204e-05
-2.90370362062427e-05
-3.00889767503168e-05
-1.83471308091962e-05
-1.65932063882324e-05
-1.82047094781411e-05
-1.80387773725923e-05
-1.7394560051203e-05
-2.44738006267097e-05
-4.66984392714275e-05
-2.68032557312504e-05
-1.81250915227081e-05
3.62888062486685e-06
-2.17813057610276e-05
-2.29728831626662e-05
-2.70213152785498e-05
-2.73644402356167e-05
-3.39525596139612e-05
-6.20102856752113e-06
-3.14707911651453e-05
-6.95102420448568e-06
-6.81295551561625e-06
-1.79316208986115e-06
-1.84167789124153e-05
-1.11187419675198e-05
-2.71378585849668e-05
-3.40358008398573e-05
-3.0985988626133e-05
-3.01485329088962e-05
-1.64743642063567e-05
-4.51703228496431e-06
-2.2776898563503e-05
-3.17248234597848e-05
-1.01829128174582e-05
-1.77034170921033e-05
-4.48772665711735e-06
9.24236296363872e-07
2.05468358582875e-06
-1.17960095206015e-05
-9.99099012111232e-06
-1.17334754590359e-05
1.54769150901028e-06
1.19627044160314e-05
5.49625931275357e-06
-1.60654600021281e-05
-1.33205256655293e-05
-6.47575184972393e-06
7.79888768997807e-07
-3.15289806645151e-05
-2.24591961234924e-06
-2.96888913749824e-05
-2.39140643044714e-05
-3.73212049595726e-05
-1.46352415944696e-06
-2.94673530682136e-05
-1.30449660621208e-05
-3.83329053975546e-05
-1.43699158933854e-05
-2.17520474646149e-05
-1.0788690007423e-05
-9.25398446317026e-06
-1.06501385215643e-05
-7.35635787148871e-06
-2.41169735454557e-05
-1.72029874066551e-05
-1.49385047917918e-05
-1.30156854756369e-05
