# Supplementary material for: Research on computational propagation and identification of mine microseismic signals based on deep learning
Source: PLoS One. 2025 Oct 22;20(10):e0334641. doi: 10.1371/journal.pone.0334641 (PMC12543183; doi:10.1371/journal.pone.0334641)
Supplement: S10 Data — (ZIP) [file pone.0334641.s010.zip › 000101100001629.xlsx_0.txt_24.txt.txt]

-1.37177296054355e-05
-1.14537313213696e-05
3.68286616384902e-06
2.91484603592891e-06
-3.20043830311065e-05
-7.18655654292003e-07
-1.93542007939363e-05
-1.6805369731057e-05
-1.10689310634354e-05
-1.86700498605113e-05
-5.48295879667221e-06
-2.79581055618822e-05
7.42578263179555e-07
-2.31614666051936e-07
-1.15871417784572e-05
3.36887817835965e-06
2.12296979736598e-07
-1.9415281231571e-05
-1.28125819955873e-05
-2.65132652928652e-06
-1.53069194916948e-05
-1.58825466501399e-05
-9.56490165185384e-06
-1.60329750930685e-05
-5.1813222774695e-06
-1.79571122337097e-05
-2.84848006851264e-05
-1.45537784519038e-05
-3.87655216612996e-06
-3.49395567587095e-05
-2.0844588209865e-05
1.88228386596239e-06
-2.22701762072409e-05
-1.69805931158791e-05
-2.40093048109975e-05
-2.14905734438584e-05
-4.32515922888478e-05
-1.45160363728354e-05
-1.6022694066615e-05
-3.19304542548145e-05
-2.30072229926933e-05
-1.70932257624799e-05
-6.00351973110554e-06
-2.62627840388592e-05
-1.02537793453512e-05
-1.95688336282187e-05
-3.23523989180351e-06
-6.1365063633195e-06
-1.85563746331543e-05
-1.95591869669373e-05
-1.091103099601e-05
-1.3036690065204e-05
-5.37615441650898e-06
-2.67354740372007e-05
-1.45882478086614e-05
-1.34103225208436e-05
-3.15253684553003e-05
-2.24725992912092e-05
6.26206586523058e-06
-1.21329724584028e-05
-1.39540560907644e-05
-3.45036365025872e-05
-8.65117432913868e-06
-7.30032688049989e-06
-2.20061798957252e-05
-3.52074149693206e-05
-5.70647265056214e-06
-1.04738520666456e-05
-1.88037451435405e-05
-1.80627971468819e-05
-1.31193275394889e-05
-9.0966277318301e-06
-1.80322956418393e-05
-1.64843326856734e-05
-2.09682827414399e-05
-4.3811054390388e-06
-2.35207675754477e-05
-3.14978692281875e-05
-3.24396747083032e-06
-2.11540765177828e-06
-9.00859961921357e-06
-1.03307324847819e-05
-2.58943625981981e-05
-1.3913866650136e-05
-1.38603470018682e-05
-3.6571217476953e-05
-2.84294447977912e-06
-1.63079777942588e-05
-2.93206088127152e-05
1.72798199126924e-06
-1.27060909447302e-05
-1.40774414403322e-05
-1.43996109134649e-05
-8.64683227954318e-06
-2.99836762397338e-05
8.93315536394142e-07
-3.83961984852214e-05
-1.81355663814196e-05
-8.24392729670759e-06
7.87028495143202e-06
-2.93205989449379e-05
-2.42714155069669e-05
-8.05993751611651e-06
-2.24006108551478e-05
-5.63104175961642e-06
-1.79936434403514e-05
-1.60345862393984e-05
1.71333549083032e-06
-7.46871205172895e-06
-3.31473202850831e-05
-2.6509867097639e-05
-1.09887988888668e-05
-1.52555823407659e-05
-1.13468838726344e-05
1.82436524689252e-06
-1.19085382669599e-05
-3.30772626321788e-05
-2.1579514733956e-05
-4.16617768175485e-05
-5.57497007369017e-06
-2.84393096347296e-05
-8.80506825716923e-06
-4.87327608697899e-05
-3.29031691497706e-06
-1.96949209704948e-05
-1.99570102369139e-05
-2.45020085846452e-05
-4.53811160726413e-05
-2.15339440956048e-05
-1.74635312570471e-05
-4.20624944020758e-05
-3.37698629668142e-05
-1.8683552362575e-05
-3.00792643618912e-05
-2.42416610839823e-05
-2.93395358773955e-05
-1.44633016883484e-05
-2.62358686664593e-05
-3.50148598312379e-05
-6.08781914382363e-06
-9.4767103839771e-06
-5.10005963047038e-06
-7.59683812696074e-06
-2.38207427191435e-05
-1.50727837018693e-05
-6.19203152081174e-06
-2.09830793399008e-05
-3.30837742647197e-05
-1.97715228987239e-05
-3.28011902194772e-05
-1.99604175902485e-05
-1.01839652059911e-05
-4.96178575171029e-06
-2.77086214774433e-05
-3.52677749110354e-05
-3.50269844755916e-05
1.15005421083425e-06
-1.79393428522958e-05
-2.97433689526603e-06
-2.16816678360555e-05
-1.7089986270042e-05
-8.69540053871678e-06
-1.52334152542201e-05
-1.54096611806524e-05
-1.47214788002725e-06
-1.59615354804578e-05
-1.2198138486067e-05
-1.76877827307752e-05
-1.17979432982034e-05
-1.45470258680966e-05
-1.71929869132121e-05
-1.15265217261019e-05
-1.52569104164236e-05
-1.8025790998715e-05
-1.00775157311116e-05
-2.43106218194381e-05
-2.623904090493e-05
-2.21464102411997e-05
-4.17189374205544e-06
-1.13215421453245e-05
2.77145695038059e-06
-1.51238514575405e-05
-1.37714551465006e-06
-2.53097109633909e-05
-2.78336623673551e-05
-2.15203619268532e-05
-2.90410062440761e-05
-2.38288564124626e-05
-2.39272986958817e-07
9.56441840931771e-06
-2.52754720614826e-05
-1.27447155739334e-05
-2.34882823647436e-05
-2.08035672656805e-05
-1.359320604073e-05
-3.39605508433724e-05
-1.60114834363816e-05
-1.32962465098398e-05
-1.02036585887892e-05
-2.29175631395552e-05
-2.01500095564543e-05
-2.45264577470561e-05
-1.03515935733282e-05
-3.04240253708017e-05
-1.1303997055137e-05
-2.97342843832615e-05
-1.54560973388887e-05
-2.44779907941049e-05
-3.0497784263722e-05
-4.01937271704238e-05
-1.86884006981062e-05
-2.11327351817715e-05
-2.53008081588778e-05
-1.82212707585081e-05
-2.92731237380017e-06
-2.25781255486889e-05
-2.70089030452879e-05
-1.60671385476666e-05
-2.65997350628939e-05
-1.4753290685231e-05
-1.17757110474071e-05
-1.81985033816218e-05
-2.27661930819324e-05
-1.40591859475387e-05
-2.54574125949501e-05
-1.99292254189905e-05
-2.6563495727491e-05
-1.8930198332081e-05
-1.85527652851462e-05
-2.05988286109011e-05
-2.65005000418188e-05
-2.78697072945876e-05
-8.41524694363365e-06
-1.17613895459742e-06
-4.22696311344368e-05
-1.68824700585058e-05
-1.74745244568917e-05
-2.83414646363441e-05
-1.29291597317441e-05
-1.55106912370227e-05
-2.10233305152264e-06
-3.56592610432183e-05
7.91964387796472e-06
-6.91606521863974e-06
-2.20437570720937e-05
1.45224458678725e-06
-2.20391956297891e-05
-7.14452596278799e-06
-5.38325177349463e-06
-1.07239567262104e-05
-9.72749577424651e-06
-1.54623773363166e-05
-1.63034251916815e-05
-1.44571821786989e-05
-3.02117731712686e-05
-3.2445757553229e-05
-1.79524431001375e-05
2.03648701301856e-06
-1.88367812605976e-05
-1.33059411939472e-05
-6.56663931894429e-06
-9.93715653893812e-06
-2.25958014577621e-05
-1.50456015996997e-05
-4.06042657691719e-05
-2.52274338530433e-05
-1.38272426466286e-05
-2.1623836196428e-05
-2.88636247930075e-06
-2.08629042118123e-05
-1.35134726721841e-05
-1.37592082441256e-05
-2.82794514548709e-05
-1.9782282721077e-05
-1.41245932178493e-05
-1.31335610214826e-05
-1.78153037899327e-05
-2.08163271701652e-05
-8.71519748525804e-06
-1.56039480550916e-05
-2.006361948389e-05
-2.62629299948081e-05
-7.53752203747579e-06
1.25674273285431e-06
-2.4786741382814e-05
-4.26636493871323e-06
-2.53574732667317e-05
-1.16163353843095e-05
-1.1239401551795e-05
-4.07258885018486e-05
-2.52150843851151e-06
-3.05364374741456e-06
-2.61213216091237e-05
-1.60317754983287e-05
-1.69606213656505e-05
-2.01131399751132e-05
-1.38511956010196e-05
-1.13755926087032e-05
-3.3775934025596e-05
-2.33905447130605e-05
-1.33946832879466e-05
-2.29449325342973e-05
-7.44098348957473e-06
-1.11693961377394e-05
8.86569306863601e-06
-1.74475873517121e-05
-1.33357581845498e-05
-3.35568517455399e-06
-1.43050023051637e-05
-9.21033447454209e-06
-8.84789156907343e-07
-1.48828658574965e-05
7.85087630121455e-06
-4.39651612329971e-07
-1.61664503238718e-05
-2.0559412706265e-05
-2.87130005559787e-05
-1.47460258657699e-05
-2.73120187136332e-05
-3.32613706314106e-06
-1.11818739522077e-05
-1.28980227888328e-05
6.45154676279556e-06
-1.4645806115872e-05
-2.49403852591836e-06
-9.85343225747475e-06
4.49639570000433e-06
-1.78841780147944e-05
5.61792546573953e-06
-1.83628681131524e-05
-2.47007366699644e-05
-9.77201336646395e-06
-3.13297172859633e-05
-1.00578262517786e-05
-1.37595503271939e-05
-2.62962265496945e-06
-1.51258193248075e-05
-8.7039612504979e-06
-1.68801360117033e-05
3.39691881466124e-06
-7.82052075580088e-06
-1.76878845115931e-05
-1.24116105230565e-05
-1.77330211227738e-05
-3.5729044283246e-06
-2.17598832532631e-05
-8.48849658111065e-06
-5.31030484226495e-06
-1.72477092280115e-05
-1.6214886772692e-05
-4.58062346222027e-06
-1.00928980994812e-05
-1.05712162845763e-05
-1.89634047739817e-05
-3.10936961598501e-05
-6.13547216288467e-06
-1.46926726016996e-05
-1.12866042796556e-05
-3.48177857889505e-05
-3.5344324291844e-05
-4.96137758100093e-05
-1.88796481322005e-05
-1.53895083522456e-05
-6.76797473130717e-06
-2.09950040041442e-05
-7.78287328535009e-06
-2.53515860801964e-05
-2.87842083992222e-05
-8.73834391919489e-06
-1.99628576467789e-05
-3.68109124483438e-05
-8.574203028344e-06
-2.31124556324844e-05
-8.97719644878732e-06
-2.37659315784108e-05
-1.39246129959721e-05
-2.556860971556e-06
-3.61648848861179e-05
-2.37533471242737e-05
-7.39170882013813e-06
-1.77103111988486e-05
-2.62698223358053e-05
-1.48725872198282e-05
-2.10233359152282e-05
-9.77184323027465e-06
-2.12274113231447e-05
-3.5271846386493e-06
-1.96964202717544e-05
-7.3922077913704e-06
-9.66752652557416e-07
-2.63754297915167e-05
-2.14926905050415e-05
-1.15829729833739e-05
-2.28616924502912e-05
-1.43171367096795e-06
-1.79848856285122e-05
-1.0647088144386e-05
-6.76854567989619e-06
4.53270492326138e-06
-2.28733359082538e-05
-1.09598771373003e-05
-2.30909186101373e-05
-1.08530313060501e-05
-9.83290920007492e-06
-1.7731561978636e-05
2.85752708323334e-06
-1.40569219632934e-05
-8.18614904269144e-06
-6.41121078786094e-06
-1.71163611786485e-05
-1.13972482452047e-05
-3.22276276159909e-06
-2.26912383695714e-05
-2.26603188044593e-05
-1.6936963786451e-05
-6.73073827171437e-06
-1.22770291416794e-05
-1.55250992543987e-06
-2.66837138157304e-05
-2.39492349386098e-05
9.29849601499593e-06
-9.73436042929857e-06
-2.94197482817772e-06
-1.66735838011554e-05
-1.073808683017e-05
-2.29819018647262e-05
-1.63144723187657e-05
-3.55252294224252e-05
-2.23603354057694e-05
-4.85546167395184e-06
-1.70499739759215e-05
-2.07845554525731e-05
-2.91069727338612e-05
-2.45265312862908e-05
-2.36369082239559e-05
1.97180477423213e-06
-1.26171470954829e-05
-2.01889679841715e-05
-1.49798206568129e-05
-2.28484732767593e-05
-7.26834009323188e-06
-7.33218426046583e-06
-3.11187369235363e-05
-1.70278727764394e-05
-2.93989811652212e-05
-1.34377195140409e-05
-1.40557003909246e-05
-2.9168657300635e-06
-1.55942734654432e-05
-3.76119825443262e-05
-1.2151306436513e-05
-3.35388155823435e-05
-1.96697000263654e-05
-2.77880197365163e-05
-2.17686831223195e-05
-2.94503683229782e-05
-1.86139900160783e-05
-1.07644605619089e-05
-2.96586793187398e-05
-3.55716815774138e-05
-3.51102198772757e-05
-9.70026726155221e-06
-1.59261984798178e-05
-1.31513123957113e-05
-3.17944367430376e-05
-2.66157969280055e-05
-3.31269120931106e-05
-2.83348081329228e-05
-1.8240127524694e-07
-4.95030564138152e-06
-1.33899188431348e-05
-1.65574670910755e-05
-1.60712278916772e-05
-2.5808392691273e-05
-3.55390992897048e-05
-1.09294762646466e-05
-3.5890752837676e-06
-1.16829659004462e-05
-1.42181115320689e-06
-2.16377065676202e-05
-1.67254605602579e-05
4.27657151363054e-06
-6.12390050538315e-06
1.01798802567581e-05
-2.48348352920372e-05
-1.10937779453537e-06
-1.43352553003404e-05
-8.66353403470148e-06
-1.04884923698823e-05
-8.09672531613606e-06
-2.00314388833287e-05
-1.99040872905753e-05
-1.31018494636574e-05
-9.99020552942524e-06
-2.4073754528607e-05
-2.00721160147816e-05
-1.64159822070498e-05
4.91078457611982e-06
-1.73929506700963e-06
-1.04593460435828e-05
-2.48832432445112e-05
-1.22673350211171e-05
-7.77888473977229e-06
-1.69829583210135e-05
-1.63597137984366e-05
-1.28649799715934e-05
-2.11042947975023e-05
-1.9573494991296e-05
-1.40325504699523e-05
2.0245813690764e-06
-1.75971342198922e-05
-1.10177176527883e-05
-1.96380717950203e-05
-1.40672677956279e-05
-9.25027708892335e-06
-1.35115093763702e-05
-1.18719612879707e-05
-5.04558176003632e-06
-3.55805781993791e-06
-2.34563611228433e-05
-3.24440185127322e-06
-2.35853962012247e-05
-1.89613896403092e-06
-4.27122152433604e-06
-3.07703332842335e-05
-3.36097731432905e-05
-2.64599879274306e-05
-1.97886741486065e-05
-1.91089900242235e-05
-2.15980567352148e-05
-3.53669772254207e-05
-2.04433467696575e-05
-1.9932561071641e-05
-1.48279993358573e-05
-8.12892574105152e-06
-3.37589891941514e-05
-1.39830896221015e-05
-1.84056342576437e-05
-3.31038638561897e-05
-1.55892577288192e-05
-1.95507985567819e-05
-1.94906412424934e-05
-2.62795397956792e-05
-2.5947170527742e-05
-2.10166264824534e-05
-1.94170636056404e-05
-2.82300354265328e-05
-2.97294717702348e-05
-9.19466897257679e-06
-2.41755283979016e-05
-1.76286915119348e-05
-1.6443039906358e-05
-1.77064279599238e-05
-1.49678500850667e-05
-1.22882113115019e-05
-2.33703159534077e-05
-6.62075486800934e-06
-1.74061122772019e-05
-2.48632967726901e-05
-2.33911941600093e-05
3.53455447284064e-06
-1.03055897379396e-06
8.33534702876265e-06
-1.21149292955609e-05
-4.80719337691749e-07
-6.91978298552307e-06
-3.07095300477382e-05
1.04650748818967e-05
-1.78884255037687e-05
2.16900644811034e-05
-8.60383196260683e-06
-8.86752479769603e-06
-7.8492327090593e-07
-6.18655730781238e-06
-7.60729114927453e-06
-6.63387013540136e-06
-2.41076155363279e-05
-9.6526737677456e-06
-1.51642748002396e-05
-1.61226978421988e-05
-2.57554980307298e-05
-2.52451481296847e-05
-1.39601913929479e-05
-2.44610424523123e-05
-7.1200401737909e-07
-2.18981128729895e-05
-9.07054377109691e-06
5.03491730319091e-08
-1.23396801798101e-05
-1.21319079416782e-05
-1.4762421938745e-05
-2.0089139096059e-05
-2.18236256625966e-05
-3.78247377705665e-05
-9.21345738338234e-06
-1.76488437493545e-05
-2.02941841214654e-05
-9.34128164996666e-06
-4.83695662433576e-06
-2.22238933647323e-05
-1.19338400358033e-05
-1.21419845031417e-05
-2.42424184058059e-05
-4.55316278168701e-05
-2.43807166053602e-05
-3.14919797019955e-05
-2.59230066464256e-05
-2.09232091797609e-05
-2.42587788161586e-05
-1.68762982369063e-05
-3.62255865889063e-05
-8.33797807378074e-06
8.51468850917375e-07
-1.60586047406729e-05
-1.23504080003412e-05
-3.91759489409793e-05
-1.83771318392158e-05
-1.14549561795256e-05
-2.49167058519318e-05
-1.60327052510107e-05
-3.30396781993132e-05
-1.11433879270402e-05
-5.03736178146252e-06
-1.30624524330933e-05
-1.60690392810813e-05
-1.89079021062782e-05
-1.81127018510398e-05
-3.20835397284272e-05
-2.63913495330597e-05
-1.24332441381261e-05
-1.59283759818597e-05
-2.65695826890709e-05
3.52604685967068e-06
-8.34269637554726e-06
-8.16969507313799e-06
-1.85274017990851e-05
-1.74685039404481e-05
-1.77878162916358e-05
-3.44246817908148e-06
-2.23229769695451e-05
-2.17687865741408e-05
-1.56609789491346e-06
-2.10777407245735e-05
-1.15207995903746e-05
-2.09221289800094e-05
-2.51085942988826e-05
-3.12377681515733e-05
-2.42963768423794e-05
-1.28771988145616e-05
-1.05607373566145e-05
-1.34573972039007e-05
-7.68980678098523e-07
-1.22213200737562e-05
-1.11136232359168e-05
3.3424267263223e-06
-9.959510924422e-06
-2.00991346791039e-05
-1.52243780299071e-05
-1.0129839113374e-05
-1.7529507023107e-05
1.67506045467765e-06
-5.25597743882884e-06
4.65313902263193e-06
-7.61175026181281e-06
-1.31638131272173e-05
-5.27391305752344e-06
-8.41549817270641e-06
-1.45836893423247e-05
-5.17919481536464e-06
-1.40997796310908e-05
-2.95809172048687e-05
-4.02441837033593e-05
-9.06283271997117e-06
-1.46141066465611e-05
-3.62293455170634e-05
4.01195176297708e-06
2.502448212161e-06
-1.28138326232388e-05
-2.00082855989043e-05
-1.96446071267049e-05
-1.11129089427303e-05
-1.41321405158241e-05
-3.12346924230914e-05
-3.4435500599819e-05
-1.3335953973557e-05
-9.29547147546863e-06
-2.12702880842463e-05
-8.82433618241396e-06
-3.27497762223661e-05
-2.20274562423909e-05
-1.35609245057512e-05
-9.95724634472405e-06
-4.10359631034109e-05
-2.04215761467853e-06
-3.49273287450179e-06
-1.54275416640338e-05
-1.73816031335331e-05
-3.41912659078434e-06
-6.505796609902e-06
-1.24239921033867e-05
-1.56418880706315e-05
-7.56436818962044e-06
-9.22440974793164e-06
1.456043370324e-06
-1.37669145208378e-05
-1.08663183926825e-05
-2.66337340343194e-05
-2.71638174215034e-05
-7.06894244834525e-06
-4.84936956711095e-06
-1.93286343335427e-05
-1.05601607612146e-05
-3.36517906674371e-05
-9.50722675963025e-06
-2.6821291684531e-05
-3.11507052230974e-05
3.47339290086562e-06
-2.29097757130424e-05
-1.66217217238134e-06
9.1988692452125e-07
-2.88429214015982e-05
-1.51348678210263e-05
-1.26462768372065e-05
-3.504846569828e-06
-2.57699953945855e-05
-2.03997604302231e-05
-1.24642350092932e-05
-1.6200597298317e-06
-4.45223585120712e-06
-1.49624478603816e-05
-7.34700742940016e-06
-2.89676183728042e-05
-1.25657920511383e-05
-4.87548824089428e-06
-1.37227810591823e-06
-3.0798565668207e-06
-8.13428951352351e-06
-1.56839237843052e-05
-6.10051111059704e-06
-2.37079681729889e-05
-7.61419178745808e-06
-1.88424317822456e-05
-9.84561577344246e-06
-2.94783852832593e-05
-1.41638151254632e-05
-7.68768231319316e-06
-9.27294310557465e-06
-1.9158244502318e-05
-1.89826792241815e-05
-1.7445173304291e-05
-1.69130631654411e-07
-1.0566251260493e-05
-3.71690831878342e-05
-1.23000958836575e-05
-1.86411175921923e-05
-1.81404837995785e-05
-1.00077850075344e-05
-1.23569543739409e-05
-7.98693056022676e-06
-2.02083740644716e-05
-2.00620338481525e-05
-1.51952112451403e-05
-1.36803785212936e-05
-1.16759602111837e-05
-1.42944658347254e-05
-1.10548113515722e-05
-2.66623716962102e-05
-1.49887180434001e-05
-8.46500504163323e-06
-1.78187545796185e-05
-2.75452799034345e-05
7.90256894170288e-06
-2.72389906554988e-05
-1.36571107227623e-05
-1.84264702488611e-05
-3.20310840501534e-05
-2.80580164342374e-05
-2.80874870197949e-05
-3.69677771679259e-05
-2.151964660079e-05
-1.85793533661324e-05
-1.50988131250042e-05
-3.237760348299e-05
-1.94454613111695e-05
-2.50342209709687e-05
-1.20679269852272e-05
-1.09038003456777e-05
-1.14195608414724e-05
-9.11010671794359e-06
-6.08544029801729e-06
2.07462640351447e-06
-9.82318294934877e-06
-7.42713145291044e-06
-2.5649296439682e-05
-1.36265721481732e-05
-9.16967575450647e-06
-6.62662321219511e-06
-1.20132196080927e-06
1.03242597533651e-05
-2.56415402916464e-06
-1.8710986594404e-05
2.24812523667112e-06
-9.57973247289883e-07
-2.83839517819267e-06
-3.75694744911221e-05
-3.89013659923244e-06
-1.89877212829066e-05
-5.2734190043923e-06
-9.64583410824592e-06
-1.68206013349603e-06
-1.56379709640956e-05
-4.00198495211434e-06
1.50330233936533e-05
-2.59274718110845e-06
-1.99844213867157e-05
-1.94091554491403e-05
-3.33441625367787e-05
-9.66870952812975e-06
-1.6281073476225e-05
-8.4777027461544e-06
-1.63298489254088e-05
-6.72548641816395e-06
-1.06654473571313e-05
-2.12598328760743e-05
-3.03504595190466e-06
-8.3183949231778e-06
-2.73897917436028e-05
-2.18451401526379e-05
-2.60733373797268e-05
-1.12491719335044e-05
-2.76846217723423e-05
-1.62368392269e-05
-5.26801215698285e-06
-1.80156724413087e-05
-1.70504248986125e-05
2.09280194420395e-06
-2.00186728633549e-05
-1.63787477706392e-05
-2.93118279223185e-05
-2.22906000928434e-05
-6.03864622666298e-06
-2.64932123124837e-05
-9.66384272488236e-06
-2.71107273909569e-05
-2.22974047604899e-05
-1.69576126898063e-05
-1.22850387309991e-05
-2.26224863724278e-05
-1.41460492175288e-05
-1.95195727886456e-05
-8.07781410156273e-06
-1.52791148834466e-05
-1.60684784744266e-05
-2.18577984930311e-05
-2.15424266906367e-05
-1.90577516877176e-05
-3.50842561012171e-06
-2.35722216849492e-05
-3.13163505589785e-05
-7.42472063050438e-06
-2.0885882258328e-05
-4.44162576086216e-06
-2.99857636936049e-05
-1.1996549567924e-06
-1.85254508214312e-05
-3.75989113391808e-05
-6.23720607901791e-06
-7.40987503134022e-06
-1.44070070772034e-05
-1.90987670214436e-05
-8.66491963166133e-06
-1.56191526752255e-05
-1.75820814680192e-05
-1.12193537150764e-05
-7.64894500906598e-06
-9.72586133770849e-06
-3.47882739601949e-06
-3.16568232711888e-07
-1.30675804827512e-05
-2.68444439624872e-05
-1.95977150708103e-05
-1.29814613286973e-05
-3.00625923935961e-05
-1.45249042788102e-05
-1.84085874750213e-05
-1.35121591506153e-05
-1.89322939553199e-05
-2.34411515315678e-05
-2.84034884002795e-06
-3.88874588100831e-05
-8.42177736954307e-06
-2.27515948069266e-05
-1.05796271431173e-05
-2.08601109945508e-05
-2.70173927137439e-05
-2.44072372546893e-05
-8.77189772293329e-06
-6.80721385022321e-06
-2.60398314441704e-05
-1.48389604023565e-05
-1.35846088819205e-05
-2.8218653100632e-05
-2.1617312279245e-05
1.45276196774382e-06
-2.67661305263505e-05
-2.1469356465514e-05
-1.14723639641334e-05
-1.99692286350022e-06
-2.18582573174601e-05
-1.15117110888679e-05
-5.95503797433437e-06
-2.0205412990545e-05
-1.4197641806337e-05
-3.04606375968174e-06
-1.76546739720518e-05
-3.45828955445017e-05
-2.62776288524491e-06
1.12081557197087e-05
-1.82721630099696e-05
-1.26287866277226e-05
-2.82639833036915e-05
-2.9488561521653e-06
-1.91698206342582e-05
-3.03769189450295e-05
6.63341843573633e-06
-2.6549667886155e-05
-2.5234991847187e-05
-6.67488508579016e-06
-2.5546049364391e-05
-1.6069027829431e-05
-2.53840147695386e-05
-1.1174764870997e-05
-2.5462019537388e-05
-3.03536413407042e-05
-1.57036823952939e-05
-4.28027678320439e-06
-4.48053707858557e-06
-2.08631342937936e-05
-2.78706814842468e-05
-7.65643140457753e-06
-3.63370534920329e-05
-2.33534501769335e-05
-2.08389887028372e-05
-2.85261730269579e-05
-2.89305888219017e-05
-1.46739658068893e-05
-6.71057146214779e-06
-3.38707309357302e-05
-2.40552352461117e-06
3.45677649043774e-07
-1.3157231141182e-05
-1.3359972529383e-05
2.70556040289742e-07
-2.10208095419009e-05
-8.41411988113304e-06
-1.40701775349774e-05
-1.78487998415225e-05
-1.69114080292388e-05
-2.73181126057483e-05
-2.14572076014909e-05
-2.87558480106696e-05
-1.42082127197588e-05
2.29340465303724e-06
-1.52430629492693e-05
5.89826285258528e-06
-2.33906019940152e-05
-7.80993165549605e-06
-1.27107404266235e-05
-5.12363524399612e-06
-1.24506961966539e-05
-2.04733707589276e-05
-1.92399617877627e-06
6.28211905268617e-06
-7.10701948231972e-06
-2.49521349681023e-05
-5.33082351635586e-06
-7.70521015673799e-06
-1.47963311583273e-05
-1.87763692692138e-05
-4.68700641412915e-06
-1.5991530061998e-05
-4.54608659910283e-06
-9.38924337567059e-06
-3.04652400007525e-05
3.19379249722298e-06
-3.03053267827824e-05
-3.3554803929344e-06
-3.01431484484406e-06
-2.41217797592698e-05
-7.96295604773614e-06
-1.00128765153648e-05
-1.13589262208712e-05
-2.12598365566757e-05
-4.61203865413371e-06
-3.3993168510676e-05
-2.18743003110512e-05
-9.50038913785582e-06
1.08488206750748e-06
-2.29317694673807e-05
-1.66875006967799e-05
-3.06953802269992e-05
-1.20113857682058e-05
-1.00248589005582e-05
-5.74331768614558e-06
-7.56609721662317e-06
-2.95608709056508e-05
-2.21623281125173e-05
-2.99079729335199e-05
-2.37169404629743e-05
-2.40379497758891e-05
-4.3021197758593e-05
-3.7796407965876e-05
-2.40413204044505e-05
-4.50003856407051e-06
-2.09816343650334e-05
-2.97050035410867e-05
-3.15657753843035e-05
-2.12189419415759e-05
-6.72521963999663e-06
-1.41121215757353e-06
-2.64654747365801e-05
-2.18024608006013e-05
-1.3845677934013e-05
-1.90838294838036e-05
1.18107115636861e-05
-2.36376788341664e-05
-1.10018014678529e-05
-3.17429053938939e-05
-4.32221602176019e-05
-8.45427430578911e-06
-2.86812698738244e-05
-1.00933757827634e-05
-1.48486067135425e-05
-1.81377164370144e-05
-3.36783167647649e-05
-1.82912823360299e-05
-2.22271970338141e-05
-3.36218734167451e-05
-1.88195296351845e-05
-2.72836495486343e-05
-2.17077249011624e-05
-1.19351104757101e-06
-1.62047131966131e-05
-9.58761311407875e-07
-1.36166662467566e-05
-1.63159548373247e-07
-1.43237950293746e-05
1.46095794482257e-05
1.14871405412116e-06
-1.81284098845874e-05
-2.05999423266397e-05
-6.04819699759927e-06
-2.80915334829965e-05
6.71644747747538e-06
-1.19727514492823e-05
-1.80510075767185e-05
-6.11857205849222e-06
-2.24509623945816e-05
-1.46002061617303e-05
-8.09570860428599e-06
-2.53012442663961e-05
-1.62551621093218e-05
-1.01628933654573e-05
-2.43021496398726e-05
-3.1440068061552e-05
-2.29539752784789e-05
-9.77183506317531e-06
-1.23480607333219e-05
-2.20605519650959e-06
1.72907000893381e-06
-8.296438204496e-06
-2.74580096692558e-05
-4.88525645173828e-06
-3.09523294546285e-05
-1.03733291875345e-06
4.84771211294887e-06
4.70889117649569e-06
-1.88249232878518e-05
-9.78894463723648e-06
-1.82685572125104e-05
-2.83982079160427e-05
-3.1090261442694e-06
-3.61012862111086e-05
-7.44999474472077e-06
-1.98917456508757e-05
-1.40818391330432e-05
-1.64454773825174e-05
-1.18834595506183e-05
-1.67574859183523e-05
-1.56136016809625e-05
-5.10476207978905e-06
-1.76764680095445e-05
-7.8124009333516e-06
-3.66832191208826e-05
-2.54817335519897e-05
-5.76834786779443e-06
-3.35505105569522e-05
-2.63876808231113e-05
-1.37249784656246e-05
5.23160705457101e-06
-3.02260471690503e-05
-1.67710963374608e-05
-3.33011166882791e-05
-3.40593751095066e-05
-2.46084371915688e-05
-9.88197019550122e-06
-2.42357393778207e-05
-1.48200407111003e-05
-2.03277440623053e-05
-3.19750849900327e-05
-1.33834449089794e-05
-1.36818271594337e-05
1.16184711299865e-05
-2.5768866656295e-05
-1.88857251330182e-05
-1.77065960535947e-05
-1.22711995402861e-05
4.26284137269472e-06
-4.35496911817e-06
-2.94093334712748e-06
-2.30215135135721e-05
-1.26574721582571e-05
-7.35532509578356e-06
-1.07962933026189e-05
-1.47207239028118e-05
-1.7897650570948e-05
-2.26726010584031e-05
-1.41128231930029e-05
-1.00435847548696e-06
-2.27431438428964e-05
-1.1772269082739e-05
-1.04041172297199e-05
-3.23272202967823e-06
-1.2311782478199e-05
-1.66444919179991e-05
-1.78366334445855e-05
-1.10235970155499e-05
-2.25986663606085e-05
-8.46509261149405e-06
-7.86381299701339e-07
-1.06662572728868e-05
-3.19158833320665e-05
-6.20390331403827e-06
-3.02478408842118e-05
3.57991640463638e-06
-2.4277631991316e-05
-2.51716515967803e-05
-1.85953606038106e-05
-4.90445005208185e-06
-9.86762020378636e-06
-3.84480161727076e-05
-1.60710166305344e-05
-1.3364750688623e-05
-1.21780811649453e-05
-5.9250602821445e-06
-1.24247212240486e-05
-2.29042474934049e-05
-8.57992530635705e-06
-7.6921044060256e-06
-2.19977733981033e-05
5.69685517231982e-06
-1.88749054486974e-05
-4.39982661080614e-05
-1.62027406422689e-05
-2.65656616745789e-05
-1.23534241306482e-05
-2.33123165576645e-05
-2.2989985148193e-05
-3.4702754506168e-05
-2.42311106748039e-05
-2.11314377244824e-05
-3.04036899835268e-05
-2.24460036634056e-05
-3.67846766653708e-05
-1.72599221801031e-05
-2.34953776814352e-05
-2.59051923054347e-05
-9.57076733171555e-06
-3.12061048964318e-05
-1.70989110937363e-05
-2.53008737892563e-05
-2.31185984378615e-05
-9.08399082899725e-06
-1.00865893665397e-06
-3.60580533616903e-05
1.55565550669932e-07
5.35458186445621e-07
-3.17342003146851e-06
-3.96387035296888e-06
1.23187235849486e-06
-1.84185222011397e-05
1.72751939813496e-06
-1.89433332405436e-05
-7.32939984415963e-06
-1.80707830789666e-05
-3.27382567115452e-05
-1.87643421664597e-05
-1.45549384203954e-05
-1.13101397763622e-05
5.78554911426984e-06
-1.0953759663843e-05
-2.70093649890375e-05
-3.85675237303931e-06
-9.82638363694828e-06
-2.01545088083505e-05
-9.02538323565277e-06
-1.35669736032533e-05
-1.39372118871355e-05
-5.11338727464001e-06
-8.39911725019601e-06
1.04246670755491e-05
1.59676578088509e-06
-1.73088654671549e-05
-2.2771664905496e-05
1.5214727938391e-05
-2.10641347831666e-06
-1.00903742927796e-05
-1.0620241742316e-05
-1.59545119322437e-05
-1.78705741814486e-05
-3.58583859926815e-05
-6.62498043134187e-06
-6.37176845729202e-06
-1.34952317043582e-05
1.07683228108823e-05
-9.94169686694882e-06
-1.60403214851924e-05
-1.27657253225116e-05
-1.02489530969586e-05
6.79504988554589e-06
-1.36143150141278e-05
-2.84402942147201e-05
-1.35692380082766e-05
-2.55746123637486e-05
-2.75668385621686e-05
-7.89523784108204e-06
-6.81988018457666e-06
-1.12722148600937e-05
-2.69713465176167e-05
-3.30273924053436e-05
-5.77615569188523e-06
-9.66809553215985e-06
-1.82646877292927e-05
-2.81592954922009e-05
-1.10832097506701e-05
-2.92198493141516e-05
-1.74888865938466e-05
-1.4220842152328e-05
-2.50395884016222e-05
-3.51455248609284e-05
-1.25150903081139e-06
-3.47087544435429e-05
-1.61594408163819e-05
-2.24039818775395e-05
-1.85280768946808e-05
-2.75009307919868e-05
-1.04814824413303e-05
-2.32518033084203e-05
-3.56655991735633e-05
-1.915235157184e-05
-3.12142436650893e-06
-2.08895713318749e-05
-1.82974607663939e-05
-6.0127768191958e-06
9.13442426703515e-07
-8.96704283174183e-06
-1.94696772397232e-05
-6.40824229327365e-06
-3.27782482651186e-06
-9.5305690619813e-06
-2.19521449269414e-05
-1.80188799924756e-05
-2.8337139793437e-05
-3.96971004213009e-06
-2.16219790174489e-05
-1.83775530722478e-05
-1.15600056532085e-05
-2.78093887724058e-05
-1.34751881296153e-05
-7.6628595029411e-06
-3.10081776389208e-06
-2.0874488043217e-05
-1.12872424182032e-05
-2.6630556441666e-05
-1.47601780020712e-05
-4.97709282491554e-06
-9.68226612847323e-06
-2.29539927222624e-05
-1.27688690889214e-05
-1.34649147841971e-05
-1.6218905817366e-05
-2.99649776871006e-05
-2.97979831475914e-05
-2.0995121209015e-05
-1.48427858118054e-05
-4.47568448352124e-06
-4.24992923273599e-05
-1.14404606651349e-05
-9.59518240119946e-06
-1.6121931325018e-06
-4.7960187156525e-06
-2.12060887683846e-05
-1.89941174737913e-05
-1.68033358266199e-05
-1.25222703960812e-05
-1.69452105777942e-05
-2.64024723613893e-05
-7.80591521823548e-06
3.15505850477644e-06
-3.71496986686161e-05
-2.02524797355607e-05
-3.3840122956207e-05
-1.57273549800043e-05
-1.14417265185432e-05
-9.66891706045577e-06
-3.01716945863267e-05
-1.3325899521543e-05
-4.08850220291852e-05
-3.1494985545917e-05
-1.47788545475429e-05
-2.84857333123116e-05
-4.99573483163495e-06
-1.56253548773957e-05
-5.30079922202447e-06
-2.35135581707505e-05
-1.39593856869766e-05
-1.65365566000481e-05
-1.60663875171307e-05
-1.77863788520579e-05
-1.79296585843553e-05
-1.78224512978037e-05
-2.80892436092796e-05
-2.70730383583435e-05
-2.1041101077308e-05
-2.85850648624038e-05
-2.39870465817594e-05
-2.96789072817655e-05
-2.8897183629518e-05
-2.26720822567941e-05
-3.74694630069722e-05
-2.54094492860502e-05
-2.95324195939225e-05
-1.63692227426674e-05
-2.41852070390186e-05
-2.33687009531967e-05
-2.96257676357193e-05
-1.32432606046903e-05
-3.31282129649596e-05
-3.07014552854513e-05
-1.81825745916163e-05
-2.70300903197548e-05
-2.11009867834174e-05
-2.12451041521465e-05
-1.4293662911646e-05
-2.34443321835447e-05
-1.30868961805613e-05
-1.92578403619094e-06
-1.86957662498301e-05
-4.39380275806523e-06
-1.24739157011801e-05
-1.69801062912044e-05
-2.0022460972018e-05
-3.99004797051139e-05
6.28983149481105e-07
1.2212865355083e-05
-1.92298556396575e-05
-1.94355293786116e-05
-1.02585257772366e-05
-1.0566764273952e-05
-1.97510426703965e-05
-6.93453507437209e-06
-1.26581388757417e-05
-3.07756172492608e-05
-6.29199348325084e-06
-1.87617850782451e-05
-2.43332399181514e-05
-1.04216928199633e-05
-7.42564698758118e-06
-5.62790965001668e-06
8.34686926677789e-06
-1.93706473482217e-05
-8.69739231173773e-06
-8.42331741539169e-06
-4.02284865287694e-06
-5.11253778452059e-06
-2.00191123138988e-05
-3.99513058667101e-05
-1.79631118884487e-05
-2.2124789611819e-05
-2.48879703494337e-06
-2.45382685467796e-05
-5.44378944105719e-06
-1.14984493913803e-05
-9.41482156915764e-06
-2.80673764960557e-05
-1.7252345268844e-05
-8.48144770727982e-06
-2.09617732828551e-05
-2.50517480653714e-05
-3.1700839249498e-05
-2.57909853668997e-05
-2.24500228468553e-05
-2.84369591270537e-05
-2.06958330043286e-05
-2.51299734811772e-05
-6.57994386117463e-06
-6.30700570448982e-06
-3.06496480972254e-05
-2.87665076402288e-05
-1.74837300845117e-05
-1.36685552993567e-05
-1.89236209535074e-05
-2.50191456839905e-05
-1.08474872966951e-05
-1.15405134871293e-05
-9.77564526100921e-06
-1.02582540539338e-05
-3.36137694859637e-05
-1.72006953309277e-06
-2.07930442499356e-05
-2.12779217432007e-05
-2.71014694841733e-05
-1.25910410244908e-05
-1.85807871742392e-05
-2.03727407104421e-05
-2.31771789807196e-05
-2.0055049105178e-05
-2.36160133050797e-05
-1.35188981848199e-05
-3.10064601379914e-05
-3.52993358568127e-06
1.3918912902424e-07
-2.35965881433701e-05
-6.89221115801657e-06
-1.82665799067336e-05
-2.29439308848282e-05
-9.30327540532437e-06
-1.11915990800031e-05
-7.29651788911689e-06
-2.707389295489e-05
-1.21151587137418e-05
-1.85568385681817e-06
-2.16004138453933e-05
-6.29636385648945e-06
-9.0419494882843e-06
-2.60182394272437e-05
-1.68817186813674e-05
-2.7134604343642e-06
-1.1585283091155e-05
-1.28250003669234e-05
-6.77436050764049e-06
-1.90974059267003e-06
-1.2522739295647e-05
-1.53234522431485e-05
-1.71998292004577e-05
-1.88252211488064e-05
1.32429043023721e-06
-2.17343586305674e-05
-3.73262942154925e-05
1.30980802633052e-05
-1.37697137026511e-05
-1.41308037747295e-06
-9.91179214911302e-06
-1.93559715674075e-05
-1.3714198816807e-05
5.57541195213132e-06
-1.56297539402457e-05
-1.33614774336298e-05
3.8549801607359e-06
-9.79779047348525e-06
-1.57005137213655e-05
-1.3337735387872e-05
-2.0851163782636e-05
-2.28057932684858e-05
-7.43406928886335e-06
-3.83137114726484e-05
-2.56414237777e-05
-9.26258256913133e-06
-3.3070429306362e-05
-2.3490029142796e-05
-1.66921335524843e-05
-2.48849457158935e-05
-8.2789517569255e-06
-1.87861964117092e-05
-3.69131177182198e-05
-2.65122428392572e-05
-1.6789033640004e-05
-3.30502457040181e-05
-1.69864337784121e-05
-2.70946637118035e-05
-2.40936038333475e-05
-3.24294250505244e-05
-2.28255790460381e-05
-2.50005745125281e-05
-2.32729616735236e-05
-2.38966661445774e-05
-9.25941156114527e-06
-2.04654652208675e-05
-1.91485030434571e-05
-4.69110041658072e-06
-1.24388123634927e-05
-2.89638378610079e-05
-1.89898814587711e-05
-1.37953974865144e-05
-1.04278111523287e-05
-2.09883606576397e-05
-2.03482022639308e-05
5.18272394654785e-06
-2.71302716165655e-05
-2.9215985370249e-05
-1.16909289439587e-05
-2.15928985009663e-05
-2.03846342324756e-05
-1.03608591741237e-05
-1.0852951479485e-05
-1.29470821003708e-05
-2.66234730963213e-05
-1.40757811854664e-05
-1.69197350011444e-05
-1.11661538361054e-05
5.1148360422418e-06
-4.32261992537212e-06
-2.5002254881325e-05
-2.21999567346559e-05
-2.81914366912589e-05
-9.99730453961358e-06
-3.49261040133446e-06
-2.41117563495512e-05
-1.97576116763218e-05
-1.71099990655553e-05
-1.44810768835596e-05
-1.34008832381428e-05
-1.14824566508041e-05
-2.4550386309362e-05
-2.1900039644932e-05
-1.04717011837476e-05
-1.13091337281281e-05
-9.38039350197733e-06
-8.10588421359641e-06
-6.3253925972103e-06
-3.96189143304457e-06
-9.67172466585707e-06
-8.40156355574462e-06
-3.51336857677684e-05
-2.22882507743022e-05
-1.34664381426165e-06
-2.51922627860124e-05
-1.11498475828066e-05
-1.54736286936407e-05
6.05723223305344e-06
-3.317509952669e-05
-1.48392278770912e-05
-1.93052148670302e-05
-1.6295348231157e-05
-2.53953622208427e-05
-1.37401409950624e-05
-1.78756741871257e-05
5.1934581060011e-06
-1.54302961419561e-05
-3.45525494468355e-05
-2.11424767149695e-05
-2.89226367201577e-05
-1.50890692712438e-05
-2.74820347558706e-05
-1.90561776318331e-05
-2.29628084441279e-05
-1.38913087242803e-05
-6.12808641098485e-06
-2.43425217255413e-05
-3.91637094726032e-05
-3.42079772443684e-05
-1.67905177465725e-05
-6.19751380085308e-06
-8.79761240896648e-06
-1.57478330029208e-05
-1.310357011945e-05
-2.10636578256658e-05
-2.20662426082685e-05
-1.46360722733553e-05
-2.78535480727442e-05
-2.93675876219581e-05
-3.03754539092832e-06
-2.96368146774308e-05
-1.82374563635135e-05
-1.35090136660281e-05
-2.14247067440705e-05
-2.16669654863564e-05
-2.39733560951126e-05
-1.32532539556073e-05
-2.01984523483113e-05
-3.20424279401271e-05
-2.00851360275238e-05
-8.20180248336214e-06
-1.45730410237441e-05
-1.9018037522189e-05
-6.85460107058473e-06
-1.058740672152e-05
-2.65627302158857e-05
-2.4643765935968e-05
7.56731188025608e-06
-8.91877111266877e-06
-1.57990323008252e-05
-3.93591536393948e-06
4.35393465309691e-07
-1.23322428378617e-05
-2.11014026506917e-05
-1.11727271468471e-05
-1.87806056835981e-05
-5.41405930665407e-06
-7.52867735476758e-06
-1.63556597914171e-05
-5.74651568839969e-06
-9.42615269856982e-06
-1.1385133631623e-05
-7.50724141924576e-06
-1.73314204649356e-05
-4.61026492579156e-06
-2.25123455744998e-05
1.52309204969254e-06
-5.93677057471966e-06
-2.36421577214027e-06
-4.38381812279027e-06
-1.22581891024564e-05
-1.55234844663913e-05
-2.90704381952357e-05
-1.01735293654401e-05
-1.75414417598929e-05
-1.05641518525848e-05
-1.9547884451541e-05
-1.85945108814148e-05
-2.64609340202386e-05
-3.84075458157477e-05
-2.38641137168679e-05
-3.1441340605798e-06
-6.2085013778475e-06
-1.01582401094313e-05
-2.29377655028205e-05
-1.61367393567137e-05
-1.34079663327818e-05
-2.68167469167201e-05
-2.51661128863021e-05
-1.27612267106404e-05
-1.08806964434582e-05
-2.81870660005047e-05
-2.19416719953587e-05
-1.80322966950746e-05
-2.44523282545678e-05
-2.21154415229196e-05
-1.64259303762685e-05
-3.03265615718515e-05
-1.33418720011437e-05
-2.39919988782906e-05
-1.19907774263879e-05
-1.3539322393167e-05
-2.39767576323682e-05
-1.14433068034859e-05
-6.40088000886763e-06
-1.61403111118162e-05
-1.28675525768827e-05
-3.88225348987288e-05
-3.04005973085237e-05
-3.88864160689514e-06
-2.21743100501612e-05
-1.20213184755e-05
-1.15457004051198e-05
-1.55859887568734e-05
2.22662416091416e-06
-2.13879848755194e-05
-2.0424967869221e-05
-2.75963651687615e-05
-2.32620913358509e-05
1.24405239891647e-06
-1.33972652834253e-05
-7.51263185810289e-06
-2.00553629730765e-05
-1.26539488604138e-05
-1.14712072990119e-05
-1.99467868115087e-05
-6.05316901185477e-06
-3.65222450377429e-06
-5.08439161169961e-06
-1.13157330799883e-05
-4.18782177714284e-06
-8.89906425453804e-06
-1.17097940914231e-05
-1.03233688974072e-05
-1.23778305676433e-05
-1.20567298690437e-05
-2.0517178461584e-05
-1.90079842363703e-05
-4.28123358910174e-06
-1.94842297405138e-05
-4.95844248949967e-06
-3.53572998798283e-05
-9.32841467208132e-06
-1.21825075346121e-05
1.64741483776739e-06
3.12729491476229e-06
-1.30531808971042e-05
-4.98180244176585e-07
-8.9820416774476e-06
2.09925950059791e-06
-2.40937634431589e-05
6.08039603700111e-07
-3.70966631623117e-06
-1.02392706364137e-05
-2.53265226718298e-05
-2.47584164388302e-05
-1.22515404506425e-05
1.0124718685299e-05
2.80935461590608e-06
-2.52530985150747e-05
-3.03493463109026e-05
-2.71091084906518e-07
-1.43152630928018e-05
-3.71811165918918e-05
-7.76379366262075e-06
-2.29714600830972e-05
-3.55376972922089e-05
-2.0864694983965e-05
-1.81386549810673e-05
-2.35835967039218e-05
-1.91485491377762e-05
-2.98201898364359e-05
-2.03522013582738e-05
-3.35969703292701e-05
-2.88279219791669e-05
-7.40929967557664e-06
-2.5964674415366e-05
-2.14926152515557e-05
-1.60905098865962e-05
-2.07584513197368e-05
-3.32758606190746e-05
-7.11283150282859e-06
-3.0556443621426e-05
-3.35743451345052e-05
-2.86152451568617e-05
-3.08147032928157e-05
-8.11969221510974e-06
-5.7981874769357e-06
-3.8102537874234e-05
-2.29614013392535e-05
-3.86006864502983e-05
-2.35639704844182e-05
-1.642249933232e-05
-1.50654435424691e-06
-3.04173226819802e-05
-2.21344716348622e-05
-1.20050987061584e-05
-2.30889994064125e-05
-1.01668508968929e-05
-2.51857128508862e-05
-6.11641076257928e-06
-2.82012075566222e-05
-9.91577138901834e-06
-3.83791691780172e-06
-2.53501613405701e-05
-1.26898654712484e-05
-3.08523404481004e-05
-9.95059207236622e-06
1.68055968343381e-05
-4.21784337160791e-06
-1.184789817423e-05
9.34925635555432e-06
-2.3776948249527e-05
-1.58202242748837e-05
-1.41777686651033e-05
-1.39346380011131e-05
-5.88932187761021e-06
6.26817790888921e-06
-1.21933754941625e-05
-2.58363181695373e-05
-1.88894814995499e-05
-1.92108552811556e-05
-9.25959208842077e-06
-2.50730900999418e-06
-2.39754272006482e-05
-1.18378389278579e-05
9.30566206722132e-06
-4.64529397352876e-06
-5.70476154441888e-06
-4.29972803743408e-06
-7.73414576565982e-06
-2.79002083815132e-05
-7.89923212050081e-06
-1.78728684869929e-05
-2.8649769960682e-05
-1.20569887447072e-05
-1.3995086278367e-05
-1.33721252609984e-05
-1.5838630636352e-05
-3.23988250007735e-06
-1.55015588812221e-05
-1.96601166721171e-05
-1.91862028786609e-05
-1.74783851971621e-05
-2.89232320208778e-05
-2.80275402024789e-05
-2.17116260931644e-05
-2.8987737687557e-05
-3.73873479293237e-05
-3.07676482369957e-05
-1.03114328934795e-05
-1.2656461901508e-05
-1.61465840290024e-06
-1.76840776828229e-05
-3.48017029867703e-05
-1.63564192863005e-05
-1.68022590084809e-05
-2.02731195088559e-05
-9.05256770583924e-06
-1.71810322669625e-05
-2.66206224697223e-05
-7.58758981383744e-06
-2.28155283317051e-05
-3.21647636403515e-05
-1.06599080085555e-05
-1.67618046287956e-05
-1.05008830880778e-05
-1.29320292760806e-05
-1.50834486944686e-05
-1.6834716951006e-05
-5.51182474604405e-06
-2.57675169332887e-05
-7.05826239939257e-06
3.94667835955686e-06
-3.10062445965971e-06
-3.16015483938565e-05
-1.91410574232077e-05
-1.0114964259562e-05
-2.50418425868297e-06
-6.04772924054678e-08
-1.70781939722539e-05
-3.05866494891009e-06
-1.50330124368062e-05
-3.3888135538995e-05
-1.15151829347289e-05
-4.49801210296881e-06
-1.99172110521367e-05
-2.12355650112562e-05
-1.88841737648001e-05
-1.36553240205515e-05
-9.50910518411187e-06
-1.73627180431674e-06
-7.03230630359531e-06
-2.37375630259535e-05
-8.69524364878451e-06
-1.73339482762467e-05
-2.26259775295588e-05
-1.00235052848002e-05
-1.42476767691794e-05
-2.39862867363662e-05
-2.09738666956803e-05
-1.58665111857931e-05
5.51935295329249e-06
-1.23602582206432e-05
-3.30346186597333e-05
1.74389405883848e-06
-4.00119364751082e-06
-1.9704729523749e-05
-2.56166502068012e-05
-1.54383015050048e-05
-4.79469441076094e-06
-2.33583714686833e-05
-2.12439563166355e-05
-2.2703822561023e-05
-1.43593980779225e-05
-1.50387594185485e-05
-1.76131133840964e-05
-1.7667045376659e-05
-1.7199754977461e-05
1.55932804392637e-05
-7.72731256643678e-06
-1.42761137078614e-05
-1.07328392210291e-05
-3.08451665627172e-06
-2.10089807052802e-05
-1.44854233941269e-05
-1.65965982503626e-05
-2.33376681849724e-05
-1.26113578040268e-05
-1.52776195130813e-05
-1.15731080294891e-05
-2.25171526661891e-05
-1.10492682112698e-05
-2.35845224340997e-05
-4.33370028041033e-05
-3.65768186914712e-06
-3.00469282676192e-05
-2.77788155105592e-05
-2.44513756946439e-05
-2.82284280150197e-05
-1.71491191180268e-05
-1.71353937222256e-05
-3.37943134341392e-05
-2.95380619048573e-05
-1.37591757593147e-05
2.31980425211935e-06
-2.09930999793843e-05
-1.48729656981232e-05
-1.92388185028785e-05
-2.07770590515444e-05
-2.18891196577242e-05
-1.5912022893493e-05
-1.58274823873706e-05
-5.25205468928287e-06
-1.54578555925251e-05
-8.86492983561448e-06
-9.79114636222699e-06
-9.73240971433819e-06
-2.57180359161857e-05
-3.05640981596184e-05
-1.37750225380549e-05
-7.67846017927463e-06
-1.0277078128036e-05
-1.82403799428939e-05
-3.88673235829828e-06
-5.14835559830792e-06
4.03271004677694e-06
-4.64955316190822e-06
-3.22767356614047e-05
-1.63134779385397e-05
-1.07633230855935e-05
-3.75880908208875e-05
5.39509036719379e-06
4.20184365382589e-07
-1.75088195740472e-05
-2.45832889494956e-05
-2.5545719327376e-05
-1.72069451977045e-05
-4.35735478145224e-06
7.25200541831397e-07
-7.88333823048632e-06
3.76406999913993e-06
-1.20497807927785e-05
-1.65316656763675e-05
-2.30398911570468e-05
-7.39613027188978e-06
-2.04197262536895e-05
-1.0485931433211e-05
4.30591171109973e-06
-3.38805049361181e-05
1.63332613727952e-06
-1.49791862503912e-05
-2.57307310149658e-05
1.56897423006585e-06
-5.99926267446127e-06
-2.98249019691614e-05
-4.17329209750671e-05
-2.09184499920864e-05
-1.83974873993967e-05
-3.5503429544569e-05
-2.94182717778676e-05
-2.4340130753135e-05
-2.05231159914e-05
-1.5333341808706e-05
-1.68725837640818e-05
-1.61583207388484e-05
-1.76303518608481e-05
-1.56050470867039e-05
-2.98981397144835e-05
-1.73278156950107e-05
-2.47766294452938e-05
-2.30438214534339e-05
-3.17475111897531e-05
-1.42873064222395e-05
-1.11165867335141e-05
-1.40426928554395e-06
-2.03326398418091e-05
-1.89159936966023e-05
-2.25656359295711e-06
-2.52487134792449e-05
-2.191870862557e-05
-1.32142208623652e-05
-1.90810126023585e-05
-2.62470978987716e-06
-3.82230362607954e-05
-2.3705461029235e-05
-2.9730635799582e-05
-1.30801006476288e-05
-9.75617220269917e-06
-1.85899380053225e-05
-1.22326256220936e-05
-1.57053507875886e-05
-2.23789974053706e-05
-9.49128928771167e-06
-1.10910615431156e-05
-2.21817719785473e-05
-1.60517301567906e-05
-2.86780484261959e-05
-1.87128738293485e-05
-3.40785624404129e-05
-2.59125519196834e-05
-1.83464999680096e-05
-1.83140670671583e-05
-8.75010405640897e-06
-5.90452732891622e-06
-6.83090700514978e-06
-2.67625033366258e-05
-2.4869555272585e-05
-1.37117341270311e-05
-1.26042369267871e-05
-9.96406705777448e-06
-2.39431247480143e-05
1.03142795078073e-05
-2.26630855852079e-05
-1.28405848654832e-05
-1.4220509375728e-05
-1.20990668751786e-05
-1.32444450477467e-06
-2.89702952056857e-05
-2.05590694592896e-05
-1.16615442387729e-05
1.00396803607952e-05
4.32483594882624e-06
-1.40008676892115e-05
-7.68546264666501e-06
-2.19360866882961e-05
-2.80181632962256e-06
-2.07331666585867e-05
-2.36599472842709e-06
-1.20032847770473e-05
-1.13025452961167e-05
-1.33108480537381e-05
-1.70862284173441e-05
-6.17436582265506e-06
-2.00084252823391e-05
-3.22207061779952e-06
-2.02304717704486e-05
-1.16921975905273e-05
4.50462448886408e-06
-2.06535756017907e-05
-2.32112097816023e-05
-2.36101778772669e-05
-2.25939348349338e-05
-3.03326800597827e-05
-1.79925598251883e-05
-1.85318602705313e-05
-1.5878637734272e-05
-1.38241829265808e-05
-1.40926126100909e-05
-2.64439938419446e-05
-2.75079416810725e-05
-2.09001264541981e-05
-2.98700377519655e-05
-3.64030852910443e-05
-1.91033744941675e-05
-3.7861317867624e-05
-2.46231306911935e-05
-2.77291032463642e-05
-7.14863167821746e-06
-2.66244737346073e-05
-1.37273265565988e-05
-1.37276297093713e-05
-1.04305146573323e-05
-2.45927259501452e-05
-3.22907732852109e-05
-2.26209643606184e-05
-8.37537820279964e-06
-2.57609107097351e-05
-1.8383942827068e-05
-1.49983890028425e-05
-2.03105320628228e-05
1.78400102594443e-07
2.6718411381222e-06
-2.09757217550936e-05
3.43976170806916e-06
-2.58426529800319e-05
-3.83488773423375e-05
-1.33162328286086e-05
-2.26794971716176e-05
-6.89560356485127e-06
-2.99630506478472e-05
-2.07031558663028e-06
-2.05074278451963e-05
-1.22856517990269e-05
-9.96621954186316e-06
-2.75536553264493e-05
-1.83864074419696e-05
-7.7314060878753e-06
-1.0654962707237e-05
-1.24646019709172e-05
-1.89759154245969e-05
-1.29235625526172e-05
-5.84130148032319e-06
-2.71835556410397e-05
-2.36467985334631e-05
-1.59371511143099e-05
-4.27977886354928e-07
-3.57671469846365e-06
-1.51376888122675e-05
-1.17068981147775e-05
-3.93470640260558e-06
-4.38872614926152e-05
7.10071897905617e-07
-2.77721905301379e-05
-9.94681890322078e-06
-9.83889409691963e-06
-2.84987782665397e-05
-2.51589021166971e-05
-1.90334051967265e-05
-2.54657406662299e-05
-1.21403607399658e-05
-1.41377081165255e-05
-1.46434329184859e-05
-2.96475767868882e-05
-2.08746912629314e-05
-2.91995300241331e-05
9.60887584599432e-07
-1.66059152031162e-05
-1.18963208886822e-05
-6.4499549467557e-06
-1.60169523172271e-05
-1.98261408153929e-05
-2.99664016924454e-05
-2.9331815273056e-05
-1.12908853593028e-05
-2.38742387048014e-05
-2.99876288062063e-05
-1.97056525655889e-05
-1.3043843149537e-05
-2.3815191576884e-05
-1.8060243899379e-05
-3.7009067071229e-05
-1.53805139618412e-05
-1.35587404461711e-05
-2.78167313730478e-05
-2.3892598561122e-06
-1.57254334257981e-05
-1.4277684450165e-05
-1.14497711319614e-05
-1.57791212589329e-05
-2.49671522374604e-05
-2.27575593535458e-05
-2.71135571808712e-05
-2.98901896994327e-05
-1.53328008988533e-05
-2.73302927945789e-05
-1.17362740647667e-05
-2.34425933580132e-05
-2.09554303633168e-05
-1.43706889162874e-05
-2.15252539736991e-05
-1.41023222967479e-05
-2.03677069549371e-05
-2.25460633343496e-05
-2.514420304096e-05
-6.09465344749738e-06
-3.10345566134548e-05
-7.88942072465404e-06
-1.31499306958253e-05
-3.57710909176354e-05
7.08296333086039e-06
-2.32447556400163e-05
-2.25037534048364e-05
-2.70789360066932e-05
-1.6455186194424e-05
-1.51186867005475e-05
-1.85813866598197e-05
-2.31277639024273e-05
-1.25279277523126e-05
-2.40623975961907e-06
-1.62863356945925e-05
-9.62776246146916e-06
-6.91901403910108e-06
-1.93146625895511e-05
-1.62491541379669e-05
-1.39742076924392e-05
1.1024980114393e-05
-3.02247071385694e-05
-1.06059464361007e-05
-3.85814688413622e-06
-4.04911739316307e-06
-1.14969595624008e-05
5.60861991893918e-06
-1.48122941505568e-05
-1.45838319947934e-05
-2.62125037133973e-05
-2.16653807590863e-05
-1.04432937049674e-05
-5.55475741690319e-07
-1.4943438664956e-05
-2.07031478252536e-05
-2.00104663926208e-05
-5.84588521076672e-06
-2.17076035404607e-05
6.69380769908657e-07
-1.80071738134433e-05
-2.2694217806779e-06
-2.96833271426164e-05
-3.4910056971487e-05
-1.72987077141399e-05
-5.8528614873024e-06
-1.60071293902136e-05
-3.05130132639865e-05
-2.88896031521724e-06
-2.07608272583361e-05
-1.52662277943493e-05
-2.98717200400594e-05
-3.62836223161175e-05
-3.20734533106071e-05
-1.57464186023001e-05
-1.77490319757099e-05
1.2295488650252e-07
-1.38009658859995e-05
-4.06232635753946e-06
-1.24520199790521e-05
-8.58673576200243e-06
-1.32294137886387e-05
-2.57541632709318e-05
-3.41315040310577e-05
-2.12377413562185e-05
-1.02452680515955e-05
-2.63797426046753e-05
-2.675920335818e-05
-2.50693315062427e-05
-2.35444108597297e-05
-1.0308538572097e-05
-6.26130773524568e-06
-3.44984693273409e-05
-1.16569857956528e-05
-9.97982017992736e-06
-1.38553774700506e-05
-3.33658787250776e-05
-2.71070731396646e-05
-1.3280654339661e-06
-2.28771105385348e-05
-3.84008127250182e-05
-2.33188631200544e-05
-2.41601094519366e-05
-3.04959290942628e-06
-2.54389993036136e-05
-2.27646000055275e-05
-3.02410795599084e-05
-1.64152474763813e-05
-1.81303938155993e-05
9.4038038588179e-06
-1.32707323106438e-05
-1.07197046141241e-05
-4.05846147492884e-06
6.87247001791959e-06
-1.3769971138163e-05
-8.16302475286669e-06
2.2042771794953e-06
-1.16812551723971e-05
-7.88981843942744e-06
-4.68151310297443e-06
-3.43792628877852e-06
3.91121331174246e-06
-2.78169478904207e-05
7.89715462012308e-06
1.59401305851597e-05
-1.39072398602197e-05
-6.2983097663781e-06
-1.13172053522985e-05
-4.01309956126888e-06
-7.52870986074608e-06
-1.78572745216874e-05
-1.16718610997682e-05
-2.94628406489519e-05
-1.75716826566157e-05
-1.56404326467682e-05
2.49673260781581e-06
1.31699814258561e-07
-2.31935700905255e-05
-5.47543370740934e-06
-2.53866424058714e-05
-1.54482795100673e-05
-2.77929925885667e-05
-1.30274459769088e-05
-1.20621665615807e-05
-1.01909996715977e-05
-1.41739944916442e-05
5.84348911404858e-07
-2.01824997882702e-05
-1.13792412111163e-05
-1.88927931130782e-05
-5.72462545145918e-06
-1.41407739411368e-05
-1.59588660910928e-05
-2.17341449443834e-05
-1.84438176326624e-05
-3.72849934788365e-05
-2.43798981255447e-05
-3.56686799143113e-05
-3.65585733222182e-05
-4.32840594324852e-05
8.73990048888822e-07
-1.96118128876711e-05
-2.18232810876744e-07
-1.93745415638507e-05
-2.25466514951673e-05
-2.01092194503352e-05
-1.20375389987937e-06
-2.451532074893e-05
-1.80183254813517e-05
-1.48752785003852e-05
-3.36286335056545e-05
-2.15194891332255e-05
-2.09402473407164e-05
-1.3056802486297e-05
-1.56589133822876e-05
-2.95240633300813e-05
-2.39953104068173e-05
-9.11154875948045e-06
-1.8843102403885e-05
-1.72963355489504e-05
-1.0938622244657e-05
-2.09873660867763e-05
-2.28754297543225e-05
-7.38716062635662e-06
-1.5566566066866e-05
-3.45424471275001e-05
-1.05017708008326e-05
-1.30163511862931e-05
-2.37275997678771e-05
-1.21355794128527e-05
-1.23212133192378e-05
-5.92001593341085e-06
-6.22123484949103e-06
-9.99304372018015e-06
-1.11571051404829e-05
-2.07929172161685e-05
-2.1694352274081e-05
-5.8999054912965e-06
-3.49309575582944e-05
1.77913213236432e-06
-9.5328393502002e-07
-1.47291422720643e-05
-1.24102833718928e-05
-1.38286220389765e-05
-2.04413815450081e-06
-6.88809779606473e-06
-1.67113745627815e-05
-1.18637388800752e-05
-3.45610724853897e-05
-2.4359140291931e-06
-2.71116066931967e-06
-1.30482138106274e-05
-1.68254128363833e-06
-2.15689027501094e-05
-2.331869855362e-05
-8.4833315609542e-06
-1.03160416279855e-05
-9.11862798047599e-06
-4.78982927762405e-06
-1.61304615311775e-05
-1.81841224036716e-05
-2.09202326787039e-05
-1.95294048881477e-05
-5.75569850878566e-06
-1.33475244597086e-05
-5.7311070669769e-06
-1.99618407322265e-05
-2.46982062335094e-05
-2.16359703386716e-05
-2.24564381815396e-05
-1.70634029991443e-05
-4.0856282819398e-06
-2.01406163743312e-05
-1.17853934885349e-05
-4.12482832042532e-05
-7.67852768857595e-06
-8.19364740065466e-06
-2.05320374932391e-05
-2.73897298537149e-05
-1.80441332354297e-05
-2.57843463771157e-05
-2.73432335536938e-05
-1.94367541804889e-05
-1.6785228838584e-05
-1.18405228164572e-05
-2.19526711896907e-05
-1.26181095044959e-05
-2.14460592291295e-05
-2.01608224975247e-05
-1.94526712927082e-05
-1.40680157298326e-05
-2.3178255752875e-05
-2.71686738708896e-05
-2.68182709707359e-05
-1.16939824307023e-05
-1.82041901777804e-05
8.54370129626829e-06
-2.49067356715175e-05
-4.28209116221918e-05
-1.04738850919071e-05
-1.43784157314044e-05
-1.57661419609899e-05
-2.27430994638421e-05
-3.18582379048416e-05
-9.1537835075014e-06
-2.78521456478341e-05
-2.23889815527377e-05
-3.47904653499641e-06
-1.65596582777454e-05
-1.5278796231375e-05
-3.29011233757473e-05
-1.50721590757073e-05
-2.20293853167435e-05
-2.40064290146283e-05
-1.93734158690992e-05
-1.47898732981272e-05
-6.62136791042731e-06
-3.68642810293057e-06
-5.00007393520936e-07
-2.20864913659642e-05
5.73617279609086e-06
-1.3221688324305e-05
-3.14730273308281e-05
-2.58604565404303e-05
-1.48896218046093e-05
-2.10263723911112e-05
-1.55726991607611e-05
1.95293988499649e-07
1.17861109262368e-05
-6.26696565478318e-06
-1.73497059015599e-05
-2.72779121099713e-05
-1.58287780667049e-05
5.74493330059434e-06
-1.87682758086773e-05
-9.43858844738488e-06
1.23954151260093e-06
-7.18491497328969e-06
3.62836213768666e-06
-1.10712428956872e-05
-2.54499022029616e-05
-1.35174891478471e-06
-1.30646247875655e-05
-7.37823401027213e-06
-3.1332683060016e-05
-6.74657110207688e-06
-1.2865050720251e-05
-3.48847596990263e-05
-3.56932987707892e-05
-5.36330753419334e-06
-2.43521858190207e-05
-7.24798669383882e-07
-7.01136634991199e-06
-3.47360470173349e-05
-2.47535534376916e-05
-1.99949879685614e-05
-3.30618506065995e-06
-2.65355333198201e-05
2.10755037113225e-08
-2.02762651426351e-05
-1.51327151145011e-05
-4.24326592650616e-06
-9.25435989278004e-06
-1.8273038872034e-05
-8.66901305455858e-06
-2.36139586616511e-05
-3.3520064498554e-05
-1.38357297342647e-05
-1.9701859765056e-05
-1.45004240776578e-05
-2.78566556922995e-05
-3.22082726420342e-05
-1.48452179814721e-05
-2.66826222869608e-05
-1.64455594410626e-05
-1.37209343337855e-05
-1.49807249195094e-05
-2.44368403622354e-05
-3.97494032179326e-05
-7.67492588145336e-06
-1.05921877615797e-05
-2.51960469967395e-06
-6.48149313899976e-06
-1.63903189537974e-05
-1.43543886015839e-05
-2.08019041081667e-05
-2.47377401299891e-05
-2.99959178679661e-06
-3.35034529762325e-05
-3.99634200418224e-05
-1.35567847990874e-05
-2.48202918698946e-05
-1.04195895804379e-05
-7.98054972540025e-06
-1.72990406455228e-05
-4.96064490510027e-06
2.93724518355741e-06
1.31348544851655e-06
-2.0374729085905e-05
-1.36279100979896e-05
-2.7485633573532e-05
-1.29640569879596e-05
-7.70974886606317e-06
-1.32976739417568e-05
-3.39829437516029e-06
-1.96219815865508e-05
-1.56843215641873e-05
-1.435397978313e-05
-8.78192646243988e-06
1.02838536375253e-06
-1.23560982099314e-05
-1.68934727217421e-05
-1.50809471148297e-05
-1.84009661445354e-05
-2.27021678087029e-05
-1.12400208154883e-05
-2.51716857956634e-05
-1.48465253404538e-05
-5.10049045321738e-06
-2.68003616055542e-05
-2.94276640635747e-05
-1.98607089987877e-05
-1.53894640941042e-05
-2.6285202126344e-05
-1.07719040757681e-05
-1.78315423057345e-05
-1.31561760171323e-05
-1.98615267222146e-05
-1.34023557009374e-05
-1.41905373653918e-05
1.67407997554097e-06
-1.73589641107022e-05
-2.55083757042862e-05
-2.74607482190465e-05
-3.11947384731881e-05
-2.70209409118859e-05
-2.43159603326892e-05
-4.30550894433906e-05
-2.43590454645844e-05
-2.91126925357206e-05
-2.92498247511408e-05
-1.57619518830747e-05
-2.00112913903167e-05
-1.66473556144588e-05
-2.44175090540974e-05
-2.02266818915338e-05
-1.12454237731722e-05
-8.04774275880647e-06
-3.46828413916381e-05
-1.52042314274635e-06
-2.93316753546848e-05
-2.03678100428925e-05
-1.79690074184571e-05
-1.8897559813694e-05
-1.04401121350977e-05
-2.7399970416198e-05
-1.64569910048704e-05
-3.10449580297174e-05
-1.51788271872939e-05
-1.83179335964066e-07
-2.96061277759495e-06
-2.2909710990538e-05
-1.61109141020706e-05
2.37291405484946e-06
-1.51916436439526e-05
-5.15764442221684e-06
-3.09800826861311e-05
-9.24310870739232e-06
-1.75696166990727e-05
-1.55458421040013e-05
-9.34519488326915e-06
3.92778730795606e-07
-3.78938910803324e-05
-2.32629470838464e-05
-3.5863407388205e-06
-1.48788937594354e-05
-5.77318947735392e-06
-2.33184328392381e-05
-2.19502783722421e-05
-1.49014622478376e-05
-8.01358057779366e-06
7.30670416742322e-06
-1.01811752815429e-05
-6.08724275385266e-06
-1.96771683849983e-06
-1.55822923675457e-05
8.78147930739851e-06
-1.99547873764873e-05
-7.46423755984067e-06
-1.26119434808157e-06
-3.54615668006453e-05
-6.22053792056725e-06
-1.00264091552409e-05
-2.76601756207817e-05
-6.77536793974544e-06
1.29177880463032e-06
-1.15954960790077e-05
-6.66051204889806e-06
-6.6697226237328e-06
-9.46944370691843e-06
-2.9581148499159e-05
-2.4023945895579e-05
-1.47854086787622e-05
-1.87652995638599e-05
-1.64670302115501e-06
-2.63970262242624e-05
-1.99703575931553e-05
-1.77608306247391e-05
-1.85621869322228e-05
-8.95628077448926e-06
-2.0204735946969e-05
-3.12746787602633e-06
-2.60000206502403e-06
-1.41734749439782e-05
-2.50879087779123e-05
-7.28541966341114e-06
-1.33585855799909e-05
-3.38261485105227e-05
-2.33422084959009e-05
-1.33816156569417e-05
-1.02616289383338e-05
-2.81117956724543e-05
-1.85833848313101e-05
-1.019264032288e-05
-2.80265057999173e-05
-5.84290808766964e-05
-1.77916140249807e-05
-3.96425130542329e-05
-1.10567850239369e-05
-5.7796943388534e-06
-1.8402058868378e-05
-1.48271992322832e-05
-1.79279002445235e-05
-3.41798456650413e-05
-1.74113330661108e-05
-8.78586182666341e-06
-1.54931850971691e-05
-8.20532429060293e-06
-2.6109781266703e-05
-2.16808511174181e-05
-7.33327613775691e-06
-1.78053406160166e-05
-2.82015095890734e-05
-1.62063703609754e-05
-2.14071175609412e-05
-1.86548497065889e-05
-1.92292863842402e-05
-1.17353581277362e-05
-2.31837852128775e-05
-2.09741466479051e-05
-8.27964567646597e-06
-1.96676471834932e-05
-1.71371837967841e-05
-9.72540830755022e-06
-2.34404954710387e-05
-2.12251723684621e-05
-1.59943437699194e-05
-3.45586220933114e-06
-1.33433648186708e-05
-8.73920756223949e-06
2.44763250559416e-06
-2.76702915962049e-05
-4.12995056902267e-06
-7.48769390747301e-06
-2.14319805024513e-05
-1.51483667831435e-05
-2.09045729960123e-06
-2.16711297435482e-05
-9.83174457995749e-06
-1.94015000943515e-05
-5.02989572513369e-06
-1.15705703825027e-05
-1.59476422660492e-05
-8.64889502741393e-06
-1.5605326767822e-05
-2.52204270024564e-05
-6.09731925654736e-06
-2.0914246900815e-05
-1.20268907870295e-05
-6.58073283757509e-06
-1.70192362433979e-05
8.11887623512169e-06
-1.57676123129016e-05
-5.02943232008542e-06
-2.29876464899838e-05
-2.67888560459479e-05
-1.37604411627646e-05
-4.11481304467548e-06
-9.30129481900349e-06
-1.08151269767728e-05
-8.79883304343192e-06
4.55967620064392e-06
-1.82891111781015e-05
-3.79107081946436e-05
-6.20565059362462e-06
-2.82071709850029e-05
-2.59279748366312e-05
-1.19944585774096e-05
-1.26446156004355e-05
-1.85224205561431e-05
-2.45385879395953e-05
-1.65180979234688e-05
-8.31569813421056e-08
-1.10962477476605e-05
-1.82187447956318e-05
-2.34563429986853e-05
-2.11716975418772e-05
-4.31904988263864e-05
-4.04916406013251e-05
-2.80595877993015e-05
-2.58965122460365e-05
-2.25875572159316e-05
-2.62304792745504e-05
-3.27615153388281e-05
-3.2004353549037e-05
-3.1638355414704e-05
-1.21998438454369e-05
-3.95456279963495e-05
-2.6746095348444e-05
-9.16234768647393e-06
-1.59051469751264e-05
-1.23736987136806e-05
6.33211598314498e-06
-2.1180758040633e-05
-1.07391120360376e-05
7.51996992974305e-07
-1.63820358319057e-05
-1.98502692407782e-05
-2.10591596475252e-05
-1.9674876652106e-05
-2.84237277145642e-06
-2.23181249838093e-05
-1.74105219710189e-05
-1.5306850080648e-05
-8.76883172662735e-06
-2.59293884418057e-05
-1.32033941079507e-05
-1.30560896057511e-06
-5.04014941024237e-06
5.74951268885126e-06
-1.21473080851973e-05
-1.83211729442459e-05
-5.39499322011253e-06
-1.48569376751561e-05
1.49586375389398e-05
-9.06997912111485e-06
-1.6127403672189e-05
-3.55534028917105e-05
-2.33137002154644e-05
1.12286191633296e-06
-2.525830346727e-05
-3.12232095795598e-06
-1.02818909757504e-05
-3.82673288891967e-07
-2.45466615007183e-05
-6.94700140341495e-06
-5.83433817063797e-06
-5.31465211153248e-06
-1.91470194526298e-05
-3.14329457072216e-06
-4.48967277663928e-06
-2.92313334987566e-06
-1.09224978537205e-05
-1.55907491504203e-05
-1.34139398775446e-05
-9.50309225096685e-06
1.4289371559054e-06
-9.82004135561365e-07
6.34803383655273e-06
-1.02884221109627e-05
-3.14910823579486e-05
-4.02124808208e-06
-1.31632760900848e-05
-2.36901264400904e-05
-3.1182426287214e-07
-1.79262582072947e-05
-1.93340665102865e-05
-2.54860884492884e-05
-1.26725848111201e-05
-2.0984628019293e-05
-1.46753544202184e-05
3.08059604463307e-06
-3.03896922958308e-05
-1.09870439967259e-05
-7.51006628638105e-06
-1.79689076176862e-05
-1.6149171154439e-05
-1.86435330108371e-05
-8.37729654823781e-06
-2.2983290950415e-05
-1.15770082302489e-05
-2.1741052986038e-05
-1.76916432516768e-05
-1.98571444024889e-05
-2.29614335742528e-05
-4.74330035420031e-06
-4.35112819689314e-05
-1.63432490201118e-05
-2.84753931555796e-05
-2.72808608039333e-05
1.04189285077844e-05
-2.50213405495241e-05
-2.67235863814883e-05
-2.55246608354291e-05
-2.22564921724135e-05
-4.06543453609821e-05
-1.90489252172484e-05
-9.08296096615477e-06
-3.76101233721587e-05
-2.24027263435504e-05
-3.10316500821865e-07
-4.29157170824944e-06
-1.6867381624957e-06
-1.72324403346394e-05
-1.05236376810588e-05
-3.90905697189169e-06
-2.92933829931766e-05
1.60294137334352e-06
1.33835248293683e-07
-1.72774353984515e-06
-1.32743921030449e-05
1.69524267105045e-06
-1.26414456970867e-05
-6.9161176533342e-06
-3.32651144934867e-05
-1.83134737514659e-05
-1.20589486701978e-05
-2.21073158762378e-05
-1.67083886621953e-05
-6.47373838822181e-06
-2.32788925157816e-05
-2.7260556519606e-05
-6.96995435877391e-06
-8.7889164135848e-06
-1.03538309686436e-05
1.27132544171698e-05
-1.27495975704815e-05
-1.99620237918676e-05
-9.59338090891064e-06
-2.18544889239016e-05
-2.07295908384102e-05
-1.92311723136379e-05
-2.26335814979511e-05
7.03590621260673e-07
-2.13275706277546e-05
-8.54164143814175e-06
-2.29291682362427e-05
-2.91048058001099e-05
-2.01941387706099e-05
-1.70031313851681e-05
-4.30070304136064e-06
-4.41941914298094e-06
-2.9830821008104e-05
-1.9172519298585e-05
-2.1848998617392e-05
-1.47257818811043e-05
-5.07285561839549e-07
-4.45619407399503e-05
-1.91552232674001e-05
-1.78736323016636e-05
1.90761837613641e-06
-8.56142394209098e-06
-1.62707858526115e-05
-2.33057873136715e-05
-2.06022192040208e-05
-2.6945310454711e-05
-1.21705636323921e-05
-1.84341877349968e-05
-1.46315886380795e-05
-3.1757490822123e-05
-5.44011620165434e-06
-1.34855601689231e-05
-2.49362658318298e-05
-8.71566758712261e-06
-1.77238487160414e-05
-9.88176181568565e-06
-2.31207750519497e-05
-1.33689998993972e-05
-3.48424485623464e-05
-2.14078810625927e-05
3.6325637801206e-06
-9.52018332363345e-06
-1.72910103653083e-05
-1.49689584766489e-05
-1.30098765356726e-05
-3.53465714386727e-05
-2.00544832736737e-05
-1.43005194179053e-05
-1.61689787962617e-05
-3.02445560840773e-05
-1.53674856385717e-05
-9.00637484194264e-06
-1.65478043281887e-05
-1.52680434430728e-05
-2.32523837490011e-05
-3.31203307082494e-06
-1.27171220017655e-05
1.62485524653926e-07
-2.34138523348096e-05
-1.66713935449483e-05
-1.20710562331214e-05
-1.05504704275149e-05
-5.08074648777315e-06
1.82049150257147e-06
-7.89196849125142e-06
3.35531826431709e-06
-3.37300530842112e-06
-2.19439783730007e-05
-1.82994163870618e-05
-3.2120119965501e-05
-6.46053332627998e-06
-1.29712402149654e-05
2.88040473907044e-06
-4.82892221293103e-06
-2.08050628024559e-05
-1.91500229655718e-05
-1.16141432556471e-05
-3.3158539418845e-05
-1.05672992843133e-05
-6.64872724397996e-06
-8.81633318054847e-06
-2.00125023694744e-07
-5.86206180454941e-06
-1.97472669427328e-05
-1.18451670661223e-05
-3.32496322809147e-05
-3.65359087935788e-05
1.802001705732e-06
-1.59547152134502e-05
-4.49863298945355e-06
-1.3629197314266e-05
-3.32704756378143e-05
-3.31389779854197e-05
-2.08009911496384e-05
-3.45125527349848e-05
-2.86654434328537e-05
-1.56033199361402e-05
-3.03324170274063e-05
-1.13416286635638e-05
-7.229459169479e-06
-1.04255604987657e-05
-1.57599103369116e-05
-1.93566427703485e-05
-1.89285572119627e-05
2.90420272874194e-06
-2.03861517411197e-05
-1.2461875708507e-05
-3.01929920200782e-05
-1.11332104249234e-05
-2.71424413250712e-05
-2.29227733505146e-05
-2.59857784350551e-05
-4.20708251260123e-05
-4.62530245449255e-06
-2.1852733196286e-05
-2.1550426906349e-05
-8.23488338522049e-06
-2.21119544441806e-05
-7.11457857626954e-06
-7.04257849569534e-06
-8.65167308235546e-06
-2.16189053991244e-05
-3.59708926627384e-05
-1.94168502253251e-05
-1.90269997205486e-05
-8.37135280875166e-06
-1.28374707114739e-05
5.92451795861944e-06
-5.46449191115711e-06
-3.8962795542786e-05
-8.26624956102508e-06
-3.04340791476195e-05
-1.47314037293898e-05
-1.45405950986214e-05
-1.52766703860203e-05
-2.24941901954196e-06
-2.95334081539107e-05
-1.95135692900721e-05
1.05296690808821e-05
-2.41518142500804e-05
1.91316559667489e-06
-1.47444666141857e-06
-1.79247327435376e-05
-5.68213002646385e-06
-1.48304490259401e-05
-1.51891298622185e-05
-1.37075222325737e-06
-2.31107342593177e-05
-1.96197959738414e-05
-1.49036495049738e-05
-1.68411838889904e-05
-1.57717278434673e-06
-1.7521952101028e-05
-1.327595116972e-06
-1.70581093627035e-05
-1.59925268688305e-05
-6.54275154351415e-06
-6.27029504414835e-06
-1.21973198004104e-05
-2.70310543140423e-05
-2.63320795109692e-05
-2.1546925012459e-05
-1.76277805756685e-05
-2.24199047164833e-05
-7.61983530037291e-06
-1.98347175284538e-05
-9.23049726676791e-06
-1.97504090672728e-05
-9.79998884199584e-06
-2.93141749520875e-05
-2.69232611880415e-05
-2.98140155213945e-06
-1.9485680178475e-05
-9.37326132049395e-06
-2.5089266613405e-05
-1.17241008340348e-05
-2.30037016595947e-05
-3.1615915612825e-05
-2.83941986199741e-05
-1.42679480632321e-05
-1.35474325181114e-05
-2.24212640725081e-05
-1.94634234809567e-05
-3.72640701252557e-05
6.58677558151067e-06
-2.28070999675842e-05
-2.2597041755551e-05
-5.4446939646957e-06
-4.88932576052809e-06
-2.90476093544214e-05
-1.10302304165076e-05
-7.44816588547583e-06
2.50223641182615e-06
-2.33289549470466e-05
-7.34512545259407e-06
-2.41755731874931e-05
-1.5174421671777e-05
-7.81056138805782e-06
-3.74199875596992e-05
-1.7205165803882e-05
-1.89448294793671e-05
-8.2157038481438e-06
7.3237925134657e-06
-3.18111223827462e-05
-1.79848325593023e-05
-2.25466189836418e-05
-1.47910283734348e-05
-1.16332802421116e-05
-2.4235491990191e-05
-1.37221660390279e-05
-2.38879092289927e-05
-2.09098973580149e-05
1.16767663397931e-05
-3.3425491992801e-06
-3.71668753489366e-06
-8.52934197222618e-06
-2.02969649826602e-05
-6.10103568039148e-06
-4.93338505500947e-06
-1.34882263775069e-05
-2.76531342643765e-06
-1.08617904736897e-05
-1.01329470747105e-05
-1.55104450643734e-05
-1.0328798228089e-05
-2.59770146772973e-05
-1.98345807646375e-05
-1.05169785731782e-05
-2.62681619495395e-05
3.69087507646311e-06
-8.15680761495886e-06
-8.41114999958819e-06
-2.64292993987873e-05
-5.62907433572366e-07
-3.54600767342618e-06
-8.82850526535463e-06
-6.96330315142962e-06
-3.19913100838418e-06
-1.29821669649534e-05
6.10403742039002e-06
-9.62446034422258e-06
-2.18725796780599e-05
-9.93500948391408e-06
-3.01736784282901e-05
-2.11471110811053e-05
8.57311941324251e-06
-1.83388759720484e-06
-1.06593870771052e-05
-6.64079808662666e-06
-2.11410360993299e-05
-1.51326458443956e-05
-2.42886985738685e-05
-1.37067551070283e-05
-1.1909870299163e-05
-1.46359860429133e-05
-2.09296800098315e-05
2.37441427502292e-06
-2.2822133188828e-05
-1.70305350831759e-05
-1.48775226702008e-06
-5.621792776009e-06
-2.3151977008088e-05
-3.24761453734783e-05
-1.57262273045964e-05
-3.1458095945103e-05
-1.75346766318076e-05
-1.42750399639029e-05
-1.86887311085674e-05
-2.49900638593456e-05
-2.36365825243929e-05
-2.740505736412e-05
-1.77495568029883e-05
-2.34791885761293e-05
-2.37040491842672e-05
-2.13919469777388e-06
-1.11095865780237e-05
-1.63814700013399e-05
-2.82185948173745e-06
-1.77830338799086e-05
-2.928517671836e-05
-3.01116527435041e-05
-2.10632331309497e-06
-2.35951069065339e-05
2.61344532502511e-06
-4.28597126741948e-06
-1.76929027453334e-05
-6.66033591291919e-06
-3.40837434553248e-06
-2.0319726804623e-05
5.35787814879097e-06
-1.57257163005458e-05
-1.7949768304808e-05
-8.74227257147657e-06
-2.57196763911501e-06
-6.50325440433441e-06
-2.20373172628872e-05
-7.41048347456746e-06
9.54723776626084e-06
-1.87510145365026e-05
-2.50239340214456e-05
-9.20237256749344e-06
-8.9383782031272e-06
-1.82441476873866e-05
7.88600610273111e-07
1.7213122140126e-05
-4.36145484496205e-06
-2.24722131216215e-05
-4.00008887697935e-06
-4.25014532982004e-06
-2.51096811352352e-05
-2.44639906935438e-05
1.13969997237026e-06
-7.01399485515863e-06
-4.07844444965776e-07
-1.5553307694191e-05
-9.56527562143084e-06
-9.68560165960643e-06
-2.27219327475514e-05
-5.23692044048345e-06
-8.76545265015252e-06
-3.43148434852395e-06
-2.88108415386941e-05
-1.72235465163403e-05
-1.65411136650276e-05
-2.21317948176084e-05
-2.93929171034833e-06
-2.31033122040476e-06
-1.05694076773124e-06
-2.15891606547685e-05
-4.27048120939004e-06
-1.61221471604421e-05
-1.69684434118593e-05
-3.3623877309553e-05
-7.34619031818557e-06
-7.58276308261068e-06
-1.95435380089327e-05
-1.81522668338495e-05
-3.4358905537683e-05
-1.97938630362003e-05
-3.11741967192841e-05
-1.61811118862512e-05
-3.81347639395985e-05
-2.24212522625819e-05
-3.05551722189179e-05
-3.46911830830352e-05
-1.17336748648307e-05
-3.53155630855253e-05
-2.70340700876993e-05
-1.12576596029973e-05
-1.32473674546046e-05
-1.68657613973196e-05
-1.75970707808712e-05
-1.86854773096294e-05
-1.02078616115076e-05
-2.8240836821256e-05
-2.39656435539482e-05
-3.16742141206637e-05
-2.83897907669081e-05
-1.71975266636401e-05
-1.38467485770743e-05
-1.87061812844e-05
2.42133734567412e-06
-1.70705046929985e-05
-1.90880957021099e-06
-2.45855497437437e-05
-2.24229377945579e-05
-1.57673641145695e-06
-1.76128066537749e-06
-1.81261123210786e-05
-1.78135051139762e-05
-2.92432249321973e-05
-8.40152576225652e-06
-1.38188472987988e-05
-8.53468437549868e-06
-1.28968345686023e-05
7.28975809457552e-06
-1.93820188826493e-05
-1.20397196671949e-05
9.53906992718724e-06
1.28996620803923e-05
-5.61231905951729e-07
-1.34745331808827e-05
-2.35684500179726e-05
-1.36615488314434e-05
-1.51707484619983e-05
-1.48945819971348e-05
-8.51526934192268e-06
-1.03238073983371e-05
-2.69483252319559e-05
-2.84863095001432e-06
-1.73991511747705e-05
-1.98876376327643e-05
-1.33621508029819e-05
-1.32730416063361e-05
-3.66234692399479e-06
-6.16691451299621e-06
-4.62602944686154e-06
-2.20424336594536e-05
-1.45878936332938e-05
-1.60522629730049e-05
-2.22573791174654e-05
-2.1480881783259e-05
2.68892688804341e-06
-2.1985511173287e-05
-5.54316305938244e-06
-5.38975679799592e-06
-1.80140122799657e-05
-3.21352995124424e-05
-2.9037339020646e-06
-1.1965958212624e-05
-1.26367252728367e-05
-1.14271503297011e-05
-1.82501265851509e-05
-1.83788154904103e-05
-2.26173007283409e-05
-2.33942289644282e-05
-6.06231180744371e-06
-8.41611635415652e-07
-1.24519729709647e-05
4.38989054281101e-06
-2.35531752595937e-05
-1.0184543425249e-05
-3.12962688522695e-05
-2.25110884548486e-05
-1.17981741536125e-05
-7.33612596668425e-06
-1.98852063401954e-05
-2.09145738327387e-05
-2.04256673951153e-05
-1.84928916945456e-05
-1.28432425994911e-05
-1.41245932683531e-05
-2.70351949200718e-05
-2.39997695751219e-05
-1.44701750301611e-05
-4.64954989615254e-06
-1.8808291692955e-05
-4.06225659690365e-05
-1.44121740370003e-05
-7.55909231167469e-06
-2.09535959373787e-05
-1.60644323600473e-05
-1.21716532037999e-05
-1.06286075913816e-05
-1.37484161259044e-05
-1.59040734795986e-05
6.404317533328e-06
-1.33229034539459e-06
-1.72295074453728e-05
-1.66226166578226e-05
-9.00045548823586e-06
-6.70383502570252e-06
-4.88170086776859e-06
-3.1225477440107e-06
-1.54690656918551e-05
-2.27110348480398e-05
-6.80808842230511e-06
-2.64231937390298e-05
-1.81032745678271e-05
-2.17843150806678e-06
-2.0097038837816e-05
-1.06572974424881e-05
-2.58444601902202e-06
-2.39919179779731e-05
9.38700520412583e-06
4.83990054266873e-06
-1.43864564343544e-05
-3.21560123232531e-05
1.03559471994588e-05
-2.12236370230342e-05
-1.37390809948157e-05
-2.50690316812934e-05
-1.09386920539685e-05
-1.91613461232591e-05
-1.3469391883775e-05
-6.54560654776887e-06
-1.14902539481308e-06
-2.51899478498777e-05
-2.73971810040592e-05
-3.19491073025188e-05
-1.6963955955352e-05
-1.11729345722209e-05
-2.14174401101222e-05
-2.10975202944345e-05
7.22833795444494e-06
-1.28606586553405e-05
-3.59939559453204e-05
-2.80493081276691e-05
-1.94468617354554e-05
-1.70693613020834e-05
-1.66951903764085e-05
-3.89127273566602e-05
-1.42491240873909e-05
-1.55061427392415e-05
-1.55786602458024e-05
-9.54043812654066e-06
-2.9552926493546e-05
-8.70485791587558e-06
-1.29018662423944e-05
-3.40168884140794e-05
-1.14253898840832e-05
-3.08034744341061e-05
-7.65684654304072e-06
-2.71254907330703e-05
-2.61297283983116e-05
-3.07626103093095e-05
-1.55469738193888e-05
-1.66791296473794e-05
-7.14253561689325e-07
-2.79464413151606e-05
-1.97637581911459e-05
-5.84114929872704e-06
-5.38156963502491e-06
-1.47178900082563e-05
2.04064725675152e-05
-6.74621363567281e-06
-1.13333409994923e-05
-2.58719004772282e-05
-3.23649910271825e-05
-2.04835018665862e-05
-1.13675337635055e-05
-2.2702791506257e-05
-2.42421445022334e-05
-3.69422262600331e-06
-8.00536899535998e-06
-1.01398092286469e-05
-6.52328489353411e-06
-3.88359506547402e-06
-2.46062315003424e-05
-1.39281462269409e-05
-1.9700237977127e-05
-7.36493208474799e-06
-1.10008332749828e-05
-1.72727921333696e-06
-1.996301434062e-05
-1.87391413128665e-05
-9.13404107729597e-06
-1.99261811899526e-05
-2.15526606611826e-05
-1.33457413494575e-05
-1.67772929293168e-05
-1.79863214316054e-05
-1.66446378171345e-05
-1.90504485509893e-05
-5.04510767508242e-06
-1.70946779904422e-06
-1.82850890103403e-05
-1.95023547480903e-05
-2.41348278554199e-05
-2.11452522759854e-05
-1.8518645146504e-05
-2.52992984611726e-05
-2.06233159783376e-05
-1.33947778398546e-05
-6.83004133764932e-06
-1.83361319585579e-05
7.21474105457842e-07
-1.98612830569834e-06
-9.73712125431709e-06
-2.0859259092464e-05
-8.92947790357408e-06
-2.14631522776462e-05
-2.03190455778347e-05
-2.77385978258769e-05
-8.46701408209708e-06
1.01592464784557e-06
-3.55214952614276e-05
-3.37353552247182e-05
-1.80637064515612e-05
-1.25559358557615e-05
-1.51275285466405e-05
-4.04597830392154e-05
-5.35272231386099e-06
-1.51385368914748e-05
-2.78207124769969e-05
-3.10261298320454e-05
-1.18507342882239e-05
-2.70453700159201e-05
-1.74376587862546e-05
-2.45333185028888e-05
-1.95276063707607e-05
-1.33318105811159e-05
-2.88922879123963e-05
-1.4598682733401e-05
-2.66972754349678e-05
-2.14765976156814e-05
-2.9440004133135e-05
-4.09694489538791e-06
-1.81572837497452e-05
-1.65516635430975e-05
-3.89255746253963e-05
-4.83089384603814e-06
-8.80426698296018e-06
-2.9700461718906e-05
5.07536039733251e-06
-1.30025146088025e-05
-2.61041574978579e-05
-3.27843772170895e-05
-6.44645282067503e-06
-2.28823880963668e-05
-3.00165608211169e-05
-1.69753035424282e-05
-7.25436662923766e-06
-1.28551502450808e-05
-2.19902574451277e-05
-2.93000290984979e-05
-1.97089368335921e-05
-1.82406776674859e-05
-1.7723365752093e-05
-3.11447176365273e-05
-2.35258476941972e-05
-1.99026277868244e-06
-5.62858207626482e-06
-1.78424052482434e-05
-2.3846519347388e-06
2.08548912856376e-06
-1.85576734485378e-05
-1.41757093314492e-05
8.08187707709474e-07
-2.13567124567741e-05
3.16581373000175e-07
-1.51482372093915e-05
-2.82123335295764e-05
-4.0301822947209e-05
-6.9933547636085e-06
-2.45733580748283e-05
-2.28386239593723e-05
-1.31206259691099e-05
-8.38940927443167e-06
-1.89143517015525e-06
-3.06783591536483e-06
-8.65351101381061e-07
-7.73507468077687e-06
8.71951291885435e-06
-1.3988618973362e-05
-8.23530343294349e-06
-1.35843811298995e-05
-1.02744690495713e-05
-1.75276279082305e-05
-2.83963092481257e-05
-2.67353943138568e-05
-1.22723811909881e-05
-2.45422676702476e-06
-2.98580880680591e-05
-1.24053240969905e-05
-1.22670308682811e-05
-5.55703234541814e-06
-1.7484269614289e-05
-5.20385615077675e-06
-1.55446068795118e-05
-1.11001266863942e-05
-3.00652020077718e-05
-2.12619905806049e-05
-9.01284806855068e-06
-1.49468497171311e-05
-3.79347471988297e-05
-2.73040333255476e-05
-1.13997972073937e-05
-2.77174693258733e-06
-1.94605090994148e-06
-2.95035827951734e-05
-1.34141278604621e-05
-6.54714158061491e-06
-1.18476854414545e-05
-1.34844607861329e-05
-1.2311414009745e-05
-2.75173846774047e-05
-1.43575300988333e-05
-1.92994402472798e-05
-2.01083673199911e-05
-3.35516428195228e-05
-1.5617376006142e-05
-1.29111275242789e-05
-3.34435384701883e-05
-8.35977123074143e-06
-6.74246061029815e-06
-2.67933055683202e-05
-1.68083147565908e-05
-2.74980394508494e-05
-2.10830507321088e-05
-3.5677705442742e-05
-2.14823364333924e-05
-1.56991488359861e-05
-3.13221883286148e-05
-1.892667182992e-05
-1.94899112841036e-05
-1.87415964495345e-05
-1.36866668270201e-05
-1.41204106003516e-06
-3.85552889101419e-05
-2.31411070296946e-05
-1.17928674699463e-05
-2.08014875781191e-05
-4.81376239148133e-06
1.69957868360728e-06
-3.00920654435363e-05
-1.9872043267641e-05
8.98942747283267e-06
-2.3185476562948e-06
-1.27842968029777e-05
-2.82878503086676e-05
-1.22403529510729e-05
-2.33767899299324e-05
1.82253700773405e-06
5.79513373599224e-06
-1.70218592708276e-05
-7.45414257986773e-06
-2.54041698457914e-05
-1.50668447603795e-05
-2.09409385791187e-05
-7.2459176848274e-06
-6.24818801759936e-06
-3.19127676739191e-05
-2.38924642251292e-06
-2.49378802760548e-05
-2.81127632418975e-05
-1.72305703360287e-05
-2.39825857656783e-05
7.81288430053948e-06
-2.30578427192026e-05
-1.22177090091014e-05
-6.41079171636488e-06
-1.64295312571087e-05
-3.36805498032435e-06
-1.0990960039793e-05
-2.54071038844261e-05
-2.95496604421738e-05
-3.10059418837229e-05
-2.44164532852585e-05
-1.63721667420232e-05
-1.45265832164048e-05
-3.41248642509544e-05
-1.16194227268791e-05
-3.07032147719778e-05
-2.61450065943513e-05
-1.37107578502148e-05
-2.89972909942482e-05
-1.74190237407394e-05
-2.73077574910791e-05
-1.88346306987798e-05
-2.24207121226241e-05
-2.86260822088001e-05
-1.69797308556132e-05
-3.70873133132146e-05
-2.72173980688537e-05
-2.52817502749142e-05
-1.56920861568464e-05
-9.54329958829525e-06
-1.72487236864227e-05
-5.29958475378179e-06
-1.8232081779395e-05
-3.04893712869184e-05
-2.32028301997197e-05
-9.81470662129953e-06
-4.22152614355525e-06
-2.79358932267187e-05
-1.06940364806816e-05
-2.08425583062876e-05
-2.16046267123927e-05
-2.55576875687545e-05
-1.9914337527452e-05
-1.40664548276246e-05
-8.36649196686784e-06
-2.01819881034085e-05
-2.84995194186958e-05
-1.61104632032311e-05
-2.67621609727384e-05
-2.24564892222518e-05
-2.73624499388814e-05
-2.71601686007254e-05
-3.61573002668714e-05
-9.49574263749019e-06
-1.98325440579854e-06
-2.36478121527492e-05
-6.58062615500786e-06
1.36732430194744e-06
-8.94801750770567e-06
-2.95648988951558e-05
-1.51869047513291e-05
-4.45455008195965e-06
-2.93719013430846e-06
-3.36628818977531e-05
-1.74080585360411e-05
1.85048940981217e-07
-1.83920945985102e-05
-2.34082951659396e-05
-1.47104873720627e-06
-1.04279980836797e-05
-3.53290174950679e-05
-9.34685789788632e-06
-5.09339009780383e-06
-2.02524943069331e-05
-1.52595778964286e-05
-1.95441733149068e-05
-3.74668068710141e-05
-1.06438486452299e-05
-8.82673258430411e-06
-2.35922279265285e-05
-4.76559367474827e-06
-8.48780969141834e-06
-9.01753890420471e-06
-3.48336541059126e-05
-7.17924320412475e-06
-1.65572245420047e-05
-2.47461792340895e-05
-2.52155418910801e-05
-1.47911557556537e-05
-5.50367085036853e-07
-3.42997417467272e-05
-1.96604266337394e-05
2.83065397543811e-06
-1.57494944487993e-05
-1.74701296313557e-05
-2.14059819108189e-05
-2.78719992583171e-05
-9.88423689594095e-06
-2.58963027166813e-05
-2.60888545502298e-05
-2.79917034769507e-07
-2.28359973728727e-05
-1.89322017945624e-05
-9.2039463597013e-06
-2.69827255559401e-05
-3.18608158648692e-05
-9.18554143856247e-06
-3.645387000296e-05
-2.63741267191495e-05
-2.08564289211052e-05
-2.48865442114364e-05
3.34475430431354e-06
-1.88374412247638e-05
-3.55037944991457e-05
-2.21489424782765e-05
-2.92086774523347e-05
-1.88256733966752e-05
-1.16342516442721e-05
-1.64601673562341e-05
-1.65932645641575e-05
-1.15118084776941e-05
-2.6499236918392e-05
-2.09400877850677e-05
-1.7299088419702e-05
-2.11653945762098e-05
-9.01288203715187e-06
-8.84662612681666e-06
-7.3224572644068e-06
-3.23222576675312e-05
-2.21505358723991e-05
-4.31740575367122e-05
-3.83717538900547e-05
-6.41028479979069e-06
-2.47151569705838e-05
-9.3827012634641e-06
-1.73031314205536e-05
-1.04127189230431e-05
-2.97522646479144e-05
-1.41986855837313e-05
-1.63504617510236e-05
-1.73893844259851e-05
-1.47871823934575e-05
-1.89341713615119e-05
-1.09166045797153e-05
-7.96225814405579e-06
-1.16112652301149e-05
-2.50954610512206e-05
-8.25869143281016e-06
-2.11553939246206e-05
-1.87825327965636e-05
-2.79028193666916e-05
-8.80340242573741e-07
-8.78100519948052e-06
-9.02904073147604e-06
-2.01071031973332e-05
-8.02377747683738e-06
-7.85457863628129e-06
9.18107025425831e-06
-2.64079771519742e-06
-2.78725028200333e-06
-1.59316809271804e-05
-2.45871078409822e-05
-2.08518054145456e-06
-1.74952500055487e-05
1.59940568256017e-06
-2.04959519736547e-05
-4.76274008015696e-06
-4.88075660617766e-06
-1.65501880045486e-05
-2.752528802712e-07
-1.13451047307857e-05
-1.13183263197646e-05
-9.8251536823548e-06
-8.07060737129872e-07
-1.83711886848757e-05
-2.79556398066305e-05
-2.19652589599099e-05
-7.70535062119168e-06
-1.78128947494587e-05
-1.06682143922311e-05
-1.15875078821501e-05
-3.04514553239052e-05
-2.56760418121113e-05
-1.1809646070408e-05
-3.50449038717912e-05
-6.8361468884002e-06
-2.84897381440885e-06
-1.4073924407448e-05
-2.56885350780553e-05
-1.96093778971848e-05
-3.44907932951534e-05
-2.85994662385174e-05
-2.09052543443302e-05
2.96950882018329e-06
-4.68972797522457e-05
-1.22577677492733e-05
-2.67896526932312e-05
-2.5786570233356e-05
-6.75581613050702e-06
-2.88378866761735e-05
-3.55368440981337e-05
-2.67599158707717e-05
-1.61024557813438e-05
-3.94615569955394e-05
-2.95437458503325e-05
5.85984737601451e-07
-1.63975199423477e-05
-2.49024596733678e-06
-1.87877678146035e-05
-1.38603548751721e-05
-9.63165389132371e-06
-2.29794707847036e-05
-1.26125593438836e-05
-1.37033332385018e-05
-1.44598449297561e-05
-3.04071466236415e-05
8.48438261788523e-06
-2.17982368534174e-05
-4.0652774206862e-07
-2.73752324400706e-05
-2.21081148800519e-05
-1.81403048693452e-05
-8.1134670629572e-06
3.84895172320855e-07
-1.49008090723144e-05
-9.67389996472829e-06
-6.36372260871863e-06
-3.76984779875389e-05
-2.19953686193181e-05
-1.66396009923603e-06
-1.87533108561124e-06
-1.74164085187254e-05
-1.34184738004392e-05
-3.49591499802019e-06
-1.78395602081124e-05
-1.86460439985832e-05
-2.1147286779048e-05
-5.33459086675466e-06
-1.48433017007387e-05
-6.81026506659335e-06
-2.70431798469183e-05
-2.36123206626057e-05
-6.56377667723953e-06
-1.38032076004172e-05
-7.25693384846164e-06
-2.00777053516081e-05
2.64449138892552e-06
-1.01664779878739e-05
-2.822969771243e-05
-1.58381176400321e-05
-7.51266629887017e-06
-1.48652760969467e-05
-1.06667513057888e-05
-1.03894972715688e-05
-1.50765463215865e-05
-1.61179981724529e-05
-3.09651230329975e-05
-1.96284924894805e-05
-1.26065707587832e-05
-2.56774077597275e-05
-2.43469983580989e-05
-2.40966115491088e-05
-1.40084515929174e-05
-3.27057912657859e-05
-3.95790592934188e-05
-1.92633419981585e-05
-3.04990541975326e-05
-3.51333410561569e-05
-1.95904067743708e-05
-2.09951591436083e-05
-1.42604008374268e-05
-6.44951950156002e-06
-2.07600148299365e-05
-1.60295932301866e-05
-7.02068482722001e-06
-3.1421299269203e-05
-1.66603481624311e-05
-2.65500077375873e-05
-2.55222389306373e-05
-2.46407582129832e-05
-2.22674298551948e-05
-2.01010401471759e-05
-9.16792679125523e-06
-1.09448384729777e-05
-2.05863529565436e-05
-1.29435351849172e-05
-1.38131568164817e-05
-3.22680516024328e-05
3.50161823775494e-06
-1.17959471215881e-05
-2.14144574111861e-05
-2.07810647687193e-05
-9.04537403789756e-06
-2.10926005982224e-05
-2.40334904881944e-05
-2.10102788945889e-05
1.60401617417869e-06
-1.14521620251014e-05
-1.81306788348986e-05
-5.74815796351522e-06
-1.74509629430718e-06
-1.07044551127395e-05
-7.33508090114016e-06
2.07446879956704e-06
-1.2246395853689e-05
-4.09396723206584e-06
-2.34803582697255e-06
-2.82103834970592e-06
-5.84971072983894e-07
-9.61710148049958e-07
-7.88389716277899e-06
-1.77885768916003e-05
-2.93785186695312e-05
-1.1762465395641e-05
-1.38036288301358e-05
-3.41669508267243e-05
-7.96022504304982e-06
-1.43947454611333e-05
-1.57616383990194e-05
-4.11221421734141e-06
-1.14278844549607e-05
-2.29744292394985e-05
-2.84098447710053e-05
1.95073814142362e-06
-2.05163597795281e-05
-2.07154632276195e-05
-8.86327927852549e-06
-2.21132953975708e-05
-2.7052585396124e-05
-3.73759425350123e-06
-1.01645272445275e-05
-1.07364276471685e-05
-7.28293609821945e-06
-5.20184162936148e-06
-2.82671769502612e-05
-1.80162715221841e-05
-2.80091122146797e-05
-7.61372048087662e-06
-1.7030448410307e-05
-1.46111982367473e-05
-1.71976899723193e-05
-4.21450667724481e-05
-2.6332784207671e-05
4.18120677720384e-06
-1.58026334389968e-05
-1.58093430660552e-05
-1.6905542276053e-05
-9.95588556095341e-06
-8.98418651138695e-06
-7.2380961348051e-06
-1.59535122443591e-05
-2.24018192550127e-05
-1.22185492359688e-05
-1.90040928678742e-05
-2.36847673384652e-05
-2.83917458847152e-05
-1.2502980362892e-05
-2.60517116238539e-05
-2.06976635504179e-05
-3.21322329638873e-05
-3.79986594103806e-05
-1.40825995573598e-05
-1.58269567863295e-05
-1.1334715271263e-05
-2.25626536780093e-05
-1.47079090531576e-05
-1.31687149921028e-05
-1.24447221038205e-05
-2.28441820792434e-05
-1.56529222451517e-05
-1.80959933236178e-05
-8.43641844096543e-06
-2.37196254381586e-05
2.81622710441848e-06
-7.43551232614022e-06
-2.23842489300378e-05
3.74157874007019e-06
-1.21004083609853e-05
-9.55359274305925e-06
-3.07419371287532e-06
-3.92548178652705e-06
-2.27649225243966e-05
-2.15915956420213e-05
4.83731358588152e-06
-1.00777416082791e-05
-1.17117468342978e-05
-2.08221549126522e-05
-1.05521143277707e-05
1.63010220422505e-06
-8.20693163577077e-06
-1.53755678791562e-05
-4.42124655238182e-06
-1.29393745609035e-05
-4.20356781152595e-06
1.62551797133681e-05
-2.31837729626339e-05
-1.59251072578428e-05
-3.29587753759505e-05
-1.57503088998589e-05
-5.55409962335357e-07
-1.74910935287174e-05
-4.81777925318958e-06
4.07655366632275e-07
-6.79783505158921e-06
-4.0429122696303e-06
-2.86031711671068e-05
-2.94010068568822e-05
-5.51469401947359e-06
-1.09903897389759e-05
-2.80802712652235e-05
-2.46939477749712e-05
-1.57671771420456e-05
-3.62498417186841e-06
-2.51277651381633e-05
-2.47211000735341e-05
-1.90682521279416e-06
-3.91441200393354e-05
-2.81978094612954e-05
-1.70101158316759e-05
-1.12227050731425e-06
-1.53497029963879e-05
-1.42491973273013e-05
-1.5132123771797e-05
-8.6798874121688e-06
-2.48773895831204e-05
-2.02701408232294e-05
-3.48863331880575e-05
-1.58043183198995e-05
-2.80939963459263e-05
4.77506013662735e-06
-1.42556392394312e-05
-1.60027680195266e-05
-2.11842722951891e-06
-2.54820592334765e-05
-2.2211095298263e-05
-1.87986207476216e-05
-3.7739638844533e-06
-3.66386588442226e-05
-1.55608349576748e-05
-2.22519919904813e-05
-4.25548317988536e-05
-1.67439331165503e-05
-7.21904702880138e-06
-3.19833868287506e-05
-1.77035603870952e-05
-8.24021816953735e-06
-2.39553969861871e-05
-1.33618843487591e-05
-1.194307152743e-05
-1.91458455314741e-05
-1.19014965028172e-05
-2.36082719053736e-05
-2.81410222737119e-05
-1.89767193880358e-06
-1.56841708171941e-05
4.54128459126213e-06
5.88078990136576e-06
-3.05802980345863e-05
-2.42759065882254e-05
-7.38027523064001e-06
-2.01860314327427e-05
-2.89824136325068e-05
-2.25910062506041e-05
-4.00673591447953e-06
-1.41171170595649e-05
-2.0669194939906e-05
-8.94223282727292e-06
-9.01544110052956e-06
-8.23450398491832e-06
-1.27150224300497e-05
-2.33229456244123e-05
-3.67479644030035e-06
-3.41844502743871e-06
-7.2398940880551e-06
-1.01184959417086e-05
-4.38923854641595e-06
-2.66301173070799e-05
-1.27829411607772e-05
-9.25540244176978e-06
-1.22017338574998e-05
-2.1595331955441e-05
-6.26422819338178e-06
-2.0297301745024e-05
-1.06435814731203e-05
-2.20213106946721e-05
5.01418198000836e-06
-1.39592740104746e-05
-8.83220977541864e-06
-4.86004019272173e-06
-2.46357943441551e-05
-1.71765439055773e-05
-1.42431459316869e-05
-2.12443197349711e-05
-1.07076489082431e-05
-1.12215725819228e-05
-2.34177645885797e-05
-1.84050526119183e-05
-2.61279991773266e-05
-1.45624540180468e-05
-9.56769836074997e-06
-2.33564602689087e-05
-2.59703769846616e-05
-2.14214600224331e-05
-2.72408303655842e-05
-1.36524810553418e-05
-7.25544235959276e-06
-1.46942610475006e-05
-4.05416254118086e-06
-2.09894273278111e-05
-1.52043111563489e-05
-4.13224901676939e-05
-1.4346043322495e-05
-8.06454938741705e-06
-2.1599871928031e-05
-1.08302281819597e-05
-3.19175759962101e-05
-2.00370384932557e-05
-3.01169094517969e-05
-2.11857620530994e-05
-6.25995512528072e-06
-1.50462248768467e-05
-2.02316575487197e-05
-7.74857821403797e-06
-8.25429216634376e-06
9.44112014649627e-07
-2.37082755989367e-05
-2.8374221668077e-06
-2.37529235683108e-06
-9.26342887102553e-06
-9.82025077072165e-06
1.84917270433185e-06
-5.2773736988017e-06
-3.21843866666863e-05
-1.6978172941509e-05
-1.9847599872209e-05
-1.61084117864685e-05
3.34531390395799e-06
1.79835418508433e-06
7.73122441799856e-06
-1.94558671989323e-05
2.58047274992048e-06
-1.00852837640451e-05
-1.38271872409198e-05
3.12507079416174e-07
-2.66071008892981e-05
-1.93316537762478e-05
-1.36185206879131e-05
-4.09871337238033e-05
-1.49106521935917e-05
-2.406486962726e-05
8.9383366786684e-06
-8.10706073165758e-06
-7.3009685694653e-06
-8.3286179229693e-06
-3.22887431649221e-05
-1.54964941505512e-05
-2.41343512997509e-05
-1.97723484196304e-07
-7.69435862657965e-06
-2.43834384947578e-05
-1.22918316391991e-05
-2.78247233156136e-05
-3.21593085187031e-06
-1.78628187182366e-05
-1.66871822348541e-05
-1.69495788149801e-05
-1.40356684166798e-05
-1.27224566739175e-05
-2.0625040528146e-05
-1.65217870079402e-05
-2.59102124587426e-05
-6.41908395582616e-06
-6.72274323428673e-06
-1.42563390596913e-05
-2.98417733914602e-05
-8.54845833647892e-06
-2.15586046952411e-05
-3.03064696361036e-05
-2.50699241336823e-05
-3.2455369075535e-05
-4.34277507528611e-05
-3.65903743547134e-05
-2.67246597230343e-05
-2.03317694087249e-05
-1.07941501016514e-05
-1.49401289380937e-05
-2.43368936960352e-05
-1.24911849653965e-05
-4.8243761114555e-06
-3.64521852282594e-05
-1.86762593740221e-05
-3.81968956173013e-05
-2.22516576753151e-05
-1.55378664516593e-05
-1.95716025889884e-05
-1.98084632466868e-05
-1.18673814672817e-05
-1.55162586860194e-05
-1.65456444082256e-05
-1.61261592658584e-05
-1.58353136974132e-05
-2.49053935331985e-05
-1.88429474674156e-05
-7.11133469942918e-06
-1.51462219904388e-05
-1.96281030767818e-05
-2.41653674140008e-05
-2.40665990786977e-05
-5.6430605461923e-06
-2.19249527918499e-05
-1.26493992709523e-05
-2.18775834962375e-05
-2.57188741974113e-05
-2.33970540962673e-05
-1.67054546618557e-05
-9.17756452031681e-06
6.98020451162478e-06
-8.29343397998733e-06
-2.32807225099592e-05
-1.9414216614216e-05
-1.07479623983481e-05
-3.25092074214068e-05
-3.37319823302009e-06
-7.64919609724355e-06
-2.59602426779848e-05
-2.06274160293256e-05
-4.80376209694188e-06
-2.52161615503991e-05
3.7375842744912e-06
-2.30318289190407e-05
-1.18485188605169e-05
-7.17772612216705e-06
-7.44869951621883e-06
-6.26890490550089e-06
-6.63355029051681e-06
7.20470803146298e-06
-1.0797516012808e-05
-3.96247870974358e-06
-9.84952200263337e-06
-9.26526352132381e-06
4.13161621390736e-06
-1.68988262036685e-05
-1.47758192575955e-05
1.20388177987892e-05
-1.34684848823747e-05
-1.73751959246001e-05
-1.86542422891216e-05
-1.52281368042648e-05
-8.21543388609508e-06
3.30576249218615e-06
-1.45991117838218e-05
-1.20573773379155e-05
-2.20997353531148e-05
-3.70101704210586e-05
-2.23615375807773e-05
-1.08800644458809e-05
-2.64486201311247e-05
-2.22927205664099e-05
-2.52650164474427e-05
-2.89789229474214e-05
-1.60236561113515e-05
-1.73997189464789e-05
-1.15311518229781e-05
-3.35186811994121e-05
-2.10764210991279e-05
-2.94272364364986e-05
-2.74917767110162e-05
-1.91756551628954e-05
-3.25728783087587e-05
-2.83390873957064e-05
-2.70263404138411e-05
-1.37272302831035e-05
9.96016094015025e-06
-2.38574709940181e-05
-3.09133099391101e-05
-1.5092326502083e-05
-2.42555941038353e-05
-9.98034216848791e-06
-9.6182693373725e-07
-1.99522038251102e-05
-8.46792237804495e-06
-3.49626918151401e-05
-7.95512634672445e-06
-1.06355366750035e-05
-1.95637770999524e-05
-3.9781653797672e-06
-3.45751282100082e-06
-1.32936490581645e-05
-1.89847689590257e-05
-1.22341850587255e-05
-1.09633460773504e-05
8.66406479798237e-07
-2.1290223337378e-05
2.77394308553068e-06
1.44776025140167e-06
-1.59561430220114e-05
-2.02044848217562e-05
-9.20569592414465e-06
4.61801241194749e-06
-4.90968141212381e-06
-1.83154801627469e-06
-3.0343178527387e-06
-1.78985070416278e-05
-3.46890931433941e-06
-1.77611805052285e-05
-2.1797836016415e-05
-6.20291816449788e-06
-3.08903913732914e-06
-2.13811994220901e-05
-9.26379001881061e-06
-2.68053898245403e-05
-2.09477501940517e-05
-1.45832200374034e-05
-4.21752585942173e-06
-1.6592310071565e-05
-1.21284774226846e-05
-1.46143401270735e-05
-1.88569427273025e-05
-8.79872737303758e-06
-3.35316745560056e-05
-2.35827391724895e-05
-2.18223126755969e-05
-1.07042923274828e-06
-2.95229273119413e-05
-2.02207907379025e-06
-2.97053163380555e-05
-2.05937851845435e-05
-8.34830796880312e-06
-1.4757082836665e-05
-2.32958597345357e-05
-1.58261090371208e-05
-1.54751997544352e-05
-2.15868573258389e-05
-2.06230320472779e-05
-1.18410048966443e-05
-1.66217845626367e-05
-1.19637517953944e-05
-1.82875959728769e-05
-2.8557747880388e-05
-6.08470570531761e-06
-1.48127440585382e-05
-2.00659837446445e-05
-2.64873478688417e-05
-2.35056779369163e-05
-2.32582480914995e-05
-1.32971750340794e-05
-1.91536370818806e-05
-1.87766157651678e-05
-3.25175294980178e-05
-3.07823430285547e-05
-1.36398250135126e-05
-8.9024475204938e-06
-2.40066300445322e-05
-2.90039079491795e-05
-4.18355145598849e-05
-1.52830776337177e-05
-1.52457425768322e-05
-1.66671368856034e-05
-2.36327123041781e-05
-1.53997344641132e-05
-3.20807939874306e-05
-1.32978128640875e-05
-1.25597110851387e-05
-2.23743981350994e-06
-2.69709773166733e-05
-5.96648832967921e-06
-5.32702789827944e-06
-1.78880256854816e-05
-3.56407455225686e-05
-2.98332276321978e-05
-2.53021779016022e-05
-2.00472304013017e-05
-2.83435797072939e-05
-1.51591886798023e-05
-1.22819363366568e-05
-1.62202168004363e-05
2.20285637384092e-06
-2.80952840932796e-05
-1.78056729003654e-05
-2.22429367340297e-05
3.9218341888038e-06
-2.32795412182261e-06
-3.12413432936782e-05
-1.3205370231321e-05
-3.13090940679825e-05
-3.33118334048245e-05
-2.71888448832639e-05
-1.88530341234822e-05
-2.16303135051995e-05
-7.73477027834482e-06
-5.01264711264025e-06
-1.58676916895894e-05
4.37486578699375e-06
-4.27505967103405e-06
5.26174915305555e-06
-1.2022351424491e-05
-1.65322594951964e-06
-1.30006399784275e-05
-6.73099749444005e-06
-6.34239362576075e-06
-2.24268343628728e-05
-9.23976871265067e-06
-2.57420973809383e-05
-1.79312466501726e-05
-2.47273698324654e-05
-5.75214049717961e-06
-1.77181261584234e-05
-2.30927087550259e-05
-2.23037641048627e-05
-1.58937706481102e-05
-5.95475359174052e-06
-2.35394928459414e-05
-1.02662330623263e-05
-1.27122998869932e-05
-1.47699074289269e-05
-2.40287913069793e-05
-8.31247423021967e-06
-2.6951595452532e-05
-1.69293241742683e-05
-1.54338695340366e-05
-3.34720794226104e-05
-2.53627707435967e-05
-3.16757836964008e-05
-3.77976355249171e-05
-2.42713815392869e-05
-2.16760014371493e-05
-3.89504036768458e-05
-2.22899401092873e-05
-2.43159389999797e-05
-2.33084036968687e-05
-3.77696111452561e-06
-2.94693863435013e-05
-2.28073559979116e-05
-1.49188008640755e-05
-5.69275203099158e-06
-6.84352067235101e-06
-1.5836924108511e-05
-8.42147394593412e-06
-1.77446616854054e-05
-2.05714358541718e-05
-2.56567304415878e-05
-3.4339329402615e-05
-7.91014311897584e-06
-2.08189082180987e-05
-2.90638464691846e-05
-3.32456284611764e-05
-3.67101716298888e-06
4.27513166049999e-06
-1.52226935722818e-05
-2.75841061635575e-05
-2.96346626960497e-05
-3.36823292507193e-05
-1.71419436488005e-05
5.94079554959345e-06
-1.97046081154405e-05
-2.31231130177084e-05
-1.85104750776069e-05
-1.54550366060156e-05
-2.53957674596663e-05
-1.14595610910981e-05
-9.21898207900452e-06
1.47751774710402e-05
-1.61431917210554e-05
-1.9847962419804e-05
-3.72448038721581e-06
-9.50565929197853e-06
8.02355171057894e-06
-1.24297627159495e-06
8.13814543331131e-07
-1.35744025324462e-05
-2.27078762552413e-05
-2.17108564199003e-05
-1.7715857394455e-05
-2.18721179179359e-05
-1.54000064707691e-05
-1.78590565508343e-05
-2.83697765261856e-05
-1.61579530196429e-05
-2.05342706305988e-05
-7.46869396638141e-06
-1.00586556001397e-05
-5.80249297409764e-06
-1.84401479462549e-05
2.61099429953746e-06
-2.70052493375216e-05
-3.65328433578086e-06
-1.46707707867126e-05
-1.03994304675905e-05
-2.24147280813046e-05
-1.24404662359984e-05
-1.18545575963577e-05
-2.20417758540304e-05
-2.60753016099279e-05
-1.32189404792953e-05
-2.56032651629037e-05
-2.06155593675056e-05
-3.63164334773797e-05
-3.17840092425541e-05
-4.06905257448505e-05
-2.2336285030697e-05
-1.60133017042443e-05
-3.16632763715352e-05
-1.59925284383186e-05
-1.50859218070913e-05
-3.15715247176257e-05
-8.21737888431393e-06
-1.30405538504881e-05
-8.25235317487374e-06
-2.45783566783315e-05
-1.83674534031875e-05
-2.50013118502664e-05
-1.54116286469246e-05
-5.70349950220655e-06
-2.15607406828752e-05
-2.507434598171e-05
-4.34147204986158e-05
-1.84661959369746e-05
-4.48136484475659e-05
-4.17576680716802e-05
-2.78380517754786e-05
-2.51646022936385e-05
-2.19996213188853e-05
-1.2625057230844e-05
-1.24084116798187e-05
-2.21501523806842e-05
1.1168919155606e-05
-9.35457776494345e-06
4.95851390631298e-06
-4.56263710151241e-06
-1.74379075861118e-05
-7.4523869380603e-06
-1.62125203954708e-05
-1.20150096226265e-05
-1.21402206110114e-05
-9.13837541962774e-06
-4.07501441100623e-05
-1.70756726566879e-05
-3.10856637870877e-05
-3.49752863220706e-05
-3.25831223745856e-05
-3.89097556181681e-05
-1.40047779757673e-05
-2.32003388447915e-05
3.87797269357556e-06
-6.07149433082606e-06
1.9129134133906e-06
1.49176448061168e-05
1.55240977286886e-05
2.68885520687765e-07
8.25497050035918e-06
-1.96628788222973e-05
-1.13959703692847e-05
2.90179010267439e-06
-1.15570588168541e-05
-1.46294020129817e-05
-1.90400877489459e-05
-2.40040421276488e-05
-3.09338495866116e-05
-3.02500251583844e-05
-1.34461608949924e-05
-2.81263880396741e-05
-3.00088966633977e-05
-1.78701073764569e-05
-3.84646718912693e-05
2.66715003375391e-06
-2.22446081302555e-05
4.38529705665076e-06
8.09110032808679e-06
-1.31875661048215e-05
-2.99131345033579e-06
-1.60135650553781e-05
-1.74129966409457e-05
2.60201166119234e-06
4.66468404073872e-06
-2.22714619041981e-05
-2.82938954435366e-05
-1.68927478503368e-05
-3.74834346190323e-05
-2.9692467434015e-05
-2.92222702135138e-05
-2.47633384104108e-05
-2.26768636054006e-05
-4.00371612096486e-05
-2.85955128976563e-05
-3.06875449093132e-05
-2.77169922236465e-05
-2.65798015698432e-05
-5.96488782547538e-06
7.28154324552737e-06
-2.40339250412832e-05
-1.57125287757878e-05
-1.00186424953824e-05
-9.3192845841732e-06
-1.43787312872224e-05
-6.31461275533036e-06
-2.55489702620808e-05
-1.3755309089511e-05
-3.26956470584195e-05
-4.32191441837455e-05
-3.65434785047015e-05
-3.14155123404582e-05
-4.43054169832446e-05
-2.30521987752367e-05
-2.65458085945164e-05
-3.31750817220466e-05
-1.89095427757069e-05
-1.86601911930855e-05
7.03273735915488e-06
9.10163045203599e-06
-3.86570472523565e-06
-1.22337069567243e-05
-1.96362330792775e-06
-1.42167810281365e-05
3.66627516913164e-06
-1.93676658207031e-05
8.64546409873558e-06
-1.75300755276118e-05
-6.98604134653552e-06
-2.33941233099243e-05
-2.78936865299991e-05
-2.475470948462e-05
-2.2326500346181e-05
-2.76637350495346e-05
-9.46232919490472e-06
-2.51314629904554e-05
-1.18540217492547e-05
-1.05853033333489e-05
-2.00346421881047e-05
-4.5686769753486e-07
8.88098562623927e-06
4.71387045607586e-06
2.64699339113669e-06
-1.55905635783612e-06
1.9664369125736e-05
-1.24666774701586e-05
-4.64677012651425e-06
-1.39958797264155e-05
-1.12041329852673e-05
-2.3098165709452e-06
-3.01154240931146e-05
-2.86111315676347e-05
-3.21632843282073e-05
-3.21449984150157e-05
-3.55074089717887e-05
-1.17217772582085e-05
-8.92710472192104e-06
-1.97471928511199e-05
-2.07790438829363e-05
-4.6210686539956e-06
-5.94658612348259e-06
-3.54147993048417e-06
6.62743768506866e-06
7.99577714781441e-06
-1.40271486236183e-05
-6.98928534758478e-07
1.78197265114143e-05
-1.50940150083016e-05
-1.07703293387765e-05
-3.32848704368533e-05
-3.39883228140896e-06
-2.49941625541757e-05
-3.45179324136716e-05
-3.30006430722455e-05
-3.04337951516574e-05
-2.846908926851e-05
-2.23286280564209e-05
-2.12025803827344e-05
-3.24800341305019e-05
-1.19691238513085e-05
-6.0082701630269e-06
-1.79837923095463e-05
-1.15623940349861e-05
-1.37691219370445e-05
-1.39966234658419e-05
-5.13750077370406e-06
-8.5495328306763e-06
6.93202558745376e-07
-2.9639367847365e-05
-3.51861100518559e-05
-3.64928198438684e-06
-2.52975266415321e-05
-2.90255135333671e-05
-2.95965227336637e-05
-1.76844172423194e-05
-2.75209039296383e-05
-3.38070612028813e-05
-2.46576178280256e-05
-3.44644597861347e-05
-1.3579451567892e-05
-2.54173981089988e-05
-1.58301107968882e-05
1.3679042457498e-05
-1.92388490887086e-05
6.25394100118342e-06
-1.08230241680383e-05
-1.06491133455272e-05
-1.04061275017735e-05
-2.05347114329155e-05
-1.80509705884118e-05
4.27208847785204e-07
-2.68900994205531e-06
-1.4565299550534e-05
-1.59069726600078e-05
-4.0646014878553e-05
-7.27000013427889e-06
-3.41388594632734e-05
-2.9215456836244e-05
-1.54955669842528e-05
-4.46219457315196e-06
-3.89506217185509e-06
3.91131794561922e-06
-6.8552321208717e-06
-2.50205969791291e-05
-5.12218140871191e-06
1.32698800344492e-06
4.45727367551179e-06
-1.65044988856111e-05
-2.0698183436023e-05
-1.55521019162438e-05
-5.86542764255549e-06
-1.61274329740225e-05
-1.78708988133031e-05
-1.83868402657089e-05
-3.36022204060103e-05
-2.73632810778403e-05
-3.15657909468961e-05
-3.52630337141101e-05
-2.91753006087925e-05
-2.86259794765804e-05
-1.20749304886952e-05
-2.9329152703794e-05
-5.0601548295259e-06
-1.83657743688892e-05
-2.20365693372638e-05
-1.00207770453799e-05
-9.80072466621446e-06
9.82261764695869e-07
-1.16879024154538e-05
-1.31397009462284e-05
-5.23153841102948e-06
-1.97871861705534e-05
-2.17387556833856e-05
-3.62185917093973e-05
-2.0865610791932e-05
-3.24507193299313e-05
-3.25126858418501e-05
-4.27769278249813e-05
-1.55508768696913e-05
-2.62067560016919e-05
-2.24736136300585e-05
-3.47609005351929e-05
-2.54748381102222e-05
-6.43900634046425e-06
-1.37513508686719e-06
-1.43342410335457e-05
1.98500172868291e-06
-3.11505906989926e-05
6.09533193938432e-06
-1.5872099431983e-05
-3.09864847185203e-07
-3.18004985372813e-05
-2.19742556837721e-05
-2.89164967343136e-05
-3.84217643319221e-05
-4.09017851381725e-05
-2.35649277418666e-05
-2.28741792336912e-05
-2.60132266423795e-05
-3.70135627102739e-05
-1.82875666876515e-05
-5.97474317987345e-06
-2.10729736032916e-05
-4.00304982307604e-05
-1.63111396477308e-05
-8.0819410380295e-07
4.02009399406678e-06
-2.05608216293942e-05
-2.66360234535347e-06
-8.50138392036797e-06
2.24091717291029e-06
-3.1243974380702e-05
-1.53952500315356e-05
-9.71589141193836e-06
-2.55692092364385e-05
-1.48383474446289e-05
3.1811360773064e-06
-3.51526940604792e-05
-2.20258188916671e-05
-2.99319984908467e-05
-2.85793548511944e-05
-1.73781834034755e-05
-2.73604281606321e-05
-1.34185224630711e-05
-1.53095850524524e-05
-1.19400765634146e-05
-2.44647630676437e-06
-2.02783011918064e-05
-2.92383356946473e-05
-1.07010119563859e-05
4.89557911326023e-06
3.18548332038441e-06
-9.32861079633152e-06
-1.28825997588124e-06
-2.54689777439246e-05
-2.31533718574016e-05
-1.81456198102899e-05
-2.46312797258547e-05
-1.77474984462995e-05
-8.29645793415635e-06
-3.45592677955489e-05
-3.04233068763099e-05
-1.3606992057891e-05
-2.88079164266374e-05
-2.09872295069089e-05
-1.78082509159804e-05
-1.16291173846312e-05
-1.52737316537332e-05
-1.51546246872989e-05
2.1517642456886e-06
-2.0668416542812e-05
-1.52537310188805e-05
-1.14173196900101e-05
-1.79134056423341e-05
-2.53580926982827e-05
-1.50794789511587e-05
-2.50921556265367e-05
-2.61310342543131e-05
-2.5276894219615e-05
-1.93299201322961e-05
-1.43413850831641e-05
-2.703722010551e-05
-4.37880996833646e-05
-2.32199707323657e-05
-2.38697947845058e-05
-1.71436662228933e-05
-1.83518398468015e-05
-1.84761978655362e-05
-1.15818027442623e-05
-1.79621360525925e-05
6.41326258604364e-07
-8.89597759929394e-06
-2.59676854935294e-05
-2.39290335093967e-05
-1.10790952280192e-05
-1.51808915973808e-05
-1.83020177599837e-06
-6.31823141446995e-06
-2.10358771682228e-05
-7.81532909271243e-06
-2.51192148158699e-05
-1.35194069692953e-05
-3.08716291787912e-05
-1.78871121445613e-05
-1.75640898853559e-05
-1.72044938790209e-05
-2.52738404768013e-05
-2.80186701753347e-06
-5.83649537873528e-06
-4.29381050963942e-06
-1.16783381578522e-05
6.44513380367242e-06
-7.15336202846589e-06
7.58844874131651e-07
-1.98769440328767e-07
-1.03107971376352e-05
-1.92793222548529e-05
4.73601421263959e-06
-9.06372893490796e-06
-1.52512067944058e-06
-1.27834975188181e-05
-1.31885987580199e-05
-2.40336537869911e-05
-2.68059234567426e-05
-2.2893429642285e-05
-1.77610424525899e-05
-2.86380244945254e-05
-2.83018507113806e-06
4.1886045420636e-06
7.82083094006386e-06
-1.11103644533289e-05
-2.48661055514784e-05
1.2649676996344e-06
1.2077510516486e-05
-4.63188630064586e-06
-8.43428078688838e-06
-1.81971351040012e-05
-1.21820683083756e-05
-3.29212341658317e-06
-2.54261883305673e-05
-3.13888095110043e-05
-2.36348735999739e-05
-2.19611910745156e-05
-2.93916407443874e-05
-3.66998197886642e-05
-2.32480103628761e-05
-1.23798509550926e-05
-2.57223265388071e-05
-2.25867356700437e-05
-1.28721861957626e-05
-3.19403294681616e-05
-9.17370985504482e-06
-1.84425496526899e-05
-2.74318265506075e-05
-1.8936802324004e-05
-2.0536899797299e-05
-1.97770037429136e-05
-1.43323242211864e-05
-1.65345955384041e-05
-3.28762825858442e-05
-4.02928020132432e-05
-3.63487842220865e-05
-3.1288074445732e-05
-3.8935718425379e-05
-2.35823745057658e-05
-2.51196334203985e-05
-2.15727619715322e-05
-2.95633499992462e-05
-1.52075973322138e-05
-1.89805357596343e-05
-2.30267031020113e-05
-6.1076500799811e-06
-1.10611363511082e-05
-1.13009492772011e-05
-1.50792165869722e-05
-1.18677660555229e-05
-1.68439167405663e-05
-2.37425226865912e-05
-1.8162775164876e-05
-1.70966873114381e-05
-1.368025969515e-05
-2.0530253282429e-05
-9.37597918978335e-06
-3.3609625740378e-05
-1.06488154257063e-05
-3.38152785395821e-05
-2.36878731091892e-05
-2.82868121836064e-05
-1.39388304103015e-05
-3.4158321983931e-05
-2.24472105936071e-05
-4.11896085701489e-06
-6.39539241062462e-06
-3.56411776538777e-05
2.14821220404901e-06
-6.28358228587417e-06
-1.20660132361068e-05
-1.66056419094967e-05
-1.06392217862557e-05
-1.35692073537788e-05
-1.60248119711938e-05
-3.25938695454918e-05
-7.74308285306641e-06
-8.90905350297214e-06
-7.75547192086958e-06
-1.25716624615253e-05
-2.28419597754963e-05
-4.71508871148875e-06
-2.56431842270811e-05
-3.43223273640179e-06
-2.35499254926961e-05
-4.52769532486217e-05
-1.26849434257419e-05
-1.49969171700376e-06
-7.82629392126434e-06
6.19059343037549e-06
-1.17120616529816e-05
-1.82741886713096e-05
-2.06597989312593e-05
-2.20620389400205e-05
-1.17621011653337e-05
-2.34357932293436e-05
-1.97082487438562e-05
-1.8278103316862e-05
-2.02758247645781e-05
-1.35128891853333e-05
-7.05007742750344e-07
-9.87749743650011e-06
-1.54374799873534e-05
-1.7088613629501e-05
-1.41552885008347e-05
-4.43080746882007e-05
-1.39866279763123e-05
3.47814653210688e-07
-6.83657641006969e-06
-1.48029465758565e-05
-2.34314866103535e-05
5.64607552411165e-07
-1.66421894410001e-05
-2.33905822016733e-05
-1.78173382706389e-05
-1.73820324381136e-05
-1.94171013972204e-05
-3.19684159800395e-05
-1.60041009340048e-05
-2.55628595465081e-05
-3.45938756919335e-05
-2.77826965895251e-05
-2.30284277243567e-05
-2.72642642832448e-05
-3.50712541091505e-05
-2.14995203556722e-05
-1.56070782646843e-05
-1.28516063113118e-05
-3.28478363898384e-05
-2.4197897937389e-05
-1.17518572888221e-05
-9.52436229349809e-06
-8.37033395266651e-06
-1.25473539314715e-05
-7.52435056242289e-06
-1.18827142499889e-05
-1.46376089447741e-05
-2.20976946585366e-05
-1.59725594817136e-05
-3.15261918376687e-05
-3.10843098800753e-05
-8.56975673727721e-07
-1.37664956982291e-05
-4.33321622223839e-05
-1.92951817544857e-05
-1.6342052833135e-05
-2.89968099106974e-05
-6.50410114197698e-06
-1.12825758968911e-05
-2.92293023778832e-05
-1.18428096770282e-05
-3.49908011184126e-05
-1.33504132561896e-05
-1.3343413828193e-05
5.92708638148179e-06
1.15612834399297e-05
2.93561252891665e-06
2.12793582223937e-06
-1.77311231105313e-06
-2.52688261935496e-05
-1.49014738804276e-05
-2.59417317832406e-05
-8.31905511154855e-06
-2.56671296188719e-05
-2.70477912514118e-05
-1.82501762839581e-05
-5.42355307970784e-06
-2.13671683146386e-05
-1.38454420251056e-05
7.99352410158349e-06
-9.87219149832649e-06
-1.03695467197415e-05
-2.2294365918418e-05
-2.76682687985545e-05
-1.96629986602526e-05
-2.11039790031222e-05
-7.60983740309759e-06
-2.24290435390859e-05
-2.52205122402831e-05
-1.46356739190409e-05
