# Supplementary material for: Research on computational propagation and identification of mine microseismic signals based on deep learning
Source: PLoS One. 2025 Oct 22;20(10):e0334641. doi: 10.1371/journal.pone.0334641 (PMC12543183; doi:10.1371/journal.pone.0334641)
Supplement: S10 Data — (ZIP) [file pone.0334641.s010.zip › 000101100001630.xlsx_0.txt_24.txt.txt]

-1.8618056801294e-05
-1.6730684695341e-05
-2.91175550193671e-05
3.18845389038378e-06
-2.62319611287386e-05
-1.89644458571305e-05
-2.09904693655714e-05
-5.81678457354517e-06
-1.90391389392502e-05
-1.5366797693489e-05
-2.6924220089424e-06
-1.43830435322718e-05
1.43512423587517e-06
-2.0697178675684e-05
-1.0736426070751e-05
-1.08931105851195e-05
-5.52558628161739e-06
-5.43192825779656e-06
-3.600403942149e-07
-2.61354443483783e-05
-2.51303232757035e-05
-3.42548498893114e-05
-9.57091801899524e-06
-1.77308550162538e-05
-5.46935242546434e-06
2.92230151367252e-06
-1.28999899321912e-05
-1.02498554053035e-05
-1.49757217020176e-05
-3.41019230926743e-05
-2.01694395311149e-05
-1.20905785308866e-05
2.95552424035833e-06
-3.10538934436127e-06
-1.31195306377683e-05
-2.85253583387152e-05
-3.77426679472715e-05
-2.62967645742346e-05
-2.56475436812425e-05
-1.12688154795667e-05
-2.4813087698869e-05
-5.33327458283803e-06
-2.28346218191581e-05
-2.62811838244374e-05
-9.84896964422988e-06
-2.84865070730013e-05
-2.34155518684847e-05
-9.96406299632139e-06
-1.57009499598827e-05
-2.35772521425108e-05
-2.23445826743928e-05
9.21137648386958e-07
-2.03624694522052e-05
-4.55776761963729e-06
-1.05391285630729e-05
-2.19312123293827e-05
-2.19170294316908e-05
-1.92404331309237e-05
-1.54194267894725e-05
-1.52834858301327e-06
-2.60537029994021e-05
-1.24608639393352e-05
-2.43428952859428e-05
-9.95893973839118e-06
-2.19207832483065e-05
-2.58619487642431e-05
-2.92630045991351e-05
-1.33906511934951e-05
-1.23574082485594e-05
-1.72991341820628e-05
-1.29010026812949e-05
-1.59393381200898e-05
-1.89528742315878e-05
-1.69787772891641e-05
-1.98572500315719e-05
-1.49387902973618e-05
-1.08787162019509e-05
3.87761143852089e-06
-9.36754287511605e-07
-1.06661568245076e-05
-6.58822642649043e-06
-1.70623178094965e-05
-1.19807208006001e-05
1.39402233779131e-05
-1.2436522281122e-05
-2.59763414319149e-05
-2.97377069725601e-05
-2.19692136261446e-05
2.98073768284417e-06
-2.22769681306508e-05
-2.54319142525236e-06
1.87974932400378e-06
8.99354796827213e-06
-1.57532921136267e-05
-1.83115177378204e-05
8.86439762233717e-06
-2.46275103541131e-05
-3.07459177604819e-06
-2.89743740949371e-05
-8.43878376832764e-06
-5.96027358267269e-06
-1.8340400720867e-05
-2.79427069813579e-05
-3.16029919357707e-07
-8.09929340033999e-06
3.67010542752219e-06
-1.66430769128075e-05
-1.30412953601168e-05
-1.77904784532121e-05
2.45720340524509e-06
-2.11966619320389e-05
-1.58845974528347e-05
-1.96343520407276e-05
-2.79422313556991e-05
-2.56457471514721e-05
-1.73557206328718e-05
-1.25324346948298e-05
-1.7503999814162e-05
-1.57850397669926e-05
-2.40267605484208e-05
-2.08403578479253e-05
-2.02402386526536e-05
-1.97943565520291e-05
-2.9502388553321e-05
-2.61486940719453e-05
-6.64115044644851e-06
-2.49297671092811e-05
-2.04727971172626e-05
-2.10996603563874e-05
-2.13825071574435e-05
-1.3960579751599e-05
2.78658680516315e-06
-1.41991948224164e-05
-1.9517642238022e-05
-1.042107914676e-05
-2.25714184595704e-05
-2.28100449025637e-05
-2.19353944677258e-05
-2.15190208499901e-05
-1.0128978007151e-05
-4.01725754772221e-05
-3.76828859918339e-05
-1.58036860238922e-05
-2.21332155404071e-05
-2.49054863535378e-06
-4.66552010859305e-05
-2.34033406830953e-05
-1.33498603096334e-05
-6.19886586347372e-06
-2.60283901020471e-05
-4.11508044259227e-06
-6.21275130560791e-06
-2.75518758245151e-06
-1.15392858592905e-05
2.50991712097699e-06
-4.13134083326126e-05
-1.13339919624337e-05
-1.76986635845693e-05
-2.49713968906068e-05
-1.46934006839699e-05
7.1280764405468e-07
-2.37137079290353e-05
-2.54227975819354e-05
-8.72305735955633e-06
-2.17136938344682e-05
-1.00271082274705e-05
-8.13346862888472e-06
-1.29420075876587e-05
-4.99601327458584e-06
-1.65134452899677e-05
-1.42773841561339e-05
-1.02586918873392e-05
-1.19297023216137e-05
-4.83474750883075e-07
-2.24974855623044e-05
-7.64156333009886e-06
-1.24643021505484e-05
-1.29130164919503e-05
-3.73861076057599e-06
-2.57590478332845e-05
2.22873429265715e-06
-1.97458218889708e-05
-2.11044121124095e-05
-1.93087477362268e-05
-2.56392068798887e-05
-1.3281590696097e-05
-1.72359120740258e-05
-1.85273669651594e-05
-1.54613883946783e-05
-7.07983023730379e-06
-1.54916971945013e-05
-1.28398374136622e-05
-1.33401696946484e-05
-2.96188824583755e-06
-1.7193190503581e-05
1.76273381659908e-06
-3.01300344559399e-05
-6.0181099488448e-06
-4.40373013253706e-06
-1.75066350513489e-05
-1.83062601704175e-05
-1.14866745884829e-05
-5.27553867520751e-06
-3.22877416192793e-05
-2.32358808163032e-05
-1.31540165743808e-05
-3.07785339015909e-05
-2.566404428985e-05
-1.26287714276255e-05
-1.17761400721364e-05
-2.51349676991787e-05
-1.70754388772096e-05
-4.03668374051884e-05
-8.62497977259798e-06
-2.17937174884249e-05
-2.32033991685859e-05
-1.64748675298431e-05
-2.87515631667405e-06
-4.12540610403285e-05
-2.7226954879193e-05
-2.8539518749791e-05
-1.78635541210369e-05
-3.82279837110239e-05
-2.38549591635515e-05
-2.03475457841437e-05
-2.03279067260008e-05
-2.29642511916018e-05
-6.80685676229869e-07
-2.32384804115973e-05
-3.39674533554075e-05
-2.70384583801335e-06
-1.51369700316482e-05
-3.52744176051906e-05
-2.29179215049803e-05
-6.24413008599393e-07
3.0548533169661e-06
-2.95810803999529e-05
-2.12676252665827e-05
-1.41164417673054e-05
-5.05110703463368e-05
1.81127399107807e-06
-1.99499358138283e-05
-1.68581536534149e-05
-1.81208230651383e-05
-9.21907056631161e-06
-2.13298800180262e-05
-1.749640651981e-05
-1.38960960549533e-05
-1.32413446516794e-05
-1.71690266212203e-05
5.72518435043022e-06
-1.79082671937977e-05
5.5504479465363e-06
-1.28810974437884e-05
-1.91594714057005e-05
-6.22109540048038e-06
-8.43992130102058e-06
-1.08188157492417e-05
-6.52623285984757e-06
-9.23722776124775e-06
3.6266920514895e-07
-1.09821926327137e-05
-8.48380478544135e-06
-6.30181692039934e-06
-2.65016488766873e-05
-1.63973448189056e-05
-2.4894066379249e-05
-1.19881536144291e-05
-3.77274243840884e-06
-2.28155974313822e-05
-1.70095186055055e-05
-1.79799519370433e-05
-4.60779993508175e-06
-1.70744939220564e-05
-1.09968705443166e-05
-2.85142598198297e-05
-1.26069641585073e-05
-1.18710345082703e-07
-2.20877936845273e-05
-3.31843314658608e-05
-4.6470809784266e-06
-6.87993833503881e-06
-2.31588711405514e-05
-2.76314646312463e-05
-1.295771706382e-05
-1.22171847413219e-05
-2.87810093778032e-05
-1.59623547550665e-05
-3.07818045724877e-05
-8.53363047985308e-06
-2.36490582460322e-05
-3.26415211968847e-05
-1.63300791086239e-05
-3.19491855033935e-05
-2.95143939911104e-05
-1.60937433621257e-05
-2.04957330079254e-05
-3.91374061732329e-06
-2.80225892098151e-05
-3.4743323883416e-05
-1.80070143943182e-05
7.73122420637125e-07
-2.9211861495814e-05
-1.42641639210514e-05
-2.74994784535836e-05
-3.91423637791198e-05
-1.3721363820795e-05
-2.23535278938404e-05
-8.67797171271634e-06
-1.52094828902139e-05
-1.20230709996212e-05
-1.93089248524919e-05
-3.09836911259962e-05
-1.6401685883761e-05
-2.38024640957561e-05
-2.27873034191707e-06
-8.24795027957063e-06
-1.82630085586899e-05
-1.78787611109731e-05
-2.18904139994008e-05
-1.13958474737951e-05
-1.68376708936413e-05
-2.84346336059265e-06
6.60984634531186e-06
-1.16454274440549e-05
-2.27747333497855e-05
4.93360543856046e-07
-3.84893407589937e-06
-1.56039993626495e-05
-2.76306517693401e-06
-3.27704960385448e-06
-2.31458889778457e-05
-2.0723878037403e-05
-2.66817512614119e-06
2.87505536340422e-06
-1.6898434694134e-05
-1.18434118784999e-05
9.04629935072181e-06
1.93382886681092e-06
1.15539581785633e-05
-3.33778544388155e-05
-2.50270646083777e-05
9.68348920133164e-06
-1.05648997849097e-05
-1.32127908537166e-05
-2.20881958640044e-05
-3.0308743645604e-05
-1.3948203900383e-05
-5.56973053609266e-06
-3.12899147672195e-05
-2.79937824558955e-05
-1.68972590953803e-05
5.14961711386003e-06
-1.07993111829217e-05
-2.11082548139839e-05
-1.34408775148488e-05
-1.44566722959494e-05
-2.40136764403922e-05
-3.19937598536254e-05
-2.71025896674663e-05
-2.35123720007358e-05
-2.52435993397364e-05
-9.95896458223096e-06
-1.22262128207354e-05
-3.50790572280537e-05
-2.41552643519101e-05
-2.24811566188116e-05
-3.01794795701641e-05
-2.22035698079861e-05
-2.76662604071538e-05
-2.28265123326666e-05
-3.30120730472002e-06
-2.04153266271173e-05
-1.6399382113745e-05
-2.99821288544777e-05
-1.60424198862438e-05
-1.74804952781318e-05
-4.05366118389165e-05
-5.35596606543983e-06
-1.98576104417518e-05
-9.17587799157387e-07
-2.38364242951036e-05
-2.69302144404273e-05
-1.85144001801698e-05
-2.09513013573529e-05
-7.63135982996652e-06
-2.4229651766747e-05
-3.28256706179999e-05
-2.94515930712532e-05
-2.79918883095758e-05
-1.78316977922842e-05
-1.04373863815074e-05
-6.55235750945449e-06
-1.67446358136502e-05
-2.37558988849407e-05
-1.36556343210419e-05
-3.32083432419181e-05
-5.15910758384455e-06
-7.07946909201196e-06
4.86836869454543e-06
-2.80438306840152e-05
-1.01135260029387e-05
-1.14002263261286e-05
-3.32314948532741e-05
-1.87655281142012e-05
-1.28239559218818e-05
-2.00623009258064e-05
-2.43332429048442e-05
-2.4511819683661e-05
-2.47702317779564e-05
4.32454875865042e-06
1.4240643797129e-06
-1.81320373166583e-05
-3.35327994273006e-06
-9.06189612934295e-06
2.19556349113845e-06
-1.7908352220415e-05
7.69738589055584e-07
-3.61949622776497e-05
-1.28909566327151e-05
-6.83409976334372e-06
-1.950398975714e-05
3.16689606673332e-07
-1.9425504853735e-05
-2.4549456496413e-06
-2.54090273071391e-05
-2.24892815730644e-05
4.35626371933588e-06
-1.58148360670394e-05
-1.35277237199197e-05
-5.88716411270383e-06
-3.89229316576879e-06
-2.79061629899854e-05
-2.9499357900462e-05
-1.6298208147375e-05
-1.88734155333126e-05
-1.79182122478091e-05
-1.32576431045777e-05
-1.69166073891838e-05
-2.34557382194391e-05
-2.2841169871371e-05
-2.35979319460105e-05
-1.81789484388371e-05
-3.08515567782221e-06
-2.51680970434656e-05
-1.71358218914598e-05
-2.69890291123822e-05
-1.17206889545813e-06
-2.55681234482015e-05
-1.57484785518631e-05
-2.03332440779258e-05
-3.48555217503976e-05
-1.72098445473872e-05
-7.04034714765882e-06
-2.26873507187779e-05
-2.2233131676533e-05
-3.2871415925966e-05
-1.64924264087877e-05
1.09624874429978e-05
-2.61735958943262e-05
-1.51428092844268e-05
-3.06946401897519e-05
-1.6228095926442e-05
-1.11639141011585e-05
-3.83926412632428e-05
-1.8780966065085e-05
5.43416130270763e-07
-2.96096084586025e-05
-1.75642983139103e-05
-3.38901777999736e-05
-1.40695532819951e-05
-3.66429841254353e-06
-2.2534292638749e-05
-2.20958298028557e-05
-1.64075361354341e-05
-1.28103889043613e-05
-2.06086643667836e-05
1.3089094318424e-06
-1.01033655456152e-05
-1.85707538261227e-05
-1.97756492814333e-05
1.21403132439769e-05
3.14175025070394e-06
-2.43508131639119e-05
-1.0170081650782e-05
-2.82309356157912e-05
-1.37330273920242e-05
-2.26552443752373e-05
4.48988385312865e-06
-3.45938045107808e-05
-2.94898694894026e-05
-1.79891138233623e-06
-2.67079123384405e-06
-2.91208004982646e-05
-4.05661288338143e-06
-1.23090928925371e-05
-3.12371117839866e-06
-5.35550599804838e-07
-1.56240105659461e-05
-1.25468254906474e-05
-1.88388647246723e-05
-4.87638234262469e-06
-1.29800563101087e-05
6.26065130331074e-08
-3.2926540224277e-05
9.19790867332232e-06
-2.09412088818057e-05
-2.05783676128011e-05
-1.36298338878493e-05
-2.78983163235456e-06
-2.53904602377578e-05
-2.74245729284551e-05
-2.12043433517797e-05
-9.56791062812509e-07
-2.18618386035836e-05
-2.28626366636906e-05
-2.71758942990549e-05
-1.07070156096299e-05
-1.62573031749648e-05
5.76676151203564e-06
-1.27288401279308e-05
-2.51942261871453e-05
-8.87017673352376e-06
-1.98413407084654e-05
-1.42039502296123e-05
-3.74599279643637e-05
-3.11270852871906e-05
-2.24401057069493e-05
-2.45984380665796e-05
-1.79230322056716e-05
-1.81103324282536e-05
-1.51016605714871e-05
-2.7260472423078e-05
-1.17811490660397e-05
-2.16839868575476e-05
-2.65601546971502e-05
-3.12851789605998e-05
5.2879418416477e-06
-1.54913723739295e-05
-2.04070642590577e-05
-1.51030202352886e-05
-3.18200216398784e-05
-2.81483022071281e-05
-2.11577684928297e-05
-2.1677133029249e-05
-1.95547909172326e-05
1.27619470802221e-05
-1.92038686922207e-05
-2.98106200509058e-05
-1.11410026891502e-05
-4.91175205149782e-06
-1.3727274235988e-05
-2.01656557807218e-05
-3.88316050739187e-05
-1.88050658526914e-05
-1.83817142861653e-05
-9.25633103131745e-06
-2.27015218372881e-05
-3.00963821594355e-05
-1.83206845960934e-05
-1.46149947721101e-05
-1.6182746174146e-05
-2.18824179651874e-05
-1.29465349548804e-05
9.26513806589031e-07
-8.35769572924735e-06
-1.33586401395982e-05
-2.55906673843195e-05
6.8702452505123e-06
2.85898477745055e-06
-9.97057959880179e-06
-1.01845549936876e-06
-1.28031424003671e-05
-1.32243916093169e-05
-6.22214859973032e-06
-1.95980446868753e-05
-2.08631796515042e-06
-1.11039299690393e-05
-4.17649234074865e-06
-5.85948739077558e-07
-1.99075861734972e-05
-1.10728736029627e-05
-1.4412656619609e-05
-1.18668073732664e-05
1.38235156383348e-06
-1.67219705833205e-05
-1.26982363603553e-05
-1.45117329193268e-05
-1.9860960510519e-05
-6.36522580072426e-06
-1.81160725545647e-05
-2.04787850734116e-05
-9.91322731134337e-06
-1.30569012140455e-05
-2.5309950751225e-05
-6.69891904228485e-06
-8.82392412169924e-06
-4.31275127379935e-06
-1.9388690373828e-05
-9.87438566443269e-06
-1.54465767461545e-05
-1.62657648184139e-05
-2.88882845396135e-08
-2.06211549090447e-05
-2.28305752871512e-05
-9.3731308801283e-06
-3.22867890523149e-05
-3.55418977039871e-05
-1.34113890749956e-05
-2.29375971782051e-05
-1.93625332970987e-05
-1.54143825656607e-05
-4.83512822023198e-06
-1.93697897786854e-05
-6.99686069036235e-06
-3.9118417415208e-05
-1.37456054729015e-05
-2.18499455819522e-05
-2.70704126993082e-05
-7.81582626711161e-06
-1.85577237288209e-05
-1.27857092372257e-05
-2.28559138653799e-05
-2.37199178864218e-05
-2.60923511364562e-05
-9.71565790201123e-06
-1.91558991562451e-05
-3.54766971788328e-06
-2.47249506235472e-05
-1.97387011344324e-05
-2.31983348361726e-05
-5.61152207515843e-06
-1.54686706712926e-05
-1.80066732701167e-05
-1.21460497191154e-05
-8.98536633150001e-06
-1.63073140661426e-05
4.25408272499899e-06
-9.88796544610894e-06
-2.42867499201966e-05
-2.4008294502965e-05
-1.84683066811245e-06
-2.02009169038577e-05
-1.56913311314859e-05
-1.73096409535503e-06
-1.89479192248862e-05
-3.15664944252611e-06
-7.10335083851351e-06
-1.54789119600956e-05
-1.46262154406228e-05
-1.59003447464369e-05
1.08153904611656e-06
-1.0485081940734e-05
-1.91507076554934e-05
-1.23706811796309e-05
-1.01226195827348e-05
-1.83727925875589e-05
-9.72357753692311e-06
-2.30256671523307e-05
-1.46468800106753e-05
-1.11618344441252e-05
-1.42313639525214e-05
-9.38798176708826e-06
-8.54123382423445e-06
-7.97504902891398e-06
3.1439975277204e-07
-2.32144470373612e-05
-2.4791497621395e-05
-7.04133592300435e-06
-2.78548366071727e-06
-1.18623795677053e-05
-8.18003165649553e-06
-1.82197161638818e-05
-2.94227875878098e-05
-1.43237475741105e-05
-8.54586966131076e-06
-1.52210482785183e-05
-1.11721545607403e-05
-2.00735596311516e-05
-1.76466034837087e-05
-5.02541798414074e-06
-9.50524661125219e-06
-1.90784180475679e-05
-1.71352835673461e-05
-1.73170888377637e-05
-2.09840134975559e-05
3.25886220532771e-06
-1.1719547907777e-05
-1.35058820061374e-05
-3.17379319043176e-05
-2.29869309630132e-05
-2.8650834023898e-05
-4.11250227337218e-05
-1.19607911614217e-05
-2.1225551700535e-05
-3.06929931114563e-05
-2.86800722906424e-05
-1.69181258261825e-05
-1.04321417089581e-05
-1.56199453358202e-05
-1.44941135386825e-05
-2.99839204953056e-05
-9.70833225942909e-06
-3.30816007790858e-05
-3.36471364003288e-05
-2.26090234411747e-05
-2.48440176200866e-05
-8.14156009420006e-06
-2.48785081645085e-05
-1.63234392694319e-05
-8.7636924634689e-06
1.20468535217405e-06
-2.92979228248613e-05
-2.82788103998901e-05
-1.4116519652212e-05
-2.6320227384403e-05
-1.40025431910317e-05
-2.08778800559648e-05
-2.56484524022285e-05
-2.82732818751031e-05
-2.05310238897341e-05
-1.47880141630716e-05
-1.86197050213507e-05
6.66160101329096e-06
-3.32239267574281e-05
-1.14525418716202e-05
-2.21364255678597e-05
2.92064930747802e-06
-5.91254488348448e-06
-1.83972320879936e-05
-1.42767064921078e-05
-2.9243259970497e-05
-1.17175580154356e-06
-8.59185474094404e-06
-2.48904174019798e-05
-1.92691978328452e-05
4.73018631607389e-09
-3.18109783602763e-06
-1.36470126518979e-05
-4.97644196984196e-06
-1.9739211835305e-05
-3.02610847818119e-06
-3.04496492762379e-05
1.38865536379234e-06
-1.78556043331455e-05
-9.17163585768587e-06
-1.17059452598613e-05
-2.42665041040209e-05
-1.20149591988262e-05
-1.75483537353769e-05
-1.69328622647919e-05
-9.15133174318721e-06
-1.91663299591759e-05
-2.20944704124659e-05
-3.09982789054492e-05
-4.31764159103853e-06
-2.38899375569699e-05
-4.59297675875037e-06
-1.27648941172155e-05
-1.33621709278766e-05
9.41631185729891e-07
-8.84080425798711e-06
-3.41684386399973e-05
-2.24801924330301e-05
-1.19530675819892e-05
-1.82167265107184e-05
-2.05936098226371e-05
-3.01440041238571e-05
-1.6997187338023e-05
-1.77034262388952e-05
-4.84733572098322e-06
-2.47507794097984e-05
-8.5784958232769e-06
-2.19036641791209e-05
-9.95270236441062e-06
-1.82755234856404e-05
-2.28979025289751e-05
-3.19702909921316e-05
-3.10581011009138e-05
-2.61270932042871e-05
-1.98320678177391e-05
-1.72984616989378e-05
-5.01589042706525e-06
-2.54206861101349e-05
-2.98098440583582e-05
-2.28919878711141e-05
-1.99327369425539e-05
-2.66533831262561e-05
-1.09636095832635e-05
-1.50391980861653e-05
-5.0481872813349e-06
1.39235468761478e-05
-5.96638316575913e-06
-7.30780191926289e-06
-1.70901985372314e-05
-4.40841909771168e-07
-1.33486258477308e-05
-2.57972129305048e-05
-2.04919267611675e-05
-3.30535236776458e-05
-1.41105836739981e-05
-1.1117252271182e-05
-1.88214804277865e-05
-3.08780239825315e-05
-8.62740118839951e-06
-6.93423122286712e-06
5.55930657685603e-07
-9.42463559009284e-06
-5.88071999656544e-06
-1.95334811247272e-05
-1.50127688903252e-05
-1.5252460063377e-05
-5.94259165039293e-06
5.63290398427354e-06
4.49616733047507e-06
-5.65559107337129e-06
-1.34328101209216e-05
-2.14072370414758e-05
-3.17258069153248e-05
-6.77733235607951e-06
-1.48221009988503e-05
-2.14042365888887e-05
-1.7379723130216e-05
-1.42439709687106e-05
-4.99487752830444e-06
-3.70118063419727e-06
-2.03025166725428e-05
2.47889660022396e-06
1.49289054109172e-06
3.25859887606579e-06
-3.49079990576866e-06
-9.81117810878984e-06
-4.2902607419307e-06
-9.11748143231367e-06
-1.18874682452901e-05
-9.74786316153155e-06
-1.72105299590259e-05
-1.38036838805814e-05
-5.96314901406201e-06
2.04382663414276e-05
-2.16972145953782e-05
-3.59251445749096e-05
-2.0949800488642e-05
-2.08766157409167e-05
-2.92541199211522e-05
-1.44845618564168e-05
-2.73952916176428e-05
-2.64083268276698e-05
-2.00333649933832e-05
-1.29367349371061e-05
-3.30921408809994e-05
-3.62927286973127e-05
-2.45112827053748e-05
-2.06015691178779e-05
-8.86039591482248e-06
-2.69340931382426e-05
1.09970819287114e-07
-1.45745819364161e-05
-8.95160511877304e-06
-2.71888589355821e-05
-2.41431774507212e-05
-2.40475710983326e-05
-1.6843428904736e-05
-1.39533999484904e-05
-1.55075249214104e-05
-9.68927598589341e-06
-8.79801986881774e-07
-9.59055575153957e-06
-7.29609714598954e-06
-1.76360765328418e-05
-6.48589203728135e-06
-2.76826312379942e-07
-7.67002267100005e-06
-3.24693923065083e-05
-1.91504893817356e-05
-3.40985336347639e-06
-3.12862201442503e-05
-9.50283840757655e-06
-1.35239715417867e-05
-3.47561510766152e-05
-1.6745155443508e-05
-8.0528778410155e-06
-1.49956976394161e-05
-1.22447238315466e-05
-3.32835970406783e-05
-1.29005711086815e-05
-1.34688030809102e-05
-7.16744350567001e-06
-1.06744066544567e-05
-1.53454986791323e-05
-1.38428592955342e-05
-2.05974242743219e-05
-1.64077769788509e-05
-1.11286054049696e-05
-7.60864439310397e-06
-9.24448587927719e-06
-7.55321029440826e-06
-1.60731995082145e-05
-1.74805582122686e-05
-2.84652830420828e-05
-1.04577597091382e-05
-1.35844508670716e-05
-2.63911165578488e-05
-6.92289231643528e-06
2.30891406109103e-06
-6.18088244986465e-06
-2.51397630200367e-05
-1.3824425788799e-05
-1.89484607135451e-05
-3.42274287891625e-06
-8.68430551513886e-06
-6.95868705438644e-06
-2.68194259247298e-05
-4.44412800161603e-05
-1.42804926015624e-05
-1.54623870001938e-05
-1.44416024691772e-05
-2.41469540919482e-05
-2.42744484096945e-05
-1.97864734581143e-05
-3.5776950651296e-05
-2.89198607037484e-05
-2.55119323823036e-05
-2.86795735752619e-05
-2.74480874166079e-05
-1.60989325068266e-05
-2.38955630965445e-05
-2.80166856129751e-05
-1.17738708400005e-05
-2.54374124140842e-05
-2.21702499867842e-05
-2.93647483506775e-05
-2.28797460403013e-05
-1.74847191072854e-05
-3.07191791940056e-05
-2.76459582361441e-05
-2.05347090302683e-05
-3.88935461671343e-06
-1.47566394153861e-05
-2.47901004332195e-05
-1.87429374740588e-05
-3.32197017869899e-05
-1.1471797336258e-05
-1.01347402985385e-05
-1.28064071490371e-05
-3.59276166409617e-06
-1.82656801706428e-05
-2.20540685425523e-05
-1.03397232021919e-05
-2.57419971689492e-05
-9.89614732509047e-06
-2.46951200527553e-05
-6.5341206382771e-06
-1.3222638190958e-05
-2.54515139391796e-05
-7.9924625999202e-06
-2.7984134045811e-05
-1.5547635496741e-05
-3.2070493300995e-05
7.30010219754118e-07
-2.84201741337179e-05
-1.45793084423471e-05
-1.68232711210452e-05
-1.81905918977264e-05
5.08760062699661e-06
-1.05585980839732e-05
1.95416979785923e-06
-2.11810314458658e-05
-2.74226010072115e-05
-6.00049147506211e-06
-1.2718172300399e-05
-1.20660310034045e-05
-7.43206086508327e-06
-2.53784843070303e-05
-2.34296899698074e-05
-1.83778826197023e-05
-1.50632342776029e-05
-4.25863703441275e-07
-1.13408016013847e-06
-1.58352177648477e-05
-8.7410275170671e-06
-6.11458569901398e-06
-2.37403174255056e-05
-1.8205268513766e-05
-6.98955379203358e-06
-7.12972655080003e-06
-2.39882187246194e-05
-2.87732557157706e-05
-3.12643829730963e-05
-1.69816039164764e-05
-1.58459675014254e-05
-1.54751504546446e-05
-2.42742597407912e-05
-1.47965284651986e-05
-1.73465555462988e-05
-2.71451214247374e-06
-1.64714415258528e-05
-3.23618870177615e-05
-1.80842564722513e-05
-2.43070688830435e-05
-1.45791081042633e-05
-2.15887803024995e-05
-9.49631304262515e-06
-2.04134459000495e-05
-2.13507864166383e-05
-1.14698511311545e-05
-3.26833053422655e-05
-1.13231461479345e-05
-2.69404792325452e-05
-7.93110912424284e-06
-1.41216784439487e-05
-1.38136640844262e-05
-3.5833190625401e-05
-1.87999934818083e-05
-6.12955462831283e-06
-1.46991683706277e-05
-3.22673077313285e-05
-4.12242695188395e-05
-2.29313332283463e-05
-2.87063689779136e-05
-7.50910557834015e-06
-3.08931013891371e-05
-3.31194241631048e-05
-1.18057848419381e-05
-2.50844344419739e-05
-1.7235903838404e-05
-3.05752283340736e-05
-9.42453382408096e-06
-1.37010526784917e-05
-3.04388579395343e-05
-1.13597411862879e-05
-1.62516600952137e-05
-8.79096943321831e-06
-2.52224737792624e-05
-2.32878055062476e-05
-1.53269216324922e-05
-1.79141064244272e-05
-3.45454214940498e-05
-6.3297695269637e-06
-1.66619713978551e-05
-9.12170636188958e-06
-1.60559659712416e-05
-1.03528084089939e-05
-1.16100248476602e-06
-1.09974684828646e-05
-1.80064287480417e-05
-7.36228849914729e-06
-1.59458072712657e-05
-2.0820468193e-05
2.23140774873538e-06
3.6855815406595e-06
2.60253071962262e-06
-1.10451627150634e-05
-3.04096578824909e-06
-6.16917885192865e-06
-1.66905793577263e-05
-1.16959654395115e-05
-2.15839211234721e-05
-2.16432759378652e-05
9.43752651107485e-06
-2.75277779764948e-05
-2.86232926897062e-05
-1.15833701457912e-05
-6.68782036928315e-06
-1.79017140070576e-05
-1.6747109617366e-05
-1.35996358000043e-05
-1.9981439607218e-05
-3.93851820938792e-05
-2.43469251832059e-05
-1.75612289957985e-05
4.25060942930262e-06
-5.79474351586767e-06
-2.84590840042253e-05
-7.08562470585124e-06
-9.35555848617541e-06
-2.79226788886638e-05
-1.48810287192209e-06
-2.36379369210551e-05
-2.89588776940348e-05
-7.10870797459467e-06
-1.41663732049008e-05
-1.38409679797031e-05
-9.18540168864743e-06
-2.50030005484278e-05
-3.04300585031433e-05
-2.05675851288541e-05
-2.21563732932529e-05
-3.65805666003722e-05
5.64719340109241e-06
-4.07544654824792e-05
-1.58220748396953e-05
-1.59186712260408e-05
-3.27166885677383e-05
-1.81925044575617e-05
-2.85658502501442e-05
-1.18171555401318e-05
-2.4408611517828e-05
-2.84827822691552e-05
-3.36498964184963e-06
-8.71986472826173e-06
-3.03637266359616e-05
-3.06594743652172e-05
-1.40374480641731e-05
-2.33466225921856e-05
-3.39647425608761e-05
-1.78742249903812e-05
-1.90682719894811e-05
-1.35811859861402e-05
-2.83530419320879e-05
-3.37904565504946e-05
-2.55306463504834e-05
-1.43596929179529e-06
-2.75441184718542e-05
-8.64958294550854e-06
-1.50990757151514e-05
-9.64101033607948e-06
9.328779845159e-07
-4.75217583983563e-06
-1.17292020408241e-05
-3.1704169846645e-06
-1.86375786374733e-05
-1.76182816981653e-05
-2.34280793932838e-05
-1.75446405338611e-05
-7.87449578538482e-06
1.39094288476218e-06
-4.44006254056133e-06
-2.14001318313658e-05
-1.97802451398846e-05
-3.08181926036183e-05
-2.1446680559936e-05
-1.57494508777531e-05
-1.23997126618208e-05
-1.86936171289669e-05
-2.66763159228991e-07
-1.0006336066061e-05
1.25840512401836e-06
-2.37873094152804e-05
-1.19615167493803e-05
-1.4930743372168e-05
-3.10358982108719e-05
1.95810190676873e-06
-6.28757842259659e-06
-1.70142099853368e-05
-6.82370080227725e-06
-2.92619146105025e-05
2.74878794181883e-06
-1.58911897861597e-05
-1.21494367510174e-05
-1.25822189390121e-05
-1.10707560165892e-05
-1.44523538578852e-05
-1.92784772068028e-06
-3.18395425363763e-05
-2.41512271967056e-06
-1.14919636488898e-05
-6.63017652459739e-06
-6.69633977744762e-06
-6.56873607147775e-06
-6.45114413979624e-06
-1.03145885419239e-05
-9.45502323641947e-06
-1.12088137013037e-05
-5.27757707843281e-06
-3.62548041175344e-05
-3.2191409894453e-05
5.78672194192004e-06
-1.61233625478422e-05
-3.54214162756131e-05
-2.28613282385146e-05
-1.34481472063591e-05
-1.40737114186319e-05
-1.94403449825698e-05
-1.62088950583659e-05
-7.96460687131251e-06
-4.47661823902487e-06
-1.90480126647936e-05
-2.25854613463523e-06
-9.81488043563448e-06
-1.74125120988347e-05
-1.93650077263848e-05
1.87697477736938e-06
-2.12687045432486e-05
-3.2108926480137e-05
-1.73797908001787e-05
-2.20453102917016e-05
-2.18236101900066e-05
1.16401127705974e-06
-1.46410779810286e-05
-8.67223779786968e-06
4.64790623957311e-06
-1.20516156209127e-05
-2.05263789812912e-05
-3.35330971966598e-05
-2.22291361820852e-05
-9.74835814678632e-06
-2.78870313550514e-06
-2.68973470963756e-05
-2.3291016765347e-05
-3.13522764228215e-06
-6.1239814785813e-06
-1.13106476652769e-05
-2.41456168113907e-05
-1.52474761630037e-05
-1.86218772160757e-05
-1.23287054902871e-05
-1.01837706647987e-05
-2.23419021433089e-05
5.83443750209464e-06
1.09202882022039e-06
-1.11079242166365e-06
-9.75984771536829e-06
-1.58804651679827e-05
-1.43405213952697e-05
-1.12846222450049e-05
-1.84886561976319e-05
-2.43002050573183e-05
4.37061484524502e-06
-1.63111677819058e-05
-5.26182993652358e-06
5.52225217965029e-06
-6.1614092679238e-06
4.56523351455492e-06
-1.21856527021992e-05
-6.65628176149464e-07
-1.7294176246654e-06
-8.46729696765487e-06
-1.00441567025681e-05
-4.74294064898142e-06
-1.7910478002052e-05
-1.56567378596406e-05
-1.47911342276245e-05
-1.93047950192618e-05
-1.58092095286494e-05
-2.45715490898198e-05
-2.20560167502774e-05
8.54384311880888e-07
-2.84867805278243e-05
9.88977022352196e-07
-1.93298124899858e-05
-1.71967914527916e-05
-2.31819868104561e-05
-2.9561738872319e-05
-9.31774980467554e-06
-3.30868091986379e-05
-1.88455549322157e-05
-2.64399774592263e-05
-3.02868745554397e-05
-3.00908054044808e-06
-3.16895140305775e-05
-1.04393463388805e-05
-3.55500849555473e-05
-2.0194717893633e-05
-1.60676982489436e-05
-1.02436912213787e-06
-2.51839898217863e-05
-4.09646011795518e-05
-2.84992548390585e-05
-2.85777333716523e-05
-1.5228729758861e-05
-7.87365905410363e-06
-1.837587955406e-05
-2.79311637631382e-05
-9.32299471102971e-06
-1.80209749284988e-05
-1.4959114056168e-05
-3.06759019345721e-05
-1.80889004542575e-05
-1.2707812197076e-05
-1.34609687753245e-05
4.98883875055325e-06
-8.4226834980308e-06
-2.55843331215774e-05
-1.84143338906616e-05
-2.28090209306881e-05
-1.36682944326841e-05
-3.48930611138282e-05
-1.4525044667172e-05
-9.83434429798303e-06
-1.75255975918807e-05
-2.24534705889025e-05
-7.27327288758046e-06
6.58959598297536e-06
-1.47510753385996e-05
-3.81400692902132e-06
-1.41435438092182e-05
7.23467598556894e-06
-1.14711917721155e-05
2.89701590590112e-06
-1.95621652614014e-05
-1.06376373028369e-07
-3.0616628294486e-06
-1.61837073935881e-05
-2.33136051914399e-05
-1.99940495794267e-05
-2.66914477564296e-05
-1.13176301230102e-05
-2.99161299121416e-06
-2.480290806009e-05
-7.47991826650435e-06
-1.36860799066817e-06
-1.44059549175657e-05
-1.1977558436526e-05
-2.62643988019656e-06
-2.12394389725695e-05
-7.65810401708114e-06
-2.81845223165872e-05
-1.52804124520621e-05
-3.59601062490542e-06
-2.12319547469872e-05
-2.15946584498336e-07
-6.53301085363129e-06
-2.58663914496135e-05
-4.71725686429675e-06
-1.11271855922071e-05
-2.44412451833192e-05
-6.83866980492169e-06
-1.52950842386088e-05
-2.41818628501247e-05
-3.86342563889381e-06
-1.29982920926429e-05
6.7575113571138e-06
-3.59973760350913e-05
-2.78429837962211e-05
-8.62496718418603e-06
-2.87127083588411e-05
-4.10631462791593e-05
-1.31298533459216e-05
-2.76187783584092e-05
-1.78349157715931e-05
-2.83113035146108e-05
-3.09947446061791e-06
-5.23075506887454e-06
-2.01709872602245e-05
-2.74044789585108e-05
-1.6095399379202e-05
-1.65207132455974e-05
-1.857300863192e-06
-2.07690708398979e-05
-2.54969107874653e-05
9.87528897056457e-08
-2.26905725284827e-05
-5.17242897987292e-06
-1.08164371243923e-05
-2.39394359902395e-05
-1.93853172867605e-05
-1.74014336037073e-05
-8.05153291396042e-06
-1.7472733985034e-05
-2.47598444490789e-05
-2.89343576130341e-05
-3.36277244216447e-05
-1.91236373959743e-05
-9.98712690055787e-06
-9.2190307383605e-06
-2.18603671856617e-05
1.38878783387528e-06
3.07788453230375e-07
-1.67560583246804e-05
-2.22060254149049e-05
-3.15928218161061e-05
-1.53528780549446e-05
-1.80270229052685e-05
-1.36540912931172e-05
-1.08681832868793e-05
-8.85107765536703e-06
-1.96532689323966e-05
1.14273158790861e-05
-2.33924727032876e-05
8.43573035667203e-06
-1.07682882798642e-05
-1.67277434559392e-05
-2.23401215766863e-05
-1.82549025348201e-05
-8.67342568662295e-06
-1.27029316654988e-05
-1.19918014866581e-05
-2.03541506921624e-05
1.09142639914094e-06
6.93781668731054e-06
-4.35017981958425e-06
-1.54055545504196e-05
-1.02170943017188e-05
-7.49425107581056e-06
-1.09887162004641e-05
-1.60086649559111e-05
-1.78350310357063e-05
-1.87273148889483e-05
5.75711018626158e-06
-4.27261741571889e-06
-2.64673406428724e-05
-1.08367662934656e-05
-1.79688025711335e-05
-4.18246695336801e-05
-2.20081859993637e-05
-1.64861492118413e-05
-2.00261620155451e-05
-2.56779203229424e-06
-3.02451281735958e-05
-1.98566663034283e-05
-1.1161832173071e-05
-2.04860073606071e-05
-2.68670096163356e-05
-2.87510694378832e-05
-9.03017417104391e-06
-2.75547838526872e-05
-2.15790704919656e-05
-2.15340970737288e-05
-2.30260987936724e-05
6.40624473989217e-06
-2.17509924211241e-05
-2.16636468556617e-05
-2.80227740698087e-05
-2.91153428962656e-05
-2.60431809168731e-05
-8.59348379958319e-06
-2.76636956975071e-05
-1.68283554920472e-05
-7.91454273875527e-06
-2.04143396002259e-05
-2.0551773912739e-05
-5.81785296439596e-06
-1.4888515258487e-05
-3.88250816505918e-05
-2.12717390981715e-05
-2.7909071647969e-05
-3.80891044823826e-05
-1.13155772061038e-05
-4.50531582030504e-06
-3.5628360858067e-05
-1.32517235005376e-05
-1.12030855284165e-05
-2.24748738846609e-06
-4.88508289512353e-06
-2.81650469127591e-05
-2.09478113452104e-05
-2.86082126334123e-05
-1.73300988685594e-05
-1.9859044494834e-05
-2.19191892048843e-05
-1.55998326030296e-05
-1.11322377300847e-05
-1.37496465947302e-05
-1.4116709114441e-05
-9.60978708350347e-06
-1.43476729114842e-05
-2.57230664515262e-05
-6.41211806293138e-06
-1.57212701287721e-05
-2.16848954311176e-05
-1.03365378051935e-05
-9.93137160593159e-06
3.24818961120348e-06
-1.71463799919953e-05
-1.80467053484336e-06
-2.1374282310009e-06
-1.33232828518278e-05
-9.92945288641612e-06
3.77952953266524e-06
-6.01232242194217e-06
-6.50626542326567e-06
-1.8800904721557e-05
9.86866141964995e-07
-1.30387478651427e-05
1.94862392000511e-06
-8.99329807539619e-06
-1.51785451812364e-05
6.81659135260211e-06
-2.22538623784128e-05
-2.46231582124206e-05
-2.06769403415761e-05
-2.23322933330706e-05
-1.90783843391839e-05
-3.79492540907632e-05
-2.38994546106994e-05
-1.69691354178752e-05
-3.28461845436606e-05
-2.93546915682937e-05
-3.36114480274477e-05
-1.759933121343e-05
-4.41596455429204e-06
-1.41212835058441e-05
-5.3026782307067e-06
-2.28868135247031e-05
-2.35905974097443e-05
-5.43225444189381e-06
-1.67392189916717e-05
-1.2931170329909e-05
-9.30174705225118e-06
-1.08859149020022e-05
-3.12795325059556e-05
-3.28369312365691e-05
5.21144831719796e-06
-2.32977140251669e-05
-2.42019167997082e-05
-3.86556165950625e-05
-2.52922021186722e-05
-2.42991388995452e-05
-2.20250899512294e-05
-8.48072030098539e-06
-1.42998984248932e-05
-2.06510917983634e-05
-2.327465260717e-05
-2.1654744304114e-05
-2.91387560503317e-06
-3.27245899642924e-05
-2.04858422205909e-05
-2.62205333932966e-05
-1.92716899925026e-05
-4.54613960861591e-06
-1.17489194324338e-05
-3.14642198659252e-05
-1.53374280035298e-05
-2.59434041661046e-05
-7.21804155809684e-06
-1.34400088762507e-05
-3.10199883372848e-05
-3.22650988693002e-06
-2.4804900989271e-05
-1.64197080192355e-05
-3.86120150348372e-06
-2.40832164782271e-05
1.7738718417918e-07
-2.16134298692921e-05
-4.76767913139725e-06
-1.63359381857756e-05
-3.15440502345503e-05
-2.65879176596926e-05
-1.2871652363316e-05
-1.76143499224251e-05
-1.89109828370721e-05
3.13953107565148e-07
1.40211780804094e-06
-8.00526700774593e-06
-8.52322337600352e-06
-1.7694617820235e-05
-1.75368427785936e-05
-1.85165170192004e-05
-1.88832229016479e-05
-9.8099097799105e-06
-2.36689877509196e-05
-3.95142843911516e-05
-2.16418348836788e-05
-2.56577269677614e-05
-1.67968775354781e-05
-1.84117246811321e-05
1.17435747320332e-06
-1.49393021884771e-05
-3.01777847402595e-05
6.20165058705388e-07
-2.33634082787417e-05
-2.55231725590481e-05
-2.64767813178059e-05
-3.17888867137666e-05
-2.34819743265125e-05
-2.92135582832805e-05
-1.22116173015063e-05
-2.89678618866222e-05
-2.86640212518144e-05
-4.67144044469577e-06
-9.829598148255e-06
-2.33696110462293e-05
-2.1033529790255e-06
-7.55531455658078e-06
-1.49181904915351e-05
-2.33924020643955e-05
-1.10515160427849e-05
-1.66473986562352e-05
-1.17326752714043e-05
-2.23361299103137e-05
-1.49437317259753e-05
-4.50078043237487e-06
-1.68900188605894e-05
-3.84659974635931e-05
-2.38329639168088e-05
-3.52462286773239e-05
-3.56560468417264e-05
-1.10267476067298e-05
-1.63813793860861e-05
-1.43980680517266e-05
-2.34005116007773e-05
-1.14279894333866e-05
-3.32597409751405e-05
-2.01055543095751e-05
-1.75298642770552e-05
-2.61441647620243e-05
-1.83642382493056e-05
-7.85505284498329e-06
-6.94207546751806e-06
-1.73795594215049e-05
-8.35885123179885e-06
-1.53104144507438e-05
-8.57916177587059e-06
-6.5893909116664e-06
-1.33443503871251e-05
-3.42144756860986e-05
-2.57976108191605e-05
-7.31636747966067e-06
-1.91801092643433e-05
-1.849884798469e-05
-1.92657154564224e-05
-2.05778619528387e-05
-3.78825356969433e-05
-2.85436167651834e-06
-1.63147475117674e-06
-2.83166590261134e-05
-3.50303909749005e-06
-1.9705129878595e-05
-2.09628580120571e-05
-9.59457975072203e-06
-1.14319112617366e-05
-1.40816579723753e-05
1.34762817749089e-06
4.65001210674558e-06
-1.85861450075347e-05
-1.46446936830058e-05
-1.1368626033276e-05
-2.62612313052582e-06
-1.1653183634343e-05
-7.28431983282748e-06
1.72962792225637e-06
-1.77286372922662e-05
-1.6860671344098e-05
-1.07001696646272e-05
8.86468605229667e-07
-6.34399583133486e-06
-2.07836312472874e-05
-1.65988986497889e-05
-1.82177932588474e-05
-9.94237396949463e-06
-1.58168916908075e-05
-1.94506231862039e-05
-1.44705535752107e-05
-7.19259879765201e-06
-9.06991333493475e-06
-2.93723214819271e-05
-1.25864419782158e-05
-1.10315353727993e-05
-2.64715390179514e-05
-7.37240885828286e-06
-1.05975604764432e-05
-7.98158260594789e-06
-2.83273472261486e-05
-2.54051884173823e-05
-2.56651475872336e-05
-8.80353779790076e-06
-9.83776678605986e-06
-5.42002815968984e-06
-1.90723427988419e-05
-2.67952371127765e-05
-2.5073485545676e-05
-8.58494337772887e-06
-2.28816711157915e-05
-1.86207386175216e-05
-1.91175067830952e-05
-3.95366160427939e-06
-3.26398887274776e-05
-1.9095365213419e-05
-2.59898151555286e-05
-2.3865125635738e-05
-2.68208295550769e-05
-2.56638489445048e-05
-2.33945021040555e-05
-2.11228127767758e-05
-2.84874217440274e-05
-1.27508530452193e-05
-3.45321886955745e-05
-1.08774110825671e-05
-2.14994844234646e-05
-3.92076381756896e-07
-3.32693157006662e-05
-1.05131045319823e-05
-3.21775063830078e-05
-1.51143684096266e-05
-1.33249973811371e-05
-2.23831207051343e-05
-3.12686837402933e-05
-2.12223159440464e-05
-1.0861071104365e-05
-5.12036414888238e-06
-1.98785560511837e-05
-3.0771640024434e-06
-7.95484680057364e-06
-1.2496808464865e-05
-1.58793888013022e-05
-1.18183921871487e-05
-1.68365836554225e-05
-1.08286270118416e-05
-1.18777018016886e-05
-1.37527956325891e-05
-1.98773697856942e-05
-8.7080644617838e-06
-1.63523541757227e-05
-7.89564131505596e-06
-1.64379495948671e-05
-2.24654767260479e-05
-1.24791059440733e-05
-1.68007649590631e-05
-4.00013785879362e-06
7.75381987304176e-06
1.09473083127585e-05
-1.44415399133037e-05
-2.35045917245652e-05
-1.37814368740288e-05
-4.91986582606873e-06
-1.99454534592532e-05
-1.96044835364891e-05
-2.53698008192974e-05
-2.67896602958014e-05
-4.2734739699583e-06
-2.67036626999318e-05
-6.74473257796626e-06
-1.52103410016757e-05
-9.81047920754526e-06
-2.1823000042986e-05
-1.40477376392869e-05
-1.85560809145819e-05
-2.5035892718047e-06
-1.70885247009512e-05
-8.07091200285555e-06
-9.6550554946414e-06
-3.32656355758803e-05
1.42819216502862e-06
-2.4659022207833e-05
-2.10552480413924e-05
-2.24081307927891e-05
-1.16809071928882e-05
-1.58590812753265e-05
-2.69318654288908e-05
-2.46142966880374e-05
-2.18342167650559e-05
-3.64520677360087e-05
-1.95117177666966e-05
-2.89411362316796e-05
-5.35445525835545e-06
-3.57278649446953e-06
-1.08782156451022e-05
-1.35205332665894e-05
-2.78445603844097e-05
-3.46613364379097e-05
-2.16096985853135e-05
-2.43443019621244e-05
-1.4797605038162e-05
-1.43462489344761e-05
-2.02532884005039e-05
-7.74047135593215e-06
-1.24833175158926e-05
-2.27002626961907e-05
-6.27946132651794e-06
-2.3603832171731e-05
-9.3252636163277e-06
-2.20635863985764e-05
-1.58142173840014e-05
-3.76765977050605e-06
-6.89149297615046e-06
-1.11963495295878e-05
3.16410493080285e-06
-7.97195465527321e-06
-1.62377061535561e-05
-1.99595905802949e-05
-1.82414374421576e-05
-9.36573890046585e-06
3.38122765263686e-06
-7.13229386095227e-06
-2.42423642506554e-05
-1.88785396389926e-05
-1.99778080534534e-05
-6.13160707368996e-06
-1.34205182614914e-05
-7.59343068042592e-06
-2.20317046069878e-05
-9.33546372177639e-07
-1.82283894138585e-05
-7.88153794243544e-06
-4.76530580645444e-06
2.18972429908408e-06
-2.52451268857871e-05
-2.21173219144353e-05
-1.52279416161088e-05
-1.92843634416001e-05
-6.94279960665787e-06
-1.59677840693874e-05
-1.45082810152658e-05
-6.91336768670994e-06
-2.3571419092987e-05
-1.14508201128456e-05
-7.31708610298693e-06
-1.58335952770152e-05
-1.5667528974164e-05
-1.69481796085923e-05
-1.15857578327538e-05
-1.67140178605342e-05
-1.17364262892562e-05
-2.81691102620112e-05
-9.78833374677169e-07
-3.67405374285087e-05
1.36474810471067e-07
-1.05587879338652e-05
-1.34038976005207e-05
-1.83336372683506e-05
-1.59908922975338e-05
-1.59619063911875e-05
-1.71670900413208e-05
-3.19490366763303e-05
-2.10708083065618e-05
-1.08423922802225e-05
-1.14661681061197e-05
-2.2176986091516e-05
-1.88129297830825e-05
-1.93048819216178e-05
-2.52517108165531e-05
-1.47093488902995e-05
-3.08810350052722e-05
-1.73402287088232e-05
-2.52151025253581e-05
-3.21013068753331e-05
-1.55710236946452e-05
-1.98400279376596e-05
-2.75954790748003e-05
-1.40807396338901e-05
-1.20723515787034e-05
-5.07770377796347e-06
-2.85915392434963e-05
-3.43987569741936e-05
-1.94596283174119e-05
3.40154740681212e-06
-1.20792647935044e-05
-2.24311134207992e-05
-1.60910690752596e-05
-8.55697927023691e-06
-1.61230916637866e-05
-2.05367839128612e-05
-1.38927390110072e-05
-8.18787367151386e-06
-2.46455129033775e-05
-2.37985441485476e-05
-2.79341990803056e-05
-4.58875032473812e-06
-1.68334485675049e-05
-2.53858533439757e-05
-2.46976409159958e-05
-7.62554101356889e-06
-7.28806449622062e-06
-2.19584055266429e-05
-1.03790088314516e-05
-1.37001673761718e-05
-8.17579702481187e-06
-1.25141189872897e-05
-1.47124525339252e-05
-1.68271024560936e-05
-1.30543625249064e-05
-1.31647463499427e-05
-6.80997378122586e-06
-2.27072134653675e-05
-1.15888622135161e-05
-2.15294251222172e-05
-1.58430932377722e-05
-1.15530293238113e-05
-3.72792435049669e-06
-8.24489837062813e-06
-6.0987238919737e-06
-2.51184590780426e-05
-2.30543822085987e-05
-6.27349563080594e-06
-1.81680980343823e-05
-2.43267850006458e-05
-1.38098390828397e-05
-2.28265972478297e-05
-2.30658857803906e-05
-2.00067307300249e-05
-8.40650225893236e-06
-7.38921868073796e-06
-2.46223889628901e-05
-2.87550186042371e-05
-2.04638086548577e-05
-3.78001154039615e-05
-1.32122419822372e-05
-1.71012655718451e-05
-1.06920702466544e-05
-1.25122104049114e-05
8.44371629322621e-06
-3.51297799985247e-05
-1.7640963241922e-05
-3.18518647459078e-06
-2.45924181052053e-05
-1.94740901776851e-05
-2.1622437449351e-05
-2.44388008868549e-05
-2.16078084890677e-05
-1.66877205038704e-05
-2.12776008174993e-05
-2.27128367855054e-05
-8.59447032558971e-06
-1.42698748844105e-05
-2.29439778562591e-05
-1.71934748873577e-05
-3.85914726972838e-05
-3.15654443476873e-05
-5.18956639602555e-06
-1.0532030649384e-05
-8.37768852319089e-06
-8.24951130749938e-06
-1.02274461443914e-05
-2.98747300190927e-05
-2.17327679389407e-05
-1.75394563812208e-05
-3.08413113640273e-05
-2.3644980490226e-05
-2.44484276636259e-05
3.43609690637261e-07
-1.86876282802154e-05
-1.67011746798926e-05
-1.97801483354376e-05
-1.98085953994043e-05
-2.92325873222496e-05
-3.84910522388616e-05
-1.27474275323115e-05
-1.26651930813471e-05
-1.83438992710633e-05
-2.78742360455105e-05
-1.52492913907583e-06
-2.28072636028586e-05
-2.9275616305164e-05
-1.26653284968647e-05
-1.49049698633785e-05
-2.88944512501415e-06
-1.14327898737781e-05
-1.3508774636904e-05
-2.03373798775154e-05
1.10912197973218e-05
-1.88824133715828e-05
-1.21074861039995e-05
-1.08611169450649e-05
-1.2622156887227e-05
-2.47476219773791e-05
-8.66784855472027e-06
1.67822363970724e-06
-1.58517636639056e-06
-2.59413415543873e-05
-1.94840256791654e-05
-1.37641274061062e-05
-1.71941154672054e-05
-1.37656924585985e-05
-1.47902762243725e-05
-2.14490356513916e-05
9.8153087424035e-07
-2.93245206839209e-05
-1.61404028719138e-05
-2.41454709376428e-05
-8.78889284783812e-06
-1.15106938255151e-06
-6.35177623301077e-06
3.6104959396146e-06
-1.97321798960963e-05
-2.1250667524e-05
-1.92934473976313e-05
-1.04685035259149e-05
-1.96909672530386e-05
-2.49514481523183e-05
-1.00824950187436e-05
-2.04077275495477e-05
-1.17888860786099e-05
-2.2595159985159e-05
-2.00895621219005e-05
-7.19907695438694e-06
-1.65846911437162e-05
-2.41948469706866e-05
-2.24486182697029e-05
-2.17249335416686e-05
-4.60732861880063e-05
-1.47334950934283e-05
-4.16021926062382e-05
1.80285676143092e-06
-2.55910273642992e-05
-1.74898161515352e-05
-1.37979018488456e-05
-2.15904275082445e-05
-2.48261642267225e-05
-2.55602021141699e-05
-2.12391106216827e-05
-2.88287715332569e-05
-2.27837421735312e-05
-2.46537035842347e-05
-2.88195845505242e-05
-1.79578974722767e-05
-9.57596847072175e-06
-4.78949774196369e-06
-1.20436606161525e-05
-1.46791102468933e-05
-5.33572016220964e-06
-9.51611845807567e-06
1.145655387452e-06
-2.18038663773614e-05
-1.31675788282716e-05
-2.42393529822142e-05
-1.48906943986334e-05
-2.08494392142839e-05
-2.05759237781636e-05
7.90535413475227e-06
-2.11190076698681e-05
-1.82644233592194e-05
2.27666870907443e-06
-2.31351983011228e-05
-1.50083396323569e-05
-4.99478049362338e-06
-5.33340989429974e-06
-4.0411301821861e-06
-1.4332081649139e-05
-1.36299326843263e-05
-1.47389315396784e-05
-3.17206645382881e-05
-2.61477339787873e-06
-2.23840020743833e-05
-3.10413208265452e-05
-1.60713170191111e-05
-2.21845003654946e-05
-1.20324126666933e-05
3.20765314691876e-06
-2.35474492231827e-06
-3.0125596448659e-05
-1.44142258582573e-05
1.27742525627877e-05
-2.52105208127598e-05
-1.98665568207805e-05
-1.68725078125707e-05
-1.40860548263943e-05
-7.31459060239223e-06
4.11728973125521e-06
-1.70042144690468e-05
3.50352548831777e-07
1.21677644231749e-06
-1.89477248527409e-05
-2.254394196506e-05
-1.64985099123331e-05
-2.50202749851236e-05
-1.96088233880313e-05
-1.90187248280337e-05
-4.5124829569022e-06
-3.02586690681388e-05
-1.04312264076478e-05
-2.80432137372198e-05
-8.93900565779636e-06
-1.75241639269832e-05
-2.89083102552677e-05
-2.52734503765839e-05
-2.58601047127336e-05
-4.50409563254787e-05
-2.49964561922184e-05
-3.10311638342482e-05
-2.28035821009592e-05
-3.0073222848573e-05
-1.92204835970848e-05
-2.43874923394021e-05
-1.58534104029807e-05
-2.19929401026074e-05
-3.75806394468034e-05
-1.84771509739638e-05
-2.14182274401457e-05
-2.03349489748541e-05
4.1994539216803e-06
-4.09332370651624e-05
-1.22833190045066e-05
-1.96921654590681e-05
-1.71882358265027e-05
-1.26483947484048e-05
-1.09400571766625e-05
-2.9696560629418e-05
4.46447083816119e-06
-1.62438578051031e-05
-1.33665201770496e-05
-2.07211439266928e-05
1.46592341125151e-07
-1.03999481583109e-05
-2.05324496774951e-05
-1.03379046217782e-05
-1.09106417211287e-05
-4.23916319657939e-05
-1.50504172805904e-05
-1.1799026830031e-05
-1.39500193280031e-05
-8.09452477879939e-06
1.01932416810185e-05
-2.66693460775555e-06
-1.95371279621258e-06
-1.83812125522601e-05
-1.09622000997381e-05
-1.19320903341347e-05
-8.80376687292721e-06
-6.90032279778947e-06
-2.69415792594936e-05
-6.06117289326491e-06
2.65931574053191e-06
-1.6721352594708e-05
-1.38231564287267e-05
-1.50940596443936e-05
-1.6303080931954e-05
-1.81315769358315e-05
-1.4957440026628e-05
-7.51354335351385e-06
-3.93581651306721e-06
-8.97305827005676e-06
-1.04054599758165e-05
5.22584146100026e-06
-2.05196799823617e-05
-3.26156200096835e-06
-3.41148095776136e-05
-1.65633203318313e-05
-2.20805343490923e-05
-1.39244439089359e-05
-8.82713189037708e-06
-1.3889915053829e-05
-1.57204049376223e-05
4.72949117716964e-06
-1.99109708286664e-05
-7.5447813673736e-06
-2.14646358821709e-05
-2.38036687470341e-05
-2.63400915184783e-05
-3.06099060733666e-05
-2.54830470627272e-05
-1.1895077290681e-05
-1.38182292282593e-05
-2.75370330585403e-05
-9.74694528646844e-06
-1.33274295365476e-05
-1.08254500067089e-05
-1.08940051371698e-05
-2.58257373151624e-05
-2.35322333796862e-05
-4.12822093570038e-05
-2.50824030925693e-05
-2.78675560140415e-05
-3.6408045095922e-07
-1.19312604592682e-05
-1.08430672150584e-05
-3.10106769196894e-05
-1.58985276552224e-05
-3.45983386240899e-05
-3.27670706638243e-05
-2.35392115924645e-05
-1.74242057184295e-05
-1.10794388470045e-05
-4.5701105479837e-05
-3.61600051140378e-05
-2.81110170781005e-05
-2.81910945050099e-05
-1.1404714176197e-07
-1.74136735172346e-05
-1.89101279623838e-05
-1.53991174178763e-05
-1.83400485940083e-05
-1.84842289314351e-05
-2.6857967957395e-05
-7.48819333293938e-06
-1.52534052421341e-05
-5.35847467022441e-06
-5.26449619548266e-06
-2.20325785005656e-05
-1.34807786590953e-05
-7.47171660770808e-06
-3.99754707758221e-05
-2.88477344931823e-06
-1.92521420907163e-05
7.23313364004114e-08
-7.93712230729678e-06
-1.25542524419001e-05
-7.29191922850898e-06
4.24771996361975e-06
-4.18858782900256e-06
-1.80711732952932e-05
7.11498917458807e-06
-2.55323071210871e-06
-3.10602055006465e-05
-2.66286453284577e-06
1.16272292028622e-06
-1.16004339935598e-05
-1.93667452145739e-05
-1.67184194779086e-05
-9.88761047490124e-06
-1.50421626257269e-05
-2.83425378266731e-05
-1.80003689370515e-05
-3.83918524529408e-06
-2.29536492505001e-05
-2.53727776535073e-05
3.76678864771426e-06
-3.03040195337755e-05
-9.92975655263041e-06
-3.59820602335926e-05
-7.72359450707263e-06
-5.81069909401487e-06
-1.40381949679769e-05
-3.51121549319019e-05
-9.53258898713122e-06
-4.48836246966917e-06
-2.40273843821197e-05
-1.77316100923002e-05
-1.29791005621157e-05
-2.90548155442729e-05
4.9289038572185e-06
-2.04961713984334e-05
-1.47864390788999e-05
-1.65949954194699e-05
-1.63056498836077e-06
-5.38210656199461e-06
-1.76060375775009e-05
-6.90875044781021e-07
-2.93522264565597e-05
-2.00984834370631e-05
-3.08880434694393e-05
-3.22432026929402e-05
-1.5337352886836e-05
-1.4568420760746e-05
-2.6178964943141e-05
-1.80511340682896e-05
-2.42681807995184e-05
-1.66257960717635e-05
-2.28585879773881e-05
-2.02093078301778e-05
-2.66803338415359e-05
-2.96122286855476e-05
2.12944796433234e-06
-1.49884628205061e-05
-1.5391125383371e-05
-1.84880597935941e-05
-2.84925315572813e-05
1.29284514514091e-06
-3.27140333336852e-05
-1.2186199025016e-05
-8.48146197106087e-06
-1.62526459549038e-05
-2.65019558601426e-05
-5.2468268886115e-06
-1.66885403622621e-05
-4.69033274558308e-06
-2.30486087761786e-05
-2.42293752360903e-05
-8.98075423209228e-06
-9.57357494563407e-06
-2.50153364354656e-05
-1.48900173548159e-05
-9.10827193334993e-06
-1.85628977830745e-05
-2.12892852180924e-05
-1.12035238833709e-05
-6.50127185538794e-06
-2.06702035819445e-05
-8.97643250724494e-06
-1.02107681050227e-05
-1.84303327423057e-05
-2.08440509207445e-05
-1.67106210125185e-05
-9.55027214142333e-06
7.77381442756005e-07
-9.20810253030843e-06
-5.4623883509036e-06
-8.00749738976614e-06
-1.80687448228609e-05
-8.17277151752929e-06
-4.19097813799969e-06
-2.0483345087187e-05
-2.9091968204323e-05
1.3710345271315e-06
-1.89015070916838e-05
-7.01080178121713e-06
-1.41908696511515e-05
-1.31691398876399e-05
-1.76834137429401e-05
-6.2156138647677e-06
-1.89241834511191e-05
-3.64549153169836e-07
-9.10803319700882e-06
-1.51750188056307e-05
-2.30041279282762e-05
-1.59702787608154e-05
-1.92411624544901e-05
-3.94539341817523e-06
-3.04099213463572e-05
-2.35880220612562e-05
-1.7092405659094e-05
-2.58685557515534e-05
-1.95667149078792e-05
-1.40312619659274e-05
-1.95682968036825e-05
-2.71493993004097e-05
-1.51407315708968e-05
-1.93309315919919e-05
-9.8908251236203e-06
-2.07163709934177e-05
-9.31185857495831e-06
-4.45485274665294e-05
-2.33716473243426e-05
-2.18194543526704e-05
-2.33707709076028e-05
-7.54139799781371e-06
-1.57253766540436e-05
-2.13520765012527e-05
-2.48404999909502e-05
-7.42606783868638e-07
-1.27390031584485e-05
-8.80299007273697e-06
-1.25442001079728e-05
-1.45288529686183e-05
-1.80621898299372e-05
-1.36386472227065e-05
-2.67257764279394e-05
-3.36944527509733e-05
-2.84956701027717e-05
-1.84169739135557e-05
-2.39440877581715e-05
-1.01355849589666e-05
-1.13454536222851e-06
-1.81541710782224e-05
-2.93731754605835e-05
-3.06685408850992e-05
-1.79386144395071e-05
-1.56914122014139e-05
-2.46232444917674e-06
-1.99226826552816e-05
-1.56884860626381e-05
-1.42215634344087e-05
3.16412118236366e-06
-2.06932763047828e-05
6.74413335390526e-07
-1.29383741970382e-05
-2.23374011993735e-05
8.95081884109994e-07
-3.06316543169388e-05
-7.80044701190937e-06
-4.33695701347251e-06
-1.40815700957556e-05
-2.53834855372521e-05
-2.13443797430786e-05
-8.8045659289811e-06
9.39154119266776e-06
-8.27893370874542e-06
-1.1626277400395e-05
-2.12397955110037e-05
1.11608649001626e-05
1.87688231708317e-06
7.83267570330578e-06
-1.25151375316278e-05
-1.6118694716015e-05
1.30702091308789e-07
7.5773114280021e-07
-8.57223726543438e-06
-6.15681514211485e-06
-2.10025414783904e-05
-2.10883087450281e-05
-7.75656042662028e-06
-1.26463085156562e-05
-1.15011862722357e-06
-1.18184405343026e-05
-2.46214821320661e-05
-2.35209744812443e-05
-2.64488862029561e-05
-2.04514988332853e-05
-1.46348622196802e-05
-2.09942374790476e-05
-1.45094318006916e-05
-1.40908312324531e-05
-3.96048909569849e-05
-5.74389556341726e-06
-1.4991487038674e-05
-8.11174298415846e-06
-3.48231675496563e-05
-3.22204959112196e-05
-1.46742277154431e-05
-2.87860276381058e-05
-2.89517951094943e-05
-1.30149233154267e-05
-3.17085397048095e-05
-3.22797845181535e-05
-1.37325837095461e-05
-3.50718755167223e-05
-5.30473150048572e-05
-1.84715480941945e-05
-3.16103912662208e-05
-2.46010274974746e-05
-1.29968755373187e-05
-2.27943647076393e-05
-3.05140554311857e-05
-1.38962077023513e-05
-2.04327013550542e-05
-4.10057298841434e-05
-1.84975190007509e-05
-6.41450973358681e-06
2.58209824391194e-06
-2.24824151718279e-05
-1.6246952157754e-05
-2.37822612986468e-05
-2.91567610917151e-05
-1.3574531399094e-05
-1.59122637429242e-05
-1.25802651920971e-05
-1.79192277529859e-05
-1.15613535659469e-05
-1.53523658642863e-05
-1.69903263253713e-05
-1.1015868016994e-05
-1.36874456450628e-05
-2.55649027141554e-05
8.99226668984086e-06
-3.40471617360364e-05
-9.42620842588981e-06
-1.64116234846608e-05
-1.14673738339559e-05
-3.30370851778709e-05
-3.67195995825708e-06
-4.44902670089131e-06
-2.98923700010912e-05
-3.49989739239011e-06
-1.68872150874917e-05
-1.25919068591797e-05
-3.30514753557447e-05
-4.66346165023794e-07
-1.08323196870156e-06
-1.67627538637064e-05
-1.63095492195947e-05
9.2752657918508e-06
4.36162579868348e-06
-2.3848398300944e-05
-2.95971993284183e-05
-1.7227745923693e-06
-1.87481807240034e-05
-3.56951945875097e-05
-2.96070659516106e-05
1.32711683027744e-08
-2.07539027551139e-05
-8.39648286952587e-06
-1.28483088819809e-05
-2.26927647511572e-05
-2.11801561569839e-05
-1.58509597309579e-05
-1.74843117126677e-05
-6.53288962123393e-06
-7.3731550856619e-06
-1.78136844285097e-06
-7.59681371325076e-06
-7.57601438475577e-06
-1.38570159611387e-05
-1.88142748812236e-05
-1.29025576795442e-05
-1.21143314398907e-05
-2.91418721188409e-05
-3.53111831463022e-05
-2.89161410751985e-05
-2.88397994585911e-05
-3.45758432654108e-05
-1.07892175010345e-05
-3.60224493555893e-05
-1.25323317236913e-05
-2.14355097755999e-05
-3.2250054073341e-05
-7.66177145635758e-06
-1.18374879063962e-05
-3.70661954415768e-05
-1.25335746333699e-05
-4.21536558625391e-05
-1.01946227696519e-05
-2.44185883204342e-05
-2.65307914261259e-05
4.89428469404155e-06
-2.81641546677519e-05
-1.37791437887897e-05
-3.15988228418765e-06
-4.38577848187117e-06
-3.33192343259964e-05
-8.88523265471669e-06
-2.60845557668327e-05
-2.84089393818017e-05
-2.07118452813632e-05
-2.70310268899757e-05
-2.71262446538785e-05
-1.17448943030201e-05
-1.1563946509933e-05
-1.73656239858373e-05
-2.97083881200736e-05
-1.86724048098233e-05
-1.62166237708168e-05
-1.50992603859087e-05
-1.97535943041317e-05
-1.94872362453253e-05
-1.90298964531208e-05
-2.73489678312881e-05
-2.12156692563322e-05
-1.86433653103974e-05
-1.83134459093812e-05
-1.76561213630929e-05
-7.2168093456763e-06
-9.09620921570636e-06
-1.24504329999105e-05
-6.62077845828811e-06
-2.62969370572424e-05
-1.67847111993365e-05
-9.58079666359907e-06
-1.48986589028073e-05
-1.66678941262088e-05
-9.32702619352188e-06
-8.66619173147706e-06
-2.6281510622251e-05
5.83484521977831e-07
-8.03846304718225e-06
-1.14719686635121e-05
-1.75152604681932e-05
-2.48647485921278e-05
-3.76627757650142e-05
-3.81794577007796e-06
-2.95899980427099e-05
-2.22885568172333e-05
-1.37909495670423e-05
-2.09300896137031e-05
-1.33406908661578e-05
-1.6596086639775e-05
-1.28419097096421e-05
-2.85740695362386e-05
-2.7412285023335e-05
-3.00417502275544e-05
-3.71862771177391e-05
-2.85792891502944e-05
-1.29184545581901e-05
-1.22550587823958e-05
-2.33536404978362e-05
-6.30263875307053e-06
-2.15775964566527e-05
-3.83461911037664e-05
-1.91253758315328e-05
-1.49577158606905e-05
-5.84920256810229e-06
-1.41856854308363e-05
-8.85113713708004e-06
-5.70460019893964e-06
-1.00413180607326e-05
-1.84533804149473e-05
-1.9420169073147e-05
-2.2203598136416e-05
-3.56864651890977e-05
-2.73739451457686e-05
-9.87062439666779e-06
-3.76134048028992e-06
-1.38358443152179e-05
-1.88069494020173e-05
-2.69671296692668e-05
-1.27961315850808e-05
-1.12818364508884e-05
-1.82799764176854e-05
-4.0762191729177e-05
-7.42203156300147e-06
-8.67471033816828e-06
-1.7659059212292e-05
-3.9068604794713e-05
-2.70843019520677e-05
-3.42871393855475e-05
-7.85064776236751e-06
-1.13253157994529e-05
-6.82765381401413e-06
-1.91646341095535e-05
-3.13981007362115e-05
-2.23431825383393e-05
-8.84728868397888e-06
-1.57839917261058e-05
-1.11405123099836e-05
-2.58640887478503e-05
-1.633396237474e-05
-2.58924076044359e-05
-7.59442674908105e-07
9.31764263923016e-06
-1.850745067198e-05
-2.11030980583089e-06
-1.00127619479691e-06
-4.72661535941015e-06
2.21363948235423e-06
-1.89990443031051e-05
-8.48189290102102e-06
-9.48607948056717e-06
-1.26896653102114e-05
-3.36112662233215e-06
-1.69151479933992e-05
-7.65923142846359e-06
-1.12811535045213e-05
-2.9528090530366e-05
-3.17056784031563e-05
-2.51812895358663e-05
-1.29556102442881e-05
-2.57617923902031e-06
-1.47070139419968e-05
-2.73483876030464e-05
4.48360027752544e-06
-1.70636691750548e-05
-1.79347829753446e-05
3.02372052254268e-06
-2.7825231735193e-05
-1.30322248291925e-05
-2.23180682758765e-05
-4.32607566060091e-06
8.59431029061045e-06
-3.13332624100262e-05
-1.56179376914551e-05
6.24401325491618e-06
-2.33569939353076e-05
-1.92844631625034e-05
-1.29615515659203e-05
-1.25803081011962e-05
-2.4850045169537e-07
-3.57611821558981e-05
-7.65510590693545e-06
-2.13637545285392e-05
-1.51328660120485e-05
-2.33678804477145e-05
-2.40359404142045e-05
-1.19241009237057e-05
-2.6803235084578e-05
-3.20246813909633e-05
-2.0276758707713e-05
-2.53635166457422e-05
-2.11951263752531e-05
-1.7835323689759e-05
-3.34112210516494e-05
-2.11080378078254e-05
-2.26477522548414e-06
-2.24043468101445e-05
-3.19265947887555e-05
-8.32766489115024e-06
-1.65597583620637e-05
-1.63979570963241e-05
-9.81294041270018e-06
-1.76881503140543e-05
-3.12575560181024e-05
-9.02914534574503e-06
-2.31658205635365e-05
-2.87569975882774e-05
-8.94531951639253e-06
-2.03225670307984e-05
-2.46651898265852e-05
-2.45535243999342e-05
-1.05669336890339e-05
8.1972189366268e-06
-2.38813418179702e-05
-3.38175349677838e-05
-1.59728232041632e-05
-2.01604269744474e-05
-1.21625694258045e-05
-1.66151803764837e-05
-6.12293179405139e-06
5.51391864821231e-06
-9.429913599984e-06
-2.70377234079801e-06
-1.93420555960234e-05
-1.21684734368736e-05
-9.00511689602913e-06
-2.7695299213694e-05
-1.3245121722684e-05
-2.85168484744437e-05
-1.74568375677387e-05
-1.29295577817186e-05
-7.6339522344644e-06
-9.7753549805982e-06
-1.85972140882612e-05
-2.95331924855736e-06
-9.09013750588004e-06
-1.18401901563512e-05
-2.16157668438002e-05
-1.92497651496232e-05
-6.6938404894503e-06
-1.72513968927784e-05
-1.1822428603709e-05
1.05676927831076e-05
-2.19335518037293e-05
-1.03730698942675e-05
-1.71360843203452e-05
-3.17149777708101e-05
-2.12919788731603e-05
-8.27356326992011e-06
-3.31831202412521e-06
-1.61050311937377e-05
-1.84494040147468e-05
-2.85076753825311e-05
5.35350699515629e-07
-1.59910773118293e-05
-1.64648948622149e-05
-1.88233977112085e-05
-2.38709125723452e-05
-3.02309298234943e-05
-1.60507987131392e-05
-1.94477104539364e-05
-1.05897915699858e-05
-1.98428894003404e-05
-2.88517478238715e-05
-2.02882341100503e-05
3.00454886004063e-06
-2.1069032104194e-06
-1.33019874077024e-06
-1.10298460175134e-05
-4.04511689001471e-05
-2.76689319015195e-05
-1.33840042832595e-05
-1.92468316310703e-05
-1.82901633330091e-05
-1.70817058376003e-05
-5.77530002743087e-06
-2.37245018744091e-05
-3.02715340817044e-05
-2.49302131989867e-05
-3.09458365329802e-05
-4.49798436767837e-06
-3.03232704281409e-05
-7.23172431958395e-06
-1.52711158305986e-05
-1.4568501008893e-05
-2.01191327464764e-05
-1.87375732936039e-05
-2.74247775118838e-05
-2.8357118275886e-05
-4.18676017339542e-05
-4.45095532002839e-05
-1.17244000429569e-05
-7.56524247257079e-07
-1.51473082884837e-05
-1.63497268907557e-05
-1.83811974492423e-05
-1.62054852058002e-05
-4.98063753946018e-06
-2.20316427076705e-05
-7.61384978774028e-06
-9.04048737686817e-06
-2.01082428220069e-05
-9.45314190502568e-06
5.34846824435922e-07
-1.31245951631941e-05
-3.17722717003266e-05
-2.87943597360999e-05
-1.2938397638609e-05
-1.97350594188403e-05
-6.6951664627143e-07
-3.77277592070003e-05
-1.25060420175115e-05
2.90878770874527e-06
-1.05168074826063e-05
-1.06913638320253e-05
-5.2264416643793e-06
-1.22571231495559e-05
-1.01477764005873e-05
-1.93209427014912e-05
-8.75276298370065e-06
-1.351242978849e-05
-1.87428030275018e-05
-3.20538456194424e-05
-2.57370388235535e-05
-1.44218572470128e-05
-1.3912687990905e-05
-1.83277088945307e-05
-2.23823305513556e-05
-8.99742255799882e-06
-3.55764811572203e-07
-2.48145915551782e-05
-2.01110353990411e-05
-7.48101710334619e-06
-1.691002501692e-05
-2.31650202885658e-07
-3.3170924250129e-05
-1.65548041431067e-05
-3.47889269724383e-05
-2.25615261154068e-05
-1.07625625153742e-05
-3.33229265322358e-05
-3.38375610685429e-05
-1.795559158127e-05
-2.44627170273422e-05
-1.77765581314414e-05
-1.28893552053168e-05
-4.07222925823537e-05
-3.29128968001939e-05
-3.359546683961e-05
-3.83380402257581e-05
-3.61684803605722e-05
-3.23205090869728e-05
-2.25366936085111e-05
-1.89273413501207e-05
-1.87784456766934e-05
-8.13233846680822e-06
-1.45422355118184e-05
-1.07540096989309e-05
-5.94194451229012e-06
-2.71664345736904e-05
-7.2698851811191e-06
-1.26419639654687e-05
-5.70805741286852e-06
-1.22248889330077e-05
-2.07825277097562e-05
-1.75285882126284e-05
-1.21849598548891e-05
-3.71270223940829e-06
-5.64130603073101e-06
-2.13308545002316e-05
-1.27724923047265e-05
-2.60077465375637e-05
-2.20622995571085e-05
-2.72060123946791e-05
-1.05827041868918e-05
-2.95534935799764e-05
-2.97766934538257e-05
-1.53601624434285e-05
-2.05008318510097e-05
-1.5054256939072e-05
-9.72517690001013e-06
-1.54627868892236e-05
-2.90495691211259e-05
-2.35458794016415e-05
-1.09448142192696e-05
1.08091479511341e-06
-2.17287947579135e-05
-1.16356709511287e-05
-1.65045814109517e-05
-2.5686970323355e-05
-8.20920832754353e-06
-1.18584531528802e-05
-1.89262964009765e-05
-1.14060554823488e-05
9.40957111703677e-06
-2.77071253141629e-05
-1.6922739368649e-05
-1.99959067245362e-05
-2.16658639804791e-05
-7.65274887344173e-06
-1.54817602156023e-05
-1.35635329370899e-05
-1.15953017933877e-05
-8.6250216689508e-07
-2.04402450992686e-05
-2.92197586627669e-05
-4.81787408916616e-06
-2.39703772572738e-05
-5.44888338167236e-06
-2.54954242175296e-05
-1.68074336085238e-05
-3.21073843091451e-05
-1.88384384522183e-05
-1.67880755503796e-05
-3.64638356068253e-05
-1.80680812933608e-05
-1.32049208917064e-05
-1.00920314485489e-05
-3.976499020923e-05
-3.027565803068e-05
-9.34101581715421e-06
-1.28653137573123e-05
-4.23177179248218e-07
-1.08465242015094e-05
-2.52399427017918e-05
-6.8760168197435e-06
-1.11182680662889e-05
-8.28414655568793e-06
-1.19478612548223e-06
-8.92886997549335e-06
-3.93061164547865e-05
-1.06128564436823e-05
-2.21998432048664e-05
-1.16884146598992e-05
-1.93050925718806e-05
-9.87895082773465e-06
-2.12621073945346e-05
-2.65837922453913e-05
-7.49255876914902e-06
-3.78147316785515e-05
-2.21612317578823e-05
-2.22947299268428e-05
-3.10552175871848e-06
-1.87817741944263e-05
-9.39215540324419e-06
-2.26546422450302e-05
-1.75459611641653e-06
-4.12931897535945e-05
-2.66204700511021e-05
-1.5620641091528e-05
-2.5776015128149e-05
-1.21778396776946e-05
-1.93941776455103e-05
-2.09809587551969e-05
-1.97621987552757e-05
-2.08109133179866e-05
-1.26791786184717e-05
-1.41274813824956e-05
-1.79866349328726e-05
-4.30042739353676e-06
-1.66421370950408e-05
-1.0072405132905e-05
-8.25809032944682e-06
-2.19890002840574e-05
1.42854188445827e-06
-2.47836468400269e-05
-2.00571879222288e-05
-1.54898076549496e-05
-1.44512373497516e-05
-7.43897139067759e-06
-3.6522017243878e-07
-2.67808103827586e-05
-1.66666220735592e-05
-1.08830399779611e-05
-9.00027177216386e-06
-2.10341447887376e-05
-2.90035960037706e-05
-2.82778643093556e-05
-3.73273589164187e-06
-1.06815886655063e-05
7.80780989482344e-06
-9.03774511686984e-06
-2.89413037368514e-05
-1.20781867102724e-05
-2.17993350510951e-05
-7.88130715336532e-06
-2.25216177037309e-05
5.30822734372796e-06
-2.55809019756103e-06
-2.33841879920072e-05
-8.62451346998222e-06
-3.06768309841259e-05
-1.53564424849327e-05
-2.49531209393957e-05
-1.62222292541741e-05
-8.25950263363344e-06
-2.62034812325269e-05
-1.15715640929444e-05
-2.15960249853608e-05
-1.83587214044862e-05
-1.97112452770527e-05
-2.07436671777591e-05
-2.68066099172914e-05
-1.72669336299854e-05
-1.02976064667474e-05
-1.84658057982511e-05
-2.73235555283379e-05
-2.32778491574196e-05
-2.79321927867232e-05
-2.97766996952786e-05
-2.39732853682155e-05
-3.20305971630819e-05
1.81122035453344e-06
-1.87919020715483e-05
-1.29010562666247e-05
-2.59266904403267e-05
-1.88974641226078e-05
-2.82546249246428e-05
-2.10858376822259e-05
-3.4848780783271e-05
-2.06916478303566e-05
-4.43690164426469e-06
-2.15061749457512e-05
-1.98239744130299e-05
-2.60980775393753e-05
-2.32792694718458e-05
-3.60881861835181e-05
-2.71801656591589e-05
-1.89911103054886e-05
-3.6371224138497e-07
-2.46252591708347e-05
-1.77276929303552e-05
-2.14244266283272e-05
-1.74749838795647e-05
-1.09157133915022e-05
-5.03396010159027e-06
-6.23051525152042e-06
-2.58936724843268e-05
-1.87342393046044e-05
-1.18698348433247e-05
-7.21914080525342e-06
-6.91396226519277e-06
-7.21363096670645e-06
-4.87645773737221e-06
9.87426195518467e-06
-1.55008254151243e-06
-4.15688405447692e-06
-1.34086473892549e-05
4.77254123447244e-06
-1.29819004706563e-05
-1.72126283959921e-05
-1.19072088126494e-05
-1.09101204920377e-05
-1.49903185283574e-05
-1.23117504877473e-05
-1.09940168066775e-05
-1.66118504541696e-05
-3.42458862341869e-05
8.24578837833865e-07
-9.03941279312776e-06
6.29489120459755e-06
1.0059912787188e-05
-2.0909769800067e-05
-1.95204887921922e-05
-1.96533199992728e-05
-1.61094923349058e-05
-4.64723464030796e-06
-8.2542911201445e-06
-3.03254016054574e-05
-3.07208045237026e-05
4.38143372944767e-06
-2.43114216456167e-05
2.76102982108272e-06
-1.72441469735688e-05
-1.05345479631446e-05
-5.71267217385741e-06
8.70615143427076e-06
-2.65162318187868e-05
-1.52936248060378e-05
-1.11747702804141e-05
-1.28725369498147e-05
-2.45238338316225e-05
-3.03663201669992e-05
-2.95864325813442e-05
-1.34357459980905e-05
-9.37015751541076e-06
-5.27129274105699e-06
-1.1664921095259e-05
-2.32517512029872e-05
-1.93773489890159e-05
-3.51635317057835e-05
-1.86574361833144e-05
-1.89616362804515e-05
-2.56132563598895e-05
-3.26798194679862e-05
-2.47596375317099e-05
-2.47779508245829e-05
-9.29469197442979e-06
-1.92304507500669e-05
-2.44650954131174e-05
-2.09619896915621e-05
-1.27718181490482e-05
-1.9595641005925e-05
-1.7339284274248e-05
-3.11620638937271e-05
-2.86675791658879e-05
-2.20021608505767e-05
-3.65706115085333e-05
-1.50162178637474e-05
-7.39627579327361e-06
-2.47643673691912e-05
-4.50203730664831e-06
-1.02119788729936e-05
-1.51647955160616e-05
-8.59910508357202e-06
-2.06962152655291e-05
-1.67092917336633e-05
-2.15233278078637e-05
-1.93152851710607e-05
-1.12238368702798e-05
-1.65884242018787e-05
-2.38634914792692e-05
-1.42519146473249e-05
-2.41402966004482e-05
-5.95089908054338e-06
-1.05473921880307e-05
-2.10697684722655e-05
2.98326379800634e-06
-2.8918628009131e-05
-2.4970498872403e-05
-2.39033052088079e-06
-1.88115340177213e-05
-2.98400554145168e-06
-2.40834364998196e-05
-3.69305200613265e-05
-5.44696518911116e-06
1.57375332606055e-06
-7.47765305971035e-06
-1.30311580432928e-05
-1.02215823764703e-05
-1.69105526279168e-05
-3.6621183404343e-06
-8.38559247203144e-06
-3.7214822477627e-05
-5.16239931344441e-06
-7.17476371388028e-06
-4.09334838371117e-06
-1.51026558651348e-05
-2.50132427869513e-05
-2.89211896746305e-05
-2.5943079211995e-05
2.56120099083776e-06
-1.0619806078989e-05
-1.92429573025091e-05
1.28923128101335e-05
-2.05543775885421e-05
-8.49529412416773e-06
-3.54620333218934e-05
-1.94924768524144e-05
-2.77836658404313e-05
-2.70785054330059e-05
-3.87849832898551e-06
-9.66523068881839e-07
-2.03217589044993e-05
-3.6617518891666e-05
-2.08520733742394e-05
-1.763824870003e-05
-2.79964020462918e-05
-2.55818580806918e-05
-1.89283986936115e-05
-1.3845172812467e-05
-8.29289372285788e-06
-1.53992749704592e-05
-8.054771131844e-06
-4.87371854945344e-06
-1.62873987053088e-05
-2.22539526193771e-05
-1.63797914671273e-05
-2.90697636460985e-06
-5.03366951263689e-06
-3.1544402337754e-05
-2.92642887777428e-05
-7.65658267862397e-06
-9.40968880359591e-06
-2.44757840316667e-05
-1.98293852163633e-05
-1.95610731890622e-05
-1.64548962236913e-05
-1.88041587256536e-05
-1.7124318908998e-05
-4.53683746597229e-06
-2.77848461903337e-05
-2.60586899671361e-05
-2.36029144420282e-05
-7.57710454855969e-06
-2.06564785319629e-05
-4.6759189593853e-05
-4.92655798381621e-06
-1.51801826411996e-05
-1.56706806031986e-05
-3.07280772066325e-05
-1.18530536743074e-05
-3.33663912355428e-06
3.39296272695589e-06
-6.99213516728038e-06
-1.17559260646399e-05
-1.86112635243584e-05
7.21249893048964e-06
-1.68462863037936e-05
-9.57946118951417e-06
-4.18993591393148e-06
-1.42348873843014e-05
-1.22092852859213e-05
-1.76105524427908e-05
-1.45652388529032e-05
-6.95781944397584e-06
-1.8236577695537e-05
-5.58659141054482e-06
5.76621862771411e-06
-9.04261583228223e-08
-2.54612990657555e-05
-2.41170538630514e-05
-1.80488537214225e-05
-1.23410623503818e-05
-1.11976639973799e-05
-8.33526047386571e-06
-7.31128822624393e-06
-3.51110836966967e-05
-2.53864245110364e-05
-7.88122542651957e-06
-3.42867751432759e-05
-1.53808060927766e-05
-2.76798775214683e-05
-1.44331326385453e-05
-2.11148413150821e-05
-4.04253299047888e-05
-1.9493855036512e-05
-1.93197035402249e-05
-1.70493503536599e-05
-2.04734558400005e-05
-1.0726270350239e-05
-1.36991070421819e-05
-9.33469725025929e-06
-2.91462358339395e-05
-2.26381760919364e-05
-1.84268311471981e-05
-8.96332157243885e-06
-2.0406423004991e-05
-3.07449368321495e-05
-3.12786860166443e-05
-1.81177636368048e-05
-3.48830603158498e-05
-2.64548962895127e-05
-4.1726351429609e-05
-2.07442224412384e-05
-1.8562446483055e-05
-9.82019400294387e-06
-1.91180854995262e-05
-2.10236964594273e-05
-3.06079568241345e-05
-1.68934422704579e-05
-1.3230248247808e-05
-1.08938960968203e-05
-2.06735048531465e-05
-1.5700121835629e-05
-1.92350630862926e-06
-3.78482761350095e-06
-2.87400960794618e-05
-2.51554480590158e-06
-2.70874896134948e-05
-2.08821033420474e-05
-1.71698803251504e-05
-2.11691589032394e-05
-1.89129841098198e-05
-2.77901223603988e-05
-3.28178596154275e-06
-2.93561878773845e-05
-2.9099657940247e-05
-5.16413489998304e-06
-1.981673994935e-05
-1.85512477157871e-05
-1.53994734775566e-05
-2.26774429915517e-05
-1.01080028923091e-05
5.62795551381081e-06
-2.44253761351986e-05
-2.30985882013532e-06
-4.12899119127349e-06
-1.86417425148085e-05
-4.12345704404196e-05
-1.98597309441735e-05
-1.82462219063335e-05
-4.59354419402466e-06
-4.6718334859767e-06
4.09762638618856e-06
3.79526065032565e-06
-9.53413962086931e-06
-3.66218720473746e-05
-1.12996473218966e-05
-2.71760602296498e-05
1.69737570304888e-06
-6.72127555256624e-06
-1.19679227997571e-05
2.72538548634764e-06
-1.4112647670139e-05
-2.8997289582015e-06
-1.48904626289965e-05
-2.85476997020712e-05
-1.7768449585768e-05
-8.91155497710369e-06
-1.38941802758453e-05
-2.1550934811379e-05
-2.3872888700257e-05
-1.59795159831934e-05
-2.41128445103062e-05
-2.37970207024376e-05
-2.20123130380417e-05
-1.29737374538308e-05
-1.64550545626519e-05
-3.3769212695637e-05
-2.03059631642031e-05
-6.97961634201729e-07
-1.76929085945946e-05
-1.39955706492658e-05
-2.8673953839174e-05
-1.75662431455298e-05
-1.70827106895852e-05
-1.11232819938461e-05
-1.50996285999133e-05
-2.50279833296458e-05
-2.36410295199371e-05
-3.53872785041521e-05
-2.30267445429362e-05
-1.72874039548723e-05
-2.40728254124304e-05
-3.14893790672214e-05
-3.29601903550992e-05
-3.6506013256853e-05
-2.48006547226156e-05
-2.22098680903171e-05
-7.84535606803045e-06
-1.18741884030636e-05
-6.53617727277922e-06
-7.42210931683299e-06
-2.54312463434364e-05
-3.57419743180127e-05
-2.08998137861666e-06
-1.81215435827067e-05
-4.14261495379652e-05
-1.96618492791226e-05
2.35998423327131e-06
-3.34243114169891e-05
-2.03737889694074e-05
-1.41536163035541e-06
-1.14186123565379e-05
-2.29422027164381e-05
-1.84129366374056e-05
-1.74050431461769e-05
-1.01523399454056e-05
-2.03132849905616e-05
-1.27937387504118e-05
-8.13605606749396e-06
-2.53841047632185e-05
6.49964592243705e-06
-3.54202221804084e-05
1.41559609540224e-05
-6.59866999165725e-06
-2.55297592004979e-05
-5.50686408449338e-06
-1.85757462450674e-05
3.76676086049043e-06
2.72361753241091e-06
-1.83620674780317e-05
-2.24470882982787e-05
-9.27441049548075e-06
-1.06024700834513e-06
-1.72432711534179e-05
-1.02571850353391e-05
-1.16277455834981e-05
-3.95623493404233e-06
-1.62276161962312e-05
-2.18535684655447e-05
-4.7182345082057e-06
-1.61911107598644e-05
-4.85824011096927e-06
-6.49113679614856e-06
-2.29775330784346e-05
-3.89259013105937e-05
-1.79887848383474e-05
-2.14054725823082e-05
-1.9675950360221e-05
-7.16563574666022e-06
-2.15920909658223e-05
-6.62826933766245e-06
-1.27347028952594e-05
-2.36608622830851e-05
-8.24504488091621e-06
-6.92334232649176e-06
-3.02740998985689e-05
-1.60693878330748e-05
-1.098409593514e-05
-3.26755235670308e-05
-6.49089266757078e-06
-2.84931550874283e-05
-2.74748856571084e-05
-7.26269634017002e-06
-5.55736557138702e-06
4.34300536190267e-07
-1.6234450672446e-05
-5.91475450636591e-06
-2.53953351753026e-05
-1.56251045247634e-05
-1.31790962008051e-05
-1.43388935074838e-05
-9.92258827808048e-06
-7.05875372119583e-06
-1.99144309190005e-05
-5.79664174213261e-06
-1.79433572297306e-05
-2.74525541673517e-05
-1.37497870797987e-05
-2.54822176144634e-05
-1.54726617897318e-05
2.149295735896e-06
2.65397143742143e-06
-6.72564982799117e-06
-1.52843013510359e-05
-1.28671336424236e-05
-1.84519459468582e-05
-1.99469990178829e-05
-1.07511841634424e-05
-4.91516871214697e-06
-7.86900766884174e-06
-1.20499241266736e-05
-3.63265232239799e-06
-1.47662407099707e-06
-3.99307306215883e-05
-2.39573452699822e-05
-6.64114871337136e-06
-6.1724003308154e-06
-7.9103648426077e-06
-4.61435986941119e-06
-1.99786127165344e-05
-1.42464852039647e-05
1.53579279580916e-05
-2.60240428209572e-05
-2.67230055885863e-06
-2.58238187300904e-05
-3.51200694418786e-06
4.56553703645285e-06
-5.04133911055193e-07
-3.41106581272843e-05
-1.20375108358006e-05
-1.72500940938189e-05
-1.95840268162195e-05
-2.99838927837073e-06
-2.4402609791413e-05
-3.14148154328006e-06
-1.41004866243608e-06
-4.36877667610735e-08
-2.74410872346748e-05
-1.13181567937249e-05
-8.10854975193752e-06
-2.56978193984263e-05
-1.73019405390932e-05
-2.40745095758616e-06
-1.41931430003865e-05
-2.52349447712788e-05
-1.700962962364e-05
-1.01419079565306e-05
-8.24246762171394e-06
-4.96810770019878e-06
-1.1251612582286e-05
-1.48196560839822e-05
-5.38228071990921e-06
-3.01339486609709e-05
-1.4984742255382e-05
-4.2366489690254e-06
-1.6090812006445e-05
-1.5234299068594e-05
-1.50172647512115e-05
-2.65617889696828e-05
-2.91329479539278e-05
-2.71993461988752e-05
-1.65456455522097e-05
-1.65152941495433e-05
-2.88984515279221e-05
-4.09297593954345e-05
-1.75740447363184e-05
-2.49251870947855e-05
-1.81021629685951e-05
-2.17398264351253e-05
-2.12786797343742e-05
-2.55010757333811e-05
-2.21831713452276e-05
-3.4642752910084e-05
-3.1479638460402e-05
-3.38200290292097e-05
-2.02356699254394e-05
-2.13631757336558e-05
-1.57861314797916e-05
-2.02370350333928e-05
-8.1963487096753e-06
-2.5854649377191e-05
-2.99928702168124e-05
-2.71802790958789e-05
-2.29104366115736e-05
-1.12613089088762e-05
-1.29524606246551e-06
-4.08097232929028e-06
-3.24535354254392e-06
-1.6479281980178e-05
-7.10627898204365e-06
-1.6884085460343e-05
-1.36141627179692e-05
-1.9629539837213e-05
-1.36928790604587e-05
-3.1789845870466e-05
-2.67813444101058e-05
-2.64299740202565e-05
-2.08660113625304e-05
-1.43214605441942e-05
-9.2487509438583e-06
-3.4532459869063e-05
-6.68365606201946e-06
-1.03907142532812e-05
-3.0838564787766e-05
-2.99540257712003e-06
-2.25598474525621e-05
-2.02879434657997e-05
-9.44970270069796e-06
-1.13755309781948e-05
-6.45148585490447e-07
4.22980618677574e-06
-1.37711481683574e-05
-1.22603780264945e-05
-2.07563141864723e-05
-7.1545652377073e-06
-6.48856517696682e-07
-1.43127053011418e-05
-1.07664581404725e-05
-1.19073306625839e-05
-2.94921109910254e-05
-1.62335348655802e-05
-1.362886862314e-05
-2.59058660603902e-05
-7.61753089646672e-08
-1.30368909007828e-06
-2.41657170668063e-05
-2.37766073371584e-05
-2.05161011245441e-06
-1.8880702505201e-05
-1.66171793026412e-05
-2.32440841552725e-05
-2.13178494266912e-05
-1.13141978980546e-05
-2.48496991409672e-05
-1.22056840136572e-05
-3.10201976684608e-06
-1.54100342248217e-05
-2.5126048975225e-05
-2.70407755412299e-05
-1.81909575359461e-05
-3.18466492515337e-06
-1.97397747237974e-05
-3.236007356724e-05
-1.99480699493734e-05
-2.26399008465262e-05
-2.3258824461255e-05
-1.41354085855006e-05
-3.05126618244915e-05
-2.55395119207922e-05
-2.43942042753831e-05
-2.51147431302294e-05
-3.89683915900478e-05
-3.70129246588608e-05
-1.10423615496387e-05
-1.38061678858188e-05
-3.11213442432629e-05
-6.05856980581664e-06
-2.6481890439854e-05
-2.49441711222897e-05
-2.16754706175484e-05
-2.12254323497702e-05
-2.57110412095473e-05
-1.53936857102628e-05
-3.79278532218327e-06
-4.27066391766635e-05
-2.06935695558598e-05
-7.92485571424086e-06
-2.05593764374238e-05
-1.63241105271857e-05
-1.8637041456238e-05
-2.59824400536224e-05
1.00280728625459e-06
-1.31197626284777e-05
-1.77265563678693e-05
-2.21236238023208e-05
-1.03695325107538e-05
-1.20404564115076e-05
3.47086103230374e-06
-2.02074456596988e-05
-1.29279496336986e-05
-2.19072896891297e-05
-2.00018478057619e-05
-4.79918301403714e-06
-2.04448722983002e-05
-4.25159656064322e-06
-9.84922389996248e-06
-1.44460687254872e-05
3.05060186405011e-07
-2.73487923615354e-05
-1.9374358057115e-05
-1.61652069691817e-05
-1.51827408163476e-05
-2.77659136028565e-06
-1.03745171831474e-05
1.68730069576367e-06
-1.16684088352883e-05
-3.42420837947718e-06
-6.75785303817905e-06
-2.91500802388539e-05
1.00352917347679e-05
-9.61626710581869e-06
-2.65526945874759e-07
5.95397936984935e-06
-2.73828475970995e-05
-2.47988458800767e-05
-3.04081563529382e-05
7.70410510333247e-07
-1.18131666297215e-05
-1.58606726885685e-05
-4.18292250553709e-06
9.33515084106858e-07
-1.37246912943943e-05
-9.20480938413935e-06
-4.65715964412621e-06
-7.75533741122172e-06
-2.38083692452605e-05
3.99845565902152e-06
-2.85247464618979e-05
-1.57861182685214e-05
-1.22362671835472e-05
-2.01631773084194e-05
-2.77697853679793e-05
-2.00417216575087e-05
5.06987664833948e-06
-1.56379095443474e-05
-8.55552809875339e-07
-3.28383733340434e-05
-6.79814774306643e-06
-6.78159419342474e-06
-2.18684695510167e-06
-8.47229331285377e-06
-1.99267348453946e-06
-3.17095413813101e-05
-8.32218776933299e-06
-4.13637566896283e-06
-9.37238637824193e-06
-2.83196640151828e-05
-3.16359446933713e-05
-9.11595355682746e-06
-1.06510219196831e-05
-3.20280159012411e-05
-6.00514621257289e-06
-1.75083784986216e-05
-2.02890866024058e-05
-1.7694160933211e-05
2.460111272048e-06
-1.17033134995616e-05
-3.26836890526358e-06
-2.04652171573291e-05
-1.39168322792857e-05
-1.9220862463206e-05
-2.11583133951546e-05
-3.70128939439154e-06
-1.40540192650226e-05
-3.55554757190537e-05
-1.38929279983005e-05
-1.98584788069524e-05
-3.07591944183422e-06
9.33492332890149e-07
-8.30382636783818e-06
-6.36366195371859e-06
-9.98687766835399e-07
-1.64623543765928e-05
-2.60255871407138e-05
1.39235130802627e-05
2.05828091280643e-06
-3.8002387559389e-05
-1.15344249481645e-05
3.38559628534466e-06
-2.92959150633713e-05
-1.02570518649604e-05
2.52474559651449e-06
-1.70752820065802e-05
-1.95381141976045e-06
-1.21859075191463e-05
5.82357981118955e-07
-5.41267432440126e-06
-1.17004751713936e-05
-1.26605621468002e-05
-9.91910741795569e-06
-1.75597200817331e-05
-1.78535817327461e-06
-1.86930510598598e-05
-1.28753703746591e-05
-1.30238643776681e-05
-7.62947685866294e-06
-2.25846469674607e-05
-1.44669071939354e-05
-2.63676141795833e-05
-6.04738986769716e-06
-1.3698346131622e-05
-1.59685794236085e-05
-1.98229510733004e-05
-2.47070648384164e-05
-2.80108517325104e-05
-3.1391649367345e-05
-1.76302505892801e-05
-8.37692777635908e-06
-1.46143705803498e-05
-2.8297606246953e-05
-1.66570302817442e-05
-1.92265276222448e-05
-1.14855863630366e-05
-3.12761682044682e-05
-6.42061529450635e-06
-1.70230576897846e-05
-1.23102591177551e-05
-1.04178281561519e-05
-6.83967484916221e-06
-2.24105972019355e-05
-2.81060017175998e-05
-3.86501620936991e-05
-9.10246477726909e-06
-2.51318672908201e-05
-2.87381324630465e-05
-2.17238593147534e-05
-6.93098585257201e-06
-2.21449740925781e-05
-1.12050827268355e-05
-2.06349192662694e-05
-2.18796994996301e-05
2.81249851570509e-06
-1.64840207136254e-05
-1.14715574586269e-05
-9.33558168139371e-06
-1.15024480424472e-05
-1.94991214581893e-05
-8.60995262014961e-06
-3.16572066395712e-05
-1.25445525280882e-05
-2.36240783766443e-05
-2.34228888481756e-05
-2.11253540315663e-05
-4.14984594862753e-05
-2.94700156187231e-05
-1.41134903798688e-05
-1.93630512265252e-05
-1.35385381466043e-05
-6.9053589075771e-06
6.11576897272022e-06
-2.48939945461014e-05
-7.39450051280089e-06
-4.55182753950267e-06
-1.10077597167532e-05
1.22660269150663e-06
1.72026475049861e-06
9.7966456586183e-06
-2.35817102148001e-05
-1.3957582409177e-05
-3.17464196659546e-06
-1.72519401969554e-05
-2.49512156306077e-05
-1.83472292450365e-05
2.91289005266776e-06
-1.2846134991213e-05
-6.75494895700025e-06
-7.41061439620854e-06
-3.61256356778019e-05
-3.85961972241468e-05
-1.33875193345721e-05
9.15621867434269e-06
-1.45666392574102e-05
-1.71601988140006e-05
-1.62552021303023e-05
-7.99406222665625e-06
-1.59566587393679e-05
-1.82565908502973e-05
-2.92043843049871e-05
-1.61035066098368e-05
3.33018387955018e-06
-8.32444837819093e-06
-8.6185348455276e-06
-1.87642474125548e-05
-3.927413599405e-06
-3.56116376367122e-06
-5.71310750571671e-06
-1.71653532803358e-05
-3.86773741100047e-05
-9.20985479934638e-06
-1.16556569858862e-05
-1.6765026056801e-05
-2.59516708786946e-05
-1.20764061863377e-06
-4.16433879341035e-05
-1.44260757729641e-05
-6.83739897672794e-06
-2.205059903524e-05
-2.94760553309358e-05
-2.07917378446864e-05
-3.95844029133292e-05
-2.86372284502582e-05
-2.06533141454342e-05
-1.20272895684418e-05
-1.63245345960084e-05
-1.34321957797796e-05
-1.13031460612073e-05
-2.75716734089566e-05
-3.25987456840044e-05
-1.04429550173186e-05
-9.26350453633969e-06
-1.44368662863695e-05
-2.49884282275126e-05
-1.59535210059352e-05
-1.90828172202906e-05
-1.89499883097541e-05
-1.88318140286538e-05
-1.13526683335863e-05
-1.36161716558718e-05
-1.0505841991056e-05
-2.57221703169348e-05
-3.65751115577997e-05
-9.79813738910966e-06
-1.47848591728372e-05
7.52739243192241e-06
-2.18852922842505e-05
-2.15139795392392e-05
-2.60073910656728e-05
-1.38716600945072e-05
-2.55508422795301e-06
9.59218479129796e-06
1.80878910355619e-06
-5.5076450480634e-06
-3.2930387953585e-06
-9.676247728407e-06
-1.52639384063426e-05
-1.82791054730837e-05
-5.19749648080404e-06
-2.67223211670428e-05
-1.71420311853386e-06
-7.02092866037502e-07
-1.0413421356028e-05
-2.77831870753151e-06
-1.01445779260578e-05
-4.06663939267653e-05
-9.44686996474516e-07
-3.41703618612802e-05
-1.84650208839009e-05
-5.75199451040336e-06
-1.9392111989358e-06
-1.9407957641689e-05
-9.06750438242726e-06
-5.04914531154256e-06
-2.93612436395431e-05
-8.69267695199565e-06
-2.12222632184747e-05
-2.86938961897383e-05
-1.43471121504557e-05
-4.59838581806175e-05
-2.22388534645229e-05
-4.73984772029271e-07
-1.4226952864177e-05
-1.0055800923773e-06
-2.5327860946898e-05
-2.02205413300611e-05
-1.94137233110739e-05
-1.48047749025252e-05
-5.65457263060838e-06
-1.193343469708e-05
-1.59617351185971e-05
-9.52455967694207e-06
-1.82197471801133e-05
-1.54051181520064e-05
-3.35870972073077e-05
3.13959175943067e-06
-1.78116828146433e-05
-3.59584613511945e-05
-1.51683831457089e-05
-1.65003483496521e-05
-2.15123140316086e-05
-2.41642742230731e-05
-2.61439730324835e-05
-4.03057822753108e-05
-1.41468194642581e-05
-2.78829054809781e-05
-9.05311803457978e-06
-3.99231210828721e-05
-3.90602044645132e-05
-2.38522633154747e-05
-2.63178526545585e-05
-1.72755068510031e-05
-2.15676741578892e-05
-7.10259479443115e-06
-3.13169837169241e-05
-2.99717231444244e-05
-2.0856533146237e-05
-1.29984240231348e-05
-2.27417411120417e-05
-1.22650765565986e-05
-1.24472386481174e-05
-1.49932495361523e-05
-2.68097135603469e-05
-7.90492800410626e-06
-2.05969996714122e-05
-1.64563967899416e-05
-3.37952505381268e-05
-1.93667745166101e-05
-2.36702319205391e-05
-3.7408886332237e-05
-8.55699862779762e-06
-9.71284434332246e-07
4.17634698570839e-06
-5.40599804001745e-06
-2.11935527476303e-05
-2.9102541654599e-05
-6.57941199311714e-06
4.12204462741743e-07
-1.40522125423684e-05
-2.69259055247887e-05
-2.73610087060525e-05
-1.34587088674961e-05
-2.27995323177714e-05
3.17088836909819e-06
-1.1563451032073e-05
-2.69681289080986e-06
-5.53357801378449e-06
-8.92489072198533e-06
-2.52762804626598e-05
-4.73844456570019e-06
-2.31993185415462e-05
-1.89556942420051e-05
-1.39009660246534e-05
-2.48736245236695e-05
-1.35371083023783e-05
-6.31085931943978e-06
-1.77015962693129e-05
-1.45183166972474e-05
-2.21228990731213e-05
-2.07202124124165e-05
-1.96961388597324e-05
-1.11112149274036e-05
-1.9040249886539e-06
-2.34763151941348e-05
-1.20625036631506e-05
-1.48904242368827e-05
-8.41271926998364e-06
-2.00496341537254e-05
-2.99112425772173e-05
-1.61895231177724e-05
-6.91921457822626e-06
-7.26948932484254e-06
-3.219868783394e-05
-4.1202017664568e-05
2.72698762990835e-06
-1.06567313744534e-08
-1.56107618553612e-05
-1.73236433352804e-05
-2.93581473485967e-05
-2.23389733861637e-05
-9.08309930257505e-06
-2.78164547153913e-05
-1.58057022720047e-05
-9.7419799058348e-06
-1.25772820435663e-05
-9.70444942222934e-06
-2.29956037127785e-05
-3.15024547204327e-05
-2.74649489775709e-05
-2.84388677847252e-05
-2.34105061487887e-05
-1.113821629231e-05
-3.06381368595728e-05
-2.73567900986073e-05
5.46785822876169e-08
-1.10743840675351e-05
-1.86803972451281e-05
-2.46782248753681e-05
-2.33291356805543e-05
-1.52208607239732e-05
-1.74408476592675e-05
-2.27297540814433e-05
-1.25731147566777e-05
-1.37213188279661e-05
-1.04169875790415e-05
-1.77282359647682e-05
-1.69451623920974e-05
-1.42762361590931e-05
-3.56986969965553e-05
-2.9595995492615e-05
-1.52675326279678e-05
-1.04242448712266e-05
-6.4203975387657e-06
-1.42768910983164e-05
-1.53566218854931e-05
6.90588941573896e-06
-8.39339919704669e-06
-2.06831741655448e-05
-1.60797107524279e-05
9.35889537084049e-06
-1.19261901707007e-05
-1.68330613456527e-05
2.66631000647298e-06
-2.35604209321724e-05
-2.55200782168242e-05
-1.53072592819266e-05
-1.9619498476368e-05
-8.25803428584734e-06
-1.1262981268583e-05
-1.61675209629554e-05
1.91627053291404e-06
5.19122526015386e-06
-1.53520223972172e-05
1.01235504445035e-05
-7.50394719589777e-06
-2.54095946408557e-05
7.84032907065342e-06
-3.87845926422538e-05
-2.22492256637606e-05
-7.70802219372588e-06
3.54865030818098e-06
-4.29954792769252e-06
-1.227366206893e-05
-2.74299515922971e-05
-2.97184684419198e-05
-1.78031265842852e-05
-1.02288763225333e-05
-2.7007862897737e-05
-1.59836403695597e-05
-1.45930615072779e-05
-1.66417857760042e-05
-1.77421029951923e-05
-3.87405482923911e-06
-1.60312673398681e-05
-3.04901548258239e-05
-1.93451242360732e-05
-3.13708885950428e-05
-1.73054498456687e-05
-3.30723768613031e-05
-2.82551486644477e-06
-2.70813556997673e-05
-3.90107718525477e-05
-3.78416598652572e-05
-1.38492389140997e-05
-1.38662519979538e-05
-2.30073933411218e-05
-2.42173044524095e-05
-1.8719255146885e-05
-2.1982758932871e-05
-3.22817389247894e-05
-2.0495897306725e-05
-5.5699292159885e-06
-1.88362614599541e-05
-1.75285103664293e-05
-8.97920129643683e-06
1.96035721416625e-07
-1.10916623114372e-05
-2.59435875990268e-05
-6.80575647807988e-06
-1.21485698925463e-05
-2.68645016485344e-05
-2.41181524648712e-05
-2.16704531140114e-06
-1.2325718370336e-05
-4.29113785246802e-06
-9.15496169978739e-06
-3.19231985688964e-05
2.68132947968523e-07
-1.25288993070298e-05
-2.36903459175109e-05
-1.76110165537732e-05
-1.14093680885905e-05
-8.66714347441986e-06
-1.33241405961002e-07
-1.5954011893745e-05
-2.20740431045073e-06
-2.77093101851781e-05
-2.29233478425127e-05
-7.19229752196607e-06
-1.09386802504151e-05
-1.62719763666736e-05
-1.02173512879517e-05
-3.81189016752063e-07
-2.79775778941243e-05
-4.3084002244135e-06
-3.19310774073467e-05
-1.18086750940353e-05
-7.15158503815578e-06
-5.24758164055269e-06
-1.90058804569836e-05
4.09328224095677e-06
-1.86498666251337e-07
-1.90158512063895e-05
4.42640962872771e-08
-4.05791633053702e-06
-6.49358961332957e-06
-6.68382334295814e-06
-1.87861753510848e-05
-4.59904598673936e-06
-4.6388056281892e-06
-2.80155380483206e-05
-2.30724946299362e-05
-1.07423553589003e-05
-3.17699199027342e-05
-2.51036586339754e-05
-2.26809748943111e-05
-1.07287760730765e-05
-3.20607692747183e-05
-1.85919967844792e-05
-2.59944571260533e-05
-2.39127788760025e-05
-2.01356849711539e-06
-1.69333795672118e-05
-1.93041703081457e-06
-1.2721206057438e-05
-2.62945136734206e-05
-1.55585475757654e-05
-8.55672410214653e-06
-2.4626096765728e-05
-1.37577023242625e-05
-6.62608130284241e-06
-3.54233943693813e-05
-2.7332650562078e-05
-2.73952587338381e-05
-2.62402773972846e-05
-2.96514894084305e-05
-2.05533548400152e-05
-1.3174232654654e-05
-1.81371010807149e-05
-1.98223249658469e-05
-5.42125774413018e-06
-8.04336273582128e-06
-1.04935407272326e-05
-1.3744638377114e-05
-1.74275379307795e-05
-1.99704543432539e-05
-2.55816872024299e-05
-3.32167081374983e-05
-2.2763152349888e-05
-2.96535667247104e-05
-2.53845192692683e-05
-1.19312511629654e-05
-2.31913601922385e-05
-2.59757618057634e-05
-1.59936144314734e-06
-2.31855119841457e-06
-5.70769821152175e-06
-1.75847172707621e-05
-9.2528918144073e-06
-3.21316053355169e-05
-1.94791464259643e-05
9.59990400860979e-06
6.66751010698139e-07
-1.27932823208093e-05
7.99007651759152e-06
-1.7441057830691e-05
-2.59474287413568e-05
2.34415504901364e-06
-2.03344666044998e-05
-1.533519796809e-05
-2.45347152945537e-05
1.5117654676181e-06
-6.25391833498462e-06
-4.02753523186775e-06
-1.81445986372232e-05
-8.12322038802845e-06
-7.24139440588144e-06
-1.32605789350809e-05
-3.26648330645259e-06
-1.29706637881881e-05
-2.12135407590082e-05
-2.03348607972914e-05
-1.56602706518374e-05
-1.45907521138123e-05
-1.06391050257811e-05
-9.14743664510081e-06
-1.91772781944554e-05
-2.69362908551103e-05
-9.95550882387046e-06
4.79577560274859e-06
-3.19489072894428e-05
-2.9099107705754e-05
-1.10802620438244e-05
-2.15631377186316e-05
-9.88920579433929e-06
-1.73475637781746e-05
-7.89003415802624e-06
-1.65792438902103e-05
-1.4946684578635e-05
-2.10795691539714e-05
-1.10781447094107e-05
-2.81776602593562e-05
-1.67940709776052e-05
-1.39989665179131e-05
-3.04660457577155e-05
-3.07477586096804e-06
-1.4025435887384e-05
-2.10219989715373e-05
-3.42432143465025e-05
-3.68803128124451e-05
-7.71891771554935e-06
-7.7643116910914e-06
-5.09195442803966e-05
-2.66219601784338e-05
-3.84790289224393e-05
-1.98479641756139e-05
-3.42208533894646e-06
-1.70352947747547e-05
-2.15373684532848e-05
-5.05289005694954e-05
-1.53825976403099e-05
-1.66812543763981e-05
-1.37817445914384e-05
-1.59748867304686e-05
-2.58454280098329e-05
-6.60343797098829e-06
-2.131143586283e-05
-2.50884737656381e-05
-7.60924214137719e-06
-2.00120642389912e-05
-1.48661966027421e-05
-2.58527001435114e-05
-1.82223520763311e-05
-2.89196592113958e-05
-2.30569274771525e-05
3.4920711654918e-06
-1.99153166559293e-05
-8.59605640895006e-06
1.09123768143629e-06
-2.12833890183114e-05
-1.27865591700975e-05
-2.34729160684726e-05
-1.18405723050971e-05
-3.09163735263645e-05
-2.45986603802802e-07
-5.23507224178231e-06
-1.35973615209731e-05
8.86018541900828e-06
-8.05035689964742e-06
7.94124076342293e-06
9.90257886932026e-08
-1.90681539961227e-05
-8.52425124125026e-06
-3.29059872066094e-05
-1.13294574579653e-05
-1.50684534787609e-05
-2.97502972746708e-06
-5.9922610296512e-06
-1.08808033350248e-05
-1.38164973405748e-05
1.62220987114101e-06
-4.38969654219889e-05
-7.93695055847661e-06
-1.79904146566008e-05
-1.93617576903e-05
-1.04287359425765e-05
-2.49314685553175e-06
3.40498006695265e-06
-6.96729090267967e-06
-8.40665646992194e-06
-2.95978950138509e-05
-4.57708624231162e-05
-2.73354771217837e-05
-2.72216892705001e-05
-2.95582884360997e-05
-1.51328493971584e-05
-3.24227999543823e-05
-1.24175490931667e-05
-1.82160923121784e-05
-2.09880466936597e-05
-2.20478317317655e-05
5.62227768155248e-06
-2.15821968444016e-05
-8.00534053203149e-06
-2.12666247368086e-05
-2.8528165777168e-05
-6.87108621132022e-06
-1.77527782303659e-05
-4.20201373865873e-05
-1.08423367281139e-05
-1.01690229749839e-05
-1.57640498547751e-05
-2.03620216450549e-05
-3.92560700623437e-05
-1.02712216413698e-05
-1.60474423553659e-05
-2.35388149713979e-05
-2.24912870723827e-05
-1.37875330428913e-05
-2.07519315181531e-05
-2.32696113983967e-05
-1.76949523980203e-05
-1.15793957491597e-05
-2.1253429841859e-05
6.65465948824383e-06
-5.79184513578218e-06
-2.75035904711052e-07
-3.44050201297468e-05
-2.47965560127835e-05
-3.81556987460183e-06
-2.36135441739172e-05
-9.20939353670192e-06
-1.60749749711251e-05
-3.93143034117613e-05
1.05045578433733e-05
-2.78141559459997e-05
-1.8541461944389e-05
-1.4046696275861e-05
-1.68069211392233e-05
-5.94763267936474e-06
-1.34820833054839e-05
-2.90549210943766e-05
-8.49947641665854e-06
-1.43213782012054e-05
-2.0805233153294e-05
-2.05383841283342e-06
6.9052768510766e-06
-9.60106994798688e-06
-1.59808448989524e-05
-1.12085855026528e-06
1.01250843038583e-05
-2.29607094081962e-05
-1.53696976595531e-05
-1.690072471434e-05
-2.61395666670467e-05
-2.29928440760759e-05
-4.17306283808102e-06
-2.22428836428513e-05
-3.08168406869934e-05
8.39840192623835e-07
-3.53266530483472e-05
-1.15171469609734e-05
-1.46442746975955e-05
7.86374321843872e-06
-2.90747716239369e-06
-7.34537634438131e-06
-2.4075367695356e-05
-7.1709756135826e-06
-1.69637262586206e-05
9.72837065220836e-06
-3.24515633933726e-05
-2.4576737683638e-06
-1.79697130406853e-05
-1.59852823422371e-05
-1.34565597434802e-05
-2.75696506926505e-05
-1.56305321849355e-05
-1.35951393820927e-05
-1.12550940363939e-05
-7.87633692019172e-06
-3.09177969189877e-05
-1.90744524252378e-05
-8.87009452730233e-06
-3.01546339485809e-05
-1.52203664520937e-07
-1.11920561535446e-06
-1.954783333414e-05
-2.81115142825375e-05
-2.60655132294505e-05
-3.44981996839231e-05
-1.8557459150847e-05
-3.7046190320655e-05
-1.32357469711692e-05
-2.38830782351409e-05
-2.58089183267906e-05
-3.16981776984781e-05
-1.69117107362777e-05
-4.39420534244017e-05
-2.48639979197533e-05
-2.01814001098219e-05
-1.58218736197904e-05
-1.13589027918162e-05
-9.12738304769385e-06
-2.04724168701367e-05
-9.08137127957196e-06
-2.45817200844662e-05
-2.40237065498131e-05
-3.11544092630366e-05
-1.10154697662211e-05
-1.92427299203483e-05
-2.03855998532676e-05
-2.29265270568509e-05
-1.33667553722629e-05
-8.42417191489627e-06
-1.53908005104478e-05
-2.70540263159099e-05
-3.37321680792069e-05
-1.21407586460005e-05
-2.68359307611602e-05
-3.24441253587804e-05
-1.43684801056118e-05
-2.81867417140371e-05
-5.04440056848628e-06
-9.33820821419384e-06
3.28900917372779e-07
-2.09155623897486e-05
-2.14322521689122e-05
-1.87786235386272e-05
-1.27024314449126e-05
-1.1932321123618e-05
-1.60464030638204e-05
-3.70601605271823e-06
-1.10699933014241e-05
-3.04213446854255e-06
-3.64404115818551e-05
-1.74145417962168e-05
-2.62478265571095e-05
-1.84060338216007e-05
-1.67226480782654e-05
-2.2772659372673e-05
-7.67253000983159e-06
1.19840225259763e-05
-9.17577839455648e-06
-1.86848850275041e-05
-3.17710864006421e-05
-6.59294795074728e-06
-6.77820403657859e-06
-3.31277164700011e-05
-2.43992351941075e-05
-2.09154976836513e-05
-3.08959362930865e-05
-1.02012778612712e-05
-1.29592012503684e-05
-3.10072290541007e-05
-3.50254659172771e-05
-6.06741305814417e-06
-1.3715295071618e-05
-1.07651426370107e-05
-2.23323809054035e-05
1.49383996250099e-06
-1.62661241004503e-05
-2.70740539499196e-05
-2.5101184626944e-05
-2.37674919012909e-05
-2.04802219722523e-05
-1.85420449111592e-05
-2.1211090121361e-05
-2.10312371919752e-05
-2.04643666358484e-06
-3.16664727519574e-05
-1.30635989274945e-05
-1.53273081208642e-05
-1.32672120710819e-05
-6.59978139441878e-06
-4.04523135439858e-05
-2.76287230230242e-05
-8.24439079527327e-06
-2.48759844635656e-05
-1.91164062516176e-05
-1.72559941543033e-05
-2.08147858263141e-05
-1.21628014937606e-06
-1.08178175575164e-05
-3.08923411901731e-06
-3.0506718883513e-05
-1.31305904682111e-05
-1.74633447598723e-05
-1.49103729232797e-05
-1.71279169862652e-05
-2.25523563098423e-05
-2.48631885023097e-05
-3.28913203129152e-05
-6.11461249954825e-06
-2.77137323946217e-05
-6.33899978754446e-06
-2.07524497726771e-06
-1.85592470768328e-05
-4.33224348835199e-05
-8.20433345305575e-06
-3.85282552926834e-05
-1.49758402442006e-05
-1.98942258059227e-05
-1.74053834873592e-05
-1.95815919238598e-05
-1.33460331081071e-05
-2.08028622464623e-06
4.26998345520242e-06
-1.19495661414043e-05
-1.04253629356847e-05
-3.22835255798791e-05
9.20217883504011e-07
-1.93438199776882e-05
-1.40247899478063e-05
-8.65697163070777e-07
-8.23637868449941e-06
-2.02241191663097e-05
-6.60863180176222e-06
-2.46072534752675e-07
-1.5340298117535e-05
-2.12768017733411e-05
-8.39768860923898e-06
-1.60639780540316e-05
2.52062121819467e-06
-2.00798607351678e-05
-1.3059987195133e-05
-2.08020235754789e-05
-1.19800404084942e-05
-1.44953398751452e-05
-1.19057575207785e-05
-2.30841003748084e-05
-2.24445472084213e-05
-2.34287342308869e-05
-1.51176724379742e-05
-1.19335445468591e-05
-3.75630771807684e-07
-1.71968909605674e-05
7.54246030854333e-06
-2.34495419632445e-05
-1.12484273675987e-05
1.20374922781587e-05
-1.97913625882552e-05
-2.91493818287373e-05
-7.63326076697473e-06
-2.11917835639514e-05
-3.01123369530784e-05
-2.94348277636735e-05
-3.09167064879814e-05
-5.19282389822622e-06
-2.0356414665575e-05
-7.41614886046797e-06
-1.61887363086523e-05
-2.38378895849306e-05
-1.85626228054496e-05
-1.2665286882528e-05
-8.10969919421573e-06
-1.88010079197154e-05
-1.19679188351222e-05
-4.13139663900967e-05
-1.3166185184295e-05
-2.07057394619348e-05
-2.31215507994298e-05
-2.30609608559408e-05
-2.50272253481675e-05
-6.7419235337453e-06
-1.91988378628707e-05
-2.34888053488097e-05
-1.84475506790481e-05
-3.41110063821956e-05
-1.13585765313875e-05
-3.26329246725608e-05
-3.09763189141414e-05
-7.42810701869076e-06
-1.87383681819257e-05
-1.21431129843782e-05
-1.76209000642024e-05
-7.9193080740494e-06
-1.19907349317361e-05
-1.85753743434608e-05
6.42704832699152e-07
-3.78779491397604e-05
-1.67185674942472e-05
-2.40985419960075e-05
-1.60744298243205e-05
-1.2364837648952e-05
-2.55861872083608e-06
-5.73288551113734e-06
-1.65046459102882e-05
-6.40116104719896e-06
-1.07599085177668e-05
-2.02044580906315e-05
-2.1993651551783e-05
-1.21597832575109e-05
-2.21801809428083e-06
-1.05226823702901e-05
-2.43633259513185e-06
-1.22822898095383e-05
-2.34919420963322e-05
6.83143211371038e-06
-3.15187824279009e-05
-2.01833800667463e-05
-1.5039989779296e-05
-2.29388909162932e-05
-7.91526423091206e-06
-1.20226264016079e-05
-2.10907172451896e-05
-8.8010792054751e-06
-2.40543410651241e-05
-2.37867015950441e-05
-2.7907825516081e-05
-1.9232571391258e-05
-1.25429552745548e-05
-5.61434995440722e-06
-2.67655148227969e-05
-1.05600467823833e-05
-1.9060869012139e-05
-9.14296482982305e-06
-4.54929700229922e-06
-1.39208221946742e-05
-1.02438077591479e-05
-1.97802903279183e-05
-3.73624273691233e-06
-2.81997223190198e-05
-1.52868960818377e-05
-8.36779551462184e-06
-3.43881304360289e-05
-1.14170292866744e-05
-9.38451713936179e-06
-1.67033354101101e-05
-3.22514889111432e-05
-1.894983356798e-05
-1.02160989951077e-05
-1.85678229004817e-05
-2.3061142828505e-05
-1.60746321799398e-05
-5.4273912583696e-06
-1.5980665187532e-05
-1.70396724142495e-05
-2.66129557175527e-05
-1.50065146258939e-05
-1.99509099816652e-05
-2.24181610920995e-05
-1.57764582333979e-05
-8.78539404271715e-06
-1.42305557182344e-05
-1.44146678498476e-05
-3.89370713703772e-05
-1.12762387953773e-05
-2.43322298614688e-05
-1.32078162442218e-05
-3.05516408541289e-06
9.95210357952694e-06
-2.19200351439985e-05
-2.21778044591961e-05
-7.65701020524571e-06
-8.44385991716744e-06
-3.24282418223292e-05
-2.78998685281403e-05
-4.20051311982288e-07
-1.84740579052632e-05
-1.23573702081374e-05
-1.47218668209423e-05
-2.29029574976351e-05
-1.77413031359777e-05
4.30168026870637e-06
-1.54355114633214e-05
-1.05545419266436e-05
-1.67151458734336e-05
-8.23981856726478e-06
-2.10391429248896e-05
6.25105692412031e-06
-2.59608297067776e-05
-1.04815093539372e-05
-1.12191222341799e-05
-1.95971763658744e-05
2.48229153734523e-06
-6.55552991314138e-06
-1.75954576706034e-05
-1.88316509490643e-05
-2.11273686401477e-05
-1.04669455185471e-05
-5.50627418059994e-06
-7.25485956390878e-06
-2.01114147310943e-05
-9.61183706494892e-06
-1.6910020237552e-05
-3.05542169723964e-05
-1.17469453013564e-05
-1.54527562822806e-05
-2.28602528416489e-05
-1.13507363559661e-05
-1.22667260458227e-05
-2.1110960105628e-05
-1.18919489941119e-05
-1.64235024525226e-05
-4.35816601828612e-05
-2.55032719158746e-05
-1.33427169704769e-05
-1.16117526145721e-05
-2.93886785155348e-06
3.53283309210051e-06
-2.56417004472788e-05
-3.20201186697279e-05
-2.00147050421332e-05
-3.60730732846708e-05
-3.19149339847741e-05
-1.57897942059712e-05
-5.68541910329631e-06
-9.22234810139747e-06
-9.829029041351e-06
-2.01972698492244e-05
6.78748244112533e-07
-1.86184986998214e-05
-2.73752130575719e-06
-4.78152601115197e-06
-4.36613314248643e-05
-1.86230231639904e-05
-1.82393382118192e-05
-3.67195223894885e-05
-1.24612898142799e-05
-1.35139840211819e-05
-3.07984211155473e-05
-1.46288739919171e-05
-1.11557138228491e-05
-3.43862134021741e-05
-2.40827901722663e-05
-1.36163196864449e-05
-2.09823755231407e-05
-1.4291189423407e-05
-2.2501289388136e-05
-1.31464158187483e-05
-3.37202364459792e-05
-1.57700075823799e-05
-1.84065129112843e-05
-1.26846490461361e-05
-1.40872808805317e-05
-2.34204418316252e-05
-1.32050716725583e-05
-1.07227508597425e-05
-2.36863925826828e-05
7.71524225443101e-07
-2.57220217658947e-05
-5.9830229179269e-07
-1.41610368812013e-05
-3.94845502899149e-05
-6.86072555012152e-06
-1.52662255035013e-06
-9.33374825308994e-07
-1.49239581128236e-05
8.74725709374986e-06
-1.6902577972633e-05
-1.52121846973843e-05
-2.28449803582866e-05
-1.19585873258837e-05
-4.68535331359059e-06
-1.21127349241913e-05
-1.0925667988237e-05
-1.16475147423525e-05
-1.27884627287169e-05
1.45041352933116e-05
-1.35471921198058e-05
-2.3450683564033e-05
-1.23834212588264e-05
-1.86856729216054e-05
-1.89597716442678e-05
-1.27346977422155e-05
-2.04381346107577e-05
-1.89830904364402e-05
-3.80266358741233e-05
-1.71527688289044e-05
-1.2811963312693e-05
-1.52004851420128e-05
-1.8399026709687e-05
-2.66292910260587e-05
-2.79825914011491e-05
-7.6254472277248e-06
-1.99315488366973e-05
-3.14251240901708e-05
-1.79331325306731e-05
7.79387399426283e-07
-9.96344363808579e-06
-1.93754724722108e-05
-1.75632169798343e-05
-2.42440345074814e-05
-2.2945615989461e-05
-3.8842892574875e-05
-2.42312292825166e-05
-8.1412633711272e-06
-3.63972956970884e-06
-4.24875407750767e-05
-3.92326118844792e-05
1.38101068702926e-06
-1.4003450775301e-05
-1.2579203567633e-05
-2.74852417251248e-05
-3.29395349276547e-06
-8.4937583520069e-06
-2.51524041792352e-05
-2.83398509486025e-05
-7.85557951611184e-06
-2.05167874524399e-05
-1.9359178458144e-05
-4.77259370773102e-05
-2.12746411522317e-05
-2.99063240193564e-05
-1.99006587117334e-05
-1.93795225438714e-05
-2.25889283845516e-05
-1.0246151213039e-05
-2.45094935968889e-05
-3.70316107085229e-05
-1.41136490889479e-05
-2.4512627839215e-06
-1.04103572627288e-05
-2.59693239910799e-05
-2.10205061501581e-05
3.25198257386893e-07
-3.74667398648179e-05
-3.891861458534e-05
-2.4224980058694e-05
-2.34830539279257e-05
-1.99162324479186e-05
-1.69908609679689e-05
-1.24997383801892e-05
-5.78564020304259e-06
-1.31616425941847e-05
-8.37664186472788e-06
-9.24835414135264e-06
-1.83062873991884e-06
-1.51632270347886e-05
-1.11503779000724e-05
-8.66463251341061e-06
3.12759644247167e-06
-1.70533983931627e-05
-1.65112963529982e-05
-3.66541349292552e-06
-5.16683242514309e-06
-2.42900627891423e-05
1.3115301260937e-06
-9.60303335571066e-06
5.82024214752247e-07
1.05341322057028e-05
-1.31126716710233e-05
-9.76294981350352e-06
-2.48015846926529e-06
-2.55140620429498e-05
-4.64854404820344e-06
1.74820886359923e-06
-2.73645023811439e-05
-3.20246312654492e-05
-2.23302994085709e-05
-2.59065429057665e-05
6.26218810185832e-06
-2.1575580088869e-06
-9.75598453505688e-06
-4.10393912785637e-06
-2.48734295798354e-06
-9.48059848469122e-06
-2.03443361245958e-05
-2.27930288370765e-05
-7.34179295016109e-06
-1.44525378030254e-05
-1.64256427964731e-05
1.16238335805695e-06
-3.76307918025511e-05
-1.45626578472456e-05
-1.89938220961906e-05
-2.67386163776723e-05
-3.01680089725972e-05
-1.61656842797098e-05
-2.72763555296202e-05
-3.28569269474169e-05
-3.01751287590911e-05
7.41365966385903e-06
-2.73551640768451e-05
-2.64289881636331e-05
-9.366064850275e-06
-1.54891389144539e-05
-7.66907817904013e-06
-2.75242275158007e-05
-8.46267879981847e-06
-2.26601767861619e-05
-5.26542685343468e-06
1.24919511636745e-05
-2.76017692910536e-05
5.59202994866051e-06
-1.3755638176481e-05
-2.80619956896288e-05
-2.10191316895606e-05
-2.91473691895859e-05
-1.09591227805955e-05
-1.58321106199208e-05
-2.83496492905994e-05
-2.39289592031169e-05
-7.84633943688709e-06
-1.04435560707657e-05
-1.10486194954771e-05
-3.43881818170165e-05
-1.81449043380944e-05
1.25616214065101e-05
-1.03659225304352e-05
-4.99065371856465e-07
-4.52410844074461e-06
-9.95334412859315e-06
-3.3479874155182e-06
-8.89291765958101e-06
-2.1806961090695e-05
-6.25502563969767e-06
-9.34979296561201e-06
-9.81414542048251e-06
-1.17775889408758e-05
-5.34794862144399e-06
-7.24638501441801e-06
-1.92630786195672e-05
-1.10669851103315e-05
1.13656585590826e-05
-9.28023126629889e-06
-9.74871460525673e-06
1.46377405267345e-06
-1.36850832695481e-05
-1.10574061235896e-05
-2.58382079253656e-05
-1.04893374474781e-05
-1.32538924985681e-05
1.90076228253533e-06
-2.57210780011199e-06
-1.11374508978393e-05
-2.10411608316812e-05
-6.47434588023057e-06
-1.18809290055665e-05
-1.95736523250303e-05
-3.65655711858357e-05
-1.18005671606761e-05
-7.13749108444868e-06
-3.02706033538417e-06
-3.7606849381666e-05
-2.67234376877498e-05
-3.87285656584575e-05
-6.35038733619597e-06
-3.29922599382333e-05
-1.12715865419347e-05
-2.08340646827606e-05
-3.33350724903348e-05
-2.04426492459769e-05
-3.07972139773172e-05
-3.08929002373647e-05
-3.14886155969166e-05
-1.71928548041084e-05
-1.11232148832835e-05
-2.93980523762769e-05
-1.08690705257957e-05
-2.87066339390501e-05
-1.80603686614621e-05
-1.61319824191015e-05
-1.0572432862694e-05
4.64855161697895e-06
-3.27802845060185e-05
-1.29872618142611e-05
-1.33358488610851e-05
-2.58798838479552e-05
-1.42422211010725e-05
-1.5906208765321e-05
-1.81376201194526e-05
-2.90242809918907e-05
-5.73897327824239e-06
-2.09620437697078e-05
-2.42711830802316e-05
-2.30261727446304e-06
-1.67170139792959e-05
-1.07470306973737e-05
-1.34597490298122e-05
-1.72504867726635e-05
-9.15167682539408e-06
-1.21627894840045e-05
-1.78767952596327e-05
-1.24874161434117e-05
-1.81429719664326e-05
-6.48812708486667e-06
-1.71304547146373e-05
-5.6977127428526e-06
-1.61108104173133e-06
-2.61193960003233e-05
2.9252979222703e-07
-6.91856342501362e-06
-1.77282832889667e-05
-2.33358362099153e-05
2.00665738441489e-06
-1.97462639266526e-05
-2.412174215696e-05
3.86167423600923e-06
-1.30276597023731e-05
-4.49870268098658e-06
-8.06356527578371e-06
-1.84875152608447e-05
-1.84666636341615e-05
-3.63212813922376e-06
-2.20662978752559e-05
-3.42715683388267e-05
-2.38780641237265e-05
-4.19463748354194e-06
-9.721020082849e-06
-2.01497634489113e-05
-2.05265444469455e-06
-1.88209806909582e-05
-1.05065498638666e-05
-1.74925647787963e-05
-9.38439134743516e-06
-8.02355628062911e-06
-1.93543466300405e-05
-2.83444180481328e-05
-2.69332911387673e-05
-1.77018072437696e-05
-2.71307083236916e-05
-3.83072152541331e-06
-8.00032261659345e-06
-1.66497077946275e-05
-3.7815151287558e-05
9.97349007029226e-06
-8.7931670652813e-06
-2.34427760792977e-05
-2.03210590430414e-05
-2.20419456913056e-05
-3.16291418540792e-05
-2.8683619965255e-05
-1.12768911316356e-05
-2.95647177292354e-05
-3.8360689976639e-05
-2.75945037229399e-05
-6.33252269216563e-06
1.574483015194e-07
-2.66589097538513e-05
-3.19705292344371e-05
-2.07137513773932e-05
-3.30457092310481e-05
-2.44763225085117e-05
-3.50901432072265e-05
-3.71896855473774e-06
-3.13799750205732e-05
-3.46783702417185e-05
-1.41814516258974e-05
-2.63720287652231e-05
-8.99556137612123e-06
-2.00586851968277e-05
-1.70579709744617e-05
-1.98331573501088e-05
-4.44769101318737e-06
-3.04684292216551e-05
-1.87053401612984e-05
-1.58959235517647e-05
-2.54047501122165e-05
-1.09961921553516e-05
-3.15857367575706e-05
-1.34661779224233e-05
-2.45365302239368e-05
-2.24567572268328e-05
-7.64302188078844e-06
-3.83446997493522e-06
-2.61457054146367e-05
-2.32694591636036e-05
-8.95727695630663e-06
-1.84910444527874e-05
-3.25886608013037e-05
-7.02582309366179e-06
-2.40202852944524e-05
-2.47928997950567e-05
-1.52274825175166e-05
1.44651072460489e-06
-2.80668096828746e-05
-3.02107992382992e-05
1.76283405864395e-05
-3.73668110851238e-05
-2.38338996974578e-05
-1.4483752113121e-05
-7.69851666908645e-07
-8.3985497845205e-06
-7.40965504343263e-06
-1.53835821170227e-05
-1.34908430994579e-05
-1.3608193650307e-05
2.1785496480139e-06
-1.1523966462801e-05
-8.28173238889048e-06
-6.47494755462779e-06
-3.84043362343693e-06
1.07100271588341e-05
-2.24365613477825e-05
-1.62866461454868e-05
-2.379386466311e-05
1.58091103869752e-06
-1.65898288745899e-05
-1.48114395792755e-05
-1.67566389567902e-05
-2.18243918901312e-05
-1.39903031340736e-05
-1.7355911939094e-05
