# Supplementary material for: Research on computational propagation and identification of mine microseismic signals based on deep learning
Source: PLoS One. 2025 Oct 22;20(10):e0334641. doi: 10.1371/journal.pone.0334641 (PMC12543183; doi:10.1371/journal.pone.0334641)
Supplement: S10 Data — (ZIP) [file pone.0334641.s010.zip › 000101100001631.xlsx_0.txt_24.txt.txt]

-3.17543014401221e-05
-2.39747335219924e-05
-1.51768128753858e-05
-6.5766099152929e-06
-1.67212434953277e-05
-2.96847902078137e-05
-1.51619090474614e-05
2.92211860080733e-06
-2.18146987181755e-05
-1.51917161367821e-05
-1.53870626489055e-06
-1.05529655142467e-06
-1.638532447172e-05
1.46291547654462e-06
-2.73205693150281e-05
-1.75040187640679e-05
-2.08657283207339e-05
-2.01392485722809e-05
-1.96779261223465e-05
-1.43466489911902e-05
-1.37962263103257e-05
-1.80822596188771e-05
-2.78267665775295e-05
-1.91156494066599e-05
-1.43752095610533e-05
-6.90739671624659e-06
-1.59689779846196e-05
-1.11813968649395e-05
-9.73765467081266e-06
-1.34340191909362e-05
-1.08742078194654e-05
-1.43188292334051e-05
-2.3110970905037e-05
-1.74630241478766e-05
-2.13662244686023e-05
-2.99423730925013e-05
-2.02875945165128e-05
-2.4937942135277e-06
-1.38367119312409e-05
-1.30066968372468e-05
-3.42155480007694e-05
-1.94480543493604e-05
-2.91965851730885e-06
-3.45663725583214e-05
-2.33553613106602e-05
-2.43563469276179e-05
-1.31276439682396e-05
-1.3242116439262e-05
-4.04780809353245e-05
-2.85224069602665e-05
-3.1930643701084e-06
-1.51797402975329e-05
-3.26972784001244e-05
-2.33374718284374e-05
-2.55028500627585e-05
-1.60813002810614e-05
-1.33443703468551e-05
-1.03577347704017e-05
-1.02553532085317e-05
-4.61139063894802e-05
-3.90327204937141e-05
-1.82103140590913e-05
-2.63464550363062e-05
-2.0142647825346e-05
-2.75009299671016e-05
-1.57084984939367e-05
-1.9583870456191e-05
-2.402526531702e-05
-2.86090869330639e-06
-2.20275192987636e-05
-3.14232730453421e-05
-2.81326816345512e-05
-8.66371123914557e-06
-1.56285521107941e-06
-2.2101180028629e-05
-1.39300255941535e-05
-8.4023575626962e-06
-1.68830455172827e-05
-1.5634773924257e-05
-2.84821475501645e-05
-2.42436658107546e-05
-7.06623184266979e-06
-8.99344068272114e-06
-2.7751440978364e-05
-2.09981519861362e-05
-2.47142298181808e-05
-1.68830807566362e-05
-6.18027374700259e-06
-1.89266380688516e-05
-1.6041217925651e-05
-2.01846649775565e-05
-1.35415345001196e-05
-1.07261503596374e-05
-2.05483417193132e-07
-2.49266137313567e-05
-2.25459729063096e-05
-7.5967633880152e-06
-1.31506402475963e-05
-3.25148874168753e-06
-1.40029340178543e-06
-2.68829258481402e-05
-2.44459563417918e-05
-1.65661281312735e-05
-1.21677471488165e-06
-5.141099063632e-06
-1.73479124539342e-06
-1.78029262274736e-05
3.24037623043408e-06
-3.60601977332794e-07
-1.55896142209975e-05
-8.9066298273397e-06
-5.62894412722157e-06
-2.2229454988991e-05
-2.25747524301392e-05
-2.74504324067306e-05
-2.77045618806726e-05
-1.5457957027945e-05
-5.60473333742357e-06
-2.1893904069288e-05
-1.37473609480123e-05
-1.8835207704083e-05
-3.50670821771605e-05
-1.61184632148444e-05
-4.43773030842141e-06
-4.63415086128491e-06
-2.64302516884752e-05
-4.24351624152669e-06
-2.78315537592345e-05
-3.06608157451352e-05
-1.27383362315733e-05
-1.9506619314676e-05
-2.06574806367734e-05
-2.77566044947575e-05
-1.91004737211844e-05
-3.28421683895796e-05
-2.33848086273957e-05
-2.07761913653484e-05
-1.55349191402184e-05
-6.9525763780443e-06
-9.38246301606901e-06
-3.38016513914573e-05
-2.03402209666534e-05
-1.5785749612482e-05
4.9117488286171e-06
-1.75381388153794e-05
-2.35052625539648e-05
-1.16599912035733e-05
-3.01654839467675e-05
-9.64412177729092e-06
-6.64077021598598e-06
-2.47330377955915e-05
-1.01559647145747e-05
-7.9772810443631e-06
-6.40340791199419e-06
-3.89712787863601e-05
-2.20775971270296e-05
-2.51880532928403e-05
-9.56614747317692e-06
-4.36868015852201e-06
-1.6405091107311e-05
-2.57430693813003e-05
6.03078230204953e-06
-4.78944124285359e-06
-2.02319165412958e-05
-1.08633323639103e-05
-1.80832978436971e-05
-6.15680117449095e-06
-1.94553883610484e-05
-8.2891673190065e-06
-1.4061976080808e-05
-1.66230869450745e-05
-9.96879319033807e-07
-2.40054599357795e-05
-1.01214405932073e-05
-4.22031899154331e-06
6.8913591190323e-07
-1.46028757853735e-05
-1.14252436379385e-05
-4.7810348281024e-06
-1.32259772756867e-05
-7.69023395274437e-06
-6.45112383645142e-06
9.22657087551479e-06
-9.38517802650164e-06
-3.05548896493231e-05
-1.62118090004656e-05
-3.05874167920231e-06
-1.36742428961575e-05
-1.84407564356756e-05
-2.01589023560657e-05
-1.24270467566667e-05
-1.10110189975146e-05
-1.39395766734852e-05
-2.20245784598267e-05
-2.57102564253538e-05
-3.92136417951524e-06
-2.55385086170542e-05
-2.69236293014374e-05
-2.92104525282617e-05
-1.99739833693869e-05
-1.80536856833602e-05
-3.41166560456135e-05
-1.31299681315892e-05
-5.10158614809047e-06
-1.48886279762425e-05
-1.89392855951834e-05
-2.20144116070445e-05
1.12504950549591e-07
-1.76208280430609e-05
-1.6588567596889e-05
-2.2949305973176e-05
-1.52579211884947e-05
-2.232747210615e-05
-2.71219039977243e-05
-4.0651698160191e-05
-1.57887185076611e-05
-2.72872650194488e-05
-1.81210101416896e-05
-1.11131859672088e-05
-1.43327968999212e-05
-3.17923525547827e-05
-1.70312889800518e-05
-3.8095162132176e-05
-1.74333854290193e-05
-1.83803236941318e-05
-1.69225238479188e-05
-1.36199987276546e-05
-2.67366001160266e-06
-4.01206724707793e-05
-1.00104075792043e-05
-1.96388150729507e-05
-5.49899820072827e-06
-2.17292282564662e-05
-3.39539650715637e-05
-2.27712491707244e-05
-9.94388831643051e-06
-1.09295248427952e-05
-1.6933457202849e-05
-1.16782297295848e-05
-9.77828944036657e-06
-2.91283397853681e-05
-1.1597602537091e-05
-2.65085224452448e-05
-1.61740692681492e-05
-2.21409677551889e-05
-1.8959096095274e-05
-1.54176079106205e-05
-1.49503190305884e-05
-2.10037995662664e-05
-1.50916528989848e-05
-2.34080074153598e-05
9.27066766885824e-06
-1.11452373462968e-05
-2.62008187327694e-05
8.19419911621865e-06
5.56954784949607e-06
-9.98501889271281e-06
-2.61838805173188e-05
-1.66329645705295e-05
-1.02423674628195e-05
-1.40509675932452e-05
-2.20261009287759e-05
3.35388600457299e-06
-7.1010871195625e-06
-1.4292565242643e-05
-1.49668844511927e-05
-3.22594962955349e-05
-5.42949507257846e-06
-6.72893670541296e-06
-1.56446168266365e-05
-1.8991127613641e-05
-2.73943975312909e-05
1.66046661631117e-06
-9.47366012958249e-06
-2.73348586461291e-05
-3.48761146765955e-06
-1.80346811825392e-05
-3.10421906738579e-05
-1.80002048831353e-05
-3.15849943817383e-05
-6.55369474260563e-06
-1.81163114814635e-05
-2.44136152590194e-05
-2.34734400060546e-05
-5.19969203217681e-06
-2.08853336654267e-05
-8.26501406767353e-06
-2.48067116848183e-05
-1.8621626722224e-05
-3.69342935208927e-05
-2.72463469632554e-05
-1.74015041494035e-05
-2.49306885110227e-05
-2.22530623630195e-05
-1.17864055035812e-05
-1.76996030598875e-05
-2.6490153618211e-05
-1.89879257196447e-05
-2.20522648562611e-05
-1.52081289196547e-05
-3.51113380932998e-05
-2.65246279840088e-05
-8.64602748572334e-06
-1.6831757826701e-05
-2.67903348415538e-05
-9.31372737186926e-06
-2.28812015499714e-05
-2.72800480413608e-05
-8.36203330946872e-06
-1.23850391916462e-05
-1.22549134467837e-05
-2.67027274859184e-05
-3.47271207094579e-05
-1.094020362408e-05
-6.39050443952007e-06
-3.25548572256914e-06
-5.64508534632696e-06
-9.25749027589698e-06
-1.5108791554501e-05
-1.12562365791712e-05
-3.83951149313431e-06
-2.15923056608443e-05
-1.06714856424891e-05
-2.25437450980515e-05
-1.4324980414672e-05
-6.70299208496051e-06
-2.59681396046681e-05
-3.86949473366202e-06
-1.15756320816611e-05
4.97702560374311e-06
-2.04812249898306e-05
-1.73236234401922e-05
-1.27970714595333e-05
-1.82627420404137e-05
-2.41465085159076e-05
-9.62515057210346e-06
-1.70727758293086e-05
-2.75038784319153e-05
-7.29656926782521e-06
-2.78592834763287e-05
4.71276203499948e-06
-6.10445322215782e-06
-6.73079984565101e-06
1.43074575220418e-06
-2.99413640053899e-06
-2.26659759911712e-05
1.79319631676277e-05
-2.23549778008046e-06
-6.498071681439e-06
-1.05725163969122e-05
-1.7049164024659e-05
-7.81016533617551e-06
-1.42293258500856e-05
-1.62231088786609e-05
-1.10227731180762e-05
-9.46120331224143e-06
-8.5693581920582e-06
-1.44902877340469e-05
-1.48790634843169e-05
-1.73058374262815e-05
-1.19905260138252e-05
-2.49058554982775e-05
-1.91127604986283e-05
-1.04269206634459e-05
-1.03141718818798e-05
-3.33965378167385e-05
-2.95708249896665e-05
-4.85211670275026e-06
-1.54624280238789e-05
-2.23042631430277e-05
-2.10659825914973e-05
-3.67505143580107e-05
-2.41982591238036e-05
-3.15753154264878e-05
-1.97710214647226e-05
-1.09331723927165e-05
-2.49278058323369e-05
-2.44745925399624e-05
-2.27757103461491e-05
-5.46271067978588e-07
-1.06706314933146e-05
-3.91400099733242e-05
-2.17331992589526e-05
-2.43437920912927e-05
-1.8716734735133e-05
-2.29594621194659e-05
5.99862655856603e-06
-1.41967127583672e-05
-1.22849017555108e-05
-1.6956342650003e-05
-9.12833823230172e-06
-2.61769027168654e-05
-5.85161055445905e-06
-1.02456319553882e-05
-2.05769912662904e-05
-1.25053556106622e-05
-2.96353144806945e-05
-3.17092699299392e-05
-7.87856836774065e-07
-1.94177870408676e-05
-9.71470130916856e-06
-1.53186634983463e-05
-1.22798677433293e-05
-1.18969454813307e-05
-2.66267563577542e-05
-1.66994776214473e-05
-1.35621007006427e-05
-1.02758823201202e-05
-2.09413068871841e-05
5.17323097060661e-06
-9.95233310559177e-06
-1.81291805873604e-05
-1.62553642688355e-05
5.47601967198495e-06
-1.5894605631196e-05
-1.71395781462564e-06
-1.91370907241631e-05
-1.58199904068693e-05
-3.66482504664833e-07
-4.47745638287547e-06
-1.25375223683636e-05
-1.98310189712835e-05
-1.24669519087223e-05
-1.45764830515202e-05
-1.94869694038711e-05
-9.03911688746072e-06
-1.05245286890598e-05
5.83536649557614e-07
-1.24069387555717e-05
-1.94539652403941e-05
-6.48481019030151e-07
-8.34481084825932e-06
-1.16653558209902e-05
-2.13704012939615e-05
9.42149790471686e-06
-1.23802635063674e-05
-2.86966951609802e-05
-3.31807383050676e-05
-5.41594524675628e-06
-2.91104349830996e-05
-6.29836680459631e-06
-1.84473564463502e-05
-1.32285501523068e-05
-1.27233179175587e-05
-1.15295299983851e-05
-1.99634563927088e-05
-3.19972248712477e-05
-8.81867240425037e-06
-2.42501289249357e-05
-3.89574608677611e-05
-3.0352388843237e-05
-4.3017816086941e-06
-3.19089890247793e-05
-2.74713295027979e-05
-1.84160463570976e-05
-1.12662179512788e-05
-2.59939000187091e-06
-6.01476030114271e-06
-2.31567591462897e-05
-1.27035913245481e-05
-3.44432226444995e-05
-1.83500851705815e-05
-1.31055229928959e-05
-1.46023262295007e-05
-1.50314743108873e-05
-1.83112713237325e-05
-2.80467935596818e-06
-4.17857792840006e-06
-3.08911850088083e-05
-1.28967595372507e-05
-1.3417380699485e-05
-2.85168169661873e-05
-6.22051761066146e-06
-1.7911826076672e-05
-6.64239255044606e-06
-1.23064156896727e-05
-1.58732658962775e-05
-3.17478871197173e-05
-1.50216759231696e-05
-1.42123682738918e-05
-1.00648061216305e-05
-1.39151381800986e-05
-3.24833090791803e-05
-1.59576798709411e-05
-2.2651628495465e-05
-9.35066701958074e-06
-1.68361312745873e-05
-1.81685580537129e-05
-8.60539082399999e-06
-5.67788201317828e-06
-8.10143396417651e-06
-1.51596744726149e-06
-1.60635249538993e-05
-1.87522857643178e-05
-1.44594447196854e-05
-3.28109125240977e-05
-1.22095358157124e-05
-4.1176924342149e-06
-1.65394356219265e-05
-3.52855684219181e-05
-6.59706829339809e-06
-8.40501963841298e-06
-1.55756695574849e-05
3.98774869049173e-06
-6.24901525529039e-06
-1.44827874749737e-05
-2.00828466560508e-05
-1.58060725069202e-05
2.00247013463818e-05
-3.02765022860173e-05
-6.05020309037296e-06
-1.50880977759427e-05
-1.85317151088397e-05
-5.93763047201996e-06
-9.08211830632805e-06
-2.73415074927365e-06
-1.90498096395593e-05
-3.51996800656666e-05
-1.47205892159678e-05
-3.45111267853667e-05
2.97497204648386e-06
-1.80974517726194e-05
-1.7612902302459e-05
-1.70244536148862e-05
-2.38852301818988e-05
-1.1052103015689e-05
-6.67084152874326e-06
-3.3655378779445e-05
-3.49188885163114e-05
-2.97605515294384e-05
-2.15860868186617e-05
-2.84223216289599e-05
-1.08558887484644e-05
-1.30932437538434e-05
-1.53283398196267e-05
-1.88174583035997e-05
-1.77692121601666e-05
-1.19268431186935e-05
-1.79915743648429e-05
-1.58445257072716e-05
2.67110456191859e-06
-8.93654656946914e-06
-1.40797206253737e-05
-1.47639765690738e-05
-1.86891982205653e-05
-1.23308314726007e-05
-1.67037954808225e-05
-2.90091975969091e-05
-4.35274293186296e-05
-2.58543489166872e-05
-1.73346886019192e-05
-2.04609705649631e-06
-1.54699149635056e-05
-1.57534020203124e-05
-1.9307384128226e-05
-1.99323087926878e-05
-1.50700853536326e-05
-2.06320188047402e-05
-3.63596296308263e-05
-1.51272227171666e-05
-1.74315602677986e-05
-1.69865220937422e-05
-1.67885651882103e-05
-2.2498142768473e-05
-2.1165332945968e-05
-3.05238895874655e-06
-1.22428357657856e-05
-2.05240006090126e-05
-5.40209306882685e-06
-1.10412870670005e-05
-1.17080574653074e-05
-4.89506605817751e-06
5.69135751567459e-06
-1.54209678632401e-05
-2.26508986784121e-05
-2.51236820469477e-06
-2.84256516376919e-06
-1.33560416704541e-05
-1.82423206529913e-06
-1.66439763674884e-05
-9.6661031429031e-06
9.04843998192937e-07
-2.39372977745033e-05
1.87560266020374e-07
-2.17517008104863e-05
-1.51093555612736e-05
-5.88251195943346e-06
-1.60510707154212e-05
-2.30003151751196e-05
-1.68927192138839e-05
-1.73778813298937e-05
-1.16850094875776e-06
-1.64820678532269e-05
-8.556332209163e-06
-1.69108634510769e-05
-1.58751273667743e-05
-3.15396029696829e-05
-7.85485151239015e-06
-8.02335209451473e-06
-6.07875988356733e-06
-9.92260609668167e-06
-1.23603976941265e-05
-3.58403847230852e-05
-2.61442324613175e-05
-8.53879788701439e-06
-4.31021496908485e-06
-1.94663798519808e-05
-2.73064431690307e-05
-2.14569547530848e-05
-1.87722667410342e-05
-2.53901486214508e-05
-1.73861814032853e-05
-2.6198610100978e-05
-1.87764251119896e-05
2.87596940982821e-07
-3.13081445431069e-05
-1.4152648857548e-05
-7.3678849495602e-06
-3.17329703993199e-05
-1.73630596532389e-05
-2.63492288704728e-05
-4.06205464229001e-05
-2.02676641209662e-05
-1.2021386804293e-05
-1.10475388762358e-05
-2.38345560685991e-05
-2.40579403364006e-05
-1.19460837694385e-05
-1.68691208135663e-05
-2.43000081483529e-05
-1.65593990014395e-05
-1.12093669306847e-05
-3.40003968813117e-05
-1.28681545326616e-05
-1.44529204680859e-05
-1.28944904254833e-05
-1.0507696218513e-05
-3.45969432080116e-05
-3.61427378827194e-05
-2.2541225763869e-05
-4.26470275123365e-05
-2.65857785672139e-05
-2.42085398705219e-05
-2.37041129747851e-05
-2.27333072746609e-05
-1.75557942031648e-05
-3.4066544883569e-05
-2.24120033208733e-06
-1.71111424526024e-05
-2.16167753781201e-05
-3.87031523191755e-06
-6.29678473834525e-06
5.14606604487532e-06
-4.61402268038388e-06
-7.07464869071157e-06
-5.20646310048853e-06
2.51941438402843e-06
-1.8146128828803e-05
-7.6423307210949e-06
3.95636616655707e-06
-2.29807044602727e-05
-2.14803627524984e-05
-8.13843112589255e-06
-1.39766667622053e-05
-6.3162176361503e-06
-3.43190616910873e-05
2.20385413952673e-06
-1.17372573400838e-05
-1.30290829422058e-05
-1.36942818921987e-05
-9.37666376841015e-06
-5.14028735801776e-06
-5.06102692530927e-07
-1.73127496191359e-05
-1.54685290005795e-05
-1.55349203273799e-05
-9.38282162526635e-06
-2.05959409197017e-06
-1.70174050367162e-05
-2.67207356420271e-06
-2.63222576318545e-06
-3.08407707973542e-05
-1.74217660844943e-05
-2.77431834037164e-05
-1.12743839511008e-05
-1.3083653282002e-05
-1.7425117767574e-05
-8.77611653635885e-06
-1.61164825172481e-05
-3.62228337051436e-07
-2.55066820536466e-05
-2.06624864992063e-05
-3.03613145282718e-05
-1.54511481580785e-05
-3.25303180061073e-05
-3.17949257953339e-05
-1.83498681212636e-05
-3.19877785141424e-05
-2.58687829986704e-05
-1.82057479341434e-05
-1.29059742659566e-05
-1.50324462879845e-05
-2.0596134652176e-05
-3.03002807108459e-05
-5.0945422792134e-05
-1.02974509398333e-05
-1.71418005397978e-05
-2.09633231872965e-05
-2.22670672921595e-05
-2.49270793780806e-05
-2.33981988378552e-05
-3.38263342865238e-05
1.0795520909895e-06
-1.39223124947789e-05
-2.11977079003795e-05
-3.56432949477618e-05
-1.00797261532585e-05
-2.64251244296695e-05
3.28055393598685e-08
3.40286934475738e-06
-1.82518729760126e-05
-1.52404785265501e-05
-1.52621709391274e-05
-1.44929724450696e-05
-2.21556545854161e-05
-1.91520478574269e-05
4.51734499408373e-08
-1.99214360772118e-05
-2.08097794023933e-05
-2.03029871695103e-05
-3.54833420660637e-06
-1.53715593637463e-05
-1.32782696350729e-05
-2.79984097161664e-05
-2.5285165511301e-05
-1.27604108591134e-05
-1.41608700497713e-05
-2.07712446607059e-05
-1.62507805456137e-06
-6.98426955265939e-06
-7.5329796023164e-06
-2.40021643917746e-05
-9.35126040225642e-06
-1.83276726662766e-06
-2.27595449358658e-05
-2.78874916446455e-05
-1.57183455716303e-05
-3.0600991399141e-05
-1.09925241905885e-05
-1.98325598520955e-05
-2.76140159440894e-05
-1.52655083855765e-05
2.27047225514092e-07
-1.9406561790188e-05
-9.93216742965803e-06
-1.64641486735948e-05
-2.07514612208025e-06
-7.2173254681389e-06
-1.04208617459169e-05
-1.65441116508113e-05
-1.53031153870337e-05
-2.42773284021033e-05
-2.19748551862651e-05
-1.10305006465141e-05
-3.70701498816951e-05
-1.60619280530488e-05
-3.10953705248768e-05
-4.13265098920771e-07
-1.54535879055668e-05
-2.57406854804108e-05
-7.42872908197968e-06
-2.94692203567869e-05
-1.53070441222245e-05
-2.80678130065485e-05
-9.05878896094613e-06
-1.62861195427014e-05
-2.41203788157598e-05
-1.56223525913164e-05
-4.72622823352942e-06
5.60917306585599e-06
-1.70392609228908e-05
-2.00625966989883e-05
-1.25831906272412e-05
-2.9950685213595e-05
-1.3836552230757e-05
-1.45658813631327e-05
-3.53429816614131e-05
-1.5572512186118e-05
-1.80591759835878e-05
-1.8257166464542e-05
-1.98686758226943e-05
-1.10383073909268e-05
-1.05074127116567e-05
-2.57337869787263e-05
-1.08760462643029e-05
-4.24419511906491e-06
-9.31535410879706e-06
-3.67777907205431e-06
-3.17786670138059e-05
-1.6158011756122e-05
-8.23604610122916e-06
-2.93381717106498e-05
-2.26935817215713e-05
-8.18643435098917e-06
-3.24232131387834e-05
-2.7956470664334e-05
-2.30277558805681e-05
-9.45922206445976e-06
-4.00204202244815e-05
-1.72171376867154e-05
-1.74240881761605e-05
-1.03524599433995e-05
-3.00522044608591e-05
-6.80368419112982e-06
-2.15257502639555e-05
-7.2096702542725e-06
-1.12832098800862e-05
-9.55855540827553e-06
-8.14912379800934e-06
-2.03018118108081e-05
-1.44274339858958e-05
-2.63794020120223e-07
-2.21941876821707e-05
-1.48983996779892e-05
-7.38219195255077e-07
4.54438280207382e-06
-4.97518559927405e-06
-3.41323407940009e-05
-8.50807854761215e-06
5.49017040291573e-06
-1.96843805514881e-05
-7.11053785022971e-06
-1.57654593304559e-05
-2.42142199978725e-05
-1.72562230187015e-06
-2.25634416818051e-05
-5.16036352975859e-07
-5.50637888148093e-06
-1.17840813904891e-05
-1.47004620976475e-06
-1.80120884852305e-05
4.30280778760084e-07
-1.93294755001238e-05
-1.90424000439689e-05
-1.08635504556213e-05
-1.95330799780727e-05
-2.28260315726161e-05
-2.05928934799317e-05
-2.45389571341766e-05
-2.22100626883362e-05
-1.87060574928838e-05
-1.11381029756489e-05
-3.53406927308731e-06
-2.42081200856589e-05
-4.72138771746473e-07
-1.59487362425285e-05
-4.22315156216787e-05
-1.41145803562886e-05
-1.17486999494361e-05
-2.38370889113306e-05
-2.38321650723078e-05
-1.486036690723e-05
-2.00326826901041e-05
-1.9889944661315e-05
-2.14455189312623e-05
-3.6190415322222e-05
-1.66121851143802e-05
-1.73342934515183e-05
-3.41144744596627e-05
-2.12637334677521e-05
-3.96972534640514e-05
-8.78049338682167e-06
-3.67165710431114e-05
-2.98311999029826e-05
-2.86140739606447e-05
-3.6189313756759e-05
-1.74083349077908e-05
-4.98104299002092e-06
-1.06026284670948e-05
-1.31590757502589e-05
-1.24214487243752e-05
-2.1782267035088e-05
-1.57744244891164e-05
-1.82142428827382e-05
-3.32752924403487e-05
-2.26780701226157e-05
-1.81774052138034e-05
-2.36334639663135e-05
-1.12774142060785e-05
-1.18258541536812e-05
-2.4888292302726e-05
-9.95420854238189e-06
-1.75644685978948e-05
-7.05183761167497e-06
5.38612915664601e-07
-1.19034731394022e-05
-3.70160421447529e-06
-4.9261695826043e-06
-8.82275887709329e-06
-9.35400038772822e-06
7.2196833228058e-07
-1.51831079964735e-05
-7.50974931205637e-06
-2.66344286383888e-05
-9.54691345389066e-06
-1.09559265059359e-05
-1.74050611494829e-05
-1.23744878800212e-05
-1.81620945998073e-05
-2.36032933705479e-05
-1.03181684042583e-05
-1.90784739734131e-05
-6.06200230155588e-06
-1.55133782800123e-05
-1.0639150766509e-05
-9.05100521879642e-06
-2.89025434204356e-05
-4.62570347153043e-06
-2.16533512305151e-05
-2.5866484078804e-05
-1.31588902851268e-05
4.95737273694574e-06
-6.32272778770039e-06
-2.65887747129012e-05
-7.01687244407733e-06
-1.87066889065988e-05
-1.97719387213728e-05
-1.45515405096941e-05
-1.87798281067083e-05
-1.22338615977092e-05
-1.39207869598951e-05
-2.45515948285458e-05
-1.76532426122233e-05
-9.86537275556446e-06
-5.12488694933356e-06
-3.26488851467115e-05
-2.36489744740128e-05
-2.35559443095592e-05
-2.44919847682965e-05
-2.75334720383893e-05
-2.60646952216631e-05
-3.21414372466505e-05
-1.74898416254543e-05
-2.75858107363749e-05
-2.57451480114062e-05
-2.39069269285261e-05
-4.61699555627488e-06
-1.75874870308616e-05
-2.57817891474721e-05
-1.56664957189419e-05
-2.45225782255027e-05
-2.02257329654747e-05
-7.38996083911046e-06
-2.89367699951698e-05
-3.07313845673899e-05
-2.38087087268352e-05
-2.27528146718862e-05
-2.63254213015655e-05
-1.83894048632422e-05
-1.12035632602054e-05
-1.89881430127154e-05
-2.61633391194372e-05
-2.03891774316397e-05
-2.15292896349031e-05
-1.69057315806362e-06
-1.75885784207531e-05
-2.85093815104166e-06
-6.97876427607783e-06
-4.99921970248963e-06
-8.53420948122306e-06
-2.00860775741307e-05
-2.13187249992545e-05
-2.22038418487938e-06
-3.31347728466138e-06
4.23511484127936e-06
-1.46244045043776e-05
-8.40912765108912e-06
-1.06335246719579e-05
-2.33155429346016e-05
-4.71598630192103e-06
3.20966862831987e-06
-3.40817192028323e-05
-2.96390662497478e-05
-1.73808811194596e-06
1.01745461121637e-06
-1.39082880540697e-06
-7.08361441026109e-06
-8.80131450617926e-06
-2.9102745056263e-05
-1.6447767170413e-06
-1.23174995510926e-05
-1.37913663441645e-05
-7.80093931986297e-06
-1.18913568780591e-05
5.19247368835185e-06
-1.63479864153704e-05
-3.60021370466557e-06
-1.84577969868855e-05
-7.73096276195504e-06
-1.59399993041562e-05
-2.02827761738222e-05
-2.40555683001933e-05
-4.29873746548617e-06
7.08602213084888e-06
-1.47630418030308e-05
-9.59685283579249e-06
-2.266382439242e-05
-1.02513985360717e-05
-1.76510280141476e-05
-4.98248447641627e-05
-3.23008088053882e-05
-2.64209322712956e-05
-2.27021440554548e-05
-1.80876101357342e-05
-3.51570764131278e-05
1.03048549424727e-06
-2.92609688595447e-05
-1.27332862825324e-05
-4.37312350995529e-06
-2.2807168815236e-05
-1.83872833887024e-05
-4.48089302706495e-06
-8.48464925415289e-06
-2.2343378456105e-05
-2.44686322757412e-05
-8.64809238893378e-06
-4.9004508312244e-08
-1.63203823028432e-05
-2.47873066304017e-05
-1.35899136333284e-05
-3.31341627524991e-05
-1.89729422059472e-05
-1.75681394454084e-05
-2.0414868760125e-06
9.15165271275036e-06
-3.08444048125493e-05
-2.88701881059612e-05
8.40387070751006e-07
-2.81080632264796e-05
-1.39697654975234e-05
-1.89184267175435e-05
-1.72932373713181e-05
-1.24736272982485e-05
-2.9282752564885e-05
-2.08675340858494e-05
-8.9786435112855e-06
-4.68693155613375e-06
-1.29031786419363e-05
-9.04142348418288e-06
-1.55719906362302e-05
-2.72969157539274e-05
-1.8365321919118e-06
-2.66339723008726e-05
5.57355467521589e-06
3.93847886071718e-07
-3.13890196006438e-06
-2.98160783629293e-06
-2.45214086511427e-05
-1.34136910975575e-05
-1.02607639334107e-05
-7.53993958469749e-07
-7.54959345716681e-06
5.88236030411286e-06
-9.60410902114466e-06
8.59624082688392e-07
-2.30272137610717e-05
-8.63345823777994e-06
-3.55679080911034e-05
-2.08848714080419e-05
-1.91972729276568e-05
-1.12966341591713e-05
4.02458256286584e-06
-1.40965479920697e-05
-4.20299659231023e-05
-8.96194348004204e-06
-9.13302951450724e-06
-8.65082789061073e-06
-2.19930060435328e-05
-2.93453391991073e-05
-9.3720639854534e-06
1.71377900733779e-07
-2.79014307836181e-05
-2.06245175623316e-05
-6.68768234805718e-06
-1.72424379995353e-05
-2.5560748584227e-05
-1.89123827064823e-05
-1.24985338992218e-05
-7.2759837796261e-06
-3.63025885763286e-05
-3.78791333998611e-05
-1.61601830926211e-05
-1.92498019149917e-05
-1.54663441207464e-05
-8.83877436031282e-06
-2.55540212409188e-05
-3.16399676599034e-05
-3.49307738805014e-05
-2.66652742301319e-05
-4.58543584671868e-05
-2.69971219078287e-05
-1.76122424911479e-05
-1.11827834973639e-05
-7.91518251618042e-06
-1.25853923453332e-05
-1.29974084688302e-05
-2.03695795899634e-05
7.19912042847376e-06
-1.22214872078378e-05
-2.09282081440208e-05
-2.73637375577015e-05
-2.44600236884055e-05
-2.11512616411892e-06
-1.62017688815797e-05
-1.69494902883249e-05
-1.47151801280569e-05
-1.11743905726995e-05
-2.94257681734635e-05
-2.35061992419564e-05
-2.15988500936742e-05
-1.77776427851275e-05
-1.61151098698453e-05
-2.60115539664799e-05
1.71495656444901e-06
-1.78662094645066e-05
-3.57439674614072e-05
-1.18511745776365e-05
-2.23237725480991e-05
-4.88657930661115e-06
-2.02038131426226e-05
-1.30413894364412e-05
-1.02368514140599e-05
-1.23509147094619e-05
-2.03848414845672e-05
-7.52482799147847e-06
-1.13164910148345e-05
-2.84045830271615e-06
-1.76194179689519e-05
-1.40127946975966e-05
-2.18466320306939e-05
-1.91460304836471e-05
-1.84791715686769e-05
-7.6663809072928e-07
-1.31699165164116e-05
-1.11135498661591e-05
-1.80643676158356e-05
8.10522798029438e-06
-2.88879809799575e-05
-1.49619635678278e-05
-1.77253395289482e-05
-1.20837203892331e-05
-2.31011138318251e-05
-8.28696402843896e-06
-8.93888459946253e-06
-2.25563343385086e-05
-1.20833259888955e-05
-2.07442043413441e-05
-3.61183850292542e-06
-2.31652212708233e-05
-1.67267666482376e-05
-7.96907532898083e-06
-2.04260728871694e-05
-2.60311951746987e-05
-1.96151570694354e-05
-2.39506219875271e-05
-2.28214120395905e-05
-2.9001001547084e-05
-1.44873597276576e-05
-9.32393654434e-06
-2.3998518541551e-05
-1.64842779043015e-05
-7.93445522989488e-06
-1.64475055045526e-05
-2.54200078765945e-05
-7.49717940268109e-06
-2.20838508802819e-05
-1.87997799749332e-05
-2.98542253743163e-05
9.7512004728031e-07
-4.47552192736039e-05
-3.10399364059409e-05
-1.87501563466314e-05
-7.66565544440509e-06
-2.30639667860195e-05
-4.4720967591776e-05
-2.78861672428791e-05
8.9959714947326e-06
-2.21299129071752e-05
-1.98456078678716e-05
-1.068097194246e-05
-2.64608547391799e-05
-2.43134003831316e-05
-1.86142705909888e-05
-2.04736969071112e-05
-2.6176417800317e-05
-4.40759955361892e-05
-2.06389982401974e-05
-2.03936205874318e-05
-5.42968332692688e-06
-1.98661376734935e-05
-3.30729000970611e-06
5.9652570532314e-06
-2.50606595278378e-05
-1.48077338587606e-05
-1.99116182943715e-05
-3.52408377902111e-05
2.05392567650318e-09
-1.4301486260589e-05
-1.56244433550314e-05
-1.27211454727952e-05
-1.2477169486685e-05
-2.31896193748798e-05
-1.23681461520994e-06
-1.85200258834132e-05
-2.39416075678443e-05
-1.62757101029328e-05
-4.03766466288175e-06
-1.49146547164653e-05
-1.7402062982693e-05
-5.96548777230382e-06
-2.49823513012041e-05
-1.65305405759499e-05
-1.07443057579237e-05
-5.79952900104509e-06
-2.50831021905046e-05
-1.28216289241214e-05
-1.40590903052241e-05
-1.16796458277121e-05
-1.78364403029944e-05
-4.06438842100782e-06
-1.30437511805497e-05
-1.19239368434259e-05
-1.91717145616291e-05
-1.97235870688497e-05
-1.14713309787042e-05
4.56549096825192e-06
-1.7200389680017e-05
-3.14299403173591e-05
-2.1952734891756e-05
-1.64386944627362e-05
-2.86342639249383e-05
-1.58703015010235e-05
-1.1786791144764e-05
-2.41273368069727e-05
-1.47349732337336e-05
-2.25662660572537e-07
-3.70684950216373e-05
-1.1393784378601e-05
-7.54522949084469e-06
-1.79519704888204e-05
-3.03557974900922e-05
1.25726580609495e-06
-1.94939380276362e-05
-2.61420328986075e-05
-9.41096732589587e-06
-2.8882125194102e-05
-1.80860042974992e-05
-4.69161114302115e-05
-2.26762268701944e-05
-2.66930698490021e-05
-1.3467276454207e-06
-9.49081188301662e-06
-1.2667897268215e-05
-7.91717979131152e-06
-1.57798246133882e-05
-3.32866025391183e-05
-1.8661682746026e-05
-8.92440130003287e-06
-1.72266917945904e-05
-2.0642155251257e-05
-2.25211723643827e-05
-5.35973128844106e-06
-2.10773828747601e-05
-1.18847875286337e-05
-3.12275705897132e-05
-3.22107827444563e-06
-1.96531421257477e-05
-1.85568504866004e-05
-1.25248715213106e-05
-1.34452539636838e-05
-1.73140306807297e-05
-4.33671131488687e-05
-1.31637621997711e-05
-1.17891556509711e-05
-1.18933235592164e-05
-1.7135855551365e-05
-9.12482967563477e-06
5.59568234457266e-07
-4.98703138559049e-06
-5.88153287035123e-06
-4.91568145571746e-06
-1.11980625144264e-05
-3.70483592023755e-06
-2.27180133270754e-05
-4.04031200973645e-06
-1.3213638662335e-05
-1.19175989932865e-05
-6.77991826189007e-06
-2.55001847824111e-05
-9.2243164505062e-06
-9.09107711036124e-06
-2.9293541474802e-05
-2.05552448826235e-05
-1.7994804791312e-05
-1.039098995335e-05
-1.54982312629508e-05
-6.1277809257803e-06
-2.45645879558792e-05
-2.22197077951189e-05
-5.66210295445768e-06
-7.33352248877824e-06
-2.36163564470203e-06
2.46352473067004e-07
-8.11453469389782e-06
6.45438043123387e-06
-1.94174752863093e-05
-9.431588451505e-06
-1.77260953160766e-05
-5.46077936902961e-06
-2.90387466755134e-05
1.68776310812102e-06
-1.67317740647434e-05
-1.84831942716243e-05
-3.539293713728e-06
-2.96907673081025e-05
-5.89787561046833e-06
-1.59592706138526e-05
-8.3136224281806e-06
-1.40456409649748e-05
-2.44340405455951e-05
-1.55601181789283e-05
-3.00830628275002e-05
-2.75775273663453e-05
-8.31116800354153e-06
-3.25092544473513e-05
-1.17908765612985e-05
-2.75249923428193e-05
-1.75512275612457e-05
-2.42683259295532e-05
-6.25486252354641e-06
1.5546127939499e-06
-1.12432379019873e-05
-6.07363508624371e-06
-3.34754965744196e-05
-2.41515937449608e-05
-9.71089498271839e-06
-1.75164274319798e-05
-1.77848067165781e-05
-3.01654511999044e-05
-2.41716215820034e-05
-9.77464593337622e-06
-1.57833429001726e-05
-1.29538871570736e-05
-9.23873161376113e-06
-1.5132161518425e-05
-1.53722973425516e-05
-1.34539858201682e-05
-1.24127197867186e-05
-2.12985236058743e-05
-6.04003113693132e-06
-2.42072205023657e-05
-9.15021252631377e-06
-2.43225818472579e-05
-1.517492622055e-05
-2.3978029893285e-05
-1.08487579413302e-05
-1.80762240628491e-06
-1.14843408577588e-05
-1.6034511230882e-05
-2.64852192739981e-05
-1.91331191404357e-06
1.05431603179944e-05
-2.23860868789635e-05
-2.15165657484198e-05
6.16588907448351e-06
-1.03316343568491e-05
-2.64831251194986e-06
-3.65132851573538e-05
-1.98104025077616e-05
-6.27704769738239e-06
6.70224734323428e-07
-1.0001608676127e-05
-4.2656311755005e-05
-9.82733686413194e-06
-2.28915046923248e-05
-9.8890451593535e-06
1.4320084216468e-05
-1.50592458828909e-05
-1.01634842539445e-05
-2.13294920227196e-06
-1.12599125802715e-05
-1.59554713388563e-05
-2.15584044100859e-05
-1.80538362185103e-05
-1.72292992803914e-05
-2.32423601628714e-05
-1.61421219419427e-05
-1.70774382795399e-05
-6.06052929674242e-06
-1.05006569214789e-05
-2.84123868553386e-05
-2.60051660049691e-05
-1.21717577495053e-05
-3.86860164011533e-06
-6.21861948035437e-06
-2.12245378366016e-05
1.8253224587939e-06
-1.17530617936887e-07
-2.90030831269259e-05
-2.9339467859617e-05
-2.59360638742783e-05
-1.92096901227945e-05
-9.59154485421692e-06
-2.82963181090733e-05
-1.76326225782203e-05
-1.62980877751324e-05
-2.75192487158627e-05
-1.89343417114374e-05
-1.09812862948571e-05
-3.01792640464209e-05
-8.98884926080359e-06
-2.27533025061607e-05
-2.80254624215065e-05
-2.9776259153908e-05
-2.37328324855525e-05
3.45233554400331e-06
-1.55694419087618e-05
-1.15104594912389e-05
-1.34185183440087e-05
-2.34364938563787e-05
-8.14401950129275e-06
-1.77200315030549e-05
-3.43523498248902e-05
-6.26488841378287e-06
-2.06039441609605e-05
-2.01145942086917e-05
-1.62984151462127e-05
-1.62816790249913e-05
-2.29602248431854e-05
-3.32343019181612e-05
-3.09300516973117e-05
-1.24800830478077e-05
-2.37590465226341e-05
-8.41357854645496e-06
-1.45464567419202e-05
-4.1920178834532e-05
-1.49996053167087e-05
-1.85933515823338e-05
-2.8771808122228e-05
-3.14406002063009e-05
-2.47400595225719e-06
4.29188918833968e-07
-3.15657780914814e-05
-1.29290213114411e-05
-1.97377102894827e-05
-8.49475537957973e-06
-1.85814962591135e-05
1.69208216454371e-06
-2.66372137919997e-05
-2.97543001605943e-06
-2.64068470406409e-05
-2.98515210595543e-05
-2.54033834258533e-06
-7.44145091546563e-06
-1.78482635538433e-05
2.55998204564043e-06
-1.94806321595745e-05
-1.41587962997394e-05
-1.96483984696954e-05
-3.14396089863596e-05
-5.46058984089963e-06
-7.22139747934073e-06
-1.80481910791248e-05
-2.01967463219081e-05
-1.5311400031582e-05
-3.47772731343865e-05
-2.76268443376434e-05
5.08213787314408e-06
-1.09943154450667e-05
-8.52128439337274e-06
-1.82839990561381e-05
-2.05913868122346e-05
-4.99402286347121e-06
-1.64589891648171e-05
-1.91367720671834e-05
-1.95354790764015e-05
-1.00185517114671e-05
-1.42586485008592e-05
-2.70924374392752e-05
-2.22545942839023e-05
-2.22604630083257e-05
-1.87218805328052e-05
-2.27195608880389e-05
-1.70534121353609e-05
-1.80481658427994e-05
-9.00861779593333e-06
-1.00247477178011e-05
-2.40974330188511e-05
-1.51583756984175e-05
-1.50974088544953e-05
-1.11765548642703e-05
-2.97293988532181e-05
-1.94036519746678e-05
-2.7411782454517e-05
-2.24705755110235e-05
-8.54582015328265e-06
-3.30406145371594e-05
-6.31121291658823e-06
-2.16868506899883e-05
-5.23966553226587e-06
7.25558821276366e-08
-1.33618955594268e-05
-1.33395189033127e-06
-1.15510661016038e-05
-1.76166859728041e-05
-8.52404656108178e-06
-2.47557199857245e-05
-3.53651609407015e-05
-2.16791337876166e-05
-2.61837573284796e-05
-2.17472421891727e-05
-8.85346748497586e-06
-5.54722303890604e-06
-9.73264423009951e-06
-2.15321750482581e-05
-2.43149129553871e-05
-1.69809913699301e-05
-3.11367924973859e-05
-2.22256581555092e-05
1.88339591436612e-06
-3.89559572501657e-06
-1.70653346348654e-05
-1.6547018252306e-05
-1.7150147998997e-05
1.16610385074181e-05
-1.58693831814143e-05
-8.86098204106706e-06
1.82798924178105e-07
-1.15569100877249e-05
-6.23439845017281e-06
1.77202637549843e-06
1.52412482916895e-06
4.86446682317531e-06
-1.03110250196589e-06
-1.00128166951444e-05
-2.2576714856431e-05
-1.80822875075543e-05
-1.89425034318429e-05
-2.84926656740321e-05
-2.03819344973683e-05
-1.14383950750178e-05
1.37520117336544e-06
-6.63170839616706e-06
-1.62032132303204e-05
-2.88354988738864e-05
-1.67217020514678e-05
-1.7223157980417e-05
-2.20472016499242e-05
-1.97553080152507e-05
-1.01217852470248e-05
-1.57647424903841e-05
-1.32243470345054e-05
-2.3469233493014e-05
-1.33980603831876e-05
-1.08670290093265e-05
-1.90373933027028e-05
-1.41506856382471e-05
-2.12896458736417e-05
-1.76539212901652e-05
-8.26772313927539e-06
-1.69572907735854e-05
-2.59150673946938e-05
-2.47019260339601e-05
-5.94607744067561e-05
-2.79642767793143e-05
-3.19335443524761e-05
-1.22531314574845e-05
-1.75454760161209e-05
-2.18744791016067e-05
4.85873683363846e-06
-1.3148368036625e-05
-3.37937554833048e-05
-1.02821194862099e-05
-1.83271749924501e-05
-1.03211739881101e-05
-5.6085710600121e-06
-1.71596724122452e-05
-3.4983619067626e-05
-3.01106688697435e-06
-1.41893784723477e-05
-2.61322043203057e-05
-9.6493255528773e-06
-3.85022610526326e-06
-4.01990750818931e-06
-2.47498604349175e-05
-3.5991892188229e-05
-1.9290196914759e-05
-1.49060218577586e-05
-2.17149073220907e-05
-2.83153480984706e-05
-1.69583151526037e-06
-2.78544089600835e-05
-2.18209469396327e-05
-1.67506616465961e-05
-1.43975419649277e-05
1.96360549316223e-06
-1.43500141362051e-05
-6.68128229478283e-06
-7.37278632935715e-06
-2.53189444840879e-06
-8.26670874879e-06
-9.3298356684986e-06
-7.05251018049952e-06
-2.23488108958731e-05
-2.1106210457269e-05
4.44071760157754e-06
-1.63305859186904e-05
-6.98758676463283e-06
-2.53212912397015e-05
-5.97457669983009e-06
-8.96818819195554e-06
-7.59694032586417e-06
-1.11454463621133e-05
-1.88180766914274e-05
-9.60679426327091e-06
-3.94167971203821e-06
-2.19922967037883e-05
-9.04332138821963e-06
-1.70068227153873e-05
-8.15268537058448e-06
-2.01591320601157e-05
-3.03825023435364e-05
-1.70261741986427e-05
-1.12003668207929e-05
1.45759572885341e-06
-1.993362111906e-05
-1.63160894247431e-05
-2.57628362892895e-05
-1.802480235788e-06
-1.24663774593698e-05
-1.11185388184594e-05
8.6216907655119e-06
-1.08827339742826e-05
-6.93128642703884e-06
-1.87706646212817e-05
-2.76120246727179e-05
-1.51875788109483e-05
-5.43756097471761e-06
-2.17998268388182e-05
-3.22294188142058e-05
-2.06939444164723e-05
-1.04882878808893e-05
-2.70687249420313e-05
-1.88195338442328e-05
-3.26980498120616e-05
-1.46213758560785e-05
-7.17679081714855e-06
-2.70180380298396e-05
-1.63812251608355e-05
-2.73194395260821e-05
-2.76975770540566e-05
-3.60077647464178e-05
-9.75515797104113e-06
-8.26858502883561e-06
-2.3681213847118e-05
-1.911346627078e-05
-2.73488090282468e-05
-2.22398242951766e-05
1.24977469675999e-06
-1.90691676004857e-05
-1.71567691725284e-05
-3.06938207216069e-05
-2.25921204313955e-05
-2.21449275020138e-05
-3.47681879351007e-05
-2.32956342150985e-05
-1.00677264411837e-05
-3.40147008196669e-05
-1.49762832569627e-05
-1.82433940332435e-05
-2.83771092317549e-05
-1.36352694253977e-05
-1.07569416282788e-05
-2.08957911585221e-05
-2.61322956365102e-05
-2.96666127376409e-05
-2.01575282347312e-05
-1.61313976608033e-05
-9.58456694286301e-06
-1.67988683744157e-05
-1.07209160347564e-05
-3.18274631171569e-06
-1.11580327838856e-05
-2.05722225700441e-05
-1.20024264479699e-05
-1.56837685002291e-05
-2.27903642931778e-05
-9.01059113990746e-07
-1.09907776915989e-05
-5.65551705795131e-06
-6.74128834062168e-06
-1.93405663464426e-05
-1.97907778455323e-05
-7.6330187560758e-06
-1.5419556767372e-05
-3.12272747856549e-06
-1.17092836882511e-05
-8.59903213073756e-06
-2.42289109447094e-05
-8.51288127900783e-06
-2.87976141474413e-05
-1.90534663007251e-05
-1.51564849591217e-05
-7.44910570941713e-06
-2.20103524799256e-05
-1.79229825283099e-05
-2.11042850203266e-05
-1.6491990098874e-05
-1.49370570688948e-05
-2.71567224424567e-05
-3.66722088868216e-05
-1.85941538896982e-05
-3.08086912539918e-06
-9.92819473030967e-06
-3.18898420583908e-05
-1.04357780392187e-05
-1.77654970862303e-05
-1.78322304995961e-05
-8.31887519965732e-06
-1.43863294004731e-05
-1.43418684255859e-05
-2.88080804239035e-05
-1.51805393302921e-05
-1.7581182736154e-05
-4.4750679374386e-05
-1.3810360585284e-05
-2.11535802477121e-05
-2.26006338143111e-05
-1.3885316817957e-05
-3.61034351978726e-05
-2.91461241565422e-05
-1.51581745727716e-05
-2.46077303485015e-05
-1.28638511060195e-05
-2.49132268190667e-05
-7.02829896306661e-06
-1.9707734803351e-05
-2.91592476340346e-05
-4.30153804453745e-06
-3.54265965506853e-05
-2.52940039719149e-05
-1.09290403187816e-05
-3.30212714394388e-05
-1.16027576528379e-05
-1.46500385129972e-05
-4.00026869443308e-05
-3.00037527902718e-05
-2.6254691499904e-05
-8.63100106279654e-06
-8.61579911506132e-06
-2.31996069078994e-05
-1.31869597272213e-05
-4.86233926795198e-06
-2.62312219411548e-05
4.78296343762947e-06
-1.39074375879535e-05
-7.90806296911308e-06
-8.06463687821704e-06
-1.99091174190694e-05
-7.79581867116578e-07
4.25264946938291e-06
-1.47811444185119e-05
-1.77928371709631e-05
-1.22050216868777e-05
-6.21582489434814e-06
-8.3168482956026e-06
-7.00242579499862e-06
-7.45083409228353e-06
2.61314755719436e-07
-5.67413473134668e-06
-6.46201276076395e-07
-6.88700006465645e-07
-2.1839404375103e-05
-6.25178934747405e-06
-4.56717019701833e-06
-2.35521865576733e-05
-1.88253234664598e-05
-2.32837692631393e-05
-1.79260289468611e-05
-1.50663922579696e-05
-1.43112590465143e-05
-1.53744931161952e-05
-5.74739479209595e-06
-5.6137197374438e-06
-1.7071918179857e-05
-3.66282087692199e-06
-1.40861103054485e-05
-1.72925575438199e-05
-1.55585856046888e-05
-4.08068246031951e-05
-1.85472214754172e-05
-2.33801391476122e-05
-1.85679975016776e-05
-1.59353676826634e-05
-1.70784432006331e-05
-1.05375141884078e-05
-1.876792562547e-05
-2.6154376144849e-05
-2.35234352651879e-05
-1.65748909685134e-05
-6.87494118712149e-06
-2.61821751636659e-05
-2.98166904344544e-05
8.14980443404842e-06
-7.97078284870364e-06
-3.22757292154737e-05
-2.94931037991065e-05
-3.59576197115259e-05
-1.19088571612349e-05
-1.42450951662375e-05
-1.34809801424941e-05
-1.42914356771305e-05
-1.10167122388967e-05
-3.78831395643516e-05
-1.7449919863143e-05
-1.14194650943341e-05
-4.13294005023874e-05
-1.45798657555947e-05
-2.30379475557563e-05
-2.36857107528779e-05
-1.66514884022293e-05
-1.70364010157466e-05
-1.07299206074382e-05
-3.07821321758404e-05
-3.39440788589516e-05
-1.39533175421767e-05
-3.26688132001965e-05
-1.62851715017105e-05
-2.01995196597011e-05
-1.03407604675565e-05
-1.58797899403441e-05
-5.15641368660328e-06
-2.21182319073299e-05
-1.29881939105291e-05
-3.03214950752396e-05
-2.91206223944457e-05
-1.81970673973195e-05
-1.65320411537128e-06
-1.13374512710353e-05
-3.48756754874512e-05
-6.74752560432996e-06
1.26415248478269e-06
-2.60350629258651e-05
-5.1515294004468e-06
3.73534951026192e-06
-9.78234563987347e-06
-4.63378255793878e-07
-1.6810998543091e-06
-1.1515728436187e-05
-4.40238324440602e-06
-1.87652235891098e-05
-3.05475989553679e-05
-5.00694488406066e-06
-2.26254623415028e-05
-1.14480038665287e-05
-8.8326825143333e-06
-1.20849998595292e-05
-2.78578268794431e-05
-2.53175632866587e-06
-2.31369503261278e-05
-1.291824244132e-05
1.26121003075024e-06
-2.43942668177552e-05
-5.51383354473588e-06
-1.92049298403825e-05
-1.3034787751976e-05
-7.14985456663977e-06
-1.84620333445298e-05
-1.27596056845239e-05
-2.47445731380278e-05
-2.97459427425962e-06
-1.64540972946701e-05
-3.19369435529819e-05
-2.10598713285976e-05
-2.99419211881683e-05
-1.29112301503599e-05
-1.20357027099374e-05
-1.24937327684051e-05
-1.04941647144546e-05
-2.73325382499932e-05
-1.42396901725435e-05
-2.69130807122515e-05
-3.12414110597237e-05
-1.70558709522805e-05
-3.90839640807673e-06
-3.02413062430877e-05
-1.27281390873286e-05
-2.73670320164668e-05
-3.50908230017642e-05
-1.53677629083879e-05
-8.66382235513233e-06
-1.64902044914835e-05
-3.78575862916103e-05
-7.01481988313759e-06
-8.37667134003473e-06
-1.35160089761242e-05
-1.52324372511274e-05
-3.88334900252709e-05
-1.51616666836806e-05
-3.27648125127347e-05
-9.67593466964431e-06
-1.46626629711972e-05
-1.80180215207042e-05
-2.47717622932035e-05
-1.2566346724565e-05
-1.49007557188859e-05
-1.67552882575196e-05
-1.60075195898843e-05
-2.70073063743594e-05
-2.41234698848937e-05
-3.31742200972288e-05
-8.13565623902824e-06
-9.07438130720277e-06
-7.4409227936605e-06
-1.68443464938326e-05
-1.06270267987115e-05
5.25064366158636e-06
-1.73539498935354e-05
-9.44972115103391e-06
-2.72558113957387e-05
-1.5986120934318e-05
-1.56954409304128e-05
-4.62835963835717e-07
3.39424219804622e-06
-8.4447260913385e-06
-1.16107435429905e-05
-1.83911463821759e-05
-1.01109879490745e-05
-3.88257003799684e-06
-1.9400949801875e-06
-1.45422197845837e-05
-1.34670194639647e-05
-9.32206550172689e-07
-2.61832885618503e-06
-1.82706932152586e-05
-1.02704354794358e-05
-5.9517893930252e-06
-1.59940433226394e-05
-1.33425479012008e-05
-6.39945329950112e-06
-1.46792381752369e-05
-1.84443672640386e-05
-1.31481333187963e-05
-2.87566671544604e-05
-3.69845233671107e-05
-8.93788651286579e-06
-1.3676397391385e-05
-7.56651440279704e-06
-2.01502451026992e-05
-1.34611402237243e-05
-1.57227963793791e-05
-2.17021480399974e-05
-1.96407215668133e-05
-1.23697338214191e-05
-9.27232667124261e-06
-3.06237255343458e-06
-2.18599442665082e-05
-2.83147855211088e-05
-3.92583571079437e-05
-3.12837432955439e-05
-3.20232332533053e-05
-1.19491602851068e-05
-1.60674234900796e-05
-1.58114166990125e-05
-1.04609007769832e-05
-1.57990895940357e-05
-5.14011128109372e-06
-2.71747823782951e-05
-2.45400388365066e-05
-1.59026646864446e-05
-1.52533454487117e-05
-2.98653221906655e-05
-2.12190339774676e-05
-2.86675409848249e-05
-2.08610753042089e-05
-1.04573667011929e-05
-2.89247278545993e-05
-2.64817814351397e-05
-2.72815753596254e-05
-1.02116344909043e-05
-1.13918401810485e-05
-1.58432120066602e-05
-2.53279091068289e-05
-2.27281611811477e-05
-2.13032326710337e-05
-1.49925427126281e-05
-9.96461333125752e-06
-2.13315856826785e-05
-2.01623829826836e-05
-7.57883605129378e-06
-1.77405723785035e-05
-2.16817945086756e-05
-3.02238833372191e-05
-2.08930011792004e-05
-6.22222422063789e-06
-2.1866140496806e-05
-2.3588595381512e-05
-1.34300670559872e-05
-2.32084713216768e-05
-6.0427557332881e-06
-4.79154820194902e-06
-1.6550485286832e-05
4.5633650958359e-06
-4.88872256825943e-06
-2.94579824030056e-05
-7.3176871781097e-06
-1.63884996355652e-05
-1.4151886198994e-05
-2.34755080555645e-05
-2.97838867357174e-05
-2.8786082948431e-05
-2.16027546840748e-06
-1.63742796795986e-05
-1.23560760581481e-05
-8.68313195809753e-06
-1.23346345662287e-05
-2.15346270996725e-05
-2.10600217547012e-05
-8.79918206332861e-06
-1.41239335670122e-05
-1.40675717004809e-05
-3.74590247454071e-06
4.15138783811954e-06
-4.48504567107361e-06
-3.46097148661257e-05
-2.10554978698225e-05
-4.08823230616009e-06
-3.03654071308543e-05
-6.8545662210693e-06
-1.7201586542375e-05
-1.38687361308779e-05
-1.04061204244595e-05
-6.6767178973116e-06
-1.66876879422855e-05
-1.22299319791964e-05
-7.56769559321971e-06
-3.46626865824349e-05
-1.28042923762757e-05
-3.10709924130097e-05
-3.17386262860983e-05
-2.30308642921248e-05
-1.42517494499704e-05
-2.78755484417013e-05
-2.14297179429317e-05
-2.31827656640537e-05
-1.93757566518591e-05
-1.22520707795856e-05
-1.45576461921695e-05
-9.99317226481352e-06
-1.54171622163083e-05
-2.24577512017894e-05
-1.71627953590915e-05
-2.12723004867656e-05
-1.791336028022e-05
-2.5172381137997e-05
-2.92222847868618e-05
-3.11878915731947e-05
-6.14483246628627e-06
-6.87449874639794e-06
-2.10287345420812e-05
-3.6072507482029e-05
-8.41972197354035e-06
-2.77059471435448e-05
-2.35185581916528e-05
-6.23113587531542e-06
-2.3053357716244e-05
-3.98124093914226e-06
-1.1476521878321e-05
-3.19057845443501e-05
-3.30463282476907e-06
-1.62626052343113e-05
-1.30934056955897e-05
8.13404249722986e-06
-1.78436737247719e-05
-3.11778955844865e-05
-2.44481850708119e-05
-1.21957690213037e-05
2.75867446590976e-06
-1.87405587770851e-05
-1.60191557349755e-05
5.90621095673173e-06
-1.73938524536619e-05
-2.86025781229865e-05
-2.14152064032996e-05
-1.72527759147243e-06
-2.37731781725251e-05
-1.41976562708103e-05
-2.14529941542199e-05
-6.02475153955853e-06
8.50238695839366e-06
1.41520689823498e-06
-2.34716934404918e-05
-1.09299138889079e-05
-3.16078050641886e-06
-2.28517216139411e-05
3.37516736660625e-06
-2.75119168232683e-05
-2.44254118350181e-05
-8.17840752745772e-06
-2.66466694505304e-05
3.32469929355395e-06
-6.28603246768091e-06
-1.36556054735148e-05
-2.27249411614772e-05
-2.26652521902985e-05
-1.44642753202202e-05
-1.43750956052252e-05
-7.90159143694762e-06
2.11319554023354e-06
-2.14962792891311e-05
-4.13399797210356e-05
-2.03103631941761e-05
-2.31775975080876e-05
-1.13661262681393e-05
1.36787862488915e-06
-1.9485720847486e-05
-1.57446080767575e-05
-6.20924005167991e-06
-1.22996271410775e-06
-4.88984087416838e-06
-4.51657242209751e-05
-2.02057061720639e-05
-3.66346378907542e-05
-1.05451043722568e-05
-2.27578944077249e-05
-2.21941256295656e-05
-2.38934570539898e-05
-2.5566598403566e-05
-1.42373253945459e-05
-2.8451121599305e-05
-6.03818459298951e-06
-3.49014944362202e-05
-2.20544498305961e-05
-3.71037265091032e-05
-2.4264572001958e-05
-7.7063515741164e-06
-2.54271790644433e-05
-1.99143780530722e-05
-3.3480142594765e-05
-2.32210042163554e-05
-1.86919182604654e-05
-2.22296345766821e-05
-1.27817920068887e-05
-1.56655027191872e-05
-1.70971366994506e-05
-1.08310768526664e-05
-8.53846205291805e-07
-1.02017851208575e-05
7.04976325807206e-06
-1.09977161478632e-05
-9.81880670445359e-06
-1.33344951856977e-05
-2.91003184507795e-05
-2.31591753393231e-05
3.18713238863664e-06
-2.72683381546669e-05
-4.10381914600965e-06
-1.01318205937467e-05
-2.4144919520643e-05
-9.69140639233317e-06
-2.46360663079151e-05
-2.27396178230957e-05
-3.31848713872445e-06
-3.55056312135998e-05
-8.66265230642279e-06
-3.98001592929766e-06
-1.49164166921923e-05
-4.2580753233854e-06
-1.36257971757868e-05
-8.25452842465674e-06
-1.73174852947987e-05
-1.91997093938233e-05
-5.79021010908683e-06
-1.83073128812027e-05
-1.57195618057753e-05
-1.2060539740177e-05
-2.8891785731239e-05
-2.42143053842802e-05
-1.17265006326928e-05
-1.9527443019344e-07
-2.05859892543747e-05
-7.37718218714826e-06
-1.64740480788682e-05
-2.93802905632728e-06
-9.98993301343895e-06
-3.11240181403525e-05
-9.84268835937401e-06
-2.60445161738099e-05
-1.21645699390455e-05
-3.08229765651623e-05
-1.48913103393071e-06
-1.75812932654412e-05
-2.8248918406622e-05
-1.08464586683802e-05
-3.55588081728161e-05
4.20755797860237e-06
-1.93394319494159e-05
-1.54161547690535e-05
-2.52579393127407e-05
-3.19534260847179e-05
-2.24931918173386e-06
-4.00016690542867e-06
-2.0010485306476e-05
-3.14572761351338e-05
-2.46055349758307e-05
-1.22051391297158e-05
-8.43665137176129e-06
-2.20981322391281e-05
-1.93848558487759e-05
-2.46479959925366e-05
-2.52844528467518e-05
-1.1963091513955e-05
-3.10002626906155e-05
-2.84514471633811e-05
-3.50914075928426e-05
-2.93416889715306e-05
-3.94270944434991e-05
-2.44350085990403e-05
-3.9418513274936e-05
-2.37889078265196e-05
-1.28165421617236e-05
-3.06685687442453e-05
-1.28378440916695e-05
-1.63871612701359e-05
-1.71210453383007e-05
-1.0515854753076e-05
-1.90004833200114e-05
-2.37426152071044e-05
-2.07559833608115e-05
-5.89764171888475e-06
-1.5941115931375e-05
-2.60005650351064e-05
-2.67045004998206e-05
-2.13888989226613e-05
-1.42586146494903e-05
-1.41849627415523e-05
-2.42269076759165e-05
-1.57969494786342e-05
-4.79739401674468e-06
-5.64922423116645e-06
-1.02495914614346e-05
-2.24631163386598e-05
-8.57302916190601e-06
-8.34524458930819e-06
3.10459141027524e-06
-4.73079678794065e-06
-1.25603605639938e-05
-7.47918149509891e-06
-8.00339825399686e-06
7.19514708604715e-06
-1.17109767907371e-05
-3.99259117503997e-06
-1.83159845822137e-05
-5.02102842536518e-06
-1.52326020515275e-05
-1.96249060062184e-05
-2.71419804224229e-05
-2.70156334267194e-05
-1.64626876489512e-05
-1.9209510741246e-06
-9.29806312653917e-06
2.30750179151823e-06
-1.29045828033557e-05
-9.66665870629909e-06
-9.1901730959472e-06
-2.02104628044489e-05
-1.95775358043978e-05
-9.32781849344787e-06
-1.21714780036678e-05
-2.2295266862703e-05
-1.23893005534812e-05
-1.21995402979302e-05
-8.0645253216301e-07
-9.58933777018816e-06
-3.5774061646304e-05
-2.24229236774171e-05
-6.78736228875394e-06
-2.04901293905233e-05
-2.01973493498473e-05
-1.89277446220751e-05
-8.6157872422868e-06
-1.88630643982144e-05
-2.5128319589102e-05
-2.01038180254725e-05
-2.67744828065021e-05
-3.43195652100535e-07
-8.80364944356447e-06
-3.33397877361218e-05
-7.4115593576865e-06
-1.74559029368887e-05
-5.9897232226702e-06
-1.26893653742085e-05
-2.72585783411622e-05
-2.09539462453173e-05
-2.26541243440492e-05
-2.36998507749382e-05
-7.80783398307574e-06
-2.42646277989669e-05
-2.02040291644476e-05
-1.61185532060979e-05
-2.62143711686606e-05
-2.09045388485611e-05
-2.13933882043692e-05
6.84747010332899e-06
-2.38735936309057e-05
-2.12930591004791e-05
-1.4064735790151e-05
-1.43315636060707e-05
-2.98583345621201e-05
-7.59397812579417e-06
-2.35819531264138e-05
-1.44395739164678e-06
-1.86468696742916e-05
-6.41189306047909e-06
-7.82269996932591e-06
-1.74416801845739e-05
-1.60936671747694e-05
2.95536524297442e-07
-1.93405718387019e-05
-3.33304104235835e-06
-2.1592591985116e-05
-1.64233231328666e-05
-1.79965327756079e-05
-1.3537743012382e-05
-2.19846706018613e-05
-1.49628994504996e-05
-2.22915222850027e-05
-1.72216756691647e-05
-1.65657298931659e-05
-3.58791830807447e-05
-1.83672975205652e-05
-4.35251047761995e-06
-6.35521237570724e-06
-2.5359722447334e-05
-1.91948050445803e-05
-1.13038071996399e-05
-4.98421241185674e-06
-1.58012631338036e-05
-7.21472166548854e-06
-6.30242470764863e-06
6.74647188124778e-07
-2.52328798929359e-05
-2.50323839279574e-05
-1.70747721145848e-05
-7.03333226076503e-06
-3.10394328156478e-05
-2.31115144238266e-05
-2.54692624517855e-05
-2.48802837686105e-05
-2.65223466445545e-05
-3.29131220931239e-05
-1.29559839932399e-05
-1.19955497166218e-05
-2.82761724595807e-05
-2.18338694270679e-05
-1.32138578575484e-05
-2.14178064928672e-05
4.67533438157467e-07
-9.9080212439936e-06
-1.70756712142471e-05
-1.28507456927858e-05
-1.26796708985777e-05
-1.65041570580209e-05
-2.56378651796448e-05
-7.29251037724011e-06
-2.76020255485232e-05
-2.39089343922244e-05
7.50035318875319e-06
-6.91709376980516e-06
-3.02742719643152e-05
-2.83106853586665e-05
-1.75645639551217e-05
-5.80852634604457e-06
-3.10211973876047e-05
-2.13311997027446e-05
-3.09901983372943e-05
-1.34692254223141e-05
-1.1699838666212e-05
-2.5889958442503e-05
-1.98047469052133e-05
-6.81992622570736e-06
-2.41990624746828e-05
-2.04806162695513e-05
-2.38185230413064e-05
-3.82153990614664e-05
-2.05909075839982e-05
-7.95482996065398e-06
-8.29366909321872e-06
-1.89694088968547e-05
-3.15467606144939e-05
-2.47769876330621e-05
-1.73971039858406e-05
-1.23166892123258e-05
2.31401340803585e-06
-1.00713038780176e-05
1.04748454627725e-05
-2.85169337621773e-05
-9.85242536205555e-06
1.52525582750386e-05
-1.71538311244323e-05
1.40985372793741e-06
-1.09329152957373e-05
-2.53918875075482e-05
-2.83214182858685e-06
-1.18236924788883e-05
-2.04672876037676e-05
-4.43933854316065e-06
-1.19130624271272e-05
6.81712379190085e-06
-4.82142883422418e-06
-6.65938774526508e-06
-5.39389489814763e-06
-1.04968935902575e-05
-1.60321304075147e-05
-1.50649238166325e-05
-2.11720817263293e-05
-8.22722960476748e-06
1.98091633665386e-06
-1.39203520563581e-05
2.66590798712038e-06
-1.40080310182689e-05
2.38959763170879e-06
-2.79235613088213e-05
-2.58241282757851e-05
3.5586748367759e-06
3.76770241511326e-06
8.01826237698195e-06
-1.61975037313407e-05
-4.14001095786342e-06
-1.44467145313287e-05
-3.99698083450117e-06
-1.13231701678835e-05
-7.08289880075012e-06
-2.63744137898072e-05
-1.04740320226105e-05
-2.96214780688049e-05
-8.14803667411946e-06
3.4820265250235e-06
-1.81635665138834e-05
-2.72518834122926e-05
-1.02582894551375e-05
-2.70371443266177e-06
-4.10513500879503e-06
1.16008455082186e-05
-2.53909609898875e-05
-2.45815662408194e-05
-9.38676105400542e-06
-1.37272088865925e-05
-2.40345749330064e-05
-7.83141990185451e-06
-1.52414482845754e-05
-1.48741765550742e-05
-2.27581737016097e-05
-1.40579686604571e-05
3.75617626808045e-07
-2.27930110250087e-05
-3.00477646568148e-05
-1.21156853229147e-05
-1.36601447819714e-05
-1.04038550531511e-05
1.10226894698252e-05
-1.67244457626697e-05
-2.72506492522026e-05
-6.28480418128984e-07
5.49176171118623e-06
-1.29537376640534e-05
-7.58139388203557e-06
-1.41695806610998e-05
-1.17710517282975e-05
-1.10396938245629e-05
-1.61202433373884e-05
-4.05803212896599e-06
-1.98400354058168e-05
-1.36783932924257e-05
-9.09403598124626e-06
-2.4844876030999e-05
-1.34134793149572e-05
-2.73313460142616e-05
-4.81389142970409e-06
-1.61434522242612e-05
5.57427595491598e-06
-2.34711280141825e-05
-1.81582349228105e-05
-7.91682031032868e-06
-8.6108204195158e-06
-6.79779480982513e-06
-8.45057894483884e-06
4.4147326732194e-06
1.3043104454979e-05
-1.30686767928379e-05
-2.2497596978252e-05
3.81770761342923e-07
-1.42525396345566e-05
-3.83240666446201e-06
-3.97744246442222e-06
-2.04803033607239e-05
-2.87876819032484e-06
-1.49133991919142e-05
-2.15999442170452e-05
-2.23313549575121e-05
1.03463891951969e-05
6.10427893675796e-06
-2.30857661685729e-06
-1.64573040238945e-05
-2.61595217898347e-05
-1.57025757576648e-05
-2.2585915684176e-05
-2.05735659587381e-05
7.16995256216837e-06
5.44434765618967e-09
-4.00834112605667e-06
-3.48549881535047e-06
-1.29330758014867e-05
-1.58044805911761e-05
-2.57594922085133e-05
-2.14956326401656e-05
-1.26060204798451e-05
-2.91132318646534e-05
2.24040397783873e-06
-1.83137444659756e-05
-2.4428477105457e-05
1.45908254642959e-07
-1.29967174943374e-05
-2.20309270943723e-05
-1.73379069266198e-05
-1.54913067718678e-05
-2.23084771071541e-05
2.04914940824426e-06
-2.22359158203719e-05
-6.40234216715275e-06
-2.13952793491064e-05
-1.52020693075611e-05
-1.70437697919241e-05
-1.86121962757467e-06
-6.65487625309725e-06
-1.41127782160751e-05
-1.23707458069651e-05
-8.62424670472723e-06
-2.13364846680995e-05
-1.92232084450578e-05
-2.43244774586216e-05
-1.96456986062929e-05
-3.78800469520918e-06
-2.10590315751069e-05
9.4607897903129e-06
-1.93203126074315e-05
-9.7857993617538e-06
-1.66343605244104e-05
8.13661203767664e-06
-2.65868609906626e-05
-1.71484792060607e-05
-2.54126740398168e-05
-1.06111587844037e-05
-2.14773177300381e-05
-1.66227583268101e-05
-9.49016220899559e-06
5.61267742252401e-06
-2.24288268295541e-05
-1.63332381369001e-05
4.72520056300036e-06
-7.55882925298313e-06
-1.4634956999915e-05
-3.91800446496152e-07
-1.11757128908713e-05
-9.63330897332321e-06
-8.15745156143781e-06
1.87242375337959e-05
-6.20129766395849e-06
-8.98263409682843e-06
-4.31988724304225e-07
-1.32033702238186e-05
2.91447342797452e-06
-9.70708020833483e-06
-1.67335655732041e-06
-2.33577822746504e-06
-1.49232176865955e-05
-1.50058205228481e-05
-1.20495323911759e-05
-1.44948967309332e-05
-7.86180481707248e-06
-1.34851303155695e-05
-1.32999891593174e-05
-8.18916139805096e-06
-1.96746220923104e-05
-1.55196708654676e-06
-6.34944541411504e-06
-1.32714969588681e-05
-1.15986099598433e-05
5.53816168302392e-07
-9.35046563473763e-06
-1.97157658301712e-05
-1.40237476271605e-05
-2.42884872866742e-05
-1.37397442858353e-05
-1.19882525358722e-05
-1.00437588926529e-05
-1.06612648058098e-07
2.50560286056298e-06
-1.96759686618066e-05
-1.66849670699356e-05
-9.19851252537746e-06
-3.85681649985616e-06
-1.17471679042945e-06
-6.83106729580865e-06
-1.30036317420349e-05
-3.28470587325901e-05
-7.39618074791393e-06
-8.68077363401071e-06
-2.43637226456399e-05
-6.5956716450493e-06
-2.80913114679257e-05
-1.52041139369914e-05
-2.97756767399096e-05
-2.81202591424025e-06
1.06670183413384e-05
3.23841336708703e-07
-2.70457795751084e-05
-2.69879208083176e-05
-1.91437555953569e-06
-1.94191446553163e-05
-2.24322434578681e-05
-3.44751913043732e-05
-1.81675128452893e-05
-1.15977449440507e-05
-6.82562883021661e-06
-1.01701728401579e-05
-6.74682954404995e-06
-1.51772057909061e-05
-2.06652313316257e-05
2.52724093416243e-06
-2.38199894995131e-05
-1.47480766109628e-05
-5.5952640593848e-06
-1.98656794089493e-05
-1.06759044696287e-05
-8.12007848222758e-06
-1.88320095386403e-05
-6.58882458725431e-06
-1.51656651870604e-05
-1.23595217138436e-05
-2.00057770073116e-05
-4.09011942472097e-06
1.00839069622479e-05
1.99124482851875e-06
5.42116894264971e-06
-9.94764060130255e-06
-4.30074416600123e-06
2.69087812171719e-05
-1.91163628420681e-05
-1.18638361890573e-05
-5.37726882801559e-06
-7.01814777073173e-06
-7.47780278293347e-06
-1.27214411817733e-05
-3.63823043860777e-05
-4.48050362862301e-07
1.41609831306477e-05
9.40396756165518e-06
-2.05708247048538e-05
-2.31885320351909e-05
-5.29882339048475e-06
-6.58222068352096e-07
8.96148569721918e-07
-4.16688291040705e-06
-1.37225419904107e-05
-1.11533167073422e-05
9.27898748582593e-07
-4.83371380594724e-06
-2.2531058468695e-07
-1.3433141079105e-06
2.86887530383911e-06
-2.26448398188743e-05
-2.77274532993179e-05
-4.71678056549796e-06
-1.2676551574429e-05
-1.24545633509478e-05
-3.9950646566045e-06
-1.13890589338184e-05
-1.18494002183028e-05
-1.14774263317014e-05
-2.2151383799595e-05
-3.20082157363641e-05
-1.39680590634736e-05
-9.41771207055745e-06
-2.63524684084947e-05
-3.08764114071126e-07
-1.58365654371477e-05
-2.31928821501135e-05
-8.92247142171416e-06
-1.5706154258014e-05
-1.76502306976644e-05
-1.0184060099153e-05
-1.47333434867539e-05
-1.34462823377303e-05
-4.29674764123191e-06
-9.10793737257491e-06
-1.71529953723132e-05
-1.360634416374e-05
-3.37316955402395e-05
-1.52017893145377e-05
-7.30565359162008e-06
2.37194445287266e-06
-2.03908970181452e-05
-3.20855256238515e-06
-1.65632071699986e-05
-3.79806953842111e-06
3.42352982752526e-06
-6.94528185567074e-06
-1.00922950829657e-05
-9.68580198310341e-06
-8.69933382094817e-06
-1.03874634523394e-05
-5.25622923857805e-06
-3.25304177966821e-06
-1.6148277376071e-07
-1.3482244186572e-05
-1.88467264941886e-05
8.84731221963286e-06
-1.88797720715793e-05
-1.48248020201444e-05
-1.80432092220683e-05
-7.98569831717966e-07
-1.73853391623299e-05
-2.268632839329e-06
-1.30711134137161e-05
-2.02265406632933e-05
-2.3356964686264e-05
-2.07244601785158e-05
-1.19299674655528e-05
-1.15745412840811e-05
7.6963683348886e-06
-1.1475268748866e-05
-5.58187534012411e-06
-1.09639207602712e-05
-4.04450544242277e-06
-1.78807023601535e-05
-5.70318596903773e-06
-6.41014915557631e-06
-1.12210916930705e-05
-7.48043022434864e-06
-5.74319015536468e-06
-2.36133241111178e-05
-8.85769716172804e-06
-7.50292847738157e-06
2.20209031614481e-07
-2.10274762158546e-06
-5.05302849570327e-06
1.13980485096599e-05
-4.3158431276183e-05
-2.58384041903788e-06
-2.82872401144887e-06
-2.42005657573674e-05
-1.40192991314337e-05
-6.1862265827644e-06
4.26383255154377e-06
-1.2359540031954e-05
-8.3682266979857e-06
-1.00439615345106e-05
-1.21369096688406e-05
-7.76467815627928e-06
-2.47894923736014e-05
-3.5657849843235e-05
-1.15078922819351e-05
-1.06994852664062e-05
-1.63336742131377e-05
-9.04155233812297e-06
-2.03892347305863e-05
-1.12673265073454e-05
-1.78742745173759e-06
-1.21079019344966e-05
-2.55581235248212e-05
-1.73846766450972e-05
-1.40197529650596e-05
-1.3001086513752e-05
-1.30230662487369e-05
-1.38226240505699e-05
-2.57301965022458e-05
-2.2857380330917e-05
-5.67293288443408e-06
-2.06284155815913e-05
-2.60013597791076e-05
-1.57016266460162e-05
-1.33374061887955e-05
-1.43604957247027e-05
-1.51340505369292e-05
-1.64933262107197e-05
-3.3546693517543e-05
-3.9938394705105e-05
1.97627226569873e-05
-2.03103248127058e-05
-1.19532009145189e-05
-6.95944158567107e-07
-3.29816860273736e-05
-3.20514782642624e-06
-2.2097520522509e-05
-4.73486621774234e-07
-5.03074118847753e-06
-2.32984631414116e-05
-5.19159639977573e-06
-3.14001746207809e-06
4.80626816215073e-06
-1.69195538273334e-05
5.78285843817173e-06
-1.83256292874615e-05
-3.00276744506716e-06
-2.5041609797303e-06
-4.98121161225103e-06
-7.71858316263531e-08
-1.01331346621704e-05
-9.94335737586792e-06
-1.22290517450986e-05
-5.52578339076769e-06
-1.29111970342847e-05
-8.55791087456202e-06
-3.24946549899361e-05
-9.05583613289342e-06
3.20081545439019e-06
-1.50142299479481e-05
-1.13471812153016e-05
-1.9789052930062e-05
-1.21329270611621e-05
-5.98766100541711e-06
-1.8025209836879e-05
-2.74617854559312e-06
-1.22317789675635e-05
-7.36275166538331e-06
-5.51375572478396e-06
4.03062941097694e-06
-3.98728949061815e-06
-5.43502398556644e-06
-1.77488696889206e-05
-1.31861319205795e-05
-3.61694108441971e-05
-3.0857212840933e-05
-2.93322516601636e-05
-4.39687564915617e-06
-2.25819327785768e-05
-2.80307888169871e-05
-1.34085454423513e-05
-2.14384174265852e-05
-1.82356189953895e-05
-1.97946977794058e-05
-7.77399387483691e-06
-1.1763241139482e-05
-4.62328917562588e-06
-1.43598200125009e-05
-6.94295185623643e-06
-1.31554707752234e-05
-1.96525417502783e-05
-6.73342587725866e-06
-7.05597283459712e-06
-1.20579401467661e-05
-2.45272982663349e-05
-3.30291359313646e-05
-2.37410760424203e-05
-1.8069837499474e-05
-8.05518077993277e-06
-2.62896400492721e-05
-1.14436641735499e-05
-3.04815369080846e-06
-2.26423195344808e-05
-1.21051331492519e-05
-2.53425397566847e-05
-8.35417657414991e-06
-3.50515957778354e-05
-2.45299951212943e-05
-2.1256370848882e-05
-1.41087928623232e-05
7.93185053206884e-06
-8.87696163840162e-06
-3.32316825701165e-06
-1.13765852192917e-05
6.62325510114064e-06
-1.28276565271876e-05
-1.88899172123911e-05
-8.27312272673816e-06
-2.96394958792517e-05
-1.75722053300167e-05
-2.67288781703805e-05
1.44531130555036e-05
7.92216628736737e-06
-1.85639293444742e-06
-1.13893930566056e-05
4.97393927589419e-06
-1.66101005612381e-05
1.21997267324006e-06
-1.50315408017514e-05
-1.6351957982657e-05
-1.13429935902347e-05
-8.52235305298598e-06
-5.65151417559758e-07
-1.97228912915064e-05
-3.07978721889026e-06
2.22454000001369e-06
-1.0720003515951e-05
-1.97888263549957e-05
1.04445275652682e-05
-1.38335216491161e-05
-1.64094734310852e-05
-3.43725509750448e-06
-1.47773608279431e-05
-4.15330171432506e-06
-7.36080814545454e-06
-6.03044076758348e-06
-1.15586760625953e-06
-1.05469753021016e-05
-1.61390275501084e-06
-4.19364599234358e-06
-1.27428874346442e-05
-2.01013486880326e-05
-9.30273757601302e-06
-1.24858110733417e-05
-6.56972408095077e-06
-3.14525887205838e-07
2.45503958498824e-06
-2.04010689426193e-05
-2.1203879434787e-06
-1.04971618969014e-05
-5.22734496026859e-06
6.0444943970314e-06
-2.38837644300666e-05
-1.48444874710144e-05
-1.00562810896735e-05
5.55623709335116e-06
1.5335723265706e-06
-1.11237206185601e-05
-3.25096590869489e-05
-3.98009050969252e-06
-2.52109271632498e-05
-1.14400698603523e-05
-2.05524369760675e-05
-7.81567255917506e-06
-2.04377894811474e-05
5.40836777004729e-06
-1.4146269530081e-05
-1.23430027363812e-05
-6.02562718062478e-06
-3.2214864748837e-05
-3.7109413929969e-05
-1.29515447646355e-05
-6.26069760153511e-06
-5.97210049518576e-06
-1.36809748556279e-05
-2.12407466268865e-05
-1.58237142050701e-06
-1.39263586035451e-05
-1.25044235012377e-05
-1.88187756807103e-05
-1.60716952481391e-05
-1.22634071076723e-05
2.03612279988715e-06
-1.19577314096757e-05
-3.95040248914564e-05
-1.45228589758506e-05
-2.16740305534893e-05
-2.47002691608503e-05
-2.00886068019885e-05
-5.81718864837553e-06
-1.50535071495371e-05
-1.98570938872624e-05
-5.0971142877089e-06
-2.23370659626928e-05
-1.01515059937426e-05
-6.85659277797294e-06
4.51191420162568e-06
-1.79734421066177e-05
-7.07346681377167e-06
-1.52401847009967e-05
-8.54092539300683e-06
1.02301497862314e-06
-8.90083619320789e-07
-8.31292868383702e-06
-5.47291172800858e-06
-9.54197775054774e-06
-2.9698992237818e-06
-1.14357703727277e-05
-7.36040162263703e-06
2.51646645069677e-06
-8.33688893947298e-06
-1.35945689738362e-05
-5.43663668680513e-06
-8.74328645712548e-06
-1.52636193029315e-05
-7.74402850114207e-06
-1.10763645060057e-05
-2.89256501053155e-06
-1.4575996282787e-05
-1.98027942119808e-05
-1.93907634064564e-05
-1.41741965277938e-05
-3.21339634499843e-06
-1.29684892931951e-05
-2.18430757928471e-05
-2.47508109044248e-05
-1.66170751980223e-05
-2.46765816557629e-05
-2.48275887940042e-05
-1.64561358257599e-05
-9.18177466143426e-06
-1.02951822610876e-05
-1.24684587365556e-05
-2.3233753375998e-05
-1.59039056937774e-05
-8.87885921237279e-06
-2.46892479080358e-05
-1.43219345623567e-05
-8.51246658701723e-06
7.66196394859635e-06
-8.90095190356231e-06
-2.17673716468766e-05
-2.70937817396998e-05
-9.56843377532728e-06
-2.5172694981805e-05
-9.33267008639255e-06
-1.16016208156198e-05
-1.50138170007918e-05
-2.9377330606285e-05
-3.07977191714966e-05
9.8487010965371e-07
-2.36607315335453e-05
-1.95122798527529e-05
-2.0536480020491e-05
-1.35178924454747e-05
-2.11440703026465e-05
-4.30160530446795e-06
7.49195473551161e-06
-9.66911547113936e-06
6.60616085783533e-07
-1.25330581066664e-05
-1.94230088231506e-05
-3.38063105707641e-05
-2.23349734960877e-07
-3.97033108638377e-07
-9.33880971006581e-06
-7.03946992270505e-06
-1.23520203562319e-05
-1.87863481699538e-05
-2.10166024467893e-05
-2.51436676452206e-05
-2.0501832293361e-05
-4.71948925896341e-06
-4.75141306822291e-06
-7.19718392963772e-06
9.44089017829872e-07
-1.5720302165763e-05
-1.77312909588962e-05
-1.90586947835566e-05
-9.86308315129969e-06
-3.30907776431496e-05
-4.71421465978979e-06
-1.21849986735e-05
-1.07395276226318e-05
-2.10444758138634e-05
-4.29568759489874e-06
-1.21828890822679e-05
-7.22218771075642e-06
-1.8049866424312e-05
-4.6941782073416e-06
-2.42202571536172e-05
-1.86916456182443e-05
-3.69151668552949e-06
-2.54145644182255e-06
-9.31059561199194e-07
-2.39914901689712e-05
-6.7620238766071e-06
-2.013924761634e-05
-1.8526560817744e-05
-4.72387873855068e-06
-1.21250142207454e-05
-1.47582489054308e-05
-5.40638025446688e-06
-3.01724027878961e-06
-2.76836141831678e-05
-2.51447641848244e-06
-1.72455496374339e-05
-6.59830840703813e-06
-2.01967601536065e-05
-4.0120931377858e-07
5.16644382801836e-06
1.4515326946749e-06
-1.25934695532646e-05
-7.26785906153127e-06
-7.78897962869413e-06
-1.09090838749101e-05
-1.8691613868288e-05
-1.86004550100272e-05
-2.70694280199793e-05
2.80609009739814e-06
-1.46927597533405e-05
-2.40407850580229e-05
-1.43599849157343e-05
-1.78656617290393e-05
-2.7695949726137e-05
-3.03313638134416e-05
-5.34569322913206e-06
-1.7529221510484e-05
3.7788324114657e-06
-2.58697617199863e-05
-9.67501917046314e-06
-1.12910950917728e-05
-3.41481179292506e-06
-2.47927089333877e-05
-1.32856814800015e-05
-2.00026669837835e-05
-9.91232635695437e-06
-2.61384265677283e-05
-3.05894178957486e-05
-2.26814782004806e-05
-6.43315677307173e-06
-1.59155835337454e-05
-1.336504542582e-05
-1.36657331181202e-05
5.66698170442858e-06
-1.06158683325393e-05
-1.58933554375969e-05
-6.96242680193255e-06
-2.07969942561312e-05
-5.10948480545361e-06
-5.22060186763198e-06
-8.91076318857342e-06
-1.1733189168335e-05
-3.50056677806835e-05
-1.34641937769588e-05
-1.11332878155723e-05
-6.74844108512592e-06
-6.81998625127244e-06
-1.61263286270181e-05
6.02918319208518e-06
-7.44004698541627e-06
-9.51560327697612e-06
-6.8852203927812e-06
-1.16876542797637e-05
-4.21120963374141e-06
-7.9042037692934e-06
-1.6294717907456e-05
-4.79931829320948e-06
-4.22719171310917e-06
-1.21247496648976e-05
-4.62939993386396e-06
-9.40218814919234e-06
-6.82963671488565e-06
-1.68229940055569e-05
-1.60171899637003e-06
4.24807794572608e-06
-1.2164306250766e-05
-1.89732803352271e-05
-9.77004426996902e-06
-3.81796428702604e-06
-2.2119714791182e-05
9.70040038234793e-06
-1.85965871838463e-05
-3.33915057393983e-05
-1.3243829261245e-05
-8.4076891865234e-06
-1.33947100377594e-05
-2.75659236690396e-05
-5.1338147143221e-06
-1.01409035473518e-05
-1.95991931192333e-05
-1.58575476112092e-05
-8.22026017505897e-06
-1.23704239864873e-05
-2.89130325060952e-05
-1.69366421384757e-05
-1.48445085496607e-05
-1.36115376821224e-05
-8.07336720518507e-06
-1.60662554194324e-05
-9.11319197053788e-06
-2.21577903183537e-05
-1.74133710870723e-05
-1.35200927229142e-05
-2.15393184018168e-05
-2.23868890397765e-05
-2.29040543191368e-05
-3.48011682379971e-05
-6.50735808215547e-06
4.7660427192477e-06
-2.31169092868632e-06
-2.0450361523676e-05
-9.84334110451141e-06
-9.3742098615539e-06
-7.2178378389261e-06
-1.14534172590204e-05
-1.11488971334194e-05
4.49011942748424e-06
-1.73597296440728e-05
-2.35247051441507e-05
-1.13327137132738e-05
-1.06226618538006e-06
-6.41379874698049e-08
-2.05223504931235e-05
-6.38580220932091e-06
9.40441907480572e-06
-2.94921039125093e-06
-4.52499788310523e-06
-9.69348753510716e-06
4.45242912580777e-06
-9.08099374206969e-06
8.40286670613981e-06
5.33355998856599e-06
-1.1549628798057e-05
-9.01442848798259e-06
1.04872656943417e-05
-9.2538117452748e-06
-5.40335927954016e-06
7.34511212480506e-06
-1.31614707135556e-05
-1.11413772275815e-05
1.70408686592463e-06
-2.82849491951281e-05
-1.42399268912319e-05
3.98643215379797e-06
-1.76028596536359e-05
-2.65813583069393e-05
-2.3483889366673e-05
-1.13389343387101e-06
-2.68107197386021e-05
-2.43163324780709e-06
-4.80364780108725e-06
1.93492138012572e-06
-1.57155767141573e-05
-3.83241502137373e-07
-1.83083140326481e-05
-1.80276384066874e-05
-1.52707907389679e-05
-1.01253371144461e-05
-1.23529204258207e-06
-1.46778733126938e-05
-2.2367560993562e-05
4.98218765488082e-06
1.14412653920856e-07
-1.57800486679418e-05
-3.05110944359038e-07
-1.78579863264413e-05
5.57020256151979e-06
-4.24219052749633e-06
-1.47739553720182e-05
-2.00361591633804e-05
-1.17698617226795e-05
-2.06002908781577e-05
-2.71892094006913e-05
-9.16583965459542e-06
-1.71893236431937e-05
-5.48441987730393e-06
-1.2847703129565e-05
-1.55608157078331e-05
-8.34723977418759e-06
-1.9677221155009e-05
-2.22080928198753e-05
-1.7979026187265e-05
-3.21574909598299e-05
-1.02830607524016e-05
-1.9072314656512e-05
-9.26295811219736e-06
-9.8733316108431e-06
-2.11961607298374e-05
-2.05964727444549e-05
-1.27823086317304e-05
-2.62780990887387e-05
-1.95865535578873e-05
-2.74394381816988e-05
-6.82174914877678e-06
-1.99661126890226e-05
-1.99164606654825e-05
-2.13753563984812e-06
-2.42325799714444e-05
-1.21292181175036e-05
-6.83314478576061e-06
9.25541077885102e-06
-5.17396011517463e-06
-1.34089143121686e-05
-4.55618115932882e-06
-4.38749431506866e-06
-9.52848113316963e-06
-1.74440573978218e-05
-1.85049160240962e-05
-3.53621386797792e-05
-6.38326816432157e-06
-1.27545265272487e-05
-1.72848358064391e-05
-3.17793332615722e-06
-1.36018843558262e-05
-5.54958577082748e-07
-1.42920146030178e-05
-1.1140490333418e-05
-3.24815514228351e-06
-6.77129559991829e-06
-1.57414220311372e-05
-1.17431415942648e-05
4.43154902478543e-06
-1.74943518004522e-05
-2.17651982261664e-05
-5.26438066770633e-06
-3.24292044358621e-06
-1.01193492304195e-05
-1.43694457380708e-06
-3.52096872628085e-05
-1.39338519450597e-05
-1.18165313916671e-05
-1.23087665648576e-05
-6.40422559694178e-06
-2.60881735125687e-06
-1.61894279252931e-05
-7.04226287398043e-06
-1.15877972805004e-05
-1.5605771866615e-05
-5.35615927888384e-06
-1.41126903490182e-05
9.12403284157803e-06
-6.61744989987774e-06
-1.17165152600632e-05
-1.56774275901693e-05
-1.40999228459681e-05
-1.06282827965538e-05
-1.44167823086011e-06
-1.84283031489776e-05
-1.84642373891329e-05
-7.28899884910039e-06
-9.34521561588229e-06
-2.38398339941014e-05
-1.12715260849816e-05
-1.30572642041439e-05
-1.17339047651392e-05
-1.59087278544853e-05
-2.71021269886234e-05
-2.8309082082557e-05
-1.99640183869713e-05
-1.95290581495046e-05
-1.75270283139136e-05
-3.01276165219267e-05
-2.54342591330901e-05
-2.79194455848501e-07
-3.37796127837179e-05
-1.65150976139593e-05
-2.41529640217391e-05
-9.40392718713784e-06
-6.53237876240872e-06
-4.09146708315055e-05
2.64317436452408e-06
-1.03586177591028e-05
-9.61419578955354e-06
-1.14213291656998e-05
-2.74808974648207e-05
-3.21813164946155e-05
-1.05172965139082e-05
-2.86442799507244e-05
-2.14808807756712e-05
-9.87100785777668e-06
-2.18206680867442e-05
-1.41098531705807e-05
-1.03041559290066e-05
-1.82423804593374e-05
-2.81046313345053e-05
-1.14915630648442e-05
-8.1032591309491e-06
-2.23646145365257e-05
-1.75188833382097e-05
-8.63240545099247e-06
-2.0864982401426e-05
-9.32763587827418e-06
-1.40695917095234e-05
-2.5012974183278e-05
-4.39478997121743e-06
-2.28682060075168e-06
-1.01448710056353e-05
5.29962654797737e-06
-4.76103471355601e-06
-2.36024212663725e-05
-2.76867040482682e-05
-8.6124515637654e-08
-2.32248643883541e-05
-8.89911538995229e-06
-2.07131996686415e-05
-5.28271348854537e-07
-1.04882676558738e-05
-3.42326231853774e-06
-7.89058831219928e-06
-1.76103609477888e-05
2.7827810536883e-06
-1.00354796316452e-05
-1.05563997167852e-05
-2.28591913818657e-05
-1.23172363697576e-05
-1.53723308736612e-05
-1.05622888645673e-05
-1.83615441944782e-05
5.425000784633e-06
-2.10850790419236e-05
-1.416297021142e-05
-1.56405921353354e-05
-2.36071797868233e-05
-9.49891775008825e-06
-2.35210588095685e-07
-2.92326893486352e-05
-1.48333319069209e-05
-2.45761044652722e-05
-1.10051065381028e-05
-1.03244994929459e-05
-1.99040088056204e-05
-2.40680257543215e-05
-4.14906096575388e-05
-1.35306997078489e-06
-1.47656028264388e-05
-1.3474699653413e-05
-3.07736261652423e-05
-1.30363873849879e-05
-9.83116014516622e-06
-3.57365216973223e-05
-2.20678314119447e-05
-9.34865966926554e-06
-1.49176889315722e-05
-2.12391817346588e-05
-3.82728022004972e-05
-3.57389410395454e-05
-1.75807724717883e-05
-1.74513675735332e-05
-1.50328494274037e-05
-1.90364669527624e-05
-2.09731759176258e-05
-1.44244121193998e-05
-3.42293517927546e-05
-1.80350508761762e-05
-1.58373783665798e-05
-3.21656471737956e-05
-1.39114392837429e-05
-3.33837972875704e-05
-1.3050026942716e-05
-9.28131637097588e-06
-4.56503154118473e-06
-3.49277647447997e-05
-7.75372492117326e-06
-7.10128379219795e-06
-2.10078561202373e-05
-1.32403609841574e-05
-2.23032363832589e-05
-1.27798131932143e-05
-2.41116947600483e-05
-2.73906160561476e-05
-1.51854479784066e-06
-3.20551353525045e-05
-8.82097802689461e-06
-8.6067404500343e-07
-8.69084830257147e-06
-1.68923120632614e-05
-1.34613957543209e-05
-1.25799956940234e-05
-2.02005972913117e-05
-8.16914325018375e-06
-2.09021914171743e-05
-1.0735791404967e-05
-1.60946988888053e-05
-9.75599079841468e-06
5.36023368737439e-06
-9.01130772115657e-06
-2.99875175523854e-05
-8.66954739711187e-06
-5.87946391138919e-06
-1.08311662424358e-05
-7.73083219273033e-06
-1.75871640090825e-05
-2.05653234426564e-05
-1.25234893259835e-05
-1.24944017408569e-05
-1.39206816074497e-05
-1.91416045390207e-05
8.79370591438695e-06
-2.28733704387193e-05
-2.33231678009186e-05
-1.13083139325839e-05
-1.71724327865276e-05
-1.217688754665e-05
-1.24349673559463e-05
-4.91305833032575e-06
-2.64582493724456e-05
-2.33246433628819e-05
-2.00673562159081e-05
-3.93804723846257e-06
-2.85395836253484e-05
-1.26989930376551e-06
-1.2815213086285e-05
2.52113765278079e-06
-2.85914055865063e-06
-2.16747164096291e-05
-2.0321329028465e-05
-1.2054892902127e-05
-2.2404483423788e-05
-2.24118558949581e-05
-2.87753916987802e-05
-3.53996401214486e-06
-2.55003858917481e-05
-1.69653727643631e-05
-5.06805421045012e-06
-1.92248394598353e-05
3.45216560883685e-06
-1.40155402394414e-05
-3.36320656958382e-05
-2.40824980362418e-05
-8.849743351399e-06
-2.87123292981057e-05
-1.06259624606776e-05
-2.42591405393962e-05
-1.79015755468942e-05
-2.70124798413717e-05
-1.04675086491201e-05
-1.51246393546107e-05
-1.71704204833309e-05
-1.17379581106117e-05
-1.35762795009624e-05
-1.86185345118824e-05
-2.41955892384504e-05
-1.82744124877388e-05
-1.84415657473295e-05
-1.69894885626751e-05
-2.77567713121202e-05
-2.04542762321206e-06
-1.25756102808145e-05
-3.65810368603403e-05
-2.53606913156557e-05
-1.27032699787182e-05
-1.18531227693874e-05
-1.08293238427607e-05
-2.53801294877463e-05
-1.43864988813127e-05
4.93817712057717e-06
-1.4059499020322e-05
-6.05085034299042e-06
1.12118046489383e-06
-1.62598013986937e-05
-2.03302394718505e-05
-7.32386885480926e-06
6.76686428479796e-06
-3.87366733937935e-06
-1.76729592378164e-05
-1.60553400556614e-05
-1.66642448917256e-05
-2.0902020680274e-05
-1.63296225747981e-05
-8.93532236292721e-06
-5.19260582582403e-06
4.96499846317607e-06
-1.44524835392984e-05
-2.09125217360051e-05
-1.36704445606252e-05
-2.50519552537365e-05
-3.62313800644574e-05
-2.20667162389876e-05
-3.08486811252282e-05
-2.0693663875365e-05
-1.55395759569792e-05
-1.37375528685665e-05
-7.69652066425312e-06
-1.51200814175399e-05
-1.71446605917406e-05
-1.47203454268203e-05
-1.5764423168123e-05
-1.52350004698908e-05
-4.55651876811959e-06
-2.25381484302626e-05
-4.80356555928478e-06
-1.83507623399649e-05
-1.33154884581245e-05
-1.44721498539848e-05
-1.79067254254918e-05
-1.01524167861638e-05
-1.77461312029321e-05
-1.2892541186497e-05
-1.44804597022454e-05
-2.10860923090774e-05
-9.27420483558236e-06
-1.54208462526626e-05
-2.26299267562313e-05
-2.73032119989579e-05
-3.10502714620287e-06
-2.32822659920212e-05
-2.41706411498119e-05
-2.62052483129193e-05
-5.3825773292435e-06
-5.12977631679908e-06
-1.36199952778921e-05
-4.62555617584211e-06
-9.42350413847191e-06
-2.77256668533299e-05
-4.04215623656574e-05
-2.46555982443813e-06
-1.38608850058121e-05
-3.31730179956812e-05
-2.44916463231767e-05
-1.7474298718728e-05
-2.29432753426541e-05
-1.50434217096112e-05
-1.17595144922647e-05
-1.54997122546141e-05
-7.27587687338021e-06
-1.94202026678877e-05
-1.87398915833688e-05
-2.56343863692599e-05
-2.21641377229045e-05
-4.66873007772298e-06
-1.6288279696108e-05
-1.34540709430231e-05
-2.09958065376187e-05
-2.40734789896704e-05
-1.34048260605248e-05
-3.41152527083704e-05
-2.15141513587432e-05
-1.49673314439331e-05
-2.32188305463413e-05
-1.31289013468204e-05
-1.19715742263697e-05
-5.41284079654384e-06
-8.29100808480132e-06
-1.63651959677539e-05
-1.19754645756806e-05
-1.83974895369718e-05
-4.54426300027393e-06
-1.64290717129762e-05
-4.38693079940843e-06
-2.47128384868815e-05
-1.97725056848058e-05
-1.37127841351728e-05
-1.78774436495628e-05
-2.64157885228602e-05
-1.31921632286364e-05
-1.28319645987647e-05
-7.67305606412534e-06
-1.73925088565614e-05
1.58957794195226e-05
-8.99415399237321e-06
-1.30165845103515e-05
-1.85851250473925e-06
-1.61640226538115e-05
-8.06261643605939e-06
-1.5737227056085e-05
-5.36568846114719e-06
-2.21319360190824e-05
-2.56043331193537e-05
-1.96261855791343e-05
-1.69133199360848e-05
-1.5477637841634e-05
-1.94135493894663e-05
-3.75265804581811e-05
-2.31455815359854e-05
-1.60115590957348e-05
-1.50896111294117e-05
-3.82951178625155e-05
-1.74660082591667e-05
-6.94810162284737e-06
-7.66252535771829e-06
-1.51515881006389e-05
-3.7933122598752e-05
-2.04381929098292e-05
-2.81542154152748e-05
-1.29260050240983e-05
-3.20353620018267e-05
-1.55443511280524e-05
-1.5646362930026e-05
-3.00274543421611e-05
-1.42031260509717e-05
-1.37399083899975e-05
-3.42775268668479e-05
-1.79021509634893e-05
-1.92874655567204e-05
-1.71368034593242e-05
-7.94913341045562e-06
-2.8935134876026e-05
-2.79094008329762e-05
-1.42321122243902e-05
-4.228686408905e-06
-1.33961506246899e-05
-6.48448330571103e-06
-2.88016003424448e-05
-1.53550659126425e-05
1.22498621894445e-05
-1.61958811762635e-05
-1.42074536137582e-05
-3.36793409373792e-06
-1.35778238461631e-05
-2.44951484088783e-06
-1.45184844366398e-05
-2.08210460541152e-05
-2.66203601240555e-05
-1.44142404629708e-05
-2.12512508825059e-05
-1.36092078880214e-05
-3.72843028435496e-06
6.23121126846987e-06
-2.11515015508429e-05
6.25711454118632e-06
-2.21642873520121e-05
-1.67223098949453e-05
-3.31033234862e-05
6.21230033382587e-08
-7.48868023131428e-06
-2.23044935242753e-05
-1.69922637201235e-05
-2.17016219138758e-05
-2.56947447478549e-05
-9.21291406378635e-06
-1.91183527977531e-05
-6.63727351654212e-06
-1.82857076494499e-05
-3.24242835026369e-05
-2.37887857433255e-05
-1.45148166035963e-05
-7.25757846159451e-06
-3.31608300462237e-05
-1.50947134455505e-06
-1.63109372539153e-05
-2.00942295056863e-05
-2.61396702373833e-05
-2.69837322740657e-05
-1.51227671593816e-05
-9.9298461376935e-06
-3.05394241260708e-05
-2.77326540858156e-05
-4.44680874899731e-06
-2.25522059931495e-05
-2.39188797209061e-05
-1.50508470437795e-05
-2.14976062714635e-05
-1.0626693065314e-05
-8.67307311397223e-06
-3.04352459404553e-05
-1.68305931652181e-05
-3.14001584097532e-05
-1.77404533451103e-05
-2.61339961270222e-05
-3.54057186255581e-05
-9.41688207648904e-06
-3.26543517746737e-05
-2.00944069430092e-05
-1.60385581980711e-05
-2.31948124860592e-05
-1.22950837707715e-05
-3.10244967552812e-05
-2.81435686257314e-05
-1.98043583497858e-05
-2.64034963830145e-05
-3.71773153765383e-05
-1.97204838971466e-05
-3.0019163264361e-05
-6.35262609779666e-06
-1.88516004552255e-05
-1.51692778493026e-05
-1.63246910842445e-05
-2.44612729234689e-05
-3.09937890462149e-06
-6.21934916880818e-06
-1.46410740291564e-05
-1.06954864860786e-05
-2.86234545382297e-06
-2.36062813587953e-05
8.21276960604826e-06
-1.14606998798067e-05
-1.51227075948345e-05
-2.07667580103621e-05
-1.30071665752481e-05
-8.46407935469413e-06
-3.78425989772368e-05
-3.12192489420432e-06
6.38472990242643e-07
-1.04731653297621e-05
-1.26744971664767e-05
-6.94375364907891e-06
-2.53441272921525e-05
-1.64950293173441e-05
-1.79757410623503e-05
-1.87175264080516e-05
-1.32153759105643e-06
-5.64519710682576e-06
-1.88375226450366e-05
-9.10431808228137e-06
-7.46013875900841e-06
9.67175743642647e-06
-1.51103745909536e-05
-6.04206438125347e-06
-2.2334594612368e-05
-4.33269938368991e-06
-2.31153679820714e-05
-8.35784354840265e-06
8.82100953064451e-07
-1.35894593788521e-05
-8.98928192519658e-06
-5.56889210919064e-06
-4.00822104122863e-06
-8.78137300584278e-06
-4.5721731755481e-06
-1.59946912040961e-05
-9.05397357326704e-06
-1.76335670103747e-05
-1.72733585858078e-05
-2.26632941148433e-05
-2.63945371730088e-05
-8.42932664747929e-06
-1.98011755009623e-05
-2.5609453662625e-05
-1.86288368307108e-05
-1.22909919198522e-05
-6.92306925178003e-06
-2.63450170096959e-05
-1.51914900332948e-05
-2.19488657515252e-05
-1.31730446132183e-05
-5.10054144090941e-05
-1.05113815572263e-05
-1.71387607755543e-05
-8.20626819451802e-06
-2.41830352818019e-05
-7.75294030197733e-06
-2.08810616752458e-05
-2.59845697118459e-05
-2.88995684293835e-05
-3.00897215727717e-05
-2.80677077338967e-05
-3.49232788994055e-05
-2.43417839734614e-05
-2.21234020727556e-05
-2.46966562570531e-05
-1.17632580946406e-05
-1.68020029657745e-05
-6.9116303811988e-06
-4.27361661542534e-05
-3.07836926497381e-05
-1.24030934921072e-05
-1.20309621048421e-05
-1.97923876021345e-05
-2.98396209417841e-05
-2.21630985576634e-06
-3.18355310648863e-06
-1.22205210835973e-05
-1.52848983590867e-05
-6.45473812466802e-06
-2.7178861911346e-05
-1.45885427260821e-05
-4.0105771828913e-06
-1.9511015043887e-05
-7.93799374221311e-06
-1.82927938802839e-05
-7.9764032310263e-06
-3.53218914401469e-06
-1.4800511223293e-05
9.33113839214438e-06
-9.31780156226839e-06
-5.93351380609752e-06
-6.61901670381531e-06
-8.013001472347e-06
-1.21715264316011e-05
-6.5345753503117e-06
-2.2473643222712e-05
-7.1731379464304e-06
-1.02461501990651e-05
-2.19291684405301e-05
-2.2000928335363e-06
-9.12508631021639e-06
-1.43839831330895e-05
-1.96184021247497e-05
-9.52195549609177e-06
-1.37295022193309e-05
-1.39298747893169e-05
-2.2764894564538e-05
-1.77606547903598e-05
-1.51403398625461e-05
-1.50535382649018e-05
-3.09325014913736e-06
-1.47199177550695e-05
7.74438347394803e-06
-2.0269739073769e-05
-1.85523991824044e-05
-2.52591358761174e-05
-9.74285732266381e-06
-3.51434053270203e-06
-1.26541780899643e-05
-7.88931569522503e-06
-2.41250539403072e-05
-1.94636168430341e-05
-2.055381214207e-05
-1.23646693450142e-06
-2.2793966405327e-05
-9.47165966828014e-06
-1.85858576124929e-05
-2.77276314463955e-05
-9.29171346170601e-06
-5.49883857898919e-06
-3.39146552356862e-05
-2.55270262002152e-05
-2.99522995842921e-05
-2.06091023623949e-05
-1.25571292980605e-05
-2.48384395029999e-05
-1.79520371459871e-05
-1.14685354220707e-05
-1.50837653497066e-05
-2.39917140620319e-05
-2.43312502389859e-05
-2.62931228304744e-05
-3.40611758710376e-05
-1.55008634352602e-05
3.80614679279642e-06
-2.91631437790839e-05
-1.15663692859663e-05
-1.03965237925922e-05
-3.69502297327524e-05
-2.00145795989328e-05
-1.09720030490677e-05
-1.72340479170768e-05
-3.3187951951393e-05
-1.74223014049696e-05
-2.83609151676294e-05
-8.13870858357991e-06
-2.07727806259999e-05
-2.05483220956766e-05
-2.48845553009474e-05
-1.18603034140763e-05
-4.24974085303564e-06
-1.89367567026066e-05
-1.51861351486461e-05
-1.67334027889117e-05
-3.17816759054017e-05
-1.69875512870461e-05
-2.26297192980769e-05
6.08260201909502e-06
-1.96845424607229e-05
-4.07519053976204e-06
-8.01679972456791e-06
1.19373057481664e-05
-2.27313634900859e-06
-1.21323630310082e-05
-1.25309405779669e-05
6.8621028248701e-06
-2.23031659358424e-05
-2.16219150744683e-05
6.15417657092648e-06
-1.59869168158914e-05
-1.58026300388634e-05
7.28538077610825e-06
-1.92805863455398e-05
-1.92698131507128e-05
-1.67925046561326e-05
-9.01973483478355e-06
-1.67555094771388e-05
-2.98165783644689e-05
-3.36151313792914e-05
-8.44194702876718e-06
-1.88820802041344e-05
-1.83593103161672e-05
-2.67571851181895e-05
-3.01174160073233e-05
-1.12231027993314e-05
-2.73695280116039e-05
-2.92754127995547e-05
-1.29484360647357e-05
-4.98544991989068e-06
-1.64370422935239e-05
-2.71543433518595e-05
-1.87626841327272e-05
-1.16386857917728e-05
-7.85782469161832e-06
-3.78352950821528e-05
-2.08489492330469e-05
-3.01587106420423e-05
-6.29279252381139e-06
-1.99681156385289e-05
-2.36167389562474e-05
-1.32458120250012e-05
-3.69744850744274e-05
-2.30486829418393e-05
6.32990661172691e-06
-1.52795747033695e-05
-2.6512571027244e-05
-2.15119839166703e-05
-2.61424343124044e-05
-2.97444366012803e-05
-1.04738504913142e-05
-1.79817823866857e-05
-3.53489111250224e-05
-1.85782373195865e-05
-2.13507832356819e-05
-1.29368178098007e-05
-2.26788822231226e-05
-1.77329877512937e-05
-2.47741134638892e-05
-1.6074054314269e-05
-2.35452305798021e-05
-6.58218434801599e-06
-1.25922833033459e-05
-1.25307966964265e-05
-1.16863097061328e-05
-3.79950152468097e-05
-1.31859086653222e-05
-1.46493281160605e-05
-9.5645499663537e-06
-1.58900574627301e-05
8.0433199277652e-06
-1.13275773713816e-05
-1.21349522728992e-05
-2.16555833182301e-05
-1.95281727495366e-05
-2.54502408344374e-05
-2.18502677067972e-05
-3.82857873939379e-06
-2.70577743141897e-05
-1.72656464645886e-05
-6.2944990811909e-06
-3.19307013253063e-06
-1.4310642394022e-05
-1.62574967016255e-05
-2.62890553730056e-05
-5.18140390552642e-06
-1.15656305445134e-05
-1.90607040307472e-05
-4.05282985315936e-06
5.90006699540785e-06
-1.68040953715224e-05
-6.1321019339315e-07
-2.17087298268631e-05
-1.40595485603571e-05
-1.78031081662164e-05
-1.40587035429082e-05
-8.99040666589261e-06
-1.27370213217559e-05
8.26284644217476e-08
-3.87743887746854e-06
-1.1181057458276e-05
-2.18573193139965e-05
-1.62045839283292e-05
-1.32753099451726e-05
-1.96587093758385e-05
-6.65486312634715e-06
-1.25662463631678e-05
-1.37205379382278e-05
-1.31647949739755e-05
1.12352517205701e-06
-1.34104088512348e-05
-2.36584007571688e-05
-7.91246667984559e-06
-1.70655611018131e-05
-9.56332903287094e-06
-1.97192392359999e-05
-1.22751174261066e-05
-1.17543092491513e-05
-1.8326194885747e-05
-2.0595955742047e-05
-8.46438057473911e-06
-2.01999395339364e-05
-2.05183952468079e-05
-2.4881226033036e-05
-1.61763151661259e-05
6.96971531332703e-07
-3.40289570019726e-05
-2.93693646953848e-05
-1.87400101084043e-05
-1.96022916987562e-05
-1.00410113861375e-05
-5.01591048448491e-06
-1.72585549449386e-05
-2.03332681385911e-05
-1.80970151403057e-05
-2.17657086413331e-05
-1.94145196518376e-05
-1.73950235919555e-05
-2.10536111495513e-05
-8.47033645693233e-06
-8.01669555387455e-06
-1.36082928642286e-05
-3.28679767628964e-05
-1.61422260268324e-06
-2.1247390056476e-05
-1.52245402943653e-05
-2.34658601369819e-05
2.31927521856936e-06
-1.20529828935339e-05
-5.10636202382762e-06
-1.31224725684285e-05
-3.34001622310899e-06
-1.71539920692021e-06
-1.42718576818392e-05
-1.52893325999425e-05
-2.15479460602905e-05
-1.5635608900557e-05
-2.44374645146236e-05
-2.13790607378275e-05
-1.67106109165665e-05
-1.60768348606151e-05
-6.21905360310583e-06
-2.24294432056476e-05
-1.13097398159093e-05
-1.33105342451429e-05
-1.88053900296134e-05
1.54081615205269e-06
-8.41083007677463e-06
-8.32197479197703e-06
-1.27226258855129e-05
-1.88525618832732e-05
-1.52093983168518e-05
-1.82905639284177e-05
7.03021437513855e-06
-2.10025021948368e-05
-2.80745095251961e-05
-2.17621377285014e-05
-8.74444751688526e-06
-2.07837064064585e-05
-8.36905827497739e-06
-1.00757408131334e-05
-2.15588118870259e-05
-2.48514793556065e-05
-6.44607397842641e-06
-7.25227228197718e-06
-3.52733197651722e-05
-1.6740090752135e-05
-1.82486925815286e-05
-2.69256162189819e-05
-9.18877005017721e-06
-2.78032423804446e-05
-2.5124729773166e-05
-8.00924527123064e-06
-1.84053775292634e-05
-1.78183429577044e-05
-1.54370960243289e-05
-5.01156109896029e-06
-2.17440808929198e-05
-1.33275305061297e-05
-2.42675840185604e-06
-2.46294175377185e-05
-2.58603666070364e-05
-1.8493541971507e-05
-1.99715062685485e-05
-2.64573645787439e-05
-2.42397866825625e-05
-1.55763716908195e-05
-2.7584944941101e-05
-1.2528980065367e-05
-1.5617183254007e-05
-2.56999798244812e-05
-2.12719948107027e-06
-6.73719526868266e-06
-1.6287160634691e-05
-1.44504689476797e-05
-7.04653425164818e-06
-2.45561795756991e-05
-1.52296550082615e-05
-2.2371607375025e-05
-1.63089575941563e-05
-1.86097855133724e-05
-1.81966948559353e-05
-1.74967550524959e-05
-6.49432118409594e-06
-2.94933331260624e-05
-1.79657218535955e-06
-3.83719928437488e-05
-1.15319719867819e-05
-5.00498778338797e-06
-2.80157531665791e-05
-2.88611243938252e-05
-3.41089213748346e-05
-1.34985135104513e-05
-2.17697638336245e-05
-1.76081850655649e-05
-1.58563814048934e-05
-1.38102019444835e-05
-2.14356041577351e-05
4.06451240266786e-06
-8.50784483067028e-06
-4.73328523861778e-07
-3.54587655440829e-06
-1.41973547767664e-05
-2.70940995695239e-05
-1.03696913142332e-05
-9.75452605522266e-06
-2.02816675360557e-05
-7.04258960626241e-06
-1.10135454199427e-05
-7.4106026970437e-06
-6.86485542811063e-06
-1.11806652701361e-05
-2.28754858670414e-05
-9.67882122357552e-06
-1.58806071222716e-07
3.77756043468455e-06
-7.38275542834623e-06
-5.88301873882171e-06
-1.97882218559527e-05
-1.11110783591891e-05
-8.60989335297856e-06
-4.09448224457034e-06
1.05392044660703e-05
-7.06772212262509e-06
-1.2678173144866e-05
-4.56658331108298e-06
-1.26317301408319e-05
-9.8601246795659e-06
-1.69616786055131e-05
-1.22692885896272e-05
-3.75073348292979e-06
-1.17689639744837e-05
-1.20136147782786e-05
-1.7687088663302e-05
-2.95459360447948e-05
-1.7596042652597e-05
-1.96342861224946e-05
-2.62900057925646e-05
-2.29637450189984e-06
-3.45778819811013e-05
-1.59755472370744e-05
-2.25658802708568e-05
-7.51101632647986e-06
-2.28059756484232e-05
-1.43759221325704e-05
-2.13312271921137e-05
-2.49697467870503e-05
-2.77829487709139e-05
-2.83358379606854e-05
-3.15807498484384e-05
-3.23036184924057e-05
3.72737891377389e-07
-2.96574023022377e-05
-2.77518245408833e-05
-3.49336963060905e-05
-2.01391627812398e-05
-1.85757113341391e-05
-3.30839354639388e-05
-1.45869804001053e-05
-1.11450689816714e-05
-3.67461065371317e-05
-6.22739286294398e-06
-2.24802567756037e-05
-3.66555504982882e-05
-1.69069136525027e-05
-2.35437120846538e-05
-1.3104464478893e-05
-4.83050483561053e-06
-1.62326765088759e-05
-1.41413622551081e-05
-2.74877200177998e-05
8.57875061249737e-07
-2.27260149137262e-05
-1.93585350710343e-07
-1.24619154590499e-05
-1.62695306128272e-05
-9.37968742143884e-06
-1.61750620665832e-05
-3.2429161088481e-06
2.69607364966687e-07
-4.36196207755043e-06
9.22122732577816e-07
-1.17301425713678e-05
-1.92479152022331e-05
-3.05375779344354e-07
-1.07319317292734e-05
-4.29081493871761e-06
-1.03667256972337e-05
-5.43087790695311e-06
-2.52231112697564e-05
-2.01866368963511e-05
-1.48125671241015e-05
-1.92405980361748e-05
-2.19665954741572e-05
-1.27162296537215e-05
-1.46450782159786e-05
-1.85792031839278e-05
-1.67351511918144e-05
-1.00531371134173e-05
-1.76782486520248e-05
-2.04917437734091e-05
-2.67276582149478e-05
-1.77664154265546e-05
-2.06268270767147e-05
-2.15187078084828e-05
-7.25941762977987e-06
-1.09033147223229e-05
-5.15013921382298e-06
-1.76349594321895e-05
-1.33456100455146e-05
-1.35654784085335e-06
-2.04121831657051e-05
-2.78247458694041e-06
-1.94294121692546e-05
-2.78203637468207e-05
-3.3128824868163e-05
-2.54790467827178e-05
-2.44831662793345e-05
-4.02803497379381e-05
-2.01668086647031e-05
-9.07601450256992e-06
-2.63734159165963e-05
-2.50329928948296e-05
-1.46115792582471e-05
-1.27504827989462e-05
1.05054312773621e-06
-1.53120182131995e-05
-1.45378384867835e-05
-4.47996591711438e-06
-7.70791384466236e-06
-2.10720172592815e-05
-8.97186510991301e-06
-3.25781887684291e-06
-1.82027275410448e-05
-8.8608977349675e-06
-1.98862009719733e-05
-3.08648218560239e-05
-5.11311483422077e-06
-2.64678041130022e-05
-4.27105649670406e-07
-2.03975454402445e-05
-1.38886590792081e-05
-2.36044512007568e-05
-1.70156356640316e-05
-2.03680736947564e-05
-8.17439482658794e-06
-1.8248490475037e-05
-1.10525141686747e-05
-1.61768540690095e-05
-2.72155823338915e-06
-1.22519921554505e-05
-8.5696510575381e-07
-1.54392885849246e-09
-1.15690800738838e-05
-2.13129069946348e-05
-1.12871584397705e-05
-1.78246556815805e-05
-2.28390585164629e-05
-1.8192475292222e-05
-1.93966006940036e-05
5.14002063628018e-06
-3.76703181516662e-06
-2.81582648252747e-06
-2.20076805294895e-05
3.64369334867408e-06
-8.63380474577295e-06
5.44439077022803e-06
7.30019881151069e-07
-1.11574369563006e-05
-6.8569390067158e-06
-1.27341832119686e-05
-6.28930803839694e-06
-1.40021467069378e-05
-5.48714645493869e-06
-1.23326364797442e-05
-3.91669361275638e-05
-2.47388920023757e-06
-1.72728324694357e-05
-1.17487536617337e-05
-1.43988721320096e-05
-1.7770084780477e-05
-1.01834511749231e-06
-5.43974455567961e-06
-3.39234501151017e-05
-2.52635131963065e-05
-3.88153882212434e-06
-1.38864257692662e-05
1.19843956845804e-05
-2.01751895545391e-05
-1.44190418863558e-05
-1.17978097216822e-05
-2.52498852365793e-05
-1.22484232139839e-05
-1.16044020982723e-05
-1.35165176726806e-05
-1.88288673006405e-05
-2.38315855125775e-05
-1.80133341166719e-05
-2.91835320571083e-05
-2.46479824924486e-05
-1.9981000379572e-05
-2.56230701314555e-05
-1.91568134464729e-05
-8.1405433705068e-06
-2.20003152106925e-05
-1.23264581583118e-05
-5.82767340621396e-06
-8.54810825810203e-06
-2.18624492553461e-05
-2.72545499758302e-05
-2.28403391649773e-05
-2.53700560164589e-05
-2.4632348104069e-05
-2.38273916205056e-06
-2.3698575847704e-05
-2.12112775901566e-05
-1.53734894385346e-05
-2.27795373665034e-05
-2.01047003162413e-05
-2.32358156538396e-05
-3.93378623784725e-05
-2.34092214677357e-05
-2.15270717383908e-05
-3.91474706092039e-05
-1.42167483253397e-05
3.47590212990534e-06
-1.46031038173283e-06
-1.88723329570037e-05
-2.8792456744265e-05
-7.93360841128107e-06
-1.49556984426076e-05
-3.71015468625477e-05
-2.76069973470726e-05
-1.62210513719177e-06
-2.13145184277235e-05
-8.41260087529163e-06
-1.18796827934894e-05
-2.33208694477213e-05
-8.83186217437602e-06
-2.83498831937374e-06
6.89531277908472e-06
-1.68591378408299e-05
-1.91624114378056e-05
-1.82811980562077e-05
-1.04296224138211e-05
-7.22292784579814e-06
-2.00080281785172e-05
-1.5047173723263e-05
-7.69223229568537e-06
-1.12035645263561e-05
-1.9674005863102e-05
-1.48365834906141e-05
-1.5882291615717e-05
-8.17924341378721e-06
-1.33119848699104e-05
-1.85920420050127e-05
-1.66927405522016e-05
-3.57347829453597e-05
-1.775081543346e-05
-1.07125319631646e-05
-1.89911367723646e-05
-1.27232112151549e-05
-8.12866045892337e-06
-1.77205160394089e-05
-3.26956335550126e-06
-2.90078725210087e-05
-6.49663714141363e-06
-1.44428591651774e-05
-2.23390215461529e-05
-4.73413388419004e-06
-2.52541506948233e-05
-3.61114045006059e-06
-1.4424151283033e-05
-2.55377731427003e-05
-1.81411694468769e-05
-7.61927871344714e-06
-1.96404071659866e-05
-1.28042553140259e-05
-4.32632520385934e-05
-3.80148674106788e-05
-9.98399550249458e-06
-9.38910691134367e-06
-1.8031884327638e-05
-2.20178355804511e-05
-2.59291495971117e-05
-3.373754365464e-05
-1.97161140053105e-05
-2.31499551286328e-05
-6.93340422161808e-06
-1.75900358232994e-05
-1.54055823361256e-05
-2.0885801783966e-05
-5.96302536577936e-06
-2.69605822122891e-05
-3.18655517614719e-06
-2.67657442557438e-05
-2.53648055087211e-05
-1.07579306071159e-05
-2.08035716873128e-05
-1.74090609241099e-05
-2.33293271168327e-05
-2.45525690516762e-05
-3.48436456121715e-05
-2.45075900890726e-05
-1.34758400145138e-05
-2.8994380444353e-05
-2.76171766071385e-05
-1.39250548919853e-05
-1.56541846105803e-06
-1.39833640252918e-05
-1.80522812406556e-05
-1.07432419015557e-05
-3.34442190509765e-05
-7.48908661779661e-06
-1.48827266216384e-05
-8.52920835275088e-06
-2.03497840914576e-05
-3.51145372687997e-05
-9.31976841645751e-06
-1.37026751673287e-05
-1.43480136417755e-05
-5.93434970706651e-06
-2.55931011100948e-05
-2.33629245425908e-05
1.74116423505776e-06
-6.33575302547007e-06
-1.43075375238953e-05
-1.92617396523523e-05
6.67918876948448e-06
-3.92013397682854e-05
-1.35939393238908e-05
-1.00140886478739e-05
-1.8838412494143e-06
-8.64295652750364e-06
-2.82295786044483e-05
-3.00675167616977e-05
-1.6187544802749e-05
-6.52884797180174e-06
-1.07216132508043e-06
-2.60501482485477e-05
-2.36473623059317e-05
-1.11371441775972e-05
-3.22985746942658e-05
-1.75019182160538e-05
-2.13232867789913e-05
-1.2375382048221e-05
-2.71009472625851e-05
-2.89773098032031e-06
-2.36687310522453e-05
-2.48110413321328e-06
-1.30762738057668e-05
-2.05400533391896e-05
-2.48755440354362e-05
-1.03845220564093e-05
-2.19627446934406e-05
-1.16199057792482e-05
-2.15839618750908e-05
-1.3260143153001e-05
-1.6428924453339e-05
-1.70070900205536e-05
-3.25045090498236e-05
-2.68269517219285e-05
-2.50431202838443e-05
-2.43517978416382e-05
-2.81810570425472e-05
-3.57795292098807e-05
-1.8476800968736e-05
-5.11500777620795e-05
-3.33135639652751e-05
-2.66466851899035e-05
-2.18216804961752e-05
-2.64345959128328e-05
-1.86441116689154e-05
-1.22335593994697e-05
-6.435555987574e-06
-2.20599239199055e-05
-3.25678247313798e-05
-5.72100435714215e-06
-3.94985475272805e-05
-7.88739822582903e-06
-2.15866689605225e-05
-2.5946355121356e-05
-1.31210726430029e-05
-2.60467839151176e-05
-1.75543822819715e-05
-3.68283610324785e-05
-2.55015090558647e-05
-2.72447859940792e-05
-1.74662827337589e-05
3.0159937337559e-06
-1.44653515785564e-05
-7.70103471783947e-06
-2.64835799503354e-05
-5.12094204380963e-07
-1.0321007898032e-05
-1.44006268000385e-05
-5.60418281194215e-06
-2.4683543975974e-05
-2.42144455549039e-05
-1.05529693618987e-05
-2.33491750660013e-05
-9.41174972761119e-06
-1.38211144373e-05
-7.99400305224447e-06
-2.57556629550903e-05
1.65697885597235e-06
-2.39363568889862e-07
-1.73615455373964e-05
-8.504747927265e-06
-1.06153221659479e-05
-1.33431090204309e-05
-7.88222713502978e-06
-4.35009520209524e-05
-2.4747253990153e-05
-1.48710045841431e-05
-1.21131789771983e-05
-1.25272216018487e-05
-8.81648370378333e-06
-5.74766073296874e-06
-2.11363591405634e-05
-5.01569780812418e-06
-1.51315280355397e-05
-1.20236080912449e-05
-1.71623582548895e-05
-1.49134072422451e-05
-6.98883872895111e-06
-2.48989566015659e-05
-2.37503082284208e-05
-3.40797879860862e-05
-1.35974232368988e-05
-2.12683197189736e-05
-2.55179064202982e-05
-2.44506666043505e-05
-1.4789491772789e-05
-3.33346004955255e-06
-1.15896380398221e-05
-1.11806996636851e-05
-3.26366261131291e-05
-2.65244591211965e-05
-1.47122272552733e-06
-1.76144097042649e-05
-1.13314613123444e-05
-3.76169586349619e-05
-2.11259734239663e-05
-1.72594312466926e-05
-1.05842458641881e-05
-1.99345096167488e-05
-1.4794832952736e-05
-1.90358627199438e-05
6.74561894629498e-06
-1.22656612323379e-05
-3.81446652151857e-05
-1.79491474468786e-05
-2.40573525642978e-05
-2.54742976267374e-05
-9.81056350152482e-06
-2.03090628468144e-05
1.22105466698304e-06
-5.54612731510361e-06
-1.89214592654505e-05
-7.56184417800475e-06
-2.74494169510256e-05
-1.53521979803631e-05
-1.06923251906669e-05
-1.59504649387523e-05
-1.86523849754918e-05
-5.10053376122007e-06
-1.4674472807182e-05
-1.17185937208128e-05
-9.91687192516598e-06
-3.59889785549691e-05
-1.56130452681464e-05
-1.46848204987311e-05
-2.61773790683136e-05
-2.83638169291172e-05
-6.37726460027385e-06
-3.00324578335331e-05
-2.03247096110785e-05
-1.14961411504435e-05
-1.09122582624619e-05
-1.16518487147158e-06
-1.63643854855858e-05
-1.54838102753523e-05
-1.57401784370206e-05
-1.66425791648865e-05
-1.7729781447129e-05
-5.15457166883179e-06
-1.51515972859911e-05
3.8177227145425e-06
-5.46489128908166e-06
-1.36430906120163e-05
-9.98377257322707e-06
-1.90076982408288e-05
-6.10224128276405e-06
-8.11395261667256e-06
-6.26321810565995e-06
-2.31052143025452e-05
-2.00418295216031e-05
-1.72366491829691e-05
-1.3205326607497e-05
-1.75925361069084e-05
-1.94511329564781e-05
-1.24539373229919e-05
-7.2638353584402e-06
-1.03939611319757e-05
-1.79943908557927e-05
-8.45185288813942e-06
-2.07033741529651e-05
-5.79716565068623e-06
-1.71074495933998e-05
-3.34748764587601e-05
-1.86447167529336e-05
-1.06507902179859e-05
-2.04901214281674e-05
-2.78903904283272e-05
-7.55098771018361e-06
-2.29115486397989e-05
-1.7608133047577e-05
-4.76670435466305e-06
-1.94596121727977e-05
-7.82999603677142e-06
-2.59807612942556e-05
-2.52550604993799e-05
-1.54984964159637e-05
-1.98520227663022e-05
-2.28344743000337e-05
-2.09313587841699e-05
-2.02210270218628e-05
-2.55983070606523e-05
-1.12514595660889e-05
-6.36347359005071e-06
-5.80562479924137e-06
-1.99301986837509e-05
-1.64796480475163e-05
-2.45251384660942e-05
-2.51952499132634e-05
-2.37772267224601e-05
-1.82623069794584e-05
-9.02696286120596e-06
-2.97070994433654e-05
-1.96072860729317e-05
-9.3761041712516e-06
-1.47995627087439e-05
-2.08233566317692e-05
-2.5787812918336e-05
-1.20042271214524e-05
-8.10393068174738e-06
-2.41075144593881e-05
1.00593520506276e-06
-6.17784992003535e-06
-1.54468808156106e-05
-2.74608098360397e-05
-2.93575857600198e-05
-6.9988246575145e-06
-2.27767167729986e-05
-2.93105396772753e-05
-8.77014825433078e-06
-3.13337509103988e-05
-2.12395504805051e-05
-8.5599165396611e-06
-9.87955092907203e-06
-1.23637156692021e-06
-8.37310456988751e-07
-1.07133355653594e-05
-2.84074946199864e-05
-1.06992096672211e-05
-2.09571200701647e-05
-2.57965746301905e-05
-1.39367829640758e-05
-1.9064993206118e-05
-1.5214524683706e-05
9.31402523439731e-06
-2.47869939305389e-05
-7.64366620143911e-06
-6.45674341201291e-06
-3.26032044231001e-05
-1.03963614450944e-05
-2.06015725196956e-05
-7.91978962646204e-06
-5.63869583704641e-06
-1.60583968950356e-05
-2.4075325757276e-05
-3.09429624142252e-05
-2.10848587402977e-06
-1.26605508038476e-05
-1.56410740796994e-05
-1.61931948628671e-05
-1.20754485932902e-05
-2.88966052477755e-05
-9.58006127843912e-06
-2.60498384128234e-05
-1.77816654172204e-05
-2.25253205653071e-05
-1.46840992898301e-05
-2.23132092468132e-05
-1.58539713814626e-05
-1.14325051164294e-05
-1.93547991848595e-05
-2.01035155455201e-05
-1.50511737777162e-05
-1.34585616586092e-05
-1.3899550420814e-05
-1.33267991565572e-05
-2.63093857449714e-05
-1.16530164298524e-05
-2.62679244144404e-05
-1.45478714902612e-05
-1.92491061562802e-05
-9.3102382333836e-06
-3.48702500931014e-05
-2.12384220781991e-05
-4.01514976328044e-05
-3.78174648878106e-05
-1.32124580345709e-05
-1.1765433795086e-05
-1.9226585198312e-05
-9.14083203220571e-06
-5.38850533811392e-06
-1.65772033502654e-05
-3.37628010004368e-05
-1.40245433830763e-05
-2.54252984445958e-05
-1.55690450205719e-05
-1.57421834565183e-05
6.35556598140438e-07
-8.26629810453719e-06
-2.89823285799984e-05
-6.90608818836592e-06
-1.8738172099896e-05
-1.16376352347699e-05
1.45523581735309e-06
-2.11917545284184e-05
-2.7707892432613e-05
-1.35918903402717e-05
-2.58966625674653e-05
-1.36968304888759e-05
-1.67973650014879e-05
-1.17435169805526e-05
-1.25720944499956e-05
-1.99054835018524e-05
-1.57815101839378e-05
-1.04315517727961e-05
-1.40843169525164e-06
-1.41599644137791e-05
-4.01444569953958e-06
-1.73114692588834e-05
-2.83515739269612e-05
-2.74175866544667e-05
-2.05275340104478e-05
-5.87094720080401e-06
-1.33124289554842e-05
-1.41136593230252e-05
-2.87177141199228e-05
-1.06981322867006e-05
1.4322558064095e-05
-1.42481225292793e-05
-1.42296868188846e-05
-3.40778164921293e-05
-3.98640602808621e-06
-6.89848650104302e-06
-9.16671259503232e-06
-1.72265605703219e-05
-9.06642829050581e-06
-1.06644312179948e-05
-8.92181700795127e-06
-1.82457338402006e-05
-1.34382618466681e-05
-7.44425859886279e-06
-4.47027513759123e-06
-2.2951522664957e-05
-1.3569372732421e-05
-1.01562045172984e-05
-3.59772979237997e-05
-2.33654312175427e-05
-8.14572624279708e-06
-8.97924964577506e-06
-2.06599472708859e-05
-2.60767776337893e-06
-1.70597209017236e-05
-3.10504083207866e-05
-1.74611950421232e-05
-2.58070541430194e-05
-2.84165472554728e-05
-3.1744188816458e-05
-1.9156974633489e-05
-2.94863392560745e-05
-1.77266079160303e-05
-1.91101341200122e-05
-1.47802247826108e-06
-1.67080822969425e-05
-8.2107945673308e-06
-2.72701553005945e-05
-8.43695657085929e-06
-2.97864504776022e-05
-1.88004462733565e-05
-1.38031540439698e-05
-9.38603424977441e-06
-1.82975935232604e-05
-1.4499921098217e-05
-3.29000244226853e-07
-9.05776937328074e-07
-1.99264908722111e-05
-1.82004307644447e-05
-2.4548005815156e-05
-1.76141029610171e-05
-1.66587467304452e-05
-1.72514561925475e-05
-2.79269390351239e-06
-9.20756289547379e-07
-7.17758534897332e-06
-1.88201920515676e-05
-1.56185822283866e-05
-1.38272716564359e-05
-1.36292793859748e-05
-2.36171885510479e-05
-1.59109401689574e-05
-1.43892747530049e-05
-4.80969765819165e-06
-2.5907669063533e-05
-1.64938747914154e-05
-3.47656674790217e-05
1.75166151628064e-07
3.42177081536778e-06
-1.67257361711231e-05
-1.14066052430106e-06
-1.62789267462387e-05
-7.69008808956223e-06
3.48056945101869e-06
-2.8697504297261e-05
-1.12034591989301e-05
-1.82132411348241e-05
-9.32385119860025e-06
1.1736259851146e-05
-2.08093508663331e-05
3.70278235214833e-06
-1.74090924227284e-05
-2.79873291376678e-05
-2.67369805219336e-05
-7.42524987952086e-06
-2.00409880380748e-05
-9.30200830254127e-06
-8.35211953592457e-06
-2.65790951233189e-05
-1.00647314195421e-05
-1.19534238379476e-05
-2.23613989752063e-05
-6.86140467159043e-07
-5.61765903978465e-06
-2.65912185346805e-05
-6.65524334077067e-06
-3.21587416166028e-06
-3.72855515504794e-05
-2.20190428039997e-05
-2.59476581233551e-05
-2.10975863765181e-05
-9.62259261873405e-06
-1.63521232771476e-05
-7.57858859604746e-06
-1.86952811055405e-05
-2.83883995151294e-05
-3.14885499193274e-05
-1.36050907442948e-05
-3.65887055580845e-06
-1.77693890589318e-05
-2.49151934190985e-05
-5.79746889454317e-06
-2.75603005972565e-05
-1.8947568862085e-05
-5.3763723502604e-06
-1.29961302623423e-05
-8.62878486207841e-06
-6.1581538652131e-06
-9.96054104683392e-06
-8.47715788253244e-06
-1.17330648538201e-05
-1.48470770032831e-05
-7.95682613485752e-06
-3.64931386891446e-05
-1.90273149974546e-05
-2.31426085594506e-05
-1.12591678496632e-05
-1.92520612201577e-05
-1.9663259882445e-05
-2.27511165659068e-05
-9.07343953587109e-06
-8.75297950469083e-06
-1.8839839248264e-05
-2.0419927709988e-05
-2.11820263851047e-05
-2.252543733483e-05
-1.54607963201276e-05
-4.57331780084157e-06
2.545578793211e-06
-8.09536013702626e-06
-2.01350943206235e-05
-1.50113922157122e-05
-2.73790402136423e-05
-3.68056113121715e-06
-3.59963037445886e-06
-9.71751859012401e-07
-1.63317293960456e-05
-1.65388672951974e-06
-2.42403229771008e-06
-1.64878065442823e-05
-3.62197561456472e-06
-2.42777345963462e-05
-2.21970717083451e-05
-1.01530832144156e-05
-3.35251786726798e-05
-1.21000041619679e-05
1.41758946568458e-06
-3.68594235817142e-06
-7.47344053135187e-06
-2.43742727037979e-05
-8.50472358962723e-06
-1.27359700392157e-05
-1.53447080727158e-05
-1.07522034612955e-05
-2.92298065122881e-05
-2.01430002620944e-05
-1.6562892053141e-05
-1.91159984049568e-05
8.41082336642268e-06
-1.1841397971707e-05
-5.859440827082e-06
-3.07350365511134e-05
-1.13277276395606e-05
