# Supplementary material for: Research on computational propagation and identification of mine microseismic signals based on deep learning
Source: PLoS One. 2025 Oct 22;20(10):e0334641. doi: 10.1371/journal.pone.0334641 (PMC12543183; doi:10.1371/journal.pone.0334641)
Supplement: S10 Data — (ZIP) [file pone.0334641.s010.zip › 000101100001632.xlsx_0.txt_24.txt.txt]

3.03341535686255e-06
-1.496503326825e-05
-4.0165306229048e-05
-2.64337529674802e-05
-1.08977978377291e-05
-2.6879154500976e-06
-2.09303285777382e-05
1.82604470555386e-06
-2.2975490431428e-05
-1.10128853790248e-05
3.69267795099888e-07
-2.36550495469962e-05
-1.99803518932657e-05
-1.29771718995959e-05
-1.40604308846158e-05
-2.58677624251966e-05
-7.79554638763574e-06
-1.01140703672684e-05
-1.60123977580725e-05
-1.38619811994772e-05
-2.53059579481782e-05
-2.29755891676991e-05
-1.96072872619645e-06
1.30446453617762e-05
3.68058163839598e-06
-2.19593037769901e-05
9.21085755512756e-07
-7.77656622924783e-06
-2.56126188226943e-05
-3.45144141561562e-06
-1.33887953360363e-05
-1.49746824680263e-05
-2.98278736653419e-05
-2.35005102091212e-05
-2.6414906703332e-05
3.47578980718713e-06
-2.5003787901973e-06
-8.2975434041549e-06
-1.99884711731799e-05
-7.60508665453401e-06
-1.6242261782641e-05
-1.27394863059061e-05
-2.66335783964821e-05
-3.36471108166335e-05
-7.55766847523988e-06
-2.28338695429805e-05
-1.70385926106429e-05
-2.66498234106154e-05
-9.86882131692478e-06
-2.8775303078599e-05
-1.30844052969164e-05
-1.98383497867115e-05
-1.67808136477143e-05
-2.02950651592876e-05
-8.6417142816482e-06
-2.20381128705493e-05
-1.80608449703355e-05
-3.13233334560067e-05
-3.76083924563968e-05
-1.37013000590963e-05
-2.52583162171377e-05
-1.33553488677635e-05
-1.81419205894739e-05
-1.91898668878334e-05
-1.21267047790559e-05
-2.03545805262244e-05
-9.80696593365615e-06
-1.28901321809227e-05
-2.12983433400275e-05
4.08365155241652e-06
-2.62110928426289e-05
-1.14011465978243e-05
-1.04213847784077e-05
-3.01892377401085e-05
-3.79852811396436e-05
-2.77761975302625e-05
-4.48050921813771e-06
-3.25935458622089e-05
-1.45609898708696e-05
-2.65327414636873e-05
-3.71144965533227e-05
-1.31958456492397e-05
-1.95478630092612e-05
-1.06655670232397e-05
-2.28726379414846e-05
-1.8640185137865e-05
-9.05783952475361e-06
-2.43741075666462e-05
-2.02408080894316e-05
-1.84124394311046e-05
-2.6507873726735e-05
-1.24352858046056e-05
-1.51990162475692e-05
-1.52770700914687e-06
-8.58678864348699e-06
-1.59960592837993e-05
1.94432229920721e-06
-9.57623503887538e-06
2.14104955676298e-06
-8.12268746781147e-06
-8.93946379115743e-06
-2.75332389833283e-05
-2.90332866622973e-05
-1.2353848594248e-05
-1.55662517138701e-05
-5.79552863456525e-06
6.52205023028167e-06
-4.36299551411286e-06
-1.92162409863949e-05
5.81523624822594e-06
-1.52148278726468e-05
1.34690268524079e-05
-1.09039320094419e-05
2.19861725351833e-06
-1.70141662257061e-05
-2.46467586686511e-05
-1.53569096016454e-05
-1.55760965779298e-05
-1.51177128582615e-05
-9.22055754022212e-06
-2.5165711696819e-05
-1.40810395102634e-05
-2.0012966886197e-05
-2.65793821550776e-05
1.10008792658932e-06
-7.20169762046871e-06
-1.47345643235279e-05
-3.04895675231318e-05
-3.25857503708722e-05
-2.5193210049486e-05
-2.19759503316437e-06
-1.54179243435279e-05
-3.30588556566213e-05
-2.70368859170681e-05
-1.53539579773694e-05
-2.67462042503101e-05
-8.77242022200978e-06
-1.39838971016093e-05
-2.54419767270721e-05
-1.27663267423883e-05
-1.74954776074727e-05
-1.99707591583313e-05
-1.68725274699609e-05
-7.48958608981705e-06
-1.76513599331183e-05
-3.48315902155624e-05
-2.91723973761529e-05
-2.25569230235634e-05
-1.94446259791394e-05
-2.39312701606559e-05
-8.69339950768369e-06
-1.72574290700563e-05
-2.29872063538089e-05
-3.2255519573698e-05
-4.00048557968353e-05
-2.22922096385319e-05
-1.53343136685874e-05
-1.20038898246787e-05
-1.99855034362485e-05
-8.63738925669769e-06
-2.95100945507646e-05
-9.38860024504414e-06
-1.20873329278868e-05
-1.32532824316498e-05
-1.80289230833324e-05
-3.99980676351852e-06
-1.82666019483539e-05
-6.67648120249754e-06
-1.28969778236095e-05
-2.87835801501584e-05
-2.57839307838236e-06
-1.61950583777319e-05
-1.27157217012192e-06
-1.34171839760827e-05
-2.40078168033839e-05
-3.57314739046981e-05
-9.87197866202051e-06
-9.22118828452903e-06
-9.95536472690801e-06
-4.4100420933604e-06
-2.32223718052111e-06
-9.23944609724517e-06
-1.12061335016822e-05
-1.06561122809541e-05
-2.06579886879385e-05
-5.45132211278753e-06
-2.14656618120869e-05
-2.42933936946982e-05
-5.86654330397588e-06
-1.26233364518615e-05
-1.2801560376586e-05
1.59250776869719e-05
-1.47851399001672e-05
-9.32243211455382e-06
1.46852090042111e-05
-3.13099401430128e-05
-4.06544393756529e-06
-1.857595623304e-05
-2.68364514454694e-06
-1.69458250254322e-05
-4.25791127199071e-06
-6.16738985498596e-06
-1.6476985878398e-05
-2.04048740981789e-05
-1.16195220949933e-05
-5.25240198739851e-06
-7.85710389751079e-06
-2.62507387876956e-05
-5.56095179768883e-06
-1.31651502723412e-05
-2.19957219870756e-05
-1.71103734713739e-05
-3.02585510067246e-05
-2.21716105422894e-05
-2.58424629783122e-05
-5.34261667183805e-06
-3.43174295012689e-05
-2.15257123251548e-05
-2.51971802528048e-05
-2.21809068293179e-05
-1.81575751018228e-05
-2.45502064093448e-05
-1.67684127315026e-05
4.63338186617918e-06
-3.25768252831412e-05
-1.63658621903176e-05
-1.67827541309822e-05
-3.20737177138345e-05
-3.26983317376308e-05
-4.9671749206811e-05
-2.57615686119737e-05
-1.95371655739293e-05
-3.73145602565652e-05
-1.63820267572538e-05
-2.67967167219864e-05
-2.34167989377359e-05
-1.98120666830404e-05
-2.09456523086136e-05
-1.2938546430025e-05
-1.65404592997058e-05
3.44559124890857e-06
-3.47853762479125e-05
-3.16487878809895e-06
-1.40867926908329e-05
-1.75697741749755e-05
-1.28488891481249e-05
-1.27209730116034e-05
-1.86882691418338e-05
-2.91008794968369e-05
-2.61383816989786e-05
-1.18375373678426e-05
-8.0111681357011e-06
-8.69303801119616e-06
-1.76383470646168e-05
-1.84780664700097e-05
-6.47014150977191e-06
-3.67107264812907e-06
-7.71386180747682e-06
-2.13851963386935e-05
-3.23670874577026e-05
-2.5417909373127e-05
-1.57700692047018e-07
-4.6752744564881e-06
-1.12460388158975e-05
-1.40404854637779e-05
-1.61862501592889e-05
-3.14152124412368e-06
-4.35562821580371e-06
4.39002816967874e-06
-5.68544216968595e-06
-1.2589915632158e-05
-6.62021464899455e-06
-6.21572663504629e-06
-3.59067109716611e-05
-1.66852603507883e-05
-2.0810114532956e-05
3.62763527856506e-06
-6.58191418422386e-06
-1.57353235752397e-05
-1.44138508606674e-05
2.14705190475383e-05
-1.44074923714006e-06
-1.11541114530706e-05
-8.74808758690999e-06
-9.47932730427093e-06
-1.13752717754249e-06
-5.48192322313845e-06
-2.78594638573431e-05
-2.33204480333316e-05
-1.91324430110221e-05
-6.94420092065973e-06
-1.23195271984729e-05
-3.3051561389838e-05
-2.52197157251911e-05
-1.060110738174e-05
-1.93559826009682e-05
-9.89451119676411e-06
-1.21734574029286e-05
-1.61022111350535e-05
-1.75855263474391e-05
-2.21361821443488e-05
-8.58576016590863e-06
-1.12796756698614e-05
-2.44840080365617e-05
-4.23893280335559e-05
-1.97671640062242e-05
-9.57012376074035e-06
-1.91653742439208e-05
-1.65518575251817e-05
-1.40174250546159e-05
-2.08846906408321e-05
-9.74759930384537e-06
-2.32009871761685e-05
-2.11208695572831e-05
-2.77847785811696e-05
-2.01100784026098e-05
-2.12609219225549e-05
6.83829497763731e-07
-3.13524750939972e-05
-1.99078548917603e-05
-1.31917313983995e-05
-1.80617055291549e-05
-2.36040102536446e-06
-1.55428321469907e-05
-9.79021467568873e-06
-8.13337912008354e-06
-1.03585039259854e-05
-1.9752300757666e-05
-2.51441300721421e-06
-2.87984022132358e-05
-1.08013078333093e-05
-1.0847012422036e-06
-2.31496351261898e-05
-7.15430996991239e-08
-3.36977995803412e-05
-7.26946250954861e-06
-1.18925702717564e-05
-1.58919688392841e-05
-1.47907152914413e-05
1.15564013638744e-06
-2.46358584345458e-05
-2.08421867030495e-05
-1.77295203080205e-05
-1.00243255470567e-05
4.27809307519475e-06
-2.94871197116646e-05
-1.34967277951651e-05
-2.59704705286239e-06
-1.74671247457377e-05
9.94918291860517e-07
-7.42421394666683e-06
-1.7997280218863e-05
-1.62299244464488e-06
-1.42734222472028e-05
-1.88575603990559e-05
-1.79607753946854e-05
-1.00361915997212e-05
-2.34374028526782e-05
-1.07249427822354e-05
-1.58636060782719e-05
-7.57187279254164e-06
-9.33661851478046e-06
-2.32819697067493e-05
-2.25007732478639e-05
-1.30988422405414e-05
-1.66613266838905e-05
-1.05753123247796e-05
-4.4266659006581e-05
-2.20119097229891e-05
-1.02552336779735e-05
-1.81450563464749e-05
-7.9306481336588e-06
-1.64591322860689e-05
-2.86069343655316e-05
-9.56707802510052e-06
-1.75350869029488e-05
-3.75950547728683e-05
-2.15172581582582e-05
-2.50767174541961e-05
-1.57287804547964e-05
-3.96367997728094e-05
-2.0110669238274e-05
-2.68444199574485e-05
-1.8441307928835e-05
-1.68204235418914e-05
-8.79986118125061e-06
-2.17833548350733e-05
-2.44540934114711e-05
-2.85248153785217e-05
-2.71664049339539e-05
-2.26422273142059e-05
-2.32725663139532e-05
-2.16352603755429e-05
-1.19383599726709e-05
-2.45858904848531e-05
-2.67746689166384e-05
-4.08240610726108e-05
-6.94462715225975e-06
-2.37141364617411e-05
-2.54969056668356e-05
-3.49721845265739e-05
-3.59618460719478e-05
-9.62995985347235e-06
1.24365984302323e-06
-1.44726914777843e-05
-2.49361647540124e-05
-1.67138631268014e-05
-2.59348305489241e-05
-1.09655219062216e-05
-2.43711582384939e-05
-3.35896953632392e-05
-6.08540838057801e-06
-9.48728860586637e-06
-1.63397776089383e-05
-1.47705940599026e-05
-5.97243682348191e-06
-3.39872206242982e-07
-1.52807507329132e-05
-1.77795885258873e-05
-1.68469031730666e-05
-9.86204439153439e-06
-6.388005643081e-06
-6.42220744721426e-06
-9.71092236622731e-06
-1.23780905788968e-05
-2.09938046259454e-05
-7.55433513432709e-06
-1.87898177762455e-05
-1.9408910947526e-05
-1.66193756570744e-05
-1.84046577809367e-05
-2.18338148803834e-05
-4.25117278232969e-07
-2.5879295418985e-05
-2.44931101129862e-05
-7.84401093644795e-07
5.30252959435017e-06
-6.0308047867055e-06
-1.56246239658518e-05
4.30631586372822e-07
-6.73901072547924e-06
-2.14538648999212e-05
-1.32581897192761e-05
-3.68116842747607e-07
-2.06937818596713e-05
-1.62839420455239e-05
-1.21743784778659e-05
-4.84514675357808e-05
-8.76821286787076e-06
-1.42780302899001e-05
-1.93286184497133e-05
-1.7233249672577e-05
-1.82564103010705e-05
-1.42404987061677e-05
-1.42628040535446e-05
-1.7176591946837e-05
-3.42212828118374e-08
-1.35385041792277e-05
-2.06755511304249e-05
-2.51249559274672e-05
-1.81595967789564e-05
-8.47853527994088e-06
-1.52511249437197e-05
-1.78362990545904e-05
-2.7536894448082e-05
-3.1287050504329e-05
-1.22218650401667e-05
-1.61595897422086e-05
-2.5181080470179e-05
-3.32053877750266e-05
-3.49206430233347e-05
-2.0514844018818e-05
-2.6491279627879e-05
-2.93758599304541e-05
-1.43021231078268e-05
3.31643382570911e-07
-1.66848924916186e-05
-1.70994385049146e-05
-1.25458825758653e-05
-6.758640960214e-06
-1.28725430802685e-05
-1.33960560979978e-05
-2.25618103495761e-05
-1.73354760731089e-06
-1.52352331938297e-05
-2.09382382179052e-05
-6.68547884480718e-06
-1.667096337168e-05
-8.96897540121862e-07
-2.01259146333836e-05
-1.1816939081493e-05
-8.65680411631316e-06
-1.43974339477062e-05
-8.93444686586735e-06
-1.39688312169253e-05
-3.22805597163229e-05
-1.80382785698158e-05
-2.77318872343783e-05
-2.30788949417178e-06
2.28033715747594e-06
-1.5945840283022e-05
-9.56376621392113e-06
-2.03499440467721e-05
-1.39066419662898e-05
-2.00309022098047e-05
-1.22381403148062e-05
-2.75943180036453e-05
-2.36960316440313e-05
-1.35998040849271e-05
-1.18273544405101e-05
-1.92741975663278e-05
7.46181105722523e-07
-1.94860432939483e-05
-6.29464913982894e-06
-2.26022430418267e-05
-1.87577469165844e-05
-3.69524679902935e-06
-5.05980170358532e-06
-1.86755041643297e-05
-1.88723577793566e-05
-1.03972486493089e-05
-2.83699585743141e-05
-1.274962642742e-05
-1.27234426115737e-05
8.76915738347206e-06
6.65740087402138e-06
-3.40371702098281e-05
-1.41210473979916e-05
-5.18702945901856e-06
-1.23494366586603e-07
-5.90315465260242e-07
-1.22795688241771e-05
-1.06938880182163e-06
-2.38399245253358e-05
-2.16734493645419e-05
-2.16129686799071e-05
-1.02141472732174e-05
-1.42248429279083e-05
-2.06516236070509e-05
-2.30561504168379e-05
-2.27248410482386e-05
-1.13958162163122e-05
-4.15799400049375e-05
-2.90024511314363e-05
-2.8343751838658e-05
-2.40160164854211e-05
-2.15759226040011e-05
-1.89264234736427e-05
-3.69314178036777e-05
-1.89825701872489e-05
-1.41319554560716e-05
-9.06578668417271e-06
-1.7365902163533e-05
-3.45086894406318e-05
-2.27892576900975e-05
-9.83112334709948e-06
-1.54297405532844e-05
-1.28897637849884e-05
-1.90795011667298e-05
-2.73928801844869e-05
-1.13686066465374e-05
-1.79481023081393e-05
-2.69664919777545e-05
-7.29769187075127e-06
-2.50752889529957e-05
-7.30251202022611e-06
-6.79470252473046e-06
-1.78770894413891e-05
-1.94054091091633e-05
-1.40367178945247e-05
-1.4501376187275e-05
-1.75008036997125e-05
-1.81453066871004e-05
-9.84272302604016e-07
-1.30359832492153e-05
-1.56375694929506e-05
-2.1424110769344e-05
-7.81804251226006e-06
-5.19385937777788e-06
-6.38327922487497e-06
-2.52884937193293e-05
-2.85722220512082e-05
-8.84975848501133e-06
-1.30331610848805e-05
-1.29414405808994e-05
-1.87104311464647e-05
-1.72805787229192e-05
-1.78753852838005e-05
-2.85760895361827e-06
-5.36844406771847e-06
-4.42827405088142e-06
-1.85615608725795e-05
-1.9341986762007e-05
2.99891346413592e-06
-1.08974951686234e-05
-8.3215569690217e-06
-6.21991118191471e-06
-8.6153249939602e-06
-2.31010374639417e-05
-2.49878324572985e-05
-1.21732560249584e-05
-2.37458537016893e-06
-1.45591221466172e-05
-2.52651292407319e-05
-2.1573493666733e-05
-2.30419675695021e-06
-2.68051030063348e-05
-6.39991559667005e-06
1.1096289941092e-06
-1.49925180204842e-05
-1.39539880685881e-05
-1.22380176329938e-05
-1.38758351970297e-05
-2.3925378077123e-05
-2.32895227752224e-05
-3.29392496379374e-05
-3.59826800979622e-05
-2.31637833599724e-05
-1.45841007680691e-05
-1.6360667530452e-05
-2.72424973843391e-05
-2.30295113698653e-05
-1.68324937723498e-05
9.6604755078193e-07
-1.09412852130432e-05
-1.28053529841431e-05
-1.22853383711404e-05
-2.16725197306751e-05
-2.79928954886736e-05
-2.74504126723844e-05
-1.55279202683357e-05
-2.40752470535956e-05
-3.03261998220115e-05
-1.86781455927419e-05
-2.17004944218731e-05
-1.08531018816331e-05
-6.45251739931744e-06
-1.22534792308454e-05
-2.79364658729964e-05
-1.98391028999041e-05
-1.05831283894246e-05
-2.19054826640672e-05
-1.77006926535183e-05
-2.75470896106814e-05
-1.52540297970478e-05
-1.1805545763311e-05
-1.87309868302895e-05
-3.06638637815572e-05
-4.47383857873433e-06
-2.31207281251973e-05
-2.13170972491181e-05
-2.03319709218308e-05
-2.37715407947758e-07
-1.84274221943102e-05
-9.06733233775395e-06
-1.8217636602582e-05
-2.1022704141577e-05
1.66307823886837e-06
-6.1503059666868e-06
-1.96931248852313e-05
5.53940416066095e-06
-9.2448940840873e-06
-2.50621627317651e-05
4.00300261268452e-06
1.3170719527039e-06
-6.11549666082878e-06
-3.48479336557776e-05
2.94141161241488e-06
-9.86614181049003e-06
-1.54707854780606e-05
3.51400391472112e-06
-1.11425431227058e-05
-2.10135379821641e-05
-2.12578540097503e-05
-1.6452233678067e-05
3.57014854736642e-06
3.34856491679461e-06
-2.69600139920199e-05
-1.4094758431007e-05
-1.33562583042095e-05
-1.62796405824238e-05
-1.46368073001377e-05
-1.0109936189561e-05
-1.81833009481903e-05
-1.88044915838036e-05
-1.77781263255313e-05
-1.14145741671335e-05
-4.64979326876627e-06
-1.9393815893667e-05
-1.30078647166206e-05
-2.20495564140031e-05
-2.0398689245722e-05
-1.74678164333886e-06
-1.77271588478122e-05
-1.18590349235226e-05
-1.70622340883556e-05
-1.15792187671482e-05
-9.76697044921969e-06
-3.0543931943017e-05
-2.98309999971095e-05
-9.69523902415282e-06
-7.18620545200221e-06
-2.13925812056394e-05
-3.19094707072903e-05
-3.09073257867539e-05
-1.41252591586005e-05
-2.64598938810961e-05
-7.95039210140828e-06
-1.83451722366232e-05
-3.86879367635215e-06
-2.5424453301245e-05
-1.64809712916126e-05
-2.90401830917788e-05
-1.68244499361117e-05
-3.81987740974974e-05
-1.26500680293627e-05
-2.1969548699656e-05
-1.54134194970363e-05
-8.75033515299932e-06
-1.03878120110315e-05
-2.67509773514976e-06
2.91313519297456e-07
-1.23327587907557e-05
1.9564040914197e-07
-1.64336789101587e-05
-2.61355121967855e-05
-2.77020741314388e-07
-1.39262302079958e-05
-8.19011912806145e-06
-2.91270856195048e-05
-1.54807084220066e-05
-1.23599716489807e-05
-1.6217216286672e-05
-1.71627190028203e-05
-2.56191733016909e-05
-2.10389932759464e-05
7.80487086355318e-06
4.77249635681223e-06
-1.400367148748e-05
-5.97026856615552e-06
-2.54513312676776e-05
-1.11658104386682e-05
-3.56179357331854e-08
-1.25051491470278e-05
-2.19459567624168e-05
-2.45981512857389e-05
-1.65048606774486e-05
1.90956283416492e-07
-1.24303322958954e-05
-1.76976390784585e-05
-6.44714371680649e-06
-1.88726395631456e-05
-5.86102552489349e-06
-2.08007793430339e-06
-1.57960995824847e-05
1.04396185717495e-05
-4.36093255727393e-06
-9.55027233519449e-06
-1.60157245955836e-05
-2.81088646210582e-05
7.79843014811712e-06
-1.05630462864108e-05
4.72392238897892e-06
-9.25771285480515e-06
-1.34178818115642e-06
-2.96794512825001e-05
-2.16142737597074e-05
-2.80621738360897e-05
-2.13480648294177e-05
-2.58571350479034e-05
-4.99661160325991e-06
-2.08969249942473e-05
-2.58564817933352e-05
-1.72079513148831e-05
-6.07057409974814e-06
-2.48474544937861e-05
-9.10934544029209e-06
-2.10317877419236e-06
-2.94701293882131e-05
-8.64764501576838e-06
-1.72943813284227e-05
-2.01336279777964e-05
-1.36616017625723e-05
-2.69082516144655e-05
-1.03219934530463e-05
-1.91239136273582e-05
-1.39458978571035e-05
-1.88629134995274e-05
-1.5785478617708e-05
-1.68719297994796e-05
-1.31569866015022e-05
-2.72766904196201e-05
-9.19641071339214e-06
-2.32794405482398e-05
-7.81957265841452e-06
-3.21993718679737e-05
-1.55248599238028e-05
-2.26691425702698e-05
-1.36357609833249e-05
-2.47810068737248e-05
-8.75746484781668e-06
-7.71224094114315e-06
-1.7784226800763e-05
-1.81908773429878e-05
7.75559578928335e-06
-1.48575230944924e-05
-1.52242036118505e-07
-6.33091443577094e-06
-1.58009648128422e-05
-1.0059088797055e-05
-3.33774004245783e-05
-1.7720605268161e-05
-2.34176684169976e-05
1.20333861778869e-05
-1.88708331870947e-05
-2.89585899439723e-06
-7.64625049199674e-06
-1.19686361401618e-05
-2.10070985018231e-05
-7.60598555843237e-07
-2.47116440007819e-05
-2.13165989925604e-05
-2.25169340411806e-05
-2.6395561618794e-05
-8.25705109993226e-06
-1.485298539367e-05
1.6097233930818e-06
-2.33502645380703e-05
-1.39007716531887e-05
-8.66751705703648e-06
-3.64848368010852e-05
-1.78748774112479e-05
-1.80616332586844e-05
-1.91632865451227e-05
-1.13280282976605e-05
-3.08262583183489e-05
-1.65376039667733e-05
1.45441209503045e-06
-6.76750507129693e-06
-4.20714732060657e-06
-1.36712710347916e-05
-1.40667622344408e-05
-1.26064039133236e-05
-1.37988508396464e-05
-1.24730045746358e-05
-1.78099355295556e-05
-1.3735816576087e-05
-1.91164701846554e-05
-2.02226629101913e-05
-9.19848429158653e-06
-1.86304113787281e-05
-2.46122426630578e-05
-9.14896809348416e-06
-9.34755324519285e-06
-4.12208389652885e-06
-9.77989829961102e-06
-7.21257036716175e-06
1.10714863626327e-06
-2.68171502814009e-05
-6.94483599442005e-06
-1.29434607582749e-05
-1.98093653519649e-05
-1.44117192015778e-05
-2.28916330995619e-05
-2.356472396931e-05
-1.82527672742607e-05
-3.76206102317482e-05
-2.10532219518713e-06
-3.46266592939787e-05
-2.36079254890832e-05
-2.82879644397162e-05
-1.38586962278206e-05
-3.315162639633e-05
-3.16527415242419e-05
-2.58783745075182e-05
-2.34377230250001e-05
-2.49552355414605e-05
-2.50383913359284e-05
-1.54149848395543e-05
-3.30689223969911e-05
-2.81792505230784e-05
-7.21750517271847e-06
-8.38075583281892e-06
-1.06958896581342e-05
-2.00941990278337e-05
5.96119960258833e-06
-2.57669391174012e-05
-2.50719429927235e-05
-6.74328703405687e-06
-1.98110494403238e-05
-1.93702910295626e-05
-7.64994293354341e-07
-8.91089364747201e-06
-1.90300057341128e-05
7.28385101791437e-06
-1.45884227842632e-05
2.67305279100828e-07
-1.60203047992076e-06
-1.63453699774253e-05
-1.80290394558571e-05
-1.38325447459954e-05
-1.83281263467176e-05
-2.0896188872852e-05
-7.06537572788559e-06
-2.56321084643236e-05
-6.14593990174794e-06
-1.3312850892947e-06
-1.80433514289724e-05
-1.69081750782379e-05
-2.01183949085912e-05
-5.46232955483755e-06
-2.01412371327739e-05
-1.51327076987052e-05
-9.82892928600711e-06
-8.63470807802103e-06
-2.37783963135916e-05
-9.65399933358758e-06
-2.33041301029749e-05
-9.33814763075157e-06
-1.12131823250485e-05
-2.03737857254412e-05
-1.53562731646103e-05
-2.16107374308916e-05
-7.20667982514893e-06
-1.92788348246328e-05
-1.20608537473026e-05
-4.08559600853078e-05
-2.89072620673013e-05
-3.06892508416392e-05
-1.62136116868744e-05
-2.65643232157515e-05
-3.16490119591484e-05
-2.14238967381078e-05
-7.98025282129881e-06
-1.18952379277843e-05
-1.60290131163025e-05
-4.16435373067705e-05
-1.3916592819553e-05
-1.17875380130214e-05
-2.0518672783673e-05
-2.0373539464691e-05
-3.11923010021972e-05
-3.47348688697425e-05
-2.21953838485227e-05
-1.58677386250594e-05
-4.29666956872484e-05
-1.9281405383172e-05
-1.94771529201409e-05
-2.08332050814833e-05
-2.35683113359368e-05
-1.50835097444229e-05
-3.18715051497902e-05
-1.02580810222303e-05
-2.10291318057888e-05
-2.49039740072052e-05
-1.82867359793064e-05
-2.4318656151359e-05
-3.92782123241278e-05
-2.06204334074935e-05
-9.15469998554507e-06
-2.24598164873667e-05
1.0407388917648e-06
-1.16844113076124e-05
-8.29845118450561e-06
-1.43828585434361e-05
-1.78519789719104e-05
-1.28734657532089e-05
-1.04725156083308e-05
-1.53067253217421e-05
-2.43164425835605e-05
-9.98413964208452e-06
-1.68519312254385e-05
-8.94834233624978e-07
-2.544738729612e-05
-2.00779090473673e-05
-1.1758592937242e-05
-1.10265215095729e-05
-1.77822257038205e-05
-2.52993927577063e-05
-4.88453139901902e-06
-8.01846947124658e-06
-1.54760631837266e-05
7.2024314818859e-06
-2.54800742334017e-05
-2.21437910151094e-05
-5.14235985786423e-06
-9.85256878810772e-06
-1.06896394475872e-05
-1.13828060743764e-05
-1.46524192914969e-05
-2.89625966191098e-05
-3.78902417435461e-05
-1.35684089931378e-05
-2.08014982407085e-05
-8.50191587216592e-06
-2.71227353043874e-05
1.64701912350575e-06
-6.37326023904909e-06
-2.43893800888588e-05
-2.00000420686692e-05
-7.86628616763517e-06
-1.11207453439095e-05
-1.9935209507666e-05
-7.27674874875041e-06
-5.46910665944507e-06
-1.6309415355131e-05
-1.80320343769169e-05
-1.28691183250018e-05
-2.15530310975161e-06
-1.93123691468352e-05
2.06886577249155e-06
-1.89430624576446e-06
-2.78291390976911e-05
-1.78902904893496e-05
-2.8152723527173e-05
-1.32066318675647e-05
-2.39912205140735e-05
-1.63853540985815e-05
-1.17301064609622e-05
-2.85542925204937e-05
-6.14981851718142e-07
-9.4277276719575e-06
-1.91815477862386e-05
-2.24963886557576e-05
-1.93345770394556e-05
-3.70068787984888e-05
-2.76104755396758e-05
-1.98261921952272e-05
-3.31204503982035e-05
-2.55459268984022e-05
-3.48309243832203e-05
-1.08524846147417e-05
-2.62506686971986e-05
-2.376303030362e-05
-1.52904787409806e-05
-1.76473519775552e-05
-1.87568654685843e-05
-2.17007383480109e-05
-2.43560521849689e-05
-3.59637440077512e-05
-1.29133400260055e-05
-9.74762950804148e-06
-3.67894245805547e-05
-8.24128551660985e-06
-1.99943138056649e-05
-6.57968527109908e-06
-1.45601732351271e-05
-1.6127848095318e-05
2.52694520195606e-06
-1.97525122240862e-05
-8.63799781479545e-06
8.05525045674865e-06
-9.75051641193985e-06
7.5473750962888e-06
-9.52772705442476e-06
-1.05293881142614e-06
-2.26807575046889e-05
-1.67750611697642e-05
1.8380555701098e-06
-3.01193698546215e-05
-7.35320241506536e-06
6.52481004184759e-06
-3.04442345872395e-05
-1.06908249826892e-05
-8.85975701922288e-06
4.1301334345147e-07
-2.17552741162663e-05
-7.27383268193505e-06
-1.49390514303851e-05
-3.12789147873541e-05
-1.66100318565337e-05
-1.00262617464315e-05
-1.39297143073287e-05
-1.67123405722379e-05
1.33042540677609e-06
-1.90173729331437e-05
-1.5945436565766e-05
-6.26710069918663e-06
-1.52414119942149e-05
-1.32289126851234e-05
-8.02842331333894e-06
-1.49122403147884e-05
-2.04566575773877e-05
-2.32855806632878e-05
-1.20207858543058e-05
-6.28822992249319e-06
-4.56587387669883e-06
-2.20806694975e-06
-8.12253111056253e-06
-2.3798887650075e-05
-9.10868456913403e-06
-1.51022455052072e-05
-3.72886026263696e-06
-1.32772006693424e-05
-3.45252662986344e-05
-1.81077884115555e-05
-2.56920476517208e-05
-2.38945140357128e-05
-7.74389264795413e-06
-1.43913199034587e-05
-1.79675025813124e-05
-2.75539134698388e-05
-2.24525581470332e-05
-1.24996219968286e-06
-2.82737470022033e-05
-2.81900861372464e-05
-2.87655971926327e-05
-2.41255484338508e-05
-2.07906187307871e-05
-1.11140312061461e-05
-3.02237517376451e-05
-2.36647220853803e-05
-3.92156401412599e-05
-2.06221345617167e-05
-1.80099855415313e-05
-2.31419987321128e-05
-3.35395054548994e-05
-1.59111525403258e-05
-3.55040644089329e-05
-7.94922848730744e-06
-2.85201792554857e-05
-3.88117227125135e-05
-1.73759428354286e-05
-1.09126423482757e-05
6.45799200600617e-06
-2.21834322208698e-05
2.64025045188558e-07
6.52308927679133e-06
-1.52676758878592e-05
-2.30926010704984e-05
-3.42732778601529e-05
-1.47151469452836e-05
-1.05793377442772e-06
-3.35219331190984e-05
-4.72792692602212e-06
-8.5928694325981e-06
-2.27608085051373e-06
-2.49449656333527e-05
-1.41896840352936e-05
-3.74754054933381e-06
-1.06908425626934e-05
-7.15322735119072e-06
-1.82521788278346e-05
-1.43056204669813e-05
-1.12474251297802e-05
6.73996677718135e-06
-1.24578114118269e-05
-2.54256709719221e-05
-1.8476096341111e-05
-2.38222763111653e-05
-2.01839344270351e-05
-1.71892979091719e-05
-1.84456343876482e-05
-9.45359547034983e-06
-7.33318278869497e-07
-9.25052063905725e-06
4.7715088808923e-06
-1.88448840839238e-05
-1.38618793174063e-05
-4.36375231821979e-06
-2.51861860137418e-05
-2.8794867606747e-05
-7.82533278605337e-06
-1.48752931005483e-05
-9.61893895893634e-06
-9.43769271413369e-06
8.65792279609322e-07
-8.49664341722915e-06
-2.09838446591317e-05
-2.36529579224367e-05
-1.54804236785491e-05
-1.77134411867081e-05
-1.54878668988725e-05
-1.50118211496071e-05
-3.41463420338792e-05
-8.9584721630699e-06
-1.88641151778627e-05
-2.18182219719443e-05
-1.22970258948546e-05
-1.29041862573807e-05
-5.25523836738408e-06
-1.27941255955149e-05
-5.02531855037575e-06
-1.60952861810658e-05
-2.2685018012936e-05
-2.17701972723309e-05
-2.58668982964848e-05
-9.87683152352938e-06
-2.37233591489506e-05
-2.32705730262085e-05
-1.29569599562164e-05
-8.88919930536806e-07
-1.77542702807422e-05
-1.66265581056804e-05
-2.42802046189833e-05
-3.09082177386004e-05
-3.94953546607471e-05
-2.71676318704755e-05
-2.17822711247385e-05
-1.03578770767767e-05
-2.77550017630349e-05
-1.00113516737442e-05
-1.83815731033475e-06
-2.55052241872867e-05
-2.07033665746268e-06
-2.51198981116988e-05
-1.64591938276302e-05
3.58314768497097e-06
-1.57079454462141e-05
-1.4689783219082e-05
-2.38481743717785e-05
-1.41731097544439e-06
-2.78692880800705e-05
2.75698138787852e-07
-8.54015843109651e-06
-6.25170682333979e-06
-7.6451541311216e-06
-9.94924582558038e-06
-6.09396851233336e-06
-2.00861284634302e-05
-1.34553990332694e-05
-1.12635218238437e-05
-1.07827679393624e-05
-1.62853927345791e-05
1.10894055402724e-06
-1.00236377766754e-05
-1.66308876311336e-05
-1.76826603353035e-05
-2.50039928484696e-05
-1.76397693681074e-05
-4.77917785081782e-05
-2.14295512048172e-05
-3.08328579743276e-05
-1.85817227760101e-05
-1.18241960459513e-05
-1.60213573313766e-05
-6.15334160965243e-06
-2.11288490989877e-05
-2.79094008474799e-05
-2.25165478134462e-06
1.69048628513089e-06
-3.06503414616521e-05
2.09338657575661e-06
-7.83738994411744e-06
-3.1216337388474e-05
-5.9848068935417e-06
-1.8080541571675e-05
-1.09290420211879e-05
-3.34988089130117e-06
-6.9632370413513e-06
-9.12452399898433e-06
-5.93428464029892e-06
-1.22475493595666e-05
-6.21115292438707e-06
-1.70067121355863e-05
-1.37865117423192e-05
-3.6855549052801e-05
-1.13236038874135e-05
-1.6571480191481e-05
-2.16706871532949e-05
-4.29431771892203e-06
-1.55357666175974e-05
-2.25065334669067e-05
-3.33126426364982e-05
-1.84187378759693e-05
-2.34985869375754e-05
-3.09233284307402e-05
-1.25729589167305e-05
-6.31943159712834e-06
-8.25878203967834e-06
-2.29486007706808e-05
-2.1894855023683e-05
-1.16046093592621e-05
-1.88998755246118e-05
-3.13664805170485e-05
-2.00678125786894e-05
-3.05392409212906e-05
-2.62898898498681e-05
-2.30551693051209e-05
-2.66930134303522e-05
-2.61816447292747e-05
-1.51284349880361e-05
-1.03938516647675e-05
-7.43800101794434e-06
-6.93730679128473e-06
-3.38025503461996e-05
-2.0561306342361e-06
-1.2518297809764e-05
-2.13918063887162e-05
-4.12090372872003e-06
-1.66253736450398e-05
-1.51689032829371e-05
2.35081301285025e-06
-2.68327387563121e-05
-1.78460580582795e-05
-2.11990448974228e-05
-1.46195104078349e-05
-1.07633430909817e-05
-2.08990836370604e-05
-2.48199264168279e-05
-1.09242384020826e-05
-2.01840539410368e-05
-1.49538934940371e-06
-1.12665757182661e-05
-1.48066363210825e-05
-2.35675922297587e-06
-2.08961403210814e-05
-1.26245327113406e-05
-1.76857483604695e-05
-1.64339120999526e-05
-8.41345396001546e-06
-1.6926267605208e-05
4.5677311746434e-06
-1.0734100089606e-05
-5.90097583166619e-06
-1.05118179438989e-05
-1.83423342965345e-05
-1.14489258978729e-05
-1.30034285001516e-05
-8.09708752995993e-06
-2.60312106418028e-05
-3.01599533154803e-05
-2.11938949817573e-05
3.09945668155239e-06
-9.72540064047953e-06
-1.55307756975189e-05
-2.31927403931713e-05
-3.00250051550757e-06
-2.18228984307391e-05
-1.18283402317266e-05
-1.86530440721155e-05
-2.25269322082348e-05
-8.70989856144895e-06
-1.611823597889e-05
-3.10289145197926e-05
-2.99689792939679e-05
2.67324395324255e-06
-1.3437670948666e-05
-2.33400620294255e-05
-1.75924461407422e-05
-3.55701799399018e-05
-1.89071508583217e-05
-1.34294366191988e-05
-1.56721255698446e-05
-1.2275971134316e-05
-4.06998329731849e-05
-1.4891223752072e-05
-1.36465907099718e-05
-1.4421004639734e-05
-2.73201546626378e-05
-3.06713792202226e-05
-1.79179440206101e-05
-2.40721579566024e-05
-1.81661900329248e-05
-2.3919424930694e-05
-2.85316875830265e-05
-1.82282453545562e-05
-3.14180646284051e-05
-1.83222761309824e-05
-1.85410623865431e-05
-2.84754785249879e-05
-1.97178009651505e-05
-2.51532205556939e-05
-2.33988804374341e-05
-2.78204656926318e-05
-3.01885614419637e-05
-3.46948438230574e-06
-1.52400765617836e-05
-4.35268304747275e-06
-2.86104878531649e-05
-2.30828763334928e-05
-2.22851347818236e-05
-3.03963362757203e-05
-1.58974913797145e-05
-1.61587662072717e-05
-6.04007749021803e-06
-5.37284604046705e-07
2.07775441705979e-06
-5.7256244477766e-06
-1.47168969057118e-05
-1.37208424651834e-05
-3.41574936381297e-06
-4.75225154332879e-06
-1.47617804535328e-05
-3.06151072482358e-05
-7.34288932055201e-06
-1.58620217126855e-05
-5.70507481776549e-06
-2.36457965431068e-05
-1.92067443008888e-05
-1.00900923026558e-05
-1.46077568364248e-05
-1.80304051422485e-05
5.14179017658976e-06
-2.0549862856541e-05
-9.06372101079256e-06
-2.21866121642163e-05
-1.47863370284661e-05
-1.877124191494e-05
-2.05255179782007e-05
-2.92348739084779e-06
-5.95912701829858e-06
-1.86584947224446e-05
-1.49487494301696e-05
-2.75038037822255e-05
-1.77175859990112e-05
-3.84794821920407e-05
-9.58434696773892e-06
-1.29700136358831e-05
-2.07864631290039e-05
-1.22723639551391e-05
-1.71608114194029e-05
-1.75457895026611e-05
-1.57609762158938e-05
-7.6421654339111e-06
-2.1303697626518e-05
-6.62306391736251e-06
-6.39666073321922e-06
-3.65924769417279e-05
1.64585491375874e-06
-1.91865484195787e-05
-3.16244534389185e-05
-2.48904991589188e-05
-3.0447304020632e-05
-1.42375685907219e-05
-1.19313645758171e-05
-1.22044673068666e-05
-2.30777116406601e-05
-2.270024003529e-05
-1.82786842714699e-06
-2.18360957055942e-05
-2.3934155598858e-05
-1.64397832193768e-05
-1.42800411146959e-05
-2.07947725657511e-05
-1.11558707715974e-05
-1.55154271965536e-05
-1.53528509619425e-05
-2.54559066038101e-05
-6.00500190686169e-06
2.96092482354501e-07
-2.25856016179478e-06
-3.1049976317934e-05
-8.20232654342033e-06
-1.56206524801853e-05
-1.55850775211219e-05
-1.38502155588841e-05
-2.05755637756273e-05
-9.079271076055e-06
-1.83097236152185e-06
-1.65585264191553e-05
5.01221494345312e-06
-8.38638234903297e-06
-1.54904333056919e-05
-1.33791987438876e-05
-7.90860573258665e-06
-1.32611641151591e-05
4.15142090149709e-06
-1.62926975770331e-05
-3.51699108794106e-06
2.62398451235654e-06
-5.16071459099846e-07
-1.48024601673125e-05
-1.24574767241394e-06
-1.0806601575172e-05
-2.95689659381198e-06
-2.13393438930486e-05
-1.77325983903239e-05
-5.46914464988749e-06
-3.75590249012139e-05
-9.7561616838767e-07
-2.1082663508534e-06
-1.74986190747743e-05
-2.11500010816085e-05
-1.79448081034591e-05
-1.03373666170338e-05
-1.05239500246864e-05
-3.17076362687234e-06
-3.92859949251393e-06
-1.82092401980384e-05
-2.06490689720264e-05
-1.45531328303267e-05
-9.53696971261567e-06
-3.32647055859547e-05
-1.28656327654859e-05
-8.90730996256366e-06
-1.75483771217256e-05
-8.44100505507126e-06
-2.03502693944804e-05
-9.55434598422741e-06
-1.40221191852698e-05
-5.13164865359522e-06
-3.31882825143717e-05
-2.32608998720131e-05
-1.85321093515477e-05
-1.46068802433045e-05
-2.51143283844662e-05
-2.78583401737948e-05
-3.6231517343842e-05
-1.57892304628249e-05
-3.05162025327284e-05
-1.61666866418411e-05
-2.54686737049882e-05
-2.73652617640491e-05
-1.38833855303983e-05
-1.47168500478204e-05
-2.12571551609919e-05
-1.47611033885567e-05
-2.62176884877904e-06
-3.32248412118107e-05
-3.73466305130191e-05
-1.94695163299401e-05
-9.04156820102427e-06
-1.90531415828967e-05
-3.04677274265903e-05
-2.37653463808925e-05
-1.69191414016535e-05
-3.78121420258927e-05
-1.92107092354194e-05
-1.77195961216063e-05
-1.68572179778354e-05
-1.52158901512869e-05
-1.95903945118762e-05
-1.34813311387162e-05
-1.88446388888054e-05
-1.50915241923621e-05
-4.85813153748247e-06
-1.95160401485345e-05
-2.77305242947936e-05
2.54206513928797e-07
-1.14153933808074e-05
-1.70247014501251e-05
-3.62901025443649e-06
8.07891175718983e-06
-1.39737485912355e-05
-5.67457682667074e-06
-1.10598907402714e-05
-1.44532387771037e-05
-8.79207711052415e-06
3.31163452718172e-06
-1.78290741627933e-05
-3.08090213478584e-06
-2.54916430563532e-05
-3.81256564393252e-06
-1.41637798952097e-05
-2.17750928441911e-05
-1.05271184742764e-05
-1.61542085126093e-05
-1.87823014362362e-05
-2.39919385945256e-05
1.9937612785973e-06
8.29870477105038e-07
-1.87307934970487e-05
-2.60058656400216e-05
-1.9585465363282e-07
-9.66753646978074e-06
-4.84318779097334e-07
-9.14886565103818e-06
-2.60115978848078e-05
-1.50976755911089e-05
-2.0387816087868e-05
-1.53175565260484e-05
-2.09036867414075e-05
2.4241031752304e-07
-7.75592843525292e-06
-3.60968628818039e-05
-9.51097445296784e-07
-3.1355831320771e-05
-2.0422162579531e-05
-1.60006932977779e-05
-9.45877284847355e-06
-1.79764290201527e-05
-7.85261681200557e-06
-7.02874316786643e-06
-2.88135548776504e-05
-1.58065133036669e-05
-1.59879363861782e-05
-2.17989372931657e-05
-1.57141780460186e-05
-1.36947606161438e-05
-2.9821368544476e-05
-1.37652391461918e-05
-1.38774021476649e-05
-3.49955852343836e-05
-2.23297284494382e-05
-9.17400062850362e-06
-3.91699275587925e-07
-4.01972081644691e-05
-2.30338414998202e-05
9.51756362448224e-06
-2.17856869960485e-05
-1.3344165911919e-05
-7.90569980638052e-06
-8.47815829291576e-06
-1.21217572996902e-05
-8.72072126982734e-06
-3.18544409232117e-05
-1.74717062528089e-05
-1.33888155638456e-05
-2.54911966338228e-05
-6.99534862026017e-06
-2.36842141089299e-05
-2.10943195464899e-05
4.55774904158274e-07
-6.60452223262355e-06
-1.93010956010698e-05
-4.2571096091368e-06
-1.98235612029532e-05
-1.53416771822695e-05
-1.47624895242737e-05
-4.13343006501159e-05
-3.81698759356101e-05
-1.57826528415609e-05
-2.09712675283337e-05
-2.28706739937179e-06
-2.92445433759408e-06
-1.8991826369669e-05
-3.93483010517129e-06
-5.38059024146061e-06
-1.89175116220573e-05
-2.18699930613877e-05
-1.62664030790254e-05
-8.95215324416422e-06
6.45026672526153e-07
-2.34301360508565e-05
-1.41205372934872e-05
-9.22402673915234e-06
-2.51736361295283e-05
-1.17617313628061e-05
-2.8307931521698e-05
-1.66155066587228e-05
-9.68524836489818e-06
-1.66152903851454e-05
-2.66059113065418e-06
-2.33622980424623e-05
-1.32713440689289e-05
-2.24616970935381e-06
-1.33274716987138e-05
-2.37317081109832e-05
-1.96203188168376e-05
-1.91386297104131e-05
-3.0017743484866e-05
-2.28076324424284e-05
-2.27216879600339e-05
-7.0102738176081e-06
-2.68068371040276e-05
-3.57524118139537e-05
-3.5438333071502e-05
-1.60171319386172e-05
-2.94515323327014e-05
-2.39160934607039e-05
-2.13414430998774e-05
-2.8574735374415e-05
-1.20638682849213e-05
-1.99417373093471e-05
-3.63908006855883e-05
-2.55036337574684e-05
-1.77242733304562e-05
-4.20810853011461e-06
-2.94369520372633e-05
-2.64498414446799e-05
-1.25842880301123e-06
-3.09048485594131e-05
-8.91406252651223e-06
-2.82130488363888e-05
-9.66988416802963e-06
-2.22263531868873e-05
-1.63622700711097e-05
-2.37994484265359e-05
-6.14090794681958e-07
-6.94253753623311e-06
-1.32890326234999e-05
-1.68747326726902e-05
-1.70299975991677e-05
-2.53619972844752e-05
-1.71457444209028e-05
-1.85365129764656e-05
-3.37959293375867e-05
-4.21903300198306e-05
-8.73490316349306e-06
9.00095718779665e-06
-1.54022619825976e-05
-1.41140603915974e-05
-2.38306954864239e-05
-3.75570385350356e-05
-1.49538007196598e-05
-3.15276467837235e-05
-1.90111730148744e-05
-1.38960661168839e-05
-1.30983996018549e-05
-2.49158097050645e-05
2.71626689408841e-06
8.42884920027841e-06
-1.50470260732041e-05
1.58772321353523e-06
7.47418859119023e-06
-2.64768761971904e-05
-1.37194087218644e-05
8.4144494375637e-06
-5.11054033676326e-06
-8.90063550075806e-06
-1.62055977072699e-05
-2.6469060910744e-06
-5.51401869357816e-06
-1.52419495861282e-05
5.5776868154836e-06
-1.60744448336375e-05
3.94725964198796e-06
1.21585647618642e-06
-2.21983827121784e-05
-1.89892630942025e-05
-2.84680784012906e-05
-1.01005644625417e-06
-7.14270928754603e-06
2.46669079333757e-06
-4.43121469565886e-06
-1.97626133937197e-05
1.05431168919496e-06
-2.73274955728151e-05
-1.31561874542701e-05
-1.49348839175079e-05
-1.30125016895805e-05
-2.9866131379884e-05
-1.69548056706766e-05
-2.32656724248057e-05
7.01768613342146e-07
-3.26932353254845e-05
-2.04912421529955e-05
-1.38888833150875e-05
-9.27898302429471e-06
-3.3356101548393e-06
-9.80759630162786e-06
-1.88996998349925e-05
-2.76907680333683e-05
-2.00303920373944e-05
-2.96934487379861e-05
-2.8452635933295e-05
-1.73827510231701e-05
-1.71486427742366e-05
2.13546738482182e-07
-3.24339496607843e-05
-1.70464941165296e-05
-1.73698504086401e-05
-6.45191274045096e-06
-1.48553321440461e-05
-2.56923980678806e-05
-2.39041014520566e-05
-1.9944065355073e-05
-1.89136062852221e-05
-1.36439552042252e-05
-1.44199862002412e-05
-1.34389627000331e-05
-2.44387102893552e-05
-2.91813838464275e-05
-1.8431584238137e-05
-1.92062122090568e-05
-2.94345924225913e-05
-3.66064298071378e-05
-1.07224814988104e-05
-3.31708982956062e-05
-1.54739012130034e-05
7.23771808934102e-07
-2.17795888277041e-05
-2.43871829468181e-07
-6.78260322248484e-06
-2.04004134666503e-05
-1.36638533602745e-05
-2.39375043066843e-05
-1.20941141839687e-05
-2.41690214220955e-05
-1.87282290436e-05
-1.39153131587671e-05
-4.5402296425562e-06
-2.36088337083882e-05
-1.0117917962637e-05
-3.86712477880163e-06
-9.26785493067187e-06
-3.1603204334116e-05
-7.96593817000714e-06
2.76132081744407e-06
-3.20577125631486e-06
-6.32787616720544e-06
-9.30354705123559e-06
-2.4920883520122e-05
-1.23365346884736e-05
-2.20201927087376e-05
8.63113248448327e-08
-1.53694851642938e-05
-4.37457059236e-06
-3.4103659290321e-05
-8.32904559804749e-06
-1.6272831616486e-05
-2.56457504196231e-05
-3.46962841928727e-05
-2.20095532574693e-05
-1.99713396140258e-05
-1.8729068591621e-05
-3.21334064568677e-06
-4.57903682788066e-06
-1.78908835965572e-05
-2.67956985417863e-05
-1.84992469034702e-05
5.52804970591432e-06
-1.54546709670469e-05
-3.43440755808638e-05
-4.41339620275684e-06
-2.41165041860916e-05
-1.83406743350417e-05
-3.08643112809277e-05
-1.30222292435495e-05
-2.10180908914554e-06
-2.895688093506e-05
-1.97629078270947e-05
-2.3287447112701e-06
-1.27736402439382e-05
-1.58139451213777e-05
-3.37395104779134e-06
-2.74067872610295e-05
-2.2886467356101e-05
-2.82267689769767e-05
-2.25058896681487e-05
-2.20180141598983e-05
-1.21052939033445e-05
-2.50208413809365e-05
-1.2836557755817e-05
-1.69266825407698e-05
-1.41409609462858e-05
-6.08692165438907e-06
-2.73852313993414e-05
-3.02242401170784e-05
-2.38350364344556e-05
-2.66957582668602e-05
-1.82148143030405e-05
-3.66162192155474e-05
-2.41859791141828e-05
-1.71044045189141e-05
-1.84373331617163e-05
-7.94752428967478e-06
-1.47280733004412e-05
-1.21906548831373e-05
-1.11076205718187e-05
-7.41540240948861e-06
-7.35652960114699e-06
-1.94979513794638e-05
-3.17086072446475e-05
-3.12702444973071e-06
-1.40308974401763e-05
-3.24201316361842e-05
-8.24397346002413e-06
-1.26527324925002e-05
-2.17780229123033e-05
-1.23278785228892e-05
6.42742240125204e-06
-1.19113373201877e-06
-2.21251814337008e-05
-1.36151655089788e-05
-1.14737091969071e-05
3.48483676317744e-06
-1.19494767595971e-05
1.8096237251783e-06
-2.51060899426943e-05
3.48952712621297e-06
-1.74014927373799e-05
-2.08494356951067e-05
-2.26729269968918e-05
-1.03975330129224e-05
-1.6952530357812e-05
-1.77989711714187e-05
-3.41948408117891e-05
-1.34439683958962e-05
9.66774077340167e-07
-1.28250191640495e-05
-4.98417108196095e-06
-1.75371166491664e-05
-7.38281592455333e-06
5.77309237906796e-07
-1.5483137107738e-05
-6.03712214580315e-06
-1.44919962615478e-05
-2.67586699745195e-05
-6.85283352676782e-06
-2.25238339972908e-05
-1.03366544436732e-05
-4.82223021608663e-06
-1.59576356935694e-05
-1.493536064275e-05
-1.96953725078581e-05
-1.11857014332949e-05
-2.94129145838658e-05
-2.32441469072669e-05
-8.17697343184417e-06
-1.34438766521376e-05
-2.25672155191601e-05
-2.05093701770662e-05
2.91521168102444e-06
-1.3694657751708e-05
-3.65439398613792e-05
-1.27641169117858e-05
-1.77968288517339e-05
-1.38273593841664e-05
-1.85302348872961e-05
-2.93519864713974e-05
-1.31647466085451e-05
-1.72744373943445e-05
-2.49183589015902e-05
-1.65694116384267e-05
-1.02880381310979e-05
-1.87962394092193e-05
-2.16334733210056e-05
-1.48417617845535e-05
-1.45366506847686e-05
-1.57294791733295e-05
-2.52179567426877e-05
-3.5116601545307e-05
-3.75436125134982e-05
-1.79033825409199e-05
-5.93367114063695e-06
-1.63653691063717e-05
4.72664959737224e-06
-3.21866643328749e-05
-2.534384955083e-05
-1.78854379522712e-05
-2.11679368478735e-05
-1.51626881966494e-05
-5.60997486286421e-06
-1.37716530385697e-06
-1.26511239817568e-06
-4.13016673565479e-05
-1.42809060514425e-05
-8.99728251727599e-07
-1.02397175521825e-05
-1.85338552083577e-05
-1.73398730703392e-05
-6.07041934267016e-06
8.1198808396726e-06
2.57914640148389e-06
3.61977672575741e-06
-4.81723199095088e-06
-5.40678724933803e-06
-4.36833302064396e-07
5.70547969778993e-06
-2.36277570257367e-06
-4.20942541183024e-06
-2.63055918319772e-05
-2.43800353159054e-05
-1.65645636296823e-05
-1.68310829241593e-06
-1.58217476480404e-05
7.50973946897525e-06
-5.07039562307091e-06
-1.29442905196645e-05
-3.67997288109183e-05
-2.64879106229337e-05
-2.10577710052287e-05
-1.41746262068469e-05
-3.38033434233128e-05
-2.92307359932877e-06
-1.34880110966696e-05
-5.46848358972357e-06
-2.40281430693196e-05
-2.15928076811783e-05
-1.0805954452085e-05
-1.49974986509809e-05
-2.41031659581845e-05
1.23531716024382e-05
-1.68756058501149e-05
-1.49842498412186e-05
1.87955894741405e-06
-2.59188876580166e-05
-1.25591583631807e-05
-2.02777032229258e-05
-4.1192018240201e-06
-2.08652159156325e-05
-1.27238309086848e-05
-2.29299769623363e-05
-1.39117557296481e-05
-1.14344100351952e-05
-1.47817578046635e-05
-9.93507929775997e-06
-2.22990137292554e-05
-2.87399184162797e-05
-2.28792411746667e-05
-3.67223309383827e-07
-1.25810946272452e-05
4.17668067226519e-06
-2.22199908626811e-05
-2.69628682941919e-05
-1.61487521755113e-05
-1.50835232565177e-05
-1.8393756458155e-05
-1.83352693011705e-05
-1.6490605963229e-05
-2.14109640631237e-05
-9.96579526621193e-06
-3.17755744651902e-05
-2.47160063844348e-05
-2.74437563725001e-05
-1.26283938435397e-05
-1.42116404788534e-05
-1.6720713293174e-05
-1.43638643099651e-05
-2.33613933430755e-05
-2.30312005267258e-05
-2.86139135065265e-06
-9.26814877420219e-06
-8.10853968277425e-06
-1.29846264657098e-05
-1.41691795329336e-05
-8.76861394568461e-06
-1.59031678236058e-05
-2.59655303675749e-05
-2.34035418052251e-05
-1.44920803369887e-05
-2.22631614140178e-05
-3.61431834993528e-05
-2.04163506331441e-05
-2.97211134819079e-05
-1.86144491811495e-05
-6.16092995714227e-06
-1.53590122668193e-05
-1.52167037144446e-05
-2.05906824051338e-05
-1.18701184229497e-05
-1.4161001778041e-05
1.20666314888699e-05
-1.92780313489929e-05
-6.59894738182363e-06
-1.29672557189134e-06
-1.18711870798249e-05
-1.74450384483937e-05
6.27797995679307e-07
-9.93441556487889e-06
8.95229010563685e-06
-7.34411706453759e-06
-3.16324976031324e-06
-7.0461820882651e-06
-1.43601348067314e-05
-2.64868889672925e-05
1.7179976611509e-06
-1.34232851520448e-05
-2.23916102335708e-05
1.06748096467319e-05
-2.95367169333045e-05
-9.90776885059043e-06
-1.37856803647452e-05
8.28289015582423e-07
-2.0131717392372e-05
-1.94560362843221e-05
-9.03282891235097e-06
-1.29572712328289e-05
-1.20671432624676e-05
1.30283369258842e-06
-1.03018889786241e-05
-3.88672282695762e-06
-1.78585585712401e-05
-2.44735549438322e-05
-5.31390430014629e-06
-2.21257019758894e-05
4.34071751363334e-06
-2.0740597684484e-05
-1.95522163650222e-05
-9.397957522365e-06
-1.63378818818108e-05
-2.48232380960714e-05
-3.71067161191055e-05
-1.4974994377594e-05
-2.2865695870901e-05
-4.9738374783848e-06
-1.29292947622005e-05
-3.33985221576987e-05
-5.85831667516501e-06
9.36009532028601e-06
-1.59406648189877e-05
-1.82783618173092e-05
3.9383612198515e-06
-1.76783654590254e-05
-1.43659069635648e-05
-3.82447597030549e-05
-1.00846039623797e-05
-2.18312795903199e-05
-1.70970007902275e-05
-2.78951758135873e-06
-2.68444479802305e-06
-1.33963616938732e-05
-7.41697814699055e-06
-4.97721608842232e-06
-2.3232950972698e-05
5.72432210677802e-06
-2.25466850016568e-05
-7.09362802181601e-06
-2.4054729223573e-05
-2.86213505648317e-05
-6.91195160866338e-06
-2.51699930850275e-05
-2.12842930077349e-05
-1.66856428914041e-05
-6.11918028321676e-06
-3.30596842223051e-05
-3.36694051752297e-06
-7.03356137275385e-06
-1.22848164224341e-05
-1.25139891278075e-06
-4.29374957830974e-06
-2.37089408378221e-06
4.92913291453596e-06
-4.0029779910318e-06
-1.89462141157778e-05
-1.18444197123356e-05
-1.31510884740791e-05
-2.09004789657552e-05
-5.41404640417301e-06
-1.69705881432545e-06
-1.20293983885817e-05
-1.42699754160673e-05
-3.12560956208829e-05
-1.83892207470431e-05
-1.96856700959293e-05
-7.90639564103227e-06
-1.42268657993146e-06
-5.33895699385138e-06
-7.14676806293341e-06
-7.68328024133755e-06
-3.11123125383094e-05
3.92212423550619e-06
-5.30641188418313e-06
-1.35897616752451e-05
7.93208472077947e-06
-1.13893945531812e-05
-1.03470871125292e-05
-2.96302314350401e-05
-2.01900882330839e-05
-1.39249312321959e-05
-2.5688185690573e-05
-3.40864758135946e-05
-4.45884634774908e-06
-1.90498011400272e-05
-3.06366945655607e-05
-2.87573490190724e-05
-2.09969459239083e-05
2.87018758291155e-06
-2.31290366064751e-05
-1.06188428509409e-05
-1.48074172934452e-05
-1.7563098136869e-05
-1.69744601102175e-05
-9.02861047140213e-06
-3.81557061077051e-05
-1.40932529304902e-05
-2.78024893700856e-05
-1.17581075606275e-05
-4.65362602869666e-06
-5.78414990510849e-06
-9.72834062215689e-06
-1.5403828607894e-05
-1.38625781664627e-05
-2.20165251429984e-05
-2.67300062183065e-05
-3.15322098204374e-05
-2.34436885601772e-05
-3.00221602448487e-05
-9.54811719315544e-06
-4.65946822045642e-06
-3.16789447575697e-05
-1.45414702386521e-05
-1.81038209310367e-05
-1.69079536158093e-05
-3.48300436908769e-05
-1.84025786131196e-05
-2.91641850990414e-05
-1.62422764249272e-05
-1.35939158904083e-05
-3.19106791982521e-05
-1.48180296630076e-05
-2.41003754301187e-05
-5.12881446099869e-06
-3.21290731122629e-06
-2.24298001890734e-05
-4.26945564526401e-06
-1.35902085623828e-05
-1.57260688394816e-05
-2.04502344738293e-05
-1.71232704569176e-05
-1.48577181846238e-05
-1.72710826575547e-05
-4.19162378644933e-06
2.629904627655e-06
-1.46698475921242e-05
-2.09466785980131e-05
-1.26482389095103e-05
-2.1045277619665e-05
-2.56344386606467e-05
-1.29040150088723e-05
-2.4756363341918e-05
-2.59447696442944e-05
-1.70506632063299e-05
-9.88714870335441e-07
-3.15390373904415e-06
-7.89900861722214e-06
-4.04650503222465e-06
-5.32583223570457e-06
-6.31277013704133e-06
-8.75807968722803e-06
-7.84332279408661e-06
-6.21098700777069e-06
-1.85356615989261e-05
-2.16515693492661e-05
-2.54411036018577e-05
-1.56412484990133e-05
-5.22426200906429e-06
-1.63653693388301e-05
-1.88793738990374e-05
2.59362399069311e-06
-5.52321465158455e-06
-1.87608020007843e-05
-3.84607661741678e-06
-3.73255027070457e-06
-8.38725899586807e-06
-6.94891306934728e-06
-1.77777839436663e-05
-2.67974027644944e-06
-9.06799392484683e-06
-1.79723405447563e-05
-2.19004231358445e-05
-2.09926749136334e-05
-1.45169218570022e-05
-1.8800605903925e-05
-1.37839053596632e-05
-3.7434512371801e-05
-1.62608187020367e-05
-3.72049043267967e-05
-1.5872695948473e-05
-1.94919796206419e-05
-1.61983968788529e-05
-2.21688485175809e-05
-1.81897710744645e-05
-2.14517405602642e-05
-2.43930832522844e-05
-1.28779347322882e-05
-3.16625618661545e-05
-1.99222183834683e-05
-1.37429180123788e-05
-2.03576139856516e-05
-9.31987159746161e-06
-2.54304612053811e-05
-2.98948533582162e-05
-7.76266029418466e-06
-1.47784616264849e-05
-3.84533832049503e-05
-6.43087072228582e-06
-4.28508129431516e-06
-2.10176462600563e-05
-2.46614000201861e-05
-1.70691641109079e-05
-6.86887475956667e-06
-1.57952894463314e-05
1.10293692729785e-05
-6.10340600698514e-06
-2.94790626864387e-05
-2.05262219515669e-06
-3.37124691566683e-05
-1.20664004260964e-05
-2.08541202404396e-07
-7.0347685602321e-07
2.12727368760233e-06
8.16565284471201e-06
-1.32476513240379e-05
5.11971692175257e-07
-2.48894973886259e-05
-3.10895271715528e-05
-1.14084643684349e-05
-1.15924289165923e-05
-8.43537266752e-06
-2.83359396692501e-06
-2.38040392999446e-05
-1.91970710949551e-05
-3.21386523601031e-05
-1.60803730030832e-05
1.37140799402797e-06
-1.68144901958991e-05
-7.48242792003819e-06
-1.42197950208067e-05
-1.63119336449926e-05
-1.22132170740252e-05
-4.09374017106081e-06
-1.5937186166239e-05
-2.25619923630541e-05
-1.99535234404344e-05
-2.65864576139162e-05
-1.25193857283664e-05
-1.67933888545994e-05
-2.00782493302579e-05
1.68779331749781e-06
-3.36590570905646e-05
-2.84795325077383e-05
-1.08102193219561e-05
-2.92089015432508e-05
-2.68075986650434e-05
-2.23248988380775e-05
-1.79963661635463e-05
-1.97680375417407e-05
-2.78974693796744e-05
-2.78475458222145e-05
-6.56926553985296e-06
-1.9985281583036e-05
-3.50852189997265e-07
-2.15862710473333e-05
-3.79495145766061e-05
-1.93568102812329e-06
-1.04396772515226e-05
-2.11018595712888e-05
-2.43695548865152e-05
-1.36129739537828e-05
-3.47131026112217e-05
4.80680368651334e-06
-1.5994466723483e-05
-9.47972667912167e-06
-1.12821736682428e-05
-1.30224768475717e-05
-2.99903839698921e-05
-3.16227950806105e-05
-2.39776565365957e-05
-1.09897808307889e-05
-1.50901024502767e-05
-6.34395837222196e-06
-1.97433960577017e-05
-1.17337144368507e-05
-8.50735582515958e-06
-1.44483869648213e-05
4.74458781374013e-07
-3.50119338212511e-06
-5.13088650555617e-06
-1.97092961991546e-05
-1.27134060923444e-05
-1.54861374256062e-05
-2.49287057842091e-05
-3.08140784168484e-06
-2.31282208887241e-05
1.68890798919514e-06
-3.37893423309957e-06
-2.62551139986637e-05
-1.18429455660239e-05
-1.24234473473739e-05
6.51178821003424e-07
-2.72123962885663e-05
-1.04041267612561e-05
-2.13629507365588e-06
-9.78675130381696e-06
-6.71982495583031e-06
-1.02801150243523e-05
-1.57810484223875e-05
-3.00714233052762e-05
-1.06370643868712e-05
-2.25074248290279e-05
-2.67466069569372e-05
-1.97266089145879e-05
-1.73597930996302e-05
1.08687355954339e-05
-7.38385374300228e-06
-1.35333356460713e-05
-1.40036760076578e-05
-8.90111086282394e-06
-1.7437770005176e-05
-4.43633442953158e-06
-6.55657680046185e-06
-1.79580424906728e-05
-1.32771499720483e-05
-1.47254411306049e-05
-1.02968489452909e-05
-1.94634108650929e-05
-3.49825695474306e-05
-2.19720731218464e-05
-4.81291090860439e-06
-2.9444309678693e-05
-2.9310035271279e-05
-1.19611052527596e-05
-2.17362309725109e-05
-1.65444807670022e-05
-2.15405599117053e-05
-3.01053501756919e-05
-2.04801927776912e-05
-6.8574258687571e-06
-2.43610427878549e-05
-2.13812620340542e-05
-1.25638134422433e-05
-1.94621652343988e-05
-2.47326893549569e-05
-1.79947811545953e-05
-2.92711034053116e-05
-2.29662602332434e-05
-2.05027719576447e-06
-3.45465180759358e-05
-2.35574201442122e-05
-1.55137912618997e-05
-2.66017264204998e-05
-6.94607217628002e-06
-4.11596157444689e-06
-1.58735242042562e-05
-1.70673657361793e-05
-1.46660710433133e-05
-5.52318443382722e-06
-1.81474089232843e-05
-2.3518181479225e-05
-8.56732408745066e-06
-1.95535586738099e-05
-2.03162555639846e-05
-1.47116305372005e-05
-1.50985739684529e-05
-1.67498955894894e-05
-7.26890512271227e-06
-2.85162218891881e-06
-3.08703213009334e-05
-3.18965196391725e-05
-1.13425222025758e-05
-2.71230029319386e-05
-2.31721727223968e-05
-1.31814917222859e-06
-8.03825212069198e-06
-2.06243297243689e-05
-1.05699472055398e-05
8.84449615825252e-07
-2.37657153949181e-06
-3.32699006838739e-06
-3.97788284437433e-06
-1.95908106120562e-05
7.79577411921613e-07
-1.17908719677659e-05
-9.39974191607148e-06
-1.46285816964504e-05
-2.37590963524286e-07
-2.20462819233264e-05
-2.10974744296649e-06
-6.20956535536171e-06
1.05374023500517e-06
2.26254927367464e-06
-1.32829017278686e-05
-1.8592879632378e-05
-2.20171866428001e-06
-2.2209183603476e-05
8.41198800672197e-06
-2.1815426869167e-05
-2.50296990885228e-05
-1.20275958890056e-05
-1.15851898552135e-05
-1.22201358126985e-05
-1.13402957992161e-05
-1.0454051858801e-05
6.06791777909093e-06
-9.22569474677876e-06
-5.97784989046614e-06
-1.51921840908806e-05
-3.16055913967889e-05
7.80932136818646e-06
-2.44552986131834e-05
-1.69996231533268e-05
-2.85603963602967e-05
-2.25195241879823e-05
-1.87088568503922e-05
-3.09251680269381e-05
-2.00637179559863e-05
-2.0943339093994e-05
-1.07856965218254e-07
-1.28209740331599e-05
-2.06825797715051e-05
-1.42074151289336e-05
-1.19723166007669e-05
-2.96451120128254e-05
-1.57235726322497e-06
-4.84270714885346e-06
-2.38379222803922e-05
3.10999926454675e-08
-3.06622833831197e-05
-1.03679227120629e-05
-8.93556924662523e-06
-2.06378864449152e-05
-5.68088194145917e-06
-6.77680299462199e-06
-1.65356429801756e-05
-2.6618830896349e-05
-2.26259366678751e-05
-6.68958524597624e-06
-1.13587522339003e-06
-1.35024393861994e-05
-2.06829580446384e-05
-5.78866010060081e-06
-2.03701155917037e-05
-1.05508108104461e-05
-2.38702980774283e-05
-2.48296286280287e-05
-2.32934821284492e-05
-3.15776881981665e-05
-1.77936772566724e-05
-1.24330618266426e-05
-2.48337143261851e-05
-1.08011746836097e-05
-6.77771268052188e-06
-4.54658674209075e-06
-2.69637148891155e-05
-2.73836009985087e-05
-1.91968306849572e-05
-4.65912593191494e-06
-3.74802413343743e-06
-1.31554098538671e-05
8.21318020781159e-06
-2.22788345588407e-05
1.02701709127713e-06
-3.28158677043328e-05
-1.21938100436067e-05
-1.18913867757712e-05
2.06138831681291e-06
-2.09121085802163e-05
-1.39806481884553e-05
-6.86288841665968e-06
-1.16712658029756e-05
-3.05120922213761e-05
-2.88451444940309e-05
5.69208891409463e-06
-1.14310639331373e-05
-5.73441356661946e-06
-2.07416684866903e-05
-1.03362390004226e-05
1.85678297857249e-07
-2.32537475382307e-05
-1.44883990171037e-05
-1.69456587859559e-05
-7.61468616467125e-06
-5.27619535218661e-06
-1.21258020386591e-05
-1.56343112399539e-05
-1.81332897169739e-05
-2.08215777446338e-05
-1.95482553921121e-05
-1.5069679353445e-05
-3.39318088289106e-06
-5.34359087224721e-06
-2.07989059038018e-06
-2.42322051396777e-05
-2.46024021468679e-05
-1.75899921673575e-05
-2.26281139257696e-05
-1.12813752716556e-05
-1.1358009211264e-05
-1.38351061662112e-05
-2.21229302117798e-05
-2.07143392954921e-05
-1.20644416651499e-05
-1.33553948935916e-05
-1.16551735502026e-05
-1.68492409391711e-05
-1.52025860540806e-05
-3.05278090372412e-05
-1.69131072202835e-05
-2.20897238620259e-05
-1.81581632174445e-05
-1.10005548098192e-05
-2.68755327537928e-05
-3.60498892248599e-05
-1.89319399690832e-05
-5.34825017299879e-06
-2.57335366369064e-05
-1.19264369264541e-05
-3.45626726969882e-05
-6.39316567378642e-06
-2.20015123813155e-05
-1.31645988210096e-05
-2.77933161495361e-05
-3.52412119060526e-06
-2.13095652275517e-05
-6.40781551098518e-06
-3.19629914700271e-06
-2.85044012332956e-05
-2.45678218400732e-05
-8.51809973457877e-06
-3.06919776656165e-05
-2.16483771200412e-05
-1.47778492031793e-05
-1.36303718229595e-05
-1.4659728635129e-05
-1.36331393701267e-05
6.53075213454037e-06
-1.96951231980251e-06
-1.64700354385983e-05
-1.04866135802159e-05
-2.23369166415855e-06
-1.20895011094407e-05
1.31690230041344e-05
-2.21498653236053e-05
-2.88998600841857e-05
-3.7137426311777e-06
-9.39263159168548e-06
-1.87463910735105e-05
-1.13101204879204e-05
-9.17059944195742e-08
-1.19340542742248e-06
-1.54171589744211e-05
2.55596743443572e-06
-4.13964763589391e-06
-9.63041849888859e-06
-1.27881163941543e-05
9.58649347948111e-07
-7.88323833951522e-06
-4.18181873415217e-06
-1.97286944798593e-05
-2.70771735376647e-05
-1.22224406625489e-05
7.06021890411478e-06
-1.42926223259155e-05
-2.92795348980359e-06
7.41356328413768e-07
-2.2096301985851e-05
2.7124835353033e-06
-1.47252030588723e-05
-2.81503863256887e-06
7.764653579722e-07
-2.43032238216201e-05
-3.17440071204187e-05
-2.87917492159348e-05
-1.20800493632838e-05
-3.20938654806338e-05
-1.78819818048401e-05
-6.55578335323004e-06
-1.24078093274024e-05
-1.1756628128581e-05
-2.03475527367311e-05
-1.29506619873953e-05
3.62076532591995e-07
-2.4580848548963e-05
-3.55066735180836e-05
-1.07987058945453e-05
-2.00007778096903e-05
-1.83082820179221e-05
-1.14312688608193e-05
-2.14301083282816e-05
-1.98339158755606e-05
-9.05403853712784e-06
-1.79663570564468e-05
-1.94722310980896e-05
-1.69728989870121e-05
-1.40839570925792e-05
-2.06904741157167e-05
-1.57728905024017e-05
-2.24491118950675e-05
-2.50927028552568e-05
-1.63796389815573e-05
1.78826493603624e-06
-6.36069555351811e-06
-2.15977352938271e-05
-2.99550165437925e-05
-1.23734718695993e-05
-1.87472385463539e-05
-3.28233545551105e-05
4.67398324011092e-06
-1.60857702714689e-05
-1.24516680732749e-05
-1.3989883804279e-05
-1.48514667387546e-05
-2.02578349121185e-06
5.26966197526746e-06
1.61502215214071e-06
-2.62574121971173e-05
-4.55807947274284e-06
-8.62726518250511e-06
-1.92910396294734e-05
-3.06298124496965e-05
-1.31233792497423e-05
1.64355128655434e-07
-1.35875761537375e-05
-1.45956941885879e-05
-1.5639453171501e-05
-3.98619366527652e-06
-2.10203755487592e-05
-1.80899306055419e-05
-1.06576413150979e-05
1.12266901024038e-05
-1.59674900663966e-05
-4.93811671123776e-07
-1.93175169951076e-05
-1.04157868319911e-05
-1.01768549903763e-05
-1.55359588912668e-05
1.26737588568245e-05
-6.32534093931027e-06
-9.08667795878385e-07
-2.03035684203349e-05
-2.55265158026631e-05
-1.82140246743006e-05
-1.47863973736156e-05
-3.31306266962067e-06
-1.17554792286141e-05
5.74697437874724e-06
-2.18057946206138e-05
-4.86639753015848e-05
-1.65090821185601e-05
-3.21736829922838e-05
-1.59351520658615e-05
-1.97258461424279e-05
-2.0716719495858e-05
-1.39261032956328e-05
-1.79052400382588e-05
-4.47146634243856e-05
-2.39656725459359e-05
-1.9673066970902e-05
-1.34494335286827e-05
-3.15711431249607e-05
-2.67913849436613e-05
-1.72265225753846e-05
-4.56080310316071e-05
-1.89532056235277e-05
-2.53301186426424e-05
-2.0050417381988e-05
-2.88025013538651e-07
-2.9196858852532e-05
-2.07780980516193e-05
-1.1214285789178e-05
-2.76879976435904e-05
-1.75164345004203e-05
-2.55049927637961e-05
-9.06712611857574e-06
-1.63612398791351e-05
-7.16628296404858e-06
-7.70962982283518e-06
2.74773024678958e-06
-1.67334188146596e-05
-2.20997372122181e-05
-6.32542472841611e-06
-3.00544448941636e-05
-7.41918155626614e-06
-7.95247331087172e-06
-8.53265822382718e-06
-1.81001590476889e-05
-1.93923957442073e-05
-1.19296796119262e-05
-2.44261494992812e-05
-8.784686134366e-06
-9.00658024134742e-06
9.72347278567924e-06
-1.59457401387949e-05
-2.37643580252618e-05
1.01909002321602e-07
-1.92438857679788e-05
-1.10474393429124e-05
-1.06215837025618e-05
-1.45238099540323e-06
-1.58944266941635e-05
-7.83987160435058e-06
-2.26263311724248e-06
-6.31212944298723e-06
-1.01753148431036e-05
-4.20140171357454e-05
-2.06136562146594e-05
-2.67586936479293e-06
-1.18975605023965e-05
-1.01403716611597e-05
-5.10430433797379e-06
-1.35364434252287e-05
-2.20935823488477e-05
-1.13154797082085e-05
-1.78014647839013e-05
-1.66815913011882e-05
-2.13601150367192e-05
-5.97057687024945e-06
-2.64224917306569e-05
-3.08204652405316e-06
-2.20946410386643e-05
-2.07901112366652e-05
1.87134054933477e-06
-8.16037192024759e-06
-3.06538477214449e-05
-1.13929002117777e-05
-2.24351631403827e-05
-3.64623207825158e-05
-1.57459875963405e-05
-1.8759382411498e-05
-1.25833888935702e-05
-2.54972634034813e-05
-1.63682058573315e-05
-2.86690139998854e-05
-2.54873770396461e-05
-2.88184149587601e-05
-1.09078856640433e-05
-1.68138782068811e-05
-2.15749503869416e-05
-3.19978673980816e-06
-1.15994752979652e-05
-1.02968749707188e-05
-2.73407478694682e-05
-1.23131928255929e-05
-1.03170684815237e-05
-1.03962760517302e-06
6.82196279190619e-07
-3.6455364129244e-05
-1.09030935878119e-05
-2.47553327137327e-05
-1.19875640668827e-05
-1.15274182837924e-05
-4.0583861891454e-05
-1.30951567565406e-05
-1.80393209535865e-05
-2.36126633018758e-05
-1.57645366441056e-05
-8.11439411242922e-06
-2.38524040873253e-05
-6.64038401333795e-06
-1.97922616510723e-05
-3.92329202010362e-06
-1.03775982243561e-05
-9.25813214006674e-06
-3.12233839045849e-05
-3.98571304447051e-06
-1.87334391811298e-05
-1.8498165012406e-05
-1.0148187196284e-05
-1.46674921361604e-05
-3.46846903788588e-05
-1.31253817809298e-05
-4.95795397486002e-06
-9.98089092686715e-06
-2.93619806351914e-05
-8.87412424636943e-06
4.38863381809657e-06
-1.34388812904289e-05
-1.07119350123814e-05
-1.68446406630593e-05
-1.03384791105546e-05
1.39669157946314e-05
-2.04696133191226e-05
-5.97903051261963e-06
-2.08753626598766e-05
-3.08646423708596e-05
3.50179145976614e-06
5.604946053283e-07
-4.06081530927663e-06
-3.97723674261416e-06
-4.71502346635186e-06
-9.30973560370772e-06
-2.89239273525565e-05
-1.67477720685054e-05
-1.72032918315707e-05
-2.70605962133122e-05
-1.2371010472732e-06
-7.87752153500688e-06
-3.76276147919824e-05
-2.45320666574831e-05
-1.46123360711622e-05
-2.73761278214935e-06
5.04329030167408e-06
-2.87317218722435e-05
-1.29210871810802e-05
-3.89610349121933e-06
-1.54182316973726e-05
-9.85480556868601e-06
-3.51787374698877e-05
-3.91640292562668e-05
-2.77666564396533e-05
-1.92104036794998e-05
-2.17794036026104e-05
-3.01938897008317e-05
-1.97838628535576e-05
-2.02786118392193e-05
-2.33622123422815e-05
-2.33989178887688e-05
-1.07965039561356e-05
4.12366403994204e-07
-1.95991031336924e-05
-1.48655101229161e-05
-2.70946061056041e-05
-3.14780969719988e-05
-1.47774824889981e-05
-5.10488219643188e-06
-3.83805742041986e-05
-1.45379901886286e-05
-3.66421926514958e-05
-1.18688366190462e-05
-3.68252319318095e-05
-1.95351907581766e-05
-8.76687790374463e-06
-5.67805455417172e-06
-2.29615614389748e-05
-7.31747022483691e-06
-1.88400489862476e-05
-1.99649649090322e-05
-2.11240315242072e-05
-1.62537218735491e-05
-2.17201320159444e-05
-7.36909137269623e-06
-2.84409759630152e-05
-1.50960917478175e-05
-1.93464288321908e-05
-7.86499194869186e-06
-2.0483771440199e-05
-2.58522323646847e-05
-2.03196267609644e-05
-2.26058408659004e-05
-4.24318924915808e-05
-1.25585172031291e-05
-8.28319615371317e-06
-2.99103410389739e-05
-1.67627521942802e-05
-1.63664366877623e-05
-9.47023836870165e-07
-5.15102609277527e-06
-6.1876140760907e-06
-1.49761282005778e-05
-1.87115147044821e-05
-1.31150976307688e-05
-1.5262861471387e-05
-2.73875900386104e-05
-2.67959351223065e-06
-1.79533623664224e-05
-2.2281828872352e-05
-2.01753119351984e-05
-1.55958509869199e-05
-3.4122554890277e-06
-1.18014389467265e-05
-2.79831260521845e-05
-1.26633077649141e-05
-5.78425654515149e-06
-1.18076542380398e-05
-2.25756186211873e-05
-1.42324847622201e-05
-2.61954719403437e-05
-1.29382317093767e-05
-1.91781198989638e-05
5.78244873844104e-06
-1.68630227896211e-05
-4.43376623141237e-06
-1.32024381871722e-05
-2.46649658756115e-05
-3.00409418976953e-05
-1.96498583970574e-05
-1.49763686997289e-05
-1.93163313031912e-05
-4.06124578422885e-05
-1.56175168183788e-05
-2.14217196684575e-05
-2.50102869804625e-05
-2.81261381407004e-05
-2.3920825146383e-05
-1.75877578605511e-05
-1.47572539960512e-05
-9.83719146724434e-06
-2.21003176143606e-05
-2.07126996884579e-05
-1.98462410406752e-05
-1.9440465417512e-05
-1.76388022230196e-05
-2.10217495620245e-05
-3.44686874657146e-05
-1.61885152490798e-05
-9.68490677745783e-06
-2.28218513131115e-05
-2.35485715693995e-05
-2.78101376267553e-05
4.30155483908262e-06
-2.53403214726517e-05
-2.59143068238128e-05
-2.55549115629076e-05
-2.28782356828825e-05
-1.31779040733368e-05
-2.0685973775176e-05
-1.89170562068535e-05
-2.37916232412831e-05
-1.79287967125961e-05
-2.17517784118595e-05
4.82648767820948e-06
-3.31088292360986e-05
-2.23868480881945e-05
-1.68115135766479e-05
-3.11915384634357e-05
-2.70246049036403e-05
-2.49694211394783e-05
-2.95867549202e-05
-1.44467958186723e-05
-1.22113862730005e-05
-2.60162787387165e-05
-7.59649493143298e-06
-1.3085756750107e-05
-4.81187932945191e-06
-1.20675432690025e-05
-1.826629956713e-05
-6.08440966758771e-06
1.13579781966648e-06
-1.71306351505822e-05
-1.58160184052512e-05
-2.32989259962885e-05
-2.05663032727023e-05
-4.59411758980753e-06
-2.08813558866109e-05
-1.01878743157173e-06
-1.2698210218767e-05
-8.41008518477137e-07
-2.52074643507822e-05
-2.58953828335998e-05
-1.73653852389607e-06
-6.82174681225594e-06
-1.07703996600459e-05
1.19160234712458e-05
-6.14212221832957e-06
-1.24593167895127e-05
-3.18619217068914e-06
-9.14651171006169e-06
-1.42535220311516e-05
-2.34375760123078e-05
-2.20568780944845e-05
-8.17958946918904e-06
-3.13675069316073e-05
-2.9011756023599e-05
-2.34055654512683e-05
-1.69847033865321e-06
-9.27021262398117e-06
-1.25532630299963e-05
-3.04938692723401e-05
-2.01544285982735e-05
-3.01331406902382e-05
-3.56704956345333e-05
-5.88737951034936e-06
-1.08063243863854e-05
-1.54643490823154e-05
-3.09847333941679e-05
-2.68779047895482e-05
-2.91586212171325e-05
-1.72884336526773e-05
-1.12216042906146e-05
-3.13289614325576e-05
-2.35347205318055e-05
-2.12865518034719e-05
-2.33801584658942e-05
-2.43856440325769e-05
-3.29981820879929e-05
-1.55492515585625e-05
-1.13173170258983e-05
-3.21845865663531e-05
-2.39294686014974e-05
-2.11198592588259e-05
-2.46150484962612e-05
-3.49970663934094e-05
-1.55792876703446e-05
-2.17157541615974e-05
-5.93025797887845e-06
-3.17976059060563e-05
-5.77986834471646e-06
-1.34097064899117e-05
-1.32731706012743e-05
-1.70603298585125e-05
-1.27516362191374e-05
-2.58865627634403e-05
-3.07116664995013e-05
-3.06395636944606e-05
-9.1427623174192e-06
-9.8595891950245e-06
-8.30810894470005e-06
2.44231134359375e-06
-2.03991673582664e-07
-2.35943502626327e-05
-8.57507382847055e-06
-1.14760487512806e-05
-1.59867475039629e-05
-1.571349969415e-05
-2.22189985383759e-05
-5.96912030014296e-06
-8.36809601159841e-06
-1.48068855015105e-05
-1.71720434317644e-05
-1.03817820098499e-05
-1.26614214352789e-05
-5.5583522294308e-06
-7.23561065999452e-06
5.14507216055767e-06
-3.67235829793887e-06
-1.37378226526908e-05
-1.0251180981522e-05
-6.01977782712853e-06
-1.61380171811047e-05
-7.74589862261515e-06
-5.40481883681159e-06
-1.76996581927332e-05
-1.84039987552567e-05
-1.8378079789883e-05
-1.28693833347559e-05
-4.54281715272554e-05
-7.55832235792167e-06
-1.50955852207048e-05
-2.10853760582952e-05
-1.33892440185934e-05
-1.32103204833524e-05
-5.55612226498345e-06
-1.66519736462171e-05
-2.68580331423548e-05
-2.11544253714258e-05
1.13975664027393e-05
-8.24866392046963e-06
-2.86646281451024e-05
2.50074541570818e-06
-6.2476077603835e-06
-2.58884555252247e-05
-1.020462606652e-05
-2.61448409623244e-05
-3.63110712654226e-05
-6.49090549597658e-06
-2.34914985417873e-05
-1.33710779059409e-05
-1.56207524091534e-05
-1.64287594589189e-05
-3.87815579235161e-05
-1.72977074778328e-05
-2.0978465294358e-05
-1.39139262605335e-05
-1.53226637335048e-05
-1.33574630300511e-05
-1.23472365208277e-05
-4.0562398130789e-05
-2.42014468929325e-05
-9.48326480081851e-06
-7.97146448895311e-07
-1.80785098318644e-05
-1.63541233375916e-05
-2.01799661952772e-05
-2.13171187341838e-05
-1.60811053284501e-05
-7.86464244839808e-06
-2.60498905188403e-05
-2.87633688971646e-05
-2.60182172598842e-05
-1.45420197906023e-05
-2.63785892916278e-05
-3.11215753004704e-05
-1.10974883112436e-05
-7.94313763250365e-07
-1.92030835454292e-05
-2.99430448610652e-05
-1.02112576240237e-05
-6.70027165602141e-06
-1.80665452528565e-05
-1.81159394166523e-05
-3.30173026659561e-06
-2.4542517877019e-05
-2.27642003168881e-05
-1.57951618401073e-05
-8.51280834769316e-06
-2.36636706949937e-05
-1.4723119530392e-05
-1.93515577925523e-05
4.72663801058935e-06
4.95616069147315e-06
-2.02156673365828e-05
-6.88634215837249e-06
-2.09231963736499e-05
-2.4715793573953e-05
-1.93504392195843e-05
-1.15774173867437e-05
3.0402983173226e-06
-7.99125063425072e-06
-1.2743708369608e-05
2.60712056735363e-06
-3.35623229947943e-06
-2.81028583977856e-06
4.51039329658554e-06
-2.19480219663724e-05
-6.18683830493573e-06
-1.03812881553698e-05
-2.49597284909614e-05
-1.78598584655363e-05
-9.08561814693386e-06
-3.32008049686606e-05
-8.59634965786976e-06
-2.24349602076038e-05
-2.46337312306021e-05
-2.00207183546115e-05
6.39789445405487e-06
2.03982121507053e-06
-1.71226502536242e-05
-3.8570188573836e-05
-2.17912770678883e-05
-2.69644831301483e-05
-1.5347520061444e-05
-2.92967811134798e-05
-2.27986396985427e-05
-2.11791537640058e-05
-1.72028042748918e-05
-2.28747031671981e-05
-2.37412011652785e-05
-2.72573335223412e-05
-2.98821995825536e-05
-1.44252177581412e-05
-1.7036870280626e-05
-2.38560591746866e-05
-2.20609571585387e-05
-1.65975161866625e-05
-2.81334109346522e-05
-1.68345462708929e-05
-1.65385099391568e-05
-2.60499070315973e-05
-1.14757344332236e-05
-2.41009700755266e-05
-3.71220582768316e-05
-2.68094942505803e-05
-1.34060308172407e-05
-3.83534888076967e-05
-1.16033540340943e-05
-1.41887969219389e-05
-3.97865432190648e-05
-1.57549532575139e-05
-2.09158300345591e-05
-3.04795704725688e-05
-2.9109032487096e-05
-3.53859729921025e-05
-4.6754867940519e-05
-2.56616612625422e-05
-1.29369036931048e-05
-2.90285885703215e-05
-1.08237552693497e-05
-1.53495252645659e-05
-2.72118617854103e-05
-2.93272680987359e-05
2.87996077654904e-06
-6.35744007921624e-06
-1.53722138707757e-05
-1.22378309673148e-05
-6.30755568885047e-06
3.68494484169058e-06
-1.96437771547865e-05
-3.06274948385223e-05
-2.48404297181935e-05
-1.27692166989336e-05
-1.57525394441733e-05
-2.39295799627277e-05
-4.95978163329564e-06
-1.93497565309342e-05
-1.66568281555077e-05
-1.29411436872621e-05
-9.25138505175567e-06
-9.79354253438304e-06
-6.43833499935421e-06
8.08036417158255e-07
-1.48316539675663e-05
-5.39975367984429e-06
-3.37511363683873e-05
-2.50299539670385e-05
-1.02744814141269e-05
-3.8369754094219e-06
-3.00859741862652e-05
-2.72114501789835e-05
-2.17816271809829e-05
-1.88499136109427e-05
-3.17306352200292e-05
-7.72026870950139e-06
-8.25662788458449e-06
-1.36618156033453e-05
-2.82317339562391e-05
-1.67814200604967e-05
-2.43037473148752e-05
-1.95854011936327e-05
-1.98143924437058e-05
-7.88308723491094e-06
-8.96182591192698e-06
-2.36401587904068e-05
-3.4613481061509e-05
-2.93676074944887e-05
-2.41506327533543e-05
-1.489956274009e-05
-2.24691483136406e-05
-2.20702146041226e-05
-1.27952595094396e-05
-2.93290489546526e-05
-1.699481725546e-05
-2.44304099141075e-05
1.60400862556657e-06
1.24013338202763e-07
-1.6177707616759e-05
-2.65593696358305e-05
-1.45362287732986e-05
-1.55117485789174e-05
-2.43407060986308e-05
-6.26412799795725e-06
-1.86856992664267e-05
-2.03777659314834e-06
-2.20322612326968e-05
-1.85339532900121e-05
-5.75879624822082e-06
-1.4067754748664e-05
-1.15566536531853e-05
-6.98160898944656e-06
-1.48306712066808e-05
-2.40386668820595e-05
-3.8079652138063e-06
-3.01516989264092e-05
-2.45298979019102e-06
-1.62037200818167e-05
-1.26239782874428e-05
-2.9485698479561e-05
-2.56997656022009e-05
2.93117606590354e-06
-2.71042307124123e-05
-1.73703101172375e-05
-8.07464665709608e-06
-1.11782557626017e-05
-9.9862713707088e-06
-1.78088452622695e-06
-1.64170488015012e-05
-4.20857974599448e-06
3.71468603084902e-06
4.71173443943035e-06
-6.97732221463878e-06
-1.284379264421e-05
4.19435603671106e-06
-7.30834341999474e-06
-1.61381585332633e-05
-1.89348589195398e-05
-6.25978827754232e-06
-1.95518830655792e-05
-5.40094968683832e-06
1.00027567729743e-05
-4.89801798489425e-06
-1.03179175996037e-05
-1.42682231300816e-05
-2.70584674356621e-05
-1.38623086994943e-05
-1.83276447599626e-05
-1.71991450256293e-05
-1.64355725709756e-05
-1.30278932259769e-05
-6.86422545028172e-08
-2.6593802354043e-05
-2.41441038276642e-05
-2.03607791865985e-05
-6.74914790257947e-06
-3.3475194773449e-05
-1.38655088354386e-05
-2.816346783796e-05
-3.32620235946716e-05
-2.7464925252205e-05
-1.99964395753973e-05
-7.3913221161238e-06
-1.11617203768357e-05
-1.46369015764289e-05
-2.81590707425537e-05
-2.00333495793422e-05
-5.38472309371571e-05
-1.77086896626566e-05
-5.46732712510671e-06
-2.35001325366315e-05
-3.31969440008558e-05
-4.19122500592038e-05
-2.24363060922076e-05
-1.68306133087143e-05
-1.40565462362332e-05
-2.50036644925352e-05
-1.2957910137342e-05
-2.26077297683238e-05
-1.95160072318233e-05
-2.23866583437563e-05
-2.83897837717445e-05
-2.79983401584695e-05
-2.09576608110688e-05
-2.75600783037018e-05
-2.3017743700459e-05
-3.01895591118416e-05
-9.15200443242855e-06
-1.51616746162289e-05
-7.74252766040371e-06
-1.77840270431147e-06
-9.51505350863297e-06
-2.1325874775825e-05
-1.98345398963581e-05
-1.97502671023288e-05
-2.74848463774034e-05
-2.21635301054689e-06
-1.52100011448798e-05
-8.07860244623116e-06
-2.37764875576072e-05
-1.75083620385683e-05
7.13565296234785e-06
-2.12620284315472e-05
-2.99848364683671e-05
-3.77363688094625e-06
-7.38537155529113e-07
-9.87882245349906e-06
-2.62463902584048e-05
-9.06484533093444e-06
-4.47117393763585e-06
-2.05360210315193e-05
-6.65217275587878e-06
-5.3542266257589e-06
-2.83877236254714e-05
-2.66829456470225e-05
-4.42189211522139e-06
-1.56721895501064e-05
-3.66755207708418e-07
8.20361712144031e-06
-5.3061310861158e-07
-2.16517547992732e-05
-1.45898398727804e-05
-1.24775950043166e-05
-1.49727107776326e-05
-3.07445033501606e-05
1.26631244076217e-06
-1.89634208220991e-05
-2.03388090887683e-05
-1.01391553173841e-05
-2.26822545034525e-06
-1.74061269007741e-05
3.14918764855174e-06
-2.52287488441646e-05
-1.34631185759645e-05
-1.68412508665156e-05
-3.09369870846893e-06
-2.09412336866978e-05
-2.05382964938691e-05
-1.10412014530157e-05
-8.8214057701572e-06
-8.8224086644181e-06
-1.80834436246305e-05
-2.64939326718538e-05
-1.68102049112988e-05
-3.01793504295605e-05
-1.73125221600129e-05
-1.31170518891636e-05
-3.54035523419064e-05
-1.27036786748013e-05
-2.22541462050688e-05
-3.00266296557123e-05
-2.43068727570157e-05
-8.75468935560234e-06
-9.4411016854999e-06
-2.56730023785736e-05
-1.890703836626e-05
-2.48597672068468e-05
-3.69427126884258e-05
-2.1172441468366e-05
-1.22926544347082e-05
-2.29717254786138e-05
-2.27811379890029e-05
-1.72687455805216e-05
-2.75839566248401e-05
-1.64796993473009e-05
-6.02256537113065e-06
-1.79539039386678e-05
-1.94201928694106e-05
7.00932024323679e-07
-1.50014818073961e-05
-1.87537761811287e-05
-2.27417117218633e-05
-2.46354956924835e-05
-3.12620162464536e-05
-2.73747388823261e-05
-1.70818259078471e-05
-3.30425466190573e-05
-3.50957736911396e-06
-9.95491021230119e-06
2.27890882107904e-06
-1.13686389245676e-05
-1.38476365857106e-05
1.51573759384188e-07
-2.96242312734981e-06
-1.09789925497096e-05
-7.02488306162253e-06
-1.76492368735047e-05
-1.25347958719145e-05
-1.35454853212121e-05
-1.30895288193121e-05
-1.38225065330678e-05
-6.57556798423292e-06
-4.23487272749237e-06
-1.41387403117165e-05
-6.71471643820422e-06
-1.17786970752091e-05
-2.80166049284465e-05
-2.55247970890263e-05
4.97891021474695e-07
-6.62298902549747e-06
-5.87333416910663e-06
-1.98263280828989e-05
-2.82205752571063e-05
-3.3666199819666e-05
-1.24903019791911e-05
-8.94166353525401e-06
-2.31487241912773e-05
-1.33814331295527e-05
-1.55869936109008e-05
2.98313602167231e-08
-1.68631519325268e-05
-1.27556127379634e-05
-3.41436609732981e-05
-1.82183516760872e-05
-1.46803140352388e-05
-1.48971303493659e-05
-1.69281652966274e-05
-1.98985691781104e-05
1.04657221590272e-05
-1.8537610740634e-05
-1.71515966833284e-05
-2.05777154652431e-05
-2.34532772154143e-05
-5.59321083196406e-06
-1.7549312719268e-05
-1.42800627421793e-05
-2.18162063852256e-05
-3.09942874442635e-05
-2.10663778535784e-05
-1.67851643339861e-05
-2.85342859039586e-05
-2.2617621447986e-05
-1.13378788881193e-05
-3.42164628377262e-05
-3.24306756870502e-05
-3.34314456756098e-05
-2.17718702823256e-05
-2.07009778674241e-05
-2.1195578531656e-05
-2.81082594207799e-05
-1.95057183360215e-05
-1.89720375731041e-05
-2.54840699619502e-05
-2.08344191046573e-05
-2.11001095302888e-05
-2.79533710726089e-05
-1.60221765213744e-05
-3.20553079232233e-05
-1.36180811170961e-05
-1.34942530867947e-05
-1.08611856529819e-06
-9.06300723380465e-07
-4.4089215120617e-06
-3.72655750114378e-05
-7.5253256300549e-06
-2.65332562599706e-05
-2.3014849096782e-05
-1.12448960742274e-05
-2.01285883208167e-05
-3.37825397583024e-06
-1.9576090156245e-05
-1.48309233791106e-05
-8.83188282538065e-06
-1.89637839556297e-05
-1.16587629614201e-05
-4.08780682951134e-06
-1.05384319848294e-05
-3.12140883565222e-05
-1.27766798098855e-05
2.07209918288036e-06
-3.79125522597814e-06
-1.9334634372335e-05
5.87243672639644e-06
-1.75087509022173e-05
-1.38881552243339e-05
-1.43351007573286e-05
-1.11300033845585e-05
-6.34130663229263e-06
-3.58699252129772e-06
-6.93700892794574e-06
-2.85985307810715e-05
-1.73082193453544e-05
-2.89237762870391e-05
2.76105804561635e-07
-2.50949562553073e-05
6.7092527973656e-07
-1.7846889890457e-05
-1.3604017595548e-05
3.47861531026705e-07
-1.53764518925999e-05
-1.18061763767319e-06
-6.77935433709981e-06
-7.93061267668942e-06
-1.51465981406936e-05
-1.49495244563362e-05
-1.21710698904e-05
-2.33161573898572e-05
-9.66723903669458e-06
-1.01635941737514e-05
-6.61892509619891e-06
-1.21201160757965e-05
-3.65068847676814e-05
-1.10623872591446e-05
-4.32451146697582e-06
-2.68904641693138e-05
-1.38356112465562e-05
-1.80172831293522e-05
-1.23427110034931e-05
-1.67960847611994e-05
-8.00889016300304e-06
-2.97212994732957e-05
-1.64137974428106e-05
-2.58792090307877e-05
-2.59299930261053e-05
-2.50869929714833e-05
-2.57256471981337e-05
-2.43768610320709e-06
-2.78551527037843e-05
-1.86220248592873e-05
-1.8591345214794e-05
-1.91861588607987e-05
-1.85467334309865e-05
-2.2405095217371e-05
-2.27843695396612e-06
-1.95004929493754e-05
-1.9517708074933e-05
-7.39742909773317e-06
-1.83298376271327e-05
-1.93403028933819e-05
-1.63060224478397e-05
-2.06436942193988e-05
-1.12756579827524e-05
-4.38950305445956e-07
-2.34318003276145e-05
-9.03283982669985e-06
-2.06583155701411e-05
-1.59559421637362e-05
-1.32508139315852e-05
-9.14633564227659e-07
-1.20270133195423e-05
9.30581916610836e-07
3.70013990990924e-07
-3.760697267816e-05
-2.26637921708824e-05
-1.28239313464303e-05
-1.47448147594377e-05
-2.0970588039151e-05
-6.95898752472196e-06
-1.27378010054575e-05
5.66416947776734e-06
-1.59379968760228e-05
-1.84077796719871e-05
-1.21594045353965e-05
-1.74187138223838e-05
-9.70575143939967e-06
-1.10275388113484e-05
-1.69833528199678e-05
-9.92517373717814e-06
-1.47977850155719e-05
5.44854953863924e-08
-8.19770756566446e-06
-1.41659134389378e-05
8.78258464426104e-06
-2.00235477211397e-05
-2.2317436929259e-05
-1.30428563375359e-05
5.28545762723363e-06
-2.97711759246993e-05
-1.89383062816925e-05
-1.96170302579715e-05
-1.73446301085521e-05
-6.55435940949354e-06
-1.17212447694569e-05
-3.0346177044827e-05
4.39934834361909e-07
-1.60041523880553e-05
-1.81395901112924e-05
-1.9689569337321e-05
-1.54202877540333e-05
-9.93642540714401e-06
-4.70748612328188e-06
-3.12134093941044e-05
-1.39592211884263e-05
-2.77128809047752e-07
-2.81020899815027e-05
-7.54959844742916e-06
-7.16207779030075e-06
-2.61971627259199e-05
-2.16170467454699e-05
-1.6018357588343e-05
-9.08121525520177e-06
-7.81588990858993e-06
-8.13371619481882e-06
-2.03602715179471e-05
-2.64907824554499e-05
-1.68056282358046e-05
-2.02334398616981e-05
-3.32214397870801e-05
-1.88837527274661e-05
-4.04142266321569e-05
-2.93286112377769e-05
-2.67728878059505e-05
-1.81933386717727e-05
-3.10292069857406e-05
-3.93104075922785e-05
-1.99113606772809e-05
-3.5862445073958e-05
-2.45601786569281e-05
-1.2672218133668e-05
-2.16277948967331e-05
-2.39356323750408e-05
-9.78687801761163e-06
-1.25636829782377e-05
-1.65071620240765e-05
-1.25981667246054e-05
-1.21448578442359e-05
1.30067076448793e-06
-1.97094780424252e-05
-6.73415069034639e-06
-2.28872951312142e-05
-3.3062280477151e-05
1.11710730279652e-07
-4.01676010392808e-05
-2.72537325749394e-05
-9.52094962286008e-06
-1.53721228075233e-05
-1.30734696708257e-05
-1.02454756884916e-05
-1.7699282822366e-05
2.98367580466088e-06
-6.54833629994946e-06
-2.33283663041274e-05
-1.3101589075232e-05
-3.27451607188184e-06
-9.60607842346987e-06
-6.80022052726284e-06
2.02998997495459e-06
-1.58410105234172e-05
-1.65658627200617e-05
-1.87012307522105e-05
-1.61922756356364e-06
-1.48573519068446e-05
-1.81440750021196e-05
-1.90228501535648e-05
-1.18561086739933e-05
-3.18471045722622e-05
-1.91859472998475e-05
-2.37647201646663e-05
-1.13505032740527e-05
-2.83720524706832e-06
-2.28496677108715e-05
-6.94036546210954e-06
-1.37966616524574e-05
3.19877983981126e-06
-2.03180364183405e-05
-1.44643448365583e-05
-2.74343819394587e-05
-8.18260913706387e-06
-2.49543587561827e-05
-3.34904507055592e-05
-1.62736314803821e-05
-2.01738584992749e-05
-9.19909933785821e-06
-6.67979004477672e-06
-2.15945580819869e-05
-2.2608972922462e-05
-2.46332760792292e-05
-3.90608083134111e-05
-1.92537732357384e-05
-2.46089796851065e-05
-1.46087876796594e-05
-1.12117317215379e-05
-3.59090918943705e-05
-1.41921061829291e-05
-1.73378399971696e-05
5.10288682607612e-06
-1.61985259207833e-05
-2.55801002130778e-05
-2.82349938661918e-05
-1.32737594437297e-05
-2.6447880430197e-05
-1.72781824841284e-05
1.96523440083611e-06
-2.00765442166613e-05
-5.51447823784984e-06
-3.68100759459698e-05
-1.73490135549731e-05
-2.49364341730948e-05
-2.75202595614827e-05
-1.12134957183939e-05
-3.30787037473793e-05
-1.67816966758799e-05
-1.9777180186793e-06
-2.50284146752639e-05
-4.2295944436901e-06
-2.62686782476802e-05
-1.1570207348173e-05
-2.73752412786757e-05
-1.52602158493531e-05
-2.01922180262131e-05
-2.11132077548164e-05
-1.08505624457728e-05
-1.79274064098562e-05
-3.52496893222144e-05
-1.90861913366189e-05
-9.87759799401329e-06
-2.99089984865713e-05
-9.79382995988875e-06
-3.20027080255233e-06
5.57041137758537e-06
-8.88855180431972e-06
-2.94204730617832e-05
-9.59913963977313e-06
-9.43583846695542e-06
-4.97033308752433e-06
1.95670431292731e-06
-6.99324540101504e-06
-1.030771457435e-05
-1.98660355167142e-05
-4.11662200114935e-07
-4.43656956133464e-06
-2.98653537636563e-05
-2.19382829093413e-05
-1.26091798115482e-05
-1.44328502580382e-05
-9.20408806012173e-06
-1.43537719733242e-05
1.66141544400835e-07
-8.74749201544656e-06
-7.95731408582281e-06
-9.07513810427952e-06
-1.86241913232201e-05
-1.39241476448306e-05
-2.68185796202493e-05
-2.14168166152995e-05
-1.06902917576495e-05
-2.59344232865833e-05
-2.12916573879985e-05
-6.76439114270153e-06
-2.48246687249217e-05
-6.07685170731538e-06
-1.64828891233863e-05
-1.53059312287672e-05
-1.6841646977706e-05
-6.63403658021627e-06
-2.60552238062961e-05
-4.59472610345795e-06
-1.97638643252338e-05
-1.78788987336877e-05
-2.76571337119905e-05
-4.13598528726456e-06
-3.33089583406884e-05
-3.079996952092e-05
-9.49400485732054e-06
-8.77961505276727e-06
-1.86603577362579e-05
-4.40139072988022e-06
-1.83125890860891e-05
-2.69187977652997e-05
-3.43945904851228e-05
-1.57783487137106e-05
-2.03629408811708e-05
-2.33188172658571e-05
-1.17386085527311e-05
-2.57500216282604e-05
-1.32760056465897e-06
-1.58300171992021e-05
-1.63652719639028e-05
-2.63628674057795e-05
-1.69637837016442e-05
-2.9729018270609e-05
-2.3271695326188e-05
-1.56008554248119e-05
-1.80574796051948e-05
6.02233889603126e-06
-1.55341478837788e-05
-1.88422579255728e-05
-1.06873273902929e-05
-2.50292131986119e-05
-1.83170588011831e-05
-1.7470959840562e-06
-4.8036216543508e-06
-7.97210592802313e-06
-1.88145583719589e-05
1.88520136100244e-07
1.06731631235978e-05
-2.71345090576944e-05
-1.22246230532195e-05
1.5813896374687e-06
-1.08793993777416e-05
-1.56165814982507e-05
-2.04332189611176e-05
-1.81832936416915e-05
-8.89251718746092e-06
-1.19068968196471e-05
-2.46565768212374e-05
-2.27083847040467e-05
-1.24083306799214e-05
-2.56913678555501e-05
-1.29062358750584e-05
-7.02743309043671e-06
-2.79309249561844e-06
-1.04631468231411e-05
-2.85274889001789e-06
-2.69386211649247e-05
-1.88138897751849e-05
-3.376521398497e-05
-5.1853666751938e-07
-4.94565755800526e-06
-1.70027083620431e-05
9.43823834211356e-06
-1.20209657700063e-05
-6.87087643160407e-06
1.83418042602262e-08
-1.44326942959482e-05
-2.38163725870486e-05
-1.45946230495591e-05
-1.74378280066371e-05
-1.04656694823135e-05
-7.22375623126699e-06
-2.05490327763458e-05
-1.9962304457589e-05
-2.94147799483975e-05
-1.84017420098732e-05
-6.31233518642697e-07
-3.13087667709799e-05
-2.29808519514473e-05
8.45304916956047e-07
-1.0893137490348e-05
-1.96761655196711e-05
-1.93700802101803e-05
-1.64871683195153e-05
-1.49135266949917e-05
-2.1751557534178e-05
-2.0318061426747e-05
-2.72082686854213e-05
-1.67654154589163e-05
-2.15534548119352e-05
-2.14893002819406e-05
-3.08949695311472e-05
-1.80102376552118e-05
-2.40395015517087e-05
-2.67097764127797e-05
-8.0613139455402e-06
-2.16500091498128e-05
-2.84063873608087e-05
-1.469822897313e-05
-3.10062725304824e-05
-1.0770327250298e-05
-1.23344255011722e-05
-3.11048311298623e-05
-1.36738308680605e-05
-9.35792065715815e-06
-1.99206769734823e-05
-2.68082689466727e-05
3.62797305529793e-06
-2.93584420961317e-05
-8.09642587642027e-06
-7.93233363044496e-07
1.40179747883873e-06
-1.2498614334752e-05
-1.61687844930782e-05
-1.69306824736515e-06
-1.10488309272436e-05
-2.43566782260716e-05
-1.12006129429248e-05
-3.11085174771207e-05
-1.00042395044711e-05
-1.18656261456133e-05
6.66787232155263e-06
-8.66271080739898e-06
-1.61936659026553e-05
-1.50065229096146e-05
2.19284722187993e-07
-7.04734735380022e-07
-1.98768782982519e-05
-1.42865478387511e-05
-9.32932008804501e-06
-1.78398283293039e-05
-2.15747075345185e-05
-4.61094915668873e-06
-4.78691667577171e-06
-5.66061563744033e-06
-1.65134626814029e-05
-2.4177377210221e-05
-1.02801352416243e-05
-2.05483591269149e-05
-1.99690974018934e-05
-1.37478323347356e-05
-1.75686098183145e-05
1.06386687040767e-06
1.02346589485577e-05
-2.4578767553185e-05
-3.13646773865932e-05
-2.36199725814954e-05
-7.98195050184329e-06
-4.36530583495845e-06
-1.33949908783404e-05
-9.77508153709555e-06
-2.55509545651863e-05
5.20036462503354e-06
-1.75282170354136e-05
-2.20245434313027e-06
-5.35731467181517e-06
-2.73885943035395e-05
3.90064510614151e-06
-8.90093017465845e-06
-2.31692377752749e-05
-2.3739330834964e-05
-2.79227423176162e-05
-8.69642412333034e-06
-2.90346235860377e-05
-2.17569729678401e-05
-2.20737182521721e-05
-2.54604430540507e-05
-1.1686908341724e-05
-1.68878180432573e-05
-1.50445829466541e-05
-2.23705053862102e-05
-1.60715345265541e-05
-1.62825498872702e-05
-1.83043811119722e-05
-2.67855627228404e-05
-2.51978695121652e-05
-2.66465394984751e-05
-2.3885294210793e-05
-1.32152953270174e-05
-1.30026178428036e-05
-1.98902257441782e-05
-8.8119835436915e-06
-2.05503819740941e-05
-6.60032418073644e-06
-1.22695092002448e-05
-2.4187844205519e-05
-1.13392443503262e-05
-2.0432234845808e-05
-2.56692873919091e-05
-1.93996741710253e-05
-2.08541828317367e-05
-1.98688083783043e-06
-2.68907880406663e-05
-1.14383109142271e-05
-1.16431437274162e-05
-2.01321858334588e-05
-1.25769474642193e-05
-8.10432514598487e-06
-1.35896897526765e-05
-2.32800521144547e-05
-1.07553944671311e-05
-1.60014641601635e-05
-3.18193138184223e-05
-1.82259054694494e-05
-7.47820658719316e-06
-2.65223615268857e-05
-9.15033512730873e-06
-2.24334673218635e-05
-1.75705321282387e-05
-7.22921330218279e-06
-1.25956983685794e-05
2.73578587144362e-06
7.75041866394665e-06
-7.66346385023158e-06
-5.11229081624208e-06
-8.71238694514456e-06
-1.50221487486953e-06
-1.21290223833314e-05
-4.14320646557636e-06
-2.82853031659378e-07
-1.12242964469178e-05
8.95611317087382e-06
-1.0259409743656e-05
-3.18087305739558e-06
-4.43427385996377e-06
-1.14521549728512e-05
-1.76097994295982e-05
-2.65460151620623e-05
-2.17179750611351e-05
-2.37632649442389e-05
9.03304816787874e-07
-1.08784300932383e-05
-2.52924150894072e-05
-6.51511267563051e-06
-5.70566135136157e-06
-1.46460252587799e-05
-8.68066878281092e-06
-4.05056234402043e-06
-2.13414412147641e-05
-1.61584208212015e-05
-1.09621114627296e-05
-9.33928043510509e-06
-3.76635136006363e-05
-1.61851604398993e-05
-2.35091781602711e-05
-1.93185755260991e-05
-2.30013162337555e-05
-3.55018357152888e-06
-5.24902865298861e-06
-3.67870254856064e-05
-1.4254690749921e-05
-2.42063921926587e-05
-1.7592442473634e-05
-1.71409142563141e-05
-1.25390773142228e-05
-2.27308440088607e-05
-2.84675310680121e-05
-3.53792788019252e-05
-3.12518308132929e-05
-1.7295026933112e-05
-3.62550976449719e-05
-6.41843388021603e-06
-2.4755130015747e-05
-7.36759771564581e-06
-2.5830119157825e-05
-1.14538253155809e-05
-3.91382775651492e-05
-1.1220689117494e-05
-2.83412258816316e-05
-3.29210997505522e-05
-2.2220561782497e-05
-1.41363190532407e-05
-2.20659755189461e-05
-1.00596959823139e-05
-1.13128212891195e-05
-1.03974495256581e-05
-8.68033239350529e-06
-5.88934813100891e-06
-1.00630473450564e-05
-2.51880882895771e-05
3.65715223838399e-06
5.19405279922145e-07
-1.94394886387635e-05
-2.00845101412152e-05
-3.35893849324961e-07
-5.37421277232765e-06
2.68169049195976e-06
7.38019907725426e-06
-1.77852096081825e-05
8.29703189580612e-06
-9.56364064751939e-06
-2.57156985166098e-05
-1.49153732256668e-05
-2.64625562121945e-05
-1.30688885569807e-05
-1.3984240186561e-05
-1.37258130885309e-05
-3.67157109505997e-05
-2.02125237677006e-05
-2.28717780313965e-05
-1.20739496011095e-06
-1.40888347551718e-06
-8.16746962685516e-06
-1.31871590810199e-05
-2.21351311566543e-05
-2.31106949144415e-05
-2.58623946825448e-06
-1.84599598372179e-05
-1.29738465943079e-05
-2.82151195102049e-05
-1.05438552199079e-05
1.13501853962162e-06
-2.05938567287741e-05
-1.67542448809926e-05
-2.2161047579592e-05
-1.24164599990213e-05
-4.60781810251192e-06
-5.89570962206422e-06
-2.08928070440013e-05
-2.3877621618632e-05
-2.88604831667022e-05
-1.6596837227325e-05
-4.16386676320185e-05
-1.43119818229545e-06
-4.39818138284255e-06
-2.50136983764723e-05
-2.58138780190983e-05
-2.980206235489e-05
-3.62165627459708e-05
-2.52439573702397e-05
-4.05458375860565e-05
-2.14677170282533e-05
-2.79948543543582e-05
-3.96288890004115e-05
-2.26015411072425e-05
-2.67590463810883e-05
-1.22827768622401e-05
-1.42804514378452e-06
-1.20957264656792e-05
-2.18375721951941e-05
-2.64344005396339e-05
-2.46268477928428e-05
-3.3340384831127e-05
-1.18342174343783e-05
-1.70226501438696e-05
9.26334758112756e-06
3.65532841088161e-07
-2.39430041159765e-05
-2.72178175099912e-05
-2.3513840373757e-05
-1.17688430820236e-05
-1.76699700014192e-05
-2.36847101992402e-05
-7.48683981926724e-06
-5.36273514482349e-06
-4.21314626582983e-05
-3.20031003655178e-05
-8.27349686681471e-07
-6.59868297150189e-06
-1.88368490350573e-05
-1.55782207202598e-05
-7.33246096723513e-06
-1.40006263346641e-05
1.65460487725727e-06
8.40047467493097e-07
6.71040014868439e-06
-4.45902017964244e-06
-1.01257346067234e-06
-8.90481181819456e-06
-9.46293040812812e-06
-6.25825262480709e-06
-2.52776596742973e-05
-1.51233661785994e-05
-4.84280264086355e-06
-1.87599499641242e-05
-1.07904380009321e-05
-2.16730490784038e-05
-2.04878179451421e-05
3.13117083660158e-06
-1.64385522235271e-05
-1.32893576022499e-05
-2.88397761303524e-06
-2.02806516933335e-05
-1.17891146405465e-05
-1.54165154117444e-05
-5.06417035470584e-06
-3.340421652631e-05
-5.31304451278995e-06
-1.87340571361969e-05
4.00142704036436e-07
-2.61707984843429e-05
-2.55390519597687e-05
-2.33715632458807e-05
-1.14763193069477e-05
-1.18396594410835e-05
-2.04167567228024e-05
-3.30666714219078e-05
-2.30304567404851e-05
-8.47328805624873e-06
-2.25782277629828e-05
-2.93815972316154e-05
-1.48841714356618e-05
-2.2720382131758e-05
-1.71699372221737e-05
-2.01378217661028e-05
-4.90191392324704e-06
-6.74329214536141e-06
-2.01582772594517e-05
-2.20014327845685e-05
-1.54036419971439e-05
-1.76396834663882e-06
-1.96612064478145e-05
-2.97446588248181e-05
-1.49756149846422e-05
-1.8855412496795e-05
-1.9183898656778e-05
1.99739521912762e-06
-3.13278208838469e-05
-2.37077046244594e-05
-2.83313135764266e-06
-1.85155337118068e-05
-2.74391046710729e-05
-1.31241318731823e-05
-2.22748703737709e-05
-1.40854239148836e-05
-3.104552491799e-05
-2.34770161450713e-05
-2.07663641687645e-05
-1.65910612070963e-05
-4.25735098868494e-06
-2.06133546567157e-05
-2.99227901002332e-05
-1.85595371772516e-05
-1.98459510980196e-05
-2.11876334374565e-05
-1.09471341679869e-05
-2.89425650837952e-05
-3.57139916661407e-06
-8.41935779899288e-06
-4.74218438348136e-06
-1.70867994437568e-05
-2.61927918567813e-05
-7.47649470383346e-06
-1.25039987878522e-05
-1.63036165950108e-05
-1.24504678026908e-05
-9.20562665432888e-06
-3.40496367832037e-06
-5.06824684424438e-06
-3.1930115272329e-07
-7.30159386594073e-06
-5.62380169259088e-06
-9.15180770912767e-06
-9.91882476236354e-06
-2.0473231500605e-05
-1.83800157479451e-05
-3.55111126445138e-06
-2.14200185669829e-05
-1.54451240263218e-05
-2.30909262958735e-05
-1.20884092173562e-07
-1.8555121559438e-05
-2.64664789916894e-05
7.01771805828984e-06
-2.43464195480977e-05
-1.64208723267209e-05
-1.75350442782652e-05
-1.59140599825234e-05
-1.59041471753512e-05
-2.52225158225397e-05
-2.3055379416045e-05
-2.19033918279465e-05
-2.41888898339631e-05
-2.54160181284546e-05
-2.44294175960142e-05
-2.20513202754539e-05
-2.36289174352956e-05
-1.30346466399965e-05
-2.00711300341494e-05
-1.48304716822985e-05
-2.43064719249423e-05
-2.23469728733925e-05
-3.17379217375504e-05
-3.19098887452126e-05
-7.55384258338315e-06
-2.45126966404766e-05
-2.29794425639654e-05
-2.84247957826256e-05
-1.2779987159644e-05
-1.66076006149769e-05
-3.95099781894628e-06
-1.72095730284575e-05
-2.23604302055199e-05
-1.37717987850537e-05
-6.92843571188218e-06
-6.3146811759845e-06
-3.65594569040782e-05
-1.43893377930471e-05
-2.41699477403736e-05
-3.18785904093312e-05
-2.08092168468818e-05
-2.67945263635805e-05
-2.22955328468775e-05
-1.35408867505682e-05
-2.02537301099008e-05
-2.05863484645527e-05
-1.21915810485921e-05
-1.16049915289393e-05
-2.96434458058941e-05
-1.82960244432418e-05
-1.74879467380128e-05
-3.96508548562046e-05
-1.33526744039044e-05
-5.92715790727066e-06
-2.68928831869315e-06
-2.16449084239704e-05
-2.24629641965896e-05
-2.52454643391871e-05
-3.09243858262977e-05
-2.02578867470979e-06
-2.67590454247328e-05
-1.21949729446421e-05
-1.04041874708031e-05
1.15615074081428e-05
-1.49937470850547e-05
-1.04597379611771e-05
2.16799197292945e-06
-1.85178344476552e-05
-1.4441418549512e-05
-1.22819986130091e-05
-1.50883824563041e-05
-1.82616550975283e-05
-2.78929756250336e-05
-8.46278511051474e-06
-8.06206237193431e-06
-1.86326065378487e-05
-1.26727921091136e-05
-1.79364917996583e-05
4.83771215526762e-06
-2.68079778747965e-05
-2.43426492580281e-05
6.02402744825732e-06
-2.09005213383703e-05
-1.54568125866517e-05
-4.31499458374819e-06
-7.66203364550009e-06
-2.91856547459131e-05
-5.38125752957882e-06
1.4757329592196e-06
-1.4867225862546e-05
-2.31277539094301e-05
-7.47504361474365e-06
-3.46744224396999e-05
-1.84955691893616e-05
-5.40800365816952e-06
-2.48970136925203e-05
-1.50275048453845e-05
-8.38723533500619e-06
-4.65478332322464e-05
-2.51903795230348e-05
-2.62170515302605e-05
-1.69600872432247e-05
-2.34752922669949e-05
-1.3198839357789e-05
-3.52265523836665e-05
-7.5859697529144e-06
-3.87365127802773e-05
-1.72253335924416e-05
-3.61506999524112e-05
-1.94712782684738e-05
-3.70652869662168e-05
-4.39094064100509e-05
-2.93985749587921e-05
-2.48813775038742e-05
-2.59882779189161e-05
-2.05346066290945e-05
-2.18654759946324e-05
-1.45304625330296e-05
-4.52237602454581e-05
-3.13668219859114e-05
-5.90954682686937e-06
-1.49777040098297e-05
-2.51920316966335e-05
-8.72391528197225e-06
-7.29664423565793e-06
-1.99620833766475e-07
-3.60536623823088e-05
-3.61272105079659e-05
-1.63589281174529e-05
-1.81519537008133e-05
-3.08331742417969e-05
-1.14733551190833e-05
-1.00264474738172e-05
-1.65429441765085e-05
-2.19793538183714e-05
1.10134601829397e-05
-1.53549945064764e-05
-2.10146469929185e-05
-7.79013349444047e-06
-2.28049264328381e-05
-1.55490386270291e-05
-6.75647094780676e-06
-2.56307097988618e-05
-9.13405413501748e-06
-2.76937951276584e-06
-1.96253901168404e-05
-5.67538780672359e-06
-2.38191610904189e-05
-8.18807624245269e-06
4.36082197153047e-06
-1.96978917409495e-05
-2.15606410235099e-05
-8.38815880424987e-06
-9.0504035413896e-06
-7.62929785649597e-06
-1.55668022798175e-05
-1.00231166072107e-05
-1.16041478171492e-05
-1.75825470959301e-05
-2.48833698562278e-05
-7.94927951126518e-06
-9.51844490829879e-06
4.95895921704981e-06
-5.98362791367147e-06
-8.96037542976434e-06
-9.36476109613357e-06
-3.59010964540849e-06
-1.97221584213875e-05
-1.19069446031885e-05
1.19820281652656e-05
-2.55305827739463e-05
-6.97920773954742e-06
-3.09494363096898e-06
-1.28358526183096e-05
-1.39998889863637e-05
-1.75944270568511e-05
-1.10241340151587e-05
-3.61139483195158e-05
-1.33669778059613e-05
-1.23565744096396e-05
-9.93604889755311e-06
-7.32220060748317e-06
-1.75595977297067e-05
-2.58674806483102e-05
-1.03195885327248e-05
-1.44121935669931e-05
-1.89767692973711e-05
-1.04718135328253e-05
-1.10487257122119e-05
-1.62203160826159e-05
-1.1754753625223e-05
-1.93447759491372e-05
-2.5727346295933e-05
1.21683224632601e-06
-2.1549407333477e-05
-8.84862322977116e-06
-3.26149060409551e-05
-7.015161328459e-06
-1.87503293744202e-05
-2.62828726208943e-05
-4.26470875378974e-06
-1.39282386066738e-05
-4.04275406823556e-05
-3.13762383884854e-05
-2.34677441789023e-05
-2.57568958793879e-05
-1.11342367715405e-05
-1.98792757275207e-05
-9.61745815376257e-06
-8.60525294857501e-06
1.60146369560235e-06
-2.50470917056347e-05
-1.32960288116075e-06
-1.58848703781283e-05
9.35485649713563e-07
-1.47545162065272e-05
-1.8413538284838e-05
-6.67417712499306e-06
-1.7006411663836e-05
-3.08483844503393e-06
-8.26855910167588e-06
-1.0002709515515e-05
-1.04530645700747e-05
-1.86055481630674e-05
-6.08989968227317e-06
-1.62512765701438e-05
-2.0525029185174e-05
-6.42424280893096e-06
1.1693332864953e-05
-8.66760956387086e-06
-2.65676902153584e-05
5.34006740556586e-06
-8.40005944505626e-06
-7.70011847662397e-06
2.19071590301786e-07
3.486553372908e-06
-1.59547450757372e-05
-2.12130563713258e-06
-8.69587872006635e-06
-1.47636175489171e-05
-2.87518056067239e-06
-3.73568618401922e-05
-2.25483404214673e-06
-5.34570732927609e-06
-2.44909728108024e-05
-7.07121121339847e-06
4.76614879027792e-06
-1.07952682733263e-05
-1.56178883066661e-05
-2.06674501874842e-05
-4.22736065462837e-05
-1.10491414494511e-05
-1.02938333213831e-05
-5.35799543381114e-06
-1.04627416950696e-05
-2.23759127789663e-07
-7.7324160473586e-06
-2.29554344696431e-05
-2.17141697754138e-05
-4.26356125230761e-05
-2.52519798116718e-05
-9.37950169972021e-06
-9.93787680378346e-06
-1.84779784820083e-05
-3.3047309459868e-06
3.91578724232572e-06
-9.85594104739704e-06
-3.37330019894282e-05
-2.08955328251433e-05
-1.26007300512413e-05
-4.16260008082841e-06
-1.20841894610854e-05
-6.59687634803098e-06
-1.78910653445834e-05
-7.69982069488557e-06
-1.54025055741719e-06
-2.89275408178059e-05
-2.23742977069417e-05
-2.38253131859467e-05
3.73925252973588e-06
-1.76278217121936e-05
-8.7013965270422e-06
-3.32177254772e-05
-2.54166394441615e-05
-1.99553631636859e-05
2.73163980216476e-07
-1.49274633591135e-05
-2.52439666437277e-05
-2.75886018251981e-05
4.00902325766858e-06
-1.30419879572445e-05
-2.24885123799055e-05
-3.48184468891307e-06
-1.65604457682109e-05
9.50950423376751e-07
-2.93180345911058e-05
-1.20071314242315e-05
1.26703803810301e-06
-2.06103592355882e-05
-7.4439768030122e-06
-3.51793644605108e-06
-2.4304884165139e-05
-1.74157548414729e-05
-6.80371047691347e-06
-5.22796509840557e-06
-1.36727942997951e-05
-1.01474688749969e-05
-1.99955682632892e-05
-2.69548364099732e-06
-4.50337190313395e-06
6.18687843927356e-06
1.09303308410097e-05
-1.06140683167598e-05
-1.95405672274139e-06
1.27236113010814e-06
-1.77169026027034e-05
-2.09298239907274e-05
-1.71651719027559e-06
-1.31529043666245e-05
3.48556377639227e-06
-1.06707441692013e-05
5.9212208650987e-06
-2.21124278983644e-05
-1.06464160263811e-05
8.77962206001198e-06
-1.53717537217468e-05
-8.89161553362888e-07
2.30910819804323e-06
-9.71499569587516e-06
1.68865014134039e-06
-3.30914953287888e-05
-6.57440827613722e-07
-2.45930635550057e-05
-2.52188401612861e-05
-1.9779893954832e-05
-1.55035342901637e-05
-2.30045660138668e-05
-1.99809159928708e-05
-1.58431961536551e-05
-1.46477632067445e-05
-2.66735248516484e-05
-8.7023107611393e-06
-3.49859160164343e-05
-1.17548572822182e-05
-3.22390868916567e-05
-2.38428462999705e-05
-1.55337584996628e-05
-1.77725240796973e-05
-1.33626350338381e-05
-1.4285744729899e-05
-2.23955688306122e-05
-3.08938726335819e-05
-4.16319740852555e-05
-9.52054677690701e-06
-2.42376508414549e-05
-2.70107869277269e-05
-1.09044633978598e-05
-2.48942424610094e-05
-1.65511149951366e-05
-1.75630444984943e-05
-1.63326258776123e-05
-1.6843918354675e-05
-2.25246150631274e-05
-1.17758773172672e-05
-1.36678790040339e-05
-2.74244424740149e-05
-1.10551478251144e-05
-3.13688746514766e-06
6.8157170290568e-06
-3.20784054285665e-06
-1.17943728225342e-05
-1.75273294409847e-05
1.72009876212844e-06
-1.84446343827587e-06
-8.21420877342423e-06
-1.00084534771242e-05
-1.92470009501453e-05
-1.18830722886569e-05
-1.75510097328412e-05
-1.53283146165893e-05
-1.98312899270194e-05
-2.18105624781956e-05
-1.58473246863708e-05
-7.43675448279058e-06
2.98353347029966e-06
-1.06008080239652e-05
-2.32341461346229e-05
-9.5463723567879e-06
1.04217661573369e-05
-7.06573697400994e-06
-1.32931420363378e-06
-1.54616495299783e-05
9.46244835553658e-06
-8.72336954316862e-06
-9.17430751295987e-06
-1.38975626471176e-05
-6.67286165651657e-06
-3.36183871736518e-06
-1.02964765454265e-05
4.61614870434344e-06
-1.1767870681396e-05
-7.59421332384753e-06
-1.2164038428357e-05
-1.15335577698188e-05
-1.28584307581704e-05
-2.31239756946889e-05
-1.07806783895806e-05
-3.11014520448712e-05
-6.12637085107921e-06
-2.98197131000249e-06
-1.29612811104992e-05
-2.11320864888316e-06
-1.01846725156867e-05
-1.04968725062765e-05
-6.49262668567864e-06
-1.64540634149834e-05
-1.04189701968751e-05
-2.19166685560153e-05
-3.47589563142265e-05
-9.33902293999718e-06
-1.99293701540143e-05
-2.01892280101751e-05
-6.52908109928743e-06
-2.07287484134513e-05
-1.38058245222088e-05
2.2918301556789e-06
-3.5371957806219e-05
-1.84411578780922e-05
-1.86950351467499e-05
-1.13293919117991e-05
-1.28166307875124e-05
-2.65137388531688e-05
-1.10735351479346e-05
-3.38457404550273e-05
-1.68879525168025e-05
-1.97005670543022e-05
-1.71317040716757e-05
-2.70396153044196e-05
-1.14683703408592e-05
-2.56666304524691e-05
1.77992865060621e-06
-1.92249173031027e-05
-5.59113362964481e-06
-2.58171236519612e-05
-2.13509615864097e-07
-9.62687658449756e-06
-1.38961027962966e-05
-8.66591704716265e-06
-1.03546591772018e-05
-2.64372031365359e-05
-1.3012539514958e-05
-8.90628321480898e-06
-2.50564968352198e-05
-2.22539242265476e-05
2.25827549370268e-06
-2.1643038371739e-05
-2.69915310703494e-05
-1.1246527485544e-05
-1.26141561827252e-05
-1.59353643973049e-05
-1.29008425690617e-05
-3.73513625357086e-06
-2.3384902448767e-05
-1.78391855338204e-07
-3.43045342161826e-06
-3.96323998809183e-06
-2.25916378096295e-06
-2.22450256408529e-06
-8.11273001449385e-06
6.10868681616166e-07
-6.98628238223292e-07
-2.07281653424739e-05
-1.70213120831263e-06
-8.63428130189591e-06
-2.67918607877404e-05
4.17322169933791e-06
-8.81761074078814e-07
-2.28546507562028e-05
-6.70890771927022e-06
-1.1957783965699e-05
9.28693562757434e-06
3.8654198697968e-06
-5.82631583875145e-06
-4.58661177049039e-07
-2.21414902541646e-05
-4.61232192021291e-06
-1.25877447677749e-05
-9.43638808077392e-06
-7.1329139237728e-06
-6.87048539189294e-06
-7.16072137605472e-06
-2.11106357207902e-05
-1.14678171970375e-05
-2.26072678446274e-05
-8.41583956796158e-06
-4.82259072313353e-06
-1.05621965000465e-05
-1.37576401003813e-05
-2.15530300049524e-05
-2.09843054121834e-05
-2.87560237462294e-05
-1.71420932740505e-05
8.13325093423532e-06
-1.1239253071625e-05
-1.05707038740228e-05
-1.41197929883388e-05
-2.38761898371156e-05
-1.04862191523474e-05
-2.56982341468534e-05
1.17979801045941e-06
1.96607606249634e-06
-1.09556859654182e-05
-1.55390181503728e-05
-3.77891857437927e-06
-3.51153951776885e-05
-1.97681440565021e-05
-3.5364091372764e-06
-8.42822677833299e-06
-2.32150548476312e-05
-6.09850263345515e-06
-9.5485856292968e-06
-1.71929536045083e-05
-2.14106100648217e-05
-3.63469445833117e-06
-8.48578318993935e-06
-1.32788653219839e-05
-1.70066328942378e-05
-5.15582377796182e-06
-1.3679599984226e-05
7.58632048812414e-07
-1.32520598317541e-05
-1.71838185009001e-05
-1.47594045500685e-05
-3.8832304201918e-06
-2.35191414407871e-05
-1.54686431083448e-05
-1.58137440265813e-05
4.14261926494033e-06
-3.88419517743389e-06
1.07230753608763e-05
-1.19890928175801e-05
-5.03360705194397e-06
-2.61717241468099e-05
3.27122088171095e-06
1.70512792106821e-05
4.35640650812889e-06
-1.33882077035108e-05
-1.50976703440937e-05
-5.96781776964042e-06
-1.36804242382116e-05
-3.97258610272097e-06
-4.03920600451287e-06
-8.54740530505422e-06
-1.55717423770642e-06
4.20657882280804e-06
-1.66757925814477e-06
-1.95403683628058e-05
-2.89721230964116e-06
-1.08768552593488e-05
-3.06823556458785e-05
-1.32172123131163e-05
-1.22701902799112e-05
-1.09418986037106e-05
-7.54165230373098e-06
-1.53471415748099e-05
-2.13878104326621e-05
-9.21138715288599e-07
-9.69111822247733e-06
-6.48292453753622e-06
-1.66312071476221e-05
-1.41021406173247e-05
-1.43393682295965e-05
-4.81064476333548e-06
-1.34729618804191e-05
-7.89752991195134e-06
-1.66733544630482e-05
-8.14928766984034e-06
-2.70923897296931e-05
-3.27582342371533e-05
-1.1298365131669e-05
-1.03839052460572e-05
-1.21230269648227e-05
-1.52343825826992e-05
-5.70885902019054e-06
-2.19736420408093e-05
-8.77625897199155e-06
1.3409161616848e-05
-2.22528463580883e-05
-9.57675052362129e-06
-2.22635205181092e-05
1.08692138936049e-06
-1.17654693562674e-05
-3.17988156714014e-05
-3.62767857480138e-05
-2.84939718799356e-05
-1.73834450097522e-05
-2.7631051065229e-05
-4.0628695990934e-06
-2.23470170247693e-05
-3.31023797679542e-05
-3.07003651269336e-06
-3.52305521143418e-09
-1.63610704790501e-05
-1.41569326190025e-05
-2.4336711061766e-05
-2.949964979042e-05
-8.2862739870886e-06
-1.11081666398911e-05
4.93516608201044e-06
-3.28842929440683e-05
-8.99571071184957e-06
-4.90005308360652e-06
-4.74601754665985e-06
-1.65560431530639e-05
-4.95646758236003e-06
-1.04955545284192e-05
-2.2671578972182e-05
-2.25224954117943e-05
-1.97582850321241e-05
-1.86721415352638e-05
4.00350464452047e-06
5.85124774419693e-06
-1.93874805612413e-05
-2.99775203231249e-06
-2.33938243133939e-05
-9.99058363227485e-07
1.01048934688389e-05
-1.4620769084364e-05
1.91360408119626e-05
4.17411020280423e-06
-7.26048477476403e-06
-1.56137712071448e-05
4.78346140807947e-06
-2.54982351225589e-06
-1.22202999296435e-05
5.41099815682998e-06
-6.01974246452045e-06
-1.62948388226141e-05
4.83677546302046e-06
-1.92604205540218e-05
-1.0626035780303e-05
-2.44578409296807e-05
-2.71169174912499e-05
-1.11117410330544e-05
-1.71378260166781e-05
-2.10697865371953e-05
-4.68560386759583e-06
-3.03695239317725e-05
-1.2853776875949e-05
3.31581624991171e-06
-5.5961287895912e-06
-1.65373623792715e-05
-8.11701420726461e-06
-2.38437905017101e-05
-1.02409239927905e-05
-2.375013427466e-05
-5.62114377680768e-06
-2.13182899837441e-05
-5.82851955962172e-06
-1.76105176356729e-05
3.15286126423708e-06
-1.7877604007854e-05
-2.47926507714387e-05
-2.34319546196566e-05
-6.31706946217285e-06
-2.74712303201903e-05
-1.92741917401946e-05
-2.22339303783699e-05
-2.07525790053589e-05
-1.98280228887226e-05
-1.18419048039696e-05
-1.32092628768933e-05
-3.49278316017131e-05
-2.46980942185915e-05
-3.06447527579759e-05
-1.9966840489442e-05
-1.35996943450717e-05
-1.32941278753802e-05
-8.23964222260192e-06
-1.47744757359992e-05
-2.25239240395361e-05
4.0292269191626e-06
-6.29766783277191e-06
-2.41672027554895e-05
-1.92423749250355e-06
-2.31537845948243e-05
-1.18812097740259e-05
2.26572494699967e-06
-1.7154377030954e-05
-2.16607261476607e-05
1.95876182947599e-06
-4.56703227968447e-06
-1.62286183252252e-05
8.64122042131064e-07
-2.43903635495422e-05
-3.89798401539373e-05
4.22245748017422e-07
-3.32974105781197e-06
-1.090947635068e-05
-5.77211453969729e-06
-1.83472956370811e-05
1.19972544032732e-06
-4.14965645591353e-06
-8.42343189363661e-06
-1.73019339157226e-05
-3.50011314583327e-05
-1.58387002016897e-05
-9.12985028747157e-06
-6.92272399301679e-06
-1.48268550651654e-05
-9.69396917349658e-06
-1.63756467142569e-05
-2.15743038069026e-05
-3.84661402262258e-06
7.00193226229009e-06
1.1646215829636e-06
-1.15617726299311e-05
-1.18369044366433e-05
-1.69694543054966e-05
-6.64761626535699e-06
-3.55583301140392e-05
-1.25930654378801e-05
-1.17273777845719e-05
