# Supplementary material for: Research on computational propagation and identification of mine microseismic signals based on deep learning
Source: PLoS One. 2025 Oct 22;20(10):e0334641. doi: 10.1371/journal.pone.0334641 (PMC12543183; doi:10.1371/journal.pone.0334641)
Supplement: S10 Data — (ZIP) [file pone.0334641.s010.zip › 000101100001633.xlsx_0.txt_24.txt.txt]

-4.98510022750003e-06
-6.52380053234811e-06
-1.80490471205378e-05
-9.31737007228398e-06
-1.51228873491606e-05
-1.05234725671843e-05
-1.19665646945481e-05
-2.56349392848041e-05
-1.26667452809991e-05
-1.16626466906487e-05
-1.93920029068968e-05
-1.38351045348754e-05
-3.87514568732125e-06
-1.69238160545052e-05
-1.46068995264445e-05
-1.3789913088172e-05
-1.25724664743457e-06
-1.45375984582749e-05
-9.96979043169404e-06
-9.56560679541562e-06
-1.15465440655068e-05
8.26270398644501e-07
-3.73744246370264e-06
-2.2044227490922e-05
-1.13006036890677e-05
1.05644584370218e-05
-1.96507853703961e-05
-2.86671549742706e-05
-5.23120052469181e-06
-1.05390189814333e-05
-3.42100830731225e-07
-8.24496368128645e-06
-1.8812922675123e-06
-9.58909262232733e-06
-1.78569621596426e-05
-1.25153179640957e-05
-9.49623348692285e-06
-1.08099780576754e-05
-2.11850722235987e-06
-1.59445777477955e-05
-1.14576309539378e-05
-1.71018221696787e-05
-1.66767448734723e-05
-4.62093400613101e-07
-1.78905049462651e-06
-1.43853069677734e-05
2.22682812111424e-06
-1.59438235358752e-05
-8.60395407758073e-06
-1.79765950204999e-05
-1.14377870388629e-05
-1.70615339298526e-05
-1.1328566095566e-05
-5.63653130961483e-08
-4.64361557345165e-06
1.99059736849923e-06
-2.38659691406689e-05
-1.29135362005796e-05
-1.71120063789554e-05
-2.8282942999954e-05
3.93404479079334e-07
-1.69085344878167e-05
-3.78625560215619e-06
-2.63245720220881e-05
-1.4351775249781e-05
-1.63629712999682e-05
-2.2778566919777e-05
-2.19306742140814e-05
-9.25760292907079e-06
-1.96449789260692e-05
-5.28632110661628e-06
-1.90522699324139e-05
-3.04797338811986e-05
-9.24456204996337e-06
-1.68198209684759e-05
-2.4481195041638e-05
-1.64107289047328e-05
-1.99023058053894e-05
-2.22119873126723e-05
-1.6767439460291e-05
-9.73915672653285e-06
-1.58515737826728e-05
-1.96635397978563e-05
-9.45252794879881e-06
-1.51642848045341e-05
7.84581498101886e-09
-2.327556428126e-05
-1.64603909245605e-05
-1.55895862197483e-05
-2.06599303769178e-05
-7.64116674176439e-06
-1.23767238544353e-05
-7.07413892689931e-06
-1.2719569232745e-05
-1.0137644200011e-05
-3.34252280683105e-06
2.85965812856427e-06
8.52746130208968e-06
-7.77376528563206e-06
-6.68603915678728e-06
-8.98345569004847e-06
-1.19633222486762e-05
-7.2133932857266e-06
-1.43968060247506e-05
-7.0723028006865e-06
-1.27806617617259e-05
-1.30502360407931e-05
-1.16750292829425e-05
-1.35532140742743e-05
-1.49119443547428e-05
-1.28852786731459e-05
-6.69092686771187e-06
-2.02610926584411e-05
-1.24150508763983e-05
1.71268449820632e-06
-9.4494418519278e-06
-9.23685879514362e-06
-3.23225934450415e-06
7.32283181527597e-07
-2.86485957977772e-06
-1.47011652598673e-06
-1.9282282035496e-05
-1.2833357359779e-05
-1.31647372697194e-05
-1.46310153793108e-05
-2.68776400440008e-05
-9.60113083746736e-06
-1.27075709691809e-05
-4.09249272508195e-06
8.5770515823272e-06
-1.85388582633457e-05
-1.92861414736705e-05
-1.39356569079427e-05
-1.91375522686521e-05
-5.92052977628166e-06
-1.18666659029627e-05
-1.37580434251863e-05
-9.15030991306035e-06
-1.73421586839381e-05
-1.85941291341069e-05
-1.74470534026354e-05
-1.76193175039835e-05
-1.06629108976141e-05
-1.07759717956606e-05
-1.04643828179263e-05
-1.02407990227956e-05
-1.01804157779354e-05
-1.87146642445781e-05
-5.06462873869809e-06
-7.20230101491941e-06
-1.56070678841699e-05
-1.50331008291327e-05
-6.7743663467177e-06
-2.70779632069686e-05
-2.74717427462307e-06
-3.43348198272573e-05
-2.80870651001819e-05
-2.79501355073655e-05
-3.20570762852297e-05
-1.78912749897908e-05
-2.5845504730974e-05
-2.40501922864244e-05
-1.3089813729022e-05
-1.79064283115168e-05
2.42226582578135e-06
-2.20339497741986e-05
-1.33275398986237e-05
-6.41555334175978e-06
-1.02277766510045e-05
-1.96876432801439e-05
-9.28101264487695e-06
-1.22492195626748e-05
8.42071924866211e-06
-9.99821242873117e-06
-2.02687052728006e-05
-1.51295302803152e-05
-1.50332093510568e-06
-1.50566724317627e-05
-8.29432055886055e-06
-1.02023752452384e-07
-1.52452223970846e-05
-1.65136539367495e-05
-1.20214341839858e-05
-9.46497323273484e-06
-1.43088454063293e-05
-1.5842234316857e-05
-8.89261558422664e-06
7.48939235462491e-06
-7.73255987347531e-06
-1.26875595102129e-05
6.06325162302439e-06
-1.38432616173585e-06
-1.62075949338604e-05
-1.40745293945856e-05
-1.77308810296622e-05
-1.42353764655311e-05
-2.0259508872265e-05
-5.63173931321705e-06
-1.09517121810779e-05
-1.08785013996711e-05
-1.26915216636956e-05
-2.1365479483338e-05
-2.15248976495173e-05
-2.30174478336884e-05
-1.53828233240487e-06
-2.21758770580264e-05
-1.13586051372749e-05
-9.25671438329748e-06
-1.66379975022907e-05
-5.77911277569077e-06
-7.69143911401292e-06
-4.0103850551023e-06
1.139955065903e-05
-1.55657632614188e-05
-1.6780097049993e-05
-2.04486724688555e-06
-2.40872034997759e-05
-2.0057434290953e-05
-2.66086288238642e-05
-1.61216017300056e-05
-1.32765795305145e-05
-1.05852432931825e-05
-6.5506738588213e-06
-1.40519739349702e-05
-1.38434529823985e-05
-2.70826990986265e-05
-1.09068333561424e-05
-2.62245639203201e-05
-2.84166271728443e-05
-2.30788565409081e-05
-1.11169196482896e-05
-1.28825399895291e-05
-1.43649848015721e-05
-5.65126085053915e-06
-2.0556794111449e-05
-8.38558248249152e-06
-5.45755178719213e-06
-1.04543994631207e-05
-9.47437867356723e-06
-1.04383464986666e-05
-1.08875880636958e-05
-9.85784057746573e-06
-1.71598390220611e-05
-2.58082624718012e-05
-2.32570755605257e-05
-2.24821119492371e-05
-3.98906389353162e-08
3.74559792528523e-06
-2.67804027107005e-06
-1.8189072573351e-06
-1.32885180238777e-06
-1.53921090530331e-05
-2.97053426957482e-06
-9.44051168940603e-06
-9.83328280986274e-06
-1.10910646180729e-05
1.12312474671019e-06
-1.52124080453204e-05
-1.53683902287046e-05
-1.61616873853296e-05
-1.88846065321165e-06
-1.03096774968773e-05
-1.06806383328425e-05
6.13642381907825e-06
-1.24591720426895e-05
-1.90601836441564e-05
-3.91997599553095e-06
6.35686570959528e-06
-6.7585963088957e-06
-6.57916515102578e-06
1.38537435691077e-05
-1.35675437932609e-05
-1.20582753790907e-05
-2.1621275798955e-06
-1.7895377323086e-06
-1.08527013854175e-05
1.01089232019498e-06
-9.53485777426401e-06
-1.16018246174379e-05
-7.55697774395259e-08
-6.06148715302651e-06
-9.04842304865525e-06
-1.74511706640349e-05
-1.0739931515161e-05
-2.34517666317329e-05
-1.82629132761785e-05
-1.87929302414752e-05
-2.77638552350067e-06
-2.05745815060506e-05
-1.29136362469255e-06
-5.98065419926421e-06
5.80731025394201e-06
-1.68764994842116e-05
-2.21511720808872e-05
-1.26859703743594e-06
-5.91295985810114e-06
-1.72065528014157e-05
-8.67672347954118e-07
-2.29257103457897e-05
-2.30491756308541e-05
3.24486310789338e-07
-3.94691216365194e-06
-2.30616583296067e-05
-1.98920468805017e-05
-4.69389490779329e-06
-2.56796852428917e-05
-2.11141307570895e-05
-1.48735425700312e-05
-1.50981555564667e-05
-2.4288674329363e-05
-2.81296443425079e-05
-2.50744299615451e-05
-1.51994138347789e-05
-2.86393541000522e-05
-1.05443158812004e-05
-1.62871966789153e-05
-1.47940716779243e-05
-2.18531103045126e-05
-7.09700597644131e-06
-6.25931725159666e-06
-1.56436868886613e-06
-1.56947632934188e-05
-1.26376517279434e-05
-1.08910582315532e-05
-2.47399821253907e-05
-7.72072260059274e-06
-1.00005468122325e-05
-1.70197660638409e-05
-1.16866833607772e-05
-2.03833429634415e-05
-2.46715097435277e-05
-1.54681071310621e-05
-1.22680605512549e-05
-2.45959984965291e-06
-2.15970872148932e-05
-1.5616157506938e-05
3.4398463314162e-06
5.65639103964895e-07
-7.38146610843324e-06
-5.12305630980964e-06
-1.95351979213557e-05
-1.73882065996162e-05
-1.61518966692452e-05
1.19223912977665e-06
-5.6896785334942e-06
-2.92620944149245e-07
-1.75739268585114e-05
4.44505020136176e-06
-8.77432927319342e-06
-1.61418244803207e-05
-5.48926470375753e-06
-1.38292799646739e-05
6.42393788176687e-06
-7.90027637177034e-06
-1.13894100753892e-05
-1.21346368479573e-05
-9.39329843129451e-06
-1.31624746260517e-06
-1.05464660549909e-05
-1.29622191160174e-05
-3.99311264904042e-06
1.04490258026281e-06
-7.52095374659299e-06
-1.09299726159749e-06
-6.61167575795982e-06
-1.20275189807715e-05
-1.30804108742885e-05
-1.37446133278578e-05
-1.20782224250436e-05
-1.70846550678604e-05
-4.8524217322037e-07
6.78776982327794e-06
-2.85117985476012e-06
-1.45734116551985e-05
-1.55808068848655e-07
-6.02345286731047e-06
-1.41068345616733e-05
-1.57005634933139e-05
-1.35375289412971e-05
-8.6976884009377e-06
-1.36426350086627e-07
-1.94172591413199e-05
-2.93758631177584e-05
-3.58121949941603e-05
-2.90684365532086e-05
-1.96897431552842e-05
-2.83936469893193e-05
-1.55647365622267e-05
-2.79364621383674e-05
-4.73413593983623e-06
-1.29425066227436e-05
-1.57269271844023e-05
-1.18940489794702e-05
-2.34626723777539e-05
-1.9825524972562e-05
-9.30735646882661e-06
-1.84975015868662e-05
-6.48250751530331e-06
-1.03273611950759e-05
-2.54112312062704e-05
-1.49393790462123e-05
-1.65634995813402e-05
-1.86047389725649e-05
-1.61804870558617e-05
4.11304635745901e-07
-1.71611402467504e-05
-1.74883874124025e-05
-1.14221312885325e-06
-3.30601929858391e-05
-1.60081097650223e-05
-1.03326022415155e-05
-2.27423318489316e-05
-1.79181408816721e-05
-4.92663714036837e-06
-1.14213308962717e-05
-1.4932066215915e-05
-1.25882409178385e-05
3.69461536108908e-06
-3.48543002425183e-06
-1.68059945609419e-06
-1.17760077829764e-05
-1.17797743305471e-05
-1.79285228112337e-05
-6.35197621794078e-06
-5.27406013703353e-06
-2.0015537839926e-07
3.17850303547712e-06
1.22885934639341e-06
-7.01359313005828e-06
-8.16252139416241e-06
-1.01688682621342e-05
-9.47399076213796e-06
-1.25616281493164e-05
3.29236004234951e-06
-3.44103168175645e-06
3.84218795830994e-06
-6.88433668337743e-06
-8.24399528255914e-06
-1.83372506896419e-05
-1.30571983931546e-05
-1.02401853230911e-05
-1.32143093238207e-05
-2.53683656685168e-05
-5.89223749943726e-06
-5.93089707584272e-06
-1.37183814670392e-05
-2.06882089942346e-05
-1.95785993963964e-05
-1.07798999501344e-05
-1.64191158156195e-05
2.27235033207093e-06
-2.08917298344632e-06
-3.61751645965253e-05
-1.50465096195863e-05
4.61090452045834e-06
1.37598336608966e-05
-3.27167695872967e-06
-1.91615374484163e-05
-4.69015629282404e-06
-1.71135586468285e-05
-1.11276725275728e-05
-3.50047764915851e-06
-2.50252670721918e-05
-2.07837643338739e-05
-3.24194346193211e-05
-2.82472655418083e-05
-1.29917857870949e-05
-2.29516721276719e-05
-1.41427535823899e-05
-1.05732183530454e-05
-1.16955414560201e-05
-1.09431371733763e-05
-1.71506240905708e-05
-2.5112707421687e-05
-1.74705843128585e-05
-1.90743077842557e-05
-1.45029918417809e-05
-1.20713649742688e-05
-1.6257605579727e-05
-1.58083283620664e-05
-8.66146975236831e-06
-1.88334953860252e-05
-3.83020955693694e-06
-1.13999238097999e-05
-1.83858996666798e-05
-5.99784800960578e-06
5.75809849922616e-06
-2.01520701912901e-05
-4.44017800781623e-06
7.7998045069698e-07
-5.76932679467872e-06
-1.01239059856326e-05
-1.74197641547236e-05
-9.09469566798038e-06
-4.11158195344424e-06
-4.38828008493205e-06
-1.91365986203507e-05
-1.22322446481567e-05
-8.83649781442281e-06
-4.15710541391411e-06
-1.77181082160844e-05
-1.68580459792105e-05
-1.45183090558567e-05
-1.27491634484244e-05
-1.21620731968844e-05
-2.28992918474863e-05
-6.82336249314222e-07
-1.85537280149051e-05
-8.42789090323177e-06
-1.0094759045622e-05
4.12210563545638e-06
-1.09608529380221e-05
-3.550027043715e-06
-6.34836136738954e-06
-1.42942027424615e-05
5.85179864410967e-06
-1.25418676731331e-05
-1.15955021138474e-05
-1.12461564085754e-05
-1.28054324712399e-05
-5.88803088782641e-06
-7.49297082978673e-06
-1.37608212270114e-05
-1.50437180191727e-05
-2.04306185038845e-05
-9.91888089732416e-06
-2.43557661210269e-05
7.89470572629424e-07
-7.95300765215083e-06
-4.59204786600994e-06
-6.06724539451861e-06
-1.24832484389683e-05
-1.38460847878027e-05
-1.19788603141092e-05
-2.28470034180853e-05
-2.15463684198181e-05
-1.85559836006421e-05
-6.30977853629166e-06
-2.34318613757582e-05
-1.26678223778523e-05
-2.24268750022022e-05
-2.4017501150946e-05
-1.62212961225134e-05
-1.73625179294655e-05
-1.76130245187877e-05
-4.79357091385787e-06
-7.24368955440797e-06
-7.42602791299625e-06
-2.49660111265076e-05
-1.85872066362439e-05
-2.00776892358888e-05
-2.35089338228512e-05
-2.62154872081024e-05
-3.09373714459495e-05
-1.54788318872268e-05
-2.23025081982531e-05
-1.34528368210913e-05
-1.49983944211933e-05
-2.15936424706073e-05
-1.67559334549485e-05
-8.59255717214931e-06
-2.67543476440592e-05
-5.74934697233374e-06
-1.60550746928465e-05
-2.66393175334054e-05
-5.32225517209963e-06
-2.01884989098858e-05
-2.42567407402894e-05
-1.9732580639744e-05
-9.88104594518954e-06
-2.04252090379523e-05
-1.23686997213031e-05
-4.59429477501213e-06
-1.73671687934291e-05
-1.40878967664844e-05
-1.41309616125442e-05
-1.32467598142336e-05
-1.14880256316832e-05
-1.05545448247308e-05
-1.50404273014738e-05
-1.28428960382045e-05
-1.57280624513779e-05
4.69363175890579e-06
-1.93569790133528e-05
-2.08058786857489e-05
9.9287904668989e-07
-6.22772623852461e-07
-2.29962436366977e-06
6.65147644312203e-06
-1.49779431446866e-05
-7.95281102750743e-06
-1.63800097882101e-05
-2.61773283901995e-06
-8.11298760753728e-06
5.0392957094583e-06
-1.37623459894165e-05
-1.44649598172207e-05
-1.25199362293214e-05
4.74167870951883e-06
-6.52876523708191e-06
1.53134128803268e-06
-1.08911190454712e-05
-1.67692539940215e-05
-1.65169065250859e-06
-3.48832435527852e-06
-1.79299361897736e-05
-1.82744702817112e-06
-2.64935956325731e-06
-3.0973489742331e-06
-1.36334765928598e-05
-1.00161913341336e-05
-1.08822448648414e-05
-1.61972245853861e-05
-1.83064723558778e-05
-6.31796723982653e-06
-8.05529250355701e-06
-2.47792365981487e-05
-2.69460098390263e-05
-1.02098481323762e-05
-2.15794120939448e-05
-1.20296712990949e-05
-1.75111821735766e-05
-1.561736851247e-05
-1.74369500816924e-05
-8.02840515809077e-06
-2.61813802985681e-05
-1.63726299156049e-05
-1.23852045143268e-06
-3.8706825771823e-05
-8.73888534655432e-06
-9.45427067112616e-06
-1.44862153546019e-05
-2.09576258432283e-05
-1.25113517253342e-05
-1.55953552101747e-05
1.43285755942151e-06
-9.72022364998166e-06
-1.06170670414331e-05
-2.17718730435341e-05
-1.87617229473633e-05
-8.10741627150451e-07
-1.06505386740521e-05
-1.48489561494719e-05
-2.27851637557861e-05
-1.42119269679149e-06
-1.61480621137403e-05
-3.2665273936949e-05
3.62111678343004e-06
-2.69175197872408e-05
-1.24711904068479e-05
1.81814466768763e-06
-7.63845791504473e-06
-1.26075879850833e-05
-1.43124325563912e-05
-2.25731576534266e-05
-5.40492316351968e-06
-3.11616609480928e-06
-1.29909271494905e-05
-1.85551119401999e-05
-1.91760794177185e-05
-1.97387306945063e-05
1.79331563593466e-07
-1.59984506447454e-05
2.69393856150815e-06
-1.93372719499891e-05
-1.30532129826941e-06
-7.81481574240929e-06
-2.53315964336848e-05
-3.30574356846694e-06
3.70656296727573e-06
-6.07352802232821e-06
-1.07035856039296e-06
-1.2995672649208e-05
-1.80074800221671e-05
-1.81476581672012e-05
2.32835624298409e-06
-1.7281432412626e-05
-1.5550156491821e-05
-1.47336474199527e-05
5.76040485469683e-07
-4.3447449380082e-06
-1.0192287826287e-05
3.94957426595011e-06
-7.70013534067333e-06
-1.34910977482032e-05
-8.47359778438107e-06
-1.59859150652e-05
-6.62340555929052e-06
-1.84738459327886e-05
-3.66121539253203e-06
-1.44283308517972e-05
-1.23278223897918e-05
-1.18292471681106e-07
-2.23439276051126e-06
-1.83494212053921e-05
-1.21375799722395e-05
-1.66896059294375e-05
-1.40596992668787e-05
-1.39711053893948e-05
-1.39900906544995e-05
-3.14926274599009e-06
-2.59767706930039e-05
-2.61377534490084e-05
-2.39767167147662e-05
-1.43646262218775e-05
-4.38265135228306e-06
-2.49420536758626e-06
-8.58462893332791e-06
-1.44213190927917e-05
-2.02766918354322e-05
4.84633804399643e-06
-1.74460620488167e-05
-1.89399766985375e-05
-1.52994441011141e-05
-1.32141330834396e-05
-1.02367901397993e-05
-7.96410266379238e-06
-2.24070090552356e-05
-4.36057174875296e-06
-1.66446336554542e-05
-6.68806349735734e-06
-9.65439260778858e-06
-2.46698617449794e-05
-1.98157516677305e-05
-2.26834945019752e-06
-1.8771005483171e-05
-1.91185382702967e-05
-7.64531593924768e-06
-2.60469699021721e-06
-3.83564563495201e-06
-2.40252055339377e-05
-2.58555506067581e-05
-1.01692343779614e-05
-1.83008018208445e-05
-1.57351717278e-06
-1.56883591915791e-05
-1.55438487367295e-05
2.7540495688045e-06
-1.16254798396381e-05
-1.14006588553383e-05
-1.67571836585076e-05
-7.052221592689e-06
-7.22851490471827e-06
-1.08525164909282e-05
-5.04312082725472e-06
-1.24112701735965e-05
-1.706163077588e-05
3.55710657285859e-06
-2.28404344638067e-05
-5.4406728651281e-06
-2.04524168840636e-05
-5.86171538306334e-06
4.64347415622575e-07
-1.03016388917438e-05
-3.96977805085453e-06
-5.54774783629625e-06
6.32850693078614e-07
2.58347470150505e-06
-1.98010423982178e-05
-2.30480310634354e-05
-1.99085641460941e-05
-1.82863343470798e-05
-4.75498395165866e-06
-1.84718815359629e-05
-6.0681756572279e-06
-1.59153719275779e-05
-1.44960485148422e-05
-1.00143591248246e-06
-8.35458415338811e-06
1.0831128866582e-05
-6.68618466444021e-06
-1.85003711464749e-05
-2.34181211344914e-05
-3.012736236161e-06
-2.31413213789849e-05
-1.89842656999405e-05
-2.22142503636465e-05
-1.68380735983579e-05
-2.78231956387629e-05
-1.5807709703589e-05
-1.68617365819743e-05
-9.00684553555622e-06
-2.55709339220938e-05
-3.73436086138707e-06
-2.64314184664185e-05
-1.68947690964404e-05
-2.70173927942301e-05
-3.73830507741855e-05
-1.84874208820609e-05
-1.49616358165917e-05
1.66155386753926e-07
-4.0063444942531e-06
-1.36339608441018e-05
-2.24726255030566e-05
-2.35930253699006e-05
-1.4538724378075e-05
-9.09420126248002e-06
-1.50999697995668e-05
-3.48341416984796e-05
-8.82588017896165e-06
-2.33804910708396e-05
-1.07750490590879e-05
-1.17261318066231e-05
-5.87363566664252e-06
-3.04804659204196e-06
-7.41629962033549e-06
-3.5945163087078e-06
7.24451543096247e-06
-4.95295253928354e-06
-1.19316886699064e-05
-5.03250739136448e-06
-6.68965063608893e-06
-4.86199131840643e-06
-1.29456730232636e-06
-3.67222512850095e-06
-1.79115102893969e-05
-1.25082682288099e-05
-4.47102449026258e-06
-9.74951282757062e-06
-1.35873011839596e-05
-5.54722500588245e-06
-6.29321578035494e-06
-6.31733827300898e-06
-8.78784689905728e-06
-6.12629366398707e-06
-2.14653626248457e-05
6.91014507697638e-06
-7.28661679836292e-06
-1.45054681333407e-05
-2.49121044794025e-05
6.65423122758005e-06
-1.13667296651066e-06
-7.27371342161514e-07
3.42351545992205e-06
1.18096916804887e-06
-8.45425047967044e-06
-9.15139667263017e-07
4.09100179265547e-06
-2.25602627839052e-05
-1.47376995923806e-05
-9.07596305351865e-06
-2.33635424970919e-05
-9.12325463438511e-06
-2.05024509472726e-05
-1.40025133511592e-05
3.17496308093663e-06
-2.42785648116137e-05
-1.14938968037511e-05
-1.88536458316023e-05
-2.56275766299999e-05
-2.48734898683064e-05
-2.61090768133289e-05
-1.00753655240272e-05
-1.30238282081434e-05
-1.57012890648113e-05
-1.53168899776667e-05
-2.27672014673881e-05
-1.80045055760522e-05
-2.31998111798875e-05
-1.97038793518696e-05
1.44052366475058e-06
-1.43051502632218e-05
-1.89194398389042e-05
-1.20943384678233e-05
-1.30744312401249e-05
-1.07709957723024e-05
-1.34396374810359e-05
-3.14163642055007e-05
-1.17064144478815e-05
-4.90704279338776e-06
-1.77704374181055e-05
-1.97190925914588e-05
-3.47166393781272e-05
-1.12687783276983e-05
-1.25918546448012e-05
-1.76743905390273e-05
-1.34610987947242e-05
-1.1755978672883e-05
-7.27662590386617e-06
-1.17977740489015e-05
-2.07032498476523e-05
-5.60667168746381e-06
-1.17985526123866e-05
-1.5029505964694e-05
-4.14437422075914e-05
-8.29189749834215e-06
-8.52868061657304e-06
1.40660783203052e-07
-1.04974403401231e-05
-1.15569041640257e-05
-2.55500409881275e-05
-9.12777138272853e-06
-4.32906110190763e-06
-1.55150788375837e-05
-1.99860652382764e-05
-1.68483495281637e-05
-7.75442116264052e-06
-5.44598988997651e-06
-1.35422944941959e-05
-3.44102490030015e-06
7.41962016332239e-07
1.17285379494764e-05
1.42582545483244e-06
-1.22070360327811e-06
-1.71309185653871e-05
-1.16874465006152e-05
-1.81954205884252e-05
4.03709016122966e-07
-2.5636567086251e-05
-1.28888909483199e-05
-3.48427256659435e-06
-9.11021038575689e-06
-5.44491604562172e-06
-9.07714892503443e-06
-6.80696321451442e-06
-6.04446495982084e-06
-1.54286849706218e-05
-1.53403604117743e-05
-1.09387285671183e-05
-5.67939925786881e-08
-1.13800159104684e-05
2.96822691519139e-07
-2.43368315715247e-05
-1.11530055292e-05
-1.72259197352836e-05
-6.95398526647495e-06
8.72075666790015e-06
-6.02817472182461e-06
-9.74623462223723e-06
-1.51209526818089e-05
-3.1775955214217e-06
-2.33300194836119e-05
-3.10335543572683e-05
-2.20248892872028e-05
-6.40531738406061e-06
-1.41397874804009e-05
-2.90218651979681e-05
7.25607890832212e-07
-1.88373184620552e-05
-3.26645925296397e-05
-2.13113906699458e-05
-2.22497108499409e-06
-9.27966535793097e-06
-2.49671123796003e-05
-1.85260897214058e-05
-1.38593813972574e-05
-3.25927301896867e-05
-1.79645136403661e-05
-2.22323818237186e-05
-1.28395181080272e-05
-3.56650004493043e-05
-1.19615563664654e-05
-1.57786346407752e-05
-2.11354333382138e-05
-4.99168164077723e-06
8.75003250483333e-06
-1.55610496192942e-05
-8.32422747445005e-06
-1.35482809297993e-05
-2.28004201161918e-05
-1.64119401496528e-05
-8.7415053056829e-06
-1.86873161882211e-05
-6.21238815005331e-06
-1.50566716023836e-05
-9.59892710145915e-06
-2.97360909014452e-06
-1.46175636209067e-05
-1.01052144136371e-06
-2.12725366637854e-06
-1.71533551565573e-05
-1.77972134589126e-05
-1.81428666655156e-05
-1.036290288949e-05
-1.22033989757038e-05
-1.64437848076321e-05
9.33240087468332e-07
-1.00277803236141e-05
-1.79502870396143e-05
-5.67566555450452e-06
-1.22510013008996e-05
-1.13960667117669e-05
-1.21792390036758e-05
-1.3457940554287e-05
4.53732603461448e-06
-1.0936551630257e-05
-1.42550942136813e-06
-1.42396153433666e-05
-6.42021046634015e-06
4.43375151842181e-06
-9.61591995916763e-06
-1.83025815677449e-05
-5.35355123364331e-06
-1.40165127500703e-05
-3.24239825776166e-06
-7.91394411036195e-06
-7.06142480349513e-06
3.38327940586077e-07
-1.2852499427964e-05
-1.57461131985659e-05
-1.41313335656115e-05
-1.82217518196564e-05
-1.6432093582026e-05
-1.23523492907998e-05
-1.94440955735702e-05
-1.14875703125456e-05
-6.4075243427259e-06
-1.48091639712077e-05
-3.70979284879346e-06
-1.354125033129e-05
-1.14103882294245e-05
2.17269599485912e-06
-5.32769979680308e-06
-2.06319078785289e-05
-8.29148091837611e-06
-2.39435701646834e-05
-8.80913774618231e-06
-8.9749526921213e-06
-3.8335271562683e-06
-1.77397569718787e-05
-5.5322900063729e-06
-1.56427725257021e-05
-1.0951540118925e-05
4.42001021571412e-06
-2.32336112068758e-05
-3.05071983808365e-05
-1.54719732919191e-05
-1.91718169967964e-05
-1.826077080183e-05
-8.38748674058678e-06
-1.22911250575005e-05
-9.57901298963851e-06
-1.79755815831355e-05
-6.74233341055519e-06
-8.15206087309967e-06
-1.6326460370433e-05
-1.32946224692349e-05
-2.25319244813017e-05
-9.88225127448587e-06
-1.40215917238751e-05
-2.32775857641039e-05
-6.06847928939945e-06
-1.41985924795089e-05
-2.25545478903287e-05
-2.0342523941415e-05
-1.65367608889138e-05
-1.68152201348342e-05
-1.14150904371547e-05
-2.02825831504766e-05
-9.99677409204975e-06
-3.6728965797981e-06
-7.73763449064135e-06
-1.33694349732456e-05
-1.00854987704292e-05
-1.47418723445933e-06
-8.29508959655774e-06
1.24094920009499e-06
-1.87648605642767e-05
-2.40159161824844e-06
-5.39717027451079e-06
7.56735994823856e-06
3.23691645478688e-06
-1.29332065743977e-05
-8.66519468166237e-06
-6.160614219328e-06
-6.88377248040489e-06
1.14956801327058e-06
8.87368807366319e-07
-5.98743682706356e-06
-3.86872677625386e-06
-8.31004321044233e-06
-9.90718004766409e-06
-9.32713163237638e-06
-4.06994739352787e-06
-1.42245013427077e-05
-7.79621034584676e-06
-2.94502767028593e-05
-1.20556356300199e-05
-2.09428306512299e-05
-9.34798242519204e-06
6.68988571099494e-06
-1.77124736539561e-05
-3.23109346252508e-06
-8.64997406757144e-06
-6.93572444615365e-06
-1.26823039535846e-05
-6.78980762529893e-06
-1.48278565069365e-06
-1.19165156154381e-05
6.5726147230613e-07
-1.56792271360819e-05
-1.3748417589432e-05
-1.71472248772004e-05
-7.87533616131785e-06
-1.77608570006404e-05
3.23595077331786e-06
-1.88437709921693e-05
-7.55194024730346e-07
-1.65991605840333e-05
-2.60297437685873e-05
-4.13945379704089e-06
-2.50420471341239e-05
-2.16434626192886e-06
-2.19421202450339e-05
-2.00583574836486e-05
-1.17128880561108e-05
-1.61327148676595e-05
-2.56071794132592e-05
-1.86974122134217e-05
-1.62384543222516e-05
2.80803945278931e-06
-1.15524950464458e-05
-1.25769213954771e-05
-4.47506992921759e-06
-1.80037704456421e-05
-1.01574819530025e-05
-1.83715742988827e-05
-8.81828436055187e-06
-1.86417727559315e-05
-1.74735372647811e-05
-8.54959128084704e-06
1.06496984786847e-06
-1.51054003214226e-05
4.47979468187699e-06
-1.05274050611468e-05
-8.95052255471418e-06
-1.65668369667144e-05
-1.56601994338048e-05
-1.26377985709233e-05
-1.22466290199556e-05
-2.81795416070193e-05
-9.47400954211992e-06
-2.01539534483035e-05
-5.76329622655613e-06
-7.15721354623626e-06
-2.341162685193e-05
-6.45204411868683e-06
-1.54919342928351e-05
-1.40104799216475e-05
-1.26766777517912e-05
-9.31743917206327e-06
-1.46221382192525e-05
2.27667422551106e-07
-1.16974017977326e-05
-1.92926813174683e-05
-3.92146302033057e-07
-2.5594360788803e-06
3.41111960209899e-07
-3.06255091023529e-06
-9.17363268136333e-06
-1.54689186191301e-05
-1.3199124526867e-05
-2.38428074881753e-05
-1.0538274064472e-05
-2.57850039863315e-06
-8.24514801731053e-06
-1.37309385850792e-05
-4.24660690852481e-06
-5.49569762896655e-06
-3.79136238795175e-06
-1.47140811961295e-05
-6.02292501526524e-06
-1.27756195743875e-05
-9.34045112767592e-06
5.32080413785155e-06
-2.47450812364405e-05
-1.99091139516625e-05
-1.92120535514244e-05
-1.51928911310963e-05
-1.14012475837241e-05
-1.76921509684056e-05
1.32047739127227e-06
-1.8948101323779e-05
3.24757914806992e-06
-1.02204107554863e-05
-1.19755816203056e-05
-1.00492247501085e-05
-1.13712379457579e-05
-2.87097969998481e-05
-2.85724102371337e-05
-1.08360148985445e-05
-1.42111185392334e-05
-1.69465618076702e-05
-2.22902176053441e-05
-1.11946547445027e-05
-2.86434682938916e-05
-2.59679441717226e-05
-2.07726711878964e-05
-9.7947059761616e-06
-1.20018428313703e-05
-1.21989244834753e-05
-2.20422492298241e-05
-5.6369061007538e-06
-2.4604125867122e-05
-1.37841418031892e-05
-1.56559614491495e-05
-2.84745354112846e-05
-5.6969966240652e-06
-1.91123534742729e-05
-1.44956450239654e-05
-1.41319708948216e-05
-3.88736366206162e-06
-2.91180095384983e-05
4.40939570194574e-06
-1.44339993069745e-05
-9.60014791568969e-06
-7.01676264964571e-06
-1.66329432391388e-05
-4.26683089820354e-06
-1.39827256143074e-05
-1.05852418445866e-05
3.6513676812989e-06
-1.55073981064461e-05
-7.58960230659176e-06
-1.1080208424107e-05
-2.63241857670806e-05
-5.54630938591257e-06
4.79400340121656e-06
-2.22448438012295e-05
-8.19733379874606e-06
-7.02142888328759e-06
-1.28537772405427e-05
-2.86463824427466e-06
-1.51221633935507e-05
-1.93901564835415e-05
-5.86388781446372e-06
-5.39929200578581e-06
-1.49685955455449e-05
-3.06232341868016e-06
-1.82036897872083e-05
-2.33784522632094e-05
-7.66722532203651e-06
-8.49288958413998e-06
-1.81020590765898e-05
-1.40105318117163e-05
-1.03328793625973e-05
-2.27422070598023e-05
-4.86002489839037e-06
-2.3055071535201e-06
-1.61177901103729e-05
-4.88867008889026e-06
-1.22943463622659e-05
-7.65153920348604e-06
-4.4016297038295e-06
-9.97329738261883e-06
-2.70317190606619e-05
-2.0907445150319e-05
-3.77427472443043e-06
-9.29488591673948e-06
-2.77446984597261e-05
-1.42433986685337e-06
-9.59885698712277e-06
-1.69259197149414e-05
-1.43355796013954e-05
-2.12032216109409e-05
-8.91250528148011e-06
8.71608143290658e-07
-1.91051922989545e-05
-2.7346912283627e-05
-9.65986152365526e-06
-1.07692675784452e-05
-2.17800310851169e-05
6.58716340261183e-07
-1.88875164356043e-05
-2.39826836233868e-05
1.99169076478237e-06
-1.255208528456e-05
-2.04247822521716e-05
-1.86483372361731e-05
-2.58508541147611e-05
-3.60666248891813e-06
-2.38167428228393e-05
-1.47817051953825e-05
-2.04601696302917e-05
-1.74174021462335e-05
-1.81110167480325e-05
-1.76940729049629e-05
-1.00424994059512e-05
-1.26689852956189e-05
-2.59667276968308e-05
-2.92017431577413e-05
-2.39105748993356e-05
-1.75188588915074e-05
-1.51526889559521e-05
-1.2808744827171e-05
-1.1912226272488e-05
-2.64156002314518e-06
-2.39429081418691e-05
-2.61778977657647e-06
5.01767541898544e-06
-1.14441931081165e-05
-2.28184196714423e-05
-6.97992232018111e-06
-1.30569653071241e-05
-5.68059815305976e-06
-1.17120680543505e-05
-1.85024791219863e-05
-1.72154818951872e-05
-1.99120293377138e-05
-1.11199966705731e-05
-9.94444020119628e-06
-9.619008258133e-06
-2.68263455207447e-05
-9.47478220732478e-06
4.72813514267132e-06
-6.01348240982314e-06
5.1793539548756e-06
3.7981289435573e-06
-1.16459826494263e-05
-7.81582654271261e-06
-9.60183124458573e-06
-2.04475531006257e-05
-1.12326351814262e-05
-8.36167174122272e-06
-5.87956612736848e-06
4.39599761222946e-06
-6.80135189633536e-08
-1.60940362597534e-05
-7.99751074050556e-07
-7.02501597903509e-06
-2.72539071692815e-05
-1.89615973941985e-05
-1.16779819482864e-05
-9.19701485445361e-06
-1.21516543815341e-05
-1.21585484842407e-05
1.02598173525674e-07
-2.05015574250417e-05
-2.73887207942445e-06
1.61356921701935e-06
-1.74300891648608e-05
5.17284148981906e-06
-1.62042770354966e-05
-1.79652551017595e-05
-1.36281502262983e-06
-9.81663567896768e-07
-5.29163319215055e-06
-1.67990790854742e-05
-1.62129124877263e-05
1.55492850457539e-06
-1.29602086531598e-05
-2.08315966328846e-05
-1.00295948019157e-05
-3.121675689718e-05
-1.716632123055e-05
-8.48739025621465e-07
-1.7229935792075e-05
-1.44728493532948e-05
-1.02030900181812e-05
-6.4403872904895e-06
-1.55788162204993e-05
-2.87911846814453e-05
-1.03466319941682e-06
-1.29641774542526e-06
-3.0595688123e-05
-2.14526571698719e-05
-1.72588848204822e-05
1.31142110283279e-07
-2.88166454196353e-05
-7.58177861807532e-06
5.11155419369514e-06
-1.944754844993e-05
-2.39426900156809e-05
-1.99632974889344e-05
-2.41505425306073e-05
-3.03965561686369e-05
-6.42493327347364e-06
-1.53110164268782e-05
-9.09349399828887e-06
-2.89692534935266e-05
-7.32096728239306e-06
4.75023561528487e-06
-9.18908021785518e-06
-5.76731916599935e-06
-1.39101963855575e-05
-6.72045135902612e-06
-7.85000681278669e-06
-6.24536632576017e-06
-8.44103113812564e-06
5.80988593597258e-06
2.03705189105802e-06
-1.79365846479453e-05
-7.00978592977919e-06
-4.61546123694419e-06
5.88967476510932e-07
-1.71968555447074e-05
-2.59214645705446e-05
-1.44927256200989e-05
-1.31212800677164e-05
-1.41266428308673e-05
-1.05187121992555e-05
-2.23714472366029e-06
6.47785949610593e-06
-7.45839837019402e-06
-9.76039297979108e-06
-2.41912470776037e-05
-9.62230805270685e-06
-1.46895833823961e-06
1.64484088421679e-05
-2.05822638091669e-05
-2.94896282741604e-06
-1.06802630557668e-05
-9.91203758648991e-06
8.91150689496432e-06
-8.83923200670401e-06
-1.39929922241531e-05
-1.05368159216395e-05
-4.83114969182509e-06
-8.02038644096031e-06
-5.25084364450433e-06
2.26029368479968e-06
-2.21586751767236e-05
-7.33708130859249e-06
-1.22782864867632e-06
-1.22264172465669e-05
-2.18055576462693e-05
-1.06008700457634e-05
-3.62641030175953e-05
-1.33462559926512e-05
-1.85158461764668e-05
-3.0651916646785e-06
-6.11962859026965e-06
-2.61869589181968e-05
-2.60668053409227e-05
-2.28551572942307e-05
-2.6161280129791e-05
-4.73073046665438e-06
-1.41722514157237e-05
-1.87784072909184e-05
-9.81008615946443e-06
-2.26310679922003e-05
-2.33615658430168e-05
-1.5427751854596e-05
-1.45565049045017e-05
-1.46835106311754e-05
-8.33500540602215e-06
-1.8306845660082e-05
-7.80055765007952e-06
-1.9826232111987e-05
9.44247705741149e-06
-1.8401059226958e-05
-1.41989859506477e-05
-6.72019546941136e-07
-1.00704396536736e-05
-1.18518876665127e-05
-1.61577297373921e-05
-8.21429000098028e-06
-2.13604411626194e-05
1.63689887937209e-06
-1.05860656208942e-05
-1.70362223118037e-05
-9.50743075911739e-06
-2.5142743361617e-05
-9.23725906180377e-06
-1.45710487005832e-05
-1.78450060794956e-05
-2.29024484116357e-05
-4.66535310833413e-06
-7.35195917561084e-06
-1.39275158832833e-05
-9.10073147857236e-06
-1.21373946668722e-05
-1.71310064178563e-05
3.02404194389467e-07
-2.08200048398508e-05
-1.20740811115412e-05
6.56067378343724e-06
1.3695103181115e-06
-4.3427426569487e-06
-1.23076879759684e-05
-1.78721155144227e-05
4.60930749746752e-06
-5.00463959722893e-06
-1.7508429424188e-05
-5.17239270709413e-07
5.26319169654572e-06
3.95050498352092e-07
2.05624156743094e-06
-2.06625797617343e-05
-6.49813678863473e-06
-1.1615252577039e-05
-1.44610804171304e-05
4.40468044225269e-06
4.29648140716867e-07
-1.15247290290722e-05
-7.29594232074265e-06
-3.0624361255818e-05
-2.73999722704564e-05
-9.22199474520669e-06
-1.88569541676855e-06
-7.78511479522869e-06
-2.99613809041318e-05
-8.05601710691255e-06
-4.31484722059393e-06
-1.84344718375502e-05
-1.7582418678402e-07
-1.35060783684664e-05
-2.09276794676432e-05
-1.34247158163684e-05
-1.40016400207513e-05
-1.47645102400496e-05
-1.53666618066263e-05
-1.67888861195025e-05
2.71242284960858e-06
-1.3019224150787e-05
-1.01645735593439e-05
-1.45915811885534e-05
-1.28437787197664e-05
-7.86177511226138e-06
-1.67344763742656e-06
-1.25681105130222e-05
-5.85238733176487e-06
-1.51282543004692e-05
-2.96851047988996e-05
-2.19807653208438e-05
-9.3419615393267e-06
5.03472340950265e-06
-7.07231617759561e-06
-1.72521390375185e-05
-1.23381195229427e-05
-6.68165468866257e-06
-1.88278023976546e-05
-1.25031171280696e-05
-3.34859701843855e-06
-4.16149232157515e-06
-1.37539714719196e-05
-6.55336530771697e-06
-1.64740014452498e-05
-5.26768191028052e-06
-1.61777633533921e-05
-1.54609780634262e-05
-1.04665443146679e-05
-4.49251779798781e-06
-1.21571494236407e-05
-1.12368267445342e-05
-1.2544490755969e-05
-1.06473130765239e-05
-9.92339805600866e-06
-1.74158494064776e-05
-1.04680858943441e-05
-2.11651017474716e-06
-1.14497027977215e-06
-7.32564263883974e-06
-6.86111423057161e-06
9.72748866221016e-07
-6.93633454058308e-06
-8.85297182652644e-06
-7.96371229905046e-06
-2.60289670681219e-06
-8.52956478855018e-06
-8.10141011204886e-06
-3.23763315054761e-06
-1.15848380645053e-05
-3.97667997770914e-06
4.44044118594128e-06
-7.78692974646991e-06
-2.40594373367872e-05
-5.39631638116467e-06
-3.98755758465281e-06
-5.5049475783051e-06
9.67137950170812e-07
-3.061403399231e-06
2.88209874832271e-06
-1.09557077433232e-05
2.0120132416851e-07
-1.23594740308992e-05
-1.11726211128811e-05
-1.32454893977893e-05
-1.43545873238978e-05
-2.75007044673096e-05
-4.27076347496028e-06
-5.47939541983212e-06
-1.87359556324451e-05
-2.51205792741768e-05
-1.75496299932067e-05
-1.51529554350779e-05
-3.60661460496243e-06
-8.78065045407212e-06
-1.36908906465167e-05
-2.00515281054619e-05
-1.42154800903607e-05
-8.6756701171213e-06
-2.27356637106392e-05
-1.34155468457135e-05
-1.49373082073684e-05
-7.3925932942057e-06
-1.88442376868257e-05
-1.02010146525806e-05
-3.42349845077771e-06
-4.26771244119733e-05
-2.30455930885373e-05
-2.79956728705187e-05
-1.55642180338123e-05
-1.17395850986975e-05
-1.03913812864023e-05
-2.66559565591996e-05
-3.46189708951018e-05
-2.55601443278479e-05
-2.49678155739856e-05
-2.36031021760956e-05
-1.53646237785494e-05
-5.11613702910634e-06
-2.9561868335281e-05
1.41452449370153e-06
-8.30796006061722e-06
-1.56257584123788e-05
-2.11125456608915e-05
-1.10665696747251e-05
-1.19104164870028e-05
-1.14334122822861e-05
-1.35373085050643e-05
-1.2027209059934e-05
-1.33073136037501e-05
-1.62078678653303e-06
-4.16821776801446e-06
-1.94444881145305e-05
-1.55742721827627e-05
-9.60496480458394e-06
-1.60672401785256e-05
-5.3947772020844e-06
-2.87680407290884e-07
-2.54186882588165e-05
-3.15720818208141e-06
7.19606834829589e-07
-6.68739965806012e-06
-1.07691885615318e-05
-1.68325339821323e-05
-1.24916288746998e-05
-8.19929242972607e-06
-6.42657558051701e-06
-1.01483881210951e-05
-4.22177447808527e-06
-1.94093812833413e-06
-1.41414041047873e-05
-1.33589240444714e-05
-1.02677943979064e-05
-9.51453935731539e-06
-2.5548473931152e-06
-1.71877137232018e-05
1.43212051064331e-06
-4.32643690573335e-06
-2.8256591554303e-06
-1.31409959878704e-05
-1.46859008167924e-05
-1.2854629176163e-05
1.75853251005029e-05
1.51104636946903e-06
-2.12044214473015e-05
-1.57145445235485e-05
-8.28216468076752e-06
-6.44664352503795e-06
-4.21831176463089e-06
-1.53590746921503e-05
-1.19577114218594e-05
-1.31099490265342e-05
-2.04604498048056e-05
-3.36622008666449e-06
-2.07292108127152e-05
-2.67819182882234e-05
-8.85380147344736e-06
-1.0471200665398e-05
-9.03201853242811e-06
-1.3816628267218e-05
-2.60286672050925e-05
-1.15714231000555e-05
-2.06707307687348e-05
-2.33419879575995e-05
-1.87145247350006e-05
-2.09235911344633e-05
-1.44925500584103e-05
-1.79433425007028e-05
-1.9033641593789e-05
-1.06059719128584e-05
-1.6358779550894e-05
-3.59412931741199e-05
-2.51154287112905e-05
-2.56623179737792e-05
-5.63230502912919e-06
-1.60690395632137e-05
-1.80600138575967e-05
-1.3650048198505e-07
-7.31036852675294e-06
-1.789025834905e-05
-1.30253242278943e-05
-2.78207436561857e-05
-2.13086447083114e-05
-1.12191985336545e-05
1.43736595561516e-07
-2.03586379391641e-05
-1.73762693822695e-05
-1.91050067120393e-05
-1.1577619418828e-05
-1.24826153329653e-05
-1.60020681283462e-05
-9.58825985248494e-06
-1.23413819846001e-05
-1.22972917581374e-05
-9.55152475584699e-06
-1.6020835541712e-05
1.16381358904516e-05
-1.38655536227386e-05
-1.23544602596495e-05
-1.01873551027492e-05
-2.31515417591946e-06
-1.02639627802251e-06
-1.72140751215504e-05
-2.74458799240544e-05
-4.3793320381932e-06
-7.65843070504748e-07
-1.14508504017906e-05
-1.49591002032409e-05
-1.46865058938084e-07
-1.87424205485206e-06
-1.8613596260447e-05
1.22929920526058e-06
-2.04234538550676e-05
-5.48631475092754e-06
3.23894294233264e-06
-1.95939114106501e-05
-1.1651275442507e-05
-5.93440586717946e-06
-1.43475853498621e-05
-2.69118124137729e-05
-2.09372277292772e-05
-1.10578369595946e-05
-1.01486822633808e-05
-1.49097086317874e-05
-1.0669344450159e-05
-4.6444446363189e-06
-7.607662339684e-06
-1.01384318721969e-05
-1.18238442632743e-05
-1.41216775352478e-05
-9.8443683017797e-06
-1.16334454326406e-05
-1.95949320837408e-05
-1.82214196995394e-06
-2.44736800692511e-05
-1.57279269899924e-05
-1.40533640321811e-05
-2.4961680498124e-05
-2.42176791207933e-05
-1.4992626239125e-05
-1.35343330527937e-05
-2.79736235803852e-05
-1.9005641596031e-05
-2.12123032466939e-05
-2.23100771166941e-05
-1.84782449455884e-05
-5.90107575307633e-06
-1.57637378858457e-05
-2.20702990601219e-05
-2.74241414046244e-05
-2.58826817243899e-05
-1.2740571798201e-05
-1.32320306254797e-05
-1.90986053031329e-05
-3.16945906684096e-05
-1.95957223730047e-05
-2.50973318063554e-05
-1.07337146680848e-05
-1.39824013512143e-05
-6.53180985788131e-06
-1.53286568894675e-05
-9.80024978804035e-06
-2.66799136719344e-05
-1.53972362432615e-05
-1.71337111022018e-05
-1.86982581599246e-05
-6.19189099072205e-06
-1.28394970006575e-05
-2.35923443190797e-05
-1.05084205971071e-05
-1.16029443294795e-05
-7.68213601248103e-06
-7.9605140035291e-06
-3.46752993305636e-05
4.69236312804295e-06
3.08457702719307e-07
-1.89816772875716e-05
-1.55015184571623e-05
-2.23034442729667e-05
-8.02450681668091e-06
-2.47260763889969e-05
-1.14118657152785e-05
1.04002132617374e-05
1.66588697487443e-06
-7.01320057547317e-06
-8.39662527498336e-06
-1.40983635805305e-05
8.74356867359474e-06
-1.05463734199502e-05
-1.29312026846488e-06
-1.02798732184151e-05
-1.16098907044131e-05
-1.66286467273099e-05
-4.54721381857911e-06
-2.27735497882806e-05
-4.23634536390437e-06
-2.54172071628449e-05
-2.35317039818862e-05
-2.9888314322496e-05
-1.27467530333691e-05
-3.53842303257828e-06
-8.24218759774874e-06
-1.55936467732793e-05
-1.56090450618085e-05
5.84754420001846e-06
-3.49556001071208e-06
-1.57042772860244e-05
-9.06089128030659e-07
-8.09908166791384e-06
-2.16335098558007e-05
-7.64015256758876e-06
-1.10520936025945e-05
-5.96672962740483e-06
-8.9438944863672e-06
-1.14535423790594e-05
-9.19391141027058e-06
-7.44792795566066e-06
-1.64112188935171e-05
-2.02591675286733e-05
-2.00783615230813e-05
-1.01987640444594e-05
-9.64706483003294e-06
-2.81664771955569e-05
-1.1509226330932e-05
-1.28727327027073e-05
-1.78587639844419e-05
-1.22622263300637e-05
-1.72385710181646e-05
-2.69439550122893e-05
-1.84903978339025e-05
-4.58840209435463e-06
-1.57163212275651e-06
-1.79363369906255e-05
-2.37184824400434e-05
3.15154926129629e-06
-6.28709015484036e-06
-1.57463115348362e-05
-1.2806168123119e-05
-1.89958105368037e-05
-2.24668161755979e-05
-2.41162954411462e-05
-2.33544365738324e-05
-1.91967976233393e-05
-1.64923583893993e-05
-1.62937950684886e-05
-1.8255348540524e-05
-7.26304779899036e-06
-3.41760705599119e-05
-4.46136981957826e-06
1.00236998214706e-05
-7.40763283956345e-06
-1.78821543024472e-05
-2.56429556077027e-05
-9.60184477430723e-06
-1.9219955823064e-05
-7.51793674181502e-06
-8.04853555981857e-06
-2.51436665172587e-05
8.83122157343712e-06
-1.56110108579829e-05
-2.83668011981945e-07
-2.34367442879137e-05
-3.16347787362252e-05
-1.03263696089561e-05
-9.40783715461114e-06
-1.6550318085619e-06
-1.01898699666286e-05
-1.02803149667705e-05
-4.3198760641491e-06
7.44552145163898e-06
-9.97628979259625e-06
-1.15849680765017e-05
-9.7947745494247e-06
-1.12270260752211e-05
-1.70953799444647e-05
-9.46101504227797e-06
-6.98033597765378e-06
-8.64293188148984e-06
-1.69115194549169e-06
-1.92483808595453e-06
-7.12131930916337e-06
-8.27240378069351e-06
-1.67591361311043e-05
-2.78710273038089e-06
-1.79352761736522e-05
-1.62465982934107e-05
-1.32276930595232e-05
-1.97284847172996e-05
-7.9655834308699e-06
-1.70997464373431e-05
-2.12216588583063e-05
5.23462882580595e-06
-1.22346844901629e-05
-9.28714284572213e-06
-2.45464067708327e-05
-1.7672195912213e-05
-2.66242016728701e-05
-1.43012304063913e-05
-1.67832801301928e-05
-1.3087227029154e-05
-2.04600173611465e-05
-2.17094935078217e-05
-1.54455559907908e-05
-1.45261434597732e-05
-2.40619373868028e-05
-1.6485270551733e-05
-1.67224154764903e-05
-1.10592155040925e-05
-1.44274401087596e-05
-2.55980231735559e-05
-2.92510147573684e-05
-1.80029504314449e-05
-1.78988968441168e-05
-1.37041653765319e-05
-1.88666692905523e-05
-2.692020174052e-06
-2.151050157396e-05
-2.74743780671507e-05
-1.77728521194318e-05
-1.11191344395753e-05
-2.97132688952027e-05
-2.05658133610115e-05
-1.99865989338348e-05
-7.45224057815493e-06
-1.23720914496185e-05
-7.52990916831518e-06
-2.08842327683937e-05
-6.65248343506433e-06
-8.1325125928531e-06
-2.06818082545668e-05
-2.17128578112248e-05
-2.32394384514694e-05
-2.09458221648249e-05
-1.13924066777137e-05
-1.42615267985688e-05
-4.12114004708219e-06
-8.55350494791103e-06
-1.41287263439104e-05
-2.87446825797679e-06
-1.26615954179955e-05
-2.3467036524614e-05
-8.8413727765834e-06
-1.51145332973561e-05
-1.23748496323675e-05
-1.3078531363135e-06
-7.85923880775662e-06
-1.29717828804595e-05
-8.85728102925007e-06
-1.04426165602362e-05
-1.40710629720651e-05
-7.85200511370974e-06
2.08972259617507e-06
4.60435193337959e-06
1.10052869368923e-06
-3.49281195659684e-06
-2.1083165707783e-05
-1.20360988099615e-06
-1.78044410910204e-06
-8.67100147911341e-06
-1.93068124489113e-05
-3.6678127272687e-06
-1.49484254589848e-05
-1.45283144345438e-05
-1.17250616148671e-05
-1.09952207031069e-05
-1.70583675612891e-05
-6.90194865413932e-06
-2.41821823245982e-05
-5.9510756849448e-06
-2.09680198458075e-05
-9.12662476432291e-06
-1.19235311054935e-05
-1.46665343732076e-05
-1.43565177677344e-05
-1.57688174861537e-05
-1.73592343276367e-05
-1.77663525115624e-05
-8.19539911812829e-06
-1.91904587771911e-05
-3.10977060609662e-05
2.14158671896174e-06
-1.48191933179413e-05
-1.71798017071402e-05
-1.43774024106099e-05
-2.44279466953837e-05
-1.67791208195268e-05
-1.8136007902445e-05
-1.24567639418361e-05
-1.88682558795161e-05
-1.6588223436978e-05
-3.16378122599108e-05
-9.10549026655304e-06
-1.82370446763387e-05
-1.66247192149603e-05
-1.15894422214452e-05
-8.38077963817057e-06
-1.51935730588515e-05
-1.56216857445783e-05
-2.36672725338316e-05
-1.72883866052103e-05
-1.68794491335312e-05
-4.4521252392256e-06
-2.21854485068035e-05
-6.48381368024467e-06
-4.22470417016599e-06
-1.06600758814229e-05
-1.93441571674157e-05
-9.30927653700379e-06
-1.0429049019921e-05
-9.83372672614576e-06
-7.31821075379495e-06
-1.39642678981493e-05
-1.41694946720672e-05
-2.74668133980825e-05
-9.39766098231901e-06
-1.16088931931974e-05
-9.42531700548595e-07
-2.66028432928578e-06
-1.39140620258095e-05
2.22519240694451e-06
5.79708377436405e-06
-2.08680322059287e-05
-3.21413242346304e-06
-6.67862009373179e-06
-7.6054832563103e-06
2.65420523807234e-06
-8.93505094564227e-06
-1.68316090497046e-05
1.03788809114078e-06
-6.65993352410562e-06
-1.46233127757448e-05
-4.16754838271855e-06
-1.33666739338213e-05
-9.75802840607409e-06
-1.92706683151325e-05
-2.0608437658576e-05
-3.75961792455953e-06
-3.3817313729217e-06
-6.77246774329667e-06
-1.3987130565347e-05
-1.90912036354382e-05
-1.0160230181689e-05
-1.71267502550691e-05
-1.06717958012134e-05
-1.28475705818868e-05
-3.05789155891658e-05
-6.00910263241296e-06
-1.50753581701857e-05
-1.46439347080301e-05
-9.98411985150616e-06
-1.54310892969918e-05
-1.77669769097036e-05
-1.45572652665731e-05
1.47105740443801e-07
-1.34908065917694e-05
-2.16610162548114e-05
-1.48362840461552e-05
-4.65312147100281e-06
-5.52008233447527e-06
-1.16154454320484e-05
-6.56744658520294e-06
-4.42047490971723e-06
-1.18590911735339e-05
-8.09296739581374e-06
-2.00332683061707e-05
-2.31309471883959e-05
-2.2342812968951e-05
-4.86960814868735e-06
-1.4251375051404e-05
-1.59593615558338e-05
-1.42853611860949e-05
-1.17598789622164e-05
-1.56568831556381e-05
1.19817218076565e-06
-1.04843910805509e-05
-3.8690451550256e-06
-1.77473786222075e-05
-1.8380861088752e-05
-1.16361910411526e-05
-9.27459554464252e-06
-1.29592304313631e-05
-1.72474509726989e-05
-1.33286889048731e-05
-6.46619902941774e-06
-1.19669234785834e-05
-1.92656478090661e-05
-3.15663600181369e-05
-2.28526017550675e-06
-8.49025261207875e-06
-1.09697418664825e-05
-3.51328647430469e-06
-6.93792352236438e-06
-1.59251095171823e-05
-1.30077269503808e-05
-1.45153663946339e-05
-8.0495762150828e-06
-1.14704925106222e-05
-7.73335627098671e-06
-1.00715902520077e-05
-1.64808104499612e-05
1.78959211716929e-09
6.51658912831159e-06
-1.08214558982253e-05
-3.82897943327124e-06
-3.05052433554977e-05
-5.78262205516237e-06
5.48602172059703e-06
-9.76714994667493e-07
-1.61577938721784e-05
-2.1752215720516e-05
-1.22160431812583e-05
-1.24653010497725e-05
-1.64530286759934e-05
-2.39365944594309e-06
-9.94897652116105e-06
-1.4634885836087e-05
5.42868937759631e-06
-1.29294152504171e-05
-8.06722437800547e-06
-1.03827786983855e-07
-1.06988830087427e-05
-1.13565140826029e-05
-3.28214245569391e-05
3.35744339769279e-06
-4.10716013012968e-06
-2.78389975519184e-05
-1.59621831076724e-05
-1.10002383449698e-05
-2.0436776315808e-05
3.15190960260662e-06
-1.24359692537654e-06
-1.40557088753292e-05
-1.84797879239936e-05
-1.59920039381352e-05
-2.29306152212646e-05
-5.63127276868937e-06
-1.39440264036528e-05
-5.56698543135133e-06
-1.63467957578181e-05
-5.26936873787206e-06
-6.54378184339056e-06
8.45747379681226e-07
-1.01593127969634e-05
-1.72219237936472e-05
-1.90350325445579e-05
-1.74114275958232e-05
-5.11666009174653e-06
-7.89102440071995e-06
-3.46744720173911e-05
-1.52629326337879e-05
-1.43810579370026e-05
-2.0999911675169e-05
-1.12897923919903e-05
-8.24439950351561e-06
-1.41688071612166e-05
-1.41745384331562e-05
-6.88560270343987e-06
-1.65521748847275e-05
1.13636694922301e-05
-1.9356920367317e-05
-7.52236784525315e-06
-7.7741469053502e-06
-3.05998048264106e-06
-1.9808063032946e-05
-1.98440220576052e-05
-5.40867705375831e-06
-1.22160919259697e-05
-2.14737306238146e-05
-1.86442583548936e-06
-6.82809083424778e-06
-2.94459767086354e-06
-1.62426267636333e-05
-3.29052362366241e-05
-1.49189961976662e-05
-1.06726938392792e-05
-4.24643193417321e-06
-8.30434325003697e-06
1.96031975803622e-07
3.17098121779491e-06
-9.06555606314707e-06
-1.06323958451311e-05
-1.41863515082386e-06
-1.30121352471867e-05
5.18944552661717e-06
-1.65307084692192e-05
-1.2158069435786e-05
-3.50655574948721e-06
-1.3470950403461e-06
-1.31995530910403e-05
-2.24667243415713e-08
-1.7750781049626e-05
-4.180947510186e-06
2.40994341349762e-06
-1.02757058837502e-05
-7.47957116867887e-06
-8.96848143208359e-06
-1.08706584049153e-05
8.15041516820384e-07
-9.21474655439986e-06
-2.23956140809886e-06
-7.96875937303186e-06
-1.28523857224518e-05
-1.26735277447163e-05
-1.16036373768966e-06
-3.62557814250459e-06
5.35566907017137e-06
-4.19143648684986e-06
-5.19653848232756e-06
-8.19881307322716e-06
-8.37981511915207e-06
-3.12837088044075e-05
-1.17853286746123e-05
-2.09899344144629e-05
-1.61019200318166e-05
-3.77323298995869e-06
-1.8405265417361e-05
-1.84125488283926e-05
-1.29052739321434e-05
-8.63552274024968e-06
-1.27797088952325e-05
-1.58648503471886e-05
-3.08215247610618e-05
-3.29318024971677e-05
-1.1786632973421e-05
-1.62459948619422e-05
-1.43153942643758e-05
-1.75230603512141e-05
3.93676163250858e-06
-1.62103757853104e-05
-2.78397919017538e-05
-2.16554403831095e-05
-1.92271629393857e-05
-6.73618888435265e-06
-1.07268721192557e-05
-1.14914871595255e-05
-2.20798148818769e-05
-2.2438610433888e-05
-7.92320453962594e-06
-1.51782250111362e-05
-1.51813531935177e-05
-3.46771226555885e-05
-1.41292107537167e-05
-1.63619585032041e-05
-2.67279191911262e-05
-8.03589488381354e-06
-5.8237217863567e-06
-9.35798273719756e-06
-8.9584134277255e-06
-1.32580869297511e-05
-8.23162849714201e-07
-2.09552379421276e-05
3.08146041480661e-06
-5.05557195630027e-06
-2.48720294223245e-05
-9.70580255128289e-06
-1.40027984230567e-05
-4.68424049337822e-06
4.35685772146491e-07
-8.27905111809079e-06
-1.64957515356861e-05
-7.63860604217813e-06
2.67330070278558e-06
-4.58923356120809e-06
-1.98368661505204e-05
-1.04399521888464e-05
-1.72392474343108e-05
-1.24187588498552e-05
-1.2700709483153e-05
-1.16063465860852e-05
-5.08895997584367e-06
-1.03242633104514e-05
6.02523078342018e-06
-1.13413497539495e-05
-1.55082183432006e-05
1.85800272446082e-07
-8.54397238860963e-07
-1.10392680393258e-05
1.98010163510513e-06
-1.57406592262767e-05
-1.90722696395768e-05
-5.15216249524377e-06
-1.06434015584188e-05
-3.51586486115771e-05
3.81768093418278e-06
-3.83283729498737e-06
-1.97786701902185e-05
-6.38266639909972e-06
-8.98074762416821e-06
-1.00027890025913e-05
-1.16528871866731e-05
-1.23062484763584e-05
-7.16703212100538e-06
-5.23467649617749e-06
-1.32258122821381e-05
-1.13199755071283e-05
-1.78619092308677e-05
-1.27852921277259e-05
-1.78403845943554e-05
-4.15948797574962e-06
4.92867152906567e-06
-1.32555862231288e-05
-2.23364038048148e-05
-1.95593691264245e-05
-2.17933174188201e-05
-2.03822496028947e-05
-1.13350330415079e-05
-2.13859831846555e-05
-1.6039373964979e-05
-2.07043345072171e-05
-1.29753683316849e-05
-3.10928001214807e-05
-1.53412965120534e-05
-8.35088564646884e-06
-2.00155425819207e-05
-1.53049507997297e-05
-2.02986756930867e-05
-8.06894861744123e-06
-1.00807549909693e-05
-1.04931601634547e-05
-1.71356308251583e-05
-1.50344259488073e-05
-7.70262984477398e-06
-6.44161522929046e-06
-5.7730780023029e-06
-1.8208139549613e-05
1.50782966787997e-06
-6.88932671751071e-06
-3.69308528101638e-06
-3.188277884272e-07
5.21190948591398e-06
-1.83100146272507e-05
-1.74897609088648e-06
-1.35991228436767e-05
-6.10858885714761e-06
-2.0695093192437e-05
-1.19858766911214e-05
-1.34575655289613e-05
-1.13881831660484e-05
-2.2773055393082e-06
-3.83967681180457e-06
-1.22942981716735e-05
-9.25132945835413e-06
-1.00570118237764e-05
-1.35852445389021e-05
-1.13646131525198e-05
-1.50449420221006e-05
1.28359439956336e-06
-9.49710012717062e-06
-1.48669519043348e-06
7.23825359031574e-06
-1.81409246182161e-06
-2.08129183855741e-05
-6.81950881730999e-06
-7.18823052196039e-06
-2.16422856805302e-06
-3.45598620542289e-06
-1.07689746542497e-05
-1.32277700889787e-05
-2.04825697758922e-05
-2.49293814322564e-05
-2.04342190501047e-05
-1.26267843449635e-05
-1.23167755666617e-05
-7.71528980994928e-06
-1.53783380099326e-05
-2.925276912603e-06
-1.03613044688898e-05
-4.67822986752785e-06
-7.11611468095807e-06
-3.67418685129736e-06
-1.35992899824272e-05
-1.9030206895596e-05
-1.25815939824298e-05
-1.87304178426356e-05
-2.07253924325732e-05
-8.83095128548634e-06
-5.6793735190185e-06
-8.18494262959098e-06
-1.55911310798778e-05
-2.56192481161633e-05
-2.54640642692377e-05
-1.11018627666761e-05
-1.74426933155609e-05
8.37167120949111e-08
-1.96370385925207e-05
-2.46764919681976e-05
-1.92129347840971e-05
-1.92618309016332e-05
-1.20934434739488e-05
-2.19399113632215e-05
-1.79710568408914e-05
-1.85424457559311e-05
-2.89859288826123e-06
-1.17312708358203e-05
-2.03818354039463e-05
-1.42935731868689e-05
-2.08143505537508e-05
-2.25415900381742e-05
-8.76483720050671e-06
-1.35016372417733e-05
-1.32216938661724e-05
-1.43975328356087e-05
-4.94610291955987e-06
-4.89456414046497e-06
-2.05770859522565e-05
-8.77506294256515e-06
-1.96121722671413e-05
-1.41299098528873e-05
-8.69046793918206e-06
-1.26357671157755e-05
-2.28325772140972e-05
-1.76243064556366e-05
-4.33879707122439e-06
-1.86586735421983e-05
-1.05992034124481e-05
-4.25413035667314e-06
-6.30680236352045e-06
5.1635028414724e-06
7.69498581892554e-07
-2.53344508277274e-05
-2.98037742949127e-06
-2.18694487624697e-05
-7.47879554905088e-06
2.94284199598262e-06
-1.03185458027721e-05
-1.02354488133476e-05
-7.98817174674402e-06
1.54353905200781e-06
-1.77048197399088e-05
-6.31894163413e-06
1.39683168398989e-06
-9.75142675746349e-06
-1.65530823110756e-06
4.35870013753899e-06
-5.41519456848133e-06
-4.76611827428276e-06
-7.3815781554253e-06
-4.182425684409e-06
-2.04931056895204e-05
-1.19635081738122e-05
-1.18924141024321e-05
-1.06034119098427e-05
-2.68995098019256e-06
8.23798546301755e-06
-2.12081108451574e-05
-7.36660006746749e-06
-3.15288496054772e-05
-7.93388710790637e-06
-4.59955773317734e-06
-1.61007825339212e-05
-1.62067573176038e-05
-8.10068813811146e-06
-7.45775906656274e-06
-1.48916764261885e-05
-9.06341455778682e-06
-1.27168861815775e-05
-1.07525082863704e-05
-1.66538601220342e-05
-1.26020526990971e-05
-1.45959849886554e-05
-1.768431217482e-05
-1.62147513220341e-05
-1.78366841139609e-05
-7.75606925466656e-07
-2.90469162882334e-05
-2.368691719866e-05
-1.32328447026337e-05
-1.16174494606233e-05
-1.53756486702915e-05
-9.98771038590031e-06
-1.21284656940685e-05
-1.76868701700471e-05
-2.82515058293265e-06
-9.11934182486289e-06
-1.14951417822904e-05
-1.25137873378812e-05
-5.92176569016608e-06
-1.64642917232962e-05
-1.32557369844981e-05
-2.10979823028495e-05
-9.44197928552084e-06
-9.90126270874197e-06
-7.68636489683078e-06
-1.22778396838069e-05
-1.10914926426899e-05
-1.15421021116037e-05
-7.56627207149016e-06
-1.60880106654311e-06
-1.65710045824457e-05
-2.24175936735983e-05
-2.53697959274928e-05
-1.08126168808105e-05
-1.97236515425804e-05
-1.2106335033694e-05
-1.03977658865173e-05
-8.16886931741635e-06
-5.46494848443165e-06
-6.11485695170772e-06
-2.12148981801084e-05
-1.40554852127297e-05
-6.80257203187179e-06
-9.6568126937679e-06
-8.21576540785735e-06
-1.55455222008936e-05
1.69410965167591e-07
2.02111495814253e-06
-6.45301089113996e-06
-9.15956859527921e-06
-2.48156489756244e-05
9.74814750506782e-07
6.13999825053168e-06
-1.49097798417181e-05
-1.63252377553833e-05
-1.66409988346191e-05
-8.74832852025257e-06
-6.58216756433031e-06
-2.94769373456831e-06
-4.21986308225677e-06
-3.16829422719964e-06
-1.17074130316653e-05
-1.48495752647532e-05
-4.40588007389677e-06
-1.77429430848563e-06
-1.3798329915093e-05
-1.31177448225073e-05
-1.78526004517237e-05
-3.67003320890179e-06
-4.80997320076353e-06
-5.63570703347615e-06
-1.18944684700942e-05
-1.28905515525354e-05
-1.18686067661579e-05
-1.74619588476164e-05
8.05989240729515e-06
-1.0286681942858e-05
-2.60930269063963e-05
-3.04712476269086e-05
-1.22846301543545e-05
-1.53833969169636e-05
-1.14954422901585e-05
-1.60210627069406e-05
-2.00787364930761e-05
-2.6209282082938e-05
-1.65113714108378e-05
-8.21197356757887e-06
-1.44293881863922e-05
-1.2927578077414e-05
-1.26792386990219e-05
-1.11588820723238e-05
-1.62693585175899e-05
-9.51707054201279e-06
-1.48523680239975e-05
-1.09444156342901e-05
-1.41430972671637e-05
-2.36867771735369e-05
-1.67423301334567e-05
3.42312936559895e-06
2.43571033300168e-07
-1.93033015910438e-05
-1.68692489432456e-05
6.59487907833889e-06
1.53425830927856e-06
-1.64063480160345e-05
-6.77829880538056e-06
-1.86955838719559e-05
-1.32122272073893e-05
-1.12807679320233e-05
-1.52304268089987e-06
-1.99109360211798e-05
-8.46588652475572e-06
-1.82124980004243e-05
-1.49226160613429e-05
-1.80519666869213e-05
-1.51084972348258e-05
-1.92059771569685e-08
-7.3044084928506e-06
-1.11392779363732e-05
-8.34715540582213e-06
-1.19951069495997e-05
-3.22453732322878e-06
-2.33592190643838e-06
6.1101021316398e-06
-7.82676163480913e-06
1.68167565506665e-06
-7.69480988594881e-06
-7.21678416819912e-06
-3.46863408963911e-06
-4.46614987502991e-06
4.47115482327458e-06
1.70082164278859e-06
-5.66730429736702e-06
1.92648380178074e-06
5.74364303280014e-07
-1.0315357746801e-05
-1.4668534921194e-05
-9.23524017312973e-06
-3.56597874916143e-06
-1.04969141362995e-05
-1.14524697820781e-05
-2.32420089605227e-05
-1.08136955365336e-05
-1.3965708860702e-05
-5.70841342750319e-06
-1.19090849002021e-05
-3.0577785498099e-06
-2.01813198366399e-05
-2.20888568458999e-05
9.0763486059574e-06
-1.33357081438941e-05
-1.78214477268136e-05
-2.26445287610625e-05
-8.84174040852419e-06
-1.7840739613402e-05
8.9980984372436e-07
-3.36031795758941e-06
-2.04521236016547e-05
-1.40594111598352e-05
-2.25429944421757e-05
-1.87480639209183e-05
-1.86438513678113e-05
-2.93600397695191e-05
-2.02533115676303e-05
-3.57642796387576e-06
-8.61100311578228e-06
-1.7927050350713e-05
-2.85727781365158e-05
-1.54634561536913e-05
-1.27242308704072e-05
-1.33883628701571e-05
-1.74834484843275e-05
-4.13608468108148e-06
2.63275963295209e-06
-1.91791463238381e-05
-1.99783945998257e-05
-1.37237565263534e-05
-1.67037176417474e-05
4.0982477097023e-06
-6.01822706319289e-06
-2.55997930299216e-05
-2.79171351790732e-05
-1.298058636872e-05
-1.23945038677923e-05
-1.5839059327721e-05
-1.60433113911977e-05
-7.60435565264668e-06
-1.35650462023152e-05
-1.03949345048167e-05
-3.3447860924176e-06
-6.64963622591173e-06
2.23466649068241e-06
-6.42613373628913e-06
-1.66192271317086e-05
-7.30482348953586e-06
-1.97472661459596e-05
-1.49916693117446e-05
-1.80805416489228e-07
-7.75730339799778e-06
-4.11112372954516e-06
-6.86832258665457e-06
-5.91435025081509e-07
-1.3539621426444e-05
-7.23101401349326e-06
-7.19793623591631e-06
-7.60138178698172e-06
1.5381597921379e-06
-7.4362131239115e-06
-7.05818949849315e-06
-1.07064549174141e-05
-1.21732321103435e-05
-1.08435456512016e-06
-5.96688304657052e-06
-7.66825165205545e-06
-6.05392913755729e-06
-4.38347391814896e-06
-1.08818094731575e-05
-7.4135280992557e-06
-4.70486299060292e-06
-1.6948753168007e-05
-1.37316684708055e-05
-1.20326199368272e-06
-1.32470124002108e-05
-3.87187314245586e-06
-8.02051337867351e-06
-2.17071126291785e-05
-1.22945167898676e-05
-9.96968626666797e-06
-1.11844560054914e-05
-1.92905725453776e-05
-2.28075575085399e-05
-1.46129650334447e-05
-1.55248621511136e-05
-8.03096876695316e-06
-1.7853920217921e-05
-4.76421286183358e-06
-1.67500421509941e-05
-1.9560192534747e-05
-1.72706864323513e-05
-2.60835679492375e-05
-1.70905572644223e-05
-1.95223431495593e-05
-2.29429065049953e-05
-2.41241154503996e-05
-2.01010441014331e-05
-4.90789234607794e-06
-1.8101336405757e-05
-2.02589322991497e-05
-1.92789770223951e-05
-2.63557092575893e-05
-1.35525000854658e-05
-1.76369346732096e-05
-1.77752063327826e-05
-1.05309942388313e-05
-2.77272966285648e-05
-2.10624371799203e-05
-2.12147274094952e-06
-9.99394019547208e-06
-1.60778399067212e-05
-4.9653244561066e-06
-1.13205151754827e-05
-1.01044164677793e-05
-2.51296809836189e-05
-1.25485756655586e-05
-8.76907423556748e-06
-1.59407065838465e-05
-1.08444968378476e-05
-4.07548741655723e-06
1.93276758727981e-06
-6.19509234318095e-06
-1.57863309288666e-05
-2.14454383911231e-05
-2.00987759823692e-05
-1.87180969922106e-05
-1.49449701021504e-05
-2.01324677809745e-05
-4.83150798915717e-06
-3.28334928783514e-06
-1.79390806278035e-05
5.34871149705043e-06
-1.54953012395131e-05
-2.04968922736313e-06
9.99298502016276e-07
-8.94575226043569e-06
-1.82701421365165e-05
3.50797984292179e-06
-2.29677546733498e-06
-4.18020857169898e-06
9.54440501977921e-06
-7.96029256141441e-06
-3.77687944062036e-06
2.0022680452616e-06
-2.24224630715613e-05
7.43660964213048e-06
-9.44502706791535e-06
-4.45388760418457e-06
-9.53700895011172e-06
-8.39346175022186e-06
-1.74155462705753e-05
5.44849086880221e-06
-1.56406905910117e-05
6.59229218400066e-07
-1.73767631590523e-05
-1.39296035573824e-05
-2.03101190012718e-06
-5.16905004719958e-06
-5.05794556121807e-06
-3.60971068499327e-06
3.32168372480532e-06
-1.95141872592249e-05
-5.22660144475876e-06
-1.2808230020105e-06
-5.65810932164768e-07
-1.32326416328201e-05
-2.11329465718196e-05
-2.23138249303634e-05
-3.73350192347229e-06
-1.97921771234212e-05
-1.29947267636575e-05
-8.02204489246216e-06
-2.61007223667787e-05
-3.03949828359682e-05
-1.04594086472656e-05
-6.03891240892751e-06
-1.32142019829869e-05
-2.07293653190293e-05
-8.73095328680523e-06
-8.0302216735291e-06
-2.54203160017873e-06
-1.57339011555547e-05
-1.42320225138706e-05
-1.06346095177661e-05
-1.93300996805382e-05
-1.28905894431025e-05
-1.27388878178967e-05
-2.27984763429828e-05
-1.72422630358713e-05
-5.7919034721136e-06
-2.30723958290796e-05
-2.80146540721123e-05
-1.74841799784888e-05
-2.55716429160399e-06
-1.65334945669891e-05
-1.94655088101129e-06
-4.45124119110794e-07
-2.49884233312511e-05
-1.31252660632429e-05
-8.79120909996079e-06
-6.5893315704557e-06
-2.60851841988933e-05
-1.63746289590219e-05
-2.21951885092257e-05
-1.45291452817429e-05
-1.93086241753258e-05
-7.95030842331193e-06
-2.61308790349335e-05
-1.16516722540752e-05
-1.41227723899387e-05
-1.6952894809862e-05
2.09335927383231e-07
-3.94676689434078e-06
-4.82660205682205e-06
-5.5062930188778e-06
-5.86782620768294e-06
-1.19229685404143e-05
-1.62867345844824e-05
5.56958521802618e-06
-1.13629401133275e-05
3.12681011877415e-06
-1.36255139928893e-05
-1.80776168511807e-05
-2.47168771932973e-06
-6.1730614742802e-06
-1.27711819270754e-05
1.95685646316618e-06
1.56300143570234e-06
-6.95189511653023e-06
-8.50290018813396e-06
-7.71287322296386e-06
-1.01530100340684e-05
-2.14858471590028e-05
-2.00552331963891e-05
-1.31292884166621e-05
-5.86584512130828e-06
-2.48992110512351e-05
-9.0763689221178e-06
-5.78398836288832e-06
-6.50265087748591e-06
-2.76998696250807e-05
-1.41363479107846e-05
-1.13309489700016e-05
-1.68617475438402e-05
-1.88926936885986e-05
-1.29742940911993e-05
-1.06338455666836e-05
-1.4599053032189e-05
-1.27278616755856e-05
-1.71867291244481e-05
-2.66119213422313e-05
-1.22911789697987e-05
-1.93659074984692e-05
-3.15131809684558e-05
-1.26353695255768e-05
-2.00895729939838e-05
-1.74962749785202e-05
-1.96361256208383e-05
-1.19411565543861e-05
-1.73274877432074e-05
-1.9545602970403e-05
-1.02158028234717e-05
-8.29956155696366e-06
-1.3036506874994e-05
-3.05250662507243e-05
-2.07841890642018e-05
-1.3545838649343e-05
-2.20145084957537e-05
-5.42566094462819e-06
-1.75293198851641e-05
-3.3642977922309e-05
-2.23657927820417e-05
-1.95845492220301e-05
-1.04737361500893e-05
-7.74579882188731e-06
-1.53797883457064e-05
-1.01113579758497e-05
-1.05701294784045e-05
-1.51881091061513e-05
-1.50962924054878e-05
-1.52014571451268e-05
-6.07857064742618e-06
-2.02330072004514e-05
-1.96322160319295e-05
-1.01405903718949e-05
-9.50175295032418e-06
-1.29611863223606e-05
-1.08967324410018e-05
-3.81282211211009e-06
-1.53867767233803e-05
-7.6987687965062e-06
3.73875424521521e-06
-1.82224368024801e-06
1.83213477496681e-08
-2.4128369840535e-05
2.96617112237353e-06
-6.42650899671951e-06
-8.55036460979108e-06
-1.24015965512579e-06
-9.84690254137849e-06
-1.38195118935591e-05
-1.3433328831452e-05
-1.80735032093598e-05
-1.2020091956534e-05
-4.32139559728588e-06
-5.3701908449751e-06
-1.14592945785135e-05
-8.79176036420458e-06
-1.32187536495937e-05
-6.04886072569738e-06
-4.71328015545445e-06
-3.04752444761766e-06
1.00157153981415e-05
-8.86970682407788e-06
-4.61224322431455e-06
-1.39840713021912e-05
-3.03118772386988e-06
-1.20439946331184e-05
-1.81977965395205e-05
-2.25448436014655e-06
-9.35719899113462e-06
-1.51258295731774e-05
-2.0780840591337e-05
-9.97704122087432e-06
-1.92953513787561e-05
-1.4178712174288e-05
-1.22836344783888e-05
-3.86458403762138e-06
-9.4314268353158e-06
-2.41396429719789e-05
-1.83752034524743e-05
-8.44551776911027e-06
-1.83880680964529e-05
-4.62102540092292e-06
-1.58779767666229e-05
-9.35820594172065e-06
-4.6364615988446e-06
-1.32266650002694e-05
-1.64347742728243e-05
-8.6357416801963e-06
-8.2434272665102e-06
-8.71007228482086e-07
-1.28576197366085e-05
-1.52225657483542e-05
4.28430824698203e-06
-1.42513349575503e-05
-1.62220970293064e-05
-9.42792394553413e-06
-1.14562255734948e-05
1.52750925219792e-05
-1.26164430560355e-05
-4.56421762031161e-05
-7.29058230051257e-06
-9.38560381643173e-06
-2.02128583927208e-05
2.33720733786337e-06
-1.48875770425667e-05
-1.28068365599857e-05
5.5633649248007e-06
2.18721683120981e-06
-1.5807127442409e-05
-1.68186830646002e-05
-1.93437508402363e-05
-6.49298678861368e-06
-7.45019359051261e-06
-3.29575941553767e-06
-1.42684792923226e-05
-1.84389395238791e-05
-2.45768016039435e-05
-9.72162430052402e-06
-7.92495529317202e-06
-2.11220002016796e-06
-1.9554572441274e-06
-1.31741994270979e-06
-6.82622140279001e-06
-4.92041941587228e-06
-5.90441151158195e-06
-3.99376437975345e-06
-7.71003098208441e-06
-1.43184138280605e-05
-1.46812610851168e-05
-1.65524637990462e-05
-1.22911295943291e-05
-2.43869326960596e-06
-4.6837314827023e-06
2.20478054791087e-06
-1.51675261925348e-05
-1.77728967065618e-05
-1.11984463278556e-05
-1.42989218661881e-05
-9.53981430271912e-06
-1.4493840201299e-05
-1.01452782449288e-05
-7.44398742276642e-06
-1.02095893697836e-05
-1.3916468730855e-07
-1.88104903453937e-05
-6.91543970416492e-07
-2.46234583656922e-05
-8.20889551033371e-06
-8.47759763741496e-06
6.60871898237908e-06
-1.93545616036781e-05
-1.74887991561769e-05
-8.54594489359643e-06
-9.17704083088012e-06
1.45086126621469e-06
-2.21356911707586e-06
-9.26550682306751e-06
-1.66801324894535e-05
-2.01959461072062e-05
-2.02863387829537e-05
-3.57124522291298e-05
-8.50889086086887e-06
-1.59206891884066e-05
-2.76887255838324e-05
-1.48866838553948e-05
-1.06892058768242e-05
-2.24418191863511e-05
-9.04581640197325e-06
-2.61707209514557e-05
-1.23114290807112e-05
-1.40698814875091e-05
-9.14957315795919e-06
-2.28438944503293e-05
-1.54791852901839e-05
-1.50036265323135e-05
-1.47466304138695e-05
-1.9882316130386e-05
-2.73709863513553e-05
-6.65079324803456e-06
-5.32198838388619e-06
-7.61226569387918e-06
-2.72571899583826e-05
-2.35707201846753e-05
-1.04463276537493e-05
-9.16021774418405e-06
-5.94382386502479e-06
-2.22017874694726e-05
-9.6501303345705e-06
-6.17576143839228e-06
-3.34144439771607e-06
7.79012560634042e-06
-2.03215967767165e-06
-2.46669601077909e-05
-1.04998391614088e-05
-1.25377980483146e-05
-2.3897058429255e-05
-1.11272591375252e-05
-1.39442832680836e-05
-1.42897516700578e-05
-8.8449288235869e-06
-3.22965116161997e-06
-1.77299404617585e-05
-1.22313731152753e-05
-7.71448093057245e-06
-3.97501911573446e-06
-6.30170895968605e-06
7.79857562413368e-06
-2.07895189361049e-05
-7.83490146286293e-06
-5.46090333700122e-06
1.24644043049807e-05
-8.04230016511242e-06
-1.19835583860182e-05
-5.80656209644153e-06
-1.62055031855197e-05
-9.82268048998338e-06
-1.58923019356391e-05
7.84979565683282e-06
-1.1891182039874e-05
-7.39671243959668e-06
-3.74221673484047e-07
-8.89290093157849e-06
-1.46498754043934e-05
-9.67494258470756e-06
-1.86208307203337e-05
-1.20060162901514e-05
-7.0641043120529e-06
-1.65760736826972e-05
-8.52863718606208e-06
-3.31738264283188e-06
-1.68498202370476e-05
-1.19311877298203e-05
-1.2748526407871e-05
-1.83519007536108e-05
-1.80256933437778e-05
4.03124775176848e-06
-2.46030889776874e-06
-1.02191079510631e-05
-5.72434744031679e-06
-7.71943494996533e-06
-2.33311837744716e-05
-3.0439980166291e-05
-1.88130579932731e-05
-4.20192904722061e-06
-1.38307814568275e-05
-2.96075884181614e-05
-1.89727932067921e-05
-1.24493762337528e-05
-2.11466062657328e-05
-2.33765840244238e-05
-1.25499905798478e-05
-2.02057552466836e-05
-7.90022966396965e-06
-1.66285402410897e-05
-2.240598442804e-05
-2.5939867480923e-05
-3.94002448769286e-06
-3.32601653311109e-05
-1.55388763650389e-05
-1.39407663041923e-05
-1.92014387307546e-05
-3.08870995291654e-05
-2.03041532866902e-05
-1.45875886721138e-05
-1.41965782828134e-05
-1.23563906954963e-05
-1.31020965815633e-05
-2.98630508939543e-06
6.06892326244627e-07
-7.53642987907832e-06
-2.11525433060442e-05
-2.58736338784441e-05
4.15226832779271e-06
-1.00771162586743e-05
-6.98465315064027e-06
-2.34138878764466e-05
-2.16136743642937e-05
-3.26442723128826e-06
-4.20843235623084e-06
-2.26762734684117e-05
-2.18958054141942e-05
-5.66346712082477e-06
-8.8186981385112e-06
7.81179240083566e-06
-1.33599780457788e-05
-1.55673507030579e-05
8.14623701520443e-06
-1.93627534486802e-06
-7.19284879697238e-06
-3.30641313301674e-06
-1.09482155685091e-05
9.06664753880427e-06
-1.89485963559211e-05
-1.4917525933038e-05
5.96035997272208e-07
-3.62504623471814e-06
1.73273618913289e-06
-4.83072040504598e-06
-4.22027622523613e-06
-1.12799788826202e-05
-3.08439551896751e-06
-2.47894098317963e-06
-1.32133384677649e-05
-1.26975890124201e-05
-9.45366645885531e-06
-8.09941045920147e-06
-1.15102119104981e-05
-1.03510879979122e-05
-9.85785302941507e-06
-2.62169849070727e-05
-6.3950723259979e-06
-1.77000534749402e-06
-5.99853555952832e-06
-2.08935254639884e-05
-2.47965805408085e-05
-1.73270174445057e-05
-5.70586650840473e-06
-1.07407497737598e-05
-4.91210730182238e-06
-1.84963082977847e-05
-1.90460990122292e-05
-1.89599576097896e-05
-1.11115584463598e-05
-1.35681051794923e-05
-1.58568932475476e-05
-2.63631407679812e-05
-1.92989557811129e-05
-5.75523690448305e-06
-1.70730860030977e-05
7.15932569486622e-06
9.51284587946223e-07
-1.80994609627103e-05
-2.92540760110689e-05
-2.50192004050468e-05
-2.58576459638838e-05
-1.28713083125495e-05
-2.52033206132207e-05
-2.52921418645964e-05
-2.18397328318862e-05
-6.17308354596867e-06
-1.1599468792311e-05
-1.69831833963421e-05
-1.4274062258125e-05
-1.24767595895141e-05
-4.97236922292511e-06
-8.74537614513116e-06
-1.28209910631212e-05
3.0605800183834e-06
-3.12660904610725e-06
-2.04762535298603e-05
7.6454806166994e-06
-5.47147101526649e-06
-7.17524162822632e-06
-1.34379581179333e-05
-6.0829921469877e-06
-1.22902574892785e-05
-3.01734996971248e-05
-2.53919946992942e-05
-1.94613154918351e-05
-3.2809084233451e-06
1.77011211414227e-06
-1.74447536525799e-05
-1.16630385088121e-05
-1.13192015926426e-05
3.11225867799166e-09
-6.98407006799661e-06
1.96411010601666e-07
-1.36875699837998e-05
-1.10086976841592e-05
-1.06008996304481e-05
-2.76131383961549e-05
-7.53343622715722e-06
-2.07007585243394e-06
-6.54654167658571e-06
-4.46331145299819e-06
3.68279065466166e-07
-1.38719555586932e-05
-6.856844677117e-06
-2.09120796929494e-05
-2.52214134259764e-06
-8.84193684177265e-06
-7.93686664410236e-06
1.03490481071771e-06
-6.02980658996009e-06
-4.79530837019918e-06
-1.97501397309003e-05
4.6030951257203e-06
-2.72477669052142e-05
-1.73082012339714e-05
-1.03645339802893e-05
-8.54498670674747e-06
-1.78883371033329e-05
-2.57797243635593e-05
-1.70875964624925e-05
-6.40958225630174e-06
-2.57830991680582e-05
-7.67188613215031e-06
-1.8562548896469e-05
-1.07933854481497e-05
-9.2656470094569e-06
-1.82221802068787e-05
-1.24231798788139e-05
-1.45575394497127e-05
-1.48492600020932e-05
-1.73046235473029e-05
-5.96013870145454e-06
-7.15135941574945e-06
-2.68760984989436e-05
-1.93125146325574e-05
-8.90660101449187e-06
-1.54238848140458e-05
-1.33608782604834e-05
-1.68795730618128e-05
-2.40681223191518e-05
-2.18492827022469e-05
-1.96864803089117e-05
-1.14797788546903e-05
-7.28304448471523e-06
-1.26784627670821e-05
-5.99102618510833e-06
-2.41895854788235e-05
-1.85998989652218e-05
-1.37329422416402e-05
-2.17100222500498e-05
-1.43498399708114e-05
-1.13576085095312e-05
-6.3168831513927e-06
-1.6768923701691e-05
-1.6559107119761e-05
-2.10672368253949e-05
-1.74382196472007e-05
-1.46540177745191e-05
-1.54122834908361e-05
-9.33900224471621e-06
-8.72570450322738e-06
-1.04206971261137e-05
-1.76288240814622e-05
7.32893125580569e-07
-2.81138280276874e-06
-1.24084629253308e-05
2.32013671555287e-06
-2.18171211043824e-05
-4.03808614236086e-06
-1.10563141619855e-05
-4.6522688298311e-06
-5.33784997085266e-07
-6.55961760345956e-07
-1.20625740676225e-05
-7.16692684428187e-06
-5.36163151866158e-06
-5.65956197183367e-06
-9.45108169531873e-06
1.26608386840131e-06
-1.32795214449694e-06
-1.21125020676143e-05
1.26679483223334e-05
-2.19242158178252e-05
-7.60651384704068e-06
-2.84852375314884e-06
-1.41911923428663e-05
-3.2937747112118e-06
-1.42813647652646e-06
-3.09420987436015e-06
-1.37595521220373e-05
-1.31233943733759e-05
-1.64169022376085e-05
-6.60361254344847e-06
7.35279256180382e-06
-1.08654400019751e-05
-1.66499402805537e-05
-1.03738497016101e-05
-4.42965037913378e-06
-1.88397722283191e-06
-9.91780334065974e-06
-1.57407656339233e-05
-4.32677044010009e-06
-2.91478189782192e-06
-1.20851705471251e-05
-1.89877940951922e-05
-9.42838850080181e-06
-1.10863433530267e-05
-1.46351837701327e-05
-9.43234743758555e-06
-8.979592187418e-06
-1.24155530217577e-05
-6.58425957996261e-08
-1.17439135754211e-05
-1.540540348361e-05
-1.0943593570612e-05
-1.07580087871768e-05
-7.30895255148522e-06
-1.13229030709314e-05
-2.29604185567907e-05
-1.63899295184481e-05
-2.07243400356467e-05
-1.5498543125984e-05
-2.13066775000254e-05
-7.32742384871362e-06
-1.03215820789656e-05
-1.25940905760339e-05
-1.23514706593315e-05
-2.23828489277744e-05
-7.65957977957961e-06
-1.10264790515321e-05
-9.70087219734674e-06
-2.10355958739117e-05
-3.8420659251132e-06
-1.49037677060603e-05
-8.35421155787196e-06
-2.25799494889284e-05
-3.51168417501431e-07
-1.95616596450223e-05
-7.16998710343866e-06
-2.11921536584029e-05
-1.15964119079869e-05
-1.97698704526423e-05
-3.92782050742169e-06
-3.55993426305139e-06
-1.19606315349673e-05
-5.15466656793154e-06
9.95289797112094e-07
-9.42133084704933e-06
-1.32887968700108e-05
-8.96536428412451e-06
-2.5428447448693e-05
3.84604556020767e-06
-8.31320911370416e-06
2.04309039475764e-06
-4.59744835208704e-06
-1.11379720028072e-05
-3.71541272758068e-06
2.17098006951081e-07
-4.76927619083549e-06
-3.15911526142065e-06
-1.49397438423091e-05
-6.15450986295332e-06
-1.13946519809243e-05
-1.61531747333067e-05
1.14550755073906e-05
1.16707990705247e-08
-1.75787955339564e-05
2.16567391972071e-06
-9.96212894914549e-06
-1.61808828168087e-05
-1.42309741109998e-05
-9.88199207793109e-06
-2.77418861785174e-06
-1.69949250807857e-05
-8.14449460663432e-06
-1.79878515345035e-05
-3.17010340852424e-06
-8.3293085231647e-06
-9.31007904762474e-06
-8.5093574280539e-06
-3.45088663082193e-05
-3.27336198014449e-06
-6.19309072388356e-06
-2.480223922395e-05
-2.13646456503897e-05
-1.17255477418367e-05
-2.04205757536879e-05
-1.4807237613106e-05
-7.05682535434363e-06
-2.39288850265052e-05
-6.20835798822749e-06
-1.81231525930626e-05
-8.83308397699986e-06
-1.41245589323122e-05
-1.71133630083163e-05
-1.25592011189355e-05
-2.31959347855339e-05
-1.30963538936466e-05
-2.64492965827252e-05
-9.16031183711086e-06
-1.40593593761027e-05
-1.92963328894301e-05
-2.51417311452972e-05
-6.25518373979198e-06
-5.2372652912211e-06
-2.15723928445242e-05
-2.13610311449508e-05
-1.54372188399329e-05
-1.26476643675398e-05
-1.50477494296846e-05
-2.68151710524634e-05
-2.22156853206584e-06
-6.16384589328073e-06
-9.33535909504778e-06
-1.02085225617021e-05
-2.80474103465927e-05
-1.7611612325851e-05
-8.77487778128212e-06
-1.42010529748919e-05
-4.46348962271655e-06
-1.22055814556896e-05
-1.41784984222492e-05
-1.29880059988938e-05
-6.21197004052348e-06
-5.42935019107513e-06
-1.16149584167337e-05
-2.42541521361555e-05
-1.07916695545906e-05
2.49131618303841e-06
3.31418402205333e-07
-1.24679699832401e-05
-8.04343510007124e-07
-1.4650706691112e-05
-3.27829756119473e-06
3.30506130452292e-07
-3.10941583075948e-06
-7.83805385282272e-06
-5.39543548733571e-06
5.32439978582886e-06
-1.35755081921123e-05
9.94705187234748e-07
-1.84611015363206e-05
-2.32089998343517e-06
-1.1525359103034e-05
-1.34165206109709e-05
-1.09669319424433e-05
-1.91611411642762e-05
-2.93336587487425e-05
-1.38821778858935e-05
-9.89247636652848e-06
-6.62706682217015e-06
-1.05632774826607e-05
-1.40796015967099e-05
-2.63783224424306e-05
-1.46781576755744e-05
-9.10898233505093e-06
-4.97010456122124e-06
-1.48749445850174e-05
-4.82998301428456e-07
-4.85130575731762e-06
-2.36620497140655e-05
-8.11185369564661e-06
-7.70360398443427e-06
-2.02253250602256e-05
-1.54046178758351e-05
-8.84825605022477e-06
-6.44450154685911e-06
-7.05480786098198e-06
-8.03924625362597e-06
-2.59914082362233e-06
-1.45079897781999e-05
-2.2225830544044e-05
-1.27597483767441e-05
-1.28525946792836e-05
-1.86131024093622e-05
-1.75144029643314e-05
-1.87309771341375e-05
-2.46491892519556e-05
-2.517248667426e-05
-1.57049594650792e-05
-7.16445281868701e-06
-1.63467558525516e-05
-2.65154630392608e-05
-7.69953976965187e-06
-6.75066762581075e-06
-1.35727365502194e-05
-1.11294455672485e-05
-3.30860880434136e-06
4.86474371018347e-06
-2.63849344549446e-06
-1.67003081040332e-05
-2.25145325306246e-05
-2.12639604424343e-05
-8.22231086742368e-06
-2.51885056010544e-05
-1.95503630107991e-05
-7.48320197937077e-06
-1.53687280160785e-05
-2.25214134156351e-05
-2.06137226972248e-05
-1.66622774853701e-05
-4.88030982833018e-06
-1.53948591347602e-05
-4.33535472718752e-06
-2.10108975959801e-05
-5.85876086206166e-06
-6.54388072966647e-06
-1.9606576592513e-05
-4.84483590749473e-06
-6.4277827754034e-06
-1.48975875181538e-05
-6.36376702184596e-06
-4.43208288105802e-06
2.027303648009e-06
-3.5047196260423e-07
-1.92776280927545e-05
-1.56799637552629e-05
-4.56001329418401e-06
-1.70967711011378e-05
-2.48263196123426e-05
-1.84842304302717e-05
-4.28335542029783e-06
-1.85523212669284e-05
-3.31867384937295e-06
-9.91708312451091e-06
-1.31540054761248e-06
9.57672144886289e-07
-2.02708409515262e-05
-1.10238260507067e-05
-9.76129951670274e-06
-1.01940090546073e-05
-1.79098586949215e-05
-1.32573779049077e-05
2.97476680496459e-07
-3.82678161647367e-06
-1.72780283238084e-05
-7.80120214469264e-06
-1.15248986447937e-05
-1.67600130771012e-05
-3.0341141678738e-05
-1.45844152343808e-05
-1.21709462642217e-05
-9.39914571662541e-06
-4.58544679590654e-06
-1.69716362613463e-05
-1.43204692861741e-05
-1.78481201512194e-05
-3.80893186260277e-06
-2.24687616772403e-05
-2.21511900159631e-05
-2.06530126927157e-05
-1.21376406370263e-05
-7.35534480110029e-06
-2.1252140682162e-05
-2.2691846793304e-05
-2.24631126730901e-05
-7.16118121111171e-06
-2.68200787637104e-05
-1.09763402501938e-05
-2.65557292832276e-05
-1.58358736531198e-06
-1.66086462174876e-05
-2.05191799421662e-05
-1.2866313108158e-05
-2.74551154962156e-05
-8.26385443890843e-07
-1.40415171954656e-05
-2.58719671337402e-05
-1.85153935115018e-05
-1.81601757544193e-05
4.24745557173119e-07
-3.07815451481439e-05
-1.83414084036576e-05
-1.85334351956315e-05
-8.85732370356037e-06
-2.22418664553125e-05
-1.66227498640112e-05
-1.11747322717638e-05
-1.28915597584502e-05
-9.00720017748177e-06
-1.14349296808134e-05
-8.15869284207679e-06
-2.30709600059831e-05
-6.24754669035653e-06
-1.15719492040264e-05
-5.78819813101134e-06
1.63238717517408e-06
-1.12366156324153e-05
-6.40506169055501e-06
-7.14994613886917e-06
-2.89753928293386e-05
-2.21578705630097e-05
8.81273933064247e-06
-9.90657511082778e-06
-1.42245751454226e-05
-4.85555538189332e-06
-5.25890471292621e-06
-7.00363149445819e-06
-4.11056417572684e-07
-1.70796448454504e-05
5.62081455604616e-06
-5.28118816714628e-06
-1.70088505422806e-05
-9.34339298555568e-06
-9.45803189999655e-08
-2.06000992614187e-05
8.93582999618884e-06
-6.04676103584459e-07
-1.04614843602056e-05
-1.03687477925255e-05
-2.22589773476564e-05
-1.4377423202645e-05
-7.27938043303225e-06
-5.67754633320086e-06
2.40412526376918e-06
3.13226346399997e-06
-1.42895624807276e-05
-2.17619680506889e-05
-6.29665785291873e-06
-1.70656968560351e-05
-2.91673985491127e-05
-1.69122374300973e-05
-1.14201179985256e-05
-1.81814318313408e-05
-2.57206157183891e-05
-8.04361720511488e-06
-1.34196533854186e-05
-1.41612217236222e-05
-2.03858781381753e-05
-2.82055717404707e-05
-2.07532524669783e-05
-1.18564719784874e-05
-1.51137985147269e-05
-1.37433657742545e-05
-2.62055294143481e-05
-2.50713246711632e-05
-1.74846595943341e-05
-1.74129721373633e-05
-2.4088671833006e-05
-1.53727199209536e-05
-1.65016411284231e-05
-2.16160688211109e-05
-1.08627616200691e-05
-1.32961863300106e-05
-1.93256009868371e-05
-1.99816806278649e-05
-1.42460194408267e-05
-1.20619905612546e-05
-8.77435820326952e-06
-1.54780478410749e-05
-2.58309540362107e-05
-1.62190259619831e-05
-1.49345296314878e-05
-8.34365844219643e-06
-7.49861168869535e-06
2.12038778175195e-06
-1.04328174746616e-05
-1.29384383499374e-05
1.08420302102786e-05
-1.82331125111089e-05
1.2554271687793e-06
-8.64366325478837e-06
-1.50148448252329e-05
-8.57175257473391e-06
2.88495023397534e-06
-1.29632892008306e-05
-1.48705077616226e-05
-1.26717288479004e-05
-1.55747239263148e-06
-9.12348851290495e-07
1.09333098863287e-05
-1.22165016265001e-05
7.04054202502468e-06
-1.7077520336276e-05
-1.45761866747111e-05
-1.0056947510862e-06
-9.41221167241852e-06
1.22014555588188e-06
-1.18598828339381e-05
-2.87084834625405e-05
-3.55988153865133e-06
-1.49403123868366e-05
9.82006097260707e-06
8.01226196155864e-07
-2.98985896644995e-06
-3.67881476923084e-06
-1.18198336709149e-05
-1.6368068763915e-05
-9.01954128100074e-06
-1.53257237079694e-05
-1.02242468640547e-05
-1.36456726935303e-05
-2.20118043431096e-05
2.37712755980552e-06
-2.66945619937462e-05
-1.86940673168412e-05
-2.43061094374605e-06
-3.39735553385113e-06
-1.0055181657759e-05
-1.46014055162462e-05
-1.58998381140929e-05
-2.7152085102034e-05
-1.05495270459397e-05
-7.81776580719739e-06
-2.80668121548562e-05
-1.19714157678844e-05
-3.16703446389146e-05
-1.62700913574126e-05
-1.80593742245464e-05
-2.17278125529665e-05
-1.72919673683183e-05
-1.50133385990523e-05
-1.75610333254085e-05
-2.28849177468285e-05
-2.12454936060291e-05
-2.93813823137065e-05
-1.06737242717799e-05
-2.02420465565814e-05
-2.44716476410795e-05
-2.3499487024552e-05
-6.12615564041164e-06
-8.4990119341908e-06
-1.90803593629922e-05
-1.59709357617372e-05
-2.14427429570431e-05
-7.58182079430926e-06
-5.74468814585279e-06
-1.87112656227048e-05
-1.22365030571223e-05
-1.49546339346691e-05
-1.60622465512956e-05
-8.03749799216211e-06
-1.68918352315633e-05
-3.60470059082996e-06
-1.6796169242688e-05
-1.61703399965139e-05
-3.2904262641113e-06
-2.04261260837868e-05
-2.41689034663239e-06
-1.96747381411998e-05
2.03554799675737e-07
-1.83458190170744e-05
-2.80510158676707e-05
-2.33239392995436e-05
-4.02521815285411e-06
-2.71355158432475e-06
-3.90128196067961e-06
-6.79526995683326e-06
9.04511705765434e-06
-1.67575157934471e-05
-7.50834840796959e-06
-5.2884392780611e-06
-1.69886164394368e-05
-1.18926402662226e-05
-1.0646784923511e-05
6.67961129333675e-06
-8.30730369912098e-06
-8.9363252138098e-06
-5.61997124086986e-06
6.17574951482442e-06
-2.02828389945844e-05
-5.74853994411368e-06
-1.26409499431752e-05
-1.07656174374049e-05
2.58031664504368e-06
-1.54062632997425e-05
-3.20207903942655e-06
-5.42851750794095e-06
-7.69049065514313e-06
-9.6851389353737e-06
-2.64654278137567e-06
-5.22477345035138e-06
-6.80851693556787e-06
-6.68057979690026e-06
-4.00135786397425e-06
1.39746954827285e-06
3.2366277671449e-06
-3.59195229336548e-06
-5.73056698717911e-06
-2.2110413374509e-05
1.19358884007147e-06
-1.11253458404353e-05
-6.82576995223247e-06
-1.46887233924496e-05
-1.55087271748118e-05
-1.11276894985423e-05
-7.91286137158588e-06
-1.57832756957345e-05
1.84214864310332e-06
-1.4296575297965e-05
-2.02691473586374e-05
-4.10749722738662e-06
-8.26017973946057e-06
-2.62646027448382e-05
-2.27690166019755e-05
-5.88582648375582e-06
-3.79382277729641e-06
2.1970072539471e-06
-2.30021079208933e-05
-1.71692698407672e-05
-1.60614066594105e-05
9.00961719981892e-07
-1.099253646342e-05
-1.18372803212232e-05
-1.77406245082673e-05
-1.55136774197955e-05
1.47021689362952e-06
-1.48432983601215e-05
-8.5671688059594e-06
7.79475348096714e-07
-9.05403664785213e-06
1.76482777570675e-06
-2.24762212805336e-05
-1.51756155216638e-05
-1.37509891926431e-05
-2.30743153564517e-05
-1.41754694003381e-05
-1.13839048152658e-05
-9.34156737442922e-06
-1.72080852981947e-05
-7.09817354568458e-06
-6.84966402101696e-06
-2.04595966211862e-05
9.61144945878916e-06
-6.89873749575374e-06
-1.25388335582898e-05
-9.93846911044808e-06
-1.10017058719451e-05
-2.68808819233993e-05
-1.97356924169945e-06
-3.11333082203037e-06
-1.83710749384123e-05
-7.37738202837473e-06
-6.01478626262442e-06
4.43670641609293e-06
-6.58687092866662e-07
-1.05269827709426e-05
-1.56503780098451e-05
-2.15978946056124e-06
-1.24306893897429e-05
5.2929418140253e-07
-1.44021942449061e-05
-6.66068017644113e-07
-1.01919815143043e-05
-1.04078698041102e-05
2.69678643252696e-06
5.07359742548105e-06
-1.00054906702722e-05
-1.81680706887977e-05
-3.56529248055107e-06
2.0408270644933e-06
-1.51862073469936e-05
-1.14513530811551e-05
3.29368050021066e-06
-9.63778834381889e-06
-7.22555848085122e-06
1.64649469256716e-06
7.95960613385752e-06
-9.56672596310082e-06
-1.48611909959598e-05
-7.57320418802434e-07
-6.02658459794861e-06
-2.09968704339906e-05
-7.02559934501324e-06
-6.80177201354549e-06
-1.41022459130338e-05
-1.21901609050535e-05
-2.02079937342215e-05
8.44204494203735e-07
-9.86455149947617e-06
-1.06684002391464e-05
-1.54834045312917e-05
-1.70572106022206e-05
-7.52593137945834e-06
-1.63887734654259e-05
-4.858956160388e-06
-2.63990189579364e-05
-1.13327545546824e-05
-1.4856154702911e-05
-1.71009279210929e-05
-2.73971290908973e-05
-1.01982970446343e-05
-1.17270212220127e-05
-3.72865991489737e-06
-1.72420396397962e-05
-1.87478476062424e-05
-1.06465705000535e-05
-8.38605938675624e-06
-1.21608003497621e-05
-2.18674327625141e-05
-1.21988803515043e-05
-1.99564467517584e-05
-1.81253950710312e-05
-1.68285034256369e-05
-1.00895521748612e-05
-2.0420890377924e-05
-1.56195030277496e-05
-1.55627136262299e-05
-1.07477538874747e-05
-1.53239438328401e-05
-1.4893711437988e-05
-4.08828532181225e-06
-1.54503198066843e-05
-3.05267053036143e-06
-6.14500877004701e-06
8.78771486724178e-07
-9.71936006456575e-06
-1.00383034963597e-05
-6.72389102847342e-06
-6.58001369340974e-06
-1.7524849990255e-05
-1.62551630780517e-05
-6.36531268420399e-06
-1.56869512995979e-05
-2.31293485751292e-05
-1.00899590648647e-05
-7.94692633571234e-06
6.46128678508269e-06
-1.11970296043932e-05
-8.19217907653282e-06
-1.27193463292366e-05
-9.08268538742206e-06
-1.41681940935604e-05
-7.5969792686251e-06
-8.24681003569897e-06
1.99971408893375e-06
-1.6409534368566e-06
-1.84899578723996e-05
-1.55517921062861e-05
-1.25906700160737e-05
-1.37474705969591e-05
-1.10893343234737e-05
-1.65091552304308e-05
-1.32625811734023e-05
-1.60724351800905e-05
-2.52026701694453e-05
-8.32604822237129e-06
-1.40484075409236e-05
-1.85978746415971e-06
-8.22318143140329e-06
-4.84187549860935e-06
-6.19562125315996e-07
-3.09000325513628e-06
9.92816202671898e-06
-6.57629892065365e-06
-2.20318376770407e-05
-1.91264294144479e-05
-1.45780851915937e-05
-2.15055723798317e-05
-7.94125845947009e-06
-7.12634382478895e-06
6.85735083353833e-07
-1.33130124312489e-05
-1.90734585375975e-05
-1.90907716433323e-05
-2.80207646104791e-05
-1.93135910598277e-05
-2.73190617502289e-05
-1.68420383314878e-05
-3.12331978045805e-06
-1.641851720254e-05
-1.8021285262608e-05
-8.23913048788491e-06
-2.95065893556759e-05
-2.02406257117213e-05
-3.42469674239335e-05
-1.89415642712357e-05
-1.3129264904178e-05
-2.62098569009341e-06
-1.30723732908705e-05
-1.56862407862591e-05
-3.12351809611993e-06
-2.28193808363778e-06
-1.43860832225216e-05
-7.3843941787633e-06
-2.50130129622076e-06
-1.39940797348922e-05
-1.12076222269405e-05
-2.01428763715788e-05
-1.40412185109767e-05
-1.36645911242798e-05
-8.61913552590237e-06
-8.23339637900306e-06
-4.77041492289324e-06
-4.75963645343411e-07
-1.74077991092335e-05
1.32804254966228e-05
-3.99635331265371e-06
-1.56238229766257e-05
-8.55790680101536e-06
-1.29681509444317e-05
-6.05996583430341e-06
2.61768149773897e-06
-1.23704108570196e-05
-8.59417965325588e-06
-3.61502214084976e-06
-1.50381539830234e-05
-1.23806187964751e-05
3.04116636640516e-06
-8.54718327210198e-06
-1.05153446185987e-05
-3.54489565216092e-06
-8.84319399839185e-06
-1.94447379105394e-05
2.58603388691256e-06
-4.72172128278007e-06
-6.89867604885063e-06
-7.49838998487657e-06
-6.47322802718181e-06
1.32959290968604e-06
-1.16104581908248e-06
-1.28473260486691e-05
-7.9661995298818e-07
-1.08496566597101e-05
2.4141151010864e-06
-1.30929992239821e-05
-1.20311303455625e-05
-1.88515967542912e-05
-1.84173049517994e-05
-1.57415049956054e-05
-1.74490356067417e-05
-2.36415506097471e-05
-2.60371030745635e-06
-1.58035919072519e-05
-1.61573307956391e-05
-8.85303750808483e-06
-1.16584534027033e-05
-1.28895492790706e-05
-2.21370326790566e-05
-9.52781900011421e-06
-1.40205690052707e-06
-1.26368486551506e-05
-1.7967355153718e-05
-1.86830646779452e-05
-6.88764958433527e-06
-8.98119907928151e-06
-2.7586791013164e-05
-6.72330091547642e-06
-1.04887630831308e-05
-1.89925101654815e-05
-2.50639982077059e-05
-3.00351155745976e-07
-1.457142174165e-05
-1.45252583323699e-05
-1.23134505489194e-05
-1.07813083098905e-05
-1.9611566030521e-05
-1.86477583250109e-05
-1.0740210657807e-05
-1.6504925962481e-05
-2.63326274868348e-05
-1.81380549688569e-05
-3.26026233647141e-05
-1.01329750641912e-05
-5.20053880009536e-06
-1.75673894554411e-05
-1.19390425105266e-05
-1.34303599920262e-05
-2.1890291815991e-05
-8.21042272811712e-06
-1.48447147825185e-05
-2.19020651805843e-05
-2.19487661141542e-05
-7.40152802311377e-07
-1.86496526414202e-05
-1.10515352760131e-05
-5.39173010146814e-06
-1.01108801890844e-06
-1.8657421013642e-05
-2.09321654787005e-05
-8.2168367282722e-06
-7.12819432151242e-06
-1.42127107844407e-05
-1.5188907523144e-05
-4.57329047056036e-06
6.380297582612e-06
-2.38242476466721e-05
-1.30782527143512e-05
-1.28349643974478e-05
-9.48107768701151e-06
3.84289677118694e-08
-2.62094459190286e-05
-1.31246562339591e-05
-7.44683325053461e-06
-7.90756699166215e-06
-1.98367956409311e-05
-3.43643682182015e-06
-8.7462094818856e-06
-8.42058123941985e-06
-2.64527488095696e-05
2.12906262378192e-06
-1.61370379697721e-05
-1.6182529890569e-05
-1.26499076618152e-05
-1.27290351079074e-05
-6.60571358893426e-06
-1.03736169977983e-05
-9.44839256372921e-06
-1.09894487656377e-05
-1.80695153825544e-05
-7.95486224036667e-06
-1.09917352281213e-05
-5.93132197757624e-06
-1.57256937686062e-05
-4.56074336841309e-06
-1.81313255015473e-05
-3.46530900331368e-06
-4.68246851485147e-06
-3.93562064650553e-06
-2.07064235260432e-05
-1.1641800565435e-05
-1.5657019174258e-05
-7.15066742034446e-06
-1.23117723692287e-05
-1.77231599914377e-05
-6.35525115312677e-06
-2.12527518352429e-05
-2.93879583567666e-05
-3.3572934338817e-05
-3.13942587473976e-05
-3.17723203330693e-05
-1.69435474694471e-05
-1.36046167985948e-05
-1.43027760181857e-05
-2.53393334419267e-07
-1.39063343867505e-05
-1.02886148022716e-05
-1.64829152667372e-05
-2.46442265088516e-05
-1.23984702815717e-05
-1.27654551900005e-05
-1.44371051640336e-05
-6.86167737518717e-06
-7.30575697954886e-06
-2.31549580770028e-05
-1.39302810598503e-05
-1.87427644749422e-05
-6.61325617030437e-06
-1.53183111825256e-05
-1.11524440558663e-05
-3.54090961778183e-06
-9.40527454006397e-06
-2.26736819934954e-05
-1.03121896756336e-05
-1.57497800164466e-05
-6.22612490748396e-06
-1.6409109995462e-05
-1.60970535178163e-05
-3.50338132407261e-06
-2.66916261195496e-06
-5.38248319485318e-06
-2.27501015626892e-05
-1.92518115382352e-05
3.55209135080916e-06
-8.8109809901788e-07
-1.46423724929173e-05
-2.15074157146811e-05
-1.63023925849784e-05
-4.92112726061318e-06
-1.26907901106971e-05
-9.20744922561147e-06
-2.01527979035811e-05
-6.82240889888667e-06
7.63796134949692e-06
-1.22748022645557e-05
-1.16112069886966e-05
-1.67605298296705e-05
-1.92452506850408e-05
-1.3178068507102e-05
-6.33511168920921e-06
-1.911879446689e-05
-1.75633481222985e-06
-4.58998913188729e-06
-1.41564144199326e-05
-1.02227055808891e-05
-6.55943365891376e-06
-1.65630472646067e-05
-1.74639831080899e-05
2.80820815395765e-06
-1.03355920297958e-05
-6.86374657913936e-06
-6.64534834633276e-06
-5.32077819024281e-06
-1.39660753728947e-05
-2.06850324977675e-05
-2.15021262554118e-05
-2.03649863061866e-05
-2.43384087468778e-05
-1.17422613429012e-05
-2.00927981335441e-05
-1.9265562699974e-05
-2.15771784097906e-05
-3.63864407705569e-06
-2.85566399350804e-06
-2.04356552016889e-05
-3.00004601059504e-05
-1.09645719138688e-05
-1.6555794319187e-05
-2.05523829640068e-05
-1.05624869965588e-05
-1.28826971371979e-05
-1.05238492109133e-05
-1.79019838834146e-05
-1.01640104479545e-05
-1.72150240466952e-05
-1.35150483840831e-05
-1.46809094575522e-05
-1.59070194880728e-05
-1.06619644083587e-05
-1.64510700516372e-05
-2.39734285691997e-05
-2.04740946136663e-05
-4.83970572106582e-07
-7.11574865714142e-06
-1.92928746413773e-05
-2.41693781409734e-05
-1.67998284302968e-05
-8.74056186057915e-06
-2.2821479450999e-05
5.35880638515739e-06
-8.6476724756751e-06
-1.82216581727188e-05
-2.07302940167362e-05
-1.34948319677269e-05
-8.43461739658759e-06
-2.35122743279952e-06
-2.02781267116135e-06
-1.01240578988898e-05
-9.60800484680905e-06
5.56011087329479e-06
-1.00428868834629e-05
-7.91413997597516e-06
-6.4213175208836e-06
-5.63959911025826e-06
-1.49324646697483e-05
2.80596147385797e-06
-7.40851402395358e-06
-2.62494478604102e-05
-1.98824406340498e-05
-1.47699372602287e-05
-5.59821606073209e-06
-2.33374057755109e-06
-1.48452157714759e-05
-1.04807381424658e-05
-2.52262286744914e-05
-1.36764492091951e-05
-4.14463771333108e-06
-1.18306928994118e-05
-7.95252112019582e-06
-1.55339508233548e-05
-3.80344704933751e-06
2.87434368360348e-06
-3.00953607860716e-06
-1.80007338823616e-05
-6.78085154539527e-06
3.34544990855745e-06
-2.63470378644558e-06
-2.39369917481652e-05
-1.2229812512279e-05
-1.64549632374008e-05
-1.61474873904985e-05
-1.73250237979635e-05
-2.00112217298675e-05
-1.86886144096724e-05
-7.11360594554328e-06
-1.03799022988908e-05
-2.13681477858591e-05
-9.05073480599555e-06
-2.42971075042612e-05
-1.02223539873572e-05
-2.10762653892518e-05
-1.37327903723858e-05
-2.86078460845493e-05
-2.43382564814403e-05
-8.64170361319761e-06
-1.58181181887957e-05
-2.10216517516939e-06
-5.62872973575699e-06
-1.85244059071757e-05
-2.44563441527532e-05
-1.34730171935458e-05
-2.11417284854293e-05
-2.94716577955756e-05
-8.41967906257535e-06
-1.25959967636838e-05
-2.42279315895842e-05
-1.47017885579588e-05
-1.17207721148218e-05
-1.61019513493101e-05
-1.53451726881223e-05
-7.38218602597015e-06
-9.01631955946184e-06
-6.41211211375448e-06
-1.75549526166971e-05
-1.57626772187836e-05
-1.47295493683648e-05
-2.1290553036946e-05
-1.92812637114837e-05
-9.30459368231123e-06
-4.23930904957399e-06
-7.53457948681174e-06
-1.42821664390906e-05
-2.35766764701989e-05
-4.71290671724612e-06
-4.8655388651906e-06
-7.96857035655026e-06
-9.79263941144957e-06
-1.36047804611514e-05
-1.10303718206382e-05
-4.05691135804993e-06
-9.20216637413878e-06
7.27601605463943e-07
2.53677242052244e-06
-2.53957552291832e-05
-1.13912546478464e-05
4.67146915422459e-06
-1.47120540716791e-05
-1.10988282624121e-05
3.31153925859121e-06
3.38870733672707e-06
-2.15219147021005e-05
-6.99565305293819e-06
-3.25264548838546e-06
2.52733898634256e-06
-1.24854754740786e-05
-8.4346747915793e-06
-7.77624416332652e-06
4.66371771317348e-07
-4.20978223408367e-06
-9.4095919415695e-06
-1.34185637377262e-05
-8.48690047660069e-06
1.12646119210136e-05
-9.308045474581e-06
-1.51411517947182e-05
-7.74010037207453e-06
-3.21007278879633e-05
-1.04893845361768e-05
-1.04445269883378e-05
-4.42227405230839e-06
1.93045584312757e-06
-8.52010548221603e-06
-1.34830660828349e-05
-2.05386934436501e-06
-3.47854659436915e-05
-4.72744618580204e-06
-1.10774409137958e-05
-1.69038556117791e-05
-9.32654932414034e-06
-2.29807686075654e-05
-5.21027992895891e-06
-7.38450110977227e-06
-1.63002265533264e-05
-2.0392421271478e-05
-1.98348981154771e-05
-1.56018667618243e-05
-8.43369048947746e-06
-1.20639012284909e-05
-9.60111406464646e-06
-2.18258192560273e-06
-1.85364854503606e-05
-3.69832581756725e-05
-1.55842736683901e-05
-2.58989774932585e-05
-7.86298793642051e-06
-1.72445560939094e-05
-1.25832984566039e-05
-1.77552940541789e-05
-1.14483353212414e-05
-8.39537862299991e-06
-2.25964418925212e-05
-6.73864619894857e-06
-1.06553264360881e-05
2.23596730516925e-06
-1.69925312357993e-05
-1.07067597085992e-05
2.69598080813201e-06
-8.23738493909194e-06
-2.60312365776774e-05
1.05017055686394e-07
3.99715800049021e-07
-1.26256028746331e-05
-1.60083162383867e-05
-1.8776506301688e-05
-1.52300301697492e-05
6.96457455682802e-06
-1.37305391053672e-05
-9.07990676052789e-06
-1.0918091375252e-05
-9.32287335621723e-06
6.51201094805431e-07
8.37027150631355e-07
-7.90652629500925e-07
-6.93226211883923e-07
-1.53991304609786e-05
-1.2048198709672e-06
-6.04563809582824e-06
9.41613407126924e-07
-5.20590130442667e-06
-3.53055045260722e-06
-4.35207172858395e-07
-3.56856162563907e-06
-8.99244058326489e-06
-1.30849585915056e-05
-1.47210943268681e-05
-2.28116354782123e-05
-1.75690350629209e-06
-1.45258235384965e-05
-2.11241028991135e-05
-1.03440696751105e-05
-3.03773811016112e-06
-1.70889148195858e-05
-2.59140323996892e-05
-1.62911602988871e-05
-1.96303410228587e-05
-3.04460152983528e-05
-2.17052689763374e-05
-1.01410453248211e-05
-1.48048663370801e-05
-1.31360699329438e-05
-1.34770210641975e-05
-1.25610203526945e-05
-8.58989788279848e-06
-3.73408371494546e-06
-2.29904776192238e-05
-3.32728220597417e-05
-2.41072138193282e-05
-1.17140089124975e-05
-2.13720341847537e-05
-9.83992372183389e-06
-3.54998645847799e-06
-6.17027698602254e-06
-2.49549645881544e-05
-1.20005845902672e-05
-3.61185313254605e-05
-2.14544245507464e-05
-1.20225484128092e-05
-1.59813784949068e-05
-6.00523652417884e-06
-1.27542371890823e-05
-1.13647298254376e-05
-1.67092879687624e-05
-2.07269735714296e-05
-1.4954801623135e-05
-6.69717807088409e-06
-2.13842111230836e-06
-2.19483509297862e-05
-5.32227978976094e-06
-9.38709451469264e-06
-1.28466900661301e-05
-1.29838286019247e-05
-1.71973168215481e-05
-1.6852131726822e-05
-1.69952490689985e-05
-7.54374367710984e-06
-2.8436015450048e-05
-8.05473388021669e-06
-1.98569972996859e-05
-8.33990681009008e-06
-7.35669251513091e-06
-2.47460837837523e-05
-7.96034257444316e-06
-9.37750878260151e-06
-1.55233617883571e-05
-8.03093972305062e-06
-2.02838617138044e-05
-5.46108025310629e-08
6.45032207826797e-06
3.6608923845079e-06
1.87783630425371e-06
-1.62557194795783e-05
-8.4719865867543e-06
-1.87741892022807e-07
-1.01562278417633e-05
-9.19361422169338e-07
-1.60684753031609e-05
-1.38157306579531e-05
-1.07140513561922e-05
-6.82799390648937e-06
-3.87042598484654e-06
-1.41446684773345e-05
-1.52239245941108e-05
-5.90291195873885e-06
-2.68113737517228e-06
-1.00615636015745e-05
9.77711091633319e-07
-1.46511788533598e-05
-4.73374158998575e-06
-9.19736933547683e-06
-1.09627836630988e-05
-8.23923119555972e-06
-1.00578102708597e-05
-6.24957142609319e-06
-7.22959221568437e-06
-1.94708716566637e-05
-4.67681377095411e-06
-1.27408884038704e-05
-1.63142285431271e-06
-1.42223263031202e-05
-1.16726842874058e-06
2.6640886155588e-06
-2.5006729201694e-05
-6.75198300067181e-06
-2.00920684944646e-05
-6.54004472553757e-06
-1.40784783271354e-05
-3.01104535182786e-05
-1.64336573847279e-06
-2.75811124998672e-05
-3.15813958323894e-05
-4.8845125480579e-06
-1.72844123177419e-05
-2.9984016996351e-05
-4.83429659522759e-06
-1.79099898609098e-05
-1.67463686074924e-05
-2.51231832174847e-05
-1.16584823755792e-05
-1.80112810182161e-05
-1.30005543602832e-05
-9.51923314698528e-06
-2.35717176774552e-05
-2.42835293230678e-05
-1.48080008736775e-05
-1.60188764870635e-05
-2.16613445662711e-05
-7.32585022960647e-06
-2.96966901820225e-05
-2.01588327305393e-05
-1.85262248240486e-05
-4.6043768257265e-06
-1.97298940016847e-05
-2.4732771364391e-05
-1.64120142007149e-05
-1.09167501665912e-05
-2.30939589839557e-05
-2.14147383447407e-05
-4.73959473359356e-06
-6.57403280501219e-06
-2.04698760337372e-05
-1.12042066996971e-05
-7.05268149631149e-06
-5.65026714264975e-07
-1.77831462429358e-05
-1.73964420722035e-05
-2.28458960704208e-05
-2.73306577318789e-05
-1.81363203222203e-05
-4.71526812859907e-06
-2.36454234115637e-05
-5.38333889766358e-06
-8.89145118359441e-06
-6.21148374003745e-06
-7.19350614714855e-06
-1.56821653326418e-05
-1.03278965508326e-05
-1.27237187872487e-05
-4.26411828201205e-06
-6.93382056381401e-06
-1.1690453862707e-05
-1.84266765786457e-05
-9.04745627842821e-06
-2.19160548616567e-06
7.0822613446234e-06
-1.48368575028343e-05
-9.06624937340056e-07
-1.49133354744403e-05
-5.44793026980768e-06
-1.25795295505124e-05
1.10604871050587e-06
-7.94264811685948e-06
-1.1619554185494e-05
-1.11022240801818e-05
-1.32714418287764e-05
2.13655926099953e-06
-1.62902554687345e-05
-1.52258003116327e-05
-3.44437510149375e-05
-1.31036442989174e-05
-1.68092761707839e-05
-1.99659054605875e-05
-1.62807115361618e-05
-1.46057890271875e-05
-8.66207357448195e-06
-1.58943757444131e-05
-2.22918427642522e-05
-6.78098225870335e-06
-2.51974397115213e-05
-2.77130506649865e-05
-1.22929105654066e-05
-2.05461625593611e-05
-2.06928323362159e-05
-1.92387306257847e-05
-9.51686583616407e-06
-1.65468695304501e-05
-1.88122657490183e-05
-2.45731120850796e-05
-8.88997872588649e-06
-1.83804630228026e-05
-1.07030032790179e-05
-2.16444778120386e-05
-1.45681579681363e-05
-1.28326479885082e-05
-2.49851633782683e-05
-2.04941744581458e-05
3.03310195005211e-06
-6.87582627339545e-06
-1.4127481377355e-05
-1.19680519536784e-05
-2.91544385414502e-07
-1.56351054506829e-05
-1.54652377292353e-05
-2.14949684085974e-05
-1.18221059918062e-05
-1.15516263220858e-05
-9.62777807317866e-06
-2.13401087097281e-05
-3.99125102073139e-06
-1.19675033385156e-05
-4.77234753431166e-06
-9.29220856723709e-06
7.99577451920944e-06
-9.06546927417648e-06
2.0561014408778e-06
-1.86055469608231e-05
-9.01749257820974e-06
5.55222991805451e-06
-7.16866469458502e-06
-7.53984177420615e-06
-1.64836269940788e-05
-1.04971796675276e-05
-1.04002958254813e-05
7.71027482288633e-07
7.04678732138837e-08
-2.12670558924425e-05
-3.74579943085786e-06
-1.69488173983419e-05
-3.64510480552317e-06
-8.93050720955151e-06
-1.66944010662081e-05
-1.69135422483088e-06
-1.09927081978336e-05
-1.28314767551237e-05
-8.79575847382295e-06
-1.19706834016645e-05
-7.61573077643744e-06
-5.42766768814196e-06
-1.09768907775646e-05
-1.74223151068587e-05
-5.24533959185105e-07
-1.00891761254389e-05
-1.72970247196925e-05
-1.30550373007878e-05
-1.80938085337309e-05
-2.67948971734312e-06
-3.85971131278632e-06
-1.81910463638145e-05
-2.17877051355366e-05
-2.34989443056772e-05
-2.9818650926757e-05
-1.26140768772748e-05
-1.88243548639144e-05
-6.33778879687372e-06
-2.26535894696993e-06
-1.92967328166919e-05
-1.26581015930811e-05
-2.31193303311217e-05
-9.83700809225181e-06
-1.67760323347188e-05
-1.11903015253421e-05
-1.73127514226166e-05
-1.61397040519436e-05
-2.11387031591668e-05
-1.00061663472381e-05
-2.04860957298439e-05
-1.99140912264117e-05
-2.62780974605285e-05
-1.48884907916115e-05
-1.84708490095947e-05
-1.58788157646323e-05
-5.97568258088606e-06
-6.65288385728348e-06
-1.88952008721824e-05
-1.24765090969533e-05
-1.51784715835594e-05
-7.67212047567668e-06
-1.93565047684629e-05
-1.01730549518006e-05
-1.62812161711251e-05
-5.81420094934085e-06
-1.42954625921028e-05
9.33960758124221e-06
-1.44196451243951e-05
-1.94460698593676e-05
-1.16628287533061e-05
-8.11857540102012e-06
-1.2783601892937e-05
-5.11097700803142e-06
4.61887713053347e-06
-1.831473152321e-05
-1.26882615485197e-05
-1.03133634209734e-05
-3.27944870012925e-06
-2.25597126307658e-05
-1.74466910944675e-05
-9.47153032708425e-06
-1.04796250096425e-05
-1.26674654549535e-05
-1.26619442569945e-05
-2.40173376873299e-05
-2.04267135348157e-05
-4.76135562263123e-06
1.56647207869136e-06
-1.3332574849445e-05
-1.03938224992678e-05
-7.22916529859123e-08
-7.2220725561939e-06
-1.16767514443073e-05
6.35009082348578e-06
-1.26673593310401e-05
-3.64025506685837e-06
7.44287763517687e-07
-2.60927064621501e-06
-6.37060028046574e-06
-6.87721805710291e-06
-1.46583447740604e-05
-3.61848636916278e-07
-6.9833894510098e-06
-8.03182683189886e-06
-2.18500810935959e-06
-2.79522880603562e-05
-1.83870177141847e-05
-1.5961453406379e-05
-7.23201815566052e-06
-2.47171949268632e-05
-1.54404235308979e-05
-6.91501133431603e-06
7.16512086807697e-07
-1.34700319598111e-05
-8.50616670647236e-06
-1.12479800205559e-05
-1.99514982628022e-05
-1.52791753175424e-05
-5.30600555088061e-07
-9.06793442041326e-06
-4.33342507399661e-07
-7.08091006324892e-06
-1.91840822548208e-05
-4.77074784800379e-06
-1.87044152269135e-05
-2.83220292563267e-05
-2.01515844685081e-05
-1.04250955372993e-05
-2.08105105451994e-05
-2.00238126103164e-05
-8.58370303106633e-06
-3.57836027667182e-05
-2.30632106714845e-05
-2.19125364921961e-05
-1.77222360954436e-05
-2.04921759724838e-05
-2.18777937197981e-05
-6.83944541464099e-06
-1.5613601881774e-06
-1.66079001437292e-05
-2.45509486283173e-06
-1.93489289569559e-05
-1.19216628541466e-05
-1.38078588691743e-05
-1.1772615960731e-05
-6.55085746268248e-06
-2.70507887962751e-05
-1.72741718620005e-05
-1.58768210821963e-05
-2.55761261549712e-05
-4.73379622287394e-06
1.17467751190082e-05
-3.84819201342356e-06
-7.11744538540897e-06
-1.80514890309795e-05
-5.65170371980334e-06
-2.58947976446555e-05
-2.23493835120763e-05
-9.86706339339675e-06
-1.54610394676852e-05
4.16133825876144e-06
-3.39607373015691e-06
-2.31129385739271e-05
1.1367841476384e-06
-2.14073748299128e-05
1.03818260034166e-06
-1.19622801620864e-05
6.10573617318963e-06
-8.37895913492255e-06
-2.35304390776113e-06
6.07445210735751e-07
-7.86598745739095e-06
-8.11087279950147e-06
-9.77326873299296e-06
-2.00101542298795e-05
-1.14456026132824e-05
-7.638721662843e-06
-2.46451651857007e-05
-5.28263962024511e-06
-4.35678501044093e-06
-9.14783693020743e-06
-2.27294630384387e-05
-1.57170280469712e-06
-1.46023229418573e-05
-1.68021338660292e-05
-9.26095250736061e-06
-1.3671497360522e-05
-1.60524244107842e-05
-1.16175689884646e-05
-9.75646991866097e-06
-1.13620114127272e-05
-1.8856110093333e-05
-1.87788834308906e-05
-9.79359043677766e-06
-2.2434763485123e-06
-2.69011895357208e-05
-2.11073972399348e-05
-1.38185031104413e-05
2.93752234887586e-06
-6.54860577214868e-06
-1.12088655940485e-05
-1.82494430171178e-05
-2.50650144264598e-05
-2.04209826500014e-05
-1.81063068566811e-05
-2.07045547229307e-05
-2.40060547375352e-05
-2.86071417902563e-05
-6.24331292278461e-06
-1.33684116326586e-05
-1.40573287344406e-05
-1.56534188078615e-05
-1.72648489539895e-05
-2.83112266668276e-05
-2.01549633447857e-05
-9.66846283451061e-06
-2.11592198260066e-05
-1.32439298378223e-05
5.6718924324995e-06
-1.2974602421594e-06
-4.8069296052649e-06
-1.22028309715621e-05
-9.67470466019024e-06
-2.90121207347732e-06
-1.11610694269372e-05
-2.70266522437251e-05
-1.91830033765476e-05
-1.98412434731027e-05
-2.29646727939917e-05
-5.00846291631714e-06
-1.23921880870624e-05
-1.39699179464787e-05
-1.32818099921136e-05
-5.89576033382652e-06
-2.20477092609555e-05
-2.63870112145784e-05
-7.66407716369377e-06
-2.16688008022152e-05
-2.57489137579594e-05
1.81343369448486e-06
-8.15770884975659e-06
-8.12505140070864e-06
-1.16251357812109e-05
-1.48433936328338e-05
-2.60544349596038e-05
-7.25508659318415e-06
4.27071519390341e-06
-1.82504019269326e-06
-5.1262966060513e-06
7.71243183382109e-06
1.28252701703563e-06
-1.57526120766477e-05
5.75109148494153e-06
-1.30303421764205e-05
-1.96149151412547e-05
-6.84627228205044e-06
-1.52443518143046e-05
-1.87019670911831e-05
-4.12366248443593e-08
-8.00657637579783e-06
-1.30384378439641e-05
-1.9766116026634e-05
-7.6064788924398e-06
4.1804565754612e-08
4.54450864265584e-06
-1.32807619245702e-06
-7.61692466945382e-06
-2.34647178477532e-05
2.02505328520854e-06
-1.10406070898929e-05
-2.01001035265386e-05
-2.15884898635089e-05
-1.75248510949848e-05
-8.27349794192509e-06
-1.2085918173789e-05
-1.81727398314122e-05
-5.91456505530214e-06
-9.93202460412359e-06
-1.07802794429013e-06
-2.69174986203723e-05
-2.36009745422988e-05
-1.72745049649188e-05
-2.66177479465657e-05
-1.3126596440894e-05
-1.12033108934062e-05
-1.88860522126713e-05
-2.00760130905211e-05
-3.58538063851586e-05
-2.60483865823574e-05
-1.44755097263878e-05
-1.20640055551245e-05
-2.17913588639063e-05
-2.36595923313426e-05
-1.53635243069739e-05
-1.30235997123776e-05
-1.39700375002152e-05
-2.50112011234173e-05
-4.39621916650366e-06
-1.91036758934248e-05
-1.90413295872221e-05
-1.80456003880849e-05
-1.36524432363141e-05
-8.57397417877929e-06
-1.21131943594278e-05
-1.83953396696198e-05
-1.27370543470008e-05
-1.62291726766562e-05
-1.42083824272882e-05
-1.62835475147456e-05
-9.15129286930701e-06
-2.14839621540771e-05
-1.70755018653793e-05
-7.74301434831239e-07
-1.12305663460909e-05
-8.49164631076885e-06
-8.39515157439507e-06
-6.43104640305205e-06
-1.05946486239676e-05
-1.39756703516497e-05
-1.00234682129946e-05
-8.20199595848102e-06
-1.000523556319e-05
4.79639282396281e-06
-1.92424456846365e-05
-1.15238574815862e-05
-1.08309631214122e-05
-9.64288642601447e-06
-2.35227810618874e-05
-1.86570339142898e-05
-8.90943454451437e-06
-1.02670539802505e-05
-1.0188247937675e-05
-2.79724691040797e-05
-1.0495029280602e-05
1.92508351769443e-06
-5.58096580286835e-06
-1.40831237864706e-05
1.11012792848116e-05
-9.99553171743228e-06
-3.24232242023941e-06
