# Supplementary material for: Research on computational propagation and identification of mine microseismic signals based on deep learning
Source: PLoS One. 2025 Oct 22;20(10):e0334641. doi: 10.1371/journal.pone.0334641 (PMC12543183; doi:10.1371/journal.pone.0334641)
Supplement: S10 Data — (ZIP) [file pone.0334641.s010.zip › 000101100001634.xlsx_0.txt_24.txt.txt]

-1.20467821794715e-05
-1.44854596927235e-05
-4.07779043353071e-05
-2.28425839955442e-05
-1.23930646977013e-05
-1.55230997576799e-05
-9.00332035728976e-07
1.40136688255588e-06
-9.83336006020669e-06
-8.85251358771749e-06
-2.08311989287446e-06
-1.71388963600571e-05
-3.12821286312999e-05
-2.81124462482556e-05
-1.96196967721022e-05
-2.73087065671198e-05
-2.17482629605267e-05
-2.91482248293894e-05
-1.31883016403872e-05
-1.51244550031572e-05
-9.15581866328985e-06
-2.71344700713411e-05
-2.71014363164666e-05
-1.89563086195581e-05
-2.77163612805095e-05
-1.06420449317066e-05
-5.04581104297278e-06
-1.62338929636239e-05
-2.0536972391606e-05
-1.01693195381201e-05
-1.29530907190735e-05
2.17737210882055e-06
-1.95573209226223e-05
-3.58319658039556e-05
-1.75206755438863e-05
-2.41406099674853e-05
-2.21467605399371e-05
-1.53890127020414e-05
-8.09579631870275e-06
-1.68316329300368e-05
-1.18351487225103e-05
-3.29769584018794e-05
-1.37138906476937e-05
-1.20979358656902e-05
-1.86643648079616e-05
-9.31512488376291e-06
-1.04374105300202e-05
-1.76727425283173e-05
-1.31238098488482e-05
-7.56659266635276e-06
-1.14857871216443e-05
-2.83510479868923e-05
-1.93259271451329e-05
-1.94384352027091e-05
-4.37296012863254e-05
-2.05689279793765e-05
-2.76084415203272e-05
-9.02153010293546e-06
-1.8949311940206e-05
-7.56375270152957e-06
-2.53625928799207e-05
-1.59903715376295e-05
-1.4956641219087e-05
-2.23293113339689e-05
-9.79343488142066e-06
-8.49316380930453e-06
-4.57284197368956e-06
-2.28010535222657e-05
-9.29751385621397e-06
-3.06846787715676e-05
-2.18780519762774e-05
-1.21867747949811e-05
-1.06996984983881e-05
-2.84253404446789e-05
-2.52862999408399e-05
-2.07640072271094e-05
-2.10787314143332e-05
-2.49304391066786e-05
-1.17688779904469e-05
-3.11673510743101e-05
-3.38769657077398e-05
-3.40968036481802e-05
-3.00764229818061e-05
-5.3983767116788e-06
-2.37020285883748e-05
-3.43989921686222e-05
-1.77368280473772e-05
-2.04815689131839e-05
-2.12661377614683e-05
-2.04619074525075e-05
-2.73397986289028e-05
-1.09190949927596e-05
-3.33163731893505e-05
1.4774563141427e-06
-1.54512484511485e-05
-1.17564646921758e-05
-3.23061153589517e-05
-1.14781035917055e-05
-2.15684984794734e-05
-1.22492016557331e-05
-2.38550853125424e-05
-3.74515465947223e-06
-2.19356154720265e-05
3.46081266955061e-06
-8.99014379788553e-06
-3.21324055442244e-05
7.11408644788431e-06
-2.4778010996896e-05
-2.20553450318538e-05
-8.3978585645704e-06
-1.61489903461048e-05
-1.32731741326706e-05
-5.09310231174201e-06
-1.03880255151303e-05
9.80489912073607e-06
-8.22083202672155e-07
-2.22100938882486e-05
-1.88938590723678e-05
-1.74571859547901e-05
-6.46967555718717e-06
-1.90686266366431e-05
-2.37767381496926e-05
-1.74231292142593e-05
-2.10301175550875e-05
-1.49492381990121e-05
-2.5124735873027e-05
-3.63283011563641e-06
-1.93202762346789e-05
-2.91607498051581e-05
-1.59516781114137e-05
-6.95536388238331e-06
-2.39582002939387e-05
7.15451985110237e-07
-2.88168616253493e-05
-4.46965995181549e-05
-3.89405131978906e-05
-9.42768523769818e-06
-2.92324371567105e-05
-4.14610185777683e-05
-1.48068601078505e-05
-1.17897619890509e-05
-2.08005714473691e-05
-1.3272514599347e-05
-3.56179453090026e-05
-2.00266968182769e-05
3.83124118046071e-06
-2.06787737466873e-05
-3.3886422689741e-05
-5.53677233547371e-06
-1.45088634852297e-05
-1.12383173662412e-05
-2.18576768694866e-05
-2.44927604993518e-05
-3.06636883383807e-05
-1.25463314736893e-05
-5.94620108560206e-06
-2.43204192161207e-05
-2.75424052508233e-05
-3.20061593750177e-05
-3.14368584222659e-05
-1.70251919313428e-05
-5.18002124672529e-07
-1.83004554482384e-05
-1.32254703443099e-05
-2.22681203440967e-05
-1.60131875071321e-05
-3.78004171889381e-05
-3.32178432721907e-05
-2.52308443193241e-05
-8.87366855156948e-06
-4.50648002993348e-06
-1.47979067702399e-05
-1.20003262228004e-05
-2.88454612359664e-05
-9.40880650223994e-06
-1.4077332621221e-05
-1.40460349180111e-05
-1.51104428398774e-05
-1.4723702240315e-05
-6.80860214353695e-06
-9.8342058170852e-06
-1.3918759083201e-05
-5.34259541723535e-06
-2.3528752472286e-05
-1.03467853725807e-05
-2.92629576728682e-05
-1.58720432283302e-05
6.50584731167023e-06
-1.82685817388845e-07
-2.0253344094389e-05
-1.9533375239604e-05
-9.85620135608314e-06
-2.7436632217533e-06
-1.19977495796026e-05
-1.09271074323677e-06
-1.61132852112125e-05
-7.41196608441243e-06
-2.43958653660697e-05
-3.90200553868236e-05
-1.17980084993259e-05
-2.12162888300279e-05
8.44828478020537e-07
-1.58974769721834e-05
-2.43814164992465e-05
-7.66418665991991e-06
-1.08597189843421e-05
-6.10452551742849e-06
-1.74828252939805e-05
-9.84882805838373e-06
-1.06595307533637e-05
-1.63544684654295e-05
-1.68980369758315e-05
-2.25358924853074e-06
-1.47720557764298e-05
-1.63365617083521e-05
-3.80322937837506e-05
-1.36960630103626e-05
-2.25248393095044e-05
-6.7189982774878e-06
-2.89045008864707e-05
-1.81115120343912e-05
-2.61879582136672e-05
-2.32227808368496e-05
-1.41481513187341e-05
-1.92952829315818e-05
-1.34558982179193e-05
-3.23161764981632e-05
-2.33210160219328e-05
-1.50580933635625e-05
-6.54322507250231e-06
-1.28775727525538e-05
-2.00789564342261e-05
-1.3432174308867e-05
-3.40344051562033e-06
-1.29589376934511e-05
-1.33829209149447e-05
-2.78316010715805e-05
-5.14017463796521e-06
-2.65068920486138e-05
-1.74645915534955e-05
-1.14843420484514e-05
-2.75194645293214e-05
-1.23466785742124e-05
-2.17516638558622e-05
-3.82849004659693e-05
-2.12527721991359e-05
-2.13474753914795e-05
-2.59865011465565e-05
-1.61374918098119e-05
-3.5868839980645e-05
-1.87905542888113e-05
-8.15880043412467e-06
-2.27620963539174e-05
-8.09407037712168e-06
-5.39095975597402e-06
-1.79478026015132e-05
-3.76581982519256e-05
-1.84221774775567e-05
-1.30408483291216e-05
-2.18351129064341e-05
-2.94553581667449e-05
-2.11486394176024e-05
-4.56995223637369e-06
-1.93027586024769e-05
-2.46293897997011e-05
-3.20206096771689e-05
-2.69919331683302e-07
-1.72903118838137e-05
-5.81578513618788e-06
-8.59687597345454e-06
6.8375485635286e-07
9.87979275471574e-06
-8.75784131494942e-06
-1.83297562715314e-05
7.92696698652964e-07
-5.47145614410803e-06
-6.49736882993079e-06
3.06702765836597e-06
-1.48561343168713e-05
1.82561541073095e-06
-8.86243274495857e-06
-4.93760451322816e-06
-3.88382993988271e-06
-9.68773660172917e-06
-1.56426958587596e-05
-9.7327011437339e-06
-7.76310318499175e-06
-2.98183408306936e-05
2.17850702152676e-06
-2.47970726353069e-06
-2.65977274449096e-05
-4.55212204935794e-06
-1.47222999736407e-07
-1.67813175498045e-05
-2.29517301173011e-05
-1.47721400464873e-05
-1.54366224673021e-05
-2.42827380636738e-06
-2.53012709165154e-05
-8.86750941157781e-07
-3.72128495577668e-05
-1.70983762652295e-05
-2.89022128896049e-05
-3.07365476599764e-05
-5.08158918270085e-05
-1.28931753205741e-05
-2.47733511305383e-05
-2.54206521561248e-05
-6.20758691436536e-06
-1.2737103715629e-05
-3.01730099614878e-05
-1.57282076557765e-05
-1.71440372306185e-05
-2.2603560265373e-05
-1.203127020536e-05
-2.19100384673762e-06
-2.96336771639839e-05
-1.52962122006991e-05
-2.25857213003762e-05
-1.16634687157237e-05
-2.28612818471525e-05
-1.87512800266596e-05
-1.11867122092484e-05
-2.61437238332715e-05
-1.61139771400402e-05
-1.0157822423091e-05
-8.62953959669499e-06
-2.35515731855765e-05
-2.46326069230079e-05
-3.14786146337901e-05
2.476390517042e-06
-1.24228087241565e-05
-8.77174932210081e-06
-1.55158785796928e-05
-2.77785533148176e-05
-1.87477483711491e-05
-1.51534616331921e-05
-1.44650313987678e-05
3.84866012368154e-06
-1.78482452101803e-05
-3.10893463295547e-05
-1.06581581542012e-05
6.22160965594422e-06
-8.7238756082199e-06
-2.03257903212343e-05
-2.04413362369954e-05
-1.85799654507865e-06
-1.43819424261334e-05
-1.54312158369493e-05
-1.72629113328311e-05
7.69568031963504e-06
-2.54968010785569e-05
-8.73726931403134e-06
-7.51758174833106e-06
-2.02670009765961e-05
-1.4198877861478e-05
-5.40828981390963e-06
1.45292139879262e-06
-1.73585046652955e-05
-2.8562199811196e-06
-4.81638439754066e-06
-1.79308181088442e-05
-2.29055713582757e-05
-1.8671211227297e-05
-1.85110292000783e-05
-1.9105121967222e-05
-2.86635065778337e-05
-2.94631127408448e-06
-2.73118150510516e-05
-2.27793159373374e-05
-1.56500007805947e-05
-1.83187209094843e-05
-1.11713750325715e-05
-2.3445498468656e-05
-1.47002884658942e-05
-4.79350881091852e-06
-1.18961980997572e-05
-1.55601105931057e-05
-2.92715287083988e-05
-2.7790262750216e-05
-2.11422140626646e-05
-1.97273623770019e-05
-2.58562624753898e-05
-1.64218244215933e-05
-1.24654801501255e-05
-2.09728512436204e-05
-2.35286512004368e-05
-2.10754510191913e-05
-4.25547870716341e-07
-2.44925999178622e-05
-1.87433756786421e-05
-3.1886427011671e-05
-1.31410539597524e-05
-2.2020445423078e-05
-3.02647536605685e-05
-1.17105926345961e-05
-1.66189001580576e-05
-2.09799504660999e-05
-1.63991381665768e-05
-2.06743754136636e-05
-1.65353110878587e-05
-1.27740336008084e-05
-2.03596302530657e-05
-3.14590367682488e-05
-1.86943520268802e-06
-7.23292654930751e-06
-5.11445819273034e-06
-1.81996463245463e-05
-3.20742402184266e-05
-1.66587552631497e-05
-1.98447375040717e-07
-2.23258714528356e-05
-1.21311708857627e-05
-2.39628396376182e-05
-1.93289878389086e-05
-2.92928643378289e-05
-6.24771528097929e-06
-1.49712823982086e-05
-2.19663537012836e-05
-8.23526758106838e-06
7.72698617445614e-08
-8.08828766563471e-06
-1.30062271228777e-06
-2.47696759564247e-05
1.11629614778467e-06
8.28065507897911e-06
-7.90325781684189e-06
-9.94898444681658e-06
-8.431491259091e-06
9.69061873054798e-06
-2.52650605608308e-05
-5.67864114741122e-06
1.79282893076189e-06
-1.93548859078996e-05
-2.38788055598447e-05
1.43214888197779e-06
-1.38496279783719e-05
-2.015330501747e-05
2.20215305766622e-07
-1.0432322559346e-05
-3.47647347656894e-05
-1.22710352507259e-05
-1.02411640068978e-05
-1.8978818440113e-06
-2.7952238347988e-05
-1.07547074087087e-05
-1.16607768037759e-05
-2.02323837880933e-05
-2.25595919283648e-05
-1.58547596760623e-05
-1.16515257815483e-05
-1.96633763799528e-05
-4.08713791934441e-06
-1.14055666256205e-05
-6.87934354479829e-06
-1.99463343752257e-05
-1.76584598080472e-05
-1.39486790591614e-05
-1.83658935544851e-05
-2.84010648459541e-05
-1.27450569907541e-05
-3.48149732838262e-05
-3.27327116331244e-05
-2.08197178654695e-05
-1.02097348522059e-05
-1.96013864458464e-05
-3.4493642670011e-05
-3.7143154651212e-05
-3.18474229154433e-05
-1.5791124361339e-05
-2.61059979431128e-05
-2.86194894480335e-05
-2.52931145193003e-05
-2.66132797748904e-05
-5.32922106231781e-06
-2.49080591468372e-05
-2.14966933764178e-05
-1.15229799079371e-05
-1.30959115456736e-05
-2.63011090465341e-05
-9.36337666942503e-06
-2.1670446511334e-05
-2.58233095868611e-05
-6.31226576862584e-06
-1.69809298842818e-05
-1.1417451405406e-05
-2.07626253851713e-05
-2.92343879162552e-05
-1.72662065097939e-05
-2.3259280077926e-05
-3.41273440364177e-05
-1.17870456300104e-05
-1.73505733339003e-05
-7.61447142384852e-06
-5.25633425852068e-06
-1.1563927168483e-05
-1.18601482018904e-05
-1.60145993001604e-05
-2.12040889679718e-05
-2.64192024723309e-05
-7.30984916375127e-06
-2.29047117339331e-05
-2.08349750864884e-05
-1.72944786908258e-05
-2.04509216677542e-06
-3.08575234944658e-05
-2.41516143444699e-05
-5.93740461957955e-06
-3.02418912185744e-05
-1.5911880479495e-05
-3.68706361394786e-06
-1.95898373843669e-06
-1.75344369769222e-05
-1.57951673429892e-05
-2.51124570722583e-05
-1.2933612960069e-05
-8.33460245059414e-06
-1.47850591942358e-05
-1.9804674922324e-05
-2.20775469636504e-05
-1.37911082852102e-05
-8.55356554917702e-06
-1.06837912824646e-06
-7.97756497992688e-06
-1.11460696810899e-05
-1.03921603943128e-05
-1.93520841209318e-05
-1.43197345765462e-05
-1.76552652741541e-05
-1.11088142792081e-05
-1.09792536475613e-05
-3.282460806792e-05
-1.49431736601539e-05
-2.31101201492151e-05
-5.47278816325078e-06
-1.68928105055312e-05
-2.00668207516447e-05
-4.03684573894437e-05
-1.64959176744061e-05
-2.36249800965152e-05
-2.80863175467041e-05
-2.3616914504606e-05
-1.82411723993022e-05
-2.14082624506158e-05
-1.99597694516486e-05
-6.61026822109311e-06
-1.74152625756136e-05
-1.8065670354589e-05
-1.90685699746979e-05
-2.3764892846922e-05
-1.74302700191917e-05
-1.15921510445122e-05
-3.33984882061523e-05
-2.12697444700265e-05
-1.70835882251786e-05
-1.45273348583388e-05
3.63311072583458e-06
-2.05586566369187e-05
-8.82038497003443e-06
-1.1227335102964e-05
-5.1657222161005e-06
-1.62134860891002e-05
-3.90683514002563e-05
-4.86320966903814e-06
-1.57060113294622e-05
-4.02572296543866e-06
-2.10119107180048e-05
5.33565639161347e-07
-1.62551040116686e-05
-1.11732695510809e-05
1.38615597564127e-06
-2.03040101499977e-05
-1.08071025735063e-05
-1.00154327064514e-05
-8.1593512306822e-06
-2.29563953090403e-06
-1.50992457649936e-05
-2.40804669589745e-05
-1.18112613594052e-05
-2.95521451807356e-06
-2.53865301600476e-05
-3.45381104801378e-06
2.15011484847447e-05
-2.37304711104475e-05
-2.56962898614572e-06
4.03752435088714e-06
-1.81651883671655e-05
-9.98895321397714e-06
-1.40897741665476e-05
-1.37081202057693e-05
-9.92837959267898e-06
-9.90630717461544e-06
-1.86813715464523e-05
-2.54467236227729e-05
6.01536875809996e-06
-2.23921957035353e-06
-2.80934327398959e-05
1.26827507035379e-05
-4.25003798900522e-07
-1.20073566485165e-05
-2.08944074173445e-06
-7.78611484570912e-06
-1.60366979420094e-05
4.66114235227854e-06
-4.43674223921137e-06
-3.6066107579787e-05
-6.87527417659848e-06
-8.21390829182129e-06
-1.84189807084314e-05
-1.79541181776683e-05
-6.14581277414765e-06
1.23199371529926e-05
5.17814141318253e-06
-9.88740254574107e-06
-2.92882223448785e-05
-1.64354652283138e-05
-2.17962108244106e-05
-6.31640043266538e-06
-1.53656590213457e-05
-2.77549082692049e-05
-1.57880622302693e-05
-2.32403800177602e-05
-2.12992014446181e-05
-1.44800857994801e-05
-1.89454769558716e-05
1.73429902443006e-05
-1.64943619850531e-05
-2.32572007555266e-05
-1.10063897367752e-05
-1.57164984957029e-05
-2.75297428803498e-06
-4.14605401746228e-06
-2.85267574333635e-05
-2.54104303203418e-05
-3.01683528105362e-05
-2.42170821060789e-05
-2.24664173921776e-05
-1.72184340747989e-05
-2.18625852347172e-05
-2.55667964429551e-05
-2.34572545158127e-05
-1.98091086230192e-05
-2.21589502179614e-05
-2.94309969324553e-05
-1.35648567119203e-05
-2.53223519199929e-05
-2.29886397591228e-05
-3.90069268147801e-05
-1.70704771109658e-05
-1.53654231417783e-05
-1.11463792034817e-06
-2.59270623825109e-05
-7.36140359891237e-06
7.29473265483263e-06
-1.18407323568295e-05
-1.54733397865881e-05
-3.16634356833192e-06
-3.66047242749432e-05
3.801587124584e-06
-2.20768327625717e-05
-2.98672514717573e-06
1.06986352292617e-05
-1.59985870112332e-05
-2.57927015878652e-05
-2.78342224852603e-05
-1.57224813794518e-05
-1.97925259870657e-05
-2.12803858390866e-05
-1.39597777486324e-05
-1.86177764803395e-05
-1.12537857390352e-05
-2.11744600073319e-05
-5.87564032962082e-06
-7.31284053496609e-06
-1.15535458318084e-05
-1.00662603416306e-05
5.68519252222743e-06
-1.85146743689636e-05
-6.49190958000108e-06
-1.38581948498949e-05
-1.10535538986657e-05
1.43495282316464e-06
-1.45072512404675e-05
-2.16306968374547e-05
-1.86201612800332e-05
-8.14430936055395e-06
-1.48596008343549e-05
-1.69532193705426e-05
-3.1055766825893e-05
-3.8865304331282e-06
-1.82617960008507e-05
-1.3682296739738e-05
-1.49181090035332e-05
-4.67648040730026e-06
-1.31654500284973e-05
2.85697680785038e-06
-1.22719788629474e-05
-6.05792416043517e-06
-2.31990535219257e-06
-1.92364453428175e-05
-2.15731121894565e-05
-1.09537106841427e-05
-1.65724687757662e-05
-1.4734818555413e-05
-2.0578794860197e-05
-3.06257548426883e-05
-1.88862432564188e-05
-5.53600350263376e-06
-1.05820310955569e-05
-9.32992484648012e-06
1.43206841837795e-06
-1.46163667771564e-05
-3.29191664366566e-05
-1.05931655659799e-05
-3.16675164494163e-05
-2.54714637648075e-05
-2.26224202901038e-05
-6.28371434454886e-06
-7.24993658903035e-06
-1.15425384604997e-05
-2.15545372598473e-05
-1.25411201173598e-05
-9.76731852325946e-07
-2.42003883321263e-05
-8.9381370690036e-06
-3.96750862315108e-05
-1.8575748939197e-05
-2.35821613465561e-05
-1.38088186691285e-05
-2.05161269967771e-05
-1.27220807640504e-06
-2.27217030851731e-06
-1.17706669237229e-05
-1.14871191294911e-05
-6.22767955581225e-06
2.40751300407229e-06
-1.87452587504928e-05
-9.37674358760502e-06
-1.47483616093209e-06
-1.30175592805733e-05
-1.16274127040317e-05
-4.65572893901383e-06
-3.93647840315648e-06
-1.46794550443524e-05
-7.67485858113907e-06
-1.93334353612116e-05
-5.6850603635226e-06
-4.97217700223221e-06
-2.25993359435379e-05
-2.87867178850011e-05
2.25394446499369e-07
-1.8536717004649e-06
3.69742472714168e-06
-8.61709955278261e-06
-7.77713950881853e-06
-2.43028919886237e-05
-4.73798703719431e-06
-2.29963728749474e-05
-2.35330019218823e-05
1.31270611139439e-05
1.00911577763985e-06
-1.07077482583449e-05
-1.52461030895009e-05
-2.35591379421406e-05
-2.12106698325358e-05
-1.7484556028442e-05
-1.16415421113646e-05
-1.78995413941198e-05
-4.31826077812657e-06
-2.36500262145647e-05
-1.84995182364384e-05
-2.73743957700951e-05
-1.44182841034045e-05
-2.63353965870803e-05
-2.68923630179057e-06
-3.15001917654819e-05
3.7693364321782e-06
1.9137161701305e-07
-2.42160625751314e-05
-2.36977148998179e-05
-2.34416068464083e-05
-3.32502636156798e-05
9.81679121918386e-06
-1.18192020901547e-05
-2.58018851904042e-05
-1.57505803703986e-05
-2.77028420923948e-05
-1.31375222116886e-05
6.25761486934956e-06
-1.56456454170011e-05
-1.73067813022776e-05
-1.05163552417302e-05
-2.39703653423166e-06
-8.55078503251359e-06
-2.11243744222995e-05
-2.93260201440585e-05
4.60837576104889e-06
-2.49371361696948e-05
-2.2830921385866e-05
-4.25441190026252e-06
-1.03003470847487e-05
-2.36093548855248e-05
-1.89222930294294e-05
-1.1290153489455e-05
-2.84220018320192e-05
-1.09395767271578e-05
-1.3023199948276e-05
-1.94317090358343e-05
-2.03789949500632e-05
-1.41220576182712e-05
-2.87594722972705e-06
-9.90775405260318e-06
-1.23356291971815e-05
-2.33826689899122e-05
-1.84604628568624e-05
-6.57750199228775e-06
-2.67182320640456e-05
-1.63621516646938e-05
-2.90501522065764e-06
-1.98540418471643e-05
-4.55562125234501e-06
-1.53509260057587e-05
-2.44023462160366e-05
-1.11247206345141e-07
-1.23098125890203e-05
-5.72807413840289e-07
-1.36424939766209e-05
-6.10981883410585e-06
-2.32653150365239e-05
-1.40729826646219e-05
-1.63184853038437e-05
9.28440741270121e-06
-1.73253769992057e-05
1.77169172930378e-07
-7.1029902816888e-06
-1.71481437602099e-05
-1.33931291027113e-05
-2.65422487438654e-06
-6.30893166916807e-06
-1.43237931344704e-05
-1.88350769714477e-05
-1.05211080094598e-05
-2.57640956964497e-05
-2.21961199559617e-05
-2.81757866379817e-05
-2.40392764489163e-06
-2.15725759162833e-05
-9.84315756888622e-06
-4.19022170197801e-06
-1.43663443804128e-05
-2.46124355338507e-05
-2.03395742374357e-05
-8.89701122846927e-06
-2.68331864029692e-05
-1.34439319453193e-05
-2.81992890020778e-05
-1.91577593032256e-05
-1.10247222399976e-05
-1.21108465318337e-05
-2.17923349755166e-05
-1.23683434251865e-05
-1.20073133321924e-05
4.1699089980876e-07
-2.54970188589843e-05
-1.96129936024134e-05
-2.29129976228091e-05
-1.73776703480462e-05
-2.84053585644562e-05
-2.59730969993861e-05
-1.48781189867266e-05
-1.20739458373248e-05
-1.81231797985107e-05
-2.20308700570873e-05
-6.56658109487063e-06
-1.91707080918326e-05
-2.1136656099693e-05
-9.33727382533603e-06
-1.96937886047529e-05
-3.08533886249122e-05
-1.0318601671778e-05
-1.81541263885764e-05
-1.99907417988776e-05
-2.06761747816391e-05
-2.39852326846758e-05
-2.05183987294079e-05
-1.90010976949002e-05
-2.1473041132806e-05
-5.41852825829189e-06
-7.25546747946208e-06
-4.49490481901164e-06
-7.00455117008359e-07
-2.79575189143884e-05
-1.99955399093837e-05
4.71593228948465e-07
-1.33173080262967e-05
-8.38422167831361e-06
-2.13685983899763e-05
-1.07877452343089e-05
-2.32688443376031e-05
-2.94954933266407e-05
-8.11566708242949e-06
-1.58802123052758e-05
-6.63931378140908e-06
-7.6077530308234e-06
-2.29677694192287e-06
-7.56083815025442e-06
-1.72474584767433e-06
-4.43824203599133e-06
-1.68394979583902e-05
-1.46103561563183e-05
-1.45661330615067e-05
-1.82884275051092e-05
-1.92622207270999e-05
-1.06234966930896e-05
-1.72986973091697e-05
-1.1055814274421e-05
-3.03905931092327e-05
-1.61898076098926e-05
-1.37661549349872e-05
-1.33370497327074e-05
-2.42224350988001e-05
-1.19686823704285e-05
-2.29376689604249e-05
-9.24889515919416e-06
-1.38232582261122e-05
-1.42146576657254e-05
-3.65892941216315e-06
-6.49536101309925e-06
-1.05742053189592e-05
-2.39051668330873e-05
-1.64013162818151e-05
-3.33593959669336e-06
-7.2134420338018e-06
-2.35238043517259e-05
-9.41058145236799e-06
-1.5628484785972e-05
-2.29487126868776e-05
-1.53518639769729e-05
-2.25126242904643e-05
-2.65767562625648e-05
-1.60541312266215e-05
-1.57378009296866e-05
-1.79216553177601e-05
-1.40191876378862e-05
-2.3699614824836e-05
-1.97730193137365e-05
-2.19004300997596e-05
-1.17932343341275e-05
-3.16688411507487e-05
-2.02500973870558e-05
-1.64327335298745e-05
-2.55836429379094e-05
-2.09037646843256e-05
-1.80105772974568e-05
-1.2239394469418e-05
-2.11557774598477e-05
-2.74735147405451e-05
-7.48033510975368e-06
-4.0020544612898e-05
-2.82213736010841e-05
-1.23619078371724e-05
-2.83403724586606e-05
-1.7708525204334e-05
-7.27188801396298e-06
-7.80024506661711e-06
-1.92582920766031e-05
-2.74387578794529e-05
-8.66017985207766e-06
1.02002935628632e-06
-1.99416264450983e-05
-3.34281312580156e-05
-2.33485928874443e-05
-1.82354210304206e-05
-1.03278402067469e-05
-1.0015857361784e-05
-1.18939715290595e-05
-1.20663426456014e-05
-2.46777904531873e-05
-2.38819275783945e-05
-1.37288731054902e-06
-1.5322855380756e-05
-1.44971670944829e-05
-3.12829242031037e-05
-1.73265180743169e-05
-2.42350061002095e-05
-1.31263049543171e-05
-2.05047700517227e-05
-1.88957343002289e-05
-4.19955476972967e-06
-1.84622477577172e-05
-3.38289684398042e-05
-1.8186684859634e-05
-6.05253165889717e-06
-1.98975764802448e-05
-8.40470853498402e-06
1.06419109178169e-06
-3.41019477176888e-06
-4.30506775905431e-06
-3.47265520658205e-06
-1.00793177154557e-06
-8.62307138038482e-06
-1.05063578770283e-05
-1.3210174293287e-05
-8.88727225778713e-06
-1.80039352990113e-05
-5.49914018598392e-06
-1.62002941428391e-06
-7.92958186755403e-06
-1.30909021665012e-05
-1.80267493386471e-05
-2.54131221427376e-05
8.05040272064658e-06
-1.04585431429633e-05
-3.81253436379392e-05
-2.16547017666331e-05
-2.59049771546162e-06
-5.96063437535711e-06
-1.24851365038222e-06
-1.55706382108618e-05
-1.88952325636574e-05
-9.47995649267251e-06
-3.22244608590597e-05
-1.20485206428097e-05
-1.35475056528405e-05
-2.31063060761285e-05
-1.20610763221439e-05
-2.8319326316353e-05
-3.49776621824866e-05
-9.05164376797645e-06
-1.03652268602625e-05
-2.08998066185694e-05
-3.1382780810224e-05
-2.15183175251196e-05
-4.26822425587558e-05
-2.06012674394167e-05
-5.3565297884056e-06
-1.04383828473427e-05
-3.27229909921278e-05
-3.73289273616623e-05
-1.43651672599541e-05
-2.34901710456898e-05
-1.46147180476096e-05
-3.36224216041881e-05
-1.87033011220724e-05
-4.16735790484644e-06
-1.45368893423259e-06
-2.84606691783056e-05
-2.29804465484408e-05
-2.12637658526885e-05
-1.39076279869166e-05
-3.06168377997365e-05
-6.72432799531248e-06
-3.26610787282374e-05
-1.53000068712057e-05
-1.73115907558392e-05
-2.25822014555353e-05
-6.47344877621542e-06
-1.36402304041458e-05
-1.06946401073686e-06
-1.57223966877858e-05
-1.7136880326166e-05
-6.28211913219374e-06
-2.00934386337804e-05
-1.17445054080908e-05
2.38997265642384e-06
-7.41381465992938e-06
-1.60258303212162e-05
-1.05486087028779e-05
-1.48270824043315e-05
-2.1754204320367e-05
-1.27233078424445e-05
-1.58520662315641e-05
-3.52588421277469e-05
-1.74817828752562e-05
-2.09687091230844e-05
-5.43546494705992e-06
-1.73409881919769e-05
-1.5459351298189e-05
-2.48843244326661e-05
-2.38938892269479e-05
-1.14078768112705e-05
-1.57928678986674e-05
-1.04601103013211e-05
-1.48847964909754e-05
-1.35163902267096e-05
-5.70966004588658e-06
-1.71280625549951e-05
-2.41529262762335e-05
-9.63642552147667e-06
-2.68539936501037e-05
-1.59495276242457e-05
-2.58372846440436e-05
-2.62205549157959e-05
-1.5362614368625e-05
-8.96042167026883e-06
-2.46568481036905e-05
-1.33096602487967e-05
-3.14661049972384e-05
-2.17166588877289e-05
-2.23029878045157e-05
-3.62954654701237e-06
-1.4505959411502e-05
-6.85603496744141e-06
-1.81680572061733e-05
-2.55748112179182e-05
-6.78648057922697e-08
-3.41412199680088e-07
-3.38709187953028e-05
-6.70405844446501e-06
-2.24569670819447e-05
1.35975782111677e-06
-2.06338329495996e-05
-1.999555090879e-05
-1.50239871862205e-05
-5.77703878027568e-06
-1.31891994743127e-05
-2.37509602523481e-05
-2.56444986316402e-05
-2.90213939195739e-06
-2.20779151159174e-05
-2.05753708322202e-05
-1.4685371859809e-05
-2.60620608966807e-05
-3.70012929792782e-05
-2.78295959308311e-05
-2.15620714037313e-05
-8.61596075396442e-07
-2.44371128567427e-05
-3.49814103708514e-05
-1.43206539643892e-05
-5.150857043346e-06
-2.49361492022907e-05
-2.50225043237657e-05
-1.42028063536738e-05
-1.57942823173675e-05
-8.42382589983602e-06
-1.24736988924957e-05
-9.64791720685855e-06
-3.80251127498616e-06
-2.84581454606817e-05
-1.47629502405248e-05
-2.15263868794809e-05
-2.41152026782194e-05
-2.30386022842905e-06
-8.30164814368666e-06
-2.54569572101543e-05
-1.63424144173343e-05
-2.2898461291788e-05
-9.45709515471299e-06
-6.96873411039898e-06
-2.02314541354611e-05
1.2591756235547e-06
-8.82762519742335e-06
7.11011904183718e-07
-1.88358486904609e-05
-1.64476220260882e-05
-2.40889774759545e-05
3.01691570818944e-06
-1.18777637925356e-06
-1.55138760984439e-05
-2.24521479710774e-05
-7.93627112367895e-06
-1.77817092123142e-06
-1.88178853128215e-05
-2.57944455902166e-05
-3.78421635836031e-06
-3.76244426566144e-05
-2.99627731326631e-05
-1.3152278832325e-05
5.49682217441757e-06
-2.03546167747315e-05
-3.98430049887635e-06
-9.20243730315499e-06
-9.07391453143022e-06
-1.74326028639963e-05
-2.03656087249279e-05
-2.12195318758005e-05
-2.4562850818812e-05
-1.67747814679304e-05
-1.13555442063539e-05
-1.81161293955401e-05
1.59083216939157e-06
-3.43424643404059e-05
-7.64469360800409e-06
-1.63059688236769e-05
-2.46196944791838e-05
-2.72316604874586e-05
-1.87137974951928e-05
-1.71362329199112e-06
-3.63474468960296e-05
-1.91412864827176e-05
-2.00533479973942e-05
-4.58042823821217e-05
-2.04005387596859e-05
-1.39244292028048e-05
-1.22504856015461e-05
-3.46156849554929e-05
-2.60046919105646e-05
-3.79617808636426e-05
-1.18834723361558e-05
-2.04128372029375e-05
-3.43049575839486e-05
-1.27366485381345e-05
-6.15888476220742e-06
-4.292908736391e-06
-1.87818143029623e-05
-1.308960921848e-05
-1.70991751127624e-06
-2.40346259156539e-05
-2.3709169730395e-05
-2.369542133297e-05
-2.20352591091437e-05
-3.28383954883911e-05
-1.53141655493079e-05
-8.27328286018353e-06
-2.29278855985935e-05
-3.06571356705951e-05
-1.43457660925286e-05
-1.73018211997253e-05
-1.09061248252135e-05
-2.67500933929366e-05
-3.51724873588201e-05
-2.71455508543468e-05
-1.39996817538018e-05
-2.7959311170074e-05
-2.22137653808249e-05
-1.63945153454851e-05
-1.61469655112085e-05
1.71763650832635e-07
-2.00895812690207e-05
-5.46237965107661e-06
-5.83490161950475e-06
-2.46732689265276e-05
-9.6420062728777e-06
-3.10021790701528e-05
-3.46175132274812e-05
-1.76480751430681e-05
7.8599238684218e-07
-1.02434805486474e-05
-9.1965744620725e-06
-2.44192917178587e-05
-1.4013004899e-05
8.22630430977283e-06
-2.08437398317964e-05
-2.23592029214557e-05
1.0823110043136e-06
9.57217098644899e-08
-1.38029753851822e-05
-4.21228222401962e-06
-2.10171119346647e-05
-3.47761801317147e-05
-3.11245370373686e-05
-1.21059126766221e-05
-9.44082751863463e-06
-2.9570836887025e-05
-1.13667782503629e-05
-2.93587731637559e-05
-4.03556284303153e-05
-2.51617260884249e-05
-2.80743993245376e-05
-2.94635603739397e-05
-1.19573621394958e-05
-2.69924905483421e-05
-8.07487118682779e-06
-1.95089789064636e-05
-5.83862651725099e-06
-1.41231837103521e-05
-1.31098412486962e-05
-3.39119495176169e-05
-1.88463438623164e-05
-1.25342576821649e-05
-1.30617062331447e-05
-2.7044838894582e-05
-1.64654833052019e-05
-1.80348017695103e-05
-1.09679517771251e-05
-3.75138136124516e-05
-2.85605692448383e-05
-2.69318093775705e-05
-2.47641894388456e-05
-1.84443006124254e-05
-1.24698471690999e-05
-3.98232340694451e-05
-1.64048724345023e-05
-8.14710122620279e-06
-1.40118282466013e-05
-2.12843798410922e-05
-6.19972625235302e-06
-3.12356506232024e-05
-1.77871942262401e-05
-1.72358344705469e-10
-3.05503531129535e-05
-2.75808294603178e-05
-2.1453144193867e-05
-1.79741436098759e-05
-5.55199323514071e-06
-1.21174688669553e-05
-2.75140871809429e-05
-2.30492369154645e-05
-1.74384682671347e-05
-3.7265822701779e-05
-1.82733113181027e-05
-7.07465621366294e-06
-1.29651544382951e-05
-4.30732746773368e-06
-1.78498822952402e-05
-1.89599799427184e-05
-1.37583685690233e-05
-6.36164027606488e-06
-5.12535245241563e-06
5.91955351485279e-07
-1.38854390538102e-05
-4.8809778253769e-06
-1.26763677529975e-05
-2.30244983433697e-05
1.96460627116691e-06
-8.40008966565299e-06
-9.74524621526907e-06
-1.67933926156438e-05
-1.60133023362796e-05
-2.79925659363153e-05
-9.04745163898089e-06
7.44783334187716e-06
-1.13151817315313e-05
-1.2792306782674e-05
-1.6987230281827e-05
-4.41569021240391e-07
-1.15388851348421e-05
-2.13505300842959e-05
-1.51807315848081e-05
-4.17376456017325e-06
-6.75501461388259e-06
-8.09750096472477e-06
-1.96229049007333e-05
-3.01899430814405e-05
-1.75995074805461e-05
-1.99101633047815e-05
-1.92857287014771e-05
-3.50221539279105e-06
-1.74332018315595e-05
-1.43975834143605e-05
-1.50227467021123e-06
-1.91983746788706e-05
-2.32129054049022e-05
-1.23507254446717e-05
-5.93188651740596e-06
-2.89951963547034e-05
-2.44968876842226e-05
-2.93058868465405e-05
-2.05777235044415e-05
-3.99789366297899e-05
-1.07735088991479e-05
-1.51153041496903e-05
-2.63747213773038e-05
-3.09705579809181e-05
-1.78937774569698e-05
-6.3556820763592e-06
-2.23066973339398e-05
-8.34603429262515e-06
-1.71835539004624e-05
-2.55425517178692e-05
-3.28085154533134e-05
-1.55142270915332e-05
-2.24484397562218e-05
-2.85216125539682e-05
-2.48463463614169e-05
-1.59360927399694e-05
-2.58934036414995e-05
-2.24962006528105e-05
-1.78662799135054e-05
-2.80196646718638e-05
-4.93150177198187e-06
6.47449812500951e-06
8.22099066570858e-06
7.50612924795099e-07
-2.74796323176003e-05
-3.76913105440295e-06
-8.52394832164528e-06
-4.06237652285795e-06
-2.29556037843303e-05
-1.54459707872008e-05
-1.1026674509625e-05
-2.64164007638882e-05
-3.53989414234885e-05
-1.0862806592241e-05
-1.32162852011453e-05
-9.95671167415445e-06
-8.51730119563189e-06
-9.8575994088414e-06
-2.01290909998468e-05
-2.49845730196204e-05
-6.00047136487218e-06
-1.87096389974829e-05
-6.5657020496478e-06
-1.83950268170524e-05
-1.30437374968498e-05
6.10817626095157e-06
-5.86617722456443e-06
-7.36219251109889e-06
-9.46758124988782e-06
1.24142750286413e-06
-1.9347750459863e-05
-2.2260325104597e-05
-1.45161853853328e-05
-1.58526109166448e-05
-1.69718917301367e-05
-2.04137092667241e-05
-1.98151311572615e-05
-1.93406076933095e-06
-1.38389022878727e-05
-3.17331044432558e-05
-1.79243704418566e-06
-1.22734173005034e-05
-8.9865008644339e-06
-7.86021338700566e-06
-2.67143225843989e-05
-2.22447687278181e-05
-6.32432855022489e-06
-1.72396179759235e-05
-6.87110484234068e-06
-1.10424871284078e-05
-1.35018356817561e-05
-9.45419448205952e-06
-9.00377803848146e-06
-3.05397493752124e-07
-1.59824713403425e-05
-1.71037806136537e-05
-1.00015694858968e-05
-3.75431600933815e-06
-2.13335008126839e-05
-1.77121004116493e-05
-2.3532972531031e-05
-2.80609807311005e-05
-1.95207910356372e-05
-1.36506079221231e-05
-1.70589297807392e-05
-1.12791519659819e-05
-1.93973401131527e-05
-1.05424870780304e-05
-1.82262149640071e-05
-3.46618825230472e-05
-1.94986967361732e-05
-9.49614248768163e-06
-2.79696494785817e-05
-4.13673549619561e-05
-3.61637760692865e-05
-7.41210725245365e-06
-1.63812932785978e-05
-3.18201435912292e-05
-1.31208264276381e-05
-1.09899898322509e-05
-2.45544848885192e-05
-1.28518373589299e-05
-1.69094387347138e-05
-2.70439655031972e-05
-1.46195691908328e-06
-9.33184141973513e-06
-1.73472071605822e-05
-1.21905837762234e-05
-1.18503663949877e-05
-2.11378108204989e-05
-1.12979179094193e-05
-1.58134910681319e-05
-2.25502583495786e-05
-1.32434772221274e-05
-3.93631681621599e-06
-9.9379719094951e-06
-3.6946714693804e-05
-4.29659705547406e-06
-2.59060393437739e-05
-1.82580611766039e-05
-8.71189261555668e-06
-1.55376369111279e-05
-2.11453721561074e-05
4.23556180324584e-06
9.48247744084961e-06
6.06075730826757e-06
-2.59753870432207e-05
-1.75389681826809e-05
-1.63573427391142e-05
-2.16057612851537e-05
-1.61624595398907e-05
-2.16848339705752e-05
-6.02360316762581e-06
-1.85922645640449e-05
-9.48411762051896e-06
-1.83841103871935e-05
4.47124066965904e-06
-7.88630290048199e-06
-2.11683496572616e-05
-1.12842156544558e-05
-3.81247863943059e-06
-1.62206091786061e-05
-1.9509636523646e-05
-2.62115536204396e-05
-1.62777745579246e-05
-2.06365219063691e-05
-3.58082632640727e-06
-1.67886217333233e-05
-3.05872962676942e-05
-5.80958021651254e-06
-1.36336258624271e-05
-6.31801131145132e-06
-2.73034089500598e-05
-2.34298010884279e-05
2.06554244280254e-06
-2.65073227404061e-05
-3.21938885134251e-05
-2.25125531972641e-05
-1.69953685224232e-05
-2.87445063615495e-05
-2.33144645113131e-05
-2.03735358282356e-05
-1.12661474726846e-05
-1.92566409268204e-05
-2.98893881925195e-05
-2.04642146569493e-05
-1.40364980329489e-05
-2.90258194561868e-05
-8.05629063664538e-06
-1.7023728016686e-06
-5.18491562201126e-06
-1.38706576173144e-05
-1.19763646626281e-05
-1.74199765680941e-05
-3.12384695748892e-05
-1.62807477946371e-05
-2.52769334563066e-05
-2.51308645617875e-05
-2.7609043511441e-05
-2.10959108201173e-05
-1.44372574387427e-05
-3.39149436862153e-05
-1.99424144917101e-05
-1.97310813433922e-05
-3.56376977060922e-05
-2.3264319640642e-05
-5.50910629572139e-06
-3.74188648419241e-05
-1.25484563786249e-05
-1.50798044674385e-05
-2.27165782158595e-05
-1.87372333790968e-05
-1.85145152228648e-05
-1.18380403540995e-05
-1.02988164650945e-05
-5.12086849513505e-06
-6.00277821587445e-06
-1.89517038715816e-05
-1.70276327363959e-06
-3.29349466357397e-05
-1.65528812137876e-05
1.07687029856933e-05
6.45563360263584e-06
-1.87722468036719e-05
-6.7585955445368e-06
-3.72918827683616e-06
-1.11154334326606e-05
-1.27616939926316e-05
-1.90644547118619e-05
-2.17514382468266e-05
-1.50083221338827e-05
-1.72760657275204e-05
-2.99487068707763e-05
-1.63544139723811e-05
-1.62526608087616e-05
-1.43646603530964e-05
-2.09233258480037e-05
-1.3255833153175e-05
-9.39774381749127e-06
-8.63157186522024e-06
-7.0951518377718e-06
-2.08893975842488e-05
-2.85472340911818e-05
5.20073947981171e-06
-1.08927839264469e-05
-1.50497877242258e-05
-9.50194993303279e-06
-2.22605830194034e-05
-3.53407247914313e-05
-2.48624811976177e-05
-5.03369130253532e-06
-1.58942279788261e-05
-1.75036741737393e-05
-2.14436984477939e-05
-2.74096795848911e-05
-2.67073797139761e-05
-3.75562384549767e-05
-2.65107821974255e-05
-3.57866618197122e-06
-1.86383368066408e-05
-2.24270733932322e-05
-3.09093047429742e-05
-2.04927507616031e-05
-7.5109549814973e-06
-2.37689000036678e-05
-2.79084282664844e-05
-3.45129360679755e-05
-2.68939013696259e-05
6.0290300387119e-07
-1.69849064500325e-06
5.00420428725134e-07
-1.63767036958956e-05
-1.30547443358289e-05
-1.11073474528152e-05
-1.54323482674063e-05
-1.42319916341335e-05
-4.59335070682781e-06
-1.18463977865445e-05
-5.13959168650844e-06
-1.47477246718138e-05
-2.74428536437862e-05
-2.69451490670565e-05
3.47846174771909e-08
-8.97783793569721e-06
-1.37007268975442e-05
-1.85031928799152e-05
-2.05418281054929e-05
-3.40270455661739e-06
-1.61917384477843e-05
-3.01985077828479e-05
8.59366423614193e-07
-1.73622234174107e-05
-2.32234743694184e-05
-1.81824238432763e-05
-1.71047519751778e-05
-7.36860207248203e-06
-2.78787930478319e-05
-1.12544762577907e-05
-1.7219812953456e-05
-2.10215539983778e-06
-4.8949595557093e-06
-6.93247599615528e-06
-1.21280056581608e-05
-5.14775980803795e-06
-1.31086085652945e-05
-1.56067383090509e-06
-1.84576888717562e-05
-2.15719815989292e-05
-2.05688946242215e-05
5.60303749132575e-06
-8.59706287925935e-06
9.70623853259607e-06
8.97842889834745e-06
-2.14880530492018e-05
-2.24676538868009e-06
-1.76849238655225e-05
-1.79085999408503e-05
-1.22174586976838e-05
-2.69389766831259e-05
-1.66775345023318e-05
-3.97964170995455e-06
-3.71299944533792e-05
-5.83703479398298e-06
8.9269591567321e-06
-4.57684214084773e-06
-2.38657828037325e-05
-1.39321988027015e-05
-1.44105684708099e-05
-1.02959376609639e-05
-1.60500913001415e-05
-2.36211433669265e-05
-2.9937106139602e-05
-8.48499174411842e-06
-1.08145246606538e-05
-2.25783375003633e-05
-2.42250180700629e-05
-1.34292285737873e-05
-2.82271497919659e-05
-1.1749338213395e-05
-3.36147478253226e-05
-4.05925642635775e-05
-7.07453585784435e-06
-3.41639081841834e-05
-2.33989562434865e-05
-1.17335843115983e-05
-3.52505528325777e-05
-2.7095801034371e-05
-1.18015658744171e-05
-2.09832181623114e-05
-1.66418647662638e-05
-2.03256875401331e-05
-1.43804782171819e-05
-3.22191548982265e-05
-3.07834708451923e-05
-1.33273173188715e-05
-2.77540606861269e-05
-1.73552208076151e-05
-9.68271793913542e-06
-1.4021404292192e-05
-1.50052888461737e-05
-9.92651625645007e-06
-2.50519604890962e-05
-3.83720401376255e-05
-2.22249861068631e-05
4.32444440835322e-06
-9.24035672600537e-06
-1.79486618977457e-05
-7.3603363406415e-06
-1.80713302483215e-05
-1.94606135271045e-05
-2.65541838869952e-05
-1.17443344688524e-05
-8.89103274624494e-06
-1.27757868825176e-05
-1.24398917334179e-05
-1.13409743715836e-05
-9.41718127301448e-06
-7.69717453775335e-06
-4.41920185605948e-06
-1.16957680673858e-05
-5.52559295708175e-06
-3.83569285992797e-07
4.01179524251782e-06
3.95425123621478e-06
-1.94435833603499e-05
-1.22170756756453e-05
-1.19708330011372e-05
-1.59961752898247e-05
-2.36242993963912e-05
-1.74508102822657e-05
-1.13894216209898e-05
1.53694222356105e-05
-2.34191713609185e-05
-2.1487493493061e-05
-1.07767184567215e-05
-1.41224409251797e-05
6.09438571387854e-07
-4.36803174517349e-06
-9.92440804700443e-06
-1.64718232155647e-05
-2.03880758802592e-05
-3.85408200789217e-05
-1.38220387220855e-05
-1.11720000856665e-05
-1.90830450999931e-05
-2.14570143598209e-05
-6.60879709849234e-06
-1.71971986674034e-05
-1.98033620361676e-05
-8.70773547212212e-06
-7.02919190051143e-06
-2.92289719324371e-05
-3.58902354109467e-05
-7.83865887812074e-06
-2.00300018102532e-05
-3.17475729296888e-05
-3.0742918432359e-05
-5.79368005993091e-06
-1.57837843103969e-05
-3.42438477866595e-05
4.40309381999947e-06
-1.45849333128945e-05
-1.20066261474858e-05
-1.78765657368308e-05
-1.94933477211476e-05
-1.91917010443854e-05
-4.203189440088e-05
-2.10053642130351e-05
-3.44680460785267e-05
-1.27837105686895e-05
-1.73576658524903e-05
-2.59727303073998e-05
-8.89739769428136e-06
-1.88380966098743e-05
-1.4937174492262e-05
-9.35202138778503e-06
-1.75615468558086e-05
-4.14224395366559e-05
-3.60363713535884e-05
-1.94209511440884e-05
-2.82806874989281e-05
-2.58208535808979e-05
-1.02760810146875e-05
-1.64264499633762e-05
-2.47915378086953e-05
-4.26560888806584e-06
-1.05613012100825e-05
-2.00553097372547e-05
-8.59704886796593e-06
-2.82757071124148e-05
-1.41323027549157e-05
-1.70501709621137e-05
-4.06304550930559e-06
-1.32013071817043e-05
-2.77028532350903e-06
-3.24835008028317e-05
-1.65214025024466e-05
-2.19078726211651e-05
-8.31052195877852e-06
-1.06415126586896e-05
-1.85151373965764e-05
-9.57305353893039e-06
-1.00991420598525e-05
-2.16001327396623e-05
-1.97878068576024e-05
-1.71959082124839e-05
-1.27329214837683e-06
-1.7338887629633e-07
-2.38222386848721e-05
1.61333755336543e-06
-1.31559824462611e-05
-1.35630819237047e-05
-5.17429211413718e-06
-2.44821179112785e-06
-7.56502274866529e-06
-2.06150116416562e-05
-7.90402930907428e-06
-2.11688500259962e-05
-1.49149974324263e-05
-2.52245757991276e-05
-2.04680700837465e-05
-8.97380879197699e-06
-3.2933782691289e-06
-2.07670045125555e-05
-1.56980021337659e-05
-3.2388598233371e-06
-1.41924576894241e-05
-6.72243051588693e-06
-3.75294584250951e-05
-6.69477481495477e-06
-2.18109507148654e-05
-2.14757725493663e-05
-3.05966220248004e-05
-2.4402330511684e-05
-2.67637055562078e-05
-2.5389621979417e-05
-2.48789675251197e-05
-2.76174926203557e-05
-1.5640127424402e-05
-2.6084187622445e-05
-2.49959516831392e-05
-1.88234686122049e-05
-7.49355025203045e-07
-2.88575242229077e-05
-1.29940439286541e-05
-3.88594486090587e-05
-1.05998925069974e-05
-2.24138830894043e-05
-2.80961998824778e-05
-3.6063722045784e-05
-2.74175233578604e-06
-1.90048483543927e-05
-3.29177912785948e-05
-3.37196276596999e-05
-3.33846089918152e-05
-1.86753597833891e-05
-2.7870608900123e-05
-4.10367718286437e-06
-1.67002944686321e-05
-1.55341013584033e-05
-1.85025687221548e-05
-2.41798759767489e-05
-9.72424083946585e-06
-1.47018739552911e-05
-5.25854444039899e-06
-1.97957233573138e-05
-2.6589337716374e-05
-1.31721830037782e-05
6.06671131076827e-07
-1.42831399814565e-05
-1.45709379959778e-05
-6.83403569368106e-06
-1.85608356408925e-05
-1.54740563335181e-05
-3.5155239226715e-05
-9.80474006388279e-06
-1.04048570755734e-05
-1.60392832519738e-06
-2.21478416509824e-05
-6.67240060724026e-06
-6.60544333510436e-06
-1.67289685771974e-05
-1.68510439742429e-06
-6.34837194023607e-06
-7.70586727771073e-06
-3.10556011800573e-06
-2.73700284685012e-05
-2.18416213999286e-05
5.92845667425512e-06
1.11643624377942e-08
-2.00674502828981e-05
-8.02797749406891e-06
-1.5006905918286e-05
-7.93703505954754e-06
-1.0502189804832e-05
-1.57825588826647e-05
5.86121192929524e-06
-1.01638215700794e-05
-1.2269866530283e-05
-2.33608314588827e-05
-2.34592029663498e-05
-1.10053427042598e-05
-1.47461674222838e-05
-2.17237365905157e-05
-2.99801219581484e-05
-2.01441190482774e-05
-2.14440357226021e-05
-2.71375644638428e-05
-2.86064084696917e-05
-2.58362081675082e-05
-8.75444337247007e-06
-8.69059061813462e-06
-7.81672440335728e-06
-4.22831543476592e-05
-1.84184118003676e-05
-2.93913244586083e-05
-1.15245115304691e-05
-9.26002184466099e-06
-3.01082866486892e-05
-2.5022156960107e-05
-2.44687185725259e-05
-1.65703643125362e-05
-1.56878565870322e-05
-3.19261444623034e-05
-2.65860643822163e-05
-2.31323591621717e-05
-1.32927929451441e-05
-2.82049378858653e-05
-3.03192366769542e-05
-3.35232486347184e-05
-6.21858843455336e-06
-1.92015779711982e-05
-2.17202632935659e-05
-2.08476734097219e-05
-7.0472821683105e-06
-3.72710248946093e-05
-2.52112933078749e-05
-4.11903399703004e-06
-8.33145903405224e-06
-2.43477905414415e-06
-1.3118032663117e-05
-6.66171608477347e-06
-1.7756710121098e-05
-7.49699321867909e-06
-1.97974673859499e-05
-1.73013961707184e-05
-2.52800528331719e-05
-1.39669461151257e-05
-2.19843774930152e-05
-3.01341052641938e-05
-2.31170377562279e-05
-2.13743218254694e-05
-1.53188428407747e-05
-6.95664749802664e-06
-4.21296127923987e-06
-6.26370824517804e-06
-1.55897581307657e-05
-2.37268261264677e-05
1.5694804633848e-06
-2.68363108917405e-05
-6.08604931262143e-06
-1.65136061454608e-05
-5.14675406321834e-06
-1.52146224238011e-05
-2.30936287694918e-05
-1.74116459964795e-05
-2.17404818118713e-05
-1.73553554527075e-05
-1.01159652288362e-05
-1.98643428932186e-05
-3.05729608036362e-05
-9.3431800698795e-06
2.39174460338245e-06
-2.00552287262377e-05
-8.92952753092444e-06
6.66609754077451e-06
-2.23927140701454e-05
-4.57583728871967e-06
-1.11232533768443e-05
-2.69054036155407e-05
-1.52083056989524e-05
-2.70642344700157e-05
-2.21826672516301e-05
-1.83695046338861e-05
-5.32275667377597e-06
-8.37597326927703e-07
-2.11611266765287e-05
-1.85241699795817e-05
-1.21697531229292e-05
-1.44501334024285e-05
-1.73954375660331e-06
-6.49201370124338e-06
-1.48886365052523e-05
-2.30513996851898e-05
-3.2132484741425e-05
-2.01622930176171e-05
-1.36118426770039e-05
-3.50440612081837e-05
-1.24041743298629e-05
-2.60429014862434e-06
-2.00157525461399e-05
-3.81041938992365e-05
-2.25714190398769e-05
-1.02831940224288e-05
-1.51213348012519e-05
-1.4656670819085e-05
-2.32883477818669e-05
-4.26753637923143e-05
-1.37941692145334e-06
-1.0766238187653e-05
-1.21661767892301e-05
-3.07463687623491e-05
-1.17473799719626e-05
-1.43485275131178e-05
-1.30252600090835e-05
-2.66973193894981e-05
-6.69898994368408e-06
-1.0068870469289e-05
-5.905672531077e-06
-1.39947177600702e-05
-2.20051713824845e-05
-2.62247150395087e-05
-3.12752877042695e-05
-3.23707917513843e-05
-1.7310002843874e-05
-3.43192325494635e-05
-2.2395013045473e-05
-1.36725560650526e-05
-4.19822529607873e-05
-1.44710510098309e-05
1.97184465163135e-06
-9.91116634678246e-06
-3.30318230338543e-05
-6.59738566410212e-06
-2.02908733656141e-05
-2.18394457683035e-05
8.49905156390196e-06
-1.22332012051346e-05
3.25473069452365e-06
-1.06962000921106e-06
-1.46935770812683e-05
-4.62728744688577e-06
-1.98036285924072e-05
-2.15623494788843e-05
-1.69797091766583e-05
-1.57314108136873e-05
-8.44467027168534e-06
-1.91194962700156e-05
-5.95145359732026e-06
-1.21646157325696e-06
-8.51177857105028e-06
-1.0648761615662e-05
-1.02300111925593e-05
-2.67138135582272e-05
-1.58588686034612e-05
-3.30470751033635e-06
-1.60238987233523e-05
-9.08065620533794e-06
-1.55031393767105e-05
4.6490290963561e-06
-1.50000717696677e-06
-2.53042154725996e-05
-5.38905782784279e-06
-1.12577054636709e-05
-2.80259126982062e-05
-1.09013202755376e-05
-6.7848025562432e-06
-2.22394042453778e-05
-1.82262063357457e-05
-1.15693876472505e-05
-1.76952376358799e-05
-9.82490776412912e-06
-8.68972122270915e-06
-8.26370066931351e-06
-2.91002205319831e-05
-3.85896327488106e-05
-8.10272424079345e-06
-9.30618547157218e-06
-2.21933644297909e-05
-2.21075735459182e-05
-3.14279234595842e-05
-2.85654054819568e-05
-1.54565576731633e-05
-2.50832633722664e-05
-9.31053424803719e-06
-1.55782210160572e-05
-2.9266892284743e-05
-2.80330551000208e-05
-2.4861618180339e-05
-1.6926037121365e-05
-1.49878344749097e-05
-2.39771779397961e-05
-2.74884473985938e-05
-1.01846779661773e-05
-1.35724641036239e-05
-3.1067872824478e-05
-6.66265761826476e-08
-7.52652651165357e-06
-2.72201290697009e-05
-2.60154717281187e-05
-1.34525138468e-05
-1.9125142563148e-05
-2.02967171594048e-05
-1.38208007543937e-05
-1.9067528037129e-05
-1.95300439969952e-05
-1.31551656323235e-05
-2.88856297658675e-05
1.05479184619762e-05
-1.59562777439064e-05
-2.20234420957176e-05
9.71367558166905e-06
-2.09069419480144e-05
-1.22403702844244e-05
-3.52475549802034e-06
-2.4539617140948e-06
-6.21174665940974e-06
-6.10963339226298e-06
-2.41632023350444e-06
1.3301762369404e-06
-7.01718930307619e-06
-1.49561418381685e-05
9.81011500748862e-06
-9.08011143529419e-06
-1.32682262555774e-05
-1.83340082798035e-05
-4.35602635918864e-06
1.23712922028435e-05
-1.6635008603522e-05
2.76712633418914e-06
-1.67149159772652e-05
6.49315505819973e-06
-2.86124157692671e-06
-3.21834480224214e-05
-9.32756058482161e-06
-9.66534235028732e-06
-6.41121235063764e-06
5.69214381017834e-06
7.70635533986387e-06
-9.513648294374e-06
-1.44281789692544e-05
-1.42061737273574e-05
-1.76055503306228e-05
-3.55593062784662e-05
-7.97415465814261e-07
-7.73182123226576e-06
-1.19660523349272e-05
-2.80623785787076e-05
-3.60706539514854e-05
-2.4431958978096e-05
8.50408183205086e-06
-2.07642914331513e-05
-2.04644879632863e-05
-2.36992259358676e-05
-3.95115882978372e-05
-1.50951025245054e-05
-1.6527698385969e-05
-1.45320764458325e-05
-8.34463336282217e-06
-1.6461475467638e-05
-6.53821156319114e-06
-2.593690681363e-05
-1.27189157605426e-05
-1.9060901591862e-05
-1.41934459894983e-05
-1.64963302674268e-05
-2.96813199943224e-05
-1.2564063409551e-05
-3.87182311672805e-05
-1.53819334644499e-05
-4.20952399464871e-05
-2.41938997543631e-05
-1.89435119123045e-05
-2.46841722979096e-05
-9.95370623621271e-06
-1.435206880942e-05
-3.06100787267688e-05
-8.96987073926802e-06
-4.2734288384078e-05
-3.19407345024445e-05
-2.33066832974891e-05
-2.64740975398239e-05
-1.41838401060625e-05
-1.89714152136806e-05
-8.02399546816223e-06
-8.82150780953484e-06
-1.80365525027709e-06
-9.27115329580564e-06
-1.46734712924552e-05
-1.42471330832891e-05
-2.32613433937422e-05
-1.29607207858936e-05
-4.96237813999042e-06
-5.70598788700414e-06
-8.15917553891081e-06
-5.59271637159026e-06
4.87928639911451e-07
-5.73814725967084e-06
6.67425042541293e-07
-5.6867782935604e-06
-9.24871330869341e-06
-6.99213873729768e-06
-1.72358387605789e-05
-1.10035727135964e-05
-1.39548588805516e-05
-1.47858121924528e-05
-1.84112035109415e-05
-3.36038487675549e-06
-8.83841384459413e-06
-1.34982564088657e-05
-2.01993620072614e-05
-2.66634104942329e-05
-9.32685549237856e-06
-9.91009075808777e-07
-1.05907546033709e-05
-1.62184641663974e-05
-1.00145848802625e-05
-1.43510961704625e-05
-9.77321230785397e-06
-3.20211876679126e-05
-1.65467140380604e-05
-1.49216565022568e-05
-2.84988520052817e-05
-1.45971520563298e-05
-4.57345165690159e-06
-2.11380350541897e-06
-2.74735751513005e-05
-2.51558556313291e-05
-4.559966953793e-07
-9.89566092819468e-06
-2.00609895300347e-05
-3.50077577848093e-05
-8.44329204091868e-06
-1.98006852832402e-05
-1.42983793455804e-05
-2.83858612885194e-05
-1.74077360471518e-05
-2.20310450601678e-05
-1.85115231155247e-06
-1.66039262009268e-05
-1.07946283131509e-05
-2.4191338382746e-06
-2.80625280920199e-05
-2.42740424295871e-05
-1.83903268941229e-05
-1.78507133473273e-05
-2.73239949917376e-05
-2.27280801330565e-05
-1.76627496916542e-05
-1.44229281193992e-05
-7.61892304433187e-07
-2.10109916177668e-05
-1.74093445242081e-05
-2.78397592580121e-05
-1.5780313505862e-05
-4.68604118975025e-05
-2.70822330453316e-05
-2.4625095343672e-05
-3.08949378940661e-05
-2.64044803657968e-05
-2.72529882589474e-05
-1.44971526638001e-05
-2.41475197416307e-05
-2.91130686152898e-05
-3.48870302895503e-05
-2.57962960027156e-05
-1.5832162561237e-05
-2.49247476812258e-05
-1.1998808518807e-05
-2.29572318229172e-05
-1.48160587126277e-05
-3.3535084021376e-05
-1.16483326947187e-05
-1.58992650769474e-05
-2.38712989471733e-05
-1.31771835150081e-05
-2.56340523778576e-05
3.03590887070193e-06
-4.88517237442231e-06
-2.60562190161535e-06
-6.85375388373215e-06
-1.08537391855458e-05
-7.18447202659278e-06
-7.88192439402085e-06
7.98349247467928e-06
-4.18188657789908e-06
-1.19932289586008e-05
-1.95430174995944e-05
-2.04718563848568e-05
-4.37743178820476e-06
-1.18077312433302e-05
2.78539454905108e-06
-1.0121301203811e-05
-1.74478190684312e-05
-7.40294762147855e-06
-5.29557507942083e-06
-8.97258796664125e-06
-2.77161462993043e-05
-3.32586881880552e-05
-8.49890422766595e-06
-1.22714729392458e-05
-8.08613989168139e-06
-1.68836623184777e-05
-4.80416964615224e-06
-6.80867916294748e-06
-1.28134847978782e-05
-2.37906338744396e-05
-1.1324539778778e-05
-3.43682821758419e-05
-2.18695198767994e-05
-1.60782315014468e-05
-2.87355414931339e-05
-2.72095990658659e-05
-2.91039682687238e-05
-1.52794041949167e-05
-3.74147847131748e-05
-1.82829648713134e-05
-3.47467346670335e-05
-2.65867079435144e-05
-4.27610956412608e-06
-2.12417271757437e-05
-8.14803064680118e-06
-1.71859622604938e-05
-9.65004718988358e-06
-1.46613696573543e-05
-1.08356368743901e-05
1.099214395097e-05
-1.34560429422245e-05
-1.41398314289805e-05
-2.18573725929278e-05
-3.18388647500287e-05
-3.23340415172278e-05
-3.37435098028109e-05
-3.20564494560081e-05
-1.67486598766412e-05
-1.33719329437992e-05
1.96996768472443e-06
-2.4123824026042e-05
-3.45513448420372e-05
-2.53624732207342e-05
-5.5319386651457e-06
-1.24802073456505e-05
-1.64270882052295e-05
-2.98163102337734e-05
-1.72868277907028e-05
1.23358502273346e-05
-1.13685697085007e-05
-2.02332366989123e-05
-1.32550340391525e-05
-1.37689635617287e-05
-1.37454961918127e-05
6.97740674603123e-06
-1.22740829738242e-06
-1.32522366106561e-05
-9.78200565174276e-07
-2.78812367143978e-05
-2.32430327545852e-05
-1.38206924426933e-05
-1.48290289702529e-05
-1.88136140879251e-05
-8.60219318038833e-06
-1.06421571563157e-05
-5.75516744213379e-06
7.88563213486473e-06
-5.77273072406109e-06
-8.64229390173579e-06
-1.14807973568446e-05
-1.81500877416036e-05
-3.15110204685674e-05
-1.66608750058062e-05
-1.2134525724238e-05
-3.40295070554078e-05
-1.43379667162974e-05
-1.73323682684108e-05
-8.15873701695617e-06
4.49874774551053e-06
-1.57989877850151e-05
3.26574061787812e-06
-3.46048894196784e-06
-5.98540785951721e-06
-9.6210192063925e-06
-1.40336550384233e-05
-1.45631692216795e-05
-1.2876271822369e-05
-2.33587268822163e-05
-1.76193006502066e-05
-3.09557183495975e-05
-3.08320852084059e-06
-2.26000920200267e-05
-1.54899346534471e-05
-1.68178538738134e-05
-2.40252013042983e-05
-1.78422192026338e-05
-2.68854330901688e-05
-4.07445680357083e-05
-1.7508385403055e-05
8.24273789500809e-06
-1.6265050733796e-05
-2.36992913522334e-05
-2.52725679520066e-05
-1.61100688554641e-05
-7.04802208745509e-06
-2.78105669226576e-05
-1.98713939088684e-05
-1.1336458733803e-05
-2.07091837022692e-05
-1.66996761159233e-05
-2.40660057840555e-05
-1.4814897350663e-05
-1.16637734536349e-05
-9.80592542871346e-06
-7.51203211916173e-06
-2.14679996450901e-05
-1.66322909572229e-05
-2.13881858220498e-05
-2.18433234781176e-05
-4.94484398678238e-06
-1.04970174562364e-05
-1.38871565348593e-05
-2.05925404658766e-05
-1.67977849305157e-05
-9.06896583883108e-06
-1.19530407424156e-06
-1.62261448260733e-05
-1.3680352032809e-05
-1.67741017446939e-05
-2.43557830724771e-05
-1.66139558636825e-06
-1.44842784599707e-05
-7.62537785051184e-06
-2.64186937161879e-05
-2.26260560176494e-05
-1.20608619822481e-05
-2.37041177019466e-05
-3.14162593877684e-05
-2.31242150829371e-05
-4.18767470846823e-06
-5.79511464600134e-06
-1.87757002391235e-05
-4.35802212181887e-06
-1.22257062576538e-05
-8.48348933948503e-06
-1.20298018880998e-05
-2.14750960346591e-05
-2.38145548740695e-05
-6.36243366530493e-06
-1.11151299901204e-05
-2.9615863847156e-05
-1.31417115811366e-05
-1.33097541206121e-05
-1.94421071916199e-05
-8.52586187885064e-06
-1.19194594965561e-05
-2.10252819128706e-05
-1.89792165988557e-05
-1.16976077596037e-05
-1.57189203976747e-05
-1.59477550844258e-05
-1.42503101621615e-05
-2.09572612766418e-05
-2.54368019679601e-05
-1.77296985524829e-05
-1.17842484491037e-05
-3.49463942427316e-05
-2.50503651736787e-05
4.42490895177916e-06
-2.46885789445642e-05
-1.32160639952417e-06
1.31017512339687e-06
1.19240760502029e-06
-1.24852171429716e-05
-3.76460059114729e-05
-2.25245048407701e-05
-2.91907756475945e-05
-2.99317856616915e-05
3.79386974314312e-06
1.69147261216383e-06
-2.19402831383388e-05
-5.24221280626472e-06
-1.5828281475683e-05
-4.79825682369997e-06
-2.02337319041043e-05
-2.01907042247761e-05
-1.70362182206206e-05
-1.04953726463239e-05
-2.37232733552922e-05
-1.66765262812784e-05
-2.39806373584492e-05
-3.79609073159489e-05
-1.51850350998578e-05
-1.12057701450177e-05
-3.50352536836997e-05
-2.81915420986664e-05
-6.38353817140784e-06
-1.13975575761119e-05
-3.28031011605752e-05
-1.11495456774069e-05
-1.96810411260011e-05
-9.45738716983767e-06
-2.37133473813295e-05
-1.06734484647575e-05
-9.86630151708515e-06
-2.22201490984603e-05
-1.29180546617828e-05
-1.0329361510904e-05
-5.29114578425864e-06
-1.87390222058888e-05
-1.68293837764405e-05
-1.80835066213037e-05
5.13882374006731e-06
-1.98045843822575e-05
-1.94825172386793e-05
-5.86302343928854e-06
-1.57603490724743e-05
-5.06413593204225e-06
-5.85605863811652e-06
-1.14311479544474e-05
-1.25773226889488e-05
3.14318448521595e-06
-3.38622790564126e-06
-1.5289863352075e-05
-7.81287895817036e-06
-2.01613041016026e-05
-2.35692562049271e-06
-2.67808190630294e-05
-1.88317918034806e-05
-1.56700072588236e-05
3.28280770983256e-07
-7.39050636191914e-06
-1.96842432929597e-05
-7.76482273129985e-06
-1.38477371600244e-05
-2.86599247851862e-05
-2.37963482793761e-05
3.97391694927867e-06
-8.99998061108617e-06
-2.34499129646993e-05
-2.32048482307858e-05
2.09293824962263e-06
-1.53356911425284e-05
-1.23939725789595e-05
-4.12002577995051e-06
-1.18220609095519e-05
-1.76792261840025e-05
-2.83997591024192e-05
-2.46056021165422e-05
-2.97286116309503e-05
-7.77958831363206e-06
2.09390241381498e-05
-1.24178652650825e-05
-6.71599787075246e-06
5.79392625577343e-07
-2.50778211025748e-05
-1.49618456679018e-05
-2.77201310733563e-05
-1.72856635315669e-05
-1.85932413130874e-05
-2.5470750264255e-05
-9.6828919119343e-06
-2.62675149339996e-05
-2.17430736384511e-05
-2.16744442343303e-05
-4.3774348661916e-05
-3.98763872918792e-05
-2.12502419648118e-05
-1.96881482654645e-05
-4.37111038519995e-05
-1.33822768408685e-05
-4.3597172585432e-05
-1.23384367615305e-05
-2.05953679874004e-05
-2.41122219048775e-05
-1.1881002016536e-05
3.23616171155348e-06
-2.32322344772843e-06
-3.89699103438963e-05
-2.94108473245663e-05
-2.0864323229289e-05
-9.68070843756987e-06
-2.38192149749402e-05
-6.25254843793141e-06
-2.52416845719438e-05
-2.37409229858165e-05
-1.00415308809224e-05
-9.04148817490797e-06
-7.79193823295015e-06
-1.275498567502e-05
-1.24516403206071e-05
-1.18672268161022e-05
-3.49446268609504e-05
-3.34452603858819e-05
-3.12811221553964e-05
-1.71064319010065e-05
2.48400905676358e-07
6.68796387747428e-06
5.09680788803228e-07
-1.4868337205173e-05
9.4963761381004e-06
-6.28151965290405e-06
4.2198005738137e-06
-2.31938530046907e-05
-5.54093562305341e-07
-2.07820362003878e-05
-3.93996215629276e-07
-1.11051741798515e-05
-1.13379551563218e-05
1.45185042930204e-07
-1.61353352411461e-05
2.73459401208489e-06
-1.26671597436872e-05
-2.16487865539773e-05
-1.96744344530768e-05
5.90989087678665e-06
-2.15138720087852e-05
-1.65151631707794e-05
-1.12694887577448e-05
-4.75085299924943e-06
-6.46915025462342e-06
-2.43041562714549e-05
-1.15381110106149e-05
-2.30729587919969e-06
-1.83857234902734e-05
-5.16990126931827e-06
-2.07462613905645e-05
-2.37381819983137e-05
-1.15490863410248e-05
-1.69540863959801e-05
-8.44151023105473e-06
-2.32186246351918e-05
-2.61690857115545e-05
-1.75965714106021e-05
-2.37618741743749e-05
-2.67063295796561e-05
-2.91059096566182e-05
-1.19708657714003e-05
-1.08571404502522e-05
-1.53190739755821e-05
-2.0657802723114e-05
-2.92638365888017e-05
1.26273740522109e-07
-2.82035822478156e-06
-2.00442373426493e-05
-3.1705645073843e-05
-1.67772630296639e-05
-1.16698913978114e-05
-1.77164992275272e-05
-8.69746621788423e-06
-3.4876911711782e-05
-2.30166048176647e-05
-1.86149243366019e-05
-1.66309294303305e-05
-1.926900472396e-05
-2.36665441079001e-05
-3.20343944803327e-05
-2.89642368750764e-05
2.66960145720366e-06
-1.64074014348498e-05
-2.06600769982975e-05
-1.36693404373811e-05
-3.27772311867042e-06
-2.78590758864735e-05
-1.71706325263142e-05
-3.3427468476253e-05
-2.5597532821836e-05
-1.73222780340978e-05
-1.97566904410667e-05
5.58910774603743e-06
-1.22817088571792e-05
-1.30933693524026e-05
-3.06043846798718e-05
-2.07960220588031e-05
-1.10482657687582e-05
-2.34317276782787e-06
-2.52302441731322e-05
-1.04152498537261e-05
-2.88810294223137e-06
-1.56703022128336e-05
-1.16625786889084e-05
-8.02923313956408e-06
-3.9844489795413e-06
-1.9511648809305e-05
-2.60036066236143e-05
-3.44293197998701e-05
-1.58002814106355e-05
-9.13763042055464e-06
-1.62921349188422e-05
-4.50119290425923e-06
-1.43416958472239e-05
-8.97159333778279e-06
-2.18740797135965e-05
-5.51794999290999e-06
-1.70756196002695e-05
5.73414357217886e-06
-1.04807451183473e-06
-1.47403369065471e-05
-1.83563126827266e-05
-9.27684824146512e-06
-1.90169222082351e-05
-1.48262833649633e-05
-2.1316277854586e-05
-1.0717357799125e-05
-1.45756226771276e-05
-1.47163772645766e-05
-5.47630601208609e-06
-2.54981307056213e-05
-1.28392685631625e-05
-2.51509133507407e-06
-1.53429541520646e-05
-1.26938441126422e-05
-6.04508643962498e-06
-8.22582398544372e-06
-2.31169187142568e-06
-1.74542435757673e-05
-2.96811526272323e-05
-2.8106466456393e-05
3.00170680015061e-06
-6.99807855958575e-06
-1.24759164381765e-05
-9.89133085298638e-06
-2.0198123612364e-05
-8.41324437021802e-06
-2.44511048240481e-05
-1.321856329411e-06
-2.34687900192153e-05
-3.22744862548111e-05
-2.34874945864649e-05
-4.95251443512236e-06
-3.0112380383524e-05
-2.0113023997763e-05
-4.4264770688627e-05
-2.49268646841156e-05
-2.12322527319593e-05
-3.30248196678089e-05
-1.39580809647646e-05
-1.65203097937179e-05
-3.1359723351714e-05
-1.87785581395e-05
-2.00163439667371e-05
-4.138491217297e-07
-2.42582817660579e-05
-1.53087460928114e-05
-1.53271119641577e-05
-1.33056463617124e-05
-1.13207111337126e-05
-8.45395861612044e-06
-2.45110726911672e-05
-2.65746713676462e-05
-3.06031773562702e-05
-7.68285693426295e-06
-6.06263248334636e-06
-2.04047794184507e-05
-1.41898090166565e-05
-7.2536285109133e-06
-1.81564321841779e-05
-9.60821210801661e-06
-1.63479959250544e-05
-4.13385201975636e-06
-2.12530946172419e-05
-3.21500207705712e-05
-2.18671299444367e-05
-1.3941743324912e-05
-2.4818454802843e-05
-9.48234873433251e-06
-2.69105848468499e-05
-2.29944488314032e-05
-3.11098043382727e-05
-1.13221661222805e-05
-1.66113616381374e-05
-1.17586926604956e-05
-1.74886219569791e-05
-4.46454181613187e-06
-1.38536518592234e-05
6.25723453882568e-06
-1.59073759840228e-05
-7.0339200465097e-06
-5.73023711133161e-06
-2.07312282144299e-05
-1.14143551236506e-05
-1.05252698827227e-05
-1.38166324905064e-05
-9.09644211188022e-06
-2.18281765522585e-05
-1.05220338887889e-05
-8.5336195099246e-06
-1.95144378101083e-05
-2.43720878481963e-05
-1.78195158342559e-05
-3.15220975821436e-05
-1.74684005084299e-05
-1.06129415664538e-05
-2.64303012991186e-05
-1.08534099503307e-05
-2.45580046715967e-05
-2.99561392922686e-05
-2.35010760715702e-05
-6.95807286328797e-06
-1.98976361769678e-05
-1.0871079282477e-05
-5.52378946078474e-06
-1.79472076795902e-05
-1.36800293087001e-05
-2.70330091452475e-05
-1.15169919319208e-05
-1.33745460837325e-05
-2.57508388060801e-06
-3.74077260296672e-05
-2.80541626979105e-05
-2.67531155586721e-05
-2.50426746651622e-05
-1.84281855449073e-05
-3.97842545968327e-05
-1.55245250949997e-05
-2.38596105373625e-05
-2.5299945604723e-05
-2.06204796254202e-05
-1.31838913504638e-05
-1.82235813028062e-05
-1.86809483491909e-05
-3.18628372405402e-07
-1.35225933512178e-05
-9.05782842420384e-06
-1.86196588710555e-05
2.47057976175824e-06
-1.33832330578754e-05
-8.42781157932344e-06
-1.18462827352663e-05
-1.60341414691058e-05
-1.92990343400314e-05
-1.04830976014055e-06
-1.67515690412559e-05
-1.05899813325821e-05
-1.66310220173302e-05
-1.05901092050313e-05
-6.69264092747986e-06
1.53082153242547e-06
-7.98122906068462e-06
-1.39493496234942e-05
-9.38581722093511e-06
-8.57790601679035e-06
-6.7604821706365e-06
-2.19279755799356e-05
-9.99281703554275e-06
-1.97127752477952e-05
-1.01097980646261e-05
-1.06823073043399e-05
-2.50531212746154e-05
-2.1900181065592e-06
1.36552326771073e-05
-2.30969596268525e-05
-1.12205076381833e-05
-1.82304452302993e-05
-2.8637168653564e-05
-2.87533539293824e-05
-1.05179681133677e-05
-6.49482131515572e-06
5.57601299446058e-06
-2.60325425307955e-05
-1.59527177958194e-05
-1.61308716454277e-05
-1.43936513232813e-05
-3.12842795406602e-05
-5.72801225380302e-06
-8.95457713561836e-06
-2.78969328199822e-05
-7.30477791516966e-06
-7.81231899804603e-06
-3.17695854348668e-05
-2.42637061773168e-05
-1.45785936745005e-05
-3.58270298051657e-05
-2.07090936919491e-06
-1.72545494284442e-05
-2.99244852759195e-05
-1.40452636103547e-05
-2.85323250675142e-05
-3.0214057609837e-05
-1.5826841289242e-05
-3.36411168060971e-05
-1.41327756883562e-05
-3.90329371800329e-05
-2.38380452677961e-05
-2.22144730591226e-05
-2.39426657266625e-05
-1.50191503846601e-05
-1.82403569271099e-05
-1.39383194667418e-05
-1.77110835628303e-05
-3.86279496277549e-05
-2.87305891516481e-05
-2.08195966522538e-05
-1.90467651013021e-05
-1.549158377906e-05
-2.09127618897555e-05
-1.55284888716348e-05
-2.02384863238254e-05
-3.98972270738937e-05
-1.12747821597611e-05
-1.95203717886799e-05
-9.00310431547271e-06
-2.44813651642786e-05
-1.78760022972035e-05
-2.08777395414048e-05
-1.81690950751201e-05
-1.28273799317018e-05
-3.31850991145289e-05
-1.80175832159176e-05
-2.31357574203725e-05
5.80485038280444e-06
-1.11528886382188e-05
-5.78803921118146e-06
-1.53824683815573e-05
-1.7849540293733e-05
-1.64562212510525e-05
-4.25286708217762e-06
-5.86374114573838e-06
-8.42535231852811e-06
-1.21446494980763e-05
-9.32646289060119e-06
-5.09874997456476e-06
-1.26580170754571e-05
-1.34959071803694e-06
2.99984433382614e-06
-2.68259627852753e-05
-5.90928775578685e-06
-8.37626037369402e-06
-8.1722561018452e-06
-1.28616302239731e-05
-9.88959854781176e-06
-3.98800575914671e-05
-1.8673750267479e-05
-1.04212671187964e-05
-1.43463163481685e-05
-2.75827138876388e-06
-1.50968420635824e-05
-2.25134238749784e-05
-8.08300996605674e-06
-1.47552561482138e-05
6.03800420524085e-06
1.19050159593631e-05
-7.816954078077e-06
-3.99903052804531e-06
-6.9404823420922e-06
-7.01970341884338e-06
-1.44606866050394e-05
-1.44656889464016e-05
-1.67338314034236e-05
-1.44511446384908e-06
-8.35160743729664e-06
-1.31329892062711e-05
-2.25034100153605e-05
4.21890490754121e-07
-1.48327312486672e-05
-4.38075196175469e-05
-1.51274261570242e-05
-4.07829470354454e-05
-2.3203900216315e-05
-1.55618055156061e-05
-5.20133783250545e-06
-2.3757413541522e-05
-2.07463621452694e-05
-1.04582567039901e-05
-1.6481578660186e-05
-1.73933110451667e-05
-2.16879333995029e-05
-1.94235212001157e-05
-1.66841525901288e-05
-1.82857364751752e-05
-1.90930151493266e-05
-2.83189855390233e-05
-1.48684010000469e-05
-1.87813727410786e-05
-1.9765212442301e-05
-1.09146955273459e-05
-3.12985601931597e-05
-1.89080043878313e-05
-2.04580482502207e-05
-1.41025338193817e-05
-1.74117218862432e-05
-3.04013333443848e-05
-2.29853744749425e-05
-1.92651599651035e-05
-9.38135488320341e-06
-3.18332207575836e-05
-1.56943247430619e-05
-9.56316082180494e-06
-2.48969703020689e-05
1.29422073962083e-06
-8.89751586392769e-06
-1.62383196630951e-05
-4.24608968252642e-06
3.27946295355134e-06
3.91208365301314e-06
-2.84464569273856e-05
-1.02226896251621e-05
-3.7421006601973e-06
-2.48069931476167e-05
-6.50848827443297e-06
2.33599043081111e-06
-1.98442815813873e-05
-1.33151023357006e-05
-6.35312779228605e-06
-2.58505480507464e-05
-1.78286278602827e-05
-6.32238567161944e-06
-2.78694894597819e-05
-1.43470063933762e-05
-1.77198639384503e-05
-3.49138109554482e-05
-1.41853070316723e-05
-2.1820575679737e-05
-1.1469653259425e-05
-1.03231812788809e-05
-2.3592216878121e-05
-1.90168007508862e-05
-1.6040796686623e-05
-2.77864592298632e-05
-8.51578386582587e-06
-1.20067834750049e-05
-7.68214148532034e-06
-5.70042591218555e-06
-2.8020042941159e-05
-1.47308471838722e-05
2.69118721146955e-06
-4.88779416774816e-06
-1.62402835939828e-05
-1.556349023335e-05
-2.05792208457309e-05
-1.35818774875219e-05
9.51954989556149e-08
-3.7212003718285e-05
-1.93925244513982e-05
-1.32579501619553e-05
-2.70474446338614e-05
-4.25015432896126e-06
-1.11757989291512e-05
-3.30888237075846e-05
-9.83365784498457e-06
-7.33482129968024e-06
-1.91516268762745e-05
-2.49928327856464e-05
-2.2001960974112e-05
-2.10487734590525e-05
-1.52752599194797e-05
-2.14078229000962e-05
-3.62389502299614e-05
-1.45600328176753e-05
-3.03880910027295e-05
-3.19356788306825e-05
-3.08039043272667e-05
-1.76908261594088e-05
-2.92696363166499e-05
-1.41564802897755e-05
-5.78423737363222e-06
-1.51525259557762e-05
-5.69204509934829e-06
-4.22488694630148e-05
-2.76092921136078e-05
-3.68862957941492e-05
-3.42881977569729e-05
-2.0056030380697e-05
-1.10283025990095e-05
5.45708169805232e-06
-1.04148968146817e-05
-1.22711830758359e-05
-3.66193567457436e-05
-9.7778013032904e-06
-1.77041490537066e-05
-3.45401623189182e-06
9.31051119112166e-06
-8.74673388602931e-06
-2.1417114682562e-05
-1.1556258871235e-05
-1.55304808209996e-05
-2.1770865388741e-05
-2.49662499942196e-05
1.54835421390642e-06
-2.11898639412634e-05
-3.85493315467114e-05
-1.84666639292396e-05
-3.19040713119241e-05
6.99597292638379e-06
-1.78567316387201e-05
-8.17117915331061e-06
-8.6543103718994e-06
-2.27463496937697e-05
-2.34799995853492e-05
-1.41302611380973e-05
-1.64258461791709e-05
-1.2631354421765e-06
-2.27267024154258e-06
-2.99937594589382e-07
-2.95782326038806e-06
-1.68173673752076e-05
-4.98279702437415e-06
-2.08905320323845e-05
-1.93318559332761e-05
-7.04971334558059e-06
-3.06880028729462e-05
-4.0941602491013e-05
-3.62626248482802e-05
-9.91363132055411e-06
-4.29754374846939e-06
-9.48596668850516e-06
-2.64181774769796e-05
-9.58376110083428e-06
-9.56437521382042e-06
-3.24664687502977e-05
-3.89781580859252e-05
-3.60661595003139e-05
-1.25895424388696e-05
-1.54716619972423e-05
-1.8996575554729e-05
-9.35228481970295e-06
-2.86189223765254e-05
-8.1667897822556e-06
-2.80634536755829e-05
-2.93606807316459e-05
-1.83180879776109e-05
-1.41928077902874e-05
-1.41677189228588e-05
-1.22128968391263e-05
-2.57374252355209e-05
-2.69041394211464e-05
-2.95456991656972e-05
-1.61589279007262e-05
-3.32064193337701e-05
-1.90599246671429e-05
-3.4192698512569e-05
-2.60568488703716e-05
-1.88696995636188e-05
-2.32130639060907e-05
-7.00826294900152e-06
3.13787457356906e-06
-1.27813656083953e-05
-5.48131967318537e-06
-1.5570859928569e-05
-1.78504130837641e-05
-1.80473207172431e-05
-1.23617535390268e-05
-5.66635476025927e-06
-3.15452378959043e-05
-2.67208544609066e-05
-1.87799699363082e-05
-2.37892020014436e-05
-2.75656450865256e-05
-1.31125195998036e-05
-3.15119635162925e-05
-9.35110015118668e-06
-7.00119863242599e-06
-6.5345572555794e-06
-3.12406574955132e-05
-7.65846947128136e-06
-7.77502904287575e-06
-2.97213938230768e-05
2.98298042720427e-06
-1.00738905890219e-05
-9.40220574127452e-06
-6.5593328392722e-06
-3.3605600011242e-05
-1.47703521132635e-05
-3.07968654081964e-05
-5.17056893673763e-06
-1.13542336884865e-05
-1.44615620850487e-05
-2.29215556286206e-05
-7.28466699276575e-06
-1.37341936458236e-05
-4.88911266370657e-06
-1.49876482466412e-05
-7.55466188026729e-06
-1.10569284140696e-05
-6.82206903148649e-06
-3.1448191973167e-05
-1.57295458197815e-05
-5.38748946533264e-06
-8.10491158572873e-06
-5.98678767570121e-06
-1.47940092944305e-05
-1.4166999760509e-05
-5.56627867078756e-06
-1.05298503545571e-05
-2.49309970784505e-05
-1.08627829307313e-05
-2.3412711087716e-05
-6.26975555369649e-06
-1.23290493082727e-05
-1.55632648725769e-05
-1.59292754790915e-05
-1.44969303172693e-05
-2.68223650858119e-05
-4.85213206666601e-06
-1.84202180002228e-05
-2.89415650058186e-05
-5.41721208410514e-06
-1.3154320591388e-05
-3.43365340843799e-05
-1.42574842670531e-05
-2.59530424998664e-05
-1.55132344515507e-05
-1.26037031991162e-05
-4.27956370798223e-06
-1.63978679830312e-05
-2.72574729382657e-05
-3.23868197432534e-05
-4.45692176963125e-05
-2.83438593955664e-05
-2.79215979967744e-05
-3.08782134260371e-05
-2.34449323192049e-06
-1.56914681320366e-05
-2.50534057984048e-05
-2.63728566566639e-05
-1.02613848319094e-05
7.08276684035563e-06
-9.44045627201085e-06
-1.85273618943502e-05
-3.41275786530419e-05
-2.74981491172244e-05
-2.17560054653086e-05
-1.81614916402596e-05
-2.98120334501156e-05
-1.73681658412617e-05
-2.35663176593652e-05
-1.65161553801234e-05
-8.4659863241501e-06
-3.48292873581735e-05
-2.96039032828238e-05
-1.41478012264825e-05
-8.44487342447547e-06
-2.35874614985129e-05
-2.4992291201377e-05
-2.26335511775926e-05
-1.26224140544672e-05
-8.56559035822826e-06
4.39665436221402e-06
-2.39529195689415e-05
-2.00872818236933e-05
-1.04306670350392e-05
-9.31787600309936e-06
6.48943750868331e-06
-1.7387927943535e-05
-9.7628359224971e-06
-2.09760614181099e-05
-2.44605499336684e-05
-3.35985231685717e-06
-1.66444801108877e-05
-7.89733978700022e-06
-8.56618643526672e-06
-1.49202972964045e-05
-1.37151319875773e-05
-7.07480515352838e-06
-1.03386723130132e-05
-1.15301798611273e-05
-2.65191574661334e-05
-1.49484021680671e-05
-1.35670987109159e-05
-1.41509563130003e-05
-2.44500046675841e-06
-1.7173606681849e-05
-1.40182211837484e-05
-1.48386102343132e-05
-3.26013743795669e-05
-3.13442840484208e-05
-1.48016036100723e-05
-3.9201088122404e-05
-1.65844112277275e-05
-2.09011143083332e-05
-1.67332907955788e-05
-2.15275592388367e-05
-1.19920609200036e-05
-1.46217489045034e-05
-2.99589057912687e-07
-2.21845468226938e-05
-2.90220188259716e-05
-1.4098541058724e-05
-8.33495090612274e-06
-8.64053589070734e-06
-2.52837197417281e-05
-2.60730688987453e-05
-7.43010294822826e-06
-2.15710361340424e-05
-2.41780643904848e-05
-1.32262083406358e-05
-1.73464911002638e-05
-1.5609164776279e-05
-1.84931162324613e-05
-2.30855295571765e-05
-2.11860055753179e-05
-3.22165618597388e-05
-2.62491100170193e-05
-1.02332737569397e-05
-4.68129295521486e-06
-1.33609073794636e-05
-1.30683808369498e-05
-7.65170845094489e-06
-1.02664435648247e-05
-1.52529501116184e-05
-2.23787901601714e-05
-1.85173843347548e-05
-1.23170781662422e-05
-3.95829900359403e-05
-1.83681803544019e-05
-2.804871402781e-05
-1.67544762603592e-05
-1.36997083162693e-05
-2.84032920543586e-05
-1.37109925172569e-05
-3.47506452943908e-05
-3.36127494318462e-05
-1.12949740583866e-05
-1.93189806523988e-05
-2.38191454835897e-05
-2.46425812197354e-05
-1.24267701197291e-05
-1.51098125017769e-05
-2.27076273750051e-05
-1.39676523383445e-05
-1.23867187516572e-05
-8.53806419634184e-06
-2.85100424278049e-05
1.21993923671217e-05
-7.45629589231921e-06
-1.8549539241122e-05
-8.6496699338173e-06
-9.10399202571139e-06
-7.25629576592688e-06
-1.13199197868857e-06
-1.10755418529788e-05
-7.29698198985315e-06
-1.46259119062471e-05
6.1415773014491e-06
-2.1125424783687e-06
-1.48375738108454e-05
1.11181879107868e-06
-1.02151262272573e-05
-9.05232729461365e-06
9.58981910873158e-07
-2.46927216989248e-05
-2.90454355016174e-05
-2.75776083085503e-05
-9.13801370405387e-06
-1.3571809083129e-05
2.90844104858417e-06
-1.90146009613463e-05
-3.76061770090823e-06
-4.69487008359094e-06
-1.18410356536029e-05
-2.10391087398227e-05
-6.10704237075717e-06
-2.03896956444909e-05
-2.34733743047361e-05
-1.03614199906898e-05
-1.26682002762784e-05
-3.03777657193326e-05
-1.05519554034238e-05
-8.047327176135e-06
-1.75132820439708e-05
-1.93687038140519e-05
-2.26219089776495e-05
-2.73614634988555e-05
-1.97331909813415e-05
-3.23042737700595e-05
-3.42877800281691e-05
-1.93953440397754e-05
2.43201342636951e-06
1.12720079028468e-05
-3.48878871335766e-06
-3.06498857370681e-05
-1.37174345524189e-05
-2.27179675239979e-05
-2.12053127256676e-05
-1.62478603773244e-05
-2.94674775435122e-06
-1.78833344361734e-05
-1.16466438192766e-05
-1.15781300255185e-05
-1.54252618872062e-05
-1.78195620591989e-05
-2.61934543336265e-05
-1.16052123023791e-06
-1.03742910225109e-05
-3.28509095196106e-05
-6.79344929068622e-06
-2.30458440622865e-05
-1.87744927959598e-05
-1.54085773872702e-05
-1.50786644540937e-05
-1.66944038273825e-05
-2.32733199422476e-05
-1.69571493297263e-05
-2.33041441450645e-05
-6.30462190943424e-06
-2.32308834260474e-05
-1.28533553395383e-05
-1.87245784729507e-05
-1.03258339295675e-05
-1.25243258736168e-05
-7.49687922483979e-06
-2.22229265260255e-05
-1.91097431013069e-05
-2.9586448716705e-06
-2.15871594878253e-05
-1.24994363653292e-05
-2.85992259166394e-06
-6.35531964395936e-06
-2.03803703941229e-06
-1.77785968165063e-06
-7.4515143142407e-06
-7.49670094814245e-06
-1.36951939757141e-05
-2.0379676998822e-05
-2.23307242066986e-05
-1.8629780820936e-05
-1.12072701958669e-05
-1.87914185332688e-05
-3.63283694993201e-06
1.27318869097235e-05
-1.80323980116593e-05
5.04042220977145e-06
1.76132491097569e-05
-1.96137397010609e-05
-5.45678402514545e-06
-1.11894586344853e-05
-6.44648436190844e-06
-1.91460672273186e-05
-1.78785661267977e-05
-2.16611550452932e-05
-1.87716158986173e-05
-2.85205811446682e-05
-2.25628612735839e-05
-3.78695678453613e-06
-8.52782497773438e-06
-9.61842710426694e-06
-1.78400528521531e-05
-6.48395630143625e-06
-3.12717033584589e-05
-2.47671063287179e-05
-1.68033388655931e-05
-1.66551552266702e-05
-1.67655709910625e-05
-1.42087082651921e-05
-2.37900628691057e-05
1.00222080745579e-05
-3.19459462820652e-05
-2.74244484427656e-05
-1.48325734534364e-05
-6.33799938956125e-06
-6.0480456299491e-06
-2.02695396931155e-05
-1.89206049497552e-05
1.04386585770087e-06
-1.49371611697068e-05
-3.65946136615853e-05
-1.35602063863547e-05
-3.52594732814872e-05
-3.68072640767539e-05
-1.38041212816187e-05
-2.47922199996128e-05
-1.66424334836101e-05
-1.6821974120093e-05
-3.48688464154369e-05
-1.57797807475912e-05
-4.18092881012278e-06
-2.73093835785867e-05
-9.4811134717457e-06
-1.80001332955361e-05
-5.67970740418776e-06
-2.91393799254715e-05
-2.70218813979658e-05
-2.9724671995773e-05
-1.00766486292582e-06
-2.2076733573701e-05
-1.06783213540655e-05
-1.97724188260124e-05
-8.64318863544627e-06
1.85241619404284e-06
1.62943727802445e-05
-2.52100918848329e-05
-3.46415879136345e-05
-2.32854413025113e-05
-2.50503310394337e-05
-2.40163171186717e-05
-1.54930493218675e-05
-1.27716035950931e-05
-9.708901974947e-06
-8.91733573100675e-06
-2.47579266535093e-06
-8.49590784234138e-06
-2.18089008637863e-05
-4.01962808426931e-05
-9.52741858359483e-06
-4.80488806592141e-06
-1.46740111011245e-05
-1.77315235774911e-05
-2.54333153124392e-05
-1.21823510159808e-05
-8.71295438732545e-06
-1.58449314871001e-05
-1.90378338516816e-05
-2.97726934619376e-05
-6.85598162823574e-06
3.8079989420654e-07
-1.56727724348712e-05
-1.60485108069114e-05
-2.32796049172099e-06
-2.17002488523484e-05
-1.42756067916095e-05
-1.18070621251633e-05
-1.82092723954108e-05
-1.42769773820688e-05
-1.95119353657474e-05
-2.41678917781525e-05
-5.37454166635446e-05
-2.5205569257329e-05
-8.23214895560394e-06
-1.49038028323292e-05
-1.68581887728893e-05
-3.90377877422035e-06
-1.84301055738704e-05
-3.22034868074477e-05
-1.66881561787405e-05
-1.57534966211832e-05
-4.74744179172301e-06
-1.3001334878868e-05
-2.3746630460257e-05
-1.76460861687033e-05
-9.27038100121687e-06
-2.09122724140884e-05
-2.36456663927894e-05
-3.5116614419298e-05
-1.8600986373467e-05
-1.76462845539669e-05
-3.18017450322184e-05
-2.47003175018881e-05
-3.66372376824606e-05
-2.82122432715203e-05
-1.4315566192842e-05
-2.88631529427355e-05
-8.02689123441497e-06
-2.42032077831502e-05
-2.53537477169275e-05
-3.47549330795252e-05
-8.19550123746895e-06
-2.84215852552497e-05
-2.32591226907879e-05
-6.95129184868709e-06
-2.239206180151e-05
-4.86752283578404e-06
-1.81007383722927e-05
-2.82241860278643e-05
-1.42215230709593e-05
-8.72700478710009e-06
-1.12622721392869e-05
-3.01150420908682e-05
-1.12617743751602e-05
-1.0092509283457e-05
-2.99629222320776e-05
-2.87782521612267e-05
-6.66905893359945e-06
-1.992355867651e-05
-1.02557878082077e-05
-1.42190401863277e-05
-2.41450751304728e-06
-8.41937270325667e-07
-1.57934218256254e-05
-7.47852058885158e-06
-1.01326074597509e-05
-1.55055830220959e-05
1.06147149262615e-05
-1.0296052071805e-05
1.34010957211314e-06
-1.67822095299975e-05
-3.08964888912447e-05
-3.44928337898612e-06
5.45375646919452e-07
-1.37493845215189e-05
-2.65745750843139e-05
-1.94482365223987e-06
-1.29513273903345e-05
-1.25303297299503e-05
-2.09463675454124e-05
-3.33784570624748e-05
-5.2022903869967e-06
-5.34893037203097e-06
-2.15399570221114e-05
-1.05231583889229e-05
-1.78723774402426e-05
-1.37948347274591e-05
-6.8800137566174e-06
-4.00742588844759e-06
-1.81998641218358e-05
-1.74451917964515e-05
-2.02354647089213e-05
-9.22437686667524e-06
-2.12499513717768e-05
-2.68195619543923e-05
-2.21167992354145e-05
-2.40913293598833e-05
-2.35945437778592e-05
-2.18693796643855e-05
-1.88035093563609e-05
-2.27272326186326e-05
-1.7862958501484e-05
-2.62922856065306e-05
-2.5769468589056e-05
-4.11693533647567e-05
-2.73719115089553e-05
-4.49017208988095e-05
-9.61434926688344e-06
-3.40460510160915e-05
-2.51930828804914e-05
-2.88347430614149e-05
-2.73487976322352e-05
-2.02371287117988e-05
-1.22339147304706e-05
-1.28109558187161e-05
-2.3345217625865e-05
-2.09790701812152e-05
-2.72478984905877e-05
-2.9263189717133e-05
-8.9986795659164e-06
-1.056455381285e-05
4.95898058449836e-07
-2.04893917784844e-05
-3.72459061206777e-05
-2.78746036845298e-05
3.09030105432676e-06
-5.92336258895168e-06
-3.00139432201395e-05
-2.21549480097182e-05
5.02857098525797e-06
-2.75047159415322e-05
-9.35040480745322e-06
-3.58642970695717e-06
-2.81037724774492e-05
-2.93587482469077e-05
-3.02838263173971e-05
-9.04632806367724e-06
-6.3507396321311e-06
-2.19006167746553e-05
-1.06408651852659e-05
-2.30109513932274e-05
-5.87566929719833e-06
-2.35756473248472e-05
-2.35714000756651e-05
-3.11692674157005e-05
3.08886096814966e-06
1.25999309897126e-06
-9.69235239008358e-06
-2.19244110061542e-05
-1.39357253323759e-05
-4.03952184170291e-06
-5.45129669048439e-06
-3.48252663630022e-06
3.75773907973712e-10
-7.10785004142008e-06
3.22409373095398e-08
-1.14305061506643e-05
3.70246554928831e-07
-1.16665573087175e-05
-1.53515717514797e-05
-1.21440960634693e-05
-1.77109591697332e-05
-2.4027596119335e-05
-1.47237494448486e-05
-5.35497408523325e-06
1.09861068956428e-06
-1.96325182050109e-05
-1.46162190455124e-05
-8.8824469258659e-06
-3.17211335916534e-06
7.70470776858187e-06
-9.56805159785209e-06
-1.21762567161506e-05
-1.0501787353121e-05
-1.84241206111585e-05
-4.57252590669415e-06
-2.25915011452613e-05
-2.43974449389511e-05
-1.85944364466139e-05
-2.82885679958031e-06
-2.17988928561004e-06
-1.82612872157125e-05
-2.88892214550363e-05
-9.05714352290038e-06
-2.97613675998204e-05
-3.18151218230397e-05
-2.13466004057212e-05
-1.49715848760946e-05
-1.9914822412891e-05
-1.55258001315363e-05
-6.19506024151116e-06
-2.15349852857834e-05
-2.1905199958997e-05
-1.52453682141551e-05
-2.35455992677897e-05
-7.26535246755414e-06
-1.32436930481408e-05
-4.24026531822644e-05
-8.32311086712317e-06
-2.15429093966033e-05
-8.51252426848025e-06
3.37321151696183e-06
-6.58439021763011e-06
-1.93783957892765e-05
-2.47192460956157e-05
-8.77182785108617e-06
-2.33274307686448e-05
-1.18873885262466e-05
-2.83968500780503e-05
-2.9310998613145e-05
1.43765103860395e-05
-2.25595592463269e-06
-2.86894155163005e-06
-3.4052265661327e-06
-2.86331292683087e-05
-2.16707653386779e-05
-3.01833004434038e-06
7.85834111751877e-06
-2.39380366663515e-05
-1.12318964213917e-05
-1.40514947519556e-05
2.14455358182066e-06
-9.52133087438147e-06
3.38541207354291e-07
-1.09929248960818e-05
-1.29681066438983e-05
-1.87527906308293e-05
-1.46156639796951e-05
-7.38340069830837e-06
-1.7318837069344e-05
-7.26213951919636e-06
-9.76961428580023e-06
-1.15140935838633e-05
1.32700269881876e-06
-1.09887182391323e-05
-1.52692991584062e-05
-4.05773449815615e-06
-4.44598949688512e-06
-1.173651911614e-05
-1.26369681727065e-05
-1.55034003148299e-05
-1.30619594516421e-07
-2.71723615844786e-05
-1.42856831446933e-05
-6.91790439049086e-06
-2.75305815113764e-05
-1.39564082422053e-05
-1.77856288683273e-05
-2.59229092214853e-05
-1.19621257340775e-05
-3.00901661538339e-05
-3.9418052472149e-05
-1.564387741134e-05
-2.24921588817848e-05
-8.01266159401599e-06
-1.89301673046841e-05
-1.68592017447504e-05
-1.37716151204034e-05
-6.02816557597642e-06
-3.00139149139335e-05
-5.27048774079912e-06
-1.10124547331445e-05
-1.57295839506929e-05
-1.6044759376919e-05
-1.51556765301657e-05
-2.06954251648278e-05
-1.49350988482698e-05
-1.59850489726299e-05
-1.66999010373482e-05
-2.59029690579556e-05
-1.77109882371374e-05
-1.63725042272658e-05
-2.9427826525263e-06
-9.29320197743031e-06
-2.58952586936308e-05
-8.98213647320965e-06
-1.74355493594944e-05
-2.8405706300356e-05
-1.65161716616268e-05
-2.87493827506302e-05
-9.16597028721051e-06
-1.26880880045353e-05
-2.69537997942651e-05
-4.14217550990006e-07
-1.566888415205e-05
-7.87624812271807e-06
-1.69411245392288e-05
-1.0377396575983e-05
1.16834052738058e-05
-2.65679459798395e-05
-7.93301358907339e-06
-1.11133498520644e-05
4.39172469038973e-06
-3.03625225355296e-05
-4.75324764951378e-05
-2.62578611550172e-06
6.46650084166495e-06
-1.99400273740992e-05
2.46996042380127e-06
-2.04594367359856e-05
-5.60726864408814e-06
-3.00147738511095e-05
-7.87117363857668e-06
-5.80949627072125e-06
-1.60557991285203e-05
-1.43296705512934e-05
-7.06344302148156e-06
8.1568335105573e-06
8.73444143511777e-08
-1.70368479015029e-06
1.08656512018342e-05
-1.9927744834098e-05
-1.07480756277094e-05
-1.07160694415971e-05
-6.46661149394306e-06
-1.11390800548815e-06
-1.58900035023219e-05
-8.91843915617867e-06
1.48342785774802e-06
-3.17298880245704e-05
-1.11081829646014e-05
-2.5328254311816e-06
-6.46093776138762e-06
-1.24106224991219e-05
-2.85115178589135e-05
1.58244984862078e-05
-9.70210916469709e-06
-2.59189680847577e-05
-1.94991141547744e-05
-3.24582770028802e-05
-6.61636984704604e-06
-1.7407680427298e-05
-1.26602652403054e-05
-1.29510432792551e-05
-1.69430262387098e-05
-8.86540499881432e-06
-2.49989222971103e-05
-1.69313953863379e-08
-6.38462189876445e-06
-2.60604645914652e-05
-2.49690110453469e-05
-3.89576970770498e-05
-2.27591848991979e-05
-2.03119404184883e-05
-1.89096626356342e-05
-2.7780732902178e-05
-1.70625091375938e-05
-3.27177067994019e-05
-3.45032568502241e-05
-2.71326539968329e-05
-2.35387895526265e-05
-2.1776355272051e-05
-4.07158077360594e-05
-6.08151195198367e-06
-1.45552365023422e-05
-1.13075116567059e-05
-5.09715726711638e-06
-2.0618066775036e-05
-1.12017775029758e-05
-2.3773310917032e-05
-1.54040608907378e-05
3.4301038146156e-06
-1.32147484996989e-05
-8.21360780244383e-06
-2.34771417383404e-05
-2.45597291226009e-05
-1.65293232677425e-05
-2.39141958336954e-05
-1.03427924967178e-05
-2.34460508798104e-05
-2.0849472030504e-05
-1.58338596273703e-06
-1.30681679054884e-05
-6.66618129600015e-06
6.31159048154308e-06
-2.26414511716317e-05
-1.54839511078991e-05
-2.82627063403296e-06
-1.12797145644927e-06
-1.48003143981176e-05
-2.05701746111375e-05
1.17622659715358e-05
-2.63048627740478e-05
-1.41853462984846e-05
-1.16754799849142e-05
-1.56622174185399e-05
-2.88848346695338e-05
-2.31836562461925e-05
3.80084252394753e-06
-9.54671940272471e-06
-1.90061459787815e-06
-6.80480727114969e-06
-2.74056155469062e-05
-1.09813597884648e-05
-8.74091692961497e-06
-1.53758395792304e-05
2.15995678338222e-07
9.06451452203652e-06
-2.40137793006148e-05
-1.41817606590838e-05
-2.06619870645243e-05
-2.74487960493854e-06
-4.78347250083921e-06
-1.03203209302213e-05
-2.35200651951946e-05
-2.87117075680623e-05
-2.76532003175726e-06
-1.48418293979715e-05
-4.37924829620388e-06
-2.65061263566402e-05
-3.11210046830574e-05
-1.71745311235086e-05
-1.83150792142188e-05
-2.59103250032923e-05
-1.50058375754898e-05
-1.2262765817321e-05
-2.20489618401538e-05
-3.02143190855007e-05
-1.01978223419474e-05
-2.92684081137912e-05
-1.34700553411864e-05
-2.98620559359064e-05
-1.64803168071308e-05
-1.91691652556126e-05
-1.11066972055224e-05
-5.80056201338487e-06
-2.63700172847276e-05
-2.40559968076365e-05
-1.2572051471871e-05
-2.46995679878094e-05
-3.49929682186174e-05
-3.03516146718156e-05
-2.45854307165048e-05
-1.9141963874103e-05
-1.23009946730216e-05
-1.88538174075338e-05
-1.58604278157617e-05
-2.21684418043522e-05
-8.66381096185754e-06
-1.74626048943925e-05
-2.0366005407042e-05
-1.91649579688965e-05
-1.78321508065041e-07
-3.18964981211674e-05
-2.89509205104122e-05
-2.28914061966094e-05
-2.32010858363041e-05
-7.44316341963722e-06
-1.97649365867173e-06
-2.21345782282187e-05
-2.3667840161979e-05
-6.03428083690895e-06
-1.50416752011515e-05
-7.07534609031086e-07
-1.05053594963722e-05
-7.83688068296424e-06
-1.972622810405e-05
-5.38848542101518e-06
-1.15582300131854e-05
-1.59030324164607e-05
9.03515160826657e-06
-8.57548674721594e-06
1.76271646349075e-06
-2.10355915658827e-05
-1.44841863281708e-05
-8.7856395176654e-06
-1.49297205875172e-05
-2.13645146512559e-05
-6.39771228024447e-06
-2.04346522299673e-05
-1.7590877930932e-06
-2.7360861965314e-05
4.22625171923253e-06
-1.88788620239146e-05
-2.60163441553669e-05
-1.36641137700502e-05
-2.03913922349554e-05
-2.37491256982638e-05
-1.84699256515793e-05
-1.71782523625484e-05
-1.34378704147704e-05
8.59725822078814e-07
-1.94081477355715e-05
-1.47736242237126e-05
-1.38469865474697e-05
-2.11681958962747e-05
-2.94965682538924e-05
-2.0796749712368e-05
-2.70667969955364e-05
-5.21037302647907e-06
-1.43521870255326e-05
2.50366127402954e-06
-2.41866795637512e-05
-8.50309831655469e-06
-1.1175040085141e-05
-6.01617606968965e-06
-1.48097329099994e-05
-2.51211247660255e-05
-3.34848970507859e-05
-1.19767148732626e-05
-1.41958186897534e-05
-1.60869045482268e-05
-2.44460227601072e-05
-2.67405775990086e-05
-1.72914079552362e-05
-2.84117033921014e-05
-1.8785752227578e-05
-1.67948411044957e-05
-2.27628338321173e-05
-3.03505324310936e-05
-3.54621556099701e-05
-2.80317169302092e-05
-3.60462666441066e-05
-2.08561656919556e-05
-2.89976253958241e-05
-1.02102167028548e-05
-2.49089188156727e-05
-3.7674466458164e-06
-6.01440049272827e-06
-2.73009760818028e-05
-2.45604598309347e-05
-2.09091714558697e-05
-1.51174487862908e-05
-1.99243774370812e-05
-1.46285606037557e-05
-1.99846959169448e-05
-3.61682562201224e-06
-6.8556978940045e-06
-1.68840671524287e-05
-1.84138606630321e-05
-3.48020863772907e-05
-5.45515087332588e-06
-1.98401960574324e-05
-1.13101482755636e-05
-7.5058212849045e-06
-1.33164733093626e-05
-2.1401914053326e-05
-1.17807562138503e-05
-3.04751278672197e-06
-4.79131977538511e-06
-1.44234710483672e-05
-2.56404149047828e-07
-3.89091078723649e-06
-1.73421245595357e-05
5.29486517455964e-06
1.1918090643558e-06
-5.21211413895859e-06
-1.70246392257984e-05
-4.73534276902578e-06
1.05249672335041e-06
-5.6434648944415e-06
-1.27893146924748e-05
-5.09143864220395e-06
-2.64731306885753e-05
-1.68976139077619e-05
-3.34687144451227e-05
-1.55564182387119e-05
-1.21775989623846e-05
-1.25976356971714e-05
-7.94692414141224e-06
-6.05996716242188e-06
1.00682004898354e-05
-9.50087828763967e-06
-8.74230996225611e-06
-1.56690111583975e-05
-5.67449298873586e-06
-2.57121656411816e-05
-2.2797831848134e-05
-1.67725221964912e-05
-1.09367239913926e-05
-1.51993926293232e-05
-1.6077355840399e-05
-2.60584772964435e-05
-2.23234829131152e-05
-3.6325910762539e-05
-1.06862498555806e-06
-1.6184750830751e-05
-2.21127027303398e-05
-1.73490467513339e-05
-6.01342539015472e-06
-1.87653963145131e-05
-3.98516807120079e-05
-3.31900449618113e-05
-1.45987471682454e-06
-9.87152988937457e-06
-2.39138095983444e-05
-1.80452027910201e-05
-9.95525539434818e-06
-3.70287386002526e-06
-2.5364902706303e-05
-1.56944281624192e-05
-1.85693861472573e-06
-1.71335889065366e-05
-3.58724054088617e-05
-2.11945499695811e-05
-2.99089745484728e-06
-4.18002399473307e-05
-2.392032679477e-05
-9.25772081323203e-06
-3.88629118840821e-05
-5.25436392741556e-06
-3.41812654859242e-05
-1.16841180448936e-05
-6.96634966589619e-06
-8.53210752238936e-06
-2.42304255195316e-05
-8.11983116151827e-06
-1.9451298515344e-05
-2.10980651278683e-05
-1.78703456687703e-05
-1.0522179304605e-05
-2.5633005972475e-06
-1.15503909042082e-05
-1.55754774839645e-05
-6.63212202650164e-06
-5.41445602414455e-06
-3.26311283656564e-05
-2.53940398226528e-05
-2.15118294842157e-05
-1.90236126043555e-05
1.72092236437535e-06
-2.0200350573385e-05
-1.28946895405183e-05
-1.92829600046424e-05
1.28533193805225e-06
-1.03158004428516e-06
-1.85544006972899e-05
-1.02401741611076e-05
-8.46264827839948e-06
1.34895935692393e-06
-1.41263992705048e-05
-1.70359828315895e-05
-8.35779459133022e-06
-8.62507974462684e-07
-1.69129716859411e-05
-2.73302312810966e-05
-1.09368979015938e-05
-1.79089572820223e-05
-2.50553745207879e-05
-2.71300573392421e-05
-8.18692101912742e-06
-2.31415448675428e-06
3.10798570560335e-06
-1.47735733378087e-05
-8.13750603954587e-07
-3.00959495822134e-06
-2.89204971289075e-05
-1.71627093303714e-05
-1.5424278049508e-05
-3.0732806750876e-05
-8.11139760939486e-06
-3.21574076087413e-05
-1.19029319105278e-05
-4.45208282973214e-06
-3.31683728953559e-06
-1.85748641586667e-05
-2.79830517957163e-05
-1.73351349047185e-05
-2.7025895663668e-05
-2.93236981029391e-05
-1.77856425582878e-05
-3.68726651236827e-05
-2.13499904446352e-05
-1.43772943480231e-05
-2.72526925887897e-05
-2.50880860362044e-05
-3.62015426944422e-05
-5.55956206441914e-06
-5.62017945740528e-06
-6.88953827447856e-06
-2.84629072454116e-05
-4.1291605637771e-05
-2.82286208958148e-05
-2.01811934470177e-05
-3.3590387902237e-06
-1.70245773771144e-05
-4.03321918936647e-05
-2.40201624309363e-05
-1.89312525016614e-05
-1.80778186938837e-05
-2.21873252898846e-05
-1.03951454816079e-05
4.12002786273649e-06
-3.27321397817187e-05
-1.00156566540141e-05
-2.60929181074971e-05
-4.53484392898318e-07
-1.98704785916853e-05
-2.03908937689975e-05
-2.05719757630152e-05
-1.83614879195782e-05
-1.83389152070219e-05
-3.92063582559723e-06
-6.35037543483387e-06
-2.45321297189952e-05
6.81125479099039e-06
-1.06636848363875e-05
-1.53762763291949e-05
-4.45880419103281e-06
-2.03140198189013e-06
-2.00464598862341e-06
-8.05902236208175e-06
-1.28689716474281e-05
-3.55920785907405e-06
-4.52724789985076e-06
-1.16224272407699e-05
-9.23142364487963e-06
-1.22326235931194e-05
-2.38375773348995e-05
-2.39144689105557e-05
-4.37886915069913e-06
4.77168272565559e-06
-1.31425374524509e-05
-1.97154151984059e-05
-2.0849197478133e-05
-2.48859820807872e-05
2.00810287887561e-06
-2.15384228852183e-05
-1.5609879179462e-05
-1.45154041570785e-05
-6.23901909134343e-06
-1.61936180212986e-05
-1.60848131698281e-05
-1.64700611353066e-05
-1.17430132886739e-05
-2.08785959672143e-05
-1.74090288500124e-05
6.19341573647515e-07
-2.22443661476687e-05
-8.73392638767279e-06
-1.91543073155517e-05
-1.04857473799086e-05
-2.09613066709979e-05
-1.04242067982401e-05
-2.42726903780622e-05
-1.32304660575839e-05
-1.94881413522181e-05
-3.15142666562902e-05
-1.73828974637394e-05
-1.32160588225504e-05
-1.80746683414642e-05
-1.73156641739714e-05
-4.25537511546479e-05
-2.95359397875676e-05
-4.06256241664813e-06
2.72797752739684e-06
-1.20491337619094e-05
-2.5156764760296e-05
-1.90979809744647e-05
-1.6099637669903e-05
-1.93093974503016e-05
-3.07146862724524e-05
-2.57396909656185e-05
3.54676764411905e-06
7.62870218921647e-07
-4.80428974490194e-06
-1.86304369388171e-05
-2.24296349306867e-05
-1.82109210802993e-05
-2.79365231675611e-05
-1.80751054416158e-05
-2.06941730895435e-05
-2.15685765119581e-05
-6.65485017204299e-06
-2.68964262043965e-05
-9.44406561642668e-06
-8.35850814380065e-06
-8.37116912947734e-06
2.10159065793868e-06
6.2198552189953e-06
-8.06122621437674e-06
-2.63629687336577e-05
-2.44274604660999e-05
-2.19651154498928e-05
9.10044966881448e-06
-9.06316961717157e-06
-1.73955146395485e-05
-3.68618238557779e-05
-5.52470585742646e-06
8.53216903379874e-06
6.93205343684654e-06
4.42181508444219e-06
-8.81114684450819e-06
-2.98045824767782e-05
-1.82101417303843e-05
-1.47976430933939e-05
-1.63370905387548e-05
3.04636960191267e-06
7.16238774845645e-06
-1.95982933979285e-05
-7.32851911444396e-06
-2.58480735336624e-05
-1.33619857080119e-05
-1.87547179216017e-05
-9.03990817491026e-06
-1.46217759123149e-05
3.30001700479175e-06
-1.80581745400866e-05
-2.08460406986739e-05
1.61372016189766e-06
-2.15403095306433e-05
-5.04185452234263e-06
-2.25925940693226e-05
-1.01586829877701e-06
9.82924270350278e-06
-1.16110091384563e-05
-6.75462559479155e-06
-3.7292311764962e-05
-1.17088533395231e-05
-7.73229913027861e-06
-1.45046768792765e-06
-6.59109142431175e-06
-1.84037457181487e-05
-2.70869678829829e-06
-1.42465336908707e-05
-1.60451967485862e-05
-4.75056096576137e-06
-1.40859862078982e-05
-3.40528273108417e-05
-1.81184972414645e-05
-2.44835085871724e-05
-1.63222897155569e-05
-7.16811949153465e-06
-6.07685669251802e-06
-1.0540843852939e-05
-2.18094707128024e-05
-3.36313764613709e-05
-3.33278575148517e-05
-2.3907496559092e-05
-7.62149757437642e-06
-3.42048174643342e-05
-1.95790023414642e-05
-1.93700768991201e-05
-1.61868715385479e-05
-2.18042659935269e-05
-1.48514737165274e-05
-2.71863041364872e-05
-2.06261975058864e-05
-2.30923372397594e-05
-9.32382151247557e-06
-1.93107319904094e-05
-1.61762587438809e-05
1.88462993024056e-06
-8.82424079355384e-06
-3.41852875884111e-05
-1.63044339177025e-05
-2.1671966001761e-05
-2.23697772449389e-05
-1.16676922395488e-05
-1.22380944357733e-05
-6.88256687583354e-06
-2.20898435383176e-05
4.57056912689284e-07
-6.7903190390766e-06
-8.44052106519107e-06
-3.48886170798701e-06
-1.48017007906244e-05
-2.88088008891011e-06
-1.04970071722411e-05
-1.26486925627505e-05
-4.49106393570286e-06
-1.7376500446708e-06
-7.66527919608804e-06
-1.18462656540919e-05
-1.55787314335079e-05
-4.06662272870555e-06
-1.21839709558507e-05
-4.58576720023132e-07
-2.5718943894187e-05
-1.93932617343016e-05
-2.19343196888158e-05
-1.33442722373636e-05
-1.20910952202936e-05
-1.11093781444599e-05
-5.83873588510844e-06
-2.68401854635256e-05
-5.22710903559311e-06
-3.89210271062989e-06
-1.65818747394168e-05
-1.61589472590095e-05
-2.07047482315947e-05
-2.53912195196806e-05
1.85279556223406e-06
-8.11348265155799e-06
-2.18296892146864e-05
-2.70617786876063e-05
-3.43631055723966e-06
-2.0862107433507e-05
-3.52925396282277e-05
-2.08844941440936e-05
-6.04627393207414e-06
-2.24133272368212e-05
-2.37115710710509e-05
-6.46619981511646e-06
5.22334411197942e-06
-7.90871731757712e-06
-1.41865355452605e-05
-8.57696373154906e-07
-1.25827638932676e-05
-2.17920441334241e-05
-2.23643458821549e-05
-2.66023810606403e-05
-2.11591155713775e-05
-1.8306426667299e-05
-2.26306080643898e-05
-9.00229774188783e-07
-2.51368084231622e-05
-1.4000063842435e-05
-3.51523581907075e-05
-2.1287623933841e-05
-2.66019584251378e-05
-7.543611583806e-06
-6.05579908736282e-06
-2.36449711357097e-05
-2.26869176045461e-05
-1.75642751292558e-06
-5.64646644897698e-06
-1.58808360404895e-05
-1.43578922384054e-05
-6.10732964703722e-06
-2.22648879297923e-05
-1.14548212224921e-05
-3.15953131200674e-06
-8.46630351917777e-06
-2.30116565541043e-05
-3.06301892910955e-05
-3.91148180274699e-05
-2.67561848089774e-05
-1.80135421334204e-05
-2.00365844054661e-05
-1.55267879663439e-05
-3.07664801137481e-05
-1.38172400007615e-05
-5.85383781905977e-06
-9.31717757274395e-06
-2.29189488034603e-05
-1.82161183446984e-05
2.00768495809423e-06
-1.57586842075101e-05
-2.82206094786984e-05
-1.56942059581242e-05
-8.11639352525763e-06
-1.17412022945671e-05
-3.14795284065277e-06
1.29029144675989e-06
-2.1389564995751e-05
5.97199428941683e-06
-1.58866605731365e-05
-2.3879964842555e-05
-2.50696905538918e-05
-1.47455735741944e-05
-2.37926105859262e-05
1.0137392886097e-05
-2.64362654968427e-05
-2.23713864979755e-05
-1.44909922572742e-06
-5.68832995479153e-06
-1.93618850792022e-05
-1.59874919069522e-05
-2.48532986407405e-05
-7.63995273931321e-06
-2.61510287231185e-05
-3.56616866143617e-06
-1.06470912200863e-05
-2.92470159755358e-05
-2.11343254354424e-05
-1.7172910147502e-05
-3.29251751903841e-06
-6.96024713544305e-06
-1.90798696655915e-07
-3.53570093422966e-06
-7.58371132355125e-06
-2.83519031570723e-05
-4.04093648873666e-05
-1.93566223567622e-05
-3.00602432068566e-05
-1.92335589450936e-05
-3.20561221644068e-05
-2.57067663054198e-05
-4.12516220157717e-06
-2.0364449059745e-05
-2.15135655593459e-05
-2.75302851635255e-05
-2.1426711369178e-05
-2.78952367317154e-05
-1.44883989125006e-05
-1.98346764660048e-05
-2.25345160603462e-05
-7.6348132931753e-06
-1.59185903942096e-05
-1.20062788890618e-05
-6.15779288284154e-06
-2.15228069396764e-05
-3.51260087561092e-05
-2.80784824547483e-05
-3.49887812861788e-05
1.11360609884371e-06
-1.26038937187662e-05
-3.11528043604124e-05
-1.35146269355072e-05
-1.05258463703668e-05
-9.85103470065107e-07
-1.24441988120507e-05
-4.26516207009487e-05
-2.6906072236347e-05
-2.42094485470391e-05
-2.28636900616659e-05
-4.04851004845217e-06
-1.44181014357294e-05
-8.37274502185615e-06
-3.62867710533386e-05
-1.05208917760612e-05
-1.77349657518892e-06
-2.04361666248844e-05
-7.64428282516063e-06
-4.88700262152876e-06
-1.50892961342421e-05
-7.09588661452579e-06
-1.68164512052708e-05
-8.34412359039042e-06
-7.26713939130189e-06
-1.68334834718759e-05
-1.73856291073833e-06
2.01163846895275e-06
-1.0084067118927e-05
4.95416847399235e-06
-2.84625984753044e-06
-1.08597085390547e-05
-4.28058977634244e-06
-3.36259579209145e-06
1.60446928346492e-06
-2.71617090746713e-05
-1.18298526067983e-05
-7.83406293291297e-06
-1.19543965573619e-05
-2.68328082594979e-06
-5.19593335430585e-06
-2.98444546216769e-06
-1.5549714054768e-05
-2.81372610439716e-05
-1.39469173647442e-06
-2.09952646035504e-06
-1.99864474459133e-05
-2.35592897213867e-05
-1.76543311593525e-05
-3.47220298031248e-05
-1.5368152129412e-05
-1.087557043595e-06
-1.57371194518233e-05
-1.70671669435751e-05
-1.06109793882697e-05
-4.64472896509396e-06
-3.8347915425727e-06
-2.42890808961693e-05
-3.84009097858479e-05
-1.39365460819742e-05
-3.59699646376271e-05
-7.03263554913279e-06
-1.2997934884076e-05
-2.13655825981282e-05
-1.5791744022123e-05
-2.74027999365666e-05
-2.32804536583943e-05
-1.13831533157288e-05
-2.04431147554508e-05
-7.18780857824012e-06
-1.0423313960931e-05
-3.51817583735061e-05
-3.51829520900365e-05
-3.30299233408221e-05
-8.88396582404838e-06
-2.28597698994299e-05
-2.12296641382271e-05
-1.34812591903162e-05
-1.78484118147368e-05
-3.09811269861896e-05
-2.83890350096065e-05
-2.16454960316547e-05
-2.14158568518754e-05
-1.40929445981854e-05
6.3909590088322e-06
-2.41131082870914e-05
-1.23438649850864e-05
-1.22826528935524e-05
-1.50021099917772e-05
-3.45541009417662e-06
-8.83035170335208e-06
-1.80786375854807e-05
-8.85256271583073e-06
-4.46834239077079e-07
-2.83653579955478e-05
-1.81854139801382e-05
-1.16184880346716e-05
-8.75201028366162e-06
-1.86471162756262e-05
-9.06649949881754e-06
-1.65564735848968e-05
-1.58916539461245e-05
-4.82946149884578e-06
-1.64338547048332e-05
-1.60256055032671e-05
-1.91663832932983e-05
-1.24329377729308e-05
-2.7555011241007e-05
-1.46568799159401e-06
-2.24349975774493e-05
-1.00869433413804e-05
-4.88509881618777e-06
-2.77950745857972e-05
-1.96696399442812e-05
-1.84246709469497e-05
-2.7526424529247e-05
-1.81681157340223e-05
-1.82716733467775e-05
-2.19422350051034e-05
-1.53764784714316e-06
-1.7779648247035e-05
-8.78206586620847e-06
-6.48567256131412e-06
-2.36075751557221e-05
-2.13438940851323e-05
-2.59665884005947e-05
-1.34604278911839e-05
-2.85076196443197e-05
-1.57332466566926e-05
-2.48054480843568e-05
-1.67982361325904e-05
-1.0270699444668e-05
6.20917823980505e-06
-2.02909670907096e-05
-1.2529573461694e-05
-2.73479507081438e-05
-8.53048106536977e-06
-2.35058098107195e-05
-1.97131394538111e-05
-2.90601637902247e-05
-1.85536964703228e-05
-2.0416036630669e-05
-3.7343754184249e-05
-5.30138971617889e-06
-1.00354205589023e-05
-3.34982205226172e-05
-2.67741609832279e-05
-1.00814689500286e-05
-1.74945057157812e-05
-1.62292698393095e-05
-1.59821329559299e-05
-3.90726049506345e-05
-2.0866144489578e-05
-1.53464054635324e-05
-1.28358396452306e-05
-2.14810023799168e-05
-1.97918044871508e-05
-3.37108385804733e-05
-3.37917200519497e-05
-2.31114934472578e-05
-2.95078862423824e-05
-2.11525807551718e-05
-1.58694386339856e-06
-1.34252903384843e-05
-3.25611612454583e-05
4.40365236987751e-06
-7.26677171580471e-06
-2.36920240240526e-05
-1.63550537466706e-05
9.59401017259376e-07
-1.25053588339359e-05
-3.05720190906641e-05
-1.40934491278143e-05
-5.04573164635444e-06
-2.26808593368979e-05
-4.04472454379643e-05
-4.17896369831559e-06
-1.12808850047902e-06
-1.50480893669609e-06
-1.21994553977446e-05
-9.01793833732843e-06
-5.38913366124406e-06
-9.31525316627099e-06
-1.2124558659245e-05
-1.80009137827478e-05
-6.23712816279551e-06
-2.09183624682456e-05
-6.5081691232435e-06
-2.63966257428543e-05
-4.15292863408055e-06
-6.42300101144164e-06
7.48340960976672e-06
-1.64460047956972e-05
-1.22947218966144e-05
2.06143815677905e-06
-2.58996643201046e-05
-1.44837443599406e-05
-7.62764689391433e-06
-6.3174680079566e-06
-2.25765246227555e-05
5.21843493379907e-08
-2.93488613612886e-05
3.94160269429819e-06
-3.57336836512727e-06
-1.83806027473524e-05
-1.31158300004995e-06
-1.87277545465355e-05
-1.62427523802015e-05
4.53291150174423e-06
-1.77549551295009e-05
-2.95542449013097e-06
-1.40773425736257e-05
-1.79526742761178e-05
-2.78553980330838e-05
-6.55988174769465e-06
-1.00176219927488e-05
-2.52697167480869e-05
-1.54547150108277e-05
-2.83978481661066e-05
-1.68343004453297e-05
-1.25935615619695e-05
-6.13677107995761e-06
-1.89967991253037e-05
-2.22391558793924e-05
-3.55616875794097e-05
-2.8509878645585e-05
-1.69809604380558e-05
-2.50441753660491e-05
-3.18795706168834e-05
-3.25822754110681e-05
-3.13622517065939e-05
-1.86104252852702e-05
-2.3382297214637e-05
-1.74916056812691e-05
-3.09904686958889e-05
-2.45502684282038e-05
2.46557284079732e-06
-1.22419622828889e-05
-3.19899925271271e-05
-2.23152868180695e-05
-4.66917094148648e-06
-2.53972951772346e-05
-2.36369550544769e-05
-2.05824063613565e-05
-2.2660331233131e-05
-6.85098575111766e-06
-5.09909973196587e-06
-1.63202540592327e-05
4.68411828261519e-06
-2.4631039805201e-05
2.81858358824314e-06
-2.33937044648571e-05
-2.35070501670388e-05
-1.10818481836041e-05
1.00446855290678e-06
-1.46614945493087e-05
-2.67856392281788e-05
-1.68136029333919e-05
2.57079033794394e-06
-1.50961868903355e-05
-7.90705954341232e-06
-1.15311900530338e-05
-1.55195625138453e-05
5.25292574448995e-06
-1.78206278222781e-05
7.82675253810726e-06
4.42172293757862e-07
-3.04602026863864e-05
-1.6589941018835e-05
-4.30422841255615e-06
-1.21647790983308e-05
-5.42863671894703e-06
-1.69395601600215e-05
-6.60677570044223e-06
-3.32621876106734e-06
-1.12457993054446e-05
-1.26432814645016e-07
-1.44260824346131e-05
-1.91586313631178e-05
-7.97035669702931e-06
-1.56478110729335e-05
-2.09311235190767e-05
-2.9918897660476e-06
-2.5669988874401e-05
-2.40421738882514e-05
-1.04102099276406e-05
-1.65695217157693e-05
2.15514034323071e-06
-6.05354870756091e-06
-1.4258992269457e-05
6.49051217283615e-06
-2.27679786174229e-05
-2.01306985603382e-05
-8.84018856210546e-06
-1.02728362216545e-06
-1.6652336791703e-05
-2.40669998676147e-05
-1.23946353363383e-05
-1.48476742353322e-05
-1.66009400893018e-05
-2.2462251190567e-05
-1.1463052698972e-05
-1.30264421849255e-05
-2.4452015407037e-05
-1.84450298701708e-05
-1.8855860226611e-05
-1.40404707535159e-05
-1.44568109589754e-05
-1.45738690326033e-05
-1.78342478729467e-05
-1.54906533625401e-05
-2.62614023325038e-05
-3.11862639289489e-05
-1.95500326073033e-05
-1.93866634673405e-05
-9.55123984865714e-06
-1.27717072176797e-05
-1.27942463562712e-05
-2.8923474924426e-05
-1.79107134095284e-05
-1.7330511379284e-05
-1.85056672420669e-05
-1.52893726779996e-05
-2.76537624215891e-05
-5.06202696816279e-06
1.18394063073765e-05
-1.71105726677626e-05
-1.56641003357524e-05
-2.83468557668941e-05
-5.1595781219002e-06
8.73110586976965e-06
-3.232072526525e-05
-6.84956939222594e-06
-2.79502499328732e-06
-2.12160921050755e-05
-1.85752127680747e-05
-2.26369807942213e-06
-7.38457951198875e-06
-2.14831288723202e-05
-1.89247907183323e-05
-1.8676168653678e-05
-1.18649279762314e-05
-1.84641051119921e-05
-7.00113216948779e-06
1.03834990001486e-07
-7.77333879591215e-06
-8.65571029665192e-06
-1.45681400426714e-05
-1.2526948987346e-05
-1.73259220465435e-05
-3.44825737776868e-05
-5.32266502151725e-06
-9.56638268955753e-06
-1.22819583524543e-05
-3.92029992001068e-05
-6.19023225597889e-07
-9.92988921618754e-06
-3.78672055502156e-06
1.15088388485617e-06
-1.21837009847771e-05
6.67895320682109e-07
-5.01207760693349e-06
-1.46116213674974e-05
-1.66891947255358e-05
-2.78605139702956e-05
-8.8248610179922e-06
-1.09565271641948e-05
-1.75742627771198e-05
-1.96542463945193e-05
-6.83474509422421e-06
-1.57445791161512e-05
-1.45348931360034e-05
1.5811162558834e-06
-1.75459848751221e-05
-1.82358657003585e-05
1.06690484426499e-05
-6.28972366669665e-06
-2.05776393851725e-05
-2.80151753355083e-05
-1.99348565517754e-05
-1.15260649551699e-05
-1.91527298832799e-05
-1.73194190960228e-05
-1.01370452451185e-05
-2.17013769796459e-05
-1.36841740026756e-05
-1.97045945442833e-05
-2.77435939900774e-05
-3.14538781490697e-05
-1.79817226807589e-05
2.2706551032469e-07
-1.88159415104363e-05
-2.30535506063277e-05
-1.52860137400535e-05
-2.7043406981078e-05
-2.89468353638453e-05
-5.56875992224403e-06
-3.40419135044795e-05
1.19852302734267e-05
-1.25061290061784e-05
-1.36030093233238e-05
-3.1194629834284e-05
-2.38179146983695e-05
-9.74840250595617e-06
-2.03861335513534e-05
-4.29312026231749e-07
-2.59247827474552e-05
-3.39619956124733e-05
-2.57487831926479e-05
-1.267240334747e-05
-2.75804508620827e-05
-3.61554307927374e-05
-1.53360334234185e-05
-2.21143776529058e-05
-2.98475786485994e-05
-2.78061916310372e-05
-2.61369747478277e-05
-1.99533344477693e-05
-1.72412876597451e-05
-3.07615534679747e-06
-1.17886598474299e-05
-2.82002188436066e-05
-1.02481665690524e-05
-1.32788563692933e-06
-2.30290930388493e-05
-9.96284834628518e-06
-1.35416473466985e-07
-1.61726395405302e-05
-8.54666248095089e-06
-1.35730798185221e-05
-4.41177150209896e-06
4.72542683876313e-06
-1.4094625012995e-06
6.98207700627927e-06
-8.45823637168015e-07
-1.63998047551913e-05
-1.11100757602812e-05
2.78368149703439e-06
-1.03057136380598e-05
-1.53742394727808e-05
-1.64428303255175e-05
-1.62228695560625e-05
-1.61761085498972e-05
-1.01276871521252e-05
-2.95247667194991e-06
-2.65431123185278e-05
-2.84487726812401e-05
-1.79103656811427e-05
-2.28975920517675e-05
-1.59349148379732e-05
-2.11967649314824e-05
1.90991313035902e-06
-3.52713357034554e-06
-1.70353854053971e-05
-1.69214587009936e-05
-2.62167744199914e-05
-2.67680839482923e-05
-2.9714997796674e-05
-6.65938224260445e-06
-4.08738810586151e-05
-1.33786043024324e-05
-4.79625317308018e-06
-1.13991139878794e-05
-1.17949468543641e-05
-1.673248248329e-05
-2.7773204070619e-05
-2.17246334475227e-05
-2.82991983399573e-05
-7.88069643043439e-06
-3.20891577513248e-05
-3.36410982226902e-05
-1.97291069607394e-05
-2.26353806395346e-05
-1.57494003072366e-05
-3.36288874341473e-05
-1.28126287360301e-05
-2.39521073750871e-05
-3.16814304576603e-06
-1.57734666283884e-05
-2.37435591615144e-05
-3.11482843078162e-05
-3.14632990629055e-05
-1.6882309626306e-05
-2.68062597223076e-06
-1.99335620461323e-05
-2.52542119369516e-05
-1.90666321287793e-05
-1.97689846282354e-05
-2.4067953911136e-05
-1.92901426409766e-05
-7.32270047115072e-06
-2.47585087632174e-05
-2.31440674605988e-05
-8.72566956282478e-06
-2.68933260546864e-05
-2.28130680298452e-05
-2.22053165534063e-05
-2.0233548944391e-06
1.75838856270265e-06
-2.16745166601807e-05
-1.52546644175018e-05
-7.31498454558164e-06
6.78633750406724e-06
-4.19203135087052e-06
-6.96733345657773e-06
7.22561372013815e-06
2.08807748853004e-06
-2.38819842741936e-05
-1.89486561438991e-05
-3.70011800814287e-06
7.94840509259441e-06
2.07411875074102e-06
