# Supplementary material for: Research on computational propagation and identification of mine microseismic signals based on deep learning
Source: PLoS One. 2025 Oct 22;20(10):e0334641. doi: 10.1371/journal.pone.0334641 (PMC12543183; doi:10.1371/journal.pone.0334641)
Supplement: S10 Data — (ZIP) [file pone.0334641.s010.zip › 000101100001635.xlsx_0.txt_24.txt.txt]

-1.62447317503008e-05
-1.61787888592959e-05
-9.53615695785896e-06
-1.65937887602133e-05
-2.53257371185444e-05
-2.95250077019725e-05
-5.19260704967922e-06
-1.53612003807773e-05
-1.43770697475618e-05
-2.11172369805608e-05
-1.02526421376768e-06
-1.66398867527589e-05
-3.13888314088448e-05
-1.34748028723278e-05
-1.79677907258358e-05
-1.55545299328316e-05
-1.80743565438566e-05
-2.18157242532148e-05
-2.29468018171152e-05
-3.57761451328921e-06
-1.34961801275867e-05
-1.66947891386419e-05
-2.06107539814555e-05
-6.08574876540053e-06
-1.61999520540286e-05
-6.42965234972951e-06
1.57017562313882e-05
2.85541510308789e-06
3.47446889633618e-06
2.84229345646758e-06
-1.33768633580482e-05
-7.94248527500629e-06
-7.32158104992683e-06
-7.65184418699484e-06
-5.42859078230796e-06
1.05202268829756e-05
-1.78761353974239e-05
-1.9255299076724e-05
-4.1527449538169e-06
-8.93834486432622e-06
-1.29864007315485e-05
-2.14765233075297e-06
-9.59435906500859e-06
-9.42235288042744e-06
-6.97308428072103e-06
-6.97233246142838e-06
-1.88076236548225e-05
-9.312316612659e-06
-2.19445030439902e-05
-1.29111519660458e-05
2.0583621760086e-06
2.83564599528427e-06
-3.0940313431438e-05
-6.73745188332015e-06
-1.63069799446594e-05
-2.64052068040879e-05
-3.25297425304419e-06
-1.38091198817087e-05
-3.70222502386278e-05
-1.32752789911127e-05
-1.90365703310907e-05
-2.51005996470931e-05
-9.21606238203285e-06
-3.12166625312266e-06
-1.17821482511002e-05
-2.68587271664606e-05
-3.35283412314906e-05
-1.51514836947862e-05
-2.27488557843812e-05
-1.33025392510901e-05
-2.12512634505593e-05
-2.02410089425919e-05
-1.94033138388235e-05
-1.40952804747905e-05
-1.86587194312495e-05
-1.4847669465437e-05
-1.00125737502024e-05
-1.60267014425039e-05
-1.44619859286207e-05
-4.18606171608084e-06
-5.78051410205607e-06
-1.45866387615632e-05
-2.04432705162933e-05
-1.64440128912707e-05
1.10933820618214e-05
-2.53644960396672e-05
-3.03028154146276e-05
-2.3299386565736e-05
-1.94055089641514e-05
-9.61338005133876e-06
-1.2634839843801e-05
-4.747188101419e-06
-1.54898554151796e-05
-2.28176262866436e-05
-9.88366808277245e-06
-2.19190752722093e-05
-1.30379723089613e-05
-2.15963383396301e-05
-2.6397397930235e-05
-3.7510128260427e-06
-1.54720173053095e-05
1.01045370970582e-05
-1.68941651574498e-05
-1.54548269948023e-05
-7.02929614736912e-06
-6.81789673938536e-06
-1.03536507825859e-05
-1.68307873409191e-05
-2.61835252510133e-07
-1.34673362258957e-05
4.48667516536946e-06
-6.51306723009576e-06
-2.49658121663943e-05
-5.82442053304235e-07
3.92842346524307e-06
-1.9137579927484e-05
-3.00647712536153e-05
-6.62763015426389e-06
-1.17534519473003e-05
-2.29899092944739e-05
-7.08467422637849e-06
-1.72363836134348e-06
3.0234301068507e-06
1.93699916360839e-06
-9.73348477487343e-06
-8.03158964098904e-06
-3.33557257265441e-05
-1.98898996310342e-05
-1.1875644516267e-05
-1.6959205152765e-05
-1.32740680987155e-05
-6.45164795471621e-06
-1.38979299690111e-05
-1.82144174957272e-05
-1.80900211218549e-05
-1.31292947820828e-05
-5.42249053930052e-06
-1.70252133370542e-05
-2.01417244713705e-05
1.40241911953537e-05
-1.53109589126775e-05
-9.41313188008479e-06
-1.71330978602582e-05
-2.35793088188587e-05
-1.64735733462868e-05
-1.52420893313001e-05
-1.61281256637762e-05
-1.71956189220557e-05
-2.0840638538064e-05
-3.68224079321379e-05
-6.30400039297029e-06
-2.79711957095645e-05
-3.84968689124632e-05
-2.98773033737391e-05
-2.18983834853624e-05
-9.34139101559021e-06
-2.4888701889133e-05
-2.87463428323783e-05
-1.61333176658794e-05
-1.49265898588613e-05
-6.94051999920608e-06
-1.4191830498827e-05
-9.34938446135522e-06
-5.50037082240846e-06
-8.95902239188442e-06
-2.14402542469107e-05
-2.00491745556402e-05
-1.65952305435951e-05
-2.56249148306697e-05
-1.6404733049252e-05
-1.14435835155642e-05
-1.9132603053191e-05
-7.78702590088238e-06
-3.20988276061329e-06
-2.8134577507047e-05
-2.41683839658029e-05
-2.73879788251382e-05
-1.78617629602218e-05
-1.4409716297974e-05
-1.26125380739375e-05
-5.92385990257461e-06
-1.62072085570087e-05
-3.34179538462504e-06
-3.1863087524907e-05
-1.37009037586506e-05
-1.18310531268002e-05
-2.19765221034409e-06
6.72797620238174e-06
-1.14585548113877e-05
-3.20615984088957e-05
-9.15141706740044e-06
-1.77446792445685e-05
-2.23453460499175e-05
-8.81527752058291e-06
-9.30686922748314e-06
-5.32792074020962e-06
-6.51066074783652e-06
-1.94355484674456e-05
-1.17790313964636e-05
-1.75360465059976e-05
-1.60681506780608e-05
2.70809376306885e-06
7.40110741020768e-06
-1.96898267658572e-05
1.04253668730017e-05
2.64468073021066e-06
-1.5735214390257e-05
-8.96727573949209e-06
-1.77303619217555e-05
-7.02455996906366e-06
-5.75643242962539e-06
-8.12122905960686e-06
-6.07873350688048e-06
-1.37543323479993e-05
-1.67158818670837e-05
-2.81517620060335e-05
-4.51054904215159e-06
-3.53342624292532e-05
-8.34490414914429e-06
-2.02347676243812e-05
-1.41454684478208e-05
-9.62130032625523e-06
-2.09556543385587e-05
-2.1930755665477e-05
1.14483838117565e-07
-1.41203134434233e-05
2.67833380832365e-06
-9.65572691881699e-06
-9.57925836762125e-06
-2.96731063183007e-05
-1.5311663113587e-05
-3.14028970248535e-05
-3.10287924565699e-05
-6.00272840775127e-07
-1.57175614504172e-05
-3.24454190632161e-05
-2.6377775582415e-05
-1.5846670986245e-05
-2.59750640563041e-05
-2.06237843366673e-06
-2.41984069968321e-05
-1.19065025867612e-05
-2.62216490438857e-05
-2.54289737944778e-05
-1.87598105224964e-05
-1.40305040040521e-05
-2.81784223775713e-05
-1.88385974930008e-05
-4.50578862213994e-05
-2.11225010915141e-05
-1.56582236728569e-05
-2.38813489026325e-05
-7.90436213782425e-06
-3.56415447967091e-05
-1.60146899120366e-05
-1.20071637766463e-05
-2.15785326242797e-05
-2.30854894711882e-05
-2.270321353254e-05
-1.11036623257944e-05
-1.29269067696344e-05
-3.58380468246575e-05
-1.81949408809087e-05
-6.99629894669186e-06
-3.57180805058553e-05
-6.69159640014503e-06
-2.14874893366375e-05
-2.7129652724321e-05
3.42947109918354e-06
-9.12044588413264e-07
-2.85240607404642e-05
-6.1866665159146e-06
-9.78710470658706e-06
1.89758619928e-05
-1.61769763773846e-06
4.25672531441395e-06
-7.15755458331651e-06
-2.74727797156891e-05
-2.56815487951744e-05
3.63948013546565e-06
-6.77123222605518e-06
-1.54102786428476e-05
1.54587357657155e-06
-2.01008295234432e-05
-2.59427185702991e-05
-1.16773306979826e-05
-1.39342711980011e-05
-1.02406383957993e-05
-9.74359893781931e-06
-3.33803176535896e-05
-1.86534017191455e-05
3.44701274758884e-06
-1.63956056465991e-05
-1.41452662820902e-05
-6.53704417576822e-06
-1.14798517757624e-05
-1.23033451173159e-05
-3.81271338366865e-06
-8.54030806659534e-06
-1.98103029200107e-05
-9.904725180074e-06
1.80121391018005e-06
-1.65517553599062e-05
-1.00390107792788e-05
-1.73105714642821e-05
-1.50704559867109e-06
-2.21673903799809e-05
-1.53996876902438e-05
-2.32275432990386e-05
-7.20996962623794e-06
-9.53068117265679e-06
-3.71014031510764e-05
-2.09035564077581e-05
-3.58894853514407e-05
-1.83424348731919e-05
-5.75363456643454e-06
-3.15337457658224e-05
-1.41339603340521e-05
-2.55754632795434e-05
-1.12592050247016e-05
-2.01965602132784e-05
-2.04129288760001e-05
-3.03677244524189e-05
-2.52621219313633e-05
-8.83509751089019e-06
-2.4517091728229e-05
9.5005675978066e-06
-2.38385846676238e-05
-2.16206668183642e-05
-2.82398491790315e-05
-5.55241527660403e-06
-1.06905600622478e-05
-1.75258786386484e-05
-1.57539574139448e-05
-1.88932915265729e-05
-1.56244719745702e-05
-2.20857170466046e-05
-2.96122767897852e-05
-2.113735652886e-05
-2.82904456288851e-06
-3.20388150832305e-05
-3.1143721468205e-05
-3.53015032635458e-05
-1.92282446368507e-05
-2.54924410850781e-05
-9.94116714810344e-06
-7.99739113621195e-06
-1.98572224509578e-05
-1.03829460608905e-05
-7.34951216026128e-06
-1.27674947735088e-05
-1.19990133605863e-05
-1.45823997296689e-05
1.25056404980595e-05
-9.46902485461563e-06
-1.11254049452799e-05
-3.84216602774974e-06
-2.9111941993563e-05
-2.97457246822328e-05
-1.78749671563384e-05
-6.53309295225752e-06
-1.0002843099767e-05
-2.36385794929931e-05
1.64558022395098e-05
-1.98840220040313e-05
-1.28917817206529e-05
-1.03047059056504e-06
-2.55897195200184e-05
-1.48625891953573e-05
-3.05672955547995e-05
-1.24209246341361e-05
-2.12723520351171e-05
-2.25321120822308e-05
-8.40079377037103e-06
-1.4235463354655e-05
-2.64892548337513e-05
-1.79485050541613e-05
-2.12775399250983e-05
-1.9691487431816e-05
-1.90960390676405e-05
2.35359877031525e-06
-7.5145856989256e-06
-4.09113598101978e-06
-1.86048034683099e-05
-7.87244960889379e-06
-2.09801321951996e-05
-1.47353727641656e-05
-2.00015514792833e-05
-4.6383851435957e-06
-9.24989767022737e-06
-2.11840662704575e-05
-1.18363533854331e-05
-1.04190914300051e-05
-1.17681321192662e-05
-9.49936188257171e-06
-1.38404475874988e-05
-2.39104016872543e-05
-2.13422972763788e-05
-2.83928642924555e-05
-3.53352727409651e-05
-3.02155439191526e-05
-4.59168620931219e-05
-2.14151915957811e-05
-1.46356211318942e-05
-2.4013386484213e-05
-3.32009218761656e-05
-3.29296010904713e-05
-2.57638820279874e-05
-2.75559150900968e-05
-3.41774240241166e-05
-2.49695590632127e-05
-1.95000549479547e-05
-1.49979039000692e-05
-2.17239273596095e-05
-2.44926955271845e-05
-1.85239731393076e-05
-1.38837189397779e-05
-4.33811609461744e-05
-5.28772248059295e-06
-1.13623582522024e-05
-1.76596087279956e-05
-1.48184070954827e-05
-2.55159278508854e-05
-2.26294902739692e-05
-3.09701290331166e-05
-1.89806164626002e-06
-3.0388115552421e-06
-2.60949423519432e-05
-4.69256744213539e-06
3.44705537387386e-06
-2.72382334409469e-05
-1.71090641268177e-05
3.65438436125777e-06
-2.46105632485019e-05
-1.71016398758248e-05
7.6122692986472e-06
-2.69107106718824e-05
-2.12822554563735e-05
-1.99227184922153e-05
-2.24963844092065e-05
-5.46433359828504e-06
-1.27613847570827e-05
-2.4345650039877e-05
-1.66083751899506e-05
-4.91203052084878e-06
-9.9558638067015e-06
-1.23616130838588e-05
-9.69299312019124e-06
-3.88099894478193e-06
-2.12701382981929e-05
-1.1005643543325e-05
-3.55768119612329e-05
-2.46908955521647e-06
-1.64180774566094e-05
-1.63444696518003e-06
-3.04804390047966e-05
-3.27488624694462e-05
-3.11529240057572e-07
-2.51690774331716e-05
-4.38328689186904e-05
-1.89455502062837e-05
-5.74693045427086e-06
-1.9094385602121e-05
-1.34027906265335e-05
-1.80512024535378e-05
-2.35781078769246e-05
8.84368185618667e-07
-3.12342154126261e-05
-1.66450708427697e-05
-1.91466598102497e-05
-2.2897903527603e-06
-1.50519777557549e-05
9.17751584280609e-07
-5.86580226255323e-06
-5.55025691209719e-06
-2.16676613098845e-05
-3.76714252430977e-05
-2.92745295480738e-05
-1.26453332793443e-05
-2.5009032828736e-05
-3.04991777434946e-05
-1.65236172345532e-05
-1.78531553260667e-05
-2.0552761641358e-05
-1.49221928713996e-05
-2.43683797974056e-05
-2.5908841305678e-05
-2.57649068244164e-07
1.14179926500411e-06
-2.57395521634835e-05
-1.97818882787717e-05
-2.52485074962017e-05
-3.01262412341272e-06
-8.37896861681788e-06
-2.58045196445795e-05
-4.19678435139766e-05
-9.91393044339718e-06
-1.83268053625746e-05
9.116775763494e-06
-1.43202681441841e-05
-1.58304718011783e-05
-2.6716942955906e-05
-2.92478693829647e-05
-1.45946124826237e-05
-1.65468255793281e-05
-7.9000363598386e-06
8.16490957859745e-07
-2.90097731329951e-05
-2.40204989464348e-05
-7.72469031296531e-06
-9.06993524342907e-06
-2.22873196843245e-05
-8.08873487906133e-06
-9.91590389468239e-06
-4.96491704274944e-06
-2.41704966865604e-05
-1.99821888761324e-05
-1.7498611694931e-05
-9.19804690696144e-06
-1.41353275414405e-05
-1.0050201779807e-05
-1.36787648863841e-05
-1.09185098278648e-05
-2.23427205355871e-06
-2.82243865952358e-06
-1.71245218574407e-05
-2.76317432429178e-05
-1.54698483503705e-05
-1.66373183586303e-05
-1.43894638643072e-05
-5.1163901640663e-06
-7.94156712413625e-06
9.76159400423581e-07
-1.92979392889242e-05
-3.13877885016388e-05
-1.41680607975423e-05
-1.28702093417953e-05
-1.86519900325871e-05
-1.94836266145569e-05
-3.03132778753579e-06
-2.87524442552242e-05
-1.56265740812942e-05
-8.72430347462306e-06
-8.99400869201945e-06
-1.45503708392273e-05
-2.3457743200107e-05
-1.93433355320297e-05
-1.09521234645055e-05
-5.03107360984771e-06
-2.53367231726458e-05
-2.179067671498e-05
-5.27260202971189e-06
-2.62681994215076e-06
-3.21252035561242e-05
-4.08459802440664e-05
-2.64019014554358e-05
-2.25856719026683e-05
-1.53622896087113e-05
-1.17204200688991e-05
-1.88531863147871e-05
-2.01968239933033e-05
-3.69205023287049e-05
-4.09621880739636e-05
-2.78865877068361e-05
-2.44657141540246e-05
-2.54716183207749e-05
-3.54847815825907e-05
-1.60814236579483e-05
-3.48923326000513e-05
-5.92130868463828e-06
-1.56423636806515e-05
-3.37292816103151e-05
-1.62355176682491e-05
-2.67936831031645e-05
-3.45457211921628e-05
-2.26529307101439e-05
-1.85814886535117e-05
-1.63523708966648e-05
-1.49765334625801e-06
-1.22926846328568e-05
-4.12185774596189e-06
-1.349451113318e-05
-9.85553187952532e-06
-1.84770113703325e-05
-3.0305832448231e-05
-1.0201923404521e-05
-1.34670864134111e-05
-2.77220321327785e-05
-1.41452310537254e-05
-5.65413331886568e-06
-1.51103368243795e-05
-1.94601207650888e-05
1.66313810343373e-05
-7.1902169323375e-07
-7.72648948512695e-06
-7.72890643672627e-06
-1.58385198804557e-05
-2.19610170437263e-05
-2.34459225421187e-05
-1.83304968485833e-05
-2.04755778986806e-05
-1.06032301293048e-05
-2.06771451184637e-05
-2.0571888225893e-05
-1.16105089402943e-05
4.45412680395932e-07
-5.12089618988688e-06
-1.36287016986545e-06
-2.63640929739324e-05
-1.15055687078739e-05
-1.70843311024888e-05
-9.452724707723e-06
-1.41442242790062e-05
-1.69701973307787e-05
-8.84003540093854e-06
-3.04687949669301e-05
-2.40700468209583e-05
5.64986960228211e-06
-2.35090035456215e-05
-1.63366385213736e-05
-2.29502622624701e-05
-5.37127928169332e-06
-1.07419404503967e-05
-8.82055829326705e-06
-9.05617782761984e-06
7.09439730600813e-06
-1.17766912003559e-05
-2.50505381964971e-05
-3.22627314303449e-05
-1.08310490953704e-05
-1.09509194693715e-05
-3.67116548280311e-05
9.44725087775059e-07
-2.38160328836291e-05
-2.05563702879612e-05
-2.31636816234696e-05
-1.57884615941975e-05
-2.388402360488e-05
-2.36670875511969e-05
-4.26883250848505e-05
-2.49852537543447e-05
-7.62594100080819e-06
-2.33488161067753e-05
-4.37964013092198e-05
-1.4887340593254e-05
-3.46352164803685e-06
-1.56099268837234e-05
-1.30762129902974e-05
-9.63501319529234e-06
-1.27243342576431e-05
-2.79418043249601e-05
-1.85590426943992e-05
-2.5909313206945e-05
-2.87343477638462e-05
-1.3028226478411e-05
-1.66611449378652e-05
-2.15369752537019e-05
-2.22241652998235e-05
-1.38040277877655e-05
-1.57248068496829e-05
-1.35333821728454e-05
-1.45650624081724e-05
-1.40422875142355e-05
-3.24142511104523e-05
-2.33838364280695e-05
-2.45967042552746e-05
-1.23888500957946e-05
-2.76973637409936e-06
-6.34083399252869e-06
1.01478280017091e-06
-1.61228356856138e-05
-1.3293423552265e-05
-1.04889023858189e-06
-3.37791350807508e-05
-8.34547356796595e-06
-2.75478840517958e-06
-3.62157198494382e-05
-8.5810483152314e-06
-1.84129350979837e-05
-4.85870790325697e-07
-4.15272665405457e-06
-5.49977804748603e-06
-1.64426285380661e-05
-8.88583290278442e-06
-1.80348527596485e-05
4.73440821279736e-06
-2.55891952445879e-05
-1.40204706652269e-05
2.59512869089193e-06
-2.06433860222196e-05
-2.85390108197876e-06
-7.59997002848681e-06
-9.3943910710004e-06
-3.309857039904e-05
-3.11495368445447e-05
-1.39805914012315e-05
1.71355103833543e-06
-1.40380395009029e-05
-1.13398959644684e-05
-5.79343671453962e-06
-9.23646151338507e-06
-2.92508003822001e-05
-1.10511607080984e-05
-9.03932535698237e-06
-1.07920717993612e-05
-9.8957192438749e-06
-7.06792852844575e-06
-1.19343583172119e-05
-3.49468455490521e-05
-2.17532447658136e-05
1.60242781115357e-06
-3.62893781580657e-05
-2.23498412434137e-05
-1.31809110184927e-05
-1.10048616429564e-05
-2.04085951416611e-05
-1.36180637980734e-05
-4.63315526571719e-05
-1.74573520309523e-05
-1.4184584814689e-05
-7.6004781059967e-06
-2.16436513562498e-05
-1.49076336301705e-05
-1.26095028842113e-05
-3.70542968103119e-05
-2.57166606097131e-05
-6.95135838134659e-06
-2.48344344446056e-05
-3.0643772460394e-05
-2.03397972398492e-05
-1.27115450234477e-05
-1.15230836660496e-05
-9.38169329176666e-06
-1.67243987146829e-05
-2.6713435967231e-05
-1.74385670351757e-05
-1.32636408460586e-05
-9.97459873679402e-06
-1.49856370141613e-05
-2.20996884523926e-05
-7.71055223525137e-06
-9.07698151781212e-06
5.68028259132336e-06
-2.26831321957467e-05
-4.02054854656307e-06
-1.46944780189202e-05
3.30002201266392e-06
6.89454164465658e-08
-2.27684065791542e-05
-1.35204422414409e-05
-1.38182045722128e-05
-5.96800009650721e-06
2.56235983497578e-07
1.20169500660367e-05
4.9395340068811e-06
-2.0757216225247e-05
-1.26360947687761e-05
-7.67236642857867e-06
-1.03181054914177e-05
-1.11915917896588e-05
-4.81880998378095e-06
-2.32716653935472e-06
-3.7451638169306e-05
-4.50596095628549e-06
-1.3066151835347e-05
-1.82189116993564e-05
5.51926994157615e-06
-1.15887330958476e-06
9.49640725764148e-06
-1.44092555886436e-05
-1.59501131767302e-05
-1.01048610483568e-05
-1.58524529690437e-05
2.46902643053192e-06
-1.16004956630585e-05
-2.35905249007076e-05
-6.58031532738554e-06
-3.12397086030488e-06
-6.4776977597308e-06
-3.11179932975054e-05
-2.44316008038503e-05
-2.40551333964553e-05
-1.9379528395758e-05
-2.69414355156948e-05
4.28168873245028e-06
-5.70040897375268e-06
-3.01749832648714e-05
-2.23249200151401e-05
-1.65406240003899e-05
-2.42449068599616e-05
-1.16186092742592e-05
-1.97353512476838e-07
3.56052219230911e-06
-2.04669382527113e-05
-3.80467693866841e-05
-2.87723640162171e-05
-5.45597262410356e-05
-2.69474265913187e-05
-2.89195189657002e-05
-1.13366500176442e-05
-2.23075309567878e-05
-2.47554556314633e-05
-2.08201410741404e-05
-2.07224305320418e-05
-1.99948148706759e-05
-2.64605930205984e-05
-1.84917522865961e-05
-2.77055121641528e-05
-3.34308779383066e-05
8.81410167505972e-06
-1.33093888934938e-05
-3.67231460011938e-05
-1.6332538986426e-05
7.46970655563624e-06
-2.78725695193762e-05
-1.39477386073626e-05
-2.9067543518311e-05
-3.67266648795636e-06
-8.58388393973127e-06
-6.88369347693589e-06
-2.47553156620571e-05
-2.16670768767379e-05
-1.3849060994055e-06
-1.88030703726434e-05
-3.1608951166102e-05
-1.88987655031559e-05
-3.55835990427286e-06
-1.20816810777708e-05
-1.23848356588302e-05
-1.76083978707318e-05
-7.75017932389752e-06
-4.71789138553678e-06
-7.80198212148476e-06
-2.49961579705479e-05
3.42198567907771e-06
-1.7031096381252e-05
-1.25853275292451e-05
2.21359956308642e-06
-2.11864336645083e-05
-1.44608874656607e-05
-1.12348008014195e-05
-2.34774074627015e-05
-2.89339330218413e-05
-5.29436172706678e-06
-2.16699518302166e-05
-1.32014671766782e-05
-3.82993007211847e-07
-1.83622127609391e-05
-2.82053746036323e-05
-1.561109451004e-05
-2.31170173259099e-06
-4.12267141407511e-05
-1.40227381938723e-05
6.60351136823353e-06
-1.71613476576237e-05
-1.94515856161118e-05
-6.85450148830078e-06
6.61775282166386e-06
-2.61300588014521e-05
-1.6886289811712e-05
-1.74031804576402e-05
-1.77186154797436e-05
-3.03016444342026e-05
-2.11374649858992e-05
-2.08073840233902e-07
4.10433096542496e-06
-9.95350575635666e-06
-2.71826833232556e-05
-1.79914416573295e-05
-3.91772422211999e-05
-3.71670018059529e-05
-1.87395099648041e-05
-1.07585828861355e-05
-2.22294566250343e-05
-1.33312778913117e-05
-7.97377841654893e-06
-1.97196621077504e-05
-2.22773112318854e-05
-2.67637679961292e-05
-2.9537842403047e-05
-2.2154249413962e-05
-2.37114843237556e-05
-3.01322103268889e-05
-3.75958284849136e-05
-1.21396440224812e-05
-8.89795777853111e-06
-1.75170564592836e-05
-1.85260139372237e-05
-3.70236717383201e-05
-1.37371051090037e-05
-2.29584455936222e-05
-1.63838494927137e-06
-1.386845458878e-05
-2.21377061541092e-05
-1.02828716365697e-05
-1.95068350363689e-05
-3.19395892640827e-06
-2.65592182001049e-05
-2.51245106665398e-05
-1.17641283837941e-05
-1.50706216214455e-05
-3.67554248371216e-05
1.51912127154256e-07
-1.31830477920005e-05
-6.20918541954683e-06
-3.48278533998798e-05
-1.83375923905265e-05
-1.94885287878462e-05
5.1664845820643e-06
-5.35327443325543e-06
-2.49667598251542e-06
-1.02239367430562e-05
-6.14091702922982e-07
-2.44818930464436e-05
-7.0473240814615e-06
-4.64128746968755e-06
-2.20677536140079e-05
-1.04058000842347e-05
-1.24896517418737e-05
-2.83139332898467e-05
-1.51439962028022e-05
-4.15951000360741e-05
-1.36332454570869e-05
-1.66651173442011e-05
-2.4421178514709e-05
8.63982565553105e-06
-1.36746315587492e-05
-1.30686603768735e-05
-9.05983843787424e-06
-1.46567450726628e-05
1.1683628699264e-05
-2.07982095542794e-05
-1.30324816976603e-05
3.29134528444866e-06
-7.12945998108846e-06
-2.69801341593975e-06
-1.35872016217739e-05
-2.68280786835759e-05
-1.1343771766207e-05
-4.19193990254169e-06
-1.4818561841687e-05
6.38739397677089e-07
-4.08634295197107e-06
-2.48331477543103e-05
-2.22234014708842e-05
-1.30263801949166e-05
-2.98621286450202e-05
-3.25602882718891e-05
-2.29294780402448e-05
-5.23527170822684e-05
-1.01421747470694e-05
-3.17205571405804e-05
-1.90420825067765e-05
-1.18032499141244e-05
1.03678067932311e-05
-4.34426670354805e-05
-2.98694035601524e-05
-1.59406444027665e-05
-2.24502490225745e-05
-1.23457709304693e-05
-1.50299396276386e-05
-2.07252632003921e-05
-1.75092533538734e-05
-2.02956675903773e-05
-2.13943825126702e-05
-8.08668900571637e-06
-2.68685828662347e-05
-3.23137282094337e-05
-2.66223359837431e-05
-2.71053007673166e-05
-9.51128543470029e-06
-2.03595029421235e-05
-2.91477898480849e-05
-2.70182679916158e-05
-1.52666527976607e-05
-1.86682824579551e-05
-8.84157790290103e-06
-1.05599459287772e-05
-1.52174963038939e-05
-2.7515495594946e-05
-2.04038289388709e-05
-1.41364998680598e-05
-4.04431117094841e-06
-1.17585337584657e-05
-1.47199132909455e-05
-2.6755125329233e-05
-2.54671747083189e-05
-1.75955786920413e-05
-1.50411050680491e-05
-1.13831717507988e-05
1.05948261608374e-05
-1.86281183398249e-05
-3.34172398613553e-06
-7.99863384938036e-06
-1.21054177147522e-05
1.8512631798239e-06
-9.67839899013587e-06
-6.22980487004549e-06
-2.14864599954693e-05
-2.38291813183235e-05
-1.25863894487273e-05
-1.12530404993067e-05
-1.61159780270388e-05
-1.3408352601985e-05
-4.39568851864703e-05
-1.144141528102e-05
-1.65978296889282e-05
4.46383934720519e-06
-1.30185064098791e-05
-1.68767059023746e-05
-1.25621534546389e-05
-2.80845680863428e-05
-1.97931285327712e-05
-9.15666881986711e-06
5.14693431919632e-06
-2.91855362724093e-05
-1.85595325827874e-05
-1.06223221413194e-05
-7.1410685615649e-06
-1.26699954444519e-05
-1.85078752073929e-05
-1.55949410959566e-05
-1.18970071337343e-05
-8.64179193949142e-06
8.5550527855815e-06
-1.81224353687511e-05
-3.83521652900363e-05
-1.80211124002509e-05
-1.93564355682509e-05
-6.99371722704531e-06
-3.37591911507822e-05
-1.47063053912015e-05
-1.29106371742439e-05
-2.30034771115129e-05
-4.06671177022387e-05
1.11100152343134e-06
-3.42027070712187e-05
-2.18239154732773e-05
-1.49401628286338e-05
-3.17614155108619e-05
-2.78437072849977e-05
-2.14083331320475e-05
-1.4771841804496e-05
-2.29014046376906e-05
-1.48649672504029e-05
-3.0573878523445e-05
-2.38282754739066e-05
-1.92594610631075e-05
-2.27592982068492e-05
-1.35952843890718e-05
-1.86201667760511e-05
-4.55339840124879e-06
-1.93268659915054e-05
-2.97180809669147e-05
-2.98975573621422e-05
-2.99406929792515e-05
-2.48769475752075e-05
-1.78885858584903e-05
-1.15762198510187e-05
-8.10824857881269e-06
-3.37588355712547e-05
-5.37993553673672e-06
-3.17035680796841e-05
-2.487576486079e-06
-1.8265221413382e-05
-2.15074913600558e-05
-2.91414180273198e-05
-7.86017801012388e-06
-1.03172264459786e-06
1.39556332286079e-06
-4.90522757153648e-06
-2.65227533272143e-05
-2.19475703360099e-05
4.08586701148113e-06
-5.83884435781248e-06
-1.22597992512933e-05
2.62571390784638e-08
-9.6634675824264e-06
-1.41472510406806e-05
-1.81728199168745e-05
-1.52272785920273e-05
-2.00601338035217e-05
-1.56322309952028e-05
-2.02713246545435e-05
-6.06945543851926e-06
-9.70945917272487e-06
5.71462174449562e-07
-8.63571219650527e-06
7.45022772595889e-08
-2.07938410467801e-05
1.70154222851623e-05
-6.87524162593359e-06
-1.81435571604743e-05
-1.79184588042454e-05
9.29417770247383e-07
-1.07200114708753e-05
-2.04439514064642e-05
-2.92573421578311e-05
-1.56637322020178e-05
-3.47749036600817e-05
-2.04965763193792e-05
-1.7059347382412e-05
-5.19494083840588e-06
-3.26213054886915e-05
-2.22521637865308e-05
-8.32397008782473e-06
-2.6993283276111e-05
-3.22798877770875e-05
-2.02222866902496e-05
2.21397162522177e-06
-4.69518243071373e-06
-2.60177849342026e-05
-1.86637289099859e-05
-6.48830502657252e-06
-1.30358216659389e-05
-2.46261480260388e-05
-5.47755075355766e-06
-7.47464649285566e-06
-1.54730645372338e-05
-2.12082289800838e-05
-1.76003926002644e-05
-1.28430251649517e-05
-2.3388774655673e-05
-8.22443212124228e-06
-1.36622259070108e-05
-2.46814093234272e-05
-2.63125307154416e-05
-2.46839263780317e-05
-2.09085990795397e-05
-2.65619148476192e-05
-3.24234925498617e-05
-1.4823153131295e-05
-1.00060758653768e-05
-4.15822416471263e-06
-2.2251682053185e-05
-2.0953298404262e-05
-1.12195007692032e-05
2.11852685912392e-07
-9.21072354638814e-06
-1.31641415466633e-05
-2.12224162214473e-05
1.3547657398677e-05
-2.59095422453179e-05
-6.00429728758236e-06
-6.33510116666324e-06
-3.06437508058371e-05
-2.89546393394272e-05
-2.49800546423451e-05
-1.35641066007591e-05
-3.87356633314465e-07
-1.67331866481804e-05
-2.44925091850899e-05
-2.44013972995244e-06
-2.4460245441494e-05
-3.05266809951346e-05
-8.06524263471892e-06
-1.59372080322641e-05
-3.21763986579253e-05
-2.80538538093787e-05
-2.06423141692006e-05
-6.78563533113692e-06
-1.75191977293894e-05
-3.3248366529034e-06
-9.40703147694718e-06
-2.51935372395847e-05
-2.17504441761114e-05
-6.30939684136579e-06
6.25309426318972e-06
-5.53096743840341e-07
-2.02243167714595e-05
-9.86923784511968e-06
-5.67989591822571e-06
-2.50532455716854e-05
-1.01736757409719e-05
-3.28486003967319e-05
-2.24398865651852e-05
-2.42430389462697e-05
-1.94255472231262e-05
-2.72779500425217e-05
-1.30140936636349e-05
-2.34634923875212e-05
-2.10873613311086e-05
-3.06724243232569e-05
-2.15898114014457e-05
-1.74282472877873e-05
-1.3296561979889e-05
-2.25947238123229e-05
-1.10014932163878e-05
-3.95135407373325e-06
-2.33762435461294e-05
-2.20051802386748e-05
-2.51469386803038e-05
-2.14574181534819e-05
-2.2885723418802e-05
-2.04758483969146e-05
-2.33665603068015e-05
-1.77710202815738e-05
-7.52636968163892e-06
-4.13095678533368e-06
-2.71581669015076e-05
-2.69349393948035e-05
-2.09194268724604e-05
-3.14616274506441e-05
-2.20031533827075e-05
8.25179104837726e-06
-2.37397930099196e-05
-1.96176887748839e-05
-3.22980727199533e-05
-1.44368081450412e-05
-1.35656914997162e-05
-3.26471693477248e-05
-3.23533677938488e-05
-3.08929498717844e-05
-1.67886438822199e-05
-1.70250396379581e-05
-5.22333280780252e-06
-1.82848158261935e-05
6.48117200425307e-06
-1.06117014953544e-05
-8.92726447459177e-06
-1.26870363977637e-05
-1.07878186577559e-05
-3.27659952859557e-05
-4.16356678740482e-05
-1.09873614666822e-05
-6.75516759867961e-06
-1.81229791054776e-05
-1.98562049100748e-05
-1.61255966793384e-05
-1.07829567006271e-05
-6.75821168484975e-06
-4.43259364399811e-06
5.42939379339239e-06
-1.32125709085299e-05
-9.74964820390466e-07
-2.0393280065548e-05
-1.18136489244955e-05
-2.46569571550875e-05
8.96229399377316e-06
-2.99179290384682e-05
-7.05561043049973e-06
-2.49366578553593e-05
-2.64533307820998e-05
-1.20271501601382e-05
-1.85225308139681e-05
3.77059659536537e-06
-9.02802015910727e-06
7.21014851652105e-06
-4.49826974924177e-06
-3.96529362593139e-05
-1.76196916001902e-05
-3.03576913265753e-06
-1.03100178879548e-05
-1.31001680890089e-05
3.43152471659042e-06
-1.05010356653257e-05
-2.2859977232361e-05
-2.90797367668525e-05
-1.56027927249489e-05
-4.09604645748336e-05
-2.60535029751282e-05
-6.2706644076967e-06
-2.05112419449108e-05
-1.55074284508655e-05
-1.11885847712661e-05
-2.61405861745366e-05
-1.52114337841268e-05
-2.78287685395447e-05
-4.07961892307797e-05
-3.72637345742173e-05
-1.61308879702179e-05
-1.63323625648792e-05
-2.16250298081904e-05
-1.18242668621639e-05
-2.13308608717534e-05
-1.19482009609922e-05
-2.75531534504097e-05
-1.32656713487965e-05
-5.55354928774414e-06
-1.58465838253966e-05
-2.92142467872712e-05
-2.11940012224668e-05
-1.49405193901927e-06
-1.17363268979431e-05
-2.54599456932053e-05
-5.02367152211221e-06
-1.28717864047391e-05
-7.7216897936052e-06
2.42385086143791e-06
-2.4822103734444e-05
-2.06954909250875e-05
-2.19760122586614e-05
-4.66613116632889e-06
-2.58802377677584e-05
2.77446905823269e-07
-3.17436761197757e-05
-3.34773860916219e-05
-1.50584583721974e-05
-2.81071295113911e-05
-8.55705419308235e-06
-1.70847482985979e-05
-3.05281396874786e-05
3.94590106459521e-06
-1.36906795640278e-05
-3.39384560239641e-05
-2.05458843365923e-05
-1.88752390322795e-05
-2.11381186748622e-06
-1.97048757588488e-05
-1.67205306825319e-06
-2.70341661965476e-05
-9.35770016662846e-06
-1.74691808282715e-05
-3.26159350510623e-07
-1.73556900971161e-05
-2.92779978744645e-06
1.30479606065244e-05
-1.73283389428576e-05
-6.3512455389342e-06
-1.63494420711935e-05
-1.32462824364824e-05
-7.2308300212137e-06
-5.68451202806339e-06
-1.80924615667841e-05
-9.29042437293758e-06
-1.62470097240811e-05
-2.17449690355714e-05
-2.0630957652555e-05
-9.58117862478833e-06
-1.42016187608175e-05
-4.51461757426331e-06
-2.97214047125234e-05
-2.0376436221093e-05
-4.15571924673543e-06
-1.61197781576926e-05
-6.08771015944815e-06
-1.81400376288828e-05
-1.48259261868775e-05
-1.57008124998899e-05
-2.98392969673069e-05
-2.31301317762592e-05
2.54127950853387e-06
-6.64594071713267e-06
-1.62505297181114e-05
-2.17144794992651e-05
9.48477948754088e-07
-6.08473526464071e-06
-1.97812933863653e-05
-3.81599409535198e-05
-2.46689366815502e-05
-7.87306593617102e-06
-3.31523103101342e-05
-3.70752283128079e-05
-2.03728291191968e-05
9.5175017294053e-06
-3.95192771818152e-05
-3.43367348531011e-05
-9.26417336173735e-06
-2.41178838857076e-05
-2.35759942203812e-05
-1.01058932805809e-05
-2.69939555356546e-05
-1.27153644680062e-05
-2.31440323104577e-05
-1.13208908731517e-05
-1.60430410522223e-05
-3.88850043531742e-05
-2.46773958092104e-05
-2.53375214592385e-05
-2.65239668096298e-05
-3.5814624658894e-05
-1.78628720596296e-05
-1.60328930787513e-05
-2.23215879497179e-05
-7.32452029528636e-06
-1.03874910993998e-05
-2.564766848058e-05
5.65889335912926e-06
-2.01187089041729e-05
-3.6324943906025e-05
-2.7327129295845e-06
-2.10487355170001e-05
-1.37167938559992e-05
-1.55415528327319e-05
-2.04525224287766e-05
-1.06711998213057e-06
-9.09995058315002e-06
6.27529062139264e-06
-3.19479070020685e-06
-1.32438100434299e-05
-6.68065199269189e-06
-1.88207926304937e-05
-6.99530011700143e-06
-6.35575889610625e-06
-1.08028467385956e-05
-2.94115436054622e-05
-5.46915415512893e-06
-2.65884305528673e-05
-2.13179481847057e-05
-2.07702354452708e-06
-2.90020252896383e-05
-1.6195438977904e-06
-2.63580202933956e-05
-1.91229217975635e-05
-4.38324016541092e-06
-2.06374806356732e-05
-7.87485175712564e-06
-2.89391575095695e-05
3.78553116974299e-06
-1.62694698428083e-05
-5.85049564377948e-06
-1.14920738968238e-05
-2.67365200508225e-05
-3.1794046015607e-05
-5.40724571613177e-06
-4.53217108683146e-06
-1.87934844294808e-05
2.21457850000693e-06
-4.13380745186486e-06
-1.47602446254139e-05
-1.40295465249474e-05
-2.27327366203764e-05
-1.57681448347868e-05
-3.55786988541591e-05
4.89387231930216e-06
-1.64335703932728e-05
-2.98319827765188e-05
-2.74998315100926e-05
-2.85363388688511e-05
-1.99044327983732e-05
-2.81882302151372e-05
-1.66168838259788e-05
-5.73665481063287e-06
-1.45943303730114e-05
-9.40182095102012e-07
-2.20449824881036e-05
-1.94074232474434e-05
-6.83588665970533e-06
-1.39815630512835e-05
-1.16390020810581e-05
-7.63660392926249e-06
-1.13338001364153e-05
-1.53290310853545e-05
-2.06573259919582e-05
-2.83342662823583e-05
-1.42923872177456e-05
-3.30094126040622e-05
-1.12293783143187e-05
-2.93296497173679e-05
-1.58386451926854e-05
-2.46494731682187e-05
-8.26040111177081e-06
-1.62217761972812e-05
-3.96453996041809e-06
-2.49960037612254e-05
-2.11896425684483e-05
-1.52987593255834e-05
-1.10074346557406e-05
-3.94721320522084e-06
-9.76277341111011e-07
-2.81201273368919e-05
-3.05761297621547e-05
-1.89914344130924e-05
-3.32537395115484e-05
-2.20687060612019e-05
-1.4917953884378e-05
-2.50531144472556e-05
2.13588273711325e-06
-2.36035365772403e-05
-1.10482133404569e-06
-2.77156187729039e-06
-2.95517408282869e-06
-3.06489288266872e-06
-7.23072448266853e-06
-8.10791349301259e-06
9.82401362752097e-06
-2.5196559897999e-05
-1.79457988212575e-05
-1.50529210113993e-06
-1.99263770445302e-05
-1.73475331796581e-05
-1.94325820552561e-05
-1.61370740316738e-05
-2.28170721800021e-05
-5.54420395413641e-06
-1.56742322271272e-05
-2.21255211386705e-05
-1.09559579999805e-05
-1.2269656268262e-05
-2.02695411677396e-05
-1.78288197760708e-05
-2.03901472989684e-05
-1.00733515975711e-05
-4.19881569314037e-06
-6.22463120136469e-06
-2.20628391513585e-05
-2.06501902712553e-05
1.31122465342582e-07
-2.34859023289626e-05
-3.58610737583901e-05
-1.29785631758335e-05
-2.03892769000002e-05
-2.03256638758463e-05
-6.51044323896831e-06
-8.90681570693636e-06
2.21443836615475e-06
7.487018203076e-06
-2.88282715941349e-05
-1.8073095390335e-05
-3.24431550291726e-05
-1.18643110663234e-05
-1.00606814058513e-05
-1.51330941211956e-05
-1.56010126672835e-05
-3.17491798810911e-05
-3.26258644746686e-05
-2.7092856181124e-05
-1.29454368415394e-05
-1.85467673919019e-05
-3.12739806288888e-05
-2.85354719621292e-05
-1.81050697293292e-05
-1.26381404340217e-05
-2.11710775157024e-05
-2.75762096749889e-05
-1.94249465363321e-05
-3.16890000651304e-06
-1.1427871524621e-05
-1.87280161191289e-05
-1.59684596489663e-05
-1.17386431651697e-05
-7.28782195225558e-06
-3.41784024593335e-05
-2.58865953605573e-05
-1.83319652487802e-05
-1.38845933027492e-05
-2.58071960032053e-05
-2.8366451658598e-05
-2.30578390150008e-05
-2.93725639065281e-05
-3.21328360686483e-06
-2.45745565342784e-05
-1.70402340544335e-05
-4.18932480990261e-06
-1.65002736361684e-05
-1.41709458489722e-05
-1.01952598475034e-05
-3.11285907882965e-05
-1.19760243350351e-05
-5.11773288079792e-06
-5.32306010302147e-06
-2.96374616380725e-06
-8.26337965190572e-06
-1.86598972598953e-05
-9.31032491180264e-06
-1.74211387112805e-06
-2.09400382440226e-05
-1.98169362211829e-05
-2.14236121124601e-05
-1.84525879717914e-05
-1.15355141630896e-05
-1.38572740673172e-05
-4.58709318337734e-06
-2.26407677799255e-05
-2.63260526277895e-05
3.21720971599946e-07
-4.7560163687682e-06
-6.47558378733276e-06
-2.50000216236133e-05
-1.4763255170934e-05
4.81355517094598e-06
-1.00559491831068e-05
-2.04322811457665e-06
-8.74613420142699e-06
-9.70566464872079e-06
-3.19254608186084e-05
-1.98534734692412e-05
-3.82005769993513e-05
-2.35191978943103e-05
-2.49039622853976e-06
-1.36639698065154e-05
-1.42155590382007e-05
-2.09409092679488e-05
-1.72063611794447e-05
-8.71905800495548e-06
-1.68388321874372e-05
-1.4947714568615e-05
-1.76755146641912e-05
-2.60302070940499e-05
-4.61968146072865e-05
-3.84254968152405e-05
-2.13891406182089e-05
-7.21161242274934e-06
-2.65162484038193e-05
-1.34751435584116e-05
-3.34118740746146e-05
-2.86236780239574e-05
-2.69955688066936e-05
1.86650597674569e-06
-1.9118405366813e-05
-1.87923245451758e-05
-8.21343563420079e-06
-1.53378151987452e-05
-1.48543223305317e-05
-3.73865446723485e-05
-1.35721757606499e-05
-1.98611605630656e-05
-4.09258785879371e-05
-2.51411146542381e-05
-1.62963909838203e-05
-1.91225002417261e-05
-2.59723614165882e-05
-2.22418743377723e-05
-1.9563164209697e-05
-2.29968197780105e-05
-9.96372845173506e-06
-1.68337413159737e-05
-1.99592466727619e-05
-3.42691944477241e-05
-1.83552814192023e-05
-2.13917350572045e-05
-1.09757574441566e-05
-1.56848948285425e-05
-1.53469518173947e-05
-1.05296030240686e-05
-3.27071118981775e-05
-1.51974297605016e-05
8.85565344574121e-07
-2.23099894430377e-05
-6.68683295571174e-06
-1.65770536397566e-05
-1.73363271438019e-05
-3.07984386934688e-05
-5.68648803345718e-06
-1.44715672588712e-05
-1.33095841513558e-05
1.99794773090864e-05
-9.10512099322272e-06
2.35849478408808e-06
-1.00336836946392e-05
-1.33391827773124e-05
-1.77180654687223e-05
-3.01849968410985e-05
-2.69500046518946e-05
3.90912348078396e-06
-7.87231211971576e-06
-1.39590747040293e-05
-1.97511549178241e-05
-6.82454615482627e-06
-5.37844194828136e-06
-2.87371307573094e-06
-1.65479032843574e-05
3.6788115628287e-06
5.02259496410245e-06
-9.78929825992482e-07
-1.69418022364701e-05
-2.7980388750119e-05
-3.44771852968567e-05
8.82667536267903e-06
-2.70589991699985e-05
-4.65978463086674e-06
-2.10109566108848e-05
-1.75832602376652e-05
-1.69911243992568e-05
-3.49225987025242e-05
-7.89036630395167e-06
-2.55720938210663e-05
-1.23978446088585e-05
-2.98304969225683e-06
-1.74724492747711e-05
-1.66447976767371e-05
-1.15089228940395e-05
-2.49275697862561e-05
-8.82901973254869e-06
-1.99561793240936e-05
-1.96432971529989e-05
-1.24974622927799e-05
-2.83411971806961e-05
-1.77962465038917e-05
-2.54576465761442e-05
-1.31248340451826e-05
-3.15977564019143e-05
-1.92363300765007e-05
-2.28346973520026e-05
-1.63021990462035e-05
-1.89465429980678e-05
-1.54820735394578e-05
-3.01782862471454e-05
-1.76400830785102e-05
-2.86553042647992e-05
-2.61589274097683e-05
-1.18098492835641e-05
-2.94308739819249e-05
-2.07886933786196e-05
-2.4654312582117e-05
-3.84778368748275e-05
-2.43140449559307e-05
-2.19246876918694e-05
-8.00135214426594e-07
-3.32717007697565e-05
-3.23336850550792e-05
-2.19514317323737e-05
-1.77138698280059e-06
-2.38046939185735e-05
-2.28182931828972e-05
-2.80031480807338e-05
-8.4099526422442e-06
-2.37936468835766e-06
-2.0008821890085e-05
-1.96758439320187e-05
8.81364034709402e-07
-2.81264284876484e-05
-3.01898046165149e-05
-1.03479731955182e-06
-5.74747742008301e-06
7.18039911564186e-06
-6.52356523171388e-06
-1.96505062206957e-05
-5.67695210778118e-06
-2.00727641407185e-05
9.89193279929386e-06
-1.93101089620265e-05
-2.02267318574387e-05
-2.07269743182231e-05
7.36392888554597e-06
-7.17054842301219e-06
-7.53810316591381e-07
7.46370521843144e-06
-1.3768341678936e-05
-1.9043836091736e-05
-3.24812736878672e-05
5.58980177172159e-06
-1.4719234120695e-05
-1.03182985936443e-05
-1.43392211684742e-05
-2.47527594577933e-05
-9.02520050308562e-06
-1.96745569175124e-05
-9.80966269699075e-06
-1.09006278885051e-05
-1.74023878190345e-05
-3.03170088679573e-05
-2.67576017418483e-05
-6.27676930226389e-06
-1.0219285896537e-05
-1.9013377174122e-05
-4.94192140387185e-06
-1.02120531899058e-05
-1.4896647810028e-05
-2.51847890668588e-05
-4.90491498446886e-05
-2.22332131447326e-05
-2.45431658256252e-05
-2.13042904306758e-05
-6.47652436947576e-07
-2.99878181559984e-05
-1.84975684529589e-05
-1.03754140570168e-05
-1.50789943401349e-05
-1.53368148386542e-05
-3.18910391420126e-05
-2.61872068845268e-05
-2.52986447896385e-05
-1.20805697472644e-05
-3.05413452279267e-05
-1.08778439606443e-05
-2.26530120767175e-05
-2.1096298803696e-05
-1.02524666541384e-05
-1.18843256279312e-05
-1.79703686783528e-05
-1.4645169158561e-05
-2.35493860676377e-05
-2.99591305247932e-05
-2.54757931348886e-05
-3.19718709997314e-05
-2.10560192776455e-05
-8.80339096897348e-06
-1.72486497860838e-05
-1.08284976453548e-05
-2.84259727346221e-05
-2.42155686697694e-05
9.77838373124127e-06
-2.80683705787321e-05
-1.61757330667477e-05
-8.13692011080568e-06
-1.86961861933453e-05
1.01295692152723e-05
-1.38851057513264e-05
-2.75651649224667e-05
-2.29569967033806e-05
-2.12597311226793e-05
-5.88752212423743e-06
-1.61456162200729e-05
-7.03859595288746e-06
-4.86363968468964e-06
-1.71320819003196e-05
-1.91631752506526e-05
-2.01360008872308e-05
-7.52918710856399e-06
-8.68255767760914e-06
-1.53142908890825e-05
-1.61473235929561e-05
-1.76480660019006e-05
2.09983653706238e-06
1.50764070675602e-06
-2.39715028374013e-05
-1.11374393740995e-05
-1.937791835278e-06
-4.27310194382381e-06
-1.58957388722207e-05
-1.77538710939732e-05
-1.17665303425828e-05
1.39107956906146e-05
-2.37767813644781e-05
-1.48260097579566e-05
-1.40227767948021e-05
-2.88166488388257e-05
-2.3085468661039e-05
-1.32668301722581e-05
6.98541644508789e-06
-1.93337713211672e-05
-2.87792963730502e-05
-7.77876376294157e-06
-2.45296157484591e-05
-1.60602349812773e-05
-2.83086650846209e-06
-2.22242952348344e-05
-6.23230995480103e-06
-1.18096894725137e-05
-2.05739886364017e-05
-9.00992346313029e-06
-2.1646642978653e-05
-1.2042143031288e-05
-2.13668727018054e-05
-1.78950313684551e-05
-2.79307467837276e-05
-3.06574253504857e-05
8.97542967310653e-06
-2.11885523766495e-05
-1.10888409151829e-05
-2.42624501541449e-05
-2.90780274439507e-05
-2.05869197640853e-05
-2.94598925921304e-05
-1.00745279088637e-05
-2.77624735727201e-05
-1.36424369962669e-05
-1.15674159311396e-05
-2.47126321115536e-05
-1.07873174107494e-05
-1.03889945989553e-05
-1.88180801490458e-05
-2.21369114413654e-05
-6.98314237904442e-06
1.9611001177534e-06
-3.45272197055397e-05
-1.74868605062888e-05
-2.69079523572487e-05
-1.94049707168759e-05
-1.27345548044696e-05
3.07992299897365e-06
-1.8852127729048e-05
-1.92741749752278e-05
-3.18267092621483e-05
-2.89798664104859e-05
-2.25634837252817e-05
-2.49604663677591e-05
-6.63048962801696e-06
-1.70057694976833e-05
-2.17407261407757e-05
-2.7014781289048e-05
-1.87120379405974e-05
-2.19274886951867e-05
-9.19259774958452e-06
-4.15336175765631e-06
-1.20884017794617e-05
-1.58787860953939e-05
-9.91316117426584e-06
-2.7121036404769e-05
-2.43611552029433e-07
-1.59367737328165e-05
-6.18364328082978e-06
-7.17402864840929e-06
-9.81139185109705e-06
9.0386133941582e-06
-4.45157427649629e-06
1.52014894391699e-06
-1.36571564747599e-05
-1.30745274050957e-05
-1.83090370259816e-05
-7.09467260809699e-06
-1.41506944466085e-05
-5.00877217156405e-06
-3.02205548272261e-05
-1.50130379173718e-05
-2.39521956239529e-05
-1.63789185440682e-05
-3.14363633592096e-05
-9.23055734839464e-06
-7.01397240898278e-06
-9.01976505150685e-06
-8.43534908876393e-06
-2.64164844904186e-05
-2.1173065692854e-05
-3.64772323219567e-05
-2.70700269420096e-05
-1.20000014417573e-05
-4.9780883276327e-05
-3.04532134576539e-05
-2.74305231501906e-05
1.87785740962068e-07
-1.7619366159901e-05
-2.09340432171193e-05
-1.86940188942327e-05
-2.58597759715615e-05
-3.17270036057204e-05
-4.88179865379952e-05
-1.62199260503579e-05
-3.18851221872307e-05
-1.18588470375337e-05
-1.40300345117834e-05
-1.88213411189278e-05
-4.43504865857618e-05
-1.48238061590735e-05
-3.71793691523405e-05
-2.19701935542707e-05
-2.33874664608681e-05
-2.68731634675804e-05
-2.62652759270072e-05
-4.43767035455073e-05
-1.57003331057601e-05
-8.87270863175458e-06
-1.73460589959958e-05
-2.05986955943128e-05
3.85892962481453e-06
-1.54364872100617e-05
-9.0678096666393e-06
-8.9988442032359e-06
-1.62881687693437e-05
-1.88873039256528e-05
-1.83856536330151e-05
-7.99167721281198e-06
-1.76101203010273e-05
-3.47206823715924e-05
-1.53127643772026e-05
-2.25841825376426e-05
-1.7859038923909e-05
-1.7765829521912e-05
-1.28153113789355e-05
-2.4031834388416e-05
-1.84483084875099e-05
-1.83168071511975e-05
-1.04911580499961e-05
-2.8821733458736e-06
-2.27049900213651e-06
8.27690538192404e-06
-1.09482874273589e-05
-8.54041432160734e-06
-1.61907942380025e-05
9.78915766631412e-07
-9.73110625879061e-06
-1.29963146500226e-06
3.95907091173327e-06
-8.77289499707391e-06
-1.23154087211163e-05
-1.66867850608389e-05
-8.06775271057115e-06
-8.88930031824329e-07
-1.63059297449728e-05
-3.01341638744575e-05
-7.40794011590648e-06
-1.37927523643279e-05
-9.94515493541718e-06
-1.31425771198337e-05
-6.57606690590053e-06
-3.17374130565234e-05
-6.73484109795357e-07
-2.416403255675e-05
-1.45651589506192e-05
-2.98180211655184e-06
-1.73407675017384e-05
-1.81925899040879e-05
-3.09343097750028e-05
-3.02628476120995e-05
-3.65306485562623e-06
-5.57763590304495e-06
-1.4362120006051e-05
-1.43533038837702e-05
-1.68053245471394e-05
-2.25736668046083e-05
-1.38081884669596e-05
-2.26524593171591e-05
-2.85048755866325e-05
-2.99385583782161e-05
-1.50727812394582e-05
1.89776632907691e-05
-6.37495637540003e-06
-3.0549933342664e-05
-2.03818683250984e-05
-1.2349515161849e-05
-3.85128270969399e-06
-3.52552240049752e-05
-8.17199519666217e-06
-3.58647828040891e-05
-8.65612645242348e-06
-1.26102375859386e-05
-2.30225437240648e-05
-2.10119834203383e-05
-2.39540836622479e-05
-1.17812403920863e-05
-9.2989643583463e-06
-1.87427267232208e-05
-1.52541708291366e-05
-2.24828265555455e-05
-1.93652285330478e-05
-3.06705730102433e-05
-3.59361084517293e-05
-1.44177654510556e-05
-1.66610239101876e-05
-1.71254718517115e-05
-1.11378296313132e-05
-2.21734760182458e-06
-2.28398691605066e-05
-1.57700615937059e-05
-1.89405761500792e-05
-1.86314359262768e-05
-1.47726533218289e-05
-2.99751812253372e-05
-3.83999742198042e-06
-9.69872289984927e-06
1.95129419356504e-06
-2.09732402533822e-05
-8.67784100020029e-06
-2.42918070595853e-05
-6.72012348019881e-06
-5.60610400680543e-06
-1.43858294756455e-06
-8.49670730550571e-06
2.08263154649739e-07
-9.7065757628158e-07
-5.73081339266911e-06
-2.18997562931561e-05
-3.50944512668431e-05
-2.38742868295824e-05
-2.09570696118915e-05
-1.99864398613241e-05
-3.4158495090631e-05
-7.22777251166822e-06
-2.97802999654979e-05
-3.37438175914276e-05
-9.90548360925819e-06
-1.09512935466062e-05
-1.82383785947783e-05
-1.88922587399689e-05
-1.06201229929587e-05
-1.76805072661276e-05
1.7520900299543e-07
-1.91363397984053e-05
-1.86167205342706e-05
-1.05802042773163e-05
-1.04817645435402e-05
-2.03972705090659e-05
-1.82316423296911e-05
-3.00083855463931e-06
-1.67267451973701e-05
-1.46875633606462e-05
-1.53628305666887e-05
-2.53296761110557e-05
7.6581197001245e-06
-3.59603469258667e-05
-2.31963336802548e-05
-2.88351357334507e-05
-8.46075984883715e-06
-4.83901939018432e-05
-2.5832961476832e-05
-6.09651591754733e-06
-3.61977286427863e-05
-2.74992829555056e-05
-3.43981763668968e-05
-7.57541886005014e-06
-1.24853944790658e-05
-1.54706010079884e-05
-2.48801623130512e-05
-2.65444369328029e-05
-2.72265344741369e-05
-2.43983141246755e-05
-3.09836668817519e-05
-9.69026906105476e-06
-3.08149223997336e-05
-1.11951835153257e-05
-2.03666134860815e-05
-2.49719246071986e-05
-6.08470229408612e-06
-1.63693120316203e-05
-1.8826687868508e-05
-1.92494654138118e-05
-8.52226830873554e-06
-1.44688275818445e-05
-2.16844752607544e-06
-3.06225951248871e-05
-4.28515943135732e-06
-1.00647627198607e-05
-2.97935940963945e-05
-1.38270873204636e-05
-3.80010702058648e-05
-2.28050571171319e-06
-7.42059267124637e-06
-6.41435957613933e-06
-1.82848142476356e-05
-2.07995398825235e-05
-2.6506646668029e-05
-5.79378277294979e-06
2.03232098801811e-06
-1.04834422977508e-05
-1.97764019813054e-05
-1.63939644307803e-05
-1.67686806753346e-06
-1.71338452373216e-05
3.87001261824443e-06
-2.53664543071199e-06
-7.65409966793623e-06
-2.13790595117838e-07
-2.45961026928843e-05
-2.06134796795305e-05
-4.77884025343045e-06
-1.60866763143827e-06
2.92030353145561e-06
-1.01913648169918e-05
-1.0173733865873e-05
-1.41362413806223e-05
-1.46502934923293e-07
-9.19012442780571e-06
-3.48681684114195e-06
-9.53890054368106e-06
-1.68290557206846e-05
-2.49369310296986e-05
-2.64920164570799e-05
-9.14470319859663e-06
-2.50064965120354e-05
-1.57274269479559e-05
-1.36343879004218e-05
-2.68652010605641e-05
-2.03612494834832e-05
-2.99742089153466e-05
-1.53173698211631e-05
-6.16624935156083e-06
-1.28068205297834e-05
-3.15905516263217e-05
-1.54725898819913e-05
-3.14177079741256e-05
-1.54456084668714e-05
-4.45216629340659e-06
-5.62122162835802e-06
-6.74489512763598e-06
-2.76629243605819e-05
-2.78871521815439e-05
-3.91642330091833e-05
-2.49951326025302e-05
-2.99950048986694e-05
-2.9813824186151e-05
-1.44795301989082e-05
-1.8501828811091e-05
-2.17951824540202e-05
-9.38166957079769e-06
-2.89858846534513e-05
-3.13044727944952e-06
-3.34327088334778e-05
-2.80174901734301e-05
-1.97779150092201e-05
-1.633119195165e-05
-1.97069079108505e-05
-5.18465400291704e-06
-2.41672147009597e-05
-2.34814561342256e-05
-2.45975793239337e-05
-2.0510554122515e-05
-2.18653400457562e-05
-1.85046207516244e-05
-3.53413035608008e-05
-1.75437775526935e-05
-1.15790363849528e-05
-2.00155254613527e-05
-2.86949264747028e-06
-2.15407115152151e-05
-2.28960989568869e-05
-1.76118591316847e-05
-1.14117080647758e-05
-1.95244261502421e-05
-8.46013127072027e-06
-1.40122453045765e-05
-1.9956023339163e-05
-5.78977442534475e-06
-2.07616591756108e-06
-3.81411266216828e-06
-8.99830242637168e-06
-1.05578260179846e-05
-1.59597007410867e-05
-1.28630174790349e-05
-8.2853271476011e-06
3.76212651637237e-06
-4.30068005971734e-06
9.388669531295e-07
-8.88886413091131e-06
-1.01809727121864e-05
-1.30414247955161e-05
-1.66664733852447e-06
-9.94873593552268e-06
-2.59591885070473e-05
-3.18752756198263e-05
-1.7232477186552e-05
-2.57822684703846e-05
-2.92093457551224e-05
-2.51566148328684e-05
-1.8956911562162e-05
-1.31101983507055e-05
-3.28197519314648e-05
-1.58388988654781e-05
-6.80847146430232e-06
-3.40635220131198e-05
-3.19771098030427e-05
-2.8833648967101e-05
-2.31573455176509e-05
-2.52005420769339e-05
-1.63905472977513e-05
-5.16422827095574e-06
-2.09353510409723e-05
-2.14055694002649e-05
-8.17566896608096e-06
-3.56579886340433e-05
-3.2413735228503e-05
-1.88237755059592e-05
-3.28097064185839e-05
-1.82786198610925e-05
-3.29626084984601e-05
-2.8584154302259e-05
-2.70531209026725e-05
-2.20184927297097e-05
-2.1496095662649e-05
-1.4403885324809e-05
-3.03282305216641e-06
-2.84431246047974e-05
-3.18081300096165e-05
-2.85018688241075e-05
-1.11881814832388e-05
-1.73108659082252e-05
-1.09329718708893e-05
-1.50307905484301e-05
-2.31904208400242e-05
-2.1737402581597e-05
-2.41007676500741e-05
-7.56746243474602e-06
-1.96447764110673e-05
-1.73410982462307e-05
-1.12125683516481e-05
-3.48690889408634e-05
-3.09065115725774e-05
-2.22754723163877e-05
-3.11717703991586e-05
-1.35477626616773e-05
-1.56865866906505e-05
-2.34922470725089e-05
5.40407430243384e-07
-1.79959358486984e-05
-4.18597408664512e-06
-3.66096604622127e-05
-7.73681659626027e-06
-1.85026351483699e-05
-3.04837348119165e-05
-2.66156111063063e-05
-2.03416578447643e-05
-1.95602769992869e-05
-1.67623920181047e-05
-1.81971447412999e-05
-1.48888996442972e-05
-2.5259850627832e-05
5.8690013992403e-07
-1.87572302327971e-05
-1.59352260774502e-05
-3.99936766773235e-06
-1.73700611326757e-05
-1.84967657632746e-05
-2.09395357660699e-05
-3.56678076354454e-05
-9.10172477073988e-06
-1.03968094787315e-05
-2.65973672251656e-05
-2.71371908936375e-05
-1.66609427839915e-05
-2.91581256758726e-05
1.15741844437637e-07
-1.7609905229252e-05
-7.06197133081831e-07
-2.99712784872149e-05
7.50360415598175e-07
-2.49953715779326e-05
-8.72712057282681e-06
-2.04896401259673e-05
-1.43485377222847e-05
-1.09802750570303e-06
-1.59431141975933e-05
-1.34108774122306e-05
-2.73196362054193e-05
-2.43362098015568e-05
-1.64352881795852e-05
-2.6948521537181e-05
-5.94283014400315e-06
-1.71261665458228e-05
-2.15382684152195e-05
-1.43689100513383e-05
-2.16713090699376e-05
-1.43032235072192e-05
-2.23605029218613e-05
-3.13136202721501e-05
-3.55853083907081e-05
-4.19741298853926e-05
-2.76169317070118e-05
-4.45000909407375e-06
-2.58735788140907e-05
-4.2342534841325e-05
-1.76162435364081e-05
-2.0519420202963e-06
-2.50810827940027e-05
-2.45166881350707e-05
-1.90045234853635e-05
-1.01506907106416e-05
-2.81618101533506e-05
-7.68963815964474e-06
-1.05614240379613e-05
-1.87364865826664e-05
-1.52183927129859e-05
-2.2133671715311e-05
-2.31933392790513e-05
-2.04857356699636e-05
-9.43953918416292e-06
-3.44252093243849e-05
-1.24239470105961e-05
-1.98469221341026e-05
-3.48476679439972e-05
-2.98627392808049e-05
-1.29868189376025e-05
-2.26695965538225e-05
-2.69711646138944e-05
-1.01722971693854e-05
-6.88962602712363e-06
-1.46040533620051e-05
-2.02230343642569e-05
-2.17012633015193e-05
-6.24165950940956e-06
1.41812686616801e-05
-1.77702143408255e-05
-7.79251952076768e-06
-1.15846705166986e-05
-2.07628656505405e-05
-1.19697758907986e-05
-2.54596047402835e-05
-3.15135627404874e-05
-3.87977502866057e-07
-9.38377096182532e-06
-4.69268856886902e-06
-7.45377996346993e-06
-2.64456705374113e-05
-1.77568750331778e-05
2.11551344170311e-06
-1.04482350060115e-05
-6.30948686085392e-06
-2.03170119262505e-05
-1.05756998070596e-05
-4.74661476532903e-06
-1.06641549541241e-05
3.9271657654671e-06
-1.98353526092837e-05
-2.05946914990747e-05
-9.61296465833431e-06
-1.13170377755695e-05
-7.93128125241028e-06
-9.53724678414085e-06
-6.04213506585093e-06
-1.53096680833088e-05
-9.55580245391505e-06
-3.50009037943035e-05
-2.00561616721199e-05
-3.33728842099483e-05
-7.25315174687795e-06
-1.91313473773877e-05
-2.2435243816589e-06
-2.2660620178865e-05
-2.66172058869062e-05
-1.58219924716715e-05
-2.46901052947065e-05
-2.48515517112655e-05
-3.50316417267683e-05
-1.94904030979324e-05
-2.08742620894831e-05
-5.10291097602518e-07
-1.35193716229766e-05
-9.21766728928887e-06
-1.11750626172653e-05
-1.21444076104193e-05
-4.31765366920509e-05
-2.1199702654185e-05
-1.83668751403315e-05
-5.17083112104713e-06
-1.41177601758417e-05
-1.16806145026894e-05
-2.86524153087726e-05
-1.18013877450674e-05
-2.07106073481922e-05
-2.47145126011442e-05
-1.77450348084802e-05
-4.87432966444506e-05
-2.76108759716212e-05
-2.18239333324345e-05
-1.57727331828531e-05
-2.03936767229052e-05
-2.88236379256534e-05
1.36971819710462e-05
-6.79889299999684e-06
-2.52863021595496e-05
-2.33255624021592e-05
-1.65621565670169e-05
-7.26364562163827e-06
-1.23619523064741e-05
-2.30646091811722e-05
-1.31444326344286e-05
-1.07691516059699e-05
-1.94273868238074e-05
-1.98959884334586e-05
-7.48261024093993e-06
-2.20954450019205e-06
-4.11740498698395e-06
-4.10335377694701e-06
-1.1152522182281e-05
-2.15909457320676e-05
-1.19433344129513e-05
-1.48547700763154e-05
1.37117586796552e-05
-3.04893030100575e-05
-1.6357050067338e-05
-1.71028064068619e-05
-1.58901809291064e-05
4.23272885825855e-06
2.32253859750408e-06
-1.79507210045733e-05
-6.87924646265808e-06
-1.95282175846607e-05
6.18984216357721e-06
-9.2733480476996e-06
-1.58635357675716e-05
-3.14164435291697e-05
-1.43111098919238e-06
-1.34115070606746e-05
-1.63375173698558e-05
-1.00148695472959e-06
-1.05938830711216e-05
-3.76879618147378e-05
-1.24392744051757e-05
-2.34185819045182e-05
-2.23438093369509e-05
-1.21113411616523e-05
-1.77227406131396e-05
-3.18974608815226e-05
-3.20384408657461e-05
1.10410820724248e-05
-2.38469262692623e-05
-8.34301027647769e-06
-1.74874614909173e-05
-2.59656974260091e-05
-8.77322522699018e-06
-2.49009863612234e-05
-2.84441347492738e-05
-7.38635980817862e-06
-1.34545014907663e-05
-2.78900454584506e-05
-1.90453019871161e-05
-1.44660810690219e-05
-2.18485304077848e-05
-2.12390580697515e-05
-3.77588197956706e-05
-2.32296796633684e-05
-4.12205464813567e-05
-2.32498019724871e-05
-1.78150280621214e-05
-4.6438007435433e-06
-2.13395663694006e-05
-2.58657054633563e-05
-9.24918196692061e-06
-8.84834106834246e-06
-7.58917225507439e-06
-1.74462637557472e-05
-3.66667748483589e-06
-2.76395067932653e-05
-1.51002270363691e-05
-3.4973133524072e-05
-3.94064839913151e-06
-3.17607630416229e-05
-8.17425420111079e-06
2.50168514466038e-06
-1.13183270162551e-05
4.37706196590032e-06
-1.64490105381736e-05
-1.41193115197402e-06
-1.78516203278147e-05
-1.66102965444732e-05
2.07958362427147e-06
-2.69405065230956e-05
-3.36301990959672e-05
-8.7180361971691e-06
-2.91888207815155e-06
-1.42979238745259e-05
-3.14004738198337e-05
-1.36298392182329e-05
2.50112107437695e-06
-9.45954718292478e-06
-1.08637649659283e-05
-3.84178132792724e-06
-1.97972027270739e-05
-1.47992413107919e-05
-1.29555659198684e-05
-5.10764266449043e-06
-1.60533475666929e-05
-1.91915768214907e-05
-1.22150566688283e-05
-1.57692440477635e-05
-1.91351559588581e-05
-2.05330169471036e-05
-2.99713401693713e-05
-5.84665861155326e-06
-6.95397767596548e-07
-2.63371127243529e-06
-2.30509236815516e-05
-1.02047422867753e-05
-9.16191343043734e-07
-1.06628525069562e-05
-6.49833690455215e-06
-4.32881716497457e-05
-8.85096515657891e-06
-1.89810057845068e-05
-2.45985610418426e-05
-1.93331598638278e-05
-2.90787975362774e-05
-2.45561234624829e-05
-2.81442298437459e-05
-1.45608005410713e-05
-6.05248213211197e-07
-7.14428418516564e-06
-1.16468917998976e-05
-1.1179853462814e-05
-3.31628463293366e-05
-1.63660208923259e-05
-5.03196073302811e-05
-1.77750063636941e-05
-1.91699457568229e-05
-1.80913460055527e-05
-8.24151242840995e-06
-2.87319314928511e-05
-1.13727368355799e-06
-1.87938873273603e-05
-3.22576332611235e-06
-2.06006217491425e-05
-1.9145149804968e-05
-1.21055976347594e-05
-2.23549237899979e-05
-5.04522954992236e-06
-2.00149658366006e-05
-2.64439179533539e-05
1.97633763717191e-07
-1.13243063704727e-05
-1.80273492317338e-05
-2.14778489980558e-05
-2.16526968320298e-05
-5.70961570844527e-06
-2.73430123430832e-05
-1.4156880175735e-05
-7.4882077492506e-06
-2.36058658917647e-05
-2.51241592160811e-05
-1.94518255477e-05
-4.25966050254022e-06
-2.55662840918418e-05
-1.53632134916566e-05
-2.68514335742463e-05
-1.63693193146275e-05
-1.02891444581978e-05
-9.34844031630946e-06
-1.95500627756395e-05
-1.21323821886466e-05
4.89831212932641e-06
-7.43451961954462e-06
-1.21504878888372e-05
-1.89896431804805e-06
-1.9099734197022e-05
-2.48345850956277e-05
-1.6551140040707e-05
-9.14811253745344e-06
-1.36426093909508e-05
-2.12747935119723e-05
-1.15742386171183e-05
1.26989769687314e-05
-1.55367047655784e-05
-1.79286344230625e-05
-5.69461061978073e-06
-2.09401946051705e-05
-6.91543821403231e-06
-4.25327754302237e-05
5.36476362067208e-06
-8.78683276317758e-06
-2.67235498860068e-05
-1.65357758533213e-05
-4.75335175919182e-06
-3.63566416090752e-06
-1.03727717705851e-05
-6.52385198492597e-06
-3.64517930179258e-05
-3.35465261540968e-05
-3.36687908278835e-05
-2.55563116109503e-05
-6.57430002450394e-06
-8.28885006477813e-06
-8.64174783927562e-06
-1.6604583260167e-05
-6.49101255228124e-06
-4.63998567159948e-05
-1.9244353946461e-05
-1.26914969439258e-05
-1.35794966168802e-05
-1.56519519410703e-05
-1.7384438492948e-05
-5.31680905354678e-06
-2.12200024230452e-05
-3.1681372666369e-05
-2.1064120323119e-05
-2.56441355104089e-05
-6.51341638663921e-06
8.66054911367469e-06
-1.81241333513308e-05
-8.53716250982791e-06
-1.45148303740556e-05
-2.64347464267581e-05
-3.02625634263008e-05
-1.48927560017991e-05
-2.50836854556982e-05
-2.97822593025294e-05
-2.36286394229985e-05
-1.54024663928913e-05
-2.7453987962749e-05
-1.97101341089843e-05
-4.49090797603892e-05
-2.40970316749787e-05
-1.18729127360181e-05
-7.98132198259979e-06
-1.60110660281133e-05
-4.34166495932059e-06
-1.46508091912454e-05
-8.79786711086474e-06
-1.72201591447019e-05
-1.42425215372057e-05
-3.11871932645646e-05
-2.7865111754296e-05
-1.61230026400842e-05
-2.76598235888141e-05
-1.28029678960059e-05
-1.78134003101879e-05
-3.1866831302022e-05
-3.02862040881044e-05
-4.60339571984805e-06
-1.41195936023583e-05
-6.08213294490762e-06
-1.71209588092729e-05
-1.12188642017313e-05
-5.81310358957422e-06
-4.07474597552031e-06
-1.70453559258254e-05
-1.83127828642079e-05
-1.24861959046659e-05
-2.73036983180519e-05
-1.41023909958237e-05
-1.45248158157852e-05
-1.15345237135298e-05
-8.09674647087597e-06
-1.21654572036885e-05
-2.91479187695489e-05
-2.25112477077568e-05
1.5866284549137e-06
-1.47240679695668e-05
-1.45013222319414e-05
-1.41325094408989e-05
-5.53253891890455e-06
-2.11046709488833e-05
3.9189107128505e-06
-5.48358901143107e-06
-1.25470680196103e-05
-1.31192459304375e-05
-1.95369093935475e-05
-1.74072125859766e-05
-9.6336989947393e-06
-9.98000756617867e-06
-8.51737196221483e-06
-2.86490586228582e-05
-1.89824775785795e-05
-2.57479189466121e-05
-2.16193284635524e-05
-2.69732806404571e-05
-1.75344463151911e-05
-2.55312068386566e-05
-1.52389466370716e-05
-3.66703131005697e-06
-2.12429718026699e-05
-2.66531653438887e-05
-1.30849231978347e-05
-3.29525939333463e-05
-2.84483229668146e-05
-2.53437065181596e-05
-3.38284898093502e-05
-2.25166587423235e-05
-2.29135990566603e-05
-3.40342691209255e-05
-1.14857689411721e-05
-3.09887955262989e-05
-3.93571973930042e-05
-1.32352133857025e-05
4.52903975116443e-07
-1.68933849741406e-05
-1.02936017520495e-05
2.80755248535148e-06
-3.09804464711654e-05
-2.18417463414306e-05
-2.27961589354434e-05
-2.25339734153563e-05
-2.43546550443695e-05
-2.63452554994833e-05
-1.60665606159154e-05
-4.59043249321578e-07
-3.44928390753524e-05
-7.25290015031259e-06
-1.82857835567791e-05
-3.11688955667498e-05
-1.26419172355946e-05
-2.25816899671831e-05
-1.73202501153309e-05
-6.5148393588602e-06
-2.00567710633856e-06
-1.76782459433894e-05
-1.41864351872604e-05
-1.86647219245098e-05
-5.24679350081241e-06
-2.32979726627116e-05
-2.51836967162409e-05
1.98808203691802e-06
-1.46534032969295e-05
-2.41366634109054e-06
-1.04027720205732e-05
-2.15932400863736e-05
-1.61794875232884e-05
2.76555918232789e-08
-8.00646044181121e-06
-5.59374009930205e-06
-3.71656301043738e-06
-1.2598650661763e-05
-2.3522743885887e-05
-3.32599570858549e-06
-2.0699722541973e-05
9.71037617779374e-06
-4.97131445507006e-06
-3.37368194002056e-05
-6.30940529401165e-06
-1.33240725409603e-05
-2.65344555528686e-05
-2.39379048159009e-05
-1.30123257818059e-05
-2.15396173704172e-06
-1.69507989585167e-05
-2.11989315519569e-06
-5.91591439600839e-06
-2.66510856729974e-05
-4.72958304787997e-06
-2.0574209937171e-05
-1.60363942940761e-05
-2.24776272298935e-05
-1.73044457550495e-05
-1.50745072250153e-05
-3.24836596214745e-05
-2.24264205208596e-05
-6.12038947991413e-06
-2.74754645303385e-05
-1.96250994817411e-05
-1.6251703993815e-05
-2.39272271499372e-05
-1.61009567343175e-05
-3.04976266238916e-05
-8.38696847708088e-06
-3.22639640222995e-05
-1.98980366916761e-05
-2.39901947657044e-05
-1.61731231623103e-05
-2.31693030380126e-05
-4.31626348735091e-06
-1.391031879234e-05
-8.46562942226022e-06
-3.62829874790839e-05
-1.32526784554089e-05
-3.51571001884176e-05
-2.5871759684169e-05
-1.76672490386145e-05
-2.29195725465774e-06
-1.94000614307628e-05
-2.05272689847423e-05
-1.44161739687978e-05
-3.42832749480953e-05
-1.91007760731117e-05
-3.0792394805679e-05
-1.71823919391394e-05
-3.98161272114921e-05
-9.22031994214531e-06
-1.36379030583585e-05
-1.50389790591152e-05
-2.71217615343907e-05
-2.78596562468242e-05
-2.0305487836946e-05
2.05208552165075e-06
-1.35199483416906e-05
-1.30555188601072e-05
-2.12994780052212e-05
-1.71470956382391e-05
-1.30529959511358e-05
-2.21762348518682e-05
-2.79652887667223e-05
-2.44861207487637e-05
-2.56979985749271e-05
-1.96017125436406e-05
1.48334205175221e-05
-8.65033946977117e-06
-3.05863600470817e-05
-4.27285770521266e-06
-6.64711528618611e-06
-1.29837072228118e-05
-1.51362131377228e-05
-8.57740147658944e-06
-9.41046101233389e-06
-2.17980481268939e-05
-2.19544208876377e-05
-6.92768515059632e-06
-1.53139057327812e-05
-4.67381605647515e-05
-1.74597829315342e-05
-3.67109378355176e-05
-2.25032335697442e-05
-1.012130047571e-05
-6.81210404792176e-06
-9.73917271610025e-06
1.20843593389779e-05
4.01096999002563e-06
-2.81111491813749e-06
-1.44137091264741e-05
-1.10314801600365e-05
1.3990126901591e-06
-2.06115052231113e-05
-2.73524840460563e-05
-1.0280652146553e-05
-1.05801200401751e-05
-3.02066250983947e-05
-2.5778067607425e-05
-3.08576272486318e-05
-1.23638177717002e-05
-1.30413196842945e-05
-6.7086508511319e-06
-6.50736702073494e-06
-2.92913105615238e-05
3.64073878898053e-06
-2.6371163242996e-05
-3.13828176582345e-05
-1.42140607937181e-05
-2.12742830644879e-05
-1.64088364935667e-05
4.7817392030313e-06
-1.12261326789093e-05
-3.03126519058773e-05
-6.89037893711038e-06
-1.8075729232041e-05
-2.18885372610679e-05
-3.05765353653066e-05
-3.01987502922468e-05
-1.87692657678769e-05
-2.53182384019834e-05
-1.43686901330783e-05
-1.21329407777965e-05
-1.53535950694669e-05
-1.56231342579608e-05
-2.54634240690934e-05
-1.68189481683923e-05
-2.29027692789197e-05
-1.85432830563351e-05
-1.38333100676087e-05
-2.70385193629255e-05
1.77600573454109e-06
-1.59996174004726e-05
-2.45929108930906e-05
-2.03288047862644e-05
-1.72701520491287e-05
-1.9290103998671e-05
-2.69728407463859e-05
-1.39716847322324e-05
-1.63320289413616e-05
-1.00461684522964e-05
-4.59226994060288e-06
-4.14669267371054e-05
-2.61924507818207e-05
-1.25000526606051e-05
5.83334675063488e-06
-6.89695608658006e-06
-1.702946846633e-05
-4.17743228757563e-06
-1.0198809997768e-05
5.96325721948143e-07
-1.9816731704178e-05
2.90034902053589e-06
-3.81493990157335e-06
5.34690147445529e-06
-1.15287862168645e-05
-3.38510478417455e-06
-2.20146712816194e-05
-1.4430476106402e-05
-7.2386687672024e-06
-6.66039275885037e-06
-1.52124104688512e-05
5.87210533057198e-07
-2.57936498512279e-05
-2.72980038454079e-05
1.80754886998757e-06
-1.98540064632253e-05
-1.83649276392656e-05
-9.79668764831199e-06
-3.13589970930838e-05
-1.94069117595085e-05
-7.50613858788622e-06
-8.87997307068285e-06
-1.82973854265392e-05
-1.17044244106178e-05
-1.1721118395965e-06
-2.13615858953385e-05
-1.14608835038589e-05
-3.51883704696322e-05
-1.01914714629738e-05
1.67881500066468e-07
-1.83026366280184e-05
-1.88900804035901e-05
-3.31443363666794e-05
4.98445426994052e-06
-1.57016866603375e-05
-1.19916274776262e-05
-1.76768801729499e-05
-1.19147638799683e-05
-1.7496739751628e-05
-4.56622180354146e-05
-1.14091286782954e-05
-1.41935534091166e-05
-3.51422180838412e-05
-3.13587034693471e-05
-2.58953350357566e-05
-2.18995206474523e-05
-3.38012525789791e-05
-3.16488828488268e-05
-1.36377024794433e-05
-1.71667469586697e-05
-2.9624269432016e-05
-2.76795280816991e-05
-1.12708027365873e-05
-3.21375405068996e-05
-1.36910783081264e-05
-2.25391481913169e-05
-1.89905198045506e-05
-2.20809602804477e-05
-2.14460727980427e-05
-4.53178973895036e-05
-2.52363981250837e-05
-1.39006038643627e-05
-1.02473339761264e-05
-1.45456208042994e-05
-1.54266281118718e-05
-1.59278353106821e-05
-2.03395709823522e-05
-4.51838184069488e-05
-2.50839302102723e-05
2.09513882414365e-06
-2.31920358047817e-05
-3.20436412618764e-05
-2.48138666452657e-05
-2.78855321773163e-05
-1.50214620122243e-05
5.48949660895087e-06
-9.94066738668211e-06
-3.22728716008712e-06
-3.04438938596886e-05
-2.71606339427118e-06
-4.24979130184748e-06
-2.05277936705039e-05
-4.52049382585616e-06
-1.20044078561975e-05
-1.01739298668958e-05
9.239105750554e-07
-1.58222314601564e-05
1.77906995595916e-06
-3.23639782408828e-05
-1.99709816287411e-05
-1.42513886317305e-05
1.02439895209777e-06
-1.13035410640016e-05
-1.82131929036608e-05
-9.4008625416756e-06
-5.52109979956443e-06
1.15281640525779e-05
-8.42803015037292e-06
-1.60006346459642e-05
-4.76724264377653e-06
-3.53084932291967e-05
-2.97086562729874e-05
-1.55743033688125e-05
-2.78389786480954e-05
-1.73802849423644e-05
-2.68038394890489e-05
-2.12633065278584e-05
-2.06319004875404e-05
-2.42584453783814e-05
-2.35999172745303e-05
-1.31935128034972e-05
-1.1360728720165e-05
2.33739773449599e-06
-2.77960179655451e-05
-1.82509767388115e-05
-1.31281851997995e-05
-1.04965991318136e-05
-1.34315436034881e-05
-2.58034566477494e-05
-1.63758685997568e-05
-2.51522700897523e-05
-7.63331989325802e-06
-1.46908722273759e-05
-2.09843701834236e-05
-2.73733973650339e-05
-2.19796039687842e-05
-1.3614181533607e-05
-1.91235824438697e-05
-1.33824282318781e-05
-7.95191823585993e-06
-1.87134334970957e-05
-2.44350893471892e-05
-1.11112794704063e-05
-1.60723550426339e-05
-1.37269334028119e-05
-7.2889297099593e-06
-2.13070551446929e-05
-1.85551831573223e-05
-3.6108020545869e-05
-2.40249899887346e-05
-2.0841098640817e-05
-1.6868399009927e-05
-1.53424088987364e-05
-2.21020783440018e-05
-1.03069006197961e-05
-1.97527544666295e-05
-9.97769840403321e-06
-2.12323635435333e-05
-2.06649673970984e-05
-2.04627403016859e-05
-7.26068861253447e-06
-2.15916146147628e-05
-3.42915818664661e-05
-1.8227507245848e-05
-1.36537413750385e-05
-1.45144219373976e-05
-1.595157619725e-05
8.01486286324962e-07
-2.11816837968087e-05
-1.17197524939886e-05
-1.53208803919228e-05
-1.65559040937455e-05
-2.78777129310534e-06
1.9052959224381e-06
-1.17502974348103e-05
-1.49686992006275e-05
-1.86123369046986e-05
-7.06167456839013e-06
-2.39322775188207e-05
-4.87913468120104e-06
-2.35268148129252e-05
-2.26004913190994e-05
-1.82734611601131e-05
-1.78165658510391e-05
-3.80570478605524e-05
-1.97372968944703e-05
-2.48280797933079e-05
-2.93871198736321e-05
-1.43174528670902e-05
-1.51477806381493e-05
-1.97435135693081e-05
-2.05062657329821e-05
-1.0612182482305e-05
-7.2064351401347e-06
-2.77152474223575e-05
-1.84370894281974e-05
-8.13182737342543e-06
-1.11942887311431e-05
-1.68637779003547e-05
-2.82916413921979e-05
-8.03880054673308e-06
-2.0262133339688e-05
-9.56942424592643e-06
-1.22148346785673e-05
-2.40741919560231e-05
-2.21046723182756e-05
-2.65018556990676e-05
-1.04349144962904e-06
-2.66551045256217e-05
-1.25488534284356e-05
-2.37975094017141e-05
-3.11758732453005e-05
-1.5417670882361e-05
-2.75757840425239e-05
-2.29892357825492e-05
-6.87589685948742e-06
-1.75867073157164e-05
-1.14878906149482e-05
-1.90081916725772e-05
-1.47268872808912e-05
-3.64073289502035e-05
-2.65707934586259e-05
-1.55930738259806e-05
-1.54719748220467e-05
-3.55815446379571e-05
-3.27947239978568e-05
-1.9112200183467e-05
-2.50107253618322e-05
-3.11555377459943e-05
-1.88611984476194e-06
-6.60476846959117e-06
-2.74519088961137e-05
-1.70720239310775e-05
-9.28760164453374e-06
-8.8146718061039e-06
-9.37310779442613e-06
-2.41118603203336e-05
-1.44907890988266e-05
-2.79735434928182e-06
-2.35939086432823e-05
-2.25240624896968e-05
-2.66899632033257e-05
-1.28739494258806e-05
4.48349771095495e-06
-2.77599114275471e-06
-7.2381914263528e-06
-1.06093744279753e-05
-3.22268054667514e-07
-6.35562033128783e-06
-1.43722059130009e-05
-8.39327501568912e-06
-1.41738205761151e-05
-2.11939671470193e-05
-1.80673761313389e-05
-1.13831875224105e-05
-6.17188301857581e-06
-2.19619462802568e-05
4.00440374145018e-06
-1.90802915079103e-05
-8.59863361554839e-06
-8.30375872888014e-06
-2.47417419829537e-05
-1.149692686262e-05
-2.89486064387546e-05
-5.54312262226786e-06
-3.16449356169467e-05
-2.31763822307956e-05
-1.9467891824782e-05
-4.29759523011745e-06
-1.89219195602343e-05
-1.81655998555109e-05
-1.25036589377269e-05
-1.31295893581857e-05
-2.33432803066269e-05
-2.78508637167719e-05
-2.22445036455694e-05
-1.7996681875764e-05
-3.31337356291822e-06
-2.11570423010307e-05
-1.73603052093663e-05
2.14741127629793e-06
-1.09162342847541e-05
-3.60545758042135e-06
-8.41925507964455e-06
-7.17422016568702e-06
-2.72971326843529e-05
-2.80188568181856e-05
-1.35287000873592e-05
-2.50162316859275e-05
-2.60263168149513e-05
-7.74874420683633e-06
-2.19549444786755e-05
-2.02814578371952e-05
-3.1915496017128e-05
-2.92110561287382e-05
-2.85647826114273e-05
-2.255247433028e-05
-2.1203367953828e-05
-1.05695716437167e-05
-2.34294663067644e-05
-2.13478559007511e-05
-1.35104285001442e-05
-2.23905548385731e-05
1.01147727218626e-08
-1.71995239980458e-05
-2.95240970923387e-05
-2.93930434916849e-05
-2.0746494776833e-05
-1.85263160379287e-05
1.51109093342078e-06
-2.28037404840271e-05
-2.98633338582085e-05
-1.62928059119723e-05
-2.20175028189853e-05
-2.9212513598299e-05
-2.35814997560752e-05
-2.04813484084481e-05
-2.10388729355706e-05
-8.31485868393469e-06
-1.11717959435679e-05
-4.9442625960091e-07
7.1257698921278e-06
-1.19294203363996e-05
-1.81030584541657e-05
-2.03024180964144e-05
-4.20665572495221e-06
-1.36386113639419e-05
-2.58032376938258e-05
-2.8375584448905e-05
-1.4917439034398e-06
-2.4851492469145e-05
-1.78158548961352e-05
-2.18624714499671e-06
-1.3001757743985e-05
-3.89546114872134e-06
-1.57644296717677e-05
-2.95857888792541e-05
-1.86922025434655e-05
-7.66390702900488e-06
-2.01488465724987e-05
-4.46427033400712e-06
-1.35346154992498e-05
-8.79439428038968e-06
-1.41475328578291e-05
-1.25742456418253e-05
-1.59045521132279e-05
-1.91290576082061e-05
-7.29756872867681e-06
-1.93407024587438e-05
-2.63327300803258e-08
-3.7887428836574e-05
-2.25885590347135e-05
-7.25609834312675e-06
-6.52013154007537e-06
-6.49585033032319e-06
-2.66831527125582e-05
7.33780655107427e-06
-1.59305605639798e-05
-3.07657494245966e-05
-1.43974629807667e-05
-2.27470253764947e-05
-2.33073878282298e-05
-1.30670706502824e-05
-1.97013174032235e-05
-1.46564414424348e-05
-3.6553854642321e-05
-4.28585498234162e-05
-1.3129697398322e-05
-2.25670904877087e-05
-1.95798970229229e-05
-2.07838820776099e-05
-2.47198545741323e-05
-1.69088341486951e-05
2.14387367645309e-06
-1.70323722092056e-05
-1.56682239653447e-05
5.73848086291012e-06
-1.09165850026875e-05
-4.16327548130773e-06
-1.54758537337727e-05
-7.04533605388879e-06
-3.2776840730585e-05
-2.24687283112595e-05
-1.98433970246488e-05
-2.69426269137398e-05
-1.80987808424727e-05
-3.29031575603071e-05
-2.39294123640766e-05
-2.31595282492879e-05
-1.40098372138489e-05
-2.98255981174283e-05
-3.72636043366176e-05
-3.88867174328827e-06
9.8979886511953e-06
-1.10929816581925e-05
-3.44995476630239e-05
-2.38843315500412e-05
-1.59630980228323e-05
-2.42186568016411e-05
-2.30798162956265e-05
-1.29391167435078e-06
-2.37584039980208e-05
-3.13633491601851e-05
-1.07737633796048e-05
-2.61504264685838e-05
-2.18626340668251e-05
8.60882299953899e-06
-7.15582177079538e-06
-7.95371972221656e-06
-1.01664851574622e-05
-1.68098327437158e-05
-1.96849249896978e-05
4.28748704763935e-06
-4.33004088088842e-06
5.52783555788514e-06
-1.25246399539303e-05
-1.29504054298797e-05
3.96484232554924e-06
-1.57941894354132e-05
-1.23031001018501e-05
-2.13084525324355e-05
-2.33680632754895e-05
-9.94007418672827e-06
-2.89675811876544e-06
-1.30743343900039e-05
-2.81480709001461e-05
-3.53146563393227e-05
-3.67571384917487e-06
-1.98557418563105e-05
-3.3014747897593e-05
-8.85071567606199e-06
-2.90760640926703e-05
-1.41792042626281e-05
-3.10843547992244e-05
-2.30882648115934e-05
-1.79445943581464e-05
-2.22286237248636e-05
-3.01246881713797e-05
-1.7806577483674e-05
-7.32058172803532e-06
-2.0153031870124e-05
-9.56231386377356e-06
-7.98347728901423e-06
-2.75353585811188e-05
-1.27100736698062e-05
-6.1119727509691e-06
-2.75333025268486e-05
-2.60537740958404e-05
-2.44445080465704e-05
-1.51512895200221e-05
-4.15223686749548e-05
-1.61509863491655e-05
-3.02562699991352e-05
-4.28193100425033e-05
-2.02148099579594e-05
-6.04342799028834e-06
-6.35488366322768e-06
-1.58368718389379e-05
-2.11112540229027e-05
-2.40462333983377e-05
-1.04536046667352e-05
-2.20333667976964e-05
-1.50568034689058e-05
-3.72204829315415e-05
-3.02861945815188e-05
-4.14967452309381e-05
-1.13839064580508e-05
-1.54441414912795e-05
-4.26803066664706e-05
-3.26248746679953e-05
-2.38152772764728e-05
-1.94435764495733e-05
-1.27181448061869e-05
-2.71065407834428e-05
-2.70370259893985e-05
-1.53144151798748e-05
-3.60508811916509e-05
-3.18106063302784e-05
-1.10304376531951e-05
-2.5061921551837e-05
-2.13154513291398e-05
-1.59816740109753e-05
-1.99387914102791e-05
2.48849279069703e-06
-8.22927254708249e-06
-2.20689364556732e-05
-1.38422125220224e-05
-1.07350581855377e-05
-1.97259170721518e-05
-1.31546384462383e-05
-6.25886306540432e-06
-8.92788632896419e-06
-1.76557783401181e-05
-2.13431513595213e-05
-6.57962147253838e-06
-2.74532071717102e-05
-1.78718111382722e-05
-3.80683616499041e-05
-1.69554369295459e-05
-3.81547749909312e-06
-1.95114887390485e-05
-1.68612443984829e-05
7.78625966822201e-06
-4.49692249087591e-05
-2.4812016937991e-05
-2.04315769432379e-05
-1.64910674992965e-05
-1.81476152577768e-05
-6.47142815243959e-06
-6.7197091515956e-06
-1.30938771225181e-05
-3.72624066903716e-06
-7.56890135718613e-06
-2.15213279003084e-05
-4.31779896887308e-05
1.21080628456624e-06
-7.40416541064162e-06
-2.34868438348454e-05
-1.34800801241773e-05
-1.05893609589408e-05
-2.3984742885567e-05
-1.83871023317768e-05
-1.59250219157295e-05
-2.45878436096639e-05
-2.22336212774193e-05
-6.39455388719665e-06
-1.73901539925982e-05
-1.05433543099118e-05
-3.08405610131688e-05
-5.72730019351018e-06
-1.97583876052548e-05
-2.59695586910161e-05
-1.73228452285265e-05
-2.33736922915863e-05
-2.24729629827717e-05
-3.19224940784624e-05
-3.71396802633877e-05
-1.89088496052318e-05
-1.43519963720494e-05
-2.3888649351694e-05
-1.07821137258438e-05
-1.46341996056479e-05
-1.11249604302165e-05
-1.85683818112124e-05
-3.29817441081259e-05
-2.91954955780213e-05
-3.27911443292509e-05
-1.36567485071552e-05
-2.25418210538914e-05
-6.39113400919557e-06
-1.74222484864748e-05
-1.23280192288832e-05
1.94995980017669e-06
-1.05314116823622e-05
-1.3166034863103e-05
-1.84838259650759e-05
-2.51563859505474e-05
-7.95138002691551e-06
-2.07389129874013e-05
-1.47092666411217e-05
-1.45631331956411e-06
-5.40253893119462e-06
-2.51860653256675e-05
-1.40467826397805e-05
-1.56981969309067e-05
-3.08304774258455e-05
-1.5481578200203e-06
-1.28854862251599e-05
-1.85418236551085e-05
-3.40177497038466e-06
-3.78979663895378e-07
6.2214673083316e-06
-2.59268588019726e-06
-1.82317804754101e-06
-7.64435478882605e-06
-1.50465039175629e-05
-1.0246471399809e-05
-2.45793203638329e-05
1.65924259654544e-05
5.21751071478781e-06
-7.84727600062429e-06
-3.36393076241857e-05
-1.99124788365453e-06
-1.55889460868364e-05
-3.12980815982889e-05
-7.33447677380119e-06
-1.85399741780414e-05
-2.77139416182234e-05
-9.97428921035382e-08
-1.8607426315527e-05
-1.12094894614267e-05
-2.27313044729615e-05
-1.38887393494422e-05
-2.98184496711352e-05
-2.32051479504067e-05
-6.40805157250074e-06
-1.48818642106847e-05
-9.90737002751443e-06
-2.10481066220573e-05
-1.62418817081107e-05
-1.68066787802598e-05
-1.76825809079838e-05
-1.63024121458942e-05
-1.43643714222574e-05
-3.25311386743591e-05
-1.66358656180296e-05
-1.9837570240757e-05
-1.97718867007722e-05
-2.8814380060191e-05
-2.06215670624815e-05
-2.345561115855e-06
-2.02157624001023e-05
-1.52843046363662e-05
-4.59583906599269e-07
-2.86713008302319e-05
-5.09192239469017e-05
-6.33358848970366e-06
-3.22602540129857e-05
-1.56011759648101e-05
-2.7994020348765e-05
-1.68054899202491e-05
-3.84391223922617e-06
-3.30176590503812e-05
1.79710858214138e-05
-6.3801064192036e-06
-1.64127920002415e-05
-1.37712304060866e-05
-1.55915394104529e-05
-7.74265846704425e-06
-1.84735537862225e-05
-3.62333458226815e-05
-2.85887891194512e-05
-9.17335584975559e-06
-1.46077969034453e-05
-1.95296781903339e-05
-3.89861067362653e-06
-2.57591251537405e-05
-1.59289438502021e-05
-2.08662405532011e-05
-2.90264091865563e-05
-2.12029328613419e-05
-2.24734221779354e-05
1.08074033811929e-06
-2.41613610624506e-05
-3.05707808142738e-05
-5.87643454717116e-06
-7.97726000855522e-06
-3.48526736133105e-07
-2.53881742444626e-05
-1.01824684724767e-05
-1.91965499807605e-05
-1.54315668113589e-05
-1.81279554796343e-06
-2.21797746058041e-05
-1.39540144397115e-05
-2.46852428843177e-05
-2.30680386545977e-06
2.81929819048713e-06
-1.03150963035008e-05
-1.92818573914362e-05
-3.17081697035751e-05
-2.16397046953417e-05
-3.04043492883863e-05
-2.548348235267e-05
-1.67939526816517e-05
5.87295003834688e-06
-3.02651731794383e-05
-6.87662141291014e-06
-9.61645394221134e-06
-2.48660628940639e-05
-1.76883298356659e-05
-2.56054435750514e-07
-2.45707813099108e-05
-1.55515569171428e-05
-2.62026125605645e-05
-2.57849299937278e-05
-3.10510386027846e-05
-3.72144434851952e-06
-2.40941609980144e-05
-2.23465520619647e-05
-8.54248467973424e-06
-2.37037962884611e-05
-1.25769711343571e-05
-1.05957772633195e-05
-1.13518838975233e-06
-2.08992142476947e-05
-3.81219661282525e-05
-1.79850799273707e-05
-1.32248407298017e-05
-2.41967553653731e-05
-3.63189316445757e-05
-3.09291659613467e-05
-3.63783967964487e-05
-1.9348081517878e-05
-2.83237432191648e-05
-1.99824157537559e-05
-3.1277687803623e-05
-2.01963352232018e-05
-4.21279617708302e-07
-3.47558395211904e-05
-2.20936766475212e-05
-1.25243090716634e-05
-2.27806241866643e-05
-3.45016169602033e-05
-3.58315962695098e-05
-1.35396928109825e-05
-2.7574859791462e-05
-1.0661522772588e-05
-1.90265514597571e-05
-2.18382264059847e-05
-2.72826361342727e-05
-9.44781722233023e-06
-2.58093661985527e-05
-1.50542698175227e-05
-2.65264201177098e-05
-3.55640715760068e-05
-2.83468431481849e-05
-1.88872831056254e-05
-2.46800612430655e-05
-2.62754194639317e-05
8.94488946962808e-06
-2.51217796128474e-06
-1.81695369902839e-05
-2.00414988968941e-05
-6.38507744559266e-06
3.93570849161385e-06
-6.76089645210723e-06
1.39612760807246e-05
-2.05811519222781e-05
-2.56987606392419e-05
3.56044430458117e-06
-9.32114815019813e-06
-1.74994895899928e-05
-1.30106407119144e-05
-2.70267164547716e-05
-2.16329854257358e-06
-2.9163443665778e-05
-2.4188367180042e-06
-1.0356089401622e-05
-1.09045153436552e-05
-1.32215844962855e-05
-2.11675596671158e-06
-3.19868950986155e-05
-1.38613923280398e-05
1.29928594913423e-05
2.04533966969379e-06
5.33065895638308e-07
-2.17546917136831e-05
-3.2257078899494e-05
-9.36967730551077e-07
-1.54726922124437e-05
-2.43566306401258e-05
-2.04796095395277e-05
-2.20050751623769e-05
-1.23982984197018e-05
-1.09441371176678e-05
-4.40912901433118e-06
-5.69885989898776e-06
-2.65343964520406e-05
-1.46988873793822e-05
-4.31206731443037e-06
-1.27243002548214e-05
-1.18516227932972e-06
-2.7764343703682e-05
-9.82224028948426e-06
-7.47273459224509e-06
-2.15587841225352e-05
-2.7479486029751e-05
-2.59079245225018e-05
-1.68094825883258e-05
-1.0145671974902e-05
-3.10386082614595e-05
-4.65264154848038e-05
-1.54784276310948e-05
-1.83427430462566e-05
-2.2742856316335e-05
-1.46384294615664e-05
-2.17423415795493e-05
-2.58870061963258e-05
-3.92710278278698e-05
-1.92460311177593e-05
-2.94446806725952e-05
-7.31231044238953e-06
-2.268873628845e-05
-2.88390522145524e-05
-3.13337920403271e-05
-8.72180368541259e-06
-7.30044170902429e-06
-1.68032150261713e-05
-2.67939684091711e-05
-1.03487030282595e-05
-1.55209902151797e-05
-2.67149920562135e-05
-5.74678906787524e-06
-1.23337675753525e-05
-1.65750994539983e-05
-9.61700457512871e-06
-2.67440365777177e-06
-2.66402648713208e-05
-1.89924924039558e-05
-1.40097454973201e-05
-1.00173924098777e-05
-2.06193275345e-05
-2.77476453685243e-05
-1.94635207618369e-05
1.70838212984095e-06
1.23318291098668e-05
-6.34919304985696e-06
-1.2181582944064e-05
-8.60850492885113e-06
-1.43969026895167e-05
-1.23150016847211e-05
-3.18730107413292e-05
-4.47936599518068e-06
-2.92785815744325e-06
-2.05936199137441e-05
-1.94051085065587e-05
-1.3536945447291e-05
-1.04627931974655e-05
-1.72670210306326e-05
-1.15346970806662e-05
-3.27390749163823e-05
-2.23121583611687e-05
-9.45012315718986e-06
5.05503810371258e-06
-2.52736676951346e-05
2.41327423515988e-06
-2.24725649446757e-05
-1.61068356935004e-05
6.80184951285837e-08
-1.13782835645056e-05
-1.17097209819004e-05
-1.3994808787083e-05
-3.28172161132357e-05
-7.69481982112791e-06
-2.05681826777691e-07
-2.34709509298813e-05
-3.56017525082062e-05
-1.15504025666726e-05
-1.61956636126959e-05
-2.30384363382062e-05
-2.36053937155329e-05
-2.72972768869282e-05
-1.87519223610427e-05
-2.11208424472554e-05
-1.48780816833234e-06
-2.38347063865704e-05
-1.45095456583225e-05
-1.02674428029956e-05
-7.39948038627415e-06
-2.89055702605114e-06
-1.646796319215e-05
-1.92567178664911e-05
-3.00169836997239e-05
-1.73329719557588e-05
-1.88016074290403e-05
-2.31706897016549e-05
-1.23650329910214e-05
-1.64761452825343e-05
-3.09116064285187e-05
-2.28127673136225e-05
-5.46227583926026e-06
-1.73384930518466e-05
-1.03510825228741e-06
-1.41729624326577e-05
-1.65365704938373e-05
-1.0281793868666e-05
-2.50115080115914e-05
-2.76931166008545e-05
-1.46116787717588e-05
-3.32297843714975e-05
-3.57764431520367e-05
-1.45581202699952e-05
-1.36798379413685e-05
-4.29375385492648e-06
6.93973572922309e-06
-3.74123182272604e-06
-1.95408963988219e-05
-2.11169764702653e-05
-1.77588915224409e-05
-6.40654446689724e-06
-6.12496850816753e-06
-2.93693155543979e-05
-1.39593638494221e-05
-3.01861810416085e-06
-1.44885708989566e-05
-1.11544528588502e-05
-6.6604475261225e-06
-1.69615086865951e-05
-7.11867424687528e-06
-1.1194394510707e-05
-1.19929598989665e-05
-4.85247349170329e-06
-1.84821772896368e-05
-9.38626089506213e-06
-1.32575979492526e-05
-2.14964044716005e-05
-5.25270541614298e-06
-3.85223456848188e-06
-1.06532817223921e-05
-2.25443578933864e-05
-1.95250835246844e-05
-5.68282291569326e-06
-9.13929693077664e-06
-1.29911822865728e-05
-2.10978851911538e-05
-2.33450850349977e-05
-2.09450674479207e-06
-1.91105273012565e-05
-2.15418376238087e-05
-4.64601213315191e-05
-1.79894455931918e-05
-1.81054173007869e-05
-1.01849501682218e-05
-2.37335179802885e-05
8.39905676635133e-07
-8.21524207348262e-06
-1.46773252844316e-05
-2.96860646930598e-05
-1.32356054372228e-05
-1.60226668814949e-05
-2.19169914064465e-05
-2.86172045934923e-05
-3.32052269006016e-06
-3.42354434766229e-05
-2.35195394545495e-05
-1.37126545521706e-05
-2.60486675976836e-05
-5.15642206284528e-05
-2.11831810857413e-05
-1.45830207587517e-05
-2.09141732777664e-05
-1.01857599830819e-05
-4.39432756668679e-06
-1.36648581204952e-05
-2.00208920150205e-05
-1.86256243476765e-05
-2.41074145585741e-05
-3.89899742884515e-05
-6.62469301355397e-06
-1.71026616641568e-05
-2.6584427609483e-05
-1.83702002348857e-05
-2.04350352397787e-05
-3.46717306206444e-05
-2.81349894205015e-05
-1.40964238192709e-05
-2.07277891193112e-05
-8.09263847821322e-06
-2.6964261306147e-05
-2.19573366740356e-05
-1.09097816640868e-05
-1.52255068537375e-05
-1.73904171201054e-05
-8.92054609625852e-06
-2.29843159270376e-05
-2.65028865825957e-05
-1.96063874698375e-05
-2.1505233545526e-05
-7.14340606723539e-06
-6.88451864121039e-06
-1.61595250371538e-05
-1.4611122742545e-05
-3.07023043516201e-06
1.81244255534486e-06
1.16997639372329e-06
-5.91971434023148e-06
-3.04287331416434e-06
-1.56104162840688e-06
-5.20871911244808e-06
-3.7571748893163e-06
-7.19029667660564e-06
-3.12069666589531e-06
-1.06590134898646e-05
6.2587738505672e-07
-2.2206393449228e-05
-1.17937478815412e-05
-8.82562898830225e-06
-2.7036293481398e-05
-3.64716876153411e-05
-2.67347233054419e-05
4.53775440653931e-06
-1.37575776266678e-05
-7.5996541689757e-06
-1.9700381031493e-05
-9.00040470390916e-06
-2.3248365323053e-05
-1.39351680836121e-06
-2.77847088434579e-05
-1.27529458405279e-05
-3.89529466614694e-05
-2.06660454477092e-05
-1.33937497191782e-05
-2.78160728520539e-06
-1.98635958293125e-05
-1.06153199510838e-05
-8.5749938746654e-06
-1.37571817760016e-05
-1.41880719352456e-05
-4.42403928804068e-06
-1.51627002527171e-05
-2.77613621894678e-05
-1.39315989278789e-05
-1.43453476573646e-05
-9.28963574698509e-06
-1.58977566502474e-05
-1.54004208628541e-05
-2.24482000169989e-05
-1.05006668280292e-05
-2.15678495312037e-05
-2.10366817819099e-05
-2.88883728264775e-05
-2.98806799018976e-05
-1.83783916438054e-05
-1.74208540725785e-05
-8.85960079102691e-06
-2.90994539315717e-05
-6.93252744282511e-06
-2.70811206122158e-05
-3.33076323732471e-06
-3.20063508311374e-05
-1.84036785011078e-05
-1.92958745466578e-05
-3.09911529710762e-05
-3.06700678432707e-05
-1.41383198379262e-05
-1.8473496169207e-05
-3.6311846433768e-05
-1.22244149300988e-05
-2.36852457716082e-05
-3.46638267417357e-05
-6.8232873737149e-06
-2.7830268619976e-05
-1.43802737491077e-05
-2.41298605689974e-05
-1.77234178639967e-05
-1.75913428094299e-05
-2.35633387224912e-05
-1.38677234989183e-05
-1.08036596501757e-05
-1.68351763664737e-05
-1.27926859813364e-05
-2.44949098427637e-05
-1.72850441160153e-05
-1.34317102366813e-05
-1.41929985335015e-05
-1.24158132846332e-05
-1.74025810684803e-05
-3.47835654825026e-05
-9.56579008823472e-06
-1.79868521155638e-05
-1.27604041087411e-05
-3.07507794170211e-05
2.53709151897517e-06
6.61511049832795e-06
-1.58484071380301e-05
-1.62800444757619e-05
-1.49762342366539e-05
7.60981289576114e-06
-1.74240571441042e-05
-1.58010862396388e-05
-5.04962546260391e-06
-1.52137104634792e-06
-1.15307295253518e-05
-2.53411568599879e-05
-2.09193680294112e-06
-1.82262536890196e-05
-2.77019597304643e-05
-2.88756457214016e-05
2.23296510191903e-06
-1.02292622103476e-05
3.41804073475963e-06
-2.27891667098052e-05
-1.32152477154352e-05
-2.07933135374532e-05
-2.2981090169723e-05
-1.52866982121427e-05
-9.05591437090502e-06
-2.00397994809331e-05
-9.13464929375647e-06
-1.39979097033965e-05
-1.62224110533952e-05
-2.0395764015269e-05
-2.16254960968338e-05
-1.68374676492007e-05
-1.93103479272048e-05
-2.17840988984623e-05
-1.87351600481664e-05
-2.71501043416861e-05
-2.08487217138105e-05
-4.06241352536409e-05
-2.14474236849212e-05
-1.34495799400578e-05
-2.33228693282096e-05
-2.32628431754033e-05
-2.26808091256079e-05
-1.54324243829325e-05
-2.84356549449216e-05
-3.36055458277178e-05
-2.49752265459054e-05
-2.58778940109928e-05
-1.7134524937491e-05
-2.3245506591736e-05
-1.41240021232906e-05
-1.3163904105773e-05
-8.88015549612738e-06
-1.00116958862299e-05
-5.14144577661237e-06
-2.14824686437745e-05
-1.35479384385254e-05
-5.39607556004878e-06
-3.44212047247961e-05
-1.99126992261047e-05
1.14958782575308e-05
-2.5762341108852e-05
-7.70896209707668e-06
-7.57325729592137e-06
-1.01138085336628e-05
-9.43615336126466e-06
-1.07283530708173e-06
-3.2904004921857e-05
-1.38898340033285e-05
-5.04796263552833e-06
-1.31574266368927e-05
-9.93812082701603e-07
-7.78944292352541e-06
-2.91523458640267e-05
-1.66742130219814e-05
-1.82378480244793e-05
-1.27489893398066e-05
-1.99819515334585e-05
-7.99953943970547e-07
-1.43379681715108e-05
-3.73112115887417e-06
-2.22277181676949e-05
-1.81534300097585e-05
1.23680494271581e-05
1.2211861196771e-05
-1.02247964386657e-06
-1.43936815820959e-05
-1.57848061037161e-05
-9.96922471378358e-06
-9.58162209672929e-06
-1.21688846593574e-06
-2.34479144790093e-05
-3.66659384110953e-06
-1.62225984476356e-05
-1.42916479049052e-05
9.95166893918359e-07
-2.01193666362033e-05
-2.93976181227931e-05
-2.33748565797297e-06
-1.51524329276728e-05
-2.90314242708413e-05
-1.52589198560594e-05
-1.09977304349182e-06
5.69836638691997e-06
4.47447775405864e-06
-1.54213819856656e-05
-2.21815955433697e-06
-4.78603462306246e-05
-1.02792235444785e-05
-2.5298070104848e-05
-2.95433799945863e-05
-1.25359021060504e-05
5.23351479889107e-07
-1.68026461204036e-05
-1.82585935506815e-06
-1.46582818793122e-05
-2.96776479342593e-05
-3.5009330925305e-06
-1.58068333159077e-05
-1.15589524519613e-06
-2.8000832367483e-05
-1.20260217668962e-05
-1.53700988782089e-05
-1.98206209269028e-05
-2.25892374485865e-05
-2.28273507647633e-05
-1.97415889858676e-05
-1.7392249076533e-05
-2.48446606465747e-05
-2.50249320872703e-05
-7.12397350056499e-06
-2.12483032957723e-05
-3.58625523421326e-05
-7.1930388644184e-06
-1.15765097005558e-05
-9.86574010131339e-06
-1.77492790364166e-05
-2.43515835250648e-05
-1.07683610356009e-05
-2.28217393222911e-05
-7.94780342119843e-06
-1.6767083373275e-05
-2.03415082524974e-05
-1.93912056357588e-05
-3.2216302081465e-06
-1.44097180174169e-05
-1.3100181728862e-06
-1.88393359055039e-05
-2.92624897274995e-05
-2.72928957257908e-05
-2.2477492289988e-05
-1.07099643115804e-05
-2.57268895705549e-05
-1.96677630619416e-05
-1.39913970722942e-05
-5.35344691306882e-06
-1.57321661068985e-05
-2.63554571429536e-05
-9.36483664362097e-06
-1.57163902378969e-06
6.38066388651802e-06
-4.74624989109728e-06
-1.15702089319156e-05
-2.13039389623073e-05
-3.07760625339962e-05
-1.82615160730101e-05
-1.88116832995471e-05
-1.32320588716073e-05
-1.43541381203568e-05
-1.2922671217756e-05
-2.29363336077022e-05
-2.91299811108728e-05
-1.31455695752703e-05
-7.04575452968304e-07
-1.6854926305743e-05
-1.42451202016339e-05
-1.32388125908695e-05
-1.79960387848016e-05
-2.87924255704992e-05
-2.53522084702833e-06
-1.56756698349137e-05
-8.6949479355551e-06
-1.50501331095781e-05
-1.15463821157948e-05
-1.09239567901183e-05
-9.96676541828608e-06
6.4531696518336e-07
3.8625847320168e-07
-7.49299224248817e-06
4.06219905393093e-06
-3.29850254591816e-05
-2.77376923485801e-05
-1.74777279001536e-05
-4.63617436955697e-06
-2.90388841436329e-05
-5.87930765919959e-06
-6.05419223778015e-06
-1.45290774996236e-05
-2.02260823881283e-05
-1.86718360286798e-05
-4.13272849812487e-05
-1.88604006610239e-05
-1.32833834079983e-06
-8.63974257959127e-06
-1.64636296120381e-05
-1.17690298356214e-05
-2.49756331210129e-05
-1.36400126419307e-05
-2.29495981626356e-05
-1.37221316450843e-05
-2.98740363090471e-05
-4.07085233880272e-06
-1.88094166066915e-05
-2.82224566742836e-05
-2.13673271530978e-05
-2.87953878701124e-05
-3.03240738956571e-05
-1.55335259875792e-05
-1.93181633338873e-05
-1.93382028695171e-05
-2.58423962698652e-05
-2.2872611420555e-05
-3.89597035822366e-06
-2.7452916744023e-05
-3.48029964934796e-05
-2.56765249898591e-05
-1.80828802961634e-05
-2.49166281246883e-05
-8.58961796094903e-06
-2.20029477546388e-05
-2.32416026037811e-05
-1.01532362273384e-05
7.69980641982625e-06
-7.54307608416687e-06
-1.24321582681859e-05
7.09014562103507e-07
-1.54947576934608e-06
-9.74820048429805e-06
-9.3890760407456e-06
-6.74899322619281e-08
-3.71228333951246e-06
-2.139003147572e-05
-4.47729976938223e-06
-6.74734315979442e-06
2.73198245753817e-06
-1.19943002645377e-05
-8.45156165569939e-06
5.3104064929821e-06
-1.3968997284143e-05
1.61106633683276e-05
-7.04292931934415e-06
1.25488793186675e-05
-1.76096656957548e-05
-2.27120061556187e-05
-1.83127838557682e-05
2.79499145120349e-06
-1.48697755442566e-05
3.60549641500483e-06
-5.77454298212018e-06
-1.0172593912355e-05
-3.89549881414796e-05
-2.9367439264701e-05
-2.68155872183228e-05
-2.11167051114824e-05
4.3782749195382e-09
-2.17998169268516e-05
-2.36332224750272e-05
-1.81996141229275e-05
-1.59257557712344e-05
-2.3969874667255e-05
-1.05036011260872e-05
-1.28056069323635e-05
-1.64003727134568e-05
-3.2141448359731e-05
-2.98307475474698e-05
-1.27844455378532e-05
-1.40259608069426e-05
-1.67725599150553e-06
-2.8449728352159e-05
-1.32322339259948e-05
-2.33109023481923e-05
-1.18564732346336e-05
-2.2307521767927e-05
-3.57966591138262e-05
-2.09712649818605e-05
-4.35232786315567e-06
-2.20556818635017e-05
-1.51198443039525e-05
-2.02187264444923e-05
-3.17577558766014e-05
-1.56890984898728e-05
-3.1320931802748e-05
-3.43237160132587e-05
-1.17553331608492e-05
-3.10474052754195e-05
-1.44575302862928e-05
-9.31343810174715e-07
-2.63682332387108e-05
-3.44302445845901e-05
-2.61271406405675e-06
9.11034617516161e-07
-1.14720469259664e-05
-1.39047248963712e-06
-2.92236788756664e-05
-1.48792290447107e-05
-2.31680421460548e-05
-4.32877452821186e-05
-8.67960008247244e-06
-3.57338480417177e-05
-1.50963984779664e-05
-2.51051664183909e-05
-9.12762160991281e-06
-1.80869946205589e-05
-1.57902165275691e-05
-1.76784760742499e-05
-1.79487935750132e-05
-3.26472758063056e-05
-1.97892012657097e-05
-2.56448210278789e-05
3.73236334670428e-06
-4.15593083415153e-05
-1.15996197810217e-05
-9.7137325557412e-06
-2.06708179694764e-06
-2.87431478137742e-05
-6.28466265697744e-06
-1.90505420723654e-05
-2.04053437515984e-05
-2.67101948456642e-05
-2.47350214856085e-05
-1.83560361677417e-05
-1.29730648954366e-05
-6.03249297986673e-06
-2.17028051862594e-05
-4.1673225224694e-06
-2.698957134442e-05
-1.06311675632577e-05
-2.61001356367623e-05
-1.74528130570338e-05
-2.18716491216041e-05
-6.54240207870826e-06
-2.19041596827504e-05
-1.53999402079788e-05
-3.02858584737291e-05
-3.09301172399435e-05
-1.91204195431211e-05
-1.92915333850482e-05
-8.46135945821807e-06
-1.25204316120642e-05
-9.79776050270482e-06
-2.40483822610419e-05
-2.23927083951453e-05
-1.69404812877438e-05
-1.94920612004264e-05
-4.53185704661366e-05
-2.0106994679931e-05
-2.94097187005371e-05
-2.81664506710667e-05
-1.58328632893187e-05
-9.2674940879125e-06
-1.64281317362156e-05
-2.85287815517934e-05
-2.23451690484355e-05
-2.23131424724354e-05
-1.39570729973305e-06
-1.63406239070806e-05
-2.21806669781216e-05
-1.39159079341797e-05
-5.87736488498114e-06
-1.32113330081376e-05
-1.74131834206967e-05
-2.64969852681334e-05
-2.09559273637314e-05
-2.53118964277025e-05
-2.74019646628831e-05
-2.08622106132805e-05
-1.11120301717769e-05
-8.67315665276889e-07
-3.61064439685584e-05
-2.8466527341003e-05
-2.95742541948814e-05
-2.1736420105664e-05
-1.40680664174981e-05
-1.79460093427188e-05
-3.34063563099147e-05
-7.88159807015454e-06
-2.81379877720206e-05
-2.49580412907735e-05
-5.37075900334399e-06
-3.09502476625447e-05
-1.03056685158076e-05
-2.50727464771702e-05
-4.73743236809945e-05
2.5600873012064e-06
-8.66993309264322e-06
-1.16376660558191e-05
-1.51164080284204e-05
-1.66004913967169e-06
-1.74643273915669e-05
-2.0661934280402e-05
-1.441521542865e-05
-1.59296654329672e-05
-7.45626698020941e-06
-1.03603185534575e-05
-8.01794710553865e-06
-8.43920189130754e-06
-3.88021653632225e-06
-1.26978575899579e-05
-2.7681387806303e-05
-2.06444895888776e-05
-1.76820200762987e-05
1.98129765883211e-06
-1.57164374056643e-05
-4.68037435580573e-05
-3.19002737260076e-05
-2.60687996925317e-05
-4.09454025013397e-07
-1.76370022554414e-05
-2.80567291301034e-06
-5.4932976385828e-06
-2.90692101426107e-05
-1.08932294526999e-05
-9.35594910343739e-06
-2.93064711790221e-05
-4.31354806483822e-05
-5.08227895027765e-06
-1.68817201828631e-05
-4.0381574808225e-05
-3.21659457020576e-05
-2.40832999234436e-05
-1.98132793626952e-05
-1.31175116314849e-05
-1.12254351135721e-05
-2.05015672236488e-05
-1.38844160590391e-05
-7.68785393550362e-06
-2.71464559156599e-05
-7.4917082543302e-06
-1.3323195063974e-05
-3.09412683653017e-05
-1.55880484105573e-05
-1.56233412399666e-05
-2.76909998894324e-06
-7.97756736295663e-06
-1.64889273303975e-05
-7.94368363682928e-06
-1.83334293085826e-05
-1.24991145695231e-05
-3.08354267421036e-05
-8.78118077859993e-06
-1.43348807563208e-05
-1.90416320192372e-05
-1.49653329710326e-05
-1.69058058700786e-05
-2.05906107088033e-05
-1.98203325927824e-05
-2.44820398995409e-05
-2.44670078295707e-05
-1.70282379553306e-05
-1.8687792893199e-05
-8.42642314700675e-06
-1.15357661894759e-05
-1.55038876206231e-05
-3.49887843269681e-05
-1.94962775771059e-06
-2.77815815853146e-05
-8.60535604728374e-06
-1.59138989251121e-05
-3.40679757569677e-09
-3.49620603231062e-06
-2.37793621954933e-05
-2.72308081347814e-05
-1.82183245541316e-05
-2.64409809001993e-05
-2.94103493651694e-07
-1.06131303840942e-05
-9.88157258758875e-06
-3.3618401903989e-06
-1.47931866613958e-05
-1.2987123642671e-05
-2.80130860001875e-06
-2.55875649972685e-05
-5.53517948232686e-06
-1.93216614163239e-05
-1.44937628277318e-05
-1.88759654123125e-05
-8.40423099918546e-06
-8.61255863520784e-06
-9.45992152018192e-06
6.69396103469291e-07
-1.35423936899593e-05
-1.98895998258371e-05
-1.14362733581766e-05
-1.50090080630987e-05
-1.18987562433006e-05
-5.78626685598082e-06
-1.20014798000337e-05
-1.56892677562688e-05
-2.34485804799223e-05
-2.31035617559632e-06
-2.42633187440011e-05
-1.62102611210376e-05
-4.09046920581582e-06
-9.7436616735349e-06
-2.95973964381043e-05
-3.55883230097764e-06
-1.54339600263372e-05
-2.58490722875772e-05
-1.03989774203384e-05
-3.01768191140046e-05
-1.89789102075256e-05
-2.65423497813662e-05
-3.83281514382716e-05
-4.84133552450819e-06
-1.60914085046274e-05
-3.16800508842495e-05
-3.86101975587653e-05
-3.16390476639102e-05
-1.810037556547e-05
-1.69932550403954e-05
-1.49295409058295e-05
-1.25441641286979e-05
-1.33674458289986e-05
-5.02478378825803e-05
-4.87122565176205e-06
-2.66395551053133e-05
-2.17538655608803e-05
-2.1086567256642e-05
-3.05035670714898e-05
-3.6434581352192e-05
-1.77873552234137e-05
-1.82174568816658e-05
-8.60520644782326e-06
-3.17733783294849e-05
-3.16240140043646e-05
-7.03027500969088e-06
-5.26334388778472e-06
-2.81768262282269e-05
-1.74601456620629e-05
-2.32052110115548e-05
-3.2349138350875e-05
-2.56933428385198e-05
-2.39415616811267e-05
-2.42298380127261e-05
-2.37905750819151e-05
-4.97428587626038e-06
-1.25795728650261e-05
-2.9975502285713e-05
-5.1389912375985e-05
-2.207529352085e-05
-2.02234917051745e-05
-1.77713346553277e-05
2.87900766570116e-07
-1.79382675063839e-05
-1.78988968612045e-05
-1.38093853940728e-05
-8.29052772973594e-06
-2.76981990328564e-05
-2.54291981159714e-05
-2.00671063030085e-06
-1.53449300858973e-05
-7.48966901147532e-06
-1.9054707678198e-05
-2.00048494633602e-05
-2.16316137284757e-05
-6.40517240885152e-06
-3.07381981788005e-06
-1.44995137874085e-05
-3.52710886767932e-06
-6.81555822416027e-06
-1.36165103262812e-05
-1.83545683801863e-05
-5.69936311569678e-06
8.87142344820925e-06
-2.25191638530215e-05
-6.44326233681993e-06
4.07662807443495e-07
-1.34561139581181e-05
-9.93856542438492e-06
-1.62545542174693e-05
-2.4581425457533e-05
-1.99775308631957e-05
-2.31094302291449e-05
-2.04882675630996e-05
-2.59825921370343e-05
-2.39879333140744e-05
-1.26685114652584e-05
-2.11321462212358e-05
-1.03567141739764e-05
-1.292035753189e-05
-8.65179135922465e-06
-2.74798408935697e-05
-2.26030502701041e-05
-2.46298357117048e-06
-3.44866567135157e-05
-2.48112837849703e-05
-2.76131958374004e-05
-2.50486413352246e-05
-4.07773747276842e-06
-1.92079899468292e-05
-3.66659678439867e-05
-2.11971878835995e-05
-1.40577006454311e-05
-1.52543149930642e-05
-1.36760938298414e-05
-1.36548414277995e-05
1.26289858241279e-07
-6.47299852014494e-06
-2.85728653886518e-05
-1.98121977965792e-05
-9.7185065979795e-06
-1.2864278660902e-05
-2.50483927979069e-05
-1.41375362217612e-05
-2.50776191557405e-05
-1.44116594772468e-05
-5.38731726676207e-06
-6.87303243415311e-06
-1.32046013186304e-05
-1.4330491364106e-05
-3.65783243799157e-05
-3.10105305630211e-05
-2.01560662454812e-05
-3.1121511523258e-05
-1.1564635815642e-05
-2.96739043862882e-05
-1.28954494424767e-05
-1.66564773041765e-05
-4.4206112457762e-06
-2.30945509560521e-05
-3.17974788263616e-05
-2.51390386543239e-05
-3.14965440804019e-05
-5.85851349805882e-06
-3.9559595134129e-06
-2.23684289719092e-05
-9.88197354879315e-06
-6.04187602191275e-06
-1.05771866563733e-05
-2.01375829847958e-05
-1.46103435300993e-05
1.03994646565865e-05
-1.76906678686669e-05
-2.76704940760656e-05
-1.76397026982253e-05
-5.66101413798355e-06
-6.94659517447646e-06
-2.32366451232258e-05
-1.26353042439613e-05
-6.2292018509597e-06
-1.38067334287317e-05
-2.35048225250864e-05
-1.68296581666819e-05
-1.06453143211473e-05
-1.50640556650164e-05
-1.81842242195738e-05
-1.6716971009973e-05
-3.50844901616804e-05
-1.91973263762998e-05
-1.72070213938649e-05
-2.92637364525556e-05
-2.23855314752998e-05
-1.83127060758322e-05
-1.40159415377357e-05
-3.75835101588834e-05
-2.38134885475264e-05
-2.01014265850034e-05
-1.80168228485981e-05
-1.14114087621646e-05
-5.19329798227221e-06
-2.13632416940815e-05
-1.26603277952544e-05
-2.45568115782855e-05
-1.7982670839441e-05
-2.08410929949746e-05
-2.94434374419315e-05
-3.09633146461186e-05
-3.02325546343796e-05
-1.65356428776633e-05
-2.51842344274084e-05
-6.86815082054208e-06
-1.33327816687234e-05
-2.33463889241669e-05
-2.80553156981639e-05
-1.77448993381143e-05
-9.69475854498301e-06
3.78801214985495e-06
-1.3145031868822e-05
-2.13284585950423e-05
-2.74057395503999e-05
-2.40415504880572e-05
-2.66804096629749e-05
-2.06292906351603e-05
-1.50086284766081e-05
-2.94967636132827e-05
-2.33327659098814e-05
-5.21929286324229e-06
-1.65521913465173e-05
-3.05952692015131e-06
-2.94362088987847e-05
-3.85947202843194e-05
1.05924970525991e-05
-2.06597919761751e-05
-1.53005562019474e-05
-6.34753450217884e-06
-3.67553912391702e-05
-2.63138361518629e-05
-1.07772066232088e-05
-6.51347808030015e-06
-2.83200791129795e-05
-2.73864819861523e-05
-9.29790573728458e-06
-1.62720415974415e-05
-1.44451573274943e-05
-1.30766534413603e-05
-1.3335954644529e-05
4.07049737386869e-08
-9.08566359828002e-08
-1.00944762612348e-05
-6.58858184603672e-07
-1.49005690233257e-05
5.05935497515724e-06
-1.34070197417096e-05
-2.32585279925514e-05
1.06704099264777e-05
-1.02876178115064e-05
-3.84501658273431e-06
-1.09938015608159e-05
-7.05518139429668e-06
-9.35689747111765e-06
-1.22905919587371e-05
-2.05033290606104e-05
-1.39464298401845e-05
-7.02113509554613e-06
5.80448753028609e-06
-1.30677314929348e-05
1.23154498177298e-05
-1.28698450299343e-05
-5.96358709215817e-06
-7.0933531278169e-06
-2.33666522700493e-05
-1.13780008025648e-05
-1.77781565619055e-05
-9.33084566562858e-06
-3.32073696825714e-05
-2.14033557502722e-05
-2.19032106406236e-05
-1.44389090843572e-05
-2.34333936925151e-05
-2.06098161246897e-05
-1.59907997610291e-05
2.30354286626367e-07
-3.55067288027364e-05
-2.11173876772925e-05
-2.97315233445542e-05
-9.08456484402667e-06
-8.67925781617183e-06
-1.15877870789104e-05
-6.19787007569516e-06
-1.55973963476297e-05
-2.08182751517411e-05
-2.1969280820816e-05
-2.90714554559971e-05
-2.26609535984206e-05
-1.82252154980007e-05
-1.20428987582264e-05
-1.72510477761235e-05
-2.71058401623693e-05
-1.65543030889487e-05
-1.36435483444076e-05
-1.68209039660276e-05
-1.7123472101048e-05
-1.51944218496559e-05
-2.54183201297159e-05
-1.69588802284099e-05
-1.18899640455906e-07
-2.95145351779178e-05
-1.07185551030035e-05
-2.0373989519665e-05
-2.6768430027746e-05
-1.7917698380679e-05
-2.79020514493948e-05
-7.1482527021434e-06
-1.77488452800557e-05
-3.11639664016868e-05
-2.75546678098755e-05
-2.1486315508872e-05
1.14375559891343e-06
-2.02131632721089e-05
-2.31146571826463e-05
-1.23977244905072e-05
-1.55788895400217e-05
-6.92821035168649e-06
-2.18834311772068e-05
-3.13449619608934e-05
-2.8011488092724e-05
-1.48730136467359e-05
-5.64465292383364e-06
-1.86182821710855e-05
-1.73427787794939e-05
-1.19673251585118e-05
-7.24266445417413e-06
-2.1751038043597e-05
-1.78506810193064e-05
-9.43190633822275e-06
-1.3239947830449e-05
-5.94348819970924e-06
-1.09421761654062e-05
-2.07590359475769e-05
-1.21211142895316e-06
-1.82451385618279e-05
-3.12573510557977e-06
-1.81035665008732e-05
-2.9515863383679e-05
-2.31063359300305e-05
-2.88785059680812e-05
-1.51289129822399e-05
-1.1097454971468e-05
-2.53772574507845e-05
-1.64633345107686e-05
-3.04548293629935e-05
-9.93837583226244e-06
-9.47705105084169e-06
-2.26090350406406e-05
-2.25751263303069e-05
-9.0869178957878e-06
-1.9072469630535e-05
-9.92254056237805e-06
-1.1724297375515e-05
-2.87642554751192e-05
-5.99923230760457e-06
-1.71241626625104e-05
-2.75010773633029e-05
-1.83232678939731e-05
-1.61730947200568e-05
-2.18083880879051e-05
-2.00947324249418e-05
-2.1784883127145e-05
-8.01121294206323e-06
-1.42912317795919e-05
-1.79993144570552e-05
-3.77860766248518e-05
-1.66533647303039e-05
-1.17366381398817e-05
-9.04349683514708e-06
-1.58846198600205e-05
-1.91967018822553e-05
-2.52678847430596e-05
-2.22647466162671e-05
-1.14321145323518e-05
-3.29710483238211e-05
-2.3313609374589e-05
-4.14379367963723e-06
-1.63776890095163e-05
-2.69270097648716e-05
-2.4074639567184e-05
-3.15764387851056e-05
-4.08216467754006e-05
-2.43491312640539e-05
-2.6512253459419e-05
-1.49870994875757e-05
-2.07086198901078e-05
-3.1629506134568e-05
-2.53425307247791e-05
-1.03636096368952e-05
-3.2598583399037e-05
-5.49959978753879e-06
-3.12511500112894e-05
-3.95102341884733e-06
-2.73252085958427e-05
-2.50980406758236e-05
-1.57705451234887e-05
2.97960779926585e-06
5.3105285654188e-06
-3.21546903934331e-05
-1.44529859330318e-05
1.02854449918654e-05
3.16820718297763e-07
-1.88010721026244e-05
-1.60217917499541e-05
-3.14294474185774e-05
1.25153315412401e-05
-5.97815999095423e-06
-3.35674994897013e-05
-7.83129594135483e-06
-2.29555554618928e-05
-2.54691674092007e-05
-1.86499178011319e-05
-4.88636110231855e-06
-2.94737132910598e-05
-7.33451713438733e-06
-2.96983801209546e-05
-2.58955399583237e-05
-4.55298384843107e-06
-1.59606948611827e-05
-2.00902951754809e-05
-2.23346866976038e-05
-1.1367754232871e-05
-1.70260756092665e-05
-1.96097157469807e-05
-2.18992326324697e-05
-4.56418009384287e-06
-4.92939029168492e-06
-1.46427661171417e-05
-2.42241389991275e-05
-1.94496620258938e-05
-2.14592302398202e-05
-1.41350122875701e-05
-2.86200692104223e-05
-1.66150092364908e-05
-1.111672124661e-05
-9.0495202376539e-06
-3.21340189415997e-05
-1.4986201030265e-05
-4.12178446740375e-05
-1.02165653126076e-05
-2.26638231759071e-05
-2.53278581870137e-05
-5.48078097576174e-06
-1.17988023632768e-05
-1.34760204307406e-05
-4.16411355876364e-05
-1.12038080788046e-05
-2.13851955273462e-05
-1.63714478101334e-05
-2.217657009471e-05
-1.275110281962e-05
-2.2987021738556e-05
-1.33139374159882e-05
-9.51988060751495e-06
-2.13178869539888e-05
-2.03798674354029e-05
-1.08956124646201e-05
-1.74402638363076e-05
-9.20083412890614e-06
-1.24668255517263e-05
-2.15878717151281e-05
-1.15914430224415e-05
-1.500387275566e-05
-2.31416217928082e-05
-2.11044672826843e-05
-9.81941059629804e-06
-8.52206193817251e-06
-2.53538473388114e-05
-1.85914507323781e-05
4.82198032588158e-12
-2.90474631581344e-05
-6.77034296845904e-06
-1.17513366769792e-05
-8.4108768958928e-06
-1.60998082470965e-06
-1.17600136416442e-05
-1.38477630976396e-05
-1.32130902627617e-05
-4.84044259303172e-06
-4.5295423996756e-06
-9.03568646851131e-06
2.83431449144236e-06
-1.87287757457932e-05
-2.11884350420988e-05
-1.67604530387081e-05
-2.14571866256388e-05
-9.98319115927466e-07
-2.24525416438516e-05
-6.62616696202521e-06
-2.06111898019803e-05
-3.31083846718923e-05
-2.89855174834915e-05
-2.24187170972241e-05
-7.7481565155321e-06
-3.09590500149047e-06
-6.34103036698873e-06
-1.63141686365512e-05
-1.74072897880131e-05
-1.62217085121683e-05
6.2094215737247e-06
-2.87413571468811e-05
-3.05093489287314e-05
-9.52218974956387e-06
-6.58221925878603e-06
-2.03892061881514e-05
-2.07477333680797e-05
-5.16524577423604e-06
-1.12389418950845e-05
-2.97335379507651e-05
-1.55570671131122e-05
-2.97036251048434e-05
-1.81447718842883e-05
-1.03959739949086e-05
-2.6556933201718e-05
-4.53141732119178e-06
-1.96091088358422e-05
-2.45350667089004e-05
-2.285192082415e-05
-1.5882889906638e-05
-3.06847335284351e-05
-2.96080960385587e-05
-4.14265974448488e-05
-2.56082599797736e-05
-2.57518055745471e-05
-2.10721753389107e-05
-1.46384022581662e-05
-6.01613838344053e-06
-3.48119610867521e-05
-1.01996211398449e-05
-1.60222385838065e-05
-3.82753484033687e-05
-1.66355091487951e-05
-2.20669841670825e-05
-1.43919416024172e-05
-1.58068696853227e-05
-1.38334840409125e-05
-1.53133012805036e-05
-2.81582071021204e-05
-2.35763362944198e-05
1.33863579355985e-05
-1.08276681246172e-05
1.23617714185365e-06
-2.13045218462912e-05
-3.0468541074033e-05
-9.65138876719025e-06
-1.54775142935557e-05
-5.89801649574078e-06
-8.24558859946041e-06
-1.07685637944664e-05
-1.64917263198968e-05
-5.53649741699323e-07
-2.30269989341272e-05
-4.61407848452896e-05
-1.97424116940392e-06
-1.41306711778952e-05
-2.00048355062059e-05
-2.21427182317902e-05
-2.55597710617607e-05
-2.53164816727215e-05
-2.40400496547743e-05
1.27805884591388e-05
-1.05766844318094e-05
-4.48602299884743e-06
-2.42823931944281e-05
-1.11676738763436e-05
4.67556253176451e-06
-1.07387538815004e-05
