# Supplementary material for: Research on computational propagation and identification of mine microseismic signals based on deep learning
Source: PLoS One. 2025 Oct 22;20(10):e0334641. doi: 10.1371/journal.pone.0334641 (PMC12543183; doi:10.1371/journal.pone.0334641)
Supplement: S10 Data — (ZIP) [file pone.0334641.s010.zip › 000101100001636.xlsx_0.txt_24.txt.txt]

-1.36799710590106e-05
-9.49948780306941e-06
-2.89316605578214e-05
-2.09675124912545e-05
-2.11782417695343e-05
-2.45389111043157e-05
-1.5260771806747e-05
-2.29451567568067e-05
-1.47804255540556e-05
-1.86773247169074e-05
-1.95701968223497e-05
-1.66469988238126e-05
-2.1120891438832e-05
1.39216347649061e-06
-1.65778146730573e-05
-3.25433969450657e-05
-2.2293139817408e-05
-1.22149613697652e-05
-3.00331773807526e-05
-1.50899736270478e-05
-2.94823972211769e-05
-1.0869676263177e-05
-1.67918692054196e-05
-2.28395213585556e-05
-2.45042252729225e-06
7.979130099058e-06
-2.77002189104464e-05
-2.86761295048331e-05
-2.08638243238476e-05
-2.83411112158174e-06
-1.68030188794354e-05
-1.48955526921653e-05
-3.54341216143358e-05
-1.40847235304548e-05
-1.18472243917048e-05
-5.38253239398116e-06
-3.34547322239082e-05
8.71598676200107e-06
-1.35115543126183e-05
-4.74028135324792e-07
-2.15607017415011e-05
-1.21443884986926e-05
-1.87049411094121e-05
-3.70407236391402e-06
-1.69889853422277e-06
-1.51458727260495e-05
-2.40297203056218e-05
-2.10992876199648e-05
-2.00616102431988e-05
-2.48549660452295e-05
-1.71926068034333e-05
8.49119431108633e-06
-2.75145061037863e-06
-4.80639437676733e-06
-2.89320316662025e-05
-6.10671506626303e-06
-5.15262103965183e-06
-8.36383304064917e-06
-1.65795910976858e-05
-1.0496565589577e-05
-5.72454847158895e-06
-9.99397906869455e-06
-2.44514250600936e-05
-5.27675521438781e-06
-2.20039812343486e-05
-2.47652438549172e-05
-4.56841298903042e-06
-3.22765957752033e-05
-2.24417994277456e-05
-1.24287544153244e-05
-1.46454862067578e-05
-8.09351829012879e-06
-2.38383371145981e-05
-3.24569106327061e-05
-1.57913746053723e-05
-6.83926406541165e-06
-2.59768982130113e-06
-1.19038462852928e-05
-2.17560085578034e-05
-1.99547886181491e-05
-3.02189393325192e-05
-3.3643822411019e-05
-2.01458316430039e-05
-1.18442460339231e-05
-3.07059208099666e-05
-1.24727527136686e-05
-1.30690293034212e-05
-4.16117406588597e-06
-1.27178223445211e-05
-8.77524308095773e-06
-2.53217490935289e-05
-2.02952705838599e-05
-1.84780180672663e-05
-1.73847883522375e-05
-3.2031163805387e-05
-3.66824833296793e-06
-1.05609179266224e-05
-2.88469126044677e-05
-1.9822183993859e-05
-8.1666826855696e-07
5.90190776517465e-06
-1.05486384237942e-05
-1.28918572171341e-05
-1.29060270753612e-05
-2.51285412941548e-06
-9.75089275432698e-06
-2.73537682455278e-05
-2.09779279163384e-05
-1.9569071215504e-05
-1.36708737329757e-05
-2.23627059798564e-05
-6.46122973420516e-08
-8.49190174908765e-06
-1.16116862467917e-05
-2.74039509357516e-05
-1.07999625973985e-05
-2.90783959841078e-06
-1.89315842019436e-05
-1.03540762365435e-05
-1.0575744495041e-05
-7.57432500160923e-06
-2.07171076158095e-05
-1.35329741962312e-05
-1.54509192992149e-06
-7.95360762412213e-06
-3.28220566064112e-05
-1.46929630496881e-06
-4.45383001904139e-06
5.97067054542322e-06
-6.7159422710366e-06
-1.19495380936144e-05
3.21923593969864e-06
-2.7830917267538e-05
-2.64534282410961e-05
-1.09143556542047e-05
-6.84393492876603e-06
-8.45641331696151e-06
-5.34865249644711e-06
-1.47014712037376e-05
-1.78798688178245e-05
-1.98957492819076e-05
-9.62914275275997e-06
-4.93605822844055e-05
-7.47027669449624e-06
-1.43850998977131e-05
-2.75757172370592e-05
-1.62874726707878e-05
-4.37163897900617e-06
-5.82102432967612e-06
-2.39853353442492e-05
-1.67105916626615e-05
-1.08808896337986e-07
-3.53919240592556e-05
-1.17128411650019e-05
-2.14150906400368e-05
-1.78479587778098e-05
-2.8725855838463e-05
-2.95127294491297e-05
-6.74841468479139e-06
-1.31305156354529e-05
-1.423645890767e-05
-2.50651332320489e-05
-1.39370576333181e-05
-1.1516393865036e-05
-1.72435238623232e-05
-9.39804711986687e-06
-4.42842960649986e-05
-7.7877051736334e-06
-2.05401582063751e-05
-1.10846848396668e-05
-3.23280786174435e-05
-1.84688487103108e-05
-1.36621075001374e-05
-2.77695798400896e-05
-2.19675704090767e-05
-2.5212095960317e-05
-2.01474048461918e-05
-2.56208880238206e-05
-3.81270204876699e-05
-1.70400467322816e-06
-1.39984845997438e-05
-1.71711229592442e-05
-6.49319707323703e-06
-2.00456356850545e-05
-1.11067602739659e-05
-6.72289827057127e-06
-2.96247968544149e-05
-2.67531524514564e-06
-4.43999948753259e-06
-1.69732142834822e-05
-2.28411735744082e-05
-2.14065995978703e-05
-1.84474684007469e-05
-2.82418409170454e-05
-2.02853448845073e-05
6.58317480770894e-06
-1.46913224480006e-05
-1.58905494632996e-05
-1.38073399307758e-05
-8.83865410715956e-06
-1.01026298113766e-05
-1.57830076829605e-05
-2.15142172969938e-05
-1.26440557653106e-05
-9.79029340732986e-06
6.89513624303193e-06
-1.60054072782597e-06
-2.51402453568244e-05
-1.55787968428155e-05
-2.52981858067536e-06
-1.51598378941973e-05
-1.24520042775346e-05
-2.14688986243999e-05
-1.66632475127696e-05
-4.00420835279553e-06
-8.27513856620009e-06
-2.08047145147089e-05
1.09959353070984e-06
-1.57447657535553e-05
-1.86920951579358e-05
-1.79092053089309e-05
-5.96591814276397e-06
-2.72709007904177e-05
-2.79806339506404e-05
-1.46608291220252e-05
-8.43398746245966e-06
-5.23818122785157e-06
-1.83971646441651e-05
-1.71582959628243e-06
-1.21157245796126e-05
-3.04590869834977e-05
-9.86477631605047e-06
-1.21279202395231e-05
-2.51949760761467e-05
-2.23879008227617e-05
-4.05180772619648e-05
-2.83435192700314e-05
-3.04761154303746e-05
-1.60927553929338e-05
-1.44493044253286e-05
-2.37180181905607e-05
-3.23390404530146e-05
-1.57324545389375e-05
-1.53974569978159e-05
-7.28334285162039e-06
-1.43966581101027e-05
-2.67933821578057e-05
-9.18643390292195e-06
-2.97879199624322e-05
-1.79488786381564e-05
-2.4869558467012e-05
-1.64290197199179e-05
-9.8831181133762e-06
-3.03982554479337e-05
-1.35417327866659e-05
-2.99918835713344e-05
-1.21790994262394e-05
-1.39376912495612e-05
-1.31496200408601e-05
-2.37980656461306e-05
-5.48084466210169e-06
-1.65325249853063e-05
-8.97336653184918e-07
-1.90142722489533e-05
-2.64897621066271e-05
-1.94638328284023e-06
2.9753865622922e-06
-1.07507177737156e-05
-1.87223313136407e-05
-1.37596659171617e-06
-2.28676873025025e-05
-1.35264661543623e-05
-1.01608186263223e-05
-1.3158748355338e-05
4.22302515079683e-06
-5.9648993239152e-06
-2.52347189394881e-05
-2.0051151732054e-05
-4.0785522681758e-06
-1.44620803267779e-05
-1.92308599760509e-05
-1.77853504297634e-05
-1.24168227129222e-05
-9.40157185170444e-06
-8.84001062373936e-06
1.29511324750325e-06
-5.83283145113356e-06
-1.41908984385071e-05
-8.80763164007992e-06
-2.40300815671437e-05
-1.98740493701463e-05
-7.57686622994237e-06
-5.27890909525638e-06
-4.44082133963822e-06
-8.97014337510571e-06
-8.02962157249441e-06
-1.36113094441969e-05
-2.16051601291153e-05
-3.2829423094213e-05
-1.55984639955777e-05
2.4605572400992e-06
-1.20421264777505e-05
-1.86670991233626e-05
-2.18598978189365e-05
-1.62204628492657e-05
-1.55713619680883e-05
-4.20843962360974e-05
-3.81760844458862e-05
-5.17601407148098e-06
-2.02891416007889e-06
-3.90000569879183e-05
-1.44948951822041e-05
-3.26246405829936e-05
-1.85958941284888e-05
-2.01498782922667e-05
-2.07123651716938e-05
-1.67264855984072e-05
-3.10675764636956e-05
-2.45241258356882e-05
1.49652039267405e-06
-1.18572176006624e-05
-2.19465843983705e-05
-4.68567003690408e-06
-2.67735414425999e-05
-3.58476095957995e-05
-2.09316082739895e-05
-4.75871005069739e-05
-1.01481379281259e-05
-5.01727711998073e-06
-2.47461136031326e-05
1.97274895831553e-06
-2.17532059287565e-05
-1.84818752158342e-05
-1.7084831397225e-05
-2.63345157807418e-05
-1.97741385482226e-05
-3.75987318863468e-06
-2.31863282425625e-05
-1.49631355962156e-05
-2.09667861326352e-05
-3.15868369560144e-05
-7.04955372760092e-06
-2.45625662895407e-05
-1.36816927275842e-05
-2.04147432085868e-05
-2.10447170990807e-05
-1.63437503799887e-05
-6.76744165463965e-06
-1.19409663535846e-05
-2.3627810059877e-05
-2.05262316164666e-05
-1.58994225248808e-05
-2.12587166059641e-06
-1.03295890272037e-05
-2.99991433795918e-06
-1.04162605370582e-05
-2.20620055426309e-05
-7.03406333317745e-06
-1.57936352973007e-05
-1.33814874256942e-05
-2.59478308995836e-05
-1.69026869752148e-05
-1.63198132465756e-05
-1.54507625548673e-05
-4.84212722026396e-07
-1.86256893085524e-05
-1.74238015255346e-05
-1.43161835879255e-05
-6.17300800334073e-06
-1.10593036023479e-05
-2.3878234773608e-05
-2.63764396644944e-05
-1.53512124443016e-05
2.29485708048432e-06
-2.32350691395508e-05
-8.16111760589593e-06
-1.02302388352638e-05
-2.0899539473401e-05
-3.1400816028806e-05
-1.34340154332499e-05
-6.61731695878053e-06
-1.05477625843519e-05
-7.30296999538754e-06
-8.81545344226162e-06
-2.61969951946486e-05
-2.77191672991361e-05
-3.05248021571122e-05
-2.11595291816335e-05
-1.55671310439183e-05
-6.54378716297469e-06
-2.18531662178161e-05
-3.90404913999318e-05
-3.10082523810576e-05
-2.46208234620945e-05
-8.35398894286421e-06
-1.84652032358475e-05
-2.12068622071664e-05
-1.78885478956902e-05
-2.81076467978406e-05
-2.17217170046733e-05
-2.72700052485165e-05
-1.72650579248084e-05
-7.79156821303791e-06
-3.99476037553641e-05
-2.6613947808653e-05
-6.61291847074435e-06
-2.81417570792895e-05
-8.88818014208485e-06
-1.69448319007958e-05
-1.54063266112159e-05
-1.32949985194224e-05
-1.90944308577674e-05
-2.6333202707915e-05
-3.45737177839533e-05
-1.19270973708412e-05
-2.33158021779975e-06
-1.65589073721335e-05
-2.5804925683811e-05
-3.01844428929884e-05
-1.88186015532626e-05
-1.66735554618155e-05
3.42274083469265e-06
-2.20887115224071e-05
-9.30561874769406e-06
-2.95607743573281e-06
9.7228285423838e-08
-2.07414021228042e-05
-3.14997659166432e-05
-5.50889663966771e-06
-1.26809590228377e-05
-1.97997389010003e-05
-1.35900524710044e-05
-1.73856090167322e-05
3.16551002510162e-07
-7.85996603192451e-06
-3.33347615077349e-06
-6.85817608358898e-07
-1.84107431843665e-05
-3.66727019738005e-05
-1.76863967548784e-05
-2.21180987380992e-05
-2.34690006890465e-05
-2.64713522478108e-05
-7.13506651648871e-07
-6.88968359518856e-06
-2.88851479627259e-06
-1.88557347177209e-05
-7.02051008025055e-06
3.30858876459185e-06
-2.70055308018123e-05
5.41763769618314e-06
-4.145733586478e-06
-1.0605885554275e-06
5.38458560244652e-07
-1.07721574750796e-05
4.54251844063449e-07
-2.29370965042682e-06
-1.04548091113137e-05
-2.11891113288252e-05
-1.67195716879251e-05
-1.53562154269688e-05
-3.70074880570096e-05
-1.59259593065591e-05
-1.37125189513844e-05
-1.16572228828577e-06
-3.21860867443508e-05
-1.03831629045852e-05
-2.45821087771056e-05
-2.71587352365461e-05
-2.78232590158342e-05
-3.34770427629467e-05
-3.40533798502237e-05
-5.27343323759866e-06
-4.64533026648087e-05
-4.39710334893666e-05
-2.60891074583711e-05
-2.48137308465754e-05
-8.66382614956524e-06
-1.12440952763067e-05
-2.42381587824305e-05
-1.63718290353846e-05
-6.9842993353575e-06
-3.58882759326029e-05
-2.18209105174056e-05
-1.40778844915326e-05
-1.35966330383243e-05
-5.71203775624363e-06
-4.00898227504788e-05
-1.67652624093708e-05
-5.39533917707859e-06
-3.13438138166856e-05
-3.0689068594678e-05
-3.18014394541113e-05
-1.67866898542887e-05
-1.62079956137529e-05
-1.27259094110551e-05
-2.52378620121561e-05
-1.80198592467411e-05
-1.03946470874794e-05
-2.06444128425449e-05
-1.04155513967178e-05
-1.58738853517661e-05
6.28420364819191e-07
-1.88889187653155e-05
-2.64251855458224e-05
-1.41162823318309e-05
-3.14935975424568e-05
-1.69905186363204e-05
-2.53710894860692e-05
-3.63198364428594e-05
-4.55864236833332e-06
-5.89984707069202e-06
-1.97684470540594e-05
1.18900714426899e-05
-7.11485279259934e-06
-5.93293213379971e-06
5.89986072343047e-06
-9.92475606334854e-06
-2.29867123361346e-05
-4.47126159644457e-06
6.47021507051813e-06
-1.82250616757389e-05
6.52211987325135e-06
-2.43292496195824e-06
1.25048400140531e-05
-1.37042352553419e-06
-1.05223146981385e-05
-9.49543676943795e-06
-4.38470872699878e-06
-1.1827485874925e-05
-8.40420778350888e-06
-1.19159005439193e-05
-4.18209506143307e-06
-2.823589255693e-05
-1.40874101380376e-05
-9.38409660370652e-06
-1.18802278767066e-06
-1.37517702892864e-05
-1.74987207145364e-05
-1.77250579373075e-05
1.23509473197958e-05
4.24517619317097e-06
-1.13122308624354e-05
-8.54629045650757e-06
-3.55915430382421e-06
2.59880298826179e-06
9.49754682620328e-06
-8.44672417451389e-06
-1.87159146617494e-06
-5.45742241565824e-06
-2.95751192634597e-05
-2.31682251599964e-06
-1.97253869646917e-05
-2.92205847187965e-05
-2.03863107265796e-05
-2.8430062672122e-05
-1.49359094741493e-05
-3.2805597281268e-05
-4.39051650792235e-05
-2.87396259830289e-05
-2.61357899273615e-05
-1.29995763004142e-05
-2.42248064569979e-05
-3.09624864826227e-05
-2.56774171673893e-05
-2.67599850984201e-05
-2.56615979617112e-05
-1.65099542103939e-05
-1.14950868013124e-05
-1.62518710388639e-05
-1.15026166233718e-05
-2.90077049515075e-05
-1.19156278825134e-05
-2.83330249084977e-05
-1.83766590582648e-05
-7.10628329208544e-06
-1.84458291405282e-05
-1.73451646843199e-05
-1.33015826074629e-05
-2.28656850956841e-05
-3.63840480664522e-05
-1.94128406280989e-05
-9.28768401169688e-06
-5.72223515529611e-06
-8.08209035491312e-06
-3.77198712796969e-05
-8.07184458792285e-06
-8.82689437618746e-06
-7.10988933033631e-06
-1.49186427563081e-05
4.2721776208047e-06
-3.0276021197135e-06
-1.03432606719545e-05
3.24802064626762e-06
-1.43408155361079e-05
-2.58220385716214e-05
-4.6776447687483e-06
-5.41965593570792e-06
-3.0286243460119e-05
-1.65225023735645e-05
-2.02778247390268e-05
2.5948335530533e-06
-3.21581191959508e-06
3.94845533024961e-06
-8.86217414477815e-06
-1.31818679430804e-05
-1.4346203919425e-05
7.38351465033448e-07
-6.93856455559475e-06
-2.16871574808085e-05
-5.46517889142776e-06
-1.72055386525594e-05
-1.15066687111616e-05
-1.48737310111316e-05
-1.0180238667136e-05
-2.12420125504181e-05
-1.56571405680156e-05
-1.95516241353195e-05
2.9460785893582e-06
-2.52430324404294e-06
-1.33184324403058e-05
8.84964855966589e-06
-2.00869686905171e-05
-2.89775724413278e-05
-2.07458462634249e-05
-7.60540915457517e-06
-3.00189973484399e-06
-3.03652794574492e-05
-1.34296152209885e-05
3.15991957697736e-06
-2.41747048094534e-05
3.98177679561526e-06
-2.74657050152092e-05
-2.67721852120079e-05
-2.76959975437474e-05
-3.4741318628166e-05
-1.38934767803688e-05
-1.97347299780636e-05
-9.50101864463927e-06
-3.08747637168188e-05
-2.7279681885953e-05
-1.42561078080164e-05
-1.62092513109928e-05
-1.54838071258536e-05
-2.40641334146011e-05
-1.52804465101411e-05
-1.47149320091185e-05
-3.23649998176451e-05
-2.46729735512796e-05
-1.58841897708324e-05
-2.42680972244334e-05
-1.07908267541158e-05
-3.53652151518925e-05
-2.85589827092779e-05
-1.60943514225429e-05
-2.54510677905354e-05
6.35694057004147e-06
-2.8534181309202e-05
-3.29535513917365e-05
-2.40287786031202e-05
-1.97463867174332e-05
-3.70724028257128e-06
-2.74027652496319e-05
-2.91177497099992e-06
-1.95753235939565e-05
-2.06458129357517e-05
-1.25429903217953e-05
-9.84625292675649e-07
-2.97111854975524e-05
-1.83047970455769e-05
-1.12070663567647e-05
-2.19276142668281e-05
-1.72127428602111e-05
-1.90200717238941e-05
-2.07317857665528e-05
-1.0029707018214e-05
-1.50400278905439e-05
-2.27593626929255e-05
-1.95804287075698e-05
-3.61164815237113e-06
6.34618776259568e-06
-5.9892049430786e-06
-1.21933152214055e-05
-1.42143141870926e-05
-2.90207865545108e-05
-1.21590399294696e-05
3.34788686517981e-06
-6.94036055820059e-06
-8.23802158879466e-06
-1.39232532544037e-05
-4.91255745812376e-06
-7.84780708314767e-06
-1.30610683566243e-05
-5.70084394866819e-06
-9.61968174657209e-06
-1.46712411536214e-05
-2.33528026490298e-05
-1.2094076122788e-05
-2.10052968756415e-05
-1.67233142956088e-05
-1.83541436756765e-05
-2.81270137491045e-05
-1.89629532610889e-05
-1.11555782902702e-05
-1.9822924679076e-05
-8.0036195317065e-06
-1.51588639899888e-05
-2.0661081123433e-05
-1.21203973699831e-05
-1.10643138783251e-05
-1.59369885874583e-05
-2.25180163873726e-05
-3.19175367724101e-05
-2.70382356068681e-05
-3.34956661721956e-05
-2.83859333146554e-05
-4.29253665339637e-05
-7.63609136230112e-06
-1.96032343076327e-05
-4.26697962091699e-05
-1.67910960977065e-05
-2.50075675825397e-05
8.49968605816864e-06
-4.40520292108948e-06
-1.8940553174925e-05
-7.46916126057261e-06
-2.39280688268369e-05
-2.78758516870479e-05
-8.34789883031585e-06
-2.89175545022457e-05
-1.07292596566264e-05
-3.21764370836469e-05
-3.78742099347388e-05
-1.21673755387924e-05
-3.08639958699446e-05
-1.51557913106487e-05
-6.26830277575115e-06
-1.33449324023384e-05
-3.21191532963523e-05
-3.56335471223395e-05
-3.78958976530551e-05
-1.70796668526102e-05
4.63864797335653e-06
-5.49374851291526e-06
-2.65056305598223e-05
-1.78385619853928e-05
-7.47883682672173e-06
-6.07666239718393e-06
-2.13328488374759e-05
-3.13013109929511e-05
-1.42845624889309e-05
-2.44186246272369e-05
-2.01454891321864e-06
-7.06107026148172e-06
6.98605162214909e-06
-9.55191597316032e-06
-1.88765240003526e-05
-1.23975979151473e-05
-1.50159202096153e-05
-1.72856241180075e-05
-2.29395462949323e-05
-2.32217970266409e-05
-2.17011632791725e-05
-6.31699929078341e-06
-1.42418879671398e-05
-8.38338656836357e-06
5.99659965018987e-06
-1.80274852773139e-05
-1.15793777059494e-05
1.20052778688257e-05
-1.31370768207006e-05
-1.69070120991516e-05
-9.73073501700008e-06
-7.86251311647448e-06
-1.28301977370224e-05
-6.9758536488409e-06
4.80154857216445e-06
-1.91469121053205e-05
-2.34936939390066e-05
-2.32703949482628e-05
-1.72671600135423e-06
-6.42826381265187e-06
-1.0259331343156e-05
-3.97531359409254e-05
-2.28476716803042e-05
-1.46987699188865e-05
-6.25622954948616e-06
-2.25097917265689e-05
-1.87803398525799e-06
-1.11446941512672e-05
-1.68384123855803e-05
-9.55966439076598e-06
-2.12239159217668e-05
-2.30973913968672e-05
-2.04744581104198e-05
-1.37227476316137e-05
-1.04055035431269e-05
-1.76994910252989e-05
-3.69172163280706e-05
-6.53122519421968e-06
-1.54292352235845e-05
-1.75461102001374e-05
-1.08762246910726e-05
-2.30543581185239e-05
-2.33252881707528e-05
-1.81279258768808e-05
-1.17067615662258e-05
-1.38410427102088e-05
-1.59835342140999e-05
-2.66759702330002e-05
-1.99514722421459e-05
-3.14114058446494e-06
-1.27335098816583e-05
-1.26872693808639e-05
-2.19315066674279e-05
-2.74198803184296e-05
-2.82770225405054e-05
-2.89524491880061e-06
-1.75013376091213e-05
-2.21290774201327e-05
-6.93160275248348e-06
-8.23344168148952e-06
-1.19514030108502e-05
-1.14693061519405e-05
-5.9261002539342e-06
-6.39156269860922e-06
-2.84529896089299e-05
6.80766587897168e-06
-3.41522600011548e-05
-1.93894210083877e-05
-3.19241254521496e-05
-6.27033509954565e-06
-1.37200980583951e-06
-1.46038104806318e-05
-1.97542851032003e-05
-1.10642272468417e-05
-6.6498243951874e-07
-7.98506651356202e-06
-3.67189209769969e-05
4.55939276721833e-06
-7.60150295127117e-06
6.67706139387247e-07
-1.87655153437995e-05
-1.12641284237634e-05
-1.43462615602603e-05
-5.50464226541521e-07
-6.24898223041152e-06
-9.27644132483077e-06
-1.42520712967997e-05
-2.15387067968003e-05
-3.97094084222977e-06
-1.97311893944927e-06
-1.20367962013068e-05
-2.35285545677533e-05
-1.43569542976699e-05
-1.20352535950098e-05
-1.29419184442145e-05
-5.95675121374827e-06
1.06681179297354e-05
-3.55145821233778e-07
-2.57524583368574e-05
-5.41286281356351e-06
-1.40866893271664e-05
-2.64062518187579e-05
-1.8131304727731e-06
-5.64062125025516e-06
-2.19538775573544e-05
-1.73707074461916e-05
-1.74785893345417e-05
-1.69280002103445e-05
-1.81164327606963e-05
-2.07928355147441e-05
-2.62528758924627e-05
-2.12036423742253e-05
-1.01202423264756e-05
-4.39171529147417e-05
-1.77998373748433e-05
-2.53458978979753e-05
-3.36234653964564e-05
-3.94330725503239e-06
-2.87828581994808e-05
-3.45658198930208e-05
-2.3114361165431e-05
-1.2533575056581e-05
-1.94783883466062e-05
-2.09885418308473e-05
-2.85975025339223e-05
-1.50552286805973e-05
-1.9549848985984e-05
-3.51600051245224e-05
-1.65477100157414e-05
-7.59717998593293e-06
-1.2613374541854e-05
-2.68821887199749e-05
-2.36336183670873e-05
-1.70217327027023e-05
-5.89302745131328e-06
-2.1385726210326e-05
-2.90187210148338e-05
-1.69797473519259e-05
-1.43052568509288e-05
-1.51968644387649e-05
-3.59175902681353e-05
-2.94231411224693e-05
9.77072826562584e-06
-1.18190197564626e-05
-2.66892059713293e-05
-3.24571625812595e-06
-4.03949694452493e-05
-8.8458020639507e-06
-2.69669708722237e-05
-4.54634635583257e-06
-9.1068081195409e-06
-1.55887874468758e-05
-2.20286543877767e-05
1.50741602231986e-05
6.21146799126405e-06
-1.43155110331915e-06
-1.97344198580087e-05
-1.20740325365494e-05
-1.25390161476349e-05
-9.61055443023711e-06
-2.87551617397533e-05
-7.16293431869372e-06
-5.58198380816027e-06
-1.53995248890199e-05
-1.20105762219306e-05
-2.39384838262918e-05
-1.15083291467538e-05
-9.76619193058873e-06
-4.50643180046963e-06
-1.51021229970874e-05
-2.54948017612125e-05
-1.05547364850746e-05
-7.63007247878863e-06
-1.35387218343846e-05
-7.43299347332015e-06
-1.01201336943328e-05
-4.947775961219e-06
-1.64069062642907e-05
-2.43667433286664e-05
-2.21028388036533e-05
-3.93466383210409e-06
-8.6364455657901e-06
-2.86746787789484e-05
-2.6709936411629e-05
-2.46204366198354e-05
-1.66640625273502e-05
-2.56970090513675e-05
-1.78020231008852e-05
-7.15026139995916e-06
-1.76696609911941e-05
-1.38428960617712e-05
-3.40260086796404e-05
-4.69074708222648e-05
-3.02784922946681e-05
-1.3305047408056e-05
-1.38464988681221e-05
-2.4960322122667e-05
-1.99821035660141e-05
-3.00600065589248e-05
-2.98458507149321e-05
-1.2039209652712e-05
-1.14748268644489e-05
-1.26081068328161e-05
-1.51863051189162e-05
-2.75939388022721e-05
5.14212358485967e-06
-2.99490901265263e-05
-1.92996758539299e-06
-2.31230530216496e-05
-3.32259724345389e-05
-2.38648682582286e-05
-3.04067061745271e-05
-1.60074411105041e-05
-2.15691514107178e-05
-3.80716177287551e-05
-3.68672251965071e-05
-1.84319452794205e-05
-3.45557200301463e-05
-2.83511957589367e-05
-2.99862583704244e-05
-1.07941970254995e-05
-1.66957575548408e-05
-8.62120523288175e-06
-2.28790793857374e-05
-2.14291233309012e-05
-1.70402333439139e-05
-1.37202331968783e-05
-3.40507278093652e-05
-6.50857064399205e-06
9.7383382032583e-06
-3.22620445402009e-06
-1.66201190915292e-05
6.78488911037832e-06
6.43706658791873e-06
-1.91914433333269e-05
-2.58872459263242e-05
-1.77184493726043e-05
-7.01645537832047e-06
-1.49866200687061e-05
-2.17679276639832e-05
5.5634419972673e-06
8.89988382685556e-06
-2.54752118662339e-05
-2.07244339198081e-05
1.75584582791919e-06
-1.39469248109527e-05
-5.14632897130011e-06
-1.05295951173889e-05
-1.14524360061229e-05
-5.03375689114568e-06
-1.55692833279442e-05
-7.71503975216445e-06
-2.24360760195401e-06
-2.90342177907052e-05
-7.63975952275404e-06
-2.3351743487656e-05
-2.03082369855193e-05
-2.28204117524725e-05
-1.89293088848727e-05
-1.16715799499234e-05
-1.35753921106206e-05
-4.51856408461078e-05
-4.39327744680692e-06
-1.53876917522828e-05
-3.36366106060037e-05
-1.88119296074568e-05
-1.90603148024227e-05
7.25148647361889e-06
6.64778860961161e-07
-9.15508013620124e-06
-2.35062160475166e-05
-1.68251853078351e-05
-1.43164416903577e-05
-3.20170404170446e-05
-2.2748426214285e-05
-2.56615581242948e-05
-1.30589618019089e-05
-1.52297615973068e-05
-2.34952126660922e-05
-7.96519417137867e-06
-1.7909101013012e-05
-1.75826366902529e-05
-2.71207599027757e-05
-2.78492913571915e-05
-1.6325159538352e-05
-8.22624584250668e-06
-2.49167580334053e-05
-6.04516988144616e-06
-1.40084460951539e-05
-2.48060235158198e-05
-1.54491167153844e-05
-2.02810216175919e-05
4.9939782659249e-06
-3.73110150745636e-05
-1.66353843819777e-05
-1.64033197183409e-05
-2.00259926874713e-05
-1.96553262951641e-05
-8.31539567391739e-06
-1.89360489212666e-05
-1.82440842695622e-05
-2.02661279592823e-05
-1.30951220999352e-05
-1.88099170618285e-05
-1.44400643371772e-05
4.73907919778196e-06
-2.99063591526322e-06
-1.02073272970508e-05
-1.83535633171606e-05
-7.42698438987362e-06
-4.48224936815446e-06
-3.80206663542065e-06
-8.51730677040995e-06
-2.42736370269782e-05
-1.23762369050238e-05
1.37993934427994e-06
-3.94351548503925e-05
-8.93587785150283e-06
-1.65593475580785e-06
-1.43486597565078e-05
-1.97176978793391e-05
-1.58947476757347e-05
2.55066399574786e-05
-2.08365177376508e-05
-7.34556277823413e-06
-1.55472956294874e-05
-7.3976228184425e-06
-7.57495328867371e-06
-1.23781587452494e-05
-2.8454496112443e-05
-1.04904070678928e-05
1.43931374612953e-06
-1.70999525977175e-05
-3.56952499107967e-06
-1.47807577026415e-05
-2.07992045447712e-05
-1.40887278733684e-05
-1.02433257813869e-05
-1.6951145173467e-05
-1.99234190517972e-05
-1.05158085635318e-05
-2.83834121201016e-05
-1.95929394137523e-05
-9.69278896372591e-06
2.7785002964174e-06
-2.79154520580498e-05
-5.45003203427329e-06
-3.50245943637152e-05
-1.97513370496085e-05
-2.00560500749039e-05
2.24352413102413e-06
-1.4902848265065e-05
-2.55988417968669e-05
-8.29989706905225e-06
-1.49738116605742e-05
-2.97132559398234e-05
-2.04944090344528e-05
-3.35245884802352e-05
-3.00387789409833e-05
-2.25097482272358e-05
-1.99576227114445e-05
-2.76732564279123e-05
-2.20743710824011e-05
-2.52958274378026e-05
-2.3226915306854e-05
-5.70867114422719e-06
-2.67965686412931e-05
-1.71961156712555e-05
-1.94384851236579e-05
-5.69100773539467e-07
-2.55385855140354e-05
-3.07752557191474e-05
-3.32310034681799e-05
-1.17550910523123e-05
-2.14030058373886e-05
-3.23290333950124e-05
-2.33126738873588e-05
-2.18321927920649e-05
-1.12522625786252e-05
-1.77812056648987e-05
-1.17814712659525e-05
-2.09402345708445e-05
-7.6244927907813e-06
-2.97079033901054e-05
-1.98255711998642e-05
-2.42790162518705e-06
-1.28871280859532e-05
-1.58032144757731e-05
-6.10480260403361e-06
-9.86801675525384e-06
-1.90450667731294e-05
-3.38009952276668e-05
-8.16400430100983e-06
-2.1592510872398e-05
4.80276291039153e-06
-4.94165908011097e-07
-9.76440274840023e-06
-1.99838166918679e-05
1.00584360008093e-06
-4.7796992674971e-06
-2.336192727468e-05
2.63619240514698e-06
-1.58897929423965e-05
-1.39299315990012e-05
-2.85153745583291e-05
-1.22627851149385e-05
-9.75457097673422e-06
-4.27412759504338e-07
-2.49882920672806e-05
-3.66267930318898e-05
-5.47215016231098e-06
-1.80673722246214e-05
-3.89869028240722e-05
-2.31298294927846e-05
-1.36855070358505e-05
-2.11936796228806e-05
-1.71855294016922e-05
3.76467621463061e-06
-1.37331069483799e-05
-2.51972539543131e-05
-1.98820602737507e-05
-2.47222875240583e-05
-1.68488818574038e-05
-5.08004381302276e-06
-2.01214692447137e-05
-2.04517436803465e-05
-4.74103918095793e-06
-1.15655229978987e-05
3.242969238809e-06
-6.44669322800194e-06
-2.24751620056522e-05
-2.61079043808779e-05
-2.28250581683855e-05
-2.82258888711071e-05
-1.8302444296697e-05
-1.43374218205895e-05
-9.25154273508027e-06
-2.03874227962447e-05
-8.88259867923743e-06
-9.14027992803947e-06
-1.59480739631125e-05
7.51413351501187e-07
-3.10955189317861e-05
-1.60485542271763e-05
-3.76820359874024e-05
-1.98647805539047e-05
-1.26580211542539e-05
-9.36116620167903e-06
-2.36763156211103e-05
-5.89911288495361e-06
-1.3535367099675e-05
-3.96977392533548e-05
-3.07919560191469e-06
-2.50076211657567e-05
-3.41911827120933e-05
-1.33551440095109e-05
-2.78829427000873e-05
1.36919418194103e-06
-1.38933675210379e-05
-1.34571754922029e-05
-5.43806781319181e-06
-8.34982579891639e-06
-5.31268338604296e-06
-2.78443150161696e-05
-1.50002782275499e-05
-1.21175981268065e-05
-4.17531328718464e-06
-6.30881492827556e-06
-2.0615515724814e-05
-1.04686469461145e-05
-3.0958202977659e-05
-2.66086573652984e-05
-2.29666029876951e-05
-3.73690375511181e-05
-2.37632461266573e-05
-1.93384161798215e-05
-1.86316570653738e-05
-1.07368300145462e-05
-7.33854896038575e-06
1.89125026773255e-06
-1.02860753425472e-05
-1.66872483928295e-05
8.76390171951796e-06
-1.93845108278403e-05
-1.89556898246123e-05
-1.92688289571269e-05
-1.61680819660736e-05
-6.30562400476707e-06
-4.03999870716951e-05
-2.3186354020205e-05
-9.46833881272788e-06
-1.20062031661413e-05
-1.69509285451226e-05
-1.05095033930014e-05
-2.9303236016752e-05
-2.17748662188199e-05
-3.3703196142728e-08
-7.85831250932584e-06
-2.36233907931916e-05
-3.20747065592557e-05
-1.26132475077687e-05
-2.86991773892299e-05
-2.63457908842942e-05
-2.55174869615705e-05
-2.44852278895834e-05
-1.68651049688576e-05
-1.29676182677093e-05
-1.86022666457628e-06
-2.68810529246871e-05
-1.97548783156474e-05
-1.46221076763011e-05
-3.64760110583854e-05
-1.3624940453061e-05
-2.06801821294358e-05
-3.05409545640453e-05
-3.00453038424231e-05
-1.7104523054431e-05
-1.48253180559622e-05
-1.61428110179517e-05
-3.7205288377827e-05
-3.34934057505111e-05
-7.95839815068135e-06
-3.0087786121993e-05
-1.219505945182e-05
-1.55124200173435e-05
-2.41600494785861e-05
-2.5367167579788e-05
-2.66825160911807e-05
-8.06085134586999e-06
-1.66122313816746e-05
-1.95037304347372e-05
-2.50300268964409e-05
-2.56004478051367e-05
-1.03060375590791e-05
-7.51989867284158e-06
-2.04387006980278e-05
-1.14463706810995e-05
-2.38697080166545e-05
-1.53530251145147e-05
-3.00557708787923e-05
-1.97532094937851e-05
-2.00795748236583e-05
-1.74889771720618e-05
-3.43345370802473e-05
-2.27828375066959e-05
-2.71289250902737e-05
-3.88271830956906e-05
-2.72640321425711e-05
-8.19860751892524e-06
-1.49518781802869e-05
-2.64940486097996e-05
-2.27913385158904e-06
-3.79619195619377e-06
2.57597923620859e-06
-6.72169980099053e-06
-2.87204758516754e-05
-2.2029854577673e-05
-2.09734271950207e-05
-2.41107058750929e-05
-2.88143365004016e-05
-1.6457317334825e-05
-1.31459091566773e-05
1.44538195136242e-05
-2.9272823367145e-05
-3.57520360532347e-05
-7.33686533992941e-06
-6.64288210168926e-06
-1.27802979028367e-05
-1.08842294042419e-05
5.4389417607316e-06
-2.85983841165768e-05
-5.35462472204748e-06
-1.00139105216232e-05
-7.32008890700292e-06
-1.22268353297415e-05
-1.82412781116419e-05
-2.0478412326179e-05
-1.20053925072024e-05
-2.0555543447029e-05
-3.59881361992427e-06
-2.06869160245125e-05
-1.12685892682579e-05
-1.28478715836312e-05
2.11785781823235e-05
-4.31581257490377e-07
-2.7999428165559e-05
-1.18509162273202e-05
-1.20079719105498e-05
-1.93854918204587e-05
-2.60871805341105e-05
-3.17187430482326e-05
-2.43782064429262e-05
-3.19085513126525e-05
-2.18817553019879e-05
-2.40520931710399e-05
-2.67866683901205e-05
-9.8125618198945e-06
-1.98464624852407e-05
-3.98568801012651e-05
-2.98427419273172e-05
-7.78351345859166e-06
-1.90048089016598e-05
-1.43052528662537e-05
-1.29311373846772e-05
-4.81342899130976e-05
-1.71096246835361e-05
-5.04093039170356e-06
-2.20580877672367e-05
-2.57924032643134e-05
-2.94789343541547e-05
-2.93907269345271e-05
-2.0004484629813e-05
-2.35946545127678e-05
-3.03922929899139e-05
-3.63305421509709e-05
-9.66558849144563e-06
-5.05695543349989e-07
-7.33154577029129e-06
-9.73986915253854e-06
-2.20378892812699e-05
-1.8903841383565e-05
-4.18566648028487e-05
-3.95746762135652e-05
-3.0042315430211e-05
-2.22857480207074e-05
-5.41145785577649e-06
-4.21726439625486e-05
-1.82667119830906e-05
-1.5616100924706e-05
-9.26362943188231e-06
-1.16763129111222e-05
-2.89202019528079e-06
-2.17294148378144e-05
-1.22708471502355e-05
-8.2656495892978e-07
-1.268428366009e-05
-1.310408534083e-05
-4.47300164391413e-06
-8.34511188252939e-06
-9.76766238345075e-06
-1.34918513431474e-05
-6.54304686523828e-06
-1.60283245632525e-05
-2.15923534981668e-05
-1.31081271866702e-05
-1.20768332522707e-05
-2.7150302759717e-05
-8.0081672537543e-06
-2.02120930044336e-05
-2.2102529352926e-05
-7.86571387692988e-06
-2.52353576573072e-06
-1.00389064727577e-06
-2.02316779552442e-05
-2.10653374196223e-05
-4.26629483479082e-06
-1.68420512282935e-05
-1.76932862546703e-05
-2.62140811214465e-05
-2.47974562730709e-05
-2.81333149494609e-05
-2.57937442253735e-05
-9.24698531724119e-06
-1.21576717152529e-05
-4.54550689430707e-06
-1.54640473323893e-05
-2.45367393845934e-05
-1.3286984160232e-05
-1.22475958905754e-05
-2.60961105880816e-06
-2.24648836100873e-05
-5.02054098701254e-06
-1.0429213398786e-05
-3.23521315504574e-05
-2.68708394521638e-05
-7.71674909271559e-06
4.71710890953118e-06
-2.77532555421703e-05
-1.56074245982147e-05
-3.15237981834629e-05
-2.08826545887304e-05
7.96291812255028e-07
-6.82460900121719e-07
-2.45645738570645e-05
-2.22788086292082e-05
-2.7527355709443e-05
-2.94535812387825e-05
-3.43682767928688e-05
-1.70962711692075e-05
-2.86255900544674e-05
-2.54321780242244e-05
-3.0332372258031e-06
-1.20468814797423e-05
-2.81203798514391e-05
-1.21543592288761e-05
-4.98757877357777e-06
-1.64003033146493e-05
-2.64612472266492e-05
-2.10751749228265e-05
-1.8344304999933e-05
-1.77333758609944e-05
-4.44100232251074e-06
-3.19607436263796e-05
-2.5325313291675e-05
-2.29169806410731e-05
-1.02800760984621e-05
-6.31124455472568e-06
-3.28332508323216e-05
-2.71574599966747e-05
1.79538827289904e-05
-2.10451841284228e-06
-1.72604220212922e-05
-1.55869789999253e-05
3.24385860117042e-06
-4.13419643967292e-06
-2.31464305606723e-05
-2.33732272598903e-05
-9.64828736716245e-06
-3.57433967803508e-07
3.77812107131472e-06
-1.95498054350994e-05
-2.23004285283287e-06
1.29267847881366e-05
-1.98561172349022e-05
-8.20663979171829e-06
-1.16115395164268e-05
-1.41158846463637e-05
-4.33481944615741e-06
-2.14550305406542e-05
-2.25976108621381e-05
-8.40553711232145e-06
-1.87457040394739e-05
-1.38808346048823e-05
-4.5828878335327e-06
-6.59080276682674e-06
-1.20741594175029e-05
-3.07283582127407e-05
-2.78745226730595e-05
-2.370093248298e-05
-1.76811933556038e-05
-2.05918478028765e-06
-6.24353385716564e-06
-1.66980661647416e-06
-5.47289125888744e-06
-2.17482571782581e-05
-1.31841825428203e-05
-3.84679205800071e-05
-1.2753134625071e-05
-2.00524160578695e-05
-1.76469261979654e-05
-1.79460601645173e-05
-2.1921003486287e-05
-2.4627898160467e-05
-1.48524957848111e-05
-2.27533725921914e-05
-1.60719176488042e-05
-2.13786126259623e-05
-2.9047349247946e-05
-1.71313650962681e-05
-1.40818996022196e-05
-1.81193818113409e-05
-3.10104408283006e-05
-2.5344970223247e-05
-2.49015590236714e-05
-3.08881235807469e-05
-1.54066722120751e-05
-2.54091773709831e-05
-3.20302452928657e-05
1.45256722015511e-06
-2.3861097191838e-05
-2.26832907213978e-05
-5.09552316445314e-06
-2.89078229878241e-05
-6.18998880002224e-06
-1.94287247163473e-05
-1.2079285905511e-05
-3.88490103955691e-05
-3.43559339794175e-05
-8.5989680066814e-07
-2.02864479554786e-05
-5.41148371817808e-06
-1.74713878563789e-05
-1.95548499094872e-05
-3.19043692310928e-05
-1.50592472253044e-05
-8.11918542240631e-07
-1.8963644806378e-05
-7.81062955823695e-06
-5.33028379766524e-06
-1.07543393058263e-05
-1.55512041346222e-05
-1.05102290972221e-05
-1.6605114129998e-05
-6.78230554983848e-06
-9.57830404505295e-06
-3.50335904123801e-05
-2.22479395399906e-05
-5.12563535525693e-06
-1.58507953588208e-05
-1.37670282089381e-05
-1.56378745717025e-05
-1.53727322070625e-05
-5.50744957580553e-06
5.56868552712774e-06
-1.43536245764932e-05
-1.30157324801742e-05
5.1569237651334e-06
-1.10574706888236e-06
-2.87969759285706e-05
-3.26277393584607e-05
-1.34485568132613e-05
-1.81577907447482e-05
-1.54578422530774e-05
1.36927928847001e-05
-2.49882922735262e-05
-1.02029862964245e-05
-3.2869160748389e-05
-1.95277587150507e-05
-1.54110038222472e-05
-2.00376156327791e-05
-1.71001565153262e-06
-2.27920341057148e-05
-1.24560347845336e-05
-1.86374917604242e-05
-1.79974634650469e-05
-2.49394180469036e-05
-8.78168354541904e-06
-6.78546574008126e-06
9.88101122419029e-06
-2.97149843419393e-05
-1.36324861209039e-05
-2.5238027888642e-05
-3.76480386113443e-05
-2.83860614641313e-05
-1.37446934358551e-05
-2.38242264917879e-05
-2.02029566952207e-05
-1.06624961134111e-05
-1.74781570366896e-05
-2.5223347007203e-05
-3.33108433075465e-05
-4.04496484119034e-05
-2.46459188145537e-05
-2.37204782559793e-05
-3.41157784644325e-05
-1.80910999531104e-05
-3.51199908247767e-05
-3.78600391666135e-05
-1.3016068106425e-05
-2.94483275526859e-05
-7.69287667836946e-06
-1.46573746691426e-05
-1.30308185769528e-05
-1.63025974634709e-05
1.41382207690806e-06
-1.23821896945434e-05
-9.94693925109278e-06
-3.21291580551401e-05
-2.9769222675695e-05
-1.21602912461619e-06
-3.0514392379633e-05
-1.7221219445351e-05
-3.09959596681948e-05
-6.11492945813732e-06
-4.07303869770565e-06
-1.99195633576108e-05
-2.58550063230163e-06
-1.24020111170704e-05
-4.49417170754164e-07
-9.30547481595197e-06
-2.37370866679302e-05
-2.13460927837176e-05
-3.00037507075544e-05
-1.79776371420082e-05
-2.78769221518613e-05
-1.56543966980972e-05
-2.7361603889355e-06
-2.59449805197726e-06
-1.85730615684573e-05
-1.86733627226972e-05
-1.01070396087635e-05
-5.90647445710837e-06
-1.96407609894884e-05
-5.55089373117701e-06
-9.59994378441292e-06
-1.73768440444756e-05
-2.76367906321914e-05
-1.57157994510615e-05
-2.20806951445841e-05
1.36186026999946e-05
-2.10723347003951e-05
-2.06554443856489e-05
-1.57431225642401e-05
-2.31221099404547e-05
-2.83669477060445e-06
-1.38907295828865e-05
-1.24040513482645e-05
-2.68400056802812e-05
-2.17247248874101e-05
4.23452822697252e-06
-1.67531256107815e-05
-2.99176224135536e-05
-1.73184445681432e-05
-2.08876137511844e-05
-3.48542963699939e-05
-8.35709958908093e-06
-2.09529730263938e-05
-1.38344411882339e-07
-1.63330129645492e-05
-2.06387067322323e-05
-1.38879888553121e-05
-2.49789928374836e-05
-1.92789455861202e-05
-1.24264233735033e-06
-3.36831496506746e-05
-1.87611811793396e-06
-2.70152042663044e-05
-2.60941631875976e-05
-2.85778408526704e-05
-1.80926093378701e-05
-1.34249538426919e-05
-5.31394800193265e-07
-1.04685729389198e-05
-1.57772790169137e-05
-2.02663260888189e-05
-2.45956345909014e-05
-3.01740642406005e-05
-1.62641326239215e-05
-1.97397876799494e-05
-2.64776010921136e-06
-1.32906351510846e-05
-2.50572177108466e-06
-1.72497230436668e-05
-3.29011358086185e-05
-1.95467508031631e-05
-2.65499995086302e-05
-2.3232601803033e-05
-1.66400993594552e-05
-2.68957809017589e-05
-6.21378471282956e-06
-1.29390639831912e-05
-7.40915402806042e-06
-5.43864981540543e-06
-2.78569559009894e-05
-4.12453473719908e-06
-3.31416886274892e-05
-1.86878455246614e-05
-2.18186992245999e-06
-1.11110267612058e-05
-1.88088549362823e-06
-2.65806366269274e-05
-3.27579928650177e-05
-1.83888128289904e-05
-8.25894959673162e-06
-1.40736243529181e-05
-2.86041582063857e-05
5.43539840523798e-06
-7.70999335017853e-06
-6.22170652324116e-06
-5.79027089628446e-06
-2.4363669291505e-05
-1.72704761151201e-06
-1.05498991330629e-05
4.4110705722197e-06
-7.92671739214193e-06
-1.80498241974547e-05
-1.30038501846053e-05
-7.99432744085321e-06
-1.8829072733287e-05
-1.62525717260783e-05
-1.31857613305392e-05
-2.43163427830864e-05
-9.41920976812601e-06
-1.73980005675833e-05
3.40825224311695e-06
-3.367417116096e-06
-1.57609447158139e-05
-2.10950288754882e-05
-2.50485624803492e-05
-2.3007728297384e-05
-2.18889323526661e-05
-3.21990871574674e-05
1.86237696752044e-06
-1.6212786830228e-05
-2.07875737091326e-05
-8.58435114858238e-06
-2.66167387905822e-05
-1.24057548878057e-05
-1.10945730291623e-05
-1.05080118871655e-05
-1.20098173935505e-05
1.15788087226355e-07
-1.44262728216219e-05
3.58930619714821e-06
-3.31211870288167e-05
-2.19036485641457e-05
-1.07712234827445e-05
-1.347693510244e-05
-2.73508691692675e-05
-1.6740882055151e-05
-3.17079015481958e-05
-2.70059794400663e-05
-1.11671700863648e-05
-2.69237070111038e-05
-3.15082792363673e-05
-3.16582846972406e-05
-1.69144333919152e-05
-2.73877818372064e-05
-3.01335889860333e-06
-1.47206957215558e-05
-2.58572244708025e-06
-2.09054793273532e-05
-3.82076966083736e-06
-3.2679981630685e-05
-3.16340219985767e-05
-1.89324043969832e-06
-2.39690027462266e-05
-2.24566720256593e-05
-9.24436300744924e-06
-7.90548146472201e-06
-2.76214645450009e-05
-1.86360266839949e-05
-2.35114060393404e-05
-1.71884440791062e-05
-5.19315009248101e-06
1.32110605562073e-06
-2.37177210246029e-05
-9.79986666661435e-06
1.78828874464261e-07
-2.84904941077622e-05
-2.44462956123035e-05
-1.62152056251977e-05
-1.50025776869896e-05
-2.04155502014226e-05
-7.04664767187324e-06
5.33681999739515e-06
-2.49962719097693e-05
-2.2145241915663e-05
-1.79952511375183e-05
-1.36471397192859e-05
-4.03204239550076e-06
-1.63161427574156e-05
4.61369497848774e-06
-2.87589071748438e-05
-1.6100327777875e-05
-1.30231160031156e-05
-1.57503354582235e-05
-2.22777491993309e-05
-9.78680780552289e-06
1.85521951217723e-07
-4.44838674765813e-06
-6.06047737998757e-06
-1.01420818748999e-05
-1.83337234305892e-05
-1.76794175476752e-05
-3.02218197171982e-05
-1.23752193958453e-05
-3.13578383385044e-05
-2.07174365362343e-05
-1.22061887803269e-05
-1.82844723204792e-05
-2.19863425071756e-05
-8.00706655138691e-06
-2.60484669029305e-05
-1.45271764917797e-05
-2.01650623804985e-05
-3.56646914606776e-05
-2.36638926012669e-05
-2.67037817894914e-05
-3.52399003619151e-05
-2.95340099452872e-05
-2.67429100706075e-05
-8.05026354495983e-06
-2.01431230435773e-05
-9.09069974176233e-06
7.08501569864039e-06
-4.16376802803632e-05
-4.33266775134469e-05
-2.48051622669885e-05
-8.31954383387268e-06
-7.48188271275374e-06
-3.79018096816072e-05
-4.74371739639518e-06
-1.45360728723012e-05
-4.48549056772213e-05
-1.87553261180769e-05
-2.34106249341639e-05
-3.38427264364114e-06
-3.32201339039489e-05
-2.08742124655568e-05
-3.94139755673311e-05
-3.4660505954621e-05
-1.94035591571652e-05
-1.33338821306799e-05
-6.33264636075097e-06
-9.28826404701761e-06
-2.1810838472623e-05
-2.13163709775808e-05
-1.5070378126357e-08
-2.28371434325172e-05
-2.00339013658451e-05
-1.88752656296976e-05
-1.26365743386896e-05
-2.99741247002931e-05
-1.19450680546213e-05
1.90967477909015e-06
-2.55731395104996e-05
-1.54903104870682e-05
-1.28887454566496e-05
-1.05018171553525e-05
-1.46654804284106e-05
7.31685823315168e-06
-8.69876631888752e-06
-2.34237695934997e-05
-3.88430316352938e-06
-2.73470154863984e-05
-1.20119037107045e-05
-6.01292674967912e-06
-1.61025784389348e-06
-2.20260975058845e-05
-2.2038351858187e-05
-1.25113060142356e-05
-9.51486559848354e-06
-6.30575602501884e-06
-9.18650645826583e-06
-3.0268312607585e-06
-7.26227757890678e-06
1.12389694559848e-06
-1.92811452062325e-05
-2.49701917442237e-05
-2.08622812637936e-05
-9.20626895243602e-06
-2.9638042792042e-05
-2.20296615256249e-05
-2.3055576413235e-05
-1.28266073997382e-05
3.88739175213592e-06
-1.84697744871531e-05
-2.22486047501742e-05
1.27668209183617e-05
-6.52125918549474e-06
-3.13411373288543e-05
-2.17894203375803e-05
-2.03482467119162e-05
-2.62080189758737e-05
-3.83412348520471e-05
-2.08303028020619e-05
-1.60169084741392e-05
-2.55258396396177e-05
-2.85820931136948e-05
1.95917514458626e-06
-3.34472517402782e-05
-1.55323246230459e-05
-3.06719328151737e-06
-1.75354442637943e-05
-3.27036574871315e-05
-7.35930384496199e-06
-1.84526949342204e-05
-3.0568019563507e-05
-2.42237577164711e-05
-3.21550417933534e-05
-2.33865639740075e-05
3.52670466180297e-06
-2.74417505953448e-05
-1.05180556759758e-05
-1.48926333328766e-05
-2.2100889860007e-05
-2.06572671381466e-05
-2.46510341037138e-06
-2.17072682525847e-05
-2.6224976857224e-05
-3.19447486369828e-05
-2.26399028449007e-05
-2.19712735919344e-05
-1.09095514461796e-05
-3.20912646326101e-05
-1.20259817195233e-05
-1.71243383556311e-05
-3.27224680322304e-06
5.7080010322886e-06
-2.53317963758301e-05
-1.03494990502479e-05
-2.49088889051136e-05
-3.04286050930038e-05
-1.85350030701765e-05
-9.43559475243842e-06
-8.29317897312988e-06
-1.65448984655867e-06
-1.49484775914691e-05
7.47085838195077e-07
-1.28879989883756e-05
-1.02984977020615e-05
-1.94162966047614e-05
-1.10462102916585e-05
2.89617624405517e-06
-1.0225344557409e-05
-1.64147573404038e-05
-1.42650611155173e-05
-5.21405071033738e-06
-1.23324975282158e-05
-1.59407896619822e-05
-1.85531157626707e-05
-7.33838218165002e-06
-2.90114824407914e-05
-3.67814546102928e-05
-1.10965123096165e-05
-6.49838739452177e-06
3.59869054588795e-06
-2.2653362041273e-05
-1.02880630352839e-06
2.84966249401723e-07
-1.28455208923108e-05
-3.62352543216174e-05
-3.43385056610568e-06
-4.66432953041722e-06
-1.05614312969166e-06
-7.13075490884767e-06
5.77459193413558e-07
-2.03589473051828e-05
-1.31984887641364e-05
-1.31839342226797e-05
-2.01982518256929e-05
-4.30758832479212e-05
-1.79140177781115e-05
-6.10526529340322e-06
-2.25557994098966e-05
-2.11077313370556e-05
-1.58089637664979e-05
-3.27948499434582e-05
-4.10972296858399e-05
-1.17508257310105e-05
-2.59945189778092e-05
-8.1462864842917e-06
-6.948097969094e-06
-1.43736345239433e-05
-2.59192584421605e-05
-1.82303483168433e-05
-2.76764506609726e-05
-9.67687549789927e-06
-2.19714707477739e-05
-8.0918142024175e-06
1.53401551190653e-06
-1.94215174654505e-05
-2.53089727945314e-05
-2.28650716955501e-05
-1.47966706667619e-05
-3.30037823654361e-05
-3.1352965025732e-05
-5.8538017960812e-06
-1.75863097037824e-05
-2.88997064207305e-05
-3.05058824184458e-05
-2.04258974452505e-05
-2.77291678243879e-05
-1.56881164827802e-05
-2.10881917287928e-05
-2.32975504726087e-05
-2.06260534101125e-05
-1.90754703038836e-05
-1.35787307543979e-05
-2.22990823556951e-05
-1.81747830638934e-05
-9.08233330825917e-06
-1.35305016452027e-05
2.67924428405898e-06
-1.7541192353662e-05
-4.81633090136775e-06
-3.16739897051001e-05
-5.65759738704571e-06
-2.70692914421447e-05
-1.70728188891865e-05
-2.59458303202229e-05
-2.77349944850491e-05
-3.61510675546283e-06
-2.16115587094458e-06
2.05049134304523e-06
-4.30492858680807e-06
-2.07080372916779e-05
-2.66215731908869e-05
-2.01885091153758e-06
-1.14527602396121e-05
-1.77595234336836e-05
-7.15317532580143e-06
-1.07025126993012e-05
-2.86368356110384e-05
-1.4821291841134e-05
-1.99976636134976e-05
-8.67632119638583e-06
-4.1582729796799e-06
-3.09922659759898e-05
-1.96957723760808e-05
-4.82788754584298e-06
-2.69700388874257e-05
-1.650354174598e-05
-3.57181202744016e-05
-3.21536845921968e-06
-4.86411539949288e-06
7.67244949330972e-06
-2.19051211890773e-05
-1.81281003291747e-05
-3.51370751932228e-05
-5.2620896443928e-06
-3.17662158427446e-05
-6.32103501232226e-07
-2.61460655122024e-05
-9.08928405845422e-06
-2.20019306166484e-05
-1.32117048294041e-05
-6.75390872719451e-06
-7.12660982213384e-06
-1.13563232880687e-05
-2.3667798315118e-05
-1.31119006680889e-05
-2.98759647735452e-05
-9.4554365007352e-06
-2.18096192148825e-05
-5.10450901195615e-05
-1.17054728525754e-05
-1.81524881671436e-05
-2.63189772625531e-05
-1.95538092264844e-05
-2.98784000014957e-05
-1.15363148546552e-05
-2.00903137734386e-05
-2.14136023249576e-05
-1.41158209242825e-05
-4.76805727298e-06
-7.2187386306538e-06
-3.65646570231906e-05
-3.25268072610803e-05
-3.17506708942985e-05
-1.78506171055817e-05
3.11944310389879e-06
-1.76047588324662e-05
-2.0636658246175e-05
-2.0252803910376e-05
-1.543938936579e-05
-2.38808768387808e-05
-1.24146868859319e-05
-2.15365536039508e-05
-2.18294282649405e-05
-3.04081131538158e-05
-6.34582956063018e-06
-9.98163245182534e-06
-1.64626487033497e-05
-2.30893494743456e-05
-1.72153389510247e-05
-3.15130515527267e-05
-3.85194814418545e-06
-3.03024349476819e-06
-1.31584862750313e-05
-1.87658856095891e-05
-3.01154044502867e-06
-2.05691339512161e-05
-4.8129168984647e-06
-3.91606957691624e-05
-2.74993343105842e-05
-1.0469767295036e-05
-5.32621661069474e-06
-1.43766817352024e-05
-2.33794304174408e-05
4.26843387343452e-06
-2.05160848486391e-05
-3.43678603772607e-06
-1.77438044416347e-05
-1.86673521418909e-05
-5.92073338110039e-06
-1.79738378553747e-05
-6.73108283662109e-06
-7.13892704019808e-06
-4.94513288605995e-06
-4.66496796434528e-06
-6.26292901363183e-06
-3.35965983247012e-05
-2.19625195359413e-05
-1.68312975768817e-05
-2.79218320424751e-05
-3.69747837835777e-05
-2.97615323357789e-05
-1.12665702483207e-05
-2.72046059466088e-05
-7.83598568062835e-06
-3.32703291362671e-05
-2.7970029247427e-05
-9.47929892260249e-06
-1.81607315994073e-05
-1.6687360354768e-05
-1.58848849997863e-05
-1.48352960514326e-05
-6.52463787509091e-06
-2.71962719598997e-05
4.88373032283601e-06
-2.57556856876759e-05
-2.59936117122293e-05
-1.34010637130452e-05
3.37952894390017e-06
-2.47857310663999e-05
2.54693439790593e-06
-1.19720991277137e-05
-2.96092790471453e-05
-2.48153352380734e-05
-1.75096425102736e-05
-2.53888795599564e-05
-2.55394811866989e-05
-2.13529980306222e-05
-3.73600884473803e-05
-9.0718319527272e-06
-2.49736104603893e-05
-4.01630605766736e-05
-1.3398876190896e-05
-2.46410247732602e-05
-2.91487933337922e-05
-1.72776432481967e-05
-2.90838930573238e-05
-1.42881463990309e-05
-3.2180965513195e-05
-2.68943258756631e-05
-1.7568390538777e-05
-1.56489378383511e-05
-9.79145822292557e-06
-1.70664456537041e-05
-8.96613743922489e-06
-1.59272536110459e-05
-2.57381672301657e-06
-8.5894018228916e-06
-1.87113204079859e-05
-1.40459649419602e-05
-2.60727477291145e-05
-2.25546882620283e-05
-1.91768647606999e-05
-2.0276925583193e-05
-1.95253772000928e-05
-3.18466236991391e-05
-3.04897094869178e-05
-1.04158024313051e-05
2.91795620169823e-06
-2.4979007363741e-05
-2.95924327014328e-05
-1.0441595422491e-05
8.33088749246644e-07
-5.71767929382362e-06
-1.76545074655601e-05
-1.72258846759217e-05
-1.69164138578049e-05
-2.34093316167894e-05
-3.47629710589508e-05
-3.49527162714455e-06
-1.44020565395912e-05
-1.30670554604139e-05
-1.00527290472565e-05
-2.32422362029955e-05
-1.45138254955272e-05
7.50771535153973e-07
-5.91835937564401e-06
-1.48165586323491e-05
-8.85530460723339e-06
-1.67263350501208e-07
-9.01458228773942e-06
-2.61212095957301e-05
-1.86173011729561e-05
6.00238758703849e-06
-2.22995795489607e-05
-9.39451408831094e-06
-1.69658719760448e-05
-1.86416563301713e-05
-1.83203365555212e-05
-1.4118915380154e-06
-2.19684994697554e-05
-3.08330123068111e-05
-2.76209319589268e-05
-2.35576399945938e-05
-2.37278689361074e-05
-3.14267461484851e-05
-2.482325142706e-05
-1.71777153928173e-05
-2.36546096498026e-05
-4.3041804142538e-06
-2.67569994985044e-05
-2.00717162624858e-05
-1.70465774577735e-05
-2.76786430931919e-05
-1.18517146065113e-05
-2.71532931402483e-05
-1.81637164112025e-05
-2.38151578964137e-05
-1.25861498272261e-05
-2.32466944526688e-05
-2.08373107733569e-05
-1.8376607434314e-05
-3.43664975050248e-05
-1.77616239521913e-05
-1.0833058606854e-05
-4.67956213185597e-05
-1.45810497162197e-05
-1.42760419834194e-05
-3.71651472289038e-05
-1.57424242699234e-05
-2.38771615373238e-05
-1.04180826446166e-05
-2.18500900953037e-05
-1.0338849543663e-05
-1.04868138921097e-05
-1.24755432104428e-05
-3.53096145947356e-05
-2.77671211609384e-05
-1.686088607258e-05
-2.9031168093883e-06
-1.57615102489532e-05
-3.18598729054142e-05
-9.12745255036708e-06
-1.83155567329505e-05
-9.45724296549037e-06
-1.47061124319895e-05
-2.10431648354518e-05
-1.06354099843123e-05
-1.0780289045992e-05
-1.08440368839685e-05
-5.74929939942892e-06
-2.14043104070481e-05
-1.45205897596295e-05
-1.17090680451251e-05
-4.5970591943436e-06
-4.70882000492726e-06
-1.8387099892034e-05
-1.67015249266123e-05
-1.84354480898498e-05
-3.67794905806703e-05
2.80340272332132e-07
-2.0657343769258e-05
-1.5272275614949e-05
-2.10739506354012e-05
-1.24140867471591e-05
-5.24073282348401e-06
-1.48673113573343e-05
-1.57560284109237e-05
-2.10906726853803e-06
-1.07039661915561e-05
3.19860924141091e-07
-3.79991473439647e-06
-6.31766941921341e-06
-1.83378313190148e-05
-3.21302858916383e-05
-1.67645077509308e-05
-3.13691652319578e-05
-8.43243106269674e-06
-2.72062305446701e-05
-3.10996288321635e-05
-2.12622824719929e-05
-5.37092330054457e-06
-5.81672951385764e-06
-2.062194436601e-05
-1.36842369898796e-05
-3.05062021416655e-05
-2.37665242967575e-05
-3.2439979525334e-05
-2.51632180442067e-05
-1.53239296747688e-05
-4.92860593417704e-05
-2.12960766009777e-05
-2.63471436061842e-05
-3.49972241701788e-05
-1.44778349514843e-05
-1.84497674929831e-05
-1.91241515181446e-05
-2.52414741287322e-05
-3.97700504717514e-05
-1.29219082157162e-05
-3.08378484746792e-06
-7.8399076968511e-06
-9.84957539371157e-06
-1.36324138049259e-05
-2.93890190031806e-05
-1.91526065223151e-05
-2.51298919006305e-05
-3.77600933410963e-05
-2.25171713305651e-05
-1.34635874827055e-06
-2.86969470066242e-05
-3.36325514327737e-05
-2.11637450878716e-05
-2.54339417923548e-05
-1.4301670341094e-05
-1.16153315731056e-05
-6.85839402989944e-06
-1.30260396416298e-05
-1.79286660561178e-06
-2.09588378324137e-05
-3.60244617582186e-05
-2.91653921500083e-05
-1.84419513480091e-05
-2.24172925895961e-05
-2.77863240741932e-05
-4.6548529835387e-06
-2.02004601315085e-05
-1.58434869228356e-05
-2.20170318364878e-05
-2.40287260472177e-05
-2.39458260690286e-05
-2.67250062800584e-05
-8.27994722901349e-06
-6.07615473913612e-06
-8.63833669635206e-06
1.18063385309097e-06
-1.40770450663759e-05
3.77553632559779e-06
-2.92707477890509e-05
-1.64239217159339e-05
2.90117625015523e-06
-1.26906998201234e-05
-3.7611147004784e-06
-1.03743578926189e-05
-8.12033875064912e-06
-1.86357536700935e-05
-2.19028001299032e-05
-5.70716560455452e-07
-3.50644634426692e-05
-1.7314468698245e-05
-1.14346912997843e-05
-1.88710173505496e-05
-1.83445486979264e-05
-3.34303205989203e-05
-6.91340316353548e-06
-2.36385117949588e-05
-1.6133348733045e-05
-7.53233727999338e-06
-3.3856221094794e-05
-1.10821708906053e-05
-5.10280627430789e-06
-5.03209440098579e-06
-1.74406883732452e-05
-7.35309270392153e-06
-2.24793614723471e-05
-2.3092851992069e-05
-1.64610521743684e-05
-2.12654786587419e-05
-2.68799263440412e-05
-1.4922906951932e-05
-2.59743047716001e-05
-2.44617727783744e-05
-1.14620460634237e-05
-2.18720060168047e-05
-1.90970999702217e-05
-1.20355441013937e-05
-2.51850758433652e-05
-3.10025219841105e-05
-2.85781793807163e-05
-2.64757277981158e-05
-3.72059459994201e-05
-1.4268759217113e-05
-1.67458457129325e-05
-3.33848108032847e-05
-2.74531132180747e-05
-1.26120028370077e-05
-1.53976828173053e-05
-3.46871558328028e-05
-9.02682812190096e-06
-1.78492937515101e-05
-2.14601775137989e-05
-2.3125567055939e-05
-1.54830530725194e-05
-1.08554637424621e-05
4.14866411075637e-06
-1.14435238940033e-05
-8.47186873201348e-07
-2.43571423436882e-06
-1.13803641085539e-05
-1.45488097112616e-05
-5.01657051490205e-05
1.42115793321934e-06
-3.64161418244608e-06
-5.74914334032035e-06
-2.63128464269218e-05
-1.55831212191551e-05
-1.01401569878765e-05
-1.462358400175e-05
-3.77111040451493e-06
-1.24212737859907e-05
-2.49695548951844e-05
-1.91541768498866e-05
-1.61691862320551e-05
-7.04507950190239e-06
-2.36379459795959e-05
-2.92908829947532e-05
2.26041930925208e-06
-1.67340793639445e-05
-3.01200705950546e-05
-1.94516920357985e-05
-2.00083709398829e-05
-1.7893886026198e-05
-7.34448826930178e-06
-8.9580122250458e-06
-8.61970092577252e-06
-6.48470190366252e-07
-1.27741068785896e-05
-8.68883193322571e-06
-2.15403971468309e-05
-1.51407358346357e-05
-2.14542620519729e-05
-1.94046789050664e-05
-1.54415018201606e-06
-1.77808666564718e-05
-3.21998495542508e-05
2.34524768392257e-06
2.69243200338277e-06
-1.42669160888261e-05
-1.71128980692686e-05
-1.74560438417811e-05
1.64412547013976e-06
-2.08982846015226e-05
-4.96760716790021e-06
-1.05004857499606e-05
-1.02283951357639e-05
-2.39531921689014e-05
-3.07171721093416e-05
-1.26016669976665e-05
-3.58176640341025e-05
-5.65829898414736e-06
1.85921384291074e-06
-1.50463715961278e-05
-2.42741588151532e-05
-3.5956597283737e-05
-2.26438202658839e-05
-1.8850466210937e-05
-2.27205054624275e-05
-1.14380303793005e-05
-2.20799606746966e-05
-1.9180569106963e-05
-3.06341562544591e-05
-2.44674227262826e-05
-1.1930537916679e-05
-2.85368200209839e-05
-1.64296903591926e-05
-1.99895983542619e-05
-8.50355211419121e-06
-3.8616268348646e-05
-2.20822911050064e-05
-1.97390680926642e-05
-2.18123976349468e-05
-1.99608305835266e-05
-1.20709172698293e-05
-2.70975615869612e-05
-3.04210075743793e-06
-2.26952934602837e-05
-7.64381637156722e-06
-1.22451114402942e-05
-2.05876344739039e-05
-4.00471667202371e-06
-2.37542184686135e-05
-1.41655535637962e-05
-1.24970894283061e-05
-1.36663615307806e-05
4.40306474032266e-06
-2.22185217562599e-05
-2.51767267345075e-06
-1.23902369141305e-05
-1.66265477150012e-05
-1.68945277954555e-05
-2.17823394825091e-05
-9.63137971456084e-07
-1.99053818216621e-05
-1.49767739509593e-05
-1.45078527741573e-05
-1.50119066728781e-05
1.26029333250953e-05
1.71639752845389e-06
-2.05342632647718e-05
2.50691202294038e-06
-3.38207736034986e-05
-3.15871385782151e-05
-1.66744183065007e-05
-1.64716095822298e-05
-8.54516960234334e-06
-2.50391146294082e-06
-5.26342766866371e-06
-1.54339223595588e-05
-2.53672404572829e-05
-1.11660379946209e-05
-1.54518679001448e-05
-1.31692756296127e-05
-3.19298844595988e-05
-1.4731439462706e-05
-1.09354710931762e-05
-2.63753959814199e-05
-2.32373374340346e-05
-2.66522676806758e-05
3.1628309900589e-06
-2.33160117599451e-05
-2.40027485474293e-05
8.66059974592336e-06
-2.40706770134836e-05
-4.55948865563739e-06
6.56517785295415e-08
-1.91592954289329e-05
-2.80109407414052e-05
-1.89286794099388e-05
-1.68856046793273e-05
-2.37825442375007e-05
-4.77729799338763e-05
-2.31358032458708e-05
-2.85472102751918e-05
-2.43423810960269e-05
-2.14259872074864e-05
-1.54041716133549e-05
-2.94746686822103e-05
-2.8492581142566e-05
-2.06909558693773e-05
-1.73939624282965e-05
-2.42843423741313e-05
-1.97989116978677e-05
-1.5481381898484e-05
-1.77218411050341e-05
-2.13017766854769e-05
-8.18248603024908e-06
-2.85761242324371e-05
-2.580315363962e-05
-1.24044338215533e-05
-2.60406854929284e-05
-1.22270016817692e-05
-8.3884168953501e-06
-2.49577213948663e-05
-1.14296390603625e-05
-1.50842189234565e-05
-1.73476666621987e-05
-3.46402035745976e-06
-2.90510472472565e-05
-1.13769685739604e-05
-1.87801683076159e-05
-3.61255129678684e-05
-2.19463699860111e-05
-2.38000702604208e-05
-1.4263935618701e-05
-1.40476168267244e-05
-2.84936324185354e-05
4.14420076133172e-06
-1.26159543060783e-06
-1.35376067293497e-05
-1.04762929906937e-05
-2.20444414310873e-05
-6.5447342947868e-06
-1.68714497147178e-05
-2.21195594671824e-05
-1.42525057651509e-05
-2.33719616909827e-05
-1.20607619953821e-06
-1.83744477264777e-05
2.05288068561275e-06
-8.98520500223205e-06
-1.79969247541292e-05
-1.83052896318448e-06
-1.56642223212455e-05
-1.86908524135126e-05
-2.21849665196575e-05
-6.61453169922083e-06
-3.14390874228861e-05
-2.64187344333387e-05
-2.09749731111819e-05
-3.08922425630006e-06
-2.02371075364464e-05
-1.46409841481695e-06
-3.89986602353434e-05
-2.02929789154281e-05
-2.08262552319402e-05
-1.61990371754313e-05
-9.69664936274635e-06
-1.18656160308212e-05
-4.7209058171758e-06
-1.13817855839873e-05
-1.02921369257559e-05
-1.93527534313099e-05
3.79266752406051e-06
-2.82510168020857e-05
-6.78684551836852e-06
-1.30694561567573e-05
-1.56714358946209e-05
-1.06045148517717e-05
-1.80497769243724e-05
-2.52835434008458e-07
-2.11914022980199e-05
-1.55436134218843e-05
-1.34695011912321e-05
-1.45715291473966e-05
-1.81871372246596e-05
-1.84003195163161e-05
-1.88595705580348e-05
-2.69242727440422e-05
-3.41772884724264e-05
-3.83265143874846e-06
-3.70649908745937e-05
-1.74388931731135e-05
-4.55305311576421e-06
-3.75162097879599e-05
-2.33508489905092e-05
-1.52014388146514e-05
-1.03018018373598e-05
-1.1701051067354e-05
-1.82009071420749e-05
-1.01085878655217e-05
-1.15692472097408e-05
-1.92581346042617e-05
-2.30958321708676e-05
-5.67505594882459e-06
-1.84170721869771e-05
-9.76088130805175e-06
-2.08219980910191e-05
-1.41515584964939e-05
-1.65002431394125e-05
-3.78881164964372e-06
-2.49399372855626e-05
-1.94347049703713e-05
5.91046420844931e-06
-3.32320304673505e-05
-2.3769927514421e-05
6.64189609544832e-06
-2.18834077176518e-05
-8.72903668686707e-06
-5.72151533521e-06
3.53766056573909e-06
-1.98757037918863e-05
-1.42902805465416e-05
1.40024983317306e-06
-8.09392255128849e-06
-2.26698659000067e-05
-1.08465133190386e-05
-2.53080147245164e-05
-1.26173623832299e-05
-1.45454123514515e-05
-1.65047050383859e-05
-2.75196648778905e-05
-5.97192549325597e-06
-1.9558168954084e-05
-6.03268461118787e-06
-1.86281304560024e-05
-8.04590290351798e-06
-2.21560957988838e-05
-5.68772127004997e-06
-1.81091754837098e-05
9.74048872698726e-07
-2.21993889153247e-05
5.87648227363241e-06
-1.34036192682279e-05
-1.56111828785181e-05
1.95959442163618e-06
-2.51726827191817e-05
-3.30785359802635e-05
-2.26546782285998e-05
-2.09652409932772e-05
-1.99750482504911e-05
-3.79792426954303e-06
9.53481135115511e-06
-1.11140580224472e-05
-1.97268572306355e-05
-1.39265301879824e-05
-2.29453416545163e-05
-5.59753783842851e-06
-2.11462759064287e-05
-1.77165252719869e-08
-2.42312438312954e-05
-3.17957650528825e-05
-1.2500284668862e-05
-1.60103157539039e-05
-3.57499065838642e-05
-5.37562284918142e-06
-2.47416061295008e-05
-1.92849669592854e-05
-9.38372211513848e-06
-2.12126263454113e-06
-4.47023495167358e-06
-1.68371066797194e-05
-2.36967717459896e-05
-2.19006669126591e-05
-1.77986043428893e-05
-1.45754226133442e-05
-6.50748110857824e-06
-1.36092677539944e-05
-2.52701386746637e-05
-2.74510138232899e-05
-3.31007822614045e-05
-1.82017756140767e-05
-5.47462051812957e-06
-1.23108773076172e-05
-2.8545404333767e-05
-2.16199907750324e-05
-2.36108296639555e-05
-1.34774730172124e-05
-1.40236663202098e-05
-1.26921052335663e-05
-1.68415178979527e-05
-1.22607736722058e-06
-1.28809822581926e-05
-8.10969785711168e-06
-2.34475387101983e-05
-2.31392475007421e-05
-1.32261585433541e-05
-1.68150623605198e-05
-2.24607087226503e-05
7.85984297904361e-06
-8.46911112412594e-06
-1.03747065921119e-07
-3.63601412731322e-07
6.97661654769304e-07
-1.13311247709088e-05
-1.12008903512665e-05
2.7654279046945e-06
-9.38850504880195e-06
-8.62643595090243e-06
-1.75433481903557e-05
-2.19838981160012e-05
-2.12056042733715e-05
-1.44107814033804e-05
-1.93409642958286e-05
-1.31085415077361e-05
-2.03012333491301e-05
-2.86520671975195e-05
-1.8721853471126e-05
-6.0459319830443e-06
-3.80522263934767e-06
-3.60270568291316e-06
-1.05417319523952e-05
-8.35533532760334e-06
-1.19140941853694e-05
-7.2776771393469e-06
-2.61791079034863e-05
-3.27209453103519e-05
-7.21972800653632e-06
2.53802256849777e-06
-2.07832338849057e-06
-1.32030266285635e-05
-2.72895867260783e-05
-3.65108514449059e-06
-1.1344110033162e-05
-1.90895759436463e-05
-1.45628672136643e-05
-2.2854330818712e-05
-2.19192706376925e-05
-5.12392870072271e-07
-1.53051635526063e-05
-1.81097950322007e-05
-7.84700266781998e-06
-6.908936006228e-06
-2.69237450209414e-05
-3.38867700571934e-05
-6.85848418078611e-06
-5.74205040838243e-06
-2.1809813366417e-05
-2.44043427925914e-05
-1.2825293616605e-05
-1.72590598731432e-05
-1.56533874836527e-05
-2.59027528166761e-05
9.6281282919849e-07
-1.50459030244048e-05
-1.71476238328881e-05
-2.10553558747922e-05
-3.00140950849308e-05
-1.09189479000507e-05
-3.32754417848805e-05
-4.87507421677436e-06
-1.8543830825053e-05
-2.56972202416788e-05
-1.46022880246746e-05
9.42754286296853e-07
-2.62765653517242e-05
-1.36981760674564e-05
-1.75503460999729e-05
-9.81707874438469e-06
-1.15645752344223e-05
-7.99534847168198e-06
-3.11650097012656e-05
-2.16289774464939e-05
-1.130096579995e-05
-1.34355337283888e-05
-1.29976307855027e-05
-1.19402546494611e-05
-2.7366674163901e-05
-5.39824378802298e-06
-1.1327006618171e-05
-7.53987761510624e-06
-1.87051805777812e-05
-1.33098672756489e-05
2.11499932728948e-07
-1.32924588865381e-05
-5.52706810598801e-06
-2.77730956813187e-05
-2.12021636462206e-05
-1.87008051137844e-05
9.43686354050998e-07
-1.33067802449091e-05
-2.63433876414501e-05
-1.0648948941612e-05
5.86761264330087e-06
-1.18789487263258e-05
-1.33100609319304e-05
-4.49836816138663e-06
-3.58820992812265e-05
-3.7902498769496e-06
-2.0889298460706e-05
-2.33093016941846e-05
-3.46626527383344e-06
-1.82703556248235e-05
-1.50886157544415e-05
-3.66768148314366e-05
-2.0096053050013e-05
-1.368310594014e-05
-1.27707926652838e-05
-6.63194485955533e-06
-4.20430029755872e-05
-2.18127487826446e-05
-1.37799673824935e-05
-1.16989032019048e-05
-1.36891453874132e-05
-1.14332483302604e-05
-2.94485917350913e-05
-2.02323292368522e-05
-1.73596407543477e-05
-3.3267501433125e-05
-1.87977694259819e-05
-2.36592156096729e-05
-2.11739593883329e-05
-3.40268099945659e-05
-2.360613850768e-05
-2.82035847092957e-05
-1.5884314436859e-05
-3.23906559361919e-05
-1.76040761662691e-05
-2.44406201099148e-05
-1.79817410663005e-05
-1.93076000687105e-05
-2.37444570677241e-05
-4.12488766889464e-05
-1.36081499848402e-05
-2.1408366361757e-05
-1.17975167591036e-05
-7.0974047258204e-06
-3.27775285933066e-05
3.22441082730035e-06
-2.48326945630924e-05
-8.62373769053504e-06
-1.63596314105151e-05
-2.09431744323649e-05
-2.90801772093843e-05
-1.98922385672901e-05
-1.85121029583495e-06
-2.96118195610868e-06
1.75434522487307e-06
-2.77374853646969e-06
-7.00523819669166e-06
-2.57964438944365e-05
-2.74642978783314e-05
-1.62788809922023e-05
-2.09365692832928e-05
-2.51410506404113e-05
-9.59179633975548e-06
-9.55825290935066e-06
-1.60356132324264e-05
-8.29286857431861e-06
-1.17117106579799e-05
-1.42175329561721e-05
-7.64103537928983e-06
-6.87035740174108e-06
-1.26766121260078e-05
-1.23822562168902e-05
-2.43482630222962e-05
-4.24648387759685e-06
-5.98929504165459e-06
-4.57607272301612e-05
-1.82871566787618e-05
-2.26540369027735e-05
-1.0969786241492e-05
-1.26569860585962e-05
-5.72547486584685e-06
3.77802598898198e-06
-1.52564659362264e-05
2.73902006091544e-06
-1.77476057388121e-05
-3.14921901254886e-05
-2.42556313511388e-05
-2.46345653333338e-05
-9.69916488555154e-06
-1.64510703500401e-08
4.54311926011716e-06
-1.20177715542634e-05
-2.10400245282811e-05
-5.561470964703e-06
-5.34467566847367e-06
-6.60856232686437e-06
-2.38529930668998e-05
-2.3163735943785e-05
-2.19243962083267e-05
-2.25002535984199e-05
1.42983418697594e-06
-2.88682179553956e-05
-1.30429275492461e-05
-1.46678145835689e-05
-1.6801013076116e-05
-2.60527134092719e-05
-2.64970500938889e-05
-3.48478854723986e-05
-4.02003344448967e-05
-3.16272422266172e-05
-9.29951546457321e-06
-2.6669485782818e-05
-1.37104059363522e-05
-2.01040953728299e-05
4.03138614158618e-07
-1.81614806994215e-05
-7.38002338695216e-06
-2.66163158588288e-05
-1.01504412548831e-05
-2.03802208826498e-05
-2.04291021438803e-05
-1.89950605482519e-05
-2.52460470509166e-05
-3.22148758115213e-05
-1.77969663263665e-05
-1.54603668076952e-05
-2.76235776306285e-05
-2.59961107326041e-05
-1.50740257494462e-05
-4.78710276755727e-06
-2.64909656805622e-05
-1.83153329524852e-06
-2.47170351196491e-05
-2.36226583178731e-05
-1.77249296919403e-05
-2.43967470837255e-05
-1.96843253150028e-05
-1.17120278016923e-05
-8.91584093326047e-06
-3.12457963580354e-06
-6.10471125644935e-06
-1.0189901438802e-05
-1.56970322438611e-05
-6.15827891371748e-06
-1.77157531054855e-05
-2.83837389586387e-05
8.08145431532748e-06
-6.03496321820572e-06
-2.07309801804769e-05
-1.90450458085921e-05
-1.9516520632839e-05
-6.23977600965728e-06
-2.4903661656141e-05
2.947414350322e-07
-1.45002977637855e-05
9.4978110868258e-06
-1.07077195045809e-05
-3.4727620582355e-06
-9.6672064413536e-06
-1.0283948500905e-05
-4.49430752376901e-06
7.1689233626615e-06
-2.51367226557938e-05
-4.38529240671528e-06
-2.27578879776721e-05
-9.53467720240161e-06
-1.11371910201474e-05
-1.34948402451153e-05
-2.42119418700796e-05
-5.79669737594255e-06
-1.77637271100111e-05
-2.29190980854452e-05
-2.75610669186283e-05
-2.09826905029373e-05
-1.87794182705473e-05
-2.93420011915403e-05
-1.56109933575149e-05
-2.10848278129953e-05
-2.79751484969682e-05
-1.84315330072959e-05
-1.95904575344458e-05
-2.20677586563397e-07
-1.89335939382233e-05
-3.55987778148784e-05
-8.45696149796937e-06
-1.5995613459765e-05
-3.54797951603582e-05
-2.28331820835089e-05
-2.13520769826003e-05
-7.951444076513e-06
-3.29188254704307e-05
-2.47312614370166e-05
-2.17487762337023e-05
-1.49854013788717e-05
-1.30711438772609e-05
-3.2825425066824e-05
-2.86588456285154e-05
-8.53274724343177e-06
-8.33426340212828e-06
-1.34382230351379e-05
-1.51452152782095e-06
-3.18097755772611e-05
-1.07433428374154e-05
3.58775966014468e-07
-2.32217383090875e-05
-4.72000181065115e-06
-3.31692556985724e-05
-3.72269910764872e-05
-2.65415640725085e-05
-2.12996105410782e-05
-1.42345345133303e-05
-2.28054222657459e-05
-1.73593925224763e-05
-4.67620919648817e-06
-2.43122822933101e-05
-7.34645782973603e-06
-1.64311415924813e-05
7.04418401448226e-06
-1.70573370462555e-05
-1.50523672336001e-05
-2.08931790324488e-05
-3.72614381634903e-05
-1.47388028130682e-05
-9.36218634015101e-06
-1.48395141945683e-05
-8.33772479760425e-06
-7.52897049100051e-06
-1.14788981708673e-05
-5.9723240399282e-06
-1.7884440803276e-05
-1.94067817450249e-05
-1.1166506850345e-05
-8.47603879340087e-06
-2.04141770896151e-05
-5.40760560919759e-06
-9.48744682751455e-06
-8.36143755384312e-07
-1.64273093083705e-07
-2.42023151406252e-05
-1.98228628698085e-05
-2.30904405524141e-05
-2.37892357057486e-05
-7.95478582685946e-06
-2.11176902131852e-05
-2.11349411468945e-05
-2.33510375649143e-05
-1.18984641926093e-05
-1.19360357334144e-05
-6.83863812094913e-07
-7.36495663091811e-06
-1.50377446472809e-05
-5.62912612630561e-06
-5.80652445093938e-06
-9.62260171477608e-06
-3.68590540530809e-05
-1.91264247036946e-05
-2.55714367893535e-05
-1.73029108520838e-05
-1.06854843900911e-06
-2.5860023195705e-05
-3.34161381672896e-05
-2.37125640879974e-05
-2.50999555044846e-05
-2.45705793666386e-05
-2.45627878910682e-05
-2.98656460748379e-05
-2.14055329089453e-05
-2.12773006944524e-05
-1.66045611106264e-05
-2.18629412702081e-05
-1.95473433058584e-05
-5.19041701179784e-06
-1.88303349226143e-05
-2.26175538678516e-05
-2.62756609578222e-06
-1.11082475570798e-05
-3.14238988821187e-05
-1.20120486555852e-05
-2.01711841610937e-05
2.26775683467698e-07
-2.27490644636431e-05
-1.67340116728683e-05
-1.77474113741951e-05
-1.36796007047207e-05
-1.61562224001579e-05
-2.52048420600316e-05
-2.98673571026523e-05
-1.34087669406598e-05
-1.00017489231492e-06
-9.34837847898104e-07
-8.17011614628202e-06
-1.97731148551071e-05
-2.34529948666784e-06
-6.71781902247589e-06
-9.52732133034239e-06
-1.77142953136075e-05
-5.76507202407789e-06
-1.61856927119569e-05
-7.14866735388895e-06
-2.39546701576325e-05
-2.4581412279197e-05
-2.5057892999728e-05
-2.45938923204678e-05
-1.88229752800245e-05
-1.85223316918508e-06
1.72920967549575e-06
5.91264814987219e-06
4.32167266911023e-06
-1.88171663233642e-05
-2.94470104907338e-05
6.68316140180124e-06
-8.46674875693327e-06
-2.28179595816416e-05
-1.05463072559063e-06
-2.22205168802747e-05
3.83797764499566e-06
-3.44993702737703e-06
-2.03043391338769e-06
-1.4434981621159e-05
-1.38253643061258e-05
-1.31935082477141e-06
-1.32731175054156e-05
-2.01526179495064e-05
-2.34206623037741e-05
-1.82931448114604e-05
-2.84497728955046e-05
-2.62001845494735e-07
-8.13608392706854e-06
-1.50132077095776e-05
-1.21062611756178e-05
-1.60056043771851e-05
6.62266562511069e-07
-2.171085593935e-05
-1.0684071060349e-05
-1.18142132829164e-05
3.77177982079443e-06
-1.43562296232726e-05
-6.34093261132593e-06
-1.45288056908955e-05
-5.76215607466695e-06
-2.28123101479269e-05
-2.21264206108246e-05
-3.2846344512492e-05
-8.97103304351668e-06
-2.28648764964351e-05
-9.34177197784709e-06
-2.28217554298679e-05
-1.21952829828114e-05
-2.08197715094733e-05
2.11298465763556e-06
-1.20646550312077e-05
-3.07170689967566e-05
-3.0992348193639e-05
-1.68499974387795e-05
-1.8593123421634e-05
-1.80204519933888e-05
-1.94652748426931e-05
-1.81930266725326e-05
-2.39957725508801e-05
-8.34181032122468e-06
-2.25083037784494e-05
-2.42252814184752e-05
-1.36034604144129e-05
-4.93553912366479e-06
-1.81388904455349e-05
-3.07288325745042e-06
-1.0846570576003e-05
-2.28939320270907e-05
-3.59984170482822e-05
-2.48832769504711e-05
-1.66054360979022e-05
-3.58208082334991e-05
-3.02904976102294e-05
-9.71483749478548e-06
1.41442314015978e-06
-1.96225310535955e-05
-7.20055230995476e-06
6.513805678763e-06
-1.58426056858815e-05
-1.15119644358319e-05
-1.14722479611031e-05
-5.39502452811146e-06
-1.39790203965192e-05
-3.71732240740991e-07
4.16574328233633e-07
-1.2329973300927e-05
8.64651627554223e-06
-3.40629217756024e-05
-4.70940329751895e-06
-9.66115043432972e-06
-6.16445015884593e-06
-1.35850433848821e-05
4.37051736787036e-06
-2.95979140369822e-05
-2.35403105787381e-05
-2.60760756663839e-06
-1.89234776120811e-05
-2.97038259509786e-05
-6.4728471297924e-06
-1.4222580741105e-05
-4.63503597642435e-06
-1.12094468588722e-05
-2.18127567230491e-05
-5.50308473371851e-06
-1.84232120618564e-05
3.87229290724836e-06
-1.55616245854779e-05
-1.69052530940698e-05
-8.2895792986491e-06
-4.1602456092711e-06
-1.66033040974911e-05
-2.685026012295e-05
-2.02316404387185e-05
-1.05893636002228e-05
-9.53485722271286e-06
-1.37859766840592e-05
-2.83941800530174e-05
-2.14533224611083e-05
-9.27849943528395e-06
-1.53989134820933e-05
-4.6456414086734e-06
-8.78479747076603e-06
-1.5245394293379e-05
-1.45840959670722e-05
-2.13080433867367e-05
-2.22767241882045e-05
3.83767308699864e-06
-2.44754396247738e-05
-3.55373955326412e-05
-2.68450276544436e-05
-8.94004546027412e-06
-2.0262179127649e-05
-1.87394948844625e-05
8.01310031616893e-07
-5.57664313811076e-06
-1.65997202804675e-05
-2.50320563002679e-05
-1.7550131162013e-05
-1.13173839955401e-05
-2.02099930151359e-05
-2.66883004498049e-05
-1.52412415352357e-05
-2.79973404020633e-05
-3.29298150340734e-05
-2.72481270901996e-05
-6.55322523584281e-06
-1.12469294683168e-05
-1.67597551264188e-05
-4.23347426611589e-05
7.27211540349162e-06
-2.17621091958308e-05
-4.75066876340603e-07
-2.57412485872532e-05
-3.46200615747598e-05
-1.89924946684365e-05
1.75322326205868e-07
-1.15404668107728e-05
-1.44933320100696e-05
-9.95405401804472e-07
-2.36543750020074e-05
-1.13812300674978e-05
-4.57534133869623e-06
-1.13784719980535e-05
-1.35768741870555e-06
4.51886658457009e-06
-1.92742033494206e-05
-2.61621461445554e-05
-8.15597728194187e-06
1.09134782844961e-05
-1.6401013454437e-06
-2.28043907839619e-05
-6.04213898905751e-06
-1.20672189281546e-05
3.51282920077385e-06
-2.39484841962185e-05
2.31039968816285e-06
-7.70301316194389e-06
-1.453235602081e-05
-2.60256322306475e-05
-1.72412022587948e-05
-1.97989265747326e-05
-2.51631055125986e-05
8.09993697868836e-07
-5.95548611466173e-06
-3.31199672348651e-06
-2.66439771871927e-05
1.57698177777638e-06
6.00992295499166e-06
-2.43343210763172e-05
-2.06058616727712e-05
-1.070773155682e-05
1.00482437976939e-05
6.7749364001349e-06
-1.1409118941165e-05
-2.1963483210504e-05
-1.37445252909823e-05
-1.6444327881764e-05
-6.12716341559548e-06
-1.05687844855378e-05
5.93055538503493e-06
-1.78918844926894e-05
-2.15754979932432e-05
-2.23069801050123e-05
-2.35432307291889e-05
-1.82807828097077e-05
-2.69033801696634e-05
-2.3427097474022e-05
-3.16962145196166e-05
-1.08903412645682e-05
-3.1037310543126e-05
-2.39787963039803e-05
-1.84566233692654e-05
-1.22124346985371e-05
-2.21887204769534e-05
-2.72193654724628e-06
-1.93426677042204e-05
-4.09497740633016e-05
-2.4915556030846e-05
-7.54417025256315e-06
-7.59897147957837e-06
-1.15348910142882e-05
-3.48665271197866e-07
-4.29276854592353e-05
-2.71530390727382e-06
-1.85009175832859e-05
-8.42804850266389e-06
-1.33847385799119e-05
-2.43540299289977e-05
-6.02193182868947e-06
-2.564221831412e-05
-9.33460520485785e-06
3.79858380950129e-06
-1.63894094708427e-05
-1.52956964353598e-05
-2.74541320229865e-05
-1.89799568634306e-05
-3.22457849552381e-05
-2.42954082517044e-05
1.42877553043805e-06
-1.61552791751152e-05
-2.40370437911339e-05
-9.92171679632792e-06
-9.318829660408e-06
-2.02364117633608e-05
-3.25584827615371e-05
-1.23059827578334e-05
2.28764553387392e-05
2.07256824064318e-05
8.09077842685015e-06
7.25353434234794e-06
-2.46347510198459e-06
2.09797326693134e-05
-9.75662630889469e-06
-1.85068641720973e-05
-1.07980943570175e-05
7.875385862302e-07
-1.51337713383858e-06
-1.32884644621057e-05
-1.02804806229086e-05
7.48692074007119e-06
-6.33627683654818e-06
-8.35765783842763e-06
-2.29187100184964e-06
-1.03020287076263e-05
-7.49293207097419e-06
-1.37355555855362e-05
-1.35320772473977e-05
-1.792059537061e-05
-3.71763016048428e-05
-3.1227371506207e-06
-2.71231004473988e-05
-2.56446173374275e-05
-1.82870778696843e-05
-1.422594459474e-05
-2.43590425599021e-07
-4.55743827116294e-06
-1.40622483724183e-05
-3.15358053365957e-05
-2.77773000644147e-05
-4.74203476074086e-06
5.86618673684211e-06
-3.8816724717794e-06
-2.53829376939038e-05
-1.24729289410882e-05
1.14007366669972e-06
-1.05276469861338e-05
-9.30908136698783e-06
-9.55193334673196e-06
-1.56065818766076e-05
-1.88717612776115e-05
-2.93722155199899e-05
-2.42762844942007e-05
-6.52484304685041e-06
-1.07078894753266e-05
-2.06943907674114e-05
-4.09176347585877e-05
-1.05070146176602e-05
-2.89130199486159e-05
-3.29296755887069e-05
-2.3165045487404e-05
-2.68066625977535e-05
-1.9056513644956e-05
-1.87657708543484e-05
-1.87700304046059e-05
-2.24073265591101e-05
-7.07839304342763e-07
-2.55007687853921e-05
-1.03933704243172e-05
-2.53125453052233e-05
-6.8205771696961e-06
-7.37374802175216e-06
-1.54623832028811e-05
-1.76038646218726e-05
-5.61246086517627e-06
-1.00093285122197e-05
-1.88781820931167e-05
-6.34379725151938e-06
-3.63941053570566e-05
-4.14654596788204e-07
-1.75484056626003e-05
-3.40152029162874e-05
-1.84972438493572e-05
-2.27629186173536e-06
-1.08322698406053e-06
-4.97409764584892e-06
-1.98558957950344e-05
-2.52265433960203e-05
-1.71247708058176e-05
-1.34549575311919e-05
-2.90422169021877e-05
-1.29011808743097e-05
-1.62688029789431e-05
-1.67276596713772e-05
-2.66523157857068e-05
-1.36442993166851e-05
-1.05061922712707e-05
-1.32931919308612e-05
-1.44992750067742e-06
-3.40243088675897e-06
-2.71661522683693e-05
-1.97893051874108e-05
4.88048187316179e-06
-3.60687200079062e-06
-1.33389508295311e-05
-3.16040957576102e-05
-1.17830219132291e-05
-5.96112008810269e-06
-4.59025696015399e-06
-1.0997164273652e-05
-1.06022409946856e-05
-1.67792744878361e-05
1.7058872721009e-07
-2.68495596627222e-06
-1.31639153626629e-05
-2.26700681191243e-05
-1.54008514454754e-05
-2.55085663317259e-05
-1.25167740757499e-05
-2.5911061659198e-05
1.75504997740115e-06
-1.07027828422157e-05
-2.34731969938554e-05
-8.39015711405544e-06
-2.0749103316149e-06
-1.98239802709468e-05
-8.18821565092334e-06
-1.14181266422618e-05
-2.10572008293648e-05
-1.86005013262724e-05
-6.18757880619056e-06
-1.07658401200361e-05
-1.47114195391306e-05
-2.33928151662716e-06
-1.25986353593053e-05
-2.81739363168467e-05
-1.09169008912301e-05
-1.88472111840206e-05
-3.15043135952813e-05
-3.20022427566618e-05
-3.53347918157128e-05
-2.51240303321421e-05
-2.49286227980485e-05
-1.38385625160942e-05
-1.61890868654338e-05
-7.92440498292927e-06
-1.971300741525e-05
-2.56905368262618e-05
-1.6471093252073e-05
-8.40748296739541e-06
-7.62323732972017e-06
-6.07705987010035e-06
-2.29311566920417e-05
-1.66808262815818e-05
-1.79761096042767e-05
-1.35085213342524e-05
-3.84696135208421e-06
-1.06450036199849e-05
-5.08609957499951e-06
-2.75563309904067e-05
-1.22699796992667e-05
-3.15096828293541e-05
7.38505484597837e-07
-1.58636746905466e-05
-2.64487639870627e-05
8.44901422515412e-07
-1.8161715915084e-05
-5.68831808846378e-06
-2.18613192356532e-05
-1.91254267247762e-05
-7.84784786466875e-07
-7.30871697147851e-06
-1.00539146746602e-05
-8.74398198204995e-06
-1.90485099815874e-06
6.65324368642389e-06
2.33718927196594e-06
-1.64483894155855e-05
-1.29922757584132e-05
-8.50965170453675e-06
8.55411700282766e-06
-2.1260070188735e-05
-3.46549560091723e-05
5.58603526267801e-06
-1.99536376487311e-05
-2.96366756026879e-05
-1.12266244330861e-05
-7.97429866286379e-06
-2.63292814008621e-05
-1.27872805622991e-05
-8.12736476275341e-06
-8.30738247353497e-06
-1.37631884241587e-05
-1.15376612316801e-05
-1.36443956794309e-05
-1.29829480850402e-05
-2.28175314726703e-05
-5.74332599990209e-06
-1.29442254405592e-05
-2.25634231610932e-05
-1.9692097642008e-06
1.28673105642844e-07
-2.22990318808055e-05
-2.05202824936985e-05
-2.90425576533556e-05
-1.65700856658957e-05
-2.78920332879632e-05
-2.76557948153437e-05
-2.11378029267667e-05
-1.7344921284182e-05
-2.32810289361468e-06
-2.55807286833897e-05
-2.33549612811379e-05
-1.83541595653256e-05
-2.95353581589469e-06
-2.30049560592151e-05
-1.67963810967772e-05
-1.84609281685161e-05
-1.3388383174064e-05
-2.4649748284483e-05
-3.11307867872887e-05
-1.88523773815145e-05
-2.13195676064377e-05
-2.79918429339078e-05
-2.87722853647358e-05
-2.8031670564486e-05
-2.32638212009125e-05
-2.07513849260196e-05
1.33860662597677e-06
-1.17054483641041e-05
-1.19426561340949e-05
-9.98236055934575e-06
-1.18119546555267e-05
-1.49070841439075e-05
-1.79500871968756e-05
-1.44421385759229e-05
-2.78145021514919e-05
-3.43471942888078e-05
-2.79960663741036e-05
-1.12343918581209e-05
-1.34795422931398e-05
-1.99611456276341e-05
-5.92260916496709e-06
-2.77683428252929e-06
-6.54164880509822e-06
-1.05506182323563e-05
-2.14268072786203e-05
-1.34408178124169e-05
-9.187179557435e-06
-1.01337127285507e-05
-6.14153547060397e-06
4.4597915097187e-06
4.72491499802837e-06
-3.44135336941695e-05
-1.62768609650972e-05
9.03782717155866e-06
-1.34058383318743e-05
-1.26970640835721e-05
1.64129914179468e-05
1.11254443348311e-06
-3.20442189581303e-06
-7.07214332069871e-07
-1.13722230205325e-05
-8.17894153059842e-06
-6.45244398990485e-06
-1.75172948215846e-05
-8.32029834595765e-06
-8.35451610483032e-06
-4.63472129634339e-06
-1.43872369406169e-05
-1.38644248504586e-05
-1.21236991207468e-05
-3.02322183165946e-05
-2.00810369844785e-05
-3.05784075461307e-05
-2.25026763916895e-05
-1.44165315192053e-05
-2.15732066204025e-05
-3.35568585859162e-06
-3.16194488420217e-05
-2.9039125484238e-06
-7.81168060392216e-06
-1.62158873516032e-05
-1.45657195172257e-05
-1.26597429224344e-05
3.0885811060074e-06
-5.13391567347805e-06
-2.15908864591195e-05
-2.11154114640499e-05
-4.18498942466874e-05
-1.79372213388993e-05
-8.50822761870863e-06
-2.33391298148091e-05
-1.63843847028743e-05
-1.02903045230091e-05
-2.94902502408697e-05
-1.106063043589e-05
-3.56545682580577e-05
-1.06178102670689e-05
-1.90521518830226e-05
-1.79367631841882e-05
-1.69484641282323e-05
-1.32471296457462e-05
-1.21010460188462e-05
-2.96583907308801e-05
-2.00413869969446e-05
-1.34746894912709e-05
-5.4994698319701e-06
-1.55656362971381e-05
-1.36007386394171e-05
-2.34264178374407e-06
-1.80339709802842e-05
2.99129889978812e-06
-1.21440885664148e-05
-2.02892940336331e-05
-1.02094766090641e-05
-6.06601383282368e-06
-2.92371091609099e-05
-1.28533980449918e-05
1.62716195118343e-06
-3.23629567244002e-05
-1.31243043918204e-05
-2.20603833030184e-05
-3.56980167223362e-05
-2.89463046667276e-05
-1.81738998881221e-05
-2.93452197405009e-05
5.89947563200926e-06
-9.29763130504887e-06
-7.51147509627042e-06
3.72806483605569e-06
-2.13894605329496e-05
-1.30780710829884e-05
-6.7069898231876e-06
-1.23633498054635e-05
-1.32708119279639e-05
-5.60687880730026e-06
6.50470566806997e-06
-1.02273999019619e-05
-9.87794500409185e-06
-1.26459805124905e-05
-2.31374248353835e-05
-1.27914518163433e-06
-2.1662688575081e-05
-1.12846103197357e-05
-2.59160325733853e-05
-3.11402482505936e-05
-4.34761183457462e-06
-2.98119004093105e-05
-3.4328825157256e-06
-2.11429487037643e-05
-1.07463132380828e-05
-1.19636011048817e-05
-3.72268686042029e-06
2.74486771965176e-06
-9.56498686512554e-06
-2.19730690359529e-06
-2.87327037974485e-05
-4.26090586748397e-06
-1.14669392643998e-05
-1.01641472522136e-05
-1.03257966433784e-05
-1.98115719062642e-05
-2.18692353036174e-05
-1.51337640144912e-05
-2.78650011794982e-05
-2.45730508761686e-05
-1.78340790283063e-05
-5.05437688719179e-06
-1.97058599978989e-05
-1.22908784285507e-05
-4.53728850783017e-05
4.71979699871063e-07
-2.76790133278292e-05
-1.9128828988432e-05
-2.35442473435443e-05
-1.54563443451785e-05
-1.91186420591189e-05
-3.93738599076546e-05
-1.7250338831305e-05
-2.11200739611498e-05
-2.24205103322489e-05
-1.86042205334307e-05
-3.49132037612045e-05
-3.29388152517941e-06
-2.71874428946815e-05
-2.66013506588484e-05
-1.4947906584974e-05
-4.68115948473484e-06
-2.83006798134183e-05
-1.67534651220934e-05
-3.91107346119402e-05
-3.19716598657261e-05
-2.52225617066353e-05
-1.11080593571298e-05
-2.50797399645953e-05
3.22199415918252e-06
-7.3508768164541e-06
2.63884161389447e-06
-2.36361181145981e-05
-1.06204539176847e-05
-2.26264268944834e-05
-1.31805099529051e-06
-2.34557448362896e-06
-1.42858395005859e-05
-3.11928109008928e-05
-1.01957270153284e-05
-8.79210651283837e-06
-1.16666477870112e-05
-1.6424755184988e-05
-1.65214957389997e-05
-2.57112040202414e-05
-2.676255181485e-05
-1.16402168745363e-05
2.22693713627393e-06
-1.54108626015188e-05
-6.79859326352775e-06
-2.9804440851451e-06
-1.60201392257922e-05
-1.71942733019434e-05
-9.86068967286245e-06
-4.74241488442823e-06
-8.31473992983365e-06
-1.25726189333013e-05
-2.66809958823584e-05
-2.4406982290152e-05
-2.16272300061048e-05
-2.05908484240456e-05
-3.20653543736849e-05
-1.15390211407282e-05
-4.42638549121186e-06
9.60906614696785e-06
-1.66137545083199e-05
-1.83838787469365e-05
9.03231293431829e-06
-2.65133045378978e-05
-3.09291331354667e-06
-1.66988849952716e-05
-1.77601189369574e-05
-9.22598926231506e-06
-1.28921539464026e-05
-1.07782790117415e-05
-3.47453805616528e-05
-2.30910729876572e-05
-2.531878618325e-05
-1.31072054988538e-06
-8.85052015363776e-06
-3.13305039568938e-05
-7.33690222348501e-06
-6.98866680433648e-06
-1.34264035560885e-05
-2.23213943517349e-05
-3.38785490798809e-05
-3.07383113558088e-05
-1.52764012588717e-05
-1.74602672688776e-05
-3.42900058888772e-05
-5.5676581663619e-06
-1.16201014708212e-05
-1.60229645392638e-05
-7.31333480952205e-07
-3.29183374001778e-05
-1.51625535326315e-05
-1.40182510714117e-05
-1.90607358295015e-05
-2.0995899230252e-05
-1.68969908626059e-05
-2.91476477758287e-06
-2.05233141220858e-05
1.96668292179624e-06
-2.07015353500344e-05
-1.2852216541236e-05
-1.77347993193496e-05
-1.93071428618203e-05
-2.70350976400034e-05
2.78457729571562e-06
-7.28064948414647e-06
-1.72389825409552e-05
3.12507736153997e-06
-2.85051930936195e-05
-1.90887562036732e-05
-5.51085430916749e-05
-7.44416051312802e-06
-1.13083631962816e-05
-1.72114887841027e-05
-1.86431791146206e-05
-1.22228145414511e-05
-1.5380146569453e-05
-1.21554743346329e-05
-2.76481357496827e-05
-1.20291211770587e-05
-1.37254501983408e-05
-8.38063127629265e-06
-3.20222540308696e-05
-1.91500493062912e-05
-5.13141870608913e-06
-1.68008441828797e-05
-1.32336104481195e-05
-2.04129101251792e-05
-1.36375540274791e-05
-1.96573290158428e-05
-1.68380959437888e-05
-2.06156912891564e-05
-2.79472694269018e-05
-1.35532229347009e-05
-6.82561759507076e-06
-2.79386614823424e-05
8.35594598694018e-07
-2.62867179496901e-05
-1.34272583377371e-05
-1.89910448114513e-05
-1.31104746145443e-05
-1.71205898327175e-05
-3.22795917503747e-07
-8.75129130886194e-06
-2.14734207537503e-05
-1.2928331961086e-05
-1.27128672310215e-05
-1.54465784945847e-05
-1.57838387209421e-05
-2.54637799013112e-05
-1.57604180095347e-05
-2.83000563516333e-05
2.72421276219708e-06
5.29769958152257e-06
-3.72584244950463e-05
-2.19881207624652e-05
-1.84865795944901e-05
-1.86840953363962e-05
-2.08741013003896e-05
-1.46372702966345e-05
-7.61014266196518e-06
-1.16663402979825e-05
-1.68237309108036e-05
-2.04743391847559e-05
-2.64206829134945e-05
-4.44625978747743e-05
-3.02475179826863e-05
-1.6265706386235e-05
-1.58483712461792e-05
-3.14637517664154e-05
-3.49007052264918e-05
-2.77379167690903e-05
-5.5550889251139e-05
-1.89608344485627e-05
-1.19184178032065e-05
-3.65640546270091e-06
-1.2993924225634e-05
-1.89528294609913e-05
-1.34877752020422e-05
-9.31118463481692e-06
-1.95481688214275e-05
-1.25926669875259e-05
-1.43408309432164e-05
-8.5803161914989e-06
-9.61144130608542e-06
-2.79208040439713e-05
-3.37065710319579e-05
-2.30114449461582e-05
-7.86121574498418e-06
-1.26813449273372e-05
-2.28729079209987e-05
2.94240634899382e-07
-7.91168709364107e-06
-2.70471467795811e-05
-3.79143280652967e-06
-9.74280570756015e-06
-8.27944515296995e-06
-1.20006799815141e-06
-1.77279045489917e-05
-2.78748405946266e-05
-1.52295306612302e-05
-1.20344080485719e-05
-2.92652356590536e-05
-3.67242612960803e-06
-7.59191978288684e-06
-6.89684717237827e-06
-1.8390017661116e-06
-2.52406716543608e-05
6.86331767023445e-06
-1.29464794470435e-05
-1.58948417708017e-05
1.13951251316926e-05
2.11012681207786e-06
-9.37397099984382e-06
-1.77485811705762e-05
-8.08702753905699e-06
-5.79399271926859e-06
-1.70958681569608e-05
-2.78006644866318e-05
-1.81682311892077e-05
-1.83359503892588e-05
-2.80318739391954e-05
-1.7469700295719e-05
-7.02074168423954e-06
-1.62503526569432e-05
-2.69860161254896e-05
-5.05205624312078e-06
-3.6934108844754e-05
-1.36878924201682e-05
-2.03752098612967e-05
-9.06087253084561e-06
-2.47873633996077e-05
-3.37704682792303e-05
-1.20203850178049e-05
-1.46141988939059e-05
-1.82271141189441e-05
-2.79815542655275e-06
-3.07995148894051e-05
-2.30211522142801e-05
-2.17391173934482e-05
-4.11989797475511e-05
-2.44442123254083e-05
-1.64850098325216e-05
-1.9267126080134e-05
-2.68895046016831e-05
-1.06826403462129e-05
-3.43169414736834e-05
-2.51613023261913e-05
-2.0801382426946e-05
-2.25681708535559e-05
-1.07430628413496e-05
-1.9478685218911e-05
-2.45793492871613e-05
-2.13684649465962e-05
-2.37021110288623e-05
-3.29147740111178e-05
-2.16822302304688e-05
-1.09504272295738e-05
-3.44604713532297e-05
-2.65771907658875e-05
-9.2376677488944e-07
-7.40584398183427e-06
-1.70855535714781e-05
-1.9815598485459e-05
-8.6937374295273e-06
-2.994031915558e-05
-2.22265003241976e-05
-1.64121528472278e-05
-2.32833595031773e-05
-2.2573739212221e-05
-1.88974997491832e-05
-1.72376350042656e-05
-1.30377131267975e-05
-1.35584984047464e-05
-1.48338340931338e-05
-8.70763386835063e-06
-2.41465272742835e-05
-5.43157732214257e-06
-6.72086167138624e-07
-1.06947729062971e-05
1.76350838819103e-06
-1.29974008800435e-06
-2.41120402283172e-05
-2.66112844762211e-05
-1.36459353783806e-05
-2.26909039160516e-05
-9.64859273217198e-06
-2.57245679240283e-05
-3.41074985022688e-05
1.37641134841239e-05
-1.04786325185388e-05
-2.42683886029357e-05
-8.11821304890388e-06
-6.55092700353835e-06
-2.6154597288497e-05
-1.96291266051706e-06
-2.02017397493878e-05
-1.69352877304619e-05
-3.71906634325836e-05
-2.93296483110479e-05
-2.00574014133378e-05
-3.59981027194932e-05
-1.68998444572237e-05
-1.42489987195464e-05
-9.03025124197255e-06
-1.50513458189063e-05
-4.15788974224116e-06
-2.98721654601582e-07
-4.10853758916211e-05
3.87222546440549e-06
7.76968543243815e-06
-1.71481622929361e-05
-4.88242716924071e-05
-3.19690549739847e-05
-2.71120798233076e-05
-1.29077128811456e-05
-8.61647076734762e-06
-1.58131150666563e-05
-1.96441044671264e-05
1.10175848073639e-06
-1.37920011144051e-05
-2.17487829533178e-05
-2.59329403825273e-05
-3.46881899270399e-05
-1.67917019803031e-05
-2.38992947587765e-05
-1.90519987481308e-05
-1.39912676297898e-05
-2.43431994508367e-05
-2.3891079446997e-05
-2.65421260422209e-05
2.06442081450542e-06
-5.41953458731098e-06
-2.76515998465881e-05
-2.45564016628596e-05
-2.765866412332e-05
-2.18299753373827e-05
-2.73523064980779e-05
-2.46934793619961e-05
-2.6752335304468e-05
-1.62151350069863e-07
-1.5529894912805e-05
-1.15121899157895e-05
-4.55554958013277e-06
-1.23122692934292e-05
-2.01647010194983e-05
-5.39746896679764e-06
-1.08901006777306e-05
-1.96370949300129e-05
2.91871580469512e-06
-4.00726807889537e-05
-1.73757181617296e-05
1.13565765103266e-06
-4.68442193415235e-06
-2.1985594487271e-05
-3.87375447936882e-06
5.1698885801088e-06
-4.09518386146721e-06
-4.9442276322358e-06
6.38436634796264e-06
-5.88167313936614e-06
3.75594239857084e-06
-1.00476231190829e-05
-1.7468788597995e-05
-1.0487320520628e-05
-1.22336209533741e-05
-1.51677595591873e-05
-2.93001516539753e-05
-2.62698487982004e-05
-2.48696316438694e-05
-2.24301468660863e-05
-1.53818684936323e-05
-5.29278996789192e-06
-1.87227325361812e-05
-1.55405955860893e-05
7.23764759933726e-06
-1.82544876210673e-05
-2.10158628682029e-05
-6.25977733125153e-06
3.88578376925295e-06
-8.72535308066607e-06
-3.35107173928575e-05
-1.07843968727744e-05
-5.32694946621965e-06
-1.58839396205445e-05
5.03116258859239e-06
-1.52257676642271e-05
-3.67963604946058e-06
-2.2754676212783e-05
-1.05690483382445e-05
-3.61877419405683e-06
-1.55875100551007e-05
-2.07880828818731e-05
-2.02668685825965e-05
-1.98873132376173e-05
-3.52801187879872e-05
-1.03839048827607e-05
-2.97501467848675e-06
-3.06453274474779e-05
-1.9505227393439e-05
-2.78641466581909e-05
-3.64203257072843e-06
-1.07982150622971e-05
-1.11194831342936e-05
-3.94055868749664e-05
-1.43683124524843e-05
1.09089018468105e-05
3.1365223264097e-06
-1.94738253522904e-05
-4.35483405474846e-06
-2.69628042458842e-05
-1.7521168588965e-05
1.51517985672424e-06
-5.49046280263573e-05
-2.82683338243668e-05
-2.96010733108569e-05
-1.95492262954542e-05
-1.21602226490011e-05
-2.35474517522646e-05
-1.5540261243463e-08
-8.82653348875667e-06
-1.61500039244214e-05
-3.70171057001867e-05
-2.20692194448252e-05
-1.77130074945067e-05
-2.33891128244277e-05
-2.19018335257367e-05
-1.96421064632691e-05
6.75198504604126e-07
-1.80004672026094e-05
-2.35037416055426e-05
-3.85026500540536e-06
3.40436074887229e-06
-6.14469704171876e-06
-8.12895745810685e-06
-1.89892925449455e-06
-1.20021774815414e-05
-3.85885105115088e-06
-1.06094988605222e-05
-1.24181324570278e-05
1.40369704395201e-05
-2.86546361269174e-05
-1.85912577558697e-05
-3.37819764408373e-05
-1.33066085282546e-05
6.74813193393319e-07
-7.11373379865235e-07
1.71683430240421e-05
-2.71030824067895e-05
-2.99901831089258e-06
9.00095115811387e-06
-1.37855714724311e-05
3.57550690638623e-07
-2.95550120714442e-05
-3.06008506844875e-05
-7.94881421807136e-06
-7.31057998169625e-06
-1.6788458129053e-05
-2.55250387796686e-05
-1.40168996940854e-05
-3.92687945227515e-06
-2.16521855649514e-05
-3.13352481244976e-06
-2.6624782485468e-05
-4.59219379955485e-06
-3.97454339581767e-06
-1.10263877101049e-05
-7.97658008832694e-06
-2.90681728042746e-05
-1.15799676105474e-05
-1.61739362866611e-05
-2.60343921618567e-05
-2.04758056671953e-05
-1.36480017169422e-05
-4.03648801046281e-06
-6.87321639230272e-06
-2.6667793279681e-05
-1.16354244714764e-05
-3.30541997454523e-05
-2.32193318439888e-05
-2.02457028541026e-05
-2.82148173486759e-05
-1.89820657743712e-05
-2.55304659925017e-05
-2.65765170011383e-05
-2.09756530915671e-05
-9.49321931736467e-06
-2.4404433148802e-05
-2.21961886753524e-05
-6.83476963916755e-06
-7.81175988631035e-06
-3.33235544721218e-05
-5.50416040055859e-06
8.19127428919072e-06
-1.76256458374548e-05
-1.92128688831698e-05
5.71766481666268e-06
-1.20441033896376e-05
-1.68713010466913e-05
-4.41668778229463e-05
-2.12812607063316e-05
-1.84095787934414e-05
-2.40047628509571e-05
-1.67356906766048e-05
2.87090504949086e-06
-1.06885354983839e-06
-1.35759819813652e-05
-7.67142162842814e-06
-1.54671648415915e-05
-1.13989339418648e-05
-1.61180509491122e-05
-2.65073275060704e-05
-1.76284779460614e-06
-2.32219162641565e-05
-1.81107421915791e-05
-3.61459058578538e-06
-3.14936367856519e-05
-3.40084716693748e-06
-6.81174805917405e-06
1.1635226619339e-06
-1.95181217201844e-05
-2.39237620527415e-05
-1.36571650986216e-05
9.19728362029368e-07
-3.34516129749308e-06
-9.79599047748834e-06
-2.14985101358075e-05
-1.54523911240512e-05
-1.88462109760946e-05
5.11224980777334e-08
-4.32152979445436e-06
-5.37261122148131e-06
-1.62289681290945e-05
-4.88353298917682e-06
-1.21092345135128e-05
-3.84079618658726e-06
-7.75584550063627e-06
-9.01646099515541e-06
-1.48706720473139e-05
1.99037423916218e-06
-1.19367221949983e-05
-1.22177409137406e-05
-9.16354585348744e-06
-2.11814409806028e-05
-1.13644780829559e-05
-2.0026671401275e-05
-6.92012339430844e-06
-1.52346138032697e-05
-1.2711381164691e-05
-1.59841181379309e-05
4.33153857596554e-06
-2.06623374495594e-05
-1.6060860454085e-05
-1.29480189129136e-05
-1.04084078237206e-05
-4.71950228430315e-05
-1.17030866245995e-05
-2.22961607451626e-05
-1.73877873501418e-05
-8.30043396505722e-06
-2.80580293341263e-05
-3.29972028911981e-05
-2.3228855386921e-05
-1.97000569076061e-05
-1.37929555574385e-05
-1.96984759039205e-05
-2.01542345748943e-05
-6.69100438741031e-06
-1.89915985013582e-05
-1.48849142905932e-05
-1.70517601648611e-05
-2.40566514476626e-05
-1.61463658992736e-05
-3.12493552729387e-05
-3.81305199024939e-05
-1.02566417722542e-05
-5.61591943845286e-06
-4.13901493622231e-05
-3.40030466956666e-05
-3.33226680886914e-05
-2.06880242001979e-05
-4.21553557198687e-06
-2.07239928013011e-05
1.57533451491018e-06
-2.0615978297846e-05
-1.98095626830902e-05
-2.69339910665209e-05
-1.41474212022492e-05
-2.91968804950902e-05
-1.0058561079159e-05
-2.74082402715968e-05
3.21611515360283e-06
1.07865267870431e-06
-4.93523930700698e-07
-1.54591694115114e-05
-2.380834145906e-05
4.13962106165317e-06
-2.31866719328119e-05
-1.06442902874581e-05
-1.49766975618849e-05
3.03187190994215e-06
3.43852287529299e-06
5.88914667395186e-06
1.03394376034816e-05
-1.49589948980156e-05
-6.18329855650751e-06
-2.48371826649557e-05
-1.25644540119274e-05
-1.66045552245157e-05
1.68097169141303e-05
-1.06680633268077e-05
-1.60615865142533e-05
-5.71601059123371e-06
-8.29612486627527e-06
-1.89012995653113e-05
-1.05796252588571e-05
9.57829856369594e-06
-1.10409813371159e-05
-2.12705709059743e-05
-2.29108348839135e-05
-8.11776879813833e-06
2.84626214806212e-06
-2.69499510757867e-05
-1.13131247322188e-05
-4.03290807153344e-05
-1.21425818845217e-05
5.36747312124442e-06
-2.44526478282274e-05
-1.96567049841799e-05
-1.07600089046164e-05
-3.03650719014822e-05
-1.42544133636333e-05
-2.65929465511519e-05
-1.93610376245483e-05
-1.38548449284151e-05
-2.50606713332996e-05
-2.51202293013141e-05
-2.19120874256633e-05
-1.45719664540603e-05
-4.29733368144364e-05
-3.69129905162589e-05
-3.81345210010693e-05
-4.27923084938005e-05
-3.17556402901112e-05
-1.84131220499536e-05
-2.81003156150767e-05
-3.77062247061922e-06
-1.18648176619186e-05
-3.32786006110792e-05
-1.86105337823129e-05
-1.65194268445055e-05
-1.11790008119817e-05
-5.51453546967167e-06
-1.20727805976317e-05
-1.30413274487488e-05
-4.5899605615362e-06
-2.40527069350989e-05
-2.05816726280676e-05
-2.84705838166565e-05
-2.06592317435779e-05
-2.59598047177811e-05
-2.27814802757323e-05
-2.81801743735608e-05
-1.87991491369976e-05
-2.80034485912946e-05
-1.36588238308419e-05
-1.69348867842598e-05
-4.99100380688327e-06
-1.07255195291294e-05
-4.17419044201862e-05
-3.0536643269801e-05
-2.36789079629223e-06
1.80737175645407e-05
-1.18768085772772e-05
-1.24506475362441e-05
-2.74882002192878e-05
-8.5850336332807e-06
-1.77403912663813e-05
-6.80844710081961e-06
-1.69011855164544e-05
-1.35091769864126e-05
-2.1033622625103e-05
-3.92448122831357e-06
-1.77385630301972e-05
-3.02483239471996e-05
-1.35501930412384e-05
-8.39994031284789e-06
-2.41342320304994e-05
-9.63926405331839e-06
-1.39935221862874e-05
-1.31181469304795e-05
-2.57385123101245e-05
-3.05479046913549e-05
-2.978441675846e-05
-9.53817938441101e-06
-1.04500928535789e-05
-1.45192970272858e-05
-2.20060171269073e-05
-1.25653238462494e-05
2.45014847819815e-06
-2.84960687078688e-05
-1.99734028927876e-05
6.78882115759905e-07
-1.55628834943174e-05
-2.47912899355899e-06
-1.86176639110859e-05
-2.93636371710384e-05
-2.88678900711699e-05
-3.42917895547165e-05
-1.45902624032934e-05
-2.90028439564644e-05
-2.46368860420829e-05
-4.27452362928597e-05
-4.39060910435196e-05
-2.0397228114035e-05
-3.24484364810687e-05
-1.97276662704141e-05
-3.04650153481344e-05
-4.45497857045603e-05
-3.19485642746967e-05
-3.03743385023828e-05
-3.53259740685463e-05
-1.4208303590872e-05
-4.36680623105222e-05
-3.24389772165841e-05
-3.50408619119979e-05
-4.24922899832978e-05
-4.57508229722132e-05
-3.9251467518571e-05
-1.29547215261678e-05
-7.67225876592433e-06
-4.67716355647055e-05
-6.35067420915382e-06
-1.92741678444804e-05
-2.66315981352108e-05
-1.6592505391849e-05
-2.21690625928403e-05
1.11889825094362e-07
-2.07745050509054e-05
-3.39255555963116e-05
-1.85202289036545e-05
-8.91473339680698e-06
-7.38870930050603e-06
-2.84899116141198e-05
-2.89094067681964e-05
-3.48142741775449e-05
-1.16554441942914e-05
-1.61997670970988e-05
-3.23909018270045e-05
-4.26877171288644e-05
-1.84674718029596e-05
-1.60736574945868e-05
-2.36550921753254e-05
3.44465729321324e-06
-2.16705412759854e-05
1.17723483717527e-05
-1.67045537344965e-05
-1.78018207870598e-05
-3.47872283486158e-05
-1.92633507207935e-05
-1.70865698780359e-05
-6.33106840381677e-07
6.94924909669567e-06
-2.14358572228334e-05
-7.77451258640296e-06
-3.98606402132291e-05
-2.15137635525997e-05
-1.33970515679836e-05
5.25669973479059e-06
-2.91771288146346e-05
-1.57260811649475e-05
-2.65053038084281e-05
-1.17089574066704e-05
-1.04851807774472e-05
-4.93892028193864e-06
-2.2130536807103e-05
-7.83094307756249e-06
-1.28487328469116e-05
-1.05671697852351e-05
-1.60196419081154e-05
-3.96675010411969e-06
-3.10104385444105e-05
-1.85666618091199e-05
-1.66185446991051e-06
-1.74364479301308e-05
-1.42906572523814e-05
-2.76625881580633e-05
-1.63174312990613e-05
-1.39303022584088e-05
-1.61821499646137e-05
-1.35700976082029e-05
-1.85707449389819e-05
-4.60663510267398e-06
6.05028993394862e-07
-9.87688913916178e-06
-2.15121057952012e-05
-2.11545767209685e-05
-3.50101832140671e-05
-1.84600186758386e-05
-2.05695388649677e-05
-4.32033164335965e-05
-3.93826649674699e-05
-2.79896431513731e-05
-3.65793839649711e-05
-1.83462620382198e-05
-2.44491936688244e-05
-3.58124618119347e-05
-2.81278775801492e-05
-2.83807335165159e-05
-2.08463498350407e-05
-1.23651021015043e-05
-2.16530878852928e-05
-8.72674324470574e-06
-2.75618012046765e-05
-1.36508652142731e-05
-1.06001212255011e-05
-1.91872225087376e-05
-2.75348368330627e-05
-1.93963938128541e-05
-4.7595724001915e-05
-2.82397504990456e-05
-1.66965731720209e-05
-2.2104914813312e-05
-1.74980107353576e-05
-1.28241213251359e-05
-1.19236243587838e-05
-1.88967745174001e-05
-2.09603733691139e-05
-2.52671853652235e-05
-1.64034951611338e-05
-1.48695847958313e-05
-8.85529603038053e-06
-3.37521754995886e-05
-1.45378129266977e-05
-1.05351420791657e-05
-1.46881544142158e-05
-1.71018004003757e-05
-8.28957572707119e-06
-8.62310893274144e-06
-9.17863290669442e-06
-1.7326945913899e-05
-1.26554718175076e-05
-1.55750882230455e-05
-2.12966186983293e-05
-1.71372095685466e-05
-1.76749068817905e-05
-2.21222278516266e-05
-1.23920513887107e-05
-1.17616821493272e-05
-1.90016045294433e-05
-9.63113348568704e-06
-2.18705178199965e-05
-4.73915186060626e-06
-3.6743135302357e-05
-3.23179386947676e-05
-3.08473730730186e-05
-2.26292056870869e-05
-3.39959493432961e-06
-1.0906354209272e-05
-1.81588750389777e-05
-4.20579321321953e-05
-1.25060972942774e-05
-4.59999753282823e-06
-3.9210994344953e-05
-1.46137807066623e-05
-2.08987340672461e-05
-4.67146622984494e-06
-2.41869394138521e-05
-2.82274546354499e-05
-4.7995656930796e-06
-2.78736781264623e-05
-1.84685915954981e-05
-3.73020146066316e-05
-1.04197276592545e-05
-2.05579982442592e-05
-1.71087724986257e-05
-1.5421010686293e-05
-3.11205143405741e-05
-2.30572415190615e-05
-3.08664847264484e-05
-2.02700987270985e-05
-4.92472923543652e-05
-2.59621109032135e-05
-2.93847372343684e-05
-1.89469369142118e-05
-2.86781878983517e-05
-8.55036640149095e-06
-2.95753542387237e-05
-3.71218778870206e-05
-1.62081526645536e-05
-1.43651025651577e-05
-4.78569957319269e-05
-9.45132831407586e-06
-1.89467253597728e-05
-1.59863393907098e-05
-3.89520030928562e-05
-1.79407564625702e-05
-3.02853926520693e-05
-1.54335465315325e-05
-2.80944479767096e-05
-1.96224112727374e-05
-2.07771795613809e-05
-1.26564340155994e-05
-2.20058482756825e-05
-2.43994004241313e-05
-2.19775949398284e-05
-1.6309427272084e-05
-3.55783930835778e-05
-2.31554848916829e-05
-2.9090091634861e-05
-3.80567223781652e-05
-1.98440943680387e-05
-2.0191390390491e-05
-3.64219775314898e-05
-2.75984163610325e-05
-2.97044846930303e-05
-1.3873094307991e-05
-5.91299146157405e-06
-1.11186093230852e-05
-2.30338032130982e-05
-1.7447971007452e-05
-1.64591843265388e-05
-1.80860581915171e-05
-1.2123671952077e-05
-2.33355499693108e-05
-2.56194310224052e-05
-5.94801190324346e-06
-3.21463200247103e-05
-2.82793416137371e-05
-1.66767223416022e-05
-3.28485752122832e-06
-2.29293779872721e-05
-1.45062376066978e-05
-2.98852270581042e-05
-1.57351093130968e-05
-5.20776406209114e-05
-3.94187489036083e-06
-2.68575595536941e-05
-3.76330720993456e-05
-2.62710161785687e-05
-2.32927499773483e-05
5.20843690825966e-06
-1.43787527677305e-05
-3.36110085791014e-05
-5.37297365993211e-06
-2.18364613533213e-05
-2.97171589851626e-05
-3.53736765286178e-05
-4.13364376990996e-05
-1.93011929298717e-05
-8.54756799907004e-06
-2.48223265251165e-05
-3.24143605385366e-05
3.11101033171833e-07
-1.51072151915757e-05
-3.7003712445831e-05
-2.86900180055164e-05
-3.0339604955648e-05
-2.54558230438142e-05
-2.29256973747412e-05
-2.17497954825884e-05
-2.75975213494492e-05
-3.00354973024509e-05
-6.41637878260588e-06
-3.27793728162024e-05
-2.87760115410256e-05
-2.28747328029024e-05
-1.21368532576752e-05
-2.61761843169681e-05
-4.32647531039811e-05
-1.06000054223473e-05
-1.15537258562541e-05
-1.37489398646883e-05
-2.61708878220113e-05
-2.01547055738041e-05
-3.2657266136335e-05
-1.80954870350149e-05
-1.46714831244234e-05
-2.20687155530337e-05
-2.89590499512965e-05
-1.37339688902364e-05
-1.05960113469065e-05
-2.92236888230489e-05
-3.11949804418131e-05
-1.95684461824324e-05
-3.45041282900778e-05
-2.32682419991399e-05
-1.76377932926185e-05
-1.89753966366519e-05
-4.04180846212108e-05
-3.60046391488701e-05
-2.56182495810632e-05
-2.73956330578669e-05
-1.29379152653431e-05
-1.83148812995404e-05
-1.39233526535539e-05
-6.81896736336799e-06
-1.05533940199682e-05
-1.39018000195165e-05
-2.10338414076098e-05
-5.02552397620725e-06
-1.98270423367628e-05
-1.7140520455149e-05
-2.30953553051812e-05
-1.54477838562513e-05
-2.7461691969454e-05
-2.1708908261256e-05
-1.64335299313442e-05
5.46410403597563e-07
-3.96096883813996e-05
-3.23204514485688e-05
-2.4383100006438e-05
-2.22316321575732e-05
-2.82705716497351e-05
-1.29909890764942e-05
-4.41292197215061e-06
1.13781582398977e-05
-2.1888266838977e-05
-1.27264868940233e-05
-7.41851972029036e-06
-2.38833770526478e-05
-1.87792273159616e-05
-3.97532522215142e-05
-3.13065334020379e-05
-9.10617023772903e-06
-1.66886870189312e-05
-5.05765425790658e-05
-2.00202666490263e-05
-1.47627356675786e-05
-2.7096981188933e-05
-1.94955686419724e-06
-1.26593440469673e-05
-1.11930556331686e-05
-3.18874110263628e-05
-3.81997654259895e-05
-2.76283673723123e-05
-9.69774840586124e-06
-2.96473870893486e-05
-2.77639001812616e-05
-4.49722099336144e-05
-1.93797427081784e-05
-3.78026058200793e-05
-3.25927735188245e-05
-2.86701283262541e-05
-3.46296652000347e-05
-2.37098458215411e-05
-2.80292445973491e-05
-2.19890357919593e-05
-2.17910010130615e-05
-3.74259322913518e-05
-7.49878608970328e-06
-2.52391014746746e-05
-2.01200641956294e-05
-3.32636824989582e-05
-2.53805297590555e-05
3.7229745902713e-06
-2.2266502145636e-05
-3.60387293257875e-05
-2.81876504981874e-05
-2.10307663378602e-05
-2.15937365588522e-05
-4.01979801115585e-06
-2.24094936103462e-05
-4.02694057118282e-05
-2.1120539478202e-05
-2.17465631083173e-05
-2.57113961423054e-05
-2.54582038830897e-05
-1.4400437883579e-05
-2.3148529097055e-05
-8.29329016329945e-06
-1.86000764581731e-05
-2.1099346591315e-05
3.41697099988108e-08
-2.62410831234014e-05
-4.32087264650806e-06
-1.35943623371097e-05
-3.96574039612028e-05
1.10022544703587e-07
-3.02115140971665e-05
-2.20400331777042e-05
-2.51896135945084e-06
-1.90894556892685e-05
-1.94880108357928e-05
-1.92439009996007e-05
-3.10973455374668e-05
-2.84015084747751e-05
-1.79302656560731e-05
-1.56803495172339e-05
-3.17340563920468e-05
-3.87703359767585e-06
-2.6037196282245e-05
-2.54519796297643e-05
-9.23659377217992e-06
-1.80681805863815e-05
-1.88665891615419e-06
-1.12354215853183e-05
-3.206407584059e-05
-1.48517111608906e-05
-1.59043268262898e-05
-2.20379762022268e-05
-9.81215041240247e-06
-1.24632549670112e-05
-2.77452300752739e-05
-2.17679474692197e-05
-2.50247631760026e-05
-2.16706704228103e-05
-2.16985283267857e-05
-2.40294738963479e-05
-4.03183344312281e-05
-1.58837379385102e-05
-1.45814321501259e-05
-4.50248111502044e-06
-2.86028357479651e-05
-2.54261453942913e-05
-1.49395924193537e-05
-1.79156614021876e-05
-4.05674260240957e-05
-2.49938555170587e-05
-3.12114584412003e-05
-4.5253720711999e-05
-3.22658827699704e-05
-2.44919127045724e-05
-3.80355989181342e-05
-3.58844495184601e-05
-5.47088663267841e-05
-4.33879387894051e-05
-5.15862866372561e-05
-3.92326649139199e-05
-2.08667324086092e-05
-4.1403886005217e-06
-2.27079630861659e-05
-4.1043464423979e-05
-1.43184175818244e-05
-2.58578345470211e-05
-2.44314145475216e-05
-3.16109484014946e-05
-2.79966343616055e-05
-2.09377283953559e-05
-3.82000437475157e-05
-8.25258689222261e-06
-3.14577093164054e-05
-3.80397936559772e-05
-1.42565382975087e-05
-2.4954052494758e-05
1.08029860261602e-07
-1.39328138717992e-05
-2.30758670350696e-05
-1.3250373441274e-05
-2.8192744418224e-05
-9.56868161023724e-06
-3.34864432440121e-05
-1.8536816175225e-05
-3.56918090504954e-05
-1.69954636059208e-05
-2.27585698069175e-05
-3.07291443555238e-05
-2.55920334930017e-05
-2.9645248269414e-05
-1.08850071501775e-05
-3.04880815466184e-05
-2.0049514168058e-05
-2.36167513611526e-05
-1.09741346189366e-05
-2.20834925097125e-05
-2.6288677817274e-05
-5.75503324889472e-06
-1.86699002465724e-05
-3.15523101715992e-05
-2.73787839127904e-05
4.1593814050173e-07
-2.39876820723164e-05
-1.03283567050752e-05
-1.12589370330445e-05
-1.22952413221479e-05
-6.54067516941702e-06
-3.24735016731245e-05
-1.74451520586617e-05
-1.13996578742834e-05
-1.48804886036716e-05
-2.14202924430285e-05
-2.48980102956336e-05
-4.2451828592327e-05
-3.43173927555743e-05
-6.10824630172251e-06
-2.53334789858714e-05
-1.33055274490168e-05
-2.43636777984329e-05
-3.11798174274223e-05
-1.4317295869159e-05
-3.27309022141917e-05
-9.57792704348621e-06
-3.92402749958392e-05
-2.46389267292838e-05
-3.5658580503281e-05
-2.32964086200442e-05
-3.95331499397639e-05
-2.20789174299319e-05
-2.33943127695581e-05
-3.41635117097958e-05
-3.00883572709768e-05
-1.41631899525193e-05
-2.44830436157994e-05
-2.87824118626543e-05
-1.59753528307805e-05
-3.15014064167503e-05
-3.76992582369882e-05
-2.33945559998754e-05
-1.83812195149701e-05
-2.55198317463031e-06
-2.47964177401862e-05
-3.75370392178189e-05
-2.90555819412837e-05
-1.17626907405209e-05
-3.93709792628655e-05
-3.47528641386078e-05
-4.55587052843688e-06
-2.31235693331704e-05
-3.85596341797476e-05
-2.42575146081991e-05
-1.85840817963247e-05
-1.59771541135163e-05
-2.28359082719388e-05
-3.17592039087407e-05
-2.7703509599837e-05
-3.45747368921198e-05
-2.07887296573598e-05
-2.14567997017863e-05
-9.31984830922162e-06
-1.30195068640328e-05
-2.21094426006705e-05
-4.04719590660023e-07
-3.0876316628636e-05
-2.54972184672867e-05
-2.07205159047045e-05
-1.68404638479099e-05
-9.4870488452868e-06
-3.13253362481748e-05
-3.72647452642129e-06
