# Supplementary material for: Research on computational propagation and identification of mine microseismic signals based on deep learning
Source: PLoS One. 2025 Oct 22;20(10):e0334641. doi: 10.1371/journal.pone.0334641 (PMC12543183; doi:10.1371/journal.pone.0334641)
Supplement: S10 Data — (ZIP) [file pone.0334641.s010.zip › 000101100001637.xlsx_0.txt_24.txt.txt]

-4.53851443593799e-05
-1.79289005250969e-05
-2.97405771470385e-05
-4.41886581897565e-05
-9.90179281148488e-06
-2.18009002443996e-05
-3.55997546063724e-05
-1.95225562225152e-05
-1.81034879002458e-05
-3.97114512339241e-05
-6.24708215340106e-06
-1.65213691334097e-05
-4.55497065783452e-05
-1.68491793411669e-05
-9.85492043780194e-06
-1.30142899219648e-05
-2.53367178547046e-05
-3.50089847797981e-05
-3.07029749770677e-05
-3.09545100483689e-05
-1.94245606359639e-05
-1.92208300864832e-05
-9.35957306380391e-07
-2.75640391211644e-05
-3.30382484228241e-05
-1.23287223545741e-05
-1.13909738335605e-05
-3.95440047230399e-05
-2.76995381612114e-05
-2.97079974781631e-05
-5.36027323504469e-06
-2.60570033549112e-05
-1.95804316757561e-05
-2.35835553497705e-05
-1.42204531260249e-05
-1.59717068444188e-05
-2.16456790724875e-05
-3.0925187429249e-05
-2.00326424449919e-05
-1.94160895442029e-05
-1.14519420871226e-05
-2.49774310897023e-05
-1.62727926432181e-05
-3.27319718334203e-05
-2.63134413627851e-05
-1.69735060174552e-06
-9.9562542140088e-06
-3.51420835640236e-06
-5.63151925755452e-06
-3.0193980974274e-06
8.87888811578969e-06
-3.51220660170086e-05
-1.92469325006926e-05
-1.46915429350728e-05
-1.46188959812086e-05
-4.65860382760549e-06
-3.43727144281973e-05
-9.39694533594618e-06
-8.1209109739596e-06
-2.41180439762554e-05
-1.13102779057187e-05
-2.78690719787442e-05
-2.19839089639423e-05
-1.95019845830229e-05
-5.59952606163218e-06
-1.52058122972656e-05
-7.01333790863713e-06
-9.09404840340165e-06
-2.70298462132605e-05
-1.7743149228898e-05
-4.01489914528742e-06
-1.2332132616159e-05
-1.43239154068097e-05
-1.57741258031015e-05
-2.9753091115741e-05
-3.32610950378559e-05
-1.75710958980142e-05
-2.89424916070773e-05
-2.87219985965979e-05
-5.94898772841701e-05
-2.11215877783254e-05
-4.96756980249444e-05
-3.63561069074995e-05
-1.04222748397151e-05
-1.25123286900157e-05
-1.77036986544907e-05
-1.96891509553722e-05
-2.29602000899699e-05
-1.86065487847001e-05
-3.52917490101113e-05
-2.64468306447876e-05
-2.49333004347799e-05
-3.30687757808587e-05
-2.54513171370482e-05
-4.88616685420214e-06
-2.91014857259517e-05
-2.96765949029642e-05
-1.01814000809028e-05
-3.21268204296025e-05
-2.52141434654551e-05
2.12893729885446e-06
1.4511376372098e-05
-1.26987145627487e-05
-2.18018876491564e-05
-3.07657001886782e-05
-2.7562788110059e-05
7.0890385178628e-07
-3.48950620190248e-05
-1.85358847680656e-05
-2.0051480225347e-05
-3.06842443550666e-05
-5.26300466414344e-06
-2.64286587062459e-05
-2.1766410907645e-05
-2.29226363208001e-05
1.3151565574113e-06
-1.79252956508195e-05
-1.23992124246877e-05
-2.87198040475962e-05
-1.62531569998183e-05
-2.48750618447239e-05
-1.86695910191404e-05
-3.68552907646001e-06
-8.44031539086904e-06
-7.97735993306513e-07
-2.56920884523535e-05
-2.99441111194113e-05
-1.68078114422456e-05
-1.71643081025277e-05
-2.63266039020531e-05
-8.99411639137862e-06
-2.60000436845268e-05
-2.40324074310822e-05
-2.13844378668272e-05
-1.38406626666805e-05
-2.99948211965226e-05
9.24089716192876e-08
2.28362041345986e-06
-8.92833917398928e-07
-2.71020808591139e-05
-1.76118666907257e-05
2.98182686480962e-06
-7.74313686016855e-06
-3.13497014589492e-05
-5.72911257933685e-07
-1.21460702216663e-05
3.19781692064618e-07
-1.33699169544364e-05
-7.36299383582915e-06
-2.37201672537087e-05
-2.76218185535973e-05
-3.35482807053606e-05
-4.14411965378653e-06
-1.34187933115586e-05
-2.68903075684005e-05
-2.63587315268097e-05
-2.10888701397774e-05
-2.54274538831663e-05
-1.23541777173791e-05
-3.00319804030552e-05
-2.8899000864562e-05
-2.48836460991632e-05
-2.44368557623575e-05
-4.74214737067857e-05
-2.2031439510404e-05
-3.76209067015256e-05
-2.36636759367493e-05
-6.22344520798907e-06
-3.19277442321383e-05
-2.39954825981313e-05
-2.75217624047267e-05
-3.42805983618334e-05
-1.17394381146091e-05
-1.5370897677175e-05
-2.0061434935557e-05
-4.19134722776176e-05
-3.39718067731397e-05
-1.25900418575043e-05
-1.06126674839406e-05
-4.41431282847125e-05
-1.6705285564588e-05
-2.93587258302926e-05
-1.70374247659165e-05
-2.60472643557688e-05
-3.45861722451869e-05
-2.43696494431216e-06
-1.79541861105201e-05
-2.82130637072965e-05
-3.51177801075593e-05
-2.27589155343046e-05
-1.69227748055391e-05
-3.85033538316462e-05
-2.42840077035595e-05
-1.97138562183131e-05
-1.76350875033979e-05
-2.37526574885316e-05
-4.16806026953158e-05
-2.59743422364241e-05
-2.01573559806934e-05
-2.41033328546307e-05
-2.25427755453606e-05
-3.7451890466117e-07
-5.91232320591946e-06
7.96519136773856e-07
-1.06511963354079e-05
-4.93885114513919e-06
-2.53298944258656e-05
-2.36837794533602e-05
-2.47707719336682e-05
-1.96277856889128e-05
-1.46635269445685e-05
8.16806709229311e-06
-4.74966452366774e-06
-2.47243640044261e-06
-2.03207958881202e-05
-1.80947653693918e-05
-1.94979083936193e-05
-3.01555358112842e-05
-1.07587701225399e-05
-1.30408550867053e-05
-3.46018183480242e-05
-8.40432030522837e-06
-1.91585518291961e-05
-2.57138183150835e-05
-2.20482520340032e-05
-1.35506823841316e-05
-1.08746476421449e-05
-1.07824703362562e-05
-2.75142556000069e-05
-3.10269693800941e-05
-1.15344731327076e-05
-1.33345429970547e-05
-1.34515743474447e-05
-1.17747932936564e-05
-3.60441974382288e-05
-3.27400458288703e-05
-9.71763399579614e-06
-3.16075230057235e-05
-3.17016825945715e-05
-3.96365132960167e-05
-3.75198083789187e-05
-2.85068375910096e-05
-2.97879284671832e-05
-4.97553622788351e-05
-2.79737556438554e-05
-2.92498787357355e-05
-1.32496883150023e-05
-2.26754563413975e-05
-2.41085961371767e-05
-2.52642603865898e-05
-1.66372272232748e-05
-1.8741608167347e-05
-2.59032997954062e-05
-2.72547322345271e-05
-1.52203496910343e-05
-1.57137063151984e-05
-3.62745252728438e-05
-5.10750886888342e-06
-2.48364652903326e-05
-2.69732598232837e-05
-1.47065358805951e-05
-4.06635711371221e-05
-2.50801124852703e-05
-2.74383476764144e-05
-2.56156772883972e-05
-1.71627638954369e-05
-2.16809883512258e-06
-2.9808826487749e-06
-2.01461060644642e-05
-3.25363527943208e-05
-1.97982956478058e-05
-7.86063198942142e-06
-2.94295414228437e-05
-2.93824048266302e-05
-1.6012453843794e-05
-2.55105512201917e-05
-1.92152362614023e-05
-4.40768408493179e-05
-2.92568402632124e-05
-1.23890931053107e-05
-2.25615809980719e-05
-2.42811017089971e-05
-1.31506230110359e-05
-8.32299247042297e-07
-1.18499628953269e-05
-2.76729590016265e-05
4.17016696256949e-06
-1.59819416813153e-06
-2.75038725059153e-05
-1.13954608208246e-05
-5.80759602106099e-07
-3.25484141793724e-05
-2.12495479388987e-05
-2.58380095854819e-06
-2.13750643149138e-05
-1.50980176696346e-05
-2.88081591952166e-05
-1.60594666777958e-05
6.71700507117612e-06
-2.29779545219843e-05
-6.20934560799168e-07
-2.13386647960206e-05
-3.25484180014699e-05
-2.12246061017533e-05
-2.66760101198648e-05
-2.5032048606739e-05
4.06602800670845e-06
-1.37511505646229e-06
-4.12422702735114e-05
-2.74571500427561e-05
-2.99567030232787e-05
-2.95462228571735e-05
-2.22277898238735e-05
-1.93657312169752e-05
-3.36612205764227e-06
-2.42874764081876e-05
-1.512830542116e-05
-1.66136436829373e-06
-1.55066997487633e-05
-2.6447770274134e-05
-2.63443668487337e-05
-4.91045910250393e-05
-3.80898477541833e-05
-2.25818138451832e-05
-9.61041322440013e-06
-2.23622930368369e-05
-1.78078794057995e-05
7.14817811392473e-07
-1.70073603195436e-05
-1.55206221720971e-05
-3.64265761171509e-05
-9.7804973672859e-06
-3.36067062230289e-05
-3.28413660594418e-05
-3.48299128904088e-05
-1.96069378760366e-05
-2.86339905630103e-05
-1.55374107265584e-05
-1.49626740731936e-05
-3.09239304561855e-05
-1.44518330204109e-05
-2.24923210772151e-05
-1.23467972070811e-05
-2.60182285034276e-05
-1.09831017164888e-05
-2.71596469141716e-05
-1.8837606506578e-05
-2.58000230184103e-05
-2.0153505518978e-05
-3.81304461872484e-05
-1.23421779954721e-05
-1.66621534590036e-05
-1.37131443752839e-05
-1.04019533118756e-05
-9.74495688889105e-06
-4.9913247821676e-05
-9.77547764686822e-06
-2.90692103599842e-05
-1.21948537030727e-06
-2.52056719382674e-05
-2.55391834319737e-05
-3.87601812922054e-05
1.4671768336281e-05
-2.94001946663277e-05
-2.08943650014531e-05
2.4236446585769e-08
-3.89066223274425e-05
-2.45347778931536e-05
-1.76943852736708e-05
5.7893648746373e-06
-1.33567173006079e-05
-3.51977403336294e-05
-3.51973743182402e-06
-1.91049163767838e-05
-1.81345696041172e-05
-1.95872506931243e-06
1.61894415246702e-05
-1.5613116349015e-05
-2.06905744428137e-05
-1.94330767710197e-05
-1.93135820900696e-05
-1.88898324054998e-05
-1.73058619360703e-05
-2.09094392389565e-05
-2.04088948536895e-05
-2.4516732667082e-05
-3.49621503236689e-06
-2.71080136193225e-05
-2.14752737053103e-05
-1.57447201420974e-05
-1.89976324458812e-05
-2.51581915598393e-05
-1.53895530004686e-05
-1.06746044906267e-05
-3.11824795410027e-05
-3.4753126990133e-05
-1.63781905000117e-05
-2.35854041601247e-05
-2.57395677215275e-05
-1.36844026623877e-05
-3.92703417517163e-05
-3.52056722615671e-05
-3.17741897504233e-05
-3.84130874660458e-05
-4.42414276200978e-05
-2.21968140623824e-05
-2.2223584547325e-05
-1.22191726628926e-05
-3.25270110947446e-05
-3.55468377564838e-05
-2.55884561544795e-05
-3.27457380172728e-05
-2.11004566440463e-05
-4.040610617886e-05
-2.03138696205702e-05
-3.52759100604128e-05
-2.48394096908429e-05
-3.27194019854926e-05
-3.09484462829697e-05
-2.67533922067881e-05
-4.03325027098602e-05
-2.48482884096061e-05
-3.717730868248e-05
-2.60857476409223e-05
-2.63416446761198e-06
-1.48495328486438e-05
-9.41331729977314e-06
-1.17311762461964e-05
-3.10271728099789e-05
-3.59615111327309e-06
-7.6622128450699e-06
-2.15282471497437e-05
-3.56884562333372e-05
-1.92862255439591e-05
-1.59289671168704e-05
-4.76362931392354e-05
-1.52964792593281e-05
4.50894353166179e-06
-1.70559362896019e-05
-3.06553587820378e-05
-1.12888349230944e-05
4.30645306148269e-06
-3.44424141860361e-05
-3.19476174698162e-05
-4.24224990651245e-06
-2.58452731358108e-05
-1.58116844307708e-05
-1.54993574496478e-05
-2.57403108344502e-05
-2.24824979400778e-05
-2.79220706434846e-05
-4.25429878273284e-06
-9.80984157644338e-06
-1.21162497438651e-05
-1.26772872016223e-05
-3.57988028717929e-05
-3.26132682411983e-05
-2.23088851589054e-05
-2.43756197444665e-05
-9.53003840743796e-06
-1.47989363535492e-05
-2.02074964221933e-05
-1.22423267353813e-05
-2.17613143776469e-05
-2.4453905374953e-05
-2.57294669812154e-05
-3.82539620939584e-05
-2.97069670230048e-05
-3.38516323793336e-05
-3.94630672052905e-05
-1.55183532967185e-05
-1.8695076533779e-05
-2.05335286206662e-05
-2.18411947821633e-05
-1.88957596958598e-05
-2.57037165160894e-05
-3.84970665525565e-06
-2.52614073791793e-05
-3.76203156486573e-05
-1.84704496871427e-05
-3.21903873552723e-05
-2.56146875960941e-05
1.48479634969565e-06
-2.19416608853923e-05
-2.01540362959959e-05
-2.800007399415e-05
-3.59344271124461e-06
-1.23174061854338e-05
-2.92370912875675e-05
-4.16895565090094e-05
-5.14187665679245e-05
-1.78708749172697e-05
1.04848444642243e-05
-3.0080124075636e-05
-2.64400360817152e-05
-2.18229367730278e-05
-2.24206572216272e-05
-2.46106794064016e-05
-1.30801436828324e-05
-3.07518931568658e-05
-6.0320129004952e-06
-3.4076281575322e-05
-2.98861554090003e-05
-1.08766439121259e-05
-1.831580361797e-05
-1.37117872311728e-05
-1.88743163156085e-05
-2.96311224411801e-05
-1.18323433688015e-05
-1.65569479502847e-05
-2.42965132709402e-05
-1.718160813592e-05
-1.45777345068703e-05
-2.16446174625217e-05
-2.78785953815409e-05
-1.84384044239573e-05
-5.02553233773113e-05
-1.76885988746216e-05
-1.36339772925889e-05
-1.54911707109853e-05
-3.15448946866945e-05
-5.51587465837983e-06
-2.97418971581152e-05
-2.33183204680701e-05
-2.81657218726839e-05
-2.93958467151387e-05
-2.00855522854435e-05
-1.84180463583004e-05
-1.26525348966167e-05
-1.48579553083351e-05
-2.01874308279905e-05
-1.14589219339753e-05
-1.43478736787554e-05
-4.65529777468869e-06
-1.71115184530159e-05
-5.52229201262776e-06
-3.43885120375901e-06
-2.06958987249288e-05
-3.25215336391078e-05
-2.83742271037582e-05
-2.3039028458481e-05
-3.00198764788633e-05
-2.46122844555627e-05
-5.42708652384958e-06
-3.73660341783536e-05
-3.09400722273418e-05
-8.133212883976e-06
-1.09079164293449e-05
-3.84909181424468e-05
-2.41489416193238e-05
-3.36775976573793e-05
-3.0522502944246e-05
-2.28204925066163e-05
-3.44716712312979e-05
-2.44210922860552e-05
-1.2543124096382e-05
-2.42112564276462e-05
-2.86584361705444e-05
-2.03426498878418e-05
-2.56497896681599e-05
-2.32645739997655e-05
-1.72875889570946e-05
-2.78101542571872e-05
-1.98811660570482e-05
-2.40764500417273e-05
-2.33884772181669e-05
-2.37991078861414e-05
-5.0503061501245e-05
-2.92094581294372e-05
-1.66355404211848e-05
-2.36628652144072e-05
-3.12147422696567e-05
-2.69875952685647e-05
-2.23344596178761e-05
-4.13701070352477e-05
-2.38586587848404e-05
-6.91990085502274e-06
-2.95148299821456e-05
-3.31407093953263e-05
-4.104272305576e-05
-3.31573994600429e-05
-2.93935385438452e-05
-3.34850130483394e-05
-2.15084738133582e-05
-3.33500210160166e-05
-3.38085104067233e-05
-4.61874006205243e-05
-3.39132541713117e-06
-2.29216692722319e-05
-2.05732583665019e-05
-1.42349483164744e-05
-3.78206998739985e-05
-2.82541857913541e-05
-2.20157454926088e-05
-1.85829728235082e-05
-3.21368452174321e-05
1.915899456593e-06
-2.30655574880424e-05
-1.92602837305243e-05
-1.76268235831253e-05
-3.40336387084321e-06
-1.49110500734619e-05
-4.91726432372328e-06
5.64502601405436e-06
-5.53830286080933e-06
-1.56973576279324e-06
-2.59797475955047e-05
-1.28417602689197e-05
-1.10746350234376e-05
-1.49463587428646e-05
-4.92284319693613e-06
5.40454385360862e-06
-2.59033754367397e-05
-1.18473278875359e-05
-3.36487875936672e-05
-3.4716247698508e-05
-3.76464467080509e-05
-1.14318127671262e-05
-1.87935463520537e-05
-1.95797341485243e-05
-2.63001067026478e-05
-1.74721940235839e-05
-1.19794078324506e-05
-1.53240372866602e-05
9.51985364410869e-06
-5.2177731235402e-05
-2.66382410212565e-05
-2.24187758801655e-05
-4.98032366233444e-06
-7.79631410635542e-06
4.99326955188259e-06
-2.43671873915678e-05
-1.69351016698683e-05
-1.42507836200608e-05
-1.86967897799048e-05
-2.71598835348167e-05
-2.13107444683943e-05
-3.06087964128786e-05
-4.42426801974389e-05
-1.33084566512464e-05
-1.52188947992277e-05
-2.07099740473514e-05
-1.42879668508723e-05
-2.08458292309275e-05
-2.59255044921639e-05
-2.36509695128468e-05
-2.48181316418367e-05
-1.34630299566316e-05
-2.88264514516465e-05
-2.04224617582079e-05
-2.74314215240034e-05
-2.1478907263001e-05
-1.75182186396291e-05
-2.65211339017562e-05
-4.22605264933947e-05
-2.01678737067958e-05
-1.72449032925553e-05
-3.68205549302002e-05
-1.66571201808784e-05
-2.04295950522452e-05
-2.43604194654393e-05
-2.53521238807786e-05
-1.42829123079477e-05
-2.6844958565878e-05
-2.21687889608776e-05
-1.86284158649063e-05
-1.71899772609137e-05
-2.26711364535455e-05
-2.26598852074958e-05
-2.1275945959532e-05
-3.38655649178245e-05
-1.79010937953015e-05
-2.16372834677058e-05
-1.93845998873468e-05
2.62591222584167e-06
-2.20425506045283e-05
-2.88528438927686e-05
-1.03128219617504e-05
-4.01144691506449e-06
-7.94878430718674e-06
-1.63263745069857e-05
-3.45246549164763e-05
-2.44020930766957e-05
-2.1477704594125e-05
-1.31793446141838e-05
-1.72301186900014e-05
-2.41951119880878e-05
-3.10021589372029e-05
-1.71717961322181e-05
-3.89964040164282e-06
-1.7997846496619e-05
-2.62742481081e-05
-2.24020756130425e-05
-1.68930485956892e-05
-3.15208218821138e-05
-4.6264855757575e-05
-8.66058622684414e-06
-1.86984034134786e-05
-2.03258795886791e-05
-1.93662138489939e-05
-1.80074300636393e-05
-8.31764474381214e-06
-2.66345478354877e-05
-1.64332957735955e-05
-1.96451455065529e-05
-1.81206746339429e-05
-6.49275750152439e-06
-1.50901580429927e-05
-3.30835570935534e-05
-3.59236366016763e-05
-2.61974407482334e-05
-2.45940674781095e-05
-2.78726533100606e-05
-2.70768426533668e-05
-3.47427871051073e-05
-2.47487568472822e-05
-2.20332944623428e-05
-1.95207177611156e-05
-3.23877739906757e-05
-1.48537752763284e-05
-3.8257606218509e-05
-3.87127262202192e-05
-1.67055885199225e-05
-1.83653384179253e-05
-2.43667984419939e-05
-1.74202879884406e-05
-4.04256019877772e-05
-3.13860573300295e-05
-3.26633329895579e-05
-1.73324357070312e-05
-2.47476760424607e-05
-3.55237507661665e-05
-3.80456497418229e-05
-3.87176281735968e-05
-2.99282985825523e-05
-2.26252163586976e-05
-4.66669154886146e-05
-3.2444037431822e-05
-2.8652712263679e-05
-4.71843057615605e-06
-3.24265703684484e-05
-1.41404026317835e-05
-2.59076280729498e-05
-1.50557694490809e-05
-2.26044485581538e-05
-9.41423569627165e-06
-1.78429197115194e-05
-1.13235524824511e-05
-2.59569570956027e-05
-3.57259229155325e-05
-7.56189500043255e-06
-3.20841146748908e-05
-2.82266356916079e-05
-2.66085703117442e-05
-9.46502170727624e-06
-2.10110458602645e-05
-1.26189506088224e-05
-2.92934245784152e-06
-2.58280193240505e-05
-1.22157948896845e-05
-1.01703618371704e-05
-2.32178438277806e-05
-1.14146156442412e-05
-2.70181017479085e-05
-1.26216397060215e-05
-4.01095179307658e-05
-1.72037135392018e-05
1.59228784921764e-05
-1.17610427248581e-05
-9.53174440649591e-06
-1.38557771513586e-05
-3.08778941284836e-05
-1.07253733155769e-05
-2.4462922976455e-05
-1.775495373711e-05
-1.09605749526143e-05
-1.65808496910949e-05
-3.39893224643099e-05
-2.39211681039017e-05
3.73536285642299e-06
-1.06413796415675e-05
-1.58032537788531e-05
-3.34100108072748e-05
-1.76869539639018e-05
-2.58542444141253e-05
-5.85376051849613e-06
-1.3321156411871e-05
-1.36084598828482e-05
-6.02329140386402e-06
-2.56526028381005e-05
-1.69561179534229e-05
-2.27262522235505e-05
-9.15873988986393e-06
-2.02721825199813e-05
-2.56358429821316e-05
-3.40657431668963e-05
-2.22618778037742e-05
-2.59341606507758e-05
-2.44149175424187e-05
-3.5546279203344e-05
-3.69203927660426e-05
-1.22394523928782e-05
-2.32280838057519e-05
-2.86566637446653e-05
-1.81040839643829e-05
-1.440291990964e-05
-2.64022673948386e-05
-3.92469144475124e-05
-5.9175849644935e-06
-3.00883272022906e-05
-3.6116808310446e-06
-1.36301658426579e-05
-2.58398913553318e-05
-3.20014761579293e-05
-1.74602936340818e-05
-4.48648146747241e-05
-2.71631571043067e-05
-1.31627573650684e-05
-2.21817330870935e-05
-3.5388855050049e-05
-1.23549026032395e-05
-1.15387612672542e-05
-2.69579199808104e-05
-1.73750373246035e-05
-3.61911988410381e-05
-4.33190144954416e-06
-3.54190889408574e-05
-3.38355968459592e-05
-3.47700096223558e-05
-2.36488367917288e-05
-1.09927290696889e-05
-1.29305373754691e-05
-2.87368873244785e-05
-2.86436732168436e-05
1.80658655712782e-06
3.16936587383779e-06
-2.42275007101939e-05
-2.35022967900122e-05
-2.50612824245755e-05
2.39050683686685e-06
-8.97075681812288e-06
-6.25819881336154e-06
-3.15310366659507e-05
-1.62941600804661e-05
-2.24751609337686e-05
-2.28550514937367e-05
-1.61450765414797e-05
-2.50482867495024e-05
-7.94322983463035e-06
-2.71038309111518e-05
-7.16263963876413e-07
-1.65080509499015e-05
-1.82077083099838e-05
-2.80475432505522e-05
-2.7255803601635e-05
-3.37085034284556e-06
-2.47829510469914e-05
-6.34253737261952e-06
-1.66481502471346e-05
-2.93071446417863e-05
-1.3521458030646e-05
-2.31705276319002e-05
-3.08885580809997e-05
-2.570301298399e-06
-2.47918033819376e-05
-2.69310087367792e-05
-1.07222171730651e-05
-2.35600615836304e-05
-3.04303664005421e-05
-2.30395190201564e-05
-1.84137304628211e-05
-3.89481171141335e-05
-3.19568933011935e-05
-8.05405867068041e-06
-1.96410925208872e-05
-4.14989317800401e-05
-2.22721810368612e-05
-3.33064202544547e-05
-2.96874416588944e-05
-3.68838906187679e-05
-1.18237014915372e-05
-2.83709449999179e-05
-3.05923765690173e-05
-1.07951136258885e-05
-3.69642198837491e-05
-1.67623057379577e-05
-7.85985012812716e-08
-3.12194389052815e-05
-3.2607502225265e-05
-1.96383631746467e-05
-9.69209261956728e-06
-3.06081707581958e-06
-2.8690178371888e-05
-2.73331204591675e-05
-2.40083979950771e-05
-1.25642663884064e-05
-3.10221786670375e-05
-1.47722000709163e-05
-2.05573271949715e-05
-3.23604951292358e-05
-4.02207984940801e-05
-1.91122400643689e-05
-1.84876722056383e-05
-1.25151024546545e-05
-3.28549891537128e-05
-2.6244956387902e-05
-1.91032095684038e-05
-8.81680582636206e-06
-9.15584683701277e-06
-2.90422362535517e-05
-1.26888910405811e-05
-6.66767797384309e-06
-1.45943744352344e-05
-1.5375869458472e-05
-7.54574653940719e-06
-1.87772183317189e-05
-2.01658887226025e-05
-2.65337726112491e-05
-2.06945590977113e-05
-3.36133104385604e-05
-1.56729191476221e-05
-2.04929028925835e-05
-1.47201062390667e-05
-3.33162188810981e-05
-6.87008258680627e-06
-7.34116929746317e-06
-3.25608599683791e-05
-1.73256444403025e-05
-1.79726142850469e-05
-1.31139104062506e-05
-9.37515616668548e-06
-2.301916760209e-05
-2.79013182108667e-05
-2.05921808118587e-05
3.25506334427082e-06
-2.37192296973407e-05
-3.04085109356526e-05
-1.9969566656744e-05
-1.49358843864114e-05
-2.48894350886716e-05
-1.93671562600088e-05
-2.95140006191455e-05
-2.66951811790114e-05
-1.93329477119521e-05
-2.30367683223898e-05
-3.90991065674554e-05
-2.21306558255626e-05
-1.38646474620982e-05
-2.8743500763529e-05
-1.80684204892084e-05
-2.0331623832498e-05
-1.06911909540504e-05
-4.71964453968355e-06
-3.51700935379126e-05
-2.62621824325114e-05
-4.414492862267e-05
2.44000288567303e-07
-1.01852013086644e-05
-3.7390812520099e-05
-2.60150329820752e-05
-2.0279617115539e-05
-1.92032852220881e-05
-7.97297054542271e-06
-2.39767453008247e-05
-2.52911598122754e-05
-4.03154486182098e-05
-3.82482449437083e-05
-3.9672987797058e-05
-4.27344293756044e-05
-1.39346733655647e-05
-2.13163602993441e-05
-2.50434345905156e-05
-1.88992099284688e-05
-2.74194107230256e-05
-3.36434453474983e-05
-4.19986297691903e-05
-1.02949480588591e-05
-2.04684007141532e-05
-2.39470498486563e-05
-4.43137734058077e-05
-5.5195777157161e-06
-1.27799149232229e-05
-2.81343398173223e-05
-4.57448672738976e-05
-3.23048993072182e-05
-2.83709376658874e-05
-2.20354813148634e-05
-2.03563382607531e-05
-2.89920073827924e-05
-9.50075067238094e-06
-2.99787950336514e-05
-2.57253517072362e-05
-3.10465279423623e-05
-1.94275835355414e-05
-8.89552277853516e-06
-1.80171293285073e-05
-1.4513791815831e-05
1.24068550632731e-06
-2.33079156422893e-05
-1.87162788156008e-05
-2.11178503122439e-05
-6.34432863798685e-06
7.05782060944735e-08
-2.25319995712057e-05
-2.31958688886104e-05
-2.12988489304457e-06
-8.69034807960744e-06
-7.28864220758725e-06
-2.70012609297136e-05
-7.68349610027882e-06
-7.83918182352733e-06
-1.32938133500977e-05
-1.4274693880386e-05
-8.74534308363618e-06
-3.82725143863437e-06
-9.04409089368882e-06
-1.42558168456482e-05
-7.01228451517869e-06
-1.75914602958341e-05
-1.66786654527192e-05
-1.09844241919641e-05
-2.30394829422796e-05
-8.70749188469296e-06
-2.07706116526584e-05
-2.68994811857764e-05
-2.2511752575553e-05
-2.80106589595351e-05
-4.22793465561042e-05
-1.66738764334472e-05
-9.12611219461971e-06
-3.44246750681373e-05
-4.28065754614577e-05
-2.68912052449273e-05
-3.35945405448135e-05
-1.26035318598978e-05
-9.53155879254673e-06
-3.42813437795497e-05
-1.65978868304029e-05
-3.56340957251487e-05
-2.90418293903078e-05
-2.28680455602146e-05
-9.39145494475825e-06
-3.99957360872812e-05
-1.78043780413488e-05
-2.39891486784929e-05
-3.50818929994961e-05
-2.96557185155132e-05
-2.49001291897479e-05
-2.20014448746774e-05
-7.53295783849593e-06
-4.2990382998057e-05
-1.69734359365522e-05
-3.25099653267158e-05
-3.94302209780995e-05
-1.58793549692736e-05
-5.13709674684417e-06
-2.04946855801674e-05
-2.89389147928306e-05
-1.09332143016688e-05
-1.38093165617489e-05
-1.64795843995915e-05
-2.20461603224261e-05
-3.33203441728626e-05
-1.3119958109483e-05
-3.90974830703547e-05
-2.36861034839948e-05
-1.49055600312501e-05
-7.23596581005676e-06
-1.88693443992335e-05
-2.17215793372213e-05
-2.29282689652213e-05
2.67964519710879e-06
-3.55801297122019e-05
-1.80642426743885e-05
-2.83227675905388e-05
-2.27157192166953e-05
-2.82354307382114e-05
-2.28353082005866e-06
-3.02893959993413e-05
-2.70653004635862e-05
-2.51078865134598e-05
-5.98509596834317e-06
-7.46891051580719e-06
-5.05303298157481e-06
-2.02598016857468e-05
6.76347289246021e-07
-2.3187410636377e-05
-3.18778326171218e-05
-7.65015477545475e-06
-2.35560055412778e-05
-2.96809009325615e-05
-2.47334912027427e-05
-1.78737269144351e-05
-2.61140578509957e-05
-1.53683216306383e-05
-1.37812400689819e-05
-4.43456452398744e-05
9.0126867333553e-06
-2.14014197172999e-05
-2.96247616758585e-05
-2.40009985521448e-05
-1.02134513446511e-05
-3.42888879299564e-05
-2.44425167990682e-05
-1.90055490974133e-05
-3.14291674134617e-05
-3.07401723520247e-05
-2.64597817501897e-05
-2.28046385731946e-05
-2.62011693259312e-05
-1.24786961626366e-05
-2.36577665775579e-05
-2.01645256024886e-05
-2.57410446440753e-05
-2.11658657026695e-05
-3.00930988596767e-05
-3.43447510249224e-05
-5.55358482462993e-05
-2.90107375857302e-05
-2.6162151489246e-05
-1.6608064275246e-05
-1.85057550520639e-05
-3.44102200385715e-05
-3.46795280797881e-05
-5.02589097848765e-05
-2.39528484949711e-05
-1.01286939631435e-05
-3.70324027459602e-05
-1.10220682194665e-05
-3.67037977538822e-05
-1.40366759519515e-05
-3.9818004469135e-05
-6.90262449797869e-06
-1.98020305580665e-05
-2.64802929269741e-05
-1.10614562374493e-05
-1.88927240272982e-05
-2.62160477602196e-05
-2.6727673927186e-05
-2.55120798364894e-05
-4.19105275424304e-05
-4.15047841297373e-05
-2.09453562226725e-05
-2.58068507409499e-05
-2.40423861920543e-05
-3.7052767617502e-05
2.54569798717153e-06
-2.66442268133887e-05
-2.15523027170883e-05
-4.03591957739184e-05
-2.10145924771947e-05
-1.4470631957586e-05
-2.44023658099735e-05
-3.65686623252813e-05
-2.95438613817108e-05
-1.46525150008475e-05
-2.60925714708579e-05
-1.26479118062897e-05
-2.14950831409932e-05
-2.53448154529627e-05
-1.0943500141391e-05
-2.84806655554668e-05
-2.98269992038956e-05
-2.18310682726965e-05
-1.28759691902204e-05
-3.46324378416222e-05
6.66691150221635e-06
-1.34584053969409e-05
-3.33676011844372e-05
-8.47617971406349e-06
-1.39171122296404e-05
-2.91891221694933e-05
-1.66709568650071e-05
-1.70197924978433e-05
-2.7511433841573e-05
-1.37251299703063e-05
-7.85641957339636e-07
-2.19811858428977e-05
-1.20586635494616e-05
-1.69159911492457e-05
-2.27767909428736e-05
-4.26613132535143e-05
-1.41048775480735e-05
-1.05788213817255e-05
-3.86548592899736e-06
-2.73355694547739e-05
-3.45367085265325e-05
-2.61190053921009e-05
-2.47988147342927e-05
-1.04303788331374e-05
-2.86737721535837e-05
-3.57217025086005e-05
-3.41272179767408e-05
-2.24532333762779e-05
-2.98056066357143e-05
-2.68172512245618e-05
-2.142622843971e-05
-2.98656638674572e-05
-4.13167131186515e-06
-1.18151059090543e-05
-2.11188580735069e-05
-4.05356135532762e-05
-2.43996114483425e-05
-1.62316521995674e-05
-4.15717630459196e-05
-2.11978026446056e-05
-2.73912990997017e-05
-3.53196587386284e-05
-2.66314968415875e-05
-4.82841142278518e-05
-4.64886029439204e-05
-3.91313357238464e-05
-2.53432361486539e-05
-1.36592303537311e-05
-1.69264621062747e-05
-2.86277896206522e-05
-1.4756055148428e-05
-1.76337997796914e-05
-2.76883838532259e-05
-2.79616638608729e-05
-2.1074956300814e-05
-5.46612965102779e-05
-4.9658046654968e-05
-2.70373505844484e-05
-2.82187405767815e-05
-3.75931036781858e-05
-2.30586263026438e-05
-1.29816726662628e-05
-2.50000306698125e-05
-1.57312679814308e-05
-1.62218241938969e-05
-9.56228354082933e-07
-2.4596602510481e-05
-2.34977295231217e-05
-2.54522830497451e-05
-1.19533114230627e-05
-2.10298175104788e-05
-1.62338653161949e-05
-1.82032873307264e-05
-2.78545686058576e-06
-2.18142347588569e-05
-1.39354312540606e-05
-2.27661922789595e-05
-7.90875701396777e-08
-3.95994408525191e-05
-1.45595201739428e-05
-1.50704161348444e-05
-3.17767535345299e-05
-3.08991934417171e-05
-1.0146005419819e-05
-1.32173795909426e-05
-1.56982909749628e-07
-9.54814581953305e-06
-1.92880477285778e-05
-1.98434574541229e-05
-3.92935971880027e-05
-1.44486058750479e-05
-1.37921884157916e-05
-2.31124974765765e-05
-2.20746008421653e-05
-3.67154371630613e-05
-4.0755957183461e-05
-2.0960234132763e-05
-3.21713955980464e-05
-4.05898683133908e-05
-3.40171542435149e-06
-1.98426536584249e-05
-5.37062985869931e-05
-1.54439168377931e-05
-2.499073381891e-05
-3.52552847652422e-05
-1.64168656654035e-05
-2.61662603797834e-05
-2.29733934680035e-05
-1.37249731103411e-05
-3.53379575791918e-05
-1.55669298563883e-05
-1.96622696473185e-05
-1.54688015539402e-05
-2.19796551327421e-05
-1.73029489904377e-05
-2.82326610813103e-05
-3.76474914591244e-05
-1.38306713158743e-05
-3.00474357217239e-05
-3.48566326820804e-05
-3.32734477267046e-05
-3.28311089963105e-05
-1.99817908209886e-05
-2.03201993873781e-05
-2.03630371213978e-05
-1.55911268662201e-05
-3.52505450543499e-05
-1.68990835071789e-05
-4.58654960668455e-05
-3.94625773218963e-05
-4.59543487826013e-05
-2.84668159269504e-05
-1.98308368118298e-05
-1.2547512429172e-05
-2.7924083094429e-05
-1.13419378786391e-05
-2.00636954951699e-05
-3.32732806237703e-05
-1.81210827537559e-05
-7.72424166073269e-06
-1.45116976136808e-05
-3.07066384414387e-05
-8.97543363380669e-06
-1.20470968956051e-05
-2.26250051817516e-05
-2.77668411220787e-05
-3.38082575863125e-05
-2.82304446636505e-05
-3.58633112848086e-05
-2.06025920836053e-05
-1.73336140800535e-05
-1.83077443380446e-05
-7.80532408131495e-06
-2.67548025986291e-05
-1.33806730404732e-05
-4.49124736244273e-06
-2.48745571383406e-05
-3.03346284662568e-05
-2.77679951337871e-05
-5.52109856423481e-06
-1.77059426361795e-05
1.26964582249376e-06
-3.29836266127795e-05
9.7917896265792e-06
-1.94107765983005e-05
-7.52949053318804e-06
-3.14482890938608e-05
-4.58349590720343e-07
-2.68447226524835e-05
-1.79013201042626e-05
-2.36337449419926e-05
-1.52092248982551e-05
-1.30378082033973e-05
-7.98270842280153e-06
-3.14833747411944e-05
-3.55503905902321e-05
-3.25662921675298e-05
-4.86980572972288e-05
-1.04275807490219e-05
-2.40814076875474e-05
-4.63209045723444e-05
-1.63993344068789e-06
-1.13858373607968e-05
-1.95721097602995e-05
-1.22109711466576e-05
-6.8063562806377e-06
-2.05199442497056e-05
-2.51273307641743e-05
-3.2229120716567e-05
-2.90494308948963e-05
-8.72395751309555e-06
-1.8034458507832e-05
-2.37831934057435e-05
-2.16771751646188e-05
-4.4700993973142e-05
-3.53259725290347e-05
-1.35880968752597e-05
-3.30205482374938e-05
-2.61071853652509e-05
-2.81733039020849e-05
-3.14075633593065e-05
-4.16390877360428e-05
-3.22421155572289e-05
-1.17003435526777e-05
-1.44521957109802e-05
-2.33817837131568e-05
-4.1598168436584e-05
-2.47228022332388e-05
-3.28935639868863e-05
-1.30279050300942e-05
-1.65781063723018e-05
-1.12697287059997e-05
-7.65660652650095e-06
3.71888894807929e-06
-1.92239917080583e-05
-1.06256131633606e-05
-2.61150541991305e-05
-1.33932089517132e-05
-6.09885172752594e-06
7.49032601866881e-08
-2.64986277313427e-05
-3.60867652103558e-05
-4.33394820964398e-05
-2.64529872266039e-05
-1.73195463044019e-05
-2.07992098709722e-05
-1.9538714450784e-05
-2.28383315820965e-05
-2.93566834979418e-05
-2.34953687159628e-05
1.43484814136962e-05
6.6371901002217e-07
-2.77847658929009e-05
-1.61554818501447e-05
-3.8091366359146e-07
-3.01921270317504e-05
-2.42264527245332e-05
-1.69783631324272e-05
-1.6479734888616e-05
-2.88902452497664e-05
-2.31849527916525e-05
-1.78360834765802e-05
-2.26488163185892e-05
-5.84736164275423e-06
-1.98084332281297e-05
-2.46477945674427e-05
-2.36211764711937e-05
-7.2866090333602e-06
-2.15619324024686e-05
-1.714184862774e-05
1.96842431835899e-06
-1.30532692329174e-06
4.26702378592084e-06
-7.06715583336948e-06
-3.82501069301574e-05
-2.14691879225888e-05
-1.97517577655321e-05
-2.02506484837396e-05
-1.10752359906725e-05
-1.69345901345784e-06
1.65036089293325e-05
-1.91820274686853e-05
-4.03067445326265e-06
-2.23673248051463e-05
-3.18854139805777e-05
-1.6642982872981e-05
-1.36754775167771e-06
-2.73199313675753e-05
-9.50760327823426e-06
-3.91300678031957e-06
-2.29745059777263e-05
-3.39747744663969e-05
-1.71896003422961e-05
-4.15390313440961e-06
-3.20046139291397e-05
-3.40960168130564e-05
-2.0274228993243e-05
-1.9644304504361e-05
-3.53572086389955e-05
-1.13661456064706e-05
-1.74847042729334e-05
-1.98267854504263e-05
-1.27548608256286e-05
-1.73329005168614e-05
-2.38358069168149e-05
-3.09529037559659e-05
-3.13171689994307e-05
-2.49888254840543e-05
-1.76232627248918e-05
-3.10225143679494e-05
-2.61829106685934e-05
-1.57430936847011e-05
-2.63789689184838e-05
-3.09330938842429e-05
4.58924240803315e-06
-1.92518205808261e-05
-1.35962399523028e-05
-1.53075148457627e-05
-9.0101842853178e-06
-1.90600480819501e-05
-1.57610268152157e-05
2.63002741793927e-06
-5.73402736697597e-06
-1.74151374646975e-05
-8.09673999817324e-06
2.98486130155793e-06
-1.01115849804299e-06
8.31202303443139e-06
-1.30689187770604e-06
-2.57221588132148e-06
-2.0212103409418e-05
8.82827832984059e-07
-3.92150123327163e-06
-9.73723755173433e-06
-1.21725419427654e-05
-1.03606731479035e-05
-3.78077829084452e-06
-1.85724801954428e-05
1.70471797930568e-06
-2.36937849694284e-05
1.28394178343166e-05
-2.77687549480234e-06
-1.86080176410045e-05
-3.2249059859556e-08
-1.82987831578214e-05
-1.5672643260364e-06
-6.21200056824155e-06
1.25707062735501e-06
-3.36669211683123e-06
-1.10551524925374e-05
-7.14368172843377e-06
-2.0327704157979e-05
-1.38053740291073e-05
-6.57581799595858e-06
-5.53443680324187e-06
-2.88162864674777e-05
-4.14406942056033e-05
-1.50976398084399e-05
-1.87660806467406e-05
7.951577166949e-07
-7.16923880538952e-06
6.26521526293701e-06
-4.4844505011057e-06
-1.71821280373024e-05
-1.0017651158025e-05
-1.03434755294559e-05
-2.86112033152521e-05
-1.58721287409107e-05
-2.05000733908743e-06
-8.77771902221533e-06
-2.57144864040237e-05
-4.6398736563824e-05
-1.25629398941928e-05
5.29800104779408e-06
-2.32437017989818e-05
-2.74789653975142e-05
-2.9829644918326e-05
8.80560910953457e-06
-2.31631677347621e-05
-1.95971859246714e-05
-3.37747977525634e-05
-1.32833298873765e-05
-2.15670198085902e-05
-3.45149983501858e-05
-3.06848082878917e-05
-2.2173540780298e-05
-1.40256738263398e-05
-2.34216614021168e-05
-2.89666907008329e-05
-2.25989486240336e-05
-1.45996748731334e-05
-2.27895857365935e-05
-1.78940614854966e-05
-2.83232990047726e-05
-3.42380929122402e-05
-2.33691990725226e-05
-1.99050112905798e-05
-2.22791631461962e-05
-2.41317986003966e-05
-6.25342423891131e-06
-4.7224038641564e-06
-1.52487325866015e-05
-2.99225471140619e-05
-1.62622717094204e-05
-2.86322733430249e-05
-1.76269688468981e-05
-1.047181469638e-05
-1.76450974419898e-05
-2.92786063212091e-05
-1.17679274342487e-05
-2.15414059541019e-05
-1.70965845090494e-05
1.83618752820067e-06
1.88796960000279e-06
-1.75757637632082e-05
1.19057590412944e-05
3.49356433212838e-06
-2.21284070719275e-06
-3.33665224665403e-06
-1.67623780652279e-05
6.338635494092e-06
-1.01164126440548e-05
-1.30646266503448e-05
-2.2338269752104e-05
-1.39682998638494e-05
1.11567950002494e-05
-3.03868436474249e-05
-3.48225265995769e-05
-7.03526311543942e-06
-2.76737718353698e-05
-7.52193260471903e-06
-1.17871064288642e-05
-1.42592561793597e-05
4.26199868204024e-06
-2.50131371449808e-05
-1.56434109224587e-05
-4.26499403324511e-06
-2.19635711905377e-05
-2.82312445723232e-05
-2.69216919202916e-05
-6.64421934402755e-06
-6.44583163245881e-06
-2.80081141491819e-05
-3.12135876481e-05
-9.18826939687202e-06
-1.12966468976875e-05
-3.39711765573878e-05
-1.25069893277262e-05
-3.18050226341875e-05
-3.43858712422839e-06
2.65709682050237e-06
-2.38502401817937e-05
-1.42913229236763e-05
-2.26014919212924e-05
-2.86558196776507e-05
-2.53898846899912e-05
-4.73470330226456e-05
-1.30232341431902e-05
-3.11208740954009e-05
-1.46466661166947e-05
-1.84802555271387e-05
-6.75770176362899e-06
-2.68214422978009e-05
-1.15970038669221e-05
-1.12854075673331e-05
-1.57943975878202e-05
-3.59206921650885e-05
-2.10917173602794e-05
-1.65069723095473e-05
-1.6452583481752e-05
-3.74030075607029e-06
-2.09500844845501e-05
-1.81886798757193e-05
-2.71509118188649e-05
-2.50334932974723e-05
-6.97413535314652e-07
-1.76398467644632e-05
-2.63205642033203e-05
-9.14883789466519e-06
-2.70611211689419e-05
-1.59631307007366e-05
-6.35688003260697e-06
-5.84648228009075e-06
-2.60751737834023e-06
-2.2510931816789e-05
-2.70944708179494e-05
-1.74277396513778e-05
-6.6068913823498e-06
-1.86605695905972e-06
-3.78884337408479e-05
-1.27315073307076e-05
9.69368513919685e-06
-4.02116184762924e-05
-1.53798561475718e-05
-2.85039251001606e-05
-1.4776790272064e-05
-8.99097673554019e-06
-3.29692901397424e-05
-7.52913035646444e-06
-3.97548055282121e-05
-8.09457415281711e-06
-2.8010549802337e-05
-2.24681761314746e-05
-9.69651392177493e-06
-1.01696063026499e-05
-3.97284732133073e-05
-2.1673153332663e-05
-3.20910800264674e-05
-1.67338493785274e-05
-2.11695934788038e-05
4.59906843128646e-06
-1.48647227365703e-05
-1.34874653854291e-05
-1.82458734036025e-05
-1.51999829832647e-05
5.46757741568036e-06
-1.86118628033481e-05
-3.95861890184998e-05
1.22285822421595e-05
-1.58329604461771e-05
-1.72617751334123e-05
-1.3736753360699e-05
-3.05564415152964e-05
-7.82954242889839e-06
-6.25648886928344e-06
-8.74828389466893e-06
-1.26094809535862e-05
-1.40679244443186e-05
-5.91403063643895e-06
-2.48438753383676e-05
-2.40295611481319e-05
-2.65581949596653e-05
-1.16875504179132e-05
-1.95165410176191e-05
-2.14140315391411e-05
-2.13156153831305e-05
-1.86838209755847e-05
-2.98383330849413e-05
-3.89206701603524e-05
-2.41286662882972e-05
-1.2594432564123e-05
-1.88568968839699e-05
-2.33625756727463e-05
-4.71493138302056e-06
-1.9121479952794e-05
-2.73557975436752e-05
-2.27644257466568e-05
-1.78425073545479e-05
-2.55670777290878e-05
-8.73754303148061e-06
-2.72754644345475e-05
-2.84064872048148e-05
-1.31505745933518e-05
-3.13992559035961e-05
-3.14337814899549e-05
-3.08177594842297e-05
-2.93723966640733e-05
-4.81913073687707e-06
-1.64322076977388e-05
5.7077917123852e-06
-2.06290650846175e-05
-8.00519195007519e-07
-1.60243257499201e-05
-3.44373930181978e-05
-2.46180077527254e-06
-3.44777596332232e-05
-1.0566156188696e-05
-2.39728575286675e-05
-1.37358273834136e-05
1.17438412471084e-05
-2.06412032594121e-05
-4.11129184828337e-06
-1.1695488433414e-05
3.72441657779318e-06
1.14581838957523e-07
-1.36169681094004e-05
-6.47769645310841e-06
-2.59274037388785e-05
-2.76032295012801e-05
-2.57388315959378e-05
-2.39240841866849e-05
-1.74435699034093e-05
-3.42291890419168e-05
-2.27729886676813e-05
-2.00047689544558e-05
2.33062809973168e-07
-5.59083151154683e-06
-1.07991049092914e-05
2.53194995398621e-06
-1.85298267879658e-05
-2.19827205563991e-05
-1.74086439110179e-05
-1.94874357086117e-05
-4.20652625951246e-06
-2.64543930756818e-05
-1.13913858263234e-05
-1.60316009575077e-05
-1.0482336007506e-05
-2.92768868445432e-06
-2.40285561106957e-05
-2.00918850230468e-05
-1.46070767417709e-05
-2.65298432539323e-05
-5.57114796760502e-06
-1.20247020212017e-05
-2.02398763479382e-05
-1.43478929793719e-05
1.99076640450184e-05
-1.14519757099742e-05
-2.69906479129959e-05
-3.10866465198646e-05
-2.66062767498208e-05
-4.73557190648799e-05
-2.19734380451903e-05
-4.21192183886758e-06
-8.36598367594944e-06
-1.51449223263421e-05
-2.02961646243528e-05
-1.6662107887525e-05
-1.80464734263867e-05
-1.98770303051828e-05
-1.03955267833313e-05
-3.81704003197325e-06
1.4551406385077e-06
-3.1374563561035e-05
-3.26875968759165e-05
-2.42830997620377e-05
-3.82566806480386e-05
-1.28971455983111e-05
-2.32535114065792e-05
-1.42077460513416e-05
-2.15156437697723e-05
-2.01757335341763e-05
-2.24653969442445e-05
-2.35199472429343e-05
-2.3601669021006e-05
-2.05710285464985e-05
-1.90345804414084e-05
-1.26132224698571e-05
-1.14145968507824e-05
6.85253655184809e-06
-2.20040518367748e-05
-1.92734302814855e-05
-3.14753616131155e-06
-2.19472760919963e-05
-8.5367474597512e-06
-1.63614408859093e-05
-1.57561073832818e-06
-5.97010994232793e-07
-9.88499050912899e-06
-3.09464659899076e-05
-2.08743088704904e-05
-3.25170363982132e-05
7.10664407196869e-06
-3.49154901618104e-05
3.39325486749451e-06
-1.46361810313333e-05
-2.42277178212069e-05
-1.62246035440548e-05
-1.67651838809249e-05
-1.95802054516381e-05
-5.50419461115085e-06
-1.2853884564984e-05
-1.75865259495518e-05
-2.46549405953973e-05
-1.68628924112733e-05
-1.05446658454612e-05
-3.96332143065378e-06
-1.85762874471827e-05
-1.05789664343763e-05
-3.2774071625251e-05
-2.69712534642246e-05
-2.62210352535512e-05
-2.96124101004819e-05
-4.35025842058087e-06
-1.39523675517876e-05
-2.72146282436874e-05
3.08029582252717e-06
-6.5308701907225e-06
-4.87435737790421e-06
-3.14240481733971e-06
-4.50535391107916e-06
-3.98767927541882e-06
-1.26456830449934e-05
-2.73858159899034e-06
-2.50510196279326e-05
-2.34150340893106e-05
-3.66287786616031e-05
-2.86724630844767e-05
-1.4193097533877e-05
-1.80678573844364e-05
-2.92669591670288e-05
-2.37715438250536e-05
-2.76552723661668e-05
-3.97233882088665e-05
-1.01619424158155e-05
-2.90851575904201e-05
-2.80656730109341e-05
-1.23373255669625e-05
-2.00479592986314e-05
-4.0823386525909e-05
-2.36897488079539e-05
-2.03206002108209e-05
-1.87629213518983e-05
-3.79600361870126e-05
-2.19521986007647e-05
-1.36232090029099e-05
-1.62278173590983e-05
-1.38859558700977e-05
-2.95541093417837e-06
-2.3009399823978e-05
-2.57392929400534e-05
-3.84112395510053e-05
-1.58721767619556e-05
-2.36158496279352e-05
-9.32960889334507e-06
-1.15425501623463e-05
-2.38459864679643e-05
-8.02972659885248e-06
-1.41861629992543e-05
-2.48631762323574e-05
-2.20171663374704e-05
-2.11517848225969e-05
-1.34976517884988e-05
-2.32507021701973e-05
-1.85379882155671e-05
-1.44615842012332e-05
-1.48445486448984e-05
-5.12699078132565e-06
-2.21664039002923e-05
3.90613635950085e-06
-1.79029392938316e-06
-1.30939342532754e-05
-2.22143971162864e-05
-1.24294892493688e-05
1.45802060486922e-05
-3.64431398637441e-05
-2.19970185937336e-05
-1.53596045914461e-05
-1.09404448573263e-05
-1.58497768497289e-05
-2.89029773935539e-05
-6.98248817897788e-06
-1.05929171768991e-05
4.69109451198739e-06
-1.29977388951909e-05
-2.10626825503751e-05
1.14974232761555e-05
-2.21882036348325e-05
-1.56364057531041e-05
-6.06584428212385e-06
-3.54674930093777e-06
-2.5348297234694e-05
-5.46081558419821e-06
-9.46744082567508e-06
-1.54795460503661e-05
-2.76419074188529e-06
-1.26456352475737e-05
-1.83634770520871e-05
-1.88663624681775e-06
3.01860474528045e-06
-8.11099824675073e-07
-2.16510230300703e-05
-2.81928810065758e-05
-9.13461960816813e-06
7.21981414187617e-06
-2.9637497442377e-05
-3.72764777945495e-05
-2.39483755142276e-05
-3.55340707779499e-05
-2.2564547644942e-05
-3.14510302519796e-05
3.57356356650254e-06
-1.19727443826528e-05
-6.5514475844723e-07
-1.64986277131137e-05
-1.58751983865403e-05
-2.71754793892153e-05
-5.565842908824e-05
-3.1000074161267e-05
-3.91213814540939e-06
-1.32782482293699e-05
-7.46768142650547e-06
-1.18849733640122e-05
5.36024521156684e-07
-5.01775702515403e-05
-3.81551503024457e-05
-1.64554805430486e-05
-1.5021607068147e-05
-1.58548922561638e-05
-3.21608949579283e-05
-1.12157354990114e-05
-5.44020794898785e-06
-2.55836217588353e-05
-2.75177608851758e-05
2.7957703802241e-06
-1.37173655007918e-05
-6.05722963609563e-06
-1.66787894678212e-05
-3.84985561656308e-05
-5.90920682543137e-06
-3.19834031113626e-05
-4.01233609430145e-06
-8.09905894409654e-06
-2.39869009007675e-05
-1.48863147049876e-06
-1.76312579828689e-05
-2.02907866717143e-05
-1.64171851863006e-05
-4.69983886701763e-06
-2.8522766124322e-06
-8.58461433715731e-06
-3.00064116832477e-06
-1.14115550927361e-05
-6.07268590019047e-06
-6.10974413280635e-06
-5.16198451040434e-06
1.99123396330217e-06
-1.47117391238073e-05
-2.04972338391464e-05
-1.28072998772451e-05
-3.20067778856789e-05
-1.25565496411046e-05
-2.73103241014181e-05
6.99837970927154e-06
-1.42499642305731e-05
-4.44572998827857e-06
-2.07957380640545e-05
-5.87418782414497e-06
1.41328797201364e-05
-1.76411886685103e-05
-7.2139053802907e-06
-1.81680586410886e-05
-1.52544347127152e-05
-1.00698726054007e-05
-2.80635541831393e-05
-1.04272686972905e-05
-1.42718306973806e-05
-1.49610016884334e-05
-2.81628470770032e-05
-2.16236049029912e-05
2.99501826545022e-06
-1.38165683494599e-05
-1.92715351989935e-05
-3.40440533929819e-05
-2.14989595981117e-07
-4.2808003366887e-05
-1.65160940005118e-05
-2.03161646147715e-05
-3.11316174145335e-05
-9.89040134895225e-06
-3.47844295530466e-05
-1.32967787127293e-05
-1.30300946627602e-05
-2.57082054974829e-05
-6.43240788326668e-06
-1.21175602004984e-05
-1.43109409675651e-05
-1.69151972687556e-05
-1.06131368280335e-05
-3.04234339083918e-05
-1.92172458778917e-05
-2.02554318793879e-05
-3.25139567196544e-05
-1.68920132503155e-05
-3.88749724725043e-07
-1.06996342977434e-05
-3.57152098428452e-05
-2.05124704882295e-05
-2.5772866745471e-05
-1.44078109363255e-05
-2.67714008433441e-05
1.02767039212667e-05
-1.25964948914586e-05
-1.06606570884327e-05
-4.61435450045148e-05
-1.47127095013084e-05
-2.05373004465963e-05
-2.90209676858978e-05
-9.78910855423473e-06
-1.67927036030075e-05
-2.84939771931293e-06
-2.32675090789114e-05
-5.1014534226303e-05
-6.98995256066659e-06
-1.31589999254931e-05
-2.24764159552831e-05
-1.25092054983354e-05
-1.95777109508151e-05
-9.88717632211655e-06
8.39006583399924e-07
-2.23515495644417e-06
-6.46735143512811e-06
-2.94303922663234e-06
-4.48291677667305e-06
-1.83091430896051e-05
-2.61080624392547e-06
-9.47577581860781e-06
-2.03053795010568e-05
-2.27886964798275e-05
-2.89902111885358e-05
1.13921167555148e-05
-1.04992293440833e-05
-1.19874117048071e-05
-9.14745773812634e-06
-2.42796080379995e-05
-1.09695404659564e-05
-1.66658592703585e-06
-1.14859063588182e-05
-2.2101969415625e-05
6.77354506557755e-06
-8.46240817282353e-06
-1.17284337025212e-05
-1.86719178350341e-05
-8.31095350046553e-06
-3.53457263781041e-05
-9.77316324503703e-06
-6.41817177645463e-06
4.99818832602588e-07
-9.2876422175821e-06
-2.34739556724715e-06
-1.39313044524623e-05
-1.82023332724478e-05
-1.68770979395114e-05
-1.62450352403972e-05
-2.61113998278583e-05
-2.81907500665451e-05
7.50299155123109e-06
-5.75992283011863e-06
-9.3123706258121e-06
-1.92910131103405e-05
-1.37350428964236e-05
-8.447235833657e-06
-2.14121206308567e-05
-3.12217643114001e-05
-2.82968995214574e-05
-9.6571955628163e-06
-1.78818484564089e-05
-1.60237494353283e-05
-1.96198456603847e-05
-2.84750190547013e-05
-1.24303480547224e-05
-1.96455849913844e-05
-2.07548882367983e-05
-2.93376272795432e-05
-4.73706399912858e-05
-2.17831308799865e-05
-1.47502413458105e-05
-2.71534304177856e-05
-2.94168073071538e-05
-1.49061264398398e-05
-2.224594446588e-05
-2.40432687145985e-06
-2.32799216273917e-05
-1.37096813718152e-05
-2.21283477601951e-05
-1.40587617095431e-05
-2.82035873667045e-05
-1.93909270472418e-05
-9.4918433425653e-06
-1.68682538321523e-05
-4.58561359729404e-06
-1.8043051975451e-05
-2.12868280057343e-05
-1.05289865025745e-05
1.19068891248219e-06
-2.80911622623469e-05
-2.40706560589874e-05
-2.99616100372048e-05
-3.07311993669913e-05
-1.61363522551623e-05
-1.14866765118725e-05
-1.63901670947257e-05
-8.67133931600683e-06
-6.17938049335767e-06
-6.31148663653062e-06
1.62493805473461e-06
-2.47017256135575e-05
-1.43186763119969e-05
1.14194340310484e-05
-3.57451496535292e-05
-1.94820878281186e-05
-8.38400205510846e-06
-3.45655942294649e-05
-6.10421353657269e-06
-2.53319697521071e-05
-1.30575570815011e-05
-9.9115342566198e-06
-1.40486368046793e-05
-2.44094260707456e-05
-1.83879816093767e-05
-4.98150882557836e-06
-4.50865534027324e-08
4.12091196535473e-06
-2.21800613659184e-05
-4.59304907334959e-05
-1.24141564382294e-05
-3.38235016379781e-06
-1.17537026546449e-05
-4.3573577857667e-06
-2.47799574913656e-05
-3.89757263482501e-06
-6.20962394696834e-06
-2.19110216741529e-05
-1.92275325392436e-05
7.66675370654236e-06
-3.60892270754658e-05
-9.13278311703677e-06
-1.23201260808781e-05
-8.90403380222122e-06
-1.53372398863219e-05
-2.18300096554027e-05
-1.91582696835854e-05
-6.10122591132265e-06
-2.74641407735915e-05
-3.18702894719265e-05
-4.17723420159195e-05
-1.82592372010794e-05
-1.07297345514929e-05
-9.61829081431206e-06
-2.94976130396629e-05
-2.07245476563506e-05
-2.81001969525509e-05
-1.81835697848703e-05
-7.67688315923639e-06
-9.42357992887815e-07
-2.34546676012473e-05
-1.12814123775428e-06
-1.25978981458528e-05
-6.64276553465136e-06
-1.8231242003231e-05
-2.75101477225661e-05
-3.37239553715145e-05
-1.97456197524773e-05
-1.03908547491832e-05
-2.82581175144933e-05
-8.61131017561906e-06
-1.07261682023219e-05
-1.11346041720023e-05
-1.00745886735647e-05
2.95427773438648e-07
-5.70659162341734e-06
-2.94012839697811e-06
1.75073954557146e-06
-1.06127194131375e-05
-2.79235380218897e-06
6.33319648558426e-06
-1.43408922253277e-05
-1.42314706954291e-05
-7.17488562667835e-06
-1.38455870951075e-05
-4.87085740292105e-06
-1.56741653626917e-05
-1.17877422956238e-05
-1.63021855252697e-05
-5.88997568855035e-06
-1.55928196300548e-05
-1.2370619138124e-05
-7.30990251664915e-06
-6.33807508409705e-06
-1.60699495002155e-05
-1.41346706371424e-05
-1.63505153478904e-05
-3.63247884432575e-06
1.31389891774148e-05
-4.55923663109805e-06
-2.2672854748783e-05
-6.67083931280641e-06
-3.4397561252249e-05
-9.44732987008466e-07
1.36833899220975e-06
4.395001798339e-06
-3.8333361041333e-05
-9.6699722064391e-06
-2.39837557165205e-05
-2.47881475637164e-05
1.45715088187293e-05
3.22432019772443e-06
-1.03901626411592e-06
-8.22759279651706e-06
-3.09166393466691e-05
-4.24766631869022e-05
-3.78776837759809e-05
-1.28950797746437e-05
2.53633902950996e-06
-1.94735869960726e-05
-2.69186168972269e-05
-1.09719842599456e-05
-1.10781828726277e-05
-2.88521472798743e-05
-4.75772268486973e-06
-2.2038376723445e-05
-1.31014354514411e-05
-2.91756782430699e-05
-1.08892702172889e-05
-1.45275329685606e-05
-3.14476915631024e-05
-1.73194035661701e-05
-2.32167545790393e-05
-2.98559194450408e-05
2.26217068988957e-06
-1.34400390273074e-05
-3.16457092176747e-05
-1.94426210160802e-05
-2.05981363911166e-05
-3.47852156219144e-05
-2.32983442192047e-05
-3.59220685647731e-05
-2.48667816559277e-05
-2.9840662703226e-05
-1.88279455919208e-05
-4.01901099309884e-05
-2.06612536055233e-05
-3.03394829857389e-05
-1.50200504310128e-06
-3.52254234452098e-05
-2.70759597466044e-05
-2.9294714370217e-05
1.91868108093754e-05
-7.59830885358095e-06
-1.51799698324431e-05
-2.31551902644623e-05
-2.33060393394824e-05
-2.57481967886428e-05
-2.11804237135021e-05
-2.76129859740085e-05
-1.07494579925483e-05
-1.26480007863122e-05
-1.90830710652527e-05
-4.14719634328924e-07
-3.58157123361464e-05
1.2061997628948e-06
-2.64149693242867e-05
-1.91076386187959e-05
-5.65910035321007e-06
-8.20980986450844e-06
-2.14195529461956e-05
-9.69859247635972e-06
-2.08658215897464e-06
-9.49704441234719e-06
-8.04357290803034e-06
-3.49837826779386e-06
-1.85027220082398e-05
-1.91391247733833e-05
-2.24963019042073e-05
-2.03354437001505e-06
1.35066611363607e-06
2.8770056684969e-06
-1.63090557766138e-05
6.54261968545447e-06
-1.32500666655033e-05
-2.61073202480848e-05
-7.68157784950125e-06
-5.49991712486741e-06
-2.76697512616588e-05
-2.6980084248935e-05
-2.87272684855588e-06
-1.6602953306304e-05
-1.0137613258413e-06
-1.05901741543329e-05
-2.6667349136682e-05
-2.11565622545484e-05
-2.76975141659292e-05
-2.4039404264129e-05
-2.55489615108631e-05
-1.14607579369572e-05
-2.32312482066853e-05
-1.24457770321012e-05
1.26994837269482e-05
-8.13807869947961e-06
-2.73762652441793e-05
-2.58401426242417e-05
-4.06733978084404e-05
-4.02288656412336e-05
-3.15491865635538e-05
-1.36588377111736e-05
-3.43508175154825e-05
-9.22438239155853e-06
-1.8537766245469e-05
-4.2748115066061e-05
-2.7787007025961e-05
-3.32533242748852e-05
-1.33764815363412e-05
-3.63053858435019e-05
-2.91279288666413e-05
-3.10935339631527e-05
-9.83730377440091e-06
-2.78490564275312e-05
-1.71990357450737e-05
-3.09537883289043e-05
-2.89268645618305e-05
-2.16152696025421e-05
-1.77196780220476e-05
-2.99349926538983e-05
1.61432571903418e-07
-1.94152903675421e-05
-1.44028637547467e-05
-3.67318781421233e-05
8.77354300756397e-06
-5.10258240057037e-05
-1.94356860695577e-05
-1.70478267209756e-05
-1.27039192932947e-05
-2.48314338810833e-05
-1.87995715118584e-05
-1.50986777183661e-05
-1.0346518219489e-05
-2.51061221512576e-06
-1.49606143941702e-05
-1.90824460937447e-05
-3.46785534361336e-05
-1.99590750942013e-05
-1.39428165369166e-05
5.79564797279116e-06
-1.2303997383539e-05
1.28082772606072e-05
-2.65856705140041e-05
-1.45244392328353e-05
-5.06355742285578e-06
-1.16883540308982e-05
3.63708082805137e-06
9.39006253550457e-07
-2.21250213678904e-05
-2.24550809606827e-05
-1.52266997766333e-05
-2.02415031332507e-05
-8.64712188133519e-06
-3.10977790749681e-06
-1.3866491452651e-05
-2.95740837723994e-05
-4.07760243459355e-06
-2.21390819949858e-05
-9.99454780205826e-06
-9.80458781373113e-06
-9.86323297618378e-06
-8.83965018560172e-06
-1.8509896713668e-05
-8.26833807289115e-06
-1.650829366214e-05
-1.76451786961319e-05
-1.18934254334951e-05
-1.66219613735615e-05
-1.44399300867756e-05
9.27050067990292e-06
5.98434201835836e-06
-1.85367991372778e-05
-1.25364971234819e-05
-1.61330001519112e-05
-7.0355539726597e-06
-3.16736405667799e-05
-5.55829647396626e-06
-2.63635612953437e-05
-3.39396548700191e-05
-5.93853244261399e-06
-3.72509064455284e-05
-1.81603035710166e-05
-7.26861938561581e-06
-1.72636608021333e-05
-1.72244690264551e-05
-1.80443111351264e-05
-2.08539908451274e-05
-1.08270034919318e-05
-1.02070786641074e-06
-1.15809235619057e-05
-1.79820938213868e-05
-3.23911911069287e-05
-2.09434828195791e-05
-8.34729067195387e-06
-2.98594229379895e-05
-3.36574221459103e-05
-3.85617922443815e-05
-3.36768649713261e-05
-8.50935739088986e-06
-1.37739572507706e-05
-4.00820342075363e-05
-7.88284719508475e-06
-4.59789608175351e-06
-3.17933604514159e-05
-2.57901869754836e-05
-9.21358805928677e-06
-2.90526029859768e-05
-1.94619189892341e-05
-2.00109556265863e-05
-1.72603105708902e-05
-2.34529273285985e-05
-1.39426465175309e-05
-1.39047817000707e-05
-1.78107345789996e-05
-2.57446757923185e-06
-1.13274035458655e-05
-2.07673538752769e-07
-2.11591546483914e-05
-1.79163452810383e-05
-2.47707547798661e-05
-1.44654741462419e-05
-1.33448958411225e-05
-7.43599156747312e-06
-2.02762587572847e-05
1.32472504451554e-06
-8.23650067767499e-06
-1.85888615100604e-05
-1.84390453986053e-05
-5.03118667871859e-06
-7.79010139123814e-06
-1.90963436613703e-05
-8.78402270091552e-06
2.09636574009557e-06
-2.95274459919994e-05
-3.26633340818319e-05
-2.50539128057558e-06
-5.58031525248155e-06
-1.53631269558364e-05
-2.72572283598687e-05
-1.03842484424357e-06
-6.08853085867394e-06
-1.06303363329756e-05
-2.18529795579987e-05
-2.52818572622375e-05
-1.66575384504215e-05
-4.39650171686011e-06
-5.21930102333316e-06
-1.63806828587227e-05
-1.01578567871198e-06
-1.99571553886728e-05
-2.4110269561171e-05
-1.96375202805182e-05
-2.61883725446314e-06
-1.75059380220795e-05
-1.5865407786352e-05
-1.62261228995509e-05
-2.78381256537355e-05
4.07853277318062e-06
-1.27221446270115e-05
-1.54434195623829e-05
-8.28505850357431e-07
-2.7388283999969e-05
-2.35907325471032e-05
-2.37695735950716e-05
-2.27067066564618e-05
-2.50881516896478e-05
-7.27360450938351e-06
-2.61066752233092e-05
-1.91389206253775e-05
-1.48596131720436e-05
-1.70747264819893e-05
-2.05275352246096e-05
-4.45175244955256e-07
-2.82577462951599e-05
-1.50950047568766e-05
-1.95594060432088e-05
5.6852232730143e-06
-2.22946976292889e-05
-6.25366005392624e-06
-3.81133124627036e-05
-2.45619317337762e-05
-3.12840584743691e-05
-2.74292666845452e-05
-3.6481779355425e-05
-1.1646964403547e-05
-1.15148146266062e-05
-1.44036679185628e-05
-1.98603916166554e-05
-2.70715908757353e-05
-1.24199032241255e-05
-9.33352991331589e-06
-3.10446542687543e-05
-1.98385511275868e-05
-1.2243938057525e-05
-1.94548470833629e-05
-4.03848090839795e-06
-1.45762595750888e-05
-8.35650215506512e-06
-1.46572499885959e-05
-1.89961869201931e-05
-1.37000631047713e-05
-2.01545904148661e-05
-2.1297434351083e-05
-7.09310627397511e-06
-2.53926441805088e-05
-1.50324463179653e-05
4.67021337406445e-07
-2.99993836904558e-05
-3.52820289650961e-05
7.66034392346747e-06
-4.84855558661667e-06
-2.10754739558726e-05
6.86173580110573e-06
1.29758848820881e-06
-1.88985843017004e-05
-7.6166773807714e-06
6.77648718207271e-07
-1.69158645982286e-05
-2.36222546569625e-05
-1.03693128563568e-05
-2.61696946062324e-05
4.2741838412462e-06
-8.1020303109969e-06
-3.06070490453253e-05
-2.37484328449552e-05
-1.4530169189612e-05
-1.84943206569878e-05
-9.30263454413193e-06
-3.01146043330376e-06
-2.44829271158219e-06
-1.76681161975007e-05
-2.55980216226967e-05
-1.13254680610973e-05
-1.2988234813827e-05
-9.18761842593135e-06
-1.19748942154557e-05
-1.65283464224045e-05
-8.34237974356406e-06
-2.94972178800318e-05
-1.27861138828134e-05
-1.80641704442081e-05
-1.21712170711571e-05
-2.95343343551245e-05
-9.91011836168113e-06
-8.74323405329993e-06
-3.13098807309753e-05
-8.00488557657915e-06
-1.44847014413986e-05
-2.41957340202721e-05
-7.11373504493932e-06
-1.85761770508284e-06
-2.72159113331342e-05
-3.48590135624316e-05
-8.59329289003583e-06
-3.81522018627464e-05
-1.26932869470063e-05
-1.35640839209198e-05
-2.88329939496659e-05
-2.11596164731075e-05
-1.92008143465277e-05
-4.15153782646839e-05
-1.9437763362937e-05
-1.20813103687078e-05
-2.12212451200812e-05
-1.30032346419786e-05
-2.90694878154492e-05
-3.41270784954258e-05
-1.69041200122263e-05
-1.81539746944906e-06
-4.2437354536884e-06
-2.08849618232156e-05
-9.72343439684428e-06
-3.23625000004701e-06
-2.14467099225701e-05
-2.91220461094257e-05
-9.61813211508425e-06
-1.19996902014115e-05
-2.38337108462975e-05
-2.93542154841105e-05
-2.29747115027986e-05
-3.10811314644025e-05
-2.66053410829771e-05
-1.62625724026822e-05
-3.09304084083514e-05
-1.81178472483573e-05
-2.53200032383602e-05
-4.41568580010159e-06
-1.45806109383625e-05
-2.21560926375186e-05
-2.92117743634492e-05
-2.64482569056254e-05
-2.40117905906023e-05
-2.92727133434265e-05
-1.68660383439769e-05
-2.18152256571696e-06
-3.03854193555882e-05
-1.84317915421897e-05
-2.08390473077551e-05
-3.2429942436691e-05
-1.87386876892738e-05
5.6497793347427e-07
-1.31420415974947e-06
8.69566694568226e-06
-1.79298132375517e-05
-1.02638331045625e-05
6.98581825823094e-06
-1.68606690639863e-05
-2.17607158844724e-05
-1.29622175225759e-05
-1.96939429640706e-05
-1.54726399152728e-05
-2.71499343828697e-05
-2.34037483375719e-05
-2.67930904657796e-05
-5.84931744699575e-06
-2.84284876075052e-05
-1.61103974645296e-05
-3.01312339445293e-05
-2.68677265670189e-05
-2.16001987779462e-05
-2.49463981341213e-05
-1.23810623209889e-05
-1.85446250316748e-05
-6.0300143209631e-06
-1.95723900948042e-05
-1.61237143554429e-05
-1.96641439189056e-05
-2.0251696600534e-05
-1.88715174896906e-05
-1.22041749722024e-05
-2.52348808739384e-05
-2.41620783726701e-05
-1.89273794503378e-05
-2.32239766244295e-05
-1.79376465267331e-05
-3.86360899093113e-05
-4.20710430030026e-05
-2.56957754188272e-05
-2.15570760588543e-05
-2.31238173258282e-05
-9.43394208936624e-06
-1.52907456731926e-05
-1.50252511146672e-05
-2.06906547366208e-05
-1.65470822244763e-05
-2.31968309064643e-05
-1.44027834268223e-05
-3.00404369553972e-05
-4.36596039394226e-06
-4.360289282403e-06
-8.75801470944e-06
-2.98239979787833e-05
-3.86870733884044e-06
-7.48497088306622e-06
-2.9524801769717e-05
-1.85081739857069e-05
-1.12262558541998e-05
-1.18091094830502e-05
6.46322411656605e-06
-1.12031828655704e-05
-3.69712392553484e-05
-4.140730218348e-05
-1.34371494483756e-05
-1.78067775891633e-05
-2.72871798484052e-05
-9.31654996929674e-06
1.70150960856066e-07
-1.02215303030733e-05
-4.02245161448133e-06
-1.35761119007356e-05
-1.42711891163409e-06
-3.95551813153912e-05
-7.59162735260962e-06
-1.75283320143446e-05
-2.38240443199697e-05
-1.42388459084775e-05
-5.9842166414336e-06
-1.88434423420073e-05
-2.62342145375245e-05
-2.73932687305656e-05
-1.44616114196807e-05
-1.21052078036141e-05
-3.20547780515748e-05
-1.34357407993481e-05
-2.25677058983924e-05
-1.96122690598101e-05
-1.65245357886077e-05
-2.86245474084821e-05
-2.17003331331335e-05
-1.7296625031673e-05
-1.21963340509064e-05
-2.25487079770398e-05
-2.16321374291295e-05
-6.9780440304551e-06
-2.37790320766771e-05
-1.50481208869421e-05
-2.62193865457538e-05
-2.91680181469246e-05
-2.34027210666962e-05
-1.95937725686453e-05
-1.68491627156513e-05
-2.2457621592309e-05
-4.44523911493959e-06
-2.14021117406718e-05
-3.02566968687598e-05
2.26018549887674e-06
-2.83182106163851e-05
-1.43023869366209e-05
-2.60717006950857e-05
-4.48140518466116e-05
-2.71953229568997e-05
-1.48211449494167e-05
-3.20806131358273e-05
-2.00111076761527e-05
-2.45664995367699e-05
-1.59167244444134e-05
-2.48736208995402e-05
-1.82842955140112e-05
-1.30055395601621e-05
-5.57459346422541e-06
-4.51449422733134e-05
-1.50291088376552e-05
-7.2011803712986e-06
-1.40742411389769e-05
-3.98856289415187e-06
-2.71951666413473e-05
5.08323826976006e-07
-2.34921375332608e-05
-9.29758665238263e-06
-2.22636164485311e-05
-5.77304936494852e-06
-1.90263836204456e-05
-2.13183122548537e-05
-3.3273606804345e-05
-3.84227664489825e-05
-2.08171849246763e-05
1.05303492800512e-06
-1.34876956657294e-05
-3.71577274909597e-05
-9.28932920458076e-06
-1.48868388857427e-05
-1.48438972906628e-05
-3.46000942246852e-05
-2.72336140131054e-06
-7.97533096677334e-06
-1.63904607587859e-05
-1.83356119915851e-05
-6.82726582499966e-06
5.92636394614069e-06
-1.37486494235204e-05
-2.14743056846018e-05
-1.99975223950917e-05
-2.5734263408122e-05
-1.83755770786494e-05
-2.95625583870075e-05
-5.86262543000254e-06
-7.57544916552367e-06
-1.15996213692092e-05
-3.30639238864159e-05
7.20588823668292e-06
-9.6556344425948e-06
-1.88385997924369e-05
-7.97699090697263e-06
-8.62739277069411e-06
-1.21069412044133e-05
-2.22200088182576e-05
-3.05141139178163e-05
-1.32455175400044e-05
-3.70454337739071e-05
-3.50501044060244e-05
-1.42955424342189e-05
-1.62676116538969e-05
-4.74003798159927e-06
-3.14643185563378e-05
-9.50910348127938e-06
-2.00522731426274e-05
-7.91036680426717e-06
-1.39892516596334e-05
-1.66853541342924e-05
-2.85795821112174e-05
-1.11994712421517e-05
-1.99494861149449e-05
-4.28710355528217e-06
-1.84210175212919e-05
-3.95158272121843e-05
-2.71156530824744e-05
-1.85106634267773e-05
-1.80901130501766e-05
-2.63965700247859e-05
-2.36677925543459e-05
-1.52527764206995e-05
-2.50591537070504e-05
-1.32744210522093e-05
-8.12356754251565e-06
-1.35819525536339e-05
-9.75430242218462e-06
-2.95434780330023e-05
-2.83866952401797e-05
-2.94785234789972e-05
-2.00599799670872e-05
-6.17106681395548e-06
-4.50122709823837e-06
-2.34954736455344e-05
-9.0754947816882e-06
-1.34753651486136e-05
8.65911368870101e-06
-1.18343769135554e-05
-2.09348080937317e-05
-3.38369587239197e-05
-9.80375185313063e-06
-3.63738630994271e-05
-2.78824785398136e-05
-9.64664568861808e-06
-3.4942341631364e-05
-1.69152404241849e-05
-2.70487326142377e-05
-7.83455604034809e-06
-2.1673057149475e-05
-2.68872102748562e-05
2.70251478203964e-06
-1.5111541934796e-05
-2.12246066830135e-05
-1.26470965618631e-05
-1.37165514867874e-05
-1.970203699395e-05
-3.31482548740742e-06
-2.88442924273435e-05
-1.65026685082958e-05
-1.62300628171586e-05
7.12863283249949e-06
-6.74048781029748e-06
-1.89470670473919e-05
-1.16486945609426e-05
-1.5227538802109e-05
-5.19731105181618e-06
-1.38994482489916e-05
-9.17652404257022e-06
-1.84395063971052e-05
-2.57951873840893e-05
-5.51530370457088e-06
-1.32504726577615e-05
-1.86905007490868e-05
-1.49470004903572e-05
-1.47024013498058e-05
-6.49164810880628e-06
-2.48927842774396e-05
-1.62210521809959e-05
2.89568601490896e-06
-1.79580547502158e-06
-8.42163645376232e-06
-1.49054167204873e-05
-2.22094680168373e-05
-2.58409775620347e-05
-7.39959940672887e-06
-8.22148263884402e-06
-7.53741030982503e-06
-3.21131356038835e-05
-1.33953731712143e-05
-1.01242287523409e-05
-3.53642080666571e-05
-1.92330218363053e-05
-9.56757702873775e-06
-2.08622118900936e-05
-1.30945865105942e-05
-3.2689732172965e-05
-3.55322550348875e-05
-1.29780540955551e-05
-3.30223083687024e-05
-3.8199628497775e-05
-3.33502511794794e-05
-2.00087231618672e-05
-1.45574073334716e-05
-2.48606950576151e-05
-2.03244136597424e-05
-1.31221709298322e-05
-1.57652067549937e-05
-1.7678619847392e-05
-1.86166414568088e-05
-1.06422705236177e-05
-1.9840285574484e-05
-1.90233556209538e-05
-1.76925623083705e-05
-2.7364611381688e-05
-1.17580277670892e-05
-1.14876451819781e-05
-1.0283231278845e-05
6.17340815928992e-06
-8.32295896637856e-06
-2.54336797811052e-05
-5.4795582659689e-06
-3.47954094903578e-06
-2.37087563186214e-05
-5.78629315235373e-06
-9.09401502023529e-06
-4.16174611162848e-05
-2.87468557128081e-05
-1.49638585555638e-05
-7.2703775249094e-06
-2.97134797193508e-05
1.45700529091669e-06
-1.96268283091631e-05
-1.91479407074764e-05
-1.96511564482792e-05
-1.68016583542877e-05
-1.15128889443316e-05
1.49493063653882e-06
-1.14191774675404e-05
-6.83485190954803e-06
-2.43495619370084e-05
-4.75456193296103e-06
-1.55368340653464e-05
-1.99619531912415e-06
-2.69534304045245e-07
-6.98348375487246e-06
-1.61400024834566e-05
-6.4139871322263e-06
-8.23324126060816e-06
-3.11502807856787e-05
-7.33146387350583e-06
-8.29749227923256e-06
-2.27003520988484e-05
-1.68105055986027e-05
-6.77846918487887e-06
-2.13075896420749e-05
6.65487321997275e-07
-1.27141003603134e-05
-2.95191321984373e-05
-1.84188982664751e-05
-9.87555994274374e-06
-3.3443080323479e-05
-2.57424760784796e-05
-1.90380828928583e-05
-9.70646139511756e-06
-2.35294029663647e-05
-1.58110385959133e-05
-1.56506149616899e-05
-1.46686446832687e-05
-2.27742604401965e-05
-1.2659704299888e-05
-2.75283334705271e-05
-3.48292984104125e-05
-3.96837058055835e-06
-1.00150378319914e-05
-2.71663579206319e-05
-3.35890829811454e-05
-1.00310845646441e-05
-2.33011983885743e-05
-3.05928614234795e-05
-1.17049392988877e-05
-4.94082984816725e-06
-2.90865794654977e-05
-8.00840940089264e-06
-2.02661365453734e-05
-2.04523775454209e-05
-3.44854172924461e-05
-4.00189148874969e-05
-1.7903803426869e-05
-2.11331009379841e-05
-1.76353015832869e-05
-2.02150079661352e-05
-1.19192203212183e-05
-1.86619194712098e-05
-1.85429141012237e-05
-2.91649388408616e-05
-8.13116271051205e-07
-3.80009894883395e-05
-3.15750643925682e-05
-2.1194495110408e-05
-1.31140999092606e-05
-4.26385393417572e-06
-9.30784566024803e-06
-1.87228119358833e-05
-1.19606160869524e-05
-7.01892445385335e-06
-3.13351257388217e-05
-1.34889964074957e-05
-2.69047502531692e-05
-2.52078442565003e-05
1.58651322523512e-05
-1.12852648385643e-05
5.13800534817806e-06
-8.71228555434777e-06
-1.35353457559809e-05
4.0401540236462e-06
-6.23522106477546e-08
2.22795256592005e-06
-1.53246325827804e-05
-3.12543269623413e-06
1.14371234146307e-06
1.89140034098244e-06
-1.96931696055773e-05
-1.07984044870185e-05
-1.48930542523882e-05
-4.7820733302747e-06
1.70751769628243e-05
-4.46992883748047e-06
-5.20384348448436e-06
-3.48163388701144e-07
-2.24380643019456e-05
-5.52053467523251e-06
-1.03530984195259e-05
-2.28401534001167e-05
-6.54252884585316e-06
-1.08547652962931e-05
-6.24735361120525e-06
-1.32287891722637e-05
-2.0723988226589e-06
-2.82476380177122e-05
-3.9652425861258e-05
-2.64872726017707e-05
-1.78217488525567e-05
-3.09778977728989e-05
7.98553493698406e-06
-2.90913503747647e-05
3.39649075730331e-06
-1.26969217741939e-05
4.83435950450839e-06
-1.67746665292176e-05
-3.37269062007329e-05
-1.87020262528927e-05
-2.2563614048621e-05
-1.35522772470053e-05
-2.9044421651071e-05
-1.59835194453555e-05
-1.88116820407213e-05
-3.81568376814824e-05
-1.92368514342572e-05
-3.04798404035621e-05
-2.26500619694831e-05
-3.14383712633846e-05
-2.10823825862142e-05
-2.15308054566337e-05
-2.48293357055485e-05
-1.53833780065631e-05
-8.66119322019132e-06
-2.30602681802763e-05
-1.92423128693537e-05
-3.02563328041444e-05
-5.76829646010288e-06
-2.70596180798995e-05
-2.55701547244531e-05
4.83356533634115e-06
-1.17226232624395e-05
1.4690439975977e-06
-1.43527487315295e-05
-2.5208575848901e-05
-2.64777867872523e-05
-4.12094706505692e-05
-5.99017808623925e-06
-1.04661463717239e-05
-8.32323660583395e-06
-1.27621938090675e-05
-1.00854047567373e-05
-2.49854680389551e-05
-1.72622267727651e-05
-1.17996385304706e-05
-2.2465703877833e-05
-2.42303067564329e-05
1.29834721610821e-05
-4.11347257045313e-06
-3.39327330130615e-05
-1.607980997352e-05
1.18728021829366e-05
-1.45165660102479e-05
-5.68502440988253e-06
-9.11539856000056e-06
1.4832011587248e-05
-1.03175419205386e-05
-2.82627310244109e-05
5.09237905745723e-07
-2.26471780527197e-05
-2.3579236185343e-05
-1.28460425175647e-05
-1.71557270149618e-05
-1.80459289749675e-05
-2.03738783448105e-05
-1.83387702281225e-05
-2.70501330377142e-05
-1.43463674251729e-05
-8.75003333941834e-06
-9.38165434233604e-06
-2.59881117604216e-06
-3.15378731324362e-05
-5.3436102167979e-06
-3.4822056522213e-06
-7.7037481962769e-06
-4.48400427827915e-06
-9.4932831586152e-06
-2.37382992265176e-05
-2.53063020918901e-05
-1.75405373145225e-05
1.30919348420034e-06
-3.01609742076773e-05
-1.66340017215146e-05
6.03568979474484e-06
-2.8739305781494e-05
-1.78701917449574e-05
-4.13626553550949e-06
-3.45330668433213e-05
-2.24386659612078e-05
-3.29982953604603e-05
-2.20253901512416e-07
-1.51954957318025e-05
-3.2357819278419e-05
-8.56149209746542e-06
-2.2423307834226e-05
-2.98260068824581e-05
-2.10649193982959e-05
-1.88113457612631e-05
-1.44121744025708e-05
-1.18858526322043e-05
-1.38108247231107e-05
-4.60134057538514e-05
2.08592714556844e-06
-2.07443787478008e-05
-1.4924352165309e-05
-2.77259002854413e-05
-1.64536321817786e-05
-3.08353160617989e-05
-3.07989826643189e-06
-2.4732196725746e-05
-4.36596290519177e-05
-2.35067741822999e-05
-4.3068769759804e-05
-1.70435707448514e-05
-1.01996520953152e-05
-1.51845871338981e-05
-1.57038596793844e-05
-2.75312909237798e-05
-1.18842343840182e-06
-3.15888300684538e-05
-1.87862412729459e-05
-1.3179911577084e-05
-1.37996108445303e-05
-1.99045882105836e-05
-9.36156478210492e-06
-1.55325663522308e-05
-1.58482982523601e-05
-5.69874252362461e-06
-1.29555478916237e-05
-1.72288834708463e-05
-2.20158618280502e-05
1.70145833125313e-05
-1.04526746072436e-05
-3.44588638822607e-06
-7.65859891317706e-06
-6.29474533854635e-06
-2.33940201983373e-05
-3.89308491459486e-05
7.85669021986879e-06
-1.21496326221724e-05
-9.94684584639982e-06
-9.0110400188775e-06
-1.80008108357982e-05
6.4592285193203e-06
-4.25119633928239e-06
-2.91001771079686e-05
-2.92657393120892e-06
-1.24673791846528e-05
-1.2952533472119e-05
-1.09862628208876e-05
-1.97683929285268e-05
-4.93937832030972e-05
1.65862312427768e-06
-1.53910440109343e-05
4.32537079404973e-06
-2.43498676650729e-05
-8.75339399660311e-06
-2.27476302014478e-05
-1.24200321453043e-05
2.74714969013854e-06
-1.74181666488851e-05
-1.58357831109683e-06
-7.22525878975367e-06
-1.12837563615516e-05
1.39295697019379e-05
-3.28204352555565e-05
-2.65097458713198e-05
-2.86314076941455e-05
1.01088680226172e-08
-1.93419360598213e-05
-1.98189789623975e-05
-1.85475953489878e-05
-2.11429767073229e-05
-4.81326799227504e-06
-3.34638625118986e-05
-3.03702216386903e-05
-8.18140600349507e-06
-3.39264812357233e-05
-2.20834127202698e-05
-1.05065252421017e-05
-7.69812761890815e-06
-1.81461171493312e-05
-3.20291246179289e-05
-3.91586289160933e-05
-1.29754027694782e-05
-1.84093322738951e-05
-1.93093477614996e-05
-1.32091082602045e-05
-1.68715417545494e-05
-3.16125610545923e-05
-1.46564233104754e-05
5.56764855674415e-06
-4.05460186827406e-06
-1.89804343940593e-05
7.81974518792944e-08
-1.95221879272213e-05
-2.30071689021309e-05
-2.4584646134492e-05
-2.43172702251562e-05
-1.21167530281439e-05
-1.23968071669754e-05
-3.01870799725242e-05
-2.29885944017906e-05
-1.18249372339365e-05
-1.44381450197133e-05
-4.98847813241342e-06
-2.44023097180012e-06
-7.81534283110747e-06
-2.68742231534698e-06
-2.07610627508717e-05
-2.54424105579303e-06
-3.49163320714852e-05
-8.81723619018921e-06
-1.80045124052657e-05
-2.98111750461425e-06
-1.08829117362709e-05
2.33619520299854e-06
2.58418957849125e-06
-4.25364852857894e-06
6.44448366699773e-06
-2.55772763729316e-06
2.89328892221677e-06
-3.96343403848246e-06
-2.67389360976168e-05
-3.27129005563943e-06
-5.99557193085635e-06
-1.0861667321848e-05
-3.46352983235052e-05
-1.350141668266e-05
-1.21128868135452e-05
-1.63634484552003e-05
-2.0987173062316e-05
-1.99377337296963e-05
2.06264391201108e-06
-2.31523530865247e-05
-1.48740303416475e-05
-1.16624523765707e-05
-2.35400456699718e-05
-1.4137672039597e-05
-2.14615265460454e-05
-2.02497000630306e-06
-4.4307081173234e-06
-5.60823651408255e-06
-1.29197486409575e-06
-1.87660509675937e-06
9.39065730402714e-07
-1.13891457729413e-05
-3.34643690218366e-05
-2.9435700457347e-05
-3.65692068237909e-05
-1.77101366243267e-05
-1.37767483005232e-05
-6.43377872285835e-06
4.1627027282543e-06
-2.08211574288764e-05
-2.7044230477642e-05
-2.00438283565701e-05
-4.20596866197144e-05
-2.7357631622931e-05
-1.52910012754879e-05
-3.93942889363831e-05
-1.88381577475223e-05
-1.25194851658001e-05
-9.06700816177353e-06
-7.54237269605865e-06
-1.33561232377376e-05
-1.10751684646428e-05
-4.30694842123847e-05
-1.54717686694921e-05
-2.56931252452288e-05
-2.31682397547621e-05
-9.93163450476045e-06
-4.17893159501659e-06
-2.60216593399175e-05
-2.06116748437156e-05
-2.86481382027815e-05
-1.08586762031137e-05
-1.67546092244779e-05
-7.00791437175865e-06
-2.18510761666912e-05
-9.91963072346701e-06
-7.40464228519109e-06
-1.05768604652912e-05
-2.298209052966e-05
-1.28980067938699e-05
-2.56024920488193e-05
-1.49461282200139e-05
2.56068868624597e-05
5.26896895891491e-06
-1.48518876733406e-05
-8.14182475394054e-06
-1.41628726899431e-05
-3.16510766439155e-05
-2.74074550811252e-05
-1.35831884414327e-05
-1.92834473907136e-06
-2.11199117893596e-05
-2.97185908540995e-05
-2.87705270550416e-05
-1.21431585744823e-05
-4.77260455187244e-06
-1.86804867628727e-06
-1.70228281518829e-05
-1.49844915216557e-05
-1.57989681582337e-05
-9.23550023645416e-06
-7.37253039002469e-06
-6.04042542586366e-06
-1.82895462133488e-06
-1.09409397927146e-05
-7.88895669336466e-06
-2.3001850701144e-05
-5.73936949509017e-06
-1.85388071812544e-05
-1.51958071058177e-05
-5.82274110084273e-06
6.0750944484463e-06
-3.04107040245124e-06
-7.47320835951458e-06
3.83172612333138e-06
-2.40543831320623e-05
-1.82779913899971e-05
-2.06328299344064e-05
-5.67238828874902e-06
-2.25975180324941e-05
-6.95700726898538e-06
-1.84324737780356e-05
-2.11048391952098e-05
-5.32548807406848e-05
-1.84796656304224e-05
-2.22950351462719e-05
-1.67500004482378e-05
-2.64356632737509e-05
-1.68103127057721e-05
-9.57037822941848e-06
-1.80672046710286e-05
-2.71166280990826e-05
-3.14269522216639e-06
-1.38419231449193e-06
-3.20861862403758e-06
-2.99569739058723e-05
-1.9385934105641e-05
-2.25498293087951e-05
-2.63831244896729e-05
-1.37764024217612e-05
-2.68503006704746e-05
-3.2242036221072e-05
-9.22825506849883e-06
-3.1675742592279e-05
-1.71116150628522e-05
-1.67038918090519e-05
-3.87858851765717e-05
-2.07149258089908e-05
-3.32499105098219e-05
-1.24826703646738e-05
4.82728731196134e-06
-2.93634688221938e-05
-1.02731333469022e-06
-7.5005153273029e-06
-9.017310568385e-06
-1.68237295328684e-05
9.95847125017102e-06
-7.30842411547806e-06
-1.49858770362169e-05
5.94069692691689e-07
6.14871391510999e-06
-1.01488734267487e-05
1.09131434944834e-05
-2.06066938759323e-05
3.26930156676007e-06
1.4847378839246e-06
-7.56404441972689e-06
-8.71415775005954e-06
-1.22370465070119e-05
-1.88797443732116e-05
-2.09603640782669e-05
-2.31206583280244e-05
-2.66158955897897e-07
-2.15267339728886e-05
-1.55260726348055e-05
-2.73262064177096e-06
-4.42895534369001e-06
-6.56415433543038e-07
4.79723745119589e-06
-8.17825103630186e-06
6.53015794144232e-07
7.43240289435523e-06
-1.05315227859495e-06
-1.74342874104728e-05
-9.06975316800636e-06
5.11204895813313e-07
-2.33160979884771e-05
-2.01540466415326e-05
-2.74731176293427e-05
-2.40565060637044e-05
-2.61585848873776e-05
4.9468621593637e-07
-5.82970355763314e-06
-3.03864730999661e-05
-2.00667357804183e-05
-1.57767555041877e-05
-1.55335546367872e-05
-4.68920941175867e-05
-3.44572699834066e-05
-1.77630768147481e-05
-2.25194068960266e-05
-1.99331638322258e-05
-3.254982940188e-05
-2.14903125135206e-05
-2.62847237214665e-05
-2.58522355494396e-05
-9.87746758364149e-06
-2.10662917034683e-05
-2.69377048228066e-05
-1.32251830701578e-05
-1.85048201321705e-05
-1.49331565734761e-05
-3.69024006207443e-06
-3.89298720538019e-05
-1.63537995879819e-05
-1.86978564383165e-05
-3.18360418102792e-05
-3.2865205529923e-05
-2.50946343870921e-05
-2.14327475144988e-05
-9.49138068519427e-06
-2.09592345714044e-05
-1.05159867613152e-05
-2.11319911238608e-05
-1.52025157030494e-05
-2.17841233604548e-05
-1.27709048211364e-05
-1.78781851591779e-05
-2.98133861325945e-05
-5.22666439817214e-06
-2.6662506231521e-05
-4.01709629426963e-05
-3.55232663046951e-05
-2.01650863825405e-05
-1.27481337766257e-05
-4.17078387660925e-06
-1.85554382914889e-05
-1.24141654692075e-05
-1.47972342090586e-05
-2.63600700438264e-05
-1.58822023476445e-05
-5.17981759599711e-06
-1.10406056872172e-05
-3.29323004974889e-05
-1.03450726575703e-05
4.86446453948427e-06
-8.31600475070644e-06
-8.5014576799428e-06
-2.08865768323403e-05
-2.81359359163428e-05
-7.01459847441474e-07
-9.54861025763303e-06
-1.84543394177148e-05
-3.07576119630204e-06
-1.43941314387103e-05
2.550788885534e-06
-1.39182669000908e-05
-4.46614849232455e-06
-9.56576265712599e-06
-1.03904953366411e-05
-1.67930369243055e-06
-1.66949948968854e-06
-2.35656458898181e-05
-1.1469318850896e-05
-1.65286315677597e-05
-2.34899156994448e-05
-5.05861908985641e-06
-1.09765807500953e-05
-1.17088733609039e-05
-2.05193312755864e-05
-3.46457262084679e-05
-1.75292005083158e-05
-3.2645394436286e-05
-1.33923617454162e-05
-9.90267799566005e-06
-3.88140095385055e-05
-1.85756911735576e-05
-1.7990982468742e-05
-2.33934236794438e-05
-2.09756945154914e-05
-2.03517824663779e-05
-4.79005661115133e-05
-4.08650515876992e-05
-5.34316661868395e-06
-1.48004706167223e-05
-4.24315530456091e-05
-1.68096824071388e-05
-2.25149961717826e-05
4.2747310707898e-08
-2.5332241580258e-05
-3.8815348325103e-06
-2.91081287470171e-05
-1.98026633142228e-05
-3.43432070554739e-05
-6.54130892182794e-06
-2.70199195565578e-05
-1.75512341811459e-05
-1.4800285919748e-05
-1.74374693340949e-05
6.13707806598904e-06
-2.53811833147345e-05
-7.31120374638467e-06
-1.69443519141869e-05
-1.99412630281709e-05
-2.69914560751853e-05
-1.74606172838354e-05
-2.27742277139196e-05
-1.31815203461637e-05
-2.36418566782192e-05
5.49025633178924e-06
-2.05616013459338e-05
-3.73178726013536e-05
-1.43308502091766e-05
-3.00257612200426e-05
-1.45094962192298e-05
-2.80414019747542e-05
-2.36357133398612e-05
-4.70570435550048e-06
-2.9696857255486e-05
-1.38903793584907e-05
-1.84990658463967e-05
-1.12373861368885e-05
3.01097320955685e-06
-1.3025917844772e-05
-1.53604402207002e-05
-1.33721426687713e-05
2.55391487709987e-07
-2.4770281600926e-05
-2.64492943333744e-05
2.1752272519593e-06
-1.52134422945633e-06
-9.85694648711619e-06
-1.33756085089348e-05
-1.87623517667473e-05
-2.5170536136667e-05
9.17878951207757e-06
-8.57297280620153e-06
-1.85102068455284e-05
1.10951771219097e-05
-1.05043538027854e-05
-1.21066089139247e-05
-9.82452568228087e-06
-4.21007449693661e-05
-2.1787547538097e-05
-1.68190128793459e-05
1.47266565493475e-06
-1.87049870567068e-05
-6.56807943072039e-06
-7.42477697712318e-06
-1.80268611161229e-06
-4.03209591266335e-05
-7.04631429570754e-06
-1.51426581749535e-05
-2.55509693287341e-05
-1.48493385355773e-05
-1.53090376588452e-05
-6.58831223606066e-06
-2.53479806674143e-05
-2.02823504308526e-05
-8.87861779552147e-06
-1.88317889351599e-05
-1.39707433264352e-05
-1.15888451535017e-05
-1.85076193671936e-05
-1.78794213824346e-05
-1.94218832166779e-05
-7.9356346901441e-06
-1.67921219072016e-05
-2.3273554648202e-05
-3.44255921895237e-05
-2.67697523106695e-05
-2.63390528642334e-05
-2.13800176408881e-05
-1.28880860422961e-05
-3.3683699050359e-05
-3.10258312973287e-06
-1.05730610601176e-05
-1.10117281055802e-05
-1.14557679189858e-05
-1.92221397740099e-05
-2.0258722610167e-05
-1.71012031704324e-05
-3.51129974240351e-05
-2.45519348530849e-05
-1.10676135667378e-05
-2.6892068306068e-05
-3.6837341254719e-05
-2.06400476343659e-05
-2.12702199343055e-05
-8.80055773893339e-06
-2.59366444099263e-05
-1.17822614447952e-05
-2.79761899592764e-05
-1.43303000333659e-05
-2.14808411666299e-05
-2.07405922117684e-05
-1.40608439908668e-05
-1.18691085303721e-05
-2.44739120984348e-05
-1.59668662537382e-05
-2.03652550729057e-05
6.02115882260778e-06
-2.57220017487668e-05
-1.21748587973805e-05
-4.74010796348534e-06
-2.98085949735233e-05
-4.09343514711883e-05
-2.17203026511161e-05
-1.82972900232193e-05
-9.73980124510667e-06
-1.563687264997e-05
-1.94483151247183e-05
-1.18693523695123e-05
-1.58372191747603e-05
-2.61513926107446e-05
-1.07013312774629e-05
-7.00363851414598e-06
-1.92214123948735e-05
-2.72839728917517e-05
-1.83723449364884e-05
-1.57837424303282e-05
-9.57368874593751e-06
-2.02210828697914e-05
-2.15293084620901e-07
-1.38271143758686e-05
-1.30538743253393e-05
4.07113449839875e-06
-2.22512451866188e-05
-1.84542415731512e-05
2.31777269552885e-06
-1.13163347763872e-05
-1.13243823262096e-05
-2.40482451462575e-05
-1.59270756776353e-05
-2.2259502415534e-05
-1.82008810681579e-05
-3.51680952418225e-05
-5.7443735082047e-06
-1.57239700350171e-05
-2.15559936908125e-05
-2.10321695269066e-05
-1.66652483139615e-05
-3.36452138684031e-05
-2.73017412536395e-05
-4.35617747629841e-05
-2.86076087066975e-05
-3.01105131831369e-05
-1.90632809128335e-05
-2.4068576883102e-05
-3.92578543276922e-05
-9.8495977581974e-06
-2.88189768830568e-05
-3.26867795417865e-05
-2.70334380995554e-05
-7.89168997193268e-06
-1.09391968899882e-05
-1.28778745035305e-05
-1.22818257556478e-05
-1.0961656542157e-05
-2.47532092544802e-05
-7.33864768057047e-06
-2.73301412245337e-05
-2.29700769082779e-05
-4.54866233880724e-05
-1.92171839965551e-05
-2.05561841806183e-05
-3.09741227278036e-07
-1.11329732289348e-05
-8.42264267206497e-06
-2.06353139964356e-05
-2.37383832197858e-06
-9.40607465304192e-06
-2.29196019646711e-05
-1.73660995711287e-05
-1.28482720824752e-05
-3.08889919280203e-05
-1.07937927489725e-05
-1.15260798272372e-05
-1.28076028588029e-05
-3.41942800878139e-05
-3.83048053588097e-05
-1.80422173386005e-05
1.24699033834478e-05
-1.69206745336794e-05
-2.12665426058013e-05
-1.93341630394637e-05
4.17845214981073e-07
-2.75764382697534e-05
-1.53351973473561e-05
-1.31924512558468e-05
-3.32534188645169e-05
-2.52104613429778e-05
-2.19372021106675e-06
4.0872300624294e-06
-9.53383942653756e-06
-2.00156851891133e-05
1.45517588445814e-06
-1.5607837109767e-05
-1.12087636584314e-05
-1.25710016845157e-05
-9.98258829113138e-06
-1.21398759074331e-05
-1.65238589185272e-05
3.73584298534718e-06
-2.07873752460097e-06
-2.15614753328264e-05
-3.80039643877621e-06
-1.84242278168797e-05
-3.58925345898136e-05
-1.67734558115425e-06
-2.07117571118873e-05
-7.83256796725011e-06
-2.72207225922375e-05
-2.62256873219429e-05
-1.0820038007032e-05
-2.88448744498238e-05
-2.29361899713077e-05
-4.47748529715627e-05
4.09668400291204e-06
-1.60546119854454e-05
-2.22599540202669e-05
-1.66565046786438e-05
-3.10556100700709e-05
-2.21980923128132e-05
-4.43913957691693e-05
-1.81825980036113e-05
-1.91495032477396e-05
-3.43692978802204e-05
-2.35757603823055e-05
-1.92542659162837e-05
-1.32769635939807e-05
-4.16467963094814e-05
-1.99172626154359e-05
-3.00642356382245e-05
-3.06150286679177e-05
-3.02042311231298e-05
-7.15281841564433e-06
-1.11470185117483e-05
-2.59398228495935e-05
-3.1481453454793e-05
-2.00714757179918e-05
-1.4819211238855e-05
-2.05020885290355e-05
-3.59684798665471e-05
-1.08665735443053e-05
6.34888436950611e-06
-1.8904406120927e-05
-1.92982202280079e-05
-1.86478998523012e-05
-1.28640837025876e-05
-2.04259023031679e-06
-2.40838397146782e-05
-1.87094087553739e-05
-3.51110573905179e-05
-2.29898491049337e-05
-1.63273681898804e-05
-3.31267910169257e-05
-2.81194097227303e-05
-1.43873379323447e-05
-1.51943720669378e-05
-2.57231901485067e-05
1.58610951428281e-06
-7.14552624152702e-06
-8.30106368651534e-07
-2.03839754793789e-05
-4.32367113288975e-05
-1.55491093118659e-05
-1.47068114175389e-05
1.57561186143083e-07
-4.95310418537381e-07
-1.78216265880041e-05
-1.63064173492774e-05
-2.74587930004866e-05
-2.2159548997952e-05
-1.36399985870355e-05
-6.46263500194735e-06
4.05852318362547e-07
-1.21361503269449e-05
-1.64599111333692e-05
-5.88250408143199e-06
-3.35764698527969e-06
-3.00167107032973e-05
-1.9662752751819e-05
-3.0549967632239e-05
-2.10429834141942e-05
-1.76208740377725e-06
-1.58708383616316e-05
-2.44874407567154e-05
-1.03957829761557e-05
-2.06014418378878e-05
-4.14696333440583e-05
-2.85220721254434e-06
-1.82822278806995e-05
-1.32445922718954e-05
-8.66155025035589e-06
7.12654102506645e-06
-1.48847822912063e-05
-4.872473132116e-05
-3.08934229981001e-05
-1.46585127455395e-05
-2.98434167234147e-05
-1.32421222799194e-05
-3.5479151248995e-05
-3.01318724194217e-05
-3.35569907316597e-05
-1.30308730849133e-05
7.75409246257192e-06
-2.45597734142832e-05
-2.3368576686652e-05
-1.93544903612614e-05
-1.80805009399358e-05
-2.48030341679577e-05
-5.2193934495652e-06
-6.91069593715303e-06
-2.7098504968416e-05
-3.23137457173393e-05
-1.6699992032033e-05
-5.09849966664985e-06
-1.46804974025742e-05
-2.13098154521828e-05
-2.52368244497204e-05
-2.10748172418595e-05
-2.2778874995807e-05
-2.85854026483314e-05
1.15041971372367e-05
-3.90641754201396e-06
-3.20192446014784e-05
-2.54013122639235e-05
-1.3234706451482e-05
-3.86365269257281e-05
-2.36898216320403e-05
-1.61078877641237e-05
-8.98104591683194e-06
-2.32335698571588e-05
-1.47707343398942e-05
-8.35443873555988e-06
-2.68119391110969e-05
-2.57110536595457e-05
-3.84215518775473e-05
-5.3116092822966e-06
-1.39641680712521e-05
5.41194395672607e-06
-2.56360335038041e-05
-1.21306002891352e-05
-1.6630864384374e-05
-2.71241008959143e-05
-1.3183423355899e-05
8.05213993851046e-06
-1.43347422589078e-05
-2.00956841036086e-05
-1.0588629198657e-05
5.94460086721057e-06
1.02531381974819e-05
7.30598328864158e-07
-2.02951932674138e-05
-9.35364594175123e-06
-2.19742575888568e-06
-2.94738935635244e-06
-1.19269617439894e-05
-1.07769655167296e-05
-5.95172163846239e-06
4.54565601574905e-06
-4.05797713908338e-06
2.89191804935441e-06
-7.08241166310329e-06
-2.23485652448279e-05
-2.54270325460043e-05
-1.99617374232923e-05
-2.35383874659365e-05
7.46543336414631e-06
-1.38877056474399e-05
-7.49495631337375e-06
-3.51798327811445e-05
-1.50399103013299e-05
-1.23378513914188e-05
-2.4418488296217e-05
-2.69561455741542e-05
-1.4338015848732e-05
-8.24160567151556e-06
-5.85734261294105e-06
-6.71596582799061e-06
-1.34058629108395e-05
-2.25119083231736e-05
1.84891895883575e-05
-1.67354144095517e-05
-1.332782278085e-05
-1.427461747857e-05
-4.83404714027657e-06
1.30897829769458e-06
-2.6381274617354e-05
-1.02535153708837e-05
-2.00486495694712e-05
-1.63331536184021e-05
-3.24730667705431e-05
-2.30317763212815e-05
-1.12715489613992e-05
-2.31094398401912e-05
-2.83526012069516e-05
-2.69432469616269e-05
-2.75461681313532e-05
-2.17275985815368e-05
-2.55316964410902e-05
-9.42258340663541e-06
-1.50059315564245e-05
-2.27280483058882e-05
-1.64501308909887e-05
-2.97488383617102e-05
-3.25238481624101e-05
-5.82871356085658e-06
5.50094353792899e-06
-1.68084736362678e-05
-4.28569428078052e-05
-2.62148962551097e-05
-9.30703502737981e-06
-2.17940829549334e-05
6.28038061174167e-07
-9.79445705903434e-06
-1.04395556786124e-05
-3.87386628306298e-06
-2.35599516672431e-05
-2.71212518656584e-05
-1.34324747399117e-05
2.59787281045462e-06
-2.31243599958088e-05
-2.58248800059916e-05
-1.03140365197544e-05
-2.19037362074599e-05
-1.92902112398942e-05
-4.60358501417862e-06
-8.55763642865615e-06
-9.57013045335167e-06
-1.40533031008112e-05
-2.37824065408378e-05
4.02882265457673e-06
-5.0747456385602e-06
-1.93167364381927e-05
-7.0091306398899e-06
-2.11042567860609e-05
-1.63010508033661e-05
-8.82646774442676e-06
-3.13799815376314e-05
-2.60261992234484e-05
-1.72755417466189e-05
-3.30463761720969e-06
-1.80688762586947e-05
-1.39930639457917e-05
-1.5275010764408e-05
-9.87888087799836e-06
-5.40177893650585e-06
8.05398966190021e-07
-1.07343773071499e-05
-1.17107721693801e-05
-3.43479431262635e-05
-1.55717862499937e-05
-1.77954800548689e-05
-2.29126650667373e-05
-1.23751712681844e-05
-4.12406186737593e-05
-2.33876750821093e-05
-2.40873814770225e-05
-3.18190887393686e-05
-4.46255460647362e-06
-4.39119002981118e-05
-5.82376820968382e-06
-1.02876334340889e-05
-8.32208626458025e-06
-2.1070087318985e-05
-3.188763559585e-05
-2.02340072566416e-05
-1.34576159834984e-05
-9.85898316430733e-06
-3.67645693478456e-05
-2.63775880430892e-05
-2.47160832298621e-05
-2.08048439031878e-05
-2.53619948013182e-05
-2.4890128839143e-05
-1.92270037506185e-05
-3.27134313810742e-05
-8.47585772831486e-06
-2.10399657856485e-05
-1.20759819140985e-05
-1.72532868242178e-05
-1.71424097155026e-05
-1.41841254687048e-05
-2.24211990325498e-05
-1.94485357067081e-05
-2.55502572349126e-05
-8.01136269809204e-06
-1.69282749610026e-05
-9.29599405242129e-06
-1.9606675199862e-05
-1.52799105019368e-05
-2.4224897805095e-05
-3.29507782841756e-05
-2.71926193430714e-05
-2.74120389565781e-05
-3.72760273443689e-05
-3.12524389612644e-05
-1.69304511606499e-05
-1.58241756102733e-05
-8.76639470028427e-06
-5.6270638819016e-07
-2.76837049223283e-07
-4.2742689313459e-06
1.56441558696372e-06
-7.38244929345239e-06
-1.55966217487918e-05
-4.75747396942944e-06
-1.00551526713983e-05
-3.23686624417442e-05
-1.8047136194699e-06
-1.55988171399399e-05
-1.5028741076969e-05
2.36256014692194e-06
-2.31493818754253e-06
-2.69625215364841e-06
2.50981937030591e-06
-3.61549363815337e-06
-8.43080079694343e-06
1.67577483855308e-06
-1.93449994542949e-05
-7.08168424087483e-06
-1.12330405813624e-05
-2.90702499501881e-05
-1.57246843859264e-05
-3.14303601417635e-05
-2.02413304801832e-05
-2.90176288244759e-05
-1.74733081008373e-05
-2.355852737894e-05
1.29752674112882e-05
-1.42701181644774e-05
-7.58845994791462e-06
-1.39228168706335e-05
-2.1862183472696e-05
-2.83540764829022e-05
-2.63387858071352e-05
-4.14255036587393e-05
1.09020553931396e-06
-1.24305222960682e-05
-1.47612516983621e-05
-3.43806315655348e-05
-3.80097691021939e-05
-2.51605000994233e-05
-3.67656285418096e-05
-2.36114472759557e-05
-2.93380980746212e-05
-1.43847416507575e-05
-1.32785785045249e-05
-1.28696604639876e-05
-9.89663023819945e-06
-2.43207007103069e-05
-1.67353766049832e-05
-5.3107071960221e-05
-2.13167465309344e-05
-2.17635468916738e-05
-1.61920318532833e-05
-2.38726087975354e-06
-1.23030649246475e-05
-3.30028823886439e-05
-3.18733164741727e-05
-2.73304885568893e-05
-1.98374436929641e-05
-1.2724823077201e-05
-1.87786890839928e-05
-1.17979541428709e-05
-3.02973137537657e-05
-2.27202300834527e-05
-1.4158430516295e-05
-5.52365683633422e-06
-4.19958822833661e-06
-1.33873236302461e-05
-2.95403708513685e-05
-1.84192203952156e-05
-2.52249581526766e-05
-1.59993227897689e-05
-3.2516929421005e-05
-1.54958769668788e-05
-1.3350873174412e-05
-6.47809336030303e-06
-7.65996659375329e-07
-2.16441370610155e-05
-2.46476601884691e-05
-1.4098675674904e-05
8.13923109357834e-08
-2.4036924790339e-05
-2.27381748341863e-05
-2.0751590190606e-06
7.07231773915738e-06
-2.23612612103324e-05
-1.00119491368579e-05
-2.26727529893014e-05
-1.64542706662815e-05
-1.83715709726024e-05
-1.55369423755951e-05
-2.02753063301886e-05
-1.05663949370161e-05
1.26910527949323e-05
-2.29763469069023e-05
1.11348248823352e-05
-3.09351373693755e-05
-7.82579524659318e-06
-2.6226283135153e-05
-1.22152057100569e-05
-6.11101142028543e-06
-2.755027995182e-05
-1.51589253559539e-05
2.35040857132544e-06
-2.17897912740029e-05
-6.71319568987416e-06
-1.30325200197219e-05
-2.14200213711515e-05
-9.48151855182351e-06
-3.60936342702602e-05
-2.80292103983126e-06
-3.99112924609285e-05
-1.72491793173042e-05
-1.1274507734771e-05
-1.51374532928353e-05
-1.25304750412466e-05
-1.82872552573199e-05
-2.63154049676073e-05
-7.57951761664719e-07
-1.78513898233546e-05
-2.8238928675926e-05
-2.1393586391603e-06
-7.51185592168579e-06
-2.40109535562736e-05
-5.08488931398422e-06
-2.00519193444562e-05
-3.00363290649287e-05
-2.56405308389401e-05
-1.80662383487123e-05
-2.81347075419831e-05
-2.64273440224496e-05
-3.7355091538199e-05
-1.3918116618008e-05
-2.92068906560825e-05
-7.24289994179038e-06
-2.08481096767455e-06
-1.83849665862628e-05
-3.25176410282082e-05
-7.8564444172323e-06
-2.36349216288477e-05
-3.36326659099319e-05
-1.1420006009475e-05
-3.33788563564953e-05
-2.539241942455e-05
-3.52527957418614e-05
-3.63556193913823e-05
-1.99687734507925e-05
-2.88021937410324e-05
-2.17373912820981e-05
-2.42049463279787e-05
-1.93748085089617e-05
-2.67684976582432e-05
-1.28285712460109e-05
-1.25665743001674e-05
-2.22586718984574e-05
-2.01342998800028e-05
2.28542634215881e-05
-2.08313759850762e-06
-8.38139354958827e-06
-1.35096798421609e-06
-2.48465953689822e-05
-3.6179061236355e-06
-9.15463736662289e-06
-1.24544366170282e-05
4.07084783169012e-06
-1.43745505105078e-05
-2.4297198866345e-05
-9.81614072694246e-06
-3.0459175303451e-07
-1.62007620539474e-06
-1.55930486369281e-05
-1.28787259246847e-05
-7.2167062534543e-06
-1.14674261831746e-05
-1.56686362215972e-05
-1.9895264273937e-06
-1.16397402190801e-05
3.50434690814665e-06
-1.80692683652915e-05
-1.27772989620848e-05
-1.82730286401972e-05
-1.129616245141e-05
-2.5030678837759e-05
-4.84334268347838e-06
-1.46470609858094e-05
-3.49613066261109e-05
-1.90434698936503e-05
-3.10011584723321e-05
-2.6048830124225e-05
-1.90118104409744e-05
-1.700692455877e-05
-1.48826258260514e-05
-1.04935202460956e-05
-8.84347747307699e-06
-7.10915758965124e-06
-3.79562111644136e-06
-3.43199137897698e-05
-1.5738218397469e-05
-1.63855348188848e-06
-3.34673544282804e-05
-3.22651560615024e-05
-2.33058392475519e-05
-2.66081443048724e-05
-2.08022375398146e-05
-4.88965948392285e-05
-1.16820440951279e-05
-1.93442423284107e-05
-2.97631284456833e-05
-1.98182191538871e-05
-2.97330875671492e-05
-2.32899386463273e-05
-2.70485592884502e-05
-1.71207323490293e-05
-1.72183200683905e-05
-2.01141886570089e-05
-1.52246530766681e-05
-7.09894122605243e-06
-1.70470362561184e-05
-2.65419063314338e-05
-2.01904659108307e-06
-1.18969967173675e-05
-8.8440602745572e-06
-8.0034761302196e-06
-2.50226281155535e-05
-1.05695633991324e-05
-3.20921914389732e-07
-9.32371108167117e-06
-2.6770163677654e-05
-2.45423557439592e-05
-3.46940656512191e-05
-2.67939795536881e-05
-2.18730553486259e-05
-2.27481388553092e-05
-2.47559464378279e-05
-2.59000821141309e-05
-9.36241793358635e-06
-2.016894636555e-05
1.25283003198013e-05
-6.46255717890521e-06
-3.33687658013114e-05
-8.62840000955743e-06
3.75802290529503e-06
-2.31379104850596e-05
-2.01314437057895e-05
-7.91583741500813e-06
-2.31694071155541e-06
7.63499693637197e-06
-1.53556657458873e-05
-1.53352178995386e-06
-2.72282774671558e-05
-2.22590237603801e-05
-1.91732464173394e-05
-1.7829633437369e-05
-1.74858718225066e-05
-3.02509359420536e-05
-3.02696586892579e-05
-5.67163765596751e-06
-8.73961118853079e-06
-2.0687534676495e-05
-1.059573462559e-05
-3.04969993140095e-05
-1.44707875417982e-05
-1.617991774534e-05
-2.22762599917107e-05
-1.11664517557483e-05
-1.37592203837745e-05
-7.34423394254668e-06
-1.17852381641968e-05
-1.61876160782528e-06
-2.31636063283213e-05
-1.76253983105624e-05
-8.26482853085421e-06
4.80807190749565e-06
-1.36032364872536e-05
-8.50252735196851e-06
-2.11757423076064e-05
-2.68539828101945e-05
-4.64798101921678e-05
-1.99400885654515e-05
-2.58399284578144e-05
-8.65137890237903e-06
-2.93683216148682e-05
-1.10944004222956e-05
-2.29106772155234e-05
-1.08551615338614e-05
-2.48424529094424e-05
-3.32358648181386e-05
-1.93333137425518e-05
-4.94526015362361e-06
-1.98421439175486e-05
-1.67883453342824e-05
-8.91388631855511e-06
-1.29256317842581e-05
-1.51994893465216e-05
-2.0956858617483e-05
-1.67754476107381e-05
-3.45518714992816e-05
-3.53123616724801e-05
6.12341914344995e-06
-4.08471910131178e-05
-3.51206490258794e-05
-3.1445303038837e-05
-9.59377169944882e-06
-3.20185675089295e-05
-2.05246871150169e-05
-1.37811074239729e-05
-3.1646745930686e-05
-4.79226602093982e-06
-2.87170245152386e-05
-2.19111038648183e-06
-1.12160908141818e-05
-5.82729618377336e-06
-1.70697537355506e-05
1.93010587988001e-06
-2.33656144592604e-05
-7.33995912281559e-06
-1.83162156793595e-05
4.72094483629415e-07
-1.09300951259866e-05
-1.19632755998835e-05
-1.58866802649465e-05
-1.71057066652111e-05
-1.15816438786383e-05
-1.7513747314914e-05
2.63946951182802e-07
-3.55482590056535e-05
-3.20003011854133e-05
9.3334824227414e-07
-2.02886093883842e-05
-1.98521533559104e-05
-1.43274369402643e-05
-5.1593978108091e-06
-2.23169367257429e-05
-9.75287405236938e-06
-7.23659246502876e-06
-1.56400757267145e-05
-9.66538117061767e-07
-5.60252590242847e-06
-1.16974701803977e-05
-1.46367449880718e-05
-2.00631633174154e-05
-1.84888234724067e-05
-2.0610869777927e-05
1.8098271160755e-06
-2.56594972315781e-06
-2.51788531845324e-05
1.03425558655474e-06
-1.11803770729046e-05
-1.77971328527667e-05
1.18991472629087e-05
-7.21919923052648e-06
-1.69773736903201e-05
-2.78673363673307e-05
-2.46864060536384e-05
2.53231102940241e-05
-9.0359852947838e-06
-3.15924441122961e-06
-2.46226829140733e-05
-1.47754889204278e-05
-1.84249962343856e-05
-1.37306866098486e-05
-2.08967389661852e-06
-2.67721818405107e-05
-9.8968727502491e-06
-3.07099164192633e-05
-8.38196260078262e-06
-2.10613771949086e-05
-1.62634027165289e-05
-3.45804470110927e-05
-1.92979152613222e-05
-2.6270981588276e-05
-2.87221276266806e-05
-5.17392689024618e-06
-1.59848517067856e-05
-2.85578826597018e-05
-3.20018462410367e-05
-1.40701094052435e-05
-6.88456911927236e-07
-1.93844325087172e-05
-2.52908050131287e-05
-1.82093204923331e-05
5.63440980154764e-07
-3.65315069189969e-05
-3.74643372424854e-06
-1.62675333294624e-05
-1.69734032828753e-05
-2.53219907126214e-05
-2.1785339911669e-05
-8.23322188442112e-06
-2.05756311253864e-05
-2.74667019976721e-05
-1.35692814148151e-05
-1.51208272826453e-05
-1.53244578648466e-05
-3.96743804675442e-05
-2.4983690290706e-05
4.04248123403974e-06
-3.82289783442005e-06
-1.53354473961679e-05
-1.24847559102989e-05
-9.6271715373716e-06
-1.0841284172777e-05
-1.6245527576707e-05
-1.35372490028401e-05
-1.30375468414935e-05
-8.91154260738534e-07
-1.2523322951646e-05
-6.71388198546709e-06
1.26185240727388e-06
-2.52925460426842e-05
-2.97450855201004e-05
-2.02451451924272e-05
-1.15218729507844e-05
-1.13766928477027e-05
-1.01241211737761e-05
-1.6855314683709e-05
-1.14451327343974e-05
-1.61342537816872e-05
-1.15010690421063e-05
-1.10544983850492e-05
-9.6990311968199e-06
-2.40923448784678e-05
-3.94638737425665e-05
-6.59943426693611e-06
-2.47292027740284e-05
-3.18626135987026e-06
-1.83346569596814e-05
-1.98842498064588e-05
-2.19749470647006e-05
-3.95248889348894e-06
-3.54871834167416e-05
-3.46908819318789e-05
-2.81945529711768e-05
-3.24342840271167e-05
-2.43195357521156e-05
-8.67222994362174e-06
7.99158801178916e-06
-1.96671252637083e-06
-1.75834822958553e-05
-3.37014320636865e-05
-2.56678325789798e-05
-1.63882866596372e-05
-2.14700050941342e-05
-1.79035613460336e-05
-1.98187297670588e-05
-1.26676264953192e-05
-3.32607744959191e-05
-2.52633254366676e-05
-9.53706466893137e-06
-1.67065563677736e-06
-2.22117921960665e-05
-1.41657546674784e-05
-6.41114092938656e-06
-2.45594595038431e-05
-1.50681525978817e-05
-1.74257229015127e-05
-2.15381187647044e-05
-1.18702931573892e-05
-2.18166307665522e-05
-9.66533019414287e-06
-1.25791409080861e-05
-1.38782062291467e-05
-3.48637603879646e-05
-2.20967689358252e-05
-1.63710346074089e-05
-1.97303062211835e-05
8.91901100005864e-06
-3.06721815745337e-05
6.73720885915185e-07
-6.64960035381158e-06
-5.96592704373488e-06
-1.50925377537557e-05
-1.14696601352867e-05
-3.21066517909641e-05
-2.11263941744712e-05
-2.60887954615667e-05
-9.4954225241373e-06
-3.91576716519728e-06
-2.59262816057831e-05
-4.60516302714001e-06
-3.77623132718457e-06
-2.17119407931046e-05
-2.30400799233408e-05
-1.25069222435977e-05
-2.45417460488077e-05
-3.6686023061589e-06
-1.17339157870252e-05
-1.75170154838771e-05
-1.06396452227866e-05
-9.60942114384117e-06
-8.14171058542572e-06
-1.22878901822839e-05
-1.0769988327228e-05
1.28475647072764e-05
-4.21551986166523e-06
-1.89455772711937e-05
-1.66029115642184e-05
1.85683162141528e-08
9.20636341670063e-06
-7.49888644381235e-06
-3.97115956734441e-07
-9.77297219149839e-06
5.20671474066259e-06
-8.04841395765476e-06
-2.33704705270016e-05
-1.52863976089645e-05
-2.54336284841264e-05
-3.6888422722969e-06
-7.8952938255131e-06
-1.22205303193821e-05
-3.26594106511797e-05
-2.32100612517783e-05
-1.58761678165276e-05
7.79079302214336e-06
-1.75809026094116e-05
-9.94673959885662e-06
-2.65003123631902e-05
-2.87177846528592e-05
-2.71242401794853e-05
-1.18254325770072e-05
-2.02845642480636e-05
-1.92195266356816e-05
-2.78218882240855e-05
-3.37492978328508e-05
-3.09645935533389e-05
-1.65975712686407e-05
-3.79876079682498e-05
-2.78508088133064e-05
-3.37687268244543e-05
-2.85482404351516e-05
-2.50618119595142e-05
-2.5858830706745e-05
-1.86139036125579e-05
-7.24293796505066e-06
-3.83616521920256e-05
-3.45500300577488e-06
-2.09265816909728e-05
-2.4201210497383e-05
-2.18664197776416e-05
-2.8041163684415e-05
-1.49137495561366e-05
-4.05239537971464e-06
-1.56019606264743e-05
-1.71874576100765e-05
-2.16526841287245e-05
-2.8161573485486e-05
7.55545322272797e-07
-1.99365941298974e-05
-1.27115670678027e-05
-1.70512427946767e-05
-1.04300913682999e-06
-2.49603252486438e-06
-1.37327714520478e-05
-2.03072732281183e-05
-1.98684212964528e-05
-2.78414330654529e-05
-2.2114773521316e-05
-1.66005382462877e-05
-6.4749258110453e-06
-6.43580718559561e-06
1.12654632156101e-05
-3.20721218583143e-05
-1.60884551185006e-05
-6.90814377100783e-06
6.28235911721766e-07
-5.38665432396866e-06
2.54489556530948e-06
-1.6939851901396e-05
5.37061779107925e-06
-1.97752264088606e-06
-3.01697924863707e-05
1.86128434424474e-06
-9.59799947388785e-06
-1.4753795157393e-05
-1.35533353267148e-05
-8.46425847917062e-06
-1.38882308520048e-05
-3.92842402129919e-06
-2.8416936775519e-05
-3.00585334231783e-05
-1.89807808048127e-05
-8.45388708380204e-06
2.20362261983102e-06
-5.59579302249135e-06
-2.17632470784618e-05
-4.05186573502791e-06
-2.20964806195215e-05
-3.35492854855647e-05
-3.17494878559455e-05
-1.53674893474991e-05
-9.03881260552324e-06
-9.67179358951954e-06
-2.25529102711114e-05
-2.49232445749816e-05
-3.47540786726074e-05
-5.7029720194279e-06
-1.49323462148002e-05
-1.94131474213175e-05
-2.57182907436205e-05
-2.74281911395183e-05
-2.83165355686349e-05
-1.79353767607745e-05
-2.01083901140512e-05
-1.04032569521451e-05
-1.98412052588915e-05
-4.90318568023315e-06
-2.36788440426429e-05
-2.08695977541624e-05
-1.92056435078092e-05
-7.34586510517617e-06
-2.18970746177658e-05
-3.31595302743527e-05
-2.87823938452304e-05
-2.07709974024143e-05
-1.55712086490711e-05
-2.31250416567481e-05
-1.966519768996e-05
-4.50909884186328e-05
-8.3505205350528e-06
-2.66197294029051e-05
-1.48696161938422e-05
-1.3644301378333e-05
-9.03144885020019e-06
-1.83056759665469e-05
-2.44267780715482e-05
-2.52132582130944e-05
-5.93075313345024e-07
-1.46052551205383e-05
5.65582719497403e-08
-3.19220774448967e-05
-1.78817191673552e-05
-1.49617623984015e-05
-1.79030966188566e-05
-4.27121385564454e-06
-1.47634462155475e-05
-3.63141071948783e-06
-6.84054501136873e-06
-7.87793010200434e-07
-1.99884113724773e-05
1.02631312775664e-05
-1.12230414450817e-05
-2.19515620462178e-05
-1.67537603209141e-05
-2.6192242717709e-05
-3.43000121683889e-07
-2.12462291266431e-05
-2.8128922662996e-06
-1.96064827394228e-05
-6.06760810935227e-06
-3.76995381535439e-06
-2.89492982515142e-05
-1.14531815706032e-05
-1.35055488514541e-05
-3.02117881714712e-05
7.26470083289542e-06
-3.1174187701233e-05
-2.8727773945946e-05
-2.27299314365005e-05
-1.91808461729697e-05
-6.07960659493277e-06
-2.38929227355555e-05
6.28607580303209e-06
-1.62123567354817e-05
-3.06909873046856e-05
1.14223672661755e-05
-1.68954468354341e-05
-2.62527225498703e-05
-1.25893037363903e-05
-2.13103658096886e-05
-1.18657773480143e-05
-7.43612191140267e-06
2.72470527395749e-06
-1.28720861236197e-05
-8.65992319986133e-08
-2.63038324049021e-05
-1.74536012741158e-05
-2.31980039782204e-05
-1.79237240004589e-05
9.62553352937944e-07
-2.61341374136222e-05
7.21298047670621e-06
-2.50928706121415e-05
-2.42480475897302e-05
-2.72784595900193e-05
-2.00997312744918e-05
1.21710585548989e-06
-2.9356612160369e-05
-2.53726035877781e-05
-4.32774350390893e-06
-1.50149871532047e-05
-2.56227540705673e-05
-2.63081532255851e-06
-1.29325420501423e-05
-2.84730334063522e-05
-1.68000711341069e-05
-1.68451603273028e-05
-2.58174387624606e-05
-1.06307668318559e-05
-2.63164418322102e-05
-1.26953198181283e-05
-2.37655060941014e-05
-2.79912037394604e-05
-2.09699174921148e-05
1.4746672794073e-08
-1.87804847827148e-05
-2.14018216317352e-05
-7.79285205251053e-06
-2.24371518263279e-05
-9.12744199412041e-06
-1.1483694916067e-05
-1.4684281723964e-05
-2.27741014541525e-05
-2.93371033193131e-05
-1.88700727466624e-05
-1.65897195590693e-05
-2.52041174963303e-05
7.27590135979093e-06
-9.78846885373073e-06
-8.03152780241836e-06
-3.64831498102332e-06
-1.35470302641578e-05
-1.81048337091513e-05
-1.27098230587882e-05
-7.59507983956965e-06
-2.21217791776621e-05
-1.20438310393485e-05
7.20794770039988e-06
-8.29087600970865e-06
1.5757125040426e-05
-1.02455408016683e-05
-3.27578325156418e-05
-1.81950925995916e-05
-3.25139060205338e-06
-1.35647512320897e-05
-1.81469294994459e-05
-4.85384391635557e-06
6.49918320583812e-06
-1.18932367759927e-05
-1.73369109435318e-05
-2.10134896991223e-05
-1.29866933735093e-05
-1.12663689380675e-05
-1.31324195270117e-05
-1.23309004652617e-05
-2.03185738769991e-05
-9.72395516424307e-06
-1.26580256172573e-05
-7.77015115050691e-06
-6.2369622027249e-06
-2.90401568632497e-05
-1.18291824287239e-05
-9.89818344319609e-06
-9.1158587262136e-06
-2.07636455688318e-05
-5.24555519253772e-06
-1.9639719788752e-05
-2.570219483429e-05
-3.90524716381845e-05
-1.50447776880099e-05
-1.91810481988118e-05
-2.34934448875456e-05
-2.27831433467079e-05
-2.29192071309836e-05
-2.00713767412959e-05
-1.5199620268232e-05
-3.90628885420555e-05
-3.19115746992831e-05
-5.88449571733013e-06
-2.74422673754291e-05
-2.49321484376607e-05
-1.29107770397614e-05
-2.0485019948531e-05
-1.02328307401044e-05
-1.56142020374699e-05
-2.82856876052595e-05
-1.11391203930614e-05
-1.14645452494818e-05
-8.74198892020175e-06
-1.5553357703231e-05
-1.3948339933142e-05
3.19806321573275e-06
-1.23294146303906e-05
-2.30489569295356e-05
-4.86384145589213e-06
-2.87897150008667e-05
-2.4223503770733e-05
-1.89635092459588e-05
-9.93030981021799e-06
-1.09455704461944e-05
-4.94949543443948e-06
-1.90895910603318e-05
-2.02270198758383e-05
-1.41466672740646e-05
-3.63240643410444e-05
-3.92257621161405e-05
-3.02921042736169e-05
-5.53403778135079e-06
1.66015420243439e-06
2.85192156671891e-06
-1.7399112193138e-05
1.04743310711472e-06
-7.76588164999628e-06
-1.19799519159007e-05
-1.51778902284183e-05
-1.70778296167251e-05
-2.24633394881175e-05
-1.20089458298163e-05
2.38163713538481e-07
-2.48834062554502e-05
-1.70218985931775e-05
-4.4277913557597e-06
-1.20279284510522e-05
-2.000602129113e-05
-1.41275091286739e-05
-1.7160147223091e-05
-9.23799622834257e-06
-2.23350978539685e-05
-1.56213091954843e-05
-5.51431941067261e-06
-1.71315040140569e-05
-3.04197926237432e-05
-3.61994020575164e-06
-1.32868496142704e-05
-1.07083327259211e-05
-9.18411088523844e-06
-1.42834990359602e-05
-9.04343515170879e-06
-2.28381183305926e-05
6.61752109239788e-06
-1.71271454512113e-05
-1.83448564555222e-06
-1.40678090312647e-05
-2.31634306925272e-05
-2.1608378867354e-06
-4.58384309551654e-06
-1.36201214695279e-05
-1.46153047818038e-05
-2.7322210003029e-05
-1.35893282770071e-05
-1.95216108231045e-05
-1.08707761002002e-05
-1.66038606341713e-05
-4.20968323459745e-06
-2.42050457820925e-05
-1.5741813179449e-05
-2.11122345051576e-05
-1.05691856816179e-05
-2.69846075645532e-05
-6.53851705547169e-06
6.92808480325631e-07
-1.72268849708189e-05
-2.68322702288979e-05
-5.68380594151001e-06
-4.04913959649586e-06
-1.37510957594147e-05
-1.30674406759942e-05
-1.07392235332257e-05
-2.99816971046182e-05
-1.84428081101575e-05
-3.60214398854834e-05
-2.09632247368548e-05
-2.20087472612224e-05
-1.57055911839313e-05
-9.68970877509426e-06
-5.06775129499239e-06
-1.32394334382284e-05
-2.95791129827233e-05
-9.90674104162887e-06
-2.2594121755458e-05
-1.85169017846895e-05
-2.67297267549698e-05
-2.02940194554314e-05
-1.71636872618161e-05
-2.28278477039031e-05
-2.34245683434774e-05
-1.56201364765565e-05
-6.28428785352882e-06
-1.07815062237685e-05
-2.36825679667302e-05
-2.14659813729474e-05
-1.12208040020744e-06
-2.13054896127403e-05
-2.57448947338551e-05
-9.47367291433806e-06
-3.84000741091259e-05
-1.61747007352481e-05
-4.03506312789552e-05
-1.90771899015113e-05
-3.84344366408474e-05
1.05187899194316e-06
-2.36373256493323e-05
-1.93202160363511e-05
-1.12904493998612e-05
-1.92984085435123e-05
-1.34780072474314e-05
-1.5597701329312e-05
-1.71354835542616e-05
-4.37914915296783e-06
-1.74311103399489e-05
7.31044513703391e-07
-6.56824484955199e-06
-2.10168444901642e-05
1.17645967449209e-05
-2.65580096067804e-05
3.56290361296353e-06
-1.85871636427177e-05
-2.20872136633864e-05
-2.56660240851051e-05
-2.05053815410879e-05
-4.36605163129522e-05
-3.06571149673271e-05
-3.67064618378578e-05
-1.59700771421245e-05
-3.05863766890482e-05
-1.73909810043891e-05
-9.79989457977916e-06
-2.19037985894172e-05
-4.62049899293608e-05
-2.42608254680715e-05
-9.59472428538664e-06
-1.0367623880251e-05
-2.19828002419928e-05
-1.60317034744345e-05
-3.87192840223025e-05
-3.57124109607258e-05
-2.8023302826011e-05
-1.43982638577183e-05
-3.09688111295854e-05
-3.43636160933912e-05
-1.91365444386919e-05
-3.19977489960931e-05
-2.32685121098342e-05
-2.86543672187626e-05
-4.13977074624079e-05
-3.59804828710966e-05
-1.22131290823794e-05
-1.96879250350367e-05
-2.15907454124554e-05
-3.90974801305049e-05
-1.95206593665713e-05
-2.68522968337518e-05
-1.14533204436156e-05
-1.6857057534237e-05
-2.17700646321711e-05
-2.01776513036328e-05
-1.27556958767862e-05
-2.27113668037379e-05
-1.50299512552427e-06
-8.04223815872292e-06
-1.49057955298927e-05
-2.56055408925746e-05
-2.67294623757493e-05
-5.32104638200161e-07
-1.41797426578416e-05
-1.03420103289214e-05
-1.6672737837666e-05
-8.59722412829633e-06
-3.25674769365966e-05
-2.25531484484786e-05
