# Supplementary material for: Research on computational propagation and identification of mine microseismic signals based on deep learning
Source: PLoS One. 2025 Oct 22;20(10):e0334641. doi: 10.1371/journal.pone.0334641 (PMC12543183; doi:10.1371/journal.pone.0334641)
Supplement: S10 Data — (ZIP) [file pone.0334641.s010.zip › 000101100001638.xlsx_0.txt_24.txt.txt]

-9.91490584546365e-06
4.64311635728037e-06
-2.36677999853637e-05
-1.20334532246962e-05
-1.711420762509e-05
-1.85020920796785e-05
-2.52874051285498e-05
-6.39446980463746e-06
-2.63542939005456e-05
-1.43811024111091e-05
-2.20998999034283e-05
-2.39704608480778e-05
-2.63221608421145e-05
-2.82648636633937e-05
-5.90990746020406e-06
-2.93580579338291e-05
-2.53117444209055e-05
-9.47943630888002e-06
-2.33824065362718e-05
-1.5299547143912e-05
-4.28390595261779e-06
-1.31164080854676e-05
-2.99168788172015e-05
-8.42173149371736e-06
-1.28362322449397e-05
-2.62634751997e-05
-1.10635609527692e-06
-2.55608167344047e-05
-1.36381554360607e-05
-1.88615733788981e-05
-1.02980485332443e-05
-1.79653338315736e-05
-3.09790980367588e-05
-1.1522703282131e-05
-1.47017453343167e-05
-6.23137361474609e-06
-1.87754076961485e-05
-9.53121514524482e-06
-1.11418468952385e-05
-9.88911692274811e-06
-1.79668431090647e-05
-1.1153638861459e-05
-1.06626047263594e-05
-8.28014017301364e-06
3.62710662517312e-06
-2.73968227762747e-05
-1.11276631091312e-05
-7.3203334971753e-06
-2.22833115910381e-05
-8.91374092578126e-06
-1.2893239584271e-05
5.16975044097123e-06
-1.50520311985668e-05
-8.45700119465468e-06
-9.74984854431195e-06
-4.84545533110365e-06
-1.20876915667815e-05
-3.39281204911683e-06
-2.02761216330676e-05
5.00879548061729e-06
-1.5693527205377e-05
-1.28400411740573e-05
-2.80576601534954e-05
6.02236811507802e-06
9.61158251115992e-07
-1.17172631300099e-05
-3.97340568293428e-06
-3.34862129918981e-05
-2.21423611377794e-05
-2.27954662301043e-05
-4.28085993875316e-06
-1.52664120821851e-05
-1.43357405414031e-05
-2.95285570779579e-05
-5.12021951076837e-06
-2.08182050172217e-05
-2.24783807267273e-05
-1.35805058103884e-05
-1.36194263105244e-05
-9.32125670021141e-06
-2.21825860924714e-05
-1.08090639963995e-05
-3.16684028228179e-05
-1.05421824030793e-05
-1.13514297516586e-05
-1.79486681213751e-05
-8.79308779826989e-06
-3.42192258756098e-05
-1.7353837274067e-05
-1.6090920875747e-05
-1.12703727144715e-05
-2.09804280793569e-05
-2.63427155167391e-05
-1.6326351493066e-05
-1.19055574395488e-05
-3.71257674009054e-05
-2.19135848877128e-05
-2.67199018344554e-05
-2.94418898428223e-05
-2.82285587096869e-05
-1.95126513616512e-05
-1.98386090336603e-05
1.93979219305622e-06
-2.18807545131078e-05
-1.67516547688129e-05
-9.77773974130341e-06
-4.5071696663329e-06
1.31795774184511e-05
-1.88710304620325e-05
-1.81047724794729e-05
8.7551714125872e-06
-1.44025156587801e-05
-1.49309292512855e-05
-1.16765458956223e-05
-1.27627491245641e-06
-2.78697262526968e-06
-1.90419219269445e-05
-3.53065252548962e-05
-2.1779888375426e-05
-1.09428432900246e-05
-1.61034163556474e-05
-7.56379922955369e-06
5.52333077026146e-06
-9.03231509323657e-06
-5.03733729879607e-06
-1.26877893154996e-05
-4.32721917845027e-05
-1.51973422085752e-06
1.0048264439694e-05
-4.70616526583268e-06
-8.34376523319807e-06
-3.38631078003451e-06
2.21396095271807e-06
-1.67085459892376e-05
5.50863111669423e-06
1.00614739340809e-05
1.34158128332271e-05
-2.23727012401345e-06
-2.76529974763997e-05
-2.32508317437359e-06
-1.697604155454e-05
-1.97213311151796e-05
-5.47629417283025e-06
-2.37825125262169e-05
-8.65916856792945e-06
-3.01675228425541e-05
1.33148899650301e-05
-2.01980888469937e-05
-1.68006276649668e-05
-1.66712196360324e-05
-1.16425920818904e-05
-2.49509216525031e-05
-2.01037908259042e-05
-2.4246408478849e-05
-1.28462781744094e-05
-2.42960369815569e-05
-1.05779389170601e-05
-1.16143537578342e-05
-3.16452367788118e-05
-3.08553072904948e-05
-1.63424778722732e-05
-2.9524325424679e-05
-2.57829326382057e-05
-1.14336608565921e-05
-4.21455665648669e-05
-2.57621731959197e-05
-2.74542562400953e-05
-3.73434770245703e-05
-3.37408391104038e-05
-2.15114964230707e-05
1.33718407417862e-06
-4.87886154993363e-06
-3.08866489967513e-05
-2.42700145483465e-05
-7.35094581817698e-06
-1.95219914600747e-05
-2.73148735080388e-05
-8.75108115610559e-06
-2.50254118723897e-05
-2.96862797189234e-05
-1.68747515372991e-05
-2.55430421242995e-05
-3.40466956636835e-05
-2.44821873667445e-05
-2.04276790209138e-05
-2.70269737158795e-05
-5.85531395431661e-06
-9.65874111330345e-06
-6.36600601326868e-06
-1.67439016920548e-05
-1.13634123053989e-05
-4.018559709087e-05
-2.27483605263805e-06
-1.75148568846738e-05
-6.74229415677536e-07
-2.51087203943182e-05
-2.3153623654908e-05
-2.92434008770094e-05
-5.40660724423779e-06
-3.12951557479262e-05
-1.87109506654958e-06
-1.02483234879826e-05
-4.11107844911427e-06
-3.5682365485259e-07
-2.73195566377231e-05
-2.08350198108612e-05
-8.79653682607314e-06
-2.47221354155129e-05
-3.17753710379759e-05
-2.86767643772143e-05
-1.25580067797029e-05
-6.78112867072259e-06
-2.25580584338692e-05
6.63820982367601e-06
-1.68593013379327e-05
-6.14880137642771e-06
-1.93486770449985e-05
-3.13324782979398e-06
-3.00387672425081e-06
-4.03624996086761e-06
-1.36680024475137e-05
5.60631372272769e-06
-2.6113532374945e-05
-1.09187120252494e-05
-3.64833510626864e-05
-1.35978997067403e-05
-2.66101536090006e-05
-7.1636098875236e-06
-1.8800578450661e-05
-3.18096073748857e-05
-2.32026287058477e-05
-9.89086586271008e-06
-2.11496329550057e-05
-2.35690829277736e-05
-1.36114760295957e-05
-3.05462885549176e-05
-2.78289232534344e-05
-1.89651373465233e-05
-2.56036250273491e-05
-2.81724429419394e-05
-3.32406607753124e-05
-3.38341508722857e-05
-2.42935167852582e-05
-2.38059439876961e-05
-1.38933730681768e-05
-1.94585242515127e-05
-1.24926076836771e-05
-3.68634016484448e-05
-2.66231655172393e-05
-2.05147209194649e-05
-2.1276352386832e-05
-1.62026326492448e-05
-1.77431293389422e-05
-1.16943390320299e-05
-1.36666220126026e-05
-3.81977256827855e-05
-2.49394849883981e-05
-2.40661980859826e-05
-3.2906823269513e-05
-2.16994288070213e-05
-2.39001985727999e-05
-2.94873168784167e-05
-1.67991000688946e-05
-9.26930193791494e-06
-2.87670406448246e-05
-1.07278592793143e-05
-5.05788052946514e-06
-2.22236313072563e-05
-2.20661028877327e-05
-2.50791217561168e-05
-4.21463012607879e-06
-6.23440857724653e-06
-1.75661252620724e-05
-1.95403876429796e-05
-1.97282252299709e-05
8.96711100311122e-06
-4.33943050232916e-06
-1.36086584226915e-05
-1.72590027366609e-05
-3.12245506959937e-07
-1.32099556944755e-05
-2.99896777502392e-05
-2.7402159508091e-05
-1.18481517436552e-05
1.32854172038922e-05
-3.8574947477562e-06
-2.27827504581043e-05
-2.49845727369307e-05
-1.83267587327744e-05
-4.22052976463708e-06
-2.62108205809238e-05
-1.12039221809958e-05
-5.89955429585144e-07
-1.10383028082739e-05
-1.32574264242864e-05
-1.04458481976981e-06
-2.2897565510821e-05
-2.41916150043578e-05
-8.55561339429178e-06
1.79371316218922e-06
-1.94215446810014e-06
-7.96684504776287e-06
-9.49423925916819e-06
-1.54838965869148e-05
-2.62660976547637e-05
-5.5449042105818e-07
-1.5063004410437e-05
-1.14304694949336e-05
-9.79061495358238e-06
-9.27946338132588e-06
-2.77125503092788e-05
-3.08188876322485e-05
-2.11453717418081e-05
-1.41067189979561e-05
-2.52642429632222e-05
-1.78345566441952e-05
-2.704891727902e-06
-1.07202156729728e-05
-3.21998006508184e-05
-3.48123207929335e-05
-1.69118356303996e-05
-2.12907795207379e-05
-3.87047602815229e-05
-1.89650984245782e-05
-3.50750813900157e-05
-1.31712241309265e-05
-5.59347470081484e-06
-2.17027183528789e-05
-3.35255480930891e-05
-2.54551915947806e-05
-2.91036920657745e-05
-4.1399129351225e-05
-1.95347091188227e-05
-3.49173437673421e-05
-3.80592420302388e-05
-2.30775008077384e-05
-1.79127701018665e-05
-3.30484018835937e-06
-1.72717925889616e-05
-2.4053723109115e-05
-3.0275899442183e-05
-1.94220479757262e-05
-1.22236739107336e-05
-6.55581936977851e-06
-7.2751983558536e-06
-9.79459343488516e-06
-1.03150106903002e-05
-1.56268846446463e-05
-2.60209249071472e-05
-2.32237530630522e-05
-9.48030298932131e-06
-2.17016887089825e-05
-1.11953146139986e-05
-1.83430822327709e-05
-2.38668987781227e-06
-4.18146742797992e-06
-1.28902574356201e-06
-1.51476844332906e-05
-8.38823754070784e-06
-1.67896365757389e-05
3.700702212098e-06
-2.18370744882725e-05
1.98448095703085e-05
-2.01748962390221e-05
2.67440284202604e-06
8.45652781106344e-06
-3.81366756186662e-06
-1.36606425743463e-05
-8.01801685714894e-06
-2.37086680968651e-05
-1.6201671419485e-05
-2.03451168024868e-05
-2.00698126046852e-06
-1.57863014982263e-05
-2.06632721511317e-05
-3.18695476780345e-05
-2.26545356405767e-05
-7.96453947302115e-06
-2.06625914057385e-05
-3.38816516442273e-06
-5.78010900647927e-06
-9.15004633986427e-06
-1.72527662926469e-05
6.49786116320796e-07
-1.62028349257905e-05
-1.59471335226845e-05
-2.58639444659547e-05
-1.24170013981593e-05
-1.31759166613979e-05
-1.47787580248335e-05
-3.31266900803586e-05
-2.10772600367535e-05
-3.63560914652487e-05
-1.80153285636098e-05
-3.29538626214479e-05
-1.6501333570909e-05
-2.73971915021356e-05
-9.57725352573372e-06
-1.18690212356438e-05
-1.60283802036919e-05
-1.2851053478428e-05
-2.04867808615846e-05
-4.20666452015863e-05
-1.50499902979793e-05
5.40744085923705e-06
-1.23792131936487e-05
-2.27038862417645e-05
-1.05859073093676e-05
-2.31376942754709e-05
-1.40813366704083e-05
-2.24060018725792e-05
-1.30919241217718e-05
-1.52964399253713e-05
-2.66018212467587e-05
-2.27769300118159e-05
-3.4560686914137e-06
-2.76916153260694e-05
-2.32951213797357e-05
-1.28560638340788e-05
-3.18965905054473e-05
-2.5470963330422e-05
-7.70168176562136e-06
-1.28433631708539e-05
-2.86098330848837e-05
8.80282558322022e-06
-3.03741504439345e-05
-2.20208969738642e-05
-1.60091329605075e-05
-1.64100246119334e-05
-1.51242995946067e-05
-1.52170961084339e-05
-3.49572218889511e-06
-1.80116829333354e-05
-4.0138795922561e-05
4.2776678507007e-06
-6.55760875996953e-06
-1.07138619140069e-05
-3.00460854342086e-05
1.63362953650074e-06
-2.57644957529657e-05
-2.20967413038115e-05
-2.48496648628059e-05
-2.77214185475496e-06
-2.1201110778247e-08
-2.57940699911247e-06
-1.4569161060385e-05
-3.56562348334658e-05
-4.05378364419477e-05
6.04959719869144e-07
-7.79004092431776e-06
-1.33399302370736e-05
-1.07369049783265e-05
-6.78515090099634e-06
-1.35252505652175e-05
-2.43766713783243e-05
-1.03225537473946e-05
-9.14921057211666e-06
2.84148348475362e-06
-1.30529021760743e-05
-5.09181901985175e-06
-1.33373784184825e-05
-9.56541878729626e-06
-9.61804970421815e-06
-2.23576372772883e-06
-8.53506821023459e-06
-2.76417905018515e-05
-1.52980652731391e-05
-9.7274924727346e-06
-1.3232689803025e-05
-1.60006624434206e-05
-5.16819085179533e-06
-1.42102024904966e-05
-2.12102378629316e-05
-1.7030377710548e-05
-3.17563679605878e-05
-2.03746752532584e-05
-1.13093647206114e-05
4.15056790196839e-06
1.0358889163076e-06
-2.42774587725139e-05
-4.7415285185012e-06
-1.91032864046148e-05
-1.26655447499275e-05
-5.64683312743045e-06
6.34201817927334e-07
-2.3994700350068e-05
-3.39554151743195e-05
-1.63522819533014e-05
-3.48837118592827e-05
-1.25872396990008e-05
-6.25323266879e-06
-2.34367189407039e-05
-2.12883521683856e-05
-2.04718557666227e-05
-1.83691543313594e-05
-2.46787300563882e-05
-1.79234557152392e-05
-4.26047224154679e-06
-1.79209846108297e-05
-2.23183335646067e-05
-4.65988084264036e-06
-2.02732057326372e-05
-3.3595318898901e-05
-8.79521303744704e-06
-2.29925015498006e-05
-2.71600556697442e-06
-1.31039586328203e-05
-3.14035940441091e-05
-2.16907341034864e-05
-8.54673316433252e-06
-1.19841158574105e-05
-1.01982938852189e-05
-1.67436721681403e-06
-2.31897583400878e-05
-1.04079457965166e-05
-2.56061722244898e-05
-3.09947557997655e-05
-1.4165868543303e-05
-1.66553170069702e-05
-2.26057902443121e-05
-3.00513365693277e-05
-2.08795777453206e-05
-1.68254246355469e-05
-1.01088533168963e-05
-2.00428638681787e-05
-1.72128845725787e-05
-2.56407218554814e-05
-8.30956794288024e-06
-9.18438670366769e-06
8.31626640092378e-07
-2.45526272493356e-05
-1.58681970938635e-05
-8.79498998928444e-06
-6.14937910584617e-06
7.11381541276997e-06
-1.41385721997738e-05
-2.1557833982784e-05
-5.67683421895207e-06
-1.29374247864949e-05
-1.42568212598727e-05
-9.83600745106541e-06
-2.29902995567325e-05
-1.58733265405047e-05
-2.39682665325239e-05
-7.77861123701255e-06
-1.97870073984992e-05
-9.50353873934566e-06
-1.08011174998957e-05
7.64654676170287e-06
-2.89225846468169e-05
-1.55295651880159e-05
-1.97820729713076e-05
-9.96168610676848e-06
-2.38591005444009e-05
-2.75122381014372e-05
-1.45511536716754e-05
-2.147399494257e-05
-1.48051060620241e-05
-2.08940145182728e-05
-4.80817655165723e-06
-3.46881542772986e-05
-2.91964489369711e-05
-3.24802814766646e-05
1.76372057878188e-06
-2.49132603917692e-05
-4.22176775756067e-05
-8.87191417761173e-06
-2.30942610906399e-05
-2.44525670215827e-05
-3.41788255128908e-05
-2.25872634441174e-05
-2.37644894254547e-05
-4.16478865354351e-05
-5.37765570068941e-05
-2.71887816078957e-05
-2.22927656214142e-05
-2.49631969475338e-05
-1.83859174129311e-05
-3.18866331337089e-05
-1.10100074640772e-05
-1.99005808997147e-05
-1.94509950095038e-05
-1.05065623539383e-05
-7.81027363527598e-06
-1.22592619389695e-05
-1.89494287398878e-05
-3.39350504480601e-05
-1.9931165783384e-05
-3.97366539755216e-05
-2.46650695870578e-05
-1.45623882642243e-07
5.88121088858756e-07
-2.90436573058323e-05
-1.02274051215138e-05
8.70547757991478e-07
-1.10737252678818e-05
-4.06557921904109e-05
-1.87802570616866e-06
-1.3393257276006e-05
-8.23095820318738e-06
-1.94042214624568e-06
-4.22168318973922e-06
-1.80475258594194e-05
-1.03811276014565e-05
1.60203682812181e-05
-2.73531796013279e-06
-2.42097681590596e-05
-3.38480615560258e-06
-2.3269074225629e-05
-2.51745035413221e-05
-6.23532712557333e-06
-6.40597480197118e-06
-1.71986152490413e-05
-2.94244519060725e-05
-3.82648260342557e-06
-9.7158197472826e-06
1.25434829393547e-05
-1.6837210816451e-05
-1.45820832203336e-05
-2.27513898110958e-05
-1.19249350117063e-05
5.91006678564761e-06
-1.48485606280591e-05
-3.45239540406642e-06
-1.85054096095739e-05
-2.56367318525989e-05
-2.28142070074354e-05
-1.28409443036233e-05
-2.56570076663398e-05
-2.57781997050047e-05
-1.03461630310589e-05
-1.32630623417664e-05
-2.00478063956074e-05
-2.93392363264371e-05
-2.17556860413716e-05
2.48070031548754e-06
-1.52825665987444e-05
-2.60140739319741e-05
-1.34468109334255e-05
-2.34504826466874e-05
-2.73747014294995e-05
-2.83402468601079e-05
-1.96458553289823e-05
-3.22882386728507e-05
-1.23471569455058e-05
-1.78343698574504e-05
-2.92459280153541e-05
-2.91042535668246e-05
-1.80249882412098e-05
-3.06859524377887e-05
-2.4920475576317e-05
-3.1956512425933e-05
-2.77261905311164e-05
-2.10996985025907e-05
-3.70796224550898e-05
-1.80933536248083e-05
-1.62898810577638e-05
1.42032567259166e-06
-9.83377441263467e-06
-3.5169954808265e-05
-2.52721803033889e-05
-2.60160458975131e-05
-2.96574505326928e-05
-1.35388642538243e-05
-3.76682982018484e-05
-1.64766588202133e-05
-2.172404843418e-05
-2.9943381735911e-05
-2.34914334007931e-05
-2.07753492816264e-05
-1.11209642928399e-05
-1.30768793329319e-05
-1.9181869061045e-05
-3.798036352918e-05
3.67290065391284e-06
-2.21966257945052e-05
-2.87832422755923e-05
-2.50231454111928e-05
-2.14522316903699e-05
-8.464849856986e-06
-1.64015293988363e-05
-2.59706947193635e-05
-1.35613205333887e-05
-1.72384390873326e-05
-1.10322736351694e-05
-9.49780218563305e-06
-1.43241315578975e-05
-2.27541312629253e-05
-9.29179795521838e-06
-1.6769941709323e-05
-1.4179610401914e-05
-1.58670123538807e-05
-2.47823714675279e-05
-1.23277281513987e-05
-4.03981836796552e-06
-2.86730823376115e-05
-2.31293546179925e-05
-2.58833662214947e-05
-7.12292061679488e-06
-9.32470356111134e-06
-1.00434484931062e-06
-1.97586091003827e-05
-1.42714931206836e-05
-1.23934505432413e-05
-3.57095227055607e-05
-1.866317689682e-05
-2.11058179544085e-05
-1.79514420333938e-05
-1.32813515973487e-05
-1.76784546698643e-05
-2.81955994789324e-05
-1.06400457164505e-05
-7.96221221910516e-06
-7.88782363305587e-06
-1.14265160224319e-05
-5.03862959314586e-06
-1.85602294190013e-05
5.26364174448924e-06
-1.60894413656727e-05
-9.58084278437351e-06
-2.26156516125767e-05
-1.02886215608909e-05
-6.12499280169082e-06
-3.52347903451226e-05
-1.77844181553214e-05
-2.2601627668913e-05
-2.42294308633174e-05
-8.87130058731485e-06
-1.74911476296086e-05
-2.00794095826957e-05
7.73436264932929e-07
-2.78916434565633e-05
-3.58969950538145e-05
-2.04228522492008e-05
-3.67927550079683e-06
-1.56249960000016e-05
-2.81524646315904e-05
-1.92112362062542e-05
-4.81907380136755e-06
-2.45957697679202e-05
-1.07972158801e-05
-2.49840573030759e-05
-1.61918453570201e-05
-1.35217750751321e-05
-2.81140619083426e-06
-3.49701605077827e-05
-2.34573741874249e-05
-1.03117974056759e-05
-1.29725671629997e-05
-3.12180726677947e-05
-2.31080114884487e-05
-2.62690909030455e-05
-1.16480224208122e-05
-1.41822742342537e-05
-1.05098497574399e-05
-3.15734159812029e-05
-2.71590481603153e-05
-1.99880661238533e-05
-6.28541331128302e-06
1.53815644478487e-05
-8.56266133044004e-06
-1.1730988639509e-05
-2.50385956428372e-05
-1.15291313431065e-05
-1.23924575772269e-05
-1.1224312615927e-07
-1.35018978957002e-05
-2.27543829237523e-05
3.82685616457294e-06
-1.23692362890636e-05
-3.48653161681979e-05
-1.11877152376099e-05
-1.96910681754841e-05
-1.42250741116748e-05
-2.65289676720342e-06
-3.02113097373292e-05
-2.09511319540874e-05
-2.55127271641344e-06
1.19444637148898e-05
-1.75501797618537e-05
-2.74115800212419e-05
2.69015070975641e-06
-1.125602411859e-05
-1.5757050806096e-05
-3.49475680083451e-05
-7.81894710627359e-06
-1.83001355464495e-05
-2.97128153015153e-05
-1.73995822858256e-06
4.76481896278621e-06
-3.25725370534256e-05
-1.2364530201591e-05
-1.71051827235041e-05
-2.36818857582393e-05
-2.02754630882432e-05
-2.66302443730651e-05
-2.65139907386749e-05
-1.41098238089101e-05
-3.04251547813583e-05
-2.12609171055879e-05
-3.65486462842574e-05
-2.4098889618971e-05
-1.21575309893676e-05
-3.50197690228528e-05
-2.65768464117021e-05
-2.0276013153188e-05
-1.50704721372638e-05
-2.5010817124978e-05
-1.93607809848079e-05
-9.49698765631901e-06
-3.83475199434441e-06
-2.41926536472184e-05
-2.79268433296991e-05
-1.88755344637574e-05
-2.15950748604729e-05
-1.61035940285785e-05
-1.49574177120188e-05
-4.2428182313811e-05
-8.91910322502635e-06
-3.14130335975374e-05
-1.85714126568194e-05
-4.4390559618513e-06
-1.56417258732583e-05
-3.20769366656489e-05
-7.87686961793625e-06
-1.049848664299e-05
-2.42071509243185e-05
-1.31584002793762e-05
-1.89455995578966e-05
-2.11172044748556e-05
-2.5480070504779e-05
-3.57394817938644e-07
-1.89855108577227e-05
-2.60348225238278e-05
-1.42275611319689e-05
-1.8727181803964e-05
-1.79484913418811e-05
-1.40350742880016e-05
-2.81318613050814e-05
-2.47685477683031e-05
-1.61294744359963e-05
-2.44242679841923e-05
-1.36204200094472e-05
1.2862706561525e-05
8.30090565405881e-06
-2.53438343725109e-05
-8.61736288357793e-06
-1.17549356134188e-05
-2.44747737538943e-05
-2.31082456759767e-05
-2.92804907574304e-05
-1.9659799061853e-05
-7.51928934556513e-06
-9.46989687695142e-06
-6.82797308273124e-06
-4.51022782213517e-06
-2.98689096416607e-05
-1.97000346314935e-05
3.55980263486503e-06
-3.7312470120885e-06
5.48432231547488e-06
-6.06013746127111e-06
-2.08884616796937e-06
-3.51823568817136e-06
-2.34568123115303e-05
-4.27976188755017e-05
-1.31230969530631e-05
-1.87878646562336e-05
-2.03786016388335e-05
-2.26733364423307e-05
5.23711957392684e-06
-3.00840405722245e-05
-1.6145739421713e-05
-3.31274658138012e-06
-2.34886790946913e-05
1.12347978879141e-06
-3.66114654237252e-05
-2.00557289123983e-05
-2.18031045527307e-05
-2.73069328821152e-05
-1.46820423341899e-05
-1.82530045448687e-05
-3.10170122993468e-05
-4.39655989638306e-06
-1.66379628388081e-05
-2.69344331135768e-06
-3.15894306966196e-05
-3.5085331786774e-05
-3.49765056772244e-05
-3.44599873164094e-05
-2.94987953423554e-05
-1.02584772074761e-05
1.08993845489047e-05
-2.9042952214009e-05
-1.99554200958194e-05
-2.5124474835091e-05
-3.38967297982595e-05
-7.63365673189025e-06
-7.44177365346268e-06
-1.81485625839169e-05
-3.20826021108987e-05
-4.19711215408901e-05
-1.65712621595686e-05
-7.92337548322482e-06
-1.12305229295607e-05
-2.67840580364095e-05
-1.07985365151272e-05
-3.09782503440991e-05
-1.17939253674776e-05
1.8804566216804e-06
-2.263009984861e-05
3.74140731732184e-06
-8.46940121400348e-06
-1.73694076219107e-05
-2.89148323504882e-05
-7.59814164231383e-06
-2.02535634732274e-05
-1.82175280705945e-05
-3.71226416042819e-05
-1.8277683766745e-05
-2.90484780879085e-05
-1.55978847414408e-05
-2.54950390709506e-05
-9.65929653531303e-06
-1.33524973469488e-05
2.60067021480917e-07
-3.45964204802994e-05
-1.84254257718706e-05
3.9432206040492e-06
-1.40950300220832e-05
-2.39904044504721e-05
-1.80638568816174e-05
-1.91149562935998e-05
7.38586608991054e-07
-3.18868215545625e-05
-1.57964260885204e-05
-1.65243494703446e-05
4.40042534488085e-06
-1.90686662567426e-05
-1.30856480463601e-05
-5.48774696007563e-06
-1.16862020262855e-05
-1.41508422411732e-05
-2.624445489076e-05
-7.57304474689647e-06
-2.04999780724801e-05
-1.432753509636e-05
-1.46118715145424e-05
-3.57549901523802e-05
-2.9739326116264e-05
-1.304583067074e-05
-2.35622324249839e-05
-2.14991055206429e-05
-6.2453957137689e-06
-1.32124691227511e-05
-1.16092904160763e-05
-1.66426383828297e-05
-3.56542754121352e-06
-2.23208493675047e-05
-2.09192205853529e-05
-1.6741867687823e-05
-1.43331559630876e-05
-2.07673845189696e-05
-1.74436307230668e-05
-2.93395163393622e-05
-8.42973706932592e-06
-8.1373195510555e-06
-8.81043935953382e-06
-2.71559317286241e-05
-1.6765833854262e-05
-1.67909391058963e-05
-2.60484723507734e-05
-2.57680046067186e-05
-2.52155668192134e-05
-2.01932677502818e-05
-1.97493045575585e-05
-3.29987835064913e-05
-7.66376485607738e-06
-1.50327369460032e-05
-8.38658429162329e-06
-1.12140630952548e-05
-2.91441386029922e-05
-1.89463724703549e-05
-2.78682738819807e-05
-1.69632382758263e-05
-1.36244895334539e-05
-2.50975644227309e-05
-1.25308852111633e-05
-3.04495364299561e-05
-3.45453335146381e-06
-2.41535892970021e-05
-3.52655520790194e-05
-1.10829093439054e-05
-7.40890883645093e-06
-2.13042338417061e-05
-7.07735305906109e-06
-2.79988463076287e-05
-1.30819446886394e-05
-2.4050783561858e-05
-1.33152563896642e-05
-2.97585477425094e-05
-5.20113155007377e-06
-2.741094401413e-05
-2.73369082863919e-05
-2.5263267126796e-05
-1.97610930683368e-05
-1.80362803884169e-05
-3.21950325248855e-06
-7.19545014912604e-06
-2.08415723498418e-05
-2.63775233880975e-05
-1.26721942734832e-05
-1.88380851383637e-05
-5.71618936292374e-06
-4.19743248068083e-05
4.18674013197978e-07
-1.49432864298594e-05
-4.16009049249476e-07
-2.37766844541154e-05
-1.12949721641976e-05
-1.39212840811272e-05
-2.52015088925943e-05
-2.28191080369486e-05
-1.63087614816196e-05
-2.06768560281689e-05
-1.4671699385961e-05
8.30308870285075e-08
-2.30533260595037e-05
-3.40828425309415e-05
-1.56984179141442e-05
-2.21892221026202e-05
-1.09833577947614e-05
-1.11354314330804e-05
-2.95169833357399e-05
-2.43236261878586e-05
-3.32792982840734e-05
-1.92775736568193e-05
-4.45498474968428e-06
-1.22878023853593e-05
5.58810860819859e-06
-1.86971264438635e-05
-1.70025141741266e-05
-1.49841145751747e-05
-3.62703572502512e-05
-3.07970892153632e-05
-2.23483327210476e-05
-2.41436507398468e-05
-1.92552717300999e-05
-3.2971629052956e-05
-1.24184154236264e-05
-4.85243438935482e-06
-2.00301166604351e-05
-2.9959447760738e-05
-2.67441606583825e-05
-1.62747347793146e-05
-3.01500593976739e-05
-6.69123010594805e-06
-1.73271366719756e-05
-3.21190314743005e-05
-1.00713318390677e-05
-8.56354946251689e-06
-2.23896309284831e-05
-2.00743467490786e-05
-1.48051237446448e-05
-2.26688102592889e-05
-1.78286408148753e-05
-3.89704028465588e-05
-4.68385244387659e-06
-4.78602284198647e-06
-2.08942156304971e-05
-2.01865293549555e-05
-1.284341099567e-05
3.54886842980351e-06
-1.64635745915635e-05
-2.06122546238691e-05
-1.3328487665815e-05
-1.49407287960972e-05
-1.6538120964897e-05
-1.10128103575018e-05
-9.72252568070626e-06
-7.01772140165071e-06
-7.03054586096001e-06
-2.10583195132965e-05
-5.63654590283163e-06
-2.69047434122884e-05
-2.63024879518664e-05
-9.60047728612782e-06
-1.95344946032314e-05
-3.15963377790496e-06
-9.10436505556057e-06
-2.93787416283764e-05
-1.63045331705676e-05
-2.81713449304462e-05
5.90701558774296e-06
-2.83947487171416e-05
-9.94576026636751e-06
-8.96652927200069e-06
-1.09090070893104e-05
-1.01751752068241e-05
-1.50591446986488e-05
-6.03185712837387e-06
-2.64891131378426e-05
-2.22753136440878e-05
-1.1568891586954e-05
-6.07842032369925e-06
-2.95381705700743e-06
-2.01576204804106e-05
-1.84388223162634e-05
-2.51145376649431e-05
-1.33371641530881e-05
-2.14758826773343e-05
2.98620608529663e-06
-1.01021926279017e-05
-2.24075223335775e-05
-6.60945233389527e-06
-1.72603122788675e-05
-1.68100607185608e-05
1.78506951095832e-06
-2.04583994310598e-05
-1.91966151951367e-05
-2.74448804887071e-05
-7.51509345592145e-06
-4.32459898720614e-06
-3.80058370692384e-05
-3.09591189851396e-05
-1.78783972292558e-05
-2.1525733670494e-05
-9.87439367841484e-06
-6.5409871767367e-06
-7.15216350245424e-06
-1.09973775929791e-05
-1.53800650199011e-05
-3.33509799524254e-05
-1.84682500695519e-05
-1.13296476497915e-05
-2.00262548472655e-05
-1.53235920190824e-05
-5.96510087723882e-06
-2.21424392042115e-05
-1.08601825747041e-05
-2.61299316490147e-06
-4.51637159217436e-05
-1.47931952901352e-05
-4.8461935499973e-06
-1.19526488908617e-05
-1.99709774137645e-05
-2.23549778791872e-05
-1.45451923755632e-05
-1.14256745586629e-05
-4.19532188631879e-06
-2.59646006784739e-05
4.80301939802182e-06
-2.11347953767731e-06
-1.37972289883678e-05
-2.96706553703524e-05
-2.20276024135959e-05
-3.54468272159285e-05
-1.85004593371533e-05
-6.81190527036184e-06
-1.0787120881424e-05
-1.86784185430797e-05
-7.2225937291671e-06
-2.51517188563848e-05
-1.28344632232361e-05
-5.57306208202952e-06
-1.69437046465158e-05
-1.11846493971974e-05
1.61647373592859e-06
-1.84205974227954e-06
7.38459296043751e-06
-2.5826396254279e-05
-4.36990897688991e-06
-1.50917726206578e-06
-2.89743473137001e-05
-1.4561411512109e-05
-1.15254648588638e-05
-2.28254899909488e-05
-1.56473457759368e-05
-3.54738641796071e-05
-2.24410056765463e-05
-1.81879386724165e-05
-7.05959564054868e-06
9.61668260931339e-06
-4.60637652038768e-06
-1.7076023949948e-05
-1.33980405562556e-05
-1.16564189228007e-05
-1.75167944131242e-05
-9.74374349768621e-06
-1.48531900709854e-05
-2.98149878932573e-06
-2.13274639184692e-05
3.76230445185065e-06
-2.3282530625929e-06
-2.78149151973515e-05
-1.64361819266536e-05
-1.35573526175407e-05
-2.50471497572253e-05
2.72848130225613e-06
-6.93742569691758e-06
-1.090999912222e-05
-2.06767046654191e-05
-9.09705674157942e-06
-2.10069791142608e-05
-1.74708117888139e-05
-3.59239751768841e-05
-1.85915934747134e-05
-2.13966403190374e-05
-2.49666793994861e-05
-2.43430421410574e-05
-2.90748616900251e-05
-1.96658459350994e-05
-2.28252704123532e-05
-2.5511841335232e-05
-2.4592478802226e-05
-1.91403100650506e-05
-1.48387303197807e-05
-2.3068752542819e-05
-1.29661148176441e-05
-1.51582034778657e-05
-2.67503702577368e-05
-1.83172758548173e-05
-2.16296074759985e-05
3.65015513956372e-07
-4.70644654078843e-05
-1.83789991353774e-05
-7.59085408042013e-06
-3.00850678941803e-06
-9.95047522598139e-06
-1.17828334587617e-05
-1.38326678328768e-05
-5.56005183084709e-06
-2.3640827290424e-05
-4.69659703854242e-05
-9.5322466736984e-06
-1.49282681769487e-05
-1.51360395835186e-05
-7.47299914758154e-06
-1.49559925727304e-05
-4.84105403800857e-06
-1.71507777497963e-05
-2.52990938800222e-05
-2.62953072951744e-05
-3.39742506456509e-06
-1.10188134832422e-05
-2.03887288468997e-05
-7.57246234678011e-06
-1.64434559278604e-05
-1.73682792918543e-05
-8.84426021694463e-06
2.78923887493236e-07
-1.68767662888584e-05
-1.79234443970824e-05
-4.60747714962089e-06
-2.24450824666993e-05
-3.04434095602588e-05
-1.04236700094127e-07
-2.02224864229583e-05
-1.49738522247198e-05
-1.46612218824811e-05
3.34318139161117e-06
-2.33468446031098e-05
-4.01319742497512e-05
-2.14513793342737e-05
-8.20285649245334e-06
-2.66857132367993e-05
-2.37928994964693e-05
-8.78031636603951e-07
-2.86447125082849e-05
-4.42773311070358e-06
-1.5778388750474e-05
-2.06748710462805e-05
-1.16488929968509e-05
-1.22828085227566e-05
-1.62470093592558e-05
-1.81650161123687e-05
-3.72534474905786e-05
-5.48554243534323e-06
-4.08095030051311e-06
-1.34717922642076e-05
-3.14151788665683e-05
-1.68584516960548e-05
-5.75904211976855e-06
-1.28952123557688e-05
-1.2942978190494e-05
-3.87094085223009e-05
-2.63140516188538e-05
-6.27906841180898e-06
-2.05741667535969e-05
-3.56452659265722e-05
-1.68374763023615e-05
-2.64607323310344e-05
-2.83003144500842e-05
-4.22751715954072e-05
-2.59343032574989e-05
-1.70685122368871e-05
-3.29955161596715e-05
-2.71881783344096e-05
-1.65035690625255e-05
-3.7831970470685e-05
-2.46157423008198e-05
-4.20799732713154e-05
-2.36441728856353e-05
-2.0382025166487e-05
-2.36074467166799e-05
-1.9854203594196e-05
-2.28454592179527e-05
-6.45204005830458e-06
-2.92048458086638e-05
-2.16101167873131e-05
-2.42498093350547e-06
-1.84877980816309e-06
-1.40567212402969e-05
-1.75951175723746e-05
-2.20490659492745e-05
-1.27928480874279e-05
-2.14096565563557e-05
-2.95587879437177e-05
-3.12948532865908e-05
-8.26407471497147e-06
-1.415959810277e-05
-1.73451016521935e-05
3.29015473604133e-06
-2.85784690258325e-05
-3.98077788140557e-06
-4.04545676821629e-05
-2.63549139129177e-05
-1.17359860272845e-05
-2.75136857112935e-05
-1.51981092144803e-05
-1.5724622049015e-05
-2.11058625294539e-05
-6.88581465331175e-06
7.2739354041845e-07
-1.70794051279048e-05
-1.10337708373928e-05
-1.4204590710568e-05
-1.04607323788626e-05
-1.04877021567678e-05
-1.89362377111464e-06
-3.00339766169103e-05
-1.35584367038298e-05
-2.32876910796901e-05
-2.85232080740627e-05
1.50419734668215e-06
-7.01899684343678e-06
-1.14437176324759e-05
2.7573919624366e-06
-1.72429356850079e-05
-7.0896852756886e-06
-2.05053956825752e-06
-8.30535280771806e-06
-2.18668644893805e-05
-1.44187272251084e-05
-8.70136784621207e-06
7.41835072500781e-06
-1.79427494709665e-05
-3.30102261317804e-05
-7.89219295496776e-06
-1.8711984189102e-05
-5.08543007110825e-05
-1.89130074209897e-05
-1.31022009232394e-05
-9.2724055919765e-06
-1.51173715529225e-05
-1.33598167068603e-05
-3.84497831789118e-05
-1.15904034706248e-05
-2.19703535072176e-05
-2.61847432313534e-05
-2.40491127070748e-05
-9.39360262417163e-06
-2.81202105740862e-05
-2.61352119552162e-05
-1.72503586180954e-05
-2.60372047377116e-05
-3.49075822595871e-06
-4.59949284745806e-05
-2.41619580782983e-05
-2.79071804537434e-05
-2.85541629874678e-05
-2.41049938352087e-05
-2.41870094103341e-05
-2.1654327728692e-05
-1.65501285072355e-05
-1.21163191905633e-05
-2.23310140718717e-05
-1.36773240920462e-05
-3.2547812504881e-05
-2.16482286829469e-05
-1.00929254682578e-05
-1.7719959893683e-05
-3.85350159345424e-05
-1.83695450625654e-05
-1.7256767890176e-05
-7.69542141326941e-06
-2.86988384869787e-05
-2.74370342621006e-05
-4.71276028843762e-06
-7.89034815637934e-06
-1.07725407439242e-05
-1.27711620515756e-05
-5.2275438568416e-06
-2.3817756833977e-05
-1.74929164626967e-05
-5.71922389932965e-06
-1.51256386963414e-05
-1.80962074613668e-05
-1.07541195038641e-05
-8.05026986559573e-06
-1.26559579932485e-05
-1.98285547798198e-05
-6.45977276178823e-06
-1.40982381451149e-05
-2.3345854525552e-05
-3.14237409929551e-05
-6.3647691587252e-06
-1.31458176066453e-05
-1.18806764930016e-05
-2.78548600292805e-05
-1.41711884490749e-05
-2.23288025615163e-05
-2.4630845584717e-05
-1.30933807099891e-05
-9.66837856388696e-06
-1.22887003348713e-05
-1.16564990840676e-05
-1.68157627101082e-05
-1.17202482778842e-05
3.09713640263821e-06
-2.28180191839106e-05
-5.52484933634506e-06
-1.80715357425544e-05
-1.07115612183987e-05
-2.22720493027393e-05
-2.40135668338917e-05
-6.77062494572294e-06
-8.4718221695623e-06
-1.28966605625588e-05
-2.35935215371468e-05
-2.80170296602326e-05
-2.81256458926886e-05
-1.80008418759781e-05
-1.63817307433456e-05
-1.81375536768694e-05
-3.00138483346014e-05
-2.67117330540586e-05
4.51285788023902e-07
-1.47956212991977e-05
-3.49492059938132e-05
-1.5277042498002e-05
-2.31549162748044e-05
-3.92675626348651e-05
-3.16383081195669e-05
-2.30338709537976e-05
-3.09025405029882e-05
-2.40623018182619e-05
-2.77801828528735e-05
-3.02531454210611e-05
-1.4349552692467e-05
2.42590766161084e-06
-2.38838397065552e-05
-1.60246541205081e-05
-2.47353197949395e-05
-2.93222517865676e-05
-1.96023895492552e-05
-2.28400454002598e-05
-1.30845957719007e-05
-6.64580207388326e-06
-2.03444760543648e-05
-2.34885989742976e-05
-2.43723617620197e-05
-2.73935190184014e-05
-1.27812933690952e-05
-1.68011739433059e-06
-1.39418172575347e-05
-2.26489286328486e-05
-1.7137330928639e-05
-1.72064173015045e-05
-1.06800679751458e-05
-1.97969503228965e-05
-1.08773925228908e-05
-2.16454879036115e-05
-4.46982313630849e-05
-1.32375570932334e-05
-4.25685322412402e-06
1.5971972856986e-06
-3.42901740682277e-06
-1.06062588054744e-05
-2.35579818940002e-05
-1.78919077178917e-05
-1.63660537259308e-05
-1.04056900789898e-05
-1.22138291894263e-05
-1.96756860286161e-05
-3.32310854728046e-05
-1.32758382987043e-05
-9.98884516254666e-06
-1.21565970105104e-05
-2.55006944432841e-05
-2.37532498741234e-05
-1.21027229131634e-05
-3.04016877991453e-05
1.37412308953293e-05
-1.36907010298187e-05
-1.31942485112367e-05
-3.48022717235325e-05
-3.17989225243148e-05
-1.37418972301329e-05
-1.2156947964487e-05
-1.83252228138553e-05
-3.79771018101053e-06
-2.55150861278603e-05
-2.41389814261973e-05
2.74698764114663e-06
-3.16345818663207e-05
-1.05540993140164e-05
-1.40061195092044e-06
-1.65944722485509e-05
-2.79982231279836e-05
-4.35194403748589e-05
-3.72520391101247e-05
-3.6548341440896e-05
-1.63419506471325e-05
-2.50363374357245e-05
-1.21900769342233e-05
-2.39520455785039e-05
-2.59830445017162e-05
-2.13885301067468e-05
-2.18393227256716e-05
-8.4684510540729e-06
-2.71460092054652e-05
-6.18999998394909e-06
-2.06002581598024e-05
-3.62349055372715e-05
-5.29682580506051e-07
-1.51389214765666e-05
-3.81744667143281e-05
-2.12809022047594e-05
-2.68980758861245e-05
-2.74296551046751e-05
-1.1750292259141e-05
-2.41366793084527e-05
-3.94812841496269e-06
-2.58826024005322e-05
-2.04953342214771e-05
-1.51655515636813e-05
-1.71188130637231e-05
-3.11480331351497e-05
-2.23951414908991e-05
-2.2709147371191e-05
-1.27529905956463e-05
-2.18730441387234e-05
-1.09984670305446e-05
-1.78533375212681e-05
-1.18010760685072e-05
-1.38625047661558e-05
-2.88759126000033e-05
-2.28383281429023e-05
-9.86067672859656e-06
-1.15441949032655e-05
-2.21472664929509e-05
-1.02477813494947e-05
-2.03176444167661e-05
-1.89718275084517e-05
-1.76529472838933e-05
-1.58842402312942e-05
-8.71715545464357e-06
-1.40605524529117e-05
-1.54587301976131e-05
-8.3836349795007e-06
-1.46152226353963e-05
4.84723669693048e-06
1.21629090427018e-06
-7.58580846640679e-06
-1.99189846072377e-05
-2.67199202018369e-05
-1.9345748180844e-05
-2.33239938808992e-05
-2.49024574559974e-05
-2.11641331949006e-05
-4.59984678225087e-06
2.67463532294915e-06
-2.05224613852656e-06
-2.31381121256339e-05
-1.46136705529256e-05
-5.25079362048098e-06
-2.83025103247256e-05
-1.33231555393874e-05
-2.37357599067172e-05
-9.4417517879945e-06
-5.51134739974831e-06
-3.49431188356894e-05
-1.95824423546972e-05
-4.02082495331006e-06
7.78298017510675e-06
-2.31716949079027e-05
-1.66289833415846e-05
-1.60766145729403e-05
-4.49849742583573e-05
-2.06628391856064e-05
-2.0392222399765e-05
-7.87809879792695e-06
-1.05046748677237e-05
-2.45067026658077e-05
-2.66970719087561e-06
-3.82986133109219e-05
-4.0541768789677e-05
-8.8966144837141e-06
-3.45970332250745e-05
-3.73500156339274e-05
-1.80649473313309e-05
3.31174072117944e-07
-6.43946325523575e-06
-1.77809900813096e-05
-6.12076926193313e-06
-3.53724694893282e-05
-2.2489245955784e-06
3.5755045338679e-07
-4.57795666293563e-05
-1.24845145996923e-05
-6.63332416198016e-07
-1.28534311685295e-05
-2.17014891327519e-05
-2.59462181538136e-05
-1.39047616391348e-05
-7.46643630615913e-06
-1.61166865452184e-05
-2.12386428168776e-05
-2.62249377772173e-05
-1.21800722531419e-05
-2.52148397676401e-05
-2.20979164212142e-05
-9.46338494230667e-06
-1.10731883753788e-05
9.72663470462512e-06
-2.45139881284241e-05
-1.24512000951133e-05
-1.60125356680169e-05
-1.21424002397711e-05
-2.39693185550817e-05
-1.33678519855883e-05
-1.84510006122905e-05
-1.09634036750085e-06
-3.21218642827547e-05
-2.26262419599646e-05
-2.7200203970139e-06
2.32341459761481e-07
-1.6030618253139e-05
-7.37948354506375e-06
3.03235484261329e-07
-3.61829804154962e-05
-8.32964032000151e-06
-1.30532366563761e-05
-4.13964109805697e-07
-1.80952935188421e-05
-6.03753281485976e-06
-2.16463097414114e-05
-4.46642412414375e-06
-1.26683083099824e-06
-2.59302363196063e-05
-2.16749814523222e-05
-1.77578129008758e-05
-1.07689060298474e-05
-2.27848471211648e-05
-1.84275992931186e-05
-4.17561887600505e-06
-1.9857255603962e-05
-1.31605607359272e-05
-2.4240690149392e-05
-2.93728429609359e-05
-2.10181064652666e-06
-2.24422919815335e-05
-2.5157318302377e-05
-1.77871875446082e-05
-1.4005292580125e-05
-2.04581939110474e-05
-2.36857383135701e-05
-2.21275547967143e-05
-1.44981056925706e-06
-6.25135650766839e-06
-3.75902075754829e-06
-2.75441695336739e-05
-2.08631264986482e-05
-1.50089780870363e-05
-1.76595565357436e-05
-2.00011788795451e-05
-8.88294773096156e-06
-3.03730353905698e-06
-2.1444033696819e-05
-3.77887502437729e-06
-3.36133416221935e-05
-2.16723216262515e-05
-2.42757192657144e-05
-2.97922832575741e-05
-3.01871320199016e-05
-1.9082708208982e-05
-2.6277314801378e-05
-3.08948290857043e-05
-4.00114038108909e-05
-2.78012069651187e-05
-1.37270875583767e-05
-1.04182050606286e-05
-4.04995719193377e-05
-4.56408126452699e-06
-1.87034133614872e-05
-1.8745856495095e-05
-1.72971416814828e-05
-4.81114361128462e-06
-2.46561101185377e-05
-2.68871721058409e-05
-2.03730164528419e-05
-2.02762150398818e-05
-1.38009600468929e-05
-1.99438923120725e-05
-1.92411998125899e-05
-9.68020358560135e-06
-3.40520394414135e-05
-2.08526878750677e-05
-2.03806129169418e-05
-2.9463943373439e-05
-3.23178444443561e-05
-3.14060989110033e-05
-5.86664902912502e-06
-5.07916141355162e-06
6.77652079080245e-06
-1.01628785703115e-05
-3.30094694789968e-05
-9.76027786936047e-06
-8.219273578912e-06
4.9206581570215e-06
-4.72536143794667e-07
-1.28592699217413e-05
-2.4952167010636e-05
-2.14337231020504e-05
-2.93294550110265e-05
-1.23721810729504e-05
-6.13414262085617e-06
-2.5491728497863e-05
-2.52796120722237e-05
-5.03835997167225e-06
-1.70239956321398e-05
-6.17267646165277e-07
-1.34403425806364e-05
-2.03311390255585e-05
-1.2914319916261e-05
2.42548683573873e-06
-2.64913133554135e-05
-2.31029944760777e-05
-2.035079584323e-05
-2.90893131332244e-05
3.09878265435353e-06
-2.38206214938541e-05
-5.21234991871534e-06
-2.07827014599436e-05
-1.27719823342734e-05
-1.05111908301947e-05
-3.4486089824021e-05
-1.99020309733217e-05
-1.60686962665423e-05
-2.61126165968238e-05
-1.19378603450811e-05
-2.49187215423095e-05
-2.07534921141017e-05
-2.04252576472819e-05
-1.72654068049909e-05
-1.74574786657096e-05
-2.4198146199596e-05
-2.68909390086648e-05
-2.1943828829046e-05
-2.43100972546235e-05
-3.06360348888986e-06
-1.57739232593752e-05
-2.44058052761324e-05
-3.13216809162568e-05
-4.31023543552632e-05
-1.90686079524138e-05
-2.7013699558702e-05
-2.90990297799117e-05
-1.04311569194208e-05
-1.31651380050288e-05
-2.51017568130492e-05
-7.53897076588945e-06
-7.93713180369039e-06
-3.07377828239832e-05
-1.66889286184315e-05
-1.75596459405217e-05
3.92467437898768e-07
1.60600149605562e-06
-1.20892655387487e-05
-2.227357614941e-05
-1.10623305331889e-05
-1.53893354434111e-05
-3.09602053868681e-05
-1.06769385672202e-05
-1.00277752430147e-05
-1.59607159569031e-05
-1.85584060185038e-05
-1.75276485864254e-05
-1.73310539210929e-05
-8.99186699811209e-06
-1.40620252245865e-05
-3.2014036508589e-05
-1.92797582187356e-05
-2.74285944756323e-05
-1.50351951205377e-05
-1.00311795020556e-05
4.62626746102591e-06
-1.67086835192731e-05
-2.1156913416422e-05
-1.91748475551243e-05
-2.58218410894669e-05
-4.44096298391799e-06
-1.27244741993068e-05
-3.53010487731878e-05
-1.89552948792836e-05
6.24095226381708e-08
-1.26862443416748e-05
-9.85906513202856e-06
1.42446245376743e-06
-1.16323433102222e-05
-2.29136954911221e-05
-2.54526212214228e-05
-1.7471614984089e-05
-1.70222050859044e-05
-9.31168902416531e-06
-5.08174513977678e-06
-6.69765651741224e-06
-1.28745322624884e-05
-1.41467482858863e-05
-5.44431741208736e-06
-2.37769714353148e-05
-1.0841528534818e-05
-6.958174852786e-07
-1.04267111272989e-05
-4.44693182207392e-05
-1.63285771740884e-05
-1.55674493718737e-05
-2.33358243444781e-05
-1.5385723065544e-05
-2.23727731919324e-05
-9.4970574838892e-06
-4.15531573127431e-05
-5.36868062887504e-05
-8.14722146423233e-06
-8.78601446968043e-06
-3.44221616144619e-05
-3.39570546776562e-05
-1.5533931561358e-05
-1.44026604911275e-05
-2.28669719235993e-05
-1.89553326103345e-05
-2.4672085717085e-05
-1.81943843789771e-05
-2.53400633091312e-05
-1.8300562640837e-05
-1.12339255199313e-05
-3.04966963809207e-05
-1.92301982792008e-05
-9.0272605361046e-06
-2.12053800716674e-05
-2.38669047831131e-05
-1.30768310402423e-05
-1.02904701770565e-05
-3.16342813691977e-05
-1.96148751387012e-05
-1.44184908433776e-05
-2.13136469188275e-05
-2.00378567009063e-05
-8.73207218785894e-06
-2.39234200614715e-05
-1.46253292253891e-05
-1.38148603014888e-06
-4.42344468672508e-05
-1.00797212028002e-05
-4.06201428984485e-05
-2.78219315211614e-05
-1.53227112256777e-05
-2.07591973488815e-05
-1.14995086699205e-05
-1.02276601266069e-05
-2.68050876128778e-05
-6.05595535806828e-06
-1.87402305574548e-05
-1.59600665688153e-05
1.03157148710613e-05
-3.03688874886432e-05
-1.5920382618675e-05
-2.54536548089946e-05
-1.86743358228058e-06
-2.1754454391504e-05
3.85635095771252e-06
-6.1417940588989e-06
-1.08262902564736e-05
-1.43303769746039e-05
-2.92219699081893e-06
-5.58105745464449e-06
-2.19070772311729e-05
-2.05165318913397e-05
-8.78926019534529e-06
-1.56713457641967e-05
2.67722920893613e-06
-4.3081961744946e-06
-1.63021681923395e-05
-4.45842615523361e-07
-8.5205148849067e-06
-8.59457320420916e-06
-1.36006163860973e-05
-3.16878191608651e-06
-4.49974687703478e-05
2.13435871245742e-06
-1.18604159310361e-05
-2.60933344366314e-05
1.50839665494166e-06
-5.83502016077437e-06
-2.80723267316512e-05
-2.73658619225274e-05
-1.65125755516953e-05
-1.93410226467868e-05
-3.15293623200736e-05
-2.7851194245502e-05
-2.37667015196199e-05
-3.05464755265334e-05
-1.06726215516828e-05
-1.86625967367409e-05
-4.07936802479125e-05
-2.60048038423253e-05
-4.71138156267122e-06
-1.03711351713133e-05
-2.62551529460064e-05
-2.54726328786852e-05
-3.58531049376031e-05
-1.60439880144781e-05
-2.16725124760871e-05
-5.05979202917686e-05
-1.56326753721861e-05
-1.25999870019577e-05
-3.54315668408218e-06
-2.06373488636213e-05
-2.98398748215266e-05
-3.61638533013976e-05
-2.55322119074951e-05
-1.42408970523741e-05
-2.69742583763328e-05
-1.1340509080489e-05
-4.70476105280119e-05
-2.12942404748797e-05
-8.27693646398414e-06
-1.12665582284371e-05
-2.31656493078445e-05
-9.50607783677404e-06
-1.81988605160368e-05
-1.11950329591853e-05
-1.73385826566428e-05
-8.74807389470808e-06
-1.30485026670669e-05
-2.7871947601895e-05
-3.08152902463823e-05
2.75114497000015e-06
1.76290947036217e-07
-2.88720689245645e-05
-1.07875561955798e-05
-2.20137000474499e-05
-1.64728659757286e-05
-2.01614225041289e-05
-7.29933040630008e-06
4.70855070815321e-06
-1.90782485730913e-06
-1.40883912795847e-05
1.12756587586875e-06
-2.22251672676463e-06
-1.30265619090204e-05
3.59747692829031e-06
-5.85001298406323e-06
-1.08526224519679e-05
-6.71815372052025e-06
4.34204528967885e-06
-1.28680075346506e-05
-1.07090084534164e-05
-6.05140244767316e-06
-3.31841534567369e-05
-2.09492361697786e-05
-1.98225056880735e-05
-1.0580460673836e-05
-1.24708535357305e-05
-1.26832327561067e-05
-2.57863864145865e-05
-7.54401721079039e-06
-3.28711143116569e-06
-1.63903351970719e-05
-1.21327130794496e-05
-1.99271026772426e-05
-1.12653737991282e-05
-1.99125384155097e-05
-1.82032900197886e-05
-2.02075086273076e-05
-3.11625297709136e-05
-1.49569956596633e-05
1.25741240741481e-06
-1.52955539686751e-05
-3.74943662755264e-06
-3.67487921528934e-05
-1.30407537234204e-05
-2.21998114271218e-05
-2.70482513804992e-05
-1.47522256666604e-05
-2.02798552689815e-05
-3.02716930070507e-06
-2.84958368054055e-05
-1.75515358678803e-05
-1.72261514446957e-05
-7.73913025036915e-06
1.06749425436288e-08
-1.82346050109992e-05
-2.52247889185721e-05
-2.26006794474713e-05
-4.61478148938067e-05
-3.05190777422274e-05
-3.4676485894869e-05
-2.23644343980446e-05
-1.99450664540691e-05
-2.78613227590477e-05
-1.61227721954606e-05
-1.63203108488549e-05
-2.53453025652199e-05
1.03070772212382e-06
-4.73660266472808e-06
-3.25130834193303e-05
-2.76816630408632e-05
-1.66016024218741e-05
-1.4742370477168e-05
-1.72028468280825e-05
-2.31720867751454e-05
-5.09266793621828e-06
-2.22339115108161e-05
-2.79593189603622e-05
-1.74714539702512e-05
-1.12722258324663e-05
-9.436123314102e-06
-2.7984329930287e-05
-1.17485354629591e-05
-1.72120891105483e-05
-8.4913748239728e-06
-1.14869161208179e-05
-2.93102212986264e-05
-2.56744685361878e-05
-8.45093226920614e-06
-1.68407319579526e-05
-7.45812565968723e-06
-3.0762813937968e-05
-2.82324986156292e-05
-7.62546353804015e-06
2.57555951398446e-06
-9.1899716102843e-06
-1.15777466455337e-05
-1.71192962248797e-05
-2.16568943930327e-05
-1.2760976163728e-05
-8.39880495022601e-06
-7.44649629993608e-07
-6.42131455005757e-06
-1.96379450825395e-05
-1.7013502005093e-05
1.88760069987653e-06
8.55787182178089e-06
-1.94934595286026e-05
-4.54357879717938e-06
-9.30159076400263e-06
3.09346874563687e-06
-2.35373151675194e-05
-2.09747704160396e-05
4.3479872548435e-06
-5.08810004992757e-06
-1.84869125876907e-05
-2.51026580815412e-05
-7.63762362808134e-06
-8.71030881884215e-06
-2.42412926424317e-05
-1.09598209092251e-05
-1.28416610078238e-05
-3.48954450045798e-05
-4.69653882555093e-05
-1.75099014875464e-05
-2.01717483357398e-05
-1.89679130613103e-05
-6.69774483227225e-06
-2.6239404820336e-05
-1.03217211541066e-05
-9.23754214574997e-06
-1.86911357194305e-05
-2.61902029046253e-05
-2.68533125739366e-05
-9.22295437247735e-06
-1.29770412811702e-05
-1.89731330920638e-05
-1.08007244814979e-05
-1.21183372844895e-05
-1.36358157373262e-05
-3.35823026100485e-06
-2.69478281987597e-05
-1.59644248073018e-05
-3.08313908562147e-05
-2.55996495284577e-05
-1.82769241778149e-05
-1.02575518520036e-05
-2.49609677918816e-05
-1.94674788112449e-05
-2.94483586238018e-05
-2.7079772874391e-05
-6.42738093464593e-06
-1.41685557537556e-05
-8.27570148786605e-06
-7.72271835396129e-06
-1.7598556135283e-05
-2.60598704401085e-05
-1.50001213947688e-05
-2.7821719173521e-05
-1.06646006926601e-05
-2.76336152045471e-05
-1.77055611680604e-05
1.78291368651957e-06
-1.12821627349918e-05
-1.71342509341327e-05
-1.13041824705813e-05
1.51341387389213e-05
-1.63868773154731e-05
-2.47784176076216e-05
-2.22821807624454e-05
-8.69888961046194e-06
-7.16566089232244e-06
-1.00790193954016e-05
-6.0020237878598e-06
-7.41202955905261e-06
4.21958063624086e-06
-6.06608456946227e-06
-2.28320037888483e-05
-1.20311276648061e-05
-1.9101274954467e-05
-2.96540711185219e-05
-8.1803496811672e-06
-2.5145244852425e-05
-8.18432774102804e-06
-1.43668663251654e-05
-1.28038062357244e-05
-3.48507682735526e-05
-1.18052181765179e-06
-1.96025482283848e-05
-2.79237933864245e-05
-9.44792340517408e-06
-1.02697524577059e-05
6.34520252071692e-06
-1.53988880571754e-05
-1.62288198923184e-05
-1.95007329046581e-05
-3.45834779291623e-06
-2.56152921826602e-05
-1.44333242440966e-05
-2.09230508417995e-05
-3.36386653697174e-06
-1.14075079943136e-05
-1.87276852364094e-05
-4.45419201772019e-05
-2.33574385719404e-05
-1.93905909283838e-05
-2.47931323962131e-05
-1.261737474362e-05
-2.7180213359134e-05
-1.56216651461677e-05
-2.7699648557894e-05
-4.55553943430909e-06
-1.25052728295288e-05
-2.43208439237064e-05
-1.61969164738798e-05
-3.0431628916316e-05
-7.17890240289979e-06
-3.48482182516888e-05
-1.89512051154501e-05
-2.09541880017128e-05
-3.6806861806781e-05
-3.00065192397925e-05
-9.54379042861032e-06
-2.83370879679344e-05
-3.21539755614206e-05
-1.8266175936652e-05
-1.45284218603954e-05
-2.83386293930982e-05
4.24696866082219e-07
-2.79881059525537e-06
-2.61714602925624e-05
-2.11202682197472e-05
-2.18923801837099e-05
-6.89907017614366e-07
-1.42662122822532e-05
-6.57524009846722e-06
-1.63303000858557e-05
4.78633500427946e-06
-9.22246532612623e-06
-2.83782330240524e-05
-1.74067285431768e-05
-5.98236473398317e-07
-1.13534543735828e-05
-1.50980943278002e-05
1.62795500378915e-05
-5.85961142725159e-06
-6.19884309233196e-06
-2.19736327263105e-05
-2.99607604846261e-05
-2.82176718727026e-05
-2.56746003061923e-05
1.38050911000477e-06
-1.29584256482934e-05
-2.2407256459487e-05
-9.96408678310802e-06
-1.35446441891411e-05
-2.52492467295761e-05
-1.81372066923518e-05
-1.64169514777963e-05
-1.27599160447605e-05
-2.70646953742247e-05
-3.23709322497413e-05
-1.39735614460069e-05
-2.13619248306094e-05
7.43260455661631e-06
-1.10865270408425e-05
-1.41893826834758e-05
-3.39721396086821e-05
-3.9192243731306e-05
-6.14726761921801e-06
-5.73298059600481e-06
-1.63926776078098e-05
-1.64822150777148e-05
-3.02684088491647e-05
-1.95771119543784e-05
-4.30862303434565e-05
-1.49780885296331e-05
-3.73214630281e-06
-2.21180156328425e-05
-3.81372041528419e-06
-1.70971935392777e-05
-2.56961468591462e-05
-2.23141907852481e-05
-1.44775719286681e-05
-2.97221172665081e-05
-1.27094105079117e-05
-2.03411426799683e-05
-1.77655702693375e-05
-7.23121730152441e-06
7.15898632186861e-06
-3.13390370446841e-05
-2.07732926981322e-05
-3.547938682508e-05
-2.43577028855216e-05
-1.26250655549031e-05
-2.35081427375757e-05
-1.21918701540702e-05
-2.52400156925338e-05
-2.38005859566438e-05
-2.44680953112415e-05
-2.20004720144587e-05
-2.49574128245595e-05
-3.3434594205109e-05
-1.61692295848745e-05
-4.86936753945643e-06
-2.66472787937858e-05
-2.36866607414318e-05
-2.23316325038481e-06
-2.26004799278874e-05
-8.14039952044672e-06
-2.86370530345794e-05
-3.57188001272473e-05
-1.7506603616064e-05
-1.85171507192575e-05
-1.82695648631568e-05
-1.74664011777058e-05
-1.89693640849055e-05
-1.87411464709157e-05
-2.69125306037824e-07
-9.03011079347114e-06
-2.16499964951768e-05
-2.45523997345439e-05
-5.89193605324484e-06
4.2623845719429e-06
-3.0464838004876e-05
-1.19231715778892e-05
-1.51080651640368e-05
-3.17848905204286e-05
2.36491991394694e-07
-6.66658743029879e-06
-4.67858978182047e-06
-5.02545467002298e-06
3.7005439184925e-06
-2.33526931782157e-05
-9.9416206573174e-06
-2.97720269533183e-05
-1.16102784104488e-05
-2.96367236569058e-06
-1.29717611028872e-05
6.64159389721555e-06
-1.5694487829416e-05
-1.5914585921803e-05
3.09293377450441e-06
-1.76818640891592e-05
2.09865422957735e-06
-2.63711305980931e-05
-3.06980656865059e-06
-5.82247937569117e-06
-8.46487107745463e-06
-1.25230082013032e-08
-1.61244998034648e-05
-1.31477268760129e-05
-1.30171465058246e-05
-1.14673148310581e-05
-1.62790166893229e-05
-1.81868480637065e-05
-1.35740024028075e-05
-2.42348573619735e-05
-1.08245787554031e-05
-9.83922639215472e-06
-1.40422805760488e-05
-5.81744164204234e-06
-3.22817787686085e-05
-6.31703934583893e-06
-1.85835238699456e-05
-1.83951241412667e-05
-3.26731515585485e-05
-2.03546074215618e-05
-2.85055866279581e-05
-2.33010670283037e-05
-1.81552385613399e-05
-1.88056141728982e-05
-1.2595396175333e-05
-4.28186149228613e-05
-2.05837850270887e-05
-9.59401181580999e-06
-2.24081541607779e-05
-3.1141578307585e-05
-9.77834467516121e-06
-3.7006781652269e-05
1.94213280806728e-06
-1.70337974819397e-05
-1.85019325165457e-05
-3.24652588198381e-05
-9.52561606808962e-06
-1.39147754102431e-05
-1.84177806858421e-05
-1.84597677683105e-05
-3.07215684235815e-05
-2.99574324870449e-05
-2.97204661931511e-06
-9.41300935762632e-06
4.95310713100073e-06
-1.91689157349983e-05
-1.69427405927097e-05
-3.44523526866325e-05
-1.34718663903259e-05
-2.61973208540766e-05
-1.16265927268005e-05
-4.58675118983948e-05
-3.43918166432098e-05
-1.37006522127813e-05
-8.69187828447459e-06
-2.58355249094747e-05
-7.34133835081771e-06
-9.32178510006911e-06
-1.86842002033548e-05
-2.288307585002e-05
-1.35274579268828e-05
-1.97823653549148e-05
2.83123027666697e-06
-3.13574045620508e-05
-3.3562041329724e-06
-2.06503825248174e-05
-7.22791103961852e-06
-1.72373175227562e-05
-1.20861626903001e-05
2.39679068631102e-06
-6.35565697967927e-06
-2.18629065372646e-05
3.58037159460377e-06
-1.04165528226153e-05
-7.30325400281366e-06
-2.63639000459809e-05
-2.6159473156328e-05
-3.33624055596553e-05
-2.13174853788654e-05
-1.70544082392327e-05
-3.49853164873868e-05
-2.23354386500289e-05
-2.27913073643717e-05
-7.178555114741e-06
-1.19536419960694e-05
-2.141258221148e-05
-3.73524565754643e-05
-4.6928641879667e-06
-2.42533926703811e-05
-8.90414536592261e-07
-1.41142487449626e-05
-4.10238839698745e-06
-3.18494685642638e-05
-2.15773728350733e-05
-1.71074356559841e-05
-1.39964495597906e-05
-2.91562371492695e-05
-1.88155762929789e-05
-1.31399942006588e-05
-5.17607086414322e-05
-2.86816580397554e-05
-2.47135814653153e-05
-2.6662371475508e-05
-2.50536003950082e-05
-1.69970609399088e-05
-2.08452993523238e-05
-2.50885060384926e-05
-9.80202736778441e-06
-1.41829461519482e-05
-1.24347288468773e-05
-1.90191548237765e-05
-1.43711995146679e-05
-3.57171926550335e-05
-8.06123348479263e-06
-9.28611996836223e-06
-1.06290560843727e-05
-8.82592899653045e-07
-6.90935304295167e-06
-1.71846863484453e-05
-1.16847516902103e-05
-2.42736976723322e-05
-2.04348294782329e-05
-3.72164089033508e-05
-8.69897000122185e-06
-5.81319218533472e-06
-2.65992113138629e-05
-1.25435747699173e-05
-1.07070489919823e-05
-1.16799929353344e-05
-6.47853934710301e-06
-2.98048267712564e-06
-7.17907874239206e-06
-1.80013875724017e-05
-1.57770157698984e-06
-1.27183572528127e-05
-1.13306193413788e-05
-2.14763701683933e-05
-1.04679363884924e-05
-9.32240201859161e-06
-1.10971588979468e-05
-8.05362539240444e-07
-2.28430205592218e-05
-8.22645575480358e-06
7.79125591045964e-07
-2.10117842991534e-05
-1.63533167301709e-05
-1.6325310531472e-05
-1.07961480629918e-05
-6.55635254013807e-06
-4.64728103928543e-06
-9.1379870972065e-06
-1.70179686351529e-05
-3.5752541235367e-05
-2.51929188294272e-05
-1.63007994195162e-06
-1.10564120978593e-05
-1.45940215512708e-05
-2.08738085795768e-05
-2.13132479759489e-05
-2.72422501641748e-05
5.35526050565585e-06
-9.74147682486594e-06
-2.20907835000591e-05
-1.75372699906617e-05
-2.14215657219337e-05
-6.392088540122e-06
-1.17199630392748e-05
-2.93615158820507e-05
5.53411687117603e-06
-2.65995878673173e-05
-2.3890849474553e-05
-1.43641290567482e-05
-2.59252774846149e-05
-4.56911184116762e-08
-2.37887255987992e-05
-1.50100995261808e-05
-2.26394648315601e-05
-2.10656777993564e-05
-1.5133066951121e-05
-1.57139711670108e-05
-2.5489237849927e-05
-9.04278520827069e-06
-2.66199366676176e-05
-2.75441185266935e-05
-1.42376402674617e-05
-2.62314161892667e-05
-3.84385376457628e-05
-1.73677609396869e-05
-1.01577702605319e-05
-2.3362427707403e-05
-1.43149892184193e-06
-1.45540409607009e-05
-1.10513934920771e-05
-2.96013855910034e-05
-1.1711101801592e-05
-3.76037660278428e-06
-1.63198974902507e-05
-1.19447232193873e-05
-3.57377097584454e-05
1.04360472523712e-05
6.83369558298895e-06
-9.26772773506957e-06
-1.56168043486237e-05
-3.54479401201769e-05
-3.69148061995928e-05
-7.34801791316474e-06
-1.53540191113971e-05
-2.14904927712849e-05
1.23371817917573e-06
-2.44865341280102e-06
-1.35536289163099e-05
-3.29234156082561e-05
-2.09014672959578e-05
-5.55362257601937e-06
-2.87266256606482e-06
-1.68730805506899e-05
-1.13643459074253e-05
-1.50941726403679e-05
-2.54746320972923e-05
-4.56536583321309e-06
-2.12595954582368e-05
-1.23044162033752e-05
-1.31493740935058e-05
5.03744295345714e-06
-6.3644956756076e-06
-2.70427868599176e-06
-1.7896312730036e-05
1.79233355416989e-06
-9.60028619295263e-06
-1.24234406328296e-05
-1.28001237694507e-05
-1.3602275168886e-05
-2.80334790369761e-05
-1.0560395533533e-05
-1.54133829704512e-05
-1.38069734978666e-05
-5.55232374624741e-06
1.12914948118525e-06
-3.36726312746624e-05
-7.8085142794515e-06
-2.60820597120183e-05
-6.10112130209874e-06
-1.94873738737098e-05
-1.26107019624312e-05
1.81551459589349e-06
-2.47841826799546e-05
-1.89064952770116e-05
-2.09073156784966e-05
-3.93101465704388e-06
-2.49496761651209e-05
-2.31037455985123e-05
-2.4573838538699e-05
-1.38386140012914e-05
-4.02316169116137e-05
-1.69243058111221e-05
-1.75724488968967e-05
-1.4600563881115e-05
-1.8083294390029e-05
-1.3147650839709e-05
-1.58078907616305e-05
3.67996807595621e-07
-2.20631622187451e-05
-2.15487625093467e-05
-3.72001207996374e-05
-2.54827961204533e-05
-1.54606403101557e-05
-8.79412754010215e-06
-2.2775459663154e-05
-3.03025495923737e-05
-6.34546236759132e-06
-2.28048856908563e-05
-3.16540903559426e-05
-2.36362158169593e-05
-1.25777473720719e-05
-1.79565603643096e-05
-5.40885175572593e-06
-1.33036089824784e-05
-2.05182191214911e-05
-3.13958922018038e-05
-2.78454186695345e-05
-2.15587601609011e-05
-7.40784209256115e-06
-1.3923950614103e-05
-2.13792160830569e-05
-1.57414410349404e-05
-1.14329353096327e-05
-2.05338805167125e-05
-3.18919724185989e-05
-1.77466768569832e-05
6.49110201840697e-07
-1.04734573473704e-06
-9.45068213404067e-07
-3.11341284772497e-05
8.02004604773809e-07
-9.95591757807593e-06
-4.02480039722272e-06
-9.4791111042305e-06
-2.31442749199441e-05
-3.88645776060363e-08
-1.73734608494143e-05
1.25355575262025e-06
-1.93937227549293e-05
-1.10293521545359e-05
-1.8049769404223e-05
-9.39803105878704e-06
6.22618029623903e-06
-2.81702271493758e-05
5.3086941593244e-06
-1.27751771972662e-05
6.71305161361952e-06
-1.5827304138798e-05
-2.17957025138944e-05
-4.80405743997612e-06
-1.02673653485682e-05
-1.80624345731574e-05
-2.22030928085631e-05
-2.27098060290559e-05
-1.16278869456795e-05
-9.65735648989608e-07
-1.29420468314858e-05
-9.9536442798365e-06
1.45781189052157e-06
2.74104190729928e-07
-2.62076546221561e-05
-6.67676145929013e-06
3.2328252936112e-06
-1.47076681604616e-05
-3.88635604424705e-05
-9.73493339594508e-06
-2.12374578472001e-05
-4.76919259913193e-06
-1.84763722322385e-05
-1.20551555409364e-05
-2.32579789382074e-05
-4.51493343361908e-06
-1.34194104984296e-05
-2.57740963522418e-05
-1.99996741602898e-05
-2.94186049926065e-05
-1.39997748339071e-05
-1.34418280327034e-05
-7.01072637221721e-06
-2.3592462200781e-05
-2.80004730762266e-05
-2.37175611331478e-05
-4.48532241758385e-05
-1.22335769898303e-05
-6.62816650821713e-06
-3.5752345052057e-05
-1.87192101531594e-05
-2.22565198250254e-05
-1.28695654765711e-05
-1.45477531686248e-05
-8.54470100473933e-06
-2.25625430459368e-05
-1.7847286223739e-05
-1.1169947009139e-05
-2.42845902883873e-05
-3.11848412447724e-05
-2.19589533899809e-05
-3.25307824423212e-05
-1.65012164615012e-05
-2.45331240639665e-05
-3.68128475284451e-06
-4.36904374534268e-06
-1.62557339342453e-05
-2.89924279591844e-05
-7.85211052111585e-06
-1.13834402224833e-05
-2.79426172752718e-05
-2.40458790283507e-05
-1.56552771255603e-05
-1.18396940803182e-05
7.47196627405488e-06
1.12127225246901e-05
5.80323225899725e-06
-2.69393498102858e-05
-2.95394991225026e-05
-1.40909939408525e-06
-3.33232500828517e-05
-1.04573171048502e-05
-6.46157617117319e-06
-1.00614770060611e-05
1.11753917890742e-05
-4.71390794511653e-06
-7.25366294468641e-06
-3.43065604211081e-06
-1.64131568885131e-05
-3.63260181131431e-05
-5.47100890142359e-07
-1.1239076710521e-05
-7.03871623160585e-06
-2.11576274389531e-06
-1.67195085807474e-05
-1.28243729262109e-05
-1.35249874327092e-05
-1.10356776468957e-05
-1.26036445494159e-05
-2.22793725808935e-05
-7.97451977915007e-06
-1.14644391998972e-05
-1.76073662825853e-05
-3.31212733166791e-06
-2.78936027457931e-05
-2.85162459667148e-06
-2.45957325912886e-05
-3.24839078036287e-05
-2.0657482029131e-05
-1.76986801356283e-05
-2.2744271385869e-05
-2.67901040747929e-05
-4.15536014494802e-06
-1.22510473282266e-05
-1.04799665734271e-05
-3.78991205427396e-05
-6.1839322087573e-06
-1.56263236390339e-05
-4.08074747944858e-05
-8.96714584995045e-06
3.32130841864048e-06
-1.49269246445934e-05
-2.64099406086101e-05
-9.01845001922594e-06
-3.63793620097461e-05
-1.85707001850123e-05
-2.34671485835992e-05
-3.15976545907943e-05
-2.94052386037614e-05
-2.86229436287862e-05
-1.96298598556262e-05
-1.10702645727403e-05
-1.31602151947796e-05
-1.48681304837344e-05
2.46604082239788e-06
-1.64433086161506e-05
-1.80157605697122e-05
-1.82170085042203e-05
-2.15290468553542e-05
-2.47847549995579e-05
-4.40037027021651e-05
-2.49281175992367e-05
9.91883996210804e-06
-9.37564909449715e-06
-1.69045789281666e-05
-5.64496146931098e-06
8.22579390662235e-06
-1.00685812984371e-05
-2.27217566345373e-05
-1.09350561154897e-05
-1.39275055025121e-05
-1.89170881291603e-05
-2.1775231012068e-05
-2.05908183479219e-05
-8.75674615964999e-06
-1.19266235161644e-05
-2.13626296261028e-05
-9.797993813108e-07
-1.25619964527859e-05
-1.39438571749312e-06
-2.78606209119123e-05
-1.56191386665894e-05
-2.86970192754579e-05
-1.67785332037084e-05
-1.30887029523047e-05
-2.07587019821229e-06
1.98253368404888e-05
-3.9209207264143e-05
-9.94523339602422e-06
4.06024382699542e-06
-1.01367778603893e-05
-4.60255790770219e-06
-1.21388923733494e-05
-1.78353548858535e-05
1.40679474003005e-06
1.07622485466571e-05
-2.52881679590559e-05
-1.93332334281394e-06
-1.35445078991924e-05
1.40403361556271e-05
-1.61921774524517e-05
-1.2398675062639e-05
1.70624248886264e-06
-2.1460670600159e-05
5.33387615254822e-06
-2.71896757678869e-05
3.33724511625636e-06
-6.83814930717718e-06
-3.02422101164094e-05
-1.16128794273175e-05
-1.8020888832018e-05
-4.45006189784403e-06
-1.82915393356461e-05
-2.10192907035363e-05
-1.32608767445547e-05
-2.69595116461442e-05
-2.3490083254059e-05
-5.87488590329669e-06
-1.96394826534299e-05
-1.59312754908318e-05
-2.66832548459544e-05
-3.75110319102289e-05
-2.28453492298714e-05
-2.13489785320435e-07
-2.57061080792734e-05
-1.8783422085381e-05
1.69134397855537e-07
-3.38363000111518e-05
-9.18859587922067e-06
-6.40087651877699e-06
-4.20620960497381e-05
-1.09734562119792e-05
-3.73204164442452e-05
-1.76961656781066e-05
-2.08129102722925e-05
-2.54901108048652e-05
-2.02546502064809e-05
-1.10064640822047e-05
-1.51621071313526e-05
-1.14822562017595e-05
-1.58129315257863e-05
-1.9916299585269e-05
-1.51716345027878e-05
-1.10983264518097e-05
-1.69744055363996e-05
6.00855904790642e-06
-1.4693036064778e-05
-2.09170746338653e-05
-1.16619003705627e-05
1.26334220055789e-06
-2.46009758129274e-05
-3.24264346902372e-06
-2.1584040513858e-05
-3.3449523740338e-05
-2.40412604828072e-05
9.27269670501778e-06
1.48921643705954e-05
-1.99235005182863e-05
-2.15013848121299e-05
-9.10823958987622e-06
-2.40294649374907e-05
-6.4787078473135e-06
-1.37465955369982e-05
-1.74066741084669e-05
-1.85838635876509e-05
-1.62800843862933e-05
-2.66086564466091e-05
-1.18541254568017e-05
-1.80011868069044e-05
-1.69804116941414e-05
-1.45315419284425e-05
6.30339102901677e-07
-5.81786286328035e-06
-1.28576162701334e-05
-1.1187049099212e-05
8.17399412006512e-06
-9.59486721376732e-06
-1.46099191520868e-05
-1.92818051693518e-05
-1.81058730721881e-05
-1.08225735526781e-05
-2.9670425696163e-05
-1.50582297012131e-05
-3.57388116686519e-05
-3.39002254788438e-05
-3.91211141068394e-06
1.41560131788985e-06
-1.52008114826013e-05
-1.45562551445812e-05
-8.53113061551676e-06
-1.30215092429154e-05
-1.7201773891488e-05
-1.98349998677422e-05
-1.15367362608206e-05
1.42663680138668e-06
-2.62082487324992e-05
-1.74900187872496e-05
-1.02446894903581e-05
-2.91749137484371e-05
-7.7836835468987e-06
-2.51870238180377e-05
-2.23579942652611e-05
-2.05118376398589e-05
-1.10321276633879e-05
-2.92746718649809e-05
-1.72307233861861e-05
-1.66037987510072e-05
-2.34073842385952e-05
-2.68076249423175e-05
4.16570051651421e-06
-1.03632954631032e-05
-4.63010740693176e-05
-2.08661357484632e-05
-2.47623586018927e-05
-3.95133831195333e-05
-2.55883273357848e-05
-2.48889491752866e-05
-1.28642960239715e-05
-1.09401000397067e-05
-3.29103156602302e-05
-3.00604771028208e-05
1.01315781493623e-06
-1.13796768537587e-05
4.88408130957179e-07
-1.17637970567119e-05
-1.14620108260442e-05
-1.88455749685992e-05
-2.56576677457643e-05
-2.06298016282818e-05
-2.74409399397543e-05
-3.76892982048436e-05
-1.85200513192217e-05
-1.95493150464036e-05
-2.99639345280189e-05
-2.16577677621117e-05
-2.22626546289154e-05
-2.00395492042003e-05
5.70418426644146e-06
-5.61478087994832e-06
-1.68145556287305e-07
-8.17336213069983e-06
-5.42496073821598e-06
-2.59928132200925e-05
-2.83846615461404e-05
1.19156357807265e-05
-2.54905997808697e-05
-7.15586352344643e-06
-2.18226626377513e-05
-7.24912638643174e-06
-9.0179558665215e-06
-3.70468548891895e-05
-1.87250958315607e-05
-2.95264765978162e-06
-1.69599890559067e-05
-2.72411257536023e-06
-7.06933902008535e-06
-7.12519206295284e-06
-3.00492258404528e-05
-2.94300728710567e-05
-2.47158850230334e-05
-1.29265081221032e-05
-1.45685128630189e-06
-3.15362738819479e-05
-4.05588300614535e-06
-3.71671836624805e-06
-1.01706577803117e-05
1.30571999442547e-06
-1.71549993205685e-05
-3.74161520022453e-05
-1.2053148354404e-05
-2.82265407633175e-06
-2.47533253323949e-05
-1.98053348850492e-05
-1.18749903549604e-05
-1.90252425631264e-05
-2.65571754976798e-05
-2.32277180735506e-05
-2.96428457010896e-05
-2.12345569603844e-05
-1.08187950613954e-06
-4.40069485652607e-05
-3.3987630189454e-05
-1.25251376118085e-05
-2.37432687457261e-05
-2.1588429078388e-05
-3.33790966142437e-05
-2.85704316476731e-05
-2.34689258564477e-05
-1.16795780360592e-05
-2.14416016819605e-05
-2.5161820178279e-05
-1.46822273608339e-05
-1.4879986852864e-05
-2.58674290385145e-05
-1.06607943733246e-06
-2.53276961412092e-05
-1.02475103995651e-05
-1.62077860341374e-05
-3.09203140783181e-05
-2.25296093251626e-05
-1.56247072010332e-05
-2.47837254715263e-05
-7.14072059365532e-06
-9.78157788775669e-06
-1.7412247025522e-05
-1.7561902587165e-05
-2.71650222328139e-05
-9.84994940365916e-06
-1.3609039644611e-05
-2.97327395122684e-05
1.07201355270061e-06
-3.76170371698881e-06
-2.17765154421064e-05
-2.47524621532817e-05
-2.48291016930794e-05
7.49997099903666e-06
-3.86563938203846e-05
-2.5961889647548e-05
-1.52092389972903e-05
-1.51905192505076e-05
-7.44880167342912e-06
8.61843046011807e-06
-8.72894028180536e-06
-6.285456992644e-06
-1.75663145865948e-05
-1.57480898116679e-05
-1.78508478438516e-05
-1.92264761582631e-05
-1.67089773698657e-05
-2.73704351236554e-05
-2.63660829757229e-05
-1.3905215043904e-05
-1.41031976738812e-05
-4.09082111585356e-06
-6.0766541777942e-06
-1.66341243295613e-05
-5.29775640678013e-06
-1.31277098171094e-05
6.563286272615e-06
-9.20825600820234e-06
-1.70385073651427e-05
-1.26062244643319e-05
-9.3713143936338e-06
-2.71317805031237e-05
2.71106412432867e-06
-8.35601735880164e-06
-2.04310370589398e-05
-3.24487219396362e-05
-2.17979287503535e-05
-1.01103674558871e-05
-1.00639022955057e-05
-3.28585970497224e-06
-1.35178624715083e-05
-2.29335052008987e-05
-2.49845495235681e-05
-2.31055739715722e-05
-2.79189481057253e-05
-6.62226129154842e-06
-3.42854876125645e-05
-3.20109633991558e-05
-2.62922818968383e-05
-2.98819280398857e-05
-1.9158723959962e-05
-3.59365311106976e-05
-2.4487965517161e-05
-1.08702902047192e-05
-1.40213503355375e-05
-7.57559298050483e-06
-8.49199114171637e-06
-1.62495092673315e-05
-1.18427669461014e-05
-1.06090691027683e-05
-2.53986572997549e-05
-2.91984414091303e-05
-2.15296988534445e-05
-3.46010743829999e-05
-2.5458129513238e-05
-1.14639820667596e-05
-2.42462276169065e-06
-2.24130083316245e-05
9.47247248154747e-06
-2.47003046801677e-05
-9.49984513775672e-06
-1.78630305863166e-05
-3.74408355790289e-06
-1.2776506723819e-05
-1.08986469495767e-05
-2.57860434865376e-05
-2.58367008848016e-05
-1.47552525635068e-05
-2.28944981299755e-06
-1.19666765069223e-05
-2.00324631565625e-05
-2.53584900160792e-05
-2.40807124297089e-05
-1.72123441179688e-05
-2.55781850620686e-05
-2.45361658249772e-05
-2.71929575437609e-06
-1.18331915357476e-05
-1.07912757896811e-05
2.47472160932083e-06
-1.07939899874639e-05
-1.50563942564785e-05
-9.10333936270293e-06
-1.72643879836235e-05
-3.94694737186362e-08
1.33812604659155e-05
-1.50180962495009e-05
-1.48944873594356e-05
-9.93761531804749e-06
-1.5954491125244e-05
-1.46706805727982e-05
-2.04267906759017e-05
-1.53274973935693e-05
-1.69099579033958e-05
-2.12581535083584e-05
-2.02460457357494e-05
-2.59425296196799e-05
-1.93488537269636e-05
-4.99416762052799e-06
-3.49991957144689e-05
-6.62747185436983e-06
-1.82922986490539e-05
-1.00774803668501e-05
6.03791092837827e-06
-1.84106760948446e-05
-3.05420954112627e-05
-1.1550356655786e-05
-6.73714095631857e-06
-3.06428352893134e-05
-1.17986865921953e-05
-1.87544438014733e-05
-1.43799761229667e-05
-2.16282410285571e-05
-1.51041480061031e-05
-2.43225133482401e-05
1.05706807292192e-06
-6.2305889916456e-06
-2.19474268958762e-05
-1.49070330116598e-05
-2.48613847453944e-05
-3.41942349231719e-05
-1.92963327738713e-05
-1.41666371403951e-05
-3.31853027315604e-05
-1.56615105754452e-05
-1.59969833920926e-05
-1.2335668153231e-05
-2.07439213202827e-05
-3.25763999486177e-05
-3.36328583429833e-05
-2.68821004078248e-05
-1.98961857902257e-05
-2.57282559142126e-05
-2.92262969291784e-05
-1.63604356674318e-05
-2.51906840322401e-05
-2.80540543216061e-05
-1.54347202924854e-05
-3.15850357786247e-05
-3.16488946078289e-05
-9.73689267236167e-06
-2.8941565714553e-05
2.70949859525566e-06
-1.61949571628928e-05
-1.92115500651415e-05
-7.96769693962994e-06
-2.00313232012207e-05
-2.27083767848684e-05
-1.92386035354968e-05
-6.62174564146385e-06
-9.58988373077229e-06
-9.02231321423729e-06
-1.03055141309704e-05
-2.50400056352998e-05
-1.83170477152448e-05
-1.77682783169241e-05
-1.65472897193822e-05
1.71304208954962e-05
9.08340676435132e-07
-1.51112890228793e-05
4.95100550076167e-06
-2.6527594827308e-05
-4.29319752348303e-06
9.04519450098092e-07
-2.48221231090696e-05
-1.8395778253417e-05
-1.75192621006773e-05
-1.81174094530554e-05
-1.18421192777188e-05
-1.33076902295597e-06
-2.0882520174091e-05
-2.00537259432642e-06
-2.97849073687447e-06
-2.53768864799185e-05
-7.79518397196016e-06
-1.84595292330919e-06
-1.39451945739945e-05
-1.69375823097818e-05
-3.69632891956421e-06
-2.53741967570565e-05
-1.1537288897004e-05
-1.62777743783395e-05
-1.54754929569008e-05
-4.70622719249844e-05
-2.62059691581679e-05
-1.65159127304607e-05
-1.23067955348437e-05
-1.28672763243189e-05
-3.06413026244972e-05
-1.84579053464036e-05
-1.95888913563732e-05
7.15728247282757e-06
-1.34791293218644e-05
-1.76507800183236e-05
-2.85717770174234e-05
-2.25760628172633e-05
-2.0286195719362e-06
-2.12105398797593e-05
-1.64316767743093e-05
-1.21898640576935e-05
-1.06765617479648e-05
-9.07973563979528e-06
-8.72833201726375e-06
-3.00185836820136e-05
-1.57587724805676e-05
-2.01883983309744e-05
-2.73040008647266e-05
-3.23131721281269e-05
-2.52092510889066e-05
-1.1655838924767e-05
-1.85927862024456e-05
-1.56275391927126e-05
-2.23609164085297e-05
-2.56616834919266e-05
-1.37666858465102e-05
-8.20043078035687e-06
-2.27503017400861e-06
-1.87076693223974e-05
-1.38058014523214e-05
-1.34610022162265e-05
-1.60455159572827e-05
-1.68401683221941e-05
-8.64111491653479e-06
-1.21032090441073e-05
-8.18509124668021e-06
-1.2177017304791e-05
-1.90065805195876e-05
-1.76591492356017e-05
-1.23573843774762e-05
-2.08194613236895e-05
-2.9681528649051e-06
-1.10543721808168e-05
-1.65510251093073e-05
-6.82067481401231e-07
-1.26757936358038e-05
-2.05171361818937e-06
-2.75617180591543e-05
-5.01816378408135e-06
-3.20896324549422e-05
-1.70022698119964e-05
-1.92206977727616e-05
-1.44913392574307e-05
-1.87963757517634e-05
-4.79310548241527e-06
-2.67323351072677e-05
-1.03339200657667e-05
-1.08131739451051e-05
-5.94028350264711e-06
-9.24994768402978e-06
-1.48363176748656e-05
-8.66230522165767e-06
-7.01388627329673e-06
-1.30723269858406e-05
-5.62994016588542e-06
2.50523685098231e-06
-1.5142699658318e-05
-2.86528682109348e-05
-1.21898804580256e-05
-1.32874843029931e-05
-1.18941187791061e-05
-3.23025519796797e-05
-1.72059407809628e-05
-2.21395751173221e-05
-2.17881682067297e-05
-8.54620737924178e-06
1.94795632412644e-07
-1.90947476289074e-05
-1.63509235982539e-05
-9.75897550954371e-06
-1.4212712025457e-05
-2.41759189268493e-06
-1.21371171600409e-05
-2.34084382450542e-05
-3.30268670338416e-05
-2.99634247826902e-05
-3.02784817529553e-05
-3.32728591126175e-05
-2.70579979161298e-05
-1.93470299824273e-05
-4.33785937404829e-05
-1.70064472963862e-05
-1.48747578090241e-05
-2.60762926415131e-05
-3.28597364376254e-05
-2.96390336221129e-05
-1.85116696636268e-05
-2.96925070950644e-05
-2.3269337988342e-05
-2.37758839935617e-05
-2.42157648917253e-05
-2.28130345242663e-05
-2.21936459082504e-05
-1.33894254315827e-05
-1.67058167229336e-05
-1.8196597805625e-05
-2.27776257269465e-05
-2.85670789841439e-05
-2.45382328556465e-05
-1.40384584432535e-05
-2.34753396760391e-05
-2.33504639346704e-05
-2.90202950447142e-05
-1.74627204775475e-05
-4.19814718773111e-06
2.58559296137859e-06
-3.35823952746429e-05
-1.79100880789035e-05
-1.68596802106706e-05
-1.25355704335846e-05
-1.03099094713602e-05
-3.58999270053858e-05
-8.58812413053742e-06
-1.67456871066694e-05
-2.46874463323366e-05
-5.36293744464898e-06
-3.73612969128495e-05
-1.82651028196577e-05
-1.94200921382377e-05
-3.27230907861566e-05
-5.19307302209552e-06
-1.31724214015063e-05
-1.44379467699817e-05
-1.31967607335822e-05
-2.0552597122811e-05
-1.91325927616067e-05
-2.92007222040717e-05
9.6675691611884e-06
-1.29542633113194e-05
-3.83396564298618e-06
-8.91020277748957e-06
-2.54626197309271e-06
-2.06211271436837e-05
-2.2111747662447e-06
-5.14971114958854e-06
-8.27132946881755e-06
-1.41978121144257e-05
-1.02943252304574e-05
-2.38265889670205e-05
-6.90778136351452e-07
-2.1323901033755e-05
-1.2902616347341e-05
-1.82812773531708e-05
-2.00827034917232e-05
-3.25504606363848e-06
-4.24885473426465e-06
-6.58212649570526e-06
-1.40388184091844e-05
-7.89945553552415e-06
-5.61149084026765e-06
-1.9292352326058e-05
-5.17320121752526e-06
-5.35469040107628e-06
-2.59945273437011e-05
-1.7308172919909e-05
-1.05679603769121e-05
-3.03763398218417e-05
-1.21602113474425e-05
-3.02591132050638e-05
-3.29616680938365e-05
-1.73189719570984e-05
-2.64255815484743e-05
-5.97752778152962e-06
-1.29227543763418e-05
-3.27628982813352e-05
-2.82135393665446e-05
-1.80649501215756e-05
-1.20768189938053e-05
-2.18097211045972e-05
-4.84928790103442e-05
-3.21915602039642e-05
-2.71586356360936e-05
-2.30366867375343e-05
-2.76603118110637e-05
-1.9378849227534e-05
-9.74729075407477e-06
-2.25105200239016e-05
-3.73376546768232e-05
-1.73433608285473e-05
-1.20578367186703e-05
-2.12864464723213e-05
-2.87026154443638e-05
-2.2978543160476e-05
1.25311431065137e-06
-2.06534686975704e-05
-5.9501529173449e-06
-2.20054508453081e-05
-1.31164841033238e-05
-1.5457074370927e-05
-2.66128634808478e-05
1.13235394426372e-05
-1.33935482321111e-05
-4.69555679451605e-07
-2.39957898891969e-05
-1.89021808617782e-05
-3.08916650691005e-06
-1.93830848861813e-05
-2.24102462482787e-05
-6.03651125966457e-06
-2.39024126314623e-05
-1.39858326779853e-05
-7.36456969992019e-06
-7.6625743166297e-06
-1.84973494750699e-05
-1.14863739145104e-05
-1.82587075292467e-05
-2.93779177401971e-05
-1.11634509244656e-05
-1.55639320638012e-05
-1.37205463250279e-05
5.07728540741122e-07
-8.1805982876967e-06
-6.17362572057369e-06
-1.04891581078898e-05
-6.14019963656061e-06
-2.24706612058269e-05
-1.58583007019168e-05
-2.00864036535e-05
-1.09262313295311e-05
1.36891588048233e-05
-2.5239754920333e-05
-2.37350795030894e-05
6.74053279813004e-06
-1.26021783686345e-05
-1.01018513545886e-05
-2.11276858532285e-05
-2.10293939565926e-05
-2.46844835299915e-05
-9.43558974974887e-06
-3.96696687771223e-05
-9.02771466394253e-06
-2.08247725298522e-05
-5.31100625382393e-06
-1.75131684928871e-05
-1.59260603332541e-05
-1.34983366159834e-05
-1.70956011850026e-05
-2.29237972552018e-05
-2.01287347994605e-05
-4.34391530248776e-06
-1.32366358249384e-05
-2.48310253277028e-05
-2.00384897654291e-05
-1.32187497202871e-05
-2.45299991664091e-05
-3.0739684398163e-05
-1.6527079721289e-05
-2.79151940130645e-05
-1.41592586390361e-05
-2.69953153184873e-05
-2.82190534921964e-05
-3.38773245638954e-05
-2.55551650278876e-05
-3.97669423073213e-05
-5.79487703560575e-06
-3.54129573928285e-05
-2.87785862420564e-05
-1.86240074627586e-05
-5.00108809428617e-05
-8.6015451979781e-06
-2.02727786335441e-05
-3.27155149759319e-06
-6.18399827970965e-06
-2.83696057201011e-05
-4.77737059479414e-06
-8.30882578040958e-06
-7.25037270422526e-06
-1.34508792070609e-05
-1.3360729663797e-05
-8.10832708383862e-06
-1.39566205291242e-05
-2.50079411993643e-05
-2.5233901908731e-05
-2.49095796696543e-05
-2.58554209664409e-05
-2.3161138310456e-05
-3.67811727980313e-06
-2.13890768614034e-05
-9.42175812871012e-06
-2.55834719236649e-05
-2.55823790594112e-05
2.75822580534388e-06
-7.27310276503072e-06
-8.36579915191832e-06
-1.95010423333238e-05
2.07693533929038e-07
-6.68442139015753e-06
-6.53903796311852e-06
-2.53246592186096e-05
2.19247340459335e-07
-7.37083835339773e-06
-2.40582211983863e-05
-8.60654937645048e-06
-1.54674330489863e-05
-1.09171284507242e-05
-9.2810772982259e-06
-3.37569836303014e-06
-2.56364411249197e-05
1.2165896188843e-06
-1.58472960067571e-05
-6.85173273124516e-06
-2.80367976287994e-05
-2.32561611024876e-05
-2.10846807056742e-05
-1.81962347798577e-05
4.47631517791382e-06
-7.33486333619275e-06
-1.95662414754242e-05
-1.11773433571583e-05
-3.61850075272169e-05
-1.26056562870334e-05
-2.07530756401477e-05
-2.78714275929184e-05
-3.95148011133532e-06
-6.92213617951437e-06
-1.85441255763172e-05
-2.17197296217135e-05
-4.10906490485927e-05
-3.20100281937017e-05
-1.6360325346167e-05
-2.42988896639018e-05
-3.68858536642727e-05
-2.07751029939318e-05
-1.94655143195468e-05
-1.06474768039819e-05
-4.65513045548226e-06
-2.04803072608785e-05
-1.74369482205616e-05
-2.60206749693709e-05
-1.4782749449172e-05
-2.68604795590764e-05
-2.09130949929775e-05
-8.68632207491498e-06
-2.63232173300108e-05
-2.98115416100172e-05
-3.5420609351729e-05
3.03522617442089e-06
-1.75837390111901e-05
-2.51274792036299e-05
-1.45168581843178e-05
-2.32500154799438e-05
-2.79549290006052e-05
-5.70489877355218e-06
-3.73594318536051e-05
-1.64919047692884e-05
-1.58901323670373e-05
-2.79101659478063e-05
-2.4744082189294e-05
6.70510646586512e-06
-7.36668562225391e-06
-2.14103209625673e-05
-1.62795657366677e-05
-1.45504726365442e-05
-4.03247836775281e-05
-1.02427796518542e-05
-2.28191490612361e-05
-2.34169039596078e-05
-2.22152615177532e-05
-1.7635973621812e-05
-1.53723552597658e-05
-1.1496295891558e-05
-1.29106651328477e-05
-9.49031761592446e-06
-3.1274641978102e-06
-1.29749339497567e-05
-5.74938075980369e-06
-1.39957492503404e-05
-7.18095036794234e-06
-1.21476192002925e-05
-5.87100642399501e-07
-1.88514959276098e-05
-2.03329198627499e-06
-2.00952859574947e-05
-1.85705071712216e-07
1.17363302470876e-05
-1.94799987106659e-05
-2.43575398702303e-05
-5.47385555591513e-06
-1.41365007104646e-05
1.28405900411524e-05
-2.06556895706797e-05
4.02098004203797e-06
-2.57620865094697e-07
-1.7491801454499e-05
-1.24492013846819e-05
-3.75023863174119e-07
-7.63578947497882e-06
-1.92880364941656e-05
-1.11446753651754e-05
-1.64024027974234e-05
-6.40004272990591e-06
1.01205690365693e-05
-1.28081639712528e-05
-1.56715953418616e-05
-1.95389332685268e-05
-2.74648171713475e-05
-2.26479996085858e-05
-2.3641598881451e-05
-3.64104438279587e-05
-8.02110191285335e-06
5.6531714896133e-06
-3.54749084712262e-05
-2.00924149659264e-05
-1.54369012913177e-05
-1.30692191865863e-05
-1.64616253845132e-05
-3.63706000773114e-05
-1.51878602295989e-05
-7.47843633659554e-06
-2.29408158823056e-05
-1.85599013559459e-05
2.79240950643656e-06
-2.13713644350456e-05
-1.46222629394249e-05
-4.60809188813281e-05
-2.19380069749283e-05
-2.14267575132681e-05
-3.27506082903615e-05
-2.21841584246956e-05
-4.72498291525113e-06
-2.21585928291052e-05
-2.37848342037802e-05
-3.26118130135077e-05
-2.03092259714919e-05
-8.12608402123631e-06
-2.00807064374867e-05
-2.62296681763558e-05
-1.54961712644964e-05
3.33229756121126e-06
-1.19234809247457e-05
-2.65117475608419e-05
-1.03582497768622e-05
-2.56911540518633e-05
-2.74304650560609e-05
-2.83878553078543e-05
1.56507857772995e-05
-6.96978516574342e-06
3.96321215868324e-06
-1.73514058335189e-05
-1.4974255290025e-05
-6.71076901094652e-06
-2.27088248809169e-05
-9.89089141942074e-06
-2.11651780642027e-05
4.37040843085409e-06
1.05181830891974e-05
8.01807012737436e-06
-2.99794591854089e-05
-1.98914104976137e-05
5.32095140639746e-06
-4.03951327585459e-06
-1.36743666799217e-05
-5.85739667000928e-07
-8.55470687394067e-07
-1.72473540481355e-05
-1.96953117982915e-06
-5.378347304195e-06
-2.30144140580829e-05
-5.57459415047595e-08
-2.4919372375935e-05
-1.86210247169182e-05
-1.88907766728321e-05
-1.47338290302178e-05
-2.30861746688258e-05
-1.05457123122084e-05
-8.77030805605552e-06
-1.73377077907936e-05
-2.10585075499924e-05
-2.18785491123189e-05
-2.36806556972331e-05
-5.20238035232566e-06
-1.51946643056072e-05
-1.67752661963276e-05
-3.26869154113469e-05
-2.2515964697376e-05
-1.65119482911957e-05
-1.21787065128084e-05
-9.94032065120971e-06
-2.71079225529504e-05
1.25758691980728e-06
-4.29875591913793e-06
-1.5106817974169e-05
-2.83827473664831e-05
-3.75234911947245e-05
-1.12940121662948e-05
-9.4371215255642e-06
-2.11788958153456e-05
-2.40797757459979e-05
-2.40588117989547e-05
-1.13425482407999e-05
-1.45233394535876e-05
-2.67427322573465e-05
-1.92461990935217e-05
-3.48882998884996e-05
-2.14140467134768e-05
-2.91535450493529e-05
-1.86716137795619e-05
-1.7484002580811e-05
-1.36085209368807e-05
-1.86693473309846e-05
-2.85270850666755e-05
-2.89850295052233e-05
-8.21410983736014e-06
-2.23146655307464e-05
-2.0600385409313e-05
-3.04305273154878e-05
-2.14835648097423e-05
-3.94312913417705e-06
-2.69157931426091e-05
2.94963360890818e-06
-2.71890200189251e-05
3.341022645196e-06
-3.33531184888893e-05
-1.78823709639724e-05
-2.36624179764345e-05
-3.48948438052452e-06
-2.24344680682648e-05
-3.04057935701923e-05
-8.35475740381173e-06
5.48723388466533e-06
-3.57749597616917e-06
-1.37466296203016e-05
3.50906576596593e-06
-1.81758991784356e-05
-2.74740152265981e-05
-4.2300647473573e-06
-6.93926536735177e-06
5.68787905487255e-06
-1.33469020269181e-05
-2.22516873915363e-05
-1.22627653797247e-05
-8.59341770470612e-06
-1.37648270198068e-05
-2.5329919602664e-05
1.36684474952679e-07
6.76088144805044e-06
1.89539858260589e-05
-2.04642654450513e-05
-2.21428883574551e-05
1.30436865945637e-05
-8.47461392148748e-06
-5.37520237921702e-06
-1.60362353991243e-06
-7.49337125847499e-06
-2.78671539558075e-05
-4.73877230125398e-05
-2.14547380454019e-05
-2.56383323519194e-05
-5.94778886939619e-06
-8.45895464555681e-06
-2.85043756339662e-05
-2.25143151839742e-05
3.85527325591925e-06
-2.74127363895742e-05
-1.64675101380213e-05
-1.08383351108223e-05
-6.31436509402547e-06
-2.58949903284722e-05
-4.2961768775656e-05
-9.32167513303634e-06
-2.64348714129245e-05
-1.97417055817471e-05
-8.73362615966866e-06
-2.75417738144067e-05
-2.5772025795514e-07
-1.47467028894541e-05
-1.84932578790446e-05
-2.55145295353932e-05
-3.59975914825453e-05
2.64905644646095e-06
-5.26763033304607e-07
-4.14732566145322e-05
-3.17692640316655e-05
-1.62391415715074e-05
-2.02831360581228e-05
-1.70030616107174e-05
-1.77580063909192e-05
-1.93461622774651e-05
-7.68958653803972e-06
-1.96942750802064e-05
-3.50927945485998e-05
-1.9926516689331e-05
-3.35835113108032e-05
-1.04244504391146e-05
-3.26699012494968e-05
-3.06923166130608e-05
9.74126258303067e-06
-7.83283099240223e-06
-1.07874466334175e-05
-3.35760355562215e-05
-2.33160382121865e-05
-2.40559480815878e-05
-2.46658062552503e-05
-1.85029422138952e-05
-1.13929341231098e-05
-7.63355067539804e-06
-2.22394278203134e-05
-9.51519558024841e-06
-1.99292604125249e-05
-3.2327827595669e-05
-1.18120025628726e-05
-1.62765619318633e-05
-2.21850979038761e-05
-1.78938704383445e-05
-8.55561127475324e-06
-5.73031607734703e-06
-2.16703247803839e-05
-1.55053061328828e-06
-1.12517122900229e-05
-1.90024923865559e-05
-1.55063096444152e-05
-1.55031340976016e-05
-1.40899930927279e-05
-8.38720206202141e-06
-2.17254190925932e-05
-1.19330178695902e-05
-1.4675214993367e-05
-2.3702143213017e-05
-1.25954210768852e-06
-2.64953774600831e-05
-7.57726181334841e-06
-1.51555486954626e-05
-2.88146666142665e-05
-1.51012154002552e-05
-6.32400010382277e-06
-6.83199699716783e-06
-1.23846285681359e-05
-2.00678231502993e-05
-2.5448604721951e-05
-2.25498245666581e-05
-2.07569778151744e-05
-2.07325222395468e-05
-1.7428615787462e-05
-6.7156533827824e-06
-1.77077718498993e-05
-1.69385374293978e-05
-1.9954874356224e-05
-2.68092507310771e-05
-2.61429192998182e-05
-2.08156688991296e-05
3.6659598029387e-06
-1.15656661180688e-05
-2.79954350544331e-05
-2.18628630156337e-05
-1.48236319925604e-05
-1.70754343610023e-05
-1.24916284787565e-05
-1.96549706864414e-05
-1.78401322390282e-05
-1.57168187429526e-05
-2.93010453353873e-05
-1.52744734547658e-05
-2.36622329547676e-05
-1.34977118258157e-05
-1.07186672291182e-05
-1.35745534189962e-05
-1.77664502933665e-05
-1.2458431415708e-05
-1.5058825940635e-05
-3.5153314190085e-05
-2.87069331730897e-05
-1.45614758512776e-05
-2.89191703128818e-05
-8.24232010018596e-07
-9.07965632741013e-06
-2.70829961633631e-05
-3.04136923208657e-05
-1.02229915845758e-05
3.0734328073954e-06
-8.5928079255646e-06
-4.71308972449521e-06
-1.4908409371397e-05
-2.54428578465498e-06
-2.27989434646576e-05
-6.45380326130582e-06
-9.54261077007956e-06
1.38051659976603e-05
-1.21480906740383e-05
-5.00625753074294e-06
-1.27328173639212e-05
-2.60290471557216e-05
-5.26044640940059e-06
-9.92902681873958e-06
-3.14978936360745e-05
-1.60006886680243e-05
-1.85445695301597e-05
-1.91688827260277e-05
-4.6611165553693e-06
-2.94359522689344e-05
-1.85326082894617e-05
-1.10702399894992e-05
-2.75446807740877e-06
-3.51822562498134e-05
-2.86427683315924e-05
-1.69656188029318e-05
-6.20097407205825e-06
-1.77174005684813e-05
4.53693089902896e-06
-7.54356756631431e-06
-7.90638467689272e-06
-1.03954720003508e-05
-6.66754772388065e-06
-1.59731576282431e-05
-1.4099681584515e-05
3.22248729540275e-07
-8.66440580326919e-06
-2.11746922203798e-05
2.14159739123554e-06
-1.99978008494612e-05
-6.23923014887066e-06
-2.32799200791632e-05
-3.16439755127728e-05
-1.30268751992585e-05
-4.99454960764301e-06
-2.28286653508441e-05
-8.3870222627148e-06
-2.95716872108603e-06
-4.14212897938803e-05
-4.68061064151231e-06
-2.7857121981564e-05
-1.80853352075548e-05
-2.28559519351243e-05
-3.96101123994478e-05
-3.17464291569038e-05
-1.55141851628345e-05
-9.17750911019878e-06
-1.47697045583284e-05
-3.19938152208204e-05
-1.81478239578223e-05
-2.29438001472285e-05
-3.86334210006154e-05
-1.37840735706025e-05
-5.4541280389202e-06
-1.01161785920483e-05
-2.53163828546958e-05
-2.14766564042021e-05
-2.04267711895223e-05
-2.49986782639173e-05
-2.0242115915885e-05
-1.35419635045438e-05
-2.78038199769994e-05
-2.34776855766898e-05
-2.94572511209814e-05
-1.08500090930748e-05
-1.117512420395e-05
-1.73001597286655e-05
-2.36075143739814e-05
-7.68896252904108e-06
-7.7766305676776e-06
-3.36239075224444e-05
-3.00447948106094e-05
-1.77845163377651e-05
-1.73041746202325e-05
-5.01216623800401e-06
-2.69156441588553e-05
-7.42448395777864e-06
6.53858175297069e-06
-9.54933783222396e-06
-1.05307900084017e-05
-9.3474818876513e-06
-1.00998880576069e-05
-9.22017839918627e-06
-4.06001436644572e-06
-1.43443124904269e-05
-2.11872727714889e-07
-4.78015341009997e-06
2.72392606835523e-06
-1.22070689474506e-05
-1.47144425971114e-05
-7.60960197040764e-07
-1.07415233290647e-05
-1.57515832231829e-05
-1.32248529885481e-05
-1.95960633137973e-05
-1.7569172664056e-05
-2.1661243954748e-05
-1.55345523179631e-05
-2.12759500392483e-05
-7.47827855766153e-06
-3.28408575369459e-05
1.37025878689451e-06
-1.25985721649752e-05
-1.50296642285298e-05
5.77849775105092e-06
-3.39345136787364e-05
-1.32926464352825e-05
-2.30316936874639e-05
-2.67146550986311e-05
-1.06694804033748e-05
-1.89444346724655e-05
-1.94302389893412e-05
-2.59884310311529e-05
-1.0564770781231e-05
-2.75801305234911e-05
-4.93342514333698e-05
-3.57241691578026e-05
-2.22608555008461e-05
-2.73695374515593e-05
-1.55900648570884e-05
-2.93216001650186e-05
-1.21349166422199e-05
-2.71700783864508e-05
-1.52480290865566e-05
-1.49959218667556e-05
-2.27153168768425e-05
-1.35167651623979e-05
-1.61313365318444e-05
-8.36663782437031e-06
-2.95920882724708e-05
-2.64090077645712e-05
-2.33026982844448e-05
-1.02575809316813e-05
-3.38779034893395e-06
-1.30840329083595e-05
-2.59606001272047e-05
-1.20333917229809e-05
-2.68438571487804e-05
-2.69914249281365e-05
-1.86393142075579e-05
-2.71099982019259e-05
-2.65372737081061e-05
-1.75622643538138e-05
-1.36648454799711e-05
-3.0625255210233e-05
-1.92261218211195e-05
-2.06881406603535e-05
-1.65881294654827e-05
-3.05141136737149e-05
-1.11742877748684e-06
-6.01532429939955e-06
-4.71828628933043e-06
-9.66630358853069e-06
-1.71208279046338e-05
-1.5251227129542e-05
-5.5767956088623e-06
-1.11590254318522e-05
-3.97362129707439e-05
-1.18331105576643e-05
-9.58814419498908e-06
2.00693704361823e-06
2.31811208531151e-06
1.06522687995725e-06
1.30248083051226e-05
-2.42773521866245e-05
-2.85013205335884e-06
1.66225228484123e-05
-1.21719511228562e-05
-2.78367845080706e-07
-8.03465306809831e-06
-1.11069786092703e-05
-5.36222461285954e-06
-9.08593024507997e-06
-3.60859446826757e-05
-1.36845354457202e-05
-1.12425412342289e-05
-3.34301916427845e-05
1.86668147667676e-06
-1.88309965803449e-05
-1.87278638608836e-05
-1.33080587951904e-05
-2.71213790074159e-05
-7.48100145783315e-06
-1.44541339653931e-05
-9.17571306617401e-06
-9.86003352556426e-06
-1.61186057089954e-05
-6.02542524118695e-06
-1.45044931175517e-05
-8.75630508670862e-07
-2.45636443489248e-05
-2.82004566811607e-05
-7.76538766673282e-06
-1.34349876779275e-05
-1.68155971140001e-05
-1.91901075358802e-05
-1.82855796596599e-05
-4.37133510911704e-05
-1.77180823538712e-05
-1.47955570402593e-05
-3.5453460996379e-05
-2.81596436142008e-05
-2.33714299376422e-05
-1.69979478810745e-05
-4.48300828100959e-05
-3.5188561624026e-05
-1.77614086254531e-05
-3.11673114652018e-05
-1.97816213225837e-05
-1.67946611753205e-05
-7.13029250702065e-06
-1.64613527530372e-05
-2.14023202216217e-05
-3.673563244038e-05
-1.56706235916905e-05
-2.45728200882262e-05
-1.24831732082833e-05
-1.12839717773119e-05
3.24254534559509e-07
-1.38769202137757e-05
-1.26480116199657e-05
-2.47698778623099e-05
-1.70090439644317e-05
-9.07329288010727e-06
-2.0915576599066e-05
-1.10825673022098e-05
-1.95003567899521e-05
-1.03726039278904e-05
-1.47916749222092e-05
-2.06313927533241e-05
-1.95527307814156e-05
-1.78669853586168e-05
-5.43110451102683e-06
-1.35040141654844e-05
-3.92118609585285e-05
-2.88359167933051e-05
6.54238501386951e-06
-7.864401597361e-06
-1.04120087756441e-05
-6.40296633416409e-07
-2.7762458495257e-05
3.74213669884286e-06
-1.84905145657059e-05
-1.52873673281031e-05
-8.33755912534094e-06
-7.67023504103934e-06
-1.67264263830238e-05
-2.50977355637091e-05
2.74419950691082e-06
-2.16302826267371e-05
-3.61286652958733e-07
-1.6953541959925e-05
-3.30940550100447e-05
-1.99526454458594e-05
-2.28285081102771e-05
4.49805884428557e-06
-1.37129495641998e-05
-1.07213683553123e-05
-1.84716475498132e-05
-2.38596202260012e-05
-3.3364130327106e-06
-5.45419012458121e-06
-1.44417656504539e-05
-2.36244074298421e-06
-2.04271498209179e-05
-3.21605648227711e-05
-3.08739750005592e-05
-1.03708323348156e-05
-1.56672176049238e-05
-2.30645459189242e-05
-1.32610434016849e-05
-1.90670535588151e-07
-1.2909557350982e-05
-1.99850702937271e-05
-2.14851904100799e-05
-2.9671403843056e-05
-1.81081735467669e-05
-1.50954492879372e-05
-1.12319946735101e-05
-3.47148019306278e-05
-3.80606819368401e-05
-1.36662581339988e-05
-5.47819900870336e-06
-2.88848621583395e-05
-1.1795550860484e-05
-1.64746215211409e-05
-1.46731777305514e-05
-2.91858663521287e-05
-3.09415520308995e-05
-2.39287447868454e-05
-1.11770820309754e-06
-2.23847487873312e-05
-2.86782597259163e-05
-1.49671878901773e-05
-2.47213617359779e-05
-3.81696160301249e-05
-2.80954493137431e-05
-2.38825686125308e-05
-1.04743353626944e-05
-2.8975922272538e-05
-2.19174488392245e-05
-1.43740984554941e-05
-1.27399567435032e-05
1.98351588810639e-07
-3.36134695228309e-05
-3.37198110938498e-05
-9.9825767008062e-06
-1.5394969115492e-05
-2.01048520636021e-05
-9.05714739774414e-06
-1.59770580334892e-05
-1.06404983641317e-05
-2.13601562448656e-05
-6.28703418858361e-06
-5.31205734673312e-06
-2.37069150446222e-05
-1.90583710476428e-05
-7.12024497757928e-06
-1.86600372296369e-05
-7.36146083514814e-06
-3.30520963448415e-07
-4.49560894225485e-07
-1.54113076840518e-05
-2.56699385271056e-06
6.0249612740415e-06
-6.00964164565599e-06
-1.60301796561444e-05
-1.69845577468167e-05
-9.50285858266637e-06
-8.40442102766927e-06
-2.52570318661603e-05
-1.45713915775268e-05
-1.45759618393356e-05
-2.61250659830644e-05
-2.04298451024006e-05
-9.41691747121808e-06
-1.82614561481567e-05
-1.22385400166004e-05
-1.33874407626368e-05
-8.57859691553937e-06
1.51803835558556e-05
-1.57234120893706e-05
5.87631919722809e-06
-4.93666603182318e-06
-3.56453876951765e-05
-1.45366268975405e-05
-2.12815150753473e-05
-2.05169573363305e-05
-2.19969089603919e-05
-9.50676429250721e-06
-2.66331026043303e-05
-1.55373994900086e-05
-2.33657637212006e-05
-2.25730341222211e-05
-1.38465421436911e-05
-1.13506825327951e-05
-2.63718121800893e-05
-1.48960837488188e-05
-7.65635204062679e-06
-2.08543334105466e-05
-1.74982286844809e-05
-2.62395536992682e-05
-2.730360215816e-05
-2.89176342849334e-05
-3.00193669531137e-06
-3.77532943369824e-05
-4.00624390612686e-05
-2.7278172820297e-05
-9.30701708353564e-06
-2.77821703063146e-05
-3.68038435844298e-05
-2.578866127111e-05
-1.90996132187968e-05
-3.46703900987306e-05
-2.45764346165368e-05
-2.50923175917282e-05
-7.23423183817841e-06
-2.60264440762543e-05
-2.21564839548092e-05
-7.27084748341553e-06
-9.4134649225071e-06
-3.06137160085817e-05
-2.51742068666197e-05
-1.70952223638169e-05
-1.09863099794895e-05
-1.30201544376805e-05
-3.26362662539707e-05
-8.60763460273754e-06
-1.95269596774954e-05
-2.64277722453271e-05
-3.43417982771254e-05
-4.54251114528451e-05
1.40677742651431e-07
-2.74368472087312e-05
-1.27703904512124e-05
-3.16462373125573e-05
-1.10185937461653e-05
-1.5652525592065e-05
-1.03821603812397e-05
-1.36338661149273e-05
-1.22693938765518e-05
-5.12248039764596e-06
-1.28860704547191e-05
-2.09092128409897e-05
-1.32415742374414e-05
-1.48604707122414e-05
-3.82664963695185e-06
-2.14521704657232e-05
-1.26881002046133e-05
-3.19678541687255e-05
-2.01334860782685e-05
-6.28027683849331e-06
-3.22564186004503e-05
-2.73221493992997e-05
-6.75907908337353e-06
1.01212594817414e-05
3.61166534248571e-06
-2.71898917087766e-05
-1.2461610598413e-06
-7.41942275099029e-06
-2.46196336611135e-05
-1.72042319573395e-05
-2.29908532836815e-05
-7.76782638048102e-06
4.74108888005261e-06
4.6692674491119e-06
1.05273235010802e-06
-1.89165573166987e-05
-2.66554928783153e-05
-1.56956342148268e-05
-1.90360815282278e-05
-1.36671307203929e-05
-7.69667562541039e-06
-3.22666447084637e-05
-6.07764784338427e-07
-4.39670001770278e-06
-2.48139037587861e-05
-2.0054135989518e-05
-1.22566100873387e-05
-2.36688792725653e-05
-1.73349197905776e-05
-3.23450072365293e-05
-1.53075139720993e-05
-3.17505846791709e-05
-2.20004532838622e-05
-1.35492701712725e-05
-2.60095295529495e-05
-2.95174978217791e-05
-2.98026756524045e-05
-3.43984793689506e-05
-3.87028708449557e-05
-2.9592662346108e-05
-1.60843028125334e-05
-1.20146066032265e-05
-1.37037703687946e-05
-3.06764375576368e-05
-3.10812601522239e-05
-9.39614492776389e-06
6.81818201470535e-06
-2.60280151346591e-05
-2.7563722841658e-05
-1.1332160126441e-05
-3.60114606334295e-05
-8.37987792427831e-06
-5.67862692685069e-06
-2.8793516548238e-05
-2.30517287373485e-05
-2.53153581792031e-05
-1.2075670615941e-05
-1.34542752827509e-05
-6.52221934474631e-06
-2.68282008186358e-05
-1.64161139423475e-05
-1.82816164872519e-05
-2.84855397290591e-05
-2.47113860317824e-05
-3.1871350564647e-05
-2.53517851234189e-05
-1.59231241688865e-06
-2.27723896008694e-05
-3.63087270903429e-06
-8.63264942369564e-06
-7.43149666595048e-06
-2.60656626528029e-05
-2.49977037473252e-05
-2.56180706290537e-05
-2.64547055104852e-05
-1.12852279450355e-05
-2.32903754888246e-05
-9.60655911814902e-06
-2.77393155179281e-05
-1.43830299948248e-05
-4.92951468798408e-06
-1.38440147772217e-05
-8.51966818367034e-06
6.23022448095162e-07
-1.40984245438016e-05
-1.02177509646398e-05
-4.0377595400362e-06
-4.06544167717928e-06
-1.46686946010061e-05
-4.12587948283592e-05
-1.54564392383882e-05
-2.91785448817883e-06
-3.22776013706989e-05
-2.03307440663906e-05
-1.58843047118457e-05
-7.18665572601273e-06
-2.18754031559811e-05
-1.48912612157747e-05
-1.10537576272714e-05
-1.37095457818168e-05
-1.53432510124191e-05
-3.60731066145456e-05
-3.94597710343439e-05
-2.08980413981727e-05
-3.05713784664713e-05
-2.0149501484391e-05
-4.66681924066953e-05
-1.39544074018671e-05
-5.44695792786067e-06
-1.5838925206369e-05
-2.16690999307753e-05
-1.45815926383464e-05
-8.84394456449372e-06
-2.17053997598421e-05
-2.51931762157354e-05
-1.41201362732981e-05
-2.1892050691385e-05
-1.43358864394229e-05
-3.00978528719508e-05
-2.44825698095721e-05
-1.17448088128254e-05
-1.8179441237009e-05
-4.37455270475774e-06
-1.63013930093911e-05
-3.08196456889076e-05
-1.99197553511679e-05
-2.66733383155922e-05
-2.97887175869241e-05
-1.99178633599233e-05
-2.81676973674576e-05
-3.10874518708538e-05
-4.83597675084866e-06
-5.97001506201481e-06
-1.03835253159415e-05
-1.34412512327345e-05
-3.99926420958204e-05
-3.19158686680669e-05
-2.05051233385724e-05
-2.38958896601505e-05
-1.50577041728609e-05
-2.40734662862241e-05
-9.19804557300582e-06
-1.72714306187207e-05
-2.66740389824075e-05
-2.02218584375024e-05
-2.64133914794666e-05
-1.89520974065854e-05
-1.11430918267067e-05
-1.87324709046981e-05
-8.62812410806692e-06
-1.19082901442897e-05
-1.66765622559515e-05
-1.40591620756345e-05
1.06576847059603e-05
-1.90171097690301e-05
-1.04326421689383e-05
-1.49199451919432e-05
-4.52180649844154e-06
-2.67498076213258e-05
-1.56427540372866e-05
6.98007584996529e-06
-8.68410892180572e-06
-3.02369243177938e-05
-1.01172391641497e-06
-2.92042800845409e-05
-4.9672400164079e-06
-2.83837215819314e-06
-3.45795512060715e-05
-5.55795612436458e-06
-2.02980157136212e-05
-2.49598445754047e-06
-3.47744584236328e-05
-1.68890459205864e-05
-6.5644552951318e-06
-2.10749118428764e-05
-8.71443195089957e-06
-1.36251916125685e-06
-1.30339360456969e-05
-1.53614827091904e-05
-2.40965430249683e-05
-7.23739153428402e-06
-1.38161996754889e-05
-1.10497069319324e-05
-8.34968536764922e-06
-1.92980578018318e-05
-1.80690040876474e-05
-3.02249610887676e-06
-1.48979270918356e-05
-1.23459642856892e-05
-1.24066993315444e-05
-3.46530247246612e-05
-1.91224127844633e-05
-2.17851817744733e-05
-3.63245119775342e-05
-2.96465672858633e-05
-2.12940392045441e-05
-3.18258243458393e-05
-3.83202599277155e-05
-2.09128989982545e-05
-2.95850866412019e-05
-1.77558930631444e-06
-1.20629215596725e-05
-3.43046394980487e-05
-2.47978562159374e-05
-1.91662642310815e-05
-2.11330895191542e-05
-1.73852165981602e-05
-1.88561034628688e-05
-2.31873113153065e-06
-3.14517977707168e-05
-2.73398438005534e-05
-2.29036187220809e-05
-1.11399644378593e-05
-1.51980619771445e-05
-2.8949425336088e-06
-2.03224988779236e-05
-1.2965085866678e-05
-1.87439491576499e-05
-1.16976838380016e-05
-2.75099280342124e-05
-1.07928739867653e-05
-1.27260058171215e-05
-3.74285353036656e-05
-3.36001834717719e-05
-1.98222452574808e-05
-6.80360862288135e-06
-1.16320881467308e-05
3.59448106339859e-06
-1.25600100927454e-05
7.05266290189387e-06
-2.71911664051435e-06
-1.80128995843479e-05
-9.06395010735545e-06
-2.41742898395946e-05
-1.93574589634246e-05
-2.95963530093436e-05
-2.78551187826499e-05
-2.07501038454006e-05
-1.14278150560949e-05
-3.55036604504319e-05
-1.53676527966139e-05
-7.40319749428076e-06
-1.84377100004363e-05
-1.97759130887425e-05
-3.39993054437361e-05
-5.3677477231178e-06
-1.06382106171738e-05
-3.30320553832796e-05
-7.31922639488168e-06
-3.03110993074365e-05
-2.49444095187226e-05
-2.62922612193718e-05
-4.21896717212189e-06
-1.67366655272167e-05
-2.76930095643356e-05
-1.47129947132647e-05
-9.6909450934533e-06
-3.09169057724754e-05
-1.83563690315866e-05
-4.17245069813761e-05
-7.88065457519188e-06
-9.601499035779e-06
-1.79109488785571e-05
-2.86662202521005e-05
-2.95386419717102e-06
-1.81894932771548e-05
-2.05017389900746e-05
-3.25698416333154e-05
-3.64880837487103e-05
-3.00838260265765e-05
-8.99410635979361e-06
-2.45018463773495e-05
-2.0212905760508e-05
-2.90770934247357e-05
-1.79384080030252e-05
-8.10824010878963e-06
-1.32611773334249e-05
-3.69253901699492e-05
-1.97390848831108e-05
-6.75138740459708e-06
-2.18825367810205e-05
-2.33216557082152e-05
-2.0158524986083e-05
-1.81809713420114e-05
-2.62518623697092e-05
-2.98195550703831e-05
-7.50267503692808e-06
-2.05853880365274e-05
-2.53151906615971e-05
-1.4745368188457e-05
-2.30744673503018e-05
-2.82083184119356e-05
-2.00312719991718e-05
-9.87184808393872e-06
-1.97940140357298e-05
-1.90291000229372e-05
-1.59402434008913e-05
-1.65801348027622e-05
-2.55971942444414e-05
-1.03468391327439e-05
-1.4062537953675e-05
-3.69020281893987e-06
-3.09841956614456e-05
-2.95172945718916e-05
-2.9289557041654e-05
-3.91890492686026e-07
-2.17357941391639e-05
1.84152976802657e-06
-1.48654237880147e-05
-2.75830077920329e-05
-3.09216707759141e-05
-2.1262361481017e-05
-2.6426992502054e-05
-1.85173164844566e-05
-8.50538266898197e-06
-1.71743306018066e-05
-1.57134425456516e-05
-2.39869911707105e-05
-1.43236725319193e-05
-2.43432940590454e-05
-4.32431697695092e-05
-6.87940552369922e-06
1.80419757423577e-06
-1.93544845763519e-05
-8.49896823041349e-06
-1.43600402160466e-05
-2.02272703046137e-05
-2.02272080491e-05
-1.30430147826801e-05
-8.09118687445313e-06
-1.1628805591203e-05
-2.6869636957904e-05
-1.45251152383045e-05
6.86149483973771e-06
-2.40212003413798e-05
-1.07784869633412e-05
-1.17385511364349e-05
-2.27223559004469e-05
-2.00542433541843e-05
-2.52066835307123e-05
-1.20129866775665e-05
-8.55417587680899e-06
-2.30697839680671e-05
-1.74690458660297e-05
-1.90494939417844e-05
-2.25906546054466e-05
-1.79353532823823e-05
-1.48785240833122e-05
-3.07887084790081e-05
-4.7536710799202e-06
-3.73755431616965e-05
-4.34888142242506e-05
-1.63474308095686e-05
-1.98630480153384e-05
-1.79329241379224e-05
-2.45735857633373e-05
-2.14597410152731e-05
-2.30513843279259e-05
-9.82214326289286e-06
-1.1856372538451e-05
-2.70325337426513e-05
-2.79079642283927e-05
-9.41562104825798e-06
-1.8490455786322e-05
-1.63677434920078e-05
-9.06203233700609e-06
-1.48543662536881e-05
-2.40463945378126e-05
-9.49853661417057e-06
-3.08075973310406e-05
-1.01832425416981e-05
-1.69721566737278e-05
-2.45787360072108e-05
-2.26066356337245e-05
-4.35865375141546e-06
-9.16427565660722e-06
-1.32757818404327e-05
-1.39697275165162e-05
-2.80561631770691e-05
-9.26985558824819e-06
-1.14617143590203e-05
-8.74517217738909e-06
-9.02590611602978e-06
-2.60937231653916e-05
-7.65111399009707e-06
-2.07734914894648e-05
-2.03044162164401e-05
-2.04728713282706e-05
-1.94217294342056e-05
-1.65894961600574e-05
-9.95859385805236e-06
-2.72719252666713e-05
-1.42128673166824e-05
-2.34515543098264e-05
-1.08208448230511e-05
-2.26661510034198e-05
-9.04873912638737e-06
-1.07424802103357e-05
-1.23286290068106e-05
-1.209154652067e-05
-1.29218470383789e-05
-7.47981194077715e-06
-1.93222729762653e-05
-5.30098555434922e-06
-1.64949924295763e-05
-1.38783375813096e-05
-8.16765100408428e-06
-1.08322750722482e-05
-1.92422710266147e-05
-1.07327640536751e-05
-1.99033577247549e-05
-2.68140944605529e-05
-8.41735275928335e-06
-6.53101193361019e-06
-2.18467784506259e-05
-2.32461263654619e-05
-3.766379528198e-06
-1.1625009356381e-05
-6.8421722450546e-06
-3.07772618644288e-05
-2.56755158854883e-05
-2.27452550841178e-05
-1.58937325533425e-05
-1.53659408325137e-05
-1.7623353782686e-05
-1.69762319740175e-05
-2.51841943965405e-05
-2.43870746051568e-05
-2.7967329272196e-05
-1.12942913080457e-05
-2.81199936560789e-06
-1.69083594083564e-05
-3.87097373541328e-05
-3.07420867459861e-05
-1.22197340389739e-05
-1.04806966208398e-05
-2.6578620090745e-05
-1.79723512961218e-05
-1.57965375820259e-05
-1.83386253426781e-05
-1.79784036540565e-05
-1.86382774075213e-05
-1.61379380721047e-05
-3.56121126179323e-05
-1.55195677841122e-05
-2.82640543144493e-05
-2.92806121502335e-05
-2.29384939783894e-06
-3.04568532665997e-05
-4.43361809151464e-05
-1.5471054265391e-05
-2.6021871075115e-05
-2.37894612384461e-05
-1.52174435444934e-05
-1.1140703774932e-05
-9.17645032443669e-06
-2.31295887789097e-05
-2.38311053127692e-05
-5.36152826199309e-06
-3.89782559962109e-06
-1.70617900736825e-05
-2.02503305015943e-05
-1.72292834884761e-06
-3.66608083228354e-05
-1.11070914104477e-05
-2.4864193988488e-05
-1.92966648315515e-05
-2.91046667669892e-05
-2.97909176546273e-05
-1.00361660938647e-05
-8.37273009388426e-06
-4.71220290575432e-06
-1.47938509315846e-05
7.03287051654699e-06
-7.75295841536559e-06
-4.04073031638588e-05
-6.69369316213155e-06
-1.58003919405763e-05
-1.080451534071e-05
-3.55164657311022e-06
-2.00909634738663e-05
-1.56121672230141e-05
-2.25157418978329e-05
-2.23967166778321e-06
-2.53323880864441e-05
-2.83186447594794e-05
-1.37608793813623e-05
-2.84418478480095e-05
-2.84269156341557e-05
-1.21902636165081e-05
-7.14887197432217e-06
2.76150149385402e-06
-1.54306254989561e-05
-1.22161509682572e-05
-2.73730967557741e-05
-2.35284691942495e-05
-3.61522588428359e-05
-1.09002545555412e-05
-1.79704410055658e-05
-1.85682256424583e-05
-2.66471125487665e-05
-2.0570993354186e-06
-1.96626910932069e-05
-2.66816656465096e-05
-1.63207745725307e-05
-2.95752368327773e-05
-4.18665509510341e-05
-2.36227790190145e-05
-1.37094513400293e-05
-3.25058016332646e-05
-1.55236538109768e-05
-1.29079584224648e-05
-2.29099253196486e-05
-3.10930018224817e-05
-2.83146296548694e-05
-3.56161427676152e-05
6.58661464910578e-07
-1.20342740240041e-05
-1.79266403618163e-05
-3.16534185162441e-05
-1.17769219840776e-05
-1.82380870030118e-05
-1.98476637115709e-05
-2.86800057782095e-05
-1.72375210276039e-05
-2.00220779327194e-05
-3.12497011552201e-05
-6.51924776791448e-07
-1.28923651281677e-05
-2.62438107493524e-05
-2.62165344721985e-05
-1.82128267981464e-05
-2.80930066828354e-05
-1.88072331335089e-05
-2.12888228433228e-05
-2.40940129749802e-06
-7.02180050515713e-06
-2.10459711992937e-05
-1.65719595795155e-05
-1.21545021386175e-05
-2.27420604185018e-05
-7.72565187972385e-06
-3.12031906060755e-05
-1.8072011358851e-05
-1.4181916183271e-07
-1.02791050830537e-06
-5.23637607561292e-06
-1.34710836394318e-05
1.03315009013347e-06
1.338142448259e-07
-1.74257813208678e-05
-2.8810899963531e-06
-2.78707996941531e-05
-1.28634532219483e-05
-6.39190078514232e-06
-2.85289920123823e-05
-2.67284990869058e-05
-1.92727516656365e-05
-4.09103421163137e-05
-1.9669080991139e-05
1.97270600944696e-06
1.00762811699663e-06
-6.10796178902029e-07
-1.27858113829423e-05
-2.03307646471412e-05
-5.31969447533882e-06
-3.15162700364615e-05
-3.2337117855542e-05
-1.68607091618785e-05
-1.87956067128259e-05
-1.06835696457424e-05
-1.41196555840175e-05
-1.19552578319586e-05
-1.21974415438124e-05
-1.97130165470728e-05
-1.56793524186479e-05
-1.93921705963971e-05
-1.41506306045814e-05
-1.10295016605898e-05
-3.08375348245198e-05
-2.43617928862558e-05
-2.25271014535093e-05
-5.2190225785658e-06
-1.46015038409357e-05
-3.73897356769853e-05
-2.38692987719846e-05
-2.24761558812368e-05
-1.66634018072419e-05
-4.07307971039457e-06
-2.55717197020488e-05
-1.6127593762712e-05
-2.89122470873837e-05
-9.02720750588108e-06
-2.7561021187125e-05
-1.82854960367623e-05
-1.28948186559466e-05
-1.59394697965542e-05
-2.18602875594638e-05
-2.95703714192338e-05
-1.66234704770899e-05
-1.28868251860232e-05
-2.83521665251116e-05
-3.80162239868922e-05
-3.2319624752756e-05
-5.01303910551138e-06
-1.7155525400134e-05
-2.3391921211422e-05
7.45614201907091e-07
-2.7720692889279e-05
-3.50506913743873e-05
-2.56988681038466e-05
7.38578518339514e-06
-1.09802248057816e-05
-2.183705318193e-05
-1.61892192003643e-05
-2.79590510962937e-05
-2.60613337320256e-06
9.96177615278247e-06
-3.19130882787116e-05
-1.28570114722044e-05
-1.03863093233896e-05
-2.87975911026897e-05
-3.79347225484199e-05
-3.81108333829169e-05
2.0798354101955e-06
-2.03046760545257e-06
-8.03235547146936e-06
-9.41551918960452e-06
-1.71507014862587e-05
-2.60992980620106e-05
-9.05069917475244e-06
1.19844360971541e-05
-1.52660438443902e-05
-7.27297827636668e-06
-3.39899953087165e-06
-8.53275788578348e-06
-7.28183220330264e-06
-4.5463050164226e-06
1.63840624256281e-06
-1.66834581623007e-05
-3.20787395496137e-06
-1.90030564331632e-05
-8.31109466760395e-07
-1.42135333725776e-05
-2.88547806421739e-05
-1.97113038089234e-05
-2.58485140574036e-05
-2.77801881769769e-05
-1.75552572545176e-05
-9.01422461586696e-06
-1.3285646195296e-05
-8.18178712252931e-06
-2.92170300595412e-05
-1.30018565278559e-05
-3.23941735438332e-05
-5.35595597109916e-06
-1.4493586470749e-05
-3.02317588538694e-05
-2.09675025988171e-05
-2.57589401921451e-05
-1.89463197336503e-05
-3.17879234677683e-05
-2.47567651065276e-05
1.37755744523127e-05
-2.01474194251267e-05
-6.42673336482638e-06
-2.19253932220156e-05
-1.4083730998815e-05
-8.3842400776966e-06
-2.32636777945704e-05
-2.88362324378875e-05
-8.25047299909183e-06
-1.78208045280584e-05
-1.76017286025097e-05
-1.16993615102291e-05
-2.06367703547897e-05
-3.04503168997023e-05
-1.30419182903386e-05
-3.15638601962621e-05
-2.12079352692795e-05
-6.70875368582887e-06
-1.40388387068049e-05
-2.10044664301138e-05
-1.35532441773499e-05
-1.05171687136989e-05
-6.08277397234295e-06
2.37360938422819e-06
-1.40064198049763e-05
3.68482661479703e-06
-6.75545029829496e-06
-1.95432839928928e-05
-2.48449949746612e-05
-1.84959938583239e-05
-2.05092766001746e-05
-9.98056462057416e-06
-2.61300523677376e-06
-9.37090618445179e-06
5.90055004315968e-06
-4.59514425762209e-06
-1.39575882716303e-05
-2.07938060203634e-05
-1.20784552410381e-05
-2.9870188317854e-05
