# Supplementary material for: Research on computational propagation and identification of mine microseismic signals based on deep learning
Source: PLoS One. 2025 Oct 22;20(10):e0334641. doi: 10.1371/journal.pone.0334641 (PMC12543183; doi:10.1371/journal.pone.0334641)
Supplement: S10 Data — (ZIP) [file pone.0334641.s010.zip › 000101100001639.xlsx_0.txt_24.txt.txt]

7.49295555275775e-07
-2.32108208481022e-05
-1.11197030005727e-05
-1.37298133997411e-05
-3.3238902953696e-05
-2.38295715398538e-05
-1.99196452270051e-05
-2.51907925602261e-05
-2.32487056788206e-05
-3.75444493940837e-05
-2.37584102017725e-05
-1.40487942172187e-05
-9.16232337357445e-06
-3.1708608097023e-05
-4.01937548460052e-06
-1.36364648951233e-05
-1.59280852409498e-05
-3.34616785030262e-05
-2.28168522980791e-05
-3.4751676780784e-05
-1.88422820605759e-05
-1.34597822213735e-05
-2.77597260982291e-05
-1.95703483212599e-05
-6.58621442297859e-06
-1.99739788242337e-05
-9.09311363074112e-06
-1.94513542925873e-05
-1.77651294995935e-05
-2.46043684774883e-05
-3.27643947156991e-05
-2.25712527033908e-05
-2.07510863784404e-06
-2.68990742679081e-05
-3.32893572405424e-05
-7.27018955255426e-07
-5.80381058231559e-06
-1.24889253934461e-05
-3.22800694803442e-06
-3.03445490333495e-05
-2.77518471117882e-05
-6.51762128199122e-06
-3.12182254499436e-05
-3.25705778091831e-05
-3.60362794105136e-05
-1.8383296586596e-05
-2.216023597218e-05
-1.68251104160199e-05
-2.58510396883293e-05
-1.49877911624569e-05
2.21029388558243e-05
-2.70436568306386e-05
-4.09106270831413e-05
-4.95028172645366e-05
-4.54753677743323e-06
1.0507681320965e-05
-1.85272104501581e-05
-2.10664841153993e-05
-5.34609309754284e-06
-1.60391165640806e-05
-4.13297985047945e-05
-3.12621209466282e-06
-6.62248369440194e-06
-4.04511401676519e-06
-1.98316706364882e-05
-1.39820055414181e-05
3.27905570858982e-06
-3.02794428263076e-05
-2.30152852893412e-06
-3.10371227967766e-05
-5.12609858450006e-06
-7.35883901988669e-06
-6.62643697934235e-06
-7.46662213328772e-06
-4.65763313180864e-06
-1.70278842937174e-05
-2.19546271459601e-05
-3.67951847454948e-05
-1.49028887166674e-06
-1.26735892727773e-05
-1.32247576370234e-05
-1.44577983723813e-05
-3.09665442278211e-05
-5.1000201402165e-05
-1.61309540146414e-05
-3.07612910046724e-05
-2.8071395432588e-05
-2.43540055010978e-05
-3.4233812211532e-05
-2.06785333252637e-05
-2.96173882970617e-06
-2.50773284196662e-05
-2.96217408867622e-05
-3.39540703313907e-05
-3.20709695762639e-05
-2.4380517462335e-05
-2.72314022233217e-05
-2.16423224378515e-05
-2.51684636585353e-05
-2.52801032384881e-05
-2.193558730748e-05
-1.26679727116197e-05
4.43382333451231e-07
-1.38533393096877e-05
-2.95596407633028e-05
-2.685349572005e-05
-2.02888311995338e-05
-1.78205693077414e-05
-7.33740171332546e-06
-2.35105623221873e-05
-2.77878682899955e-05
-3.00090505832288e-05
-2.29292360354749e-05
-2.87576822947402e-05
-3.89684633388912e-06
-3.43397591557171e-05
-1.83280134848694e-05
-2.21421545037453e-05
-2.26306455176819e-05
-1.36961115378046e-05
-1.03667269800033e-05
-2.72517452941675e-05
-2.36157084016537e-05
-5.66360396164099e-06
-3.0031915875337e-05
2.77947475596828e-06
-8.27170543597918e-06
-1.12606035165098e-05
-8.19940412124467e-06
-3.90131428782044e-06
-3.6199601420758e-05
-9.27157268375271e-06
-3.81675758525004e-06
-1.65556897837606e-05
-3.01256452008914e-05
-3.04874588570119e-05
-1.31511399206405e-05
-2.8299853763672e-05
-2.52337909159549e-05
-2.58163567754064e-06
-2.11439713916086e-05
-1.43077493461548e-05
-2.43347302418025e-05
-1.16678312740718e-05
4.72822489828525e-07
-2.13016005228737e-05
-1.86698262203099e-05
-2.38364184269589e-05
-1.07207045081556e-05
-2.1733535625161e-05
-1.76428463310272e-05
-2.9837673063072e-05
-2.6743596165727e-05
-1.38147193259135e-05
-2.20421790481551e-05
-1.48237888348739e-05
-1.32872889490431e-05
-2.10158538927085e-06
-2.18426796760255e-05
-2.07810073727452e-05
-1.94765356728319e-05
-2.81231389436113e-05
-2.04110888190034e-05
-3.79072722498662e-05
-2.52605668670379e-05
-2.64814085669144e-05
-4.28180582222995e-06
-1.98886418245412e-05
-5.87427569173316e-05
-4.39401395317512e-05
-2.5560729617526e-05
-2.80101881659327e-05
-2.38451703383742e-05
-4.29620752235214e-05
-2.68003552522574e-05
-2.79146523164076e-05
-1.72518127480003e-05
-8.66764482863914e-06
-1.44020848890419e-05
-4.45998686334054e-05
2.48373096840994e-06
-1.78772674059404e-05
-1.37044127429732e-05
-2.41460885289226e-05
-3.8186183708757e-05
-3.08796749280022e-05
-1.2153806170361e-05
-2.52966194100242e-05
-3.25661066895788e-05
-3.49744758085874e-05
-2.39909498307908e-05
-2.0944864863666e-05
-2.63830817787621e-05
-2.76439216799757e-05
-2.6213704502137e-05
-6.3756748068678e-06
2.06503434290446e-06
-1.82050397364777e-05
-1.45127509785717e-05
-1.95103570629366e-05
-1.33124660098008e-05
-8.81689740229672e-06
-2.86784368771152e-05
-1.53513173497109e-05
-1.75329763881823e-05
2.28827453184395e-06
-1.29995940115867e-05
-3.47582810364571e-05
-3.60070463572298e-05
-1.90938016111017e-05
9.5520595948221e-07
-2.01728224973981e-05
-5.68831430905939e-06
-1.69031606636255e-05
-3.03668205844824e-05
-2.02996759326569e-05
-2.81634241648372e-05
-1.68014942864215e-05
-1.80752848263565e-05
-1.67751717079738e-05
-3.0474497616929e-05
-1.6925470455947e-05
-3.71283579399366e-05
-7.11497048392113e-06
4.61669671711564e-06
-3.6771333618494e-06
-3.12491055270593e-05
-2.41657046918458e-05
-3.31824758534789e-05
-1.48679035583996e-05
8.10715099779538e-07
-2.69411621837376e-05
-8.91824308280542e-06
-2.87679618564856e-05
-2.39359057906472e-05
-8.71510011682337e-06
-1.10866909875343e-05
4.10296678111704e-06
-2.36422721296201e-05
-1.99036442756742e-05
-2.16255222784002e-05
-1.46765029556206e-05
-3.72996461448289e-05
-4.03972658370698e-05
-2.42786411100278e-05
-7.28722630621326e-06
-2.87354694564109e-05
-3.28838975061046e-05
-1.78929016562399e-05
-3.5262265537535e-05
-2.90606794843277e-05
-2.77849304616591e-05
-3.70967154595725e-06
-1.69791966319e-05
-2.71471262665614e-05
-3.05155588002012e-05
-3.44401716765207e-05
-2.96718567712774e-05
-1.23995915406392e-05
-1.72713536740315e-05
-1.52125832826016e-05
-2.23939758172112e-05
-9.09325604239637e-06
-2.00590917447735e-05
-1.72137332068941e-05
-3.62314041003253e-05
-1.08321470977409e-05
-2.19025068959702e-05
-2.85635908380242e-05
-1.35917322927867e-05
-8.42975007857128e-06
-1.03013565663244e-05
-5.71198014860102e-07
-2.81168579986122e-05
-9.80312896694491e-06
-3.25162865911665e-05
-2.12952514716593e-05
-2.10868496957343e-05
-6.01264317965382e-06
-2.37379770583814e-05
-2.22634061704997e-05
-2.23357025149528e-05
-2.93430359309379e-05
-6.32415714217861e-06
-1.89543004984432e-05
-1.39382449675621e-05
-2.8947240970191e-05
-2.17781429986931e-05
-2.31461360190569e-05
-5.84703269494465e-08
-3.85517095664842e-05
1.44880445354289e-05
-1.86289571827586e-05
-3.05637575104098e-05
-2.42581741994105e-05
9.0775300771054e-06
-1.57493380437263e-05
-1.26514019404733e-05
-1.18741262108504e-05
-3.13626677926389e-05
-2.46154194168999e-05
3.71939601950118e-06
-3.2780824964478e-05
9.26353239386111e-06
-1.84053084206456e-05
-2.02436897645405e-05
-1.15196290319048e-05
-1.83973767121819e-05
-1.70204352273396e-05
-1.22189807759646e-05
-2.7677059442901e-05
-1.5175216608308e-05
3.73941217968436e-06
-9.37474758288717e-06
-1.37514241290138e-05
-2.56014966360592e-06
-8.33798648015158e-07
-1.93688085309479e-05
-2.22823723953041e-05
-2.34996471397632e-05
-6.64597556686051e-06
-1.43050851229148e-05
-1.53083312302008e-05
6.54176389740164e-06
2.63715856891857e-06
-2.69071974764287e-05
-3.32837579875959e-05
-9.33115856530695e-06
-1.80526779281628e-05
-1.84911725767077e-05
-3.45750907522908e-05
-1.37538302286357e-05
-2.39512235826641e-05
-3.09993336990715e-05
-2.14037451825907e-05
-1.46660086764822e-05
-1.68796221179897e-05
-1.5341481115452e-05
-3.5569159993078e-05
-3.06364974146043e-05
-2.66081688814214e-05
-3.07917083054316e-05
-1.65140033622955e-05
-2.11629862303531e-05
-2.03426164820966e-05
-1.61751368066517e-05
-2.18550803430548e-05
-2.23647688668308e-05
-3.06691040757424e-05
-8.31885339162302e-06
-3.61875490150272e-05
-4.30475652058382e-05
5.49666235494102e-07
-1.68818334432657e-05
-3.33166826465118e-05
-1.47336598156064e-05
3.16026020488031e-06
-3.17312022323024e-05
-1.60776718470024e-05
-1.50965558307204e-05
-2.34346692790906e-05
-3.25739489860537e-05
-2.13193848406226e-05
-4.90723838721965e-06
-1.11862092098278e-05
-1.34718986953341e-05
-1.21137089888099e-05
-7.5392180213137e-06
-1.67971105111569e-05
-3.28319691445332e-05
-1.95230265539792e-05
-1.54270365181479e-05
-2.12140294867024e-05
-1.98978709784701e-05
-2.60199700151805e-05
7.26007746571184e-07
-2.810824087427e-06
-1.06605223623991e-05
-3.35064823447952e-05
-8.00509635035139e-07
-1.38601586394009e-05
-1.36667952370022e-05
-8.38121624686056e-06
-3.04201838050055e-05
-7.31238747183433e-06
-1.52266259686675e-06
-1.70440912415013e-05
-2.28462579695747e-05
-7.76422159748797e-06
-2.83358512118971e-05
-5.61514363088633e-06
-1.86861630532382e-05
6.57458747735139e-06
-2.27839938277558e-05
-2.34444646727036e-05
-2.19089544765501e-05
-2.78931598663043e-05
-1.87105742059384e-05
-1.05952915816915e-05
-1.49940263234602e-05
-2.04796553604089e-05
-2.85321897135047e-05
-2.89450814529748e-05
-8.56442360691827e-06
4.47603429184303e-06
-2.44191183790881e-06
-2.82646094329969e-05
-1.94674626801459e-05
-5.30780378333985e-06
-3.46098721182324e-05
-3.2914420745066e-05
-2.67419495895398e-05
-1.32840935185714e-05
-3.04959452983986e-05
-4.01161627371397e-05
-2.34010078300751e-05
-1.74103466185301e-05
-5.82070233180705e-06
-2.74889053171924e-05
-2.37660818398099e-05
-1.53605862943586e-05
-8.92701347312849e-06
-3.37728135442648e-05
-2.62815064717354e-05
-2.41222499739227e-05
-2.31240226822305e-05
-1.56102567476548e-05
-1.88097463152333e-05
-1.23920059126843e-05
-3.58197255824795e-05
-3.19423154954142e-05
-2.77825797127087e-05
-1.6335612133215e-05
-8.77383812110805e-06
-1.8148713468011e-05
-1.73257790925871e-05
-1.19374044539608e-05
-2.26940854454834e-05
-2.36342719249299e-05
-1.3045688950759e-05
-9.90549009011003e-06
-1.7816834743714e-05
-1.99138470844859e-05
1.43677959986114e-06
-2.53358125688898e-05
-1.61248705908231e-05
3.36302888880298e-06
-2.54339335354403e-05
-9.21405845396512e-06
-1.01291681843357e-05
-3.05982200529935e-05
-1.42839620612877e-05
-9.84710662342974e-06
-1.33699981406841e-05
-2.92338651936023e-06
-7.55129188333641e-06
-2.0847106472781e-05
-2.15114753381798e-05
2.7344619477884e-06
-1.2100439811423e-05
1.01377798133147e-06
-2.12540492950084e-05
-1.18099895829736e-05
-1.32613272554899e-05
-7.12889975232218e-06
-1.31254950486502e-05
-2.69889503485078e-05
-3.01165007759863e-05
-1.07203792555298e-05
-2.41858243982857e-05
-2.12162754321168e-05
-3.1531332287164e-05
-1.49644216302005e-05
-3.23912920982862e-05
-2.03007038991073e-05
-4.06913687618629e-05
-2.5036566398184e-05
-2.40255843530541e-05
-1.67968365067489e-05
-2.26328621623048e-05
-6.68206723572806e-06
-1.68819380997068e-05
-4.52122926868415e-05
-2.26611153534249e-05
-2.85586504066322e-05
-1.99024435693442e-05
-2.4807780478766e-05
-3.20660906760629e-05
-4.25419537712561e-06
-3.99516101016202e-05
-6.96344890349075e-06
-4.51081783332244e-05
-1.96246708092175e-05
-4.3924033564672e-06
-1.16540102351487e-05
-2.28242968505364e-05
-2.36651685069957e-05
-3.95692556180413e-05
-2.02332420969892e-05
-4.21754411555977e-05
-3.51419237526151e-05
-3.17351701638945e-05
-2.6387375016376e-05
-3.37627167416036e-05
-1.06888867140263e-05
-2.71664185319774e-05
-7.48673356776981e-06
-1.80000146399799e-05
-1.60678490729776e-06
-2.4991072750862e-05
-7.53131211076529e-06
-2.10307741230213e-05
-4.08816659120401e-05
6.09888881448135e-06
-3.28907160131652e-05
-1.04602026478645e-05
-2.00375562260951e-05
-2.04550114410538e-05
-8.45527082247404e-06
-1.83719046654779e-05
-3.47790261749992e-05
-3.0213590636049e-05
-2.29447364603812e-05
-2.23563262416401e-05
4.81032846698986e-06
-1.60556988333331e-05
-1.55066629512822e-05
-1.8200773691573e-05
-8.00357286356629e-06
-4.03406913373669e-05
-1.25814160643254e-05
-2.50170643610316e-05
-2.30966684435595e-05
-1.15445874707496e-05
-1.48006927334627e-05
-1.15126789322275e-05
-1.47213701704269e-05
-3.22305670098424e-05
-1.38648919001717e-05
-1.81352959450648e-05
-2.58725802733494e-05
-3.21879009989328e-05
3.11058573205861e-06
-2.12950457022336e-05
-1.63815819684357e-05
-2.31626933415538e-05
-3.67642905338129e-05
3.89418499303579e-06
3.45588154020611e-06
-7.13468015131251e-06
-8.93125435092788e-06
-2.91029212588019e-05
-1.86693202378792e-05
-2.51189546318295e-05
-2.56935551179259e-05
-2.1618809006405e-05
-2.30201992950312e-05
7.41147426073996e-06
1.20686373219465e-07
-2.10891343193778e-05
-3.10725639024783e-05
-4.54585913565305e-06
-3.37838151195081e-05
-1.69398577593253e-05
-1.27203693230085e-05
-1.64648765465718e-05
-1.2585089678539e-05
-8.50538294720785e-06
-2.99128037342588e-05
-2.27312797355388e-05
-5.22476742213196e-05
-2.78013373273367e-05
-1.13271712402219e-06
-2.96560315393322e-06
-1.73521996173986e-05
-2.62913366218106e-05
-2.7602230158509e-05
-2.68073701932445e-05
-2.29283034789807e-05
-1.77054461375041e-06
-3.50907780545977e-05
-2.0099895633776e-05
-3.72898991992735e-05
-2.04141364380985e-05
-1.42257582311616e-05
-2.34866641708268e-05
-1.81782768385109e-05
-1.39487247971882e-05
-2.79156936397755e-05
-1.68902986379936e-05
-1.87631564659655e-05
-5.12268206434742e-06
-9.04706305805843e-06
-1.11256540433358e-05
-2.23290425969284e-05
8.4350872824591e-06
-6.04259917365227e-06
-2.92392708169052e-05
-2.94128135397739e-05
-7.52425434251318e-06
-1.29010514121998e-05
7.99347318896723e-07
-1.5327862851219e-05
-4.92236386092921e-06
-2.33324395091758e-05
-2.3243547309369e-05
-1.11196425154881e-05
-2.35344414447794e-05
-2.54858218106909e-05
-1.26387299740396e-05
-4.30307866881044e-05
-1.05258019853903e-05
-1.31788126823257e-05
-4.68407753863148e-05
-1.0729034130151e-05
-2.33991894570314e-05
7.98401737003481e-06
-9.95897646323225e-06
-3.99635696308186e-06
-2.51958259009115e-05
-1.15806376679357e-05
6.41555568627732e-06
-1.26831019458155e-05
-2.83883679947467e-05
4.36528440073914e-07
-2.47747440310836e-05
-2.21812713925653e-05
-2.79955473463865e-05
-3.92498626329773e-05
-1.66890431298746e-05
-1.88436764392251e-05
-2.90067007689654e-05
-8.02841480758869e-06
-4.06155554084682e-05
-1.83593168403419e-05
-1.71997115420591e-05
-4.0019190251158e-05
-1.28052733052814e-05
9.86773128468769e-06
-1.67935617722642e-05
-4.19845755084708e-05
-3.27834459872081e-05
-2.38264041562655e-06
-1.37005182821587e-05
-3.96390662151075e-06
-1.47475856623992e-05
-2.91583813361923e-05
-2.35812756870145e-05
-1.2798462287774e-05
-1.95832451522726e-05
-3.83785371926327e-05
-2.78625283281646e-05
-4.32577928445933e-05
-1.51590608467321e-05
-1.67187547617009e-05
-5.01619296859543e-06
-3.10888797047654e-05
-4.11372805493773e-05
-2.31410594488185e-05
-2.96581264581068e-05
-5.84978292953593e-06
-3.38706809273397e-05
-5.98822139246995e-06
-2.91908917357792e-05
-2.02858020481744e-05
-4.31031378235121e-06
-2.69322342081345e-05
-1.53599168300487e-05
-2.80861323087943e-05
-2.80788601507736e-05
-4.33198977107206e-05
-8.20334673801211e-06
-1.52480428743122e-05
-1.65286079784955e-05
-4.46410105694469e-05
-3.43842325644672e-05
-9.96467741494741e-06
-3.56149028515627e-06
-2.07716686850359e-05
1.75665792796398e-07
-8.92824903855908e-06
-1.98599914810964e-05
-3.10493450588585e-05
-2.72979180433563e-05
-1.84678909384434e-05
-2.40811970657859e-05
-2.95149111775874e-05
-1.08811889596204e-05
-4.5852546021208e-06
-1.36855849910526e-05
-9.0606772545754e-06
-2.65967165186358e-05
-2.7905527264737e-05
-1.14806323587352e-05
-2.05567606048195e-05
-3.09455579279812e-05
-3.5334910817337e-05
-4.68158372096222e-06
-1.45899876767517e-05
-1.29655844777557e-05
-1.59241050196803e-06
-9.5728814371347e-06
-1.17838890914433e-05
-3.53308577906057e-06
-2.24711533278945e-05
-1.13431027554879e-05
-3.52559537690402e-05
-1.3242272459438e-05
-5.40697242626042e-06
-8.18425262133911e-06
-2.04366185709135e-05
-2.63194726481788e-05
-3.80564904891404e-06
-8.52608240004425e-06
6.58715358812839e-06
-1.55242574475351e-05
-7.85357774401376e-06
-1.84534468647231e-06
-1.64281046237532e-05
-1.42242764918199e-05
-5.03845709388857e-05
-1.97626137370446e-05
9.06807215260538e-06
-1.66701908162275e-05
-1.14179894524646e-05
-2.32017010724511e-05
-2.54249866846291e-05
-2.34239054124504e-05
-3.04894786900764e-05
-2.04790181642481e-05
-1.80828544887359e-05
-1.65603954031339e-05
-1.6987488587781e-05
-5.84510277870832e-06
-3.52488421890586e-05
-1.31976721789418e-05
-6.88905781240357e-07
-1.09990861542152e-05
-5.40804764592811e-06
-3.12851145576225e-05
-2.96399876360482e-05
-3.41336135906681e-05
-2.10809356614901e-05
-2.19891536522637e-05
-3.22470290061322e-05
-3.86743084307456e-05
-3.53453924665861e-05
-3.48758193838472e-05
-2.71772654986189e-05
-2.43879897323872e-05
-3.23362453368403e-05
2.46934229629135e-06
-1.46714508605469e-05
-2.90986092094068e-05
-2.70768836573466e-05
-2.93457824951204e-05
-1.53174426981656e-05
-4.56518069920332e-05
-2.57352446805607e-05
-1.16841003441452e-05
-2.15824722002012e-06
-1.15208461931186e-05
-2.56220530272687e-05
-1.87389202318682e-05
-1.73007568665155e-06
-2.56139400194508e-05
-1.76884075563922e-05
-4.36417557018286e-06
-2.43119733706559e-05
-1.02178064960459e-05
-1.91081426690428e-05
-1.12297777159758e-05
-8.01163877806453e-06
-4.34909523268464e-06
-4.08264828720744e-06
-2.77734712661868e-05
-3.16002743915127e-05
2.25452866345203e-06
-2.67013354503388e-06
-1.98248485929028e-05
-1.13348202764764e-05
-1.79074291379725e-05
-3.55713134338976e-05
5.27717757134507e-06
6.79810630284784e-07
-2.43491731026876e-05
-1.46731323972935e-05
-2.14988428863819e-05
-1.34043816470042e-05
-2.67855824560581e-05
-3.42584328156803e-05
-2.51165499005655e-05
-1.72004274056472e-05
-1.16019756944812e-05
-2.62662452417968e-05
-3.54615484005631e-06
-1.22009913463038e-05
-2.82962556943491e-05
-2.5573749046941e-05
-1.70636847634705e-05
-2.07338484279952e-05
-2.79228593967312e-05
-6.99596545259151e-06
-1.50171686295846e-05
-1.9051061030599e-05
-4.61168750368381e-05
-3.53139622283447e-05
-2.40588212394834e-05
-2.09472551769053e-05
-2.2841847102206e-05
-3.08542219193493e-05
-8.5315861103393e-06
-6.76768135165639e-06
-3.01308155470259e-05
-2.48194122067567e-05
-1.40365448945047e-05
-2.45776584609198e-05
-1.51315127115273e-05
-1.86711956865419e-05
-2.28344765773617e-05
-1.86931312471991e-05
-2.25586459850478e-05
-3.30287567051365e-05
-4.03831748810752e-05
-1.68916505071956e-05
-2.54948287387391e-05
-2.09591416125639e-05
-3.82893367310283e-05
-4.49408520497229e-05
-2.08486910139463e-05
-2.64962050602061e-05
-2.96589549541693e-05
-3.20266545221921e-05
1.7232138024759e-06
-2.65117442871622e-05
-1.12603487894707e-05
1.23159341017608e-05
-2.24445162103691e-05
-1.69965212537545e-06
-1.08512090295808e-05
-1.70597852144738e-05
-1.15352797060494e-06
-3.53946861838652e-05
1.07297364377208e-05
-2.92799036771826e-05
-2.33016905713785e-05
-9.70440254801861e-06
-8.87439228299777e-06
-1.87838654649507e-05
-6.06339472372017e-07
-1.33629130513393e-05
-2.77013001504478e-05
-2.52412196890482e-05
-1.01902567585236e-05
3.78240524809833e-06
-2.38505723539942e-05
-7.54517307074638e-06
-7.20098443387878e-08
-4.94763313784814e-05
-2.03359935483929e-05
4.5061321533134e-06
2.21419296841367e-06
-1.97171537911451e-06
-1.8181427468114e-05
-3.71523850912882e-05
-1.80324519911631e-05
-1.3101819052603e-05
-3.62197629824512e-05
-1.98370500800929e-05
-2.78704287211401e-05
-1.51554826265609e-05
-1.71111768636301e-05
-2.95866699147566e-05
-4.21378326292338e-05
-2.03173459914445e-05
-2.6660991807757e-05
-1.06258876563135e-05
-1.98678655637437e-05
-1.79487916183005e-05
-1.67340426865504e-05
-2.17490118289713e-05
-3.48574176785594e-05
-1.33964054459518e-05
-1.72386489027708e-05
-1.78076822531789e-05
-7.02620179796717e-06
-1.28418500113589e-05
-9.88055840118104e-06
-1.32419735232548e-05
-2.10201951347941e-05
-2.17131778939428e-05
-4.17150432159776e-05
-3.35951488450693e-05
-3.23970579322396e-05
-1.17523785315684e-05
-7.29599110043298e-06
-3.33108854362064e-05
-1.06328275136004e-05
-1.29217419207494e-05
-1.54527271242356e-05
-2.35613511396516e-05
-8.24610603600979e-06
-2.71156906704697e-05
-3.03395789052289e-05
-2.66224441722243e-05
-2.89366025406629e-05
-1.00555733954651e-05
-2.1909032232099e-05
-1.7215692601563e-05
-2.14688266325899e-05
-7.89482301175673e-06
-1.01930911344907e-05
-1.06421304146337e-05
-1.82069788141414e-05
-1.68710100430957e-05
-4.23950364302913e-06
-2.56477795057796e-05
-2.75134488336565e-05
-1.21515344205306e-06
-2.33198910152505e-05
-3.07081643367043e-05
-9.5704195336419e-06
-5.27767150842246e-06
-5.84445668082614e-06
-9.91407854974031e-06
-4.8278720483036e-06
-4.11865989355929e-06
-4.10236640684595e-06
-2.49240199057837e-06
-1.35037062735807e-05
-1.96402393751484e-05
-2.43002059904506e-05
7.62688620714399e-06
-1.14816797810673e-05
-1.9288285538764e-05
-1.19362925468828e-05
-6.55988069780948e-06
-2.00175940493903e-05
-2.42552791709541e-05
-2.76571195692947e-05
-1.17356202639139e-05
-2.3743611908402e-05
-2.1627092053562e-05
-2.77559114017156e-05
-1.84067653330659e-05
-1.79421538486563e-05
-1.28017792151085e-05
-3.49710375767985e-06
-2.40218903988179e-05
-1.65845787965217e-05
-2.07581272808543e-05
-5.08443473227227e-06
-2.15050764420523e-05
-5.31136779347736e-06
-4.3319121146721e-07
-6.2250514612443e-06
4.47021151310079e-06
-3.19270104855787e-07
-1.07216870500076e-06
-3.59844869093004e-05
1.87184652830727e-06
-2.6125270907737e-05
-3.40609324326756e-05
-3.45431614397985e-05
-1.26960417245646e-05
-2.55703387256866e-05
-7.74774511520228e-06
-1.82253956173381e-05
-3.52176666137655e-05
-3.71497914635086e-06
-2.58356669279336e-05
-1.18237348117857e-05
-3.00124000787281e-05
-3.8074122531804e-05
-1.46940815293294e-05
-2.34146519915841e-05
-2.43127996125906e-05
-3.2630909783818e-05
-1.28584895603081e-05
-1.01934750574754e-05
-2.43019382333237e-05
-3.46910844782332e-05
-3.62512624886618e-05
-2.72109663625307e-05
-2.10270818679472e-05
-1.54748891780581e-06
-2.62364393812714e-05
-2.8061693331527e-05
-2.28558161265774e-05
-2.74038161195521e-05
-2.36818116483959e-05
-3.95318144401919e-05
-1.37662722793622e-06
-2.57471274486277e-05
2.18049751521962e-06
-2.56825717133431e-05
-2.12982162538258e-05
-1.55767821654929e-05
-1.16215487458705e-05
-3.72333819890563e-05
-1.78686179708016e-06
-2.02054999155804e-05
-2.558523826166e-05
-6.68481936837867e-06
-6.24142928382914e-06
-1.78344644721971e-05
-1.02448725142022e-05
-1.19076831167735e-05
-1.57056305461586e-05
-1.1708397213747e-05
-8.5250136214913e-06
-1.88227889140609e-05
-1.36229457167725e-05
-7.26525799397476e-06
-3.04074240820306e-05
-9.1542541454778e-06
-1.61561251524162e-05
2.48714995124824e-06
9.54161198671751e-06
-4.21467409257497e-05
-6.74237517701837e-06
-1.82847748577935e-05
-4.02395693439817e-05
-8.5398637561493e-06
-2.27031561932309e-05
-3.79608516508575e-05
-6.30356271007301e-06
-2.07811586768978e-05
-2.05163885680313e-05
-2.30655960606769e-05
-1.50218432338201e-05
-1.91848879444597e-05
-1.32459561133686e-05
-3.37822534342275e-05
-2.20539331547601e-05
5.9247990142412e-06
-3.94267974912647e-05
-5.28774834225158e-06
-1.44780777606956e-05
-1.76238749849736e-05
-2.33504581165167e-05
-1.7689000219367e-05
-2.37094284633724e-05
-1.24815591500486e-05
-1.58681911197362e-05
-3.5979653013588e-05
-2.46746118177369e-05
1.82868276393035e-06
-3.37931944168407e-06
-2.17605841553651e-05
-2.2011474113316e-05
-2.44812571071099e-05
-1.84172162062707e-05
-2.29084285526472e-05
-2.22617875190918e-05
-1.50601235935074e-05
-1.60581310007774e-05
-1.5217540830287e-05
-2.28469908418763e-05
-1.97991887548341e-05
-1.40442834580949e-05
-3.59581410472023e-05
-2.31427489508095e-05
-2.64778942270797e-05
-1.98498972934471e-05
-1.28026453230564e-05
-3.32785474172893e-05
-2.06207720503994e-05
-2.2572676916077e-05
-1.37666028824296e-05
-2.5178765332909e-05
-1.72473611179565e-05
-1.72280183189627e-05
-1.63643043230038e-05
-8.65375704503992e-06
-2.72540391139779e-05
-3.42774658342843e-05
-2.10065905929068e-05
-1.52111197915958e-05
-2.03741967029527e-05
-1.66751550476497e-05
-8.82765931970999e-06
-3.11818006321761e-05
-6.09498573220253e-06
-1.14230734908707e-05
-7.49321798152941e-06
-2.07773125865075e-05
-3.79611975681274e-05
-2.62000414003734e-05
-1.60806281695938e-05
-5.58136282786012e-06
-2.637544078968e-06
-3.64566616022724e-05
-1.66365997962126e-05
-2.027070867539e-05
-1.5837136654848e-05
1.38323523370769e-05
-1.22408561554729e-05
-2.97836222022206e-05
-1.60844523639618e-05
-2.52424639401159e-05
-3.50930648670395e-05
-1.65555882315115e-05
4.32782730193698e-06
-6.06498361336708e-07
-9.25882971014731e-06
-1.60580419287433e-05
-3.57568693202738e-05
-1.20079499432123e-05
7.56226234431652e-06
-1.3680968841592e-05
-3.85686888497118e-05
-3.10154367716749e-05
-2.95473207462168e-05
-3.32817958048203e-05
-3.66903808271779e-05
-1.26117571048119e-05
-1.66754923055906e-05
-7.10435672346837e-06
-1.35611464366821e-05
-2.19709037908038e-05
-1.26762732486133e-05
-1.51062439995653e-06
-2.80869434797e-05
-2.3938621049878e-05
-4.7020110165877e-06
-3.46262971855849e-05
-1.42485706774951e-05
-3.02308028463328e-05
-2.35509835262897e-05
-2.59302293757103e-07
-2.28078563555678e-05
-2.9406191517067e-05
-4.23346432055738e-05
-1.76100490222284e-05
-1.42183714627205e-05
-2.14740826066721e-05
-3.50412687863821e-05
-1.32241784093435e-05
-1.06200264959493e-05
-1.57353349553403e-05
-3.64337669934406e-05
-4.31950228219871e-05
-2.53904234509976e-05
-1.8824160152776e-05
-2.81062999763155e-05
-3.7860408097657e-05
-2.04881688188462e-05
-2.13849344741336e-05
-2.43228190178689e-05
-5.80110200243214e-05
-2.67052256232805e-05
-1.49275124636512e-05
-2.1519867978472e-05
-1.62331913303591e-05
-1.49555545561076e-05
-1.9326945305594e-05
-1.61753960852355e-05
-1.18018614348013e-05
-3.96433256806113e-05
-2.28254551681329e-05
-2.15154165557456e-05
-3.61058234055643e-05
-2.61823814353249e-05
-1.73390685926522e-05
-1.30424888014389e-05
-1.8101616143027e-05
-1.03080569463353e-05
-3.09109311691905e-05
1.89574707870866e-05
9.04161153261228e-06
7.56641903799367e-06
-2.88190495558015e-05
5.02094343347215e-06
-2.72239155495894e-05
-2.6089750740444e-05
-1.55812770331819e-05
-1.88907123511552e-05
-5.12109073764914e-06
-1.74253638959723e-05
-6.98321174775087e-06
4.32493347444172e-06
-9.95332987260467e-06
-1.43597713604199e-05
-1.84067821944435e-05
-7.63958334211485e-06
-1.92071382111992e-05
1.751777392604e-06
-6.7381061318759e-06
-9.82942023633378e-06
-1.35308612665317e-05
-1.28868574717416e-05
-3.11762334798747e-05
-2.04665682754219e-05
-1.65706924064649e-05
-2.8918885337285e-05
-1.5684491219713e-05
-1.17468934327302e-05
-2.92292094593869e-05
-8.45087613173174e-06
-1.34441539416195e-05
-2.11602303030583e-05
-3.12237057290556e-05
-2.04981943280189e-05
-1.3675426521908e-05
-1.43524511537256e-05
-1.92420895508564e-05
-1.49219750697105e-05
-3.13017724916271e-05
-4.03092345784671e-05
-3.49201357662231e-06
-1.05320741951863e-05
-2.86972029860576e-05
-3.79632070124518e-05
-8.65208980834295e-06
-4.92510912971573e-05
-3.20906435356879e-05
-1.92326902850895e-05
-2.08494806875012e-05
-3.2322784521296e-05
-2.50273553032099e-05
-4.13397457568198e-05
-1.9798794946533e-05
-4.51476156576725e-05
-2.33339902637702e-05
-2.32621035160823e-05
-2.51332059925526e-05
-4.43667893268749e-06
-1.97085190461974e-05
-2.84232978077921e-05
-2.25452952710626e-05
-1.37417672749636e-05
-2.11080407586387e-05
-6.68221172392934e-06
-1.71350292613596e-05
-1.58281017901369e-05
-1.73741332076883e-05
-6.95273976036559e-06
-1.65467146723314e-05
-2.20855329107895e-06
-3.57182364753667e-05
-2.32968942426376e-05
-2.13242228059519e-05
-9.51715539728746e-06
-8.95047723095647e-06
-2.99615748176734e-05
-1.83146350741872e-05
-1.49161655428728e-05
-3.59498018825745e-05
-3.54551437865204e-05
-2.30921047739601e-05
-1.50717354434093e-05
-1.83577061329947e-05
-1.37400424094027e-05
1.32299621546442e-05
-8.45521544181859e-06
-1.80667054511138e-05
-9.78663908389766e-06
-1.19714474214399e-05
-2.86508383019946e-05
-1.15925055580233e-05
-7.21013437216923e-06
-7.00664496513648e-06
-2.18720843873753e-05
9.88110681128479e-07
-7.63493963236941e-07
-2.54659351783096e-05
-1.61378487790223e-05
-2.7614241424011e-05
-8.08653726948747e-06
-2.81640823700699e-05
-2.35546615883931e-05
-2.81835630079442e-05
-2.88970931851353e-05
-4.29147451466278e-07
-2.23702595507019e-05
-1.41901455020621e-05
-1.01828533394156e-05
-4.54956309721602e-05
-2.13554525874773e-05
-2.09112739945873e-05
-1.12099749186996e-05
5.014084360185e-06
-4.09461465879686e-05
-1.69312400828254e-05
-4.16670976089824e-05
-3.73675273197e-05
-1.76184873446186e-05
-3.21225704838227e-05
-2.21830428101488e-05
-2.61998488257672e-05
-1.86246524367056e-05
-3.31708178451548e-05
-9.69464598104911e-06
-2.32251319054332e-05
-1.85326921137582e-05
-2.12081072786253e-05
-2.94125060074787e-05
-2.61456481614095e-05
-1.08696281456104e-05
-1.78094889471917e-05
-2.36333187161055e-05
-3.17743636389557e-05
-1.09806178159673e-05
-2.44062673839225e-05
-2.669234713244e-05
-2.12407508380126e-05
-4.2670418657869e-05
-2.72632926020661e-05
-1.96630751257439e-05
-4.00802022915164e-05
-2.3210459969917e-05
-3.43030504382677e-05
-2.70175601216093e-05
-2.13127577161939e-05
-5.42659584555255e-06
-3.63937727979716e-05
-1.86415345327001e-05
-1.35069607991929e-05
-2.78054395654597e-05
-2.09406523834069e-05
-3.24331464384907e-05
-2.47167117225895e-05
2.24766506566505e-06
-2.89244921146112e-05
-2.88147811067068e-06
-1.40486234568589e-05
-2.56366663629675e-05
-2.36773554489854e-05
-1.7679306250904e-05
-1.95976555147935e-05
-7.30368935531679e-06
-2.29217263662886e-05
-8.1581752852208e-06
-4.31963193024166e-06
-2.53552113470023e-05
-2.19851495539311e-05
-5.6866846695921e-06
-1.14763816179979e-05
-5.92315331455007e-06
-3.49599871574306e-05
-1.28234389601928e-05
-2.12546939301566e-05
5.04614980651647e-06
-1.12530813774065e-06
-2.41470576055341e-05
-1.56492540516386e-05
-2.65964113406751e-05
3.13271307538913e-06
-4.29191300354554e-05
-2.85931133202974e-05
-1.23051803760493e-05
-1.96543282744809e-05
3.7480031065879e-07
-1.98828514214748e-05
-2.29458290374369e-05
-2.47684739537704e-05
-3.84141094102855e-05
-1.57225873940601e-05
-1.74273804412517e-05
-2.17623848950498e-05
-9.95514994292504e-06
-2.04592555803737e-05
-2.7710249468769e-05
-1.488564439466e-05
-2.90143970643277e-05
-3.70039829449985e-05
-3.10101858848719e-05
-7.88398748520844e-06
-2.3936310743601e-05
-1.47951031503144e-05
-3.01413212594621e-05
-1.72888475382565e-05
-3.02781669060563e-05
-2.79419259389029e-05
-1.25642019389081e-07
-8.83051789271941e-06
-4.52424673344085e-05
-3.67749102214311e-05
-1.11307054744085e-05
-1.33023980914595e-05
-5.0635109047483e-06
-2.74519858185532e-05
-1.40956411033585e-05
-4.2100714317347e-05
-2.75284226341291e-05
-2.42801340276445e-05
-3.45936236265553e-05
-2.75346718093981e-05
-1.35877212453178e-05
3.67170188095185e-06
-3.36682233849676e-05
-2.31677507040581e-05
-2.67584222643794e-05
-4.30420726661032e-05
-1.34859296519697e-05
-2.85728607044755e-05
-2.60893902472294e-05
-2.19913688112603e-05
-1.88521737883359e-05
-2.82016303287226e-05
-6.79172254650039e-06
-1.65527812083404e-05
-2.33524891524256e-05
-3.68571896732502e-05
-1.32244046350206e-05
-1.34907841256205e-05
-1.45001400328063e-05
-4.50128042352703e-05
-1.79530898466646e-05
-1.45342504048012e-05
-1.99048867733276e-05
-2.14648496241974e-05
-3.60793196347668e-05
-5.19178146228365e-06
-2.51862756880858e-05
1.86256076328753e-06
-1.28574420902465e-05
-1.87035270296507e-05
-2.97183175493066e-05
-4.38244877428362e-05
-1.69696558814163e-05
-1.66197486605383e-05
4.92954454676267e-06
-9.03546912388178e-07
-1.06015733567449e-05
-1.92311974178575e-05
-4.34720511199264e-05
-5.41020322510682e-06
-2.01238687649289e-05
-2.23815627252153e-05
-6.36830678881083e-06
-2.69746545064652e-05
-4.93606352053262e-05
-3.64229393034452e-05
-8.69630083076499e-06
-4.19797470744358e-05
-2.52066286275764e-05
-1.53876396700041e-05
-2.87109136662329e-05
-1.45181630600064e-05
-3.05573900465131e-05
-3.57705422746543e-05
-5.44312000948458e-05
3.22366621360626e-06
-1.46113597951353e-05
-3.3190213056716e-05
-5.52255791119394e-06
-9.54235231981544e-06
-6.17199947940924e-06
5.28033312403364e-06
-3.38370769443889e-05
-1.12193427105405e-05
-4.35873713021217e-05
-2.50284146061108e-05
8.0546595453812e-07
-1.49937932271855e-05
-1.42078658792109e-05
-3.81118327884521e-05
-1.764307480682e-05
-2.28084729372333e-05
-2.72627972683776e-05
-3.4541922557716e-05
-5.02707025720307e-06
-1.04565327122322e-05
-2.33703570955214e-05
-1.74156156475034e-05
-1.94938354573013e-05
-3.09785863371259e-05
-5.34363463284581e-05
-3.54640266378835e-05
-2.51455278047604e-05
-2.29808437511941e-05
-1.40763323951476e-05
-3.28249593689878e-05
-1.8192606240361e-05
-2.52531727499363e-05
-3.89495034477532e-05
-3.01812419552439e-05
-1.9491165489547e-05
-3.8068648231943e-05
-4.90257022820414e-06
-2.7588900749777e-05
-2.46097769108859e-05
-3.86788264449412e-05
-1.72114408473411e-05
-1.83910360268096e-05
-6.1283754046509e-06
-2.64174596800111e-06
2.9906958303279e-06
-2.31151273179226e-05
-1.06480350799308e-05
-2.80201456661354e-05
3.83081564309465e-06
-2.31453488892066e-05
-3.94914738306106e-05
-1.63001796564077e-05
-1.93391116746019e-05
-1.63120274954586e-05
-1.82809713643172e-05
-3.52864810809962e-05
-1.64042390091911e-05
-3.53494627410909e-05
-2.26679307760718e-05
-3.92165158976207e-05
-1.06134376766043e-05
-6.75232720562344e-06
-2.06403522274431e-05
-2.67345134266204e-05
8.75838912365403e-07
-9.51224006965827e-06
-2.55346257674195e-05
-3.63528933290652e-05
-1.45280423565706e-05
-1.08235200812637e-05
-1.11095392438289e-06
-2.52285557585724e-05
-8.9997645145946e-06
-1.00660517001482e-05
-1.95516149515663e-05
-4.1896829676175e-05
-1.97985100867659e-05
-1.2154558203789e-05
-2.37106581966425e-05
-2.11650664947785e-05
-2.73897359465389e-05
-4.11258686307366e-05
-2.51709062984804e-05
-3.89099684287553e-05
-2.75684131921309e-05
-4.21618214132342e-05
-1.23560382473005e-05
-4.94835832362837e-05
-3.54820254597841e-05
-4.09170436205956e-05
-2.35342498311934e-05
-3.47517145880665e-05
-1.78981339267146e-05
9.48071884101787e-06
-4.41487529870283e-05
-1.76637785391962e-05
-3.47611535112845e-05
-1.84566728289984e-05
-2.30920049631266e-05
-3.00439206718818e-05
-2.64076646988497e-05
-3.53776501772565e-05
-1.84775187087377e-05
-2.32459988177248e-05
-3.14986611668755e-05
-1.82113567795679e-05
6.42215906160361e-06
-1.77713518861646e-05
-3.96317279931892e-05
-2.5218819378781e-05
-1.04749661377683e-05
-9.707415524416e-06
-8.21764948772268e-06
-2.85536515712693e-05
-1.28613010627129e-05
-2.66310039815462e-05
-1.62964271963083e-05
-8.46461059446629e-06
-2.56996226760775e-05
-4.41576787283715e-05
-1.87071226250191e-05
2.34159884977824e-06
-1.90413292778549e-05
-1.01008599604365e-05
-2.86437327920126e-05
-3.76408081373983e-05
-2.57450791306593e-05
-4.2299239284554e-05
-2.02028358735474e-05
-3.57549246974738e-05
-7.80748359613318e-06
-2.20440291691279e-05
-1.31203267520268e-05
-3.1618148527493e-05
-7.38042008758636e-07
-2.18307117422185e-05
-2.34726755810673e-05
-3.27867612976578e-05
-1.76090217572765e-05
-1.97221886546572e-05
-1.78748464847372e-05
-2.17988370463991e-05
-3.39408101115597e-06
1.23784906701752e-05
-2.9897561960102e-05
-3.57673092876384e-05
-2.04036465764992e-05
-1.73788487200442e-05
-2.00283192307058e-05
4.9871045569533e-06
-3.19105269266703e-05
-3.3111936804335e-06
-1.56198386235281e-05
-1.64534343142776e-05
3.58257622314723e-06
7.81450183875158e-07
-1.46218111605814e-05
-3.39493555835016e-05
-2.71133969635814e-05
-2.90973232947588e-05
-2.29646849479436e-05
-2.14036194783181e-05
-1.14858568188973e-05
-1.86298161077788e-05
-4.29911152871432e-05
-3.13592984906952e-06
-4.06831068357028e-05
-1.45697012977398e-05
-3.59246640982563e-05
-5.34131540290541e-05
-2.36052500561887e-05
-4.49896626711308e-05
-3.421098315616e-05
-2.88574665857905e-05
-3.55838565683777e-05
-3.48229841400902e-05
-2.69811866853837e-05
-2.04252681557662e-05
-3.72741331395236e-05
-2.83714400141209e-05
-5.58759234536136e-06
-4.39636141633007e-05
-3.45967333606991e-05
-3.38574577510105e-05
-1.80189626945171e-05
-1.91268589123386e-05
-3.69479091467203e-05
-1.95970380979556e-05
-2.78429968920626e-05
-1.32852577126278e-05
-3.52683548003235e-05
-2.73150744145254e-06
-1.9410821161444e-05
-2.18167929804384e-05
-9.9032282381546e-06
-2.48023589439543e-05
-3.90447907464485e-05
-1.56969400635429e-05
-1.25974122347941e-05
-2.22839514520491e-05
-9.07859311413002e-06
-2.27455276401506e-05
-3.73193669271262e-05
-2.77226315307645e-05
-2.35337403865679e-06
3.59136415095584e-06
-2.59536629491866e-05
-3.07091131270102e-05
-2.65745077622475e-05
-2.57187571718245e-05
-3.37918435066638e-05
5.79084278866834e-06
-3.56979025217093e-05
5.1197684414271e-06
9.48896364655502e-06
-1.61734203846487e-05
1.3294752111035e-06
-1.18194507136864e-05
-1.22705592988407e-05
-1.10868771575008e-05
-1.56651332456217e-05
-2.78904652302668e-06
-1.91192637585607e-05
-2.35906026331995e-05
-1.65747416727868e-05
-8.98627701343496e-06
-5.1517057705346e-07
-2.12906696700088e-05
-3.71691662927832e-05
1.02054105225973e-06
-1.85119825630565e-05
-3.01959801915575e-05
-1.92999853838119e-05
-2.88275403449352e-05
-1.74468393868104e-05
-2.42403215648242e-05
-1.95458078354735e-05
1.19746007435376e-06
-3.78691527000821e-05
-1.12960491603511e-05
-2.88112548525686e-05
-2.51620120928788e-05
-1.83762640790147e-05
-3.9787739343081e-05
-6.44340855945751e-06
-6.25488390268365e-06
-3.63019820090225e-05
-2.87436955248308e-05
-1.18861414585698e-05
-2.36133155099808e-05
-2.86302260654382e-05
-1.20841327547535e-05
-2.83329116307623e-05
-2.13042352665584e-05
-1.40739866752701e-05
-8.11928882571918e-06
-7.31874798093557e-06
-1.76241617169577e-05
-3.40964862350711e-05
-1.17593836344807e-05
-2.44550946097956e-05
-3.20550746214465e-05
-3.088830568273e-05
-4.13846617497065e-05
-1.87227136432569e-05
-4.1415495751017e-05
-1.38868489306328e-05
-2.58178062602378e-05
-3.97368714168937e-05
-2.07275587831909e-05
-2.57590576240482e-05
-2.75305838432596e-05
-2.60300174216595e-05
-2.76614060744558e-05
-1.53305034820967e-05
-2.91956355898609e-05
-1.88904139262189e-05
-8.69562309862213e-06
4.76408056565654e-06
-1.75713506181216e-05
-3.47697436545739e-06
-1.38937568775618e-05
-2.70042845970848e-05
-1.4947928103425e-05
-2.99634484520122e-05
-1.54949543535641e-05
-1.71575736630189e-05
-1.90885937895922e-05
5.99365857497858e-06
-7.6553644458058e-06
-2.7254403024035e-05
3.93808646182462e-06
-7.24026348736995e-06
-1.12903629178213e-05
-4.74589040636828e-05
-1.66916199664344e-05
-9.83430982193972e-06
-1.23621014235287e-05
-1.68125006954942e-05
-2.45551570164762e-05
-1.5540018599988e-05
-2.98142392490091e-05
-1.17325876758332e-05
1.87363590056058e-05
-8.38909115954991e-06
-2.85857095444711e-05
-3.18397757294664e-05
-3.79407874288839e-05
-4.0522692076285e-05
-1.65962590468814e-05
-3.05670380453223e-05
-5.02553015809384e-07
-3.30515698932641e-05
-8.48886928757337e-06
-2.06920663976409e-05
-3.22630365411563e-05
1.35420106040553e-05
-3.59953179464168e-05
-2.06650215140226e-05
-1.74713176641552e-05
-4.4442435524484e-05
-1.88776238761042e-05
-3.30291929183673e-05
-3.26833688902893e-05
-6.19860819328129e-05
-3.18808547623107e-05
-2.9297278110224e-05
-2.64239110601181e-05
-3.15449662061665e-05
-2.90134389995259e-05
-3.80432455037781e-05
-1.99133723003623e-05
-1.71113291429451e-05
-2.81628303898707e-05
-3.14949008002835e-05
-2.02782524118146e-05
-1.44344492706847e-05
-1.82265477416822e-05
-1.26098833271086e-05
-1.74265927849137e-05
-2.8179686329193e-05
-1.65489643362989e-05
-1.09171582852155e-06
-2.21797198857602e-05
-1.42457133308864e-05
-2.54757976389921e-05
-1.19597673269746e-05
-6.91600202415057e-06
-1.71086513310571e-05
-2.43670178186553e-05
-3.49251508471005e-05
-1.28730159133088e-05
-1.3831713750361e-05
-4.85223082875472e-06
-9.23770916028155e-06
-3.92162386045253e-05
-2.03750589782903e-05
-2.06609474884748e-05
-1.99891509159785e-05
-3.05392325607134e-05
-2.9586539618153e-05
-1.42770207785527e-06
6.08531566748511e-06
-5.57457534427422e-06
-1.34691214019725e-05
-4.45556669461067e-05
-9.58867823881389e-06
-2.51926276811335e-05
-1.60004525411598e-05
-1.75277101552401e-06
6.71142540107065e-06
-1.44806038118852e-05
-3.54065393163947e-05
-3.16937425116889e-05
-1.25986551593193e-05
-2.61606003660905e-05
-3.58611174010793e-05
-2.54854343674119e-05
-1.79446414822739e-05
-1.29584907987133e-05
-9.23187152406139e-06
-1.82183993159509e-05
-2.76583008515215e-05
-1.66733482999416e-05
-1.79335858316905e-05
-1.30308862085666e-05
-2.88727029348981e-05
-1.19467915917694e-05
-1.44037821930245e-05
-3.62744836067497e-05
-1.06343345669175e-05
-3.40748170738282e-05
-2.57452479353381e-05
-2.05294281416393e-05
-2.22142270321413e-05
-6.65859317395384e-06
-1.20872657518861e-06
-1.47442160897401e-05
-2.64368672610172e-05
-2.78623590630455e-05
-1.0873832182851e-05
-2.88433956855383e-05
-3.37332511506576e-05
-5.72505560065001e-05
-1.7066160164324e-05
-2.35450235095167e-05
-1.06928884955267e-05
-2.43764453174384e-05
-2.19240307128917e-05
-2.29822959904273e-05
-9.91963377554476e-06
-1.61820658636422e-05
-2.24501764954011e-05
-6.46237124177772e-06
-1.48633198569423e-05
-2.96637012985383e-05
-2.52057451774521e-05
1.43432524569668e-06
-4.00023618352405e-05
-3.18397849039378e-05
-8.65831813421052e-06
-1.42952068534289e-05
-2.84442659008291e-05
-5.23288173946888e-05
-1.87440882758517e-05
-2.93315883291583e-05
-1.42395206929056e-05
-2.1271440302157e-05
-7.08329964469779e-06
-3.71577423781334e-05
2.00576628999607e-06
-2.40236920516799e-05
-1.80877167323665e-05
-4.26594560730785e-05
-1.45045358459449e-05
-2.96375688561187e-05
-1.48042666507701e-06
-1.0789984127749e-05
-2.59849158234313e-05
-1.74733028994189e-05
-2.90155042563686e-05
6.1615619579418e-07
-8.6239329973067e-06
-7.94832784433422e-06
-2.81312949583677e-05
-4.21093049431257e-05
-9.94304664569095e-06
-1.46767359468284e-05
-9.8718327136909e-06
1.37713465418302e-06
-1.37345111053977e-05
-2.88447306400705e-05
-1.41155114755109e-05
-2.91442260075854e-05
-2.83004987276255e-05
-6.38797739778006e-06
-2.47838665506574e-05
-3.59054038509384e-05
-3.35190285522203e-05
-1.59111465263114e-05
-1.63825114138544e-05
-2.01335174250675e-05
-2.48478378733136e-05
-4.81661468663386e-05
-2.00661242927363e-05
-1.71187453098085e-05
-2.42529913086917e-05
-2.13073931962366e-05
-4.03401216259664e-05
-2.4472108076029e-05
-7.94181571266578e-06
-3.00034245934904e-05
-3.67046789152352e-05
-2.03143365637348e-05
-1.50692606039384e-05
-5.13443055969284e-05
-2.80777943972338e-05
-6.36259544937941e-06
-1.9322905227887e-05
-2.19918726116156e-05
-3.33860854510722e-05
-1.80498305715752e-05
-1.79129405167595e-05
-6.49851235324191e-06
-3.59550762848935e-05
-4.11943211708066e-05
-1.30592089497246e-05
-2.25043228861419e-05
-2.74944802862738e-05
-2.00917198469551e-05
1.2669821769982e-05
-3.29466932177002e-05
-4.75430089236261e-05
-2.34364297330744e-05
6.4012403905349e-06
-4.00770330192521e-05
-1.58114966085901e-05
-3.94361226311784e-05
-2.59241929668723e-05
-2.18906439322105e-05
-2.13232363839563e-05
8.42526230089391e-06
-4.06091265717586e-05
-1.27228258890046e-05
-2.54419806847998e-05
-3.54865646356519e-05
-3.61295957845374e-05
-3.57860186713233e-05
-3.24015887297842e-05
-3.13888195782096e-05
-6.07997659769067e-06
6.2357852031782e-07
-1.49332532009611e-05
-1.87252173885236e-05
-1.74521272685961e-05
-1.71821726703567e-05
-4.17172651786434e-05
-1.26948926483427e-05
-1.07813114621493e-05
-1.71112641866189e-05
1.48782692535855e-06
1.75272907265517e-06
-2.66026481090211e-05
-1.37685392261135e-05
-1.74255375483655e-05
-2.31970915601521e-05
-1.69530978954319e-05
7.62062463504312e-06
-5.58040840538651e-06
-1.93754660467229e-05
-2.97683757007859e-05
-1.21771058514265e-05
-2.39006467102901e-05
3.59385531865736e-06
-6.04140383641047e-06
-9.94501903316464e-06
-1.70065562619505e-06
-4.59604818094598e-06
-1.13212482054016e-06
-1.98121381172382e-05
-2.23936838391776e-05
3.28199083869738e-07
-1.32969687437313e-05
-8.78652606856471e-06
7.37890781855369e-06
-2.34164424895861e-05
-1.65637454545266e-05
-3.32252523469837e-05
-1.86914699443849e-05
-1.89694612569128e-05
-1.85279511725337e-05
-2.90091230915778e-05
5.33375464211794e-07
-2.24137001212397e-05
-3.59876518833269e-05
-1.0871072090302e-05
-9.09920281305089e-06
-8.00238565782462e-06
-1.76986843829407e-05
-2.07233504322474e-05
-3.44120418204783e-05
-1.32890719082386e-05
-2.28153550646801e-05
-3.89863387282854e-05
-2.1041867716318e-05
-8.37920716425896e-06
-1.23958958146466e-05
-1.67865706638112e-05
-6.66861288685984e-06
-3.48227978436286e-05
-2.04929319824596e-05
-2.20853837128837e-05
-5.25378149658694e-05
-3.08171844503873e-05
-5.03860121453507e-05
-2.94301858220395e-05
-1.70310157588006e-05
-6.77210725619121e-06
-2.77630935675013e-05
-4.43108337309352e-05
-1.30662792159468e-05
8.94603286211779e-06
-3.27868124210216e-05
-3.9115370123584e-05
-2.59945680103899e-05
-1.31798763768431e-05
-2.92365710200292e-05
-1.24244780306314e-05
3.98120246163828e-06
-2.63162247516796e-05
-4.35494351450361e-06
-1.10229156270345e-05
-1.56152301739783e-05
-1.56577551709093e-06
8.13712636902719e-07
-5.8455718820637e-06
-4.39244308169185e-05
-3.2222122427579e-05
-3.47474207248868e-05
3.81022364230968e-06
-3.9359781912688e-06
-2.9338017854857e-05
-2.63975121052766e-05
-1.95352988168657e-06
-2.6035309916654e-05
-2.36592546222252e-05
-1.15369363247036e-05
-1.31050546058017e-05
-2.72367416382457e-05
-6.83670112215855e-06
-5.36217196096455e-06
-1.5167002383426e-05
-2.26759223827822e-05
-1.98312770176679e-05
-7.50220352245684e-06
-1.78814751905707e-05
-1.87175492065663e-05
-1.88290835222569e-05
-1.23364498043368e-05
-2.096695196731e-05
-1.74718065176757e-05
2.15144321473511e-07
-1.25983665010409e-05
-2.0330932038974e-06
-2.42362531531735e-05
-2.91519264233759e-05
-1.82700803172987e-05
-2.51809494170654e-06
-2.08015790310682e-05
-1.40653798184329e-05
-1.08030379273497e-05
-2.18854077143568e-05
-4.0225401750369e-06
-3.3390594570296e-05
-1.34126099794557e-05
-3.74472320725898e-05
-1.70380979616135e-05
-2.03493675186977e-05
-2.42255726768976e-05
-1.41626280104621e-05
-6.12005213331557e-07
-8.87569603001665e-06
-4.18517681778625e-05
-1.65289376036378e-05
-1.40013485749039e-05
-3.71466849335936e-05
-2.70170020119425e-05
-1.31797935809034e-05
-2.06103106537268e-05
-1.13552312884253e-05
-1.5829224642511e-05
-3.40361229047724e-05
-8.91737714840203e-06
-3.56978120455115e-05
-2.49708859599015e-05
-1.12633949770546e-05
-3.19140418942501e-05
7.70438743870198e-07
-2.36710585183339e-05
-2.98333582782794e-05
-2.08951405619197e-05
-1.17210327206509e-05
-4.17308087686055e-05
-2.5210605239997e-05
-4.08831306317148e-05
-3.04192808234211e-05
-5.61546060589036e-06
-7.73095797530422e-06
-2.37544960711837e-06
-2.2306107495571e-06
-1.8468710927278e-05
-2.75060458779793e-05
-1.1760691246756e-06
-7.81525611709989e-06
-2.14315515097753e-05
-2.42534110261052e-05
-3.97531858320005e-06
-2.9383716527504e-05
-1.72293106030372e-05
-3.64979190665302e-05
-4.64539522302948e-05
-8.47438767839596e-06
-1.37839779621526e-05
-2.43326341685475e-06
-8.79844280383635e-06
-2.62491033777843e-05
-2.17269222834834e-05
-4.36862289258176e-06
-2.0262864147043e-05
-2.43313473195122e-05
-2.11731985917491e-05
6.18653400091278e-06
-1.12619748027526e-05
1.88156762626526e-06
-1.73569704564492e-05
-2.09523300470364e-05
-1.9673890717068e-05
-2.23537000485949e-05
1.04063852189969e-05
-2.13410048933815e-05
-1.5886708000452e-06
-5.32976782486871e-06
-2.91175444933881e-05
-1.74343907497739e-05
-2.2015225131604e-05
-2.43458566356857e-05
-6.48723591120047e-06
-2.39644959790732e-05
-1.14262909453566e-05
-1.83745670265052e-05
-4.21322731091674e-05
-3.19208590208722e-05
-1.91146257169253e-05
-2.4436103629798e-05
-5.50783476852681e-06
-3.29982444473449e-05
-1.61019923990069e-05
2.02063595816909e-05
-9.51798828831855e-06
-3.35857788538943e-05
-1.84937486218138e-05
-3.13560233223994e-05
-2.84702151244143e-05
-2.84677955669175e-05
-2.10645494167776e-05
-1.37175841803491e-05
-2.03857221237291e-05
-1.74239285850534e-05
-1.72243177735422e-05
-2.16188867623954e-05
-1.13626122146678e-05
-3.20288892518559e-05
-1.28632400061069e-05
-3.21678460549525e-05
-2.80088317042399e-05
-2.13986036665117e-05
-2.2660800054089e-05
-1.91263842388329e-05
-2.91656228795094e-05
-2.64670154769488e-05
-1.65844930992076e-05
-2.19564719934759e-05
-4.26321542298281e-05
-2.23651539193081e-05
-2.73951248699294e-05
-1.59854984649192e-05
-2.50414308925857e-05
-1.02065619643804e-05
-1.03431730874784e-05
-3.63635834298977e-05
-5.4373273171457e-05
-1.29475765015492e-05
-1.65120101627897e-05
-3.36372421810867e-06
-2.50265329628741e-05
-1.95163473919179e-05
-2.19807774227977e-05
-3.47083026332751e-05
7.75075634397634e-06
-3.03186979762962e-06
-2.75324574368841e-05
-8.63702664596388e-06
-9.89678359395253e-06
-2.01719948965339e-05
-1.08356167689637e-05
-2.55980516906164e-05
-1.58698925713143e-06
-1.69514895218355e-05
-2.16981266302558e-05
-3.57669474330692e-05
2.33230945611637e-06
-2.64451912681818e-05
-1.16951383756117e-05
-3.08794866354267e-05
-1.52953217259833e-05
-1.42212248154178e-06
-2.35290445635089e-05
-7.67709580728779e-06
-3.26911933736684e-05
-1.74360437450817e-05
-7.79307034436433e-06
1.11047054834932e-05
-1.97376059094446e-05
-4.88643300160087e-05
-7.13674813258829e-06
-2.38677539170193e-05
-1.45895725811221e-05
-4.59299819841711e-06
1.74409787807861e-06
-1.28642057378217e-05
-7.64764820585235e-06
-2.77453833895771e-05
-4.0906307647825e-06
-1.06205089138154e-05
-1.84715749956559e-05
-1.35464515871998e-05
-2.09147676436153e-05
-8.06879927229149e-07
-2.71723513916192e-05
-3.52280563074211e-05
-4.52046081107625e-06
-3.07490765731164e-05
-9.5534382714049e-06
-2.98441622615735e-05
-3.16249505316407e-05
-3.2804136162602e-05
-2.25513637690109e-05
-2.52432366454397e-05
-2.25374751810565e-05
-9.16275957199361e-06
-3.48032881725468e-05
-3.96346378776681e-05
-3.09666242464931e-05
-1.83016448640484e-05
-7.76990576730731e-06
-1.90466875879846e-05
-2.05071330601025e-05
-3.34840869855347e-05
-2.98745497929062e-05
-3.92261860604185e-05
-3.52611496358044e-05
-2.70132487243597e-06
-4.09308279097535e-05
-2.10692435672727e-05
-4.31168620273737e-05
-3.09415493379222e-05
-3.27058436331603e-05
-1.47246536807701e-05
-1.76685827461068e-05
-2.06239116871052e-05
-2.76570996952125e-05
-1.5285652887738e-05
-3.42840420769276e-05
-1.52784671090494e-05
-2.84485469453994e-05
-3.31593056149616e-05
-3.60727951130494e-05
-1.75433753315275e-05
-1.47455609355581e-05
-1.52951604434535e-05
-2.0069074497334e-05
-7.5992654376489e-06
-2.57965499891089e-05
-9.83597096373402e-06
-1.86212939336946e-05
-1.34767983041926e-05
-2.01637491480063e-06
-1.94478958913908e-05
-1.18467991988751e-05
-2.06916754580121e-05
-3.26103913467696e-05
-2.70278030056362e-06
1.7071634271512e-06
-3.64119814848952e-06
-1.78236921946387e-05
-2.21634358250988e-06
-3.21113117317978e-05
-2.03034807055045e-05
-1.33080848572373e-05
-9.86806764478468e-06
-4.79536389229916e-06
-1.2056883498271e-05
-2.10601061255973e-05
-1.38978650499923e-05
-2.21779610118415e-05
-3.50842396376194e-05
-1.86314722295851e-05
-6.6479270271946e-06
-5.8008040156461e-06
-1.57896330961436e-05
-1.49097548394369e-05
-1.3297007552611e-05
-2.20346157434868e-05
-4.49579105324677e-06
-3.97872548429268e-05
-1.28014201183524e-05
8.30660481188604e-06
1.5419448999854e-05
-2.02697949966794e-05
-2.63647304294639e-05
-3.08620863462743e-05
-2.61106676476191e-05
-1.41161100826965e-05
-3.12522953806693e-05
-1.77646664633843e-06
-1.44733652468958e-05
-4.19074754727908e-05
-1.88661433978964e-05
-1.64797537097467e-05
-2.97229462305216e-05
-2.20675813409453e-05
-3.96043404332357e-05
-2.25565591854126e-05
-4.14071066726615e-06
-2.30323871751277e-05
-3.13600494316011e-05
-3.98580378085157e-05
-1.87386553060387e-05
-2.8744556146249e-05
-1.35236001005751e-05
-2.60669117695801e-05
-1.87187820206136e-05
-4.08129770199061e-05
-3.657634736615e-05
-3.40980159657933e-05
-1.92434497007648e-05
-3.10568505639211e-05
-6.11406646703584e-06
-2.15571245692846e-05
-1.26475160493052e-05
-1.87407987078071e-05
-3.03874786072713e-05
-3.487123099846e-05
-3.68487128180806e-05
-1.66015852016177e-06
-2.36636880905667e-05
-1.40645837202721e-05
-3.17073244189346e-05
-1.44668032817985e-05
-1.77460113792364e-05
-2.42022855571594e-05
-1.79398221562753e-05
-5.67474504735743e-06
-2.70560965777827e-05
3.67381441350018e-06
-2.55490182399979e-05
-2.1379812957795e-05
-4.32655564235087e-06
-5.53331563725848e-06
-1.76358698761033e-05
-2.14527410340503e-06
1.51618985365581e-05
-2.20005882390669e-05
-9.34800707727826e-06
-1.70701582069346e-05
-3.18791812254665e-05
-2.63825117329224e-05
-1.69811730001977e-05
-1.51796112194128e-05
-8.26684597825124e-06
-6.95016654708866e-06
-2.76334318220987e-05
-1.79952711529304e-05
9.9567179187204e-06
-6.53824851782653e-06
-2.11266200289247e-05
-4.15877376914393e-05
-2.81684312808011e-05
-5.12594440556073e-06
-2.83357052649864e-05
3.36803453426351e-06
-4.79487996177846e-05
-2.02416847456594e-06
-1.46919123070481e-05
-1.94492807668465e-05
-3.29209939331964e-05
-2.18830174937509e-05
-3.17320459870547e-05
-3.28487140277322e-05
-3.76724479169048e-05
-3.73684003035848e-05
-1.66879421076528e-05
-1.72382209842677e-05
-3.44340203545769e-05
-4.30744390789866e-05
-3.7150881096359e-05
-4.91753224334685e-05
-1.16026386203235e-05
-3.54105136953884e-05
-3.48586634656434e-05
-3.40675940046066e-05
-2.81913281766484e-05
-1.67687665902211e-05
-2.83015089302685e-05
-8.65560692803977e-06
-1.88439613155798e-05
-2.93313510158061e-05
-1.65347299264734e-05
-2.51130851569281e-05
-1.45757750621868e-05
-1.72063259966381e-05
-9.47590707319459e-06
-3.94292454075692e-05
-2.87277880305347e-05
-2.13104002182909e-05
-2.00166325203778e-05
-3.70514931559694e-05
-1.57136776642017e-05
-2.9318190058461e-05
-8.17362302220845e-06
-2.5720585132479e-05
-6.45168285900333e-06
-1.50814298860872e-05
-4.17654714025044e-05
-2.59803510868871e-05
-1.27371826056803e-05
-2.88037224729078e-05
-2.60667520927747e-05
-1.19943756668928e-05
-1.66333540688028e-05
-2.64309633152959e-05
-1.00912136377336e-05
-2.97691934247599e-05
-2.88302650441773e-05
8.12198099913779e-06
-1.87200762491525e-05
-2.89484769601879e-05
-8.25730067347158e-06
-1.42791321833419e-05
-3.41298836692818e-05
-1.32773841417907e-05
-3.91457974152311e-05
9.46169601739153e-07
-1.52852673447225e-05
-1.0918844292204e-05
-1.87979286021415e-05
-9.51631068377287e-06
-3.63135288378097e-06
4.33068642342186e-06
-9.38059134242835e-06
1.29436277923435e-05
5.5901815968454e-06
-1.56911690545002e-05
-1.48301755003164e-05
-1.33253409661128e-05
7.21316499257101e-06
-2.25543670717529e-05
-1.15973630969383e-05
-1.33593926902454e-05
-2.97222891156011e-05
-3.50802598839459e-05
-1.71474589532261e-05
-1.94378438119417e-05
-2.17176317020027e-05
-4.5150044219842e-05
-1.48404263580879e-05
-1.77200360550081e-05
-6.32825577979469e-06
-3.64936586322983e-05
-3.04020288098501e-05
-1.21607675764646e-05
-4.67333517819746e-05
-5.99995988868178e-06
-1.77335013134086e-05
-2.58676932528902e-05
-2.44600834436096e-05
-1.46648366255324e-05
-3.41226724698573e-05
-3.62437677401775e-05
-3.43362047121265e-05
-2.2915247810586e-05
-6.69306617838048e-06
-3.47672419085556e-05
-1.1716939221024e-05
-1.19957732712152e-05
-3.40606262645258e-05
-2.57673530643912e-05
-1.49163908521993e-05
-2.83527265374599e-05
-2.11048413727355e-05
-1.86420982404753e-05
-2.66288541568794e-05
1.31229912388335e-06
-1.99505958190122e-05
-1.68034241725591e-05
-2.01668209415512e-05
-6.29513627714728e-06
-4.05101719731839e-05
-1.02971820415506e-05
-1.81732833817801e-05
-1.90437671142497e-05
-2.27216199766103e-05
-2.65944055254221e-05
-1.09762763575394e-05
-8.4843119871455e-06
-1.40865677072238e-05
-3.49104092794355e-05
-2.20781383631803e-05
-2.75783826631279e-05
-2.70565625508326e-05
-1.38369250832127e-05
-1.23775179470686e-05
-2.05675911879258e-05
-1.92656573615986e-05
-5.81107423987013e-06
-2.14530599771793e-05
-1.4121225339922e-05
-2.176908527831e-05
-8.81305922996734e-06
2.1461597721708e-06
6.32769414231746e-06
-2.95507920011431e-05
-3.15564388908035e-05
-5.53454517079164e-06
-7.18106561567277e-06
-1.84066151799532e-05
-1.31368926233983e-05
-8.21042002501944e-06
-2.56031726704506e-05
-1.5683367953807e-05
-1.25758723792866e-05
6.44540983063501e-06
-2.00274381388821e-05
-1.29085460547634e-05
-4.37515310575117e-05
-1.97621626032315e-05
-1.10116154213725e-05
-7.29751007349915e-06
-1.62687563475169e-05
-1.86181595008981e-05
-1.85776721142137e-05
-2.98609277855678e-05
-2.11434017161149e-05
-2.79430213407193e-05
-4.23171966305788e-05
-2.57782054028469e-05
1.3262167436673e-05
7.04498534549086e-06
-3.15572711140413e-05
-2.26851204318126e-05
-1.90502485830331e-05
-2.85959664222963e-05
-1.26583139600528e-05
-3.95245028462478e-05
-2.2778572061487e-05
-2.72504920215702e-05
-2.01801951494161e-05
-4.10726271734429e-05
-1.38747777295663e-05
-2.51146119116731e-05
-1.63408068070212e-05
-3.09513166747523e-05
-3.23177706655184e-05
-1.88526799183232e-05
-2.67718810518733e-05
-3.19610730202901e-05
-1.65873976412597e-05
-1.89152643740376e-05
-4.62981850211767e-05
-1.36703356874232e-05
1.51308630343401e-07
-3.88112776743252e-05
-3.13975621938085e-05
-1.3425429271628e-05
-1.43640029339122e-05
7.94553502156083e-06
-1.96397738237529e-05
-2.51505102551395e-05
-2.1674151889752e-05
-2.90945413928729e-05
-3.3404042939331e-05
-1.02793237385617e-05
-3.39545773146038e-05
-7.73055517037656e-06
-2.14501928943805e-05
-2.19212641654788e-05
-2.17582368710855e-05
-1.02681349058689e-05
-2.89430805168991e-05
-1.22709722331783e-05
-2.49966560052644e-05
-2.31793520885755e-05
-1.07897959517583e-05
-5.90846493799623e-06
-7.03995696072373e-06
-8.76662741770118e-06
-1.89759168407733e-05
-1.52551876355243e-05
-3.46941138606332e-05
-2.02484390690537e-05
-2.40377431828654e-05
-2.83094181114309e-05
1.68284930204309e-05
-1.59345020671592e-05
-2.07451971541724e-05
-2.52987906758028e-05
-2.4419552590086e-05
-2.065275037274e-05
-2.95679417523135e-05
-8.99042994760853e-07
-2.1415653548663e-05
-7.08147550145612e-06
-1.05783210872621e-05
-7.97315766518242e-06
-2.3472070271736e-05
-4.77427413219596e-06
-2.07191133112606e-05
-2.38830297319231e-05
-2.47932490448094e-05
-2.91071176038243e-05
-2.2333976212627e-05
-3.28877993844956e-05
-1.35337051137931e-05
-1.48836865621673e-05
-6.67925984236465e-06
-2.6743004519967e-05
-4.7852077218508e-06
-2.04080784643494e-05
5.57576176450916e-06
-4.42601096207361e-05
-1.44141845847611e-05
-2.49791982422287e-05
-3.43329715105631e-05
-4.21787626310993e-05
-3.15060270548367e-05
-3.34374156940846e-05
-1.30877507794274e-05
-1.98815822688006e-05
-2.12044861243565e-05
-2.20808130450312e-05
-2.79584049258684e-05
-3.26506694313375e-06
-4.63091582058795e-05
-1.93504519869339e-05
-1.64547758206265e-05
-2.09566377782426e-05
-4.16855553327467e-05
-2.25263234953049e-05
-1.6652044454498e-05
-3.96178721941716e-05
-2.21709885059544e-05
-1.8747396704768e-05
-3.23416957905237e-05
-2.01004316606335e-05
-2.37245708434811e-05
-1.7241660334595e-05
-2.45746777566555e-05
-1.69519845006312e-05
-6.32523858549977e-06
-1.27332812013928e-05
-3.16786272915875e-05
8.23208217692023e-06
-2.37687224227159e-05
-1.2534823542121e-05
-2.88646034136261e-05
-4.12586017734837e-05
-2.2794784236226e-05
-2.29046486319694e-05
-2.09762259726811e-05
-1.922122160498e-05
-2.59975904711486e-05
-1.68155146061705e-05
-1.1152747022527e-05
-2.64907139382043e-05
-2.4117519778818e-05
1.70974311499389e-06
-1.90623854011656e-05
-2.26395920708359e-05
-4.12289456078245e-05
-3.52250112029391e-05
-3.27373380202852e-05
-2.18621823960613e-05
-3.51553621612909e-06
-6.60788899942079e-06
-1.87746003658788e-07
-1.49076550943336e-05
-4.74842199026477e-06
-2.34779895381954e-05
-1.22496077777457e-06
-1.46560250317294e-05
5.17911769107431e-07
-3.43698749891178e-05
-2.64300470988028e-05
-1.05807749579462e-05
3.19209844635551e-06
-1.07919856970108e-05
-2.49363088955767e-05
-2.73085304564029e-05
-1.99849883157705e-05
-5.83206335387008e-06
-1.41520327886002e-05
-1.44822188325132e-05
-3.59715004324386e-05
-4.80325406546895e-05
-2.08333274078103e-05
-1.86228322090731e-05
-3.34337507223665e-05
-2.49658691554496e-05
-2.67887215640209e-05
-3.8674241756768e-05
-2.57598671921541e-05
-9.36620094525298e-06
-2.58265753614728e-05
-2.58305123795535e-05
-2.09941897195475e-05
-1.05292199355153e-05
-1.989823091442e-06
-6.39249043596664e-06
-1.35198315776286e-05
-2.02577739054142e-05
-1.75358913442358e-05
-3.10223500197038e-05
-2.87996148972688e-06
-8.20140024708126e-07
-1.18732766684298e-05
1.15900273308389e-05
-1.07721420635249e-05
-2.62126721227551e-05
-5.40072052807301e-06
-2.23000262995059e-05
-1.75015368054532e-05
-2.57501923593832e-05
-8.06646958334775e-06
-1.76069159973742e-05
-2.75324745514861e-05
-3.6979178095033e-05
-1.21892915440558e-05
-1.23420821330044e-05
-2.40635201052532e-05
-9.81856588306363e-06
-2.57579642564622e-05
-2.77476916714486e-05
-4.11282327050777e-05
-1.78703938249796e-05
-2.9079594487064e-05
-1.99223442190496e-05
-1.91348147793806e-05
-1.50263624194386e-05
-3.51899519243307e-05
-1.56851417738779e-05
-2.60346000664191e-05
-2.00365306553666e-05
-2.61055666456718e-05
1.24150459868633e-06
-3.35148840950994e-05
-2.66128720810977e-05
-3.48568014341434e-05
-2.5231785358088e-05
-2.26735990910635e-05
-2.32348148277978e-05
-1.32444116296213e-05
-1.29322240593014e-05
-1.45029248129919e-05
-1.5284629961673e-05
-2.24839837540148e-05
-1.37663483501978e-05
-1.14857473297995e-05
-1.26466169543108e-05
-2.27472070096692e-05
-1.80140506717617e-05
-1.21140133995185e-05
-2.80849584467825e-05
-8.22059148845562e-06
-3.56696909895588e-06
-1.39465944474333e-05
-2.59369311666007e-05
-1.81417343286543e-05
-2.8042259013932e-05
-2.39716315083442e-05
7.0257607146829e-06
-2.82624828826755e-05
-3.20321054822982e-05
-4.28816177437127e-05
-6.67548546555493e-06
-3.27378931263048e-05
-1.40990116413938e-05
-2.10498630846366e-05
-2.43975774194241e-05
-1.43554745742518e-05
-1.34998949477156e-05
-2.28425187704363e-05
-2.58765592220456e-05
-3.60210192628891e-05
-1.58090598464887e-05
-2.09105429674488e-05
-4.33560799781301e-05
-2.71035641965061e-05
-3.04572165961382e-05
-1.23884214066709e-05
-5.03740005490367e-06
-3.68286686443935e-05
-3.35654327731676e-05
-4.38981880359466e-05
-1.29302018541767e-05
-4.22324057067643e-05
-2.86133962422133e-05
-1.67117053013125e-05
-3.26957972463743e-05
-2.53570259013308e-05
-1.40675256005748e-05
-3.45838336307059e-05
-7.06985951876009e-06
-2.24283344915359e-05
-1.80202925326037e-05
-2.10196805970426e-05
-1.11925222823889e-05
-1.33809357575813e-05
-3.25143531671884e-05
-2.14535260773243e-05
-1.87187813823312e-05
-2.77726995243646e-05
-4.13019428453784e-06
-1.16893111570038e-05
-3.03580164708212e-05
-2.55979850317582e-05
-9.88961201325147e-06
1.68152375375488e-06
-2.0827598933903e-05
-2.99673970987864e-05
-8.41443428664756e-06
-3.42760160595202e-05
-7.94594800448816e-06
-3.59679563409377e-06
-1.6621606377755e-05
-3.58499381671931e-05
1.20708306431567e-06
-1.34494263467525e-05
-4.7928841632598e-06
1.10225768218768e-05
-1.02123756793e-05
-1.6604983332683e-05
-2.01047696942284e-07
4.17734869272729e-06
-4.41442576896479e-06
-2.59482205859025e-05
1.35251340913588e-06
-9.60797253222295e-06
-2.38652642464019e-05
-2.81800049685869e-05
-1.18055337420779e-06
-7.13898327738246e-06
-1.3153253834378e-05
-1.2002966285474e-05
-1.12857900117004e-05
-2.56036193585487e-05
-2.78030874708305e-05
-7.79197119720895e-06
-3.95670278865688e-05
-3.05286800559957e-05
-1.66023320663152e-05
-1.47935243939814e-05
-5.44791779380613e-06
-2.41997581639946e-05
-1.07024618026547e-05
-3.96528331164952e-05
-1.25174031842927e-05
-1.92968478953214e-05
-8.20891311665607e-06
-1.73964571926362e-05
-1.86718661440608e-05
-1.07169294163781e-05
-3.15285699977455e-05
-2.22666828301899e-05
-2.55829416335003e-05
-2.45568712054415e-05
-5.11757403419851e-05
-1.27268356133057e-05
-6.54425970425224e-06
4.93719533934526e-06
-1.27028808636173e-05
-1.77255674424385e-05
-2.82719337046379e-05
-1.98800472948604e-05
-9.40960233148735e-06
-3.71253886366416e-05
-3.58230029823552e-05
1.17782560723483e-05
-2.12451489245269e-05
-1.85586987015663e-06
-1.78670034267877e-05
-9.99391182380253e-06
-2.21060652032841e-05
-1.07352729262465e-05
-4.99469785938522e-05
-8.14912476073048e-06
-1.68729894520159e-05
-1.05258479754749e-05
-1.57039852368032e-05
6.76668436992885e-06
-9.48953751670551e-06
-5.3346533100829e-06
-1.70265623283739e-05
-1.610770163328e-05
-2.35203885752044e-05
2.46293065443123e-07
-2.94771922776829e-05
-3.85834224006658e-05
-2.35414778152236e-05
-1.79251805725421e-05
-2.25822246883436e-05
-2.13565258577667e-05
-3.51014948140383e-06
-3.46882091339372e-05
1.04413593596125e-05
-4.86055855946712e-05
-3.67462121523279e-06
-1.44624203856074e-05
-7.0539345781969e-06
9.71317222760634e-07
-1.62432193553424e-05
-2.45546774442181e-05
-1.32263760251051e-05
-1.57032408555522e-05
-1.86263097815044e-05
-9.85058103635983e-06
-1.91608963639987e-05
9.38707005189273e-06
-2.3954908196543e-05
-7.54762315190018e-06
-1.29949860057621e-05
-2.23540559875695e-06
-1.82647536468278e-06
-1.12387794530017e-05
-3.25760805405047e-05
5.54322413926546e-06
-7.0549245050382e-06
-2.92814564651287e-05
7.01582514720821e-06
1.08310466465188e-05
-4.21110792168979e-06
-1.9486987405922e-05
-2.76690051924585e-05
-1.95637999802589e-05
-2.95801631280165e-05
-2.7122756062216e-05
-4.37703711139975e-06
-1.30602133475205e-05
-1.79501753229624e-05
-2.01414879191303e-05
-3.3141582135105e-05
-2.65313433663577e-05
-1.68997614768285e-05
-1.54819524333482e-05
-1.25517517198583e-05
-1.78092400364325e-05
-7.46942565872079e-06
-2.1834206879149e-05
-2.90933182914795e-05
-3.30914003527926e-05
-8.65042907286296e-06
-2.78643296966591e-05
-2.28988413262442e-05
-2.60843326631444e-05
-2.40725660086998e-05
-4.20147849286328e-05
-4.23465912295052e-05
-2.80709464634612e-05
-3.46031492394878e-05
-1.26292554005684e-05
-5.05918874138789e-05
3.10801387830101e-06
-1.10549478288984e-05
-4.65419036200923e-05
-2.46928644814661e-05
-2.8047001634115e-05
-5.1537131056869e-06
-3.51419072348389e-05
-2.38158988780787e-05
-2.6306208427429e-05
-2.53061026985678e-05
-3.15130259237705e-05
-1.94719469491423e-05
-2.30479574289438e-05
-2.00928881084243e-05
-6.98161681619213e-06
-2.88641158061181e-06
-1.28406932753115e-05
-2.47321628215429e-05
-2.47463026563586e-05
-1.74915552944605e-05
-1.09576008739107e-05
-2.1294005722138e-05
-6.33034738840547e-06
-7.97811574754581e-06
-1.49896665671893e-05
-1.60537746241381e-05
-9.31724675955507e-06
-1.41106212884252e-06
-7.41753216970959e-06
-1.11887032841758e-05
1.47087196986795e-07
-1.91721157871251e-06
-8.28870511581264e-06
-1.42585122005621e-05
-1.50001300624339e-05
-2.09113426903222e-06
-5.13823417839705e-06
2.31710650719676e-06
-7.62244789256638e-06
-2.19229697020016e-05
-7.00103063307123e-06
-2.26058265748087e-05
-3.39637105039351e-05
-1.71249945457051e-05
-1.57895438012768e-05
-8.17157942269624e-07
-1.57231318965791e-05
-6.66515823037357e-06
-1.60111775523182e-05
-1.90404997645297e-05
2.99774701730501e-06
-2.6588025819938e-05
-4.18622609536296e-05
-2.89638985424498e-05
-4.33615729208634e-05
-3.0591221286301e-05
-1.38440732056162e-05
-9.49093776241819e-06
-3.82763200025935e-05
-4.22289230503858e-05
-1.59295740369065e-05
-7.03509127565202e-06
-3.2910408561173e-05
-6.09131343923966e-06
-1.53834013573491e-05
-2.09400198382394e-05
-2.42752474979993e-05
-1.17657402487639e-05
-4.45469582323862e-05
-2.9326461451476e-05
-1.70282028412841e-05
-2.89374898436859e-05
-1.58557250540087e-05
-3.28093187174975e-05
-1.6455213353082e-05
-2.64239227990109e-05
-9.01138058476259e-06
-3.59807823180281e-05
-1.81984299629186e-05
-3.98370428597992e-05
-5.42591161788757e-05
-3.7108387227246e-05
-3.13033692060635e-05
-4.32999521947633e-05
-3.05758161028998e-05
-9.4375322071787e-06
-2.85717147994401e-05
-3.14873436392782e-05
-4.30544680646215e-05
-2.45225461501488e-05
-3.594964892996e-05
-1.37699686573922e-06
-1.70260152586169e-05
-1.39010738474865e-05
-4.06692220165916e-05
-3.31910252888202e-06
-2.05688850586531e-05
-7.92212566648103e-06
-4.15756508649936e-05
-5.76364246128399e-06
-1.98866194376124e-05
-2.83800992724395e-05
-7.89705146009759e-06
-1.02189955655602e-05
-2.85468153876041e-05
-5.39024097973572e-06
-3.68956094650199e-05
-2.08913589896432e-05
-3.29208066045032e-05
-1.70774893513397e-06
1.51221414238186e-05
-1.26114390862766e-05
-2.79265147469244e-06
-6.66274829590243e-06
-2.48846136648243e-05
-1.83870547971313e-05
-2.1955617814215e-05
-3.03426458187026e-05
-3.00960527792651e-05
-6.44915357651058e-06
-5.8440860407811e-06
-3.66065520431037e-05
-1.24009809733041e-05
-1.49257955029e-05
-3.16799934209951e-05
-2.10798560087221e-05
-3.32067218418796e-06
-2.23499158326098e-05
-3.656546565598e-05
-3.97956268941191e-05
-3.48970104046681e-05
-2.79906779750793e-05
-3.38417218898776e-05
2.29262099469372e-06
-1.3494085409838e-05
-2.74964965470027e-05
-1.32774728427607e-05
-2.14072552547512e-05
-9.39905789935025e-06
-3.04648414279024e-05
-3.80013037603071e-05
-1.96421412995183e-05
-2.52448017111635e-05
-2.41131178694145e-05
-1.34342834361931e-05
-6.61008297266448e-06
-3.44121099347239e-05
-4.40083910172101e-05
-3.23154416470557e-05
-3.22071728483321e-05
-9.88989541167405e-06
-3.55510359798607e-05
-2.61491624938697e-05
-4.03943241761621e-05
-1.06094052088061e-05
-2.93828729459912e-05
-7.86657570282194e-06
-9.26247393440607e-06
-2.58019508840789e-05
-3.04034033670834e-05
-1.75694436489613e-05
-2.0864330738319e-05
-2.54143666603391e-05
-2.3233463004587e-05
-2.50197727305234e-05
-2.69058871514221e-05
-1.22935021181991e-05
-2.74008389007714e-05
-2.99920869907097e-05
-1.55000087661607e-05
-2.52455433331191e-05
-1.68727470247678e-05
-7.36293296429435e-06
-2.92079601550942e-05
-2.06460734781008e-05
-8.1018134133381e-06
-2.56926269802734e-05
-4.8657186109744e-06
-1.53023218498412e-05
-1.22488757155053e-05
-1.77227477985916e-05
-1.78104917571463e-05
-5.35318644459835e-06
-4.46678253469995e-05
-8.06782385889493e-06
-1.83453835802315e-05
-1.06602702826446e-05
-1.78183542000406e-05
-1.15765724873213e-05
-2.03704695095755e-05
-1.36930499916129e-05
6.51812996130816e-06
-1.49201261000186e-06
-2.18981958348976e-07
-2.36980401774647e-05
4.51342971404465e-06
-3.26563612629954e-05
-5.64358481146884e-06
9.19094119390263e-07
-7.79941777664028e-06
-5.74500883963112e-06
-1.02766793438536e-05
-1.90648808625427e-05
-2.82129293923944e-05
-3.04922205521921e-05
-1.87892559466554e-05
-8.62354936086728e-06
-1.99377763984468e-05
-7.05895522108422e-06
-1.27243108561681e-05
4.08584892396056e-06
-1.9817533429415e-05
-8.82169242974141e-06
-1.34772997025473e-05
-3.62778784517885e-05
-1.91622420721979e-05
-1.90579186778225e-05
-3.43775224404215e-06
-1.18993188175638e-05
-2.66199473374768e-05
-2.66155394226785e-05
-1.69941628521894e-05
-2.28676446756651e-05
-3.26485456463774e-05
-1.46796903305085e-05
-3.62338632616947e-05
-2.45434773102347e-05
-4.39036697310423e-05
-4.10962638031409e-05
-3.89220415804917e-05
-1.23843088128447e-05
-2.93721527557091e-05
-1.40849601965499e-05
-7.02040925256759e-06
-2.06058450621329e-05
-1.43291085640981e-05
-3.18987514303973e-05
-2.35290572792802e-05
-4.1479618879473e-05
1.52156154305063e-06
-2.34536265594473e-05
-1.56093720522749e-05
-2.24784007696822e-05
3.37192375210927e-06
-1.02477301149456e-05
-2.39778680277191e-05
-4.15662753046816e-05
-3.80175720985218e-06
-3.22345998207269e-05
-7.25183152034724e-06
-1.21285340074168e-05
-3.80629272082899e-05
-2.48605763247615e-05
-1.25201735735551e-05
-2.06101015764086e-05
-2.91272088879518e-05
-2.8534602014171e-05
-1.04229420702505e-05
-6.17592854636816e-06
4.7907721962962e-06
-2.13950005797384e-05
-1.10978850756462e-05
8.99708303620853e-06
-2.1332277404096e-05
-1.39157772540376e-05
3.89283858201061e-06
-1.75320620961363e-05
-2.46430535168644e-05
-1.41751206712786e-05
-3.86011383886389e-06
-2.51552890249231e-05
-3.22332605863779e-05
-1.94222130136083e-05
6.65835095981852e-07
-1.37281981085689e-05
-2.31233420012846e-05
-2.448440152318e-05
-9.59999028733077e-06
-3.27174276320047e-05
-2.48701084091169e-05
-2.55994916286818e-05
-3.23091668633603e-05
-7.80124996217654e-06
-1.98651462886033e-05
-9.9506944040701e-06
-1.96979123106723e-06
4.60051319807092e-06
-1.41438648270748e-06
-2.0517508614348e-05
-3.3840730157967e-05
-3.20592872318662e-05
-1.85499911331063e-05
-2.81460546916631e-05
-3.06811879157172e-06
-1.64776113742536e-05
-3.62297075124251e-05
-2.03931965016652e-05
-4.83158537919535e-06
-7.64789329731058e-06
-1.73540345426283e-05
-3.6557979896701e-05
-2.44714193825255e-05
4.2449227055944e-06
-1.76000266246491e-05
-1.07913830909143e-05
-4.39519315658737e-05
-3.63095499385442e-05
-4.31350060059436e-06
-2.40600873172405e-05
-3.05843804975662e-05
-2.35465396752254e-05
-2.63173386061209e-05
-2.75549125512218e-05
-1.68331807797751e-05
-1.4530450830164e-05
-2.3729729312133e-05
-2.07281359429568e-05
-2.62350875958312e-05
-3.24408939778865e-05
-1.85624849373638e-05
-1.936288495439e-05
-1.55581304977129e-05
-2.41703165388736e-05
-2.22951593838953e-05
-2.74579501227216e-05
-4.24317896536968e-05
-1.5633281126763e-05
-1.63687405896162e-05
-4.67190460419898e-05
-2.00063070745631e-05
-1.24211583051826e-05
-8.78826185096618e-06
-1.12780640889043e-05
-2.57158573502679e-05
-6.39517859902538e-06
-1.22458281523664e-05
-4.69679837015787e-05
-2.57996287877445e-05
-1.50991149052334e-05
-4.9495369605013e-06
-1.69297448091631e-05
-3.63610106069463e-05
-4.91176554676623e-06
-4.91385576686998e-05
6.9273296817445e-06
-2.81419602347652e-05
8.58178659688774e-06
-6.93451097662836e-06
-2.43716169120697e-05
-2.33414971533674e-05
-2.53036603279783e-05
-5.32349610841515e-06
-4.92770451008549e-07
-1.50051101966254e-05
-1.46385565737073e-05
1.78831639380249e-06
-3.19425546135551e-05
-1.25981923565154e-05
-8.67356873723558e-06
8.13827190106422e-06
-1.39651292186341e-05
-2.00431209688573e-05
-1.244649695321e-05
-1.83869303353023e-05
-9.2687614538738e-06
-1.62285053859016e-05
-3.03790470418477e-05
-9.01442130054918e-06
-2.98740042329379e-05
-2.79114821595849e-05
-5.47939467491469e-06
-2.82463146846804e-05
-2.81639424003748e-05
-1.92652218742119e-05
-2.16994681579096e-05
-1.64544582787204e-05
-2.6989213976616e-05
4.00836995590666e-07
-2.07810396302192e-05
-2.51456725304991e-05
-2.90004913386824e-05
-1.02378187278701e-05
-1.9624049919948e-05
-3.41077291001513e-05
-2.96216315704135e-05
-2.35104873432204e-05
-1.65436958921456e-05
-3.66710512080211e-05
-2.01874717375776e-05
-2.9301795723438e-05
-4.11225859165956e-05
-1.73220776271077e-05
-2.6402355450091e-05
-3.08683276867181e-05
-2.21198752095887e-05
-2.16460986800473e-05
-3.04982776434842e-06
-9.60938299125685e-06
-2.80585352932833e-05
-1.65547026374257e-05
-2.63202757850549e-05
-3.57108269141639e-05
-4.06633430608933e-05
-3.77413252175078e-05
-1.50473667200011e-05
-1.51002161132591e-05
-1.46601483348502e-05
-1.91461648674025e-05
-1.65097344231086e-05
-2.49352743848461e-05
-3.22211449490413e-05
-1.63616245977799e-05
-7.37203032958815e-06
-2.14083672441755e-06
-1.56231090258091e-05
-3.58186357119536e-05
-2.9862184257255e-05
-1.88384971188091e-05
-1.50358939660698e-05
-2.4263822003348e-05
-2.44076027136561e-05
-8.49335924164683e-06
-2.25981786644724e-05
-7.61052722598468e-06
-1.74831932551799e-05
-8.83502758731567e-06
-1.41954108189483e-05
2.34377152128103e-06
-9.7936343265757e-06
-2.93606082844024e-05
-2.41095258521653e-05
-1.57221414436223e-05
-1.84361850381459e-05
-7.29877267665702e-06
2.32643116656627e-06
-2.21658476390108e-05
-2.99255126216747e-05
-9.5559376905948e-06
-8.73297491673997e-06
-3.7114096345195e-05
-2.4933058674437e-05
-1.663710444699e-05
-1.35500583846588e-05
-1.60133770296742e-05
-1.96754763155091e-05
-1.47395560143085e-05
-1.49842504108221e-05
-4.49802079491111e-06
-5.446471978528e-06
-1.04838535615553e-05
-4.67457188464106e-06
-4.11478553409583e-05
-2.51212345458104e-05
-3.35842405871164e-05
-1.78722268959312e-05
-3.65627278382388e-06
-1.22734418447221e-05
-1.8853074814353e-05
-6.6286412221342e-06
-3.07391623464423e-05
-2.40768933598427e-05
-2.44461182338372e-05
-1.71958334761791e-05
-3.34312153880695e-05
-1.88129706177165e-05
-2.00037444827427e-05
-2.13848517524487e-05
-1.7828404587137e-05
-1.72403674579603e-05
-9.78813264676581e-06
-4.19581422823144e-05
-1.94726525322843e-05
-2.3263323023324e-05
-2.02863076936688e-05
-2.47391566726926e-05
-3.67963512089953e-05
-2.29497001947721e-05
1.09153718899932e-05
-1.94390148278118e-05
-1.99510909753569e-05
-1.08850938767791e-05
-1.99956841328528e-05
-9.62215732386458e-06
-1.25756711763286e-05
-2.36481947927057e-05
-3.05596424572087e-05
-1.89541359830817e-05
-1.78317204023223e-05
-1.65202456488974e-05
-2.32663719679128e-05
-2.43488548716828e-05
-4.57791680041881e-05
-2.10236038951778e-05
-2.3337667715128e-05
-1.24462912686396e-05
-2.41828643204307e-05
-1.70801954191556e-05
-1.7278007074619e-05
-1.97173037983918e-05
-4.10506763823653e-05
-1.68471881558119e-05
-3.37595100333913e-05
-1.4904453177407e-05
-2.33694572804189e-05
-2.62775623668633e-06
-2.82492442843174e-05
-1.51465026518931e-05
-1.08999364452794e-05
-2.5531062987582e-05
-2.51748391658108e-05
-1.6255410799198e-05
-3.13720493125497e-05
-2.43458642878036e-05
5.67207180974684e-06
-2.55405049999595e-05
-2.68572324668887e-05
-2.18722292372973e-05
2.15879194519329e-07
-2.31441268922834e-05
-2.41355798203569e-05
-1.56394305188667e-05
1.02713147787066e-05
-2.76767499147203e-06
-7.06346973413182e-06
-9.1162446023747e-07
-1.56157350302717e-05
2.62874848581176e-06
1.14440151713192e-06
1.58425070753696e-06
-1.36094463337411e-05
-3.5211256168872e-05
-1.60868519704308e-05
-2.4454637485985e-05
-3.56464213717453e-05
-1.17698192663343e-05
-3.00428252335721e-05
-2.55153663108605e-05
-2.05353322360837e-05
-7.49204884096998e-06
-4.20992377729337e-05
-2.6287342117331e-05
-1.41277339287228e-05
-6.45774617032189e-06
-2.67978051738497e-05
-8.18675678474642e-06
-1.8072850281988e-05
-2.72996289998102e-05
-3.51905399279861e-06
-2.7228681519404e-05
-5.1050552266322e-05
-1.07858201773164e-05
-3.01112512994362e-05
-3.36626143987724e-05
-1.89793397648071e-05
-1.79937839045047e-05
-2.10063957519325e-06
-3.82546779755004e-05
-2.94175613090324e-05
-3.87871849491826e-05
-2.87866818359734e-05
-3.50287529825636e-05
-1.24539763206514e-05
-2.29028478157997e-05
-1.43877104356201e-05
-3.05754149385862e-05
-1.27955066150723e-05
-4.28273334354129e-05
-3.36206406150055e-05
-5.00321071839951e-05
-1.68948555954228e-05
-2.89947280633252e-05
-2.63932631243671e-05
-3.5974458647152e-05
-7.64038308616693e-06
-1.39217770233231e-05
-2.08638273861643e-05
-1.65939802179653e-05
-1.9494134619134e-05
-1.82975224053939e-05
-1.96382325993916e-05
-1.74432739230085e-05
-1.04407624146699e-05
-2.08259196999156e-05
-5.95089856548799e-06
-1.92984652552478e-05
-2.09703627848875e-05
-1.65792973043905e-05
-1.38947170059405e-05
-1.37368974525933e-05
-4.09358598876891e-06
6.30981586165674e-06
-1.57431164401792e-05
-1.09472358402573e-05
-2.37181819844339e-05
-3.35108347240491e-05
-3.47252437492554e-05
-4.19222536176883e-06
-1.72915427119014e-05
-1.78847446746108e-05
-7.53883411367979e-06
-3.50453205983317e-05
-2.38969058183859e-05
-4.27370447099543e-06
-2.14754167599563e-05
-4.03409470599041e-05
-1.51890266072249e-05
-1.20128553940605e-05
-2.14645011836977e-05
5.697988795366e-07
-4.9445858572458e-05
-2.02219638077096e-05
-1.08658149697374e-05
-1.14282810124152e-05
-2.62192706777748e-05
-1.41559488804387e-05
-2.06181986570911e-05
-1.6576115308231e-05
-6.24084932317976e-06
-2.0152113714449e-05
-2.07394403921833e-05
-8.79779914107593e-06
-4.17266806533878e-05
-3.67889872386874e-05
-2.54557632346068e-05
-2.13954731360737e-05
-2.39764931530458e-05
-3.69476971615763e-05
-3.14404557530061e-05
-1.66794276271874e-05
-2.40021839406566e-05
-4.11601551086786e-05
-2.32139506421342e-05
-2.80813402136356e-05
-3.43426804043376e-05
-3.09978234884266e-05
-7.04531809551547e-06
-2.08600949320642e-05
-7.58106086389918e-06
-2.39694332343284e-05
-1.73097843579317e-05
-3.32953240585908e-05
-2.76649680456377e-06
-1.05743525209329e-05
-3.96547148594705e-05
-3.5077298353802e-05
-1.57986093402961e-05
-1.50738972409088e-05
-3.03438574744253e-05
-1.37295576873533e-05
-2.61661850281141e-05
-3.39170211733184e-05
-1.02508953009978e-05
-2.00812369456143e-05
-2.58054542211224e-05
-1.00450687943288e-05
-7.08312112796879e-06
-1.88893762547711e-05
-2.13723706388462e-05
-4.43962189733515e-05
-1.67901079140613e-05
-2.22125237446246e-05
-3.3408355415788e-05
-1.72416031258605e-05
-2.45089528007769e-05
-2.38873604561655e-05
-6.46133653557631e-06
-4.19561252090879e-05
-1.74778813447002e-05
-5.22986315410579e-06
-9.13268943260564e-06
-1.10624215102496e-05
-2.24041721628876e-05
-1.75801860841563e-05
-1.52695524533584e-05
-1.2535241569444e-05
7.44558690284269e-06
-3.42387970314081e-06
-1.22470591100593e-05
-2.04082643354123e-05
-3.32705324919946e-05
-1.64953920890079e-05
-2.99293724595358e-05
-1.93091401730279e-06
-7.20621516218164e-07
-6.91917440906459e-09
5.21785628127267e-06
-2.51436199358735e-05
-2.22444328695035e-05
-5.10705444672856e-06
-1.99733469375372e-05
-2.12820338415064e-05
9.48505563298648e-06
-2.46083263464402e-05
-2.75715939481443e-05
-2.69723910752333e-05
-1.47168733623842e-05
-2.61671766240034e-05
-2.59702924809565e-05
-1.16187116771191e-05
-3.87799478001942e-05
-1.61150818880071e-05
-3.05138236138507e-05
-3.11857168947672e-05
-4.03766883697749e-05
-3.52091216545533e-05
-1.65461564665806e-05
1.70547220887949e-06
-1.40235487066193e-05
-4.29482383430863e-05
-4.03333848853414e-05
-1.51761413647641e-05
-2.30558832815136e-05
-2.6331978750319e-05
-3.44108855802558e-05
-1.6998808141299e-05
-5.07071227865186e-05
-3.91628967197668e-05
-3.77004629905053e-05
-1.99221408584553e-05
-2.43059782100406e-05
-9.60353538222024e-06
-2.25329847623692e-05
-2.31489393933608e-05
-4.27226010553937e-06
-2.0971616324063e-05
-3.62308170163423e-05
-1.42312275973055e-05
-2.99764189526096e-05
-1.77538932977196e-05
1.96693512515517e-06
-1.06622486624497e-06
-2.1613687412821e-06
-3.27552443290037e-05
-1.90100999950605e-05
-2.4368019199759e-05
-1.23455695043887e-05
-2.67320535452274e-05
-1.38829192947361e-05
-1.95031704980801e-05
-2.64455878312762e-05
-2.54747986345039e-05
-2.097389345401e-05
-1.39678427607869e-05
-2.33899490816937e-05
-6.59697259350446e-06
-2.41276440616459e-05
-3.04601760664052e-05
-8.7251163892027e-06
-8.85774429401946e-07
-2.54388309878154e-05
-1.85344010248018e-05
-8.3694246376009e-06
-2.31482048218008e-05
-1.55922638816357e-05
-2.07347174342649e-06
-3.29737420345492e-05
-1.71182571475819e-05
-1.5170172819741e-05
-1.41811472391506e-06
-1.42722542365961e-05
1.11841165623014e-05
-2.27945872510677e-05
-1.31099516894018e-05
-2.89517259206491e-05
-2.24462178488803e-05
-3.33804078120195e-06
-2.35353987860206e-05
4.05155367300627e-06
1.60507520808185e-06
-1.89003464340142e-05
-2.2992235114596e-05
-3.84620018296413e-05
-2.79636692786452e-05
-3.29976176528493e-05
-3.20953450766779e-05
-3.2118236722116e-05
-3.4866192722802e-05
-5.0036896682459e-05
-1.2097435259561e-05
-2.92936360218058e-05
-2.0043314577908e-05
-2.77474815595673e-05
-2.35240016736875e-05
-3.09418688517392e-05
-1.46019028737522e-05
-2.62504547292436e-05
-3.15655140992889e-05
-1.70901876535541e-05
-1.74195634984459e-05
1.33659714609622e-06
-3.52389503294281e-05
-2.1471223848256e-05
-1.71750092593068e-05
-2.2604496684108e-05
-9.597457028533e-06
-3.36635550324815e-05
-1.75789545799912e-05
-2.96815714953809e-05
-3.00097929788864e-05
-2.47110862587867e-05
-1.96234796374394e-05
-3.17473883332355e-05
-8.53794363002931e-06
-2.29931726818737e-05
-1.10338834168117e-05
-3.06077974867346e-05
-2.05840992626662e-05
-2.46455622894363e-05
-3.30032581484839e-05
-4.10678945669082e-05
-7.18718576362638e-06
-1.96883574436403e-05
-4.1505525544562e-05
-2.74257355783017e-05
-1.28174168328339e-05
-9.56847571419432e-06
-1.61173268468168e-05
-1.74813057609238e-05
-2.29316658525943e-06
-6.79167191616246e-06
-2.43903205162013e-06
-1.65027632771033e-06
-6.44813255342761e-06
-1.58217814412363e-05
-5.56815191317176e-06
-2.21492739887997e-06
-2.31655193461157e-05
6.62785502025554e-06
-1.74820771715126e-05
-3.34489311889129e-05
9.76821026020731e-07
-1.20391708485588e-05
-1.13253999171056e-05
-6.18367864507531e-06
-1.19321062331505e-05
-2.07273486599077e-05
-1.92979119066415e-05
-1.11927813292575e-05
-3.05698353622094e-05
-1.70658336978687e-05
-2.660159256666e-05
-5.49838084167666e-06
-1.45165583448957e-05
-4.44166181310767e-05
-1.73694947024334e-05
-3.00148539836559e-05
-1.78156951828865e-05
-1.69392811723248e-05
-2.81100446550141e-05
-2.47831420465398e-06
-7.25069047076137e-06
-1.75583639771533e-05
-1.56826957108191e-05
-3.17155688492072e-05
-2.85364309800713e-05
-2.07118977357025e-05
-2.59936747678037e-05
-1.57572224552801e-05
-3.44884909611254e-05
-2.38569922653265e-05
-1.8329315110872e-05
-2.37066120784402e-05
-3.02524298039991e-05
-1.26538935346372e-05
-1.68723645967765e-05
-1.6829964003189e-05
-4.03102919409901e-05
-2.56292198258687e-05
-2.19707198596366e-05
-2.63704107011976e-05
-3.00156516897314e-05
-3.26674198516659e-05
-9.87603067040922e-06
-1.79368281000618e-05
-1.33117770987711e-05
-2.34106485295081e-05
-3.49242807513684e-05
-2.50346016938297e-05
-2.27545192620775e-05
-1.39292254312445e-05
-7.98833741859832e-06
-2.55815737101929e-05
-6.11790297580537e-06
-3.24107659100663e-05
-2.27005167210826e-05
-2.49375023078417e-05
-2.78662467278922e-05
-4.0871138173248e-05
-4.04207529758222e-05
-1.65810192192452e-05
-8.66160963454982e-06
-8.32589137800011e-06
-2.85649300543112e-05
-5.15272862944339e-06
-1.20560577485137e-05
5.94217406982145e-06
-1.27548792789028e-05
-1.4734244320796e-05
-2.72103932388359e-05
-7.18669953367656e-06
-8.8850124643729e-08
-1.94464217614913e-05
-1.30099140365896e-05
-6.39932577239599e-06
-1.23235419897252e-05
-2.89933310842109e-05
-3.08665893536394e-06
-1.20676644553075e-05
-9.77503286312987e-06
-3.84279304551622e-05
-2.66903320751727e-05
-2.08606063907893e-05
-5.21376568519037e-06
-8.15623665011476e-06
-2.61417064979307e-05
-5.5648223011228e-06
-1.21839043375479e-05
-3.34308549596571e-05
-6.7480052521479e-06
-3.373438511646e-05
-1.82400251182956e-05
-1.54006055724458e-05
-1.07946731020899e-05
-9.94261674577076e-06
6.17926724338652e-06
-1.96938503599766e-05
-1.54145145544988e-05
-1.77068913736904e-05
-5.26876267430296e-06
-2.88187442937307e-05
-3.84612484443088e-05
-1.16684505601741e-05
-2.78811072933247e-05
-4.17508125017109e-05
-2.44454823866969e-05
-1.53302668794491e-05
-1.85417210146802e-05
-1.59033105876705e-05
-1.24701089920792e-05
-3.08245684884894e-05
-1.10026062255092e-05
-2.64892601058442e-05
-2.41067108653929e-05
-1.0775357417186e-05
-2.62506046598488e-05
-3.59506836822222e-05
-3.00996328923819e-05
-5.33314046195185e-06
-2.83950066335912e-05
-2.91145346534959e-05
-2.79812942621113e-05
-2.86291764636888e-05
4.92666491168339e-06
-2.57921895764789e-05
-2.94532672268819e-05
-2.0847079440027e-05
-3.36584474962947e-05
-3.61250669352499e-05
-2.36606966814306e-05
-2.34832514051082e-05
-2.83132629952058e-05
-2.37727843238551e-05
-2.12408707491339e-05
-3.18782343124914e-05
-3.85959723869174e-05
-1.62858659312667e-05
-2.29577983179231e-05
-4.84995977692094e-05
-2.3971602464014e-05
-1.39416586434452e-05
-7.07994701404003e-07
-2.49769968564794e-05
-7.41804481583722e-06
-2.60325232349771e-05
-1.03289217073685e-05
-4.85205229676449e-05
-3.35950971703928e-05
-1.31293576101799e-05
-1.25365261486422e-05
-1.85560110847237e-05
-5.82563184832291e-06
-1.8723186162341e-05
-2.30218465026119e-05
-2.88589619279804e-05
-3.29610718494135e-05
-7.66027927489022e-06
-2.38559982182284e-05
-2.3030443943277e-05
-1.07898241828412e-05
-1.16755769736448e-05
-1.04478461432332e-05
-3.45050412545067e-05
-4.50012133259146e-05
-8.62345804510657e-06
-3.22015845480091e-06
-2.36949244215681e-05
-1.31594864577278e-05
-1.0836028834716e-05
-1.80340361721123e-05
-1.84567917557418e-06
1.35705584903601e-05
-1.82813946896502e-05
-1.99244080453593e-05
-8.28133244547337e-06
-1.61645600525885e-05
-2.46884482123829e-05
-1.72624311681743e-05
-1.8728264828227e-05
-1.29488401908746e-06
-3.25030080854392e-05
-8.11235225783206e-06
-2.74021482311081e-05
-6.45877808076036e-06
-6.47152389708168e-06
-2.40734068274383e-05
-1.29916039279711e-05
-2.05554522573635e-05
-1.66901148118489e-05
-2.82009819440473e-05
-3.0466022650793e-05
-3.35598879766833e-05
-2.22521040420502e-05
-3.29423971622859e-05
-2.95010972339458e-05
-2.49673854630347e-05
-2.87557749629308e-05
-2.84390239231044e-05
-1.67477332141218e-05
-4.38938288871456e-05
-1.37013204711292e-05
-1.97710326024868e-05
-2.03318946428739e-05
-3.81833673937338e-06
-3.99217983902152e-05
-3.4079493583235e-05
-1.65512664348039e-05
-3.31637379743404e-05
-2.67735888167744e-05
-1.15646817705133e-05
-1.45470132645197e-05
-3.43070756475848e-05
-3.85611630692554e-05
-3.12072273849311e-05
-3.22221544264663e-05
6.43583290247341e-06
-1.74186169510354e-05
-2.02898739439714e-05
-1.48067699380431e-05
-2.1025821948918e-05
-6.75835609781911e-06
-3.61163220886917e-05
-1.03198930818591e-05
7.68845404353986e-06
-1.55333890585729e-05
-1.60944512074079e-05
-3.03354857896292e-05
-1.33505888709933e-05
-3.2677381910455e-05
-1.43348136688356e-05
-3.17768490344561e-06
6.99932420166116e-06
-1.36217603477924e-05
-1.27171539071262e-05
-4.39997585581557e-06
-1.63712455112983e-05
-3.73933836078677e-05
-9.74370933779465e-06
-1.56141180629327e-05
-2.78309274153237e-05
-2.08745111272814e-05
-4.70895537847528e-06
-1.04370940649895e-05
-1.1226978893286e-05
-2.99899542252607e-05
-1.03525639811475e-05
-1.72534793122136e-05
6.2751660722601e-06
-2.07787739244795e-05
-1.89893250901909e-05
-5.69955789969014e-06
-8.71647932090567e-06
-9.30482644168163e-06
-7.11277895048602e-06
-2.81423749217108e-05
-2.19258452370338e-05
-2.58230806972623e-05
-2.61105420821425e-05
-1.32086659699165e-05
-2.07941636965248e-05
-1.25930794529167e-05
-3.79162276214706e-05
-1.45425685769984e-05
-3.17715486524768e-05
8.57350100136207e-07
-6.20253955021149e-06
-2.45421495328523e-05
-1.58637482214916e-05
-2.28463850237647e-05
-5.32694966836257e-07
-9.56447144299036e-06
-3.79892684424354e-05
-1.84044231929963e-05
-3.12099117373553e-05
-2.1527698736949e-05
-8.35880739985527e-06
-1.51086595778784e-06
-3.14455238240463e-05
-2.92298157100427e-05
-9.01954635910081e-06
-1.3458585665792e-05
-3.43809736591244e-05
-3.12494294874239e-05
-1.48137372804364e-05
-4.00188076679076e-05
-8.16615775008208e-06
-2.90099695694527e-05
-3.59466358656231e-05
-4.4894391017728e-05
-3.57951650608378e-05
-2.6375583882917e-05
-2.4180234189545e-05
-1.61932730529919e-05
-3.50026952415915e-05
-1.448485965828e-05
-1.91869335947168e-05
-1.97481361696301e-05
3.35533841378357e-06
4.08703004855813e-09
-6.42828425365528e-06
-2.47480088494609e-06
-3.82302532138896e-05
-3.83311501475008e-05
-2.31833678505607e-05
-1.29032926106596e-05
-3.75115709484863e-06
-6.68665766960602e-06
-1.94112661290764e-05
-2.82821367490116e-05
-2.75155408932468e-05
-6.87948392258137e-06
-8.47835190515494e-06
1.91570447911758e-06
-2.21779805948368e-05
3.48692012867621e-06
-2.27484512410825e-05
-5.17607379344731e-06
-1.75829309429815e-05
-1.78601009803319e-05
-2.14690732148127e-06
-3.08207153451944e-05
-3.04597996590547e-05
-1.1853031240649e-05
-8.05081500054061e-06
-2.73015264940103e-05
-2.42165401241419e-05
-2.51723245786203e-05
-3.20963803151494e-05
-3.82495608354489e-05
-4.85842171364739e-06
-2.08817662332395e-05
-5.79365862329203e-06
-2.15826154429933e-05
-2.84743315772777e-05
-2.94938242111923e-05
-2.10933113008901e-05
-1.38098534544732e-05
-1.77945276498895e-05
-1.60897200130983e-05
-1.99429773840939e-05
-9.99441400344148e-06
-1.17491199479708e-05
-3.06764602339957e-06
-2.9540216387343e-05
-7.72557592201193e-06
-1.45229645134124e-05
-2.71594926024691e-05
-3.39733589784797e-05
-3.70453086492114e-05
-3.6932205448896e-05
-8.95709390971126e-06
-3.77714993873527e-05
-2.38074553920296e-05
-3.91681239669311e-05
-6.06609922129877e-05
-7.50949794621772e-06
-2.46714457724887e-05
-2.92360418159572e-05
-1.58959918605761e-05
-3.46864716312104e-05
-1.97667261213787e-05
-3.66681752338738e-05
-2.5547167979884e-05
-1.88469319127318e-05
-8.22843844082186e-06
-2.36570216583472e-05
-2.99047865511593e-05
-1.59250004256088e-05
-2.79473241269084e-05
-9.74140360046854e-06
-3.27132305551723e-05
-1.60979164640195e-05
-1.31777847317766e-05
-9.03133650918582e-06
4.17712723476458e-06
-1.8485879864967e-05
-1.76653656324875e-05
-5.26196712410946e-05
-3.45419686166468e-05
-5.39297672772874e-06
-2.49721923694724e-05
-1.34578933270043e-05
-2.42823630112518e-05
-2.3420725012429e-05
-1.80243251006166e-05
-2.34200963982518e-05
-1.52112938819005e-05
-1.23933796731576e-05
-2.26274668528411e-05
-4.02345686667604e-05
-2.25126119629994e-05
-1.94521560311182e-05
-2.13348753073487e-05
1.64412492653873e-06
-2.70291402624014e-06
-2.26818464208075e-05
-1.33694175956275e-05
-1.48189658233731e-05
3.25728543931209e-07
4.69451832466401e-06
-6.93952703510563e-06
-1.89162672144067e-05
-3.42338066110081e-05
-2.58893354064155e-06
-1.46247999202304e-05
-1.71891931189763e-05
-1.42638686841828e-05
-1.0278126848042e-05
-1.43352263241607e-05
-1.60409954894788e-05
-2.51537190191835e-05
-5.93701316616504e-06
-8.09250303257607e-06
-1.91788156884949e-05
-1.73512647465728e-05
-1.09174386492204e-05
-1.56314321888812e-05
1.0937029605139e-06
-2.85592476882791e-07
-5.63944872362148e-06
-1.50344097553604e-05
-6.35714126405584e-07
-1.25089582264644e-05
-1.74897733690481e-05
-2.93041492556343e-05
-2.101917712963e-05
-9.22464267159978e-06
-2.22806028712975e-05
-2.54999397855212e-05
-2.31224712924603e-05
-1.82604653868932e-05
-3.33588834636222e-05
-7.62197871632112e-06
-5.19960134508305e-06
-1.09327782608357e-05
-3.6973277164695e-05
-2.92391183325057e-05
-2.09184608305941e-05
-3.17456585072201e-05
-3.69457987050612e-05
-8.47354015805125e-07
-2.91811605181871e-05
-2.73519322389012e-05
-3.93249210027681e-05
-2.78243658718543e-05
-1.92634211414949e-05
-3.36907282368698e-05
-1.76473046023494e-05
-1.20220305085101e-05
-3.27007128787787e-05
-9.87849981215236e-06
6.47387823599333e-06
-2.1957606706206e-05
-3.22771272126647e-05
-1.57090055945274e-05
-1.81042288733751e-05
-3.79877333383096e-05
-1.55875476423883e-05
-8.34770773283353e-08
-3.6644756084869e-05
-3.732877244524e-05
-9.04796580253876e-06
-1.34022192648206e-05
1.36604139957309e-05
-1.36228441698072e-05
-2.15211353439276e-05
-2.95469858280707e-05
-1.5898057369393e-05
-2.30635718025117e-05
-1.68311022540336e-05
-1.80640368062557e-05
2.3179664062015e-06
-1.15394961747394e-05
-2.17975274827544e-05
-1.02832552164295e-05
-2.00007624586159e-05
-1.67888905569483e-05
-1.83247151910039e-05
-2.76119720440773e-05
-1.14030971848872e-05
-7.5758181776781e-06
-1.22308084700858e-05
-2.66263759642086e-05
-1.70710270988394e-05
-2.29671818775489e-05
-2.45036513280365e-05
-3.46474403141958e-05
-4.74859970341277e-05
-4.68497808352933e-06
-4.70934042626956e-06
-2.95986056939563e-05
-1.9785005221986e-05
-1.80537949279789e-05
-2.89063072521226e-05
-1.64031406063494e-05
-9.12030600715556e-06
-2.81978587709807e-05
-2.44954688442802e-05
-1.35070506572737e-05
-1.20443229586584e-05
-2.0461657667721e-05
-1.26421156856052e-06
-1.95722286916677e-06
-4.11000410237491e-05
-2.14140843264521e-05
-2.53899780336671e-05
-2.31999767946769e-05
-2.3313992543331e-05
-1.3533427389233e-05
-1.97904247789237e-05
-4.62127650812073e-05
-1.75258696593837e-05
-2.427196768125e-05
-2.44096883071214e-05
-2.176789498656e-05
-3.88879214877035e-05
-3.2855603388252e-05
-2.87910473463541e-05
-1.89358105547245e-05
-1.25216502069998e-05
-2.69555629239931e-05
-2.76556316429067e-05
-5.18837388624847e-06
-3.01436802920957e-05
-1.96659456840514e-05
-1.79703298012774e-05
-3.67581822473003e-05
-2.78773481577731e-05
-1.11774204851135e-05
-2.98007024589277e-05
-2.97336496857089e-05
-1.72407670482382e-05
-1.82861087800882e-05
-1.08253480168086e-05
-1.90450609085972e-06
-2.81663118552397e-05
-1.95282217655699e-05
-2.32658235337473e-05
-3.83468151181397e-05
-3.97559421596405e-05
-1.76602172935524e-05
-2.53940594515776e-05
-1.7889078651243e-05
-2.9919471279073e-05
-1.70430031682384e-05
-2.92419881655336e-05
-2.00955514990103e-05
-2.60583536401637e-05
-1.01411174962556e-05
-2.37810548621434e-05
-1.35307454602093e-06
5.84342764297533e-06
-3.54054882214254e-05
-3.58096676110044e-06
-1.10805004430348e-05
-1.73077682119285e-05
-3.43248622085231e-06
-1.02596665792317e-05
-2.10646684294258e-05
-2.39471317085978e-05
-4.3133564024751e-05
-1.32468069322504e-05
5.39115924077095e-06
-9.26148667431601e-06
-1.15514186214071e-05
-2.32133234817064e-05
-3.58113201007985e-06
-2.24906676945007e-05
-1.11810133483194e-06
-1.94866406970669e-05
-5.64906347387001e-06
1.21391385736164e-05
2.5543028248938e-06
6.27767195161992e-07
-2.27760430049757e-05
-1.38102670053313e-05
-5.82612129055378e-06
-9.69750236656391e-06
-1.57961098540848e-05
-7.83064690620365e-06
-1.40534364208921e-05
-3.95527682868517e-05
-1.70808993658889e-05
-7.1493115555611e-06
-1.38007778263106e-05
-3.58590387723004e-06
-2.77839333174893e-05
-7.35571271121983e-06
-2.7180868723918e-05
-2.69034149939433e-05
-3.54159180695798e-05
-1.98990424332701e-05
-3.44251691306823e-05
-1.17432181291137e-05
-4.33947817609903e-05
-3.13761885758136e-05
-8.37018424512798e-06
-3.15680719343535e-05
-2.43177554215842e-05
-1.85280942424832e-05
-4.27059592052413e-05
-1.09342763333537e-05
-1.52165186420692e-05
-2.01634488014025e-05
-2.97108329011326e-05
-3.05352877552383e-05
-1.37971230592482e-05
-1.81633495564588e-05
-1.87243374573521e-05
-5.88210847083763e-06
-4.86108934319017e-05
-9.3157615529367e-06
-1.92784902781015e-05
-1.54398082876298e-05
-1.83829403125952e-05
-2.1846741872892e-05
-2.54083516911956e-05
-3.23075691355492e-05
-2.93745058368904e-05
-1.39186079368635e-05
-2.42836852138434e-05
-2.34534451539959e-05
-3.25838934447647e-05
-2.73291869433942e-05
-8.52096079038924e-06
-2.23368478619374e-05
-2.61640096301869e-05
-3.34405484941897e-05
-2.3463201733496e-05
-1.58035710856067e-05
-1.25600025788114e-05
-1.29207474181716e-05
-1.87757076874913e-05
-3.58578658541928e-05
-1.60113577841626e-05
-2.73083405914862e-05
-1.27123733497559e-05
-2.12526633557028e-05
2.30803066896198e-07
-1.48187840464792e-05
-2.61993062687217e-05
-6.23324314788254e-06
-1.3273446817612e-05
-3.71038491266253e-05
-2.10456433170756e-05
-5.47924417998549e-05
-1.19620257419578e-05
-8.26915170659745e-06
-1.62390071482989e-05
5.14105667831533e-06
-1.36491735966856e-05
-1.89374074931966e-05
-1.36660592312144e-05
-1.09703620139495e-05
-2.02994796143006e-05
-4.43933304291154e-06
-3.18997624834592e-05
-2.80628886545637e-05
-2.66979059587849e-05
-1.85625206459225e-05
-1.07271142429775e-05
-4.7527974535221e-06
-1.37664571597044e-05
-2.30983449816317e-05
-2.75871434728089e-05
-2.32935910228547e-05
-4.29787292603162e-05
-2.79044004563103e-05
-1.02242168431463e-05
-2.88989917068934e-05
-2.01496269699379e-05
-9.44569562884091e-06
-1.72973871888618e-05
-2.55115134077777e-05
-1.92371794645524e-05
-2.09117675564271e-05
-1.89473501504933e-05
-1.33592171049619e-05
-2.74295582224618e-05
-2.20576075210289e-05
-1.9921919687995e-05
-2.62169624216731e-05
-2.20437760074778e-06
-2.47424113869384e-05
-4.69121200815675e-05
-1.91737930508827e-05
-2.63648155685992e-05
-2.40392582461388e-05
-1.62343149003381e-05
-3.88541554925871e-05
-2.73222181504706e-05
-3.41930842906404e-05
-5.73853866453238e-06
-3.11280018195211e-05
-1.68458923802349e-05
-2.81169875983115e-05
-3.40302895712341e-05
-1.56345762704186e-05
-2.42617652650939e-05
-3.51990603647728e-05
-2.60926202932704e-05
1.25746075730729e-06
-1.74976627488685e-05
-1.35923553118859e-05
-2.93593517462575e-05
-1.27063758392465e-05
-1.20739597643993e-05
-2.01996818059007e-05
-1.74067896456606e-05
-2.65831967127652e-05
-9.53942352589919e-06
3.14445703652118e-06
-1.08717546604908e-05
-1.85671451716812e-05
-1.23441828834513e-05
-3.91599005085746e-05
-5.66007669902076e-06
-2.25483944265585e-05
-1.96867968374882e-05
-2.30841439486453e-05
-2.46357861422629e-06
-1.94447877104954e-05
-1.73755455862803e-05
-2.1788954141972e-05
-4.92909853809192e-07
-2.39049155065655e-05
-6.95208467649697e-06
1.15147746260225e-05
-2.58132474741301e-05
-3.57967202479419e-06
-1.77316543058167e-05
-1.3446233358076e-05
-1.23181381052001e-05
-3.7764334680907e-05
-8.11996553349089e-06
-9.27399238413379e-06
-1.35123842095341e-05
-3.46719935050304e-05
-1.46660128386861e-05
-2.16992458289297e-05
-2.62520238477689e-05
-8.96621007926153e-06
-1.88733879624457e-05
-2.07700283506772e-05
-4.98822074015986e-05
-9.1757806347619e-06
-4.17237852372018e-06
-1.26211643277632e-05
-8.46443861249794e-06
-1.87245808754761e-05
-3.18352422155664e-05
-2.08537565849616e-05
-1.83426706797927e-05
-3.18927236983268e-05
-1.30441865010167e-05
-1.30490402425171e-06
-2.53452675462736e-05
-2.31084068411268e-05
-4.45278723921205e-05
-2.12068140758315e-05
-3.84808100080606e-05
-3.79287981717249e-05
-2.83785976784983e-05
-3.56062293668661e-05
-3.09620083645193e-05
-2.80244994524934e-05
-2.78029724919075e-05
-2.78592250902212e-05
-3.9213125925388e-05
-2.01918005720668e-05
-2.13795041251535e-05
-2.16375036847398e-05
-2.79736048821777e-05
-3.74046735886497e-05
-2.01570976705435e-05
-2.90269280051209e-05
-1.19606988098173e-05
-2.89922383748543e-05
-1.02514445855938e-06
-1.4713805869991e-05
2.72423112985264e-06
-2.60079573248649e-05
-2.64027091146827e-05
-1.91638495776182e-05
2.13207188442033e-06
-2.57724252449529e-05
-2.59711982439003e-05
-2.62913701970367e-05
-2.35087921365199e-05
-2.39329661346073e-05
-3.08995215935819e-05
-1.22213094602824e-05
-1.57093452757875e-05
-3.56686090857107e-05
-1.07994794279781e-05
-1.32386503700642e-05
-3.63538842711857e-05
-4.29355020941922e-05
-1.50835079148412e-05
-1.83805899315291e-05
-5.44242503538288e-06
-2.06329476260326e-05
-6.77728354770174e-06
-2.25403875627649e-05
-1.58528125411543e-05
-1.68884122110612e-05
-9.97118675878982e-06
-1.51729102248364e-05
-1.27699182609789e-05
-2.63313440232226e-05
-2.93722379125073e-05
-1.85658070666183e-05
-1.01639286922259e-05
-1.44802788371166e-05
4.41208709672703e-06
1.73991498865919e-06
-3.88105192607284e-05
-2.70251711136713e-05
-4.20972057333685e-06
-1.94064848155833e-06
-2.57616048012521e-05
-3.45215908244501e-05
-1.65344303171212e-05
-2.74356970800821e-05
-1.16459186633568e-05
-4.23187657190814e-05
-3.83686056990935e-05
-4.07328531814635e-05
7.15852358954726e-06
6.69354295173408e-06
-2.70113140139929e-05
-2.21978958739139e-06
-1.52833693823862e-05
-3.8122690775771e-05
-1.73904874816817e-05
-4.23742276517909e-05
-1.78916166411351e-05
-2.7878617947534e-05
-4.0284326369245e-05
1.05463638295279e-05
-2.04970999370064e-05
-4.8332525430867e-07
-2.07616135146304e-05
-2.9806125462335e-05
-2.20934795540382e-05
-1.548538513776e-05
-1.68656965932913e-05
-1.83221866123987e-05
-1.74887838151849e-05
-1.61156279436817e-05
-2.67565238149341e-05
-5.48936741786462e-06
-1.55134139536836e-05
-2.1621129159182e-05
-2.10895991716898e-05
-4.93389717832669e-06
-2.28819607412756e-05
-3.42247056084405e-05
-3.34183342328559e-05
-2.78099069972087e-05
-1.34860780231266e-05
-1.76228885452639e-05
-1.71641729517916e-05
-5.29373259942778e-06
-1.37284548501927e-05
-1.0275509247227e-05
-1.39410245887713e-05
-3.47219563000539e-05
-1.43865729858248e-05
-3.361243387316e-05
-2.44056878857359e-05
-2.23732335911957e-05
-1.21085915543396e-05
-1.74189815778551e-05
-2.44135716214385e-05
1.14436758882127e-05
-2.27169829716141e-05
-2.41110995471789e-05
-2.02200704899976e-05
-2.75375206972179e-05
-1.60177543610148e-05
-2.66920568756552e-05
-3.51029654055393e-05
-1.46565068935645e-05
-1.95022036167781e-05
-8.20835280195373e-06
-1.44514686441755e-05
-6.52624434423496e-06
-1.41056205793755e-05
-1.89908737330104e-05
-3.27096243374501e-05
-1.03573762447005e-06
-4.33688872736435e-05
-4.46671040915619e-05
-2.43252350685936e-06
-1.67220320901324e-05
-1.395730916026e-05
-1.94751832886246e-05
-3.93587710708322e-05
-1.19401583414543e-05
-2.07007107675877e-05
-3.35012970803707e-05
-2.47750419226959e-05
-6.93869544225219e-06
-8.95698116735884e-06
-2.95672596449061e-05
-1.15758010718738e-05
-4.59060397606286e-05
-2.78091441859505e-05
-1.45159307651829e-05
-2.25303788007693e-05
-2.26108752900692e-05
-1.65508908821257e-05
-2.1206630965586e-05
-3.42276411851294e-05
-2.69377855443782e-05
-4.57360721694341e-05
-1.87333322222941e-05
-4.2005019434651e-05
-1.24433040532474e-05
-2.47565724700972e-05
-3.28163775381644e-05
-2.76185302283057e-05
-1.10155978749439e-05
-2.75815638322117e-05
-9.69784997077121e-06
-1.59146148607709e-05
-5.63700031046556e-06
-3.45170867612103e-05
-3.06699229716867e-05
-2.96217646302666e-05
-4.09139998913596e-05
-3.37207577683164e-05
-2.06138003522263e-05
4.91257528470584e-06
-2.10859810712679e-05
-3.30013865929233e-05
-4.10258315887732e-05
-2.021059058756e-05
-2.01231450849115e-05
-4.10659355482499e-05
-2.36519677797631e-05
-5.22213804725476e-06
-2.01284848761324e-05
-1.94534183674524e-05
-3.2754084393264e-05
-2.88286150080164e-05
-3.01927846759455e-05
-4.92539809499261e-06
-1.70758800113618e-05
-1.02542977449401e-05
4.86744615335987e-06
-1.83414567370811e-05
-2.59973439921936e-05
-9.40833498642833e-06
-1.0019270514882e-05
-2.0437965289739e-05
-2.69128958063998e-05
1.39183364655653e-06
-2.43326953730336e-05
-8.79741489288639e-07
-1.45125284447064e-06
-2.08013237364323e-05
-3.33313346610537e-05
9.49360669411803e-06
-9.25265831969357e-06
-1.59813345085302e-05
-6.42917688957664e-06
-2.94116026396356e-05
-1.38063020688927e-05
-2.12969876408599e-05
-1.74778607476345e-05
-1.86601110119536e-05
-2.40009600033377e-05
-1.46168302639921e-06
-2.52119477046595e-05
-2.1400772257689e-05
-4.36421208127968e-06
-3.93672713782871e-05
-3.42767585880621e-05
-3.93742008282334e-06
-1.27320110403283e-05
-2.62809509442219e-06
-3.86022875744649e-05
-3.34330737357856e-05
-3.42987772043693e-05
-1.26287492589573e-05
-2.7638826574758e-05
-3.07171861464087e-05
-3.70152959400471e-06
-2.91591698093874e-05
-2.44815641398814e-05
-1.58324350041927e-05
-2.50169569781143e-05
-4.94006519235145e-06
-3.08512808290377e-05
-3.6543717640708e-05
-1.55962898487182e-05
-1.66266185777073e-05
-2.54954843374825e-05
-5.59805185478845e-05
-2.23286796831693e-05
-9.43515390976004e-06
-7.59908383958091e-07
-2.67309747434711e-05
-2.50640791259732e-05
-2.86556122631593e-05
-3.63762694835056e-05
-1.74529346265739e-05
-7.60593112974566e-06
-1.9840313660948e-05
-2.63354617476634e-05
-1.95431956577991e-05
-2.31914741403163e-05
-7.51569708979471e-06
-2.01547533204351e-05
-1.86264324492064e-05
-2.42104692132744e-05
-3.19233748929092e-05
-1.86345583275544e-05
-2.54396732462283e-05
-3.21083172148147e-05
-1.44178533498218e-05
-2.02341068864344e-05
-4.38779786577603e-06
-8.40598721107805e-06
-6.44648597882602e-06
-1.09605823275744e-05
-7.62083994620723e-06
-1.15679874782267e-05
-2.46330506859968e-05
-1.56002023602218e-05
-3.54712229074067e-05
-3.14797953599655e-05
-2.89276192957249e-05
6.95454007138299e-06
-1.13244005643186e-05
-1.7609140853622e-05
-2.95879114728793e-05
-2.44010769060815e-05
1.67336115493493e-05
-1.2259863176594e-05
-9.79447050513881e-06
5.01705027337061e-06
-1.15227203317687e-05
-1.74895459050645e-05
-1.2797328686074e-05
3.50088149932243e-06
-2.83149717656848e-05
-1.03223720331782e-05
-2.00032845186772e-05
-3.88298339670603e-05
1.73647066189889e-06
-1.30730344124392e-05
-3.43553635120281e-05
-1.58757933769152e-05
-2.49161662127056e-05
-1.08348254308745e-05
-2.51630580377054e-05
-4.43016520319188e-05
-1.63484292009474e-05
-2.41136059385484e-05
-2.89388045289773e-05
-1.41880078924187e-05
-2.81292196937419e-05
-2.63899206609952e-05
-2.8128830012053e-05
-9.32384786603713e-06
-1.22681725673623e-05
-2.87015919144848e-05
-1.15898773537558e-05
-1.18437655239101e-07
-2.71537480700995e-05
-2.38177340439974e-05
-1.95131789310866e-05
7.29530946501026e-06
-3.33883146365222e-05
-1.31339962199396e-05
-2.9131657808077e-06
-2.22438751154474e-05
-1.41192395546326e-05
-2.81690229496074e-05
-3.03997932428948e-05
-7.5047654360658e-06
-1.49572218650461e-05
-2.43107696026267e-05
-2.04657081817206e-05
-2.56281187992921e-05
-6.20353084939755e-06
-2.39829333885244e-05
-3.19964871783017e-05
-2.29170844502522e-05
9.76517899783535e-06
-2.84122211446917e-05
-3.82410290051282e-05
-3.68659740495717e-05
-2.02409011082754e-05
-1.9756093142068e-05
-1.24369553163749e-05
-2.53282805816593e-05
-3.72926645851046e-05
-9.15139970026326e-07
-3.52510858277074e-05
-3.07428354712241e-05
-2.26031976620861e-05
-8.72169574887001e-06
-2.929618300277e-06
7.6733143495195e-07
-1.29034592902816e-05
-6.81786115139288e-06
-2.99046978640951e-05
-2.19026355083315e-05
-2.89514295880909e-05
-4.17575555137558e-05
-1.35647641359722e-05
-6.1278155523547e-06
-2.37621509347488e-07
-2.34781857319759e-05
-2.54470524480888e-05
-2.46129506373234e-05
-7.9351357774832e-06
-1.62116419782089e-05
5.38656953037014e-06
-1.59309412013509e-05
-4.77647042092289e-06
-8.79585949069609e-06
-3.45324541269843e-05
-1.01542550207713e-05
-1.56633467066726e-05
-2.84733002693947e-05
-8.79873818046856e-06
-1.07945038946819e-05
-5.61942110448428e-06
-2.48076851805186e-05
-6.11024492236592e-06
-1.47077198968359e-05
3.46465961083857e-06
-6.72234590883954e-06
-7.88641075874419e-06
-2.08441502390803e-05
-3.12578940766246e-05
-3.71428878987911e-05
-2.04827617787799e-05
-1.76704210122716e-05
-2.66852882558139e-05
-3.90628901398151e-05
-1.4493920355286e-05
-3.00836319712179e-05
-1.52397930851786e-05
1.05573910656691e-07
-2.40631089018974e-05
-1.68747891354686e-05
-2.86396542376234e-05
-1.66784705569599e-05
-2.39296377719972e-05
-4.85477772909512e-05
-3.03486252436798e-05
-1.72490296875613e-05
7.01427850674924e-06
-1.18405510805662e-05
-3.45161297854379e-06
-4.17111378619603e-05
-1.26692325570986e-05
-2.42309487838966e-05
8.65176989325162e-07
-2.10834995426507e-05
-2.40031134518783e-05
-1.69684627247299e-05
-1.66907803829003e-05
-8.47207708282501e-06
-3.74276883027396e-05
-1.36365686507601e-05
-1.89578183631415e-05
-3.81058911728173e-05
-2.35560392260988e-05
-1.29947658893798e-05
-2.68896050667506e-05
-1.8610436624584e-05
-2.4091422628968e-06
-2.06957804482764e-05
-9.16827078866753e-06
-3.70244016962216e-05
-1.19255659013037e-05
-2.86313593572921e-05
-1.36934656610648e-05
-1.24928761700584e-05
