# Supplementary material for: Research on computational propagation and identification of mine microseismic signals based on deep learning
Source: PLoS One. 2025 Oct 22;20(10):e0334641. doi: 10.1371/journal.pone.0334641 (PMC12543183; doi:10.1371/journal.pone.0334641)
Supplement: S10 Data — (ZIP) [file pone.0334641.s010.zip › 000101100001640.xlsx_0.txt_24.txt.txt]

-1.75413271370017e-05
-2.73996490395002e-05
-1.36622664557036e-05
8.74051211451517e-06
-1.00154652005927e-05
-1.24557933354178e-05
-3.08273879209357e-05
-1.0029016130872e-05
-1.81509265539439e-05
-2.21087049689184e-05
-1.63792664758386e-05
-2.06474067950642e-05
-7.99610638951146e-06
1.15483415703083e-06
-1.66739486184811e-05
-3.50722844340714e-05
-2.95165212257348e-05
-3.30221705623065e-05
-3.25034905367541e-05
-2.30482101310521e-05
-2.10188898679063e-05
-1.31240066155923e-05
-1.61436748094616e-06
-3.21070102932442e-05
-1.82899918211501e-05
-2.16986558563749e-05
-3.91774423830105e-05
1.12770098305685e-05
-1.60775825005948e-05
-6.5363576317924e-06
-1.95038245816248e-05
-1.85814772248597e-05
-2.95720688579215e-05
-3.13210593483245e-05
-4.02799377437921e-05
-1.28463128056755e-05
-3.22258557126394e-05
-7.67535302549214e-06
-3.23052300342396e-05
-1.79597849363883e-05
-1.11436325878591e-05
-2.8654325968731e-05
-2.29947630719773e-05
-2.28025378157383e-05
-3.1669966941949e-05
-1.49315292639296e-05
-1.347932087504e-05
-4.52382968927611e-05
-2.0253569161001e-05
-1.2910856441678e-05
-3.1484766287155e-05
-1.05201496831736e-05
-7.90940499599032e-06
-2.30057181847999e-05
-2.60829881871884e-05
-3.49429637646873e-05
-2.45556022256109e-05
1.02802576143789e-05
6.46454348077501e-07
-1.29136537505796e-05
-1.55029751833204e-05
-5.47783486445601e-07
-5.06017359260995e-06
-2.21134665187211e-05
-3.46732821300254e-06
9.56045131751566e-06
-1.90847541575037e-05
-3.10181589494423e-05
-3.5556665445605e-05
-5.60369926200128e-06
-2.3904332376704e-05
-4.43579591815296e-05
-1.70654889785133e-05
-7.16793698678818e-06
-1.93347608508702e-05
-2.02726766379017e-05
-3.1198091798487e-05
-2.55650647792834e-05
1.24296302660293e-05
-1.73753499274164e-05
-1.43140216801689e-05
-2.69837515015014e-05
-2.03713163945218e-05
-5.0647598036527e-06
-2.45030877749965e-05
-4.24364380815506e-05
-3.17027178776694e-05
-3.04870042995504e-05
-2.85763451553103e-06
-1.73640421410843e-05
-3.10540653753435e-05
-2.25018794600683e-05
-2.80330549351921e-05
-1.96389388997554e-05
-4.35595383857927e-05
-2.33137569462501e-05
-2.06961488991807e-05
-1.98395166202651e-05
-2.346064142148e-05
-2.15346624630267e-05
-1.9664969583603e-05
-2.92552182674858e-05
-6.800594648851e-06
-1.38335238638503e-05
-3.53043131976551e-05
-3.74421369028377e-05
-3.46649277659558e-05
-2.06110242159849e-05
-1.08697685575759e-05
-2.18186159178269e-05
-2.33808231084784e-05
-1.82678799689402e-05
-1.21617039656717e-05
2.56431420187832e-06
6.67973725243553e-06
-3.45952239122408e-06
-9.36570345077561e-06
-1.40164230547513e-05
-3.9633484701819e-05
-2.19225443079535e-05
-6.09052576212225e-06
-2.01171850561826e-05
-1.25380726658605e-05
-1.96625032427527e-05
-3.3488846779321e-05
-9.85605919479888e-06
-9.89609273313489e-06
-3.15197064451409e-05
-1.67339780367716e-05
-2.21414018462407e-07
5.35514514403044e-06
-2.39670070208782e-05
-1.6820877233243e-05
-2.48219138265735e-05
-2.68157455691898e-05
-3.12363098852666e-05
-2.13080384668441e-05
-2.940818212416e-05
-1.982260661111e-05
8.41898731426249e-06
-7.9939122839408e-06
-2.59893709772508e-05
-1.1017549392486e-07
-2.57896188269098e-05
-8.72958032460645e-06
-1.64163791144071e-05
-2.71451906500698e-05
3.94307134343008e-06
-1.95017548201756e-05
2.16084344392647e-05
-1.79219310750096e-05
-2.21937464851847e-05
-1.60177001005858e-05
-1.51827825198495e-05
-1.07795702849536e-05
-3.20076185047077e-05
-2.04987755974716e-05
-1.03235771188169e-05
-2.38891207309427e-05
-2.21292686469602e-05
-2.98102145461029e-05
-1.21591480235546e-05
-2.23000349716003e-05
-8.21834271004517e-06
-2.83162972634493e-05
-2.15828205454393e-05
-2.09480540011465e-05
-2.62980635459541e-05
-2.70828595391785e-05
-2.74236501663633e-05
-4.44041114681617e-05
-3.53303861759364e-05
-1.81055396591503e-05
-5.42123223212979e-06
-2.80479394358448e-05
-3.57730085682306e-05
-3.33665014478968e-05
-6.07266591570576e-06
-2.87267640839552e-05
-2.29573904399079e-05
-1.57410466591941e-05
-9.0069617370822e-06
-3.02212201574161e-05
-4.02899109676458e-05
-2.55258843363144e-05
-1.26194141635857e-05
-1.335852593454e-05
-5.62167776588963e-06
-2.76258370387935e-05
-3.68373648046637e-05
-3.43406695836193e-05
-2.25041395336483e-05
-3.53031936286673e-05
-1.48546403925958e-05
-2.88777581455288e-05
-2.99715340934874e-05
-1.9091831326348e-05
-1.62797285278035e-05
-6.16850367766349e-06
-1.69420339488829e-05
-2.92802186758205e-05
-2.73703829745177e-05
-8.25267197180353e-06
-1.37037976205591e-05
-3.27393751770114e-05
-2.38604459338991e-05
-4.54229718672018e-06
-2.03374601704225e-05
-1.76627096266514e-05
1.13645050235869e-05
-1.03756583036515e-05
-1.95888309318251e-05
-2.13247110375864e-05
-1.84372591768616e-05
-3.31395497084426e-05
-2.69401745848873e-05
-2.47887456598344e-05
-1.64682254216078e-05
5.90496734145339e-06
-1.71934203034917e-05
-1.02011685856096e-05
-1.62618891326877e-05
-3.02748267190991e-05
-1.31327707692368e-06
-1.53382066457964e-05
-1.98464777197444e-05
-2.2435589549231e-05
-2.91779030588254e-05
-8.9412250941048e-06
-5.24719142853457e-06
-2.12465262009173e-05
-1.97964729761248e-05
-1.68964821042846e-05
-6.08548398588517e-06
4.5804580823477e-06
-2.462901467672e-05
-3.89654322678113e-05
-7.91694011224423e-06
-3.52533790023972e-05
-3.15547547822826e-05
-2.9286408455976e-05
-3.78830562250814e-05
-2.67737360800118e-05
-2.57440603821238e-05
-3.59341665122192e-06
-8.15227975530476e-06
-4.97036536864363e-05
-1.31495049701789e-05
-1.67855525352575e-05
-1.67999390408025e-05
-1.8096240498964e-05
-3.52735549607483e-05
-4.29226126246657e-05
-5.31876666693382e-06
-1.84536114793099e-05
-9.35264651400525e-06
-8.37205830851992e-06
3.41681975693184e-06
-1.05145747980528e-05
-1.84511208519162e-05
-2.90371569036852e-05
-3.32715290613593e-05
8.52560181612036e-07
-8.20003769142896e-06
-1.91951751195178e-05
-1.50169395193167e-05
-1.3921378163917e-05
-3.11654581780157e-05
-2.44521564483426e-05
-5.75629766662303e-05
-1.01965122565081e-05
-2.23463666409007e-05
-1.96384554464779e-05
-1.51589121377724e-05
-2.80208188567607e-05
-2.76680238210736e-05
-1.70823399734945e-05
-2.05219961471301e-05
-1.86934344465717e-05
-1.09933788240614e-06
-1.70571282572943e-06
-8.40906919672163e-06
-1.66810288868026e-05
-1.41445553160407e-05
-2.30734671940589e-05
-2.65087238780066e-05
-3.2696321722194e-05
-9.41794995177443e-06
-2.32783777985512e-06
-3.19108951554819e-05
-3.14720837330848e-05
-1.35953305721348e-05
-1.04960111369797e-05
-1.26798885593307e-05
-2.00147536420271e-05
-3.34086941677112e-05
-1.62682157374865e-05
-2.12752277228415e-05
-5.84909528607176e-06
-2.72760429765027e-05
-1.14889508577126e-05
1.48034014103536e-06
-1.5285336547737e-05
-1.25028319468261e-05
-2.60643878661577e-05
-1.36389096575554e-05
1.99798498545889e-06
-1.43581316935397e-05
-1.3346951897707e-05
-1.19892792463697e-05
-1.85411550088945e-05
-2.04665926213112e-05
-2.03154359597537e-05
-2.00222013156589e-06
-1.84115092817174e-05
-3.87082441280434e-05
-5.76947783144983e-06
-4.84862667391727e-07
-3.77202621012752e-05
-4.45742816313761e-06
-4.56705264554227e-05
-2.33690895898762e-06
-8.10091434867513e-06
-3.20766011597208e-05
-2.30105457307558e-05
-1.02717578810483e-05
-1.6398059854598e-05
-2.44278493131592e-05
-1.83198928637788e-05
-1.4062645707772e-05
-1.24410459341167e-05
-3.57519743107383e-05
-2.3807034266317e-05
-2.65968281625913e-05
-2.09340013858161e-05
-2.16107760546323e-05
-2.5093926793916e-05
-3.95979481449257e-05
-1.06267939027881e-05
-5.09421109328002e-06
-3.25432489984881e-05
-1.56670892392306e-05
-3.91282834539269e-05
-2.97715339735091e-05
-1.35908159542251e-05
-8.8192802974561e-06
-1.85376054181617e-05
-1.01091403968884e-05
-8.21808293830301e-06
-2.29616262428795e-05
-2.11418490209465e-05
-5.20368543239655e-06
-7.77888355013771e-06
-1.52762183261177e-05
-2.88953937531823e-05
-1.66674373095283e-05
-3.94976950136251e-05
-2.03823002493624e-05
-8.95243678366743e-06
-2.9789509925498e-05
-8.40588356723173e-06
-1.96481778911235e-05
-2.36479685474355e-05
-3.47514883835644e-05
-1.54612903516912e-05
-6.26326884029119e-07
-1.85445516404239e-05
-3.47161335303492e-06
-1.8171212793349e-05
-3.0170027107054e-05
-9.7515315957327e-06
-1.42526676336395e-05
-4.56888890993645e-07
-2.02214904759806e-05
-8.44016467683214e-06
-6.62072684471123e-06
-2.90024157032856e-05
-2.38221642220541e-05
-2.97913783542076e-05
-1.72474684611564e-05
-1.5157635484062e-05
-1.24272929177831e-05
-2.55020404984072e-05
-1.71432701328764e-05
-2.49500179810356e-05
-4.61606882198883e-06
-2.19147711806986e-06
-1.02910194917333e-05
-8.95471746076932e-06
-1.57123868493856e-05
-1.7502813607394e-05
-1.37824311902304e-05
-3.11773310100916e-05
-1.09802574685066e-05
-2.55037776484718e-05
-1.68662838339344e-05
-8.42647522409636e-06
-2.17735065590021e-05
-1.18100368022011e-05
-2.99179280218917e-05
-2.75285611411008e-05
-1.22706063685296e-05
-1.6517340094568e-05
-1.4791366509999e-05
-1.13131246759513e-05
-2.28625905259436e-05
-2.49074039202078e-05
-1.37132120180856e-05
-2.64145986502066e-05
-2.28852876266734e-05
-1.3981113666082e-05
-2.78636565034325e-05
-2.98291465165292e-05
-1.71634069354101e-05
-3.05814777468954e-05
-5.35472013679965e-06
-1.33178931833855e-05
-4.2176266164108e-05
-3.79078184828264e-05
-2.82209928175541e-05
-2.38381284272352e-05
-4.74179496005872e-05
-3.28796731985955e-05
-2.5765441386649e-05
-2.1921063628183e-05
-4.67119029661128e-05
-2.11180126506251e-05
-1.02328311749023e-05
-4.45328713209768e-05
-1.96800581138053e-05
1.2961848032589e-06
9.10010161333035e-06
-2.00729636314952e-05
-1.88703874285822e-05
-2.6906268444763e-05
-2.53633107104655e-05
-1.0628377249549e-05
-3.54281325632833e-05
-4.30659292669493e-05
-3.46224072000995e-05
-3.30913239692611e-05
-8.16436477628356e-06
-3.00689310441328e-05
-1.4755699322435e-05
-1.30925673549189e-05
-2.22571235318548e-05
-2.73984674791133e-05
-1.29360696297652e-06
-2.28565460906458e-05
-2.41236731674406e-05
-1.6870090206065e-05
3.46603453792928e-06
-6.9051417914261e-06
-3.17300962719797e-05
4.2943955073149e-06
-3.13581590520144e-05
-2.32267557746879e-05
-2.18823977187496e-05
5.89770477190927e-06
-1.29802301062776e-05
-1.73014112525036e-05
-2.96749584105233e-05
-7.69889628154617e-06
-4.21425074729115e-06
-2.73530802644739e-05
-4.55920329341137e-05
-4.5414294115284e-05
-2.31161706086784e-05
-1.82257353353152e-07
-2.48035094998983e-05
-2.19320836413478e-05
-2.51188512651461e-05
-1.01113509475128e-05
-1.65223369687756e-05
-1.67930201385147e-05
-1.18956646723238e-05
-1.11891477826739e-05
-2.45730672665538e-05
-2.17958379791508e-05
-1.8721579701206e-05
-3.45759766528512e-06
-2.79871995604712e-05
-2.98380653600828e-05
-1.62549097292061e-05
-1.47218495959032e-05
-2.62134392376821e-05
-5.01585262833689e-05
-3.2884774632262e-05
-2.27241469683011e-05
-2.70668181702137e-05
-2.10448736989591e-05
-2.03403698047633e-05
-3.50645540523348e-06
-2.02910682483065e-05
-3.49612231598828e-05
-2.21772298704666e-05
1.28748570185146e-06
-2.01534238060013e-05
-5.83366423903678e-06
-2.12572878503669e-05
-3.20653272679794e-05
-4.81596553408179e-06
-4.93354373274237e-05
-3.97864658197158e-05
-3.14558821072083e-05
-2.94428259011556e-05
-6.10438825733532e-05
-2.17951303327009e-05
-1.68933714796405e-05
-2.22656619088764e-05
-2.03247757618832e-05
-3.26896325210091e-05
-7.28925112315822e-06
-1.0403601577945e-05
-1.61911451258316e-05
-3.20974076299191e-05
-8.17294971815877e-06
-1.69816570834057e-05
-1.90451777718608e-05
-2.68887995589322e-05
-7.74431330684336e-06
-5.12133402344531e-06
-9.21161803074599e-06
-3.22816380284957e-05
-3.49599350387548e-05
-1.51544309491619e-05
-6.54826281470194e-07
-3.49993840399926e-05
-3.67181905666144e-06
-2.34952009484285e-05
-2.54210630951175e-05
-1.53596476841571e-05
-3.10519833988125e-05
-1.70460726555651e-05
2.24017049135685e-06
-2.84468834788348e-05
2.16805476755423e-06
2.43133163925691e-06
2.68575025836337e-06
-1.50118936285028e-05
-1.90028082959025e-05
-2.29754744155848e-05
-3.95086512234802e-05
-2.43940091121605e-05
-1.11442977549647e-05
-9.8397854481327e-06
-3.6034340388914e-05
-5.56494390299124e-06
-1.05949315479977e-05
-9.0542740507216e-06
-4.92898215100357e-06
-2.47544966344161e-05
2.33873430589307e-06
-2.808757000325e-05
-1.7882999872735e-05
-2.70279195225146e-05
-2.80465562481167e-05
-9.06475820610117e-06
-3.53621277696337e-05
2.62361679747947e-06
-1.94207976676766e-05
-2.75117819116923e-05
-2.30906120992982e-05
-1.50603263680589e-05
-1.42284479923041e-05
-3.22090563872193e-05
-2.69660958584417e-05
-2.79323727241304e-05
-2.09752994046921e-05
-2.32772062126042e-05
-2.57235046995856e-05
-4.11492859506333e-05
-3.26030283134901e-05
-3.5164028470138e-05
-1.38247436286282e-05
-3.68618329031449e-06
-2.64381512042021e-05
-2.36736417909245e-05
-9.98907273219424e-06
-1.86304267197882e-05
-2.11241713313577e-05
-3.49468656063145e-05
-3.05485675303079e-05
-3.25953749051502e-05
-2.48675289800338e-05
-2.33686581824798e-05
-3.49587656920741e-05
-4.232366613967e-05
-3.23447105768427e-05
-2.174133271531e-05
-4.78729616547263e-05
-1.35932934952344e-05
-1.72542519580093e-05
-3.17235166030757e-05
-3.54316596893732e-05
-2.37155004456273e-05
-2.095221905497e-05
-2.75059723319789e-05
-1.04271315754926e-05
-2.0483834114583e-05
-1.11075880262453e-05
2.29050856717304e-06
-1.61364469766936e-05
-2.40096396184613e-05
-3.35459439979542e-05
-3.63800110053946e-05
-1.67299030678449e-05
-1.46199835000001e-05
-1.35498891510306e-05
-1.87809229773676e-05
-1.78172239314116e-05
2.50720422405777e-06
-3.14957121187324e-05
-3.17468884456173e-05
-4.43968900482411e-05
-1.35449101424e-05
-2.66549180882678e-05
-2.23835440560467e-05
-1.54930159784598e-05
-1.83719893117398e-05
-1.29462454143556e-05
-1.92619985176849e-05
3.01402061613399e-06
-2.39070288387456e-05
-1.67571365378124e-05
3.65386715366023e-08
-1.17527583673456e-05
-1.0497559584528e-05
-9.2392640664694e-06
-8.18607761622402e-06
-2.55592445476279e-05
-2.79010841690572e-06
-1.62199039593993e-05
-1.71320182663007e-05
-1.94160125439396e-05
-2.96515432055878e-05
-3.21553343341459e-05
-2.93047976567989e-05
-2.43227132199165e-05
-1.97832018709581e-05
-1.53727802724749e-05
-1.27726136572356e-05
-3.4547782779507e-05
-2.17156799923664e-05
-1.62298433631549e-05
1.77422501236836e-05
-4.51588064960609e-06
4.36632248473677e-06
-3.34561225456143e-05
-2.89995241367051e-05
-6.51809218426676e-06
-1.92229103187029e-05
-9.53191810986647e-06
-3.38271556774276e-05
-8.80259264992981e-06
-3.38622575720444e-05
-1.65722872889646e-05
-9.81167109067146e-06
-2.58712784610733e-05
-3.26252083317374e-05
-7.17223824112775e-07
-1.65220233207659e-05
-1.27600907908522e-05
-1.29188005369806e-05
-1.74015676048678e-05
5.54483067621992e-06
-2.71981085499772e-05
-3.06505710880121e-05
-2.19125139408198e-05
-9.71755764467963e-08
-6.9419987408628e-06
-5.50791882131409e-05
-3.47912647741133e-05
-4.12330552552e-05
-1.02061785902671e-05
-1.81380111151321e-05
-3.40832078157029e-05
-2.59476639390106e-05
-3.79120058698725e-05
-1.80780565381741e-05
-1.51495029094912e-05
-3.57862580260655e-05
-1.80622784699494e-05
-2.168657096702e-05
-3.10227594862014e-05
-1.70135107967186e-05
-2.88559950659724e-05
-8.90989815145778e-06
-1.80522322685525e-05
3.10821780491476e-06
-4.52979152977476e-06
-1.51559855420138e-05
-1.310094270533e-05
-1.52513674828736e-05
-2.1866118567172e-05
-2.49327319213281e-05
-2.4983053134992e-05
-4.82609894767796e-05
-1.15632644371811e-06
-3.21707037017897e-05
-3.27613852079015e-05
-2.80183573645199e-05
-2.85194676487279e-05
-3.89559638037117e-05
-3.38447747974468e-05
-1.72192182177974e-05
-1.60636852956752e-05
-1.66367647789614e-05
-1.47350875020533e-05
-4.70046372560366e-06
-2.16484141544063e-05
-1.30095034833964e-05
-2.01997276139211e-05
-2.14800870124272e-05
2.92761963456407e-06
-2.31590530717134e-05
-6.79667637165901e-06
-3.04017307609898e-05
-3.39401223669719e-05
-3.28444459533274e-05
1.43857087135773e-05
-1.75441389020401e-05
-3.87000882397773e-05
-3.66574985568399e-05
-8.70333537834532e-06
-1.52734253033456e-05
-4.14646174132812e-05
-1.44198541669487e-05
-2.25345517405171e-05
-8.59711789250625e-06
-1.80117845205198e-06
-1.15232087633053e-05
-3.80322316335262e-05
-3.30308381884618e-06
-3.85969800808552e-05
-1.30898120336478e-05
-4.05918255866095e-05
-3.46943438738091e-05
-1.40119231959738e-05
-4.19368960073274e-05
-2.85784474212331e-05
-1.3531149197177e-05
-3.61904047324994e-05
-3.48643709708496e-05
-3.9120951684998e-05
-2.08215646393051e-05
-1.11296715575151e-05
-1.78655400758001e-05
-9.66488661698026e-07
-2.97507903762212e-05
-1.66991481523191e-05
-6.05860515820965e-06
-3.68655239533645e-05
-9.35215185639841e-06
-1.24565081298352e-05
-3.93387376726915e-05
-3.36022228857927e-05
-9.8875722054395e-06
-1.14360172881763e-05
-2.76484368224395e-05
-4.42618178115021e-05
-3.09738543271436e-05
-4.21600446790007e-05
-2.35964658795781e-05
-1.18571252796388e-05
-3.01654048083921e-05
-2.77075884280793e-05
-2.06530210783855e-05
-1.04643669867084e-05
-5.81757795100395e-06
-2.19428110648468e-05
-8.00244366382584e-07
-2.23926545046103e-05
5.92431508367325e-06
9.24279525314943e-06
-8.70692694908231e-06
-2.62871237924335e-05
-1.4746817923456e-05
-2.38096501874057e-05
-2.52371767230845e-05
-3.6173335049883e-05
-1.53935421548002e-05
-1.65134736596909e-06
-2.39928931313571e-05
-1.57933893433295e-05
-2.23229559199527e-05
-3.09035153329928e-05
1.90903154054702e-06
-1.53492770553445e-05
-2.17046557015533e-05
-1.63141767552697e-05
-1.43902884994184e-05
-2.17587408970889e-07
-1.6642218122278e-05
2.40337982338285e-06
-2.16169003480783e-05
-4.69218595188904e-06
-2.664748335565e-05
5.23004996961006e-06
6.19270737818001e-06
-2.4143356000768e-05
-5.45229961340769e-05
-1.64677101925844e-05
2.84576998254505e-06
-3.12440547465307e-05
-8.69083976084609e-06
-4.45688741445219e-05
-3.8230186739727e-05
-1.60516729003611e-05
-2.08694179747194e-05
-1.80372425776105e-05
-9.63181478228033e-06
-4.36918116261213e-06
-2.82616044581058e-05
-3.80455315414358e-05
-1.16128205242741e-05
-2.80975676947519e-06
-9.375012179506e-06
-1.71611593756054e-05
-1.14261164839509e-05
-3.43568935257509e-05
-3.90432189421213e-05
-2.77279278868529e-05
-3.76888249600034e-05
-2.90713280763358e-05
-4.50150406829349e-05
-3.34710619599469e-05
-2.43663029751751e-05
-8.90182614973592e-06
-3.24756849422217e-05
-4.08705693949788e-05
-4.35716114974964e-05
-2.26561253123374e-06
-2.06794933058956e-06
-1.73254331834732e-05
-6.33467713763115e-06
-1.36013955051152e-06
-6.96783049372547e-06
-1.83020140270923e-05
5.27539212435548e-06
-2.41608384808124e-05
-3.39363026040113e-05
-2.29964035116869e-05
-1.8728493540889e-05
-3.99486664642106e-05
-2.16031712142691e-05
-2.85796730309875e-05
3.70352168692058e-06
-4.69462166226964e-05
-2.51570386623246e-05
-2.57287724615823e-05
-1.81793022297009e-05
-3.56000436863314e-05
-2.37124047745171e-05
-5.09928597406691e-06
-1.34148930880638e-05
-1.16546263716866e-05
8.79490746812856e-06
-1.02019360399999e-05
-2.41020445411408e-05
-2.97223404185232e-05
-8.42181636887121e-06
-3.61252671675546e-05
-6.12268861280237e-06
-1.64263432483652e-05
-2.64031162741753e-05
-1.286453134949e-05
-2.16057086068048e-05
-2.92301450771697e-05
-2.22610790640375e-05
-2.10559681149793e-05
-3.10044464646304e-05
-1.00231123193034e-05
-1.0325154338668e-05
4.13556002259774e-08
-1.52295617344451e-05
-1.33103262125153e-05
-1.46605690498382e-05
2.07093542854474e-06
-1.06303582602777e-05
1.91952640099964e-06
-2.41999871891609e-05
-3.13460122267364e-05
-2.13530871735915e-05
-2.25390347832207e-05
-4.68978967635361e-05
-3.19506644408476e-05
-3.27768633292213e-05
-3.84480696302421e-05
-3.35649161297298e-05
-4.36804833365098e-05
-3.57437527944906e-05
-3.28569410118451e-05
-3.51358444882148e-05
-3.60925716615905e-05
-2.26639842209068e-05
-3.40541972123127e-05
-1.52041205507628e-05
-2.04856058013742e-05
-3.47765873083382e-05
-1.41393495669494e-05
-2.03597474003602e-05
-7.92178803432513e-06
-2.27593130703018e-05
-3.87613060605466e-05
-3.50457213611584e-05
-2.61430196820016e-05
-4.36651636765087e-05
-1.7393584822938e-05
-3.01601981036722e-05
-4.88665485927669e-05
-2.42872253893235e-06
-6.86817862205476e-06
-4.09715374449623e-05
-1.91321025028996e-05
3.25902855734976e-07
-3.76972766111136e-05
-6.53248461921339e-06
-2.26303414286236e-05
-3.5941033397197e-06
-4.32915106127575e-06
-8.1326050510386e-06
-2.59687122150116e-05
-1.41410487213621e-05
-1.64008095839291e-05
-2.13563485756249e-05
-9.48772649583757e-06
-4.94487481488384e-06
-1.63879187921196e-05
-2.34583000577721e-06
-6.33493275244674e-05
-4.55991443959981e-05
-1.99878474424562e-05
-2.04990047109901e-05
-2.24855035636482e-05
-2.12042267697327e-05
-2.77250917841917e-05
-1.09203455570834e-05
8.28563319678789e-08
-1.67461884395937e-05
-1.56987347090156e-05
-7.36236303281289e-07
1.46432685525508e-05
-6.42403280436339e-06
6.36111192526724e-08
-8.05054603632203e-06
-2.52534835116315e-05
-1.67527364781679e-05
-1.90945999371859e-05
-2.47360211937773e-05
-2.82235834520706e-05
-3.03498929309358e-05
-2.67218418051283e-05
-1.14962782660759e-05
-3.58521331324076e-05
-2.5871263156084e-05
-2.73501087822737e-05
-2.24984263783839e-06
2.64818338445144e-07
1.46823677541254e-05
-8.52159454953624e-06
-1.14245879014905e-05
7.79853327619937e-06
-1.51151009904893e-05
-2.01245549195051e-05
-3.07377435605443e-05
-4.05107568776947e-05
-3.16641152074091e-05
-4.11255546434351e-05
-3.70079366289732e-05
-4.85972719113326e-05
-3.16742565760209e-05
-3.9745230074559e-05
-2.97056400515968e-05
-8.40041773742991e-06
-1.63617071012693e-05
-9.29364455435236e-06
-2.08787344222363e-05
-1.51755408668877e-05
-5.68266474353918e-05
-2.21742418345549e-05
-4.1359115998014e-05
-8.36635986460675e-06
8.72208294609728e-07
-2.45705111217687e-05
-1.71813999815683e-05
-1.28024980321297e-05
-4.11438448943551e-05
-6.36266315406948e-06
7.63275205159095e-06
-3.90757395301779e-05
-3.70449521150503e-05
-2.96938161694485e-05
-2.63689672949364e-05
-2.60303456839632e-05
-2.26176198093962e-06
-1.45547913339126e-05
1.72026598090288e-07
-2.97632116549139e-05
-1.59761680664391e-05
-1.77952794653762e-05
6.98615106286615e-06
-3.16780720879914e-05
-2.38140429893769e-05
-1.62049630162143e-05
-3.61850660619433e-05
-1.46168835062337e-05
-1.74903198089668e-05
-4.4981539587536e-06
-2.45961675232318e-05
-2.13978875968134e-05
-2.9851855842372e-05
-2.11614551998087e-05
-2.33575378397744e-05
-1.27344118312706e-05
-2.32113431821324e-05
-4.88080485121876e-06
-9.79574820115099e-06
-1.26034323772919e-05
-9.82118961655468e-06
-2.92153939536237e-05
-6.20213416717213e-06
-8.04212592822205e-07
-2.03396251451305e-05
-1.67039966110432e-05
-9.82195674514603e-06
-1.39269116249006e-05
-2.16008385000891e-05
-8.90253106287036e-06
-4.66519221248333e-06
-1.46848680063005e-05
-1.36121005309094e-05
-2.39847224690589e-05
-2.4578488930151e-05
-1.76317968900348e-05
-2.37334989869536e-05
-1.60790640321434e-05
-2.24096859253399e-05
-1.95695499735175e-05
-8.8706900516622e-06
-1.35202774333458e-05
-1.93960135134388e-05
-3.89659612643483e-05
-9.66119996450715e-06
-2.21570341706742e-05
1.6883173565071e-06
-3.43748532854006e-05
-1.79650078546871e-05
3.01579372374693e-06
-3.09053073959925e-05
-4.55011643808531e-05
-3.18832462604252e-05
-2.69398750965114e-05
-3.15830508355429e-05
-4.01599367922394e-05
-2.43232859192858e-05
-4.39652427906723e-05
-3.41695025052794e-05
-1.16950387386367e-05
-2.62508342385688e-05
-2.23544784926605e-05
-2.72594156137903e-05
-1.94121355417587e-05
-2.05569884001398e-05
-3.91730850802512e-05
-1.86210790560391e-05
-1.18228765678328e-07
-1.70903594083127e-05
-1.90987884986312e-05
-1.17743943483682e-05
-3.72615802446449e-05
-3.49587058361591e-06
-3.60775266752877e-05
-2.29106796485558e-05
-4.88908705704294e-05
-4.16001082311384e-05
-3.49033210632674e-05
-2.05101172399099e-05
-2.25116142686545e-05
-2.17130545644648e-05
-1.19657619363683e-05
-2.08405977671236e-05
-7.80667964931268e-06
-1.73102563770876e-05
-3.23226824291963e-05
-5.46128712318467e-07
3.1491289895731e-06
-1.70621216219188e-05
-1.72865168850917e-05
-7.8299919261239e-06
5.28585365832546e-06
-2.30300362859807e-05
-1.82445699438111e-05
-1.35249389685038e-05
-6.11294659035594e-06
2.53343360438156e-06
-1.62643861284445e-05
4.92345273943686e-06
1.58268439683596e-05
1.52251743326254e-07
-5.84519886512285e-06
-1.76935989270532e-05
-2.59446875568027e-06
-1.65191615040686e-05
3.27087326891605e-06
-2.32415675247965e-05
1.40809664171035e-06
-6.69071814127796e-06
-1.11884841056067e-05
-1.87213005775475e-05
-5.03891736264661e-05
-2.60768632103293e-05
-2.05336685001197e-05
-3.76360066889523e-05
-3.30055566545534e-05
-2.11436917259207e-05
-1.15284910074154e-05
-2.4760109251258e-05
-3.68078978997743e-05
-2.46536889021305e-05
-3.40289192251741e-05
-2.59438043489477e-05
-2.53417980490482e-05
-1.86580582278749e-05
7.81046164703805e-06
-3.66051955586527e-05
-1.47570789234181e-05
-2.07558733815029e-05
-1.64251856280263e-05
-1.82085653584369e-05
-5.04591644697125e-06
-2.31516971435375e-05
4.40984915712741e-06
-7.35430323169902e-06
-3.36935427813078e-05
-3.78363482703287e-05
-3.82518812172663e-05
-2.94885460332701e-05
-1.55197080154152e-05
-3.43153416280457e-05
-7.45233210342286e-06
-2.336143649787e-05
-2.58540766715192e-05
-2.11310332835825e-05
-4.30158927985943e-06
-2.30772707485959e-05
-1.00886163358183e-05
-2.88800100260171e-05
-1.00711326404971e-05
-1.26107643768661e-05
-2.52279518738832e-05
-1.42119643138568e-05
-2.91053667925375e-05
-1.55373763750952e-05
-3.16403078637845e-05
-4.48149117372189e-05
-1.50969027931103e-05
-7.58830215612388e-06
-4.72319095010079e-05
-3.9248660656733e-05
-8.51867966753019e-06
-8.89413606199641e-06
-1.17278465278423e-05
-1.84110332397068e-05
-2.31969648863133e-05
-2.10104541911991e-05
-2.3038122656267e-05
-1.24191586940924e-06
-1.09833275082934e-05
-3.41396136492038e-05
4.6657730027642e-06
-2.18635457102145e-05
-1.11474151143961e-05
-6.11645050356555e-06
-1.18482572985793e-05
-1.56056085876592e-05
-8.4926713152739e-06
-9.26918897513536e-06
-6.21286855126715e-06
-2.71994795484617e-05
-2.80579624386299e-05
-1.76244147459681e-05
-1.99195568769522e-05
-2.75786911678113e-05
-3.01635830081335e-05
-2.47410497348624e-05
-1.92694813940286e-05
-1.61538660531722e-05
6.54379072666806e-06
7.84144811919287e-06
-3.01197647098623e-06
-9.39765620083717e-06
-2.66878903032911e-05
-3.14675027399783e-05
-1.03573560252749e-05
1.52328711491729e-05
-3.20418665692823e-05
-4.05137804229614e-05
-9.51018328301143e-06
-6.1053849144039e-06
-3.06814203543561e-05
-1.87269234667195e-05
-2.42520403380904e-05
2.35165191661863e-07
-3.21216268565448e-06
-2.36099727702812e-05
-7.76214340837581e-06
-1.95302465719394e-05
-9.27757782109128e-06
-1.06001815926115e-05
-3.19570976968097e-05
-2.1406525098392e-05
-2.49469822513983e-05
-3.86633795261856e-05
-2.94607574167542e-05
-1.60103465059284e-05
-6.74607699501414e-06
-8.88512277368811e-06
-3.51763564616321e-05
-3.6542516626625e-05
-3.33721777002398e-05
-2.47495156410853e-05
-2.8568589213925e-05
-4.71111151223787e-05
-3.83045416913443e-05
-5.08838538915291e-05
-1.60926677988663e-05
9.32828134354132e-07
-1.63514892723579e-05
-6.65072465253297e-06
-4.04862224047214e-05
-1.75094109420868e-05
-2.21657381654603e-05
-4.99730132715894e-05
-2.32965932438604e-05
-1.15674218099085e-05
-6.72419007943468e-06
-2.90173298820506e-05
-1.37531862401419e-05
-1.51567130223483e-05
-5.09039060181303e-06
-2.61725504381703e-05
-2.23898291641555e-05
-1.93485835563255e-05
-4.14438823720941e-05
-3.64311212305986e-06
-1.68300933553469e-05
-1.97553114426893e-05
-2.93309638749235e-05
-1.79305079585521e-05
3.1267305293667e-06
-2.59106515829922e-05
-5.0704992718958e-06
-1.64408456214444e-05
-9.07882430976871e-06
-2.33124226748306e-05
-6.46787115848847e-06
-2.83647978064946e-05
-1.047325924299e-05
-2.05837177392521e-05
-1.17147241127194e-05
-2.58318087213591e-05
-1.82456976473741e-05
-3.42512922836047e-05
-1.40435250565497e-05
4.11242273236723e-06
-1.6234236111566e-05
-1.19316904006971e-05
-4.21704740721418e-05
-8.80935111100555e-06
-2.2486935332312e-05
-1.92124753884359e-05
1.85737418002373e-06
-2.38213077573383e-05
-1.23494873576413e-05
-1.09049492207075e-05
-1.89707164458982e-05
-1.62972416449209e-06
-3.39666766894818e-05
-4.40186932887478e-05
-3.74695878057364e-05
-2.05031818604285e-05
-1.08976934465856e-05
-3.3717484400494e-05
-2.3048561461617e-05
-1.59931255916786e-05
-1.85543700772471e-05
-3.14900374356159e-05
-1.89052276067982e-05
-2.00996745437376e-05
-1.57216925081467e-05
-2.92729284604542e-05
-1.5977367199674e-05
-2.39218151422192e-05
-1.8709917181273e-05
-3.03401886997179e-05
-3.82515371427677e-05
-3.00552040139147e-05
-1.03769670895208e-05
-3.62740417640408e-05
-3.1013780399403e-05
-1.38359281454109e-05
-4.95960167497933e-06
-2.74029202907084e-05
-1.78907730357187e-05
-2.2963560094129e-05
-1.79028980028938e-05
-3.00595935796383e-05
-3.32420560968602e-05
-2.88242287613843e-05
-3.10117567809206e-05
-1.68365589163451e-05
-3.07865287365903e-05
-3.41954934536447e-05
-2.22194168005849e-05
-2.55349062868735e-05
-4.67995876762561e-05
-1.43308847850524e-05
-2.36265158089869e-05
7.62918839132673e-06
-1.95436901913029e-05
-2.09500240108794e-05
-2.99106891007343e-05
-1.7615087427928e-05
-6.04866351256131e-06
-1.44787762702636e-05
-1.34236246241122e-05
-3.82972963850063e-05
1.20921535973037e-05
-2.33640405057023e-05
-3.90675191895159e-05
-2.11510726289079e-05
-1.59601363132012e-05
-1.44764403528489e-06
-2.79153377249588e-05
-2.67932747289847e-05
-1.37022212700001e-05
-2.44670507076818e-05
-5.09503029159594e-06
-3.87013226753905e-05
-1.44835595417542e-05
-2.19814841072237e-07
-1.16272802129253e-05
-7.83120459032519e-06
-3.30239016236068e-05
-2.04282885365698e-05
-8.16499643718309e-06
-1.1663728724304e-05
-1.20826189702419e-05
-2.02424994831148e-05
-3.37045177545366e-05
-2.55666224095352e-05
6.51129117674292e-06
-1.95082010005105e-05
-8.8523521956273e-06
-2.24351115745077e-05
-1.82450169608182e-05
1.778398769075e-06
-2.0978332929591e-05
-3.45942285459002e-05
-1.52497538762942e-05
-2.12345874730959e-05
-1.35095704132488e-05
-2.11815585112335e-06
-1.87645962363384e-05
-2.86733542763401e-05
-4.56443370902369e-06
-2.81964265501016e-05
-1.17336945250213e-05
-2.50348471752213e-05
-3.1017006584706e-05
-1.03787641054782e-05
-2.70079706394503e-05
-1.80449449888677e-05
-3.08390149652145e-05
-3.12757860734439e-05
-2.78012736562616e-06
-2.83586923645362e-05
-1.76321012858525e-05
-2.25713301304951e-05
-4.41225331591045e-05
-2.49610889564708e-05
-6.39455542848212e-06
-2.490793040582e-05
-2.25865304050547e-05
-3.10014010741423e-05
-4.3134937898842e-05
-3.59899281665522e-05
-2.12154482230725e-05
-1.18214112994596e-05
-2.1442419661663e-05
-2.39697200418638e-05
-1.08038230828448e-05
-2.32434991602979e-05
-1.44673241850767e-06
-3.29987511059061e-05
-2.53907440571012e-05
-1.61135680418972e-05
-4.54797467343823e-06
-3.60016405361941e-05
-2.18849231206658e-05
1.17193909935501e-07
-3.08826300767444e-05
-2.04371075499384e-05
-6.59934304375773e-06
-2.3989004386594e-05
-2.02542923180956e-05
-1.77900467212851e-05
-2.24085274204537e-06
-1.24586855577257e-05
-1.35918915582606e-06
-9.88756259351859e-06
-2.81011586759787e-05
-3.96514021739766e-05
-2.86320105971576e-06
-2.86701120633093e-05
-3.25531210844226e-05
-2.02058304765903e-05
-7.48397404822356e-06
-7.6443957398562e-06
6.1869691523492e-06
-1.44089076318833e-05
-1.53343981687879e-05
-2.50885256039451e-05
8.66607894584908e-06
-2.64142030741917e-06
-1.05076656006242e-05
-2.33724840522925e-05
-1.72158125810899e-05
-4.14052243991752e-05
-2.50418705530257e-05
-2.53740432258742e-05
-2.7988805622572e-05
-3.2622667000621e-05
-1.9799495951557e-05
-2.61778341852956e-05
-6.84546853800458e-06
-2.89923262487706e-05
-2.03827730067657e-05
-1.44809916017591e-05
-9.36280188833801e-06
-2.39191488477023e-05
-2.35753189030804e-05
5.11003740781456e-06
-1.56030670840571e-05
-1.8185992698064e-05
-2.61115639105352e-05
-2.42904363897966e-05
-2.53707808267095e-05
-1.90958185469293e-05
-2.88016094493555e-05
-2.85159229969901e-05
-2.31141000799379e-05
-2.74685986241757e-05
-2.78861618267048e-05
-5.14898121916796e-05
-3.11049594888862e-05
-2.6571239073104e-05
-1.98306211947384e-05
-1.58596818516653e-05
2.77047677372859e-06
-3.68162192746042e-05
-3.57602717621387e-05
-1.5226368707062e-05
-2.24657621152226e-05
-1.37348478439425e-05
-1.35742610510722e-05
-2.05514766530828e-05
-2.73665698174417e-05
-1.86472402316821e-05
-1.35079319134405e-05
-9.52976312750328e-07
-3.14624326941799e-05
-1.29326338623654e-05
-3.09055005309877e-05
-8.74681469416148e-06
-1.00504164229203e-05
-3.91177662964004e-05
-7.06959568783011e-06
-2.53634756679433e-05
-7.61942893087418e-06
-2.55464504875951e-06
-2.00226102233957e-05
-3.14395925356535e-05
1.11080003317304e-06
2.85892061434325e-06
-7.36954555959074e-06
-2.25596407640998e-05
-1.30294157855658e-05
-1.26589549914167e-05
-5.31590601116245e-06
-3.33554896874526e-05
-2.2622944045537e-05
1.23623496455385e-05
-2.20893474526356e-06
-5.36797516867677e-06
-3.55774842269223e-06
-4.0556982359503e-06
-2.6127628930427e-05
-2.38542187000761e-05
-1.31823467255369e-05
-4.97694900977976e-06
-2.08902770650918e-05
-2.60335115132975e-05
-4.17172825466934e-05
-2.62628874701968e-05
-2.28618404825844e-05
4.64769028618633e-06
-1.82460702785191e-05
-3.61720554793979e-05
-1.12073585800514e-05
-1.28362564411922e-05
-7.79546828087044e-07
-1.94373977552736e-05
-2.44981986302047e-05
-2.14360667444103e-05
-2.9706192725537e-05
-2.19953666473986e-05
-2.56658198589972e-05
-1.9917361125802e-05
-3.07591566357933e-05
-1.96665257278717e-05
-2.00070049690724e-05
-2.16780309229875e-05
-5.2009394678029e-06
-1.47030593083906e-05
-3.48955954015419e-05
-1.84394890383658e-05
-1.26238387465219e-05
-3.65176704736045e-05
-2.17527410739327e-05
-3.59926501185406e-06
-3.95080595935162e-05
-2.12930376603818e-05
-1.38589073756849e-05
-2.81537972742674e-05
-3.85088592069444e-05
-3.78052954046884e-05
-1.04275166152031e-05
-1.6854132255424e-05
-3.21495971258068e-05
-3.61307893136176e-05
-1.20880077732673e-05
-4.37716841549068e-05
-1.49349397537364e-05
-1.71337882403748e-05
-2.67680461554445e-05
-3.26799103435726e-05
-2.41187440310559e-05
-3.10977505176937e-05
-3.87877316574612e-05
-1.87068725906516e-05
-1.55004841821355e-05
-2.73416285463318e-05
-1.7108932102925e-05
-2.62274772320447e-05
-2.42542350474391e-05
2.46609959532528e-06
-8.0978253984813e-06
-2.73187138081415e-05
-6.29249305144466e-06
4.67693715996201e-06
-1.31856349722594e-05
-1.51162289082613e-05
-4.48651395324428e-06
-1.76340619779618e-05
5.35204325203423e-06
-1.4851106963665e-05
-1.83726387530573e-05
-6.77417445338711e-06
-1.39521751172412e-05
-4.5621818377176e-06
4.64877711369741e-06
-4.039836325755e-06
-1.45475417378668e-06
4.11762678346312e-06
-1.07543873558493e-05
-2.32565931824571e-05
-1.67930732346673e-05
-1.74354130909185e-05
-3.79278395314147e-05
-1.89467797789023e-05
-3.08084229013526e-05
-2.41617173628542e-05
-2.15002045788268e-05
-1.74824946771471e-05
-1.70721072047236e-05
-1.77354428414732e-05
-4.25932255130956e-05
-1.13981629147393e-05
-2.68842369573786e-05
-1.54816560137812e-05
-1.08056980402812e-05
-1.12808961812042e-05
-1.71800738073752e-05
-2.26782543348514e-05
-1.60669675816604e-05
-2.57860048713382e-05
-5.71977642211248e-06
-1.67099146412299e-05
-6.17809097992796e-06
-4.08573434462739e-05
-5.52708682332875e-06
-1.71578781543971e-05
-1.82436125840876e-05
-2.77461317663704e-05
-8.01946712315898e-06
-2.42042254970339e-06
-1.29720658189198e-05
-4.31662163125543e-05
-2.82698021935925e-05
-2.60326866595333e-05
-3.47660743166049e-05
-2.09045858052558e-05
-3.83203215469167e-05
-2.38733724292612e-05
-3.15963745214357e-05
-2.08361871782181e-06
-3.85125604003134e-05
-1.06287174411645e-05
-2.96370144827123e-05
-4.16592663855717e-05
-1.22725711994858e-05
-3.63791608821475e-05
8.94882284936967e-06
-4.37683523190693e-05
-3.9506502650514e-05
-3.09400460466955e-05
-1.84734263239572e-05
-3.74308341610369e-06
-2.86411795839919e-05
-2.58266972925991e-05
-2.92923037509324e-05
-2.06082433491741e-05
-4.35219423357481e-06
-1.32962443062511e-05
-1.72871276377177e-05
-1.5933274999591e-05
-9.69567951237428e-06
-1.4127853166374e-05
-2.66908081681687e-05
-2.75050135219504e-05
-5.29764483162756e-06
-1.9876359689757e-05
-3.55171756864599e-05
-2.61592758587995e-05
-2.85000110101874e-05
-1.62124675968518e-05
-2.04814433819334e-05
4.07769366167656e-07
-3.5664877210253e-06
-1.62560822730853e-05
-3.71736385884924e-05
1.56010816091554e-05
-2.74097523908763e-05
-1.19730572761031e-05
-1.44005275287812e-05
1.17012054740135e-06
-1.39782217929073e-05
-3.22864982877954e-05
-3.40642580768376e-05
1.07939647512639e-05
-2.87615318251494e-05
-2.44898777274852e-05
-1.27353050779256e-05
-1.69116462808143e-05
-3.1191804363294e-05
5.06109408296177e-06
-2.04369047446309e-05
-5.48431994294169e-06
-3.57652063238455e-05
-1.85114544275738e-05
-1.38032275278209e-05
-1.00001828354723e-05
-3.12400450096862e-05
-3.79251487022077e-05
-2.60745945262667e-05
-1.35478199487207e-05
-2.15974704750725e-05
-9.00542993940554e-06
-1.59022593058445e-05
-1.35472869854577e-05
-2.63985103372223e-05
-1.59726570515181e-05
-1.49809245730344e-05
-1.82947504710804e-05
-2.00978028967709e-05
-1.92757552664465e-05
-9.80466489364188e-06
-2.66538713297787e-05
-4.11321945703612e-05
-1.40646169085578e-05
-6.79292147740617e-06
-1.62262648829939e-05
-1.50354585135703e-05
-5.38963734568041e-05
-2.86217121992711e-05
-2.11719127558903e-05
-3.31652368434127e-05
-1.48605219388948e-05
-2.82727137562112e-05
-2.20784703656474e-05
-3.71798177583882e-06
-9.09056175210039e-06
-3.01307926791245e-05
-3.13528424270931e-05
-9.75740075814056e-06
-3.0416962355675e-05
-4.03674237563205e-05
-2.24633519951887e-05
-2.81881529662509e-05
-2.92457382439526e-05
-2.01034055511499e-05
-2.70629513162184e-05
-1.18678189413218e-05
-2.55708783057607e-05
-1.07280813649811e-05
-1.79384784591323e-05
-2.10597735752296e-05
7.20525522292893e-07
-4.1958068762082e-05
-3.2370548914713e-05
-1.03963024221287e-05
-5.18773693704067e-06
-2.02629422542548e-05
-4.50586644381139e-05
-1.01495141859818e-05
-2.01651410759826e-05
-2.09929748767356e-05
-1.74119222431984e-05
-6.84727458163105e-06
-1.52087219108401e-05
-3.04568509132317e-05
-2.92760774505032e-05
-2.64184557980217e-05
-1.98533374909676e-05
-2.04284821730761e-05
-3.52184331911469e-08
-1.92457078263849e-05
-2.98668674433627e-05
-1.37759626300425e-05
-2.40106374056549e-05
-4.23693832747971e-06
-1.99937339832492e-05
-3.17694099107799e-05
-7.98454840488443e-06
-2.48050139123855e-05
-2.59781973232947e-05
-1.5875743212042e-05
-1.99182613354815e-05
-2.87981974018224e-05
-2.62905293782253e-05
-1.50040891072671e-05
-8.34789329564616e-06
-1.30789487692206e-05
-1.34255749042264e-05
-3.2773700230913e-05
-1.83597060636252e-05
-1.36101964222152e-05
7.57998146507281e-06
-2.28629167249412e-05
-2.96525533675571e-05
-2.55246635327364e-05
-1.95601754758972e-05
-3.69337540965462e-06
-1.38098384975327e-07
-4.00767102133287e-05
-1.95851763469151e-06
-1.61758268701529e-05
-1.99180163928261e-05
-1.52939807060607e-05
-3.72381152507626e-05
-1.6819146792432e-05
-2.8763625070921e-05
-2.94840389265651e-05
-3.95198114462139e-05
-1.73784882632158e-05
-4.07602399901653e-05
1.73560306186931e-06
8.85381612776541e-06
-3.15161364203798e-05
-2.87830127340766e-05
-1.53580945146357e-05
-3.54918148081551e-05
-5.1937689229165e-05
-1.80288876829473e-05
-2.51570576810063e-05
-1.6286372418573e-05
-1.06801687272396e-05
-3.99450747319873e-06
-9.35965348724797e-06
-2.40591495896167e-05
-7.26337039510338e-06
-2.82233541291959e-05
-1.90969709273238e-05
-1.35611604647693e-05
-1.92859904097978e-05
-3.1060817185167e-05
-1.06468852754079e-05
-3.37767658010858e-05
-2.11841282136163e-05
-3.33738499011781e-05
-4.4680486123085e-05
-2.43348125920066e-05
-1.53330036427516e-05
1.47350630612632e-06
-1.68511288125707e-05
-1.23907930392267e-05
-8.77294218078235e-06
-1.19299806838019e-05
-1.27439584524369e-05
-2.04500880724287e-05
1.18146775955574e-05
-2.67764733937765e-06
9.69583475050956e-06
-8.99835462047725e-06
-2.25816310381908e-05
-1.18900301181277e-05
-3.37838985929116e-05
-1.8353463624687e-05
-1.67242225868264e-05
-3.18285958598562e-05
-1.84046185357754e-05
-1.50731893168344e-05
-6.42119209606965e-06
5.17347115380287e-06
1.80878467085046e-05
3.97875990444435e-06
-1.13966217322914e-05
-1.13024589010575e-05
-1.31529203605426e-05
-5.05520309025682e-06
-1.78086012286096e-05
-3.37396708709178e-05
-2.76015023884143e-05
-1.38007616502757e-05
-1.03235133048125e-05
-8.00870996761662e-06
-2.89026542195935e-05
-1.34066677323684e-05
-8.3481711067021e-06
-1.28854934806743e-05
-2.18834788387554e-05
-1.7037358074903e-05
-9.64412325705391e-06
-7.63679172775456e-07
-3.30028328015969e-05
-1.6375887896702e-05
-3.42474420301258e-05
-3.92400060825498e-05
-1.23520280752224e-05
-3.63227986768637e-05
-2.98191358865203e-05
-3.1801950548606e-05
-1.04089035234091e-05
-8.62650018256452e-06
-2.67606137774727e-05
-7.79952915456906e-06
-1.25604926892371e-05
-4.00540715976664e-05
-4.25511499853351e-05
-2.05548092839825e-05
-4.88777486414597e-06
-2.25558902578572e-05
-1.77246882352272e-05
-2.55200686893043e-05
-1.86835586241394e-05
-2.25853584807092e-05
-2.16453836296365e-05
-1.68411670376014e-05
-2.51347961342342e-05
-4.831278850239e-06
-1.73695277607653e-05
-1.56315403452383e-05
-3.71068253893477e-05
-2.64619105651161e-05
-2.67678791728367e-05
-3.1852527266511e-05
-2.80240380504908e-05
-3.3234049962027e-05
-3.07620633392519e-05
-2.63927366259274e-05
-2.79828250961379e-05
-2.69619907701926e-05
-3.42064176159441e-05
-2.65571185123321e-05
-2.83827727901359e-05
-1.08765594869816e-05
-2.04972714756844e-05
-1.78018077715314e-05
-1.65950988765202e-05
-1.61480273538455e-05
-1.03050331086859e-05
-1.30540226083672e-05
-2.95645398729714e-05
7.45547591925346e-07
-4.76230618290821e-06
-1.14051403639073e-05
-2.2152177798759e-05
-8.00791993067279e-06
-1.58606726482118e-05
-4.93577153100053e-06
-1.60775897722466e-05
-1.42478690555069e-05
-1.15617556223219e-05
-3.66229936760948e-06
-1.10891095177846e-05
-1.99342220583868e-05
-2.56436216518959e-05
-4.47856645583401e-06
-1.43888858057701e-05
-3.1633202813011e-05
7.83846672936834e-06
-2.04989669177366e-05
-1.57265366803769e-05
6.04211031983436e-06
-1.33826621984274e-06
-1.83149376489223e-05
-1.38173666824673e-05
-1.87167554073753e-05
-6.7277639047012e-06
-2.19394773995311e-05
-1.04560202989424e-05
-2.10762212222684e-05
-2.69648566705769e-05
-2.44216858205333e-05
-4.88059256074592e-05
-3.44614632202816e-05
-1.38114346460024e-05
-2.35769726136134e-05
1.4110745577543e-06
-3.07596134889305e-05
-1.68527290331356e-05
-2.51184209986414e-05
-2.76200597782078e-05
-3.73542751539693e-05
-2.54761014478967e-05
-4.07580467842829e-05
-2.49496276775744e-05
-2.75897008684339e-05
-3.16263618876405e-05
-2.19574680979906e-05
-5.48275226334822e-05
-2.7103482026084e-06
-2.92151644150013e-05
-2.96279411518637e-05
-4.3419154342104e-06
-1.84681689119501e-05
-1.20128688187404e-05
-4.75501882041013e-05
-7.92874014320934e-06
-1.61915243068908e-05
-2.10198542100062e-05
-1.16137499687998e-05
-1.51936373232381e-05
-1.78479240002147e-05
-2.06918712770307e-05
-3.2434063792489e-05
-1.88477261644111e-05
-1.3775460907041e-05
-3.14725878930996e-05
-2.04801349357281e-05
4.46728680800656e-06
-3.13042911755217e-05
-3.55374922037964e-05
-1.81184514331953e-05
-1.82531088756282e-05
-1.47156451432336e-05
-3.12830709281517e-05
4.80993636115501e-08
-1.33066950680388e-05
-3.80846696351508e-05
2.44702308058776e-06
-3.5211180313433e-05
-2.30902114874218e-05
-1.41985443482029e-05
-2.22149247839933e-05
-2.39427741960015e-06
-9.11855593063549e-06
-2.33481183588977e-05
-2.98777159813669e-05
1.31589049873742e-06
-1.8685923316364e-05
-1.14346429033677e-05
-9.11373652963079e-06
-2.28526818551693e-05
-3.19602437335281e-05
-1.15229703978026e-05
2.88741637817244e-06
6.94091952450819e-06
-3.48731092767973e-06
-1.89715158637607e-05
-1.49670564661997e-05
-3.23759047611054e-07
-1.16423575495396e-05
-1.5337307068705e-05
-1.92006461055631e-05
-1.17247691076636e-05
-2.65161954523251e-05
-2.8503535857304e-05
-2.52218027385506e-05
-1.31960338929149e-05
-2.8356728084019e-05
-2.56618289660385e-05
-1.46941329923872e-05
-3.11726513263799e-05
-2.31287079089419e-05
-1.44586707055461e-05
-1.25654446921033e-05
-1.57534992741778e-05
-1.65843706228262e-05
-3.01809962370323e-05
-2.37473190003458e-05
-2.86045271506557e-05
-3.62310922234611e-05
-1.03123808096873e-05
-2.44274772714084e-05
-2.47145395961204e-05
-2.99595102501572e-05
-3.52505939855694e-05
-2.87702133093292e-05
-2.02644293237916e-05
3.37672461798751e-06
-2.24101583379388e-05
-2.4115557724e-05
-2.55259571540448e-05
-3.67246932412316e-05
-7.74978292444537e-06
-2.81316120800889e-05
-3.47802646763533e-05
-1.61728568982524e-05
-1.30989983693825e-05
-1.53737887123996e-05
-2.81409643467832e-05
-2.15626610283019e-05
-3.03536102622142e-05
-2.21390214982617e-05
-1.93362768879863e-05
-2.96229736994097e-05
-8.13897711804347e-06
-1.97174966855619e-05
-3.67136692466029e-05
-1.51648835924434e-05
-7.07187553238531e-06
-1.76037289362811e-05
-7.4719904485478e-06
-1.71946943744611e-05
-7.73924835040104e-06
-9.32065733274084e-06
-9.47068793017135e-06
-2.7751206923782e-05
-1.56490709731779e-05
-9.54442326086744e-06
8.54077944536268e-06
-2.46796367960995e-06
-3.15953753166369e-05
-1.10602303250545e-05
3.74584285970855e-06
-2.65059447259776e-05
-1.20432621043816e-05
-1.41381313792658e-05
-3.67604214664492e-05
-4.01816734626138e-07
-2.21010360773073e-05
-2.60568965056958e-05
-1.51618512924536e-06
8.82830389660292e-06
-2.30444396501697e-05
-9.50810494330432e-06
-1.83956284321362e-05
-2.21917006754546e-05
-1.75006223845031e-05
-5.44738432066258e-05
-2.48588200423004e-05
-1.06417201870591e-05
-2.62343549734659e-06
-2.05937118456985e-05
-3.46016410351628e-06
-1.64641309763823e-05
-1.73409450932045e-05
-2.92581907654143e-05
1.32097193289535e-05
-3.63885906003571e-05
-1.74806452880787e-05
-1.58987914405031e-05
-2.00461489694383e-05
-2.10780871415106e-05
-2.37299311298412e-05
-2.61975005518003e-05
-3.83651032647146e-05
-1.28645098627185e-05
-3.24231295995113e-05
-2.38020097512138e-05
-2.25947531881662e-05
-1.11840779920525e-05
-2.73423460419054e-05
-2.84028321332918e-05
-1.68495546707359e-05
-2.9857519086025e-05
-1.98474349322042e-05
-1.92312029386719e-05
-3.88505453495954e-05
-3.25800881634667e-05
-3.14855973439049e-05
-3.26326058177871e-05
-1.00294318832452e-05
-2.55650859284748e-05
-3.08287456979593e-05
-3.3489103453334e-05
-2.26259207063912e-05
-1.42432009361867e-05
-8.58606074540678e-06
-6.41610625746911e-06
-1.96354801313116e-05
-2.7898221555064e-05
-3.51206380066452e-05
-4.20810807332945e-05
-1.3514372124145e-05
-3.18306485846486e-05
-4.49454775418639e-05
-1.96176624685073e-05
-3.52574644740905e-05
-2.37059538244311e-05
-3.08952340121926e-05
-3.45128984930931e-05
-3.81510329993649e-05
-2.84085143739699e-05
-4.79148145758845e-06
-2.59984040793087e-05
-8.40525329676034e-06
-2.1498919650351e-05
-2.29206415627913e-05
-9.22959090302523e-06
-1.22032401985121e-05
-2.38954455648584e-05
-1.73756465365475e-05
4.59652911385495e-06
-2.52638471166271e-05
-7.96225263791119e-06
-2.20528510540333e-05
-2.89790115348788e-05
5.08009138461722e-06
-5.87975899867459e-06
-2.10757914808672e-05
-3.26385774248577e-05
-4.37942574487869e-05
-1.03906534801353e-05
-2.30948624158417e-05
-1.20980553763188e-05
-1.84797545390386e-05
-2.07954716978292e-05
-4.60655300065352e-05
-3.89924655781852e-06
-2.51773181218489e-05
-1.40617086908138e-05
-1.44469435703479e-05
-1.80735663051226e-05
-6.00479903813939e-06
-2.13899889043893e-05
-3.28829196514096e-05
-2.28900055388699e-05
-1.98219471101758e-05
-1.35206087115586e-05
-6.60125204636262e-06
-2.08187708245759e-05
-2.4182131196436e-06
-3.36315512466323e-05
-1.71007902036143e-05
-6.84812098098676e-06
-3.55729776380257e-05
-6.3091558610958e-06
-9.67688136873271e-06
-2.27187110685863e-05
-2.17726752543678e-05
-3.06586218173476e-06
-3.77009587367734e-05
-1.80654590508087e-05
-1.57484525336046e-05
-1.33007569845042e-05
-2.27718248521508e-05
-4.22112693026644e-05
-1.86644914983221e-05
-1.20640011763245e-05
-2.62442887653071e-05
-4.29063441259081e-05
-4.16491599091753e-05
-1.67153535943359e-05
-3.10479498543564e-05
-4.4272767256145e-05
-1.96803345254222e-05
-3.36693796824367e-05
-2.97297468763233e-05
1.08977391085174e-06
-2.37735001727312e-05
-3.33718578588379e-05
-4.06647345905691e-05
-3.44046755792083e-05
-3.11590843033878e-05
-3.31979152141524e-05
-1.3845336081004e-05
-9.02995999024078e-06
-2.9013216442844e-05
-1.29332028398573e-05
-1.71358898567788e-05
-2.01686670225403e-05
-2.41985751815755e-05
-1.71681478931037e-05
-5.88678531869207e-06
-2.96073306308527e-05
-5.50624274080594e-06
-3.00572605708208e-05
-1.88261919653602e-05
-5.85029769696662e-06
-2.09808714071404e-06
-1.87857728028241e-05
-1.48018821719976e-05
-3.28726715761467e-06
-9.76283135401013e-07
-3.36608593509581e-07
-1.95364777570403e-05
-1.89315982278605e-05
-1.46317100780753e-05
-7.67175127068239e-06
-6.70691047545044e-06
-7.72924561324499e-06
-1.21189543954304e-05
-1.80999158173679e-05
-4.9463435446252e-06
1.12002640406878e-05
-1.63218399056729e-05
-3.68813432737508e-06
-2.52383394721159e-06
-1.54827560106929e-05
-2.97384609177613e-05
-4.52814160066076e-05
-1.52750134256846e-05
-2.35818251156013e-05
-1.7375910485782e-05
-4.79858250611156e-06
-3.85254588706162e-05
-4.22487357229716e-05
-2.38594978794291e-05
-1.70737817544571e-05
-2.16490364910703e-06
-1.13420034070174e-05
-5.66006484701481e-06
-3.30322221049509e-05
-2.84628115768501e-05
-1.91510415929944e-05
-4.29843102959196e-06
-1.17253566416595e-05
-4.01473539254618e-05
-1.73067547060743e-05
-1.29691572635403e-05
-1.7284512014931e-05
-3.90264696640039e-05
-3.0337708336438e-05
-9.79187648040724e-06
-2.2627042847836e-05
-3.43263180291134e-05
-2.65008177076125e-05
-1.83458596923225e-05
-3.8509502923098e-05
-2.54140623470948e-05
-1.81058324711212e-05
-8.15238879339155e-06
-1.9737812917499e-05
-2.28011560505035e-05
-4.28528091137516e-05
-8.36492358430068e-06
-1.90883444392499e-05
-3.14387427408972e-05
-2.12292814368344e-05
-5.66375743284721e-06
-2.89081755406027e-05
-3.48256923092699e-05
-3.64908135137816e-05
-3.9951185691499e-06
-2.41191668156655e-05
-2.74443020109364e-05
-2.09445479084737e-05
6.63404720361755e-06
-1.27022218510405e-05
-1.93686773054636e-05
-1.62558726914866e-06
-1.81847703584171e-05
-4.71236883403654e-06
-6.71027730874134e-06
-3.007011181381e-05
-1.50457701672597e-05
-1.81796134134159e-05
-5.67530731880121e-06
-9.48739331430976e-06
-2.92852494627034e-05
-2.62781002321603e-05
2.79045339429781e-06
-2.98264456997567e-05
-1.67568715633249e-05
5.44788358134404e-06
-7.23477429324147e-06
-5.20417123967793e-06
1.45578056745159e-06
-3.98595488593042e-06
-7.99850512627743e-06
5.45027721956239e-06
-2.66932023051899e-05
-8.9554333131579e-06
-1.36098773737911e-05
-2.77583603037642e-05
-6.3105321315536e-06
-3.00471394942387e-06
-1.73516262539891e-06
-4.11229684166933e-06
-4.44679248056608e-05
-2.71755248661443e-05
-6.29974182589955e-06
-2.17454901178887e-05
-8.94354887228453e-06
-1.06667137162271e-06
-2.54678418406397e-05
-1.53457209286347e-05
-4.50699096694694e-05
-2.49652613461024e-05
-1.60440834749012e-05
-1.82942501919637e-05
-1.70424279670114e-05
9.18863293712057e-07
-1.95827092587607e-05
-3.06432502520847e-05
-4.70000698868451e-06
-3.90277375121689e-05
-1.90262459712783e-05
-2.33807557583599e-05
-2.37750784210183e-05
-1.38687632847313e-05
-1.57738066331327e-05
-4.00991081026112e-06
-1.51700668363211e-05
-1.4271656723961e-05
-4.64636997809373e-05
-1.86041807555403e-05
-3.2458740431986e-05
-2.08536544476231e-05
-1.96270918713308e-06
-3.01896934384349e-05
-1.04124990049059e-05
-6.19098931226474e-05
-3.66211997397799e-05
-3.39889987250268e-05
-2.22685389652363e-05
-5.78084951464493e-06
-1.49657292341701e-05
-3.38406749763563e-05
-3.20419993061885e-05
-1.31351953257303e-05
-1.57984281072177e-05
-1.87952777711604e-05
-3.56279960836046e-05
-2.54588946431055e-05
-7.1425286717643e-06
-2.37369403614455e-05
-1.96734027449245e-05
-3.18518803563487e-05
3.87399696474985e-07
-4.89428124929068e-05
-1.62534938037727e-05
-7.4634287134526e-06
-3.57209305874046e-07
-1.28696499323042e-05
-2.44454086892676e-06
-1.81486881768921e-05
-1.12120120118609e-05
-3.19970065450455e-05
-5.61613021062562e-06
-1.53627791734535e-05
-3.83758789052386e-05
-2.40145284250856e-06
-1.52319019805296e-05
-3.22231342309325e-05
-1.01406494664741e-05
-1.63113758366492e-05
-4.02832495585949e-05
2.66652738996423e-06
-1.60976961361819e-05
-4.31863238547349e-05
-1.25755665433579e-05
-2.52749731646518e-05
-2.68865468025586e-05
-1.66480492935452e-05
-3.78261329853517e-05
-5.89033817529922e-06
-1.31147847667396e-05
-2.32329824571968e-05
-9.37817807235486e-06
-1.53834048050419e-05
-1.8673868456594e-05
-1.82225827831539e-05
-2.67406498723633e-05
-4.23685614167052e-05
-1.94244691589177e-05
-4.76198709330758e-06
-1.86652056885996e-05
-9.33677027792892e-06
-1.95245910494152e-05
-2.11873030236338e-05
-1.64822719326485e-05
-1.13479897857692e-05
-1.37451310076905e-05
-2.26023141733504e-05
-5.32738439175167e-06
-2.88225469025034e-05
-1.91576671649642e-05
-2.06333445071025e-05
-2.18893159404085e-05
-2.09374468909822e-05
-1.86828366192068e-05
-1.9218917190135e-05
-2.10860718657604e-05
-3.28058235968642e-05
-2.68746932500154e-05
-2.22317428563415e-05
-2.4698051786018e-05
-2.16420654382701e-05
-1.14810796014656e-05
-2.73981029272824e-05
-1.25642226445589e-05
-1.15077748940579e-05
-8.42448873406509e-06
-2.8233995027779e-05
-1.74584117533682e-05
-1.50846172239369e-05
-1.69350672829693e-05
-1.87018337137741e-05
-2.81675864420105e-05
-3.43844105170807e-05
-2.49205816659903e-05
-1.40041336532788e-05
-1.57638312118835e-05
-4.76024297479543e-05
-3.54402782315114e-05
-4.08930912616077e-05
-8.86865191264804e-06
-1.75269789463004e-05
-2.94362031221852e-05
-1.38596323543848e-05
-6.64422263507457e-06
-2.77612097125895e-05
-2.56892239108355e-05
-9.4254201492925e-06
-4.00974430395767e-05
-1.92200555570122e-05
-1.35312843108653e-05
-1.31399969799858e-05
-3.90926330046819e-05
-1.50994163248236e-06
2.41775401197566e-06
-2.18141300402334e-05
-1.50985897830556e-05
-1.29437228054445e-05
-5.86594605052337e-06
-9.51652390367345e-06
1.38204592344826e-05
-2.28682159644278e-05
-2.33027135760714e-05
-5.14557640497769e-06
-9.24248648969076e-06
-3.50874995449396e-05
-2.68494232462782e-06
-2.6033731933555e-05
-2.08843373367436e-05
7.15746936026289e-06
-8.53117428320385e-06
-1.66635754789551e-05
-1.30377724343e-05
-6.23807256811194e-06
-9.18119580784363e-06
-4.10212467495194e-05
-3.85150406876719e-05
-1.71499967737892e-05
-2.3542670738503e-05
-2.29157105644107e-05
-6.11529868926891e-06
-6.28170839804912e-06
-3.23191542794805e-05
-1.84623832811586e-05
-8.71583638960782e-06
-2.81057885358007e-05
-3.45586721357573e-05
-2.22412581272603e-05
-3.60282613099598e-05
-7.77329766720857e-06
-2.53868332247713e-05
-4.21629511357345e-06
-2.6194915619025e-05
-3.96169096565373e-05
-2.86955975909852e-05
-1.36223499646058e-05
-2.77841069309065e-05
-2.92713992650818e-05
-2.94399318749805e-05
-2.99255772016531e-05
-3.32838675405519e-05
-3.10463397214993e-05
-4.42987950689435e-05
-3.35648598720266e-05
-4.12293380428086e-05
-1.61485848678746e-05
-2.46898189105202e-05
-1.77976552235451e-05
-2.44789166454569e-05
-2.96556086086085e-05
-3.09502927155022e-06
-1.14129134600502e-05
-2.16747755245879e-05
-1.80423788656496e-05
-1.84992457209825e-05
-3.6101024265879e-05
-1.89542243671857e-05
-8.14038916227762e-07
-1.16953212372853e-05
-1.64775640189291e-05
-2.88555602263447e-05
-1.19701266320475e-05
-1.76166620511309e-05
-2.54195715648733e-05
1.05735580164478e-05
-1.11851044490185e-05
-7.16047100212363e-07
7.83250561198596e-06
-1.77494071842133e-05
-2.04854303669717e-05
-1.43992655761962e-05
-1.84340309011983e-05
4.67096821833751e-06
-1.9929222371149e-05
-2.96492965361019e-05
-2.58679009204077e-05
2.3532892274887e-06
-1.37942593966028e-05
-6.87712568155712e-06
-1.82145343315107e-06
-2.1286596104593e-05
-2.21227790014572e-05
-1.58512127524322e-05
-4.32790072465294e-06
-2.05225831281567e-05
-3.27511768405981e-05
6.58383197485376e-06
-1.34499331060891e-05
-1.76352161984408e-05
-1.0186091150862e-05
-1.77113458444014e-05
-2.61312413930873e-05
5.46060845993562e-07
9.00764120693367e-06
-1.82283789906543e-05
-1.67522413499076e-05
-1.53362978150582e-05
-1.88968816489027e-05
-3.42676447656306e-05
-4.39336176790304e-06
-1.89893879294461e-05
-3.41984512945013e-05
-3.02548812766733e-05
-1.98283573872931e-05
-3.9420333685092e-06
-1.43962648943751e-05
-6.22938359539211e-06
-1.5390791284251e-05
-2.45569781122714e-05
-3.2790139843779e-05
-2.30233037277938e-05
-2.21068803731398e-05
-3.17712744047022e-05
-6.66593742233632e-06
-4.79222221262546e-06
-2.00976130835002e-05
-1.55608016798667e-05
-7.43969467432293e-06
-1.42179316949828e-05
-1.59587899963341e-05
-1.91149162174127e-05
-1.30187934679846e-05
-3.60563631541734e-05
-3.53836509541125e-05
-1.00836774407145e-05
-3.41104904320238e-05
-2.02514806344934e-05
-7.14952226228141e-06
-2.75166871370067e-05
1.15864704511803e-06
-2.8359019443413e-05
-2.28243410460334e-05
-6.28294318585795e-06
-1.31258662883562e-05
-1.41528266701739e-05
-9.78813706934541e-06
1.13156754538436e-05
-4.5345700408023e-05
-2.4756347723457e-05
-8.40924103565146e-06
-9.69150703148361e-06
1.40652567506632e-06
-2.80699137976276e-05
-4.54098306975536e-05
-1.4336792699519e-05
-8.18234693780919e-06
-2.87946559608432e-05
-1.20670895259027e-05
-1.74103680085782e-05
-1.98174945951073e-05
-3.90957166866179e-05
4.06878801358198e-06
-3.74151406266032e-05
-2.28370717497272e-05
-1.98676474518095e-05
-8.0155367197605e-06
-1.5154456097511e-05
-5.6694862001846e-06
-9.74390541191245e-06
-1.17906261351309e-05
-2.48833162371914e-05
-4.93854676211111e-06
-8.64836798065338e-06
-1.89579509428741e-05
-1.98701733742084e-05
-1.68823197434091e-05
-1.76825761366503e-05
-1.03297587620666e-05
-1.22135685089839e-05
-7.10699834673203e-06
-1.09412393278967e-05
-1.17457168755357e-06
-4.33212380213041e-06
-1.42703920107639e-05
-2.76996999996149e-06
-7.05973496774097e-06
-1.02153283774657e-05
-2.13451834001863e-05
-2.84159712072095e-05
-4.77940332762905e-05
-2.60350447403913e-05
-4.74746898549498e-05
-4.14315390715307e-05
-8.01675161069824e-06
-1.30184410578935e-05
-3.2084583518405e-05
-2.12546822101541e-05
-2.17409012822041e-05
-1.96112669722268e-05
-1.68349819179018e-05
-1.84556342471516e-05
-1.7908433831225e-05
-4.99766513984243e-05
-1.27858229179505e-05
-1.33327555104378e-05
-1.59202284876852e-05
-8.62634581448867e-06
-1.11497834422546e-05
-3.6076501978763e-05
-3.58889589244627e-05
-2.0014790681827e-05
-1.43742370267172e-05
-2.1081459680913e-05
-2.9659102133094e-05
-3.70661200351369e-05
-2.52105482143364e-05
-3.53245468523182e-05
-2.32138672904619e-05
-3.20555678961938e-05
-2.02973584234786e-05
-1.70615016424902e-05
-1.08691153312549e-05
-4.08265786845907e-05
-1.04231364899752e-05
-2.68724654939603e-05
-2.31359067457445e-05
-1.37979043284798e-05
-2.74323797468418e-05
-1.449325098506e-05
-2.70075690200669e-05
-1.35015068392113e-05
-2.25127516498914e-05
-1.06192348577538e-05
-2.01902528363827e-06
-3.49949056751214e-05
-8.33655887569537e-06
-2.65270152289826e-05
-2.41800985076978e-05
-2.18142052564244e-05
-1.10635978935592e-05
-2.109877208162e-06
-2.05635604054656e-05
-1.27137933490469e-05
-2.36990061734421e-05
-2.20879952717131e-05
-8.53778350904968e-06
-9.26280139751226e-06
-2.11594825687248e-05
-1.62842731748004e-05
-1.93001959197195e-05
-5.64270045411651e-06
-8.29627416948906e-06
-2.00655854140396e-05
-3.82134140930482e-05
-1.66047554379512e-05
-1.2781437392028e-05
-1.88126185507634e-05
-2.84539445408203e-05
-2.40210020588284e-05
-3.01921593755932e-05
-8.67312914308974e-06
-1.7716136047907e-05
-2.41352397568779e-05
-2.42616563772297e-05
-2.42211766772472e-05
-2.12773721331032e-05
-2.47049369977248e-05
-9.01575936692837e-06
-1.93975633633015e-05
-2.7456631243459e-05
-8.93486938167208e-06
-1.4987597009914e-05
-2.19285013541178e-05
-1.89327290266177e-05
-6.33103169543352e-06
-7.82423980796752e-06
-3.38528424147768e-05
-7.80610701148248e-06
-3.08343373875567e-05
-1.12915778885823e-05
-1.05699216508246e-05
-2.44261578648155e-05
-1.25721600773819e-05
-1.6325463918979e-05
-2.34974925927746e-05
-4.71242183344735e-05
-1.28044194215849e-06
-1.61474329891547e-05
-3.08179239214891e-05
-3.24123050080449e-05
-1.6324576282354e-05
-2.94607671214836e-05
-4.13022842118615e-05
-1.50716367205439e-05
-1.52828206347104e-05
-5.90744052348546e-05
-2.32357289566199e-05
-3.04577923150233e-05
-5.05560893858836e-06
-1.92279003354051e-05
-2.78306736011492e-05
-1.02043098851534e-05
-3.12491678164777e-05
-2.89794166897271e-06
-1.47942210948777e-05
-1.24561080827765e-05
-3.26232981466118e-05
-2.19355328134544e-05
-1.33292871497979e-05
-6.04510733497453e-06
-1.42509222821336e-05
-2.50334410277492e-05
-1.902012090176e-05
-9.16288971992401e-06
-2.31374150449992e-05
-2.53450435855654e-05
-1.20339129027654e-05
-3.7663627812125e-05
-5.3026311899999e-07
-2.91041600469664e-05
-2.11280342255284e-05
-3.91991386209014e-06
-3.73141383297094e-05
-1.8122394978097e-05
-7.52193348850368e-06
-5.90783837956409e-06
4.96877904859398e-06
-1.80069288141531e-05
-1.62008282350332e-05
-8.53189816570784e-06
-4.40504522024458e-06
2.34952757312389e-06
-2.14508269694494e-05
-2.34217158103728e-05
-1.5847892917721e-05
-6.76024690448169e-06
-1.14857262829769e-05
-1.04907376577481e-05
-2.28340324132888e-05
-2.5411759166906e-05
-3.45054861650676e-05
-2.14192466346555e-05
-1.67913976985818e-05
-1.06850898029132e-05
-5.00255762140984e-06
-2.13587658779359e-05
-1.32273106922657e-05
-1.98762326003376e-05
-1.73339502805408e-05
-3.38042926230867e-05
-8.19894437356601e-06
-3.27813473645518e-05
-7.14729024791735e-06
-2.95507803634442e-05
-1.17982078953468e-05
-3.12098907021237e-05
-3.30003272360006e-05
-4.9601350044169e-05
-2.34254101791456e-05
-1.31849067398699e-05
1.52800640979189e-08
-7.7255030015151e-06
-2.1889484853636e-05
-6.22576895753831e-06
-4.94030693347426e-05
-9.21356548661555e-06
-3.15535058613625e-05
-4.65777889927152e-05
-1.48585412451673e-05
-1.87023708139552e-05
-3.96186053755912e-05
-2.61451297804648e-05
-2.4552425371624e-05
-3.55680008323575e-05
-1.7054910870496e-05
-8.57117289277516e-06
-3.18948301361947e-05
-1.2553206734413e-05
-1.08127891253942e-05
-3.16736999981357e-05
-9.62838799932531e-06
-1.35888994598555e-05
-1.13160748110834e-05
-3.3783769988881e-05
-1.57153193153622e-05
-8.69558924230414e-06
-3.99494519947823e-05
-1.64984987590072e-05
-2.99220164843098e-05
-2.70630860955959e-05
-3.88846890345794e-05
-1.85086616731879e-05
-4.37177209251344e-05
-2.99847316744099e-05
-8.44995501728689e-06
-1.13252690322202e-05
1.80757966971893e-06
-1.65698981543543e-05
-4.82231470023545e-06
2.3266483474465e-06
-3.83892660665093e-06
-2.33933892640676e-06
3.63232480275099e-06
-1.28263323590443e-05
9.73479870931764e-06
-2.33350098457071e-05
-4.05795101101047e-05
-2.57660174832845e-05
-6.3209525000682e-06
-2.60348417673364e-05
-2.06909323342151e-05
-3.59743210210135e-05
-1.97840815403347e-05
-2.32372494304252e-05
-2.13097058221235e-05
-4.89225141721947e-06
-1.50767046158018e-05
-2.85436568487258e-05
-2.62937024026267e-05
-1.8392422988e-05
-6.68150409362009e-06
-1.26105401721535e-05
-1.48793934045001e-05
-3.01293388753123e-05
-2.41595099011751e-05
-2.41187297881433e-05
-4.05859912858325e-06
-3.96209048902119e-05
-3.91323358592572e-06
-3.27440634629065e-05
-1.85705112429811e-05
-2.14445151882969e-05
-1.08361148884366e-06
-1.39940370771495e-05
-1.80310794585411e-05
-1.79099494667499e-05
-1.06631479954514e-05
-3.24373699263666e-05
-2.87925093990166e-05
-2.87987570554082e-05
-1.67609579131489e-05
-1.34450686424104e-05
-2.24406229021425e-05
-3.39424069213858e-05
-3.29939907997749e-05
-3.212998245985e-05
-1.24972137138411e-05
-2.27757972048606e-05
-4.6049338609713e-05
-1.38610294366472e-05
-2.20711189922143e-05
-2.88521686833805e-05
-1.72291054254062e-05
-2.00020971808306e-05
-3.88234831692569e-05
-3.09739791820324e-05
-2.39961851089078e-06
-2.94373560905819e-05
-2.80087559323098e-05
-1.15387607832411e-05
-2.57994098149782e-05
-6.88289692105259e-06
-2.09321905922644e-05
-2.32604730753691e-05
-3.77865536803302e-05
-9.11527362044374e-06
-1.92989221059905e-05
-9.30613564830668e-06
-3.371609212867e-05
-2.09604935903051e-06
-3.14809368401453e-05
-3.82536042688056e-05
-1.15031647761533e-05
-2.14090460961815e-05
-4.94477958150554e-06
-3.33442468301393e-06
-4.45699930622747e-05
-2.88971379385887e-05
-2.51577628100066e-05
-1.93860971347536e-05
-2.84318399367642e-05
-2.85028348682529e-05
-2.91508677425261e-05
-1.63210356598831e-05
-1.89961919685101e-06
-2.25743681468597e-05
-9.86412998754976e-06
-3.55294637987445e-05
-8.40795406491569e-06
-1.74761686693665e-05
-1.87202098361217e-05
-2.65176033804905e-05
-7.35671694442595e-06
-2.12531514100733e-06
-2.22641553461701e-06
-1.85626802722077e-05
-2.8929275377247e-05
-1.77975714390444e-05
-1.11273864228618e-05
-7.58292069531634e-06
-2.70425884367067e-06
-1.92879115158102e-05
1.02392375563382e-05
-3.68552753336977e-05
-1.66737101501619e-05
3.34967733974302e-06
-2.50405596784745e-05
-6.27512939653269e-06
-2.19210256758447e-05
-2.27737066949818e-05
-2.19673535965777e-05
-1.17581242800347e-05
-2.14867031998929e-05
-2.6448782402817e-05
-2.9630960548426e-05
-9.0646320786072e-06
-5.0270913514602e-05
-7.72075682257238e-06
-9.90888055272104e-06
-4.36359256362604e-05
-3.98149766164917e-05
-1.10087512239656e-05
-1.1398639774667e-05
-2.83893104634545e-05
-2.66563803112364e-05
-2.45968981538291e-05
-3.78303213230513e-05
-1.1525946011531e-05
-2.89073091351513e-05
-1.44851578263278e-05
-2.34707974915931e-05
-3.55310446933022e-05
-1.83485733083589e-05
-1.91197587595911e-05
-1.18582306856936e-05
-2.47018858220922e-05
-2.7301617905205e-05
-4.40685523115705e-05
-5.12487350995308e-06
-3.01744961987507e-05
-1.35567338495468e-05
-1.62732623710335e-05
-3.2030153940156e-05
-2.63622211435732e-06
-1.42346896323833e-05
-4.39053141898521e-05
-6.65658904571375e-06
-3.79935382822368e-05
-1.27488708964467e-05
-9.27790363378609e-06
-3.6555221304724e-05
-1.8830706196532e-05
-2.19218747166102e-05
-2.07715442095073e-05
-1.09167435912804e-05
-1.35190082566725e-05
-8.54899938974901e-06
-5.08154208454435e-06
-3.22706552655405e-05
-3.21206202201593e-05
-5.74683916535561e-06
-1.30599544030564e-05
-3.16274312243314e-05
-3.4575227059987e-05
-2.33151372741224e-05
-3.54193130604514e-05
-3.41660016060534e-05
-1.63425319025132e-05
-1.83678779388982e-05
9.99003542361036e-06
-1.06529394418683e-05
-4.02410248171684e-06
-2.55069424202973e-05
-8.84391136505099e-06
-2.49592645318112e-05
-3.00731264296353e-05
-3.04891684363659e-06
-4.15561640460472e-06
3.65293573179374e-06
-2.95590649166809e-05
-2.10012960931814e-05
-1.48805611274475e-05
-2.01135335021218e-05
-1.11492599227574e-05
-3.39682808896895e-05
-1.3291508929813e-05
-3.03280386872973e-05
-1.60445792415982e-05
-1.25910072699251e-05
-3.01763428217459e-05
-2.73145007238502e-05
-2.29051527911725e-05
-2.92257158489771e-05
-1.57459378250944e-05
3.48302447685691e-06
-1.5315935036459e-05
-1.82169686884622e-05
-2.53043950166439e-05
-2.37734223633769e-05
-1.5509292392722e-05
-1.09871061403748e-05
-2.1994593795659e-05
-1.21568711982725e-05
-2.33650189722745e-05
-2.1652309679044e-05
-5.73213030205609e-06
-3.03973204861805e-05
-3.27832288648162e-05
-5.51278007537158e-06
-1.3239745865799e-05
-2.35025081819577e-05
-3.35937029763663e-05
-1.78348249009163e-05
-7.97953020066953e-06
-1.25597456424209e-05
-2.25642250985761e-05
4.70334520794263e-06
-1.25540239932243e-05
-1.62979311441999e-05
-2.48922427895874e-05
-1.66968266924394e-05
-3.75768659099917e-05
-1.72917813972919e-05
-2.00537634989548e-05
-1.92123276915367e-05
-1.0828277149344e-05
-2.09710277986116e-05
3.43698119043927e-07
-1.77810291237568e-05
-1.95457929558957e-05
-3.08293106837246e-05
-2.79118981969956e-05
-1.04388832390716e-05
-3.68634512180299e-05
-4.16503530559148e-05
-1.42925987007753e-05
-4.38004335675489e-06
-1.96359863538466e-05
-2.51049324539244e-05
-2.88586293077814e-05
6.70574949831207e-06
-2.26599553481902e-05
-1.740033020497e-05
-3.5811781757009e-06
-1.41415734420133e-05
-2.83722780261855e-05
-1.83174901597759e-05
-1.02856329326236e-05
-1.42201942812958e-05
-2.4401243745257e-05
-5.43386281463379e-06
-2.67365865881114e-05
-6.60710791228282e-06
-2.7885229099586e-05
-2.04675665758737e-05
-2.47300304763989e-05
-3.1644870560412e-06
-3.4340675808891e-05
-3.35969690340056e-05
-1.95311154762335e-05
-1.8506698641111e-05
-2.3132932037396e-05
-1.85740871635208e-05
-2.55881596606155e-05
-2.41666738295619e-05
-1.46895347755594e-05
-1.76610427844551e-05
-9.20571469484616e-06
-1.02719752497913e-05
-1.76584849865023e-05
-5.23213410296674e-06
-2.19787187344306e-05
-1.09842375408424e-05
-1.46084710532766e-05
-2.24717922999384e-06
-1.73663306005915e-05
-1.45821104930431e-05
-1.15713322403582e-05
-1.62991132049811e-05
-1.66013108600902e-05
-2.0473781764875e-05
-2.74157609110405e-05
-3.62217247028925e-05
-3.57528200198114e-05
-2.35280455310258e-05
-1.70475380894753e-05
-3.71705539614361e-06
-2.50436410368141e-05
-3.58044137618283e-05
-2.16551203823e-05
-1.63512381098868e-05
5.7622470311365e-06
-2.50038109694409e-05
-1.9048318779357e-05
-3.03867156777194e-05
-1.81027882931498e-05
-3.12334628372546e-05
-2.42428421436512e-05
-1.31332482795018e-05
-1.78855512146483e-05
-2.17923518382954e-05
-1.57107017825308e-05
-6.55111529876989e-06
-1.16618894781492e-05
-1.38328581369074e-05
-4.81415610984093e-06
-1.02328734338623e-05
7.55101972157118e-06
-3.02307263603748e-05
-2.34122830853592e-05
-1.97142897079425e-05
-4.08971347601359e-05
-1.37108381711329e-05
-1.07684707175211e-05
-4.86710445468096e-05
-3.86017310606489e-05
-3.18958762601372e-06
-3.4353186051906e-05
1.31141497945252e-05
-1.27533726185181e-05
-1.23721623008491e-05
-1.67969037818175e-05
-3.0879168998969e-05
-2.19580396848406e-05
-1.9389156596639e-05
-1.37351415508844e-05
-2.28271095903004e-05
-3.07079752845096e-05
-1.28296549372565e-05
-5.01171629920883e-07
-1.00540486873171e-07
-2.12798524742826e-05
-3.94852726664648e-06
4.66141831341007e-07
-7.62720932980572e-06
-8.08703022735773e-06
-3.94967720070338e-06
-3.21497018518394e-05
-1.892066565932e-05
-1.45728401605416e-05
-2.41366620143322e-05
-1.61039028908068e-05
-1.33746389612807e-05
2.24937545257449e-07
-1.42160844073177e-05
-2.36312333134919e-05
-2.04618254321565e-05
-4.45523107830062e-06
-3.25784277304387e-05
-1.74494497994184e-05
-1.52857590427768e-05
-3.09931193388999e-05
-2.42543403164836e-05
-6.8148099172188e-06
-2.15990835783331e-05
-1.13562318136895e-05
-1.56385677388777e-05
-1.50264885104059e-05
-7.02862531561438e-06
-2.71793024960136e-05
-2.83026959477406e-05
-2.24679503430421e-05
-1.34521193208908e-05
-1.35190611343334e-05
-4.05892394709933e-06
-1.63784489636961e-05
-2.43111370771614e-05
-2.48596144325096e-05
-3.56118780589812e-05
-2.84348962488521e-05
-5.14237504119357e-07
-2.06822828202855e-05
-2.13644870910855e-05
-1.58445162256042e-05
-4.29417681318876e-05
-3.37668787438366e-05
-9.56955461748201e-06
4.22261390871442e-06
-1.52551160851286e-05
-9.2226683723088e-06
9.58720050610889e-07
-2.99832268079875e-05
-2.24188943449119e-05
-7.03044442822589e-06
-7.5853144743986e-07
-1.30658711969111e-05
-2.73325526536163e-05
-3.73139385541954e-05
-2.64855075214558e-05
-1.26869342232913e-05
-1.26160796518545e-05
-2.05673654707771e-05
-2.72095966456312e-05
-3.23625918213147e-05
-1.7399380910888e-05
-1.39068894244212e-05
-1.23092441381171e-05
-1.38813109989468e-05
-2.1384954481898e-05
-1.91287359675627e-05
-1.39614333425593e-05
-2.09098533196296e-05
-1.2725512150994e-05
-2.45310572118643e-06
-1.26154308195724e-05
-1.27662849698335e-06
-2.85767336040069e-05
-1.33171792072225e-05
-1.86284357296953e-05
-2.82849264252335e-05
-7.90982688180842e-06
-2.70917583051491e-05
-1.0462834128933e-05
1.47556590712535e-05
-1.39831486923014e-05
-7.11766609923429e-07
-1.66271364493967e-05
5.52755391198284e-06
-9.48376020746018e-06
-2.83355345594491e-05
-2.70558822280402e-05
-1.40983012916288e-05
-7.68816515286897e-06
-8.65864662230237e-06
-3.19559143912139e-05
-1.21762874661241e-05
1.74532392455134e-06
2.46222356514064e-06
-1.51210328688002e-05
-3.33191624690603e-05
-5.43678742239935e-06
-3.24676346618258e-05
-1.26800867155518e-05
-2.54106633425444e-05
1.55350217209289e-05
-1.54247721396888e-05
-3.32823722672948e-05
-2.04435959673872e-05
-1.83989925965587e-05
-3.26340689522784e-05
-1.34447024172079e-05
-3.12606588830383e-05
-2.11503454009119e-05
-3.4316602636718e-05
-1.78835683449747e-05
-2.28937213781095e-05
-8.42085834404972e-06
-2.49033994642802e-05
-3.58099494271691e-05
-2.87583600481334e-05
-5.00612785490964e-05
-4.49145623545719e-05
-1.4182246055259e-05
-8.0394821877564e-06
-3.43588870195013e-05
-2.72615547017181e-05
-2.2075174647108e-05
-2.87821302050907e-05
-1.4167786271072e-05
-1.97409285043207e-05
-3.1614257256622e-05
-3.4416368777244e-05
-1.72682227709035e-05
-3.10896422487187e-05
-2.49813398301999e-05
-2.52632791552908e-05
-3.86985974328357e-05
-3.15049319858639e-05
-2.35882376168827e-06
-2.21467119604669e-05
-5.65349490710632e-06
-2.16471960607265e-05
-2.26495540286524e-05
-1.85031697987521e-05
-1.71972645451887e-07
9.16290844702918e-06
1.29609955361443e-06
-6.40040424781901e-06
-1.63431170465627e-05
-9.64606910602726e-06
-3.00557056693813e-05
-9.86560369831042e-06
-1.65004516810949e-05
-2.95331703941003e-05
-1.48933419920562e-05
-8.56808289201074e-06
-1.47968831776522e-05
-9.53560151146565e-06
-2.67930738792106e-05
-2.31019834945615e-05
-2.99788389870126e-06
-2.42671686728517e-05
-1.25377487240958e-05
-2.66466804152654e-05
-3.12931919667999e-05
-2.29422547942558e-05
-1.34043633128839e-05
-1.87412533110758e-05
-1.76172788417413e-05
-2.31926839314559e-05
-2.39802628485588e-05
-2.47001738469323e-05
-1.63522977797881e-05
-9.3312045248585e-06
-2.74473728372036e-05
-1.02476771478894e-05
-2.318564156073e-05
-1.42770685664956e-05
-4.76662387437966e-06
-7.38558695955708e-06
-1.84661320063527e-05
-3.57208607572048e-05
-1.47305112298729e-05
-2.40032256292332e-05
-1.48718954948949e-05
-1.77761952598426e-05
-1.85430513630094e-05
-3.20209288430595e-05
-1.53051936622939e-05
-2.85803208462176e-05
-2.48415413742013e-05
-3.4999353308622e-05
-3.57269095229105e-05
-2.39871212829496e-05
-9.37280421132132e-06
-3.6956738243832e-05
-2.92414929077872e-05
-2.40664163377192e-05
-5.78512731447981e-06
-3.97541741704438e-05
-1.32417314153241e-05
-2.62698650784355e-05
-2.39901050867351e-05
-1.89291881299019e-05
-3.11069272880459e-05
-2.16546815468557e-05
-1.42752898549921e-05
-1.38169613880087e-05
-1.14923719883958e-05
-1.75732437181389e-05
-1.323015484448e-05
-3.09048995244589e-05
-1.48072567113642e-05
-3.35315243632127e-05
-3.53483342989589e-05
-1.40549465303322e-05
-3.77416093718231e-05
-3.50229870005449e-05
-1.90675625266384e-05
-2.17287012499634e-05
-3.25021229512169e-05
-4.53291416274569e-06
-3.36688320300274e-05
-3.7273408320849e-05
-2.99623953647272e-05
-3.2691273333266e-05
-1.65385287605328e-05
-4.00787366412323e-06
-1.65750206481442e-05
-6.68374454124076e-06
-1.31079852742072e-05
1.27587679037242e-06
-3.92552520332347e-07
-1.93168152567903e-05
-1.25584173296649e-05
-1.81149291026805e-05
1.4454040319918e-05
4.15835282971678e-06
6.73826290717084e-07
-3.08441110152668e-05
-3.34420775822405e-05
-1.32453775503555e-05
-1.34068652120354e-06
-1.94095930646892e-05
1.89929333678051e-05
-2.74359640448366e-05
-7.49655954597404e-06
-2.51468484025097e-05
-3.96281614674266e-05
-2.86709156223659e-05
-8.7347213421529e-06
-2.09956455966089e-06
-1.55526426780656e-05
-4.19669775125196e-05
-1.13444441531562e-05
-1.42455364609019e-05
-2.94390927559559e-05
-1.65516543159369e-05
-1.88683816866619e-05
-1.88295029085513e-05
-2.8493545761643e-05
-7.66227327678424e-06
-1.34084380147335e-05
4.62040521751489e-06
-2.35209736875531e-05
-1.63220315988801e-05
-3.27247497002043e-05
4.82089804568409e-06
-3.55453393322294e-05
-2.63392678439036e-05
-2.1697187721112e-05
-2.36164217773666e-05
-2.17633014833738e-05
-1.82665512782536e-05
-1.15636910470182e-05
-2.11582343133833e-05
-4.6938573062155e-06
-2.18047556044859e-05
-1.98654077522466e-05
-2.40957719210374e-05
-2.46111608971984e-05
-2.50528144928267e-05
-1.80304958967154e-05
-1.84767084600336e-05
-9.87959812239626e-06
-1.55456264557772e-05
-1.63077031011219e-05
-2.11416158225904e-05
-2.3806963655169e-05
-3.95422355889127e-05
-1.13114521409667e-05
-1.97589971017767e-05
-5.3320181167456e-06
-1.61563858173782e-05
-2.22721525451866e-05
-2.36160444254928e-05
-3.51460349006668e-05
-3.0349577359731e-05
-4.08129862734083e-05
-3.05961913978804e-05
-3.99813470573187e-05
-1.67729873217009e-05
-2.04702268593707e-05
-1.27338138370785e-05
-2.64634660778225e-05
-2.06294044957606e-05
-1.60281118484533e-05
-1.27800430165938e-05
-6.77867240169654e-06
-1.80355920394579e-05
-2.46972592405991e-05
-1.15446933948775e-05
1.20517993034099e-06
-4.79870986603321e-06
-1.140244028099e-05
-1.71158319579272e-05
-7.63244836651552e-07
-3.47643889724155e-05
-2.69059154363969e-05
3.45116047035251e-06
7.68664334996448e-07
-1.34782050808587e-05
-3.9561184248743e-05
-2.51430761501865e-05
-3.9516573996985e-05
-6.77820697015979e-06
-2.12234067012803e-05
-6.80558469856439e-06
-3.70066517245967e-05
-1.24061048338109e-05
-3.00419991732809e-05
-1.78516263256023e-05
-3.40517561660617e-05
-2.99836973394395e-05
-1.80126418124317e-05
-9.17387301485694e-06
-1.15235023983985e-05
-3.07355031368861e-05
-1.6266220009819e-05
-2.56226603186684e-05
-2.99858714550773e-05
-3.06389562894061e-05
-3.61389646789406e-05
-3.24080896913497e-05
-4.86854391925442e-05
-1.72350713809726e-05
-2.3721042493932e-05
-1.0913913122074e-05
-3.2210727378708e-05
-3.39420314097089e-05
-1.228376494527e-05
-8.75027525961316e-06
-8.52074645276978e-06
-2.08162406213948e-05
-2.67357991411672e-05
-3.11608000392744e-05
-3.32902846378384e-05
-4.36324503047207e-05
-3.43305203962513e-05
-1.66358406192512e-05
-2.59675331944592e-05
-1.52600225556503e-05
-3.27001027292565e-05
-2.66355855871537e-05
-9.44887772919915e-06
-5.08711594785353e-05
-3.09565909803573e-07
-4.12815544872817e-05
-2.62312210055717e-05
1.3056771037986e-08
-4.16215318552124e-05
-3.15749179306576e-05
-2.29965633210551e-05
-9.45807990607017e-06
-3.72039056401194e-05
-1.21097455712006e-05
-2.12256917773756e-05
-2.18399451939383e-05
-5.76936409271647e-06
-1.11582200318342e-05
-1.29678637011974e-05
-2.0348370645525e-05
-1.94578546505451e-05
-1.45952873077428e-05
-2.21548287245776e-05
-5.44018431706324e-06
-6.20866380818069e-06
-1.89502339206094e-06
-3.21574154614187e-05
-1.59656448676325e-05
-1.14693645483394e-05
-1.6976978917346e-05
-8.14418899919451e-06
-2.7530108627418e-05
-1.84730602320224e-05
-3.00883938210917e-05
-8.27140119965964e-06
2.3778973514022e-06
-1.237624334754e-05
-6.31585834377999e-06
-4.06699943819462e-06
-8.7878046316117e-06
-1.64708256169951e-05
-1.14644836910153e-05
-2.89782900796029e-05
-1.57548614782481e-05
-2.10450241839694e-05
-1.47860676760773e-05
-1.89260180847846e-05
-2.6746692145481e-05
-2.11418210738271e-05
-2.64015396639764e-05
-2.00524863793732e-05
-3.21016504519516e-05
-1.89855034239574e-05
-4.6788302130087e-05
-3.37407202249416e-05
-3.73782858397579e-05
-1.94697764763608e-05
-3.9212110261932e-05
-2.58069203303725e-05
-1.9988256842467e-05
-3.20944040200627e-05
-3.30658753578229e-06
-7.39784154983321e-07
-1.56295962468716e-05
-1.87015559478738e-05
-2.21629293732633e-05
-1.9290102386395e-05
-3.55670334267371e-05
-2.44020758163974e-05
-2.21293795485885e-05
-3.6496809356382e-05
-1.96422607447986e-05
-3.72370678996703e-06
-3.55346830937315e-05
-2.36496012153295e-05
-3.03837974840829e-05
-2.91183963368349e-05
-2.54331130100883e-05
-1.11287116712654e-05
-2.05715873945736e-05
-3.16126989266062e-05
-8.07400628945913e-06
-4.66560709710446e-05
-6.44967659109183e-06
-2.64858346263931e-05
-2.87209588220789e-05
-3.92906598621356e-06
-1.29604633403392e-05
-3.0190042326436e-05
-2.88993291825422e-05
1.5395371109394e-06
-1.88823664607058e-05
-2.90543368018955e-05
-1.63012673860711e-05
-2.83521545723211e-05
-3.16137229530701e-05
-4.1352121214703e-05
-2.78889056106123e-05
-2.2143135331423e-05
-2.02623563107257e-05
-2.62928450397908e-05
-3.29924980144021e-05
-1.00399845309333e-05
-2.9607912404082e-05
-4.775697022329e-05
-1.91286423739085e-05
-1.29168642705434e-05
-6.70068615548053e-06
-5.45462445621576e-06
-3.4218442497413e-05
-2.08101758557738e-05
-4.70469498894044e-06
-1.9276348865144e-05
-2.26480624638121e-06
1.21269853797987e-05
-2.429452081556e-05
5.30825338804166e-06
-1.87877311191108e-06
-2.47581168680738e-05
-2.43937386429497e-05
-1.9785952608441e-05
-8.60326877231443e-06
-1.56408632245769e-05
-4.84497596571439e-06
-1.6135056340346e-05
-3.15749690892309e-05
-3.41373180162786e-05
-1.40777721605245e-05
-2.96065038289862e-06
-4.06183484414279e-06
-1.84871355072279e-05
-1.15607402322222e-05
-1.51697964133449e-05
-1.66563634891228e-05
-1.8877471602042e-05
-8.40600610340063e-06
-3.44082140085985e-05
-2.60589642700249e-05
-2.65707883064001e-05
-1.3317240338669e-05
-1.59142480289684e-05
-2.39252796456533e-05
-1.55690654543761e-05
-1.11492168722054e-05
-4.15937426886746e-05
-3.66976160961042e-05
-1.49628692488198e-05
-1.40775911418185e-05
-2.33915076795272e-05
-1.0279270844492e-05
-3.35426023000737e-05
-2.16725360999425e-05
-2.96423368160298e-05
-2.92116959048481e-05
-2.54927807776686e-05
-3.0594104938742e-05
-1.43492379243893e-05
-2.6771757190031e-05
-2.09587746489545e-05
-1.63219453572213e-05
-2.63730674970917e-05
-1.68025145146715e-05
-5.18309632445667e-06
-3.48240747347072e-05
-1.5532179442761e-05
-3.41178068937173e-05
-2.12404220856002e-05
-1.00610011944669e-05
-3.10859435818414e-05
-1.30932070149561e-05
-2.61421978028722e-05
-3.00425268109918e-05
-1.51059435167961e-05
-3.21573965676066e-05
-1.42496503796768e-05
-1.76372235116447e-05
-1.1065600341019e-05
-2.43450053355305e-05
-1.55006405606888e-05
-4.240862490891e-06
-2.08223097013372e-05
-1.46203292397022e-05
-2.23109774536523e-05
-3.27583839244171e-05
-1.48198755664086e-05
-2.53175978392173e-06
-1.09570240622757e-05
-1.69742936247516e-05
-2.26401762850746e-05
1.30107481749371e-05
-7.73600027087253e-06
-2.35838741644784e-06
1.16878626873194e-05
-2.18277631150188e-05
1.44314549707977e-05
-1.45462605237175e-05
-2.74801598099405e-05
-2.11261845472676e-05
-2.47709523484599e-05
-1.5296387563366e-05
-1.06103669582274e-05
-1.8471129712777e-05
-6.83933543857591e-06
-1.84935987712739e-05
-1.66953176046315e-05
-2.3436755688757e-06
3.00757130392277e-06
-3.20732183037744e-06
-2.50414013990357e-05
-3.56840057418899e-05
-3.2360844524749e-06
-1.88441721420489e-05
-2.62241289026228e-05
-2.59594717737202e-05
-4.05778719506032e-05
-1.69578658872021e-05
-4.68725181795801e-05
-3.58803382778699e-05
-2.94609995786908e-05
-1.30421927984715e-05
-2.66060772326947e-05
-1.30582114669263e-05
-1.02884486142229e-05
-3.42837171787408e-05
-1.30935966715271e-05
-1.89565282035603e-05
-3.22216310007889e-05
-2.88620010084972e-05
5.56654629039689e-06
-2.05149536336521e-05
-1.48870446874229e-05
-3.29030128529872e-05
-2.16429360328555e-05
-2.45871289387113e-05
-4.0330967683215e-05
-1.51462705369359e-05
-2.04015811577544e-05
-2.60131351848753e-05
-2.63214014425933e-05
-3.15309332813675e-05
-4.56493271877319e-05
-3.20893047750569e-05
-7.79837553895186e-06
-2.18460395068151e-05
-1.86312516931344e-05
-3.25892357209315e-05
-3.25443359185621e-05
-1.65252275838683e-05
-8.26228918265715e-06
-1.95076272545374e-05
-3.52473933488792e-05
-2.51504684161816e-05
-8.73035571713654e-06
-8.27108689433302e-06
-1.70324127484703e-05
-1.00152638608126e-05
-1.85881339703683e-05
-9.72301986954793e-06
-1.54142384799933e-05
-1.26891062391233e-05
-2.64633944835964e-05
-1.57337714849509e-05
-2.64655516025226e-05
-2.75959731971437e-05
-2.53167329500327e-05
-1.48341623825564e-05
-3.42158012211563e-05
-1.66093273303655e-05
-1.79755671835444e-05
-2.22380508478043e-05
-1.87623791362199e-05
5.80201568210399e-06
-6.12038842979942e-06
-6.55819473834571e-07
-3.38636761944228e-05
-3.45057510575836e-05
-1.30029897886068e-05
-2.85033590167934e-05
-1.945241673627e-05
1.1102882489519e-05
-9.97583681397524e-06
-3.09553004162871e-05
-1.79282913560178e-05
-2.64035045330752e-05
-4.3554525035388e-06
-8.13387598265456e-06
-2.0161150256724e-05
5.76609688972993e-07
-1.97510016506383e-05
-1.74204152496105e-05
-2.69188173067505e-05
-2.67683097235938e-05
-2.26564223586267e-05
-1.42182492283747e-05
-3.79515325429332e-06
-4.33842341810353e-05
-9.86779885162943e-06
-2.22225028438803e-05
-2.00232932129358e-05
-1.29709438222138e-05
-1.63178072359847e-05
-1.22002604879559e-05
-2.54026861315913e-05
-2.73255900222649e-05
-1.35563421452273e-05
1.6227173665055e-06
-1.84022424657535e-05
-2.9644439571822e-05
-2.05496940054339e-05
-1.6815153045603e-05
-4.12653163676769e-05
-5.30688257307262e-06
-1.45881139678299e-05
-1.97111435303511e-05
-2.15966544237023e-06
-1.75118692366835e-05
-3.85322474628204e-06
-1.37144442870428e-05
-8.26491804434844e-06
-1.00054572575336e-05
-1.31376638992585e-05
-5.1663898703132e-05
-3.45261666576952e-05
-3.75462073789405e-06
-2.83106086252378e-05
-2.63017812096523e-05
-2.45143183807297e-05
-2.415963272372e-05
-1.20069177499904e-05
-1.3817789878428e-05
-2.46027591742515e-05
-3.96816556463171e-05
-2.25085440626777e-05
-2.35340250786175e-05
-3.83269327058233e-05
-1.41527318222431e-05
-1.0421503368816e-05
-9.25984121084257e-06
-2.5826386065149e-05
-1.70584834733988e-05
-1.11397240530673e-05
-2.05750585497397e-05
-3.89647155266553e-05
-1.69750309588956e-05
-1.87772488357059e-05
2.753748533618e-06
4.28063087707882e-06
-1.38839964595495e-05
2.60753657304636e-06
-1.59757338936519e-05
-2.86380648853588e-05
2.59463516860859e-06
-1.3499325947857e-05
-2.21981643711745e-05
-9.52061264980973e-06
-1.74817993637635e-05
-2.64126857512567e-05
-2.22662115081754e-05
-1.34708977210944e-05
-7.1548788461102e-06
-3.06988925770035e-06
-1.91074931619361e-05
-1.50963426991206e-05
-8.19886633880098e-06
-3.11437548839433e-05
-7.03864182596599e-06
-1.22341219503691e-05
-7.66805274226784e-06
-7.30783183024318e-06
-2.27366815592955e-05
-2.30379661736758e-05
-3.6335886201166e-05
-3.03647445365053e-05
-2.99015136402732e-05
-3.38688623971419e-05
-1.08133665807648e-05
-2.70077770797817e-05
-1.73703058973998e-05
-3.58143780668295e-05
-1.57173874439389e-05
-3.28919980423886e-05
-1.9080141785873e-05
-2.50849039157925e-05
6.09835874471866e-06
-6.66373238820112e-06
-3.09454323086757e-05
-3.23529688722659e-05
-2.33056323261802e-05
-2.84634038804686e-05
-1.39666411210558e-05
-1.06025241747011e-05
-3.98735809225092e-05
-1.48606395893708e-05
-2.77159075483709e-05
-2.13708631258399e-05
-9.50511165900244e-06
-1.80934332264253e-05
4.06965767416643e-08
-3.47100481949728e-05
-2.85735071620691e-05
-6.05021533476164e-06
-1.33036680462252e-05
-2.10459778917964e-05
-2.34482781472613e-05
-1.6072928665699e-05
-3.10126659380936e-05
-1.50713094669284e-05
-2.64294922193579e-05
-3.91597474266035e-05
-1.25898061709166e-05
-1.62359373759288e-05
-1.64248699858852e-05
-2.04115614652371e-05
-1.25935843232538e-05
-3.80001433959827e-05
-1.33323160672128e-05
-1.64071138169901e-05
-3.14283715172267e-05
-3.01029895570989e-05
-2.7863448366856e-05
-2.35862562772528e-05
-3.05897775662822e-05
-1.87387389563106e-05
-4.48742520319155e-05
-1.99591430037207e-05
-3.87256627529028e-06
-4.51172112690419e-06
-4.81479646028843e-06
-5.13346619221001e-06
-1.77431899584589e-05
-5.8227310588994e-06
-1.46941323999629e-05
-8.95195478708796e-06
-2.45336840104841e-05
-1.97785211500063e-05
-8.50597275508288e-06
-1.43402945418105e-05
-1.27403317732564e-05
-1.31938110457357e-05
-5.25321210965279e-06
-2.11411924933219e-05
4.38065985241932e-06
-1.59318363708227e-05
-1.63832145669894e-05
-3.17761599864585e-05
-1.97069414040642e-05
-9.62739825477321e-06
7.03455283754871e-06
-2.26610375848672e-06
-1.13661659996573e-05
-5.09730096816019e-06
-3.9473070558342e-06
-1.50283874598342e-05
-3.43840395950813e-06
-2.66784923222229e-05
1.33920817742863e-07
-2.98867907113679e-05
-1.58467135187774e-05
-2.58567005686498e-05
-2.22360229906335e-05
-1.71716136522477e-05
-4.31070105185135e-05
-5.14029256647223e-06
-1.8041068401326e-05
-2.51948423074841e-06
-2.8247536904968e-05
-2.13944421836386e-05
-2.44174811854287e-05
-4.24704362481895e-06
-1.43436607640023e-05
-1.92943684939966e-05
-2.99899220443271e-05
-1.4201635437738e-05
-3.31675571566876e-05
-1.13043456338124e-05
-8.07036037871706e-07
-1.76751611105858e-05
-5.47899107394467e-06
-4.856933863206e-05
-2.09837155137765e-05
-4.1194374625872e-05
1.75107786472195e-06
-4.75822575746071e-06
-1.54013468846493e-05
-3.41309391639446e-05
-2.60689875135803e-05
-3.10823153143795e-05
-1.81963105401807e-05
-4.47953814262816e-07
-9.43477123444277e-06
-2.31078407264029e-05
1.57801769996984e-06
-2.91627794173979e-05
-3.26715311923629e-05
4.73550618880584e-06
-2.93744789131468e-05
-2.41207705684547e-05
-4.26133127862146e-05
-1.66762209901832e-05
-2.06513049894016e-05
-5.59417081450233e-06
-1.1324863300793e-05
-2.89315288595314e-05
-2.21355349718085e-05
-2.44954428442498e-05
-1.04560747064025e-05
-1.80742833676057e-05
-1.35817350476622e-05
-3.8033031917776e-05
-1.89700051190051e-05
-1.23897520640469e-05
4.99572819726707e-07
-2.23880760219258e-05
-9.63903350830971e-07
-2.09744819008295e-05
-1.88115389362486e-05
-1.18890574562398e-05
-1.1160018938891e-05
-3.87948996315438e-05
1.33713211363995e-05
-1.89475206742147e-05
-3.24112365521757e-06
-1.67615921505866e-05
-1.49541384321489e-05
-1.30780715183892e-05
-1.95280259062522e-05
-1.93355706457367e-05
-2.34143527646305e-05
-3.30297957201082e-05
-1.49561169699747e-05
-1.42085280401371e-05
-1.37091883987934e-05
1.15640570331463e-05
-7.20505815022862e-08
-3.933489196097e-06
-2.622120734289e-05
-9.93621732293142e-06
-3.53283443434152e-05
-9.53260875537293e-06
-1.25400784231685e-05
-2.20787067007396e-05
-1.60207754722541e-05
-3.58560842062142e-05
-1.59040005408854e-05
-1.82438843968945e-05
-2.13747628554262e-05
-5.47381784684701e-06
-1.88787761410934e-05
-3.25661615964059e-05
-6.33656263498498e-06
-1.78094861123381e-05
-2.88235419598793e-05
-2.28236453066821e-05
-3.10950018975796e-05
-2.57903079687873e-05
-3.95589654444684e-05
-2.55888896482488e-05
-2.44774753489036e-05
-2.39904825581561e-05
-4.11742970721373e-05
-2.86672055331435e-05
-2.39227200553608e-05
-4.04843941061045e-06
-5.710556195248e-06
-1.91507963532381e-05
-1.89114592379724e-05
-3.12810224420857e-05
-1.32489248717487e-05
-3.32077588913037e-05
-3.34868468523592e-05
-1.49862772260556e-05
-7.98453365793611e-06
-2.93365016870502e-05
-1.2211104668689e-05
-2.30190618200127e-05
-3.24397498903156e-05
-1.43019425705433e-05
-4.21229374301255e-05
-2.98778718127555e-05
-4.90969383109715e-05
-2.96523000041973e-05
-2.25478848290626e-05
-1.69685715361308e-05
-9.27778568967427e-06
-3.08348457973382e-05
-1.42571815295235e-05
-3.81844012781274e-05
-1.99746761326005e-05
-2.13798975723478e-05
-1.92220243294627e-05
6.24090424401989e-06
-2.44023535861854e-05
-1.65589729850589e-05
-4.51732231133175e-06
-4.99079994409565e-06
1.36979626792148e-05
-2.62293006064419e-05
-4.80851366176011e-05
-2.93406981026418e-06
-1.15717085111053e-05
-3.01518246175163e-05
-1.20998479252099e-05
-9.76672416328554e-06
-3.65677957446186e-05
-1.66543973196006e-05
-1.38144623085597e-05
-1.97893488875028e-05
-2.53019132012658e-05
-1.53494059077851e-05
-2.90594075866877e-05
-1.10824691230079e-05
-9.23491528448274e-06
-3.78865763940121e-05
-5.00562225325499e-06
-1.91419296925012e-05
-2.23897730377271e-05
-2.4642413909388e-05
-8.69662196839312e-06
-1.26168729643161e-05
-9.29589411687285e-06
-9.46537714224109e-06
-3.42760306847523e-05
-2.81973097501615e-05
-3.64881442716975e-05
-1.12771885644237e-05
-2.94392804768948e-05
-3.12092162381338e-05
-1.49142104573391e-05
-3.21717957291231e-05
1.10455235089348e-05
-2.5506796938049e-05
-2.76131484947205e-05
-1.32735355472473e-05
-3.84301769724887e-05
-7.14042182415256e-06
-4.4454324134172e-05
-3.97059287636845e-05
-1.9653494222077e-05
-1.75232117454619e-05
-3.18265909808065e-05
-2.89648659277439e-05
-1.03908574889711e-05
-1.71129625114704e-05
-3.02584197361758e-05
-2.13373097106127e-05
-1.5249049537128e-05
-2.05586556866839e-05
2.83430326681095e-06
-9.19714810508557e-06
-2.25742316099699e-05
-1.47831850559324e-05
-3.82152312777165e-05
-4.27562654795833e-06
-1.78112696486406e-05
-1.59826258633138e-05
-4.17432848042324e-05
-4.29008648126847e-05
-1.46746512967084e-05
-2.69846543068196e-05
-2.63433685767561e-05
-3.55119337159214e-06
-3.7288366424791e-05
3.41634467422687e-08
-3.18059920440302e-05
-4.55987922077885e-05
-1.39175380662097e-05
-2.88367896454363e-05
-2.12260049595135e-05
-1.1852632190334e-05
-3.0761287432962e-05
-8.58965770666288e-06
-2.5897753159717e-05
-2.28472290299044e-05
3.28046088220672e-07
-2.89607581473093e-05
-3.2616188102288e-05
-1.33311158346418e-05
1.45239000908696e-06
-1.42338238993957e-05
-2.1236994234625e-05
-1.07627994489724e-05
-2.84670280019185e-06
-2.8646589066385e-05
-2.46052845393102e-05
-3.35188412158662e-05
-8.64914497725442e-06
-1.55990600400086e-05
-1.16450077823602e-05
-1.94906077315442e-06
-2.87059244101936e-05
-5.89642444820345e-07
-1.7404236034562e-05
-3.36154187401856e-05
-1.61764784834906e-05
-1.45105861780958e-05
1.19837103418086e-06
-1.9326731834821e-05
-1.28662023740637e-05
-5.90678006125708e-05
-1.23848071191612e-05
-2.79743624688001e-05
-3.29818846045129e-05
-1.35840652196844e-05
-9.26580689789687e-06
-3.43072312685364e-05
-2.13463151441303e-05
-2.70105673510326e-05
-5.18458502016517e-05
-3.10143819767972e-05
-3.77547239422026e-06
-1.85773133727247e-05
-1.60332797141472e-05
-2.71920640166452e-05
-7.8640866320888e-06
-4.17455285008996e-05
-1.78501468049166e-05
-3.49799949802728e-05
-2.3904426526408e-05
-1.58750476698081e-05
-1.1702898812085e-05
-3.30794201225865e-05
-3.9140954169839e-05
-2.80444620959621e-05
-3.39419077045277e-05
-1.32968783499643e-05
-6.22168321880491e-05
-3.37327891164793e-05
-1.85937013096377e-05
-1.04202019681211e-05
-4.22935058651656e-05
-3.22283374279362e-05
-2.29525244822147e-05
-3.41519631418575e-05
-1.62375159538972e-05
-2.80679996705099e-05
-2.37002633930864e-05
-2.13824711915578e-05
-2.0410445343763e-05
-1.34824920733259e-05
-2.21747484952996e-05
-2.58040095466414e-05
-1.84777481160085e-05
-2.9911420395467e-05
-7.35447963726007e-06
-1.65357653965625e-05
-1.43900014470205e-05
-3.82874824412547e-05
-8.71622724374655e-08
-9.68732471306233e-06
-1.9317874653733e-05
-2.66845349640124e-06
-1.78314534129436e-05
-1.88624625307089e-05
-4.85695641378885e-06
-1.36384273889739e-05
-1.4386778548865e-05
-3.21263986615598e-05
-9.25099971451869e-06
-3.33808149485446e-05
-2.53597593927837e-05
1.03813446718858e-06
-3.00485540457112e-05
-3.5448563448713e-05
6.07877259512733e-06
-2.64004757731979e-05
-3.20639906849893e-05
8.03371769996498e-06
8.58652526687485e-07
-2.26467140233002e-05
-2.34233163368457e-05
-1.48160099857074e-05
-3.25639821877823e-05
-9.87162598500559e-06
-1.472192519503e-05
1.38179508322598e-05
-1.75060382809633e-05
-3.65534281711082e-05
-2.13801811057654e-05
-2.97991084680339e-05
-3.96758963595427e-05
-2.23432882502191e-05
-1.51565908650986e-05
-2.50961170951857e-05
-1.09199002909222e-05
-3.83292892073666e-05
-2.24886267977882e-05
-2.8475556403446e-05
-9.88890153293451e-06
-2.47400498592444e-06
-2.06512221693099e-05
-2.56520453861082e-05
-6.68807967238945e-06
-8.24815003571477e-06
-2.11309886770505e-05
-1.14360930411726e-05
-3.53451074702449e-05
-1.82475246778274e-05
-3.23853507669526e-05
-1.04570590379864e-05
-1.9870786867384e-05
-1.6009975150255e-05
-1.9025954794771e-05
-1.01507832284741e-05
-7.97453431049498e-06
-8.98759708829443e-06
-3.63491997373412e-05
-2.69089317932879e-05
1.09777427330402e-06
-1.75562750824783e-05
-2.29736153061192e-05
-2.13017138754564e-05
-3.06508346244634e-05
-2.01314655450267e-05
-2.31963121234086e-05
-1.38319939367345e-05
-2.48591912979598e-05
-1.17026784109689e-05
-2.20657587860463e-05
-8.0253038810879e-06
-2.51973937859201e-05
-1.76972361565498e-05
-1.47769095651133e-05
-5.70096003575748e-06
-2.88880598097786e-05
-2.98142759310428e-05
-3.56541240199047e-05
-4.0014223164963e-06
-1.45308047943025e-05
-9.81856817282557e-06
-1.6976251396654e-05
-2.40059105941739e-05
-3.02753527394445e-05
-1.13719524863317e-05
-4.00390276602646e-06
1.76447201439408e-06
-4.77506033588505e-06
1.88100028566061e-05
-2.52195238622335e-05
6.35716865439155e-06
-1.85688966033919e-05
-3.12405981196567e-05
-5.19811278686271e-06
-2.74979801375775e-05
-3.06433763884779e-06
-1.55785946285846e-05
-3.67576876437579e-05
-1.63144094804248e-05
-1.44830916279144e-05
1.47384548866355e-05
-2.62829328797056e-06
3.53940084215954e-06
-3.64102771280164e-05
-5.85910845509259e-06
-2.10279379083006e-05
-3.13113555345035e-06
-1.52678296444516e-05
-1.92932446605597e-05
-3.19259619820268e-05
5.86691576336874e-06
-2.27275897234401e-05
-4.723976643578e-05
-2.04875117954192e-05
-1.96607255825107e-05
-1.91997835904857e-05
-3.68547991455189e-06
-2.16819410526036e-05
-1.49697953480877e-05
-2.54763554406942e-05
-2.39189550300281e-05
-2.09496026721775e-05
-3.66109990203261e-05
-3.90234730494187e-05
-3.47398809020447e-06
-2.97508493377962e-05
-3.52731007234306e-05
-2.57329550397851e-05
-1.81492627581196e-05
-1.05902554068689e-05
-1.87565143931107e-05
-1.74592020191082e-05
-3.08613475987295e-05
-2.50004693411184e-05
-2.05562421160528e-05
-2.81696490610432e-05
-3.47474547351341e-05
-2.92121277209703e-05
-3.80264786127028e-05
-8.19589417841707e-06
-1.24117388132182e-05
-2.61275144604968e-06
-1.64365064060405e-05
-2.46402896744125e-05
-1.00669847106833e-05
-2.54380520094999e-05
-2.25069857394149e-05
-2.68116693909971e-05
-2.08607867575786e-05
-2.1684829006087e-05
-1.77139388439837e-05
-1.38757186656956e-05
-2.84499901181993e-05
-1.61497818054293e-05
-2.27318676898075e-05
-1.19014349363962e-05
-1.37731114220129e-05
3.58364780428229e-06
-9.97535432008744e-06
7.36980113960546e-06
-7.80828614160177e-06
2.84074648731637e-06
-3.13877290189118e-05
-2.20567942343231e-05
-1.10933648487443e-05
-2.55205032928748e-05
-4.80082908716776e-06
-3.74914101467446e-05
-2.27436511816477e-05
-2.50102355167308e-05
-3.63157523499866e-05
-8.78837498327736e-06
-3.71560948232465e-06
-1.29660951688514e-06
1.4256943298901e-05
4.6761509167376e-06
-1.25897026012159e-05
-6.97671403961021e-06
-2.31787688775303e-06
-7.86022341641265e-07
-4.30556483022279e-06
-2.67525995099046e-05
-3.79057233627819e-05
-2.05814348614837e-05
-3.23868203171949e-05
-7.75071077215777e-06
-2.13527330822284e-05
-4.26498980349603e-06
1.68559963326487e-06
-2.09619514497483e-05
-6.73307385084676e-06
-1.89203132217114e-05
-2.09967124087179e-05
-1.8691705043467e-05
-4.62479833284544e-05
-2.19461724701662e-05
-7.35035274385521e-06
-3.4514452923861e-05
-2.51303456568057e-05
-9.37431433648174e-06
-2.31635082361506e-05
-1.12376179154528e-05
-1.88772426935479e-05
-2.53342676749353e-05
-8.75319459246159e-06
-3.93371820421232e-05
-2.11486490270466e-05
-1.91510127106608e-05
-3.10619401556561e-05
-3.13146509663178e-05
-3.69980207185467e-05
-2.94783457217662e-05
-2.2819475520591e-05
-3.74333966841299e-05
-3.38354770812645e-05
-2.57417938621448e-05
-7.55069742720479e-06
-2.0300558925701e-05
-9.7705525572687e-06
-3.80197642181366e-05
-3.0932146101939e-05
-1.11464935777742e-05
-1.73119888398233e-05
-3.85593227235209e-05
-3.25214531263179e-05
1.10797786179529e-05
-2.74623556423645e-05
-3.2882513051522e-05
-3.87086046228159e-05
-2.28879424088942e-05
-2.82735338729754e-05
-2.08852433681679e-05
-1.31551862940543e-05
-4.56464365862733e-06
-2.09591169730365e-05
-1.4476043356431e-05
-2.10103015459201e-05
-2.45918964095868e-05
-4.76144186715619e-06
1.13451048372727e-06
-1.42899130869856e-05
-3.47089293707772e-05
-2.85845900297591e-05
-1.35078463637939e-05
1.08638959905676e-05
-6.87157027446441e-06
-2.04315118586241e-05
-2.84816121464209e-05
-2.32439414481096e-05
1.06153799691039e-06
1.70420540638769e-05
-1.95441104918508e-05
-2.08415883677407e-05
-2.07569396957625e-05
-1.15173309499264e-05
-7.39456307716047e-06
-1.98398828756598e-05
-1.71604886522937e-05
-3.06505863295765e-05
-1.47376047750096e-05
-2.132980607273e-05
-1.52660009211357e-05
-1.05956027187777e-05
-3.38873770750632e-05
-1.84376840532149e-05
-5.55678711293162e-06
-2.0705599756926e-05
-2.85362779721578e-05
-2.7455197856086e-05
-1.42325879800811e-05
-3.19591443453911e-05
-4.2682228109192e-05
-5.10741746742518e-05
-2.23028875964448e-05
-3.09369205219747e-05
4.91853063909367e-06
-2.47676561540689e-05
-1.34018823982107e-05
-2.01486073582593e-05
-3.10355245883101e-05
-3.38460719512517e-05
-1.26080899136682e-05
-4.76099462373437e-05
-3.27102009582512e-05
-1.99192034256469e-05
-1.01670623159706e-05
-2.12251681319835e-05
-1.85863372055274e-05
-2.67956365869442e-05
-1.96372479751366e-05
-2.89150858825218e-05
-1.67126997282614e-05
-1.72656500244862e-05
-3.24959820612797e-05
-1.00531055691925e-05
-3.86105943610827e-05
-2.59411770881249e-05
-5.00174656935842e-05
-4.22579789852178e-05
-3.33287237710693e-05
-2.84961469635792e-05
-1.07365045806804e-05
-4.0887498286268e-05
-1.842582875975e-05
-2.13581777852595e-05
-1.45196332208774e-05
-9.23426183596525e-06
-2.73287060735563e-06
-3.03296352018235e-05
-2.53764048891938e-05
-3.11045535302594e-05
-4.133077090196e-05
-2.81133170028971e-05
2.11394932496516e-06
-3.2709664617838e-05
-3.14021663396787e-05
-1.41750020398975e-05
-6.8576018326034e-06
-1.86423860376188e-05
-2.22958344302126e-05
-1.73610898983765e-05
-3.05689117007089e-05
-1.97662267096353e-05
-1.63853969066136e-06
-4.36577766263088e-05
-1.33894964191884e-05
2.66978545934966e-06
-1.06281586662586e-05
-2.71526817580127e-05
-2.01144678092218e-05
-2.62536410477583e-05
-1.03100983214525e-05
-1.32252963590427e-05
-2.22016834673795e-05
9.17567873492782e-07
-2.25227245474909e-05
-1.4962379323694e-05
-1.45821615712599e-05
-1.40248192582485e-05
-3.79559686180984e-05
-1.49888922060077e-05
-1.17314109894382e-05
-5.40483213968634e-06
-2.18224009463713e-05
-2.94931949023644e-05
-2.80563462406294e-05
-5.89979124080884e-06
-1.3198436279011e-05
-2.98349414693294e-05
-3.92892613620242e-05
-9.57666141905393e-06
-2.69015534045062e-07
-3.10155996966412e-05
-2.67052605800626e-05
-1.50662041441466e-05
-4.52379385833784e-06
-2.25854961231905e-05
-3.37509334377945e-05
-2.12411233839996e-05
-1.17037240161415e-05
-9.05534433912832e-06
-3.6185826689286e-05
-1.44172409600005e-05
-4.58129149512545e-05
-2.72206247671861e-05
-2.97926052678819e-05
-2.02378107301978e-05
-2.6970185798879e-05
-1.73015284290913e-05
-1.80101745015319e-05
-2.86230149091513e-05
-4.08448050272799e-05
-2.15977362777637e-05
-3.06723418242254e-05
-2.48490940703055e-05
-1.92499280296326e-05
-2.0287448156273e-05
-2.88815327982616e-05
-3.72428946082048e-05
-2.35084753891471e-05
-5.23606796518557e-05
-3.31702332968751e-05
-2.50397490645272e-05
-4.33293380531131e-05
-2.18234520148352e-05
-3.0222404564326e-05
-2.29932836141633e-05
1.84076218968793e-06
-2.98349270826764e-05
-9.35437287840204e-06
-9.01681170412705e-06
-8.32718574360794e-06
-2.22510006906134e-06
-1.87274489513732e-05
-2.35766654904464e-05
-2.8612054418658e-05
-2.29410085073553e-05
-2.35870739491226e-05
-1.27172346995465e-05
2.35282125983476e-06
-1.64903653300762e-05
-1.97381113841239e-05
-1.56833377325771e-05
-6.28381912488933e-06
-1.39429703985632e-05
-2.2216088256796e-05
-5.42717288384171e-06
-1.06218018702216e-05
-1.72283933367562e-05
-1.00167245785118e-05
-9.71301587049041e-06
-3.78636128291303e-06
-2.81283482648881e-05
-2.64352712301369e-05
6.51366015889923e-06
-2.26268283765067e-06
8.83147378777805e-06
-1.16150628124332e-05
-6.93797727401027e-06
6.09793995346787e-06
-1.63377943666304e-05
-1.82752465467507e-05
-3.64252902269702e-05
-2.93224125685266e-05
-1.11813600171267e-05
-4.28475758953959e-06
-2.37603669863521e-05
-1.69406640366758e-06
-4.35969128885143e-06
-1.11391686341629e-05
-8.27946162804108e-06
-8.24760980820794e-06
-1.18435349042662e-05
-2.14361284091045e-05
-1.15315635271053e-05
-2.05439532284781e-05
-3.14959145520048e-05
-3.83430304094276e-05
-2.17832780659107e-05
-3.55576104387292e-05
-3.86337457653293e-05
-2.07378145301191e-05
-1.75687902068243e-05
-1.17979018368312e-05
-3.38617866375509e-06
2.67708642385927e-06
-2.40760227716205e-05
-1.90786602507571e-05
-2.20685491664271e-05
-3.08645812453254e-06
-1.6501419949912e-05
-2.38269253185217e-05
-1.5599991386237e-05
-1.29640814646407e-05
-1.91742818662396e-05
3.03332426243147e-07
2.48086594611918e-07
-1.99384046007788e-06
-1.68452933774192e-05
-2.33529094446732e-05
-4.62635887113393e-05
-4.84465865363407e-05
-1.70164633664392e-05
-3.28966671283877e-05
-3.57694351646368e-05
-3.73613742017175e-05
-8.92360239142314e-06
-2.02094435245478e-05
-4.25337273488127e-06
-2.1297843098747e-05
-2.36799197694892e-05
-2.88928615313846e-05
-2.52276678151429e-05
-1.82650034339996e-06
-6.2181584904112e-05
-2.15747914187552e-05
-7.69255713421146e-06
-2.81794555085517e-05
1.75503877146749e-05
-6.22710257916872e-06
-1.20808559590759e-05
-1.71944290501672e-05
-8.65809668166429e-06
6.65456141032133e-06
-1.98584671303165e-05
-2.1077784443158e-06
-2.89654245619143e-05
-1.64892581666697e-05
-1.33948842760674e-05
1.2145384911449e-06
9.62401314272279e-06
-1.02946902477305e-06
-1.42717448178065e-05
-1.8681884430336e-05
1.081389597522e-05
-1.1906229656312e-05
-8.47061840995819e-06
-2.73915246101454e-05
-2.05728394503572e-05
-3.55684156517207e-05
-1.50341380923074e-05
-3.01788024402946e-05
-2.26667791738864e-05
-1.41194834415849e-05
-2.19895226126856e-05
-6.47319449143734e-06
-2.02644076964312e-05
-8.31064995049977e-06
-5.77061820741659e-06
-2.36350640803098e-05
-4.08762538221865e-05
-2.22533535453815e-05
-2.85628267936603e-05
5.29953512929788e-07
-3.22005067442854e-05
-2.22982481632064e-05
-3.53306396018208e-05
-3.82949745565798e-05
-4.96231975918524e-06
-1.69709442021178e-05
-2.77841309465634e-05
-2.4409344373508e-05
-4.29151507749672e-05
-8.91066575692814e-06
-2.88338946338333e-06
-1.47605401330949e-05
-3.42554020672632e-05
-1.96957247875742e-05
-9.41744975842689e-07
-2.42620606312787e-05
-1.24436202497067e-05
-3.36009207491969e-05
-9.65897555202496e-06
-1.39441084948085e-05
-2.57923418056746e-05
-2.20761818599155e-05
-1.12396075567311e-05
-1.75738287010627e-05
-4.04256066560854e-05
-1.51673645978067e-05
-2.57087333471981e-05
-7.74419711385018e-06
-1.85622488957001e-05
-1.8317258908285e-05
-3.09975760548547e-05
-6.36049601532168e-06
-8.93452769750115e-06
-1.14559119482361e-05
-3.56311042322315e-05
-9.22431999600198e-06
-9.90783578353133e-06
-9.69962336430554e-06
-2.37286099935183e-05
-1.47184458115706e-05
-9.91432925596985e-06
-3.18859767067265e-05
-1.77458600546459e-05
-1.69133652402453e-05
-1.06288264154853e-05
-2.1546499616788e-05
-2.29855823440054e-05
-1.46393377019795e-05
-8.37370552390454e-06
-1.57144791999439e-05
-1.86839345974731e-05
-2.37252381087181e-05
-1.22908864586942e-05
-1.17956465570616e-05
-5.50634597572636e-06
-1.39832910814182e-05
-1.46220740331516e-05
-2.57389690210459e-06
8.19477113610096e-06
-2.4196763542563e-05
-1.65896366953606e-05
-4.8688062088671e-06
-2.48798241959556e-05
-5.20453832398973e-05
6.69373054852924e-06
-2.047662073636e-06
-2.77386987372702e-05
-1.81353619980432e-06
-1.2178848704283e-05
-2.18917660970745e-05
-6.60742084002914e-06
-9.03688660779777e-06
1.68391450221459e-06
2.87603282213944e-06
-5.43714273736125e-06
-2.74185461497262e-05
-2.16998130677219e-05
-1.91219117269341e-05
-1.44902103991448e-05
-2.50718914384593e-05
-1.41982589294142e-05
-5.88348063787731e-06
-2.52704258457026e-05
-6.55367413264259e-06
-8.51601295119096e-06
-1.1369905708257e-05
-8.82051940695219e-06
-3.79332959699771e-05
-5.80233416669065e-06
-3.91099877784548e-05
-2.1271768426082e-05
-1.71276399395369e-05
-2.44252398940308e-05
-2.26169775865606e-05
-2.60151442236347e-05
-5.35850290958377e-05
-4.33430238348979e-05
-1.65669695756611e-05
-1.78503904113053e-05
-2.23103263464046e-05
-8.06306652136316e-06
-9.83452054582674e-06
-3.57331502252587e-05
-1.99608052277591e-05
-4.58315286364913e-05
-1.71801392351502e-05
-1.73851089308281e-05
-5.76541949406721e-06
-1.13573445299023e-05
-7.02408043911614e-06
-1.84637446952986e-05
-3.02025863377167e-05
-1.40055443621493e-05
-1.91260777238202e-05
-1.32009985144954e-05
-3.32585462137918e-05
-1.5819838369686e-05
2.7849488636441e-06
-5.90904436273602e-06
-2.51620156236901e-05
-4.94327766387474e-05
-8.31466325787138e-07
-1.20413088495878e-05
-3.0335001179892e-05
-4.77662833020854e-05
-1.35117273716784e-05
-1.51049361926991e-05
-2.36972112873141e-05
1.11368671748551e-05
-2.48708788372112e-05
-1.89830324394308e-05
-1.45086564387369e-05
-8.53911227360138e-06
-2.20432626778955e-05
-3.67961937247236e-05
-3.68055999944098e-05
-2.08906839716808e-05
1.33004195936023e-06
-3.70275578270932e-05
-1.23709926766823e-06
-2.9631913320325e-05
-2.30038824853906e-05
-1.53771017292737e-05
9.95935789058054e-06
7.33954261889234e-06
-1.39045672427095e-05
-2.9997925244292e-05
-2.52022359468463e-05
-1.48362000981368e-05
-4.78595941455283e-05
-3.42859515660617e-05
-1.47215306741828e-05
-9.7668570801128e-06
-2.63060134893177e-05
-2.42747307732996e-05
-2.27091460237097e-05
-8.88872453237016e-06
2.53629984715754e-07
-2.66575593874406e-05
-1.37589462328242e-05
-2.41385385730925e-05
6.32324824984458e-06
-1.35896183063809e-05
-2.23275819112867e-05
-3.51660190766887e-05
-2.45385252021148e-05
-2.9435954573367e-05
-1.25117653435305e-05
-8.18451812340771e-06
-3.42732833247761e-05
-2.05445875107651e-05
-1.3963323232147e-05
-2.06390511551922e-05
-4.32681958247198e-05
-4.26076277746806e-05
-2.87471703100186e-05
-3.40042835624892e-05
-2.02438050727144e-05
-3.87209956507434e-05
-3.47128101057119e-05
-1.62787396853005e-05
-2.672035215271e-05
-1.19671624489016e-05
-2.08216792043006e-05
-2.61811731225114e-05
-4.16440355610399e-05
-3.26345709981524e-05
-3.33725733987796e-05
-1.50287903821289e-05
-7.97129052538783e-06
-3.5492180055877e-05
-1.43023676250475e-05
-8.54692430655418e-06
-7.68101816845194e-06
-3.02069498564952e-05
