# Supplementary material for: Research on computational propagation and identification of mine microseismic signals based on deep learning
Source: PLoS One. 2025 Oct 22;20(10):e0334641. doi: 10.1371/journal.pone.0334641 (PMC12543183; doi:10.1371/journal.pone.0334641)
Supplement: S10 Data — (ZIP) [file pone.0334641.s010.zip › 000101100001641.xlsx_0.txt_24.txt.txt]

-1.8299512607015e-05
-1.363942552748e-05
-3.25017945019089e-05
-1.73001216341251e-05
-2.24809844314361e-06
-2.2091352016068e-05
-2.12484052698378e-05
-2.8175883516816e-07
-2.63057028621077e-05
-3.11057993314872e-05
-2.94159913139938e-05
-2.17571061210074e-05
-1.42396372456402e-05
-2.9608618236203e-05
-1.75912503218029e-05
-1.23541314174403e-05
-3.73982041465372e-05
-6.97604351796936e-06
-2.54332181674364e-05
-3.62516722639872e-05
-3.37051864238569e-05
-1.66468572649552e-05
-1.82490303278215e-05
-3.54152498911368e-05
-3.85306354628858e-05
-2.30286883241403e-05
-3.6210460875747e-05
-8.41384979311664e-06
-2.57738919574228e-06
-3.1151348464626e-05
-1.49477857429072e-05
-2.96404514315599e-05
-1.54613117673213e-05
-5.20473450628218e-06
-2.26687399891768e-05
-1.44612825673291e-05
-1.27682832152041e-05
-2.60318211729399e-05
-2.55039853306926e-05
-3.82001993966222e-05
-2.61176219285345e-05
-9.63132296032992e-06
-2.22993839595995e-05
-2.57984803343629e-05
-1.35466859439629e-05
-9.11824920404899e-06
-3.21634348744634e-05
-2.09750404281588e-05
-1.10961423196549e-06
-1.72142225069655e-05
-2.73465215188509e-05
-1.07505672479438e-05
7.81121870040411e-07
-1.5057695332347e-05
-1.63123380075878e-05
-8.45541043915006e-06
-1.13453945860535e-05
-5.76353599922458e-06
-7.9275609745582e-06
-9.82112660783463e-06
-2.03066959074389e-05
-1.47487217929092e-05
-1.04699831845406e-05
-7.41200637345723e-06
-2.20728347854306e-05
-2.01894173528998e-05
-2.30879660781196e-05
-2.71962442186972e-05
-1.50713060864431e-05
-1.49773922202872e-05
-3.01930969800447e-05
1.51654784259782e-06
-2.64681359523391e-05
-1.14409768498947e-05
-1.58140586269994e-06
-9.35379415081237e-06
-2.85376520438525e-05
-1.20480550776377e-05
-2.00823558489726e-05
-1.82110027916882e-05
-6.07645160100053e-06
-1.43425523885929e-05
-4.39016717302151e-07
-1.74032208585112e-05
-1.99170840078528e-05
-2.81023004197996e-05
-1.28049755719228e-05
-1.29914559896424e-05
-3.5979815160237e-05
-1.15185349653204e-05
-1.29692981302657e-05
-1.5940935575646e-06
-2.63142505813964e-05
-2.25219051647981e-05
-3.75360164749631e-05
-2.22249422832574e-05
-2.4255657494513e-05
-1.40491960159947e-05
-3.01007888285035e-05
-1.74612737152594e-05
-2.32049415324355e-05
-1.58938045606056e-05
-2.06786931612951e-05
-3.52725111336603e-05
-1.88915647067551e-06
-6.42718348243947e-06
-1.56909611979152e-05
-1.21256260183303e-05
-3.78087304321104e-05
-3.90975213485411e-05
-3.19766048547365e-05
-6.87510233971388e-07
-2.56342878914772e-05
-1.75063445037725e-05
-1.60585797673879e-05
-1.65856273845026e-05
-2.18357026251153e-05
-2.97347466177645e-05
-7.01612758163774e-06
-3.06482744715792e-05
-2.57416772491864e-05
-2.75437861391234e-05
-4.12760295017878e-05
-6.26049671523267e-06
1.02888510574475e-06
-1.33085579794496e-05
-1.87110889712997e-05
-3.52538846284886e-05
-1.93186150750027e-05
-1.1906109509371e-05
-5.86394788002743e-06
1.34228922069153e-06
-6.04168444478853e-06
-1.01569601404057e-05
-1.49989826042479e-05
-2.35841776384805e-06
-4.09503917978846e-06
-2.72007115732176e-06
-2.96497026184409e-05
-3.06486273739638e-05
-3.20372680227373e-05
-1.70026119061073e-05
-1.25212543735348e-05
-1.83342725786265e-05
-1.04419888083422e-05
-1.14980739877244e-05
-1.96362660814527e-05
-8.36288347035278e-06
-8.84147225478364e-06
-1.50141731520816e-05
-1.11543569932797e-05
-7.70121680916723e-06
-1.96000662244928e-05
-1.24005148425526e-05
-1.73691424369542e-05
-1.03823621759221e-05
-1.38068094690155e-05
-1.84301015517993e-05
-2.22392668426866e-05
-2.76333063657455e-05
-3.17774695311817e-05
-1.93715776077644e-05
-7.3466562982175e-06
1.1454651025711e-06
-3.90605960724723e-05
-1.52270022248041e-05
-1.14243548422101e-05
-3.01957551987041e-05
-3.17619997782245e-05
-2.00249192160006e-05
-2.97371889720125e-05
-1.5379708482448e-05
-1.28546716142805e-05
-1.1814239728323e-05
-4.20602857332256e-05
-1.14165102993861e-05
-1.94816199035606e-05
-2.65535454261313e-05
-2.93648674865491e-05
7.72273044759756e-06
1.20119131523577e-07
-5.47779214811049e-05
-2.29786758118222e-05
-2.19834235830175e-05
-2.96734063055306e-05
-2.62077930801174e-05
-1.427553869927e-05
-1.88489222296279e-05
-1.54699103235849e-05
-1.70884244878218e-05
-8.51832508105908e-06
-2.51173001618103e-06
-2.0426682137833e-05
-1.88529981475822e-05
-3.72475391444994e-06
-3.22326151367198e-05
-1.52421108004565e-05
-1.52534816579267e-05
-1.12705842096372e-05
-7.86095782962429e-06
-7.12339628278257e-06
-1.51653273538056e-05
-1.87190160529852e-05
-2.01463450305368e-05
-1.63244915983285e-05
9.57655143893231e-06
-6.96634518645686e-06
-3.42375169483841e-05
-2.15991728597589e-05
-1.65926879380781e-05
-2.34177191943224e-05
-2.08130719447047e-05
2.49591490855062e-06
-1.81097124066876e-05
-2.24441131596684e-05
5.66359938633468e-06
-1.93620487653234e-05
-1.75219778689115e-05
-1.91926332909127e-05
-3.87468889111265e-05
-2.12604446588231e-05
1.18591864588623e-05
-1.65329620795405e-05
-1.76464231410433e-05
-1.1586056582801e-05
-4.84107300456681e-06
-1.72198997586338e-05
-9.64611076898358e-09
-1.64309764264317e-05
-4.76629047977997e-08
-1.41697594856618e-05
-1.10894270527286e-05
-1.95131507745561e-05
-8.36652734865114e-06
-2.16683620152945e-05
-1.52707615947453e-05
-1.61241834977732e-05
-2.28826271200062e-05
-7.37662788470642e-06
-9.0518891675712e-06
-6.82971565865818e-06
-2.18971868901241e-05
-2.00970279871536e-05
-3.01344451936575e-05
-3.79168017753425e-06
-2.57280519652848e-05
-1.43039451907211e-05
-8.5646776384044e-06
-2.62244712148408e-05
-3.43788743072409e-05
-1.08561347142241e-05
-4.48998206187427e-06
-2.82994035330024e-05
-9.45017913928293e-06
-1.25656034851788e-05
-2.6930390766951e-05
-2.85193610174115e-05
-2.26257627985785e-05
-1.21204053284555e-05
-2.46036128686802e-05
-2.92483802135344e-05
-6.59084217413731e-06
-1.7635387649129e-05
-8.84938989549471e-06
-2.41955612696639e-05
-3.32500341374694e-05
-2.93830128066363e-05
-3.33884284673879e-05
-6.02754062337376e-06
-2.69308858147344e-05
-6.76657691909139e-06
-1.38063805779657e-05
-3.03355433539372e-05
-8.74716798980607e-06
-1.06242290366511e-05
-1.98808102759491e-05
-3.32199800485075e-05
-1.06248176798855e-05
-2.8775208604189e-05
-1.06175232590311e-05
-7.58541185156653e-06
3.38363006912079e-07
-2.95766913260183e-05
-7.24478564311319e-06
-1.06491185774427e-05
-2.80933850098364e-05
-1.11581750063703e-05
-2.52792269179397e-05
-2.48220279504116e-05
-1.42009706166602e-05
-8.45440350216694e-06
-3.00547711498313e-05
-8.25119106028537e-06
-1.11315093422525e-05
-1.04229730590966e-05
-1.25719340354539e-05
-1.0634476798671e-05
-1.27391955657659e-05
-1.10761267737311e-05
-7.48337395080891e-06
-1.12570285366165e-05
-8.24747882830072e-06
-1.8329686528462e-05
-3.82443941842558e-06
4.90076559870217e-06
2.60572976861785e-06
8.09270858753107e-07
-2.00778691395077e-05
-3.51662511887225e-06
-8.74394696496613e-06
-1.61573243429407e-05
-1.73615722354548e-05
-1.96601188317209e-05
-2.48855070541574e-06
-3.64208088454415e-05
1.047879067515e-05
-2.18228864708612e-05
9.22285783941983e-06
-7.31147481296328e-06
-1.41737458891613e-05
-1.18729430169319e-05
-4.70225460238424e-06
-1.19652392673453e-06
-1.44545208302483e-05
-1.91167001290919e-05
-2.06958521257842e-05
-2.47386086416485e-05
-1.13003310910179e-05
-1.68082868828431e-05
-2.69711756718665e-05
-2.92599135567384e-05
-1.31078333161146e-05
-8.4093352081859e-06
-3.09872962783149e-05
-2.06290170577784e-05
-1.6407359032031e-05
-1.56049416293227e-05
-2.78445089027365e-05
-3.44846255991307e-05
-2.34726916945994e-05
-1.34071014510303e-05
-1.71744091381089e-05
-6.55845099783548e-06
-4.13631115302449e-05
-3.55098358064886e-05
-2.69121360470085e-05
-2.95925333132799e-05
-2.81698680052624e-05
-1.39258357937352e-05
-1.64349722390206e-05
-2.23455399917593e-05
2.52762299553765e-06
-1.83786871732309e-05
-3.6807473034832e-06
-1.66149059134521e-05
-1.33248353344196e-05
-7.18781375109753e-06
-8.79907197829952e-06
-2.2440951040427e-05
-1.73362228770093e-05
-3.41782481560782e-05
7.96283420524175e-06
-8.82993957807025e-06
-2.07059666896084e-05
-2.01060613332344e-05
-1.28138761398228e-05
-1.29789802349594e-05
-1.48227789133895e-05
-2.53184610789753e-05
-1.14521032241627e-05
-1.75069816380667e-05
-2.1669862607426e-05
-1.15508959487075e-05
-1.92479122707479e-05
1.69806680510474e-07
-9.43804563477572e-06
-1.96902531630211e-05
-2.85392499012863e-05
-1.4787013339188e-05
-1.39143259309838e-05
-2.66283667397098e-05
-2.05311128622834e-05
-1.96276021743744e-05
-1.36421370317489e-05
-2.28430138720355e-05
-2.07642310242617e-05
-2.96162458207346e-06
-7.89451935159666e-06
-3.71048165236288e-06
-1.39229544658144e-05
-1.70549648754809e-05
-1.38376102164818e-05
-3.06382633634301e-05
-9.58937640682247e-06
-1.31043150498634e-05
-1.80257438311668e-05
-1.04180377454532e-05
-1.46289721540009e-05
-1.74488303670246e-05
2.52932261051305e-06
-8.63231753002687e-06
-1.40919050026866e-05
-4.00660826863751e-05
-1.17892960914087e-05
-7.55485369009316e-06
-1.67958966507802e-05
-2.31156147237354e-05
-7.24432374490869e-06
-3.02044658229892e-05
-3.09136482085779e-05
-1.06832855013046e-05
-2.04181278721256e-05
-1.86434317500457e-06
-2.02293256052152e-05
-1.2911081126297e-05
-3.21396323913071e-05
-2.75729554618908e-05
-2.66645986789306e-05
-1.8764540888386e-05
-5.77130021210666e-06
-2.46964693445811e-05
-1.54612530314698e-05
-2.41512278111194e-05
-3.24076210665747e-05
-2.12943713194303e-05
-2.40360696088173e-05
-2.94856257243564e-05
-2.38120217523796e-05
-4.58502148779962e-05
-1.62640384606302e-05
-4.1275306671655e-06
-1.68466664908062e-05
-1.98115565912841e-05
-1.01767886464263e-05
-1.89344729022033e-05
-1.61343826332673e-05
-2.01732199532228e-05
-4.58018467335185e-06
-3.20391872523028e-05
-3.06825403301232e-05
-2.92415979379124e-05
-1.40124671273274e-05
-1.41434597844241e-05
-2.45841783329354e-05
-2.41806333141525e-05
-2.00778735211306e-05
-2.65893200552672e-05
-2.81122509273286e-05
-6.24299629096796e-06
-1.05210041367534e-05
-9.48742761902433e-06
-1.59121350952629e-05
-1.61308265643854e-05
-3.19251638887248e-05
-1.55566511553187e-05
-2.74473984700311e-05
-1.26874370182664e-05
-1.33408815384181e-08
-1.20205123581782e-05
-8.88461005260439e-06
-1.39342100290935e-05
-2.06139366081601e-05
-2.39723473939951e-05
-1.99249037162136e-05
-1.20814540921134e-05
-2.90026803431497e-05
-1.72079789464168e-05
-3.91019933423518e-06
1.87550817157522e-06
-2.1691773032686e-05
-8.67247289446735e-06
6.13857243630292e-06
-3.04267022629548e-05
-2.76016738883614e-05
-2.15606901440375e-05
-1.27091777503283e-05
-3.47301274664186e-05
-2.29311081713978e-05
-2.26794633076784e-05
-5.99596261817081e-06
-2.28921687454395e-05
-2.60010610933238e-05
-3.95251819940933e-05
-1.35428462373933e-05
-1.99805770195516e-06
-7.05065786478238e-06
-2.07796220224281e-05
-1.57938478592952e-05
-5.91551901330747e-06
-2.7333702526679e-05
-1.01688185552474e-05
-3.17612125385852e-05
-1.79107086425224e-05
-1.93834425803376e-05
-2.45182272650973e-05
-2.57758030114248e-05
-1.72790804586364e-05
-2.92359188674279e-05
-1.29710775575401e-05
-1.15391036281675e-05
-1.63685100485721e-05
-2.35777824953887e-05
-2.21253915648229e-05
-2.94152937577903e-06
-1.96152755844159e-05
-2.25465019765063e-05
-2.87368755086191e-05
-1.63006600276341e-05
-1.77746659195145e-05
-2.69287072894199e-05
-2.08935112694892e-05
-6.06357429816799e-06
-2.62617116883038e-05
-1.44147927800167e-05
-2.31720602737536e-05
-2.57047494703798e-05
-3.14935829235844e-05
-7.13996473694767e-06
-2.31082042436699e-05
-2.4892473553103e-05
-1.95841612201425e-05
-1.17958213885697e-05
-2.91793014023189e-05
-2.62594239575807e-05
-2.65528757181382e-05
-1.62447641809775e-05
-1.83205963060482e-05
-2.43904438015217e-05
-1.30726055631468e-05
-4.85876884789885e-06
-1.55804342095924e-05
-1.38540082846552e-05
-1.36095726933276e-05
-8.05018915788705e-08
-2.31365710887253e-05
-1.02891648058318e-05
1.11002123523693e-06
-1.48569463028329e-05
1.15133097724416e-05
3.15649063180478e-06
-2.13973969379974e-05
-2.57266753236597e-05
-1.49305181946688e-05
-6.14648933389884e-06
-6.43625304670657e-06
-2.07430626872904e-05
-4.35951976094522e-06
-5.64434744442776e-06
-1.15616461670663e-05
-1.69689700789453e-05
-1.41829567917849e-05
-1.700061072374e-05
-8.80824309974833e-06
-8.83677265161461e-06
-9.55561535015282e-06
-1.92463679865458e-05
-9.42698580431343e-06
-1.15583562463365e-06
-4.06686902261989e-05
-1.2905343581667e-05
-3.61814415975993e-05
-2.49306019612552e-05
-3.17254991874822e-06
-3.49582346379404e-06
-1.88660937166413e-05
-2.51340654513036e-05
8.87640160231066e-06
6.7420338294379e-06
-2.45635020403832e-05
-1.82106564084253e-05
-1.93287543036243e-05
-1.86409921241608e-05
-2.21058865496787e-05
-1.64578440488465e-05
5.55392335369551e-07
-8.49966028233324e-06
-4.2169201275101e-05
-3.02057788635177e-05
-2.69817231431592e-05
-2.54490853006505e-05
-3.01144101429226e-05
-1.11888361221902e-05
-1.97878633992474e-05
-1.22646444322819e-05
-8.12943253966191e-06
-3.21435688307579e-05
-1.24638639289764e-05
-4.03871368285194e-05
-1.74853134008627e-05
-3.85431637439537e-05
-2.71503071587373e-05
-8.70799460627721e-06
-2.96108380057619e-05
-1.69634785695808e-05
-2.91197302128153e-05
-2.13633976685708e-05
-3.04020172118552e-06
-2.6857095184498e-05
-4.1032715943543e-06
-9.87112862767404e-06
-3.57688000083561e-05
-2.57336677698566e-05
-1.43850794969974e-05
-8.62454887989785e-06
-8.87550650449949e-06
-2.8058607878959e-06
-1.61949397506714e-05
-2.45011641228205e-05
1.82859488809074e-06
-1.38437463432018e-05
-2.65174533097566e-05
-6.37735427030686e-06
-1.80727902845604e-05
-7.37523127631468e-06
1.61965277160272e-05
1.60843481592355e-05
-1.16002657128964e-05
-1.53898685514023e-05
1.04454586391725e-05
-1.59989429352501e-05
-8.36829578829778e-06
-1.32191151103665e-05
1.35276348577097e-07
-6.04260044396355e-06
-1.38982570391081e-05
-1.86758983321761e-05
-1.85780239219849e-05
2.11696040948651e-06
-2.29373646958534e-05
-1.64327871058588e-05
-1.82767520849968e-05
-8.18392185561574e-06
-8.0379815727798e-06
1.68566339724164e-06
-2.15583694888539e-05
-2.01120560658932e-05
-1.30675787192704e-05
-2.03142692576448e-05
-1.29905360030841e-05
-2.65424497395458e-05
-8.63407479741827e-06
-7.50376946826478e-06
-1.86027623766268e-05
-7.67258576326713e-06
-1.82057645562888e-05
-1.28175117476431e-05
-2.29917134258568e-05
-1.73828206498293e-05
-2.37290433025016e-05
-2.25554213608808e-05
-3.51765364872369e-05
-2.72242548053049e-05
-1.9727504614674e-05
-3.94735728006848e-05
-2.86296625756285e-05
-1.45605410674431e-05
-2.94791161285829e-05
-1.99601096937557e-05
-3.08897103759729e-05
-2.92187246345303e-05
-2.0291186851941e-05
-6.49503150102822e-06
-8.26912421864508e-06
-2.37914092944369e-05
-2.00792948791241e-05
-8.97463633592715e-07
-1.56137022040637e-05
-1.6144322295055e-05
-2.27493581873856e-05
-3.1983032751085e-05
-3.60139618509328e-05
1.50472286527494e-06
-1.65543963673512e-05
-1.3627266844939e-07
-9.46740452235287e-06
-2.47309119125312e-05
-2.92473461931584e-05
-2.49008780506576e-05
-1.91464545951139e-05
-3.24801201697007e-05
-2.02012816642906e-05
-3.85556059452955e-05
-6.94180600688393e-06
-1.30561083487952e-05
-9.47581396089164e-06
-1.68512608171464e-05
-1.50825959528173e-05
-2.3214151928686e-05
-2.6649363900761e-05
-7.05560843448133e-06
-2.47109487167071e-05
-3.44905653787964e-05
-2.450425347208e-05
-2.07107432230205e-05
4.43824319044584e-06
1.57782447734264e-06
-6.97539249220723e-06
-2.16317550357627e-05
5.20017628718568e-07
-1.28216791036732e-05
-3.33012048433203e-06
1.01056438163193e-05
-3.7242928612374e-06
-6.67012897966654e-06
-1.38884530730719e-05
-1.43129598861817e-05
-5.28757493026512e-06
-4.58765105825644e-06
-5.85240405226301e-06
-1.69002154384047e-05
-4.13962406891789e-06
-7.28434004162061e-06
-8.99361381218518e-06
-1.74966467855094e-05
-9.9342939978151e-06
-2.0990071608089e-05
-9.52031510597784e-06
-1.98199226382315e-05
-1.53724219312585e-05
-1.09413622029266e-05
-9.53905526649109e-06
-8.86023135907334e-06
-1.35738981939358e-05
-1.49328106073578e-05
-1.51674702220177e-05
-1.51023094591123e-05
-1.55358988293792e-05
-3.01807558598226e-05
-2.12977831184197e-05
-9.40112348612446e-06
-2.04001914257958e-05
-3.54514196855523e-05
-3.79764230707953e-05
-1.30456955136296e-05
-6.96016819006235e-06
-1.8687522362778e-05
-2.42056018434539e-05
-5.07837924877131e-06
-2.02402730114802e-05
-2.08341447975965e-05
-1.86302472498896e-05
-1.88370325824226e-05
-1.27603810130515e-05
-1.95778066198293e-05
-3.36057323043344e-05
-2.28326110434789e-05
-2.13866658258102e-05
-2.62980403816845e-05
-2.28319208534043e-05
-2.81755846823091e-06
-1.15475502950825e-05
-2.36300013333639e-05
-1.44972296591763e-05
-2.38072080103967e-05
-1.5462055906217e-05
-2.57134901562666e-05
-1.48667893899088e-05
-2.0610768601737e-05
-1.98189319197009e-05
-1.04431367331036e-05
-2.39821745412262e-05
-9.93406051350677e-06
-1.52043307899579e-05
-7.84693175093264e-06
-8.80571210070962e-06
-2.3010862707944e-05
-1.91135783228101e-05
-1.37981897796926e-05
-1.59237681552274e-05
-1.55618282735937e-05
-1.5263009071663e-05
-3.11450382177056e-05
-2.39284327684402e-05
-1.32406426359997e-05
-3.54501970585101e-06
6.93641524109695e-07
-1.07742432402314e-05
-1.96643078987795e-06
-3.60170120649619e-06
-1.69049723770631e-05
-1.14089676024226e-05
-3.03786501016169e-06
-1.57367056112099e-05
2.02960309399389e-06
-1.91260012107104e-06
-4.29424064736889e-06
-8.9673248317832e-06
-2.77222814193448e-05
-1.60891887288041e-06
-6.18778898321446e-07
-2.08046645248762e-05
-1.82224463279272e-05
-4.60975389128365e-05
-1.55613872406001e-05
-2.06494340995122e-05
-1.40870714627324e-05
-2.51798712182492e-05
-1.5131850817817e-05
-1.82034246868603e-05
-1.93019609725751e-05
-4.56513616937396e-06
-2.28342131960276e-05
-4.2109238928468e-06
-3.44870070449977e-05
-3.17760661498636e-06
2.26106071920869e-06
-1.39065790675279e-05
-1.24951796223494e-05
-2.61101053217957e-05
-1.22111756784715e-05
-2.22114599542889e-05
-5.83412208663597e-07
-1.34487881661149e-05
-2.97316997933466e-05
-1.5355282256746e-05
-7.23875448412836e-06
-1.20679603282218e-05
-1.32539887459747e-05
-1.18642809613172e-05
-2.46415410627349e-05
-3.00888453848256e-05
-3.37366672921339e-05
-1.80118419436256e-05
-2.42704968289779e-06
-2.25419446623118e-05
-2.21972714892983e-05
-8.7088849866856e-06
-4.2458405045223e-05
-1.80858400229171e-05
-1.86122486443743e-05
-1.00593461668135e-05
-1.64061816778047e-05
-1.41871415309236e-05
-2.79843497237609e-05
-2.4742180416654e-05
-3.91608955883602e-05
-1.75637979425582e-05
-6.64578145089975e-06
-2.50925890575038e-05
-2.12229350168507e-05
-1.17515438661967e-05
-8.44525739211951e-06
-3.14418201774693e-05
-3.02815355835771e-05
-2.17959520931608e-05
-1.68382379803492e-05
-1.7922330314855e-05
-9.5363009197185e-07
-3.36504652033722e-06
-2.22445091070295e-05
7.56021881778556e-06
-1.67332845642301e-05
-1.32594494337199e-05
4.54424150863135e-07
-3.50083346563919e-06
-5.53827188136613e-06
-1.45257237395114e-05
-1.68821937570536e-05
-7.75345274308203e-06
-3.18352470329003e-05
1.20985163880633e-06
-2.11385788073521e-05
-5.65263725595869e-06
-1.5156324676007e-05
-1.02781521697557e-05
-4.07714057775018e-06
-3.71538078427782e-06
-1.62378105374179e-05
-1.94166562545671e-06
-9.76306553664263e-06
-1.29334980604099e-05
-1.90457342171127e-05
-1.15285131232023e-05
-2.74713444916691e-06
-3.1572888892066e-05
-2.66969427116452e-06
-1.17156085699095e-05
-4.80843616471792e-06
-2.49654527364905e-05
1.5744877264206e-06
-2.7441797014511e-05
-2.64069086368901e-05
-2.31057644592474e-05
-4.38566474096564e-05
-1.94348659810919e-05
-1.98558465165076e-05
-6.95200898246686e-06
-1.1514507716467e-05
-8.12233689168323e-07
-2.68095990218961e-05
-1.68300539548238e-05
-2.34680173934693e-05
-3.64316136618448e-05
-3.97839762023385e-05
7.71738643712917e-06
-1.53274882879915e-05
-1.62364165550257e-05
-3.35354241353713e-06
-3.97785784247508e-05
-5.53852501533693e-06
-1.53351548011713e-05
-6.89931136237831e-06
-1.33247648201894e-05
-1.21449304127739e-05
-1.66771123048642e-06
-1.84902306205797e-05
-2.44883287524964e-05
-6.55408118276046e-06
-2.40565463517212e-05
-1.49642481638618e-05
4.94945800962648e-06
-1.77599922462787e-05
-1.7718587997321e-05
-6.80550150404288e-06
-8.00475426625406e-06
-1.44924491190918e-05
-8.8941499521455e-06
-1.64153423079398e-05
-1.95880146890662e-05
-2.65155888033885e-05
1.04416882854328e-06
-2.41003490725602e-05
-2.23178575983193e-05
-1.69213029966241e-06
-1.72356541345221e-05
-2.70607534382808e-05
-5.15170441807097e-06
-9.11992818933499e-06
-1.05824112375083e-05
-7.21349894227468e-07
-6.33713720678552e-06
-1.04054841997965e-06
-1.94611015059914e-05
-1.61867438684042e-05
-3.59318801290101e-06
-2.1793108101534e-05
-2.0217380935281e-05
-6.15338926243572e-06
-3.0306693375364e-06
-4.64234292410201e-06
-1.4658862324518e-05
-9.84847023275301e-06
8.02176403282763e-06
-3.62923391602289e-05
-4.65320342098393e-06
-1.15270965605876e-05
1.2532538615115e-06
4.66372950702475e-06
-1.22611024352616e-05
-1.50500999565913e-05
-2.36941996937782e-05
-1.63183206177827e-05
4.7018443748138e-06
-1.79861291000935e-05
-3.7312722453884e-06
-2.09535966061048e-05
3.30079549345956e-06
-2.63382062001012e-05
-1.35171252536039e-05
-4.74025997379591e-06
-1.5283083318113e-05
-3.18178870608247e-05
-1.29009987035432e-05
-2.01281361369489e-05
-1.70011143541899e-05
-2.16340056665627e-06
-1.92325352829732e-05
-2.14134235560041e-05
-1.58025705459654e-05
-2.33299854987577e-05
-1.79208445853058e-05
-2.21984165446217e-05
-1.37268912982104e-05
-1.81869852354577e-05
-2.42890238415778e-05
-2.88768730854952e-05
-3.13245301116138e-05
-2.71870446485338e-05
-3.9960878413583e-05
-2.87478947149021e-05
-1.57894728913748e-05
-1.5218653988959e-05
-1.55930472764129e-05
-1.51212636910771e-05
-3.27390786685391e-05
-2.32931658236652e-05
-3.10340168305126e-05
-3.14591339741075e-05
-1.43997610939678e-05
-1.85327917583681e-05
-3.46384553210846e-05
-7.21365726546083e-06
-2.31944437539818e-05
-3.04210843151697e-05
-1.36598961395187e-05
-1.96938801222427e-05
-2.73945921529234e-05
-2.37665944105119e-05
-1.35858346753685e-05
-1.7314594989635e-05
-1.84546901218261e-05
-9.15157853212843e-06
-1.15744301740017e-05
-1.30922453631704e-05
-5.92547079760835e-06
-1.29010755145018e-05
-8.68244458037381e-06
-2.68970826458957e-05
-3.3422599949232e-05
3.84027229017667e-06
-1.26706538765807e-05
-1.74982157933003e-05
7.07282973529427e-06
2.50009538867437e-06
-2.56163337270424e-06
-1.60920124499621e-05
-1.61961036178449e-05
-4.28157563030762e-07
-9.07784094977912e-07
-1.65905558126876e-06
-9.19490871053576e-06
-1.07506747551272e-05
-1.70391882155533e-05
-2.95069522988234e-06
-1.48622974476232e-05
-6.79010391330115e-06
-8.97250519754767e-06
-1.89648810842104e-05
-1.29837201696758e-05
-1.87447043307136e-05
-1.05677102628316e-05
-8.19299392570749e-06
-2.70471250216498e-05
-1.97844738740348e-05
-1.18069711322295e-05
5.64962561876729e-06
-1.02924451034489e-05
-9.85453937482996e-06
-1.85432082564724e-05
-1.56387503482787e-05
-2.49364723050063e-05
-2.84196909046397e-05
-2.57472090677494e-05
-7.75251169758759e-06
-1.54112082782704e-05
-2.42170030631205e-05
5.68681387896067e-07
-8.410209675113e-06
1.46336334748737e-06
-7.09385763414385e-06
-2.5722361678884e-05
-2.72059438123309e-05
-1.49561201063177e-05
-6.27327252827839e-06
-7.55727535596715e-06
-3.90412474792265e-05
-1.27798645765302e-05
-2.36333066799011e-05
-6.85066349131255e-07
-1.38337168362333e-05
-1.28065984318261e-05
-2.0966865271431e-05
-6.11213987966312e-06
-2.46541743912974e-05
-2.75916358782935e-05
-1.08903821501023e-05
-8.94457803117205e-06
-2.0182374307562e-05
-9.59399930607131e-06
-2.19914396548098e-05
-3.98185323003471e-05
-2.18110116496144e-05
-2.90939021383793e-05
-2.66680667581492e-05
-2.24175620697692e-05
-1.4266015317867e-05
-3.79657257773026e-05
-9.01380603715185e-06
-1.79833115199204e-05
-7.66229414109108e-06
6.23786040708175e-06
-1.40169040063634e-05
-2.52254899763944e-05
-1.33900762615558e-05
-2.22356455063338e-05
-8.76907184908132e-07
-2.09393699373764e-05
-2.97280483596261e-05
-1.86862683530423e-05
-1.94204666484693e-06
-1.33605994272083e-05
-1.10245666035342e-06
-4.01694899920683e-06
-2.43928625008716e-05
-1.148377379418e-05
1.24428490536848e-06
-9.9842605870859e-06
-2.17969420963529e-05
-1.13300731920307e-05
-9.33204963416683e-06
-2.0576465741171e-05
-9.12557641690247e-07
-2.51403590574626e-05
-1.59772164693895e-05
-3.05036557369773e-05
-2.35050910812625e-05
2.02673870737576e-07
-2.35862068874138e-05
-8.43409797399473e-06
-4.83814670985645e-06
-2.02885595209138e-05
-1.84844739400612e-05
-1.62085749899348e-05
-2.27031778572584e-05
-6.35233919233481e-06
-1.69728799877386e-05
-2.04431466624727e-05
-2.1895521614466e-05
-2.13444028838341e-05
9.63080503406234e-06
-2.14661095122717e-05
-1.41485831479883e-05
-1.89002061962717e-05
-1.39784882554518e-05
-3.18799890645307e-06
-1.66822527434671e-05
-8.58641569072651e-06
-4.54261857321682e-06
-2.85072659389667e-05
5.36050157800187e-06
-1.43317145409515e-05
-9.3755854476714e-06
-1.56885461573713e-05
-2.71620375946688e-05
-2.10187738130504e-05
-3.94097108725701e-05
-1.95893263454047e-05
-2.56786243190386e-05
-1.08620383077771e-05
-1.01141363791886e-05
-1.87520247280669e-05
-2.78769088967371e-05
-3.7517050843293e-05
-4.99933717546104e-07
-1.25980143643061e-05
-1.69487878186813e-05
-6.52151620780681e-06
-1.57389214449139e-05
-2.85341631762679e-05
-3.0311423050417e-05
-3.68647009164464e-05
-1.67992407509358e-05
-2.6537824883298e-05
4.96845305063942e-07
-1.7231850995492e-05
-1.10868414528196e-05
-1.02130725334478e-06
-1.0305779486104e-05
-2.59442386129066e-05
-8.50361644088545e-06
-1.57230978938664e-05
-1.97272832681522e-05
-2.6189847046448e-05
-1.21945823552389e-05
-1.39663960631396e-05
-1.11787051349511e-05
-4.48287546426601e-06
-2.43664863686496e-05
-3.20874398865441e-05
-1.51200097616218e-05
-2.78420854442354e-05
-7.79810660771801e-06
-2.25539347572105e-05
-1.3031128488679e-06
-9.73282678249171e-06
-9.46721055848387e-06
-2.08363048281635e-05
-1.98408148815059e-05
-1.50465263237093e-05
-8.07973708254028e-07
-2.61389528373544e-05
-1.54371466191639e-05
-1.06380484224211e-05
-1.82003806489064e-05
-1.5932533334161e-05
-1.47793639975795e-05
-1.94301255872744e-05
-2.08924152411783e-05
-9.07308059692363e-06
-5.43744964478837e-06
-1.21811631567153e-05
-6.31091298482741e-06
-1.48330886203216e-05
-1.38526737798182e-05
-9.69875651012881e-06
-1.41741473816517e-05
-1.02326217822225e-05
-2.98000330484203e-05
-1.72393804878259e-05
-4.90502622046416e-06
-2.42270057235087e-05
-3.21088541845375e-05
-1.68779165473529e-05
2.83747652859998e-07
-3.86432353984656e-06
-1.4377615670654e-05
-1.52195862000753e-05
-2.64423560841066e-05
5.99452101006348e-06
-2.26333153720313e-05
-4.15439489573763e-05
-4.29249642460116e-06
-3.80974533818107e-05
-1.3994661964582e-05
-1.54279613745642e-05
-1.08477364866191e-05
-1.80152984641162e-05
-3.13157296142765e-05
-3.9034195199624e-05
1.08564825470194e-06
-2.70845936723358e-05
-3.35811911504724e-05
-3.65948795373487e-05
-1.22985464041641e-05
-9.82676494075795e-06
-1.52866359443718e-05
-2.3667483196537e-05
-3.50712286797172e-05
-4.17106152834757e-05
3.71555600559222e-06
-8.23796998991731e-06
-1.58725870743459e-05
-3.07485313098871e-05
-2.55261955688584e-05
-2.94940648990879e-05
-2.03614309642388e-05
-3.64229579878028e-05
-3.25840200543639e-05
-2.76728869260825e-05
-1.61564129016463e-05
-4.24925939947114e-05
-2.03657520679004e-05
-2.98908095045253e-05
-1.95502426409072e-05
-1.29133907520768e-05
-2.55083949380136e-05
-2.35275769573979e-05
-5.35736164773462e-05
-1.27933250522031e-05
-1.61485269845424e-05
2.20474551335777e-06
-1.6753831959695e-05
-9.7286681757825e-06
-1.03504612526215e-05
6.50364923237938e-06
-1.07371168050894e-05
8.15836980413336e-06
-1.25725005438133e-05
-3.65604163494855e-06
-1.5290683846308e-05
1.04872788965627e-06
-1.54259907276362e-05
-1.20549434420624e-05
-3.3521841227771e-05
-2.06293605348794e-05
-2.34298054679699e-05
-2.22281890584057e-05
-2.59128091717804e-05
-2.4077945832009e-06
-1.68437752767153e-05
-6.67629801297952e-06
-1.27442267427583e-05
-2.2387116449079e-06
-1.87825022104032e-05
-1.29777982121552e-05
-4.25090280309896e-06
-1.90344054123653e-05
6.6378062028629e-06
-9.8755739485466e-06
-2.10715182457045e-05
-2.63243684900166e-05
-1.87067702003362e-06
-1.97523328733467e-05
-3.18933308283285e-05
-2.15280817296505e-05
-2.57112323123675e-05
-1.85298976904964e-05
-2.03820341027406e-06
-1.77104159442854e-05
-1.8264128065504e-05
-3.37158294415669e-05
-6.79444322424676e-06
-2.01506620563193e-05
-2.03266508923892e-05
-2.54455031886366e-05
-2.85999481944376e-05
-2.16429066055632e-05
-2.76890223764637e-05
-2.96497471992969e-05
-2.15248521975735e-05
-1.02542620078506e-05
-2.75738337464473e-05
-3.27562077881194e-06
-9.96163431051933e-06
-1.76324576330097e-05
-3.13219998988461e-05
-2.95755868815096e-05
-2.63064203263869e-05
-1.35495338717047e-05
-1.33618973729208e-05
-3.74651814554024e-05
-4.10445811690821e-05
-1.8737924989821e-05
-1.81661786109084e-05
-2.00604456307507e-05
-2.62550826853783e-05
5.42530928716199e-06
-1.66543524503791e-05
-3.65799475039154e-05
-9.5176755901176e-06
-1.29665945876685e-05
-2.28125386031817e-05
-2.12839773141962e-05
-1.7591296657568e-05
-1.97752184019131e-05
-9.19979839682006e-06
-1.18762533722737e-05
-2.95327273906723e-05
-3.34159940359099e-05
-2.56647607530327e-05
-7.46537246008375e-06
-1.79513690892672e-05
-6.24163622526465e-06
-2.40858113547349e-05
-1.96942032518524e-05
-1.06600883199848e-05
-1.84879591397493e-05
-1.26633820350892e-05
-2.61476313976141e-05
1.0458501453384e-05
-3.43560695148918e-05
-1.84532143879062e-05
-8.18841016826606e-06
1.60631029941738e-05
-2.4234569211629e-05
-1.69950650303084e-05
-2.46241048691084e-05
2.79920292205563e-06
-1.62182412978372e-05
-3.82910715507344e-06
-2.40481345420142e-05
-2.13043808130867e-05
-2.6436708855168e-05
-1.51929404847018e-05
-1.88557263715913e-05
-7.12096940811898e-06
-9.77534970619431e-06
-3.64767706742488e-05
-1.37237470879049e-05
-2.31806653715748e-05
-8.82126466599058e-06
-9.62893911235215e-06
-7.51094612747078e-06
-1.28361799277839e-05
-1.31140506227889e-05
-1.93983882556358e-05
-1.43947037757581e-05
-2.98426587334889e-05
-1.66408634835706e-05
-4.58072970803978e-06
-1.62643658263215e-05
-2.03402340707404e-05
-3.40782145883965e-05
-2.91192781000697e-05
-2.68308679908461e-05
-1.56159772747638e-05
-2.71145936936734e-05
-3.33506443985413e-05
-1.84452330383935e-05
-3.1620694675482e-05
-2.40272998121189e-05
-2.67440546182413e-05
-3.92175599158327e-05
-2.04984445656226e-05
-1.7087954165889e-05
-1.85962790619319e-05
-2.42606004066142e-05
-2.02897193621488e-05
-2.00549100804343e-05
-5.71892747343456e-06
-4.9351230707314e-06
8.70269835008372e-06
-3.50986274566102e-05
-4.22956860568769e-05
-1.18958532624608e-05
-9.23171964981038e-06
-1.16127374548454e-05
-1.47204119464245e-06
-3.05047975283999e-05
-2.21270063752498e-05
-3.03639077597599e-05
-6.9466477948781e-06
-9.44109594079247e-06
-4.80353368152543e-06
-9.0462974231264e-06
-1.03190214339932e-06
-2.17671349089569e-05
-1.15889770495604e-05
-1.18933045334169e-05
-2.889376514087e-05
-1.29712437727031e-05
-1.38480941999179e-05
-9.23683782983083e-06
4.61671755185309e-06
-2.15385445224426e-05
-1.17411479322715e-05
-2.31390780263472e-05
-2.91515798763055e-05
-2.92577117678338e-05
-4.94838431886695e-06
-1.12549063983157e-05
-1.54362739607879e-05
2.31473978358449e-06
-3.5667171109459e-05
-9.45543417470465e-06
-7.39803851372675e-06
-9.51252474694501e-06
-9.36059196608513e-06
-2.32696071210904e-05
-1.40047180743621e-05
-1.37105244720212e-05
-1.15801168417137e-05
-7.1968564555576e-06
-1.67580928461938e-05
-1.43506186290312e-05
-1.82860894835552e-05
-1.53435331561412e-05
-1.04783756176066e-05
-8.65776883661067e-06
-6.55825627005907e-06
-1.84767077129297e-05
-1.24573114572942e-05
-1.67150516849887e-05
-1.83700651684065e-05
-5.17063296538643e-06
-2.67531482593174e-05
-1.7998960693959e-05
-1.30648597103821e-05
-2.72213233626772e-05
-1.02265164945922e-05
-2.15933368941499e-05
-1.748952090283e-05
-8.40388526670357e-06
-2.58843730239103e-05
-2.78538217395358e-05
-2.52935506671351e-05
4.09256842081197e-06
-1.83639502630581e-05
-1.77329213562552e-05
-1.75149102472499e-05
-2.28417643639952e-05
-2.58763610011964e-05
-4.1588688233847e-05
-3.16490577141746e-05
-3.33231314659827e-05
-3.55243626260259e-05
-2.02950254369856e-05
-1.28411858860082e-05
-2.95388935571148e-05
-2.20995864425831e-05
-2.48682320267341e-05
-1.88364583278206e-05
-1.00730463401265e-05
-1.81834031922572e-05
-1.51574942693587e-05
-2.35924592815113e-05
-8.00896162898121e-06
1.28883141562922e-06
-3.32038697712591e-05
-1.17201283629638e-05
-6.91465557236757e-06
-2.19417850496443e-06
-5.04095529387598e-06
-1.1357220188628e-05
-1.3920574984318e-05
-3.10832241558497e-05
-1.25224651840713e-05
-1.47295193875841e-05
-3.14516106493721e-06
-4.95428848892927e-06
-7.02742847937732e-06
-2.97665738535124e-05
-2.82305025698109e-05
-2.5998805998372e-05
-1.01988232071878e-05
1.80059752525375e-06
-8.15059421244339e-06
-1.9759110929618e-05
-9.00813705089184e-06
-1.74386788767558e-05
-2.74613208744235e-06
3.2700544712984e-06
-1.05912847868544e-05
-1.68909701346732e-05
-7.00886305716296e-06
-5.2556053110907e-06
-1.50103387599568e-05
-8.79067648801226e-06
-1.7549438879447e-05
-9.02437760698796e-06
-6.53567089449158e-06
1.59717008750559e-06
-1.40639873501086e-05
-1.72349438652295e-05
-3.72211257339499e-06
-4.99999539168331e-06
-1.01094079753487e-05
-1.44682574487172e-05
-9.80590712896475e-06
-1.26477605428598e-05
-7.53591933719955e-06
-2.8826107077069e-05
-1.57258478199211e-05
-2.4069949404702e-05
-5.07374704717092e-06
-1.02427753615759e-05
-1.67108356540858e-05
-1.47592461752788e-05
-3.44098018476564e-06
-1.34817998626673e-05
-2.65724309530415e-05
-2.37820064310987e-05
-1.63700779453841e-05
-1.78906150138308e-05
-1.86994968360798e-05
-2.33227877497255e-05
-3.32283048223781e-05
-2.93803657881957e-05
-2.61158221596737e-05
-1.81524948229678e-05
-2.31149608348433e-05
-3.2539992220729e-05
-2.16032050981464e-05
-1.78069437828057e-05
-7.9786785731578e-06
-2.19390496986136e-05
-1.62921877587098e-05
-1.51883070282135e-05
-1.81935288488558e-05
-2.95374387658067e-06
-3.16300643058374e-05
-6.073782483215e-06
-7.46053773415157e-06
-1.65745287796716e-05
-3.50570565414383e-05
-2.09375430506807e-05
-5.32721786800951e-06
-2.56410622556239e-05
-1.83725908811931e-05
-9.96768879336103e-06
-1.98477277249343e-05
-2.25668669439894e-05
-1.93141449669452e-05
-2.3666551586916e-05
-3.86081317227305e-05
-3.10966449163185e-05
-3.23186586494841e-05
-2.18203154867426e-05
-8.40705458888542e-06
-1.73505915382787e-05
-2.52355373251842e-05
-5.90992552872275e-06
-2.56663293392951e-05
2.00164886519458e-07
-2.38746718392482e-05
-1.10683435219951e-05
-2.6695312842528e-05
-3.77433695971333e-06
-9.02207617521377e-06
-8.70168228682288e-06
-3.3421600762282e-05
-7.55406715941828e-06
-1.79368464484354e-05
-9.25867847140716e-06
-1.51557372983757e-06
-3.56390209441976e-07
7.00639433837324e-06
-2.19605037858245e-05
-1.46844378422326e-05
-1.12675378179024e-05
5.74458749854706e-06
-1.85574879820006e-05
-3.5996792439206e-06
-1.78504126827779e-05
-6.83026607363972e-06
2.08332165491528e-06
-1.37709720130665e-05
2.65461491421005e-06
-1.91424151683577e-05
-1.46623241933934e-05
-1.55256315696252e-05
-1.90195715004159e-05
-1.74614971330751e-05
-3.37938459279434e-05
-7.58857833678148e-06
-1.50260994843349e-08
-2.71259731728179e-05
-1.98610820464427e-05
-1.19993476935018e-05
-3.65531849599725e-06
-1.07739104649322e-05
-1.71985759367882e-05
-6.22955503449495e-06
-2.85530521276789e-05
-8.18532496929407e-06
-1.84636513792965e-05
-2.22576159916854e-05
-1.12658673286613e-05
-8.76723586641213e-06
-2.55136773404389e-05
-3.2671747667843e-05
-1.9673548914976e-05
-1.74980666219312e-05
-2.1813690669639e-05
-3.05127319663878e-05
-2.49044458814012e-05
-1.97909838987085e-05
-2.49762030280954e-05
-3.44690311103576e-05
-2.79219833229102e-05
-1.41293964453172e-06
-2.19460492201944e-05
-2.52714782910728e-05
-3.78940137902847e-05
-1.22065914632504e-05
-1.60281183015718e-05
-1.29796593545536e-05
-2.62399939493821e-05
-3.60175783622263e-05
-1.4816009991257e-05
-9.96389127742658e-06
7.31021420390414e-06
-1.99580731312164e-05
-3.57938463895738e-06
-1.48038289423173e-05
-5.05635676349308e-06
-3.66809692927647e-05
-2.65324381090959e-05
-1.35856514625051e-05
-1.54341045987618e-05
-1.12219785613817e-05
-2.28656751196395e-05
-1.54016879010027e-05
-3.33124592531823e-05
-1.92331066311087e-05
-1.81833629257979e-05
-1.2236354985293e-05
-1.3917517636594e-05
-1.45895143238467e-05
-8.48909274021625e-06
-1.57293714260202e-05
-1.0799291900306e-05
-1.37342264184967e-05
-1.69328578871335e-05
-1.33711632591169e-05
3.83219221468818e-07
-1.19175490363934e-05
-2.39981395173165e-06
-1.17317652693597e-05
-2.05874540982754e-05
-1.99077869748863e-05
-5.75668760849418e-06
1.13980455746295e-05
-3.46824111469148e-06
-2.66380088361562e-06
-4.64487774106635e-06
-2.46578667892044e-05
-2.46936607602218e-05
-2.20562861063776e-06
-2.75754124261425e-05
-1.06160100827716e-05
-1.67033705840209e-05
-3.41488643182388e-05
-2.43163343768771e-05
-2.98761426451501e-05
-2.31324370326203e-05
-9.55962831619251e-06
-1.90847870223881e-05
-4.87935627832413e-06
-2.14409047348881e-05
-2.20582833551792e-05
-1.08015317604248e-05
-8.93918472999047e-06
-2.67867778045297e-05
-4.80804931513505e-05
-1.97314314889355e-05
-2.59268962162584e-05
-1.01437453917736e-05
-2.90875315272083e-05
-2.13849978283508e-05
-4.9205826228e-05
-9.67111805333281e-06
-1.99892643547417e-05
-1.35094056282767e-05
-4.31494293836206e-05
-6.2027760195594e-06
-1.16587374459106e-05
-1.68572734667595e-05
-2.29143384612644e-05
-3.13749390773503e-05
-2.00772904719235e-05
-1.37924934637571e-05
-1.4307442670054e-05
-1.73180612021037e-05
-1.56179188040649e-05
-2.2888302720734e-05
-2.8906003341241e-05
-1.62671125603198e-05
-1.91347081721437e-05
-7.62213323892222e-06
3.22047957803686e-06
-1.5317676963953e-05
2.20802522520799e-07
-1.46144797808231e-05
-2.25899637307016e-05
-1.82273824808564e-05
-1.84724797490011e-05
-3.20704934149368e-05
-2.54155440127623e-05
-4.33282189399026e-06
-2.08661197509104e-05
-1.38419114150507e-05
-2.26042132075873e-06
-2.17924377381768e-05
-3.75777040694071e-05
2.62402102877867e-06
-1.93818360778314e-05
-7.73863030099073e-06
-2.17847731705855e-05
-2.67893251398544e-05
-1.5923482449406e-05
-5.88447950600861e-06
-3.07615481417555e-05
4.67887150174243e-08
-1.78823242591314e-05
-8.25906894903602e-06
-2.51253266315006e-05
-2.5610005546666e-06
-2.2980773848297e-05
1.59864833307746e-06
-1.85050025346941e-05
-7.45396082324942e-06
2.56530681422989e-06
-2.87333124038237e-06
-2.35342449675636e-05
-3.47450833699402e-05
-2.18339724809571e-05
-5.77954964925824e-06
-1.62275518662374e-05
-1.72518130404096e-05
4.91444384578718e-08
-1.94766086460205e-05
-2.82585794374188e-05
-5.98555496975215e-06
-2.16270690609998e-05
-3.4116305874058e-05
-7.1168010554595e-06
-2.41611007936665e-05
-1.89404705167342e-05
-3.84261686740333e-05
-2.30144138659428e-05
-1.35216083764367e-05
-2.14262398411557e-05
-2.24675318315178e-05
-3.74325365859343e-05
-1.38339265192448e-05
-2.60324827799389e-05
-2.1875414315585e-05
-3.95087720330549e-06
-4.37040843015458e-05
-2.76731807063573e-05
-2.28277603887639e-05
-1.50871512021909e-06
-1.48440188658975e-05
-4.0042014223517e-05
-2.53214750814941e-05
-2.40448931803223e-05
-1.31223731138306e-05
-5.62566801971501e-06
-2.38363477591832e-05
-3.69365771820614e-05
-2.92837145627403e-05
-6.96952711067889e-06
-3.03994028062794e-07
-8.7634610906284e-07
-1.36198372744063e-05
-3.14081352878064e-05
-3.04585155948411e-05
-1.89767633416408e-05
-4.01432026085467e-05
-2.05422256940325e-06
-3.43602277832182e-05
-1.60045370598724e-05
-1.83417613889762e-05
-2.89665987133628e-05
-1.94093262223118e-05
-1.11393838652144e-05
-2.81587489281429e-05
-1.20070385404335e-05
-1.482876099004e-05
-1.38478761322172e-05
-1.82322998832768e-05
-2.14631279966893e-05
-1.73772821646777e-06
-1.70797124415294e-05
-5.96526673568387e-06
4.05354072417516e-06
1.03399090999725e-05
-1.68319540497678e-05
-9.14350903129488e-06
-2.21265102952893e-06
-1.14069528634514e-05
-1.61378965293413e-05
-1.15469312601356e-05
-2.01749333561869e-05
-2.03618275905616e-05
-2.55043790239779e-05
2.30349850638626e-06
-2.78120238164469e-05
5.79486684220399e-06
-1.95521701115837e-05
-1.17566424260497e-06
-2.2978596210165e-05
-1.44441388888357e-05
9.95564057386092e-06
-8.54209569650918e-06
-7.97429923953257e-06
-2.17253248526942e-05
-2.75665069318878e-05
-1.67977944180689e-05
-3.22110458331351e-05
-2.74684781196432e-05
-2.24509183160487e-05
-6.31766978329498e-06
-3.74184473392112e-05
2.13671194016342e-06
1.27099146813128e-05
-1.50742872015083e-05
-2.01337943633619e-05
-7.92836770851873e-06
-1.66709939193774e-05
-2.2072512199449e-05
-3.67703334577145e-05
-7.0124213283581e-06
-1.12950473663786e-05
-3.31518942137239e-05
-2.43988249666391e-05
-3.56965127362126e-05
-1.82759358017255e-05
-2.83311777376321e-05
-2.59478680103038e-05
-2.01884866113352e-05
-1.63534318101492e-05
-2.99801366726508e-05
-2.65513728512549e-05
-1.83534687437012e-05
-8.36677298017461e-06
-2.44819845586266e-05
-1.17805625837557e-05
-2.04366750238432e-05
-1.6767464128346e-05
-2.43831408243252e-05
-1.28637152621396e-05
-2.37958034999343e-05
-1.76811094188793e-05
-1.67889324725851e-05
-1.74053146202287e-05
-2.13058896633539e-05
-1.30902958831255e-05
-8.61537044606574e-06
-7.45263488803296e-07
-1.64447243267885e-05
2.17392645635664e-06
4.47973103859159e-06
-2.48665146568733e-05
-3.05960509166266e-05
-1.65440632613609e-05
-2.05097139702565e-05
-2.78615347295531e-05
-2.20910419663483e-05
-1.86434357308401e-05
-2.07845928486962e-05
-1.23269729505578e-05
-2.47023016736452e-06
-3.75133290674904e-05
-1.50793366472814e-05
-1.3491376101795e-05
-8.97976243008884e-07
-7.71008228312418e-06
-1.14968665791223e-05
-2.65087693737383e-05
-2.74985563319996e-06
-9.87739786345629e-06
-1.33932606561454e-05
-1.99910227080779e-05
-1.13066305388292e-05
-2.08642053481381e-05
-9.33948446950311e-06
-7.02166449307613e-06
-7.156469146423e-06
-1.3155478620173e-05
-1.01957976681263e-05
-1.17180449853933e-05
-1.45728032463307e-05
-8.10236333865373e-06
-2.2401583465329e-05
-2.02377200044992e-05
-2.87144567152304e-05
-6.11619430348673e-06
-1.48680883299397e-06
-1.42644418719892e-05
-2.80467115616035e-05
-1.50286921626208e-05
-2.22380061175633e-05
-2.4915400805503e-05
-5.6482597794051e-07
-3.03040647846291e-05
-1.17507384077466e-05
-1.27859161484949e-05
-1.34626516067995e-06
-1.22321401402897e-05
-3.81187637955491e-05
-1.8615011870799e-05
-2.83947523290113e-05
-1.86494207443009e-05
-2.38765552632726e-05
-2.11953207179303e-05
-7.39238516858375e-06
-3.27653287251415e-06
-3.95527499178071e-05
-2.66037589762433e-05
-5.90355550997522e-06
-2.51313089277393e-05
-3.75516453465444e-05
-1.84780378643347e-05
-3.69101637337899e-05
-1.59549359925896e-05
-4.18495660036236e-06
-2.82182542475779e-05
-1.51621772556118e-05
-1.86493282237441e-05
-2.61509989009709e-05
-1.07752139268751e-05
-2.77609516139915e-05
-2.07374240159823e-05
-1.94218831417366e-05
-3.12252995867206e-05
-6.05082180765849e-06
-2.52766111863741e-05
-2.57127440291744e-05
-2.38719868575591e-05
-1.85762207208296e-05
-2.58371273730959e-05
-1.66567095148999e-05
-1.22823654163858e-05
-7.76158730846057e-06
2.23832751677437e-06
-3.35919695548212e-06
-8.91371144035018e-06
-2.62957966031182e-05
-5.85573407969132e-06
-1.39378673466175e-05
-7.31061169770885e-06
4.41615950491859e-07
-1.85337085282625e-05
-1.26958987524646e-05
-1.10023981578263e-05
-1.17170435718377e-05
-1.5491954451331e-05
-9.30980471322482e-06
-1.89244672119594e-05
-1.31033850336781e-05
-7.22001441282467e-06
-1.49401722708327e-05
9.36457319884865e-07
-4.77927166108807e-05
-1.66037919013544e-05
-2.56250730577841e-05
-1.87885677354077e-05
-1.57466000759798e-05
-1.01526964837237e-05
-1.82895244647426e-06
-2.31825204743682e-05
3.70020439966467e-06
-2.43721914296255e-06
-4.40241235080405e-06
-9.62179700340638e-06
-1.12041221593451e-05
-9.10604273280327e-06
-1.50013543810008e-05
-1.77649641395872e-05
-2.40138256919928e-05
-1.93075818984582e-05
-2.99422147640108e-05
-3.62048513391506e-06
-4.69299414017061e-06
-2.99493599309843e-05
-2.1869224413865e-05
-3.92423121631119e-06
-2.69648259431565e-05
-2.26083943504669e-05
-8.03350460555862e-06
-1.72605539349243e-05
2.03113547823038e-07
-3.76449042845457e-05
-2.56771094906795e-05
-9.7196705862865e-06
-2.75696196689261e-05
-2.90318710185597e-05
-3.46939555230902e-05
-1.18623289942238e-05
-1.80582036628014e-05
-2.76895675953267e-05
-2.98175821668588e-05
-2.66951400316761e-05
-2.49692399456207e-05
-2.39044948441223e-05
-1.68456904698233e-05
-1.57560740950127e-05
-1.20365738478954e-05
-2.03205303179989e-05
-3.6352266127713e-05
-1.55054599010339e-05
-2.6093353387526e-05
6.54019032925872e-06
-1.35764845080465e-05
-9.39678346138223e-06
-2.06786072317724e-05
-2.04393312692977e-05
-1.1300518096848e-05
-1.47309898440012e-05
-1.82815627131419e-06
-1.86072401031086e-05
-6.99038139147325e-06
-1.07571521629721e-05
-2.66479715031071e-05
-1.32458310539531e-05
-2.71657437736753e-05
-2.90341453456262e-05
-1.72975622991348e-05
-1.41660682926316e-05
-6.12956123712985e-06
-7.94808265608287e-06
-2.2130936789649e-05
-9.10304646720113e-06
-1.43438199215023e-05
3.23829277866803e-06
-5.65258285687392e-07
-2.60669236560357e-05
-1.79946381534466e-05
9.556667513596e-06
-1.33485042530155e-05
-1.91890539305579e-05
-2.89471661551206e-05
-1.13025184206756e-05
-5.74700125994812e-06
-2.16167909773509e-05
-1.55660913991925e-05
-1.74106832278234e-05
-1.20253300960948e-05
-1.99247041506626e-05
-1.61563948928395e-05
-8.4876384815592e-06
-2.08427579723142e-05
2.51399707139134e-06
-1.10283078540106e-05
9.29177818214188e-06
-1.82608191614044e-06
-5.83745981126516e-06
-1.86810185363556e-05
-1.48220750162739e-05
-6.9587481224771e-06
-2.26344380659903e-05
-2.03093882547588e-05
-2.8403712018495e-05
-2.77782185094934e-05
-2.52509395601896e-05
-1.17698261457307e-05
1.11345301387255e-05
-1.39490784533845e-05
-1.97763308599616e-05
-1.66212335179577e-05
-2.23029991668362e-05
-2.26834236962277e-05
-8.33638139819002e-06
-1.74621326833593e-05
-2.67119435234586e-05
2.04299895070342e-06
-1.64329208017952e-05
-4.6164421704043e-05
-2.61069024766276e-05
-1.4993958130773e-05
-1.27601831073914e-05
-2.40668624368842e-05
-3.35642968251495e-05
-1.10691432287869e-05
-3.35251010338663e-05
-3.51591974934424e-05
-1.69988228608368e-05
-4.02581687895956e-06
-2.88558876008618e-05
-2.83892608725138e-05
-1.62389296132063e-05
-2.34135494045829e-05
-1.94018210317014e-05
-9.57489333996794e-06
-1.75530815185549e-05
-4.7535648749214e-06
-2.73697964052337e-06
-1.3183476240422e-05
-1.41588380917371e-06
-1.91153490156002e-05
-1.61303830765804e-05
-3.06983370768816e-06
-2.05891710215305e-06
-2.69470030050384e-05
-1.49764484998499e-05
-7.59248009622686e-06
-1.97684336141538e-05
-3.07801496644022e-05
-1.67590782922107e-05
-1.5389763611974e-05
-6.27079119496652e-06
-1.59568934955778e-05
-6.03120393097966e-06
-8.90990585306487e-06
-2.89527669898196e-05
-6.46215523015159e-06
7.9517119837966e-06
-5.26102870648482e-07
-1.58696921217547e-05
-7.42396964958276e-06
-2.44799654757205e-05
-1.72020235957088e-05
-3.36421337369016e-06
1.00144363456438e-06
-1.05530716496773e-05
-1.35034472889935e-05
-2.56372822422099e-05
8.70846531669133e-07
-2.9675895576278e-05
-1.18761771044292e-05
-6.40844021627632e-06
-1.2728461250718e-05
-2.3152053347001e-05
-2.2022792754005e-06
3.67691781822377e-06
-4.02842735347226e-06
-1.28719459238036e-05
-2.01720070820772e-05
-1.72281609357668e-05
-1.15202549878011e-05
-2.54623547171321e-05
-2.4266105407224e-05
-2.02307899173555e-05
-1.72405173186704e-05
-1.49300658033958e-05
-1.51240361415296e-05
-2.80814618539289e-06
-3.36845432748933e-05
-2.56100668069153e-05
-2.49981036501342e-05
-2.72759886381499e-05
-9.18328916022799e-06
-2.01328105803892e-05
-1.26100845176407e-05
-1.96706370042051e-05
-5.75971866957764e-06
-2.61009686422325e-05
-1.4503610568949e-05
-2.536272986049e-05
-2.09067499346557e-05
-5.75824778245638e-06
3.97402049146303e-06
-1.30763958876853e-05
-2.37256426398456e-05
-1.82089882507994e-05
-1.2136449338932e-05
-1.76451678655014e-05
-9.38043855311069e-06
-1.89364495568138e-05
-8.91901016870716e-06
-3.03213884318561e-05
-1.83157364928735e-05
-2.51834521331447e-05
-2.65997168788858e-05
-3.25105744162638e-05
-1.52721413182893e-05
-2.19498763134362e-05
-7.45633588526851e-06
-1.51544416485378e-06
-2.52584019494045e-05
-1.49081421187773e-05
2.48582815303354e-06
-1.98462747837692e-05
-1.72420516809779e-05
-2.56296905821199e-05
-3.49350931840933e-05
4.12017905736685e-06
-5.73067886531374e-06
-2.69159711551282e-05
3.88552863153109e-08
-2.19949813588822e-05
-1.61043626855293e-05
-1.57098980517462e-05
-1.28209541135616e-05
-2.66920960941798e-05
-1.1807355676591e-06
-1.38176124065645e-05
-9.01889859218742e-06
-1.368415370611e-05
-5.55583998449099e-06
4.17710588019716e-06
-1.75389216055681e-05
-2.31869808228559e-05
-5.62409646297582e-06
-1.87930961015077e-05
-1.28765273172983e-05
4.26866256986607e-06
2.45287459313262e-09
-1.62715421962703e-05
-1.14133252552839e-05
-9.70071086095999e-06
-2.22388339361197e-05
-1.97502561737961e-05
-9.65059346687756e-07
-1.77862800223221e-05
-9.4683958480018e-06
-1.54462906016095e-05
-2.19863798130978e-05
-1.74446906088533e-05
-1.17431937793553e-05
-1.04113975683968e-05
-1.49858546503822e-06
-9.37828629440461e-06
-1.42513918098794e-05
-2.97637352280824e-05
-5.61461353474561e-06
-3.03552024588064e-05
-1.04237596204964e-05
-1.18173046661593e-05
-2.93780518543193e-05
-3.04681931663941e-05
-6.41402089071433e-06
-2.52412724245161e-06
-2.14913609508192e-05
-2.13485370250819e-05
-2.33498384679935e-05
-3.18918404729347e-05
-1.57808817720012e-06
-3.61567959714546e-05
-2.8295638650444e-05
-1.2792109454538e-05
-1.26530308000731e-05
-1.06674196484486e-05
-2.21111999287146e-05
-2.98400263420672e-05
-3.59913336951908e-05
-1.00133819487956e-05
-8.84972205396678e-06
-2.50332116727298e-05
-5.50032722981665e-06
-3.76427265983191e-05
-2.86808342233815e-05
-2.19906356737242e-05
-1.40398265440128e-05
-1.50546616866452e-05
-9.71868830488592e-06
-2.03829357422859e-05
-1.51635031701461e-05
-1.40989907747313e-05
-1.76925580102164e-05
-3.52156798149753e-06
-1.69212777267167e-05
-4.16008487467971e-06
-1.12329204440444e-05
-2.75102539246414e-05
-2.8136341945451e-05
-2.4911370719252e-05
-1.24594314108749e-05
-3.5644131618897e-05
-3.8692784344459e-05
-1.73083595279968e-05
-7.45341353409882e-06
-5.1277825063828e-06
6.81022972279388e-06
-1.83457744633798e-05
-2.61264200447486e-05
-2.13679440961363e-05
-1.8373124908507e-05
-1.15101372908926e-05
-3.36433575714895e-06
-7.09559821694646e-07
-1.91056824685882e-05
-3.75624126750329e-05
-1.30310751265185e-05
-3.07434578072765e-06
1.94762728340955e-06
-2.10628799902222e-05
-9.97530835985255e-06
-2.57601780509135e-05
-7.10283470251262e-06
-1.81080139712853e-05
-2.16039810562881e-05
-1.11034769415418e-05
-1.60399593575667e-05
-1.10229267298019e-05
-1.92689121717275e-05
-1.80194405477503e-05
-1.86560552178941e-05
-7.59735682511399e-06
-6.12217411781601e-06
-1.91271940165006e-05
-1.29806972099774e-05
-2.35291877654694e-05
-1.82845148548517e-05
-1.74966308704275e-05
-7.26116745255256e-06
1.64747040531511e-06
-8.83144155910413e-06
-1.17758990553264e-05
-3.10694898976783e-06
-1.06850754700922e-05
-2.48083795938906e-05
-3.24885206380165e-05
-2.71723819295446e-05
-2.86645339381467e-05
-3.03002148435438e-05
-2.1961757225055e-05
-2.46162973311383e-05
-2.04930023164052e-05
-2.91426187666781e-05
-4.54546088607568e-05
-1.39680642779704e-05
-2.06165997916477e-05
-1.69561203412125e-05
-1.03284321801466e-05
-2.19878835538317e-05
-3.27560892639518e-05
-2.20209983218699e-05
-2.81160687382817e-05
-1.41386057526182e-05
-1.85300595835436e-05
-1.60979150219252e-05
-1.1683596072655e-05
-2.30783052078061e-05
-1.30212362258527e-05
-2.11701100294269e-05
-1.07114242313395e-05
-1.51712897079719e-05
-1.46596247534736e-05
-1.94907823664328e-05
-2.83978015706246e-05
-2.85921654535096e-05
-9.26275535327664e-06
-7.10147655324801e-06
-3.04384671036864e-05
-7.56195239237144e-06
-2.08045206292716e-05
-1.62737612195873e-05
-3.70280357568562e-06
-2.16206907299836e-05
4.33441419512906e-06
-1.57293620600216e-05
-1.88447341331107e-05
-1.41578915029818e-05
-1.6081764442153e-05
-2.28722372801051e-05
-1.40705095253933e-05
-3.32844681603804e-06
-1.06844921016766e-05
-2.10468067595742e-05
-8.68800906703799e-06
-1.33948531291467e-05
-1.32125703194953e-05
-4.78577483532298e-06
-9.64648082137967e-06
-2.07359033288057e-05
-6.26846215666404e-06
-1.08235948903974e-05
2.58077563714182e-06
-4.24545088269522e-06
-8.29466493964584e-06
-1.26321098646945e-05
-1.50968966615062e-05
-2.45904338133641e-05
-1.36452774788848e-05
-2.51334736715629e-05
-1.75472947155657e-05
-1.1977501960416e-05
-2.41629400508742e-05
-4.10443805647014e-06
-1.37739640245983e-05
-2.64883475206706e-05
-8.38571216978506e-06
-2.64606469756802e-05
-2.87590389037934e-05
3.04932336144253e-06
-2.51008044110355e-05
-4.06654817968567e-05
-8.90511590996716e-06
-2.24440235598365e-05
-1.07104110538259e-05
-2.48973581989957e-05
-1.29298278975006e-05
-2.15932017680136e-05
-2.34022042451854e-05
-2.04041988953626e-05
-2.11888168346378e-05
-2.16856993769601e-05
-2.51744093964041e-05
-3.76461391019833e-05
-2.40121166203374e-05
-6.28165973716873e-06
-6.06314503641468e-06
-2.25215273310143e-05
-3.06155348226827e-05
-1.91999422675984e-05
-9.6967462839103e-06
-2.60815847166133e-05
-1.71990682391792e-05
-1.09295988659102e-05
-1.90176778380273e-06
-2.08364492888365e-05
-1.78564302868747e-05
-1.94081828202317e-05
-1.48287066350683e-06
-5.78238679247065e-06
-2.62553425981136e-05
-2.7365073952904e-05
-3.57052552684851e-05
-1.40950822886285e-05
-3.90117044421999e-05
-2.88698161037589e-05
-1.08522522502924e-05
-1.66213394301673e-05
-9.59751817822337e-06
-1.7930139148583e-05
-3.05720782628631e-05
-7.74751954524472e-06
-1.22298378678038e-05
-2.68265302250125e-05
-1.53146117262611e-05
1.03542794113742e-05
-6.20299030138205e-06
-1.02700249217416e-05
-1.55310568666429e-05
-9.02746318673266e-06
-1.59005498244922e-05
-1.51745072938803e-06
-7.75477704266433e-06
-2.2515845369363e-05
-2.50381465126632e-05
-2.07472854828656e-05
-4.51271341578045e-06
-2.39796355007351e-05
-9.92607730479544e-06
-2.21892618887067e-05
5.93023652636298e-06
-1.3826600883391e-05
-1.18815495061404e-05
-2.90333522577302e-05
-1.92179430992703e-05
5.1299164233696e-06
-2.02566351573194e-05
-6.25046837647061e-07
-2.08700619442705e-05
-1.19006483104083e-05
-1.1133259830303e-06
-2.42950868216105e-05
-2.02413759995007e-05
-1.55323112751017e-05
-2.63312743792969e-05
-2.56523861093647e-05
-3.04227308885866e-05
-3.37118782148704e-05
-1.38426873390729e-05
-8.00195299534709e-06
-1.86930080216336e-05
-2.23718343952711e-05
-1.90101461708852e-05
-2.14620974649585e-05
-4.22347047542731e-05
-1.87411808033233e-05
-2.18614772104183e-05
-3.02811535650677e-05
-4.10210532126206e-06
-2.13250485112773e-05
-1.5778137192727e-05
-9.93113562179095e-06
-1.4523898462327e-05
-2.88913395208589e-05
-6.90478404527091e-06
-2.61508819158823e-05
-4.75236242276584e-06
-3.18290844073155e-05
-1.26486278256498e-05
-2.89548708527465e-05
-2.82740878676801e-05
-3.38647855813703e-05
-2.44357841698557e-05
-1.38359421681845e-05
-2.90871212389603e-05
-2.80403974310441e-05
-1.80105857106398e-05
-1.43236746877459e-05
-2.35964331664659e-05
-2.13603206535657e-05
-1.59783562395501e-05
-1.14812201706974e-05
-2.08223479812292e-05
-1.77491794989835e-05
-2.50926741984447e-05
-1.25235069793102e-06
-8.92021378566709e-06
-2.03398518980484e-05
-1.19281109693121e-05
-3.03755814127284e-05
-3.22134264581813e-05
-7.41310901961147e-06
4.3882020919677e-07
-7.21442380536262e-06
5.3310537057046e-07
-4.11270196602925e-06
-4.83295662819171e-06
-2.45269214511632e-05
-1.01539829882666e-05
-1.06583830955619e-05
-2.41034360167184e-05
7.84207282256335e-06
-9.23272834067792e-06
1.22115638600505e-05
-2.09113602620889e-05
-7.26222408178573e-06
-1.44654672208025e-06
-1.18433871203451e-05
-1.1566258558296e-05
-2.19296866661997e-05
-5.89149549851246e-06
-1.2966872896066e-05
-2.26374151291017e-05
-1.84050837044868e-05
-1.02916819263721e-05
2.28752921890671e-06
-2.12060657094365e-05
-8.21385785684608e-06
-1.06253115590799e-05
-1.61803750809797e-05
-2.40200637310739e-05
-5.68436691848059e-06
-2.22897008906519e-05
-6.98496834640819e-06
-2.26154424504044e-06
-6.84714908239631e-06
-3.73111863590124e-06
-2.48226261494137e-05
-1.64166689497429e-05
-1.52554650828323e-05
-1.82930756715537e-05
-2.60838783812182e-05
-3.34679431154436e-05
-1.29174695356027e-05
-3.04922119936073e-06
-1.22589365436531e-05
-1.03136117780348e-05
-1.94482230590948e-05
-1.87466899169917e-05
-3.62718347205848e-05
5.58635719044366e-07
-1.59517547458662e-05
-1.58803229548394e-05
-4.5314217047682e-06
-1.63749965101937e-05
-1.5949592336964e-05
-1.28535240075051e-05
-1.77235147972299e-05
-4.03729903263446e-05
-2.02184005949884e-05
-2.11116103608644e-05
-2.14024648927641e-05
-2.52992090034824e-05
-3.53773619659218e-05
-3.90790808825982e-05
-1.96812963873787e-05
-1.57780283382332e-05
-1.80375400430383e-05
-2.45213202537476e-05
-6.8807668765252e-06
-3.07077030215013e-06
-1.40500707878684e-05
-2.13924223259478e-05
-2.82679031699046e-05
-1.29432193964573e-05
-9.54767618279797e-06
-2.38627493176208e-05
-6.63939758440117e-06
-2.6629897716141e-05
-6.55051028583085e-06
-1.78560144840805e-05
-1.52756897963549e-05
-1.54330775401071e-05
-1.87840194043162e-05
-1.00869475558091e-05
-1.30325406132502e-05
-2.98587044548062e-05
-7.34403887303662e-06
1.74618183854496e-05
-1.34624885762919e-06
6.89245290508016e-06
-1.04950574815831e-05
-2.0130610940293e-05
-1.71428425841248e-05
-2.59413423150397e-05
-5.18151590362952e-06
-2.355917589098e-05
-2.42998968599892e-05
-1.21688106703411e-05
-2.15329997134199e-05
-7.0470487030966e-06
-1.38661169403629e-05
-1.31919791029358e-05
-1.27940396894794e-05
-1.96063472884538e-05
-2.11437933195719e-06
-2.199517452843e-05
-1.84943122987681e-05
-2.75836732773855e-05
3.05031059307878e-06
-2.08755533274627e-05
-3.66540642519101e-05
-2.68864648753365e-05
-2.47087768213731e-05
3.96263741519492e-06
-1.3427707033437e-07
-1.9593507025585e-06
-8.75681883723939e-06
-2.33306196453279e-05
-1.9981057605051e-05
-3.90015580016647e-06
-3.84601562311947e-05
-1.88944435726598e-05
-1.72077735163176e-05
-9.02225015717746e-06
-2.31579904773811e-05
-2.58616961796152e-05
-1.10810411346809e-05
-4.70039125022014e-05
-1.2245632133911e-05
-1.72635593449706e-05
-1.94332773854973e-05
-9.39539502239779e-06
-2.74312462588479e-05
-1.25417971068538e-05
-2.53926752322941e-05
-1.63170312004111e-05
-4.6909874105092e-05
-3.77896982912418e-05
-2.17653513073376e-05
-6.16269134669715e-06
-2.15256842423765e-05
-1.73787845827314e-05
-2.26552939120811e-05
-2.10078562359421e-05
-2.23736536582752e-05
-5.27318955827194e-06
-2.8261069125735e-05
-1.4459268625881e-05
-1.54671237189838e-05
-2.11456639616089e-05
-1.46875985021637e-05
-1.51989598887219e-05
-1.21854695498743e-05
-9.16102877597614e-06
-9.00384828453325e-06
-9.81975203536569e-06
-1.44691905265726e-05
-2.04251384527474e-05
-2.18444616117543e-05
-2.07681773366202e-05
-2.79858026320243e-07
6.92654189141852e-06
-2.78181828873684e-06
1.3137506952747e-05
-4.37515405791079e-06
-4.02332943546421e-05
-8.56840083804006e-06
-1.35973556917684e-05
-1.77567105658619e-05
-1.27565032022518e-05
-1.41236005253919e-06
-1.36451885719533e-05
-2.15996831419923e-05
-1.22608929803784e-06
-3.84608981564065e-06
-1.72144432710814e-05
-3.7909851787928e-06
1.31213036901942e-05
-1.36014672723526e-05
-2.08933709361832e-05
-2.31833662508707e-05
-8.79463855500597e-06
-4.30862090900699e-06
-1.65698050824978e-06
-1.07878494664924e-05
-2.5087979992121e-05
-5.43757837251862e-06
-1.27259842316365e-05
-6.89867632996691e-06
-2.56057789812107e-05
-4.03501320328397e-06
-7.84541069035371e-06
-3.60501512038046e-05
-1.72647526143929e-05
-2.53343094264336e-05
-3.61288732010518e-06
-6.53350226150189e-06
-2.07273899134647e-05
-1.06751789187849e-05
-2.24352076624266e-05
-1.11559537365782e-05
-2.8487824982523e-05
-2.17921835363078e-05
-1.54246481860469e-05
-2.19457690316369e-05
-2.00177837213194e-05
-1.64204006551056e-05
-3.50787419039707e-05
-1.212873101708e-05
-2.8657912321175e-05
-3.57189512743307e-05
-2.41668770105022e-05
-2.57613907959026e-05
-2.10950936433589e-05
-1.64768393369266e-05
-3.1561641557114e-05
-1.50083348030163e-05
-1.23208373396699e-05
-3.03525088376002e-05
-8.62189115595455e-06
-2.0537419205884e-05
-2.0111126361555e-05
-4.64549176326167e-06
-1.81493232265925e-05
-2.96086831990564e-05
-1.12973652856198e-05
-1.58783030767878e-05
-2.76363337005477e-05
-1.36545313880844e-05
-1.82293543345305e-05
-1.58023864934821e-05
-1.22633278925183e-05
-1.7600116773963e-05
-2.32418953856121e-06
-1.89345937601353e-05
-2.31705566909904e-05
-1.21990577684614e-05
-3.52578612349841e-06
-7.11607853567621e-07
-9.32290530400133e-06
-3.26976493300603e-05
-2.49209612405825e-05
-2.45555418610607e-05
-2.574539325141e-05
-3.93739583545478e-06
-1.33632736628779e-05
-9.41209117734426e-06
-3.39709267492804e-07
-2.94282720939981e-05
-6.37534388367729e-06
-1.02616786558283e-05
-1.08002596087569e-05
2.64290397486013e-06
-1.70242770290736e-05
-3.97468776298244e-05
-3.50850524266211e-06
-4.1622405081365e-06
-3.3497232454971e-06
-4.99018837382008e-06
-1.2533929772817e-05
-1.10832663438386e-05
-1.67628096932485e-05
-2.32516559323436e-05
-1.31310949497945e-05
-1.06799278915419e-05
-2.0515668235526e-06
-1.11982524460582e-05
2.05563968225158e-06
-2.78978044454531e-05
-1.51873359547701e-05
-4.31048030372566e-05
-2.32495134794403e-05
-1.37648388338989e-05
-2.29135660153084e-05
-3.55877050175226e-05
1.99378059633309e-06
-1.90895837400304e-05
-1.06991237620133e-05
-1.91034816513961e-05
-6.17676362620598e-06
-1.69513578317299e-05
-2.09411739066023e-05
-2.51669641676541e-05
-1.7911958177542e-05
-3.44237056579379e-05
-1.81320417725674e-05
-3.24537728520719e-05
-3.15984375408984e-05
-2.74241056705811e-05
-2.36383515378849e-05
-1.79400940531239e-05
-7.50860611568651e-06
-2.44542909042327e-05
-2.68145238426063e-05
-1.72707974736818e-05
-2.18165060595573e-05
-1.49441152023908e-05
-2.36492268684658e-05
-1.92352409383525e-05
-1.3008474603172e-05
-2.47574778666467e-05
-5.81687394860663e-06
-2.8951595109867e-05
-1.2384530978274e-05
-2.1031300777114e-05
-2.82885019135563e-05
-2.19353188741899e-05
-1.91984920388437e-05
-1.6971034619502e-05
-3.37714231322431e-06
-1.78889952877288e-05
-6.68321304452787e-06
-1.84068847103238e-05
-1.40496290016547e-05
-1.10635865032908e-05
-1.64331884821349e-05
-1.52092532973095e-05
-1.70691746059708e-05
-2.73522982688223e-05
-1.39288625933767e-05
-1.95141144230287e-05
2.25471148541212e-05
-2.99122833663424e-05
-1.19784873676796e-06
2.13131958449823e-07
-2.19785285919047e-05
-2.58111248507094e-05
-2.95087589397951e-05
-7.49668777702208e-06
9.0177442096248e-06
-6.51855883939365e-06
-6.92931233138119e-07
-1.94247750731853e-05
-1.63047802292901e-05
-2.4132372408773e-05
-4.28312076663235e-06
-1.65590022274674e-05
-2.68514505394795e-05
1.46521934757849e-05
-3.48699936023765e-06
-9.25077214930528e-06
1.21021283096361e-05
-5.98009783099121e-06
-2.14462317691867e-05
-3.79137980833507e-05
-3.21445879985909e-05
-8.92179156944025e-07
3.08821023295218e-06
-9.37966388245774e-06
-3.02421009801633e-05
-1.62569656938619e-05
-9.37940193590046e-06
2.36465078905338e-06
-1.92356185499935e-05
-1.98906729774383e-05
-2.90888790334964e-05
-1.79608218524306e-05
-5.80620289569344e-06
-8.18034773500098e-06
-5.0448239437021e-06
3.77261542128043e-06
-2.31102199877782e-05
-1.39509026386581e-05
-1.90692261865437e-05
-2.43133627148567e-06
-2.3992397948574e-05
-2.64434582767119e-05
-2.04833639942591e-05
-3.27194750788044e-05
-1.36173864102954e-05
-6.53919727107573e-06
-1.08496111137474e-05
-1.65647743554158e-05
-1.11026374941682e-05
-2.54302346749412e-05
-1.50256613288126e-05
-2.73541072134528e-05
-1.57674192190857e-05
-1.72608033818775e-05
-2.54000840442766e-05
-4.02012068951272e-05
-3.02801379254027e-05
-2.93964638257466e-05
-2.8894164424133e-05
-2.90669248278477e-05
-3.18628156476663e-05
-2.07212201974498e-05
-2.14326984429086e-05
-1.34504817264349e-05
-2.43226417410162e-05
-1.75450138708818e-05
-2.00854855404035e-05
-1.37659292957992e-05
-1.08428545761868e-05
-3.16947162414906e-05
-2.37597030224971e-05
-1.1509226435901e-05
8.66322723610594e-06
-2.71994416832315e-05
-3.02631681803255e-05
-8.54301652526808e-06
-7.83113166154245e-06
-1.87331845283998e-05
-1.57157388305515e-05
-6.83157228068135e-06
-8.52304119913842e-06
8.87456475301874e-06
3.63910606131696e-06
6.17696372584556e-06
-9.27307155536296e-06
-3.45543436111176e-06
-1.04340595165217e-05
-6.54346659795729e-06
-1.21888083396697e-05
8.12091241472343e-07
-6.91067882624859e-06
-6.89880362047402e-06
7.48811731137459e-06
-2.19061795859736e-05
-5.51538085697718e-06
-1.84614450165489e-05
-9.46939838258145e-06
-1.08537200772949e-05
-1.16125170784874e-05
-2.26613086330323e-05
-1.22726389579891e-05
2.7981750231127e-08
-1.9726080219606e-05
-1.63985103280276e-05
-2.23000191241633e-05
-3.10766560973028e-05
-1.83465515696086e-05
-4.18338937551181e-06
-1.30215556016337e-05
-2.52757998983433e-05
-5.60933602269172e-06
-5.15730590370899e-06
-1.9242593275744e-05
-2.12918032678733e-05
-1.83580976992549e-05
-3.48410128561828e-06
-3.11157950114152e-05
-6.71179854204161e-06
-2.25948396256984e-05
-1.4093153842748e-05
-2.11780551786546e-05
-7.94967605690711e-06
-2.03677658908966e-05
-8.12462332054741e-06
-1.7767280435247e-05
7.83562431483481e-07
-1.78746011241129e-05
-3.09206056531448e-05
-3.40939477006138e-05
-1.23314210569644e-05
-1.59245456898928e-05
-1.29638607469999e-05
-2.01747684376809e-05
-2.01679053619323e-05
-2.21820327405991e-05
-2.30648179273616e-05
-3.10584327344612e-05
-3.0291227874713e-05
-2.4907566515519e-05
-1.42660572667758e-05
-1.39818385051871e-05
-1.8002100492041e-05
-4.60852746054959e-06
-3.0306031166287e-05
-1.9077508814404e-05
9.83212971671519e-06
-2.25191359243189e-05
-2.98720060464327e-05
-3.64904669335633e-06
-9.83491132121681e-06
-7.65681579255265e-06
-1.80440995952542e-05
-1.07068358093054e-05
-2.76757775141317e-06
-1.85753648107464e-05
-2.22606316014528e-06
-7.99128515525918e-06
-1.71070193151427e-05
-1.38938252724846e-05
-9.04117245710073e-06
-1.47949435737495e-05
-2.68205171506e-05
5.73935531263528e-06
-1.18784807401569e-05
-1.33295132086873e-05
-1.98134120366905e-05
-6.08652338575623e-06
-4.4318816480363e-06
-2.82850862357579e-05
9.39617901635315e-06
-3.15241937520112e-06
-4.80640998317922e-06
-7.19694409187584e-06
-2.35526017905744e-05
-2.46866735305198e-05
-1.17854997275497e-06
1.10854646072238e-06
-1.63333666532746e-05
-3.97959508279975e-06
-9.62066368734409e-06
-1.2847467599532e-05
-1.08789064322581e-06
-1.49857524651783e-05
-2.40047833826792e-05
-1.20091932586422e-05
-1.44493146726237e-05
-1.18356886787995e-05
-1.7910656466413e-05
-3.34324274028865e-05
-2.39257906830099e-05
-2.30232837558742e-05
-7.45292091629489e-06
-1.77749448493719e-05
-1.83408068724536e-05
-4.41832338604273e-06
-2.56496042541724e-05
-1.77263227680767e-05
-2.8042570086092e-05
-5.0974808495329e-06
-2.09030878877872e-07
-2.77891889098558e-05
-2.93089051010616e-05
-3.19984797323612e-05
-2.20486513913357e-05
-1.67777143968718e-05
-1.42348527470463e-05
-8.39828854194507e-07
-2.62832501347578e-05
-1.17460713942183e-05
-2.1367097890626e-05
-2.97033857410825e-05
-9.80884802485307e-06
-1.40081647152442e-05
-1.90972274784332e-05
-3.75603467444563e-05
-2.47790012802676e-05
-2.67555492687942e-05
-5.60642706995639e-06
-2.84177001212139e-05
-4.41514484083769e-06
-8.05756263786654e-06
-2.34015333993811e-05
-1.49100490913162e-05
4.35375758337072e-06
-1.14279135384182e-05
-2.22840194992412e-05
-1.85124157819248e-05
-1.96773037426053e-05
-2.08174100588538e-05
-1.53154284886604e-05
-7.59344334989334e-06
-3.61943566407418e-05
-1.29532042379384e-05
-1.92728506756245e-05
-2.73472047094435e-05
-1.05738900477249e-05
-1.10334820862078e-05
-1.13985214325643e-05
-1.94047766000256e-05
-2.08727959682651e-05
-2.21161717353398e-05
-2.50730750873027e-05
-1.32917548940082e-05
-4.31041875742892e-06
-7.97499230595565e-06
-1.12564625440493e-05
-2.06793326070746e-05
-1.0196454866118e-05
-1.34639163440848e-05
-6.37975598070024e-06
-1.56503612577064e-05
-1.7719675736784e-05
-1.76073058318126e-06
-5.39526655288512e-06
-1.39758052245181e-05
-4.24360054942966e-06
-1.6351455140925e-05
-7.88913168867108e-06
-5.53280822262312e-06
-1.5018150345813e-05
-1.27771846773785e-05
-1.00663356909961e-05
-1.00239010348084e-05
5.03776602729839e-06
-1.55181067793996e-05
-2.31154765615852e-05
-1.3920528655616e-05
-3.36277125790917e-05
-1.55655123853179e-05
-8.56214847105531e-06
-9.9496749505196e-06
-2.16078804525931e-05
-1.05381211551911e-05
-2.63326937072221e-05
-1.04826945165528e-05
-7.98088582435497e-06
-2.03734812386344e-05
-2.60490240009895e-05
-2.17865130261795e-05
-2.04697803963429e-05
-3.19477393718218e-05
-2.50497444273292e-05
-2.21801427359467e-05
-1.53499046559884e-05
-2.71457627283134e-05
-2.53193785131456e-05
-9.40854237287647e-06
-1.89097855349303e-05
-1.74997993947881e-05
-2.788428095629e-05
-2.91482150980615e-05
-2.95820395641069e-05
-2.89860160785145e-05
-1.59778452659316e-05
-2.12637935633881e-05
-2.33690579532114e-05
-3.02947588040206e-05
-2.60773099062608e-05
-1.43122198161231e-05
-1.4715522246903e-05
3.23583445441323e-06
-3.06922251190748e-05
-9.03904494831096e-06
-5.44372135125076e-06
-2.12615280703787e-05
-2.18305801446771e-05
-9.14863300321848e-06
-2.40499202343888e-05
-1.62443297278061e-05
-9.28597856180272e-06
-6.53255513223658e-06
-2.79990253900017e-05
-9.02331504800066e-06
-1.60603158014163e-05
-4.3557440304209e-05
-3.25812047364838e-05
-1.73511249833833e-05
-2.11125530982055e-05
-2.53111698052046e-06
-1.63517256010719e-05
-2.5079697573366e-05
-2.090542477617e-05
-1.27561147299603e-05
-8.73859606823863e-06
-1.03285638394617e-05
-1.91546559250757e-06
-1.8011557574493e-05
-1.38936279968329e-05
-1.58761608608225e-05
5.5948415805187e-07
-1.44456376151089e-05
-1.06301769944933e-05
-9.83526666478907e-06
-1.73630177284922e-05
-2.1563743376996e-05
-1.37388355190225e-05
-7.17103862264486e-06
-6.40203711463534e-06
-2.07065035168092e-05
-1.55371745561901e-06
-1.84319831969814e-05
-2.48819537914948e-05
-1.82601104907159e-05
-3.99145088667817e-06
-2.9206738348945e-05
-2.0674404611771e-05
-1.11473604012014e-05
-1.41606830904381e-05
-1.67652333581213e-05
-2.62907147070933e-05
-2.72598414463269e-05
-2.10121965064305e-05
-1.12298268018019e-05
-5.64531227166508e-06
-1.41437035864036e-05
4.94151309121183e-06
-1.2358796829798e-05
-2.96084841411175e-05
-9.80766730890306e-06
-2.14905201384092e-05
-8.86446897569921e-06
-1.53497636582364e-05
-1.66287041074934e-05
-2.91752638114935e-05
-1.93169246618016e-05
-9.62287833141006e-06
-1.67263400007177e-05
-1.16916146056203e-05
-2.19645995346727e-05
-3.05206412599664e-05
-1.77143865203835e-05
-2.44852546359551e-05
-3.61683175108132e-05
-2.4539190355526e-05
-4.28526454562093e-05
-3.47747852560657e-06
-2.22181975731811e-05
-2.00258800834908e-05
-1.08768796885153e-05
-1.95478068029129e-05
-2.49187411311045e-05
-1.73929407866501e-05
-1.60606915327468e-05
-6.70717856986479e-06
-5.6892477777154e-06
-2.65086534326749e-05
-4.0378991969262e-05
-1.90392191856799e-05
-1.23302065801979e-05
-2.63896528173293e-05
-7.70075792321144e-06
-8.0414742725215e-06
-3.54453057243624e-05
-2.081339213362e-05
-2.04980109380849e-05
-2.20567577154664e-05
4.95825873050026e-06
-1.46449047167429e-06
-1.52187693006911e-05
-4.24741591724599e-06
-1.98975998024589e-05
4.0618529262618e-06
-1.95132735876359e-05
-3.96733784531707e-06
-1.48692508174795e-05
-8.84977579939065e-06
-6.81070489137295e-06
5.10932078002531e-06
-2.60296890917372e-05
-1.46040903012333e-05
4.58110973846723e-06
-1.10686682165482e-05
-1.37686778392702e-05
5.02469598554085e-06
-1.85494209395693e-06
6.25437838800614e-06
-1.74242924592403e-05
-9.15615881324618e-06
-1.48269312657644e-05
-5.22399107963713e-06
-4.92786504457749e-06
-1.38687350105975e-05
-2.06252303304528e-05
-1.01959880538562e-05
-4.09313873391321e-05
-1.78964477451637e-05
-6.08198214943901e-06
-1.55452685520443e-05
-2.85164722350679e-05
-2.43818882118433e-05
-7.45515924064712e-06
-1.19946331975252e-05
-1.25695025404584e-05
-2.89516149218693e-05
-1.12838551653492e-05
-1.69224887856844e-05
-4.72895073642728e-06
-2.21718025679928e-05
-1.01752719032974e-05
-2.74944534013249e-05
-1.93317147951235e-05
-2.21129050085475e-05
-3.32290673972113e-05
-1.74411613276154e-05
-2.41150744138735e-05
-2.26478521460925e-05
-4.03225514441095e-05
-2.22553859117378e-05
-3.26938554931254e-05
-4.20370441385379e-05
-2.28110771853681e-05
-2.28153972566978e-05
-2.60872269478531e-05
-1.82373292995563e-05
-1.82146570810625e-05
-2.74050234612269e-05
-2.88392612505899e-06
-1.85563277147022e-05
-4.04076712028677e-06
-2.36097736099899e-05
-2.5216098291154e-05
-1.46053868198262e-05
-3.48005375456337e-05
-2.0794647835113e-05
-1.34629713515053e-05
-2.66469174380587e-05
-1.69468819759522e-05
-1.46737418495856e-06
4.71557655447211e-07
-1.84626237555651e-05
-4.2650048833246e-06
-1.74360833486646e-05
-1.56978347380164e-05
-2.1157089886593e-07
-2.21702414545003e-05
-2.60770939172845e-05
-1.02691947178208e-05
-1.71325237127882e-05
5.64016851619184e-06
6.10229231790595e-06
-2.25016862479803e-05
-1.79409391708628e-05
-1.437917656684e-05
-1.18822122450685e-05
-2.14861493737027e-05
-1.17510218922926e-05
2.32077225890944e-06
-8.37149582466859e-07
-8.28536673515551e-06
-1.38140367222935e-05
-6.31550450758331e-06
1.00215893966227e-06
-2.49691889152329e-06
-1.19605556090006e-05
-2.30174343370286e-05
-3.60214683239019e-06
-1.4766780624683e-05
-1.18552218100046e-05
-2.07187404016687e-05
-1.50116399089158e-05
-5.62399309123271e-06
-2.8668413686343e-05
-1.19607761297651e-05
-7.90168970168576e-06
-6.81097671126808e-06
-6.56333940195227e-06
-7.07976832813806e-06
-1.7983000476367e-05
-2.66463771713078e-05
-7.60462767946886e-06
-3.23485315728515e-06
-3.26541078392563e-05
-2.57849237247609e-05
-1.48939305952206e-05
-2.84151189542551e-05
-2.2294308374113e-05
-1.82520564499221e-05
-1.86491158108792e-05
-1.49339319700316e-05
-2.98150332798121e-05
-3.38316700520352e-05
1.40221718943838e-06
-2.73665470187945e-05
-2.29152324913089e-05
-2.49832273945902e-05
-1.99950457997393e-05
-1.1540558249448e-05
-3.67901706980688e-05
-3.18771688356263e-05
-1.20945599823885e-05
-2.07415725925389e-05
-3.13903444365841e-05
-2.49537507779898e-05
-1.77964216016776e-05
-1.71063219288946e-05
-1.72342979029087e-05
-2.61255035738457e-05
-2.26049894484983e-05
-2.45465587151019e-05
-2.27529832245544e-05
-1.14758430186261e-05
-1.44245272482394e-05
-1.5966634389879e-05
-2.7073955696525e-05
-1.5781002068509e-05
-2.0603896783341e-05
-1.36849962103479e-05
-1.70452917906187e-05
-1.5849997910712e-05
-4.53738655875407e-07
-1.09883021235034e-06
-1.67947083929347e-05
-1.49251985070368e-05
-2.78821327287212e-05
-6.03802975021968e-07
-1.07481361155343e-05
6.3362614391756e-06
-3.61984423281288e-06
-1.78826432575565e-05
-1.25934151333582e-05
-8.63120475869775e-06
-2.64890978265231e-05
-2.95781838988842e-05
-5.86591158480716e-07
-2.13535128349909e-05
1.61089341933747e-05
3.45610628427746e-06
3.58342251303288e-06
1.90761918198173e-06
-1.58888851243117e-05
-3.04641184387689e-06
-9.63817685242053e-06
-3.36991997798592e-05
7.0813389352113e-06
-2.06959063519111e-05
-1.27065727089368e-05
-1.1408180864689e-05
-6.35733355213735e-06
-2.49814326318646e-05
-7.01275401466708e-06
-3.06269764502747e-05
-9.30699984906126e-06
-2.30588752746352e-07
-2.03961105036457e-05
-1.80711447460454e-05
-1.40100536556768e-05
-1.3045770115632e-05
-1.42892576000926e-05
-1.58097099530484e-05
-2.73543924483245e-05
-3.76921278234028e-05
-3.34437892799995e-05
-1.9536242278454e-05
-2.53532858948629e-05
-1.77511519120773e-05
-2.55243611961727e-05
-2.550191066948e-05
-1.39954047916098e-05
-2.6548826243798e-05
-1.68922491190023e-05
-1.55703737122312e-05
-2.40956368351999e-05
-1.43350338148566e-05
-2.47624280202786e-05
-2.19810199579801e-05
-3.81784040295501e-05
-3.69184014971586e-05
-3.6657671940869e-05
-3.97745572568589e-05
-2.13480575392328e-05
-8.96882888276701e-06
-2.63547964393146e-05
-2.93445721526014e-05
-1.72333161333744e-05
-2.71900927018506e-05
-2.82278539975107e-05
-3.82447307665779e-06
-1.79055724374526e-05
-1.01892263062797e-05
-2.01505109260313e-05
-1.54319431012612e-05
-2.53518031050174e-05
-2.08256295523641e-05
2.07113552642387e-06
-8.85587840973713e-06
-2.4210518878175e-05
-1.58667278958017e-05
-7.12868865593027e-06
-2.90381652226718e-06
-2.33945421801912e-05
-3.66318175712722e-05
-1.1960889634515e-05
-7.40384026824939e-06
-4.42358697858313e-06
-1.65198643013917e-05
-1.82019079222917e-05
-2.88166073983452e-05
-2.94923769865085e-05
-4.8082526356377e-06
-1.22453897614051e-05
-2.38031795337789e-05
-1.01118778989558e-05
-4.25622505662942e-06
-1.38128363557496e-05
3.56096220984998e-06
-1.24289058649618e-05
-1.51737143585516e-05
-1.76658200687721e-06
-2.28023828037695e-05
-9.57402231230199e-06
-5.34285419252588e-06
-3.94861268565344e-06
4.2104401998704e-06
-3.35696922865048e-05
-2.53906768796199e-05
-1.97823461587796e-06
-2.47905802862803e-05
-2.60680367732627e-05
-1.62908260514884e-05
-3.04348624920258e-06
-7.47040638181096e-06
-2.0914754849528e-05
8.42975948786558e-07
-2.10642422399293e-05
-1.89926752642722e-05
-3.32703409216191e-05
-1.86242953284144e-05
-3.28124349114249e-05
-2.20257115697407e-05
-2.01119346282293e-05
9.60842103986466e-06
-1.84606520405288e-05
-1.9992526073302e-05
-4.09039085227018e-06
-1.49082157231702e-05
-8.14141482550931e-07
-2.6407231668028e-05
-1.46186965233885e-05
-1.23787527684412e-05
-1.62761173731886e-05
-1.32641067600927e-05
-1.20508824451963e-05
-2.15787330503606e-05
-7.01427830602927e-06
-2.76218539462763e-05
-3.22640513437127e-05
-1.73948849911295e-05
-2.2241306472794e-05
-1.17679283478568e-05
-3.22577826237541e-05
-2.54281852095546e-05
-2.77874114044545e-05
-9.51608210042823e-06
-2.58093160205286e-05
-3.97015052380196e-05
-4.42539048350632e-05
-3.34250959622348e-05
-1.18871482024783e-05
-1.45012235913059e-05
-1.33422463564075e-05
-1.76385777457667e-05
-6.7571042059589e-06
-5.59902024740912e-06
-3.8292766520534e-05
-1.83034311362157e-05
-1.51405676494317e-05
-1.75620368775742e-05
-1.57743786115234e-05
-1.30785474136409e-05
-7.57136122469975e-06
-1.20169379787537e-05
-3.34273217518212e-05
-1.39059890264501e-05
-2.71334057811492e-05
-8.18036759649095e-07
-1.70089563109679e-05
-6.13680198031883e-06
-2.13164389558257e-05
-1.59249785483537e-05
-1.86394414057978e-05
2.81020032685155e-06
-1.84947582880315e-05
1.43643973054392e-06
-2.18011641615339e-05
-9.71163485098689e-06
-3.03595876362185e-05
-9.54406547835473e-06
-2.56922293657162e-05
-3.36470802545514e-06
-2.59710675755485e-05
1.52075149566375e-06
-1.6647293982044e-05
-2.25097415176192e-05
-1.462937094373e-05
-1.53795798111908e-05
-7.98463249627975e-06
3.45061637581241e-06
-1.11974006475317e-05
-1.23347833972853e-05
-1.93989636406582e-06
-2.09440501358735e-05
1.41634571593282e-05
-8.94728007496033e-06
-1.08052743781011e-05
-9.17910010636405e-06
8.76158745381191e-06
-1.71550955055991e-05
-3.34742804831342e-05
-1.84476483068238e-05
-2.33364922810349e-05
-1.89631023777764e-05
-3.04153716994432e-05
-1.70704422809519e-05
-2.42721482761455e-05
2.79122590943077e-06
-1.80474614581525e-05
-6.52774108747077e-06
-8.9948476609891e-06
-2.04924539014009e-05
-9.08260379509439e-06
-1.21702728898067e-05
-1.80777404896796e-05
8.44606680514573e-07
-2.3787752350841e-05
-1.79225391458348e-05
-1.80636669432981e-05
-1.52218637115537e-05
-2.24455122860149e-05
-1.93054066227749e-05
-4.10826984085652e-06
-1.28487980392979e-05
-3.77751306423915e-05
-9.27625547144237e-06
-7.38413045104308e-06
-3.70423803501632e-05
-4.02862227055957e-05
-8.53154056573801e-06
-9.45783952967834e-06
-2.69921417831609e-05
-2.34162825505826e-05
-1.66788437770973e-05
-2.65830172789413e-06
-1.9783928732571e-05
-1.23559211324645e-05
-2.23861277123646e-05
5.92112938374161e-06
-2.92015863116171e-06
-2.14691069993613e-05
-2.11309168339754e-07
-1.72767970718349e-05
-1.14661270585583e-05
-8.96965876303805e-07
-1.13256296890367e-05
-8.15601418274404e-07
-2.76132603460029e-05
-1.37988401436404e-05
-2.28780857591358e-05
-1.29355731890593e-05
-4.04927138851191e-06
-1.56901729502644e-05
-1.97241499348323e-05
-1.83305536283427e-05
-6.46890087887064e-06
-1.18918587083861e-05
-1.77904369145819e-05
4.80255190539177e-06
-1.71717340814354e-06
1.58460537572123e-05
-1.76886296200615e-05
-1.12871690814885e-05
-1.07814047955191e-05
-2.79823781991241e-05
-1.72536284794553e-05
-6.43488060111968e-06
6.9871023987096e-06
-5.05961107543462e-06
-1.31244339819634e-05
-1.70363989200455e-05
5.68729188625665e-07
-2.04195147209493e-05
-1.51496725054461e-05
1.84046456674316e-07
-1.10984257788375e-05
-2.5907771917705e-05
-1.1873888903068e-05
-9.92259913930186e-06
-1.63384361611147e-05
-2.56189118153398e-05
-1.57509421606855e-05
-1.25581880623026e-05
-1.93542542584268e-05
-1.40303478769054e-05
-1.26434596021036e-05
-9.76240100192849e-06
-1.80135504996562e-05
-3.09832870659598e-05
9.50851761879408e-07
-1.04556888658604e-05
-2.55225403912473e-05
-1.01019730055653e-05
-2.16281807845459e-05
-1.29760166441727e-05
-2.73762446790118e-05
-1.29922676487169e-05
-1.06616998909571e-05
-3.15907616105014e-05
-1.03256338733059e-05
-1.51918918708484e-05
-3.94396071997138e-05
-1.11460666718488e-06
-2.85427129337202e-05
-7.09030858038309e-06
-2.3822717635923e-05
-1.45302343935907e-05
9.54530165173474e-06
-1.49074808070915e-05
-4.59992559252098e-05
-2.89144378165685e-05
-1.89484599332439e-05
-1.57237352337739e-05
-1.16891221547272e-05
-1.85954722665037e-05
-3.64256286502358e-05
-2.71506113554358e-05
-2.82407298235136e-05
-1.14290818257127e-05
-9.48734436427884e-06
-1.96483990948942e-05
-1.83690988524114e-05
-5.15872433083875e-06
-1.0919728502355e-05
-2.1285605877755e-05
-1.2129451447108e-05
-2.14912122343615e-05
-2.95791058426558e-05
-1.75896409631737e-05
-9.90805336496514e-06
-3.20033125570717e-05
-1.87909852326452e-05
2.43801581642665e-06
-1.0976132533019e-05
-1.90960785372316e-05
-1.59189602738106e-05
-9.14609020758165e-06
-2.16433685902134e-05
-1.47553963759402e-05
-1.62649908389149e-05
-1.03077841556027e-05
-1.67447834807313e-05
-1.17266969284972e-05
-1.97540731014481e-05
-9.19437590858096e-06
-3.29110300575158e-05
3.06268389027999e-06
-2.15385757531771e-05
-2.44072370884836e-05
-4.7913228924944e-06
-9.14877744785668e-06
-3.06980431863047e-05
6.55186334907902e-06
-1.3626015562073e-05
-8.32748014696117e-06
-1.73396734858854e-05
-4.75656827511259e-06
-2.7581443310885e-05
-2.75615464334189e-05
-1.30723942657675e-05
-3.48898715675182e-05
-1.62201329032848e-05
-2.62798324621343e-05
-2.09498388469612e-05
3.45298287817661e-06
-1.31125856100397e-05
-1.89320722670658e-05
-9.90260943354867e-06
4.33225242155097e-06
-2.50637857854922e-05
-3.592084786373e-05
-4.96223852894308e-06
-6.67189950104772e-06
-2.84880502887812e-05
-1.16082207376868e-05
-3.13506759999575e-05
-2.4371862707205e-05
-2.5806442112684e-06
-2.20986940694528e-05
-1.74261004813094e-05
-1.51516313465242e-05
-1.68671207528891e-05
-3.11715229803618e-05
-1.21220889773795e-05
-1.44242042386367e-05
-3.15054494464242e-05
6.93165263177273e-07
-2.56482241084601e-05
-2.35916882830441e-05
-2.64832151302245e-05
-3.13539387952935e-05
-2.32491623034124e-05
-3.32167111643668e-06
-2.42542235517616e-05
-2.92390433340063e-05
-3.88061246578353e-06
-1.38609413655341e-05
-1.62254814485281e-05
-2.85642855165902e-06
-9.69216321065333e-07
-8.69070549345698e-06
-1.8294661084176e-05
-1.00145188040057e-05
-2.07789875457095e-05
-1.6356080683206e-05
-3.89577261128791e-06
-2.53193917578328e-05
-1.46048147406611e-05
-1.64051762008873e-05
-1.66858917672591e-05
-5.95914933583838e-06
-1.6112223407897e-05
-1.7352756767967e-05
-1.57820213548472e-05
-2.05106922062477e-05
-2.8077615652685e-06
-3.58921690300502e-05
-2.2904403582748e-05
-1.76957341264972e-06
-6.16670929493925e-06
9.36690281161234e-06
-2.20636303938071e-05
-3.03044799984903e-06
3.85428368206946e-06
-1.20663990260962e-05
1.40609131620379e-06
-6.89130086358798e-06
-3.31756985292524e-05
-1.30662342287569e-05
-2.28085181808575e-05
5.02375597972457e-06
-5.35712965948705e-06
-2.61650767901667e-05
-1.82152782501577e-05
-2.32270674060992e-05
-2.28049155430794e-05
-6.946546202088e-06
-9.81369238125863e-06
-9.08343645487823e-06
-1.70129906403816e-05
-1.53556699121276e-06
-1.76305033851985e-05
-1.24869713538246e-05
-8.44186092403689e-06
-2.20514975225356e-05
-2.54727336955428e-06
-2.81765630168604e-05
-1.69194528020425e-05
-1.42865677644163e-06
-1.54686205566398e-05
-2.04476793845546e-05
-3.10225764661088e-05
-2.98416555283103e-05
-3.96096024834582e-05
-2.97887025180114e-05
-2.77704668844664e-05
-1.19997482375231e-05
-4.26374411340352e-05
-1.58517127551666e-05
-1.60425548086888e-05
-3.48574012793934e-05
-5.3800026816845e-06
-4.2519145927051e-05
-1.11945663869866e-05
-2.51356621408391e-05
-4.07838408862636e-05
-3.34489521455854e-05
-2.93248987017e-05
-8.45134703231039e-06
-3.73260400468143e-05
-1.96371937472601e-05
-2.19647212447302e-05
8.96890498838548e-06
-1.14108620909475e-05
-2.60438329047112e-05
-3.71087263152399e-05
-1.01389453834612e-05
-3.43628831893234e-05
-2.59092177792874e-05
-2.73919978144196e-05
-2.18444454400123e-05
5.19886099237004e-06
-2.80430745883363e-05
-7.94308097822461e-06
-1.32294522424434e-05
-2.84288514456508e-05
-1.61109831901864e-05
-9.41739225512387e-06
-2.44159251111937e-05
-1.75573672671517e-05
-4.3524160200471e-06
-2.9729181637293e-05
-1.83096122338834e-05
-1.92512974188761e-05
7.44127417383532e-06
-6.74043363461236e-06
-2.77718189013743e-05
-5.65140295236235e-07
-8.40974090848412e-06
-2.04898729926596e-05
-9.86209795585081e-07
-1.89807329690952e-05
1.0383343256407e-05
-2.51001080129103e-05
-1.20747920974259e-05
-9.79400100988887e-06
-1.12484140788729e-05
-2.67633271810244e-05
-2.20246691208225e-05
-2.41446641088758e-05
-1.09925494556581e-05
-4.42871828434007e-06
-5.84009373165054e-06
1.85399273407444e-05
-1.14290477431438e-06
-2.453985809195e-05
-3.90915080913008e-06
-2.8001731766694e-05
-2.07546887868053e-05
-1.27725121815533e-05
1.23037214479784e-06
-2.44978632623021e-06
-4.16796610533358e-06
-1.41758477754781e-05
-2.06398233451377e-05
-1.52533020240412e-05
-7.43204624396532e-06
-2.76322075514555e-05
-3.22171672453943e-06
-1.47874331145525e-05
-2.27333343562658e-05
-1.62785550834176e-05
-3.00678489717706e-05
-3.1130281115106e-05
-1.73798093622213e-05
-3.33456299569817e-05
-1.94197573667027e-05
-2.2031202920774e-05
-2.57462511735197e-05
-1.01437647948111e-05
-1.17906792926214e-06
-2.2415522890584e-06
-3.20625848891336e-05
-1.48901361034857e-05
-1.37325596345107e-05
-1.76796513992822e-05
-1.60249045887502e-05
-8.51156465591871e-06
-1.20990238408796e-05
-2.38894773743014e-05
-1.30524123473312e-05
-2.18134630405611e-05
-1.74950766124217e-05
-2.28221876925759e-05
-2.9810924782973e-05
-2.50966341320637e-05
-4.03564611870237e-05
-1.60274013141092e-05
-8.67574000462069e-06
-1.72685624430212e-05
-3.18141595358897e-05
-2.47960922649203e-05
-1.59483250411255e-05
-1.09558035319454e-05
-7.11734243658819e-06
2.8152876063128e-06
-7.88789809034225e-06
-2.20924227119067e-05
-8.9001153365131e-06
-1.69953722754573e-05
-9.21993424459356e-06
-7.58790595970245e-07
-1.18060394463579e-05
-8.51622151399728e-06
1.74916225971396e-06
1.16657000472589e-05
-2.49393448405265e-05
-2.8622024847068e-06
-6.17073435751681e-06
-1.57208260840046e-05
-2.49524317379112e-06
-2.11186387620719e-05
-1.33458204672287e-05
-1.45909747498784e-05
-3.74545186357962e-05
-4.157595999393e-05
-9.86967001578443e-06
-1.07451797255565e-06
-1.11697137428557e-06
-3.45399036871362e-05
-1.1461526557459e-05
-1.79314768382437e-05
-1.41815555675595e-05
-4.47983996743035e-06
-1.33139465005113e-05
-6.72514893230853e-07
-1.29601671408336e-05
-2.70539944579626e-05
-9.40795295958735e-06
-2.93337627565679e-05
-2.20943606827198e-05
-3.29236874888279e-05
-1.68429395849191e-05
-2.30502080680241e-05
-2.66927181630007e-05
2.25243142228195e-06
-2.32441900003831e-05
-6.28607048605439e-06
-2.18297548348482e-05
-2.02678700275239e-05
-1.5168411993234e-05
-1.92702792924782e-05
-1.70839197289059e-05
-1.98243371570046e-05
-7.89930672199339e-06
-1.98076583878886e-06
-2.20358406692909e-05
-1.64935004720038e-05
-6.3475280521518e-06
-2.16496942497907e-05
-1.64262547702915e-05
-1.0414180843035e-05
-6.52550822906471e-06
-1.64402901995954e-05
-2.20493414456636e-05
-2.90074647522005e-05
-2.86545211793497e-05
-2.21732706802369e-05
-2.8269041682138e-05
-1.97565141966533e-05
-1.65659355969873e-05
-2.50895534151422e-05
-1.68688305944651e-05
-1.29286713836613e-05
-1.97074878459552e-05
-1.1979371745279e-05
-1.25952266094305e-05
-1.63651400127337e-05
-1.91567679165624e-05
-2.51474050798621e-05
-2.04900569845506e-05
-1.2073672200779e-05
-8.4007235639297e-06
-2.36166852570246e-05
-1.93932984780731e-05
-6.48008636733156e-06
-8.71950156208387e-06
-1.53062088145699e-05
-1.98567859078229e-05
-1.56612560399413e-05
-3.35595184641888e-06
-7.74907622032396e-06
-2.33630908248987e-05
-1.97181139799557e-05
-2.79019948271442e-05
-3.62921425034683e-06
-1.94029586147264e-05
5.63681597993878e-06
-2.99503000325243e-06
-1.68436372575158e-05
2.28534174991194e-06
-1.12211903072642e-05
-7.20729360048761e-06
-1.61229502447072e-05
-2.73585421438184e-05
6.8384916126856e-06
-9.42471733784401e-06
-1.92741181284126e-05
-5.21826533408589e-06
-1.37638005916629e-05
-2.52933506582003e-05
-3.00473684533613e-05
-2.71788127644208e-05
-2.99818546973412e-05
6.67861838713733e-07
-1.97836697927078e-05
-1.04438671981969e-05
-1.70485134435139e-05
-1.11403657232251e-05
-3.32029670747073e-06
-3.28936931523387e-05
-1.53914771330775e-05
-1.24776962774818e-05
-1.41116185980754e-05
-3.2742257746857e-05
-2.07765590380065e-05
-2.44136933062667e-05
-2.22816682035988e-05
-1.20586642335407e-05
-2.5659604891181e-05
-1.52208840819003e-05
-1.78964797852348e-05
-3.12622192946483e-05
4.00217811474237e-06
-3.14039956277742e-05
-1.16558682599795e-05
-2.97217740782192e-05
-9.99460010190818e-06
-1.64929701985737e-05
-2.06123576827224e-05
-2.75130538692026e-05
-3.55774399768588e-05
-2.75899281078374e-05
-2.56184934342922e-05
-2.44997214670007e-05
-1.802119433336e-05
5.54258703601075e-07
-6.64744047416925e-06
-1.76493043556913e-05
-1.30934866066871e-05
-1.78574494443897e-05
-1.97709535869547e-05
-2.82165575527702e-05
-2.08207787481161e-05
-8.77320996650466e-06
-1.90527948314302e-05
-1.36694444087205e-05
-1.81595324500996e-05
-1.69816686599662e-05
-2.44673920703766e-05
-1.37119299503999e-05
-2.11158543488541e-05
-1.64605516914199e-05
-7.29193410418729e-06
-1.53793851536544e-05
-7.80657453165348e-06
-1.84964150291101e-05
-1.64242314454523e-05
-6.60101241626836e-06
-2.726544775348e-05
5.69568889074783e-06
-1.47561668188571e-05
-2.13659576922324e-05
-1.28909939604628e-05
-2.60524303798955e-07
-1.33262895559511e-05
-2.08045780430546e-05
-2.32199641016285e-05
-2.76921393563666e-05
-3.38081635417808e-06
2.07311988044445e-06
-4.81184779654754e-07
-2.71936866831687e-05
-3.11934783719468e-05
-9.89097060357284e-06
-1.69175540164831e-05
-1.4885818448073e-05
-8.8821055674889e-06
-2.04891782739165e-05
-1.11127766840105e-05
-2.18302788531169e-05
-1.59497615329492e-05
-1.16433449993769e-05
-3.03435654557567e-05
-2.51857780027726e-05
1.02160256808821e-05
-2.22085691119221e-05
-2.06196257719668e-05
-9.94908023973812e-06
-1.71290661926827e-05
-8.54601725234845e-06
-8.7123216104871e-06
-1.72903373820607e-05
2.02790273464979e-06
-2.02212110624847e-05
-1.0927224527865e-05
-1.58991393512892e-05
-6.43037470915047e-06
-1.96319420529028e-05
-1.58731478650373e-05
-2.76697653542883e-05
-1.28772177199403e-05
-3.4263752718915e-05
-7.59592942375339e-06
6.75545918114667e-07
-8.04234733899225e-06
-2.77223706571354e-05
-2.02901531361176e-05
-1.97845628407012e-05
-2.530697366685e-05
-1.91163200931636e-05
-3.59685963072924e-05
-1.36412408449848e-05
-2.24822567903181e-05
-2.47631579720027e-05
-3.20542190827014e-05
-2.62304890658052e-05
3.40111794489781e-06
-1.13891652676053e-05
-1.70263753624492e-05
-1.92591012688704e-05
-7.80931343062172e-06
-3.28313454098272e-06
-2.07944495512567e-05
1.03452286098769e-05
-1.87247779008816e-05
-2.01544406885255e-05
-2.73053498431616e-05
-2.75628365607166e-05
-2.4811552452972e-05
-2.20336544661713e-05
-1.10306231488036e-05
-1.69122279730362e-05
-6.14566713543786e-06
-2.75904334625331e-05
-1.71407246721439e-05
-1.0145307439942e-05
-1.72587255232881e-05
-2.28528625721648e-05
-5.98358997836615e-06
-1.09326093797837e-05
-2.01619655539e-05
-1.19176135121966e-05
-6.9062209517686e-06
-4.55909664455482e-06
-2.62535515385739e-05
-2.01197147960392e-05
-1.14000769991347e-05
-1.71167141505379e-05
-2.16343094391669e-05
-2.17987711871189e-05
-6.29938829015399e-06
-8.3778266153518e-06
-6.80551418112663e-06
-3.53109033924473e-06
4.36979513505357e-06
1.86668979449455e-06
-2.26805311064527e-06
-5.65102305122716e-06
-1.88243708400062e-05
-5.34836696154008e-06
-1.04465977486662e-05
-1.21532668948889e-05
-2.27926253442998e-05
-2.29355515363319e-06
-3.33682132707176e-06
3.29482433104092e-06
3.93053703784315e-06
-1.34334074417022e-05
-1.31084252634038e-05
-1.99957942960712e-05
-5.96908425954508e-06
-2.32924423561893e-05
-2.5296227396277e-05
-1.74872768896419e-05
-2.463838720367e-05
-1.23621409752021e-06
-2.16590112256296e-05
3.86396549682618e-06
-2.6629890247322e-05
-2.47068059316886e-05
-1.22147693122424e-05
-2.65743824449052e-05
-1.41558586225187e-06
-2.59120450091693e-05
-2.58362000164189e-06
-8.91141356572694e-06
2.44338785342341e-06
-2.20976189976862e-05
-1.57297459649551e-05
-2.25887761715589e-05
-2.46797073594164e-05
-2.97528149510683e-05
-2.92605991349761e-05
-1.10375070085534e-05
-3.31419661590228e-05
-1.72557878986375e-05
-5.21292356231954e-06
-1.92964075841755e-05
-1.97415943552529e-05
-3.57800740849225e-05
-3.36630421134339e-05
7.39292489100866e-06
-2.7924295027687e-05
-3.90326259424599e-05
-2.28866689757766e-05
-2.69400021999305e-05
-1.99234392046499e-05
-1.77145691270987e-05
-2.04001991322751e-05
-2.48537335600253e-06
-2.45503399968121e-06
-1.50424214990875e-05
6.02626559661335e-06
-1.15390816629417e-05
-2.14968866596172e-05
-1.31284177050856e-05
-3.74373696104073e-05
-9.74411027840125e-06
-3.98556022328309e-05
-1.34898809386697e-05
-1.02295914580673e-05
-3.09700903656982e-06
9.53539810726126e-06
-2.42180365414723e-05
-4.59764322888711e-06
1.57062579845142e-06
-1.84371840451863e-05
-1.70158510207655e-05
-2.09859602110671e-05
-5.79381882558945e-06
-1.85476045332174e-05
-2.00703125011056e-05
2.8483420734982e-06
-3.41679286224738e-07
-2.28795679108437e-05
3.28129691681391e-07
-2.07414104525397e-06
-2.12506998423676e-05
-9.20777738600266e-06
-2.57293918174578e-05
1.24098349255307e-06
-1.95163499794981e-05
-1.43532241448225e-05
-2.50155096495061e-05
-1.88797963589112e-05
-2.06738413915207e-05
-1.70071797438993e-05
-5.01333020693054e-06
-2.89351671011071e-05
-1.08361552888786e-05
-1.60074113572532e-05
-1.38348812826664e-05
-2.33575383705793e-05
-2.81049013114855e-05
-1.93283172511664e-05
-3.23856798105745e-05
1.37863794856412e-06
-9.21354416252026e-06
-2.76541202640826e-05
-1.15499215417146e-05
-9.55869927648272e-06
-1.78306244920522e-05
-9.16219173768836e-06
-1.61242047509051e-05
-2.55705743178328e-05
-1.92840707856831e-05
-1.45586897790527e-05
-2.86916614754327e-05
-2.14982178653034e-05
-1.68621609135784e-05
-1.42538001318306e-05
-2.40089146141461e-05
-2.09981924449755e-05
-2.08289899235325e-05
-3.27107522846738e-05
-1.14071030110229e-05
-1.63325693747188e-05
-1.20078698110055e-05
-2.7990012438808e-05
-6.88539653695057e-06
-3.95122980180225e-05
-2.18811565540591e-05
-2.79805777433979e-05
-1.96641992502806e-06
-2.96038946855164e-05
-3.40423188467387e-06
-1.40338296877386e-05
-9.52114748011442e-06
-1.53305076799479e-05
-1.40172363417462e-05
-1.36226235225057e-05
-2.01536703584074e-07
-2.57757657271222e-05
-1.9218229684462e-05
-1.36957195858659e-05
-1.29473905053535e-05
-1.2110126426034e-05
-1.41430860248482e-05
-2.40731190599302e-05
-1.27942773379836e-05
-3.20332894832711e-06
-6.86801864743928e-06
-2.04243414443625e-05
-2.86170360829423e-05
-2.94547585377571e-05
6.90830915198556e-06
-1.07297125571285e-05
-1.9567065668413e-05
-6.04768269534503e-06
2.01110725509661e-06
-7.94115784451576e-06
5.01498268799296e-06
-9.03683593794139e-06
-1.08546903265409e-05
-2.01510887708571e-05
-4.60696963584113e-06
-5.71781453889958e-06
-5.79269952418053e-06
-2.13527572128712e-05
-1.33835987402522e-05
-1.27963339552193e-06
-9.22036218404275e-07
-5.83227817436794e-06
-2.09121698145486e-05
-1.70989843308937e-05
-1.71322538073707e-05
-1.96436610942177e-05
-5.08241644079064e-06
-1.73744389547668e-05
-1.15863894094445e-05
-7.50012267759421e-06
-4.48354939173255e-06
-1.22031614127771e-05
-3.11618639491035e-05
-1.63798933194116e-05
-1.07682988614535e-05
-2.11261797834032e-05
-1.58082855979539e-05
-2.16131536925641e-05
-1.77057201439138e-05
-3.12980297857014e-05
-1.69409799755557e-05
-2.82192264048064e-05
-1.81832931115727e-05
5.99174403023476e-06
-1.65855772939158e-05
-2.46098979217451e-05
-2.17832717156207e-05
-2.42323404786549e-05
-1.38988175912407e-05
-1.1951837649331e-05
-3.82367846180248e-05
-3.88530654522797e-05
-2.45470141526212e-05
-2.61025950967859e-05
-1.24733342654654e-05
-1.72778110737282e-05
-2.00250007195377e-05
-1.51748236107162e-05
-2.76560987700102e-05
-2.09262909494066e-05
-3.33454983557284e-05
5.10541332023536e-07
-2.91610732217033e-05
-2.94886890257246e-05
-6.21473840891947e-06
-2.22983944092515e-05
-1.05873303111048e-05
-1.51294740397632e-05
-9.74003847738505e-06
-8.21380162533893e-06
-2.26118089196723e-05
-1.14531156660087e-06
-8.86159748364168e-06
-1.4733388820442e-05
-1.25765680059869e-05
-2.93638977426346e-05
-9.7856658612495e-06
-1.16269999952747e-05
-1.25818794198504e-05
-8.05659675437137e-06
-2.15235444844597e-05
-8.28026449640772e-06
-7.93809205933587e-06
-2.36917322395347e-05
-6.70646700504431e-07
-2.07255455880255e-05
-2.65712690489017e-07
-3.07449989361194e-05
-1.43139646950227e-05
-1.55670419413768e-05
-1.20499915463921e-05
2.52533233205834e-07
8.99068439678736e-06
-1.04819875531403e-05
-2.31604387499447e-05
-1.74896601883031e-05
-1.88487334444988e-05
-1.17634092031079e-05
-1.75301692995802e-05
-1.1183912723421e-05
-1.79698537773005e-05
-1.60970843151602e-06
-2.00583436196761e-05
-2.79160177116644e-06
-1.88660116398774e-05
-7.76446210774763e-06
-1.40800485789439e-05
-2.73753099187816e-05
-3.07047534464323e-05
-4.06186347673458e-06
-2.22833512757178e-05
-2.49641360905396e-05
-2.23091485959722e-05
-3.1982986157071e-05
-1.51050924962837e-05
-1.50647205844536e-05
-1.450252315947e-05
-9.06838506400326e-06
-1.98526987712376e-05
-2.10544980414922e-05
-2.49562389936169e-05
-2.42239007521561e-05
-5.50708916385725e-07
-2.05962346851402e-05
-3.22547508354014e-05
-4.03491540465304e-05
-1.43323474635555e-05
-1.67623914261688e-05
-3.93407125586841e-05
-1.79058653585732e-05
-2.92127342780132e-05
-1.36367492730012e-05
-1.2381999603766e-05
-1.26377245142531e-05
-4.85126270479812e-05
-1.84047143913647e-05
-1.09270464265463e-05
-7.9246732825966e-06
-1.3276355774811e-05
-1.63276319596882e-05
-1.30627530951181e-05
-1.92550127787792e-05
5.72224845795635e-06
-1.81251810920168e-05
-2.83559411653461e-05
-1.72285780893636e-05
-1.60290598632736e-05
7.58180706234382e-06
-1.91057778003851e-05
-2.44869227567078e-05
-1.09376285224741e-05
-1.97617348107155e-05
-2.41490517794153e-05
-1.21370420384749e-05
-1.75504144747106e-05
1.60267991003892e-05
-2.79562040414033e-05
-2.41768610201802e-05
-1.60611774399042e-06
-1.69808080733603e-05
-1.31946904977584e-05
-7.17375063354245e-07
-2.42891623534686e-05
4.43273797787982e-06
-8.14673069456163e-06
-6.77159740547315e-06
-1.89192227799393e-05
-1.64382090455571e-05
-1.74873804000209e-05
-3.04947056406083e-05
-2.22625405959567e-05
-9.13628208926624e-06
-1.39400516761959e-05
-3.19160678475437e-05
-1.01291294447761e-05
-1.2171896731762e-05
-1.42905999857805e-05
-1.86277935111312e-05
2.71819662001127e-06
-2.17502443268985e-05
2.19060841786642e-05
-1.28981409794714e-06
-6.89482641967618e-06
-2.03574103402891e-05
-4.97398394963534e-06
-8.72533990280284e-06
-1.3212951511828e-05
-1.23611111856691e-05
-7.78951157179703e-06
-3.24172366511342e-05
-2.31102219670473e-05
-1.84915485223314e-05
-1.54434586278775e-05
-1.65546043917417e-06
-3.63625065779982e-06
-2.43744747068183e-05
1.40356141706993e-06
-1.83723137242016e-05
-2.68357509326727e-05
-2.425527605656e-05
-1.92660311211219e-05
-2.67333264233341e-05
-4.51414964300517e-05
-2.33678333458959e-05
-2.24402458675138e-05
-1.07273290467221e-05
-3.59602326907537e-05
-2.32467413090355e-05
-1.33067329835329e-05
-1.8655317894681e-05
-2.19011212626803e-05
-2.71039881625424e-05
-2.14352576952748e-05
-2.23150460822081e-05
-2.13950335333628e-06
-3.28751542869359e-05
-1.85994392765359e-05
-2.13110800048605e-05
-2.68758628401478e-05
-1.71631475055974e-05
-1.48894931861849e-05
-1.27892490307195e-05
-1.30898667944566e-05
-9.43122355860477e-06
-5.45564536685806e-06
-2.62476283445752e-05
-2.08340343633708e-05
-1.41368482224128e-05
-2.49034216853774e-05
-1.38890843170576e-05
-2.79278825614089e-05
-1.16080157475357e-06
-3.69877806730218e-05
-8.22801214410211e-06
-4.22394121581351e-06
-1.53989312666519e-05
-1.87493555070743e-05
-1.10904500750367e-05
-2.12095821391155e-05
7.01540027973294e-06
4.92210640851604e-06
-9.66012070867881e-06
-2.37433535550217e-05
-2.57167304280336e-05
-1.2256634181795e-05
4.02717464661536e-06
-5.70072116737645e-07
-2.00177542123172e-05
-1.93769580516405e-05
7.04407135699866e-06
-2.83726818369873e-06
-1.44801364703416e-05
-1.46736130920108e-05
-9.7455851363738e-06
-9.05432953975114e-06
5.60733195120955e-06
-1.49774852912432e-05
4.30882720602977e-06
-2.47889057901299e-05
-2.05605952321065e-05
-1.8335828912654e-05
-1.97625423646101e-05
-1.10299786832122e-05
-1.48686644910697e-05
-4.93338118016537e-06
-2.9000151597354e-05
-1.04291571524571e-05
-1.51770370293032e-05
-1.40750670786312e-05
-6.57191672859113e-06
-6.04988349541361e-06
-1.1288748068376e-05
-1.06107582212782e-05
-1.2309465373534e-05
-1.01387195063127e-05
-1.04580075443526e-05
-1.18907029343373e-05
-2.28018858916561e-05
-1.76947703316121e-05
-2.96929475795285e-05
-2.61631347185295e-05
-3.13317665928705e-05
-2.34507299494149e-05
-1.16417202849234e-05
-2.83992308842283e-05
-2.14175625604645e-05
-3.01008607103202e-05
-3.15894934534986e-05
-2.79212790925942e-05
-2.28077372655922e-05
-1.11486746573069e-05
-5.49994465325689e-06
-3.19411083103228e-05
-2.20042519731846e-05
-4.95560970188964e-06
-2.48486325864216e-05
-2.23529356465955e-05
-1.05579756349662e-05
-4.56040994523821e-06
-6.5597153632077e-07
-2.0569928919188e-05
-1.79982879303125e-05
-1.51899013553857e-05
-2.58728288116319e-05
-1.9331247362684e-05
-9.28756552248883e-06
-2.04758811857792e-05
-1.76501296281301e-05
-3.02073392075842e-06
-1.71354640863125e-05
-2.05997094529722e-05
-6.5520366820388e-06
-1.62595160509055e-05
-2.49135480854208e-05
1.39969740819015e-06
-2.91169691431941e-06
-3.28158986349642e-05
-9.42146504740105e-06
-3.20783667458763e-06
-1.66357864145737e-05
-4.49068390950834e-06
-1.10314696825582e-05
-1.60480269053655e-05
-2.04077800504215e-05
-7.0657363205691e-06
-2.39060509687386e-05
-1.00440078577595e-05
2.28304178338172e-05
3.4267467095024e-07
-1.47094286639113e-05
1.06512546141545e-05
-1.18311005256045e-05
-1.05561377942566e-05
-1.72888326652003e-05
-1.95816538992787e-05
-1.71763800686451e-05
-9.85881333821307e-06
-1.57075745721993e-06
-2.41485230275757e-05
-2.82713194385725e-05
3.8332343667354e-06
-1.80313327655893e-05
-9.86243860862076e-06
-2.58317627594608e-05
-2.43166906271313e-05
-2.95327519266597e-05
-3.01707776865528e-05
1.78922579324905e-06
-1.67510920406436e-06
-3.59209400439909e-05
-2.34982806555463e-05
-2.37590811693305e-05
-5.99911864233931e-07
-1.97466559152761e-05
-1.41523667616053e-06
-3.28452581778596e-05
-4.37929633255119e-06
-6.78277819994724e-06
-2.86873350286979e-05
-2.49422575480716e-05
-1.32785361793231e-05
-8.67396916196222e-06
-1.94955524366798e-05
-1.45716850708666e-05
-3.20628088521434e-05
-3.48049358685029e-05
-1.40188332925283e-05
-1.35490149750296e-05
-2.32561233668879e-05
-1.51658364766272e-05
-3.46815025193261e-05
-6.7529677635299e-06
-3.07279050741733e-06
-3.36505379571223e-05
-4.26421598017945e-05
-1.67632522876926e-05
-1.87002224050621e-05
-2.47024817495826e-05
-2.13396923812244e-05
-1.8947738696506e-05
-1.42719305992826e-05
-3.34347999351781e-05
-3.80800288117115e-05
-2.58497219234639e-05
-2.70575616487895e-05
-1.31815255751971e-05
-1.19402734883417e-05
-1.89038623055617e-05
-8.22514700947821e-06
-1.30405237443293e-05
-1.47242994928586e-05
-2.51842652980673e-05
-2.60753239707449e-05
-7.04210222355564e-06
-1.6516337404597e-05
-2.25303003503732e-05
-1.45659312741755e-05
-6.72773890974617e-06
-6.12745567042397e-06
-5.77937772924804e-06
-5.88477906617999e-06
-6.01020946381919e-06
-2.2635092507938e-05
-1.70975259043863e-05
-2.96833957694699e-05
-1.3707831053969e-05
-2.69484474824167e-05
3.94817746255942e-06
-2.45343579349254e-05
-9.96858056790469e-06
-1.91762794818215e-05
1.5375712704981e-06
2.78698071100322e-06
9.55127210772372e-06
1.76997300056067e-06
-3.28955310862979e-06
6.86720756380446e-06
-1.28701732622849e-05
-3.04361020595937e-06
-2.68548072649196e-07
5.04437818088864e-06
-1.55145415892033e-05
5.39336836856051e-06
9.08350515807079e-07
-3.89076291968285e-05
-1.40065896046385e-05
-2.09446885220112e-06
8.158104691695e-06
-1.52604899187888e-05
2.90279114166403e-06
-1.36044046970279e-06
-5.59367642940717e-06
-2.84737661940044e-05
-2.57722758102409e-05
-1.81294764825756e-05
-2.93833314533406e-05
-6.68090669038629e-06
-4.8685722378554e-06
-3.62137495945975e-05
-2.18337117677616e-05
-2.29799044077148e-05
-1.9274609217291e-05
-1.80651987832738e-05
-3.16135653407188e-05
-3.80967560412826e-05
-3.99569934128427e-05
-2.72169267040267e-05
-2.77762264671822e-05
-4.28455215593014e-06
-1.60863877631309e-05
-1.49725364099653e-05
-1.91674577255849e-05
-1.38526928928929e-05
-2.54573861277693e-05
-4.09087112683446e-05
-2.67511566178083e-05
-1.30760786334177e-05
-2.40061655796538e-05
-1.40531959489155e-05
-5.15863885373515e-05
-2.35381020983666e-05
-3.17703969684462e-05
-2.05632033254382e-05
-2.77671327969772e-05
-9.76648674131925e-06
-9.87961723380547e-06
-1.65148353128061e-05
-1.1032047885315e-05
-1.43267532382838e-05
-1.46437312863374e-05
-5.15153923540594e-06
-1.99398428700242e-05
-4.72159915823693e-06
-9.32981089847629e-06
-1.28629913531892e-05
-1.55343238342965e-05
-1.6736394629751e-05
-1.34098432760123e-05
1.57752679274763e-06
-1.22044581940303e-05
-1.23242069812994e-05
-1.03111958154658e-05
-1.98887714108336e-05
-8.47671504409217e-06
-2.18946885755147e-05
-1.65187915914367e-05
-1.24906659979047e-05
-6.80033017182848e-06
-8.5100799343548e-06
-1.63020269048412e-05
-1.38910084473867e-05
-3.72711293219724e-05
-1.02901800784037e-05
-6.70991086027361e-07
-2.53896796041355e-05
-1.94512042302507e-06
-2.8331282916507e-05
-8.10197016246097e-07
-1.44083279097215e-05
-1.34149921709039e-05
-2.78545212969038e-05
-8.97414873241892e-06
-2.21015256475627e-05
-1.70286651638803e-05
-2.97083313427727e-06
-9.00736931314011e-06
-1.22913775294526e-05
-2.24436262853116e-05
-1.8012864500492e-05
-6.91215620837006e-06
-2.5852330457134e-05
2.9120141559979e-08
-1.48672098638466e-05
-3.24110353413015e-05
-1.06030681320992e-05
-2.46371041562804e-05
-1.89683985575691e-05
-1.22202182977609e-05
-1.09822180241808e-05
-1.81699973083169e-05
-2.47715702290728e-05
-1.93821210595786e-05
-4.95471229012291e-06
-1.14679356477249e-05
2.0936421031771e-06
-3.22640911615817e-05
-4.34504829309829e-05
-1.47864363762356e-05
-2.25002353097823e-05
-1.44407103066463e-05
-3.75389564915548e-05
-2.68693304448391e-05
-8.09916044982392e-06
-1.81503165889955e-05
-1.6523144969654e-05
-1.49612945554285e-05
-1.09561908730396e-05
-1.18576482436334e-05
-2.96373445302083e-05
-1.61509339463627e-06
-1.41708277569692e-05
-8.07720117136287e-06
-2.63604858536431e-05
-1.50318789850341e-05
-6.49770697291334e-06
-2.36248561208502e-05
-2.62653238741544e-05
-4.16058413144297e-05
-1.46054441002508e-05
-2.48664143845834e-05
-2.93775721734578e-05
-1.66889329024436e-05
-4.08594288287808e-06
-5.6800567148368e-06
7.13332760170699e-06
-1.65379826444415e-05
-1.89007693748442e-05
-2.11952592191005e-05
-2.09636859137178e-05
-2.70529092021302e-05
-1.9638706100244e-05
-1.93422050730377e-05
-2.2277282200611e-05
-2.66573446361045e-05
9.56756199975099e-07
-2.04929716685042e-05
-2.24562867178526e-05
-6.72119173215762e-06
-1.23555241020394e-05
-1.09153050716554e-05
-4.77029131826069e-06
1.56051269273035e-06
-3.93905397419699e-06
-1.02848238444169e-05
-1.80268797638403e-06
-1.88052296519519e-05
-2.56071103166224e-05
-2.43685767730129e-06
-8.04513224673403e-06
-2.06449083906902e-06
-1.74787505070735e-05
3.68701811410785e-06
-2.08753347602921e-05
-9.34027790153943e-06
-1.65258144185402e-05
-9.69889998443973e-06
-3.94608680926154e-06
-2.64891182455639e-05
-8.60834403455964e-06
-2.98505252255502e-06
-2.0219380130949e-05
-2.33595317900406e-05
3.59263380241723e-06
-3.32420280045748e-05
-1.92670396674245e-05
-2.54467858747822e-05
-8.23085164134206e-06
-4.82106878282792e-06
-1.82430860680823e-05
-3.07408045665782e-05
5.41610153028806e-06
-7.02367408054571e-06
-1.23860239108907e-05
-6.90018461072753e-06
-2.82468265920215e-05
-3.6635537262728e-05
-2.11094313909762e-05
-1.57259238116437e-05
-2.48533778806246e-05
-2.41300633201647e-05
-1.03320786689161e-05
-2.19440977569381e-05
-2.52194976493886e-05
-2.0948305657559e-05
-1.9465434619088e-05
-3.51828051372483e-05
-4.5144615773446e-06
-8.11789235315478e-06
-2.35876153217565e-05
-1.31216610467729e-05
-1.74331776392247e-05
-1.26675408050691e-05
-2.25653937154921e-05
-5.01187080412636e-05
-1.20492127391398e-05
-1.52742276756504e-05
-3.09519538112478e-05
