# Supplementary material for: Research on computational propagation and identification of mine microseismic signals based on deep learning
Source: PLoS One. 2025 Oct 22;20(10):e0334641. doi: 10.1371/journal.pone.0334641 (PMC12543183; doi:10.1371/journal.pone.0334641)
Supplement: S10 Data — (ZIP) [file pone.0334641.s010.zip › 000101100001642.xlsx_0.txt_24.txt.txt]

-2.26998359980126e-05
-1.3659753180272e-05
-1.18040073077661e-05
3.03516002170274e-06
-1.27861218253973e-05
-3.70568190069004e-05
-1.502357458725e-05
-1.40111377752178e-05
-1.18171714841304e-05
-1.94419272452056e-05
-3.52536234135762e-05
-2.28465927082567e-05
-3.36965494322441e-05
-2.00966587984127e-05
-2.43243146844422e-05
-2.60163820232205e-05
-5.26717468411231e-05
-2.34026016996088e-05
-2.18044469041034e-05
-3.04622268724937e-05
-1.74204422328089e-05
-1.01706353584017e-05
-1.56777253332133e-05
1.47662956286432e-06
-2.73383927521017e-05
-1.26841606874757e-05
-2.99284763197853e-05
-1.34499354131734e-05
-2.63527610394757e-06
1.07408679128797e-05
-1.78171083158416e-05
-2.64666754143874e-05
-2.40760366014197e-05
-2.37795002655604e-05
-2.5450032252315e-05
-3.61261620952111e-05
-1.03250172894785e-05
-1.01891054521858e-05
-1.08107622636517e-05
-2.74332035772366e-05
-7.44228064000718e-06
-2.46065479975689e-05
-2.08771795060288e-05
-9.25372588521199e-06
-1.57113177857927e-05
-1.30317496142328e-05
4.88841969666735e-06
-1.0004342118455e-05
-1.06744262333979e-05
-4.055855006588e-05
-2.35538549326708e-06
-2.05399206105596e-05
-2.12113723506688e-05
-9.06251258678482e-06
-1.82568399375231e-05
-2.11787804030088e-05
-1.93788186000122e-06
-1.75142523557128e-05
-1.14441574376612e-05
-1.92613136374744e-05
-2.53348714111017e-05
-5.7776224416834e-06
-1.28825880759158e-05
-1.69459505487907e-05
1.51717830894759e-05
-1.81738477414573e-05
-1.28746365673093e-05
-1.02799352284883e-05
-3.49191616409866e-06
-1.1481816656864e-05
-4.40888332404579e-06
-4.71418807015498e-06
-1.79010970972539e-05
-4.87022791219888e-05
-2.21992270467876e-06
-1.31282247334852e-05
-2.54457680340542e-05
-8.91893695190403e-06
-2.30387180731048e-05
-1.55483666417788e-05
-7.77402604754317e-06
-3.5204484066384e-05
-2.38114636938278e-05
-1.16698365349779e-05
-1.74375342307153e-05
-1.82956094624176e-05
-1.92078088318518e-05
-1.53711294874687e-05
-2.76455596950579e-05
-2.2758357482115e-05
-2.68054596160194e-06
-1.86132843520499e-05
-6.8177452037328e-06
-4.03975604888942e-05
-3.73194389257145e-05
-3.82683992382405e-05
-2.6963291811691e-05
2.42778655005851e-06
-2.2248985698703e-05
-2.13340306739012e-05
-1.69169210721875e-05
-2.09616782632654e-05
-4.14272140325771e-06
-9.58243396114873e-06
-2.3140139426531e-05
-3.61413600440594e-05
-2.32416617096379e-05
-1.97398206455583e-05
-1.88794384517951e-05
-1.86399259306413e-05
-3.65974354489892e-05
-3.18090161239095e-05
-7.5358077172409e-06
-1.85402410805288e-05
-3.92926924956898e-05
-2.4761720341257e-05
-8.62851485494541e-06
-1.39449416095385e-05
-1.96109386555067e-05
-2.64842021548532e-05
-2.8797770765032e-05
-4.62955125145586e-06
4.03241260682914e-06
-6.41342986568738e-06
-1.85342671409063e-05
-1.83009785877747e-05
-5.59086918939272e-06
-3.64027322725053e-05
-1.78297220299373e-05
-1.96415113885116e-05
-3.22069967201184e-05
-2.20596903185663e-05
-9.01565013135464e-07
-1.08978401441354e-05
8.23522999181997e-06
3.34481312125046e-06
1.2620402881775e-06
-2.38779585798722e-05
-7.795617263136e-06
2.00985698604536e-07
-1.87633585689694e-05
-7.45408699084002e-06
-2.23984764852226e-05
-1.62522448169352e-05
-4.62945464816395e-06
-1.10413830915825e-05
-1.47534642491706e-05
-1.64039031799773e-05
-1.99887071500188e-05
-1.45762442278681e-05
-8.94816089395921e-06
1.50134012166541e-06
-5.13545895054621e-06
4.40070289641049e-06
-1.82071009732151e-05
-6.95860106409532e-06
-1.41915892770321e-05
-6.80640388169832e-06
-3.29000947293674e-06
-2.46322227655542e-05
-1.4261709363999e-05
-1.69733384554654e-05
-1.13948020215681e-05
-1.68060652232947e-05
-4.1062136041956e-06
5.93150804030179e-06
-1.93179185228507e-05
-3.13001146174295e-05
-3.41725731805047e-05
-7.36963176722968e-06
-2.62756344912402e-05
-1.25817172673416e-05
5.39593112711135e-07
-1.46229194590617e-05
-2.13264188333541e-05
-2.08092847939323e-05
-1.14278823456033e-05
-1.84292107950686e-05
-1.73477625617156e-05
-1.76014971366249e-05
-3.30692850935926e-05
-4.03334727124087e-05
-3.51111468591213e-05
-5.40275791888018e-06
-1.21100410368376e-05
-8.42456885660688e-06
-3.52121129623225e-05
-4.37866806330036e-05
5.82225750343416e-06
-3.10253023282375e-05
-1.91534453478509e-05
-2.10939778570695e-05
-7.25271560697134e-06
-3.69781995558762e-05
6.08254116093111e-06
-7.90359386808408e-06
-2.64086278550678e-05
-1.38193435427573e-05
-2.22598989986772e-05
-2.07651717900521e-05
-2.2781152739418e-05
-2.25218059712338e-05
-3.30480279397331e-05
-2.20134841431569e-05
-1.24795165603663e-05
-2.98634805246445e-05
-9.48010843551712e-06
-2.56141590895708e-05
-1.80101288446749e-05
-2.36353186982964e-05
-4.10471391027855e-05
-1.07842852786865e-05
1.58192796689008e-06
-2.75128474509134e-06
-3.10456479218796e-05
-1.60110458024664e-05
-2.36836571817282e-05
-6.00220929178732e-06
-1.42289054441031e-05
-1.88766959934946e-05
-2.00730911139011e-05
-2.30792220407949e-06
-2.17727455980225e-05
-6.13315194643959e-06
3.13386616914732e-06
-9.30254675491043e-06
-3.69931599498418e-06
-9.74244239290159e-07
-3.2918052069251e-05
-1.72069213507215e-05
1.6833448551689e-06
-1.92740114300481e-05
-1.0269894544879e-05
4.79524910737131e-06
-2.67462206567702e-05
-3.35262816344521e-06
-2.44200379583656e-05
-1.29999418531844e-05
4.87657251911677e-06
-1.59575528593444e-05
-7.26484367195162e-06
-2.50129094904792e-05
-2.03857434969904e-05
-9.90880079420068e-06
-1.43451967674954e-05
-2.19209852393888e-05
7.88967864939539e-06
-2.69066365125344e-05
-2.90069354886844e-05
-1.56034455800365e-05
-1.41734131167859e-06
-2.02033604372436e-05
-1.4088442986064e-05
-3.29916475948146e-05
-3.36527260020895e-05
-3.3074963642582e-05
-1.44622666028956e-05
-3.32811704268231e-05
-1.66853028225298e-05
-2.51398797918089e-05
-2.27935849846128e-05
-1.81744137872043e-05
-2.28183307776172e-05
-2.37477527517814e-05
-2.64036035870024e-05
-2.82407689716848e-05
-1.81880765304078e-05
-2.384037799431e-05
-2.24956983999361e-05
-7.38453487369744e-06
-2.809003275407e-05
-5.70352430107097e-06
-1.60624530573761e-05
-3.46559875880179e-05
-2.28360374667047e-05
-2.86697665895157e-05
-5.74415705778571e-06
-5.40967979695189e-06
-3.19508463398776e-05
-1.4512380153453e-05
-9.05857179821421e-06
1.01507389172518e-05
-1.45554218316996e-05
-2.62924281926243e-05
-1.69327259597556e-05
-1.66251607708082e-05
-1.70543265059596e-05
-3.83160605327191e-05
-1.19639752639996e-05
-2.38311132795943e-05
-2.07514032039837e-05
-2.05418651795197e-05
-2.1624919676722e-05
-6.87167251433457e-06
-1.64322932383932e-05
-1.14493518955342e-05
-8.89100879722844e-06
-7.74329060529215e-06
-4.07297099494774e-05
-2.49116399681211e-05
8.12593714892247e-08
-1.65004252608834e-05
-4.09178130333212e-06
-2.98932406355292e-05
-1.81695401108445e-05
3.06192903532192e-06
-1.61642163562207e-05
-2.62626921063245e-05
-1.68078589998178e-05
-1.03617534813021e-05
-1.62514917848389e-05
-1.68294711629961e-05
-1.28178444252722e-05
-1.94093957093279e-05
-2.89453298290156e-06
-1.62277322079325e-05
-1.9487913767378e-05
9.68478585136119e-07
-2.09755304683818e-05
-2.9516609073096e-05
-2.28832397099929e-05
-2.92178477624529e-05
-1.89484023498964e-05
-2.68856524569749e-05
-3.0003704124184e-05
-1.88324710758269e-05
-3.147628487382e-05
-1.06843461865674e-05
-3.89048331379937e-06
-4.55001870129921e-06
-2.01757661555451e-05
-3.51445735038186e-05
-2.7959498132076e-05
-1.51332397710462e-05
-3.09782794707076e-05
-1.57881255945655e-05
-2.5371753143251e-05
-2.37546029252669e-05
-1.37243827350653e-05
-2.58752639459548e-05
-2.89853628237831e-05
-2.21288957490154e-05
-1.38753955259989e-05
-1.00730780557408e-05
-1.99686740705005e-05
-2.44342377494479e-05
-1.82409926011339e-05
-1.64568804424328e-05
-4.80019908731852e-06
-3.47694030711346e-05
-1.9939954326493e-05
-6.4560938781105e-06
-2.4674755874455e-05
-2.693192482134e-05
-8.63314339733615e-06
-2.69015433137254e-05
-9.89570094513685e-06
-1.39387486474551e-05
-1.41782831857419e-05
-2.40308539182191e-05
-1.43173849096228e-05
2.13082218423593e-05
-1.71734973550792e-05
-1.60947464987454e-05
-1.58566614713696e-05
-1.25413733656425e-05
-2.80559758264989e-05
-3.80459305086029e-05
-1.43801600548129e-05
-3.41079305661893e-05
-2.50223009424062e-05
-2.8717865677337e-06
-2.81817010080439e-05
-2.01982793018054e-05
-2.87001946298374e-05
-1.08561567010562e-05
-3.08769581598085e-05
-1.55722754965529e-05
-1.59660836297375e-05
-1.38350668207069e-05
9.69214500667357e-06
-2.21378302444144e-05
4.90919962737044e-06
-2.33683976986296e-05
-1.37639655622803e-05
-1.9348976053594e-05
-2.34069738833114e-05
-2.63714987396423e-05
-2.34911659851325e-05
-2.39575841404668e-05
-1.30445122254239e-05
-7.73543585977107e-06
-2.08295662542081e-05
-2.15186580352896e-05
-8.1195013041567e-06
-2.35050000709446e-05
-2.38518988720882e-05
1.02317108391273e-06
-1.51467446905847e-05
-1.28081355031279e-05
-1.20428593235371e-05
-2.84833905879844e-05
-2.0216141729318e-05
-1.20410658677009e-05
-1.22996508706784e-05
-6.49600706367728e-06
-1.78552886898907e-05
-8.29453225271755e-06
-1.38784032865157e-05
-6.38997417954532e-06
-3.62614554622138e-05
-7.7580592638809e-06
-2.66309830314729e-05
-3.62087081175889e-05
-4.72549766449435e-06
-3.08236158051092e-05
-2.56196744155264e-05
-3.35091342043337e-05
-2.98623031714824e-05
-1.85578232491325e-05
-2.80686800464013e-05
-2.8151171066622e-05
-3.91962477732581e-05
-2.19473785682755e-05
-2.75959749567385e-05
-2.45269297243484e-05
-3.41611350196491e-05
-1.58104320164091e-05
-3.15949610281719e-05
-2.60918377072418e-05
-1.95092085327665e-05
-1.10807438691295e-05
-3.502371594269e-05
-1.71846718590898e-05
-8.93388207842307e-06
-2.34850138480843e-05
-1.56192509960703e-05
7.36281866077578e-07
-1.3528319501581e-05
-1.89819916342352e-05
-2.51325369211286e-05
-1.93398414125617e-05
-9.86680549191569e-06
-1.7042880905977e-05
-1.7853883528943e-05
-1.16935817330331e-05
-2.0711214787515e-05
-1.87785779077544e-05
-2.85414147999145e-05
-1.47390431810415e-05
-1.53198427798827e-05
-3.82169499877973e-06
-1.21597655353001e-05
-2.28822981317731e-05
-1.89592883774505e-05
-9.7015413027329e-06
-1.32433111680843e-05
-1.35105181393474e-05
-1.004080385152e-05
-1.57400313871e-05
6.76564792222115e-06
-7.6482194533202e-06
-1.56497638107917e-05
-2.62375826104607e-05
-6.15200293681478e-06
-6.38572923292227e-06
-1.2784578624098e-05
-4.67059448059547e-07
-1.0335452315351e-05
-2.48366241228082e-05
4.20252242257936e-06
-2.0647251440129e-05
-1.13430111376789e-05
-3.41445903767973e-05
-1.105311779316e-05
-1.52411714589246e-06
-1.22872514255766e-05
-1.69209451332434e-05
-2.93054326085895e-05
-5.37387028422687e-06
-9.0823713639073e-06
-1.85326112879045e-05
-2.57736975115819e-05
-1.13841281922238e-05
-3.05510849896302e-05
-8.99349034595157e-06
-1.50536334174168e-05
-2.90334410921695e-05
-1.80289760440173e-05
-2.172021102832e-05
-5.18142743205244e-06
-1.521543379048e-05
-2.24630515113509e-05
-2.40022824103486e-05
-2.05120572304157e-05
-2.61571300649988e-05
-3.57921587877473e-05
-3.67351166217873e-05
-2.53271506027256e-05
-2.05456763544299e-05
-1.02961238948369e-05
-8.2521521635823e-06
-9.9034721806518e-06
-2.80668459194081e-05
-1.83897215710634e-05
-2.54473461025343e-05
-2.13055433077192e-05
-2.45501807944194e-05
-1.08329438414179e-05
-2.55403304176422e-05
-3.01970300647892e-05
-2.63395570394903e-05
-4.38729406539693e-06
-3.81610135440998e-05
-3.79231575547149e-05
-4.25849446527338e-05
-4.16375062099072e-05
-6.52939484843863e-07
-1.14918166743464e-05
-1.87522491568634e-05
-2.43334938834779e-05
-3.25522880472251e-05
-6.22789600837377e-06
-6.92223893368124e-06
-2.91416262316421e-05
-6.76382048556038e-06
-2.9490657408094e-05
-1.59115654214925e-05
-1.03017016010978e-05
-1.51829794004407e-05
-2.31064726173889e-05
-5.02696389807231e-06
1.65916930105426e-05
-1.48134420139878e-05
2.47340968651918e-07
-7.15895246777195e-07
-2.57608750549021e-05
-1.20401384684951e-06
-2.99297292356248e-05
-1.05441376913879e-05
-6.91081809588977e-06
-1.7616192305015e-05
-2.04928488606311e-05
-7.27802278754888e-06
-3.30040234148809e-05
-3.54148307262364e-05
-1.22444694232248e-05
-2.51886332389075e-05
-2.92416668434912e-06
-2.06094696164735e-06
-2.222109716013e-05
-2.35644100735904e-05
-5.80130947772017e-06
-1.43993544126484e-05
-1.93717114275e-05
-4.77426486927034e-06
-8.93790106082134e-06
4.80648332107481e-06
-2.30080770716885e-05
-1.63258470755595e-05
-1.46217958258094e-05
-1.74458114972077e-05
4.48254241876832e-06
-2.30468639065263e-05
-1.53172668080095e-05
-2.19032361600314e-05
-3.11474208299127e-05
-3.4487580508404e-06
-1.33950411176456e-05
-3.04728094493219e-05
-2.30530017979816e-05
-2.94727021221032e-05
-2.68848136721506e-05
-3.2833617987295e-05
-1.80545077653991e-05
-1.25358026788808e-05
-1.43466843890876e-05
-2.90106289680188e-05
-1.63382419684055e-05
-2.0437044863519e-05
-1.4279220122249e-05
-1.8603832423522e-05
-1.43580262400293e-05
-2.88903213385491e-05
-2.21330567388148e-05
-3.48554000755497e-05
-2.29980832454292e-05
-1.18082777257187e-05
-3.23122796092772e-05
-2.46609303146757e-05
-2.30531824495864e-05
-1.90351560279088e-05
-8.24748172660247e-06
-3.20109616747759e-05
-1.974026822131e-05
-5.99780223302793e-06
-1.01218554322727e-05
4.00071037497349e-07
-4.21591236486235e-07
-1.47097948827362e-05
-1.14782766283582e-05
-1.2172574580636e-05
-4.40602130941334e-05
-2.38093936342808e-05
-2.59389422804506e-05
-2.17401311858081e-05
-4.90473519050971e-06
-3.0581230234913e-05
-2.638003515423e-05
-1.23290638487612e-05
-1.0229683409037e-05
3.63513658166177e-06
-2.79032291208552e-06
1.61049261334731e-05
3.95615203353337e-06
-4.50363250302531e-06
-1.11335839832503e-05
-8.28262041122159e-06
-8.98165205603683e-06
-1.2414939637619e-05
-1.65981952881935e-05
-1.83846851147523e-05
-2.87705969858778e-05
-2.99815135753954e-05
-2.23980051129635e-05
-1.20557629368274e-05
-1.8424614862831e-05
-2.97818600905729e-05
-2.54875621278995e-05
-3.18449615424351e-05
-1.8113479749084e-05
-3.98646756716424e-06
-1.98972452806581e-05
6.34135523124895e-06
-2.9709751297906e-06
-6.06370235582041e-06
-2.63971842700184e-05
-9.00028689556829e-06
-1.25933524487561e-05
-1.5013737992589e-05
-2.51741473945733e-05
-1.50468097741315e-05
-7.65778119080176e-06
-2.10793349620896e-05
-1.2174149298156e-05
-1.76099261962313e-05
-1.26192295156284e-05
-1.72213313519201e-05
-2.17315898213941e-05
-8.26819516794132e-06
-1.54921970614999e-05
-1.14573876271809e-05
-1.37540998011576e-05
-4.96725773884733e-06
-2.28510618999446e-06
-1.66972866530313e-05
-1.37908385989509e-05
-1.32440283905853e-05
-2.22102242362718e-05
-1.83159237039994e-05
-3.15193106827249e-05
-3.03553931105364e-05
-1.84302031061731e-05
-3.43348661194052e-05
-3.02638095647092e-05
-2.1498231811079e-05
-2.2671337244183e-05
-9.3017884627769e-06
-3.26836519815556e-05
-3.30919488229428e-05
-1.77246760905474e-05
-1.89691420058937e-05
-2.82477789523846e-05
-1.96792452442566e-06
-8.05453608263258e-06
-1.40949361630673e-05
-2.17021465599872e-05
-1.92324214782466e-05
-9.15688699793197e-06
-2.38792536283894e-05
-2.17918990319977e-05
-1.91931459017518e-05
-1.89594197476745e-05
-2.83359007611689e-05
-2.21408292230787e-05
-2.72308657211924e-05
-2.54072861078233e-05
-1.56682862437875e-05
-4.52084422999665e-05
-2.24952507728858e-05
-2.71932787444989e-05
-1.88348894576767e-05
-1.31515116235517e-05
2.64639662065851e-06
-4.14792181908735e-06
-1.08917511806958e-05
-1.54102501271654e-05
-1.1377444292151e-05
1.39221026908284e-05
3.53223929969555e-07
-1.20589359925961e-05
5.97523705128884e-06
-1.27049749691405e-05
-2.78021163470116e-05
-1.16343168719858e-05
-3.21681470553734e-05
-2.86213093439955e-05
-3.14275689172509e-05
-2.72529368863544e-05
-9.28783421189141e-06
-3.66048659613737e-05
-1.55601847590118e-05
-6.22638484577327e-06
-7.45954987824863e-06
-2.33577515542385e-06
3.76017060963936e-06
1.05036401646332e-05
-3.63659202933938e-06
-5.45276737994542e-06
-3.19152916205226e-06
-8.72141964905707e-07
6.9299944501795e-06
4.03961229550861e-06
-1.8669848465566e-05
-2.5310143118625e-05
-3.12045595774292e-05
-2.41539443081935e-05
-2.94751606373131e-05
-2.23314668691423e-05
-2.24112994005734e-05
-1.83019227022916e-05
-1.61208314394279e-05
2.04521590487604e-06
-4.06452309775757e-05
-3.48569212800442e-05
-9.27886707987749e-06
-1.82808548658419e-05
7.40910123685317e-06
-8.70876850603283e-06
1.4229428262749e-05
-1.04684238239488e-05
2.95835929785553e-06
-2.27258736322593e-05
-1.43740521661535e-05
-9.80099215407924e-06
-3.72838642204865e-05
-3.07007061804427e-05
-3.30907196132557e-05
-3.02147988633192e-05
-2.92567053146764e-05
-3.92782257820434e-05
-1.60560544384943e-05
-2.90922972273955e-05
-1.82727680592821e-05
-1.87837651123685e-05
-2.45637971998975e-05
-1.37412996732889e-05
-3.13631657276633e-05
-1.82343967610009e-05
9.55255505031063e-06
-1.43459173794505e-06
5.3734911306671e-06
2.36373906160725e-07
-1.60829150362325e-05
-2.22967594246266e-06
-2.1821783014973e-05
-3.00287614967785e-05
-1.19183618478497e-05
-4.02416284161489e-05
-2.90986363073503e-05
-2.36214997911126e-05
-1.93101565428105e-05
-1.40264909081111e-05
-2.10323876814181e-05
6.62356450909596e-06
7.85762738189683e-06
-3.05416007036685e-05
-1.52324128406234e-05
9.18489390457111e-07
-2.17597699448564e-05
-5.08023093093564e-06
-3.03375052880503e-06
-2.31400605955877e-06
1.6151934983435e-05
-1.98903158448904e-05
-1.82898237564682e-05
-5.4940194128841e-06
-1.17005731447008e-05
-1.16464542075395e-05
-2.16089745651491e-05
-2.16444445054403e-05
-2.3422584429702e-05
-3.13026635037891e-05
-1.11276654005678e-05
-2.20816694459872e-05
2.19971336748456e-06
4.47686801279698e-07
-2.15769478028812e-05
5.75074536655487e-06
-1.73113981582192e-06
-7.63644795748194e-06
-1.24488362158468e-05
-1.82129824555859e-05
-2.39277241684507e-06
-1.30616020826601e-05
-2.23431478834966e-05
-1.95912032600644e-05
-1.73569296495784e-05
-2.94045023218746e-05
-1.61451661714131e-05
-1.20506204832175e-05
-3.49865547290207e-05
-1.56098803539314e-05
-1.41939329248352e-05
-2.94059620749466e-05
-4.18994879528955e-05
-4.4332502994409e-05
-2.56870814553104e-05
-1.6827519437638e-05
-2.59308718381616e-05
-2.06711549771631e-05
-2.61704063394873e-05
-1.47291595654287e-05
1.53381717578009e-06
-1.89545437579087e-05
-2.53983366402416e-06
-2.52305002702311e-05
4.63309866915486e-07
-2.89371100079576e-05
-1.63736143922387e-05
-2.85584060628876e-05
-3.69342641462315e-05
-2.07535508205652e-05
-4.53985561596705e-05
-3.62104271670825e-05
-1.55992338880963e-05
-2.72132885677157e-05
-2.16991929845947e-05
-4.55984349392146e-06
-9.17294495789282e-06
-1.4998229780427e-05
-2.20494763417618e-05
3.29945481207387e-06
-2.75537623775392e-05
-2.15534506629883e-07
-4.90274850463896e-06
-2.32802583057955e-05
-2.54250159070182e-05
-2.66826719296636e-05
-2.09790516575987e-05
-3.30594760463656e-05
-6.10007548778499e-06
-3.28167529779305e-05
-2.48628984409652e-05
-5.46404391945516e-06
-2.01046006091362e-05
-8.55157331888348e-06
-1.67813766577023e-05
-1.12929274907683e-06
-2.52867899463676e-05
-7.87384267126789e-06
-1.65498340486949e-05
-8.96794423322191e-06
-3.38288799319357e-06
-1.08946801625307e-05
-1.01486727913785e-05
4.93453729335205e-06
-1.81828313150702e-05
-3.47609905491611e-05
-1.6186385472462e-05
-1.06738401632631e-05
-2.34886843364212e-05
-4.88816520767039e-05
-2.46229586068571e-05
-3.49664732382065e-05
-3.187152971752e-05
-8.70113583005292e-07
-2.85689304962489e-05
-2.31009279180478e-05
-2.41470409454518e-05
-2.18600920236633e-05
-1.96440783083497e-05
-1.43219951619124e-05
-9.30011721752859e-06
1.1189914099296e-06
-2.08497842576026e-05
-3.88144241842694e-05
-2.4223679069028e-05
-1.49699724433099e-05
-2.64891622439392e-05
-1.30271971413537e-05
-3.71369055950374e-05
-3.52972346160025e-05
-2.86467485764727e-05
-2.49937245408866e-05
-1.85781182127002e-05
-2.51035161557599e-05
-1.69471877479607e-05
-2.83941822088208e-05
-2.3140338367317e-05
-1.85401939102705e-05
-2.24562316893914e-05
-3.29720608953509e-06
-6.03606645153773e-06
-1.19175322126637e-05
-2.95411565758527e-05
-1.27479322195773e-05
-2.10768451323786e-05
-6.91623091099898e-06
-2.05319597476921e-05
-2.79904842995208e-05
-6.54435101725712e-06
-2.33575200773139e-05
-2.91096559940113e-06
-2.82355983195632e-05
-2.07631221798956e-05
-2.8224349380122e-05
-2.85813485811607e-05
-2.84416507174752e-05
-3.52228848139279e-05
-2.84126118435982e-05
-2.59822375308869e-05
-1.31578841652361e-05
-3.88345453019449e-05
-2.38086016579877e-05
-7.87139790752032e-06
6.00988143847702e-06
-1.22610398224393e-05
-1.44164675247432e-06
-3.01463704407224e-05
-1.19429882979821e-05
-1.75269124620917e-05
-1.35012421944036e-05
-4.19950150010357e-05
2.23736915826601e-06
-1.47551594927375e-05
-1.3628269007965e-05
-5.86155691665495e-06
-2.1210780741611e-05
-2.92623469272709e-05
-1.65934980313347e-05
-3.85031424979095e-05
-8.31715910645198e-06
-1.43750753770884e-05
1.88286735918169e-06
-1.39582121155702e-05
-2.01430096334767e-06
-1.63319250293438e-05
-9.86443302015076e-06
-1.02797198979128e-06
-9.1982570024388e-06
-8.21514009944089e-07
1.80618935533579e-06
-2.68344978003093e-05
-1.18930448576524e-05
-1.93842644165697e-06
-1.23055962887679e-05
-2.27054598225092e-05
-2.42323836188101e-05
-2.81897897310661e-05
-1.51779299923744e-05
-1.94905184666886e-05
-2.32533431818524e-05
-1.80731000953727e-05
-1.18994932966097e-05
6.12515888402661e-06
-5.6788243356227e-06
-2.74006034239739e-05
-2.01217181330858e-05
-1.50297381544437e-05
-1.84630837158004e-05
-2.04437321130208e-05
-2.10344227500388e-05
-3.70602569914876e-05
-2.93021885837202e-05
-1.27899691182029e-05
-1.32825307362215e-05
-3.7180531750577e-05
-1.64556269857206e-05
-3.4676080155188e-05
-2.13172380442957e-05
-2.85442766593443e-05
-3.41429184968428e-05
-1.02649745800293e-05
-3.88235171156e-05
-3.49913177139419e-05
-2.74120003793528e-05
-3.62997828906131e-05
-9.27976467126424e-06
-2.26723086857988e-05
-1.83475328402895e-05
-1.13903184310929e-05
-1.75641520145323e-05
-3.84494445661704e-05
-1.46763138407868e-06
-2.8745771735076e-05
-1.30883909989553e-05
-1.44694067925108e-05
-2.72826649794386e-05
-2.22266425942709e-05
-2.02442832999933e-05
-1.80974383801328e-05
-1.1607014725551e-05
-9.73616061083276e-06
1.35579616314162e-05
4.58938158927941e-07
-3.11408025346517e-06
-1.38263600979677e-05
-2.01858792521136e-05
-8.77881613004613e-06
-1.02687606859412e-05
-1.88987025976961e-05
-9.66637879526042e-06
-1.53026299056821e-05
3.55357298017927e-07
-1.10024395263758e-05
-1.25973023853564e-05
5.99703510329613e-06
-1.55599094955726e-05
-1.10564565844912e-05
-2.40405073736182e-05
-1.11185115716713e-05
-1.52626579874467e-05
-1.51367973273451e-05
-4.53486277420628e-06
5.3011930095737e-06
-2.82293027194588e-05
-2.20914013536178e-05
3.16210725454327e-06
-1.62879821875115e-06
-5.09051644123433e-06
-1.65815025514551e-05
-5.22860251221768e-06
-1.05394692358163e-05
-2.16101990703348e-05
-1.69777219553785e-05
-2.24722008640722e-05
-1.57974972872011e-06
6.44896767876013e-06
-2.91635632883155e-05
-1.19331060340611e-05
-1.83473842362869e-05
-1.00476761298264e-05
-2.33059777043282e-05
-2.68654179055515e-05
-1.58815179229652e-05
-4.08472481529759e-06
-1.39629061594812e-05
-1.5922333526138e-05
-1.70846489819899e-05
-1.47670596311887e-05
1.56665832548632e-05
-2.1618665744587e-05
-2.15054849405449e-05
-6.85605545601869e-07
-1.34197856112289e-05
-2.31053722639428e-05
-3.16950126353623e-05
-6.43541356339876e-06
-2.09731948908784e-05
-3.97550892859817e-05
-2.24522513982538e-05
-4.72011646456141e-05
-1.59234246181363e-05
-3.59097453702506e-05
-3.89363972558598e-05
-2.74198879592948e-05
-2.4949376831644e-05
-2.7232444275608e-05
-2.87142479937764e-05
-7.01205252688795e-06
-2.21600249111711e-05
-2.65658813109696e-05
-1.64663136964104e-05
-1.02729280513298e-05
-2.83855707826262e-05
-2.60689504700062e-05
-2.55871722130467e-05
-1.94691722558244e-05
-2.66889189579622e-05
-1.22995502829955e-05
-1.5552904591048e-05
-2.99437266179983e-05
-3.02528841994853e-05
-1.80229692349555e-05
-2.27321177190896e-05
-3.09903910002462e-06
-3.03076006807598e-06
-9.4366832407637e-06
-2.01800629053774e-05
-1.28846001538578e-05
-1.55219248877336e-05
-4.3815130014732e-06
-1.54964653170736e-05
-2.67166292128196e-05
2.67542818050765e-06
-6.89749210792979e-06
-1.71139682242484e-05
-1.28743956973846e-05
-3.80167623143324e-05
-3.10739921022247e-05
-5.99391650638187e-07
-1.49950708655431e-05
-2.36451385078656e-05
-3.15996441021034e-05
-1.54168578753415e-05
-1.7096927704938e-05
-1.49850891366986e-05
-1.68092310341736e-05
8.07118430707216e-06
-1.37538315290336e-05
-1.75433457300104e-05
-2.26865305550797e-05
-7.48279409872337e-06
-2.25928736219413e-05
-1.67131922914072e-05
-2.64065437437493e-05
-1.06534681893221e-05
-3.31953765820459e-05
-2.10468658013039e-05
-1.00309562116041e-05
-2.73160613402672e-05
-2.493738499028e-05
-3.0214713922715e-05
-9.39845899197898e-06
-2.23918662662365e-05
-3.78843179693892e-05
-3.36325940155251e-05
-1.64032346126832e-05
-2.67351917357109e-05
-2.31442862853128e-05
6.886542874639e-08
-1.6145236527722e-05
-8.29352966227451e-06
-1.15256239700561e-05
-1.6073850681604e-05
-1.62089924073422e-05
-3.02773009991909e-05
-2.00213656105324e-05
-2.93548610942119e-05
-1.71709028343433e-05
-3.53821014038127e-05
-3.70263352393477e-05
-1.97244510855103e-05
-2.61324320707226e-05
-1.38119423537032e-05
-1.7672387746176e-05
-3.34892940189076e-05
-3.23400544511179e-05
-2.5553741991155e-05
-1.87835591254232e-05
-2.59498534001992e-05
-2.35577223170958e-05
-1.62320764565082e-05
-1.91640277252607e-05
-2.2798451587395e-05
-1.69333471685324e-05
-4.22920502377091e-05
-2.71275619887259e-05
-2.30200731117506e-05
-2.43479518871768e-05
-2.63528347808109e-05
-1.78465277781295e-05
-2.11601354887178e-05
-2.48920566391711e-05
-1.67929874587806e-05
-1.36642565907337e-05
-2.23628753035512e-05
-2.6866216759271e-05
-3.91434809789743e-05
-5.2542932624098e-06
-1.65903488152675e-05
-7.67824425455453e-06
1.18364800397626e-05
-5.75355162388458e-06
-6.57315552705836e-06
-2.60786434509838e-05
-1.46625729971568e-05
-7.8575543018613e-06
-1.77204135031684e-06
-3.56477742316284e-05
-6.39772919401566e-06
-6.87816582066404e-06
-1.42235333529439e-05
-9.93144965127661e-06
-1.48028928436876e-05
-1.5925939600864e-05
-2.71014345205583e-05
-1.91417634603574e-05
5.39210213566824e-07
-1.87415636021872e-05
-6.57335143480701e-06
-2.20794331484518e-05
-3.60732122390767e-05
-2.59956780091657e-05
-1.59256788878711e-05
-3.01270655893486e-05
-1.48215774733018e-05
-1.40801166634229e-05
-3.21385214220024e-05
-2.7813445530396e-07
-7.81746563220924e-06
-2.04615580411697e-05
-1.8410189650173e-05
-4.35346163083411e-05
-1.5640894753663e-05
-1.74261899711357e-05
-1.24852816197135e-05
-1.49485946942047e-05
-1.03876422541723e-05
-3.26661229394751e-05
-2.16813202031429e-05
-1.24908524162446e-05
-4.09895585430126e-05
1.20463446671717e-06
-2.64333914180225e-05
-2.07333958743834e-05
-1.57248109276814e-05
-1.46859977214382e-05
-1.99563367778005e-05
-1.38141468202578e-05
1.24678645941626e-06
-5.60213196030528e-06
-1.20223480262345e-05
-2.33301676995131e-05
-3.55581862145811e-05
-1.76076140689317e-05
-6.89043565809878e-06
-1.34966316342962e-07
-3.18237490970106e-05
-1.75244955257516e-05
-1.25205415426413e-05
-2.89737099955429e-05
-2.11089768943948e-05
-1.84274375646836e-05
-8.27545075234919e-06
-3.02310062524918e-05
-2.36222040464604e-05
-2.30094333077272e-05
-3.21303553915222e-05
-8.06020040569827e-06
-4.19903323102544e-06
-8.95217459595794e-06
-1.67105587320879e-05
2.05993063658528e-05
-1.28425500185192e-05
-5.20696319095909e-06
-2.15716436574139e-05
3.71824597713127e-07
-2.81637279028949e-05
-1.64634157807379e-05
-1.37175370131919e-05
-1.54039590593015e-05
-8.47971087686368e-06
-2.71036852864877e-06
-1.53755260740653e-05
-2.57358052125533e-05
-2.10815773793828e-05
-1.99176338887061e-05
-3.20854242111927e-05
-2.44912448064438e-05
-1.60152280491118e-05
-1.3802848989135e-05
-6.53221334187708e-06
-1.53269609194044e-05
-1.90629284343193e-05
-2.90050864644384e-06
-1.496657532161e-05
-2.60035173235584e-05
-1.61559305834048e-05
6.76680795372818e-06
-1.98896296561232e-05
-8.08451272752942e-06
-2.47198327725407e-05
-1.82397527027588e-05
-1.48640300646109e-05
-5.07810982988555e-06
-3.01990315786726e-06
-1.48010435115414e-05
-2.78525599382912e-05
-2.52527552637102e-05
-7.99837029378144e-06
-1.78530476488949e-05
-5.29194261346307e-06
2.85107515932771e-06
-1.54178245021786e-05
-1.42915028529767e-05
-9.3799527146639e-06
-1.39582882806113e-05
-2.8142461569441e-05
-2.63376737513719e-05
-1.47427444038213e-05
-1.29574563145695e-05
-2.93623570817229e-05
-2.72028557974542e-05
-3.50821448624972e-05
-3.41320759654639e-05
-2.95109841011489e-05
-1.93348290073339e-05
-1.56664709143416e-05
-2.13066448147011e-05
-2.86508104879415e-05
-2.18070412228832e-05
-3.06353567333405e-05
-4.03994424053432e-05
-2.98514215526543e-05
-2.87068320024812e-05
-8.11404464417953e-06
-2.26559516374226e-05
-1.1119497560492e-05
-3.26912596269779e-05
-4.12500543044183e-05
-5.83248539802006e-05
-5.7789755331775e-05
-8.91515202495448e-06
-2.74310950612815e-05
-1.96900478564658e-05
-3.97420156434119e-05
-3.08398030114323e-06
-1.58766398151132e-05
-3.39076959052325e-06
-5.31464155472007e-06
2.14829168450769e-06
-1.01739282029509e-05
-1.82589123504161e-05
7.21329626684596e-06
-1.58957242907992e-05
-2.4276835080111e-05
-2.30138208632837e-05
-1.46519606315985e-05
-2.36517513177249e-05
-1.57508566156776e-05
-3.46983154188219e-05
-4.01029161467661e-05
-1.09234061623214e-05
-1.32671538050636e-05
-1.37380867761581e-05
-1.14084059464944e-05
-7.23075876625032e-06
-9.38421303571122e-06
3.71790462560462e-07
-1.42339929304943e-05
-1.36361274823459e-06
-6.19275441120048e-06
-4.16056015172312e-06
-1.07463173092133e-05
-1.39980268334328e-05
-1.41429261649641e-05
-8.66512858031739e-06
7.23410711266908e-06
-3.80672706075644e-05
-2.72622304079872e-05
-7.01464754050402e-06
-5.40706320408637e-06
-2.33975042584111e-05
-1.25515580862533e-05
-3.13901626900873e-05
-3.67174761951153e-05
-3.3102320210425e-05
-4.41520377152417e-05
-9.88711589109642e-06
-1.34953596934379e-05
-1.07086091923086e-05
1.41118413425927e-06
-1.31595204685417e-05
-2.25372451424513e-05
-1.15384385754357e-06
-4.62478212751196e-06
7.86358917357484e-06
-1.28424271747853e-06
-1.55637314078803e-05
-1.030686200732e-05
-9.38501831080801e-06
-2.05143860056136e-05
-4.05165945539571e-05
-5.99718392773688e-05
-2.19274303331891e-05
-3.47020826573563e-05
-4.79300007827709e-05
-1.07126955873704e-05
-2.43784036861469e-05
-4.58413655514092e-06
-2.68741363488231e-06
-3.19567629684352e-05
-2.84481396673441e-07
-3.23671969850341e-06
5.84496197899668e-06
-3.03023123202102e-06
-2.04292914093352e-05
-1.53181034161994e-05
-1.86569804713288e-05
-1.487920144761e-05
-1.95154650144694e-05
-2.569754582429e-05
-1.64876952382743e-05
-1.8887837100454e-05
-1.91491454838141e-05
-6.66998232795001e-06
-3.9318652447812e-05
-3.91691209734549e-05
-1.36751921524087e-05
-2.40920421832975e-05
-1.05725454589425e-06
-5.10864808241812e-06
2.00865766311247e-06
1.33143323306492e-06
-4.60921737552767e-06
-8.31651282365343e-06
-2.06314371935934e-05
4.28192335530128e-06
-7.86700794717822e-06
-1.1829416013718e-05
-8.92049965657967e-06
-2.97374129982411e-05
-1.72079580937922e-05
-8.81240953185996e-06
-4.17588914773193e-05
-4.34923268416653e-05
-1.17792273350917e-05
-1.2377414340593e-05
-3.67620966560047e-06
-1.28989101129364e-05
-1.6846203466447e-05
-5.59535685796707e-06
-1.35609942325752e-05
-5.45710214776605e-06
-1.20407673832982e-05
5.59110529584767e-07
2.75565679506429e-06
-1.44724260632877e-05
-3.4051255068024e-06
1.95479399806747e-05
6.30152510305523e-07
-1.51319632741771e-05
-4.25800545947409e-05
-3.09511580976977e-05
-9.19768635640835e-06
-9.16942630680255e-06
-1.60567887722742e-05
-4.63107294385864e-05
-2.95534007838677e-05
-3.48349585541724e-05
-1.45585103363457e-05
-3.71566998626356e-05
-2.33754594285342e-05
-4.92896654269e-07
-1.84906908022405e-05
-7.34755996653867e-06
-1.75715329964359e-05
-2.21451722414828e-05
-1.1034104793461e-05
-2.22152719065433e-05
9.45970129054043e-06
-2.21601399690087e-05
-1.0386159461365e-05
-2.53002071930564e-05
-1.44188313738646e-05
-2.14401198646708e-05
-2.53570567424838e-05
-2.28414844022538e-05
-2.19237877340613e-05
-2.89832291372847e-05
-3.13871344054919e-05
-2.77987650440746e-05
-3.18423338498783e-05
-1.87188430999305e-05
-2.20349755589277e-05
-1.57789447105037e-05
-2.09210339717394e-05
-8.67730581298185e-06
-1.27944730173084e-05
9.07070060590653e-06
-7.06563153098694e-06
-2.27812459454197e-05
-2.31052932027784e-05
-1.48434502229804e-05
-1.33002358784169e-05
-3.87358367809812e-05
-2.27920998331725e-05
-3.28821685142502e-05
-3.00575105809699e-05
-2.15820659092754e-05
-1.0368806302365e-05
-9.43931855574049e-06
-2.39942400277808e-05
-1.31722105915393e-06
-2.98015881842774e-06
-2.35641011143007e-05
-3.56930963173906e-05
-1.74693001648056e-05
-1.02074422501057e-06
-1.45732221393936e-05
-2.54616714716886e-06
-1.08679464665513e-05
-2.27241417909986e-05
1.31800931518976e-05
8.09511158523415e-06
-2.51328838271441e-06
3.52984017584059e-07
-2.51941626694674e-05
-2.64074212125246e-05
-7.66569143449321e-06
-2.18071642523341e-05
-1.3374460281492e-05
-2.50656270857108e-05
-1.50667752576949e-05
-2.4081582175074e-05
-1.46550610292168e-05
-5.64231974698852e-06
6.26950163339072e-06
-2.3362425903578e-05
5.18516552851121e-08
-4.04146480648854e-06
-1.08695954528478e-05
1.25706233262907e-06
6.02698510095622e-07
-1.10316760469624e-05
-1.02956791243473e-05
-2.12205497538486e-05
-2.76706650025283e-05
-1.51393149358408e-05
-3.72241689899179e-05
-3.64544241298639e-05
-2.6045046468866e-05
-3.46999193335079e-05
-1.55484391948251e-05
-2.84071827422335e-05
-2.33209574268469e-06
-2.85706750077666e-05
-1.53951488303778e-05
-1.14189666545527e-05
-1.73104624469854e-05
-3.28493741351864e-05
-1.4310876025527e-05
-1.39490846348378e-05
-4.02064621226753e-06
-3.56334775114736e-05
-6.40892586642824e-06
-3.19286796444167e-05
-2.4415511910879e-05
-1.12727844290681e-05
-2.68846882896104e-05
-1.78461594156482e-05
-2.74292199832503e-05
-2.92702818010971e-05
-3.79719474252659e-05
-3.79930098915955e-05
-3.72625801714836e-05
-1.48493150975601e-05
-5.90060320640177e-06
-1.35177875175419e-05
-2.96290100553519e-05
-1.30604133094093e-05
-1.49287128615495e-05
-2.24350025856275e-05
-9.13362341724613e-06
-2.21903183300947e-05
-1.60216306009458e-05
-1.26956591474652e-05
-8.90718525606056e-06
-9.40991192389112e-06
-1.59197386742618e-05
-1.50005264958571e-05
-3.49763989127721e-05
-1.88605143424378e-06
-2.40404260822829e-05
-1.7894899644368e-05
-3.45634172225281e-06
-1.3901970837198e-05
-1.53740083312923e-05
-1.74992657920121e-05
-2.34709132041183e-05
3.76611674165792e-06
-2.33346342028292e-06
-4.1720265095793e-06
-1.08498626267624e-05
-1.08124686594835e-05
-4.92970845982182e-06
-5.61653501131983e-06
-1.7601584417194e-06
-2.00318097784829e-06
-5.53452423825103e-06
-1.43623992011375e-05
-1.67203285987768e-05
-5.04610807288812e-05
-3.57001850787028e-05
-2.09570936261558e-05
-2.32346618873932e-05
-1.92776465651162e-05
-2.75036183040834e-05
5.36526476813824e-06
-1.79802960533756e-05
-2.49088588358166e-06
4.82568741489093e-06
-1.71680481854658e-05
-1.16005324081682e-05
-1.13504285636143e-05
3.59297090363287e-06
-5.76137062692593e-06
4.03553344070521e-06
-6.0860518491215e-07
-6.61750095086983e-07
-2.93939757785953e-05
-1.33190950077705e-05
-3.2235701108424e-05
-2.50453967134009e-05
-2.68789209072746e-05
-2.54367650998334e-05
-2.52335426530027e-05
-2.27640430313754e-05
-1.12594344897185e-05
-1.88163370062154e-05
-2.17108617917209e-05
-1.6789088854302e-05
-5.0793853608172e-06
-1.43188561938389e-06
-1.1511717719572e-05
-1.90441465522943e-05
-2.39082883617176e-05
-1.32089440721199e-05
-3.41515569987286e-05
-2.82940046158467e-05
-5.35538442860957e-06
-3.33688811183415e-05
-7.41053753592721e-06
-1.68251189632198e-05
-2.14150112679445e-05
-6.15334688518631e-06
-2.01770041269139e-05
-3.68519159596319e-05
-3.45055738915873e-05
-2.21254067401286e-05
-8.9736542101569e-06
-1.41540556078591e-05
-4.96677591061936e-06
-2.0029243844609e-05
-1.92171063733604e-07
-6.00644597864307e-06
-1.06439884223314e-05
-1.15537280881721e-05
-8.84670768367299e-06
-2.73966199509452e-05
-2.41916529368078e-05
-1.522667327673e-05
-1.20404272434054e-05
-2.20802805342909e-05
-5.19714902870306e-05
-3.35170207141732e-05
-9.47676080307083e-06
-2.03070045996521e-05
-2.93132548537638e-05
-4.45767354806058e-06
-5.83941569564742e-07
-8.93833481266944e-06
-2.39684782573563e-05
9.41923596153458e-06
-1.75697826957634e-05
4.58183073614356e-07
7.99253234197719e-06
-1.61005861779793e-05
-1.33664885525418e-05
-1.60632507501757e-05
-1.70298923738123e-05
-4.43939020362116e-06
-2.82790840982997e-05
-8.39320537469044e-06
-1.12676648361867e-05
-2.63354911124444e-05
-2.82634257886903e-05
-1.96817934716799e-05
-2.77279345356157e-05
-4.66461974611829e-06
-1.2068230785659e-05
-2.61881968789915e-05
-7.8458276481155e-06
-8.14031766866986e-06
-3.94671036680995e-05
-2.21881393527942e-06
-2.35967806252262e-05
-8.86894087553903e-06
-3.11860772955747e-05
-1.83170312061538e-05
-1.22681456249357e-05
-2.14141130362634e-05
-1.89870242272401e-05
-1.38405789219824e-05
-2.21026099575495e-05
-2.07283404079041e-05
-1.56197765022229e-05
-2.16578203126747e-06
-7.3779889194584e-06
-2.74540618599577e-05
-4.75736123278877e-05
-3.31238586364903e-05
-1.80944338489543e-05
-2.06202234900577e-05
-1.1912881244828e-06
-1.98932332916472e-05
-5.64462798085037e-06
6.13574906566952e-06
-1.32705072617401e-06
-6.65112229954001e-06
-1.60950420832938e-05
-9.05514536097516e-06
-2.66092459195288e-05
-1.44879814591104e-05
-1.88952072604111e-05
-2.82171902323867e-05
-4.41250713508951e-05
-1.15937415637565e-05
-2.17199319347542e-05
-4.36883315303637e-06
-2.13542914086342e-05
-3.35189868475568e-05
-2.28288746138988e-05
-2.01772876319865e-05
-2.05310897604723e-05
-4.47726780924082e-06
-8.01355617837999e-06
-2.86780938719036e-05
-1.70651353468963e-05
-2.86483764826062e-05
-2.16011089977603e-05
-8.89639721396756e-06
-2.62407835958946e-05
-1.78019846533035e-05
-8.32968329896263e-06
-2.32396731111596e-05
-2.22155587287432e-05
-2.38848783431107e-05
-2.0171733390179e-05
-2.39320682583625e-05
-2.63502159910657e-05
-5.07684436809651e-06
1.02633572961247e-06
-4.72772010483472e-06
-3.53254368951003e-05
-2.2012022718757e-05
5.03475051880505e-06
-5.53157589131581e-06
-3.93446089668899e-06
-1.12132367265329e-05
-6.06852461732457e-06
-1.89076114520814e-05
-1.02132622742408e-05
-1.34768967009915e-05
-7.81748680653858e-06
-1.02561078885654e-05
-2.32909231145544e-05
-9.93120223135728e-06
-1.0929091713089e-05
-9.72720660823974e-06
4.46932920588459e-06
-9.1556220418081e-06
3.07915617109808e-06
-4.51829329448777e-06
-1.78323109653843e-05
-2.48335517502059e-05
-9.32685367487263e-06
8.22878291745644e-06
-2.54209288507598e-05
-1.54862045478989e-05
-2.58830701279267e-05
-1.04524225470873e-05
-1.69366347211895e-05
-3.43667023848713e-05
1.31560345678439e-06
-2.7028433658687e-05
-1.54228263461847e-05
-1.995200688862e-05
-8.25361136274487e-06
-1.58216685177181e-05
-2.25423526732176e-05
-1.58048918899964e-05
-4.30447992264628e-05
-4.60295828117883e-06
-1.60477070009041e-05
-3.40088241287057e-05
-3.40681507762263e-05
-2.1874919800023e-05
-6.43608105578015e-06
-1.23704852655607e-05
-1.4833689338013e-05
-5.61762237801105e-06
-9.96717753989853e-06
-2.81098806954545e-05
-2.48285916920854e-05
-3.20453333124202e-05
-1.4643208997204e-05
-3.782010558807e-05
-3.40873530663775e-05
-8.07646969308727e-06
-4.07342602572979e-05
-3.34351059117873e-05
-1.34384352796226e-05
-2.01178544291988e-05
-1.25003307854673e-05
5.02729369905876e-06
-1.29983205951915e-05
-2.68426818420506e-05
-4.32026953548473e-05
-6.78839532004028e-06
-3.06322441120918e-05
-9.14916338051738e-06
5.7659976662345e-06
2.87399657075591e-08
-1.22801228903304e-05
-1.23563442840624e-06
4.81195095427116e-06
-2.64830707413563e-05
-1.86697483512136e-05
-1.25521495385316e-05
-8.14181955607981e-06
-1.03904427395405e-05
-2.3715389037946e-05
-2.59520510509085e-05
-2.22953058992528e-05
-1.6451211358745e-05
8.33799439505535e-06
-1.83113449149121e-05
-1.42260747784224e-05
-2.19684864014864e-05
-1.00403282754723e-05
-1.1882611490225e-05
1.04729025632988e-05
-1.21017947674602e-05
-3.32808789608818e-06
-1.02577149635943e-05
-2.20400091812148e-05
1.92083072086755e-06
-1.30441942176646e-05
-9.00902494505043e-07
-2.2677298156424e-05
8.40536432857076e-06
-8.75622892853778e-06
-1.32525249687842e-05
-1.03684996053484e-05
9.4198851250486e-07
-1.76459324983525e-05
-2.55060387103687e-05
-3.97420240495048e-05
-2.16100226838477e-05
-1.82267587030219e-05
-1.81152838318796e-05
-2.32859079924814e-05
-1.91084958218112e-05
-3.48359357867706e-06
-2.54249853321452e-05
-7.57722392866865e-06
-1.30597812512887e-05
-1.67033490535613e-05
-1.94205993635602e-05
-1.28881890235249e-05
-2.86209914078273e-05
-1.04753080152719e-05
-1.72026632800941e-05
-3.37378504839517e-05
-2.93094335619279e-05
-1.38113541465541e-05
-3.28816747853541e-05
-3.42615559692148e-05
-9.76190848648706e-06
-1.61909543722661e-05
-1.89167774164472e-05
-2.4404064258248e-05
-1.2727317226632e-05
-2.04318031421988e-05
-1.17787071948729e-05
-2.82698988175343e-05
-2.14135072926554e-05
-2.10972934469359e-05
-1.96922206062824e-05
-3.59040333091054e-05
-2.28096722871956e-05
-2.01414585565039e-05
-2.66669700895923e-05
-5.8857401638833e-06
-1.08314014467654e-05
-1.93080351340834e-05
-1.68561504801939e-05
-2.91714057382592e-05
-2.66672508956728e-05
-7.97229261177288e-06
-2.36311097834198e-05
-2.28358175304885e-05
-1.42144105913527e-05
-2.16622588578773e-05
-3.91697010587442e-06
-2.32322892141957e-05
-2.95502361793686e-05
-1.91849341776871e-05
-2.54756657551737e-05
-1.94872100179166e-05
-1.55179330973121e-05
-9.05838547283072e-06
-1.79763351313183e-05
-2.50800349703929e-06
5.98428679547175e-08
1.13440180081408e-06
-1.75930361222332e-05
-5.88443672737222e-06
-1.89194423704909e-05
-4.76151552067882e-06
-1.12098029749746e-05
4.41790716904467e-06
2.57458182701187e-06
-1.65631321640578e-05
-1.4772837476653e-05
-7.82998659692602e-06
-1.10372290075384e-05
3.14954845698088e-06
1.70478978841907e-06
-1.23252548771468e-05
-3.25259778159318e-05
-1.35769158897048e-05
-1.95900856655168e-05
-2.44188582018177e-05
2.04164288553015e-06
-1.34760830255973e-05
-1.43695558565644e-05
-2.42872364127139e-05
-1.00305606940737e-05
2.45452400250574e-06
-2.91192172019495e-05
-1.16252808875069e-05
-1.50232251992658e-05
-9.37294066276156e-06
-1.08326908771289e-05
-2.11323623329064e-05
-3.29174729933697e-05
-5.62783564719087e-06
-1.03674208890928e-05
-1.40899656974542e-05
-1.37327691547612e-05
-2.95177868049152e-05
-3.22713060240149e-05
-2.66319495438971e-05
-3.68105954401284e-05
-1.91452237719255e-05
-1.67952088660178e-05
-1.52264967496991e-05
-2.45179806952797e-05
-1.92714493256854e-05
-2.13400091491238e-05
-3.999633546336e-05
-2.52307179348189e-05
-1.27447924972625e-05
-2.70638749756945e-05
-2.27714026757996e-06
-3.96552455715688e-06
-2.85903960118069e-05
-2.86447807711293e-05
-6.06180551284709e-06
-2.44518375583328e-05
-1.28473385091691e-05
7.05778965863019e-06
-2.74396992745693e-05
-3.38333350239752e-05
-1.93620911864702e-05
-7.9884159026007e-06
-1.69620910856617e-05
-1.43364595996344e-05
-8.11117979932683e-06
-2.35036580521175e-05
-2.37030575467346e-05
-3.18273614825098e-05
-2.77416251123956e-05
-2.27379519961197e-05
-6.66451108044141e-06
-1.00414533146556e-05
-1.20461904251669e-05
-1.60867221496255e-07
3.26201948747961e-06
-1.82503720955644e-05
-2.70851938695761e-05
-8.96517695592503e-06
-3.84237196313552e-06
-1.43450955317346e-05
-1.43555891211967e-05
-8.274587350496e-06
-2.40044354178502e-05
-1.06947734143417e-05
-6.57782440192753e-06
-1.69648818257267e-05
-1.57108591328468e-05
-1.68179336139056e-05
-1.5212586316267e-05
-4.24591656075659e-06
-1.02958309621424e-05
-5.47061837922269e-06
-1.178376729226e-05
-1.44328399364247e-05
-4.34119452928563e-06
5.82089682956369e-06
-5.53299234289314e-06
-7.16706253427984e-06
-2.57244697363146e-05
5.73213951561785e-08
-6.45180092225687e-06
-2.50828657680947e-05
-5.58716604721852e-06
-1.27968873814604e-05
6.7821000929619e-08
-1.39151029506743e-05
-2.23696602339674e-05
-1.69135739233649e-05
-1.28269074136497e-05
-2.51681209047419e-05
-2.20149463300412e-05
-4.96988606721881e-06
-6.85241322592081e-07
-1.88518290311525e-05
-2.47034045825103e-05
-9.53350450990022e-06
-3.37190966659559e-05
-4.11443673657271e-05
-1.79093498167559e-05
-1.04819789043713e-05
-3.23791594975423e-05
-3.02994432149556e-05
-2.70497357264302e-05
-1.46581566861452e-05
-1.82919481781812e-05
-3.302239940399e-05
-9.23182644206153e-06
-6.1362644067904e-06
-3.70964270603493e-05
-1.66777776003116e-05
-2.37378778105518e-05
-1.57010892781535e-05
-9.89208019414326e-06
-1.87743112055072e-05
-2.66720217941209e-05
-1.25160434223255e-05
-1.57841752374493e-05
-2.82443001753308e-05
9.95190781133224e-06
-2.46662674057551e-05
-2.45033045097071e-05
-1.70700482563859e-05
-1.78556162924351e-05
-2.2649555509182e-05
-9.72980845802592e-06
-3.12881789534969e-05
-2.03627517999749e-05
-6.35044866542253e-06
-3.18788974358515e-05
-2.20051507402209e-05
-9.00207092209777e-06
-2.53083076513472e-05
-2.40060547785278e-05
2.32842649114396e-08
-1.06510313371465e-05
-2.1193380570501e-06
-2.41032975839534e-05
-2.76306715832164e-05
-2.32727244029494e-05
-8.385648726855e-06
-2.77455697066384e-06
-1.13182360719941e-05
-7.94577622374173e-06
-1.37762579844906e-05
-1.00617864333134e-05
3.24261681760488e-06
-9.24060182325612e-06
-1.0999589728688e-05
1.14675061230128e-06
-1.10028825497395e-05
-4.84851891155423e-06
2.91243920902422e-07
-9.87525506027266e-06
-5.02718419187041e-06
-6.35224112522192e-06
-1.65571377043814e-05
-1.22397739250262e-05
-1.52046101255139e-05
-3.46644438059605e-06
-8.24460739368852e-06
-1.59509201481338e-05
-2.18853993873368e-06
-6.42311197609037e-06
-1.85191042063908e-05
-1.11231516687183e-05
-2.94890394647786e-05
-2.44037955283888e-05
-2.01248374802153e-05
-1.5375029660578e-05
-1.71117330563856e-05
-1.97105142997405e-05
-1.03748273791628e-05
-8.54712757753496e-06
-7.59354224863319e-06
-2.30805900961548e-05
-1.16024563596921e-05
-3.01182492378328e-05
-2.34925869700414e-05
-1.63608192503537e-05
-3.17627966794598e-05
-2.44038844065283e-05
-6.44715704309182e-06
-1.59258262978041e-05
-1.97344851784754e-05
-1.01730799694312e-05
-2.27361277507083e-05
-2.38001111854122e-05
-2.62332532631659e-05
-2.84469992882477e-05
-3.06836282370346e-05
-1.60637458527616e-05
-3.45650622897953e-05
-2.69798325876583e-05
-2.76150235529647e-05
-1.65106966197779e-05
-2.87743439448567e-05
-1.99315634414303e-05
-1.86455471631277e-05
-5.81837216668273e-06
-1.41182473973406e-05
-2.63866970435675e-05
-2.17375704977274e-05
-1.87663972638313e-05
-3.46822790873639e-05
-3.62297378691271e-05
-2.08009281140417e-05
-5.69083518063267e-06
-3.89260353261713e-05
-1.58785645026719e-05
-8.06537118967815e-06
-5.98134867530229e-06
-1.12594431579572e-05
-2.48274125305027e-05
-2.59338417438138e-05
-5.6539679200881e-06
-1.02565353019514e-05
-2.6278911226743e-05
1.09491706727043e-05
-2.91092628704256e-05
-2.4632639738159e-05
-2.5071800129336e-06
-5.81170909969853e-06
-1.35750329425425e-05
-7.9171059059491e-06
1.03054805722464e-07
-7.51571712086598e-06
3.12014132370412e-07
-1.59178360685511e-05
-2.76183722014216e-06
-3.34581487191046e-06
-1.6750865654298e-05
-2.27610403868746e-06
3.73783129585507e-06
-2.07890225692754e-05
-6.40116572149012e-06
-4.88986545187539e-06
-1.51460550754075e-05
9.95663827122799e-06
-3.30592678680024e-06
-2.59970251003897e-05
-2.67780336408136e-06
-7.83130550611519e-06
-7.94664516477669e-06
-2.8841989316036e-05
-2.94641965926559e-05
-2.06665559987702e-05
-2.76637865396546e-05
-2.7117946257868e-05
-2.05070538246509e-05
-3.06849998321821e-05
-4.90841208266266e-06
-3.09389841851882e-05
-1.78178778728611e-05
-1.51387990302639e-05
-8.62870901785458e-06
-2.43161287674138e-05
-1.99409209055555e-05
-1.67183665493117e-05
-2.00912331124089e-05
-2.02735598006949e-05
-2.38376979207365e-05
-1.57423417604844e-05
-1.99162446001764e-05
-3.88970896502688e-05
-1.06420512277403e-06
-1.09024238989444e-05
-1.53909907066173e-05
-1.94973883567787e-05
-1.31266388069198e-05
-3.06992679512413e-05
-1.72894888702398e-05
-4.06090228210057e-05
-2.97146341417428e-05
-7.52336634710676e-06
4.42609270717374e-06
-2.50086318736579e-05
-8.26523120238397e-06
-1.9383415687124e-05
-2.2576689932442e-05
-3.39434608359604e-06
-1.00241246335475e-05
-1.53455140155168e-05
-2.0370324915472e-05
-2.74494522805123e-05
-3.0481399618164e-05
-9.51661903495557e-07
-1.99153755305109e-05
-1.7802219563612e-05
-1.1336123509114e-06
-2.61521878236705e-05
-1.8252777588346e-05
-2.06872061214075e-05
-7.85415847850231e-06
-1.14823296557765e-05
-2.26057947885603e-05
-9.29928919735848e-06
5.42721874665933e-06
-2.48111432257404e-05
-2.98905741862932e-05
-1.82182255052873e-05
-1.56753898386063e-05
-1.57757484359393e-05
-1.43341494653082e-05
5.22949118986601e-06
2.2940194752888e-06
3.91362469474379e-07
-1.00823397034533e-05
-2.23607482488117e-05
-7.06336429782791e-06
-2.21498551372201e-05
-2.49117359075604e-05
7.77873442774227e-07
-2.07983912527205e-06
-1.51210883414537e-05
-2.17400401763705e-05
5.01176077656725e-07
1.24353882830163e-05
-1.58626734903302e-05
-3.37664726528799e-06
1.61751725974222e-06
-8.7178899396809e-06
-2.00123715581009e-05
-4.782622841411e-06
-1.7312957441781e-05
-4.79767653105833e-06
-2.00529201593758e-05
-1.35948825364058e-05
5.84140238183294e-06
-1.85140640402124e-05
-3.18708205292221e-05
-2.03900058831018e-05
-3.41194316765761e-05
-1.61760945919768e-05
-1.44430274917226e-05
-2.15862294208523e-05
-2.63797297361529e-05
-3.87569994673016e-05
-3.08311763890413e-05
1.25447271652967e-06
-6.85840815498963e-06
-9.21088485638982e-06
-5.48381704946406e-06
-1.51933381261719e-06
-2.27219373256038e-05
-2.82336505499166e-05
-3.02312264011379e-05
-2.02418536177594e-05
-8.46413894989351e-06
-2.40634140446834e-05
-2.52695705073054e-05
-2.38703398497417e-05
-2.55452372708489e-05
-2.69519952866602e-05
-1.98627279513053e-05
-2.54073882468997e-05
-2.70499341127446e-05
-2.17879149843921e-05
-3.56710204471658e-05
-1.29758525686645e-05
7.9128600120968e-07
-1.56718974511698e-05
-1.22982043979489e-05
-2.03570686485393e-05
-1.73848180425679e-05
-2.40311675218509e-05
-1.93421088642124e-05
-1.43924113706679e-05
1.78910390025394e-07
-2.16327798852724e-05
-1.55929357846613e-05
-3.43123855892492e-05
-1.81701642319434e-05
-2.07181801752329e-05
-1.83646141026535e-05
-3.29707703745745e-05
-2.44816140165963e-05
-4.25701836255547e-06
-6.27590863039297e-06
-5.94280529635418e-06
-1.21608829112634e-05
6.47194579237846e-06
-1.71824339354936e-05
-7.33898829359396e-06
-8.71042614850668e-06
-6.51233982747011e-06
-1.19469192514238e-05
-5.85847855458392e-06
-1.31279355307487e-05
-8.79818860716174e-06
-1.05102769402123e-05
-1.75450305368158e-05
-2.49388161663996e-05
-6.4850234110965e-06
-2.06495230213214e-05
-1.78042350781651e-05
-4.89320057645542e-06
-1.40070796667725e-05
4.58793139297976e-07
-5.42705290179388e-06
-1.82396899109756e-05
-1.33625980172516e-05
-1.68142780718541e-05
-1.70929594551541e-05
-2.05375707426449e-05
-2.62642964706103e-05
-3.69010955565118e-06
-1.44371953398742e-05
-1.24602849228252e-05
-1.43582357240813e-05
-2.18749863618898e-05
-1.37054501690482e-05
-1.92075082682235e-05
-1.66287620185378e-05
-2.74095941086865e-05
-2.7756714722764e-05
-2.57100784101137e-05
-2.44288401861456e-05
-3.51092649061674e-05
-1.44311305540354e-06
-2.88941587785136e-06
-3.11913874813591e-05
-1.05662308023015e-05
-2.93745240348606e-05
-4.29311813412262e-05
-1.564779984182e-05
-1.71245740598344e-05
-4.72337657501351e-05
-2.10589405114007e-05
-2.82976005240147e-05
-1.92662601032103e-05
-2.71657568226203e-05
-3.18614803337687e-05
-1.04597235449897e-05
-1.52651541596759e-05
-1.85944476620984e-05
-1.5960138924036e-05
-4.91160365450859e-06
-6.15523894113726e-06
2.88212105979639e-06
-1.85255107218708e-05
-1.91271008107574e-05
-5.71313384021501e-06
-1.30135874332846e-05
-3.60328429460503e-05
-2.11605810098814e-05
-6.09929258152124e-06
-1.13886021032827e-05
-2.39780513287014e-05
-2.93017157536115e-05
-1.94662187637491e-05
-8.76143224305805e-06
-1.03534928336591e-06
-5.5546538655226e-06
-1.47971991902854e-05
-2.42810918965188e-05
-2.77931002035659e-05
-1.62101868718596e-05
-4.51381884335555e-06
-3.55361879099491e-05
-4.33213493394648e-06
-8.84690530954121e-06
-4.08086157107898e-06
-2.00100641755643e-05
-4.43717894565966e-06
-7.6088878354579e-06
-1.38883033967303e-05
-3.17714700126801e-06
-2.40635255062709e-06
-9.05348521282764e-06
-1.10505947969046e-05
-1.25182143898425e-05
-9.89854109058837e-06
-1.66415976407323e-05
-2.53461205041355e-05
-9.50294114349543e-06
-6.90880940477018e-06
-5.5145662977746e-06
-5.8937533865837e-06
-2.11509915956783e-05
-2.39285927600106e-05
-2.25414618579819e-05
-7.32236387358829e-06
-9.5724649536311e-06
-1.16543577371888e-05
-3.62786074822287e-06
-9.39154065468355e-06
-2.20708303551839e-05
-2.72542521623801e-05
-5.31175598383206e-06
-2.54993474479087e-05
-2.08355375860092e-05
-1.65565549574653e-05
-1.44669396751378e-05
-1.86729314448922e-05
-3.55724506244195e-05
-3.0491353381422e-05
-1.85035628059675e-05
-1.37892467195153e-05
-1.53962196236662e-05
-3.04669690641577e-05
-2.44638912325229e-05
-2.2903018858158e-05
-1.99649553282529e-05
-2.48290879200536e-05
-1.6921552917922e-05
-1.39005142875214e-05
-3.23381620390882e-05
-1.6130223583757e-05
-1.09880065113693e-05
-4.98695173059226e-05
-3.11384330136549e-05
-1.28831391443137e-05
-3.66584980398702e-05
-1.26234619641098e-05
1.55132365079838e-06
-3.75639981294193e-05
-3.34661355681617e-05
-8.35753342801566e-06
-2.12737888351279e-05
-1.90951826027737e-05
-5.83604818109336e-06
-1.54758941434889e-05
-2.29658373188302e-05
-2.4545493993605e-05
-1.48710388600652e-05
-2.78866210667862e-05
-1.14970410873114e-05
-1.97337614181466e-05
-2.51775652269644e-05
-2.66349101566689e-06
-1.44827790493752e-05
-4.46357263538673e-05
-3.22622173536259e-05
-9.82152403684739e-06
-2.46630305296588e-06
-2.65520630560327e-05
-1.10833413419716e-05
2.67614483690496e-07
-2.26557289264814e-05
-2.46917363584163e-05
-1.92817622884934e-05
-1.64723497165976e-05
-1.59011374271579e-05
1.29226479526611e-05
-1.79981133593087e-05
-1.58105136994924e-05
-1.44495354801454e-05
-8.07088720579736e-06
-1.71270063373073e-05
-2.64780847126406e-05
-8.00032052044014e-06
-6.97874594562608e-06
-9.21033347181087e-06
9.25476752886398e-06
-2.25016626532248e-05
-1.66335004270941e-05
1.60373363546961e-05
-1.15584372284356e-05
2.00667620581316e-06
-2.29711893364234e-05
-1.90367022713993e-05
-4.80347971073058e-06
-1.49264254427547e-05
-1.00071687762123e-05
-3.52576770297237e-06
-1.95473955116615e-05
2.38585586205009e-06
-2.44514192755993e-05
-1.37596306844344e-05
-2.12717112834094e-07
-2.60400985974384e-05
-2.67348458476743e-05
4.55506559395093e-06
-3.16710348157008e-05
-3.78448771508411e-05
-1.16115284660909e-05
-2.21965077814515e-06
-1.08910693726071e-05
-2.95147706383173e-05
-1.88761874513359e-05
-1.27750779048239e-05
-1.52747289073992e-05
-2.65656390032941e-05
-3.98218241650636e-05
-6.71792817579434e-06
-7.30826187890962e-06
-3.52785668930897e-05
-2.06623858954665e-05
-5.00623330616026e-06
-8.34120019400609e-06
-6.0230027415126e-06
-7.87988722038001e-06
-2.54487187786505e-05
-1.37534666617931e-05
-2.83330875952725e-05
-1.20590702845303e-05
-2.61429773984205e-05
-2.14925973541041e-05
-1.35062825379927e-05
-1.96547532584528e-05
-3.12816790632334e-05
-4.18039147249206e-05
-2.38423446644165e-05
6.67306625807893e-06
-1.22360944434786e-05
-3.27505211623555e-05
-2.5099136492526e-05
5.56600367299845e-06
-9.92778705207889e-06
9.31830028088906e-07
-4.65768584301345e-06
-2.70719385924799e-05
-7.42935897238771e-06
-2.18143237381475e-05
-2.00520585885117e-05
-1.80374610784803e-05
-1.50961179062735e-05
-6.08965424345841e-06
-1.46629422168948e-05
6.68338614018518e-06
-9.43906861132225e-06
-6.45083841457539e-06
-7.73286097136276e-06
-1.36292536123111e-05
-1.4184771845197e-05
-1.50043802365133e-05
-2.94088162617096e-05
-1.47144401328541e-05
-7.26196114893949e-06
-8.19096842003333e-06
-2.16403479298077e-05
-7.36660294688164e-06
1.85401877360875e-06
2.88870298488106e-06
-1.92236295514021e-05
-4.65020429670579e-06
-1.27703621267041e-05
-2.01225588605643e-05
-5.85660593567278e-06
-2.42066009646428e-06
-1.56802972082482e-05
-6.14369331820986e-06
-2.38018871723612e-05
-1.56733384979726e-05
-1.24520656902094e-05
-2.06393846709525e-05
-3.42231131388596e-05
-3.20955917757382e-06
-1.41746586220184e-05
-1.15675856825543e-06
3.71455297654982e-06
-4.10769867413144e-06
-6.31695291285301e-06
-1.51359073870409e-05
-1.59618725389516e-05
-3.36647503901642e-05
-5.36952460044369e-06
-4.08716291230475e-05
-2.6742338791759e-05
-1.8321626336271e-05
-1.04182256123478e-05
-2.66111332618767e-05
-2.30278380594442e-05
-3.24969835412741e-05
-3.20510100347584e-05
-1.78033992900974e-05
-1.6685108158067e-05
-3.79884715614093e-06
-2.10340818826294e-05
-1.58506547981578e-05
-2.12733262671939e-05
-1.50576762127942e-05
3.55902711250169e-06
-2.22122627337439e-05
-6.85589771945214e-06
-6.83502911270097e-06
-1.48695645124033e-05
-1.8234719068335e-05
-3.39498905097813e-05
-1.73937864564931e-05
-2.25193104856174e-05
-1.3667954793849e-05
-1.32249591224886e-05
-2.43193699353885e-05
4.15543385494258e-06
-2.25515068243834e-05
-1.21695203350195e-05
-1.16721146011439e-05
-3.66196934174014e-06
-1.35961369399426e-05
-1.98239040042278e-05
-9.35336066236908e-06
-1.30478043729629e-05
-1.49747492392728e-05
-2.31121993882403e-05
-2.21246839296588e-05
-4.35698380648398e-06
-1.86607440660465e-05
-9.09318456653868e-06
-1.46662899734114e-05
-8.67584460181846e-06
4.45681454416385e-06
-1.26635393750992e-05
8.91806908087735e-06
-1.88944859958449e-06
9.92917161125665e-08
-7.86915335740916e-06
-1.03620976496539e-05
-7.57717256014337e-06
-2.18023734254738e-05
-1.52745494245388e-06
-1.94623776666443e-05
-6.09898585700766e-06
3.19493557920048e-06
3.71939110575018e-06
-9.09277589029184e-06
-6.22064152777862e-08
-2.27210726875693e-05
-1.41293303072936e-05
7.03044361160539e-06
-5.99011641262967e-06
-1.59343320285217e-05
-2.29963961994729e-05
-1.8727263626753e-05
-8.90388901172758e-06
-1.70047334399426e-05
-2.34923744377704e-05
-2.68822925285237e-05
-1.21324182734879e-05
-2.0298318228431e-05
7.31947817733351e-06
-1.69534596551312e-05
-6.9694769111037e-06
-1.92901837350428e-05
-2.14023280745948e-05
-2.9777611602594e-05
-2.53301911803085e-05
-3.21738287221739e-05
-2.80098026569041e-05
-1.56064822992674e-05
-2.23602681870016e-05
-1.75608952442035e-05
-6.98114078713057e-06
-2.39240545649305e-05
-6.62986973070228e-06
-1.60187698204676e-05
-2.85039930324454e-05
-3.31254193876693e-05
-1.74354196280979e-06
-3.08948298869899e-05
-2.26325902299092e-05
-3.36514523505829e-05
-1.84733749029176e-05
-4.12991956870617e-05
-1.7288063253527e-05
-1.6448074960071e-05
-3.46137326571137e-05
-8.80813661235838e-06
-1.58051019823648e-05
-3.42360542785843e-06
3.92103006407516e-06
-2.33263245017534e-05
-1.84278954590639e-05
-1.48344681813043e-05
5.14789551459051e-06
-2.52532692979966e-05
-7.37907681786291e-06
-1.96447766014084e-05
-1.74329864874901e-05
-8.22265002129345e-06
-7.98103363026283e-06
-2.82873196924106e-05
-1.32024192162054e-05
5.9796395322529e-06
-3.20586579872515e-06
-5.73022943863049e-06
-7.65580276396805e-06
-1.27180558665415e-06
-1.22288903717342e-05
-6.23904831713881e-06
-1.32010838101232e-05
-1.29067983604335e-05
-1.42018645671029e-05
-2.62090011713579e-05
-1.00152610900721e-05
-6.84317821398678e-06
2.34184448437795e-06
-1.22993493193752e-05
-5.21078487715281e-06
-1.47954416120214e-05
-2.24362995433387e-05
-2.49918088862295e-05
-1.78384880155794e-05
-1.97414344528213e-05
-1.09540758088455e-05
-8.09570600741737e-06
-5.63397938843378e-06
-2.67005359004188e-05
-1.14565072215248e-05
-1.0078308232464e-05
-5.5655295978412e-06
-3.11307246357355e-05
-7.90318606837442e-06
-2.51805436320457e-05
-1.44261631899347e-05
-2.41221085948443e-05
-7.97733548925737e-06
-2.86278894338032e-05
-3.01095086956308e-05
-2.84790131014847e-05
-2.48039726928737e-05
-3.55256330641256e-06
-1.40349507039661e-05
-1.27070842312211e-05
-2.43635276089035e-05
-2.68748480126774e-05
-1.49013447110865e-05
-3.1888298324968e-05
-1.01406647666254e-05
-2.16446445868033e-05
-3.23984815654043e-05
-1.64229941825769e-05
-2.86443698194097e-05
-4.19157872259523e-05
-1.8491596310704e-05
-2.32400969902995e-05
-1.3667617714818e-05
-3.87500794614637e-05
-1.43781494531343e-05
-1.30178085759155e-05
-3.58307695818923e-05
-1.54787489253511e-05
-1.6804236106871e-05
-4.05669579285227e-05
-1.52823967227801e-05
-1.91910440295519e-05
-1.82428741026636e-05
-7.87725080618408e-06
-3.06602643162661e-05
-1.05639176939547e-05
-1.70732416502147e-05
-1.5368833092378e-05
-1.12372406378152e-05
-1.99720369317757e-05
-1.33389401286169e-05
-2.02413126881119e-05
-1.53454297546509e-05
-1.13025836712068e-05
3.74626814025643e-06
-2.13326187501805e-05
-5.79850526642928e-06
-1.25347188926506e-05
4.91167025653158e-06
-2.13943851803247e-05
-9.54759081634904e-07
-1.11389443225462e-05
-1.61087973342943e-05
-3.12909706113123e-05
-2.891300203614e-05
-1.79061706772938e-05
3.77509406799971e-06
-2.38191212499213e-05
-2.48059727900686e-06
1.40191705649837e-05
-2.3223802273122e-05
-2.88860734791915e-05
1.10841586960265e-06
-1.49642673343171e-05
-7.15940328251647e-07
5.64859632769949e-06
-1.13027384700867e-05
-1.91357673706082e-05
-1.9525984954301e-05
-7.35068430037809e-06
-2.29997872874098e-05
-1.49946240331672e-05
-1.17202103759895e-05
-6.51648477435726e-06
-1.05199530950645e-05
-2.5521557839315e-05
-1.15317888087719e-05
-2.8340618548184e-05
-2.53830549433715e-05
-2.19541497449079e-05
2.53869862610486e-06
-1.65744307988653e-05
-2.16402998730781e-05
-2.19414257855671e-05
-4.57984688548173e-05
-9.77544860104794e-06
8.87987708358249e-06
-2.59629289566256e-05
3.42679957748894e-06
2.02612892295438e-06
-2.86960701727622e-05
-4.36776976357166e-05
-1.98890604747938e-05
-2.42619490445535e-05
-1.80714378278222e-05
-2.00524820118777e-05
-3.24890984678674e-05
-1.79674814752027e-05
-1.00610604311208e-05
-2.45594082671161e-05
-1.56470893926631e-05
-2.32904811550306e-05
-1.24133013588076e-05
-1.71525819586986e-05
-1.87118201072486e-05
-4.42758163588259e-05
-1.49412180537453e-05
-1.98999285492809e-05
-3.38057153055572e-05
-2.61237064933721e-05
-1.80974361251562e-05
-1.33943792515191e-06
-1.73715217195082e-05
-1.94214627448698e-05
-1.49361489399624e-05
-1.67432478795971e-05
-3.21904995882984e-05
-1.20192614684992e-05
-7.33623609191003e-06
-2.61007699896772e-05
-1.66780604932066e-05
-6.64089430982751e-06
-2.08402193146811e-05
-1.78905017022923e-05
-6.30286811757964e-06
-1.29674523613593e-05
-2.69360142354543e-05
-1.63471763028712e-07
-1.4418328880157e-05
-1.72344334133127e-05
-2.15792339227581e-06
-1.46031470444922e-05
-5.09942024044417e-06
-7.42115460397019e-06
1.79816949120156e-06
-2.07293488075897e-05
-2.5273665653662e-05
-1.66832991802665e-05
-8.36410319966407e-06
6.2864628288987e-07
-6.12799527780133e-06
-2.07603365878881e-05
-1.82451235299887e-05
-1.84289571394747e-05
-6.9867947534222e-06
-1.1765514003043e-05
-1.08375576888995e-05
-1.46925985230361e-05
-2.08109780779208e-05
8.32343467947097e-06
-2.21226409079609e-05
-3.04416720161261e-05
-1.75940390034764e-05
-7.94018126495866e-06
-8.1892323800214e-06
-2.35540227343286e-05
-1.23184068088575e-05
-2.0894831235456e-05
-8.69212920343629e-06
-1.01743836718682e-05
-1.32303938076815e-05
-1.34322453606155e-06
-1.81226515306532e-05
-7.32131546636556e-06
-2.02762464548698e-05
-1.05045303683007e-05
-1.72961332893345e-05
-8.1458332627649e-06
-2.40487358453299e-05
-1.24964172363595e-05
-8.9329098051761e-06
-3.19493271213171e-05
-2.22867470906637e-05
-1.83024005546507e-05
-1.2577436774679e-05
-8.28569146415e-06
-2.87132506258877e-05
-1.62408781308004e-05
-4.06364652920754e-05
-2.5546195259107e-05
-1.76053944587195e-05
-1.62454853435931e-05
-1.16886204980517e-05
-9.99070813514186e-06
-2.50078880134863e-05
-2.68127564962435e-05
-5.98661579348059e-06
-2.91535316829437e-05
-1.48712080861822e-05
-2.05964529418942e-05
-2.06800226423259e-05
-2.18598282996518e-05
-1.43379049558749e-05
-1.72341960317477e-05
-2.60629916585846e-05
-4.11230747279733e-06
-2.22504246040649e-05
-1.00968631514798e-05
-1.79701829915261e-05
-1.37888379841615e-05
-1.73660947285474e-05
-3.72696066258544e-06
-2.36149475546579e-05
-5.15752429220571e-06
-1.73197410887926e-05
-2.11410421497038e-05
-2.84494018372257e-05
-1.00503248934074e-05
-1.87927689532129e-05
-7.41560604284223e-06
-1.04395839059853e-05
-2.82763325306823e-05
-4.8720023852973e-06
-4.04553755161933e-06
-4.79561927821568e-05
-9.05569271001979e-06
-1.5722175648571e-05
-1.94186787565832e-05
-2.02271180975006e-05
-1.38599938893533e-05
-1.24887084921573e-05
-1.12151372065669e-05
-1.32900000862611e-05
7.59143349069993e-06
-7.6230783883882e-07
-8.47530885510806e-06
-2.32583316621585e-05
-2.86557396314737e-05
-2.21823431401405e-05
-1.1529451760249e-05
-1.80636934665064e-05
-2.24274587649583e-05
-2.97992076287588e-05
-2.96876287639852e-05
-1.04176659693831e-05
-3.50627689514875e-05
-1.90505183784403e-05
-1.45754645574714e-05
5.39177665876035e-06
1.92126629031617e-06
-2.20510819732612e-05
-2.5004626799781e-05
-4.44171909932055e-06
-2.70231042518974e-05
-6.91752563650458e-06
9.89008954688626e-06
-1.39146418843243e-05
-2.30299061939198e-05
-8.61052420928626e-06
-1.51969858963596e-05
-8.28521622035156e-06
-3.30646636338906e-05
-2.25603507337137e-05
-2.15360692786506e-05
-2.10294691692227e-05
-2.57032072640974e-05
-2.31859772229488e-05
-2.77454204071293e-05
-1.9645933627423e-05
-3.25879174878692e-05
-2.98147558149406e-06
-1.5670555494454e-05
-3.92086933067022e-05
-1.06130070614822e-05
-9.44097895504554e-06
-2.38797793807628e-05
-3.00766819701551e-05
-1.18890078669945e-05
-2.39027873650233e-05
-1.34816724063814e-05
-3.28712108379798e-05
-2.75747314694332e-05
-1.8303253292492e-05
-9.76957945362531e-06
-2.07880775867035e-05
-1.76921626614233e-05
-1.75918819260095e-05
-2.93622703335577e-05
-1.5934065370581e-05
-1.05202028241395e-05
6.37643369041969e-07
-1.89451212243812e-05
-2.47241968134247e-05
-6.40712834614591e-06
-2.28702525633589e-05
-2.48490039221918e-05
-1.24946685361601e-05
-3.69987042325073e-05
-1.0263933109233e-05
-1.10144428479187e-05
-2.11823500302866e-05
2.85093461493611e-06
-1.40207317290508e-05
1.26193669083968e-06
-1.16244268189968e-06
-2.20255760051965e-05
-2.66839567380366e-06
1.45153305772492e-07
-1.04198015191828e-05
-2.13355982638668e-05
-2.27206872179746e-07
9.52530408751631e-06
-1.73249556065306e-05
-3.0119612637949e-06
-1.38112378806206e-05
-1.62881999833344e-05
-1.28824845403971e-05
-5.44735152271649e-06
-1.49622187694548e-05
-2.02026510887784e-05
-2.54662142641488e-05
-6.95354082215265e-06
-4.90243406468495e-06
-2.30161044742698e-05
-2.0270457175941e-05
-1.16737455213447e-05
-6.24989469360882e-06
-2.46990499800368e-05
-2.92219777945553e-05
-1.89336629419022e-05
-1.83413439233654e-05
-8.65500346282008e-06
-2.77460386067182e-05
-4.01888520708876e-06
-7.83483887205792e-06
-2.65705957996209e-05
-3.44869307844864e-05
-3.33505015440169e-05
6.54296013892545e-06
-1.71072369978651e-05
-2.0102018016714e-05
-2.38697930220312e-05
-3.17674055627909e-06
-1.31597544016726e-05
-3.89959237872307e-06
-1.44809733881611e-05
-2.66354970901229e-05
-1.04855925457116e-05
-2.61393125506148e-05
-1.32143060626632e-05
-1.97585168113595e-05
-2.25761241005909e-05
-3.80825265897148e-05
-3.02209487429094e-05
-6.5640619214997e-06
-1.91486856912658e-05
-2.59168795167784e-05
-1.42074313446284e-05
-7.50852555459983e-06
-1.34476828149462e-05
-3.76627536796539e-05
-6.68404430973706e-06
-2.66716893941104e-05
4.58295487048539e-06
-1.0197770137276e-05
-1.39072840138286e-05
-1.41620597567168e-05
-1.88080126486216e-05
-7.27210316677995e-06
-1.25384139627663e-05
-3.01372390417365e-05
-9.33162433350552e-06
-3.38540860651658e-05
-1.69943318773775e-05
-1.09721447938629e-05
-6.7638854022291e-06
-1.68156653726975e-05
-1.0328419179063e-05
-1.33316942462839e-05
-2.04267175896931e-05
-2.33121863017037e-05
-1.18280288564892e-05
-9.27439865211426e-06
5.24343764640206e-07
-9.1511054566814e-06
-7.65590566910271e-06
6.35698244971956e-06
-2.25102305502739e-06
-1.13306056472917e-05
-3.40604668397629e-06
-3.42493492684899e-05
-1.03747572504257e-05
-1.80629847323573e-05
-1.4423049142295e-05
-8.05734034419581e-07
-4.7345957198411e-06
-2.75416678472445e-05
-2.30005124442494e-06
-1.57285978180581e-05
-3.97665632420591e-06
-1.42580746007569e-05
-5.87037168134198e-06
6.3782739964203e-06
-1.48102535749586e-05
1.6021246373329e-06
7.64654744976304e-06
-2.35881625341023e-05
-2.79311928506683e-05
-2.03721903542751e-05
-1.3181176752715e-05
-2.02447849711351e-05
-1.12383303530957e-05
-1.46476411096244e-05
-8.84293650230658e-06
-2.36464972436002e-05
5.44761912968593e-06
-2.09077557547395e-05
-3.3580997543467e-05
-2.44387186253469e-06
-3.65263898508882e-05
-2.22674696452738e-05
-2.17576134369504e-05
-1.33788505310329e-05
-1.5255609022783e-05
-9.15333936379506e-06
-1.79724643101467e-05
-1.29173470686807e-05
-2.11735842576896e-05
-3.15080149736653e-05
-1.52160124062229e-05
-1.55232550479396e-05
-2.97195598179877e-05
-3.27251591462555e-05
-2.74581009333197e-05
-1.9745511129554e-05
-2.06101215075169e-06
-2.08015971778746e-05
-3.45908385939312e-05
-1.89507817059056e-05
-7.71275176266714e-06
4.78234050355641e-06
-3.03431661642863e-05
-1.99689878156828e-05
-1.20751410024985e-05
-2.59235525342336e-05
-2.49732267486e-05
-2.7280983362551e-05
-1.09953294923855e-05
-1.75919271683124e-05
-3.36080260429856e-05
-1.45068579987659e-05
-1.42586504275079e-05
-2.13562925586756e-05
-1.0256615838805e-05
1.41194067241961e-06
-1.85189120062525e-05
-1.30615299371027e-05
-6.37888342934459e-06
-2.24571017102864e-05
-2.24479943057323e-05
-1.21506324164315e-05
-8.02218722941881e-06
-3.26983224929751e-05
-6.80440789347611e-06
6.44329954781571e-06
-1.45189298165759e-06
-1.72853412764871e-05
-2.36548147350481e-05
9.4050766116937e-07
-1.00782704319651e-05
-3.74701078605202e-05
-7.04046048741093e-06
-1.14612728314025e-05
-8.96392060134402e-06
-2.30286869475852e-05
-1.43676777938551e-05
-2.21846545728808e-05
-3.95956192734665e-05
-2.23313828400474e-05
-4.31932697678301e-06
7.1845022139822e-07
-2.08481122132252e-06
5.35327901006753e-06
-2.78313904793965e-05
-6.24606125458365e-06
-1.30593847507796e-05
-1.1539213116172e-05
-3.26902278372623e-06
-1.01900958894795e-05
-1.844172123209e-05
-1.77699124506884e-05
-2.43315219535376e-05
-5.92508075068189e-06
-1.73921717762305e-05
2.42219089101845e-07
-3.69118475840572e-05
5.29739574702165e-06
-2.29742106380168e-05
-7.91610225016693e-06
-9.49871342276142e-06
-1.99071215751098e-05
-2.48909775171772e-05
-2.46021123636936e-06
-6.44653425553161e-06
-2.08459175029999e-05
9.53924771302886e-07
-2.35084080037589e-05
-3.79378426084042e-05
-3.06637407276642e-05
-1.83154407976075e-05
-2.29515830546672e-05
-2.90552871307328e-05
-2.9853099064996e-05
-6.79358247730509e-06
-8.77684494422042e-06
-2.3928767436052e-05
-9.54593042647459e-06
-5.2853150511585e-05
-1.45206016530387e-05
-3.07638276913705e-05
-2.75380753737906e-05
-2.49322568062511e-05
4.3624479966125e-06
-4.26324495011737e-06
1.69188252364143e-07
3.17862780692699e-07
-1.25377963993207e-05
-9.84374203429304e-06
-2.41860334400565e-05
-1.88793730541934e-05
-2.51594614860051e-05
-1.03794038718473e-05
-8.49159846299264e-06
-1.79885662755142e-05
-3.46261523736789e-06
-2.27521596540203e-05
-7.12194832073215e-06
-1.84151660054268e-06
-3.5195168813031e-05
-2.59355109192599e-05
2.29110429434005e-06
-2.0960415377405e-05
2.10140570096874e-05
-2.75481751770917e-05
-1.85978832754081e-05
-8.58106362521454e-06
-2.26303978127782e-06
-8.0553154230771e-06
-1.23038567179332e-06
-6.2313035650586e-06
-1.98907083431871e-06
-1.22926229646479e-05
-2.23227672770347e-05
-5.77778253912414e-06
-1.41207483190448e-05
-1.9869818733248e-05
-2.31611031750976e-05
-2.33818980155245e-05
-2.50932477528552e-05
-1.37176168481134e-05
-2.45960231361493e-05
-2.35383255112284e-05
1.83645806402768e-07
-1.68867053232883e-05
-4.50060499262319e-06
-2.29236044469919e-05
-1.9431392923291e-05
-1.23172504011965e-05
-2.5721362008386e-05
-1.7083842729955e-05
-1.50279376713448e-05
-2.26226986603309e-05
-2.84546616324853e-05
-1.18173793886466e-05
-1.54009729591607e-05
-3.06032931715188e-05
-2.73419711182486e-05
-8.23848686438476e-06
-1.4139900449182e-05
-2.13322173912863e-05
-2.44104548248849e-05
-2.4902371816482e-05
-2.23410373475932e-05
-2.72844471814255e-05
-2.40924228392953e-05
-3.42659530713001e-05
-2.12565483429793e-05
-2.26828278334712e-05
-2.64678219031923e-05
-9.69855627373024e-06
-2.36098566564485e-05
-1.95786149280588e-05
-2.19472223752802e-05
-2.04825958885645e-05
-1.77739029457587e-05
-2.38503867734772e-05
-3.31379218112339e-05
-2.53798129629605e-05
-1.48841110090325e-05
-2.54359585650719e-05
-1.98530279299068e-05
-2.25256755980572e-05
-2.18188334535061e-05
-3.47563820544649e-05
-2.54301696623213e-05
-2.47257185657018e-05
-2.53603656394349e-05
-1.30424628108966e-05
-2.45974482802015e-05
-2.41882433446987e-05
-9.44591626586246e-06
-5.92855871551635e-06
-1.94461679519413e-05
-3.42178900847114e-06
-2.57593732934872e-05
9.28884384697509e-06
-1.27047653807522e-05
-2.81384705269562e-05
-2.93032907023986e-05
-2.2824400620297e-05
4.54621723235333e-06
-3.09652910876038e-06
-1.60392362967164e-05
-1.36904281077193e-05
-5.51409178086971e-06
2.60969692314755e-06
-6.69457777391288e-06
-3.03017014261888e-05
-1.39723100213024e-05
-1.65906902460233e-05
-5.42030208669598e-06
-8.31650330046563e-06
7.62547243898186e-07
-1.13849001590233e-05
-7.21327446660032e-06
-1.24365932521975e-05
-6.55992861507541e-06
-1.53146021210332e-05
-2.58414713466846e-05
-2.75832788280684e-05
1.06231273746099e-05
-2.25269723384125e-05
-4.27391889555241e-06
-1.49647374081116e-05
3.52421845746267e-06
-2.02174997324852e-05
-1.0248231794544e-05
-3.84166672615933e-06
-5.97144059822962e-06
-1.31548407576363e-05
-1.62776086371463e-06
-2.2961517356917e-05
-8.15440399484073e-06
-9.72293774567873e-06
-2.39113713336861e-05
-2.34330724409495e-05
-1.4795335560177e-05
-2.68175551140098e-05
-1.77673985267183e-05
-2.91515306709694e-05
-3.26131699084487e-05
-5.74572336345162e-07
-1.66257053450063e-05
-2.77730048577784e-05
-3.29911026997172e-05
-2.87060020994552e-05
5.33488751344283e-06
-5.84587141413909e-06
-1.20625061396708e-05
-1.97085607572159e-05
-9.85066282616425e-06
-1.72797768600799e-05
-5.56354308682079e-06
-2.31849957634728e-05
-2.56718232381628e-06
-1.82153429897481e-05
-2.11494828612543e-05
-1.35716532138433e-05
-2.96696347965333e-05
-2.45959236420292e-05
-2.04154630056896e-05
-2.66269287532146e-05
-1.25108356874524e-05
-2.84698212223328e-05
-3.84081037836158e-05
3.74015416767163e-06
-1.69596583131182e-05
-9.19687565997258e-06
-2.23759623299269e-05
-1.08169488429186e-05
-9.27180272295705e-06
-1.61822632073091e-05
-3.4236650841744e-06
-2.79217045800701e-05
-1.21809336018276e-05
-1.03547078026322e-05
-2.08165134835774e-05
7.89399992416641e-06
-1.16930998834611e-05
-1.61340680405012e-05
-1.35268164658875e-05
-1.02292016513891e-05
-3.10542752252642e-05
-2.23731248216735e-05
-1.55247372179424e-05
-1.10805697844802e-05
-1.77236146525941e-05
-3.38630161915415e-05
-2.58805425611029e-05
-2.33994751552626e-05
-1.19656063853576e-05
-4.71020611532397e-06
2.97566062018779e-06
-1.7936557702211e-05
-6.01986865160403e-07
-1.65385054883038e-06
-2.27399291895718e-05
-2.61300014107767e-05
-2.15064829364729e-05
-1.57066394290795e-05
-2.6861748652565e-06
-1.13594007445094e-06
-1.69980479967438e-05
-6.48318773205484e-06
-1.93508546871539e-05
-2.02751408824554e-05
-2.33619828900785e-05
-8.84980269630769e-06
8.50003293761775e-07
7.05532880880011e-07
-1.11060851595874e-05
-2.8299364115939e-06
-2.65385819838765e-05
-6.88260828112295e-06
-2.48896776294844e-05
-1.36755137676997e-05
-1.65794022525769e-05
-8.45909727289094e-06
-8.70783663872401e-07
-7.21163274369849e-06
-3.14595368702581e-05
-1.79729393867369e-05
-2.08558059084402e-05
-1.76109184070361e-05
-2.91174166131871e-05
-1.26107703460539e-05
-2.65867235357098e-05
-2.22589869213535e-05
-1.08907413321714e-05
-2.41711527970155e-05
-2.7710880914271e-05
-1.28825707864274e-05
-4.00116454000845e-05
-8.41661355323857e-06
-3.20084060159569e-05
-2.92109250995652e-05
-1.5599949708065e-05
1.30805725719224e-07
-2.56987522338734e-05
-2.84383146910567e-05
-1.6402010698013e-05
-2.15021641158172e-05
-6.86315300127112e-06
-2.11475669400543e-05
-1.9150810249556e-05
-2.40454600615497e-05
-1.09587324570309e-05
-5.60203564754224e-06
-1.63489085058781e-05
2.34603286250295e-06
-1.10912096664556e-05
-1.117166840204e-05
-5.96997450287254e-06
-1.67660342546627e-05
-7.67618504791415e-06
-1.13115344126488e-05
-4.89967008599977e-06
-3.86771733889043e-05
-1.715578617416e-05
-2.39076099823411e-05
-2.01501396456408e-05
-6.49376472787372e-07
-2.21263510665727e-05
-1.82223745386935e-05
-8.20552752596754e-06
-1.33039373716175e-05
-1.64768004693228e-05
-1.19358658769404e-05
-9.00037058353899e-06
-1.5679238973564e-05
-1.43660739068471e-05
-1.67185973820891e-05
-1.7728997595376e-05
2.35035952819746e-06
-2.28877740798011e-05
-1.0153122960893e-05
-1.68745641763351e-05
-2.05497285164523e-05
-2.80189101555487e-05
-1.87130745256342e-05
-1.27005580183456e-05
-7.17061597613469e-06
-1.48318287653683e-05
-1.73752968912174e-05
-3.53219804236048e-06
-1.01287839270453e-05
-2.04602407865939e-05
-2.68218195961071e-05
8.01865245390537e-06
-2.32615989280061e-05
-7.29749943510035e-06
-1.39524963289709e-05
-1.73925673606815e-05
3.62901629728693e-06
-1.2290548094457e-05
-3.47432017446037e-06
-1.26239378269957e-05
-3.04961803303278e-05
-1.98027283426965e-05
-6.18573054302375e-06
-1.40009395227708e-05
-2.18416199678218e-05
-2.76619832985441e-05
-3.89571912228369e-05
-1.53293734797115e-05
-2.19252380807333e-05
-2.78896049950333e-05
-3.16840340750215e-05
-8.53495851503751e-06
-1.51687602430915e-05
-9.10939934300162e-06
-9.29348576815382e-06
-3.0236397992731e-05
-4.68845597502315e-06
-2.38116822619348e-05
-1.59059091439065e-05
-5.78804523974804e-06
-2.90750526724292e-05
-1.41140869591185e-05
-2.29642435408494e-05
-2.59256150949189e-05
-1.17915627506853e-05
-1.70511451354474e-05
-2.13801748131446e-05
-3.29815514271387e-05
-2.80864534034216e-05
-9.05001936758891e-06
4.87936396412715e-06
-2.41110599125195e-05
-1.3354737087534e-05
-2.77587424880615e-05
-7.60837747133497e-06
-1.51400459337582e-05
-1.03079357707447e-05
-1.55877545069444e-05
-1.56967841619075e-05
-2.77327743185299e-05
-6.23174712900893e-06
-1.27287001238968e-05
-7.77146360114336e-06
1.42110963176833e-06
-1.05633496525205e-05
-2.17658212143024e-05
7.72371282148261e-06
-2.33032350583373e-05
-1.18022494288468e-05
-6.92218926813664e-06
-1.23977012018796e-05
-3.35710142540592e-05
-4.44340578161787e-06
-1.84345541058632e-05
-1.17696112381702e-05
-6.35749076159273e-06
-1.90001028351336e-05
-8.41907588101652e-06
-5.80974255956796e-06
-6.6857414225279e-06
-4.16920413572434e-06
-6.81966089491271e-07
-3.32865112643429e-05
-1.31679681000226e-05
-1.8614069394795e-05
-2.21073903525466e-05
-2.5223877915048e-06
-2.24495838118132e-05
-5.32826313255355e-06
-1.28520601057434e-05
-1.32952285517882e-05
-7.52749684729459e-06
-2.98965983275961e-05
-2.38353223188761e-05
-2.14637090963108e-05
-6.09224664435048e-06
-1.35615488341605e-05
-1.65808592278949e-05
-1.74518609061485e-05
-2.55385386089051e-05
2.24312541567527e-06
-1.94508414135132e-05
-2.9443930758316e-05
-1.26097471207092e-05
-1.97837136307559e-05
-1.86888518511852e-05
-9.34185349963759e-06
-1.75520437671674e-05
-2.45317760343194e-05
-2.96214698737955e-05
-1.54027763457125e-05
-1.62287892312159e-05
-2.48970286818531e-05
-2.26210769031976e-05
-3.91203260689316e-05
-2.10168648533539e-05
-1.57594244836468e-05
-4.48043370687763e-05
-4.51382714528237e-06
-2.43833814884824e-05
-3.03269304207275e-07
-1.0064800270834e-05
-1.75842405588353e-05
-1.88092311841571e-05
-1.10178376901886e-05
-2.27543040342039e-05
-1.3224528440505e-06
-1.04772769291263e-05
-2.26701581772285e-05
-1.63101163801244e-05
-6.63106778291626e-06
-3.12733298484357e-05
-2.30025452556121e-05
-1.02557242132989e-05
-1.74562974131609e-05
-2.16228721254563e-05
-1.30453467077658e-05
-3.86473652462253e-06
-2.00097883762082e-05
-1.58659357545566e-05
-2.00359042996449e-05
-7.96811033671979e-06
-3.81476901600852e-05
-3.42820932436614e-05
-1.50005389769172e-05
9.72753606774499e-06
-2.33269675740157e-05
-1.82019629948997e-05
-1.75534098235636e-05
-2.52447077805522e-05
-8.89536364097828e-06
2.91491264060771e-06
-1.05418934170812e-05
-1.4187120069398e-06
-2.59809982328941e-06
-1.37742203419954e-05
-1.89588560034758e-05
-1.40044088998523e-05
-3.59422570834779e-06
-1.40166960915297e-05
-2.05385754143298e-05
-3.42507962264299e-06
-3.1396124340665e-06
-8.55375897043273e-06
-1.58840460456126e-05
-2.04277215832437e-05
-1.80898047273233e-05
4.12890180464806e-06
-8.8603178128686e-06
7.293375880636e-06
-2.44711990193169e-05
-2.20165438131975e-05
-6.26709304876265e-06
-2.98761349187343e-05
-3.36975440512797e-05
-5.15050664469278e-06
-2.10850923337104e-06
-1.80526691530851e-06
-2.83458846793869e-05
-4.97024492491309e-06
-1.07382933258607e-05
-8.68802791242263e-06
-1.56955280459751e-05
-7.15102693587849e-06
-2.82644113140776e-05
-1.47547445559715e-05
-3.44673387871061e-05
-3.17016708484295e-05
-2.60321918328672e-05
-1.73361414135011e-05
-2.53858299935962e-05
-2.30768388626095e-05
-4.5559583787904e-05
-3.21426678987684e-05
-3.93484987212346e-05
-2.25402310639533e-05
-3.19441517401669e-05
-1.98138509227657e-05
-4.0359145481589e-05
-3.6305818706841e-05
4.55302803047227e-06
-1.46136370899146e-05
-1.17971326330666e-05
-3.46369221765875e-05
-2.37228865821586e-05
-1.26944989975996e-05
-1.06206452403054e-05
-1.68130562039585e-05
-3.01342230751481e-05
-2.05603501107024e-05
-2.71571745058651e-05
-4.77535793905882e-05
-2.3126367650068e-05
-6.29455582019565e-07
-3.08705274982209e-05
-1.93936748786559e-05
-1.02225427597942e-05
7.25946962152652e-06
-1.05475809896826e-05
1.31415190751696e-06
-5.15129970484461e-06
-9.48332108040005e-06
-2.79293902045926e-05
-1.6538592017224e-05
-9.43777701922888e-06
-2.11806445803921e-06
-1.71356979375841e-05
-1.49618393005098e-05
-1.0491646777052e-05
-8.99560969752005e-06
-6.8166261677339e-06
-2.8601663014125e-05
-1.50093700216802e-05
-6.13822334711307e-06
-1.61057459165758e-05
-1.62248552667118e-05
-2.90363654209781e-05
-2.573615558381e-05
-1.77831431806569e-05
-2.64695659507507e-05
1.32811430273912e-06
-3.26405826722744e-05
1.0339912269011e-05
1.92248864609136e-06
-2.68259368527941e-05
-1.64196892350346e-05
-2.03935414623471e-05
-8.6493504578628e-06
3.98418010111036e-06
-1.99312931950913e-05
-1.79004641673839e-05
-1.49890853161755e-05
-1.31668662310217e-05
-1.94778423880243e-05
-3.92303348030855e-06
-1.08700313735947e-06
-1.14298539956189e-05
-1.61623834999353e-05
-5.47186055193204e-06
-1.5259372719979e-05
-8.87387102145826e-06
-1.34858850984242e-05
-1.66243834643938e-05
-9.49037243203035e-06
-3.49193892913073e-05
-3.35645476888675e-05
-3.25917155129641e-05
-2.39889229317289e-05
-3.08432734967854e-05
-1.38081862777054e-05
-2.98433481906325e-05
-2.37431962198182e-05
-2.72852337217571e-05
-3.68532444960646e-05
-1.85463593238346e-05
-3.84049270753641e-06
-1.94488397739428e-05
-2.67669739567221e-05
-2.84869296844075e-05
-3.08619524470025e-05
-1.62146229514959e-05
-3.02631742479691e-05
-3.28296142168403e-05
-1.56118066583494e-05
-3.40799426934325e-06
-2.6439023526981e-05
-2.77085355910935e-05
-4.49875383214369e-06
-3.7115731285821e-05
-2.52082621555358e-05
8.87845796221851e-07
-3.22510491585997e-06
-1.35486945608949e-05
-7.31916870910027e-06
-1.74463957453519e-05
-4.09254370813418e-06
-7.00939242691982e-06
-3.3318233514786e-06
-2.46772369752762e-05
-1.34841453325288e-05
-2.64348140871435e-06
-3.6903824141131e-05
-2.74037625077749e-05
-1.95472768639485e-05
5.49067386167817e-06
-1.5938767902765e-05
-2.43091892555155e-05
-1.60549747563441e-05
-3.23735342514387e-05
-3.7289593489886e-05
-1.45619767787447e-05
-1.33655307032797e-05
-8.81629287013548e-06
-9.99797555006935e-06
-1.86213028806181e-05
-1.44339219157278e-06
-5.20791021175873e-06
-1.55631809174187e-06
8.1452881848523e-06
9.56603277542473e-07
-1.48962533027051e-05
6.17218218366517e-06
-1.53195507081454e-05
-1.06496300378374e-05
-4.60417976763882e-06
-7.06807073679215e-06
-8.40300616653445e-06
-2.10532398051197e-05
-3.97457596309672e-06
-2.05704960948222e-05
-2.12489341001298e-06
-4.08837557115083e-05
-1.98364300125489e-05
-1.71840491181754e-05
-1.91670013666385e-05
-1.66721889042724e-05
-2.80314829536079e-05
-2.23640410792153e-05
-4.31715854624207e-05
-1.8839364747693e-05
-1.04393226582475e-06
-1.29141968120038e-05
-9.38278000933149e-06
-1.40516864352343e-05
-1.85974741424415e-05
-1.55750731626036e-05
-1.61052748915086e-05
-1.90611750566049e-05
-8.94145269944395e-06
-2.09556639727922e-05
-2.87481482067592e-05
-2.62608011531729e-05
-1.73662537632696e-05
-2.19461561143471e-05
-8.90746824421993e-06
-2.15648915851865e-05
-3.45516330750616e-05
-1.7202735067237e-05
-3.10912084811462e-05
-2.20439317283666e-05
-2.21322512437782e-06
-1.31795897014521e-05
-4.99130598628542e-06
-3.34372586944124e-05
-1.63487738726192e-05
-9.41501585421326e-06
-2.48510931247433e-05
-6.27074054664023e-06
-3.27329488889729e-05
-1.9461550299369e-05
-8.42446348546786e-06
-3.19202336974258e-05
-2.20074819268556e-05
-4.1409543250156e-05
-1.3521109769341e-05
5.72376358796527e-06
-7.69823931884229e-06
-6.72169759973716e-06
-1.8584473832908e-06
-1.04725140749097e-05
-1.44517875281778e-05
-1.3576878238026e-05
-6.1867960538263e-06
-8.54402233922417e-06
-1.4737316001059e-05
-2.04788797058675e-05
-3.08030788160487e-05
-1.34113205529918e-05
-1.83538775587052e-05
-1.31668992757615e-05
-2.24183618236595e-05
-1.42021935898411e-05
-1.23289733408866e-05
-3.34609920916291e-05
-5.65213397809273e-06
-3.19263272723391e-05
-1.42833908616762e-06
-1.10912031149363e-05
-2.13289004978377e-06
-7.44358487745014e-06
-9.46016257109261e-07
-4.10034036574459e-06
-7.4665136074836e-06
-1.2660767684433e-05
4.92562009092841e-06
-1.76607487608063e-05
-1.23772835755798e-05
-7.9581260701118e-06
8.86054799749123e-07
-2.27006838683882e-05
-2.69158294277359e-05
-2.04051425049813e-05
-1.59538112392637e-05
-2.64354437998136e-05
-2.81756201212509e-05
-1.80470559598127e-05
-2.400254143026e-05
-1.35486229237038e-05
-2.62493658155336e-05
-1.33747328715503e-08
-2.10185001969224e-05
-6.05669858386865e-06
-8.16917310853753e-06
-1.73834107679099e-05
-1.36025188305268e-05
-4.47538180544008e-06
-1.410891039251e-05
-8.98954416180792e-06
-6.68633029657064e-06
-1.15303752311392e-05
-3.52758789997047e-05
-2.15665133891195e-05
-1.97902232485485e-05
-2.58064373872884e-05
-1.9728173127283e-05
-3.07501586048208e-05
-3.80829850130508e-05
-2.97019937799133e-05
-1.97706675605271e-05
-9.18568882169647e-06
-2.60000960016781e-05
-3.65961382497677e-05
-1.45471859081435e-05
3.92888395833263e-07
-2.39397212551823e-05
-6.10216838047745e-06
-1.64626049625808e-05
-5.96632336229357e-06
-1.04427074920257e-06
-1.92232605696507e-05
-1.44544944642217e-05
-1.13835640269435e-05
-2.27852771212734e-05
-1.80802527821066e-05
-1.99255790827023e-05
-3.29906111612451e-05
-1.71625302291403e-05
5.69856727495272e-06
-1.72013469318507e-05
-1.18696045047794e-05
-4.73243824436646e-06
-1.35258603133466e-05
-1.25397968006228e-05
4.25338705096705e-07
1.12965190841955e-05
-1.84538108958755e-05
-1.4901090319241e-05
-4.84240615566775e-06
-1.71592051668313e-05
1.76655299871222e-05
-7.10324147415501e-06
-2.46752220967297e-05
5.0002759024017e-06
-1.0381876336914e-05
-2.62548229223868e-05
-1.58960243195172e-05
-1.87248551662338e-05
3.57575920123028e-06
-4.29789997959237e-07
-9.76649633956372e-06
-2.32112334737013e-05
-5.26576423400642e-06
-3.70513815012392e-05
-2.5912201446182e-06
-3.18587683801939e-05
-6.531080031914e-06
-1.62155851498033e-05
-4.467674239936e-06
6.91033415908041e-06
-9.07844793454632e-06
-7.96740023329238e-06
-1.01374408812728e-05
-1.73500531610728e-05
-1.47303812642937e-06
-6.06711892114015e-06
-1.35472963090464e-05
-2.46898993036409e-05
-7.23167889411632e-06
-2.25620761379748e-05
-4.20267389956658e-05
-2.0024274137033e-05
-1.95744986827813e-05
-1.95094687726515e-05
-3.72757284051267e-05
-1.69900508673112e-05
-1.81910894228044e-05
-5.79262951186296e-06
-2.73331430912334e-05
2.19042221484337e-07
-8.73791187758271e-06
-1.31944031298481e-05
-2.66554535395045e-05
-3.6437826556036e-05
-9.43294999794439e-06
-1.11710039903746e-05
-7.63708680230549e-06
-1.20042798703291e-05
-2.1400152422442e-05
-2.1421953042814e-05
-2.3730760326471e-05
-2.13908697482355e-05
-2.63870712936296e-05
-1.71793969187762e-05
-2.77904790663783e-05
-1.82803010294121e-05
-1.69158289871889e-05
-8.88654733668671e-06
-8.87968865877627e-06
-2.28475642390725e-05
1.23281705037254e-06
-2.08719063710462e-05
-1.86462249294563e-05
-5.1480966687181e-06
-2.38676611081075e-05
-2.62191883710708e-05
-1.54401310986942e-05
-9.06378893864148e-06
-1.06200569277101e-05
-1.65882830117e-05
-3.05548334973514e-05
-2.33450308129084e-05
-2.37580121148138e-05
-4.26789510290218e-05
-1.02035831764254e-05
-1.7047017909436e-05
-1.01522593036433e-05
-1.23802361586759e-05
-2.83359783842628e-05
-2.14941330814961e-05
-1.39109224118931e-05
-1.84831361924909e-05
-5.63253194711045e-06
-1.31323729621337e-05
4.78723709441352e-06
-1.54251387417207e-05
-2.72128330049095e-05
-7.38300332267662e-06
-1.37676311442885e-05
-1.90151033687693e-05
-5.13679850918031e-06
-1.34512501083725e-05
-2.34974335139084e-05
-2.1908113687295e-05
-1.47953058538661e-05
-1.26525676629114e-05
-1.88235629198149e-05
-1.16917669930788e-07
-3.29449450781076e-05
-3.3884592602181e-05
-4.00416888520624e-06
-1.76901294549195e-05
-7.0840632923682e-06
9.67484027745364e-07
-1.30515545866856e-05
9.07118095986642e-06
-7.5296853241853e-06
-2.78880722548394e-05
-1.94764836165077e-05
-2.72300282325921e-05
-4.11873838151065e-06
-3.13934479997116e-05
-3.3226368173907e-05
-1.2737792046289e-05
-3.21079812924766e-05
-2.45430054958818e-05
-1.23402043378406e-05
-1.37996947292878e-05
-8.24678292656396e-06
-3.12782496371322e-05
-3.29670531043279e-05
-4.8020864017429e-06
-6.84734164618377e-06
-3.21239962664863e-05
-3.15109627495761e-05
-1.97474017904271e-05
-2.48532965657904e-05
-1.5754367453635e-05
-1.60450279511671e-05
-3.87752202122937e-05
-2.04303310573602e-06
-2.06849900074212e-05
-5.71395309176546e-06
-6.25922708454172e-05
-2.02027556466875e-05
-2.36336605839098e-05
-2.30398262352987e-05
-2.92712643263206e-05
-1.19682772558521e-05
2.32345917343413e-06
-1.98406132613705e-05
-2.30053925824581e-05
-1.69851100116477e-05
-1.32519208058135e-05
-1.77261610752178e-05
-1.79526536125663e-05
-1.1160314356044e-05
-1.67595591271225e-05
-3.81415817353432e-06
-2.37891023805218e-05
1.96254597893773e-05
-1.54962887319885e-05
3.66399606919308e-06
-2.10502615913272e-05
-2.51445918633745e-05
-2.5281535804552e-05
-2.09982444005102e-05
-7.99475428478646e-06
-1.29367215461367e-05
-9.98388964310087e-06
-1.94541107530782e-05
-8.94967281271304e-06
3.32193530769922e-06
9.37648619255514e-06
-2.33187806515266e-05
-1.23058851188009e-05
-6.88814970552408e-06
-7.4327825576108e-06
-1.94603335479015e-05
-2.81901118317401e-05
-1.15242421615805e-05
-8.96822817266137e-06
-2.04694925752616e-05
-2.3577953586997e-05
-2.08447641508117e-05
-2.22092256600191e-05
5.72042402668688e-06
-2.62390702534669e-05
-2.17349142390671e-05
-2.86768012036567e-05
-1.14456014311412e-06
-1.92453327193549e-05
-3.39594006857567e-05
-4.18325860693151e-05
-3.27905782096072e-05
-1.30887834217208e-05
-1.79260837945634e-05
-1.78868310002875e-05
-4.4343318849916e-05
3.07789556179113e-07
-1.44684951018629e-05
-3.83500829300195e-05
-4.66588564855418e-05
-1.33917804617646e-05
-2.53400139121702e-06
-3.00205358069185e-05
-8.25994106969287e-06
-2.53055213621423e-05
-2.59644231005434e-05
-2.24943276232315e-05
-1.91368622379706e-05
-1.37100692829836e-05
-3.41773780635773e-05
-2.2075783470697e-05
-1.14175702470539e-05
-2.09898013793413e-05
-2.67939324734943e-05
-3.40330374076016e-05
-1.08556207796319e-05
-1.11365457472677e-05
-2.33184142582372e-05
-3.49527714835055e-05
-2.92579586091942e-05
-3.09481366794003e-05
-2.53795137100742e-05
-9.45898657520249e-06
-2.39430199403328e-05
-2.70455848961582e-05
-2.06078914454979e-05
-2.13981718000826e-05
-1.4475059150899e-05
-2.87340682792662e-05
-4.43862352050645e-06
-8.5602896588679e-06
-1.39425495428132e-05
-1.26454882903119e-05
-1.15530635199835e-06
4.81683061631529e-07
-1.89853221304013e-05
-1.71115323907909e-05
-4.08388277625335e-06
-2.6524522322863e-05
-6.86553917764675e-06
-2.32757648717315e-05
-1.65717381932059e-05
-1.68757349732832e-06
-9.72746686275171e-06
-4.39578297147736e-06
-1.28476937524733e-05
7.37954922074357e-07
-4.36881824626281e-06
-9.11102203609504e-06
-9.92988390054937e-06
-2.67911854711347e-05
-2.70386414573536e-05
2.26583897796704e-06
8.20717245880876e-06
-1.62392601099116e-05
3.81076750639212e-06
-2.53442708760865e-05
-5.85784611549018e-06
-8.93895886752545e-06
2.2141924175899e-06
-1.5306746618764e-05
-1.09758601946199e-05
-2.88268088526776e-05
-2.36026070785954e-05
-3.38633980311346e-05
-3.60045700935944e-06
3.00696869730686e-06
-1.39719408048028e-05
-1.12206229606925e-05
-9.2083832070095e-06
-2.04984734445634e-05
-4.30491202308633e-06
-7.30597584084158e-06
-4.29744967181029e-05
-2.2195776081383e-05
2.82537202939432e-06
-4.87438138619132e-06
-8.94851630826103e-06
-1.17024052665017e-06
-1.68057993876265e-06
-1.02074573855393e-05
-2.63956615485163e-05
-1.73966036108053e-05
-6.00966553385998e-06
-2.17746183759889e-05
-2.85202401056363e-05
-1.59102108871505e-05
-1.88099394906955e-05
-1.22823530152953e-05
-3.38083065128941e-05
-3.16451382305783e-05
-1.28502895222483e-05
-3.39020471062633e-05
-2.09140527744001e-05
-1.64662001547782e-05
-1.430282956471e-05
-9.22983545640517e-06
-1.38530730141759e-05
-3.87275916032534e-05
-1.54370800243726e-05
-9.23889965478764e-06
-3.80916827004945e-05
-3.13345954822681e-05
-3.29657748366189e-05
-2.28204293897628e-05
-3.0789028159668e-05
-6.65617188995971e-06
-6.10109023845299e-06
-1.7640209187192e-05
-2.54906268501914e-05
-2.25347678963608e-05
-1.03999450842493e-05
-1.86000807333257e-05
-2.28301576364972e-05
-1.26035586789297e-05
-1.40236216704025e-05
-8.44024154566605e-06
-1.58030891004185e-05
-2.10145702390406e-05
-3.13432459644279e-05
-1.54049043932969e-05
-7.43420806728828e-07
-1.99741225072457e-05
-4.15469783171731e-06
1.53342901214161e-06
-2.18280474259067e-05
-3.72607523196506e-06
-1.42939411330426e-05
-2.9619276954587e-05
-7.72910814669517e-07
-1.73376191430415e-05
-1.28045216977058e-05
-1.71791544271546e-06
-3.05071047424677e-06
6.9363040757503e-07
-4.09947631450113e-06
-1.20702333740623e-05
-1.10519704423233e-05
-2.56092665890407e-06
1.52179267142877e-06
-3.5907915553833e-05
-2.12289180873784e-05
-8.58943300974988e-06
-1.97244745901109e-05
-3.91702673381161e-06
-7.3597139611745e-06
-2.67850209316819e-05
-1.46037086282834e-05
-2.69334536858332e-05
-3.83234337159501e-05
3.87805418671818e-06
-2.71544907484481e-05
-3.83853053202852e-07
-1.60089976424519e-05
-2.87918733296869e-05
-8.20213201505955e-06
-9.13176654445863e-06
-2.33433841853343e-05
-1.19976862629113e-05
-6.54831253573477e-06
-2.07244299339011e-05
-1.78330495843046e-05
-3.05825724183225e-05
-2.85325230819838e-05
-7.29494810030804e-06
-2.31245995723882e-05
-1.09981172342961e-05
-1.17008436107285e-06
-3.96953118564594e-05
-1.87800876095895e-05
-1.92303762756049e-05
-1.65922184117116e-05
-1.24809507426754e-05
-1.24747869890841e-05
-1.92952058342454e-05
-2.09482369151406e-05
-2.86240347288256e-05
-4.81923262889241e-05
-1.34091538494355e-05
-2.24089359106071e-05
-3.43643415549832e-05
-2.17267138693481e-05
-6.93583990792662e-06
-3.70783847073803e-05
-2.05537801460995e-05
-3.92547916596666e-05
-2.84658415890382e-05
-2.48983309040982e-05
-2.72009573051211e-05
-1.23425138094391e-06
-1.33203458473312e-05
-4.42605022941478e-06
5.74324528842378e-06
-1.99899389418897e-06
3.78376565104989e-06
2.46740689280052e-06
-1.69880130219016e-05
-5.3527096573403e-06
-3.30836844923296e-05
-2.09764048551635e-05
-2.87949386199095e-05
-4.03368630366861e-05
-3.39402530723864e-05
-2.61195830410576e-05
-1.53923136168682e-05
-2.92508596265647e-05
-2.04804818960835e-05
-1.55604328491877e-05
-2.06239508184307e-05
-1.68399841410888e-05
-1.21069194450511e-05
2.70472986445073e-06
-9.7833178140235e-08
-3.97099883893627e-06
1.00768319287917e-05
-1.55678090498666e-05
5.08664322675006e-06
2.63554117360025e-06
-2.53648046220543e-05
-2.55161983440416e-05
1.19495086566404e-06
-1.63181262882518e-05
-2.49437569381498e-05
-3.22748332688923e-05
-2.41749388709609e-05
-1.56886512547403e-05
-2.44043363171481e-05
-3.69944570071901e-05
-1.33749791385729e-05
-1.57756385484214e-05
-2.86798737669447e-05
-1.96127601743557e-05
-1.17328619207516e-05
-1.05430625885296e-05
-1.58980941449968e-05
-1.42780827799257e-05
-9.29441195023158e-07
-2.11326550250502e-05
-1.35281576250102e-06
-1.28189055553381e-05
-2.45162608357778e-05
-1.80046610486059e-05
-3.91861648332189e-05
-2.95883775623362e-05
-2.3976961238572e-05
-1.18642857324682e-05
-2.59577750048075e-05
-2.19738830624727e-05
-3.07896859591123e-05
-2.22131802462244e-05
-2.30856974647672e-05
-2.0985865012387e-05
-1.40954962554926e-05
2.40386923462552e-06
-1.79429632480586e-06
-1.71717573423011e-05
-1.35249416225467e-05
-1.61511581492317e-05
-1.76607965736074e-05
-2.56185862561264e-05
-1.88121218344376e-05
-1.60442993234946e-05
-2.76977194783505e-05
-2.79554784272931e-05
-3.17381173754416e-05
-2.59219144507373e-05
-3.37469769714965e-05
-2.66370064931093e-05
-4.70732543374367e-05
-3.19978452675428e-05
-3.54446228168551e-05
7.7012951125849e-06
9.8082704594661e-06
-7.18075063954122e-06
-4.05702067131365e-06
-1.11677289448759e-05
-1.98447815533073e-05
1.08876946626203e-05
-5.24142976348295e-06
1.01708111235844e-05
-1.36555097429851e-05
-9.16072565445653e-06
-5.6929352863924e-07
-1.0567997446966e-05
-1.05616036581921e-05
-1.89058911569745e-05
-2.62576678943884e-05
-2.62170092642252e-05
-7.84697287158141e-06
-2.05863268300427e-05
-3.42156156245533e-06
-1.62812671334925e-05
-1.55767790803574e-05
-2.01389698669051e-06
3.08212642108077e-06
1.69006892023612e-05
1.98884074113448e-07
-9.14518783454318e-06
-2.77529363960596e-06
-5.93596944327704e-06
-8.42019260366859e-06
-2.5708456346027e-05
-1.64860066573861e-05
-1.7184668099185e-05
-2.07749581702256e-05
-7.75856004947555e-06
-4.08247156559222e-05
-4.00116251608074e-06
-5.50403995238591e-06
-4.42013630598806e-05
-1.56682262650619e-05
4.78055377330956e-06
-2.06527374801441e-05
-1.04555770223071e-05
-1.29128929072941e-05
-7.6668586733053e-06
1.43838506807182e-06
8.77521743007858e-06
-2.09681442993048e-05
-8.50785775607699e-06
-2.14950542128749e-06
-7.23223453144111e-06
-2.55253125358654e-05
-2.25220658979493e-05
-1.51431128150608e-05
-2.9844794626713e-05
-2.68880421307714e-05
-1.48895181589891e-05
-1.84278469078273e-05
-5.49252231385466e-06
-1.91979491232604e-05
-1.90454812499216e-05
-9.69298870622954e-07
7.13232806597795e-06
-1.71755667086544e-05
-1.39737590106855e-05
-5.28520958173975e-06
-2.2020026264814e-05
-3.88433682560681e-06
-2.0997681712995e-05
-1.5234824960996e-05
-1.6700209279806e-05
-1.6985341503315e-05
-3.74314327829376e-05
-3.21315153546385e-05
-3.70812761885601e-05
-2.50322803127357e-05
-3.1957319082176e-05
-3.22363300417232e-05
-1.36758938397196e-05
-2.51159884894343e-05
-3.70572069267861e-05
-1.39319536971318e-05
-2.06222659390691e-05
1.10459429814688e-05
-2.45246402126267e-06
-7.65164770276908e-06
1.23053108971331e-05
1.01865397836724e-05
-1.11344843837058e-05
-2.10031230904192e-05
-8.93323263640049e-06
-2.21027014272429e-05
-9.94803779859966e-06
-2.11732258195063e-05
-1.68668905625482e-05
-2.65004464907862e-05
-3.85269623011481e-05
-3.56749574250091e-05
-3.62678742365672e-06
-1.70214527879638e-05
-2.68812268948314e-05
-2.06862683692187e-05
-2.56463667539291e-06
1.34587306240869e-05
-1.57578041670984e-05
-1.33219864917026e-05
-6.07071503880956e-06
-8.98136222505639e-06
1.3394488762721e-05
-9.68809126750294e-06
-1.62420031409983e-05
9.40074790266169e-06
-2.96984774304097e-06
-2.6383602826595e-05
-1.31251061829227e-05
-1.1783957020025e-05
-1.77805091333966e-05
-2.1715151281717e-05
-2.26720153583558e-05
-1.77482596775922e-05
-2.31755302502295e-05
-9.23956861355551e-06
-1.15415455774706e-05
-3.95459835877929e-05
-4.13511527308615e-06
-1.31717718200599e-06
-1.5528474276371e-05
-6.88340885094369e-07
-2.13480773555466e-05
-3.90150674317553e-06
-2.14955122158249e-05
-7.43966803001616e-06
-1.9438857039167e-06
-1.01111782578692e-05
-2.27532635080907e-05
-2.48819180176094e-05
-2.64053156413084e-05
-2.37204250202465e-05
-2.03759018993074e-05
-1.48484315168295e-05
-3.2016616203473e-05
-1.48330212760038e-05
-2.38029153086539e-05
-3.95502886031099e-05
-1.47752450444858e-06
-1.38285560245344e-05
-2.29897630862402e-05
-2.33202822267722e-05
-4.06313216282267e-06
-2.04738918026136e-05
-2.61463509987711e-05
-1.58820970537161e-05
-1.52749310436842e-05
1.11287769354422e-05
-1.78132721164292e-05
-1.10516578527985e-05
-3.66378218397775e-05
-2.18612713451992e-05
-3.96637596463872e-05
-2.70747153635734e-05
-1.69836643013694e-05
-5.28069872482504e-06
-1.60214151178458e-05
-1.2047208960506e-05
-3.76680543482815e-05
-1.49097611823852e-05
1.3942143722148e-06
-8.75538988184752e-06
6.77172305286661e-06
-1.56984635946719e-05
-1.75363131960362e-05
-5.43803759009389e-06
-7.18982048095554e-06
6.22391093683138e-06
-2.24408398101531e-05
-2.49647722861448e-05
-2.64584324817364e-06
-2.83287062709347e-05
-3.18153943728413e-05
-6.17537994527305e-06
-2.26640464265498e-05
-1.8909464041561e-05
-3.56832530459652e-05
-2.29394967577874e-05
-1.99289567398737e-05
-3.72600771625046e-06
-7.03728723702961e-06
-1.5264292333821e-05
8.74198076861796e-06
5.38276493355229e-06
8.43849035166193e-06
1.18017273918208e-05
-5.11032423319475e-06
-2.94149876471267e-05
-3.18716169720888e-05
-7.9796927008549e-06
-2.24401903445741e-05
5.11215301317104e-06
-2.43259471328755e-05
-1.8634519930965e-05
-2.92673839505702e-05
-1.07479159596135e-05
-1.21335517477376e-05
-2.64200855000033e-05
-1.78626550364874e-05
-2.82124258389988e-05
-3.654570174161e-05
6.97737097145168e-06
-2.04816757483507e-05
-1.66225751328351e-05
-1.4152717241368e-05
-5.22775994202295e-06
-8.63801954707317e-06
-3.61288099028542e-05
-2.27449740118457e-05
-2.00883334892881e-05
-2.80938854263961e-05
-2.10564615253703e-05
-2.00958724265556e-05
-1.78957834241546e-05
-2.78768491095445e-05
-4.46242893007447e-05
-7.15941481100536e-06
-3.15271897112229e-05
-4.93201483662299e-05
-2.58181670303645e-05
-3.68359544183357e-05
-9.80625574573515e-06
-1.59790024348042e-05
-3.96494131116255e-05
-1.22296648787345e-05
7.35973306994174e-06
6.18935943872023e-07
1.25903028694158e-05
-2.23922863363304e-05
-7.53804346663193e-06
7.28450564050639e-06
-2.8493541228457e-05
-1.07887029187751e-05
4.20606788146817e-07
-4.35827401604813e-06
-2.34446085530612e-05
-2.53435767381195e-05
-1.18120092420402e-05
-2.85409980552469e-05
-1.96088390426577e-05
-2.70261362850837e-05
-6.84889806118315e-06
-2.65396939396146e-05
-3.0110579491788e-05
-2.49851077498149e-05
-2.70050293851815e-05
-1.46306022391458e-05
5.76963258955453e-07
-2.02814083417409e-05
-1.55367843052125e-05
-2.28741627048269e-06
-1.31387657862595e-05
-1.21839821233118e-05
-2.90932360815005e-05
-1.08955293043162e-05
-3.51794158850207e-05
-2.02960585966941e-05
-3.15470447749467e-05
-2.02110075821578e-05
-8.48482072585717e-08
-3.19047656115736e-05
-1.36944626589057e-05
9.21058674547167e-06
-6.10337220802413e-06
-2.47366342293662e-05
-2.81463154808832e-05
1.32639023450372e-05
4.73098020205137e-06
-5.02490415700691e-06
-6.47613182096067e-06
-1.63313557210098e-05
5.4119402064813e-06
-1.22644855545246e-06
-4.13166039867868e-05
-1.41442004142074e-05
-2.39780227706055e-05
-1.4188227876265e-05
-1.81949914446027e-05
-2.66503127433995e-05
-1.45864820435587e-05
-1.45029754291505e-05
-2.00258935762218e-05
-2.60530458775695e-05
-2.96354477025295e-05
-2.87545975611478e-05
-1.96746238993507e-05
-9.6797718071091e-06
-1.94039592183929e-05
-6.25990515978174e-06
-1.97172679315742e-05
-2.49285796576994e-05
-2.73130221723283e-05
-1.72196276135661e-05
-2.57612042270502e-05
-2.32156030179147e-05
-1.10816739805601e-05
-1.58805496227443e-05
-3.23671659007291e-05
-3.03985527160897e-05
-2.98144455904867e-05
-6.54496937830206e-06
-2.99385456740713e-05
-9.71324927444909e-06
-1.37870083556519e-05
-1.21653592208862e-05
-8.10018857751508e-06
-1.06250792754456e-05
-1.22636256210305e-06
-3.300853907282e-06
-2.22186609617655e-05
-7.04476636921387e-06
-2.80133203592411e-05
-2.30390664373734e-05
-2.85261707928869e-05
-2.28991504647101e-05
-3.23502672813313e-05
-1.93608663619143e-05
-1.22211620855364e-05
-3.30813174345577e-05
-3.67881202607868e-05
-1.16912675596541e-05
-1.61221257444234e-05
-1.62880771206161e-05
-3.28168125113791e-05
-1.83871392640813e-05
-1.30975984775222e-05
1.00545912822647e-05
-1.91596963263865e-05
-3.35696925166795e-06
-1.37489816360268e-05
-2.69946969418527e-05
-2.99645355997017e-06
-3.92195603644151e-07
-1.58986315355295e-05
-1.05635888692728e-05
-4.11604303861142e-05
-2.59004849458317e-05
-3.79212957469337e-05
-1.94570076698974e-05
-1.23972199263019e-06
-1.96233888268454e-05
-2.72174312421647e-05
-2.00992776393962e-05
-1.80206995673025e-05
-2.1598192221831e-05
-1.36061034578507e-05
4.033538357405e-06
-3.74464533471759e-05
-2.16164201728597e-05
-2.34471523107106e-05
9.4174958348474e-07
4.63251318497751e-06
-2.36056347319513e-05
-3.07006279679777e-06
-7.14587011855297e-06
3.40620700002101e-06
-2.26815563148769e-05
-6.76716499791813e-06
-2.2817450460176e-05
-2.02328876804151e-05
-1.44014207532827e-06
-2.65371230957591e-05
2.07489971850552e-06
-1.82503591057104e-05
-1.57673165385276e-05
-2.53876558934497e-05
-1.51863293548982e-05
-2.44701484900621e-05
-2.26227713127706e-05
-1.34615259349007e-05
-3.25176901092111e-06
-2.85179812915417e-05
-2.38867180029419e-05
-1.86225228665109e-05
-3.3532882872411e-05
-3.06010707029579e-05
-1.03058317690688e-05
-2.35885539602529e-05
-2.03772995224734e-05
-3.37575371097627e-05
-2.61151261856118e-05
6.02232183359077e-06
-3.19113263420461e-05
-9.99960456750248e-06
-8.95273616602909e-06
-1.25517204536996e-05
-1.84514540949812e-05
-3.22330618914465e-05
-3.05339722755958e-05
-2.03271983627082e-05
-2.07026790198927e-05
-5.53314874898829e-06
8.39974980745505e-06
-2.57320531407547e-05
-1.48914197237718e-05
-3.07132915821306e-06
-3.09685233539061e-05
-1.28083525676987e-05
-2.35462236902145e-05
-7.18198588064364e-06
-4.04371217570427e-06
-3.78536464593792e-05
-3.02749095074472e-05
-3.23425017104555e-05
-2.05988162107307e-05
-3.55453117426216e-05
1.13304831400595e-05
4.93751338294242e-06
-1.67960688377261e-05
-3.20722064807552e-05
-1.10381087774592e-05
-1.80365157390328e-05
1.26760257138196e-05
7.19564441237278e-06
-2.03705286704687e-06
-9.03997987663511e-06
1.24384910359907e-06
5.94269089988587e-06
-1.54363725484958e-05
-6.91155175718673e-06
-6.62594772182544e-06
-2.81851020090659e-05
-2.2738213838899e-05
-3.67694616555206e-05
-1.03092425020764e-05
-1.88975649576352e-05
2.21861805228614e-07
-2.15872874913312e-05
-1.57024186034554e-06
1.49038765250595e-06
-9.65839796183546e-06
2.35335034819661e-05
-6.87422009014045e-07
-4.58072840696768e-06
-1.46787592880964e-05
-1.55098133036305e-05
-1.14422815718529e-05
-1.51470189129547e-05
-1.81242726924312e-05
-3.78433403890901e-05
6.48386025161159e-06
-2.36993416029756e-05
-1.40107750739248e-05
-3.73647582800772e-06
-3.35963214628805e-05
-3.63612566374944e-05
-2.24192472542916e-05
-2.60715289796797e-05
-2.08325133600756e-05
-2.68241717707557e-05
1.15340613190465e-06
-1.97131277880243e-05
-3.13973441529521e-05
-2.3452145997869e-05
-1.26168351291341e-05
-3.86611197954276e-05
-1.58347493603165e-05
-1.18467211092093e-05
-2.07617468495672e-06
-1.5538009534148e-05
-3.72300096893272e-05
-2.67296336569533e-05
-1.49888469001462e-05
-2.70107554172046e-05
-2.12878806760169e-05
-7.30232943099923e-06
-1.37797549147215e-05
-1.60491577341041e-05
-3.545330208017e-05
-2.97472302833511e-05
-2.33892629328529e-05
-2.87652635801643e-05
-2.70474607477887e-05
-1.82132728760517e-05
-2.03958253943542e-05
-1.1041649115799e-05
-2.70411324223392e-05
-1.29672119471123e-05
-1.43244092887496e-06
-1.3338106155532e-05
-6.26852608601857e-06
-2.58601864349392e-05
-3.60426947222853e-06
-6.30492983956811e-06
-1.08215977379903e-05
-2.3912889345122e-05
-2.25855216678302e-05
-2.93455358550314e-05
-1.85089519427696e-05
-1.92276158781621e-05
-3.19313198977312e-05
-1.45519649426461e-05
-1.36938736623522e-05
4.81886705303256e-06
-4.14411401174724e-05
-1.98835150678442e-06
3.39518518320087e-06
-2.69937348905779e-05
1.15243540265678e-06
4.75477177260273e-07
-8.68070061143901e-07
-1.87175976597293e-05
-2.38101820502946e-05
-1.21849674095388e-05
-2.83922116014462e-06
-2.29916679399576e-05
-2.71019063555225e-05
-2.05753663327818e-05
-5.08045485726085e-06
-2.52083911606702e-05
-2.47308500006452e-05
-1.87629425420293e-05
3.25009923660774e-06
-1.60080843651351e-05
-1.57993332296544e-05
-1.82466046867327e-05
-1.02090905481009e-05
2.29031007268896e-06
-2.12410434522948e-05
-2.12866733098673e-06
-1.94598291892102e-05
-3.34529230138385e-06
4.07259430070347e-06
-1.17019792380528e-05
-2.38251383195941e-05
-2.36060649590705e-05
-4.08945522416796e-05
-4.16935913628483e-05
-1.42751669404752e-05
-1.92721331278433e-05
-4.37904591451565e-05
-2.78224492266561e-05
-9.02945947542342e-06
-2.51206139059187e-05
-3.8449825095439e-05
-1.89414787605559e-05
-3.67075860066614e-05
-1.19697746015827e-05
-2.33266549104546e-05
-1.60456756196547e-05
-2.49157175107083e-05
-2.30738976965582e-05
-2.48099429179551e-05
-7.45705214722745e-06
-2.91834861748656e-05
-3.60647204090026e-05
-1.23900373327008e-05
-2.31176070527026e-05
-1.88146938598898e-05
-1.93359808379763e-05
-1.07905508594998e-05
-2.75496198352937e-05
