# Supplementary material for: Research on computational propagation and identification of mine microseismic signals based on deep learning
Source: PLoS One. 2025 Oct 22;20(10):e0334641. doi: 10.1371/journal.pone.0334641 (PMC12543183; doi:10.1371/journal.pone.0334641)
Supplement: S10 Data — (ZIP) [file pone.0334641.s010.zip › 000101100001643.xlsx_0.txt_24.txt.txt]

-1.57882324138284e-05
-1.6379991603832e-05
-1.28874698022447e-05
-1.11065399204331e-05
-1.98789215491551e-05
-3.86362639801872e-06
-1.12643650107144e-05
-1.6508665128535e-05
-1.28253510992046e-05
-2.61754365490634e-05
-3.31865778464327e-05
-2.46169145583129e-05
-2.51909216785854e-05
-2.43674179795886e-06
-2.46897075628747e-05
-2.47397098201936e-05
-2.50468455950692e-05
-1.05092951719299e-05
-1.2999144057747e-05
-9.90843336816862e-06
-5.67747336422718e-06
-1.58930920570078e-05
-2.32614584383455e-05
-1.3644142521889e-05
-1.34358717041906e-05
-2.31353561877169e-05
-1.42763779238967e-05
-2.56414367806022e-05
-1.15392242235523e-06
-2.56323974302135e-05
-2.47012749306792e-05
-1.16410382339359e-05
-9.38859386591642e-06
-4.51227343888858e-05
-1.51952136021292e-05
-1.31256818003217e-05
-1.81304914217211e-05
-1.72089205560125e-05
-1.43170350848884e-05
-3.69237764710591e-05
-1.99027756830762e-05
-3.35491904310465e-05
-3.80185269512137e-06
-1.09719396910336e-05
-3.99325779136799e-06
-3.70126821213367e-05
-9.99951252982062e-06
-2.07722661128653e-05
-2.06299078459656e-05
-3.15210227447315e-05
-2.43212660704201e-05
-1.07743129179022e-05
-3.17170110078848e-05
-2.47482552939918e-05
-3.02710376528652e-05
-5.05780673369147e-06
-2.90267578885252e-06
-1.11876503130358e-05
2.0271393017052e-06
-1.6081792478938e-06
5.08976293255492e-06
-2.70157142763572e-05
-2.23529541938641e-05
-1.357569981757e-05
-1.04408717932442e-05
-7.27849916305546e-06
-1.02497107882016e-05
-2.96936309714269e-05
-1.35873082328126e-06
-8.5520027312192e-06
-6.62026229465346e-06
1.82674267424234e-06
-7.07155342313746e-06
-1.68457885821787e-05
-8.14748955324846e-06
8.91647167666819e-06
-2.32623194845462e-05
-6.83288844563932e-06
-3.77211119655285e-06
-2.36747330486857e-06
-1.80962701195206e-05
-1.5181310166883e-05
-1.67880675287057e-05
-1.68923180743188e-05
-1.02784428760483e-05
-3.49910210486705e-06
5.17479547972023e-07
-1.48392329810504e-05
-2.73810892031874e-05
-2.51541691028246e-05
-7.60463346109807e-06
-2.37177479799154e-05
-2.80897085823889e-06
-2.23911367729598e-05
-1.89355398137804e-05
-7.24900452869593e-06
-1.38918691698955e-05
-8.2837611797691e-06
-1.36666258390459e-05
-2.75460874939533e-05
-1.70691003648173e-05
-4.17438317744416e-05
-1.85528624804239e-05
-1.58994686268013e-05
-4.50585728466999e-05
-2.0845751226155e-05
-2.7616591980154e-05
-1.62009066753492e-05
-1.31162172910904e-05
-8.28888085532338e-06
-6.59892010065534e-06
-3.17590426276145e-06
1.55566655667143e-06
-2.13764563955158e-05
-4.38188045177409e-06
-2.90892164200309e-05
-2.30522374164398e-06
-2.33514882811964e-05
-2.18583281739695e-05
4.60515779694641e-06
-9.74666444207396e-06
-1.28468040656872e-05
-3.71452416464176e-05
-2.26579554364269e-05
-1.82721943714354e-06
-3.29107929535867e-05
-1.33337619132804e-05
-1.5591881469406e-05
-3.05088834407306e-05
-1.72086773338561e-05
-1.77117250371656e-05
-1.10307891510992e-05
-1.9111101135982e-05
-1.85535571499696e-05
-1.43868864097056e-05
-2.03342449847544e-05
2.74617474367278e-06
-2.13286985668274e-05
-2.00346601941611e-05
-1.12435230844319e-05
-2.71102874673421e-05
-1.83907470848831e-05
-1.78436326266864e-06
-3.39371696313629e-05
-7.10421920264897e-06
-2.4787657282959e-05
-3.20186160022113e-06
-9.88669562943988e-06
-8.55803127295821e-06
-5.17470145500529e-06
-6.8791371703629e-06
-4.19225047426675e-06
-2.08401471808672e-05
-1.82500037290996e-05
-1.24299358157448e-05
-2.11276459240914e-05
-8.86710433069632e-06
-2.44073910748037e-05
-2.19964337843903e-05
-3.97280676191684e-06
-1.59687244364919e-05
-1.91723185226254e-05
-8.52416551089615e-06
-7.63943751893085e-06
-1.62420378017477e-05
-1.70299310602055e-05
-3.12100417831687e-05
-2.72312148554802e-05
1.35242278158244e-06
-3.70249363345835e-05
-2.57506054171805e-05
-1.19829656692186e-05
-2.90315070821623e-05
-3.97037008651776e-05
-2.03651149955695e-05
-1.30242015407305e-05
-1.80472320734965e-05
-8.99140471861838e-06
-4.70307979700187e-06
-2.44891249517543e-05
-2.27378602235544e-05
-1.4094518469415e-05
-2.92934944969764e-05
-2.31047713624276e-05
-3.15646237720978e-05
-3.09488028624698e-05
-1.34653126329046e-05
-2.53408145885026e-05
-2.14298530458436e-05
-3.07609555423937e-05
-2.09137365125716e-05
-2.21248556066594e-05
-6.31102328678668e-06
-3.65126221196303e-05
-1.61509533817652e-05
-1.747907865812e-05
-2.86808175544539e-05
-2.25485689470482e-05
-1.56585882505284e-05
-1.54439840148787e-05
-1.80901816873067e-05
-2.70758251031627e-05
-1.2061797985799e-05
-2.91150072544574e-05
-2.43557091869811e-05
-3.33187863832202e-05
-1.87662292088148e-05
-1.48057383780824e-05
-5.85410414655405e-06
-3.31183883287207e-05
-1.61572867814343e-05
-6.20959565578697e-06
-2.27562596448307e-05
-1.44417414999455e-05
-2.19075114261054e-05
7.27695524709084e-06
-2.43930629386565e-05
-2.51942707808661e-05
-6.57713686960923e-06
7.27510029820825e-06
-1.55527912520668e-05
-1.87641137459311e-06
-6.29560072205382e-06
8.18855425622752e-07
1.64734167132671e-05
-5.26245320957894e-06
-1.48777969118276e-05
-8.74901111866397e-06
-9.15782330699753e-06
-2.14216001294565e-05
-1.40304396048411e-05
-2.17095208244e-05
-1.72217663705558e-05
-2.50217196176787e-05
-2.71348299573421e-05
-6.04862527212211e-06
-2.03235777359352e-05
1.20921773715024e-06
-2.79918852447006e-05
-3.17692988008437e-05
-2.81321199282153e-05
-4.79800746032107e-06
-7.35368902078388e-06
-1.70453245702643e-05
-2.3567193169825e-05
-1.37375039645527e-05
-2.32623304861113e-05
-4.29254511717536e-05
-1.05568240410845e-05
-2.79533400159443e-05
-1.08853498474536e-05
-4.77025228048963e-06
-8.22794337541781e-06
-2.51244106224478e-05
-2.78555714350259e-05
-2.46564897662822e-05
-2.08118444335628e-05
-1.86028847627467e-05
-1.88097016689445e-05
-3.47219043318633e-05
-1.83389283264164e-05
-3.64471516395163e-05
-1.68133224293561e-05
-4.1102107545136e-05
-3.38286268962155e-05
-8.40329538825745e-06
-1.52054128911842e-05
-2.50284903781386e-05
-2.58794467851225e-05
-4.34086293106066e-05
-1.78332366574075e-05
-7.64730639864358e-06
-2.25287413634544e-05
-3.49863838683474e-06
-1.94556942557898e-05
-2.12966385548256e-05
-1.85528171122193e-05
-6.2075224796175e-06
-1.82828559713999e-05
-2.78780466205412e-05
-2.02192995135231e-05
-1.40602506950107e-05
-3.35382590860794e-05
-1.28147097171639e-05
-2.48502324917314e-05
-1.4497036356588e-05
-1.00636461907385e-05
-1.50170709520357e-05
-2.29562625852049e-05
-1.64992056005609e-05
-1.4856254949827e-05
-1.59423198912654e-05
-2.25873968084423e-05
-2.26991789943975e-05
3.58366186890698e-06
-9.71389044374231e-06
-1.13312325353089e-05
-8.27795301271719e-07
-6.67283867564329e-06
-1.36397667708098e-05
-3.55314165462942e-05
-2.24169884487476e-05
-2.21586537886837e-05
-2.46147543333742e-05
-1.63804224902732e-05
-1.65953441644671e-05
-1.19220709780126e-05
-3.17042113090664e-05
-2.22179812756255e-05
-2.21753643196117e-05
-1.10163871453216e-05
-1.68931134598034e-05
5.47333827918981e-06
-5.85339194064604e-06
-2.02878496590876e-05
-2.09949257268125e-06
-1.12436755933646e-05
-1.2361713525631e-05
-1.5265103308158e-05
-1.20826346960248e-05
-1.38616656253587e-05
-8.23854962017934e-06
-1.95758211230548e-05
-3.68422242500888e-05
-1.56022104505443e-05
-1.57708780117051e-06
-1.06860623871927e-05
-2.36690065305688e-05
-1.26530032392957e-05
-3.29007345327707e-05
-1.68509024592808e-05
-2.38253805710064e-05
-1.3844010054089e-05
-2.71247120691444e-05
-4.20552050174983e-05
-2.33560128888361e-05
-2.30391586955025e-05
-3.81896705694671e-07
-9.57884237161928e-06
-2.44082867790705e-05
-3.72671143836433e-05
-2.13758606964344e-05
-2.75446431413711e-05
-1.75560174411545e-05
-1.33668630216298e-05
-8.54767905827857e-06
-1.88940322395621e-05
-8.10461319023613e-06
-3.7828040302772e-05
-3.58117420461171e-05
-1.26763444552899e-05
-8.05994051248974e-06
-1.97876007912905e-05
-2.55496849692806e-05
-9.31620170661315e-06
-7.23952263183118e-06
-7.29418264598808e-06
-2.85812240086297e-05
-3.93640939999197e-05
-2.56994300580672e-05
-7.41980657315936e-06
-2.13150745192373e-05
-4.59643441792975e-05
-1.76881910477824e-05
-5.48362752169064e-06
-2.42625584303057e-05
-8.70854994406081e-06
-2.47119310427349e-05
4.2618803238469e-06
-9.14321510946143e-06
-3.6899713745982e-05
-2.45232797665742e-05
-1.97616704422279e-05
-1.39863850789807e-05
-2.3960856776005e-05
-8.8436636596302e-06
-2.63268416128635e-06
-1.80271956689763e-05
-1.76813533792372e-05
-7.93666884647599e-06
-1.91425181393098e-05
-5.05804721995218e-06
-2.91262289426119e-05
-9.90029947665899e-06
-8.37117479752651e-06
-1.09700021966026e-05
-2.70297740668999e-05
-1.53824183660634e-05
-8.53024552451426e-06
-1.5514306697524e-05
-2.74384763084276e-05
-3.39950567169547e-05
1.64082126341426e-05
-6.01318476517498e-06
4.7998322216452e-06
-1.51631477505747e-06
-2.15501758732692e-05
-1.04107347392539e-05
-1.85283300883701e-05
-1.82664269675752e-05
1.34985539607744e-06
-2.04879249883179e-05
-2.35965781333109e-05
-1.33311285165864e-05
-6.53415360581009e-06
-1.18697463093556e-05
-2.48702152823662e-05
-2.16359054641869e-05
-2.56850185632561e-05
-1.27788634515373e-05
-1.86667213409206e-05
-3.15863989058618e-05
-2.14467655428119e-05
-1.26330008121843e-05
-1.39363614169255e-05
-2.11588892023645e-05
-3.03377070475542e-05
-1.4054249423448e-05
-3.53539837837605e-05
-3.10018073651511e-05
-1.1570503992522e-05
-2.26634432702493e-05
-5.0464528127534e-05
-1.97224095950006e-05
-2.95004210897669e-05
-4.67203624968546e-06
-2.93852581210444e-05
-2.78566125958948e-05
-3.23824221724363e-07
-1.57833141023503e-06
-1.91046848007081e-05
-1.34395623867288e-05
-2.55283680477769e-05
-2.11858607621281e-05
-1.66186811429073e-05
-2.10820955737098e-05
8.19194209843846e-06
-9.53359782087486e-06
-3.24039175654895e-05
-1.74988775523895e-05
-6.60462211945187e-06
-2.32600005031416e-05
-1.87427693713611e-05
-2.74377271051284e-05
-4.5757494747553e-06
-1.01332695894328e-05
-1.6272739947673e-05
4.74651920414023e-06
-8.47702915649384e-06
-1.4682544077974e-05
-3.30831041857808e-05
-3.00644049639503e-05
-9.77919607481902e-06
-2.32261686121779e-06
-1.95489387885256e-05
-1.90724482401392e-05
-7.08526362557492e-06
-1.27910648264384e-05
-4.65311810796656e-06
-1.72771137674072e-05
-2.77714901184062e-05
-1.6005781934876e-06
-1.18760922426684e-06
-6.43219954402722e-06
-1.08269346524114e-05
-7.34651322361531e-06
-1.13666634378648e-05
-7.99438524503332e-06
-8.2352701442715e-08
-5.22467594861283e-07
-2.04231266127439e-05
-1.36295350457662e-05
-2.14550976965735e-05
-1.51217935517182e-05
-1.8903792922541e-05
-1.00250781728602e-05
-7.72850901865445e-06
-2.33357699128939e-05
-3.40208444066889e-06
-7.01289937390815e-06
4.51396039972717e-06
-9.08330249671973e-06
-4.04667047231344e-05
-1.69679275279337e-05
-5.43237090736308e-06
-2.7013570953834e-05
-1.0660076809259e-05
-1.10612773815937e-05
-2.28336445530859e-05
-3.34498955189891e-05
-3.17796011282769e-05
-6.45830112515159e-07
2.81005146772641e-06
-1.12814458482712e-05
2.3198246940725e-06
-1.8983131923902e-05
-1.68307522784664e-05
-1.78699757751077e-05
-1.94532847918558e-05
-3.95648004615293e-05
-1.53249934435151e-05
-2.83651095591111e-06
-1.70622920151165e-05
-1.87177415674993e-05
-1.49048537433035e-05
-9.01532892917599e-06
-2.54152689707025e-05
-3.26259641444235e-05
-3.0500764259334e-05
-2.52840779283605e-05
-2.25576011667322e-05
-4.34288387244655e-05
-5.71879795947549e-06
-1.05622968620416e-05
-1.26202543734045e-05
-2.48938346744523e-05
-8.75304214764855e-06
-2.61848255440722e-05
-3.0249976080187e-05
-1.41343392022049e-05
-2.14647332321812e-05
-1.56243380659553e-05
-2.05234159377164e-05
-2.03318544126024e-05
-2.71715351834224e-06
-3.17828601909674e-05
-9.15940437389965e-06
-2.50756296990069e-05
-9.83302190029144e-06
-1.65188902555464e-05
-7.40263444954802e-06
-2.14192114217099e-05
-2.13494385874064e-05
-7.41382869845967e-06
-1.58461768085121e-06
-1.83685196072707e-05
-2.31907269927134e-05
-2.36544902520386e-05
-2.04783882441249e-05
-2.33160976481684e-05
-2.38756186487055e-06
-1.13105718177312e-05
7.00907253972817e-06
-8.80463096395309e-06
-2.76651476355608e-05
-2.32900711194808e-05
-2.3073790845655e-05
-4.6539560552822e-06
-7.23714853906814e-06
1.87689457489608e-05
-1.14357513935207e-05
-1.67635046775403e-05
-8.2305276111089e-06
-7.6265397156692e-06
-2.57462779510567e-05
-1.10891038612243e-05
-1.20428294594844e-05
-1.4224935420176e-05
-3.50479826071981e-05
-1.12820073545642e-05
-1.0138409450997e-05
-1.45848410298198e-05
-5.84712290147656e-06
-2.07063589580832e-05
-3.14476325659115e-05
-7.4081286159482e-06
-8.69801487459925e-06
-7.58962937978379e-06
-1.42219168241726e-05
-1.44742940635455e-05
-1.63722589565102e-06
-5.41839311328637e-06
-1.13419765499051e-05
-1.35832793986565e-05
-2.46303445514468e-05
-2.00677700246687e-05
-2.44048189731964e-05
-1.61986866593964e-05
-2.72340475756318e-05
-1.80886674104141e-05
-9.01374970463053e-06
-1.69753885145729e-05
-1.15419787000574e-05
-1.62868536711246e-05
-1.62715706238872e-05
1.90160389270115e-06
-1.69158739869289e-05
-2.29153388958119e-05
-2.86805928178304e-05
-4.05436585938437e-05
-9.57164225629856e-06
-2.76408701338445e-05
-1.61637985682545e-05
-1.3230408419687e-05
-1.26529557947592e-05
-3.67158881174668e-05
-1.67814535436597e-05
-1.73441699541545e-05
-2.03139246891994e-05
-1.37380352719092e-05
-1.02333308950117e-05
-4.9498568684222e-06
-3.86005176376775e-05
-1.18017982032131e-05
-8.60415226244569e-06
1.77708746385746e-05
-3.85023650644692e-06
-1.35872583660261e-05
-1.44043179821295e-05
-1.49471030892492e-05
-1.45047543323595e-05
-4.26307257330669e-06
-6.12566195827585e-06
-1.9769214563161e-05
6.29379004271357e-07
-9.16743490719836e-06
4.02186525268952e-06
-7.7797695638665e-06
-1.41937141855491e-05
-2.11425665391408e-05
-1.74046729709423e-05
-7.46446428384675e-06
-5.35605888688385e-06
-2.52562574105488e-05
3.33666725083799e-06
-3.38905180500573e-05
-1.7513677615554e-05
-1.29937907493233e-05
-9.22678155903405e-06
-2.81257693314674e-05
-8.51946720700526e-06
2.88256034014075e-06
-1.43722340422815e-05
-6.96067672957254e-06
-2.1858471025784e-05
-7.47450477706005e-06
-8.99460384660721e-06
-1.46368618415785e-05
-8.32466906370762e-06
-1.26414885551166e-05
-1.22733545077158e-05
-2.52878729528062e-05
-1.227379430615e-05
-1.32097376543091e-05
-2.89528044327895e-05
-1.62489403208597e-05
-1.81177156721571e-05
4.97494773904248e-06
-1.92149420846978e-05
-1.6066461535435e-05
4.0568766537187e-06
-1.74048006078806e-05
-2.73990143355069e-05
-1.72294798411701e-05
-4.35501312456397e-05
-7.88103362354065e-06
3.63899245220177e-06
-3.38412898954981e-05
-3.20759769587354e-05
-1.44228845548592e-05
-1.16200217811113e-05
2.10764221104212e-06
-1.31250592686918e-05
-1.1823717517535e-05
6.98954033171436e-06
-1.56630143466117e-05
-2.02695523840407e-05
-2.24900797857054e-05
-8.3221353153402e-06
-1.18294780942721e-05
-1.28388377360897e-05
-2.09464415327971e-05
1.55227427741666e-05
-2.12335715067108e-05
-2.20226520059978e-05
-3.23881840983587e-05
-1.44536100589766e-05
-1.99613908628554e-05
-1.56316835447022e-05
-1.67876607204751e-05
-2.06293770017487e-05
-3.20689017567477e-05
-1.40699709887748e-05
-1.22632536510333e-06
-1.14334109583488e-05
-1.71900699730335e-05
3.03772966078818e-06
-1.029766275991e-05
-1.37267894646421e-05
-1.88015981503302e-05
-2.92211962365778e-05
-3.88601160500538e-05
-1.83969039027508e-05
-6.89431060318696e-06
2.79830895399863e-06
-2.20082501244811e-05
-7.77290380616109e-06
-9.65376393148474e-06
-1.37959500543793e-05
-1.36204241119522e-05
6.93593324600281e-06
-6.25079684476306e-06
-2.89945729369394e-05
-3.30881893327334e-06
-5.56910591197994e-06
-8.80347999490318e-06
9.38657506575481e-06
-6.05269373466955e-06
-1.63366372784488e-05
5.09779804561971e-06
-1.36032422911632e-05
-7.98123988133878e-06
-1.89025848327768e-05
-1.24832027819212e-06
-2.12172154301513e-05
7.1233607213458e-06
-2.87708249888904e-06
-1.01538272965629e-05
-9.30028045366525e-06
-1.26997121638063e-05
2.61877603574055e-06
-4.65174856260476e-06
-1.80694162766506e-05
-1.55479671906695e-05
-2.9057771950323e-05
-3.06974571689091e-05
-5.4529614452993e-06
-1.72933318071645e-05
-1.36609840103556e-05
-1.76988427974376e-05
-2.58717845992233e-05
-1.60938413864749e-05
-1.31824358717388e-05
-8.88255920064349e-06
-1.03521457952001e-05
-1.9084677083619e-05
-2.33573405264729e-05
-2.02058040297983e-05
-2.93047973796393e-05
-3.64252670252713e-05
-3.33157076629358e-05
-1.98214075061104e-05
-3.48826094777373e-05
-2.00382995803215e-05
-1.95786327387923e-05
-1.81968602037263e-05
-3.09354741561358e-05
-1.15028183940861e-05
-2.14493714718062e-05
-4.57012279246605e-05
-1.00912043080668e-05
-1.73689906279953e-05
-7.46280551428522e-06
-1.69156904111083e-05
-7.65515220680145e-06
-1.74577199615542e-05
-3.63788307128283e-05
-3.0814262290227e-05
-1.97877312909805e-05
-2.75200486484016e-05
-3.88413449954285e-06
-1.73484005943434e-05
-2.11810216173188e-05
1.52069620367755e-06
-1.22568315720626e-05
-8.69885240461842e-06
-1.57593989436557e-05
-1.07466138142956e-05
8.0031092100085e-06
-1.44481707751499e-05
-8.57641866845491e-06
-2.18741352888316e-05
4.41114167122034e-06
-2.31307573446989e-06
-2.57047716911554e-05
-1.76859352563657e-06
4.35368227072759e-06
-1.84481668196426e-05
-1.5619290278474e-05
-1.19504410394688e-05
-1.37561534488807e-06
-4.13295468481669e-06
-1.70687990850837e-05
-9.51535581070107e-06
-1.56364167278709e-05
-1.12120704130172e-05
-1.00986997539109e-05
-1.50455071951997e-06
3.92233573614786e-06
-2.70373634409159e-05
-1.20603831498236e-05
-6.8546829391478e-06
-1.1252047946991e-05
-1.31963847004304e-05
-6.62842742947325e-06
-2.45024221513228e-05
-9.75061450375416e-06
-2.61784436583796e-06
-7.56835490919618e-06
-2.00415514543028e-06
-9.42623351281443e-06
-3.84710651361584e-05
-2.09202575261147e-05
-2.42606504171002e-05
-2.50552245594531e-05
-5.26898646407621e-06
-1.8434219422272e-05
-1.83740892697118e-05
-3.65225575526127e-08
-3.50331432965407e-05
-1.24354200633559e-06
-1.12640110717016e-05
-1.00673999876271e-05
-1.56705092878182e-05
-1.59986640367437e-05
-2.37805875855412e-05
-3.22295308181734e-05
-2.53029241108468e-05
-1.98991999559237e-05
-3.42801212045973e-05
-2.50642637303458e-05
-2.04079366656246e-05
-3.09695438428102e-05
-6.29917861941066e-06
-8.83466290739978e-06
-4.55150150351574e-05
-2.73546732082295e-05
-1.0513152544472e-05
-1.99148823381844e-05
-4.26248717045858e-05
-1.96980071059969e-05
8.40391513574905e-07
-2.32968119272565e-05
-1.31083960667154e-05
-1.43804560121906e-05
-1.34223438541417e-05
-2.74346158307748e-05
-2.14379604042275e-05
-3.17091278208466e-05
-1.64871051030828e-05
-2.60412739016748e-05
-2.63937609074797e-05
-8.60312042840413e-06
-2.14679698662723e-05
-1.22851089094571e-05
-2.44363601062073e-05
4.41561027687278e-06
-8.13823180127642e-06
-1.15385711205549e-05
-6.6585500065857e-06
3.25316895069931e-06
-1.5989539313929e-05
-3.1456218181316e-05
-1.18156551893919e-05
-1.43759978726793e-05
-1.4570958540073e-05
-1.83336717067249e-05
-3.33888406646971e-05
-1.71959452075378e-05
-1.23090195569051e-05
7.40620260433713e-07
-8.62177761565523e-06
-6.84915387221207e-06
-2.94691581271996e-06
-2.74870047585279e-05
-1.58219457236094e-05
-2.44693258637372e-05
-2.13207061113744e-05
-2.656891865784e-05
-8.36754509158704e-06
-9.63527208649997e-06
-1.50456864911611e-05
-1.30918744272463e-05
7.91081206011582e-07
-2.78205117483561e-05
-1.89536129414548e-05
-1.65549840190987e-05
-1.25159492932409e-05
-1.34058120196656e-05
-3.57400496861754e-05
-2.5949551177741e-05
4.35069006095397e-06
-3.77975906097433e-05
-2.98942137981821e-05
-1.66269187074047e-05
-1.89309461948988e-05
-2.44478640920992e-05
-2.57860190832854e-05
-2.26360222052887e-05
-3.27007613925623e-05
-2.14895490495852e-05
-2.60075411808326e-05
-1.09066614862712e-05
-2.34481360171982e-05
-2.77289449152073e-05
-8.6072459960566e-06
-2.95681400039264e-05
-2.37855460899032e-05
-1.88873617637987e-05
-2.46674314560525e-05
-2.00123253908048e-05
-4.01772363688477e-05
-2.22258252835837e-05
-3.36849441594133e-05
-1.13834029984076e-05
-1.00858373227992e-05
-2.14362856026468e-05
-1.84174734409153e-05
-2.03427516698729e-05
-2.39575314170018e-05
-1.6846760321606e-05
-1.16341363045994e-05
-1.56019203235419e-05
-1.47222058981581e-05
-2.06696442648961e-05
-1.66251197583163e-05
-2.32978521672375e-05
-8.01910581372074e-06
-2.108122117467e-05
-8.35033852660915e-06
-1.79222660382017e-05
-1.85699259954485e-05
-1.52572146199506e-05
6.17365778493443e-06
-1.89127265964758e-05
-2.58691850677395e-05
-2.2199823654237e-05
-3.29800075771714e-05
-3.37250466721529e-06
-2.58726255645825e-05
-1.26662221350768e-05
1.4877254091237e-06
-3.0981514506531e-05
-2.6392025261958e-05
-1.12769728356058e-05
-1.60500957505817e-05
-1.39527064931203e-05
-1.52593997195226e-05
4.44255570004131e-06
-7.68628537201184e-07
-1.45617404350487e-05
-8.51685496313259e-06
-1.47405435562661e-05
-2.50086434863227e-05
-9.64097135754314e-07
-9.20645406468162e-06
-1.25721244650772e-05
-1.26910279779378e-05
-1.75497251650894e-05
-2.12391471282582e-05
-2.66251130519382e-05
-2.90973484388188e-06
-2.34668720063497e-05
-7.06212858964523e-06
-4.10313980934814e-06
-2.36659169297354e-05
2.93645931538692e-07
-2.33196106029024e-05
-2.10454528449401e-05
-1.58046177825674e-05
-2.35256994071068e-05
-8.85480522986527e-06
-2.41453352744439e-05
-2.95782327695405e-05
-1.90531455043771e-05
-1.94885930302289e-05
-2.70352845550665e-05
-7.57548369309857e-06
-2.0041410060447e-05
-1.82028879482838e-05
-2.30068924157702e-05
-1.70502359591816e-05
-2.31892920143674e-05
-7.50908333441419e-06
-2.90661318046532e-05
-1.84547481203517e-05
-3.15371370949362e-05
-5.53754557665359e-06
-2.23637481706627e-05
-2.72607803475005e-05
-1.23997685587575e-05
-1.99224067761572e-05
-7.4755481976617e-06
-2.23523694061078e-05
-2.43152516266601e-05
-2.13115852033151e-06
-1.07046651928991e-05
-2.96784920665602e-05
-2.31455022082456e-05
-2.40025890473213e-05
-2.55840807475907e-05
-2.26213085353961e-05
-2.70789931082099e-05
-2.68184651729829e-05
-1.4770479972641e-05
-1.52838949108731e-05
-1.58248510375394e-05
-2.55528581050213e-05
-3.00903992079875e-05
-3.47578467565523e-05
-3.30144537342019e-05
-8.60577822640605e-06
-1.72202227373498e-05
-6.79434999499825e-06
-3.42467367442374e-05
-2.08374436990265e-05
-2.40716024634373e-05
-1.39786776303065e-05
-6.93143195534139e-06
-1.08524045655188e-05
-2.15427762167804e-05
-2.25713910767122e-05
-7.82938419841169e-06
-2.52430045190183e-05
-1.10357071543582e-05
7.05625610572233e-07
-1.01241854366952e-05
-1.03271381422758e-05
9.0088028658206e-08
-3.19846373809575e-05
-1.90933365345389e-05
-1.19320304839387e-05
-7.50701176327617e-06
1.67799887354192e-06
-1.12200655985968e-05
-1.50583128276902e-05
2.25651281584555e-06
-2.62242407469362e-05
1.48771506173352e-05
1.09645826317156e-05
-2.56711099460986e-06
-4.6517927354925e-06
-1.15356995365631e-05
4.69569297149104e-06
-1.03931210927182e-05
-3.84742392517169e-05
-6.44849127844438e-06
-1.24265928853256e-05
-1.9322967996496e-05
-2.18222666172199e-05
-9.85982772310211e-06
-1.88993614403297e-05
-1.21428734929499e-05
-1.57247204111714e-05
-2.37140237318701e-05
-2.10553109594519e-05
-1.95473602942269e-05
-2.02961497908563e-05
-3.09341866985088e-05
-1.9818481387054e-05
-2.1264539199583e-05
-2.83540135576023e-05
-9.20948133552038e-06
-1.40899442140913e-05
-3.71079380357878e-05
-2.87524938200981e-05
-1.43423222160929e-06
-1.83955351572323e-05
-1.20895284072337e-05
-3.09049121438994e-05
-3.29819678937264e-05
-1.74136894916398e-05
-1.19914006419731e-05
-1.90640369014005e-05
-2.12817986632988e-05
-1.2379399665368e-05
-2.00764265281763e-05
-3.15277960511592e-05
-3.36222420373805e-05
-2.81309099799994e-05
-2.68779445850068e-05
-2.11941888899577e-05
-8.56016611095542e-06
-3.42277162598879e-05
-3.89045102140719e-05
-3.90451643416942e-05
-3.38976577670785e-05
-1.31187653336224e-05
-1.91764072849989e-05
-2.16737812709251e-05
-3.13361774302816e-05
1.06147967222385e-06
-1.44006007852361e-05
-1.81279218493102e-05
-5.65448941417273e-06
-1.98140949667745e-05
1.32485812834466e-07
-1.31001404382588e-05
-7.10021239346634e-06
-1.96063214713902e-05
-1.25828155852829e-05
8.07121716588387e-06
-2.14451361492224e-05
-3.33748791313963e-05
-1.24175509024127e-05
-1.62348977798835e-05
1.44524636680985e-05
-1.04801131357618e-05
-2.76975273189259e-05
-3.49355224088617e-06
-1.53937070833638e-05
4.47343646700201e-06
-7.22655802633773e-06
-1.35492596351432e-05
-1.95381532653007e-05
-7.4721416920736e-06
3.1437504746314e-06
-4.07681476655613e-07
-2.0089974691852e-05
-1.15079661450108e-05
-1.69325057570868e-05
-7.47312326768168e-06
6.06191201666447e-06
-2.62222553240851e-05
-1.06078842131203e-05
-2.87659938595295e-05
-1.21643174387448e-05
-7.78140685947956e-06
-1.0163400806767e-06
-1.83701388707219e-05
-8.41869469767158e-06
-2.75251787334623e-05
-2.98870089939342e-05
-7.40964457653617e-06
-1.96795294658123e-05
-1.67243949757375e-05
-1.55358465093761e-05
-1.2847346454739e-05
-1.34884157588509e-05
-7.90253002580093e-06
-2.03075529787483e-05
-4.65716775223159e-06
-1.42052029008696e-05
-3.29688578569175e-05
-1.66659806558102e-05
-1.54778070096942e-05
-2.79610028653921e-05
-1.21724927627473e-05
-2.22833716691477e-05
-6.66015769881796e-06
-2.85995766171268e-05
-1.28518099009639e-05
-1.66571345487861e-05
-2.80014721253634e-05
-1.63488220080457e-05
-2.22292659301953e-05
-1.44919375913491e-05
-2.67278386852281e-05
-1.78966311030841e-05
-2.98955100347735e-05
-1.95854412563369e-05
-1.09618727805984e-05
-1.42480007830468e-05
-1.00310319867739e-05
-7.23298061025124e-06
-2.47869992686721e-05
-3.25501084283913e-05
-1.95044195204942e-05
-1.85538185401867e-05
-4.39878596342498e-05
-1.27519376695736e-05
-1.88340826723587e-05
-2.25969808946146e-05
-5.80057304924843e-07
-1.22754726112436e-05
-2.54914272738606e-05
-1.48288734877851e-06
-1.84151311866577e-05
-1.26367576500002e-05
-2.05171736809758e-07
-8.85966279563575e-06
-1.72350314161456e-05
-2.74486446987286e-05
-7.33544821854157e-06
-1.55873752882358e-05
-5.61563042303589e-06
-9.6204114955568e-06
-2.05215819687043e-05
-7.42396050214624e-06
-2.58681322918575e-05
-9.54202902684729e-06
-2.38372893673813e-05
-8.44666806463738e-06
-7.7895449220605e-06
-1.9626618095008e-05
-7.17841151241111e-06
-2.06506969220223e-05
4.87928622119139e-07
-7.81047914596608e-07
-1.33634119680673e-05
-1.87917613233833e-06
4.04404142885497e-06
-2.39660306828083e-05
-1.47643452909464e-05
-7.33542008175475e-06
-1.02372133229531e-05
8.72860542547154e-06
-1.81103761923799e-05
-2.32863732697807e-05
-7.53528420256268e-06
-1.99334242661095e-05
1.08593820632292e-05
-1.18952777190932e-05
-1.82065345823354e-05
-1.63335652886488e-05
-9.40855098893089e-06
-1.22784850975934e-05
-2.18373300473598e-06
-9.75316662609578e-06
-3.81567622686739e-05
-1.97064159243534e-05
-1.7957786520619e-05
-2.63518998056666e-05
-2.36156810320875e-05
-3.31112898974982e-06
-5.74411084325348e-06
-2.75710945098069e-05
-8.02974316435691e-06
-6.09252351044773e-06
-2.97381855082557e-05
-3.12773849209009e-05
-2.61493096246128e-05
-3.02457116884221e-05
-6.65203139632452e-06
-1.87682908423845e-05
-1.49165191766866e-05
-3.54470445541903e-05
-4.48576861929244e-05
-9.41012533377606e-06
-3.27564584559667e-05
-5.65407842845288e-06
-4.3185523865652e-06
-2.44723759519534e-06
-1.66088450068788e-05
-2.09107906785641e-05
-1.91164959431318e-05
-1.62251656815685e-05
-2.3802294166473e-05
-1.93497758298612e-05
-1.3430664546941e-05
-2.34354926857853e-05
-1.0343975594766e-05
-8.93026766870796e-06
-2.44903937500402e-05
-3.92827692018877e-06
-2.45269610445979e-05
-2.29100251206613e-05
-1.4812399845157e-05
-1.90420179865384e-05
-5.43043371904172e-06
-3.27657734340473e-05
-1.08717761738314e-06
-5.59520916268216e-06
-4.11362370031791e-06
-8.74678712977272e-06
4.21408500379834e-07
3.77335063783253e-07
-2.35236478873611e-06
-6.93057589312496e-06
6.44291700872026e-06
-7.28699617446599e-06
-2.0371975754939e-05
-8.95171176994727e-06
-8.80082379271247e-06
-3.12558334146127e-05
-1.51812729422301e-05
-2.02310818749475e-05
-8.1015648565854e-06
-7.91856345207224e-06
1.79466660070829e-06
1.1555586336329e-06
-1.5172486849535e-05
6.37583522127435e-06
-1.14113948256764e-05
-7.25297465393384e-06
-3.20552461376136e-06
-1.80244220173891e-05
-2.21028592518312e-05
-2.14985047233553e-06
-1.8462614791752e-05
-1.94657274361555e-05
4.77972319701884e-06
1.00195748132961e-05
-1.44811295039282e-05
-8.55134506070161e-06
-1.06546584674763e-05
-1.6630612915648e-05
-3.14972904899479e-05
-3.03418056934464e-05
-1.0150788469925e-05
-1.30708506250829e-05
-1.1975910541656e-05
-7.70263683189766e-06
-8.7057677420146e-06
-2.22284501644193e-05
-2.90892795083951e-05
-3.29588334334456e-05
-1.00522138689904e-05
-1.40086503191876e-05
-4.79290799646803e-05
-2.22224096441181e-05
-1.3461953626184e-05
-1.8874046575075e-05
-1.91672776861651e-05
-2.5575982948728e-05
-1.41040326404948e-05
-2.55651749821638e-05
-2.79436463857088e-05
-9.02490782197835e-06
-3.45142199016935e-05
-2.84312685490267e-05
-1.85467825388148e-05
-1.78440497445802e-05
-1.33706383273405e-05
-2.21444791208126e-05
5.38841307520823e-07
-8.98986575369236e-06
-1.19468914572069e-06
-2.44360868568336e-05
-2.73741797362912e-05
-2.00617436414762e-05
-2.49493901283793e-05
-8.73411291789816e-06
-1.08456910462085e-05
-3.31320142061588e-05
-1.13280325106189e-05
-9.68295287773505e-06
-1.06501720720758e-05
-1.37418577523471e-05
-3.19817487115799e-06
-1.83972618659931e-05
-2.98647642703478e-05
-2.71959190714104e-05
-1.30044956771278e-05
-2.26618592179276e-05
-2.34787725804458e-05
9.6600739606066e-06
-1.40740022388672e-05
-4.00810362158527e-05
-1.08676156674172e-05
-2.6290201620211e-05
-2.15042366833059e-06
-2.0588222550151e-05
-1.14653503551336e-05
-1.20812595188617e-05
-2.01493795048638e-05
-2.66955071842304e-05
-1.57142676269949e-05
-1.68807166937265e-06
-7.75574541669621e-06
-2.32594853084795e-05
-1.82863732799025e-05
-1.55950871195018e-05
-3.80107668915277e-05
-1.57649198253331e-05
-8.60597355027321e-07
-1.38457684161279e-05
-2.32928253464521e-05
-1.71449853147338e-06
-1.04338985616704e-05
-1.58384419893024e-05
-1.78644976265797e-05
-3.70603089341609e-05
-1.11998329659632e-05
-6.76853446780794e-06
-2.29443106319494e-05
-2.6316596447455e-05
-1.89967508025404e-05
-2.29438356511591e-05
-2.57619891241042e-05
-2.05070333365282e-05
-5.04341856500392e-06
-3.87902845248188e-05
-2.44623633168542e-05
-3.04646060114649e-05
-4.79123534765441e-06
-2.60219722668696e-05
-3.38605726486923e-05
-2.98746549900175e-06
-2.23055763967634e-05
-1.26923166178416e-05
-3.24340617084962e-05
-2.41039321997898e-05
-1.10959020733816e-05
-2.51113733239029e-05
6.23592227843054e-07
-1.96791170482974e-05
-2.03432070516213e-05
-1.67996359530658e-05
-1.15965722760887e-05
-1.02367465766805e-05
-2.18791620752996e-05
-2.46686584495136e-05
-3.4304069160682e-05
-1.02860967499355e-05
-1.25342603800067e-05
-3.13745082635205e-05
-2.6373099644865e-05
-1.13637611799586e-05
-1.19674994430434e-05
-2.88086118475157e-05
-2.1590801570462e-05
-1.01597986817424e-05
-7.94785445631538e-06
-1.05933024056812e-05
-2.8400754714404e-05
-1.96363257458016e-05
-2.54815754405496e-05
-4.51795650779764e-06
-8.28694963878676e-06
-7.18728883148447e-06
-1.41930812639871e-05
-1.90462522889031e-05
-6.56308676711587e-06
-9.3181343039527e-06
-6.15552585152025e-06
-1.90071020471512e-05
-6.64814256930704e-06
-2.23754009815715e-05
-5.69459024993743e-06
-1.83223178227535e-05
-1.14416450114569e-05
-7.74709187624865e-06
-2.96119857209615e-05
-3.12024073245711e-05
-2.50743982699574e-05
-2.78875611275214e-06
-1.73612517359899e-05
1.44120975027504e-06
-1.56039599748272e-05
-4.38649880653203e-06
-8.21870730195179e-06
-3.60087272113441e-05
-1.46961730207952e-05
-4.27919313385968e-05
-2.06106974095519e-05
-1.95290700969688e-05
-1.94187868598941e-05
-7.62790496257025e-06
3.48834689421568e-07
-2.55356240419597e-05
-8.21400685317175e-06
-3.18084871160197e-06
-1.46580710695362e-05
-1.57180801756902e-05
-3.9438602346236e-06
-2.50674575441638e-05
-2.01736017685484e-05
-5.86208361989951e-06
-7.95321008024091e-06
-1.7102923491387e-05
-1.60521198158318e-05
-7.58822088789804e-06
-2.79470691027845e-06
-3.193698968651e-05
-2.88653593837399e-05
-1.17637158736624e-05
-8.97979170734759e-06
-2.93444547839559e-05
-2.88124239291437e-05
-2.09085787839138e-05
-2.65770748582495e-05
-2.07906773463559e-05
-1.61589756705012e-05
-2.43838405355061e-05
-1.94936151656594e-05
-2.30690339789458e-05
-1.43432342753173e-06
-1.54314219209361e-05
-1.58865858845604e-05
2.69723893518388e-06
-2.57888045157186e-05
-1.88834774976139e-05
-1.31069524227826e-05
-3.28526631589984e-05
-2.57034636444679e-05
-1.17664358818217e-05
-1.08827836083858e-05
-6.24933821135312e-06
-9.48313127347494e-06
-2.51485412047765e-05
-2.37328879887893e-05
-1.30250924438957e-05
-1.8047835748185e-05
-1.08278291450633e-05
-1.64774521396392e-05
-3.11485893908458e-05
-1.33322770454358e-05
-7.9178659123806e-06
-2.3079868942736e-05
-2.33656268960324e-05
-3.68838335470815e-07
-2.5878325528391e-05
-1.28901221260147e-05
-1.9346533661349e-05
-1.15376185286401e-05
-7.8682904026487e-06
-1.00924440698386e-05
-4.94036756176157e-06
-9.91785742709891e-06
-9.37786911672733e-06
1.87139306867704e-06
-2.17949775541603e-06
-7.03726429729067e-06
3.51811447598644e-06
-6.60234671475204e-06
-1.1125926023035e-05
8.10998906264925e-06
-5.76049969018086e-06
-2.10084536882593e-05
-1.4752205169617e-05
-6.7065477168383e-06
-1.63777756086572e-05
-8.42019403902195e-06
-9.99722726159887e-06
-9.84828793485665e-06
-1.9567266666402e-05
-2.191937420168e-05
-1.30647538011734e-05
-3.40636278699342e-05
-2.10648170417684e-05
-3.00864494938793e-05
1.50389783689835e-06
-2.1583705249209e-05
-1.18622274971928e-05
-9.25812973617879e-06
-2.38834390568673e-05
-2.70932359919389e-05
-2.99771052730156e-05
-3.30415871945169e-05
-1.28182346443173e-05
-2.31419759111867e-05
-5.94317663843277e-06
-3.06168867044523e-05
-1.44680709114034e-06
-2.06199696443108e-05
-1.04540648851157e-05
-8.12581284256724e-06
-9.11474381445866e-06
-3.66732078256854e-06
-1.14442964540215e-05
-3.00880276839256e-05
-2.58787217602448e-05
-2.31016485038523e-05
-2.5797578651014e-05
-5.44349591192433e-06
-1.40362588329328e-05
-2.1347447698553e-05
-2.31256401331302e-05
-1.66763672210485e-05
-4.40240080099141e-06
-1.99118877496276e-05
-2.49529511812152e-05
-3.319076772092e-05
-1.82739382931621e-05
-2.3420232422583e-05
-1.99123129496566e-05
-1.9981578812729e-05
-9.71004576555981e-06
-3.50481744115466e-05
-2.58252738342356e-05
-2.4634363766231e-05
-3.93226063609175e-05
-2.07608185255811e-05
-2.52082775474682e-05
-1.02198009166157e-05
-1.83595285477407e-05
-1.06430279188323e-05
-1.59225868655182e-05
-1.65957677188474e-05
-1.13651093151447e-05
-2.03637683427962e-05
-1.63266837349305e-05
-1.64727730194173e-05
-4.12751474106225e-05
-1.18119466253841e-05
1.44608408162454e-05
-1.10081496256851e-05
-2.64896840323716e-05
-4.87606909461649e-06
-1.04204947349134e-05
-1.35838643787894e-05
8.47441837185442e-06
-1.28549501373291e-06
-1.42907655279659e-05
-1.23814634534505e-05
-2.81677557110586e-05
-2.26392595902084e-05
-2.41140901327217e-05
-1.47999543504042e-05
-1.59490134525081e-06
-6.52793239139366e-06
-2.03607436256382e-06
-1.95213951765771e-05
-1.55290996271856e-05
-5.78266211753995e-06
-2.13232089233953e-05
-1.63665542074107e-05
-2.73345724046229e-05
-1.59878364220066e-05
-1.17844962779435e-05
-1.16204840730802e-05
2.10238898652127e-06
-1.98943357727211e-05
-2.78030314276025e-05
-2.32255563059092e-05
-1.80680892693516e-05
-1.56334573583395e-05
-1.48188945812719e-05
-6.75871710667439e-06
-2.37537808780644e-05
-3.69074385683933e-05
-2.78598014029976e-05
-1.5421328793151e-05
-2.94553630209385e-05
-2.55017040366606e-05
-1.94022498631727e-05
-1.2796787612258e-05
-2.69622184698345e-05
-2.69737976574735e-06
-2.03159207283263e-05
-2.48428164792737e-05
-3.38951878356558e-05
-1.15735486728975e-05
-1.94883088556649e-05
-2.67643404153595e-05
-2.94849506838018e-05
-4.07109131682159e-05
-3.14771739947874e-05
-2.02222909276469e-05
-2.06771524641688e-05
-3.98551694942339e-05
-2.17518631728187e-05
-1.27716172094676e-05
-1.3313390336087e-05
-3.53902164137842e-05
-1.86707810841638e-05
-3.48153793672919e-05
-1.59717866647665e-05
-3.15264036323138e-06
-2.28755314093067e-05
-1.35811710022458e-05
-1.19781747508547e-05
-2.32906933733171e-05
-1.79162705327131e-05
-1.23986739254689e-05
-1.76875518115317e-05
-8.57202618805651e-06
-1.61640661187312e-05
-2.72763313896912e-05
-1.60993035769626e-05
-1.95762851594165e-05
-1.38090823847748e-05
-6.63058533250133e-06
-2.14532195984138e-05
-2.04163643185171e-05
-2.20617802870518e-05
-4.59996080454611e-06
-2.42991710285221e-05
-1.06123347512955e-05
-9.44113191080028e-06
-2.12702227483279e-05
-1.29140147962137e-05
-2.81369805191017e-05
-5.7345346182958e-06
-2.18431682675604e-05
-1.88268781938232e-05
3.92526550823624e-07
-1.15547380075933e-05
-8.3738308693973e-06
-1.04115390664832e-05
-1.44488801982495e-05
-7.54269152653934e-06
-1.59888499206438e-05
-1.29501615215295e-05
-2.54132125490434e-05
-1.91206185998205e-05
-1.9252598889556e-05
-1.71206685470346e-05
-3.29397323420184e-06
-1.3758917720997e-05
-3.0785060201038e-05
-1.94597604255602e-05
-3.69997221366214e-05
1.21601728549028e-05
-4.94184975117745e-06
-1.55122567776093e-05
-2.48195910157473e-05
-4.19936800502321e-06
-3.97554214598183e-05
-1.18540962730681e-05
-1.82154570890597e-05
-1.72202109265456e-05
-3.08859595676504e-05
-1.87053947762981e-05
-2.87135079237363e-05
-2.33446829104341e-05
-2.31549298934097e-05
-1.57562814340719e-05
-1.84913583773035e-05
-2.87841579230525e-05
-2.0792836448424e-05
-3.04735837232649e-05
-2.90851724432768e-05
-2.08687136585831e-05
-1.81676475875786e-05
-7.67561881273689e-06
-8.31776146926006e-06
-2.14149667808557e-05
-7.258533980714e-06
-2.32161175134167e-05
-3.41615014292496e-05
-2.77131716743043e-05
-2.43999539149179e-05
-2.01584942118664e-05
-1.44198914815196e-05
-5.15611458287944e-06
-1.96933087704287e-05
-1.12772189801075e-05
-3.90685364006583e-06
-1.95191656263744e-05
-1.66949857259698e-05
-2.61988517946341e-05
4.44092339664139e-06
-2.80843227315137e-05
-1.88635970695397e-05
-2.21918781758482e-05
-5.09851642272104e-06
-3.09240636365347e-05
-2.81264440084241e-05
-7.63655794196729e-06
-1.95165023719624e-05
-1.39176742566041e-05
-7.59448410960978e-06
-8.4401690112691e-06
2.38235547148095e-06
-2.79382845694789e-06
6.27095523931483e-06
6.75420513016796e-06
-3.09068241536803e-05
-8.39276166674132e-06
-4.97275760812557e-06
-1.58174597464945e-05
-3.39412018366038e-05
-1.32070995493458e-05
-2.87462576116716e-05
-3.65173368374914e-06
-1.71099758507276e-05
-1.60135501699927e-05
-3.9810564368172e-06
-9.41762782824666e-06
-1.88840697212645e-05
-4.66152640661294e-06
-3.58675999955032e-06
-2.5118610270057e-05
-9.76970243294049e-06
-2.36631479744397e-05
-3.45791159177986e-05
-2.9769765490856e-06
-7.60401640117946e-06
-1.46246045941289e-05
-8.18116797582418e-06
-1.24464325590002e-05
-2.77093430185371e-05
-1.41236514537613e-05
1.41260391499211e-05
-1.25396114355555e-05
-2.19272113563605e-05
-2.16902415460098e-05
-2.69622310539783e-05
-8.03772538698325e-06
-8.87054993618555e-06
-7.24684153885369e-06
-1.74263497839407e-05
-2.36591012445747e-05
-1.95930312523853e-05
-1.45528720598348e-05
-2.21512272937209e-05
-4.10975673121377e-05
-2.20138021212083e-05
-3.2231911121444e-05
-1.59589511378722e-05
-1.29812209073689e-05
-1.68497977692348e-05
-9.6970349961347e-07
-2.54781746495473e-05
-9.26894125054636e-06
-1.11277246342561e-05
-1.7027371175481e-05
-8.76067833355092e-06
-1.97398960039504e-05
-4.51879674075257e-05
-2.31970313302945e-05
-1.56001638281103e-05
-1.46912953131067e-05
-2.26017405369312e-05
-5.26423704712318e-06
-1.40686079255311e-05
-1.3487545166806e-05
-1.5461025414676e-05
-3.71464233364454e-05
-1.81523907512821e-05
-2.96464426326598e-05
-9.89886103671219e-06
-9.94611959509575e-06
-1.75060137065733e-05
-8.01461345472427e-06
-3.05326141117774e-05
-1.58104039192913e-05
-8.82246117023105e-06
-7.30193795064975e-06
-2.14038974113467e-05
-3.75601059985564e-05
-2.4746706697349e-05
-2.39773286600715e-05
-9.62056609539123e-06
-1.23341729094513e-05
-1.60766515521853e-05
-1.43198002198433e-06
-1.15994540142168e-05
-2.91254912714054e-05
-1.77843635020321e-05
-9.24910087928922e-06
4.87347154348425e-06
-1.7736655973002e-05
-1.06731268340024e-05
-1.40533547494235e-05
-2.74213957090015e-05
4.73022775227183e-06
1.18633231856362e-06
-2.59747316408874e-05
-2.45162848372536e-05
-3.38444360835044e-05
-2.16838708774561e-05
-1.4539508360259e-05
-2.58235294864903e-05
-1.92000184648611e-05
4.77671962836695e-06
-1.94769546820083e-05
-7.71357743532995e-06
-2.41572461919149e-05
-2.74347449812059e-05
-2.6144204692808e-05
-1.73179117041776e-05
3.12815366837181e-06
-2.41438170891192e-05
-9.01812437004942e-06
-1.43151655016549e-05
-2.06341827056699e-05
-1.45321034881651e-05
-3.7241125283299e-05
-9.23374842108535e-06
-2.91614423921977e-05
-2.86659222820562e-05
-2.56782583577131e-05
-2.64936892964253e-05
-1.5465727004814e-05
-1.63999215943298e-05
-3.84748862914934e-05
-1.72321435770365e-05
-1.1563618228719e-05
-1.97440486905133e-05
-2.23270904621672e-05
-3.04077735063877e-05
-3.19191714120137e-05
-1.55557676465663e-05
-3.00169929945663e-05
-3.24854739759569e-05
-6.61809040243639e-06
-1.77714950199229e-05
-1.36775032083516e-05
-2.74673566156167e-06
-1.5460050680512e-05
-5.19592808606663e-06
-4.78075397037417e-05
-1.26538564345239e-05
-2.00531142829211e-05
-2.08165443225567e-05
-2.06889648180275e-05
-1.14526655558958e-05
-1.72401995036398e-05
-2.96114911536462e-05
-1.60408193062691e-05
-1.35407508801496e-05
-2.57441991885492e-05
-1.56233825772468e-05
-2.04760424169475e-05
-9.76183935892338e-06
-1.19892796331639e-05
-1.84871069518341e-05
-2.94356481506859e-05
-2.07531680159687e-05
-4.64229264397692e-06
-5.42697995667797e-06
-1.09953628408436e-05
-1.70769789408293e-05
-1.08206136480818e-05
-2.11215234111455e-05
-1.29701784627582e-05
-2.45023819001518e-06
1.20156490154328e-06
-2.75498435095941e-05
-1.60318211244038e-05
-1.49071676349818e-05
-1.44968743842057e-05
-3.53602215340054e-05
-1.38345660291708e-06
8.71854770771015e-07
-1.64787919549354e-05
-1.55573066323171e-05
-1.42240294754678e-05
-8.06146824439706e-06
-1.45644484946595e-05
1.29741693111605e-06
-2.21842554489391e-05
-1.06951885064643e-05
-1.8234141089564e-05
-7.94090538165379e-06
-1.84912079525816e-05
-2.36248923104758e-05
2.12951077198384e-05
1.96196464275511e-06
-1.08197719292935e-05
-3.85743178031962e-06
-1.25124298319051e-05
-2.28175153291451e-05
-2.73851173818708e-05
-2.92501193635751e-05
-2.48845474972741e-05
-7.23242055203666e-06
-2.81763216701157e-05
-1.44557519659277e-05
-2.01873466726997e-05
-1.2273659398318e-05
-1.63418612553201e-05
-1.15232052434785e-05
-3.0496103885e-05
-1.64800258906827e-05
-5.27042886275247e-06
-2.524681337671e-05
9.83172040868606e-06
-2.49961122663331e-05
-3.91683851461263e-05
-1.68790543733918e-05
-1.79094837124283e-05
-1.96552832993825e-05
-5.69730442667417e-06
-2.08491558581266e-05
-1.97702502819889e-05
-4.55043426372591e-05
-2.76995946030695e-05
-2.6697811423267e-05
-2.53315397875261e-05
-5.95874134576959e-06
-2.25438246790681e-05
-3.03563334642049e-05
-2.26668582067205e-05
-8.65976379159482e-06
-1.00584283588255e-05
-2.10533601749459e-05
-4.63468308754661e-06
-3.61839600147018e-05
-2.77103368403532e-05
-2.96335386859453e-05
-2.18257655374625e-05
-1.0696959897142e-05
-2.60036825079856e-05
-1.86191456484779e-05
-2.92862305092843e-05
-1.52489771135533e-05
-3.5299255349578e-05
-1.54014812769151e-05
-1.38793309564783e-05
-3.48254685271214e-05
-1.14976623914165e-05
-5.34415219965907e-06
4.89167687246287e-07
7.71597873247422e-06
-7.3347902998531e-06
-2.00456389804301e-05
-8.82974132801034e-06
-1.38424037008257e-05
-2.3249137758643e-05
1.36942040990782e-05
-1.0183203492174e-05
-1.23371147779991e-05
-1.78599215761795e-05
-6.90165785858396e-06
-2.32081095135296e-05
-7.51440227828023e-06
-6.77576223453373e-06
-7.93279990354438e-06
-1.11639141980011e-05
-2.25077669293065e-05
9.24395064676718e-06
-1.35249826693542e-05
-1.7066194445055e-05
3.25415331540042e-06
-2.11923554835417e-05
-7.24101603606451e-06
-2.34715895048527e-05
-1.34767719021717e-05
-1.46810353050504e-05
-2.83043416330144e-05
-1.40589881144061e-05
-1.53238570248917e-05
-1.13191407690166e-05
-4.18003537614503e-05
-3.60399561498988e-05
-2.71518075627851e-05
-3.06368165359385e-06
-1.91444264823724e-05
-1.45621082442884e-05
-1.93572721951246e-05
-1.98510131455799e-05
-2.03539375063753e-05
-1.83345875284509e-05
-3.15185649817533e-05
-1.76232431712778e-05
-1.76796423904193e-05
-2.11453581486559e-05
-2.20257820620396e-05
-1.47455443921885e-05
-2.57292930318175e-05
-2.1284653585511e-05
-2.25772343795772e-05
-2.05090265553433e-05
-1.38433871289616e-05
-2.32858121775158e-05
-2.75786475087753e-05
-2.20487367839681e-05
2.63178868974792e-06
-9.50132365187823e-06
-2.23634380639415e-05
-2.86985929292926e-05
-9.97390476285621e-06
-1.84566571855101e-05
-1.02880020886765e-05
-1.94828181836365e-05
-1.92374902013421e-05
-2.10477789235173e-05
-9.49510637928732e-06
4.80188752091472e-06
-1.86860657802767e-05
-1.25339289961479e-05
-2.26995757374265e-05
-2.44580501152815e-05
-7.95777962679919e-06
-2.76098449302909e-05
-2.44678026516956e-05
-1.24814728280863e-05
-2.47908954855046e-05
-1.60643837302453e-05
-1.50019199106091e-05
-1.21683046588095e-05
-3.24189989688357e-05
-2.1319079696365e-05
-1.12252421143135e-05
-4.0110091267215e-06
-1.56388744298026e-05
-1.06605837623044e-05
-9.20267474339888e-06
-2.7134784880726e-05
-6.80336725313959e-06
-3.18103813084884e-06
-1.75455274477312e-05
-2.50887166948963e-05
-2.52222641345629e-05
-1.00451383727461e-05
1.52906946562298e-06
-1.08184192523564e-05
-2.07281957414915e-05
-6.94913474700064e-06
-9.92976409837599e-06
-1.33922549676612e-05
-2.02635452124867e-06
-9.37104460439947e-06
-7.21930921083321e-06
-3.2276661996537e-05
-1.90027982153533e-05
1.21303992517603e-05
-3.86981523811132e-06
-1.82173028462209e-05
-3.0050265985847e-05
-8.5253238926248e-06
-2.85325579566199e-05
-1.04451703569822e-05
-1.26185452011246e-05
-1.97986787829742e-05
7.03042717428631e-06
-1.58350264278993e-05
6.55555081676577e-06
-8.11667342887956e-06
-2.92969767682033e-05
-1.68053841316861e-05
-2.67484503515852e-05
-1.5901617076746e-05
-3.18952338272707e-05
-3.56681348880158e-05
-3.78275442020086e-05
-9.63156396220842e-06
-1.00423178902703e-05
-1.40048349115103e-05
-1.67327157110101e-05
-3.26550271138131e-05
-3.232123084336e-05
-3.2285852667439e-05
-2.63516600255796e-05
1.66922269811005e-06
7.33551826925517e-07
-1.31238776518675e-05
-2.89140186272478e-05
-2.77388518349586e-05
-2.61132259764486e-05
-5.43517694385284e-05
-2.50601257942502e-07
-7.241646511265e-06
-1.74548619497736e-05
-2.09848961541486e-05
-8.83180772969913e-06
-1.14832879400808e-05
-2.41204798548269e-05
-2.1912468955277e-05
-7.7365692032901e-06
-2.02954094413603e-05
-1.1812651552124e-05
-9.56373141690465e-06
-1.93512202032823e-05
-4.5980340428635e-06
-7.55582766864949e-06
1.04728958918604e-05
1.49922752853983e-06
-8.87511461224754e-06
-8.61223093185497e-07
-1.37039017322448e-07
-4.8319315131433e-06
-4.15855321898746e-06
-6.55525175526266e-06
-9.06361283892143e-06
-1.3143132444012e-05
-2.67443385720598e-05
-7.91821665449398e-06
-1.74633989708953e-05
-1.158941737164e-05
-1.1167221224393e-05
5.71763634699942e-06
-1.23377775212703e-05
-2.39650075750766e-05
6.83531345310226e-07
-1.53328866181827e-05
-1.55147605452094e-05
-1.72991318534837e-05
1.56199939427939e-05
-1.91846946381811e-05
-1.10512875774397e-05
-2.877537417086e-06
8.07764251203213e-06
-1.5625455155153e-05
-1.67419566102947e-05
-1.81902823638676e-05
-1.52091585137193e-05
-1.65127624052035e-05
-1.98994563564076e-05
-3.31516057072037e-05
-3.36908986381555e-06
-5.2984934097133e-06
-1.89449926151169e-05
-2.43372601227195e-05
-1.99869996714816e-05
-1.43131213373826e-05
-2.19609101403912e-05
-1.63903730729431e-05
-1.06784836401248e-05
-1.45481798035039e-05
-3.28616086755386e-05
-1.23222811937943e-05
-1.40507148982221e-05
-7.29113134484698e-06
-2.48155704720001e-05
-4.20147304159423e-05
-3.09739832352227e-05
-2.74573076596534e-05
-1.69977098987297e-05
-1.53979704967065e-05
-2.50061134515636e-05
-2.06993545512343e-05
-3.55112860448206e-05
-7.04809060453294e-06
-3.17268820156296e-05
-4.2562165472693e-05
-1.21917933022468e-05
-2.35966580171194e-05
-2.09947798342495e-05
-2.86017940874357e-05
-3.5571045008973e-05
-1.06016665178059e-05
-8.64165136236098e-06
-2.01623645331978e-05
-2.43188204702173e-05
-3.07267780046413e-05
-2.6090796525806e-05
-1.98582700895114e-05
-2.30821768974067e-05
-1.99057865251042e-05
-1.66546334548245e-05
-9.53688947431538e-06
-2.35898722514113e-05
-3.88055304818112e-05
-1.30296777447915e-05
-1.86460693250484e-05
-2.52608759171466e-05
-2.37806955633021e-05
-1.39382690190463e-05
-3.18408582358853e-05
-1.30174943215863e-05
-2.82813467441235e-05
-1.1793403388867e-05
-2.01347030320555e-05
-5.09402023655014e-06
-1.85516627043941e-05
-2.19785564823381e-05
-6.49335267455401e-06
-1.36804629843933e-05
-1.15110861114709e-05
-2.87756772099955e-05
-1.96727026637893e-05
-1.52837707490487e-05
-1.47795655887033e-05
-7.89692683868222e-06
-1.42098754495601e-05
-1.79427885322927e-05
-1.68465473336535e-05
-3.53842431768664e-06
-2.22225587289841e-05
-2.04416953807527e-05
-2.23651482652919e-05
-8.9802503016148e-06
-6.49588539540543e-06
-7.61925654243259e-06
-1.91995768220979e-05
-2.36309431524326e-05
-1.70613804421351e-05
-5.42974710931462e-06
-2.51673997251736e-05
-2.63342716721619e-05
-2.31708716555429e-05
-2.31050197120145e-05
-1.3970402647061e-05
-2.21590309852039e-05
-8.94024364162608e-06
-2.33574832306273e-05
-2.33497292690451e-05
-1.49943333812983e-05
-9.50279361453625e-06
-2.09220091848292e-05
-1.52349000960458e-05
-2.68569492315034e-05
-1.47906011853145e-05
-4.82741874740434e-06
-2.6565023009084e-05
-2.73022218919669e-05
-5.20995505987746e-06
-3.13989094105893e-05
-5.66287934587921e-06
-2.11488580770936e-05
-4.96996508737384e-06
-1.47345802350379e-05
-1.54465800068735e-05
-2.06592759307093e-05
-1.79155946190918e-05
-2.0086882497226e-05
-1.17356995077116e-05
-6.78123666414181e-06
-1.04916382999935e-05
-1.67639999568733e-05
-1.63428982081131e-05
-1.64768001670412e-05
-2.29129814021523e-05
4.8475716472186e-06
-2.06469951256464e-05
-2.79071477797538e-05
-3.17886648494498e-05
-8.4059409523616e-07
-7.83766624612999e-06
-2.36086291205859e-05
-8.31388460183996e-06
-9.97944627985264e-06
-2.12993595576132e-05
-1.69438856942907e-05
-9.6973512349898e-06
-8.58456177534679e-07
-1.16177321171359e-05
-3.53336331984479e-06
-1.62976749961985e-05
-1.527746354689e-05
-9.95384226300834e-06
-1.54843044712244e-05
-2.5394969081973e-05
-1.0398278462656e-05
-1.17687388890168e-05
-1.38730082520954e-05
-1.09222633067301e-05
-2.50692303626889e-05
-2.08180104342543e-05
-1.93178627223351e-05
-7.08471632488622e-06
2.30656649976182e-06
1.91747617929242e-06
-2.22871891899657e-05
-1.55584420979973e-05
-2.72402514303925e-06
-1.95033727433163e-05
-8.06507976571633e-06
-2.91690035284228e-07
-4.94516925464243e-07
-9.07970315435052e-06
-5.84192744158031e-06
2.51885038336268e-07
3.2823066627309e-06
-1.6370339599727e-05
-1.73596649011102e-05
-2.43401822222174e-05
-1.08634061364033e-05
-3.34142110000157e-05
-3.06842421128747e-05
-2.39345345676521e-05
-1.84143063569728e-05
-3.26999644100371e-05
-8.45727762179763e-06
-2.29555784032218e-05
-6.71540771972569e-06
-1.96682712995511e-05
-1.31473316352438e-05
-2.53451391823595e-05
-2.27831269170474e-05
-1.83439292182031e-05
-3.77819919207086e-05
-1.28550213070854e-05
-2.3814513345393e-05
-7.52294261922388e-06
-2.63485112936054e-05
-2.47192746465067e-05
-2.23503303305262e-05
-2.53606224777692e-05
-1.94787258997731e-05
-1.38441912537752e-05
-1.45768921794175e-05
-1.83365379219271e-05
-2.93028779385584e-05
-2.97012524186492e-05
-2.8094411615487e-05
-2.57916688413819e-05
-3.0039742163883e-05
-2.92411300077883e-05
-2.19893303634504e-05
-1.85226686791696e-05
-3.1666632873832e-05
-3.02500968668057e-05
-2.08025986040696e-05
-2.91104394107629e-05
-2.57475563160561e-05
-1.42276007675726e-05
-1.70450824942363e-05
-1.01015710016878e-05
-1.99424472013915e-05
-2.53839079024676e-05
-2.07121175292274e-05
-3.24472828729424e-05
-2.13259780334443e-05
-1.54905796967793e-05
-1.98790585210222e-05
-1.05135909689994e-05
-3.12444261393167e-05
-3.07430823047437e-05
-1.91776044228501e-05
-6.41790042260424e-06
-9.14275685556133e-06
-8.83485297066245e-06
-2.84115176858448e-05
-1.77310276911454e-05
-1.00271591224552e-05
-7.89502854015633e-06
-1.42155454940833e-05
-2.02717765088572e-05
-2.15680071821588e-05
2.83167654865569e-06
-4.71978141277284e-06
-4.77760311089043e-06
-1.89943898428914e-05
-1.16059555075756e-05
-1.50192460678028e-05
-3.62238191347257e-06
-4.43247760781209e-06
4.08304487424813e-06
-2.05824080903189e-05
-1.65587658626983e-05
-2.44064144539122e-05
-1.91796811433784e-05
-1.18537738022092e-05
-2.59575215168033e-05
-2.77498843832739e-05
-1.00429707460026e-05
-2.96436771408644e-05
-2.18120938326458e-05
-7.36670406145093e-06
-2.88622595790908e-05
-7.51994636457863e-06
-2.71446328423995e-05
-8.30416350415771e-06
-8.58981270202972e-06
-1.82451714940915e-05
-2.76902684263588e-05
-1.47314449455411e-05
-3.83704654250141e-05
-8.21151632523428e-06
-1.21204501924241e-05
-3.68152121746106e-05
-3.25083953493956e-05
-3.444809473232e-05
-2.15896800852361e-05
-3.16137419659717e-05
-1.98228743259774e-05
-2.57124672420294e-05
1.71770178201162e-06
-1.1063372236782e-05
-1.91165394137783e-05
-1.9871943266886e-05
-1.72218587235486e-05
-1.37473730777706e-05
-3.07936416206509e-05
-1.80435265312054e-05
-2.04352245169616e-05
-3.01381780968497e-05
-1.68086329726958e-05
-1.88072566942201e-05
-1.143273424489e-05
4.12168106863842e-06
-1.63674333013986e-05
-2.27639054990269e-05
-3.01799919398343e-05
-2.00271715065435e-05
-2.70101306296438e-05
-2.64031389051653e-05
-3.07341549723937e-05
-2.88966776151518e-05
1.18601347230836e-05
-1.16166163472056e-05
-2.46151167903948e-05
-8.17008749129464e-06
-2.92094824677461e-05
-2.96033298748907e-05
-1.73433125019581e-06
-1.60937194732067e-05
-2.55082318085218e-05
-2.13078759315555e-06
-1.93528610099049e-05
-2.3835452341459e-05
-6.78496324397144e-06
-7.53956620233681e-06
-3.33312620070038e-05
-6.86882494562245e-06
-2.89619393641699e-06
-1.58385221508764e-05
-2.11677785851761e-05
-9.76435687417026e-06
-1.69235028877721e-05
-7.45948173528349e-06
-1.57093286652092e-05
-1.23062222159561e-05
-6.62288972513707e-06
-1.43489004935781e-07
-1.22990031668242e-05
-1.48497303736341e-05
-8.59111487993886e-06
-3.15328137619588e-06
-1.27662092986476e-05
-2.5013087997775e-05
-1.77335229322602e-05
-2.14821140718129e-05
-9.26908915978979e-06
-1.13407661248782e-05
-1.31645529633289e-06
-3.09340927785061e-05
-1.98860701592024e-05
-2.26596940166063e-05
-2.09267666572541e-05
-1.56667826270832e-05
-2.44488764476995e-05
-2.32926301910392e-05
-1.34089457532091e-05
-1.69931559420204e-05
-1.22063464483048e-05
1.33502779155641e-05
-2.02371230327232e-05
-2.06954592013771e-05
2.37217358923232e-07
-1.30676287499888e-05
-1.9809705286473e-05
-4.17668716481612e-05
-2.83044038644142e-05
-2.33969827461864e-05
-2.36143746301681e-05
-2.12811048850587e-05
-2.6368091015376e-05
-1.21410184627033e-05
-6.97298059139433e-06
-2.41697433813575e-05
-2.35896628405097e-05
-3.43635524652279e-05
-1.102781238439e-05
-2.34074491431741e-05
-2.38357334103801e-05
-2.59512812219193e-05
-2.37069753982956e-05
-1.40960498737258e-05
-1.07391894380818e-05
-6.06689239756455e-06
-2.82630200859883e-05
-2.77301448332065e-05
7.90096233210928e-06
-1.62469743701445e-05
-3.29010913623181e-05
-8.60725200676676e-06
-2.65828037253522e-05
-1.99218973428325e-05
5.19136479737857e-06
-1.95527920826189e-05
-2.37597417471499e-05
-2.68091766460075e-05
-1.87177228138983e-05
-9.6011352936414e-06
-2.06682840616972e-05
-2.34758561865046e-05
9.4494662261423e-07
-8.86336205691252e-06
-1.80893785055708e-05
8.85777187653221e-06
-2.75880707092395e-05
-4.83408442567557e-06
4.42442181289489e-06
-6.21264834990708e-06
-6.90664213810803e-06
-9.99629230594785e-06
1.04116730678623e-05
-1.89557077316782e-05
-1.20270476413471e-05
-1.82643050955284e-05
1.31141611212168e-05
-8.99822769474243e-06
-1.35028954567431e-05
-2.05292032686707e-06
-3.23157150982963e-05
-1.68904940125825e-05
-1.79777704037194e-05
-2.22618406845949e-05
-1.42170533739816e-05
3.64930277668777e-06
4.61750384126605e-07
-1.68809009753683e-05
-2.44167957976032e-05
-2.13548407324233e-05
-9.88655809152458e-06
-1.47589353083927e-05
-1.95659022192505e-05
-2.53835282510921e-05
-1.56926981555849e-05
-8.71949235562171e-06
-3.8083861591934e-05
-4.04040303119317e-05
-3.34752246852711e-05
-2.15542827569261e-05
-2.85762349115103e-05
-1.8434137251617e-05
-9.0095623382061e-06
-1.98610592447125e-05
-2.01684250976939e-05
-6.72706644186825e-06
-1.82945457076626e-05
-2.4240814869453e-05
-4.23685759597082e-05
-2.95750224001111e-05
-3.06184854833504e-05
-1.35535425532886e-05
-1.96157433897792e-05
-1.04355436982335e-05
-3.20158438706299e-05
-3.13621962583547e-05
-2.29981342386115e-05
-1.24258123222375e-05
-7.56519399600148e-06
-3.70189298989681e-05
-3.08525280435343e-05
-3.3265320426068e-06
-1.93550853511982e-05
-1.09639033491362e-05
-2.65684174633585e-05
5.30054297978592e-07
-1.52469819346814e-05
-1.1894538360578e-05
-1.94195781537862e-05
-4.20765553983974e-06
-7.08969084456439e-06
-9.80067856717675e-06
6.68296799089669e-06
-1.88932118911569e-05
-1.69684384639411e-05
-1.62852293988232e-05
-4.58439511056479e-06
-1.2235730194204e-05
-3.44344547021921e-06
-1.07908940393891e-05
-6.24088386552787e-06
-2.02756123585672e-05
-1.63703340250128e-05
-2.38334454854557e-06
-1.5384052305307e-05
-1.0962902703683e-05
-1.09313262653028e-05
-1.55746309264618e-05
-1.33753638609147e-06
-1.52751436537134e-06
-6.34208935056212e-06
-2.55749432999608e-05
-1.71901599521176e-05
-4.90870870638805e-06
7.76395632939931e-07
-1.68625723397429e-05
-5.37256033068654e-06
-1.44021263219009e-05
-1.76128831223344e-05
-2.9274333045147e-06
-1.52102477159341e-05
3.33028619363977e-06
-6.79445905135848e-06
-1.71810287671294e-05
-1.23413767201847e-05
-1.18575871296904e-05
-2.73293380296702e-05
-3.53676886957373e-05
-1.72524779364725e-05
-1.37666140184163e-05
-3.06132917046187e-05
-1.36650022780023e-05
-2.26160350318828e-05
-1.10563975022279e-05
-1.071662787409e-05
-4.03150520320578e-05
-3.3706908813517e-05
-2.04661268484469e-05
-1.99039965970613e-05
-2.76833790053943e-05
-1.20839338814189e-05
-2.43605507315137e-06
-1.77750949473167e-05
-1.48411030788103e-05
-2.84410657490934e-05
-1.97414127125856e-05
-2.14813350565258e-05
-1.84079657211784e-05
-4.47376856883058e-05
-1.07102465388584e-05
-2.84802123869663e-05
-1.31777753640003e-05
-2.60980711147624e-05
-3.58194178858595e-05
-1.65984229493645e-05
-7.69214074592061e-06
-2.50083052867521e-05
-3.77696473196848e-05
-3.30107424667777e-05
-1.06989926308897e-05
-2.32948758866821e-05
-2.25864565255876e-05
9.79107931840865e-07
-1.31324065184445e-05
-8.32590011123479e-06
-9.59218670843004e-06
-1.40091312062958e-05
-1.34221377483282e-05
-2.08521918012811e-05
3.27399708320083e-06
-3.00245389013247e-05
-1.46942018663242e-05
1.46765672424224e-06
-1.0955074219944e-05
-2.65212526876106e-05
-8.40263789073018e-06
-3.26371675024155e-05
6.25852066123097e-06
-5.01086046042907e-06
-1.28839494473055e-05
-8.09160398546987e-06
-1.31742252061172e-05
-2.86618168257882e-06
-7.6451708994446e-06
2.79471568050708e-06
-1.19015115042258e-05
-2.96823856186749e-06
-1.20009115258804e-05
-2.81354107765732e-06
-1.23972844606334e-05
-1.21140415058467e-05
-7.64171989742387e-06
-2.5651243855698e-05
-1.64307092691571e-05
3.93265164126658e-06
-1.803427555805e-05
-2.24448027115252e-05
-1.41282989967898e-05
-2.56278590642879e-05
4.44501473340465e-06
-2.8406677972581e-05
-1.2540056715135e-05
-2.25244655506432e-05
-9.401986328105e-06
-2.39026414953563e-05
-1.52455732446607e-05
-1.99113803857825e-05
6.35669850321439e-06
-1.03116203386681e-05
1.36939440269612e-07
4.50151600399386e-06
-1.67046240378339e-05
1.92121474850947e-06
-1.73893664386514e-05
-3.21716847336809e-05
-6.42187886217613e-08
-1.89310121019705e-05
-2.33211781011816e-05
-6.27153326510537e-06
-2.4316228463895e-05
-1.64097677138948e-05
-1.28724907249045e-05
-2.0079813610308e-05
-7.10855132803455e-06
-8.91136180270827e-06
-2.53290564246411e-05
-2.94764957003392e-05
-3.02526516352084e-05
-1.41578013959679e-05
-7.46944700167248e-07
-1.617657216442e-05
-2.04839812361955e-05
-2.3605511907249e-06
-3.76703648770427e-05
-1.99219923074042e-05
-8.2449811601928e-06
-1.68769270364469e-05
-1.07528335871013e-05
-3.28927118336166e-06
-2.28192592712158e-05
-8.1402383699561e-06
-2.91138584322842e-05
-3.34074391754221e-05
-2.12958618065565e-05
-2.41089316149102e-05
-1.31886555612273e-05
-8.17859606165884e-06
-1.67884423546132e-05
-1.78452304605296e-05
-1.92996898431103e-05
-2.89547471191397e-05
-3.16705387772818e-05
-1.15399824087509e-05
-4.44289804531435e-06
-1.35300429319803e-05
-4.59639500924703e-05
-1.90657892017932e-05
-1.32061876009034e-06
-9.88645903906129e-06
1.57808982579754e-07
-3.54611774139125e-05
-1.65607434845381e-05
-1.91456395281452e-05
-7.86437981582279e-06
-5.57914523198847e-06
-3.07241328403504e-06
3.53361956908381e-06
-6.66524330001124e-06
-1.02677908732814e-05
-6.91861490128542e-06
-3.36302139451981e-05
-3.32820888391372e-05
-1.56099155584964e-05
-6.99160949792667e-06
-1.89002660191479e-05
-1.41494212543252e-05
-2.2619166498425e-05
3.10902305405119e-06
-6.23099611284903e-06
-2.21155797519803e-05
-8.34791856897761e-06
-1.84396623660517e-06
-1.02003021548007e-05
-1.32658145286371e-05
-5.65926398810129e-06
-1.25080443922466e-05
-2.18577145410107e-05
-9.18805686588859e-06
-1.83121791199815e-05
5.54907956564198e-06
-1.14793767417547e-05
-1.27300624533341e-05
-1.91435002740714e-05
-1.819869338141e-05
-1.74915938378358e-05
-3.4484812525957e-06
-4.0502117762491e-06
-1.80507857749417e-05
-2.43583450616795e-05
-3.09838619416545e-05
-2.04199868441228e-07
-1.88294650864447e-05
-1.68714261128088e-05
-2.68585104471752e-05
-1.83966115007758e-05
-2.10139936245137e-05
-1.18764736655495e-05
-2.03877850014929e-05
-5.57156402448088e-06
-1.85730321900704e-05
-1.15630468747656e-05
-3.37100213302429e-05
-2.62423718937585e-05
-1.77397878954069e-05
-1.33836404044849e-05
-2.58955697971723e-05
-1.38746869097053e-06
-1.01955996141873e-05
-2.50111525056037e-05
-1.06392070078373e-05
-3.89661624831916e-06
-3.5288402352141e-05
-7.66530427287478e-06
-2.39398209441095e-05
-4.67786383783113e-05
-1.78071945984329e-05
-1.94163328344359e-06
-1.02371399628009e-05
-2.22576274088039e-05
-3.98872724560831e-05
-2.10814392788676e-05
-2.61335924864299e-05
-2.44244829038096e-05
-1.93798372600031e-05
-9.71202610898058e-06
-5.50528368123145e-06
-3.9770870937458e-06
-2.83695082991946e-05
9.57853079028014e-07
-2.3857407766779e-05
-7.21141179228746e-06
-1.0469313489292e-05
-1.11809634684482e-05
-2.2552078929012e-05
-1.5335297721267e-06
-1.92790913383975e-05
-2.27546863699456e-05
-1.73984073428356e-05
-4.98807978056629e-06
-1.60929972881863e-05
-1.55528786047211e-05
-1.10531608073743e-05
-6.79223216484156e-06
-6.41402237440113e-06
-2.23498554719237e-05
8.00961646412072e-06
-3.35328352460831e-06
7.32663408277353e-06
-1.79096223065147e-05
-1.62190302288741e-05
1.59475194539102e-05
8.78984959641378e-06
-1.18613116479103e-05
-3.30179838791489e-05
-2.11205219507463e-05
-9.07624423157519e-06
-1.86231522005047e-05
-3.40624449574156e-06
-3.311130333185e-06
-2.88473902077762e-05
-2.35218225372464e-05
-1.86904374543769e-05
-1.48865237766042e-05
-2.26212168933213e-05
-3.84300569237112e-05
-3.74535531263116e-05
-2.43438358064704e-05
-1.12636241226292e-05
-2.4181648366044e-05
-3.28525861452963e-06
-1.82129038569353e-05
-1.46380589589436e-05
-2.51370363776986e-05
-1.69920971375447e-05
-3.52020862348667e-05
-3.21571034549774e-05
-2.8755336289157e-05
-3.82074260158777e-05
3.19308129318721e-06
-2.08937867369344e-05
-9.44243127123113e-06
-5.7774876062068e-06
-3.27417989330739e-05
-1.8504165791186e-05
-1.37336711553958e-05
-5.96221150783897e-06
-2.7026493798881e-05
-6.28760762931757e-06
-2.11522983716021e-05
-1.39979460694823e-05
-1.23453752186475e-05
-3.26930145595424e-05
-2.36555847831996e-05
-1.86197763982305e-05
-3.71417303945057e-05
-2.59167681992828e-05
-2.01216051188331e-05
-3.68958425069192e-05
-3.31271968558582e-05
-1.82095071866775e-05
-3.16117792831901e-06
-1.30277495861719e-05
-1.24621297260375e-05
1.3616155470584e-07
-1.67966877895628e-05
-1.01655970394474e-05
-1.30481819788761e-05
4.56313058983382e-06
-2.56132334359002e-05
-1.98088083583667e-05
-1.40368121616217e-05
-1.63525490366651e-05
-2.21759258470075e-06
-8.64208789629127e-06
-2.91317962792575e-05
-1.76873966382696e-05
-1.11787603869649e-05
-1.22881246185179e-05
-2.09549393934584e-05
-7.63212942447169e-06
-1.34921556649685e-05
-6.12969944835607e-07
1.77473953742503e-07
-2.08491099575166e-05
-5.67795496188235e-06
-2.21319473033571e-05
-2.61746432787424e-06
-6.795634718706e-06
-1.45425127282745e-05
-1.52689101516791e-05
8.38746460209429e-07
2.93683128828253e-06
-1.04089613607937e-05
-1.29050114439671e-06
-6.77491765743392e-06
7.602283336707e-06
-1.06280696697737e-05
-1.09200569555105e-05
-1.24839262944216e-05
-2.79674913449514e-05
-3.3618184084673e-05
-1.73064072451701e-05
-1.96169430821402e-05
-1.63583121858305e-05
-2.63320412415022e-05
-2.93326261826348e-05
-4.70920699939331e-07
-1.26354330392995e-05
-1.24923792428043e-05
-2.49730608110546e-05
-7.41966718134072e-06
-5.39603729294309e-06
-2.60885830601752e-05
-2.40944025355031e-05
-2.52556824042537e-06
-9.1909236525939e-06
-2.96216255620686e-05
-7.55665067979063e-06
-5.6772776547844e-06
-4.11173771146368e-06
-2.04246893520807e-05
-3.09285624434852e-05
-1.53016855217413e-05
-1.38723475802063e-05
-2.66134095135322e-05
-6.55407946749624e-06
-2.10874850030554e-05
-2.42322537808671e-05
-1.77717898825169e-05
-1.70989574839732e-05
-8.81397109007778e-06
-2.02314730350394e-05
-1.45850489932456e-05
-3.54202427548975e-05
-7.36925099494413e-06
-6.3621716837319e-06
-1.76500591712882e-05
-1.73791046321423e-05
-9.99603521975803e-06
-1.52683873594884e-05
-1.96598185469435e-05
-1.48395668635913e-05
-1.497012548118e-05
-7.92025107037214e-06
-1.43698357630439e-05
-1.2429038319978e-05
-3.02340843284183e-05
-2.39096320214219e-05
-1.76054172925859e-05
-2.38786555946745e-05
-1.14777625673616e-05
-2.38200912863951e-05
-3.35380083438122e-05
-1.74905344934282e-05
-1.71517903831394e-05
-2.12242582638989e-06
-1.85831861235878e-05
-1.55114541968451e-05
-2.25345532636868e-05
-1.65157195014713e-05
-6.18404597343622e-06
1.19868309882122e-05
7.90706716380585e-06
-2.46421518810219e-05
-3.91487064468475e-06
-1.30900965663514e-05
-1.70240587406753e-05
-6.67279232351675e-06
-8.90202068706764e-06
-1.52170123291881e-05
-1.4249274661475e-05
-2.52946175178997e-05
3.71333178871868e-06
-1.50885579347661e-05
-2.64977695240431e-05
-1.47022061480138e-05
-1.51358283481195e-05
-2.78845642337837e-05
-6.29349150538522e-06
-5.03458028156807e-06
-1.04357612538835e-05
3.25083866970034e-06
-1.1472465830319e-05
-2.26933193930759e-05
-1.13727290516719e-05
-1.63253220655308e-05
-2.14786391439626e-05
-2.28054886736214e-05
-2.62031472231194e-05
-2.37040747437088e-05
-2.09277986027195e-05
-3.10538913165816e-06
-1.59239702591926e-05
-1.85035280778974e-05
-1.64515454795623e-05
-3.05524047462555e-05
-1.11052989414867e-05
-2.09277373809167e-05
-8.71331432389624e-06
-2.12231353937596e-05
-2.27483455149314e-05
-4.19494383406054e-05
-1.28336755422687e-05
-1.63883142605989e-05
-2.351761521046e-05
-1.15166112651616e-05
-2.23517031742693e-05
-3.49319116872468e-05
-6.66600261974407e-06
-1.98598594757294e-05
-8.20602621459757e-06
-1.97218948145449e-05
-1.70882435338807e-05
-4.59629508329152e-05
-2.42808847714235e-05
-2.6804731810726e-05
-3.26005780122327e-05
-2.89519759864473e-05
-1.11382759859998e-05
-1.15890360761875e-05
-1.00384015683104e-05
-3.25177804833321e-05
-2.12369255570476e-05
-1.57194508106744e-05
-2.59021030011209e-05
4.6867013770773e-06
-1.01316631951931e-05
-4.48857056830084e-06
-1.83262343837244e-05
-2.0898072855347e-05
-3.496221742493e-05
-1.67605339338906e-05
-8.40637517955898e-06
-1.1804367811902e-05
-2.17353052299742e-05
-1.76664058642395e-05
-8.03136764510454e-06
-3.9423868425281e-06
-1.28780725538588e-05
-1.68066660964273e-05
-7.8817151151744e-06
-9.49615081698194e-06
-4.60612834267029e-06
-1.0949811741066e-05
-2.7886483228986e-05
-1.03811637287187e-05
-1.2243207249136e-05
-1.29965224152204e-05
6.13808339450903e-07
-1.08798007416307e-05
-2.93540823404906e-05
-1.20985451963468e-05
-3.09898647539533e-05
-1.63077336450364e-05
-7.82117107884495e-06
-1.65909079586156e-05
-1.82602152574984e-05
-1.97666992006255e-05
-2.80955753788784e-05
-1.1416849452237e-05
-1.85766325453953e-05
-1.35984048244838e-05
-1.65562150829895e-05
-7.65305847764809e-06
-2.38702795988328e-05
-5.30606519427686e-06
-3.2611258769614e-05
-4.1775403962413e-05
-1.97210025284267e-05
-1.90942570753813e-05
-2.83331193434398e-05
-1.49391668095918e-05
-1.62352271520636e-05
-3.41624828210276e-05
1.34659596459922e-06
-4.4213688286918e-05
-1.04019674023786e-05
-2.71324650031744e-05
-2.76278529139698e-05
-2.63631205566734e-05
-2.53218347112675e-05
-2.40268125101126e-05
-2.49443363003297e-05
-2.80753512643767e-05
-1.2395126975759e-05
-3.2145634172727e-05
-3.09289889244313e-05
-3.45841891131966e-05
8.70156734831085e-06
-2.0657096454824e-05
-8.27819763857213e-06
-1.87923575081946e-05
-1.90317117831832e-05
-2.95350993742369e-05
-3.13738073782227e-05
-1.32672288946021e-05
-3.80536074320404e-05
-2.29156333088005e-05
-2.29106474336294e-05
-3.02243635359054e-05
-2.427928069392e-05
-2.5775061378887e-05
-8.92090902944551e-06
-1.28969723890281e-05
-8.73150864765746e-06
-2.55397422146427e-05
-2.06520363465353e-05
-1.0244743518548e-05
9.54547494416836e-06
-2.03085443955401e-05
-2.54923075233775e-05
-4.76602117600021e-05
-5.23235351343782e-06
-2.41895496954181e-05
-2.52859540729781e-05
-2.4201408757309e-05
-8.8639072552043e-07
-1.19094995680744e-05
6.87445295271276e-06
-3.24833881069294e-06
-1.68066236214142e-05
-4.8655287751024e-06
-1.18194285989343e-05
-1.86026121439488e-05
-3.20559674924886e-05
-2.29193430672759e-05
-1.85003775086792e-05
-1.18299099812932e-05
-6.74749510078136e-06
5.09379815543134e-06
1.02378310688439e-05
1.78482974275637e-06
1.00364889439921e-05
-8.71964001621527e-07
-2.8097128114277e-05
-2.24340961378347e-05
-1.87050277727925e-05
-1.43931403492216e-05
-2.80863512025601e-05
-1.47726669624584e-05
-1.39020326992028e-05
-3.08098036984743e-05
-2.68979518485187e-05
-3.09302563289057e-05
-1.69541701225342e-05
-1.91991438650512e-05
-2.51151155627053e-05
-2.04256543400027e-05
-3.26688623519744e-06
-2.08844791249695e-05
-2.75294532785527e-05
-2.63860712921707e-05
-2.0765038412813e-05
-1.22246219980078e-05
-3.14059002682104e-05
-3.41280803084384e-05
-2.04872530971046e-05
-2.75722628652924e-06
-2.28592998556461e-05
-1.11556633435741e-05
-1.06348462989144e-05
-2.07726246869236e-05
-3.38039351854323e-05
-1.12399426868352e-05
-6.89301479662308e-06
-1.37478443408023e-05
-3.32994247804012e-05
-2.37413796069256e-05
-2.92139546590619e-05
-1.88243699789545e-05
-1.52637215701213e-05
-2.21798384232967e-05
-1.91297651766616e-05
-1.31120259093909e-05
-1.63278842453888e-05
-1.1536631564625e-05
-3.03311935409156e-05
-2.25065376661474e-05
-2.2543450170675e-05
-1.87800496119235e-05
-1.94115616778102e-05
-1.76314258088811e-05
-3.89130086622974e-05
2.75194999890973e-06
-1.71133051199631e-05
-1.97098990030375e-05
-1.54495697407536e-05
-2.08401372030463e-05
-2.53558072302895e-06
-8.59027888035576e-06
-3.046053369746e-05
-3.12627894377531e-05
-2.45245192744939e-05
-9.18969797320802e-06
-9.67180978101514e-06
-1.551949365456e-05
-1.58215626620998e-05
-1.82200602512021e-05
-9.05852536212589e-06
-9.3135252776238e-06
-3.78792479660032e-05
-1.14955714258836e-05
-2.02130644211763e-05
-7.45466194452122e-06
-3.86777461033229e-06
-3.83684882494856e-05
-1.20125472515292e-05
-7.07152099186032e-06
-2.17883619089467e-06
7.35413005260719e-06
-8.68637043152233e-06
5.53085851432889e-06
-3.48407958779671e-05
-2.46259872870142e-05
-3.14698346132652e-05
-1.41598453169934e-05
-2.83995669400929e-05
-2.73508183525454e-05
-2.86053826898132e-05
-1.42797343938688e-05
-1.79762466336048e-05
-1.98539641482841e-05
-7.64741093274235e-07
-1.47975071684652e-05
-2.10142208233371e-05
-9.52935335582759e-06
-2.2304862765599e-05
-1.76321014126058e-05
-3.10790158833617e-05
-1.90941690755603e-07
-1.36170178087657e-05
-1.28293651786712e-05
-1.47159196227632e-05
-1.07066122356494e-05
-2.04020205574792e-05
-1.5534398626061e-05
-3.16043306423579e-05
-2.60900822100532e-05
-2.70221504220506e-05
-1.16813908887673e-05
-1.435918469132e-05
-3.02112790451718e-05
-1.30567435203251e-05
-1.63716513102529e-05
-1.6068737684299e-05
-2.81251901501473e-05
-3.25704118762359e-05
-2.06240778555743e-05
-2.80972213959281e-05
-2.31434395547724e-05
-1.3765430848255e-05
-2.50740404413016e-05
-2.9787123707395e-05
-1.96212601433318e-05
-1.37750353811027e-05
-2.9438868084142e-05
-1.11763789915173e-05
-2.17759025451456e-05
-1.43666228418473e-05
-2.44013128578211e-05
-1.21066670624546e-05
-2.40278813857211e-05
-8.67633438332418e-06
-1.74695646128476e-05
-1.44574409967501e-05
-2.4200503530372e-05
-1.98076537022495e-05
-2.13640829861559e-05
1.45536668742193e-06
-2.69600839543165e-05
-2.42001711126668e-05
-1.2888422192663e-05
-1.75060148565036e-05
-2.66986635730979e-05
-2.69422607639682e-05
-1.70378820598852e-05
-3.45481882146554e-05
-2.02062692785902e-05
-8.30436839760158e-06
-1.06312262201363e-05
-1.73834509007823e-05
-1.43381156331165e-05
-1.91861618438804e-05
-2.90160606032737e-06
-1.84362249914763e-05
1.4368475795172e-06
-1.09718652069465e-05
-3.70895242076856e-05
-1.11937655080264e-05
-1.72857760866948e-05
-1.09297710883205e-05
-2.66242196379658e-05
-2.17881337254024e-05
-2.87449165060214e-06
-2.85419390750829e-05
-1.93390793663036e-05
-2.18250206592503e-05
-1.26731143422145e-05
-1.10753673276061e-05
-1.74023108865171e-05
-2.37150887332935e-05
-1.92029431756084e-05
-2.5633200210094e-05
-6.96304289987081e-07
-2.29906404595056e-05
-2.57936093059671e-05
-2.43938036483893e-05
-2.56136643603878e-05
-3.36068811448937e-06
-2.01283610124141e-05
-2.05564447293864e-05
-1.37175366812009e-05
-8.38903184299163e-07
-2.03321464708586e-05
-3.24724882983523e-06
-2.02538690321094e-05
-1.63471795589011e-05
-3.95474480064589e-05
-2.14112155890719e-05
-1.52629761448048e-05
-2.37219367201128e-05
-2.75226514226307e-05
-4.1998493369289e-05
-1.87192467098713e-05
-3.96914141539378e-05
-2.52712479036778e-05
-2.56712918087117e-05
-3.51481547716574e-05
-3.37522427356785e-05
-2.26098447067686e-05
-3.43763449912745e-05
-3.70251325053274e-05
-2.40190156161266e-05
-2.11914632622046e-05
-9.29336278539961e-06
-1.2574314935342e-05
-1.86623911801993e-05
-4.32405010694713e-06
-3.17471772649612e-06
-1.91509398388822e-05
-7.37561943721058e-06
-8.66504697810148e-06
-1.03763212291593e-05
-3.38599437179906e-06
-1.12629837567082e-05
8.76623609327734e-06
-2.46085146602017e-05
-1.78291592846425e-05
-1.57415560266018e-06
-2.4925726604965e-05
-1.78672646033264e-05
-6.73782275311403e-06
-3.96357296516607e-06
-4.6733927701063e-06
-1.94012065490254e-05
-1.31741660830247e-05
1.04788378998969e-05
8.10977342989342e-06
-1.36112304217365e-05
-2.44245261802413e-05
-2.50699584562272e-06
3.15596343995948e-06
-1.40340294619275e-05
-3.1183765725499e-05
-1.93069462079879e-05
-8.40914975910767e-06
-7.73311213241523e-06
-1.22126546989004e-06
4.57460832019354e-06
-5.62723794319538e-06
-1.61441649378774e-05
-5.39949781405666e-06
-3.82534020118977e-05
-9.62003280181884e-06
-1.98048675715728e-05
-1.00124610786057e-05
-3.14623594407201e-05
-2.34550434615196e-05
-1.03380613887773e-05
-2.30003499301614e-05
3.93819520203464e-06
-1.60379814072367e-05
-7.05463117980213e-06
-2.44998198265447e-05
-9.5815516937701e-06
-3.1544715481653e-05
-5.19332881404431e-06
-1.39147223722671e-05
-2.59137428517108e-05
-2.35869789043356e-05
-1.53475171371414e-05
-2.21175650210121e-05
1.04479217350705e-06
-1.76644890780552e-05
-1.82940316417656e-05
-2.88921040600175e-05
-2.09491429124346e-05
-3.50966968678697e-05
-2.8320874916587e-05
-3.73007839893023e-05
-1.54471800881953e-05
-1.96017761161e-05
-1.60611289029245e-05
-3.64689925818329e-05
-2.235541522019e-05
-1.51812260004676e-05
-1.6314052174022e-05
-6.47601679667707e-06
-1.96475932303752e-05
-1.90791724240439e-05
-1.8232954229793e-05
-7.61560711108741e-06
-2.49448871587773e-05
-2.92506191207637e-05
-1.93243342275755e-05
-1.33663617622323e-05
-2.17942392269549e-05
-1.8541325504515e-05
-1.03088242707255e-05
-1.97451506478304e-05
-2.80330384765632e-06
-1.59661597308656e-06
-1.60898336596842e-05
-2.11094436745136e-05
-1.26585427369536e-05
-1.66775038629661e-05
-2.28654746120706e-05
-1.85210960814275e-05
-2.24778169216626e-05
-2.59874518218762e-05
-2.80605822851119e-06
-2.70786544221739e-05
-4.59639740266455e-06
-1.62171196444545e-05
-9.78436249965756e-06
-2.27010239985667e-05
-2.31763947044708e-05
-1.08851002153617e-05
-2.0437077274036e-06
-1.30784647705357e-05
-3.23334699888054e-05
-1.87385651018579e-05
-1.40926926691975e-05
-1.56534796269148e-06
-1.11474118029879e-05
-2.39201418819842e-05
-1.63581735710698e-06
-2.54096242254839e-06
-2.12647829333319e-06
-1.51399662128132e-05
2.52359460610169e-06
-3.2066284451352e-06
-1.3664619425965e-05
-2.12968636968568e-05
-1.23915811988303e-05
-4.3575099449627e-06
-5.91211205150521e-06
-9.28549309620217e-06
-8.23724599724335e-06
-1.40627444286448e-05
-2.05959568664751e-05
-2.96910012410082e-05
-1.72811711925339e-05
-1.59840651790012e-05
-1.0104653610978e-05
-3.50928050755258e-06
-3.46106062514692e-05
-1.86228811307743e-05
-1.78955193194618e-05
-3.19536227917481e-05
-2.77036065677465e-06
5.60816350286652e-06
-3.5267920546054e-05
-1.37287590865057e-05
-2.37601223289059e-05
-1.00091494204525e-05
-2.64863772668585e-05
-3.55933563009084e-05
-1.59794809045473e-05
-1.53951215673561e-05
-5.06313249461346e-05
-2.54616798058559e-05
-2.19701000011791e-05
-3.65510251967013e-05
-2.067702127853e-05
-2.53288506103777e-05
-1.29129886570911e-05
-1.48993296564432e-05
-1.44438389334501e-05
-2.30458524864257e-05
-1.83790984975071e-05
-6.146728249426e-06
-1.5683561635473e-06
-1.73686372697113e-05
-1.4783631783235e-05
-2.38951045805159e-05
-3.43293740799239e-05
-6.12802248798549e-06
-2.16265284737571e-06
-1.96148874347597e-05
-1.61026700726522e-05
-1.47263463463238e-05
-7.78961791570738e-06
-3.61118803948538e-05
-6.42907278014798e-06
-1.05627291705059e-05
-1.69028272723576e-05
-1.52704015434708e-05
-7.83018806047248e-06
-3.30403012429722e-05
-2.0824911832003e-05
-2.05221052079295e-05
-1.66086054964776e-05
7.44329208769992e-06
-5.10845821168863e-06
-9.96386162009739e-06
-5.72271404721417e-06
-2.45208538544569e-05
-3.44709155367467e-06
-2.32490635493269e-05
1.94635779192114e-06
-9.66504333041401e-06
-1.63607111963182e-05
-2.11453152290188e-05
-5.6187453167432e-06
-1.54342437014484e-05
-1.64547254253513e-05
-2.02234404277456e-05
-2.06591376025048e-05
-1.08944399957979e-05
-3.7031433691511e-05
-2.26913103800142e-05
9.52694881118065e-07
-1.78547991870285e-05
-2.68223952834738e-05
-1.87048725008431e-05
-3.05992594698463e-05
-2.9026412967207e-05
-1.10281165555028e-05
-2.60862855474284e-05
-1.7577198048481e-05
-2.34340767753372e-05
-3.03245097858662e-05
-2.61092936616929e-05
-1.45717323594981e-05
-1.69646745952995e-05
-1.61224782870888e-05
-2.14924388340205e-05
-3.37277952874391e-05
-1.84049886905847e-05
-2.41641433756618e-05
5.80472853225468e-07
-1.97024118173592e-05
-5.74921048240307e-06
-3.05771091959567e-05
-6.41824492854797e-06
-5.40089961308573e-07
-1.92742244565862e-05
-1.90781891965154e-05
-3.79910232681373e-05
-9.37734035715564e-06
-2.84501458671285e-05
-2.00980475826328e-05
-2.43072192583861e-05
-3.46112054914793e-05
-1.75138804160269e-05
-4.03363655232299e-05
-2.39538167981819e-05
-2.29740086131444e-05
-1.99610675812615e-05
-1.56891392859468e-05
-3.03547855746834e-05
-2.21924885682959e-05
-1.44187433803065e-05
-3.49879773610098e-05
-1.34422703447185e-05
-8.84457046730915e-06
-6.01321785742997e-06
-2.47488914569573e-05
-1.70447865354479e-05
-1.82559094698291e-05
-1.3818461328447e-05
-3.95140262258274e-05
-1.72465850894707e-05
-3.54431352113169e-05
-1.31700783320115e-05
-4.16104463952675e-05
-2.02973088598857e-05
-5.76079203665782e-06
-1.46165446485094e-05
-2.3741814827545e-05
-1.23502044792598e-05
-1.57053534203035e-05
-3.48370869161992e-05
-1.29662331204273e-05
4.38529807200428e-06
-3.38331572676723e-06
-6.75009328280164e-06
2.16812279074191e-06
-2.27780487622255e-05
-4.62036905170603e-06
-1.94050012439456e-06
-1.43976817728235e-05
-4.9886175183607e-06
-2.78550118770663e-06
4.42878679612306e-06
-3.43989844508514e-05
-9.64839049048223e-06
-1.27885825893093e-05
-1.06401212516429e-05
-7.16075397517522e-06
-3.1853698053446e-05
3.31084643503367e-06
-1.7447755555136e-05
-2.57330727210191e-05
-9.47712550855734e-06
-3.28193137443042e-06
-1.41425665760342e-05
-8.59012205673451e-06
-1.38994456560372e-05
-9.12221388593854e-06
-8.04152953522921e-06
-1.05954800572929e-05
-2.69138515600908e-06
-1.38751933511249e-05
-1.84078306411621e-05
7.71818965421845e-07
-4.07473120091535e-05
-1.10566387734489e-05
1.6987387987686e-06
-1.78232173949738e-05
-1.99199327635852e-05
-3.34963664148215e-05
-3.21959237408457e-05
-1.94064199917446e-05
-2.90456705592079e-05
-3.23077130688515e-05
-7.45170737338421e-06
-2.15806486584022e-05
-1.04415060889702e-05
-1.90697402561238e-05
-3.99827330688165e-05
-2.26946196252776e-05
-3.79356620151991e-05
-3.0708621371929e-05
-3.15858350469092e-05
-6.16379147412941e-06
-3.58309649305038e-05
-8.8126397845558e-06
-1.13086946366962e-05
-2.60760198324499e-05
-2.41891057155418e-05
-2.52456853507001e-05
-2.70033256155705e-05
-3.81127181344218e-05
-1.84805531662377e-05
-6.30470834941082e-06
-2.41737288453377e-05
-1.4361402758151e-05
-1.73969947645114e-05
-1.99854705074171e-05
-2.04132053026133e-05
-1.08324127924734e-05
-2.00540558463388e-05
-1.05194329003331e-05
-1.59913556271008e-05
-1.32790350610203e-05
-2.18240116345251e-05
-1.49388924862186e-05
7.19136403580033e-06
-1.0848955741449e-05
-1.62640927187631e-05
-5.18263611907381e-06
-1.23585671948354e-05
-2.31127751623849e-05
3.92814788225941e-07
-1.82109877146063e-05
-2.2698910056363e-05
-2.2318314515773e-05
-4.25269140641245e-07
-1.94776713211897e-05
3.67446250623758e-07
-3.75502528846576e-06
-3.94612709080102e-06
1.73666172234566e-05
-2.30089698839023e-05
-2.01677401343166e-05
-1.4817404053593e-05
-8.77480328607126e-06
1.81211627359555e-06
-3.44890666435704e-06
-1.45120094474886e-05
-4.01995200808632e-06
-1.37321444634083e-06
-2.80883700165188e-05
3.27882045421178e-06
-3.07994218549714e-05
-1.33402175538184e-05
-5.61631844589455e-06
-1.34233229016613e-05
-1.17567925889654e-05
-8.82267668850164e-06
1.50735283459607e-06
-1.08438119631975e-05
-2.16158637955773e-05
-1.20114330347991e-05
-2.93759447513792e-05
-1.81428922334757e-05
-3.19116748471006e-06
-2.90359140318786e-05
-1.21069551122413e-05
-8.47397357770592e-06
-2.25339198063412e-05
-2.56438917069385e-05
-2.74390219004075e-05
-2.5937142744388e-05
-1.94844755723337e-05
-1.14287090794242e-05
-1.1547070321975e-05
-2.04308519457365e-06
-1.75610031766623e-05
-2.95873370044671e-05
-2.89872694842189e-05
-1.93569635415669e-05
-2.3006024831108e-05
-2.62010085412301e-05
-2.66569287036053e-05
-2.19204266630564e-05
-2.41659458980975e-05
-2.19078893115825e-05
-3.20315073248125e-05
-3.50212011104028e-05
-1.90099551330848e-05
-1.14235944371546e-05
-2.43017875723786e-05
-3.53592695577402e-05
-1.08722301712039e-05
-4.16294300186858e-05
-7.74761022712868e-06
-3.14201032895548e-05
-1.5322685920035e-05
-1.67252052538197e-05
-3.38159428525855e-05
-2.62930160564618e-05
-2.05567185749583e-05
-4.88022860215122e-06
-2.01742507613653e-05
-2.4394356418526e-05
-1.95153327541844e-05
-1.06840139584155e-05
-1.25549255967667e-05
-2.97379720253385e-05
7.89585734624036e-07
3.42152934795594e-06
-2.03046200991653e-06
1.95526902459165e-06
-4.98584939591828e-06
-1.5836430508264e-05
-8.6176573394404e-06
-9.94080891449111e-06
-2.53589535234276e-05
-2.70548845549547e-05
-1.36672851254999e-05
1.65655324901615e-06
2.65939135808117e-06
-1.45792832946419e-05
-1.49180831840541e-05
-2.40815799113328e-05
-1.17794036632749e-05
-2.84511653723479e-05
-9.92835182999914e-06
-2.13552904412897e-05
-2.64967507991088e-06
-8.51648014914856e-06
-2.39362185145491e-05
-1.33421817555715e-05
6.2223821923843e-06
-9.52725726331706e-06
-1.14814475457248e-05
-2.88631608514288e-05
-2.55327196308319e-05
-1.27678051291647e-05
-2.30749262195643e-05
-8.34721075457518e-06
-2.84396625550131e-05
-3.46636212903997e-05
-1.94940068864975e-05
-4.44204696716035e-06
-1.43226207450584e-05
-1.19663875880239e-05
-2.02094138892382e-05
-2.42981503688266e-05
-1.45588319442306e-05
-6.61426841008012e-06
-3.1996634381074e-05
-3.56476534217392e-05
-9.19044420141621e-06
-9.97135112937286e-06
-3.07490734793334e-05
-2.00094000577555e-05
-2.52265012359414e-05
-2.71637111491902e-05
-2.44999387769229e-05
-3.11822842249523e-05
-3.31959150225135e-05
-7.06257809532783e-06
-3.37977425868856e-05
-2.65220847316934e-05
-2.48349103551582e-05
-1.17314533860238e-05
-2.47801310527579e-05
-1.56951755576779e-05
-7.67552103570334e-06
-2.2391508291675e-05
-1.69080820735039e-05
-1.91162205378368e-05
-2.15277269616683e-05
-4.02755987480758e-05
-3.18652988962173e-05
-1.70145204564488e-05
-3.80697319808513e-06
-1.18348448999077e-05
-2.18987537727485e-05
-2.80350953145164e-05
-1.11931181464179e-05
-1.61035458273069e-05
-1.86444593534735e-05
-2.03140615802557e-05
-2.03757967833318e-05
-1.86041498313836e-05
-4.56496979487649e-05
1.91290159286047e-06
-1.04637802612002e-05
-7.09025219661218e-06
-3.12993408606911e-05
3.02229500611366e-06
-1.95050918136392e-05
-2.50386027060779e-05
-1.11515729485933e-05
-1.99882735409451e-05
-2.82335180771239e-06
-1.34253019094767e-05
-7.46783310448482e-06
-2.34263902636534e-05
-1.66567972977611e-05
-5.04065052082432e-06
-2.07902159598412e-06
2.74606600769005e-06
-3.42479980211547e-05
-3.06456625043759e-06
-1.48543639371631e-05
2.32727067869476e-07
-1.43782039645679e-05
-8.63435361716706e-06
-1.92259891508332e-06
-3.01290499069146e-05
-8.01198948919992e-06
-2.41310126859574e-05
-1.43863384631408e-05
-1.06393267456107e-05
-5.94103967457306e-06
-1.35012629510776e-05
-2.05580699348497e-05
-1.2186251870983e-05
-2.36658681501351e-05
-1.842883810607e-05
-1.78550446964181e-05
-2.99958228440875e-05
-1.26776589653153e-05
-8.29003368814521e-06
-3.55236348003469e-05
-5.31348378688734e-06
-2.20437618985129e-05
-1.99643737736203e-05
-1.9201329057857e-05
-1.89693500877341e-05
-2.1291206087115e-05
-1.71752100209924e-05
-4.77476640067314e-06
-4.81204186406335e-05
-1.55189436163183e-05
-1.65010933883263e-05
3.50366979284738e-06
-2.4865259293476e-05
-1.33912374896437e-05
1.34919474061198e-07
-1.74239448721567e-05
-2.50774208389825e-05
-2.16172445839954e-05
-1.88869628709842e-05
-2.17112573764118e-05
-2.51664897220665e-05
-1.50498789537949e-05
-2.72200539287292e-05
-3.64540090487183e-05
-1.42093356594183e-05
-3.59169751379059e-05
-2.50064170755296e-05
-8.42936014201057e-06
-1.47482999146267e-05
-1.56978791203215e-05
-2.52811982369934e-05
-1.27284715326239e-05
-2.44103003803606e-06
-5.57300162406954e-06
-1.74944237357145e-05
-3.83780009480227e-05
-7.19446296404088e-06
-1.80793181366309e-05
-8.65295989338509e-06
-2.26449001787837e-05
-1.37008517362481e-05
-2.43078844390411e-05
-6.06911880300165e-06
-3.65697379332441e-05
-1.32490490189184e-05
-7.74246676685995e-06
-1.63516811626184e-05
-5.78959438050482e-06
-1.28481807208253e-06
-7.69120365712889e-06
-1.32587076640729e-05
8.04236206182753e-06
-1.95122154324269e-05
-1.67128752348859e-05
-7.2170861850105e-06
-1.14714757687984e-05
-1.4117196613395e-05
-6.41786072473488e-06
-1.76463160827674e-05
4.35361965781901e-06
-1.7714504625244e-05
-1.02286402714238e-05
6.01802007444214e-06
-9.37560954599183e-06
-1.15941357986288e-06
-1.95802328663022e-05
-1.241446431025e-05
-1.86593478580733e-05
-2.10336244042964e-06
-9.72428731067761e-06
-1.83956360074708e-05
-2.12372646656194e-05
-1.14150449534503e-05
-1.48137903022386e-05
-2.36220735545601e-05
-1.20922146982411e-05
-1.98137818816499e-05
-1.30260242465839e-05
-3.00196759476677e-05
-2.2786452455388e-05
-3.35507332213411e-06
-4.33360506191448e-06
-6.39375721204872e-06
-1.88106044437395e-05
-2.15003223260304e-05
-1.55490972594703e-05
-2.01397045764424e-05
-3.99783326105428e-05
-2.19889873687673e-05
-2.07759858592765e-05
-1.20018743488043e-05
-1.58553856462583e-05
-1.09675264996136e-05
-1.95968861265464e-05
-2.14123793766008e-05
-1.75789364835262e-05
-2.83652672234482e-05
-2.74330458261141e-05
-2.32772652998359e-05
-3.16930398880398e-05
-2.32034557948564e-05
-4.47182716770671e-06
-3.17934457599812e-05
-2.91835117659118e-05
-2.62276356584502e-05
-1.11847070311012e-05
-1.29179209148046e-05
-2.36983207543648e-05
-2.6390800446864e-05
-4.15503894501324e-05
-3.30833229198664e-05
-2.11093248040043e-05
-1.97731196095449e-05
-1.70907611371277e-05
-2.52103539597867e-05
-1.07493565882666e-05
-1.44641724116628e-05
-1.8268985185929e-05
-2.62369260977092e-05
-1.09327363663551e-05
-1.97871902122772e-05
-2.01185486700891e-05
-1.08408439134557e-05
-3.19587417802268e-06
-1.57064332246303e-05
-1.33657974059176e-05
-2.48596730610107e-05
-1.66945309741373e-05
-1.63292950262925e-05
-2.05426558464264e-05
-1.16081461853375e-05
-6.60778647558497e-06
-2.21650602897212e-05
-1.65066683207752e-05
-5.49466015048219e-06
-2.35645874297648e-05
1.3007217686415e-05
-4.31047790930873e-06
-2.60044244169835e-05
-1.56480420317881e-05
5.79779549294628e-06
-5.45026998581705e-06
-3.18671201788807e-05
-2.25202765198206e-05
-1.52642235461583e-05
-2.55480285317311e-06
-3.06572435620235e-05
-1.38292320196681e-05
-2.75793211933995e-05
-1.11132526790126e-05
1.4772937847479e-05
-1.66682014712145e-05
-5.83771470547873e-06
-1.01357388094642e-05
-2.43332292130784e-05
-2.1682251347966e-05
-1.4368650446058e-05
-2.01032603167011e-05
-1.44876769511962e-05
-1.36490605089164e-05
-1.84288400540454e-05
-1.25783227443437e-05
-1.73523845064338e-05
-2.85761615057105e-05
-1.92075902918651e-05
-1.07288771896185e-05
-2.69402016090604e-05
-6.86875180297787e-06
-3.45773423391364e-05
-1.11213743668877e-05
-9.37306957231182e-06
-3.54020039960085e-05
-2.38898056547662e-05
-2.39214050800843e-05
-3.50022279607662e-05
-1.76071628688278e-05
-1.08960259849509e-05
-4.43038283040775e-05
-2.05303942098335e-05
-1.6154131105785e-05
-2.40136268319837e-05
-1.67734613266318e-05
-3.42129830048378e-06
-2.09849493834426e-05
-3.31248149593937e-05
-2.5577058304602e-05
-3.6536648500812e-06
-6.0136564418643e-06
-1.53429060404226e-05
-1.06907532162546e-05
-1.07684513698861e-05
-1.49277160950062e-05
-1.18270279286878e-05
-7.29488995769817e-06
-1.3985078108677e-05
-1.95285154384022e-05
-1.41527879531393e-05
-1.72815231557349e-05
-2.21313176947625e-06
-7.13189301765454e-06
-3.46463235220536e-05
-1.43111457109638e-05
1.74826469718359e-06
4.3762358579974e-06
-1.12377504128951e-05
-1.00970305090816e-05
-9.81683261751251e-06
-1.45405049022315e-05
-4.04787493919548e-06
-1.9841775436343e-05
6.01109909161028e-06
-1.774046241593e-05
-2.11552540309669e-05
3.40271745686595e-06
-2.67612205238279e-06
-1.9720984243831e-05
-1.06433835202829e-05
-7.36952375806311e-06
-2.04708776829937e-05
-2.5096576256039e-05
-2.19790631956028e-05
-1.0876143449714e-05
-5.72341338491241e-06
-1.67151087977814e-05
-1.30500565651562e-05
-1.54458601422617e-05
-2.57700532825567e-05
-1.37472639428972e-05
-1.55297354051264e-05
-6.56428434686375e-06
-1.67366990894639e-05
-1.28117881608995e-05
-1.66705067865639e-05
-4.71075315480729e-06
-3.78778692334399e-07
-1.50207651115354e-05
-2.84961745708617e-05
-1.71202893723481e-05
-1.57545421105085e-05
-2.09671748986196e-05
-1.56061761158216e-05
-2.45722841376272e-05
-1.67052503612286e-05
-3.59403314306321e-06
-4.2520355181512e-05
-2.04361495098328e-05
-2.33585464208172e-05
-1.67058663007115e-05
-2.94373346885951e-05
1.79716333451687e-06
-1.28992849924135e-05
-2.8453131682055e-05
-1.19518395700763e-05
-2.35789734506157e-05
-2.69062106079262e-05
-2.32170603161708e-07
-1.49092522716488e-05
-3.14128602109927e-05
-1.48709406929669e-05
-1.67595127266024e-05
-1.35696035738206e-05
-1.88469935706714e-05
-1.59241620312211e-05
-3.26437202012831e-05
-1.18669339345516e-05
-1.8926003606749e-05
-1.83143724517015e-05
-3.69653611998319e-05
-5.73823003884114e-06
-1.63686500727954e-05
-1.94387174472078e-05
-2.90577442820603e-05
-1.43777173226974e-05
-2.07726952384256e-05
-1.94587958192657e-06
-3.45303779697223e-05
-2.25238312355962e-05
-1.56670885260301e-05
-2.2393190544137e-05
-3.7892095817092e-06
-5.10780852172742e-06
1.48694134032506e-05
-7.89234792317295e-06
-1.15982423435472e-05
-1.61668497930677e-05
-4.42931741694336e-06
-2.35987795297481e-05
-1.28175902549686e-05
-1.71872151686425e-05
-7.02961334014635e-06
-2.20332459244513e-05
-1.65419848799388e-05
-1.88557768627481e-05
-6.37417188739615e-06
-1.46050471573981e-05
-1.41701588728667e-05
-4.27131090469595e-06
-1.7037703528421e-05
-1.73573812002526e-05
-9.18503281211999e-06
-1.33540731550874e-05
6.86804944005413e-06
-1.48735486190082e-05
-1.30020686501203e-05
-3.89452696336289e-05
-2.62632913425425e-05
-2.27901158337599e-05
-1.62278676083531e-05
-1.82539527919128e-05
-2.11614824074942e-05
-3.59907358550241e-06
-1.41836516974961e-06
-1.71023012155328e-05
6.39095415772192e-07
-2.5745396490526e-05
-1.10854765256419e-05
-1.4800425532253e-05
-3.18104970296688e-05
-1.31698961275581e-05
-1.94183590733579e-05
-2.13448002073584e-05
-2.15456667278346e-05
-2.05544193801592e-05
-3.14608252034037e-05
-2.82801010162414e-05
-1.36160968765475e-05
-2.64323302860044e-05
-1.9106463053603e-05
-4.68613950175157e-05
-2.88763351741587e-05
-5.94056990592853e-06
-5.0326398320687e-06
-2.32735298632615e-05
-2.85989345895333e-05
-3.0599453116778e-05
-2.86274654192743e-05
-1.89570888691101e-05
-1.73114157699802e-05
-9.69619262774875e-06
-2.72033115671333e-05
-2.53828300111885e-05
-3.28405913218532e-05
6.40678034326522e-06
-2.71065957782053e-05
-3.52130377762878e-05
-1.59048474124448e-05
-1.8794189903814e-05
-2.699416863014e-05
-1.05799147870282e-05
-3.10395034568326e-05
-1.07326796558087e-05
-1.0513768270828e-05
-1.85729077602006e-06
-2.24094139145681e-05
-1.07731482586373e-05
-2.04434631935058e-05
-2.8767118045557e-05
-4.16122305517366e-06
-1.98520931196823e-05
-1.91508662171794e-05
-3.50074121438829e-05
-5.44867727048903e-06
-8.45920225346846e-06
-2.47104091369384e-05
-1.75856859988463e-05
-2.68963174836107e-05
-3.14001754973808e-05
-1.08094968971644e-05
-1.24696383010109e-05
-1.99088931002371e-05
-2.60862961452299e-06
-2.7408208864466e-05
9.05949051796625e-06
-2.67573969062638e-05
-1.6718205782847e-05
2.10127939589307e-06
-1.79166100561045e-05
-1.13060901029426e-05
1.37185298639522e-05
-2.49754670961074e-05
-9.22773428978048e-06
-6.47032139720865e-07
-3.12762990255434e-05
-1.25171369654988e-06
7.78074578113501e-06
-8.85550620280295e-06
-1.50662781354381e-05
-2.87448837930379e-05
-2.54272072286751e-06
-2.03381541277022e-05
-1.77097476078991e-05
-1.75091276015046e-05
-1.5379264322171e-05
-1.35513870535016e-05
-6.8166726295012e-06
-2.8449914432542e-05
-1.82394651749115e-05
-1.62947041989904e-05
-4.49446248805462e-06
-2.01819616648723e-05
-2.02139373884643e-05
-7.65845598965767e-06
-1.39896479080211e-05
-1.7694185969811e-05
-7.16179997019034e-06
-1.70098948244943e-05
-1.67178368220352e-05
-2.78746641950731e-05
-3.48270984819207e-05
-3.16056872609352e-05
-4.68556598880674e-05
-3.29359502391522e-05
1.58519528189268e-06
-1.73853944485646e-05
-3.47966052222188e-05
-2.59006221000232e-05
-2.37418490799473e-05
1.64736963055933e-06
-5.34019171996092e-06
-2.93120749033982e-05
-1.75861827061692e-05
-1.41994050319001e-05
-1.8053953273848e-05
-7.28241660693022e-06
-1.31436514208213e-05
-4.11749768274484e-06
-1.90676424515828e-05
-5.62591038080187e-06
-2.50538607044057e-05
-9.96955941459122e-06
-1.12475759193575e-05
2.72932550720351e-06
-6.25576908076933e-06
-2.60303003879202e-05
-9.04778782503693e-06
-4.44878518393875e-06
-6.66566323345853e-06
-6.39017124911708e-06
-5.86445448933379e-07
7.64723402698496e-06
-2.46394391649136e-05
-1.30891247581329e-05
5.56461868593449e-06
-1.59969769342761e-05
-1.97063933736839e-05
-9.91564490093616e-06
-8.67513132846764e-06
4.92613620709357e-06
-2.40558895557226e-05
-7.25462820219226e-06
-1.53791484789264e-05
-2.81472858163965e-05
-3.88341768897789e-06
-1.63876294469216e-05
8.5048169605748e-06
9.79551214318781e-06
-1.45533875294341e-05
-8.83613230855236e-06
-1.05957408045068e-05
-1.05097667860258e-05
-2.08914859534162e-05
-8.0612341350132e-06
-3.1697053948153e-05
-3.0639263224067e-06
-4.8910827026029e-06
-9.55301823140924e-06
-2.36942415732299e-05
-1.42790358276703e-05
-1.98926377233853e-05
-1.62226911691781e-05
-9.08384408538293e-06
-2.17527599215305e-05
-1.68595662083793e-05
-2.13961637585896e-05
-3.52468970797799e-05
-2.12921131597303e-05
-2.7184468425575e-05
-1.10098118111556e-05
-1.30337342541221e-05
-3.03678346004211e-06
-1.27793456430695e-05
-9.78030348468053e-06
-2.36742052655275e-05
3.51958276054778e-07
-9.14989298228173e-06
-1.99540095326953e-05
-3.91056781957121e-05
7.95877293791442e-06
-2.84411555277793e-05
-1.72609345323399e-05
-4.34209972536756e-06
-1.76503578070756e-05
-3.71568434423099e-05
-1.23162508725416e-05
-2.12911288032663e-05
-2.51957261737132e-05
-3.13550356551802e-05
-1.49786888247529e-05
-2.34554385287996e-05
-4.13651613023148e-05
-5.51545490399382e-06
-2.501218802775e-05
-2.10745494274578e-05
-1.8394816553181e-05
-3.36006775612173e-05
-1.34935872906786e-05
-1.47596622645783e-06
-3.29279981161419e-06
-1.72376134290525e-05
-2.33289126738514e-05
-2.88653824397679e-05
-1.34443278158363e-05
-1.02503990160329e-05
-3.86159339072031e-06
-3.04578858153381e-05
-6.21190886044763e-06
-1.88343030602985e-05
-1.22114443431256e-05
-2.15758288170921e-05
-2.0187445894645e-05
-1.64496774321551e-05
-2.41073040433557e-05
-1.76187684882154e-05
-3.49885103373207e-06
-1.94966695883085e-05
-4.03702576271735e-06
-2.05202950742539e-05
-2.23280476928834e-05
1.25614551302769e-05
-2.20613804342912e-05
-6.16685269611643e-06
-7.67738870124579e-06
-1.97629220069438e-05
-2.08411876502114e-05
-3.09492791453955e-06
-1.57017104541488e-05
5.1524878854116e-06
-2.23315904500802e-05
-3.30846869834347e-05
-1.36676273308647e-05
-1.46632102910725e-05
-6.59035740861754e-06
-4.76163767075051e-06
-1.63752096904573e-05
-5.29275396889064e-06
-2.12577742157825e-05
-2.09438761307924e-05
-1.5762827217558e-05
-9.71285358205949e-06
-2.08032696373291e-05
-2.40451084722766e-05
-1.21946308221015e-05
-5.31809797460176e-06
-1.76832679520933e-05
3.51968196022063e-06
-1.17954115376694e-05
-2.55931215708442e-05
-1.72205467143943e-05
-3.94835317656961e-05
-1.34251577928838e-05
-1.96262926558974e-05
-2.83298987244713e-05
-7.83841752129158e-06
-1.10872775933469e-05
-2.09653918780726e-05
-2.68294673830496e-05
-2.71725739370683e-05
-1.65549510368976e-05
-4.61777190738322e-05
-2.34557997185136e-05
-6.73309040153781e-06
-1.99033110728381e-05
-3.26107481069963e-05
-3.23559455745808e-05
-1.6486506063717e-05
-1.08621554960852e-06
-2.8645448398686e-05
-1.3690113303781e-05
-5.33055926464472e-06
-1.19747008007491e-05
-1.10629901562082e-05
-1.92258727252369e-05
-1.16648814086318e-05
-2.02150847419514e-05
-2.95270672476553e-06
-5.25251539652977e-07
-2.81094678147268e-05
-2.05706963669729e-05
-1.68088504453074e-05
-1.56259999124622e-05
-3.34818822004261e-06
-1.74365287214364e-05
-2.18398897015976e-05
-1.63166297773962e-05
-1.69768781694807e-05
-2.4648898709744e-05
-7.41022448249949e-06
-1.59386553467586e-06
-1.44013287756966e-05
-2.26899017507266e-05
-3.5911117887171e-05
-5.82317327231239e-07
-2.88763361436791e-05
-3.08655302180302e-06
-7.9266722366445e-06
-3.08800026601311e-05
-1.52902072048585e-05
-2.17082710175081e-05
-3.08092329793444e-06
-1.01718948287009e-05
-1.38507148443033e-05
-2.77293572162628e-05
5.51250156832393e-06
-1.56623753365388e-05
-1.87005066742305e-05
-1.90563635056067e-05
-2.36306224476593e-05
-1.04277090758667e-05
2.00683678932095e-06
-5.37586677881777e-06
-2.49522215657849e-05
-2.85013012145399e-06
-6.70857759758978e-06
-2.99854594698386e-05
-1.79701199823017e-06
-9.97521387022091e-06
-9.05616067671221e-06
-2.56893779709936e-05
-2.38061158774585e-05
-2.24442273538815e-05
-1.7565452287251e-05
-1.75343733648849e-05
1.55879058573002e-05
-4.72163325078902e-06
-1.44302866252164e-05
-2.00160649645741e-05
-1.68476760098114e-05
-1.620296758097e-05
-1.16059139758338e-06
-2.70776901863786e-05
-2.68332215890448e-05
-1.53020337222524e-05
-2.39561252405424e-05
-2.88436540515418e-05
-1.90003302511706e-05
-6.02094313363658e-06
-2.33218412527552e-06
-2.02087318851083e-05
-3.55012768002678e-05
-2.50682132804091e-05
-3.18677536155977e-05
-2.47162580904605e-05
-1.97931248481625e-05
-1.79960690753505e-05
-3.43304769253599e-05
-3.75609604494889e-05
-3.94199849157912e-06
-1.8697561147501e-05
-6.79548583971852e-06
6.69534222115202e-06
-2.3787650810467e-05
-2.44780970214072e-05
-3.33253192765935e-05
-1.52283391465953e-05
-8.04236353186855e-06
-8.9957800293036e-06
-5.50687749205833e-06
-3.09022377377645e-05
-1.55875889023023e-05
-3.7684824041071e-05
-1.63202766762534e-05
-2.17263375388551e-05
-3.72328850881689e-05
-1.67970791237533e-05
-1.87405334044243e-05
-1.80460820501372e-05
-1.07445362297059e-05
-2.20611327952228e-05
6.45436108889243e-06
-3.55881118752848e-05
-1.86648149863282e-05
-1.26965881965099e-05
-8.05911625071102e-06
-3.38015890707921e-05
-2.15816863646571e-05
-3.31019530628697e-06
-1.01635379153041e-06
-1.38361154676383e-05
-1.66248465152145e-05
2.46037136177949e-06
-2.7579911019951e-06
-1.56167991640533e-05
-3.89934271937229e-06
-2.71310738364978e-05
-2.45782876857424e-05
2.38443619711838e-06
3.51681453258454e-06
-7.66793642671189e-07
-9.48090650516832e-06
-1.32017913735364e-05
-3.23116514567359e-05
-4.26661036057395e-06
-1.57620444207715e-06
-1.08695561687136e-05
-6.62771796140519e-06
-2.11105170202245e-05
-1.01328288684374e-05
-1.7570062191382e-05
-9.97077870194188e-06
-1.72880507331958e-05
7.74628977492259e-06
-9.36807149881603e-06
-2.12584404478652e-05
-1.80241124288525e-05
-1.79006216838682e-05
-1.41582820411439e-05
-2.09789873400813e-05
-3.00172211634844e-05
-1.61634538929442e-05
-1.41697564892613e-05
-3.03779800008631e-05
-1.3516400798019e-05
-8.30493094204369e-06
-1.79454619004653e-05
-2.54513455425524e-05
-1.04156347951839e-05
-2.03678397773643e-05
-1.9863097287932e-05
-4.75396843974199e-06
-3.73149318926077e-05
-3.21558567468328e-05
-2.69848720939273e-05
-1.24401653934834e-05
1.89684943657208e-06
-1.42484268373838e-05
-3.96697938082112e-06
-2.13496297476829e-05
-2.13134765402447e-05
-2.17806062980733e-05
-1.28325150023514e-05
-8.82045308568293e-06
-3.15686671083341e-06
-1.61200077545047e-05
-2.00006388913035e-05
-2.20919242674149e-05
-1.89778287677892e-05
-2.77234009189396e-05
-2.01046102144085e-05
-3.97044731684182e-05
-2.72381033675644e-05
1.05803462391293e-05
-1.80074334304109e-05
-1.66604341337586e-05
-1.82761488416532e-05
-2.14517569677326e-05
-5.38664004613659e-06
-7.15534385711878e-06
-1.54548989604541e-05
-1.18909285384048e-05
-1.48617013434024e-05
-7.21270731811042e-06
-2.35505475306572e-05
5.17867593130958e-06
-8.47998732692741e-06
-1.76664657847095e-05
-4.76529056580376e-06
5.98865670628504e-06
-1.46832610519585e-05
-1.42076386972729e-05
-4.26350243984446e-06
-1.7667065038113e-05
-9.35205868062847e-06
-1.37108572471053e-05
-1.36512436200476e-05
-3.80444044591603e-06
4.69719440385512e-06
-1.67558515098765e-05
-1.40157858297861e-05
-6.13114647493795e-06
-1.70868885837725e-05
-2.09565379845117e-05
-1.54512416010957e-05
-2.28401467463775e-05
-1.94332146996027e-05
-2.85705430730072e-05
-5.42901323628467e-06
-7.01351427023883e-06
1.13458330565225e-05
-1.34189392543474e-05
-1.16818426016857e-05
-2.12213761433053e-05
-1.77310743449928e-05
3.42331435200038e-06
-2.46357875754778e-05
-2.65163995521011e-05
-2.91933670495652e-05
-1.57874847605825e-05
-1.52212546064013e-05
-1.22950871395481e-05
-3.99037468608154e-06
-1.66235914384671e-05
-1.1086619481565e-05
-2.83433764152182e-05
-2.55954401137448e-05
-8.51003425060772e-06
-2.88598273166116e-06
-2.13293954684254e-05
-4.51843843270776e-06
-1.60382192633524e-05
-8.80564478861785e-06
-2.24173449837936e-05
-3.64293281395133e-05
-1.09565154171774e-05
-2.52015572434313e-05
-4.90916465361745e-06
-1.26389913741057e-05
-2.63467121966928e-05
-1.62663576472305e-05
-3.59787869569313e-05
-1.98514488062613e-05
-7.65447117097466e-06
-3.13883748450211e-05
-1.21605650828553e-05
-3.15329776789019e-05
-1.23692339534002e-05
-2.63641117841108e-05
-1.67969251177586e-05
-3.95683363694636e-06
-3.23506640417762e-05
-1.87722456235274e-05
-1.21437660275128e-05
-1.7288880395031e-05
-2.66667674374989e-06
-2.68298034972074e-06
-1.37141127887851e-05
-2.68655830591642e-05
-2.58496677835509e-05
-2.7385606275983e-05
3.38615115696001e-06
-1.69272126597853e-05
-6.7774646815782e-06
-8.29644077554879e-06
-1.83209292732242e-05
2.45226811912951e-06
-1.95549884243112e-05
2.0650165924897e-06
-6.25169072343712e-06
-1.5689290677017e-05
-6.30026678464931e-06
-2.94157278043212e-05
-2.05867259967837e-05
-1.57845555493501e-05
-2.44740264021864e-05
-1.82955511218733e-05
-1.55068089227487e-05
-1.36855888893554e-05
-1.61612984763635e-05
-8.94820714943108e-06
-1.51893054639163e-05
4.77154452295917e-06
-2.23823762002207e-05
-5.71159099671183e-06
-1.49018992016492e-05
-1.43433882959471e-05
6.18505040757075e-07
-2.16503586994037e-05
-9.91525356074504e-06
-7.96839143430846e-07
-2.76544278169412e-05
-2.03094171471859e-05
-3.12769634389783e-05
-1.46342786402281e-05
-1.20786585019481e-05
-1.77705212864806e-05
-1.17225266948001e-05
-1.85232840397801e-05
-9.62114289990064e-06
-2.83143857492483e-05
-2.67000774176716e-05
-2.62056287751057e-05
-2.41034903516087e-05
-9.15983165560127e-06
-2.13298898850126e-05
-6.30653352594887e-06
-1.62107016008468e-05
-4.05064495063295e-05
-1.37972318832557e-05
-2.50784506819648e-05
-2.20482910965682e-06
-2.70859554481309e-05
-1.37377658941503e-05
-3.22712553265536e-05
-1.89745594915317e-05
-2.24994003466442e-05
-2.06077729176122e-05
-1.65151193682402e-05
-3.50342713967506e-05
-1.37225639771924e-05
-2.34082671628401e-05
-1.16220013491981e-05
-4.26106945446859e-05
-1.998786703821e-05
-1.56308119823405e-06
-2.18234736839333e-05
-2.21027758943717e-05
-1.18270687122884e-05
-1.13874031675234e-05
-1.32172070139244e-05
-2.35301461424456e-05
-3.39068273286454e-05
-9.01348916524165e-06
-2.38889847780096e-05
-2.55951869683758e-05
-2.38976916732119e-07
-2.56951403550099e-05
-1.50781012119005e-05
-1.01525164102745e-05
4.58763479473913e-07
2.05397120728279e-06
-1.92728404609538e-06
-2.47353276737153e-05
-1.23779384036859e-05
-4.16359552680907e-06
-1.19312840896597e-05
5.92714356953233e-07
-1.52509445450968e-05
-1.44437919399324e-05
-2.6378998525711e-05
-2.53765460068121e-05
-1.39651977858647e-05
1.72739197395088e-05
-3.2013011735871e-06
-1.33852385828068e-05
-1.59395161417479e-05
-6.03854066882556e-06
-5.01258897564324e-06
-2.72281441760266e-05
-1.93090092839168e-05
-2.07176431489296e-05
-1.76456123247015e-05
-1.34537311369372e-05
1.67398768800522e-05
-1.13738073036668e-05
-3.09665705192938e-06
-1.65906118900618e-05
-1.41959210466225e-05
-6.79535339440401e-06
-6.76122284017343e-06
-9.15843763666164e-07
-2.94756737410705e-06
-1.96107226866351e-05
-1.75545976093088e-05
-3.69215956840994e-05
-8.03446081990704e-06
-2.92031227310618e-05
-2.17160440462143e-05
-2.38429756895044e-05
-3.39641188736451e-05
-1.20273316812341e-05
-1.86363939980272e-05
-8.20711013249614e-06
-2.87069067257861e-05
-9.94560081644417e-06
-3.7131313760844e-06
-2.7063297686913e-05
-2.09112696210021e-05
-1.53365134290993e-05
-2.49678393729033e-05
-1.65836189956498e-05
-2.05356243361574e-05
-2.28455528242525e-05
-1.43360828367942e-05
-2.10628607172778e-05
-2.11096078995448e-05
-2.8953283209542e-05
-7.30629651084443e-06
-2.89636552421205e-05
-2.57591922958109e-05
-2.86334162135387e-05
-4.27709354099564e-05
-2.8336130083415e-05
-1.99063280930422e-05
-3.33031769506288e-05
-1.87004328685974e-05
-2.54446507385053e-05
-7.71994783192324e-06
-2.48460625955847e-05
-1.9727905025118e-05
-1.44790576160781e-05
-3.07295083298129e-05
-1.921949004746e-05
7.87163760372534e-06
-2.00782948403181e-05
-1.12961963938727e-05
-4.95073451747428e-06
-4.57439630730054e-06
-2.90144291451803e-05
-1.95145259906779e-05
-1.2148461455313e-05
-1.63548211811978e-05
-2.25252731719498e-05
-4.24336743247734e-05
-1.32311607313713e-05
-1.69740074015513e-05
-1.8198077728163e-05
-5.68231753779034e-06
-1.59512731886793e-05
-1.26305374265957e-05
-1.32744947397939e-05
2.61767158880051e-06
-4.67702247392974e-06
-9.09650383172695e-06
-3.22638769380823e-05
-1.68557768466022e-05
-3.11108456280554e-06
4.87076387189349e-06
-2.29187316049727e-05
-8.54974470159385e-06
-1.79513664874427e-05
-1.57665959534065e-05
-1.01345586051009e-05
7.78081841021636e-08
-1.56690030228347e-05
-1.72264150625525e-05
-9.88711478462947e-06
-1.4225033670175e-05
-3.28349233418765e-05
-2.98809236665116e-05
-1.40974317291474e-05
-1.8086858000261e-05
-1.18151522666904e-05
-3.0721630267532e-05
-1.31261660228904e-05
9.58290338543075e-06
-5.26356890291727e-06
-2.80838742124e-05
-1.74678411342379e-05
-1.75634009826665e-05
-4.94004904871357e-06
-2.06116634911454e-05
-1.58850287617467e-05
-1.32635549493094e-05
-1.45215638638488e-05
-2.36050594814968e-05
-2.45019919326733e-05
-6.54598332397935e-06
-2.79754551248797e-05
3.09778429302622e-06
1.30487657198292e-05
-2.89763702351398e-05
-2.4099703851263e-05
-3.00297078619726e-05
-1.55826836512912e-05
-2.96885505584552e-05
-1.32734749960598e-05
-2.36553836175928e-05
-5.59634986840178e-06
-3.00827296566926e-05
-2.83212305974048e-05
-2.22747418625229e-05
-2.66283458538565e-05
-3.02473382572159e-05
-2.31366527566171e-05
-1.90446264130459e-05
-2.13599290574929e-05
-2.84598228255033e-05
-2.30717815855124e-05
-1.7843947025915e-05
