# Supplementary material for: Research on computational propagation and identification of mine microseismic signals based on deep learning
Source: PLoS One. 2025 Oct 22;20(10):e0334641. doi: 10.1371/journal.pone.0334641 (PMC12543183; doi:10.1371/journal.pone.0334641)
Supplement: S10 Data — (ZIP) [file pone.0334641.s010.zip › 000101100001644.xlsx_0.txt_24.txt.txt]

-1.59856619220102e-05
-1.50392652395076e-05
-1.68776125989562e-05
-1.05864011776355e-05
-1.99872913718614e-05
-3.33709029629078e-05
-9.06990237927886e-06
-1.20674511834677e-05
-9.28392751227266e-06
-1.09742086716513e-05
-1.6139155181904e-05
-1.24443191156693e-05
-1.71974168571688e-05
-8.79382382710967e-06
-1.8702118796228e-05
-2.01674184906661e-05
-1.13256225935822e-05
-2.5857625677417e-05
-1.19908610583263e-05
-1.6838261141473e-05
-1.51906640867909e-05
-1.82454164360926e-05
-1.26054754305764e-05
-2.12956072031876e-05
-3.51979320614066e-05
-1.11559920075772e-05
-2.92202066117265e-05
-2.5799006529646e-05
-2.24757243149611e-05
-1.23928772231029e-05
-1.40572344896407e-05
-6.29463295273062e-06
-2.09564527611809e-05
-2.31554035002278e-05
-2.07932830601472e-05
-1.10225993226566e-05
-1.97016000971864e-05
-1.4461248474363e-05
-2.55149001229767e-05
-3.08485815000318e-06
-1.12294788593653e-05
-3.50766069137882e-05
-2.26552262361111e-05
-9.64008066463645e-06
-4.36559067442126e-06
-1.39527773698554e-05
-6.69996354084885e-06
-9.04974047952511e-06
-2.14873642169821e-05
1.41785887935134e-05
-9.51783106647306e-06
-1.62664377976827e-06
-2.1716427369324e-05
-2.05188543158383e-05
-5.14585792029605e-06
-1.728726325443e-05
-1.05451300157655e-05
-1.70340788965953e-05
-3.13797550759025e-05
-1.77588906279529e-05
7.17553656109266e-07
-6.15991776001772e-06
-1.64622586931833e-05
-1.03873100737531e-05
1.14129705369366e-05
-3.27797999298323e-05
1.06750661176195e-06
2.68929610179334e-05
1.71462092692321e-06
9.06161528893549e-06
-1.50787839718606e-05
-2.48246295836448e-05
-2.91028029060679e-05
-1.16038982340517e-05
-1.36702152552915e-05
-4.82015229068256e-06
4.58033972239102e-06
-6.80193642566521e-06
-1.88682066579534e-05
-1.60194581991446e-05
-1.40145584614661e-05
-6.02612716419059e-06
8.36807083019342e-06
-1.24960840143142e-05
-1.79913699243381e-05
-1.6660441660603e-05
3.6231035321949e-07
-4.57734961976916e-06
-1.62947220492139e-05
-3.36964162061786e-05
-4.07462411238259e-05
-2.31672075675626e-05
-2.53138324915724e-05
-1.13152477608348e-05
-3.40285590560322e-05
-1.84740612539309e-05
-2.35749811633661e-05
-1.7704454717799e-05
-2.7879672941704e-05
-2.38813418873647e-05
-9.46246169984834e-06
-2.830026906813e-05
-2.85238314796418e-05
-1.13613772752915e-05
-4.45284330911622e-05
-5.59840570862942e-06
-1.54671355697908e-05
-2.28495372391849e-05
-2.98502343732559e-05
-1.63448694073747e-05
-1.94411808620565e-05
-1.94281942517442e-05
-3.68246153747065e-05
-8.41454461655815e-06
-1.95317394998118e-05
-1.24659504108179e-05
-1.14783551643816e-05
-2.07493914419289e-05
-1.90094949808693e-05
-8.68867352860044e-06
-2.31805780211496e-05
-1.3977567591758e-05
-2.19220053959744e-05
-2.85888687433853e-05
-2.04220261272532e-05
-7.85479015289975e-06
-1.44301202620463e-05
-1.48736072647011e-05
-1.49137219722566e-05
-3.61094622251194e-06
-2.06714100024202e-06
-2.10660297019446e-05
-2.52653245464982e-05
-1.52194336040658e-05
-1.45545260543224e-05
-7.02817804810674e-06
-8.79428596397992e-06
-8.57895103159667e-06
-2.18911254764858e-05
-1.25987276237176e-05
-1.57393289834358e-05
-1.46573931755786e-05
-4.54472078170723e-06
-1.29856229148573e-05
-2.24304488338229e-05
2.24230031531393e-06
-5.84770168129102e-06
-1.55798634402379e-05
-8.77606844423389e-06
-1.97292652032146e-05
-2.44100821842109e-05
-9.53832341172131e-06
-8.74538865198161e-06
-6.40257544770301e-06
-2.743006964935e-05
-6.038083067534e-06
-6.0245993197399e-07
-2.72003115448094e-06
-2.48481520751375e-05
-1.32273161144167e-05
3.87290452630491e-06
-1.68288656654322e-05
-8.03537834397804e-06
-6.50077835159756e-06
-2.02779658317079e-05
-3.21664726233195e-05
-2.01543315493092e-05
-1.38634269158198e-05
-3.15694450348207e-05
-8.88389544357278e-07
-1.98454410815366e-05
-1.05694130078789e-05
-1.68502604967391e-05
-2.54301082922354e-05
-2.24328441095441e-05
-2.02630915553049e-05
-2.72936009759809e-05
-4.36118333384115e-05
-2.73608387893349e-05
-1.23395430508982e-05
-1.65987771923107e-05
-4.3439023787442e-06
-2.73789722258182e-05
-1.28380343738162e-05
-2.44321725731739e-05
-2.4459929711659e-05
-3.0838300952805e-05
-3.35160835911822e-05
5.60274510633876e-06
-3.26747461181673e-05
-1.82537248544607e-05
-4.4110072857483e-06
-1.92865598410678e-05
-1.56310102465069e-05
-1.86676223525682e-05
-1.15261082442496e-05
-2.90242256566663e-05
-2.43403582458467e-05
-5.24022612452233e-06
-1.41504635296485e-05
-2.16497353595985e-05
-3.32962337425538e-05
-1.99271359785133e-05
-4.23247842966118e-06
-1.54882207848604e-05
-2.03991575242497e-05
-1.13761649326255e-05
-1.66035305320036e-05
-2.66739656094379e-06
-1.09259828000077e-05
-9.72223805563022e-06
-2.68487136539254e-06
-6.51907179190174e-06
-4.16399829189225e-06
-1.55252212333762e-05
-3.36728423962783e-05
-1.53084038233236e-05
-1.47297173108322e-05
-9.35677046270349e-06
-1.88402661513122e-05
-2.08407861583425e-05
-2.90703931705681e-05
-1.44310820052692e-05
-2.10755245520187e-05
-2.14333869499135e-05
-2.39515162773936e-05
-9.96189788069168e-06
-3.5541651540127e-06
-1.83658526335243e-05
2.93751692010087e-06
-8.71709287744131e-07
-2.21728556448285e-05
-2.74723135327943e-05
-6.47513519689003e-06
-8.8510307997298e-06
-4.26861799191207e-06
-1.65629571517459e-05
-2.38235255289124e-05
-2.11200288354778e-05
-9.51514412824935e-06
-1.73589305565472e-05
-7.95637939698355e-06
-2.23578827727216e-05
-9.6808615112713e-06
-1.77645789738983e-05
-2.07797885300268e-05
-9.48041341096362e-06
-1.05198060540173e-05
-2.27519459239548e-05
-2.07302806969211e-05
-5.92665361382965e-06
-1.3800969496912e-05
-1.74812652102425e-05
-2.02225405859325e-05
-3.17305433784734e-05
-7.99261988431432e-06
-3.45223730129922e-05
-3.57765149566458e-05
-2.42852121650245e-05
-2.12969891619239e-05
-1.28496930265824e-05
-1.40218411209978e-05
-1.48428496631149e-05
-2.25653655698188e-05
-3.53337383475114e-05
-2.39923814292706e-05
-2.47993251335586e-05
-2.86707652279173e-05
-3.41204621933942e-05
-1.70063414866069e-05
-1.94310903790737e-05
-2.91539320469213e-05
-1.58893714444834e-05
4.4233177022603e-07
-2.00625020838245e-05
-9.10677478135002e-06
-4.19455340704426e-06
-2.40889584735074e-05
-1.17245703933682e-05
-1.40210156201974e-05
-2.39015300672738e-05
-1.72656672181684e-05
-2.66500088807778e-05
-3.79855286318556e-06
-2.38355893583998e-05
-2.01370596828028e-05
-6.39426765421908e-06
-5.74282498891555e-06
-1.65027895953708e-05
5.39449256389591e-06
-1.04185344269922e-05
-2.81381985006436e-05
-1.16401404435113e-05
-2.04806076149955e-05
-6.81174072682758e-06
-1.9974324966606e-05
-2.67875697710975e-05
9.66663739360837e-07
-1.27929454684893e-05
-1.23584603549433e-05
-5.79185183989849e-06
-1.55176144581289e-05
-6.79476730521684e-06
-2.17292472968544e-05
-2.38338736588162e-05
8.3856595277592e-06
-1.76338834126126e-05
-1.69065516240454e-05
1.85155316869975e-06
-1.83485772382903e-05
-6.83768145595436e-06
-4.70602513503111e-06
-2.21613901395176e-05
-8.08100206842145e-06
-2.09020951280652e-05
-1.8716775680148e-05
6.02775163952409e-06
-7.91629415385952e-06
-8.47122301563592e-06
-2.33553921872136e-05
-7.5626656942538e-06
-1.398392008112e-06
-1.3808050447966e-05
-1.19544578797561e-05
-1.40933688337359e-05
4.86937792181843e-08
-2.63779744042222e-05
-2.54769584767618e-05
-7.73100104139275e-06
-2.66315578128207e-05
-1.53069340549782e-05
-1.64610418049066e-05
-2.35960723361919e-05
-2.94031943689137e-05
-2.34488054094738e-05
-3.07494433766021e-05
-8.22220135031635e-06
-1.06024067702703e-05
-1.63122188428377e-05
-1.06969150726992e-05
-9.39202485811594e-06
-8.01743304939932e-06
-7.69720922476689e-06
-2.68652550089378e-05
-1.45720695937454e-05
-4.26818902683252e-06
-1.35267429694204e-05
-1.15583911586103e-05
-2.51812894886153e-05
-2.04492255071983e-05
-5.10753702765291e-06
-1.79580214589185e-05
-7.8124436185917e-06
-1.98627520079777e-06
-2.66295669427209e-05
-2.26953546269872e-05
-1.51857214403747e-05
-1.69978265067732e-05
-3.43983921916321e-05
-2.542425234994e-05
-3.50027606553223e-05
1.18495076499864e-07
-1.00277096934643e-05
-1.87427633001847e-05
-4.73824750045159e-06
-2.13240515250045e-05
3.53526789672194e-06
-2.04901895382413e-05
-2.06682263123466e-05
-7.06385022398976e-06
-1.13938626337329e-05
-3.34034304801729e-05
-1.34904155794155e-05
-2.0700669612364e-05
-2.28839365537784e-05
-1.41452429087228e-05
-2.87293636845876e-05
-7.05313669873565e-06
-1.0353520458064e-05
4.43420018393173e-06
-8.17967554797543e-06
-8.99477302412119e-06
-2.81143682054948e-06
-1.45438894145793e-05
-4.27713849862759e-06
-2.33411754861098e-05
-4.32630038425034e-06
-1.21073831752958e-05
-1.22171293984653e-05
-2.63643933542138e-05
-1.01605127185456e-05
-5.05313539103135e-06
-9.98093944121507e-06
-2.94773897865988e-05
-1.88627056583702e-05
-8.45544329695713e-06
-2.42080620921301e-05
-1.74679166803333e-05
-2.02093816829953e-06
-1.69733961076632e-05
9.68155804539184e-06
-4.61465270025386e-06
-2.46353940712398e-05
-6.97468031279058e-06
-2.83081301166647e-05
-2.94472007647655e-05
-2.58403789089164e-05
-2.19846462326389e-05
-3.57029348694424e-05
-7.10749973798346e-06
-1.68526263060542e-05
-2.40708023288356e-05
-2.02676916540614e-05
-1.55616450421661e-05
-1.58847797205355e-05
-9.98841393114296e-06
-1.77342806001513e-05
-2.26626154590087e-05
-2.1010515948488e-05
-1.59908444322618e-05
-2.72269155468099e-05
-2.69602054300769e-05
-1.36641704555237e-05
-2.57021244963606e-05
-3.3743330717924e-05
-2.61253299330874e-05
-2.98398852322162e-05
-4.3332912420885e-05
-1.47848759955315e-05
-5.22241400620733e-06
-2.49994604080189e-05
-3.3403798340352e-05
-3.08271461702012e-05
-2.24577288746963e-05
-1.38108679394799e-05
-2.64472441818307e-05
-2.21578624181841e-05
-4.18133601005998e-05
-1.84544544383679e-05
-1.77879856900469e-05
-3.27247321254367e-05
-3.42811786767722e-05
-1.53401014677418e-05
-2.40309800910067e-05
-7.76488344567138e-06
-3.5243482972219e-05
-3.45083367236229e-05
4.0779190167298e-06
-5.9689944638834e-06
-8.19571425521315e-06
-4.69139278186018e-06
-9.19034410883195e-06
-1.96244056422257e-05
-1.54456089881727e-05
-7.26931301434562e-06
-6.02945418990709e-06
-1.01519845767707e-05
8.33853365301955e-06
-1.1539756142278e-05
-7.98330824217082e-06
-1.48363976816485e-06
-1.5365469357205e-05
-1.17464625946789e-05
-1.43721530173944e-05
-1.0488200621444e-05
-1.46252972467752e-05
-1.66988032718785e-05
-1.40661280132947e-05
-1.68648778489626e-05
-7.11586725332055e-06
-1.70203026906612e-05
-1.75670416191171e-05
-1.46049546451686e-05
-6.15956102887341e-06
-4.82196079937497e-06
-2.83664783232274e-05
4.16059459504217e-06
-1.39971991814884e-05
-2.55535053891415e-05
-1.04604385278961e-05
-2.06391642677198e-05
-2.26628189053565e-05
-1.97217129732133e-05
-1.72487642804789e-05
-2.11434719324432e-05
-2.53914053812669e-05
-8.56238626947292e-06
-1.83087054411964e-05
-2.32895074394775e-05
-3.82416394545768e-05
-2.47664722639617e-05
-1.04093035278445e-05
-2.14788813357709e-05
-1.07677414879916e-05
-1.7016736560206e-05
-1.58820075179183e-05
1.74441765782857e-06
-8.17474170656858e-06
-1.59356217335694e-05
-5.0122522331587e-06
-2.7076361367327e-05
-3.02484120880876e-05
-3.90726921929914e-05
-2.06355351407161e-05
-1.97458397635289e-05
-1.93257674382894e-05
-2.5269047155271e-05
-2.36422072188835e-05
-2.56494622376879e-05
-2.67902578613898e-05
-2.60983984612235e-05
-2.30791499618674e-05
-3.29672198718338e-05
-1.98396769238801e-05
-1.9722083989704e-05
-1.97722416504309e-05
-2.82929360488365e-05
-2.2641334407952e-05
-2.19584522819442e-05
-1.11154553985534e-05
-1.30301987752069e-05
-3.10728784440456e-05
-2.66414162638758e-06
-9.09150766865073e-06
-2.74184786075023e-05
-6.38598267466099e-06
-1.37416948191908e-05
-3.60165010182147e-05
-2.31960614024677e-05
3.05872891549272e-06
-9.04533648274469e-06
-6.70662451229626e-06
-1.48122925337746e-05
-2.28157126502812e-05
-5.44242090375374e-06
-1.81862411591243e-05
-1.4988796453893e-05
-1.36190936695266e-05
-1.39055926662733e-05
-2.67170330522087e-05
-9.81181147991278e-06
6.1760588251524e-06
3.80326871289351e-06
-2.24387625556881e-05
-1.79761995612381e-05
-2.96123413820451e-06
-1.48849377162233e-05
-1.3720825053718e-05
-1.08478630281897e-05
-1.65739080534014e-05
-1.71288207451277e-05
-3.47193161476633e-06
-9.59951299516162e-06
5.34711908863235e-06
-1.73395028451362e-05
-4.330934896521e-06
-5.29575038510191e-06
-6.02639070475379e-06
4.56848468373558e-07
-1.20304604864447e-05
-9.45105341313624e-06
-9.88518020016857e-06
-1.04472848833957e-05
-7.02147166370231e-06
-2.10456357256165e-05
-1.55063025792964e-05
-7.63832744072139e-06
-1.56393557644058e-06
-1.00231764411084e-06
-2.76878539043051e-05
-2.8849445698693e-05
-2.38495535218225e-05
-1.25138423521094e-05
-2.19845740940076e-05
-2.78673169255275e-05
-3.6155688081872e-06
-2.81247936679862e-05
-2.52049936703806e-05
-2.82744199330511e-05
-2.9479190237119e-05
-5.44412781738715e-05
-2.03710734682934e-05
-1.79622865049957e-05
-1.83353934662864e-05
-2.85954223120969e-05
-2.99250609822844e-05
-1.22902865384932e-05
-3.84347126529053e-05
-1.33336314342522e-05
-1.2343607534678e-05
-2.63087916092992e-05
-1.45684658816756e-05
-1.34148466618842e-05
-1.97275096893072e-05
-3.22854556046404e-05
-1.35244309603365e-05
-1.87238972024677e-05
-1.55695118680208e-05
-2.09191720076234e-05
-1.24020510692778e-05
-2.86559844206935e-05
-2.71409942829585e-05
-1.97137480092592e-05
-1.90636844241064e-05
-1.33780416686264e-05
-2.84923261491658e-05
-1.67431720863431e-05
-1.62814225062747e-05
-1.12054786660437e-05
-2.27266364207008e-05
9.77898801205255e-06
3.06893995757481e-06
-2.03983520473917e-05
-2.08433529189931e-05
-2.77747981007319e-05
-2.06262830873698e-05
-1.73500385029931e-06
-2.17329465324907e-05
3.47981975783125e-07
1.49119114062025e-06
-2.27813113486287e-06
-7.17533433665106e-06
8.74158414241583e-06
-1.68163157646113e-06
-1.8679089627158e-05
-2.46318688310622e-05
-6.6293784540049e-06
-9.95412429279581e-06
3.10016866046843e-06
-3.27568985267926e-06
-7.73440048339385e-06
-1.43501595641195e-05
-2.93738652692246e-05
-2.1512808728038e-05
-6.12394732319924e-07
-2.17150781557166e-05
-1.43873371915821e-05
-1.11835031687321e-05
-3.40333310719752e-05
-1.08002957692436e-05
-3.04892662227273e-05
-1.4120953350787e-05
-1.01466375269437e-05
-1.29216501696867e-05
-2.06650262788173e-05
-5.13229541772096e-06
-2.03658644259893e-05
-1.72728809016112e-05
2.0087671774346e-06
-1.61073340768063e-05
-5.73954446337395e-06
-1.89484765123949e-05
-6.57717409556517e-06
-1.87045556649778e-05
-2.95368441618444e-05
-2.41597856985192e-05
-2.49786462943662e-05
-1.50745305850555e-05
-1.18317139890842e-05
-3.68176148628061e-05
-1.94651239522701e-05
-1.05534433937717e-05
-1.22601185285924e-05
-2.01069062950744e-05
-3.74403153472866e-05
-1.67574975206834e-05
-2.68986506187001e-05
-2.1497366603957e-05
-1.50773493725718e-05
-3.525360896097e-05
-1.13793559089465e-05
-2.11574009922007e-05
-3.18202285731734e-05
-1.06007393823028e-05
-2.3226387139695e-05
-2.76106650749298e-05
-2.45781884341709e-05
5.97853613985043e-07
-1.61698587421695e-05
-6.03671367752683e-06
-2.55621938910179e-05
-3.05738081435983e-05
-2.24236592328332e-05
-2.06049220740856e-05
-1.33869310269368e-05
-2.34466289168764e-05
-3.06413631985221e-05
-1.22744940020091e-05
1.49574001510116e-06
-2.12756030179569e-05
-2.36662724071136e-05
-1.55956846164949e-05
-1.94047492298923e-05
3.23041866990318e-06
-1.08123676497514e-05
-1.45423598299098e-05
-6.52837559218523e-06
7.03575994799946e-06
-2.06041874488438e-05
-1.31952172976981e-05
-2.16423999456759e-05
-1.39215335998767e-05
-1.4339348613653e-05
-1.00432515554713e-05
-1.52238141611431e-05
4.04228288298997e-06
-1.25977899305115e-05
-7.51010581828506e-06
-1.71359352151427e-06
-1.33349295090409e-05
-3.66725544810745e-06
-4.40030315506727e-06
-1.50597647779415e-05
-1.61809103948836e-05
-7.44768326681777e-06
-1.11014158330679e-05
-9.07825006016942e-06
-3.11098542243557e-06
-2.78368856569339e-05
-2.98582957018364e-05
-4.30587520054506e-06
-1.18238641703602e-05
-3.41966014628699e-05
-1.37795840622033e-05
-1.50022153664694e-05
-2.35491369921791e-05
-1.51364806464723e-06
-2.84861165414009e-05
-1.00275659784863e-05
-3.31731533948453e-05
-1.22629791548225e-05
8.91237408085832e-06
-9.01610782559362e-06
-2.02431004386604e-05
-2.31550686085554e-05
-2.24440544704188e-05
-7.39910707569196e-06
-1.08795480237725e-05
-2.81820921701386e-05
-1.040291933312e-05
-1.82640949054291e-05
-8.19489470514093e-06
5.19887285934072e-07
-3.13712103003782e-05
-1.22286215625139e-05
-2.27163067922673e-05
-1.76740558934475e-05
-3.38830777163328e-05
-1.88507427926276e-05
-6.69415400029985e-06
-1.80345213631013e-05
-2.49436242712897e-05
-1.28500558750547e-05
-1.32904559287187e-05
-2.03640374119129e-05
-3.00391189707661e-05
-1.72963748079125e-05
-6.57582499431317e-06
-1.45328326134188e-05
-1.09500292570658e-05
-1.67518525909348e-05
-4.52288758665412e-05
-3.4965535743144e-05
-1.68658613882197e-05
-6.84898308507206e-06
-8.0892769883771e-06
-6.25695617460731e-06
-4.35389641932113e-06
-1.60257575980283e-05
-3.61915985816881e-06
-2.80108249303021e-05
-1.02006016567795e-05
-1.1431546104519e-05
-2.50708219894544e-05
-1.56919789537052e-05
-3.00499000895851e-06
-9.10493004546197e-06
-4.49387193237628e-08
-1.04724252463431e-05
-1.29723988402007e-05
1.22466684211028e-06
-3.17937196422588e-06
-3.93798434800359e-06
-9.38557926449724e-06
-1.42185365300423e-05
-5.30729813325868e-06
3.97894896911935e-06
1.37387831278419e-05
-1.28672928326357e-05
-3.95521279820682e-05
-3.0673558885463e-05
-1.69457703938727e-05
-7.82991091682777e-06
-1.684452714962e-05
-5.60543235678185e-06
-1.78872339355161e-06
-6.99126883465289e-06
-1.34780456364893e-05
-1.67418553843245e-05
-1.55773199186782e-05
-1.37080238562984e-05
-2.05045583682814e-05
9.37747218380515e-06
-1.00276529297403e-05
-2.43208384869998e-05
-2.17284965462159e-05
-2.02552310438293e-05
-1.35561042028348e-05
-2.0827964014704e-05
-3.00199268756999e-05
-1.25611154174494e-05
-7.46079470368795e-06
-1.94083431141118e-05
-1.35783789439855e-05
-2.05379471043706e-05
-1.7313193466149e-05
-1.45842090989144e-05
-1.75360443785091e-05
-1.00076189150985e-05
-2.29443839260301e-05
-2.40120494344493e-05
-2.95025361450433e-05
-3.24846238295164e-05
-1.0848109024888e-05
-1.15837953661828e-05
-1.0823717677523e-05
-1.09095169201776e-05
-1.96901307765389e-05
-1.4824031873102e-05
-7.62582121352233e-06
-1.16733168639225e-05
-1.3477727351361e-05
-2.05059311344338e-05
-1.78975323970805e-05
-1.60076213417354e-05
-2.14035087619553e-05
-3.23196411548271e-05
-2.23077830220788e-05
-1.9512141523527e-05
-1.25964172386417e-05
-5.71155323308171e-06
-4.54155271992396e-06
-2.34631527831519e-05
-1.63569471297144e-06
-9.11267081637536e-06
-4.14244772442225e-06
-1.2709894598037e-08
-3.62716208164947e-06
-1.55619786357165e-05
-1.93148011050323e-05
-4.90208496553566e-06
-5.0988713892432e-06
-1.70763085724143e-05
-1.4012751773756e-05
-1.30432591321498e-06
-1.31236914915004e-05
-2.58369035092541e-05
-2.37395891912939e-05
-9.36377579795693e-06
-1.30810795237229e-05
-2.51794855471795e-05
-1.73444540039337e-05
1.06365573396486e-06
-9.13516727497788e-06
-3.08292118202517e-05
1.99635486480757e-06
-1.3957061690038e-05
-9.62577259795032e-06
-2.36149369169087e-05
-1.70008236225384e-05
-3.50439177023062e-06
-8.6072551482801e-06
-6.0090105758681e-06
1.6441436730661e-07
-5.73314404481959e-06
-1.96018953061876e-05
-2.77009144533977e-05
2.72134235889916e-08
-6.97573961742929e-06
1.04255755157522e-06
-3.23579183612952e-05
-9.46541523312599e-06
-1.1529418422727e-05
-1.60564888842299e-05
-1.21901346475568e-06
-1.25368056924635e-05
-2.11943179904158e-05
-1.976078303418e-05
-1.17437111334583e-05
-1.89130522201608e-05
-9.58391128110812e-06
-1.26153575282878e-05
-1.01952753100345e-05
-1.39237834235705e-05
-6.7363682806723e-06
-1.37824822034567e-05
-1.424926696957e-05
-1.29173915446438e-05
-1.60311449322989e-05
-1.3257611130766e-05
-2.6353128160338e-05
-1.25823022148505e-05
-2.65652975229106e-05
-1.97868235134431e-05
-2.44839570305447e-05
-3.2841108490879e-05
-1.43188571380466e-05
-2.42180863808382e-08
-1.06329606596691e-05
-1.85613669166114e-05
1.56369625303765e-06
-1.83908061644626e-05
-7.99381705436224e-06
-3.1561484251159e-05
-2.62128037704053e-05
-1.95312937092898e-05
-2.187510478875e-05
-1.18571386626276e-05
-1.51405151727123e-05
-1.60982446471638e-05
-3.53969342068163e-05
-4.30088209850365e-06
-2.27734967508758e-05
-2.38521709607856e-05
-9.45752552561559e-06
-1.72125799869946e-05
-1.94821897849295e-05
7.3599828876694e-06
-1.85375153016841e-05
-2.81362386045383e-05
-1.36951952137351e-05
-1.66449499223664e-05
-5.43450729769933e-06
-1.5722733695689e-05
-2.20222759637487e-05
-5.00726661896032e-06
-3.7113716235839e-05
-1.45770326380275e-05
-3.08102752491073e-05
-1.99916809856023e-05
-1.65137934963433e-05
-1.91445074400647e-05
-2.22005061331368e-05
-2.36804632373694e-05
8.09352412845987e-06
-1.74057165262608e-05
-6.06026854865134e-06
-1.82570260716345e-05
-1.41587881781179e-05
-1.60950427700082e-05
-2.93211286842191e-06
-8.5330598346646e-06
-2.32156240459971e-05
-8.4973814024272e-06
-1.38153846083331e-06
-1.95759918202169e-05
-1.15345935705704e-05
-3.48258792069453e-06
-1.3314816099016e-05
-2.40930472230388e-05
-1.42143542545189e-05
-2.06053786966246e-05
-2.6732719526457e-05
-3.08256351150173e-05
-3.07469572416939e-05
-6.69492221478285e-06
-7.49729039908997e-06
-1.82552796834819e-05
-1.84036541451944e-05
-1.95811301230589e-06
-5.44006848123081e-06
-7.76423349867102e-06
-2.0888363926433e-05
-2.4378632994217e-05
-1.91799461944756e-05
-6.14582897531108e-06
-2.20850742285933e-05
-7.98805919257872e-06
-3.40126368719642e-05
-2.96793376878285e-05
-2.8671911632786e-05
-9.37282965712608e-06
-2.49071349640577e-05
-7.90469700715763e-06
-2.01220658405965e-05
-6.62986889313183e-06
-4.54270179147663e-06
-2.18481653787351e-05
-1.07503827290933e-05
-3.38911514080098e-05
-2.85779007491698e-05
-2.37744982935224e-05
-3.23639370936245e-05
-3.61776338446836e-05
-1.57477436583179e-05
-2.52295065309743e-05
-1.01564112603306e-05
-1.45617411220871e-05
-6.86710167648686e-06
-9.44439251687374e-06
-2.71046074516124e-05
-5.04518413184533e-06
-2.61315869545475e-05
-1.2300732990556e-05
-1.55773939079274e-05
-2.06038131720466e-05
-2.11792546862146e-05
-1.90453915764747e-05
-1.07729495777218e-05
-1.94652759393242e-05
-3.50769647121737e-06
-8.41532430984668e-06
-1.93535789763867e-05
-2.23060755218739e-05
-2.81352592258607e-05
-3.1270146081233e-05
-2.17599843662954e-05
-8.0600126244805e-06
-1.16469316098265e-05
-6.80614504620708e-06
2.24067815329602e-06
-7.83700413999789e-06
-1.19926793670049e-05
-2.96620144946906e-06
-2.80677750043335e-05
-6.41468551780701e-06
8.49922076939066e-08
-2.66467597442342e-05
-1.594170044075e-05
-2.27206438070677e-05
-2.07425438026712e-05
-2.30670126747164e-05
-2.22606760007249e-05
-1.33090009895628e-05
-6.2439821047325e-06
-1.8217594960466e-05
-6.80913335854321e-06
-1.70120732011037e-05
-1.81430433609868e-05
-8.13448019071523e-06
-2.00602642079611e-05
-1.87309309072048e-05
-1.09482042806455e-05
-2.16975854464754e-05
-9.01557667340937e-06
-1.9468909208425e-05
-2.42627952260215e-05
-1.51660753827123e-05
-1.74202488125602e-06
-5.93716660017984e-06
-1.64086653816556e-06
-3.90859090093085e-05
-1.23181811144129e-05
-1.33437559429453e-05
-1.13107697222102e-05
-1.63600353647748e-05
-1.87285015096756e-05
-1.17046793124946e-05
-1.00050938277976e-05
-1.46097050419311e-05
-1.14376912474759e-05
-2.22254567624087e-05
-2.59701678009688e-05
-7.61489023343607e-06
-1.35370889411245e-05
-1.25762136936077e-05
-1.57684228975397e-05
1.35040326307453e-05
-1.53339432507009e-05
-9.62951717695389e-06
-2.50798849914042e-05
-2.33394557989722e-05
-1.40467978001628e-05
-1.71060272786966e-05
-1.13092582032861e-05
-1.81351091114484e-05
5.10829849360888e-06
-9.74912271948308e-06
-1.65757246127688e-05
-1.60637710358624e-05
-1.30277234003395e-05
-3.09470690914997e-05
-2.41479413751637e-05
-1.06356229683963e-05
-2.12669097456381e-05
-2.19696674733309e-05
-5.02288228244999e-06
-1.50279271445606e-05
3.36436971612942e-06
-1.13254366473451e-05
-1.07519694363843e-05
-2.65459568513554e-05
-2.14620925418092e-05
-5.339731219417e-06
-2.17043224278821e-05
2.60994082672136e-06
1.56022920871867e-05
2.28879438374376e-06
-1.14519454288541e-05
-1.53095958592716e-05
-1.6582490359485e-05
-2.46510151180349e-05
-2.40144094592827e-05
-9.4544967426405e-06
-4.9625356779266e-06
-1.39063042505823e-05
-5.28840800517193e-06
5.96290277383586e-07
-1.91371099349034e-05
-1.85981818097723e-05
-7.31562474317028e-06
-1.7856591904405e-05
-3.2381618916205e-06
-1.15845166139324e-05
-6.4943951187148e-06
-1.72803287378109e-05
-7.04792675695582e-06
-1.40644218109754e-05
-2.37506455490998e-05
-4.39229259101668e-06
-5.39232687578838e-06
-2.9982581025753e-05
-3.7278040877997e-06
-1.49946840331369e-05
-3.09163764123215e-05
2.78979073507104e-06
-1.8745934432114e-05
-1.57132887825036e-05
-4.1737869042717e-05
-3.08352453188713e-05
-1.69826633286108e-05
-1.92048880049054e-05
-1.55112710429882e-05
-1.39063663227091e-05
-2.44411171786768e-05
-3.55226248340881e-05
-2.31216194962569e-05
-1.50224169927504e-05
-1.2983601498425e-05
-1.24311796174371e-05
-2.79611624989466e-05
-1.3162218780802e-05
-2.56343563454227e-05
-2.42097899336351e-05
-2.02384478624304e-05
-3.80869068625557e-05
-2.45292411827107e-05
-2.04058968737939e-05
-2.68396285875049e-05
-3.14668606940365e-05
-1.40321576147957e-05
2.11938471691076e-06
2.30614815361184e-06
-2.62693100252829e-05
-1.92827703139471e-05
-6.40329263770197e-06
-1.41989055128596e-05
-2.90695855700173e-05
-2.38215580091104e-05
-1.65675391472748e-05
-1.73502138516536e-06
-3.86334621976196e-05
-1.6767386154145e-05
-1.97597497410893e-05
-9.24956384267996e-06
-1.08935855592044e-05
-1.49354228857087e-05
-8.55018557951758e-06
5.53239587185677e-07
-1.80425349423848e-05
-2.16500826547832e-05
-2.29283228017028e-05
-5.05022888794588e-05
1.01283921780545e-05
-4.48055916494686e-07
-1.84685385785005e-05
-9.80596725731429e-06
-1.57649617165474e-05
-5.67982004377796e-07
-1.6265668886556e-05
-8.00665427549771e-06
-8.9501856795917e-06
-5.0325903203721e-06
-1.23937823730647e-05
-4.00945192859951e-06
-1.15640743104224e-05
-1.17721000702001e-05
-9.15752424801181e-06
7.89883758305129e-06
-1.71239544582823e-05
-1.1797545107429e-05
-2.86076418969e-06
-2.2232557596726e-06
-2.85902626588847e-06
-3.99509095648626e-06
-2.37204759427078e-05
-1.2130723585718e-05
-6.40612162323722e-06
-1.17797831080577e-05
-6.6739132395467e-06
-1.38940828515741e-05
-2.7703692967332e-05
1.59865624235155e-06
-2.9649143227497e-05
-2.63462818496867e-05
-2.06298964498338e-05
-1.94647518898364e-05
-4.50140894287463e-06
-1.01837457147546e-05
-2.9591552818208e-06
-1.84393674469099e-05
-1.37685099359127e-05
-7.63939076032364e-06
-1.05543639208068e-05
-2.32984681345962e-05
-2.6642936841528e-05
-5.98746590686278e-06
-2.47662714226403e-05
-1.59322636186209e-05
-2.68681163754286e-05
-1.07288622337972e-05
-3.27825817878887e-05
-2.53471510443512e-05
-3.03199813305836e-05
-2.01964636275213e-05
1.18595608270353e-06
-3.61934696573122e-05
-2.39721425521142e-05
-2.41041879936434e-05
-1.37644910708558e-05
-3.06744264283826e-05
-1.82395829811548e-05
-1.2365427427643e-05
-8.60476932305509e-06
-7.67042238246248e-06
-1.23601267498799e-05
-2.64238718526307e-05
-2.65027364804622e-06
-2.58114917434608e-05
-1.53681598911849e-05
-6.6999234234651e-06
-4.02485434726357e-06
3.23252189145792e-06
-2.39587439222313e-05
-2.34736745901538e-05
-8.79928397557868e-06
-2.24915863708062e-05
-2.4964707549246e-05
-2.41670385275123e-05
-2.88729334957105e-06
-2.16743968996793e-05
-2.35845282298916e-05
-1.78274625515089e-05
-2.78089442322873e-05
-3.55016897567976e-07
-1.67789874154773e-05
4.76593525604254e-06
-1.51590298885658e-05
-3.31835883161009e-05
-7.8264786953289e-07
-5.93693372634098e-06
7.11486325295901e-07
-3.3051207353285e-07
-8.54746390196117e-06
-4.3725305153799e-06
-3.08052626910483e-06
-2.65234698837646e-05
-1.43788411257272e-05
-1.20614926678204e-05
-2.22827834304638e-05
-1.04935413065144e-05
-3.13594471745096e-06
-7.10462149566544e-06
-1.12163892387108e-05
-1.91598409116959e-05
-1.05871715019499e-05
-1.26929618872784e-05
-1.65718957407189e-05
-1.50877951179483e-05
-1.54045660739282e-05
-3.07853964724628e-05
4.09243567032069e-06
-1.30402685948125e-05
-1.48989348051925e-05
-2.70261308956857e-05
-3.0886601496491e-05
-2.56572458721405e-05
-3.70976464475264e-05
-1.705007020555e-05
-4.08140839003631e-05
-1.58262256040117e-05
-3.32670395579997e-05
-8.653776257978e-06
-9.25947351627475e-06
-1.03435001798887e-05
-3.58283212470722e-05
-3.33313756114616e-05
-1.99100818790798e-05
-1.70531875826938e-05
-2.14423448319352e-05
-3.48863898727025e-05
-1.54163956781601e-05
-3.19823844752316e-05
-2.78452227649339e-06
6.91765034448006e-06
-2.06563666087015e-05
-2.93579129345038e-05
-4.23602741214039e-06
-1.7887549781957e-05
-1.06272919014887e-05
-3.82775469283147e-05
-2.20457216343805e-05
-6.54765537381803e-06
-7.44829063273219e-06
-2.3930295615872e-05
3.99105855873678e-06
-2.79950852363284e-05
-1.3602973766537e-05
-3.12048226590462e-05
-1.49248747493445e-05
-2.67625842981017e-05
-5.15571397284114e-06
-1.52149403371081e-06
-1.24272877397506e-05
-2.00307938493021e-05
-9.67311881071348e-06
-2.86636548572537e-05
5.56236666159893e-07
-8.35312371617205e-06
-2.35774953376852e-05
-1.66318220874119e-05
-1.93123275210761e-05
-9.60883326703975e-06
-9.66861337754977e-06
-5.63060791845743e-06
-5.79418043305782e-06
-2.98219859781558e-06
-1.63918003007814e-05
-9.21472247735576e-06
-8.01797607632202e-06
8.93210875021297e-06
1.39636299856517e-05
-5.35973712337041e-06
-1.5710275871175e-06
-1.69997737304598e-05
-7.78692698682045e-06
-5.27512142622916e-06
-4.86404103654855e-06
5.77790237705113e-06
-3.81148035393183e-05
-2.25915588528818e-05
5.96392381634349e-06
-2.27960964791675e-06
-5.43592891961871e-06
-1.98194142074307e-05
-2.73578181960342e-05
-3.06247934457053e-05
-1.05759016478145e-05
-3.42144806025536e-05
-2.71095909621261e-05
-2.66038345875288e-05
-1.29825100647302e-05
-1.441541840873e-05
-2.14934924557199e-05
-1.13496868700171e-05
4.04239319817685e-06
-1.18340144458345e-05
-2.86116154540738e-05
7.4101541494971e-06
-2.46136339566454e-05
-4.30191840395475e-06
-2.52623235249661e-05
-1.70081386330031e-05
-1.0395414384587e-05
-7.85597978313098e-06
-2.07343144540145e-05
-3.47463436412424e-05
-2.38295906379786e-05
-2.26887834950065e-05
-2.09939421850855e-05
-1.67336031045206e-05
-2.18540068322469e-05
-3.39190255504377e-05
-1.5861601712548e-05
-1.7389445674092e-05
-1.07221968493168e-05
-1.69085647020192e-05
-3.01778899502494e-05
-1.20703855782533e-05
-1.6065669286757e-05
-8.41579251294832e-06
-2.7731099956812e-05
-1.72351932240659e-05
-7.62911494951484e-06
-2.75932400954952e-05
-2.0156780855931e-05
-2.0326823928711e-05
-4.01667206806162e-05
-2.02413942900291e-05
-5.75015961623556e-06
-1.81010676419285e-05
-9.36673019509226e-06
-2.97802762981808e-05
-3.51203689026725e-06
-1.4576395669175e-05
9.96187726004075e-06
-1.13384968315903e-05
-1.81604203593345e-05
-2.82755835988574e-05
-1.34731888385689e-05
-2.01692685250347e-05
-1.47300264284459e-05
-3.61465314510096e-06
-6.04120745718123e-06
-8.38571760454921e-06
-4.50049085896183e-06
-1.68195693653615e-05
-9.69212877314891e-06
-9.90051758458212e-06
8.65712452320651e-06
-9.5198341618298e-06
2.78488475955313e-06
-1.84762023731637e-05
-1.78385617869787e-05
-1.06906504760367e-05
-1.73094319639925e-05
-7.58481157190478e-06
7.41467576026053e-06
-9.95221204590634e-06
-9.80113081804566e-06
1.88546024090494e-06
-3.70057490247223e-05
-8.50394515487975e-06
-1.65381319826241e-05
-2.37147304168297e-05
2.05824088716142e-06
-7.55877822294846e-08
-1.92254936338474e-05
-1.83028525584708e-05
7.97441136607494e-06
-2.32517944434701e-05
-1.24721377024364e-05
-1.72586822556137e-05
-2.37967990594851e-05
9.33463310888724e-07
-1.8249988287521e-05
-9.72156132564146e-07
-1.23514109139972e-05
-2.06468921874383e-05
-7.63808931499962e-06
-2.97518742736548e-05
-1.85666630279688e-05
-8.15037089001985e-06
-3.88551946734132e-06
-1.3420743899016e-05
-1.97931615604158e-05
-8.35666716388418e-06
-7.23888392958657e-06
-2.14235785014369e-05
-1.22255842801776e-05
-1.9333185139269e-05
-1.20525735046303e-05
-3.82812646307445e-05
-1.33408296430879e-05
-4.51605285199522e-06
-1.94761928733941e-05
-1.24414429990706e-05
-2.79481592144976e-05
-4.58824272606337e-06
-3.54294875056858e-05
-2.06259244565757e-05
-1.9396985813651e-05
-5.9807186949785e-06
-8.28055446871933e-06
-4.31489995101782e-06
-8.12528937497593e-06
-1.0777621103309e-05
-3.26701002704717e-05
-4.80564788033678e-06
-2.68976957252201e-05
-1.03515355439322e-06
-9.23493780471179e-06
-1.79672219459129e-05
-2.927949095895e-05
-1.60733203705347e-05
-1.35068915958222e-05
-1.07091051876372e-05
2.16670926620028e-06
-2.29628639882826e-05
-1.83212999161857e-05
-2.19247552561326e-05
-7.43849372805057e-06
-3.06020997514098e-05
-1.74835115575249e-05
-2.42002824329618e-05
-3.30946588914352e-05
-1.00047608012415e-05
-1.02823194818141e-05
-1.84536171842069e-05
-5.46254509860879e-07
-3.58088348422708e-06
-2.71282890190006e-05
-2.59505976316145e-06
2.11216586178293e-05
-1.24541560289896e-05
-4.5318924916171e-06
-6.3371125953103e-06
1.04739176788747e-05
-2.76716952527504e-05
-1.93000348680659e-05
-1.74064847899461e-06
-5.1654501374247e-06
1.2220301985128e-05
-1.73731525345104e-06
-9.79919390785929e-06
-1.28147865519323e-05
-1.03940445652893e-05
-9.98742701017776e-06
-6.12864676276512e-06
-2.94609611510633e-05
-2.72893341929997e-05
-6.24347317238414e-06
-3.26371639339547e-05
-2.37981983792994e-05
-1.96142514793741e-05
-2.20389543498777e-05
-1.78578255228024e-05
-9.05757796370243e-06
-1.33332205570185e-05
-1.08417423301806e-05
-3.24236528493997e-06
-2.05097246737502e-05
-9.93265866024485e-06
-2.33682614674224e-05
-2.81015766521066e-05
-2.55165284043549e-05
-3.36444145157618e-05
-3.92204051289525e-05
-6.03727575194202e-06
-2.69750434070334e-05
-1.74947857462959e-05
-1.57078755515707e-05
-1.90666432530534e-05
-1.39050285480825e-05
-1.75496542227624e-05
-2.8110855682431e-05
-3.92710865110274e-05
-2.6456220307951e-05
-1.57995779247722e-05
-1.87776310458335e-05
-2.34444827322878e-05
-2.08678674705458e-05
-3.22859373067026e-05
-2.85590461599331e-05
-1.62121292366024e-05
-1.86846013282061e-05
-1.11464984872536e-05
-2.97632686883044e-05
-2.84931142575001e-05
-2.08052199448435e-05
-9.8095764219749e-06
-2.33904839946019e-05
-3.22466637354139e-05
3.93336300274471e-06
-1.22703369020023e-05
-5.83829353462684e-06
-1.11769641678209e-05
-2.52424697996581e-05
-2.21616523496559e-05
5.05578159341941e-07
-1.59726926468892e-05
-2.88680223804524e-05
-1.15300365980164e-05
-2.42278499672324e-05
-2.26643071685029e-05
-2.20556688800162e-05
-1.62745498472355e-05
-1.46130923817197e-05
-2.29618966915628e-06
-1.24221226984236e-05
-1.10618123255641e-05
-2.24031401759164e-05
-2.00101158960926e-05
-1.81345223419266e-05
-4.56188100400557e-06
-1.10867430705988e-05
-4.35480418742091e-06
-8.41299252954531e-06
-4.01123383732054e-06
-1.18970957792477e-05
-9.50485417418407e-06
-9.76397177659963e-06
-1.13615378929963e-05
-9.88733364912538e-06
8.22570144281529e-06
-2.15078771191477e-05
-2.98095806593984e-05
-1.01810305883847e-05
-5.44366375963213e-06
-1.24192877853005e-05
1.06509397215406e-05
-7.6333025021224e-06
-2.08321900954495e-05
-1.40649505144066e-05
-1.65185187182194e-05
-2.23263301045848e-05
-2.63447021754254e-05
-3.23995605960461e-05
-4.29736859738937e-06
-6.30771730150365e-06
1.59202178891431e-06
2.74716937379715e-06
-1.11473323238296e-05
-1.21994058604117e-05
-2.64211110844019e-05
-3.88070956633628e-05
-2.12853892629427e-05
-1.24601906850161e-05
-2.81163876111438e-05
-2.59512795759222e-05
-1.8126734290109e-05
-3.07982235267179e-05
-4.50857118332754e-05
-1.56992211326931e-05
-9.78373145309602e-06
-3.69187536239574e-05
-2.07969036732349e-05
-2.7817051324394e-05
-1.08686939525877e-05
-1.33995410638692e-05
-8.21794755701038e-06
-1.24312243476878e-05
-1.73063487584011e-05
-2.43042110061048e-05
-2.83128637852072e-05
-2.20912736146218e-05
-4.61553769491984e-05
-2.55800273043189e-05
-9.07140277526875e-06
-2.77181801693688e-06
-3.93035036530868e-07
-2.45312086698686e-05
-1.64187283783788e-05
-9.21028677994288e-06
-1.18834936300883e-05
-2.1846132031676e-05
-1.43220554301047e-05
-5.08315322370647e-06
-1.80071040520274e-05
-4.90228136115739e-06
-1.23225592602779e-05
-1.04649373215589e-05
-9.17399180799122e-06
-2.24658984606641e-05
-1.27672522401241e-05
-2.43476350165021e-05
-1.92112111937329e-05
-5.76418422585203e-06
-8.06546232888983e-06
-3.47912975646389e-05
-1.68639977862375e-05
-6.37954022511453e-06
-8.86104401109808e-06
-1.74880780812504e-05
1.01882804184522e-05
-4.4278220993436e-06
-9.82235454002381e-06
-1.18309425073695e-05
-6.00829134932481e-06
8.04691427371316e-06
-1.62581412602458e-05
-3.08633339113892e-05
4.32995204034066e-06
-4.45654664348749e-06
-7.2282802610019e-06
-1.25885875622634e-05
-2.43573387867854e-05
-9.56340438515223e-06
-2.17066408883217e-05
2.01096514172098e-06
-1.8873990713363e-05
-4.01254216779965e-05
-3.85860121927762e-05
-5.05754689960177e-06
-2.44669744444891e-05
-2.19972533648996e-05
-8.10753567974608e-06
-1.25722945489021e-05
-9.74007449660233e-06
-1.07164027409527e-05
-7.67224864005969e-06
-4.06610036523641e-06
5.09277621779186e-06
-2.30015015046598e-05
-1.4047866292057e-05
-3.81461955808772e-05
-3.09677362140158e-05
-2.42571944675011e-05
-3.51660076199545e-05
-2.61926998879993e-05
-3.19509827170071e-06
-3.09825184878097e-05
-1.91928895739904e-05
-1.83295847877065e-05
-1.27121218904703e-05
-1.20507684900176e-05
-4.19143494982207e-05
-2.93201283961327e-05
-1.06155423319397e-05
-7.04633124719712e-06
-1.56373033720612e-05
-9.51047204274106e-06
-3.14566363672535e-05
-3.18034673476e-05
-2.13784733494387e-05
-7.66081116118289e-06
-5.90913809968784e-06
-2.47175157827031e-05
-3.26448676374599e-05
-2.32140983966501e-05
-1.51067837041098e-05
-3.11007512051552e-05
-2.99815259165245e-05
-2.33160744476012e-05
-1.52540983797334e-05
-6.35394946280716e-06
-2.65229382803893e-05
-2.17477367929889e-05
-9.51327639896867e-06
-1.1215880754054e-05
-1.93532997142243e-05
-7.5279047086889e-06
-2.88085541990533e-05
-2.25596888311287e-05
-1.0807391702924e-05
-2.93213113459872e-05
-1.21947344578824e-05
-2.95068680659619e-05
-3.11639040543285e-05
6.26038304196157e-06
-2.72647072400272e-05
-9.10239454657546e-06
-3.02586674736327e-06
-1.40246780442682e-05
-6.7064987981344e-06
-2.51203723128179e-05
-2.23539744444094e-06
-2.89999432274299e-05
-2.13497316938021e-05
-1.28735988514797e-05
-4.44852434033794e-06
-1.26910117020914e-05
-2.22800742081857e-05
-1.63989335967941e-05
-2.85168805464201e-05
-2.56376169989991e-05
-1.03337033244104e-05
-1.06195244890257e-05
-2.07827271929995e-05
5.3342900221013e-06
-4.4020647484758e-06
-2.80935562944675e-05
-2.94479160928102e-05
-2.05593834475481e-05
-3.64759490304222e-05
-2.53922302038565e-05
-2.6641663215744e-05
-2.07044856237307e-05
-2.27057338347117e-05
-2.10061654552952e-05
-2.76100108491902e-06
-1.57859820269033e-05
-1.03957269504175e-05
-1.71167107039749e-05
-2.16294993940146e-05
-1.15239111495812e-05
-2.63829799059417e-05
-2.15839512690062e-05
-8.45528224223528e-06
-1.49964015834411e-05
-2.23536058256635e-05
-1.84028169333148e-05
-2.17825143318825e-05
-2.39446381852892e-05
-2.03187292174741e-05
-2.99597622361363e-05
-1.49076897886739e-05
-9.80915950969691e-06
-1.24651409994899e-05
-3.29681369446601e-05
-4.04604261649038e-05
-1.57802961626722e-05
-2.16691387738395e-05
-2.2899576389799e-05
-2.11778636030484e-05
-3.7855870641678e-05
-2.93712276657605e-05
-2.12368567007598e-06
-2.96416715765814e-05
-1.22486607314158e-05
-3.20023731338529e-05
-2.68345497973622e-05
-1.90878753765333e-05
-2.28872339639223e-05
-1.55352516119721e-05
-1.4578140198016e-05
-1.88422014623406e-05
-1.96364822285454e-05
-8.00879232331191e-06
-3.43302543690709e-06
-1.1505223906823e-05
-1.64738830387984e-05
-1.57856481014149e-05
-7.85810667052972e-06
-1.80658932330447e-05
-2.03964669490721e-05
-2.42565378565648e-05
-2.54629642894763e-05
-4.68571527081047e-06
-2.73006330786777e-05
-2.00731585566954e-05
-2.38336423654078e-05
-1.02411047459507e-05
1.37525150463779e-06
-5.0244998088744e-06
-1.49093357840162e-05
-1.89860977609251e-05
-2.08014749423012e-06
-1.68802533508052e-06
-1.79161291792445e-05
-2.1789012502455e-05
5.05826694032258e-06
-1.2358708567682e-05
-8.33690149773176e-06
3.35406557498338e-06
2.71915715738037e-06
-1.35206133166695e-05
-2.37596818800787e-05
2.66060214443238e-06
-1.6287073826243e-05
-2.24176719028204e-05
3.69923610405856e-06
-1.91790019065151e-05
-2.73652930902363e-05
-2.2294752986794e-05
-2.70091288860878e-05
-2.97231096250519e-05
-2.75722163700945e-05
-1.00989027396277e-05
-4.16233951557304e-05
-1.78384888680567e-05
-5.75314750099357e-07
-1.43513530169647e-05
-1.60461853121306e-05
-7.71434123098349e-06
-2.67660734847342e-05
-3.00889455279354e-05
-3.29167737905884e-05
-1.85420471805572e-05
-1.02247211641361e-05
-2.2966345710995e-05
-9.08308265411458e-06
-1.87627616489633e-05
3.8120343016903e-06
-3.69829983921855e-05
-1.50325896494174e-05
-3.36216933515639e-05
-1.1226602667296e-05
-1.60940706587506e-05
-1.60813255934029e-05
-2.02542509212664e-05
-2.28681574029672e-05
-8.0621925288493e-06
-2.10362013454837e-05
-1.79157305993945e-05
-1.58564358580284e-05
-3.01548472708722e-05
-4.91509135851054e-06
-1.39148678525559e-05
-7.34041587492101e-06
-2.86524879332623e-05
-1.77012781932807e-05
9.73335853238719e-07
-2.00120379513457e-05
-9.55775230805999e-06
-1.17659080713388e-05
-2.71042708582742e-07
-4.28386554471041e-05
-2.14554473211822e-05
-1.18730912604099e-05
-1.20989537497281e-05
-2.60929431156057e-05
-3.87028715788829e-06
-1.8773226113127e-05
-4.09831135119795e-06
-1.24042203672415e-05
-1.78122195514926e-05
-2.45520654039237e-05
-1.80359490056043e-05
-3.51087426422453e-06
-5.32112325401863e-06
-1.44654866848366e-05
-1.68082893964521e-05
-1.27200164123509e-05
-1.08213548649386e-05
-1.66332764187767e-05
-2.41446755856709e-05
-3.38274645902274e-06
-1.80148148307079e-05
-8.6709710243427e-06
-2.3814347099164e-05
-2.33493599139382e-05
-2.49249923343839e-05
-2.12484985906351e-05
-9.99055721925866e-06
-2.41283552286815e-05
-1.70811392993678e-05
-2.30931913027436e-05
-8.26987491684863e-06
-4.89723487738984e-06
-2.06652891224705e-05
7.95586216543353e-06
-1.01948246925246e-05
-1.44968906640648e-05
-1.39553228074798e-05
1.65021273353684e-06
-1.25790592055551e-05
-2.36009260898198e-05
-2.55060619525387e-05
-2.80006676224536e-05
-1.38387470699433e-05
-1.73018370965787e-05
-1.48829570036009e-05
-2.58767404202948e-05
-2.94937002140434e-05
-2.09192710236635e-05
-1.3153192906702e-05
-4.21544012024452e-05
-7.3950494508958e-06
-3.52263948495815e-05
-1.16081470841961e-05
-2.28811008020117e-05
-3.40583576960509e-05
-1.65239412883461e-05
-2.28009255959865e-05
-2.95045055382581e-05
-1.06204297346328e-05
-1.77238281179858e-05
-5.52100257703273e-07
-1.97322591917827e-05
-3.03390802996274e-06
-5.28416370966613e-06
-1.15671875144154e-05
-2.2959110663754e-05
-1.88016319212252e-05
-6.74103461895028e-06
-2.98932817900309e-05
-2.36678313463633e-05
-3.18415308341776e-07
-1.12912502565356e-05
-2.17087886036051e-05
-2.27363624890876e-05
-2.24823765383461e-06
-1.38458885478706e-05
-1.50459529685488e-05
-2.45037438555032e-05
-1.22542204508283e-05
-8.89508159430449e-06
-2.23461601526171e-05
-1.07408478753727e-05
-1.77412175507223e-05
-2.20359537088045e-05
-6.4439022559844e-06
-1.78124148165542e-06
-1.41010212464831e-05
-2.08582228558023e-05
-6.34488570423632e-06
-1.44105221487473e-05
-2.08877118525083e-06
-6.72018544834322e-06
-2.24391911271277e-05
-1.31055570391406e-05
-7.70313857401525e-06
-8.71873184564301e-07
-2.67499520594088e-05
-2.29744799580391e-05
1.49705896716945e-06
-2.95591607216084e-06
9.08930112146212e-06
-1.01749799370714e-05
-1.61960846812118e-05
-7.43609503846896e-06
-1.95091994711836e-05
-1.30912049579331e-05
-1.20308497775133e-06
-1.4201174052811e-05
-1.48933821793311e-05
-2.45671821045378e-05
-2.62602813525411e-06
-6.33715409013216e-06
-2.93103192776609e-06
-1.43754518172642e-05
-2.75548809249666e-06
-1.36460604154962e-05
-1.64467522932285e-05
-3.38200124151212e-06
-1.24348632122118e-05
-2.92315750183073e-05
-2.20782618900875e-06
-1.1027042027692e-05
-1.83574848971816e-06
-1.1601604473937e-05
-1.89742364140221e-05
-4.42672542711685e-06
-2.32892994882568e-05
-1.85698145837609e-05
-3.95045916934529e-05
-1.74503091054665e-05
-8.0304461933992e-06
-2.50340961238168e-05
-2.84168368916475e-06
-1.61818705449048e-05
-1.11399896371838e-05
-1.40111079782626e-05
-2.06486333122209e-05
-1.26438206191662e-05
-1.29058581843787e-05
-7.89306054202683e-06
-2.3075370826612e-05
-1.77400887150222e-05
-2.06610980969733e-05
-4.76105562803282e-06
-2.52198563596549e-05
-2.74825884664897e-05
-1.90220440223397e-05
-1.50794449093646e-05
-3.35867097410784e-05
-1.7266712514232e-05
-2.16874794634856e-05
-2.67019174255664e-05
-1.50994631619904e-05
-1.62747423504781e-05
-2.47482081006545e-05
-9.06228206837786e-06
-3.28939071451337e-05
-2.34369633936762e-05
-2.80206866063807e-05
-2.72946953897156e-05
-1.66333082448352e-05
-1.51237958995268e-05
1.01890131338521e-06
-2.24720206268761e-05
-2.08166939575521e-05
-1.47699271568266e-05
-2.51861382399437e-05
2.38085538315005e-06
-1.87001563610087e-05
-3.17665604557085e-06
-1.12456628210966e-05
-1.7502744109487e-05
-1.69604850033425e-05
-4.24056794254198e-06
-2.9641196358213e-05
-1.22106755853697e-05
2.02778101759799e-06
-1.19245682181693e-05
-1.60713254973862e-06
-1.45834656239921e-05
-1.18770904028497e-05
-1.09336046440878e-05
-1.68732079989972e-05
-2.11059599463264e-05
-2.298622544494e-05
-3.48205887583541e-05
-1.66609447899709e-05
3.68219798242233e-07
-3.06958656515255e-05
-3.38351437484627e-06
-1.08576061996943e-05
-1.20078409549948e-05
-1.12316522568432e-05
-2.82049862878752e-05
-9.01353240921599e-06
1.03143982112935e-06
-1.45733411894564e-05
-2.31000256364605e-05
-1.61572517110952e-05
-1.94569004582899e-05
-3.2927591328282e-06
-1.61792375991681e-05
-3.39665989898671e-05
-1.32448992129478e-05
-1.33587828979296e-05
-2.35734550643308e-05
-2.75652266100958e-05
-1.64328996126806e-05
-3.70127479745829e-05
-8.32882935910269e-06
-2.85817409760376e-05
-7.96239988157871e-06
-6.28304924193196e-06
-1.31746714095863e-05
-2.13840384426696e-05
-1.98694210304845e-05
-3.20685225082988e-05
-2.39585275152071e-05
-1.03057307497104e-05
-2.96196515814498e-05
-1.98621503971638e-05
-1.53849283051426e-05
-1.5763193490954e-05
-1.55872191240998e-05
-2.20506295691033e-05
-1.85001277801581e-05
-2.0251659978086e-05
-5.85184583418723e-06
-3.20898173101158e-05
-2.20210452751813e-05
-3.11610912018283e-05
-1.62029566235368e-05
-1.87753927794353e-05
1.06120266688231e-06
-2.54449520022302e-06
-1.87745391528695e-05
-1.37142446534472e-05
-6.7215695678955e-06
-2.06027543167305e-05
-2.49812232344959e-05
-4.08669709864384e-05
-1.46300561549333e-05
-1.4950784555857e-05
-1.95751193873412e-05
-2.33878966419603e-05
-1.20333450690854e-05
-1.63014369520616e-05
-2.38546256485395e-05
-1.07132583683513e-05
-2.34481500541842e-05
-2.76546569515478e-05
-1.76646731215298e-05
3.67881101154622e-06
-4.40928944129475e-06
-6.69367684006252e-06
-3.02806341196782e-06
-5.0673646584152e-06
-1.50064305166166e-07
-4.07466673670204e-06
-7.09615282395666e-06
-1.32050696086484e-05
-4.84292435882059e-06
5.01127517939513e-06
-8.869488229938e-06
-1.53533994312824e-05
-1.20258883634892e-05
2.18552545821655e-06
1.35291789079053e-07
-1.34615589644996e-05
-8.62967980643925e-06
-1.67425053690072e-05
-1.10538027744174e-05
-1.04170194854261e-05
-2.05118194454036e-05
-2.34480985523467e-05
-3.37377633584064e-05
1.12432981982515e-06
-1.47493594362217e-05
-9.81261538811614e-06
-3.1882482243612e-05
-1.28735716185602e-05
-1.54189931314745e-05
-1.18997341019023e-05
-2.09676037769656e-05
9.39501169700105e-06
-1.90780325267318e-05
-3.05025916561338e-05
-1.8884100474618e-05
-3.41932584560103e-05
-4.46143202579919e-05
-1.54800600156871e-05
-2.39003210970069e-05
-8.50576753534625e-06
-1.38901671170933e-05
-1.8011246060245e-05
-8.36231364631363e-06
-2.31306807655488e-05
1.33138402075496e-06
7.58935491640491e-06
-7.76145967017964e-06
-2.39199234526556e-05
-1.70071408488481e-05
-2.3841760764805e-05
-1.42219127877035e-05
-2.58313961127428e-05
-2.06292804446465e-05
-2.31251972724705e-05
-2.72888063814853e-05
-1.08376673109377e-05
-1.78685290154938e-05
-2.26835813045796e-05
-2.43974167168272e-05
-2.36293468853778e-05
-3.1117513411318e-05
-1.12475718732879e-05
-2.03381063443147e-06
3.89774632579721e-06
-2.63610474499085e-05
-2.09362978486865e-05
-2.83876245176011e-05
-2.73668860068167e-05
-1.32411652844295e-05
-1.40491153608826e-05
-2.29299331113882e-05
-1.12761921971695e-05
-2.05688794533028e-05
3.11599836092325e-06
-1.18700774417768e-06
-1.17332519457388e-05
-7.51721335477509e-06
-7.11796072709688e-06
-1.99965657624899e-05
-4.75427868740844e-06
-2.62840225685233e-05
-1.83409469368152e-05
-1.81653626123613e-05
-2.970777462513e-05
-2.04983199016899e-05
-1.31022317472427e-05
8.5940565826931e-07
-3.40424261511814e-06
-1.4318301446545e-05
-1.78430994820139e-05
2.10768921905552e-06
-2.81073573967369e-05
-5.78600565409683e-06
-3.72271855374646e-06
-1.53348862596399e-05
-1.56641773942856e-05
-2.69456197947025e-05
-5.0290587190066e-06
-1.69413247303643e-05
-8.63091101296257e-06
2.62570949961898e-06
-1.69893690960456e-05
-4.20415813127419e-07
-1.33202235365679e-05
-6.54849786874875e-06
-2.62877973591344e-05
-1.54170469572711e-05
-5.2556279694854e-06
-2.54986999782242e-05
-1.63264081854892e-05
-1.35220233002239e-05
-1.86891173269031e-05
-1.31554462559222e-05
-1.79899635331994e-05
-1.41733841812665e-05
-2.05856508973587e-05
-1.29828122540682e-05
1.72218602830771e-07
-7.85668277480123e-06
-1.86164321223008e-05
-1.65634107323281e-05
-2.73103223954023e-05
-2.6558572039927e-05
-2.83331998195934e-05
-2.32690316390465e-05
-1.55535301057484e-05
-1.30699499858037e-05
-2.04392513808987e-05
-8.26381771673549e-06
-7.45470046178378e-06
-2.05318170979528e-06
-2.30854463431455e-05
-2.99603037167915e-05
-1.60699134057919e-05
-2.48690583176634e-05
-2.13384322134828e-05
-1.6602057914352e-05
-1.23131322997344e-05
-9.32690249043318e-06
-1.87821952751284e-05
-1.59076067373837e-05
-2.77140200790744e-05
-1.22723927613129e-05
-5.4437743569164e-06
-1.09195300829163e-05
-2.12171338657934e-05
-2.35833818107947e-05
-2.66334980410025e-05
-1.27315143911937e-05
-7.24630818792864e-06
-1.01330056562366e-05
-1.45555506152451e-05
-5.53671833031452e-06
-1.66229935333867e-05
-1.7853272905651e-05
-2.83598255789053e-05
-2.94205172788041e-06
-1.2313660283284e-05
-1.81895219123893e-05
-1.10228946530456e-05
-2.92970170193255e-05
-2.41820362742628e-06
1.16096530601879e-05
-1.13954921101308e-05
-1.0211577273136e-05
-3.06345723020302e-05
-9.20676739153597e-06
-1.21316799658109e-05
-1.15080687503867e-05
-2.29689090066191e-05
-1.3086053834886e-05
-1.92207285702485e-05
-1.11918619282417e-05
-2.23790521810904e-05
-1.88458008232242e-05
-1.78961073519131e-05
-5.69288226105817e-06
-9.23794369893137e-07
-1.08781330168451e-05
-1.87637894546674e-05
-1.19193449071955e-05
-9.4108746362394e-06
-6.31972006744689e-06
-3.23690043351589e-05
-2.49786722075301e-05
-1.44276788317105e-05
-2.78578165199922e-05
-1.73721480341191e-05
-1.01596710235496e-05
-1.76791303703876e-06
-1.88971322642433e-05
-2.93073029552788e-06
7.08331453439037e-07
-1.77459472048262e-05
-1.71843659312531e-05
-1.26092163890521e-05
-1.27000516656884e-05
-3.08044923615343e-05
-2.51639592022124e-05
-2.0891049430143e-05
-9.374680669379e-06
-1.72328338219754e-05
-4.21047738346037e-05
-2.58482077650426e-05
-1.06883747245304e-05
-2.09711121740444e-05
-3.04345217803269e-05
-1.63205965311814e-05
-1.97393167781588e-05
-2.02804721430202e-05
-1.1109969142101e-05
-7.8183714796015e-07
-3.24188954469004e-05
-1.56787070966511e-05
-5.58238436959911e-06
-6.75101157567626e-06
-4.71210658790522e-06
-3.31909040241267e-05
-6.8069613524669e-06
-1.5693087089579e-05
-2.18613126897088e-05
-2.71954578176198e-05
-2.80767887420048e-05
-2.38164952874481e-05
-9.16627324719052e-06
-2.26951500068974e-05
-1.53952297766735e-05
-2.91910150921194e-05
-1.40598811318485e-05
2.0110338798868e-06
-2.84811625033343e-06
-1.94668049526568e-05
-1.6843158384068e-05
4.57868820727865e-06
3.75909314115624e-06
-1.62484330558013e-05
-6.11239645661685e-06
-3.17723799426778e-05
-1.75967417178895e-05
-4.88763070528294e-06
-1.29103509414236e-05
-2.85936203021983e-06
6.91298746047728e-06
-1.67427746569793e-05
-2.16144393798195e-05
-2.19927518067949e-05
-1.40728121897807e-05
-8.84863158623331e-06
-1.46890718499068e-05
-1.59369220857442e-05
-5.14466689896609e-08
-1.76226546346447e-05
-1.1225774575827e-05
-5.52254891726799e-06
-6.56138527107769e-06
-1.5936200458765e-05
-2.45291559846344e-05
-1.24097727794206e-05
-1.06987184650063e-05
-7.12993297192247e-07
-2.94554388918457e-05
1.30928563133714e-06
-1.00414473219139e-05
-1.59936094578339e-05
-2.53915430853141e-05
-1.6547042813651e-05
-1.44174764781794e-05
-7.55258958346044e-06
-1.22524151725858e-05
-3.1306646577771e-05
-2.14285338873798e-05
-1.21792041658572e-05
-6.70140522755641e-06
-2.24451267107312e-06
-3.76062705954591e-05
-2.5326514901579e-05
-1.4795965726131e-05
-1.40837528844665e-05
-1.71935227157237e-05
-2.74031888275565e-05
-2.24425163703252e-05
-1.6989887118215e-05
-3.49349242412718e-05
-2.55210687837831e-05
-1.527322364696e-05
-1.18470071410814e-05
-2.00932883861795e-05
-1.42161389117484e-05
-2.36191678502729e-05
-4.01849410545031e-05
-1.42034779964769e-05
-1.90240762934437e-05
-2.23770978476033e-05
-2.43244694932115e-05
-3.28207390990526e-05
-1.77452280021098e-05
-1.93561300304435e-05
-3.26300127603376e-05
-2.43908481136225e-05
-1.39070782923471e-05
-2.463820939117e-05
-1.13272588330558e-05
-2.49149068178856e-05
-1.59925098083241e-05
-9.16862353468503e-06
-1.44870876033419e-05
-2.0265799050561e-05
-1.99027748731584e-05
-3.33474776439334e-05
-2.00302597988737e-05
-1.70376566488716e-05
-2.65067385244831e-05
3.4584421395658e-06
-1.69123788146318e-06
-1.74545625373675e-05
-3.14737701708212e-05
-1.07703872408278e-05
-7.24712455055641e-06
-3.20514503961149e-05
-3.78252625322533e-06
-2.14200864301117e-05
-2.2532327061853e-05
-1.49744559355976e-05
-3.04680675554264e-05
-1.17670128616295e-05
-1.80550708318035e-06
6.35152126184714e-06
-9.48916844629842e-07
-1.24449453538713e-05
-3.79839291249289e-06
-1.99249891376711e-05
-8.4414336968722e-06
-1.27808793615804e-05
-2.89894978710058e-06
-9.91467073496199e-06
-6.44143726001772e-06
-1.14947159788531e-05
-5.20987241069706e-06
-1.82393406893446e-05
7.5447423726269e-06
-3.23060566413082e-05
-7.60020759534118e-06
-1.67564814386718e-05
-1.02442165398338e-05
-1.93665055435819e-05
-1.2554545932629e-05
-1.18309966159335e-05
-2.12533111641346e-05
-1.71624337860669e-05
-1.58920948032069e-05
-1.85578710945807e-05
-2.39759568862503e-05
-9.10680550582845e-06
-3.30266735663121e-05
-1.79918212433388e-05
-4.8831669190747e-06
-2.65549586486503e-05
-1.73085628900957e-05
-2.7556085550326e-05
-3.03066356858412e-05
-1.97729063270263e-05
-1.64458923502419e-05
-9.52182962553902e-06
-1.90260561674748e-05
-1.49788579723837e-05
-2.09568951104557e-05
-2.42071021097943e-05
-1.2686228541527e-05
-2.26799842679186e-05
-1.00373081808194e-05
-1.58554054128475e-05
-2.40747006973723e-05
-1.64305425776099e-05
-2.54577585721267e-05
-4.96308532600881e-05
-1.60747795111698e-05
-4.12372037991517e-06
-1.96319940312108e-05
-2.02273331302026e-05
-1.79794222446483e-05
-1.85285951427902e-05
-2.16735678801276e-06
-1.7735792427048e-05
-1.17500352668172e-05
-9.09729666450203e-06
-6.71599246365052e-06
-1.34015628947193e-05
6.24960003383492e-06
-1.09418483347701e-05
-3.34064821674001e-05
-9.96834282990651e-06
-3.4652485984017e-05
-1.290431626957e-05
-3.46945054780328e-06
-2.41743135391951e-05
-1.38646496757516e-05
-7.14405993190705e-06
-1.14037414769377e-05
-3.36572801216453e-05
-2.33828927512278e-05
-3.35679461543768e-06
-2.56701259628377e-05
-1.33132518841374e-05
-2.01228550150952e-05
3.38819027722763e-06
4.25126668621516e-06
-1.62227443384694e-05
-1.78133886115261e-06
-2.87742979300051e-05
-9.3638587345794e-06
-1.07129868379008e-05
1.53241464086909e-06
-2.04048395824749e-05
-1.62921653023465e-05
-1.04968152175215e-06
-2.64556528292195e-05
-2.98554544181026e-05
-1.64908775607821e-05
-2.2267153295507e-05
-6.12862466858264e-06
9.0365666634744e-06
-1.32475101647989e-05
-1.13094042858376e-05
-1.20945743385337e-05
6.67088845480207e-07
-2.13766226596198e-05
-1.84799651688619e-05
-2.95736049919549e-05
-1.83263457914385e-05
-2.48956354864212e-05
-1.73171621183818e-05
-1.67561969958875e-05
-2.10150609432982e-05
-9.10256376962184e-06
1.34119759104297e-05
-2.5414686472387e-05
-1.92853320834077e-05
-3.34073201336656e-05
-7.61137198977391e-06
-3.03910082424503e-05
-2.87596925655211e-05
-2.01001405684425e-05
-1.09353036160079e-05
-1.48539174068128e-05
-2.30068325108978e-05
-3.30209936777315e-06
-5.89100307378169e-06
-1.39575201656623e-05
-2.0122855855394e-05
-2.53068529862071e-05
-3.665215624364e-05
-9.45483407802234e-06
-2.02166534894354e-05
-1.93714401299806e-05
-2.33885549229227e-05
-8.15826763762604e-06
-1.24620471242375e-06
-6.94634096262908e-06
-1.61967193901235e-05
-2.42674040065725e-05
-2.03373725554523e-05
-3.24303614935582e-05
-3.25032515455785e-05
-1.20593631748819e-05
-2.49393603141879e-05
-1.4567503415012e-05
-1.5304283552256e-05
-1.89281457622763e-05
-2.54322629156747e-05
-2.1234453648228e-05
-1.09852341171691e-05
1.44118348045926e-07
-1.87251029789543e-05
-1.40868800018499e-05
-1.63350459957162e-05
-5.20422701405214e-06
-6.80390578967749e-06
-8.43194944352819e-06
-3.29224448192569e-06
-1.19882316602369e-05
-5.61360282527172e-06
8.81023566704535e-06
-5.879746621723e-06
5.66097322001409e-06
5.47820902773772e-06
-2.06337173829518e-05
-3.4830184994194e-06
-1.91114778152247e-05
-1.82865175912956e-05
-2.53472626103498e-05
-2.11488703309479e-05
-1.46010516000438e-05
-2.8314332700772e-05
-1.13072014228604e-05
-7.23094996382848e-06
-1.97508141439603e-05
-1.95507266214417e-05
1.33632365588889e-05
-3.97604033310761e-06
-1.95885557246873e-05
-3.29349964739912e-05
-3.99085812245406e-06
-2.05828907388375e-05
-3.59691655658797e-05
-9.99547283605293e-06
-1.11805366089898e-05
-1.61225364261132e-05
-1.33518344947719e-05
-2.29865066840796e-05
-1.74350566415242e-05
-9.92154905876598e-06
-6.60265165665062e-06
-1.84544209397456e-05
1.47944527927154e-06
-1.41533001769809e-05
-1.60572829112443e-05
-2.41374180297827e-05
-6.41376327896704e-06
-3.32243600285492e-05
-2.34437220225944e-05
-2.43002911862907e-05
-3.21673046072323e-05
-1.15296225905102e-05
-1.80792193854427e-05
-3.35643214571241e-05
-2.30053343472711e-05
-1.18743651946257e-05
-2.92893392874663e-05
-3.22137376094782e-05
-2.2801622354527e-05
-9.88922872079286e-06
-2.77472583579504e-05
-3.33890903012474e-05
-4.16373753820234e-05
-1.36740619559402e-05
-3.02201918363589e-05
-2.3669841392918e-05
-3.11706327072633e-06
-1.03967607534919e-05
-1.74623137476579e-05
-1.73043515678507e-05
-8.47779593813322e-06
-2.8291041328786e-05
-2.6523225433381e-05
-1.62694036084392e-05
-1.15361894151859e-05
-1.15024142970344e-05
-9.68780958419575e-06
-1.33994823203107e-05
2.54270182865208e-06
-2.02734029248802e-05
-2.05570661657335e-05
-6.77435604873252e-06
-3.40012795676411e-05
-2.95820448676064e-05
-9.82646767190092e-06
9.01248035171183e-06
-4.04698506777667e-06
-2.35300670442926e-05
2.47271809436998e-06
-1.32167031916354e-05
-1.53143283937383e-05
-1.12351203072543e-05
-2.19502941016539e-05
-1.21870870437038e-05
-2.55296922301416e-05
-3.86785633270151e-06
-5.53224898829643e-06
-3.07152049059635e-07
-1.79362777826257e-05
-3.83980983265794e-06
-1.16004967150381e-05
-1.07057516878423e-05
6.59032046424208e-07
-1.60160888984433e-05
-9.84928177017277e-06
9.06294980847714e-06
-8.32336666394562e-06
8.16730842653515e-06
3.24591827577266e-06
-5.98738230074406e-06
6.33579835144809e-08
-5.02113794833946e-07
-1.81168982249628e-05
5.70253877258017e-06
-1.90138051585211e-05
-6.77908805161399e-06
9.5723707958926e-07
-2.72460237731703e-06
-1.90859634791604e-05
-1.76749985416558e-05
-1.78582121782642e-05
-9.53943065368056e-06
-1.87512905630529e-05
-2.88373740440664e-05
-2.19250309711682e-05
-8.58916448229904e-06
-2.21303916799161e-05
-2.20792869351147e-05
-1.39202204132874e-05
-2.19641517221696e-05
-7.43596114795752e-06
-1.65736813770602e-05
-2.94686196167633e-05
-1.27276816691696e-05
-1.14994397446192e-05
-3.2763181827909e-05
-2.70955898292927e-05
-2.28981875565814e-05
-1.22384795559508e-05
-1.35953414086728e-05
-2.43552364418833e-05
-1.77595483839246e-05
-1.36849873041045e-05
-2.50592791736868e-05
-2.30164865067754e-05
-1.70079541811766e-05
-2.2587460873657e-05
-8.72480363163518e-06
-1.92073442590842e-05
-2.59241383002584e-05
-1.79016135026679e-05
-1.34576126690137e-05
-7.47830787251503e-06
-1.60952393905563e-05
-1.44202621433265e-05
-1.73143322473111e-05
-2.81970895488209e-05
-6.77484444352551e-06
-1.8950641759262e-05
-2.55414428347103e-05
-3.64466046884356e-06
-2.81433844392725e-06
-1.03678664535923e-05
-2.20406910809103e-05
-2.06039143639962e-05
-1.86811948992302e-05
-5.02875792922463e-06
-1.93315563490516e-05
-2.76443887871134e-06
-3.99722547126268e-06
-1.00716270846837e-05
4.86427034778817e-07
-1.23643544901826e-05
-1.48963734994501e-05
1.87915881887849e-06
-2.5137156181142e-05
-1.63934774406419e-06
-2.93126243573783e-05
-2.13399399113293e-05
-1.69422433701056e-05
-2.68660334596092e-05
-1.75615405963912e-05
-1.02994897643118e-05
-9.31443816690092e-06
-5.98339295149767e-06
-1.22544822280305e-05
-6.54256964296702e-06
-2.15769635835252e-05
-2.02556464184211e-05
-1.86341207422737e-05
-9.39489423271885e-06
-2.61658437182182e-05
-2.09535140423549e-05
-1.52315354924199e-05
1.0876847840454e-06
-1.77914230084765e-05
-2.27289263904863e-05
-7.15770576701062e-06
-2.40876797148998e-05
-3.39542091096243e-05
-2.30731662921109e-05
-7.02440388565468e-06
-2.12877090943113e-05
-8.18345076461015e-06
-2.02024980704614e-05
-3.24722202152176e-05
-1.67908406868702e-05
-7.04102551224547e-06
-2.95593871408549e-05
-2.94835481892229e-06
-1.64407007341915e-05
-1.19581496213989e-05
-2.24334366053222e-05
-1.41934288611669e-05
-4.29652291573367e-05
-3.33773740868902e-05
-2.31834578919698e-05
-2.44700172873017e-05
-6.97888003318078e-06
-2.35025824988274e-05
-2.27920069441491e-05
-2.52168941692374e-05
-9.77079652445912e-06
-1.51839182405281e-05
-2.36652891248481e-05
-1.06018480922098e-05
-1.80306663053751e-05
-1.52016907515196e-05
-2.06343590568712e-05
-2.34919930661155e-05
-1.13230745375906e-05
-1.86117276033672e-05
-3.04713181133231e-05
-2.31906139282308e-06
-1.29510380296969e-05
-1.71984118024286e-05
-1.31796487707686e-05
-1.41207562122064e-05
-1.14581462236929e-05
7.42256543880427e-06
-2.81778744192784e-05
-2.76829614237403e-05
-1.39872432265306e-05
-1.86607280579694e-05
-2.47219031095914e-05
-1.06147984139012e-05
-2.31648330745173e-05
-1.76587179016182e-05
-1.00626933274787e-05
-3.58138797791246e-06
-7.07973004123278e-06
-3.45736244935423e-06
-2.89395944357069e-05
-3.88077234944704e-06
-5.94723249681108e-06
-1.58031654086374e-05
-1.54845719263525e-05
3.60902873453197e-06
-2.50734590898183e-05
-8.11469403766156e-07
-2.27071731361714e-05
-1.22070344276592e-05
-1.5428008422897e-05
-2.75880684466377e-05
-2.61967520814616e-05
-9.00633004960417e-06
-2.85487727221718e-05
-1.93342075057504e-05
-3.13625349926716e-05
-5.09476704160676e-06
-6.77818712604718e-06
-1.24206687393708e-05
-2.45874644669373e-05
-1.3307742168639e-05
-4.35138499645646e-06
-6.41749548934072e-06
-8.31734516003087e-06
-2.25255756612729e-05
5.2464751358774e-06
-2.64252782995262e-05
-1.27687753724453e-05
4.32708497555107e-06
-3.88681146530522e-05
-1.43936536288598e-05
-3.80522440436209e-07
-9.59120077286626e-06
-2.47661988102885e-05
-3.58631473423846e-05
-1.28386961580701e-05
-1.79172566538719e-05
-2.99901980223313e-05
-1.65923697756026e-06
-2.05736476675321e-05
-6.03944907128365e-06
-9.79354684966516e-06
-3.06630712302352e-05
-1.63848108152388e-05
-2.77276637859669e-05
-1.32258187373877e-05
-1.05754868685624e-05
-2.01187737406419e-05
-1.19867725858535e-05
-1.96337816779474e-05
-2.04588347104554e-05
-9.34971668800569e-06
-2.15199725356557e-05
-3.16706988879372e-05
-6.33266755249724e-06
-1.28816307240324e-05
-1.71013039893475e-05
-2.04375575131377e-05
-2.21833775233589e-05
-9.89474542209791e-06
-1.99016422390626e-05
4.67455213925258e-07
-1.20925933908582e-05
-3.43518705794868e-05
2.69696373475667e-06
-2.1611938610514e-06
-8.62497981304578e-06
-2.24784041447192e-05
-1.0954610420563e-05
-1.12503743131441e-05
-1.03912902693177e-05
-1.94244241015024e-05
-1.00296010774178e-05
-7.39181304611384e-06
-7.85155843514058e-06
1.08576363511866e-06
-1.66571782056804e-05
-1.32473428331294e-05
4.30142591414573e-06
-1.65122224448673e-05
7.73061765185864e-06
4.26664904321207e-06
1.06198153762895e-05
2.19188780847216e-07
-1.6497594666685e-05
-2.04010677250287e-05
-1.91963822936768e-05
-1.09095625356196e-05
-1.80564298005317e-05
-1.85838034652563e-05
-5.02590775693392e-06
-1.38471551083516e-05
3.09181580149972e-06
-2.13928214294189e-05
-5.21880861192628e-06
-1.93467514127313e-05
-1.40748818066764e-06
-2.59925349215999e-05
-1.05878217706158e-05
-1.08918139062545e-05
-1.49117396323481e-05
-1.33438193481086e-05
-2.16878657349428e-06
-1.83118900792787e-05
-5.45392571270078e-06
-2.75572715585387e-05
-7.53125456292595e-06
7.68748911757368e-06
-2.5879350513066e-05
-2.75158636053367e-05
-3.04543846491685e-05
-1.6196898022817e-05
-2.37028569659955e-05
-1.59903304701368e-05
-2.82653691321681e-05
-2.42595888854857e-05
-1.20574852912997e-05
-1.67542819247238e-05
-3.3639230134986e-05
-1.23001873338528e-05
-2.89502231983555e-05
-8.40850737420926e-06
-1.04230783515181e-05
-2.69055653768682e-05
-2.243433387186e-05
-2.77195726008934e-05
-2.73970465773744e-05
-2.12803189201745e-05
-5.54621606802662e-06
-1.03022538966102e-05
-1.54965511408126e-05
-3.78644080785003e-05
-2.59256176605337e-05
-2.80006303219737e-06
-1.49682589939879e-05
-3.3797587245792e-05
-1.53635457691313e-05
-3.12379329834856e-05
-1.55037215188206e-05
-7.55239479332653e-06
2.5026755731753e-06
-1.87634649642765e-05
-1.68390561629017e-05
-2.89444261381907e-06
-1.44433128746817e-05
-2.12564473818325e-05
-1.13252941813564e-05
-4.32588440653431e-06
-1.56016260857771e-05
-3.65851239289477e-06
-1.05536700701304e-05
-1.34676494391415e-05
-1.17201860799617e-05
6.34850138960187e-06
-1.0560861936951e-05
-1.92524458809284e-05
-8.22983194534524e-06
-9.18230800016293e-07
-2.49925758943673e-05
-1.22371294628098e-06
-2.39019239170188e-05
-1.87719093552484e-05
-7.48164712251852e-06
-1.01209648319295e-05
-2.43234118212288e-05
-1.72815299022772e-05
-1.32476348024415e-05
-8.93812821059077e-06
-1.15785682753638e-05
-1.87652778363254e-05
2.10926816547226e-06
-1.73421622669971e-05
2.1498226530316e-06
-4.02219158735797e-06
-1.2696947670146e-05
-6.24703360786029e-06
-8.4112249594992e-06
-1.45630079562137e-05
-9.67685572878133e-06
-3.87504581853514e-05
-1.07302060681363e-05
-1.40083842209406e-05
-1.96189617467486e-05
-1.38572259691508e-05
-5.41153985597435e-06
-8.8780965210153e-06
-9.83634011026111e-06
-2.97042181512942e-09
-6.28369311046091e-06
-3.45784370998969e-05
-1.63071727125713e-05
-1.35828917790133e-05
-1.84271954926841e-05
-5.4731338060063e-06
-2.09662644587704e-05
-2.25393436306505e-05
-1.90535820839337e-05
-2.84003321466876e-05
-3.25818100365768e-05
-2.51040084749163e-05
-1.62301149678513e-05
-1.90108925011146e-05
-2.63274989301974e-05
-3.86504651546071e-05
-3.08796949254819e-05
-2.47838974023711e-05
-1.83915648192341e-05
-1.02561360772826e-05
-9.76280049349987e-06
-7.51117172216296e-06
-1.47352510870651e-05
-1.32018863796665e-05
-1.68672589838502e-05
-1.87635816536694e-05
-4.02349817060177e-06
-1.86638627289614e-05
-1.54206035141741e-05
-1.02071828207638e-05
-1.60836269476249e-05
-1.70925559776216e-05
-1.87349876201933e-05
-3.31327869369341e-05
-8.26776308417639e-06
-1.06764616979805e-05
-4.83316336081995e-06
-2.92946898335851e-06
-9.30218833112927e-06
-2.6839177069229e-05
-1.68459899480021e-05
6.32206943614615e-06
-1.47629046368887e-05
9.97301662944124e-06
-2.51731979234306e-05
-9.41330845474176e-06
-1.07035166817786e-05
-5.12514099653653e-06
-1.56212675173286e-05
-2.35869707340983e-05
-8.75728710576594e-06
5.63267394743279e-06
-5.7616198124989e-06
-1.63757011422402e-05
-5.07515761571321e-06
-7.71168061701482e-07
-1.2967571097798e-05
-1.84319340103455e-05
-1.43650593050476e-06
-9.72738784696885e-06
-1.51857211771838e-05
-1.46957375410378e-06
-1.66182495004955e-05
-2.45628994055663e-05
-8.85105527898807e-06
-1.60941647114036e-05
-1.98804236792853e-05
-8.40351550240572e-06
-1.41538376941283e-05
-1.38600769581449e-05
-4.30014108503201e-06
-2.71942388474734e-05
-1.71830294055547e-05
-1.33997240777774e-05
-3.90523696467479e-05
-2.55127202848525e-05
-1.41819053139746e-05
-7.42268042454469e-06
-1.07037985135192e-05
-1.62441055192805e-05
-9.47631619010432e-06
1.96708660937099e-06
-2.50970459537217e-05
-1.98737301382707e-05
-1.49425234938012e-05
-3.09355712348072e-05
1.13216832667419e-08
-3.78394989177907e-05
-8.06291631864003e-06
-1.58969244933025e-05
-2.17779843986521e-05
-1.80793419388771e-05
-2.50451008294582e-05
-2.51094027602015e-05
-2.95733735013555e-05
-1.91395211720484e-05
-1.41961863660064e-05
-2.61609081364278e-05
-2.73792172143791e-05
-1.11484559940652e-05
-2.23943996196579e-05
-2.24128462722334e-05
-3.53015425359623e-05
-4.01115404101015e-06
-1.92896449109069e-05
-1.29393679354945e-05
-2.50200344317104e-05
-1.28839972343137e-05
-1.62830946863509e-05
-2.25283624187596e-05
-9.92056535603231e-06
-2.13171725206709e-05
-3.00536318750194e-05
-3.03604055357092e-05
6.36589627304813e-07
-2.4236463488329e-05
-1.97532358610438e-05
-2.43734705978287e-05
-3.56807378179366e-05
-1.21923574863591e-05
-1.55862705530198e-05
-1.67906694897759e-06
-1.23905742948338e-05
-7.15634621610462e-07
-8.12339605717117e-06
-4.92344116404926e-06
-2.03259701169403e-05
-1.7568928954568e-05
1.66996652158766e-06
-1.54910299171008e-05
3.70509203293741e-06
-4.93569705938492e-06
-6.90753298285435e-06
-3.13716263614855e-06
-3.84269976431974e-05
-1.71612259290387e-05
-1.6414892375673e-05
-9.99547386276107e-06
-1.59326620964316e-06
-1.24226104266211e-05
5.86276907642299e-06
-1.71506373526427e-05
-1.19164355691754e-05
-1.04101336535404e-05
-1.2300255682162e-05
-1.06226857550946e-05
-8.35478067202475e-06
-1.06114877870346e-05
-2.98446369339081e-05
-1.21155106074495e-05
-1.31235250104277e-05
-2.80708347649957e-05
-2.99795456284312e-05
-2.41784512386665e-05
-1.33660366054054e-05
3.81971100998059e-06
-1.73562398552201e-05
-2.16293503948587e-05
3.62329082753166e-06
-2.77756962930298e-05
-2.13707377232873e-05
-2.42860572619208e-05
-1.90973570910051e-05
-1.25490454903519e-05
-3.06317857528452e-05
-3.03986888291544e-05
-1.84327688116401e-05
-3.89401061585175e-06
-1.16571007954218e-05
-1.76168098231182e-05
-1.21494489335705e-05
-1.67180826711827e-05
-2.06025409068715e-05
-2.56076800309597e-05
-1.04890319240487e-05
-1.44110444288085e-05
-1.81470890748577e-05
-1.86546976731406e-05
-2.93533457999459e-05
-1.06966132522675e-05
-2.09854129294864e-05
-1.59080039550019e-05
-1.84034374308754e-05
-3.63084277893841e-05
-2.78997181963737e-05
-3.27813706724113e-05
-2.30252036540239e-05
-2.22292023271412e-05
-1.78524146058743e-05
-9.70983796219037e-06
-2.0053159742497e-05
-1.7524171723551e-05
-2.52648894302487e-05
-1.33971302137535e-05
-2.38032246253136e-05
-2.06265808202463e-05
-1.31214228430563e-05
6.36849678946117e-06
1.8844796792765e-05
-2.52598440933261e-05
-2.11826386433297e-05
-6.95556578105355e-06
-1.24334824954814e-05
-1.02171384542235e-05
-6.1558558940721e-06
-1.61962660604559e-05
-2.05082645523137e-05
-1.58362441430601e-05
-1.51329819372523e-05
-1.61238038375104e-05
9.98184037160591e-06
-1.15061923766327e-05
-1.56263935344887e-06
1.86661893727026e-06
6.54011802492272e-06
-1.62492127137767e-05
-8.09451206009576e-06
-1.77618868468991e-05
-3.4264947798781e-06
-9.97883195457619e-06
-1.23716190250834e-05
-2.17777833785849e-05
-6.03532274401216e-06
2.27665912894797e-06
-3.88610789196095e-05
-9.29249021853792e-06
-1.610812851275e-05
-1.27507823708758e-05
-5.67555252046101e-06
-2.62831480187692e-05
-1.31288850493411e-05
1.10678684028045e-05
-2.13165915891911e-05
-1.84594517366754e-05
8.01444433748605e-06
-2.63315277025728e-05
-9.81724253770846e-06
-1.63095207057319e-05
2.76161284446878e-06
-1.43730617667866e-05
-1.5789662321712e-05
-2.14526593360961e-05
-1.12755044606222e-05
-3.30907005392674e-06
-2.08538086534298e-05
-3.18452541183999e-05
-1.88545017084629e-05
-1.48213318347471e-05
-6.75416783107975e-07
-3.03480656328476e-05
-1.03149494429154e-05
-1.39971827765766e-05
-1.80278849226147e-05
-1.39000323624269e-05
-2.17346409947774e-05
-1.59499805855052e-05
-2.43801352718569e-05
-1.08742374293833e-05
-2.26523036022479e-05
-2.07875808501858e-05
-2.12689301721945e-05
-1.97144690810513e-05
-1.47798003558178e-05
-2.65987557826451e-05
-2.66569602230574e-05
-3.05592471545663e-06
-2.44042269023815e-05
-2.57076966525632e-05
-8.72002695714045e-06
-1.41472777350927e-05
-8.10062583402806e-06
-2.14359157901989e-05
-1.54237736700222e-05
-1.6301607826157e-05
-2.57186221499546e-07
7.16298962924603e-06
-1.14844429539198e-05
-1.6603075136905e-05
-2.00654242907063e-05
-9.04948290179012e-06
-1.42302476375013e-05
-1.49528936254025e-05
-5.68637253740735e-06
-5.94594656800371e-06
-7.7359310543164e-06
-4.87284295239273e-06
-2.30558644799197e-05
-1.83663959534623e-05
-1.43344992874565e-05
-2.81581802144919e-06
-3.7976383992636e-06
-7.68857190182028e-06
-1.69100801280397e-05
-3.93619549561412e-06
-1.73769463197679e-05
-1.32111929211483e-05
-1.74182536909132e-05
-3.42526370116087e-06
-2.19803286267875e-05
-1.45244481774918e-05
-9.55470380468142e-06
-1.01419655783072e-05
-8.90704518444359e-06
-1.88976952581964e-05
-1.63786583831742e-05
-1.80963321092795e-05
-3.25863996154043e-05
-8.7321991507525e-06
-1.33267291830449e-05
-3.94303283426599e-05
-1.48002806660141e-05
-1.50575711238089e-05
-1.72466084432546e-05
-8.06815130003246e-06
-1.1654663823373e-05
-2.42226116009128e-05
8.05308147118929e-06
-3.05177411073287e-05
-1.68207212420513e-05
-1.12613428462013e-05
-2.07199154542832e-05
-3.57945634210712e-05
-4.29484004586435e-05
-2.47640561505366e-05
-3.28194158426105e-05
-2.22402804025191e-05
-2.66972888899503e-05
-2.66798342918917e-05
-2.07789176947796e-06
-3.09763876859238e-05
-2.77923512568759e-05
-1.56619147939112e-05
-2.81408633625591e-05
-1.89454413873117e-05
-3.50958111473895e-05
-2.1886378622369e-05
-1.76587798061466e-05
-1.4001182133303e-05
-2.79418938432483e-05
-1.66725375555117e-05
-1.16028186383466e-05
-2.39116156520272e-06
-1.8148966524538e-05
-1.52455091705104e-05
-1.08112413920397e-05
-8.73628772441284e-06
-2.14180354176045e-05
-3.51887702125399e-05
-1.37204065425982e-05
-1.4960753160772e-05
-5.24621323323926e-06
-3.92512457708252e-06
-1.14879739568268e-05
-3.20068520155571e-05
-2.61786130285835e-05
-2.35330719779293e-05
-2.65039049582345e-05
-2.9955164092084e-05
-5.07300013996874e-06
-2.44422507927063e-05
-5.35172643835432e-06
-8.77424407801138e-06
-1.32562249372291e-05
-1.53618738137411e-05
-1.27799905362342e-05
-3.55446046914861e-06
-1.52843819644484e-05
-3.96175291406674e-05
-1.81492974533703e-05
-2.66970428402196e-05
6.40617878131982e-06
-1.73095278030245e-05
-5.09849852559291e-06
-8.74565303397701e-06
7.35215137780112e-06
-3.52383128509885e-06
-1.5562885130834e-05
-2.49816382237946e-05
-3.41982939734083e-06
-1.15268201665045e-06
-2.1645243339411e-05
-1.02390699953176e-05
2.49068072701703e-07
4.80689819577732e-06
-1.24274413195323e-06
-1.1825815648795e-05
-7.38600806348078e-06
-1.53141371686468e-05
-1.0235232189065e-05
2.9868041849545e-06
-3.00098445959553e-06
-1.78338767532363e-05
-1.01492055902514e-05
-2.88354389155974e-05
-3.69079612718423e-05
-3.03833647943894e-06
-3.07645221970243e-05
-2.42943907244979e-05
-2.40417297870046e-05
-1.19952326679893e-05
-7.55872846279604e-07
-2.09226435778661e-05
-3.333630448998e-05
-2.50664434317834e-05
-1.36438088604226e-05
-1.96967978046518e-05
-2.04466230050969e-05
-4.28979588420528e-05
-1.14710425024611e-05
-8.8745881546576e-06
-1.56245002237227e-05
-2.31717245068501e-05
-6.96809005755611e-06
-8.35326552431696e-06
-2.30643594876635e-05
-2.36749302846918e-05
-2.65785595929445e-05
-8.8032246502414e-06
-2.21436729012003e-05
-2.49032696235451e-05
-2.89120413812116e-05
-1.30691673119161e-05
-2.00337268603928e-05
-1.09890152934253e-05
-9.56745758793759e-06
-1.59934312341932e-05
-1.37374204352242e-05
-9.88693369408994e-06
-2.78228370512283e-05
-1.73759322027334e-05
-1.87758207243312e-05
-1.29308169034721e-05
-2.42446002088506e-06
-7.77694405081059e-06
-1.25130124059459e-05
8.35281847493403e-06
2.15832050073476e-06
-1.82860475201543e-05
-1.56259926278598e-05
-1.55646695761676e-05
-2.91060813691892e-05
-2.62164116827378e-06
-2.40834660505296e-06
-1.09636541567597e-05
5.33335055023983e-07
6.82362132572456e-06
-2.2881006303408e-05
-3.45255711945483e-05
-1.3905046644414e-05
1.04678150442834e-05
-8.85187507149408e-06
-3.713927156132e-06
8.49638164802648e-06
-2.55476420168109e-05
-2.2283693850919e-05
-7.614596670617e-06
-1.54083685118155e-05
-1.83558356808919e-05
-6.67431739880929e-06
-1.13430042331288e-05
-1.26519883255249e-05
-5.6427459645957e-06
-1.84469268393163e-05
-1.81338049125537e-05
-1.22294347623287e-05
-1.44400435596323e-05
-2.45177973496687e-05
-2.14457405666261e-05
-2.07908245261108e-05
-1.65699467174853e-06
-1.00747185106076e-05
-8.34244858285581e-06
-1.57454267291477e-05
-1.57303031291794e-05
-1.31720257641749e-05
-5.76080473292715e-06
-2.2692938402607e-05
-1.93038165003807e-05
-6.32424880562909e-07
-9.37691819206176e-06
-9.69946005656532e-06
-2.56864512930788e-05
-2.16686918254155e-05
-1.60473771345559e-05
-2.53900994125517e-05
-2.92758394761305e-05
-1.65023002041897e-05
-2.22965273524054e-05
-1.57117521542867e-05
-1.98614037303032e-06
-4.41861199447248e-05
-2.75207932570202e-05
-1.62277866173383e-05
-3.26178543281703e-05
-6.23222700087107e-06
-2.35588277951471e-05
-1.9030016429309e-05
-3.43660848848826e-05
-3.12001803801459e-05
-2.41970804179878e-05
-3.00705606015827e-05
-3.31016961500795e-05
-2.39785452501215e-05
-3.23215382542631e-05
-1.44662633966704e-05
-8.86749972467967e-06
-8.62941562075013e-06
-1.17727175326937e-05
-1.09942510804042e-07
-2.75551203069349e-05
-3.25539476517583e-05
-1.22606153202271e-05
-2.11324205665342e-05
-4.20015897579177e-06
-2.8069037631438e-05
-2.36081772062492e-05
-5.63018936207242e-06
-1.2382635023569e-05
-2.65052975009388e-05
-1.86937506544617e-05
-2.82954751214233e-05
-8.85375860389864e-06
-8.15912335462341e-06
-1.41075970692821e-05
-1.89997659626837e-05
-1.47076853052994e-05
-4.05726297153323e-06
-8.17467211293649e-07
-1.21214186759526e-05
-2.15655053992432e-05
-2.14072958406903e-06
-2.58227982203492e-05
-8.27598579722048e-08
-1.5562585043277e-05
2.60053384015741e-06
-2.92878069879181e-05
-3.98763312813321e-06
-6.67990568993337e-06
-2.40050149733932e-05
9.40466299792337e-06
-2.99842138189511e-05
-3.50496391898789e-06
-1.15396784116809e-05
-2.78443405443768e-05
-2.54801134218902e-05
-2.5676697091002e-05
-2.06374326727362e-05
1.1952908612771e-05
-2.35915925099827e-05
-2.13988523863251e-05
-1.84234325863083e-05
-2.77719795162541e-05
-2.74162970251108e-05
-1.38808761223126e-05
-1.68072412098859e-05
-2.09842686084375e-05
-2.37473044730762e-05
3.42227174849764e-07
-2.60622006676794e-05
-9.53645007335719e-06
-8.73533446715016e-06
-1.9433015867266e-05
-2.17776898366365e-05
-8.85638290514654e-06
-2.85913073957024e-05
-2.39481930393816e-05
-1.3463188829054e-05
-2.22627497172938e-05
-2.63842861670888e-05
-1.50300926698943e-05
-1.29221459580488e-05
-1.97276796301692e-05
-3.71665025625966e-05
-2.33270216753765e-05
-2.7309011803545e-05
-2.05836195693374e-05
-4.77576670517505e-06
-2.6271365970535e-05
-4.45873561775996e-06
-2.51724959293327e-05
-1.61114986545741e-05
-1.55730694235787e-05
-1.56148233388797e-05
-3.05404139397157e-05
-2.85745561754938e-05
-6.14075666784706e-06
-2.01434766698246e-05
-2.21064126913665e-05
-1.38403245921935e-05
-3.63319064387836e-05
-1.36784893065887e-05
-1.30908316365372e-05
-1.45732434862784e-05
-1.12955613781756e-05
-2.34687506812642e-06
-1.66303637819039e-05
-3.4211383390787e-05
-1.03984800823283e-05
-2.9757632941561e-05
-7.00829186454192e-06
-2.71072324060432e-05
-9.54186708476989e-06
-1.18136999256129e-05
-2.43426612366094e-05
-8.74473357120444e-06
-2.29792331812367e-05
6.60579258741779e-06
-1.55875033302045e-06
-1.01195623394704e-05
-3.08074829799669e-06
5.44918622428082e-06
-6.42496852537527e-06
-1.33845500653528e-05
-5.42686820052667e-06
-4.62216546293206e-06
-8.35660501634075e-07
-1.14542932773947e-05
5.53866476279434e-06
-1.40573969216114e-05
-4.16454813859262e-07
-2.41834076153352e-05
-3.23540302142929e-06
3.21326867890175e-06
-1.27992521761115e-05
-1.04677918329554e-05
-2.36880585724145e-05
-1.41211591533188e-06
-5.77734365058138e-06
-3.39360661314237e-05
1.54245585313495e-06
-2.06016082777508e-05
-4.81058297116484e-06
-1.77127758968924e-05
-3.30435049502393e-05
-1.10233579121079e-05
-9.14270341267459e-06
3.67356675290223e-07
-1.30972666867967e-05
-3.19347602355124e-06
-1.64940622569645e-05
-1.16287506044286e-05
-4.34921118771286e-05
-6.70438378943064e-06
-4.9100120913455e-05
-3.90645945371487e-05
-1.78850983093883e-05
-1.34026689061794e-05
-2.2568459644454e-05
-1.30157427409896e-05
-1.77138264671855e-05
-1.69816360786917e-05
-4.16396275403374e-06
-1.93665230765781e-05
-2.28876546191487e-05
-2.67358644947058e-05
-1.91392245670057e-05
-2.12513665830797e-05
-1.30796043212382e-05
-5.11429018097217e-05
-3.12889798505727e-06
-2.05720245310599e-05
-5.13247136405754e-06
-7.05359108957657e-06
-1.95965484428519e-05
-1.16181170770228e-05
-2.03883116087319e-05
-3.08965599372869e-05
-2.17990720592574e-05
-3.29346805446047e-05
-2.7403712837566e-05
-1.70601104370546e-05
-6.9545716717722e-06
-3.3171955222856e-05
-1.89303388476206e-05
-1.53093207089047e-05
-5.1968208825099e-06
-3.65349499235637e-05
-1.80417595498564e-05
-1.66347209194341e-05
-2.51156477656013e-05
-2.5094979126e-07
-1.62300625535205e-05
-9.05431536305478e-08
-1.68181192814801e-05
-2.89744147986007e-05
-1.23774768965629e-05
-2.23392062216228e-05
-1.94730022091957e-05
3.46554881878862e-06
-1.39534038848501e-05
-9.20145436015157e-06
8.08365593279111e-06
-1.46586756203855e-05
-9.30647941108772e-06
5.6108970458646e-06
-1.62839693148017e-05
-2.02810182319601e-05
-1.34622487267275e-06
-1.48655193739336e-05
-1.88143242467161e-05
-6.25792250022989e-06
-1.12488804318778e-05
-2.01680727413008e-05
-7.08702220009833e-06
-1.96610835600814e-05
3.77228468330434e-06
-1.90597540054567e-06
-8.0959560548728e-06
1.87020753970431e-06
-2.35619971891231e-05
-2.48619511653882e-05
-1.48973831004329e-05
-7.52583078306457e-06
-1.74529336194844e-05
-2.26274965707738e-05
4.51246433647939e-06
4.24145414288124e-06
-3.04587460173863e-05
-1.23923443487549e-05
-2.02420278568638e-05
-1.74999319956363e-05
-1.33900174404545e-05
-1.42748084782207e-05
-1.85910163108621e-05
-1.29962152036124e-05
-1.78470724110348e-05
-7.73468675700379e-06
-7.4531104432371e-06
-3.65630681454521e-05
-6.03935208145953e-06
-2.08287032778932e-06
-2.64593104976205e-05
-1.82811395980539e-05
-1.90944040701523e-05
-1.66407593765528e-05
-1.88050542917601e-05
-4.02694580456013e-05
-2.20915266686279e-05
-3.09035714038718e-05
-6.29276898546537e-06
-2.48257423053371e-05
-2.50402716834342e-05
-1.78777782740364e-05
-2.33087826646429e-05
-2.879059583724e-06
-5.59779658173734e-06
-7.27588222096478e-06
-5.33097324141345e-07
-1.66749526649717e-05
-1.54415961952443e-05
-6.7196885136774e-06
-4.1707346953087e-06
-2.60924340329915e-05
3.48105335221896e-06
-1.14168329691018e-05
-1.16731151462672e-05
-3.66677104098766e-06
1.79245819895925e-06
-1.2326217187208e-06
-8.91204729691299e-06
-1.94364847525035e-05
-2.04666911324195e-05
-2.07703402688924e-05
-2.64526227207318e-05
-7.19038809757357e-06
-1.60415214387451e-05
-3.25850225191534e-06
-9.5354852527543e-06
-1.58375686113004e-05
-1.99304438134166e-05
-1.98419189015037e-05
-2.22342978593627e-05
-7.99798070660205e-06
-6.78405378707256e-06
-9.76430090017526e-06
-7.49197040868743e-06
1.05948778069379e-05
-7.93265716513917e-06
-1.01760318897571e-05
-9.97419713249291e-06
-4.42033293772739e-07
1.28676968344061e-05
-6.15287412016056e-06
-2.1079263319668e-05
-1.70472048445609e-05
-1.18834632810817e-05
5.73931929860132e-06
-6.43364380975163e-06
1.44691733771384e-06
-2.24381359745553e-05
-1.61047952128128e-05
-4.39594646418842e-06
-1.76641728403091e-05
-8.92878280948049e-06
-2.08052870376745e-05
-1.54428605436729e-05
-1.79798313161883e-05
-2.15913391451728e-05
-2.01177983543124e-05
-8.95875991861249e-06
-4.61113759695762e-06
-1.64888266574093e-05
-1.85971456247343e-05
-1.85387717899665e-05
-3.71995716699948e-05
-2.71072047270761e-05
-2.84763788789202e-05
-2.30229768498281e-05
-2.51853126912851e-05
-1.85754529586185e-05
-1.6583779983219e-05
-2.70234252030704e-05
-2.6496274395777e-05
-1.58284291728503e-05
-2.85007805605035e-05
-2.32121431758877e-05
-2.1788731098051e-05
-2.55045406861678e-05
-2.69647287212939e-05
-1.88986741495727e-05
-3.25371083436429e-05
-1.24775836296048e-05
-1.51407185150925e-05
-2.3455142964519e-05
-5.46942386436534e-06
-7.04207100495165e-06
-2.02890807574979e-05
-1.79914309392399e-05
-2.58934522096492e-05
-1.26036258412741e-05
-2.48924239335076e-05
-2.63018589895325e-05
-1.92079436173376e-05
-1.47520688768751e-05
-2.57111142618168e-05
-2.51591214932944e-05
-1.55905516385415e-05
-4.4667439740584e-06
-2.61017951546369e-05
-2.95632812655333e-05
-9.22339205092743e-06
-1.28334013969664e-05
-2.38567592516978e-05
2.06459686764607e-06
-9.84679176546554e-06
3.64844294339661e-06
-1.5792310671075e-06
5.50416024026915e-06
-1.28496464398613e-05
-1.94988136635681e-05
2.42474909978789e-06
-1.09560117752259e-05
-1.0204328605959e-05
-5.96285004378728e-06
-1.00243531969e-05
-1.10234325865439e-05
-4.74446092476598e-06
-9.48026631260368e-06
-1.80174898219e-05
-2.63356343549255e-05
-1.32957321369757e-05
-7.78693144496587e-06
-9.04308635817655e-06
-1.04031124292611e-05
-8.46094681477377e-06
-1.60439105779363e-05
-1.19904144844313e-05
-7.56832948579463e-06
-1.46337984591798e-05
-1.66464893660688e-05
-1.90847780498377e-05
-3.05940082542786e-05
-7.25963599783989e-06
-8.86957727142269e-06
-3.04727463002441e-05
-2.66277628014713e-05
-1.45167545830186e-05
-9.91906836786683e-06
-1.04403244121736e-06
3.48096293483707e-06
-1.91396956263637e-05
-1.91835140307722e-05
-3.37419776348447e-05
-2.08533723799354e-05
-2.33385948045939e-05
-3.06655195759501e-05
-1.49547347057049e-05
-1.39577174011346e-05
-1.22213014373829e-05
-9.61935974186934e-06
-2.60627083050876e-05
-4.47363748177969e-05
-2.10219280598113e-05
-1.40258001780305e-05
-1.64941816306288e-05
-2.88444709882087e-05
-2.47940339310387e-05
-8.66469550062827e-06
-2.58128090932957e-05
-2.22158766577495e-05
-1.64230698961117e-05
-3.87305712464723e-05
-1.46844884482718e-05
-2.67809254153619e-05
-8.1959134944297e-06
-3.91869300440594e-05
-2.10988078070253e-05
-1.93698019882247e-05
-3.15903547244596e-05
-3.27470079758427e-05
-2.36479207328228e-05
-1.7859541468507e-06
-1.84843979750595e-05
-1.23142364307278e-05
-1.3922442163481e-05
-1.49900072318275e-05
5.62139639270855e-06
-9.26953024085637e-07
-2.85242187841974e-05
-1.99764780316773e-05
-8.40204122790239e-06
-1.41373627201282e-05
-1.52664255872011e-05
-3.39354583208607e-05
1.07042369691367e-05
-1.66419255993415e-05
8.44043709684536e-07
5.0954375195681e-06
-3.9758466281964e-07
-1.58232806204725e-05
-1.3539759872249e-05
-1.60393625906515e-06
-3.54186169189173e-05
-2.06083619674655e-05
-1.02656182428483e-05
-7.41386672958263e-06
5.81147524333939e-06
-1.84828481386569e-05
-1.23193469656567e-05
-6.95259628109953e-06
-3.0754310830054e-05
-9.08857050512656e-06
-5.31213367892274e-06
-5.23379844044975e-06
-3.4257696814768e-05
-2.33571719588119e-05
8.07316777833793e-06
-1.67993109601981e-05
-1.70634758956898e-05
-2.58524772229036e-05
-7.08386687423269e-06
-2.8923568374207e-05
-8.74404060547121e-06
-8.96364517111439e-06
-2.85266979191109e-06
-1.70109115800263e-05
-8.98100389079096e-06
-4.16963780471831e-06
-1.44944754380945e-05
-3.8974830046625e-06
-1.00990745931704e-05
-2.80620156635748e-06
-9.21680668665831e-06
-1.81516878710561e-05
-3.93903855730061e-05
-2.6095246552046e-05
-1.66125958882003e-05
-1.33974351178185e-05
-2.26588988480931e-05
-6.71121836308055e-06
-3.31721681558144e-05
-3.41435421294115e-05
-1.57761760424034e-05
-2.42665600894063e-05
4.25413769892175e-06
-3.8960286585688e-05
-2.22692723631306e-05
-1.98342399517947e-05
-1.92733669875572e-05
-5.02184254598831e-06
5.47113772505809e-06
-2.43315009552012e-05
-3.10173368461882e-05
-3.21770631611159e-05
-1.04627701271618e-05
-2.94637687560953e-05
-3.83570785430102e-05
-2.66504215124717e-05
-2.82911009236951e-05
-1.34069901094874e-05
-3.00743577082012e-05
-1.19611246512237e-05
-3.38430121743732e-05
-1.24289729758128e-05
-5.70979641735454e-06
-1.11689901479061e-05
-3.06284019093312e-06
-1.08095037118917e-05
-1.88192395982263e-05
-1.10242448217755e-05
-2.63784739134889e-05
-3.71544681597404e-07
-1.2270971427036e-05
-5.84320150995819e-07
-1.5034761290442e-05
3.66325819905569e-06
-2.94219816288883e-05
-1.6857166143137e-05
-1.52492300042187e-05
-1.74820184807764e-06
-1.74328344709043e-05
-1.10761691772647e-05
1.82647483516454e-06
6.33876172111357e-06
-1.29194659528541e-05
-1.82039964181533e-05
-9.81311633516689e-06
-2.58316436048448e-05
-2.54263946137043e-05
-1.33872732828289e-05
-2.05096266492851e-05
-1.04955514757551e-05
-4.63517242864287e-06
-1.54027580607948e-05
-1.63965938071065e-05
-8.16040360159309e-06
-1.26662145296289e-05
-1.20108550625488e-05
-1.88262704887682e-05
-4.95960923824644e-06
-1.41425041297861e-05
-1.89773683249202e-05
-1.41381296001164e-05
-2.61111975094177e-05
-3.87404848740392e-05
-1.89047767285348e-05
-2.19580476591814e-05
-2.62265586089093e-05
-1.00957577236633e-05
-4.60217821390723e-06
-1.08119114105583e-05
-1.25969827646675e-05
-1.04284526329419e-05
-6.53902817384086e-06
-1.43434705353118e-05
-2.05975297054498e-05
-2.07312787905029e-05
-2.74879315141567e-05
-1.78080373506134e-05
-1.31361969504316e-05
-1.82577928768693e-05
-2.38305347408416e-05
-3.096149896201e-06
-1.77402201613495e-05
-1.07923678353524e-07
-2.7337930883659e-05
-2.74218351246981e-05
-8.02433266113286e-06
-2.24205293552831e-05
-1.71860481090009e-05
-2.60762303844136e-05
-3.6613240728829e-05
-2.12659989429251e-05
-2.23921438287288e-05
3.2176311582766e-06
-2.14531308071315e-05
-8.78644418376061e-06
-9.87440153311116e-06
-7.71177005675732e-06
-2.53443416900558e-05
-1.45417757149545e-05
2.47785189087124e-07
-1.92231697566193e-05
-2.50587630950814e-05
-1.35425278072331e-05
-2.53112030245344e-05
-3.84492935346838e-06
-1.18646057019859e-05
-1.47222469506798e-05
-1.56791114162124e-05
-2.41097610450726e-05
-4.3704874575961e-06
-2.39583693875789e-06
-1.39846382519237e-05
-2.50248483606862e-05
-1.97835241228241e-05
-2.01708628416364e-05
8.83175974352794e-06
-1.56094403387205e-05
-1.79790959801979e-05
-2.79193049527061e-05
-1.99351369421356e-05
-2.29885343732551e-05
-2.55452835219933e-05
8.68488941376542e-07
-1.90432967863038e-05
-2.2124899847615e-05
-4.55919974941653e-06
-1.77316114114281e-06
-7.78529818633578e-06
-6.49980162067108e-06
-1.31582129657822e-05
-2.3309276370901e-05
-1.78674083837032e-05
-2.18827648228958e-05
-1.25853871327316e-05
-8.17539254270548e-06
-2.21771112135229e-05
-7.51725324773734e-06
-7.20983911549633e-07
-1.47255591014445e-05
-2.19759972832304e-05
-1.0114872249237e-05
5.58173427356328e-06
-1.19729022170546e-05
-2.51151622132951e-06
-1.76676421648576e-06
-1.69848370070767e-05
-2.17536677253758e-05
4.63460588988551e-06
-1.96568491145874e-05
-7.77753380168782e-06
-1.59771404212711e-05
-1.60003778011206e-05
-1.89032654928925e-05
-1.18171184638427e-05
-1.73037901189897e-05
1.17140664686375e-06
-2.63246131656627e-05
-2.87428288937944e-05
-1.72399039217578e-05
-9.96388872327236e-06
4.40976830045616e-07
-1.88911152280337e-05
-2.74026816510446e-05
-1.88796866310112e-05
-1.39354087564627e-05
-1.78348363021604e-05
-3.10986309071854e-05
-2.41920194622853e-05
-3.75735843144558e-05
-2.36579877467606e-05
-2.34444023569744e-05
-1.79427850219764e-05
-9.42964194100654e-06
-2.98269210948871e-05
-5.53333945347742e-06
-7.48685287458825e-06
5.31584937967943e-06
5.66514165198479e-07
-1.77990093699461e-05
-2.3309089700102e-05
-1.92310207069602e-05
-2.05619015727991e-05
-3.45664113715227e-05
-5.06916817530391e-07
-2.32401347134432e-05
-7.81166307013499e-06
-7.77680887902465e-06
-5.08584643178361e-06
-1.31041983001128e-05
-1.37782235293876e-06
-2.34714994491269e-05
-1.52362473389029e-05
-1.54481891857074e-05
-1.63335900999033e-06
-1.15740759200297e-05
8.54997362808319e-07
-1.37291835277562e-05
-5.88273038032097e-07
-1.35364601736541e-05
-2.16948488837678e-05
-1.58759748008902e-05
-2.02884330895286e-05
-7.55539173483447e-06
1.58659080109599e-05
-1.19145757998986e-05
-2.89716728177388e-05
-9.82861553852746e-06
-1.4968344754452e-05
-3.08373449132603e-05
-2.74483276134246e-05
-4.59416835463013e-06
-2.65337335026227e-05
-1.64223285520993e-05
-1.78377540278215e-05
-1.71206654954983e-05
-2.49821476525067e-05
-6.05078887499606e-06
-1.58648167727045e-05
-5.72411922115419e-06
-1.16767942189396e-05
-1.15667896680153e-05
-1.49145505061776e-05
-2.69704615136868e-05
-1.65351542965102e-05
-2.52396480468678e-05
-2.84857475921324e-05
-1.57857614300012e-05
-1.27129225777931e-05
-1.96174973002806e-05
-2.39723468230789e-05
-2.48135233998748e-05
-1.11035394769807e-05
-1.13843723467748e-05
-1.75227098221053e-05
-1.98346842112217e-05
-2.45165480381201e-05
-1.32777329152256e-05
-1.42538079337795e-05
-3.51295268251039e-05
-2.18048917246536e-05
-2.24708749205684e-05
-1.56421286976555e-05
-3.62107604824654e-05
-3.33669393152602e-05
-1.30064151766397e-05
-1.2166353416218e-05
-2.07500014583225e-05
-3.07044170835625e-05
-1.60476979560206e-05
6.07782174326813e-06
-1.56097823897867e-05
-3.33242362253071e-05
-2.18163627350019e-05
-1.75645049415118e-05
-2.00299369645242e-05
-1.02271438107635e-05
-1.79695308580939e-05
-1.62907792929142e-05
-8.47318864809108e-06
-5.97466325656779e-06
-2.18226178248737e-05
-1.48662022391748e-05
-1.29426238027516e-06
-1.78734328696655e-05
-2.3020940079166e-05
-4.39068579757647e-05
-1.56726062743053e-05
-2.9416347589085e-05
-1.43239300256713e-05
-2.59523211529367e-05
-1.01403702167245e-05
-6.53097155872757e-06
-1.81422868551466e-05
-2.924755638305e-06
-1.64725211696104e-06
-1.28122778369725e-05
-6.10032173451416e-06
-1.06075900484123e-05
-6.32315474834879e-06
-1.3802154260392e-05
-2.9590343455406e-06
-2.41718420259717e-05
-1.0112609085468e-05
-2.13048943556794e-05
-1.97462443829224e-05
-4.1019633846443e-06
-9.53473188102548e-06
-1.08285567073679e-05
-8.33583110960125e-06
-2.20737142518142e-05
-4.54424900403376e-06
-2.980924619966e-06
-1.258326355355e-05
-8.9960066646677e-06
-1.77874555848362e-05
-8.64749967626768e-06
-2.63215500885921e-05
-4.19025298510413e-06
-2.64739749839092e-06
-1.19268703969617e-05
-1.07243214248656e-05
-1.26438071275111e-05
-7.55421038320445e-06
-2.52465373242362e-05
-5.58217482030014e-06
-1.49666664923388e-05
-4.03779197522411e-06
-1.17136666623858e-05
-2.1498901770689e-05
-2.08283306277274e-05
-3.42507121838811e-05
-3.72157768023329e-05
-2.45582384483452e-05
-2.60149736444578e-05
-3.06215673483756e-05
-3.3067711358605e-05
-2.41186246725248e-05
-2.18718153842318e-05
-2.87616765270339e-05
-2.44909153792135e-05
-1.83667198852242e-05
-1.40872919889096e-05
-9.51691791842258e-06
-1.92030847430569e-05
-2.82975592888475e-05
-2.94884580170973e-05
-3.02695587506523e-05
-1.34643710978062e-05
-2.38217866041861e-05
-1.28259847509492e-05
-1.85029462941756e-05
-1.1861032251982e-05
-7.26880294636429e-06
-2.1252732216375e-05
-2.51996720914032e-05
-2.34973159338519e-05
-1.08769461344794e-05
-1.35066038681721e-05
-2.15336950427085e-05
-2.14721559383284e-05
-1.0033232153652e-05
-1.94572675669423e-05
-1.89329899179844e-05
-3.26830505810384e-06
-1.67168757621004e-05
-1.81592300218526e-05
-3.0545211021198e-06
-1.634607279881e-05
-1.60997104298164e-05
-7.08787511596738e-06
-1.15911401726445e-05
-7.55944987858798e-06
-8.40447435604054e-06
-2.01306162490055e-05
6.55058163277495e-06
-3.54546761217663e-06
-1.61382859478949e-05
1.64237003952434e-07
-1.95584161372208e-05
-2.61882796901727e-05
-1.65181946874887e-05
-1.3206288031089e-05
-1.75262605322164e-05
-4.88289170860877e-06
-2.19942653090601e-05
-1.11462198023224e-05
-6.34218958365166e-06
-1.25358422781379e-05
1.11637780173133e-05
-6.91059444271608e-06
-3.56141850180219e-05
-1.13357865752385e-05
-2.61323369723629e-05
-1.1936157859949e-05
-1.37155963579634e-05
-6.3243489572073e-06
-4.63552629935194e-06
-1.71933206588284e-05
-2.8873896142746e-05
-1.48040846935235e-05
-1.20273661348341e-06
-1.08594517892767e-05
-2.72321663214885e-05
-1.95866966890889e-05
-2.46268872250564e-05
-1.3583868137076e-05
-1.40446494931402e-05
-6.00949733757819e-06
-3.45208266296426e-06
-5.41998856583229e-06
-1.00603870287358e-05
-2.27418311492222e-05
-3.14032723097336e-05
-2.18149285073068e-05
-1.2409105192515e-05
-2.96543588223238e-05
-1.87158542578864e-05
-1.16156058882961e-05
-2.74905348318639e-05
-2.31280817836516e-05
-5.26157766862532e-06
-2.42301050785141e-05
-1.80796006561743e-05
-3.35538880567516e-05
-2.92445734237837e-05
-5.04623807618769e-06
-2.04308902507143e-05
-1.7853938747906e-05
-1.23578309087418e-05
-2.30246267408196e-05
-1.81755308528563e-05
-2.42863728184908e-05
-9.97545297307426e-07
-7.54586344906269e-06
-2.38625907393104e-05
-2.32648419374555e-05
-3.685817532902e-05
-2.55752415808133e-05
-1.71414142300773e-05
-2.40023644152545e-05
-2.38087369077514e-05
-8.45272691544016e-06
-2.04346755637916e-05
-3.56859824071341e-05
-1.09704742011534e-05
-1.11357293024928e-05
-1.62862473699573e-05
-1.7926303295696e-05
-1.05999469558085e-05
-1.32091668224601e-05
-1.7556718936287e-05
-3.00469528158547e-06
-2.50324651795812e-05
-1.51871198595201e-05
-1.55072424663227e-05
-1.73646756902966e-05
2.55000778872833e-06
-5.87829498657206e-06
-2.61526246317105e-05
-8.44297365606765e-06
-1.42807492278867e-05
-2.44800386740656e-06
-1.99564873183028e-05
-1.83848825239568e-05
-3.79374693197901e-05
-1.7581999126905e-05
1.98055240628048e-06
-3.1281537307186e-06
-1.01002921438308e-05
-1.3991099660631e-05
-3.32819095564543e-05
-2.09098941210268e-05
-3.79086897780439e-07
-1.04780735899488e-05
-2.26078972310858e-05
3.05469732900498e-06
-1.74636901210998e-05
-5.98798933656469e-06
-1.88495892603697e-05
-1.66310110120675e-05
-1.58192184662312e-05
-1.07336069384468e-05
-8.1584179417082e-06
-2.15793735716389e-05
-2.55253792873117e-05
-2.46083430561479e-05
-2.05020465578214e-05
-1.28967318239079e-05
5.23809397705991e-06
-2.58470266101841e-05
-1.19804063039429e-05
-1.67422466735169e-05
-2.15992512384839e-05
6.15633440287829e-07
-2.96211470587522e-05
-2.17581104973326e-05
-1.21392920275492e-05
-3.61565031835901e-05
-4.5216081951028e-05
-1.91317378015323e-05
-9.85067021847625e-06
-2.46750352343658e-05
-2.10742471534265e-05
-1.65483048099724e-05
-1.15343441487875e-05
-2.42975412615304e-05
-1.53799967094081e-05
-2.33798442200938e-05
-2.13424028358945e-05
-4.14038508578929e-05
-3.34647403350332e-05
-1.31392395774684e-05
-2.3313436536213e-05
-2.34114736049607e-05
-1.62818066766915e-05
-2.53227702947178e-05
-1.64199548087135e-05
-1.78351064698818e-05
-2.49223517703551e-05
-1.87436294395378e-05
-1.71178039355332e-05
-1.60802001305282e-05
-2.87930529752938e-05
-1.97719671189138e-05
-1.18114256640061e-05
-4.02672882379182e-05
-1.73692903938991e-05
-1.7699492129482e-05
-1.24526568331638e-05
-1.60008582733229e-05
3.21680080061469e-06
-7.13094043202375e-06
-1.60479141261523e-06
-5.90977804580332e-06
-1.35875229937665e-05
-1.5483992920969e-05
-7.1066588937712e-06
-9.94564749619932e-06
-1.0399002722994e-05
-1.84952825748947e-05
-1.73796642791021e-06
-3.67289678558392e-05
3.00294374459348e-06
-2.2373890629172e-05
-1.9558202445611e-05
-2.6703066390218e-05
9.11656130246505e-07
-1.66431886234914e-05
1.56467482395042e-07
-2.20714231897293e-05
-1.83988881887399e-05
-2.02478316059836e-05
-1.07349757591513e-05
2.75735732379674e-06
3.99502478459783e-06
-3.09523145478927e-05
-1.67934417445622e-05
-7.73857001840831e-07
-1.70460997817825e-05
-1.41668623362215e-05
-2.62083375998164e-05
-7.81683121233386e-06
-6.97775850835968e-06
-2.04171121700639e-05
-2.57344948347291e-05
-2.06092342028259e-05
-1.02875156804114e-05
2.83340555048909e-06
-1.9736146425422e-05
-2.58932812627591e-05
-2.84361160447258e-05
-3.28274918207915e-05
-1.57206626770341e-05
-1.07965017271851e-05
-2.7089297857662e-05
-1.92648997190983e-05
-3.3219874258908e-05
-2.06492531946768e-05
-1.18701594116906e-05
-9.95069573994111e-06
-2.12557161993962e-05
-2.9109301556146e-05
-2.12494887826074e-05
-3.19870114841948e-05
-7.71778414247328e-06
-2.0647220115865e-05
-1.04393279682188e-05
-2.28014753278694e-05
-1.15216553485755e-05
-1.29967282034681e-05
-1.96842800038994e-05
-2.44046479014005e-05
-1.9756958780346e-05
-1.63007798936354e-06
-6.03835093963896e-06
-1.43195211316279e-05
-1.40043377913075e-05
-1.26491560336347e-05
-1.91810141935758e-05
-1.10800814956573e-05
-1.18415626294696e-05
6.20852156970776e-06
-1.67303280345376e-05
-2.96141716885375e-05
-1.27749427713216e-05
-2.60096273107629e-05
-5.25547528858948e-06
-9.57371246911739e-06
-1.24450244485197e-06
-2.70308101600986e-05
-4.02182147929168e-06
-2.62135319038352e-05
-7.65095216339725e-07
-2.52587031810314e-05
-8.68464355958063e-06
-4.41874668130404e-06
-2.21829188537817e-05
-2.48494974238343e-05
-4.30613103249369e-07
-1.65548497628708e-05
-2.55967545828471e-06
-4.69493389272486e-05
-9.383380470792e-06
-1.76886092847169e-05
-1.53519274930085e-05
-2.37500267523875e-05
-8.32528761341145e-06
-3.37577668093545e-06
-5.08208492726637e-06
-1.75189639607418e-05
-6.80946061486504e-06
-1.28301356992184e-05
-1.21253223515763e-05
-3.39102064800728e-06
-2.08932912700581e-05
-1.78896028048951e-05
-4.54224879217524e-06
1.13829858202567e-05
-2.05674669752882e-05
-2.76529201545399e-05
-1.73797592712689e-05
-1.66493547124512e-05
-1.68280636866916e-05
-1.71718225496689e-05
-2.22772310986435e-05
-4.79055803309709e-06
-2.69033644437571e-05
-2.2518274025651e-05
-1.58474080257645e-06
-1.00658850196102e-05
-1.63539778841908e-05
-1.75736799822333e-05
-8.75609085406043e-06
-1.54346718679278e-05
-1.28606669972908e-05
-2.00092680863668e-05
-2.22641404939604e-05
-2.19382441020483e-05
-2.11017301041782e-05
-2.85862221415716e-05
-9.5416971564946e-06
-1.16588711464119e-05
-1.81002021174564e-05
-2.18216054989797e-05
-3.87169550185211e-05
-1.36356873102191e-05
-2.88128276152593e-05
-2.21913099089414e-05
-2.23739407377933e-05
-2.39279691014913e-05
-2.2508202085462e-05
-1.0280843731173e-05
-2.27184004835094e-05
-1.70132856897661e-05
-4.64037328511082e-05
-3.0687442822357e-05
-1.14564936037276e-05
-6.23550873341923e-06
-2.00216627063931e-05
-1.05914593974775e-05
-1.5032619751406e-05
-1.67871944651979e-05
-1.61506172704634e-05
-1.24309250526118e-05
-1.44795557761197e-05
-2.85227792229852e-05
-2.95613977319095e-05
-1.24567413771379e-05
-1.17554229584012e-05
-3.76349605362809e-05
-1.32907671042856e-05
-1.83645691096913e-05
-1.61446878342148e-05
-2.21038903834091e-05
-8.97611422476673e-06
-9.44565764891729e-06
-1.30246766992889e-05
-9.67034174496166e-06
-1.00210439668276e-05
-1.95089425983908e-05
-8.88482795583692e-06
1.19680339708066e-05
-1.36112138760751e-05
-1.32299322421104e-05
-2.9728121688036e-05
-6.81856425464477e-06
-6.01725006008343e-06
6.3692500537619e-07
-9.09493196884596e-06
-1.12455318759416e-05
-4.76321838468348e-06
-2.00534176468079e-05
-2.29010602727154e-05
-2.05826236217756e-05
-2.12151516891857e-06
4.09966650622847e-07
-1.29588439858151e-05
-2.40070976690606e-05
-1.13531856144962e-05
6.33839021123333e-06
-6.83479608948848e-06
-2.27221012744727e-05
-3.36261887761551e-05
-3.92037581002419e-06
-2.67219131078689e-05
-8.77940572843187e-06
-9.43993960667786e-06
-6.04602230393276e-08
-1.39292558702701e-05
-3.33405524645209e-05
-3.56148924825656e-05
-1.96320151130778e-05
-1.5086930191261e-05
-8.31424274607547e-06
-1.35405880803744e-05
-1.69649558176377e-05
-2.04892434189249e-05
-2.08017474594676e-05
-4.85804071576987e-06
-2.50628536735433e-05
-1.40233414732237e-05
-1.80780746211338e-05
-2.23362610308823e-05
-5.48229262737248e-06
-3.45330875666612e-05
-2.48002067833259e-05
-2.09783341471673e-05
-8.40383077064558e-06
-1.67085864503063e-05
-3.40306162777307e-05
-1.92356643312344e-05
-6.81984421718946e-06
-2.90566613167301e-05
-2.00477004097556e-05
-3.13323945569915e-05
-1.40720130304937e-05
-2.65580276425898e-05
-2.91925493905692e-05
-1.41893301239963e-05
1.06283130556193e-06
-3.05542497222959e-05
-1.63175244996778e-05
-9.97694466457222e-06
-3.06002140732535e-05
2.04951953253044e-07
-1.46605299213066e-05
-2.83569045256008e-06
-2.72616388323826e-05
-2.80456421175494e-05
-1.19990800678949e-05
2.91948924166257e-07
-1.2657510702561e-05
-7.74732271348198e-08
-5.59048293574102e-06
-1.06866368446559e-05
5.61408531988291e-07
-2.18204249432902e-05
-2.02355437630939e-05
-7.5374534294675e-06
-2.43421730088648e-05
-8.11615799001607e-06
9.45170798398227e-06
-1.70511587888226e-05
-2.67588560203298e-06
-1.14740637319086e-05
-9.49720431664799e-06
-1.34504078040318e-05
-5.80342290017634e-06
-5.49084455857153e-06
-1.70317439221255e-06
-2.46473343319983e-05
-1.25532767541312e-06
-1.98155826509799e-05
-5.36180019765024e-06
-5.02272489415438e-06
-3.27677677803128e-06
-2.60536530768326e-05
9.53157750789169e-07
-1.20711979513042e-05
-8.11811285913976e-06
3.68432900589255e-06
-1.88833321407825e-05
-1.85925100986289e-05
-3.30711213710061e-06
-7.7838976961944e-06
-1.47853687240931e-05
-3.65549656891852e-05
-1.7084640847039e-05
-1.79065411053518e-05
-9.50783313450221e-06
-2.73452342843235e-05
-5.16472285469538e-06
-2.14191925550704e-05
-2.65768581736579e-05
-6.33031104595908e-06
-2.54412173159288e-05
-1.64881813640938e-05
-2.33429802338088e-05
-1.59826564067403e-05
-1.50643216755553e-05
-1.44517896172483e-05
-1.13967306604083e-05
-3.54285274431117e-05
-8.00960810869e-06
-1.7326155172886e-05
-3.62755189030763e-06
-2.46174394816877e-05
-4.60468331018896e-08
-1.90441507177721e-05
-2.95894742305077e-05
-2.71354592087616e-05
-1.36347630910387e-05
-4.28453472731864e-05
-9.33477282642491e-06
-1.99340270054468e-05
1.90713662685508e-07
-2.17471224381223e-06
-1.73735053794476e-05
-9.23983862209401e-06
-4.06488464227804e-05
-1.197201731541e-05
-1.55391216825e-05
-1.72515021765619e-05
-6.21022351486122e-06
-1.5318032769955e-05
-2.14327053885876e-05
-1.73853724377417e-05
-1.83579208177778e-05
-2.46938247905006e-05
-1.04797271495888e-05
2.01805312196661e-06
-2.2312327801907e-05
-5.18087499557409e-06
-1.76829269790269e-05
-2.47571329257035e-05
-4.48481603048791e-06
-1.56722107334073e-06
8.90907512512332e-07
-1.16467084011537e-05
-7.33272473053591e-06
-2.56764856647583e-05
-4.70010440022037e-06
-1.64727036688951e-05
-6.34447900799438e-06
-1.50364321438408e-05
-2.40090711678094e-05
-1.17299420324424e-05
-9.28909325631397e-07
-6.64235121792391e-06
-2.16668699266832e-05
-2.50768605612316e-05
-1.81164536134409e-05
-1.63003871397846e-05
-1.04365607704857e-05
-1.36298758642698e-06
-1.34618947305727e-05
-7.61293438955191e-06
2.29132595650873e-06
-1.74304365086349e-05
-1.41552344117196e-05
-1.40027053172546e-05
-1.05239599065473e-05
-1.92871515012639e-05
-8.90228228395369e-06
-8.82262071345518e-06
-2.83061190868124e-06
-1.92437913114565e-05
-9.73227707549755e-06
-3.01354661502088e-05
-2.67285553564778e-05
-1.04542044129418e-05
-2.3257053611071e-05
-1.46421729250404e-05
-1.30067586584501e-05
-1.14969428864667e-05
-1.37926388996544e-05
-2.50204083305115e-05
-2.20003974324001e-05
-2.47290668521751e-05
-4.60864956584553e-05
-3.02744238292619e-05
-2.97824602971937e-06
-1.78362789068649e-05
-2.66751395569756e-05
-2.6610069233326e-05
-1.8684686081576e-05
-2.31713566304684e-05
-7.79428960268159e-06
7.42781270731205e-06
-2.4431216240808e-05
-7.47187660539806e-06
2.84586833420298e-07
-2.3697252011034e-05
-1.09440475463856e-05
-1.72226200393116e-05
-9.45580174745654e-06
-2.01106535255223e-05
-3.92619295821082e-07
-1.83311213912139e-05
-7.10537314994667e-06
-6.45872148432724e-06
-9.78489087696865e-06
-1.96723960632686e-05
-3.15338594660443e-05
-2.86124851032842e-06
4.72188483697444e-06
-1.42140864784449e-05
-2.32763291904391e-05
-3.46251534432426e-06
-1.39102078424609e-05
-9.23286535378119e-06
-1.63040873757026e-05
-2.45419369619952e-06
-2.01920113455338e-06
-1.14082113762643e-05
-1.01213468205471e-05
-1.39019570605045e-05
-1.32344080810117e-05
-1.09864220848179e-05
-1.53766509562804e-06
-1.16481365054672e-05
-5.64199235168439e-06
-2.77170169210779e-05
-2.83943711308345e-07
-1.16412617308098e-05
-1.40939933336632e-05
-1.68186100082677e-05
-1.07535363290324e-05
-1.46809913941235e-05
-2.18104167627225e-05
-1.41369613290199e-06
-9.07088419612033e-06
-1.57746484297183e-05
-6.47431015512659e-06
-1.15231569345036e-05
-5.28119842451797e-06
-2.70740918494114e-05
6.91941403607364e-07
-6.88410835382689e-06
-2.68677995264102e-05
-1.77584763927544e-05
-4.75121881275982e-06
-2.01436926850937e-06
-7.23087502263107e-06
-1.71103478020966e-05
-1.29960159260806e-05
-2.38494440903874e-05
-2.34019439433543e-05
-1.3592673761529e-05
-2.04557305745116e-05
-3.02402175444898e-05
-2.47498611347341e-05
-2.32606344104392e-05
-2.67419243730256e-05
-1.90549613360868e-05
-1.71389781372889e-05
2.2458439968877e-06
-1.84284954592419e-05
-3.06403124919875e-05
-2.55861459635451e-05
-2.20827871653256e-05
-7.83986534104721e-06
-1.55685103027231e-05
-3.51389228368619e-05
-3.49678803012323e-05
-2.59255992286326e-05
-2.92826299006048e-05
-7.96791938061692e-06
-1.70014665011663e-05
-1.25851509711827e-05
-1.33898380590243e-05
-7.54535126782208e-06
-1.87201636199567e-05
-2.25515443418163e-05
-1.23212128939222e-05
