# Supplementary material for: Research on computational propagation and identification of mine microseismic signals based on deep learning
Source: PLoS One. 2025 Oct 22;20(10):e0334641. doi: 10.1371/journal.pone.0334641 (PMC12543183; doi:10.1371/journal.pone.0334641)
Supplement: S10 Data — (ZIP) [file pone.0334641.s010.zip › 000101100001645.xlsx_0.txt_24.txt.txt]

-1.32280804001488e-05
-1.98119785876555e-05
-6.51836327104611e-06
-1.27193818196809e-05
-1.9495694827987e-05
-1.80289023889554e-05
-1.23817947889559e-05
-1.51543861400107e-06
-2.54923942244351e-05
-1.96522676971931e-05
-2.37854970537867e-05
-1.93589563742279e-05
4.87107922064413e-07
-1.01232480578497e-05
-2.49503516319142e-05
-5.86041585688274e-06
-2.38976626739728e-05
-1.37604661666028e-05
-3.00481012093076e-05
-1.41659727716601e-05
-1.82115791907239e-05
-1.95531767364347e-05
-1.7842080971867e-05
-1.40053148679528e-05
-2.48801641186818e-05
-2.99488441802377e-05
-2.18418821599101e-05
-2.76263819208378e-05
-1.99797397062347e-05
-3.06173826295048e-05
-2.98945163549043e-05
-2.43342250112699e-05
-3.15000293511151e-05
-2.485118113024e-05
-2.54178596857954e-05
-1.62438744410494e-05
-1.12959651029319e-05
-1.39339686677292e-05
-2.64440961561632e-05
-2.2276751190476e-05
-1.00717801685023e-05
-1.32599200941626e-05
-7.78613062076573e-07
-2.25578916349633e-05
-1.16873729196768e-05
-6.53471934449935e-06
-2.23487392600956e-05
-9.92252889544399e-07
-2.1262421841347e-05
-2.18085931452408e-06
-3.54403656843765e-05
-2.6773230248369e-05
-2.13270502465237e-05
-8.8047388724795e-06
-1.27262223435482e-05
-2.95269217310679e-05
-1.93797709455826e-05
-3.7124212290735e-06
-9.59587550973682e-06
-6.21566874634031e-06
1.35549909207865e-06
-1.95880710684906e-05
1.0208638795843e-05
-1.30398605712888e-05
2.57188570173271e-06
-8.15307219083016e-06
-1.32087727053098e-05
-7.87305425994595e-06
-2.17036409682856e-05
-2.64436477469627e-05
-1.02507688827948e-05
-8.29748172214593e-06
-3.3210054730008e-06
-9.80544948890414e-06
-8.35019574885119e-06
-1.85559994383908e-05
-2.11678330461617e-05
-2.18946597361871e-05
-1.09164817949423e-05
-5.28352163880648e-06
-1.81103811295296e-05
-2.53561514145503e-05
6.73548769061397e-06
-8.25373476386132e-06
-8.68236375175677e-06
2.33542598158695e-06
-1.98949425627971e-05
-1.81162608244892e-06
-1.01864962695408e-05
-1.03690878614894e-05
-1.89215854031603e-05
-1.44334612164076e-05
-2.25891792378502e-05
-2.31363630251717e-05
-8.73439153045553e-06
-2.82879437391602e-05
-1.93552855729654e-05
-9.46542445972316e-06
-2.6759613844838e-05
-3.54093843594045e-05
-3.19856562966565e-05
-3.24121255082018e-05
-2.72678910686445e-05
-1.24355450123175e-05
-1.99294988047134e-05
-2.77864059354502e-05
-1.81233862948024e-05
-1.28827680967535e-05
-3.82419613404104e-05
-1.85965505689805e-05
-1.80074846446515e-05
-9.92632190593315e-06
2.31366726031991e-06
-2.88121374314475e-05
-2.49007438172122e-05
-2.77201781649154e-05
-1.41808641998999e-05
-1.64486973475476e-05
-2.47490902443535e-05
-1.37993610989899e-05
-9.41300581658812e-06
-1.72159561962565e-05
-2.47084420467527e-05
-6.63802231041752e-06
-1.29231708340337e-05
-1.69956671565243e-05
-6.90038958666869e-06
-2.83391453417424e-05
-4.00737566051032e-06
-2.65759243297569e-05
-2.40818434166896e-05
-2.80091887971156e-05
-2.14125022371301e-05
-1.47690673684956e-05
-7.40141861599147e-06
-2.65009362690511e-05
-1.62597580840357e-05
-2.2244280866115e-05
1.45310922244173e-06
-7.08113631512506e-06
-3.06870161556477e-05
-2.45178504241417e-05
-1.76816404678311e-05
-8.72126043622373e-06
-2.07859974021481e-05
-2.7717015589849e-06
-1.25813294844615e-05
-1.46167103562087e-05
-1.51465278238285e-05
-1.80901083411484e-05
-1.68468259232215e-05
-1.33164282575715e-05
-1.59475530466188e-05
-2.05707040605391e-05
-1.21494134193367e-06
-2.45791847090133e-06
-3.00705703186398e-05
-9.51583537101816e-06
-2.33358017826437e-05
-1.16263548576744e-05
5.4131364102174e-06
-2.18256486519821e-05
9.85879786642745e-06
-1.05906286163803e-05
-1.39290219626189e-05
-1.82527766707353e-05
-8.80837333330322e-06
-1.8865630443863e-05
-2.21705212192408e-05
-1.36486309780028e-05
-1.5923648087774e-05
-1.27099547577665e-05
-1.28742050500094e-05
-1.41372476233573e-05
-7.22081048922431e-06
-2.17102766733825e-05
-1.18839005580489e-05
7.70617451962583e-07
-8.6948308521434e-06
-8.78534009533821e-06
-2.24717462567326e-05
-9.67169204797837e-07
-1.66939983520592e-05
-3.37245496485962e-05
-1.19686067696879e-06
-1.88162895371876e-05
-4.10390459858021e-05
-2.42569573834524e-05
-3.00557863033546e-05
-1.20904385290036e-06
2.41723803055968e-06
-7.53786851683157e-06
-2.75899568428982e-05
-5.37124651684184e-06
-2.66467509461956e-05
-1.25016379937402e-05
-2.07547582322681e-05
-1.59854457741705e-05
-2.42926960083454e-05
-2.53798914971311e-05
-3.35762145279479e-05
-2.46201260029764e-05
-1.99240675680989e-05
-8.60613053816779e-06
1.39131573206249e-05
-1.5710543517699e-05
-2.28887143426695e-05
-5.96854168334307e-06
-1.95061493791022e-05
-1.19950557832462e-05
-1.85886424083456e-05
-9.2542525583409e-06
-2.49086126271266e-05
-3.0283678397128e-05
3.15507047994487e-06
-1.53096562233077e-05
-1.40123739632252e-05
-9.05895050205176e-06
-8.94199478523901e-07
-3.43571487230264e-06
-1.09494498261846e-05
-1.98658259670737e-05
-1.27204857826372e-05
-1.28935314699456e-05
-9.19392590511172e-06
-2.29919167090438e-05
-9.67887657161322e-06
-1.47877862015883e-05
-1.90855454985275e-05
-1.27391708643925e-05
-1.08352153861179e-05
6.19228248403248e-06
-6.56954502532946e-06
-1.36364353486495e-05
-1.07276149220972e-05
-1.62526466783342e-05
-1.26769092629874e-05
-1.72435115434456e-05
-5.62087796679161e-06
-1.31282531746168e-05
-4.04129599962318e-06
4.90183038947647e-07
6.51305439948217e-06
-1.29259896479909e-05
-1.12072548808787e-05
-8.42250854131047e-06
-3.27005442893473e-05
-1.45605252854096e-05
-8.02150560144266e-06
-2.09944892212236e-05
-3.65574873120438e-05
-3.19833398260607e-05
6.86139459516909e-06
-1.43779615524983e-05
-2.44071793140199e-05
-1.27184874865844e-05
-2.52110937734048e-05
-9.31374615339929e-06
-4.25516661843379e-05
-8.820215133233e-06
-2.71250426473421e-05
-2.14130214526116e-05
-1.05205897796932e-05
-4.25415821199365e-05
-1.26116129638765e-05
-2.49239366281606e-05
-2.60379913694615e-05
-8.83059687214112e-06
-3.71045109971545e-05
-1.78338555107579e-05
-1.31660100537724e-05
-2.91263597566447e-05
-2.85296471220835e-05
-6.16140170675641e-06
-1.88056455130381e-05
-8.82116611568659e-06
-1.76951410304835e-05
-2.05694862278124e-05
-1.7781160872767e-05
-3.62266416603631e-05
-2.28693588440703e-05
-2.78832433890572e-05
-3.41464683723483e-05
-2.57039877181017e-05
-2.45758030511007e-05
-3.31271669839491e-05
-1.59004263661058e-05
-1.37948097710626e-05
-9.31028119959652e-06
-2.44084021703337e-05
-1.772483493745e-05
-2.30452728115232e-05
-3.01976054539631e-05
-1.62579516389578e-05
6.5276753635614e-06
-6.49806797141625e-06
-1.72461172363151e-05
-5.5277672624928e-06
-1.71602822749854e-05
-1.42174044606815e-05
-6.14938929001696e-06
-2.17438674654762e-05
-2.3904758817881e-05
-3.89730813220169e-06
-8.07406633751736e-06
-1.41371510212128e-05
-9.57102426713892e-06
-1.98470439929601e-06
-1.38066781433474e-05
2.85971992104891e-06
-4.29223310076612e-06
-7.59882438163748e-06
-2.04045463940308e-05
-2.12850767833976e-05
-1.36654519310743e-05
-1.61239002383004e-05
1.99807462416591e-06
-2.78493134804447e-05
-9.36875421890356e-06
1.38835656488014e-06
-1.36693864686299e-05
-3.06248339149626e-05
-1.70491304511793e-05
-2.23083516119639e-06
-1.89392091847463e-05
2.72923913854036e-06
-1.76107553300642e-05
-9.62782685710591e-06
-9.20962966373798e-06
-1.35137273375378e-05
-1.26601067631028e-05
-1.48234136431114e-05
-1.10216364796014e-05
-1.23699129389625e-05
-1.56416950679463e-05
-2.57717541985613e-05
-7.69068664335595e-06
-5.29130929510685e-06
-2.11465155877486e-05
-7.34503806796444e-06
-1.8023258324571e-05
-1.95433665177542e-05
-1.67351155772754e-05
-1.47633998441124e-05
-3.32584890636817e-05
-2.90438084418632e-05
-1.68295013265651e-05
-3.50030141277295e-05
-3.01063418158289e-05
-1.82190821285225e-05
-2.53351167512692e-05
-1.26607583729113e-05
-3.86193377079597e-05
2.971395687918e-06
-2.33965261471976e-06
-2.20987157266284e-07
-3.17290138108048e-05
-1.74569152313145e-05
-2.07018500166362e-05
-3.10692676540251e-05
-5.08840210568626e-06
-8.00394290807086e-06
-1.4021906772311e-05
-3.36494020914445e-06
-1.12262182626728e-05
-2.00125941818366e-05
-1.43997116836557e-05
-9.79339853459243e-09
-1.66027900546977e-05
-1.97208613873136e-05
-1.15293122321929e-05
-7.82466638709637e-06
-1.98724437868427e-05
-1.78183243642977e-05
-2.54833622344299e-06
-2.83138337829967e-05
-1.44254013907027e-05
-2.30727104659893e-05
-1.50814351570427e-05
-1.21288846492997e-06
-1.23417469652673e-05
-2.29184377133278e-05
-1.13496111035617e-05
-9.15199038015585e-06
-1.92331743749577e-05
8.07160897136347e-06
-1.85201858879832e-05
-3.07759831095668e-05
-3.20517262456435e-06
-9.05476993576831e-06
-1.52470216733139e-05
-1.13205799316577e-05
-1.22214143975711e-05
-1.12145497618975e-05
9.41534400632073e-07
4.67185943259013e-06
-1.43574597894716e-05
-3.40048041132428e-05
-2.042769893024e-05
-4.89958988179826e-06
-1.16764098228037e-05
-1.40155733988309e-05
-2.19739287097815e-05
-1.21437410440754e-05
-2.7711531689444e-05
-1.81472456232785e-05
-3.6758976876794e-05
-2.10048358149236e-05
-2.40365665438212e-05
-1.68245853085506e-05
-2.32771336984851e-05
-3.93371741961008e-05
-2.20768773719813e-06
-3.64542247328091e-06
-3.06201725203065e-05
-1.59825786217873e-05
-6.90365047063815e-06
-1.86173864603161e-05
-9.27629196971926e-06
-3.30885955306416e-05
-1.99028074398494e-05
-4.04325800943821e-06
-1.15419494806201e-05
-1.07694150509006e-05
-1.0395421969626e-05
-1.72275669819501e-05
-2.23632084467957e-05
-3.70932395210614e-05
-1.18376620829335e-05
-1.71056340905518e-05
-3.52381155120284e-06
-2.60469064939524e-05
-3.76977185892926e-05
-1.99072477862207e-05
-2.02356496425911e-05
-8.66636755859673e-06
-1.6395843075812e-05
-2.156873465026e-05
-3.08962527376335e-05
-5.18811573121402e-06
-2.55802678883827e-05
-2.80703698858394e-05
-1.84970173042255e-05
-3.87374736227145e-05
-9.38556547468599e-06
-1.31194986516246e-05
-1.17716582101096e-05
-1.77552814854152e-05
-1.6865451291417e-05
-2.07762548550062e-05
-1.77628701612584e-05
-6.89644601751577e-06
-2.60138453913139e-05
-1.07635633472505e-05
-1.10922353002756e-05
-2.36588209845632e-05
-1.62676656371418e-05
-1.43629228259162e-05
-1.19206247462078e-05
-1.43040033626257e-06
-7.86775792205039e-06
-1.17565499417477e-05
-3.15836251808374e-05
8.08869019593498e-06
-1.30856414704165e-05
-2.57885552233501e-05
-1.64263557533461e-05
-4.38540497746109e-06
-1.04843419126145e-05
-3.49673030121462e-07
-6.65294670167065e-06
-3.60737136457992e-06
-1.3036251993421e-05
-1.31758582489375e-06
-1.42138556157739e-05
3.40221913440207e-06
-1.06944944145486e-05
-8.54442464171734e-06
-2.37526944981174e-05
-2.42292350619754e-05
-2.27378924967235e-05
-7.46608181018942e-06
-1.46108243973916e-05
-1.45576319735917e-05
-3.35067717978376e-05
-6.39078976385976e-06
-1.24368268465706e-06
-1.05281962414578e-05
-1.86448809177268e-05
-1.67964959265894e-05
-1.0011027791618e-05
-1.79415978246293e-05
-8.98620389204592e-06
-3.73591058987151e-05
2.30511356959085e-06
-1.45356097167278e-05
-1.22128624677439e-05
-1.69876074913646e-05
-8.8786853414168e-06
-1.36838218980552e-05
-1.59994484528937e-05
-3.80125666005305e-05
-9.08303630046646e-06
-1.99069471678277e-05
-2.77123387347979e-05
-2.57233321377872e-05
-2.30028710660444e-05
-1.8259296552587e-05
-1.67180389317385e-05
-2.28273783441564e-05
-1.18500009873224e-05
-1.9308171055776e-05
-2.08685611263025e-05
-1.16021665177926e-05
-1.9579395075021e-05
-2.03680583431709e-05
-1.64942603343048e-05
-2.10043606593341e-05
-1.06933936797857e-05
-2.51203293349459e-05
-7.66551359976856e-06
-3.13974112271497e-05
-1.63811583345763e-05
-8.49078985252363e-06
-2.21242237953802e-05
-5.34335351645681e-06
-2.48891759802569e-05
-2.65988259849768e-05
-1.20203717982432e-05
1.39240663560857e-05
1.54878955882698e-06
-1.55739702041715e-05
-1.03530294687408e-05
-1.85802875728783e-05
1.43415691284221e-06
-2.08366320133142e-05
-8.33956745332911e-06
-2.35640950101767e-05
-3.26011270252514e-05
-1.09586876997615e-05
-2.15006865851583e-05
-1.58828248700539e-05
-1.83995188515672e-05
1.15392570159269e-05
-2.09550342540194e-05
-1.99182635657727e-05
-1.486943507266e-05
-1.18232416781083e-05
-2.41979469910698e-05
5.10923681447927e-06
-2.14040212926234e-05
-1.08200999503646e-05
-2.7656951421015e-07
-1.25152742923127e-05
-2.17450200070137e-05
2.73492563845031e-06
-4.33977168535763e-06
-1.60382476447514e-05
-1.01501986103708e-05
-7.14006807698009e-06
-7.34603589162841e-06
-2.72280298053196e-05
3.27887941319608e-06
-1.35941881724166e-05
-8.76044373370875e-06
-1.80964454373824e-05
-1.35047495900886e-05
-3.95459513181611e-05
-6.27056422080518e-06
-2.37328292532115e-05
-1.10519051229186e-05
-1.86711450637227e-05
-4.57805882859661e-06
-1.67247763732519e-05
-1.76112106031677e-05
6.53009436784333e-06
-1.49782717133275e-06
-2.50739408356074e-05
-1.76486839679847e-05
-1.96528740176239e-05
-2.6375661688342e-05
-3.42230045330924e-05
-2.06774913688232e-05
-2.32947717113716e-05
-2.11401861495468e-05
-2.88226920766508e-05
-1.19991516300162e-05
-2.44699658644299e-05
-3.14021335233615e-05
-1.55444929556724e-05
-3.09575941345889e-05
-1.64456757914704e-05
-3.32929686393156e-05
-2.84974126694072e-05
-1.36425662110944e-05
-3.01155012671196e-05
-2.40181411639275e-05
-3.73198460094429e-06
-1.749028422175e-05
-1.8742349751305e-05
-2.62418530927327e-05
-3.30975367858103e-05
-6.02895868447194e-07
-2.48013129839118e-05
-2.8874124458639e-06
-1.70351330952337e-05
-5.23259932162731e-06
-2.52727599290463e-05
-1.271204327094e-05
-2.31530282615331e-05
-4.32007846517098e-06
-1.84593866862562e-05
-1.11498178319799e-05
-1.79174537285381e-05
-2.03464763482396e-05
-3.02499954542022e-05
-4.44927194034147e-06
-1.08834091923024e-05
-1.17708289790396e-05
-1.4413455478549e-05
-7.02402619064982e-06
-2.01255265978048e-05
2.60742749278072e-06
-9.66225487996235e-06
-1.11792162763297e-05
-4.90676031315743e-06
-1.09827272173925e-06
8.26337724364352e-06
-2.22183523956297e-05
-6.37541109053788e-07
-1.18788583546092e-05
-1.77210608899334e-06
5.39179004755003e-06
-1.64509352736957e-05
-1.24525970481312e-05
-1.33580453517726e-05
-3.39181592236792e-06
-2.31608552729904e-05
-2.98708635353191e-06
7.39990537550261e-06
-1.76674369366194e-05
-3.5779097313404e-05
-1.3799360684475e-05
-1.6275693733144e-05
-2.16797862974741e-05
-2.94996500338191e-05
-3.54559648814826e-06
-1.80954379647123e-05
-3.77047907212942e-05
-1.36340583830253e-05
-7.35329970310334e-06
-3.5837059032569e-05
-1.1245794293441e-05
-3.70484293639898e-05
-1.98973827159286e-05
-2.44993615229546e-05
-2.5630791851702e-05
-2.71831098486227e-05
-2.72993039699744e-05
-1.70533278533612e-05
-3.70397495433804e-05
-1.71769853101937e-05
-2.09021931415108e-05
-6.99641706397302e-06
-1.50443746679689e-05
-1.27235212915167e-05
-3.3697682555729e-05
-2.23518891077847e-05
-1.7704488159828e-05
-1.20682277941717e-05
-2.17041481127197e-05
-8.15172194932501e-06
-1.07462347003834e-05
-1.81683193163817e-05
-9.8887059204159e-06
-2.79698412437652e-05
-4.30214289250739e-05
-1.95627784716094e-05
-2.32491552042953e-05
-8.86130134582841e-06
-1.49702823627246e-05
-2.32216254445662e-05
-2.09246717986848e-05
-9.91075231216447e-06
-3.0998132515665e-05
-1.98696879032551e-05
-1.37593266218842e-05
-1.79160208930096e-05
-2.06465902355322e-05
-6.34235544192054e-06
-1.64529129228306e-05
-1.96934488597597e-05
-2.88783113730454e-05
-1.98811091057897e-05
-2.4691189500497e-05
-6.80773742522631e-06
3.90972943274383e-06
-1.39906116839209e-05
-2.32856006342018e-05
-1.05093406336629e-05
-2.62736473643335e-05
-1.45406148554752e-05
-2.70753701973862e-06
-4.22412099996845e-06
-5.2541011859176e-06
-1.8191085704595e-05
-2.64706869748385e-05
-2.60307162677713e-05
-5.87173039806328e-06
-1.17161824174823e-05
-1.85219443868078e-05
4.87584497016201e-06
-1.13909431851285e-05
-8.71352103175555e-06
-1.07294978169502e-05
-2.28345935281463e-06
-1.50563987705631e-05
-2.28476969914051e-05
-1.74442359313283e-05
-2.34406662226217e-05
-2.49948506717763e-05
-1.31117347997243e-05
-2.7961334189211e-05
-3.00515221415373e-05
-8.92065586146714e-06
9.03368442468458e-07
-2.40007308936327e-05
7.628463483934e-06
-1.60805789726978e-06
-3.16260638439743e-05
-1.64010990297223e-05
-1.5858077954294e-05
-1.16710353111861e-05
-2.47711200790116e-05
-1.90832942151218e-05
-1.10417574051708e-05
-2.27591766379712e-05
-2.39809284891789e-05
-1.77928340441386e-05
-2.22844204221453e-05
-2.29458938395117e-05
-3.44397391653146e-05
-1.58532602109835e-05
-1.45244423067477e-05
-4.08188683939191e-05
-2.07589514040107e-05
-2.23675184253133e-05
-4.98237206571613e-06
-2.67424995268848e-05
-1.43363356247997e-05
-2.23185510608534e-06
-2.03399222983994e-05
-1.60130365209573e-05
-1.09444778954079e-05
-1.49770702474083e-05
-4.00347767861066e-06
-2.23974754864979e-05
-3.47208569640588e-05
-1.98207766410456e-05
-2.56727957951698e-05
3.75431448806827e-06
-1.46468649474951e-05
-3.27510755011286e-05
-1.45705583765123e-05
-1.26851656033742e-05
-1.0776654068786e-05
-3.18612666206291e-05
1.8663908284429e-06
-4.11242041409542e-06
-3.30120919029869e-05
-2.11368506228781e-05
-7.20052167119908e-06
-2.73517453567714e-05
-9.01487891775963e-06
-8.33912405897389e-06
-2.13187844561188e-05
-4.32839003895573e-06
-1.22194988769388e-05
-1.29874979466351e-05
1.30302418550037e-06
-4.31258415579288e-06
-2.58678056565111e-05
-2.75757330505086e-05
-9.70133105410302e-06
-7.4625352912705e-06
-7.45312052675275e-07
-2.43830532347792e-05
-1.23089481388279e-05
-1.35073680549934e-05
1.48972169909946e-05
-9.23080396899258e-06
-2.28918910834354e-05
4.60982435686337e-06
-7.7589675400967e-06
-1.04568735608006e-05
-1.36663376361336e-05
-1.99393619888053e-05
-2.58829578688775e-05
-1.77921720079951e-05
-1.14584712643496e-05
-1.51999694568746e-05
-2.02775774718146e-05
-3.32499805102681e-07
-9.49885392809009e-06
-1.73195964782987e-05
8.92934726789352e-07
-1.03823070348573e-05
-1.24264573660112e-05
-9.62922850431427e-06
-3.35835409552007e-05
1.57003939382436e-07
-1.27557088342638e-05
-2.82954977271345e-05
8.61202121583266e-06
-2.37970106381559e-05
-1.11489245783673e-05
-2.78269441330694e-05
-2.54150553561357e-05
-3.2176697106413e-05
-2.58961217368719e-05
-1.87212379157843e-05
-1.812003471631e-05
-4.73906700271764e-06
-1.19749471505288e-05
-3.96603452225564e-05
7.62073196349559e-06
-2.62891054383783e-05
-8.7949907392802e-06
-1.9024454645551e-05
-1.36977117660455e-05
-1.23631905840623e-05
-1.41211733168532e-05
-1.18546889544471e-05
-1.03068719976789e-05
-1.7480563080418e-05
-1.81065989298609e-05
-1.14105920457236e-05
-1.10652040528024e-05
-5.18395218774505e-06
-9.75839164624826e-06
-2.22388165257014e-05
-2.51808998661617e-05
-2.90463242107202e-05
-3.2895661142489e-05
6.88487164957896e-06
-1.5530858600476e-05
-1.58714616990406e-05
-1.63193735698598e-05
-2.97451601431587e-05
7.35236521620195e-06
-8.15894326715201e-06
-3.47345358080254e-06
-1.7105606643485e-05
-1.1885310897521e-05
-1.69356653183234e-05
-8.43755017515051e-06
-1.53974792811276e-05
-2.39902042697577e-05
-5.65084803531081e-06
-1.45123284868997e-05
-3.34287177050457e-06
-2.54661202555533e-06
-9.83030637608271e-06
-1.39198212827936e-05
-7.90292664852462e-06
-3.09939023674171e-05
-1.52064384325145e-05
-2.19203338902887e-05
-2.16087289834731e-05
-4.0140089599303e-06
-2.09342948390382e-05
-1.75660389805783e-05
-2.2236619204267e-05
-2.46039260102002e-05
-1.44454621069557e-05
-1.10757877843281e-05
-2.24366198456209e-05
-3.6904648459995e-06
1.79500743157572e-07
-1.40454540277042e-05
-1.58608331155827e-05
-2.14879440303856e-05
-1.43332303628593e-05
-2.36999795815831e-05
-1.9744239690974e-05
-7.54637361452765e-06
-2.0777217804009e-05
-2.49619195344971e-05
-1.16079482819896e-05
-1.85412119884635e-05
-6.16177303698356e-06
-1.93725667147125e-05
-2.46171379836572e-05
1.71372345755112e-05
-9.89220348214433e-06
3.93753168296035e-07
-2.03171138462563e-05
-2.30332966431381e-05
-4.41672787787729e-06
-1.31526797858026e-05
-2.11798548447744e-05
-2.66328590701558e-05
-1.48574503638027e-06
-2.24118567989917e-05
-1.85144325690036e-05
-2.16284747432047e-05
-3.02320792557595e-05
-3.20300172328885e-06
-2.39190004624534e-05
-1.21738560885332e-05
-2.20988439564126e-05
-2.31950621766865e-05
-3.6758552407755e-06
-7.19572384094575e-06
-2.25016585164871e-05
-1.24131186422812e-05
-2.82254626204248e-05
-2.58615326462234e-05
-5.97696243596892e-06
-1.41351517185632e-05
-1.59175161625064e-05
-2.71879906992185e-05
-3.88832059177204e-05
-2.28097170648057e-05
-1.84511963975975e-05
-2.39970076642838e-05
-7.46570098572559e-06
-9.35576917941057e-06
1.91937358666535e-06
-6.74158257831723e-06
-2.11800479823743e-05
-2.26858710346324e-05
-4.09131389467844e-05
-1.52249005385579e-05
-1.03296993659754e-05
1.09087422259458e-06
9.67644999202646e-07
4.15055128630156e-06
-1.16093437419446e-05
-6.31275978796791e-07
-1.81910499962992e-05
1.22446854921137e-06
-5.95011490461642e-06
-9.43497672557944e-06
-1.27492800875631e-05
-1.40068029583393e-05
-1.58268170367086e-05
-1.37000802205179e-05
5.21538912777464e-06
-2.08555758665397e-05
-2.40495446075006e-05
-2.09527376944982e-05
-4.16380958263475e-06
-1.30314920307658e-05
-1.22030740204728e-05
-1.30867264691007e-05
-7.83931479315391e-06
-4.43207638136793e-06
-1.58608263430555e-06
7.28800525561217e-06
-9.08453904671477e-06
-4.82308908757973e-06
-1.99196140313003e-05
-1.077889080498e-06
-6.28397603229645e-06
-1.13972325476134e-05
-1.84130036479434e-05
-1.68466027557524e-05
-4.22332681203003e-06
-4.02958767748341e-06
-1.62360624895551e-05
-4.39930183093342e-07
-9.12436364661459e-06
-9.87215493124454e-06
-2.51828590896529e-05
-2.80007041260079e-05
-3.25943833288689e-05
-1.36784909089517e-05
4.60553693441874e-06
-1.61997212475767e-05
-1.59532686812933e-05
-8.07094629621337e-06
-5.42978824625821e-06
-1.84675073889429e-05
-1.8031434641674e-05
-1.12625238500551e-05
-2.03010078457813e-05
-1.74851894530433e-05
-1.51434475737567e-05
-2.07412624812231e-05
-2.58024464594225e-05
-2.07828607183317e-05
-2.61017426963441e-05
-1.58110511152106e-05
-3.53829250418532e-06
-4.13592489564738e-05
-1.91661004369403e-05
-2.00127235097892e-05
-2.47018024319031e-05
-3.16445085917573e-05
-2.50383839525152e-05
2.89980196486789e-06
-1.50370500020731e-05
-1.38969250370931e-05
-2.93673319475304e-05
-3.30111548837725e-05
-4.70944562651007e-06
-1.28745795432433e-05
3.3142606354192e-06
-9.81333329174702e-06
-9.08710369209144e-06
-3.22901682906454e-05
-2.58558884937668e-05
-2.61634331204764e-05
-1.15669709884531e-05
1.06135229295851e-05
-1.8998654299173e-05
-2.03613018797663e-05
-1.45650795889914e-05
-1.28820172356677e-05
-1.59909832854105e-05
-2.98262282718685e-05
-2.31515073630512e-05
-1.35815740688234e-05
-1.91249827071451e-05
-2.05371028577511e-05
-2.00544811087746e-05
-8.82858727412331e-06
-1.85359403895778e-05
-5.27436529520073e-06
-1.04582146968759e-05
1.39290600963707e-05
5.98469132738212e-06
-3.39707623589534e-05
-1.29628603656155e-05
-6.72385840312818e-06
-7.60399268136795e-06
-2.22222019509445e-05
-2.99736524354791e-05
-1.02967076634896e-05
-5.00233952799926e-06
-2.15805547968144e-05
-3.11733220580171e-05
-2.01598997057563e-06
1.15256804741129e-06
-1.27687750852226e-05
-9.35309077757037e-06
2.60913101800684e-07
-1.69125527032334e-05
-1.66016453094233e-05
-2.74205395037411e-05
-1.96031873069443e-05
-2.22626666506052e-05
-2.6740035364152e-05
-1.371776742476e-05
-1.50301403530298e-06
-8.51164493106476e-06
-2.92449023319954e-05
-3.05896923353021e-05
-1.61373763675634e-05
-4.03491294070924e-06
-5.92685578419107e-06
-7.14059434420601e-06
-3.59441205821068e-05
-2.95774528123903e-05
-2.54589248728139e-05
-1.97104525518015e-05
-2.07360485723316e-05
-1.02829285404643e-05
-1.94583148456117e-05
-2.44894516705644e-05
-1.26183490648626e-05
-6.91540326108765e-06
-3.97176879281191e-06
-2.14639637377642e-06
-1.09135266281314e-05
-1.99560673373364e-05
-1.91980310024438e-05
-2.91841628316809e-05
-2.68784760607666e-05
-2.18272788619706e-05
-1.47729594136676e-05
-7.27572385216799e-06
-1.45383678491017e-05
-3.04376700159079e-05
-9.25289756253436e-06
-3.08034658961863e-05
-2.0543081042271e-05
-2.46606278427939e-05
-1.1913772862816e-05
-2.57771244265026e-05
-1.96073743106925e-05
-3.70958476378363e-05
-8.33360693902331e-07
-5.2352975205601e-06
-2.00667770926416e-05
-9.3470153016637e-06
-2.10112843870737e-05
-7.93198131429732e-06
-1.68739374812369e-06
-4.02719704826435e-06
1.24434111906035e-05
1.10401579426406e-05
-1.48324485608821e-05
-2.06667309350407e-05
-2.59476298593468e-06
-7.21847319120033e-06
-1.80024299672348e-05
-1.86980479505453e-05
-2.06969863909987e-05
3.21099105384627e-07
-1.79812117057026e-05
-5.61261146560187e-06
-2.3258885105013e-06
2.507796675295e-06
7.89404665910595e-06
-7.89098528974558e-06
-7.60365884975212e-06
-6.20305013428646e-06
-4.09892029809704e-06
-2.82446623375344e-05
-1.04437622926016e-05
-1.96762060551479e-05
-2.14851421539157e-05
9.55549320520441e-06
9.97536627793568e-06
-2.4624444647435e-05
-1.86233499106537e-05
4.06242525428905e-06
-9.53967908433715e-06
-7.36605731395358e-06
-8.01493447288172e-06
-1.7655681597091e-05
-3.15277137981539e-05
-1.46186835101528e-05
-2.28013396948703e-05
-1.7318630617432e-05
-9.60917008212392e-07
-1.26985679380291e-05
-3.59738993237958e-05
-1.82299874213511e-05
-1.69228968592512e-05
-2.63660094779391e-05
-4.19171246687596e-06
-3.42576486276738e-05
-1.00040024084111e-05
-2.10043488204011e-05
-2.56161726437213e-05
-2.60870120162881e-05
-1.63846298128891e-05
-2.59935843830779e-05
-2.15371796442904e-05
-1.98482019573031e-05
-9.70294390751163e-06
-1.50174750830162e-05
-3.11450682414497e-05
-3.22488910432568e-05
-1.10640396366421e-05
-2.28358856546842e-05
-2.99131855502661e-05
-4.10781226239502e-06
-2.62431777984767e-05
-1.34885009486982e-05
-1.62349121157075e-05
-2.01966698504699e-05
-7.40682745340667e-06
-1.46974441919944e-05
-1.49131470887537e-05
-1.3809939676031e-05
-3.15525679538585e-05
-2.28635422747103e-05
-1.47742517410726e-05
-1.6108723701201e-05
-8.63776823141804e-06
-1.78484017751922e-05
-1.64727731360159e-05
-2.61542182709085e-06
-1.46632060209285e-05
-1.09676299719729e-05
-9.98717862459134e-06
-3.45926655395122e-06
-7.81156052678634e-06
-1.43493814118757e-05
-1.44717743498982e-05
-3.35834987517332e-06
-8.1119078152699e-06
-2.62017383928188e-05
-2.99161440837665e-06
-2.38855982952498e-06
-1.91396954039337e-05
-2.61895674738741e-05
-1.76581011470947e-05
-2.14705894708553e-05
-4.40006498683542e-06
-1.85612385252112e-05
-2.91279611265807e-06
-7.3328292991283e-06
-1.25300744859239e-05
-3.21651295650963e-05
-1.40844761454162e-05
-2.19552384880196e-05
-3.0456591453857e-05
-2.11701632019809e-05
1.06044974186981e-05
-1.59737978009631e-05
-6.54446309485722e-06
-1.68973739257587e-05
-1.76238909717172e-05
-2.76475102897722e-05
-2.53730008312679e-05
-2.15412905170126e-05
-2.57988359086932e-05
-7.77564379232229e-06
-1.4649382553342e-05
-2.68315041742628e-05
-3.84845242743067e-05
-3.21772603759616e-05
-3.42459203695738e-05
-2.95999547353694e-05
-1.19398936754589e-05
-1.67332372295421e-05
-2.90568001037632e-05
-1.4462353836944e-05
-9.97354772844022e-06
-5.89701847722976e-06
-1.27677728893947e-05
-2.31752924549196e-05
-1.94516123804929e-05
-2.87758643878339e-05
-3.90074442562799e-06
-2.09719397467625e-05
-2.55466325986959e-05
-2.26047601515397e-05
-1.3256740415201e-05
-1.70144338852485e-05
-1.80312106883992e-05
-1.96477039193026e-06
-2.13486845965025e-05
-2.48950108721816e-05
-1.9646912680669e-05
-2.37474387128814e-05
-1.9714159735419e-06
-1.6808025028628e-05
-3.81417267793572e-05
-7.96503736484023e-06
-3.14356690810348e-05
-1.74825676414432e-05
-2.07608494267931e-05
-2.62384628517291e-05
-1.01896490982849e-05
-7.34979593123779e-07
-1.48627796236805e-05
-1.68503755533399e-05
-1.77178564763174e-05
-5.3643069181136e-06
-6.78110409471018e-06
-1.99019089468301e-05
-1.97804396069499e-05
-9.73102549839415e-06
-9.86985346680079e-06
-1.40955586997298e-06
-1.88167745985087e-05
-9.70055861298935e-06
-1.86627611962807e-05
-1.75261829205107e-05
-2.90394319328431e-06
-4.15563704161567e-06
-7.67479021524213e-06
-6.80045915401181e-06
-5.06631868413654e-07
-1.59342566888225e-05
-2.09189460099063e-05
-4.84141160020805e-06
-1.30532257676769e-05
-2.22012788907959e-06
-6.92119294987019e-06
-1.82056276765796e-05
-1.3700230070513e-05
-5.36359993690539e-07
-1.24290549759596e-05
4.15103995298777e-07
-1.3477454551737e-05
-2.01930029091757e-05
-2.0355595919353e-05
-1.27543913278531e-05
-2.61473953985182e-06
4.32111997114966e-06
1.31489396297161e-05
-1.61303922589458e-05
5.62682567314184e-06
-7.25971808961885e-06
-1.16357196590921e-05
8.49131359250673e-06
-2.79640567796041e-05
-2.68599585262398e-05
-2.57813066618549e-05
-1.82696983930586e-05
-1.63026144985357e-05
-1.2209819555942e-05
-1.52528687726912e-05
-1.35783993753665e-05
-7.75079932732136e-06
-4.3796633699426e-06
-1.85010231058452e-05
-2.81518118025506e-05
-5.30688107525643e-06
-2.5860619600153e-05
-9.97166006434166e-06
-1.60115104693521e-05
-1.9075368832447e-05
-1.86024508456708e-05
-1.48126023584522e-05
-2.30340375992595e-05
-2.40903258588663e-05
-1.82162487685577e-05
-1.5126292877239e-05
-2.2005728908506e-05
-1.58085089354009e-05
-2.09958502610746e-05
-4.57743586669709e-06
-2.36909531324254e-05
-2.25791738834192e-05
-8.39765736918418e-06
-2.47757981129603e-05
-8.40553811738078e-06
-1.48001791220704e-05
-3.47968639316669e-05
-1.53650811128323e-05
5.55905850723698e-06
2.03000115976999e-05
-8.5119180208587e-06
-2.27319730361815e-05
-1.29064436347331e-05
-1.32772954499436e-05
-1.17291882855333e-05
1.09039184027416e-06
5.00290000546366e-06
-2.40089497127261e-05
-1.24935855890329e-05
-9.9466728745475e-06
-1.91330243422974e-05
-1.49993637859947e-06
4.51996559632484e-06
-1.57330124951825e-05
3.65297565869457e-06
-2.84439831803974e-05
-2.0101228409429e-05
-1.40013675187715e-05
-1.7122413466995e-05
-1.65723498257714e-05
-1.99950875728977e-05
-1.14068845864632e-05
-7.45180161179386e-06
-1.25467650280666e-05
-1.36811522265027e-05
-5.11015103169606e-06
-4.57451147767262e-06
-1.60599875476335e-05
-8.72442330099169e-06
-1.38174947888992e-05
-6.43406227259932e-06
-2.52766144457046e-06
-2.25504627723798e-05
-2.48407753314734e-05
-2.62105626444104e-05
-1.98673200590471e-05
-2.73316240610254e-05
-1.52992762826782e-05
-1.29367030976158e-05
-2.00037235259208e-05
-1.60699554243328e-05
-4.29859288663059e-05
-2.17681407628267e-06
-1.55330676471481e-05
-1.56347722957781e-05
-1.0880170574323e-05
-2.81083467547623e-05
-2.20694314056773e-05
-5.18649375802766e-06
-1.5413516518e-05
-2.77765602470646e-05
-2.84763989508334e-05
-3.87502251632411e-05
-2.7142927518011e-05
-1.73764438364194e-05
-1.55678785622695e-05
-2.00944267227154e-05
-2.27036670846961e-05
-1.02503067242919e-05
-1.50872581684483e-05
-8.91450481198407e-06
-8.07501861660764e-07
-4.24893533030131e-06
-5.35080736391425e-06
-1.18886830366202e-05
-1.94384391845223e-05
-1.61198630859579e-05
-1.95928838003012e-05
-4.95217094209581e-06
-2.79684795568541e-05
-1.83261100315204e-05
-2.59997196236434e-05
-1.29271756715952e-05
-2.71253110866357e-05
-2.89322623057527e-05
-1.65297103894051e-05
-1.35610172719365e-05
-1.58046239449184e-05
4.26207889091127e-08
-1.79617002439409e-05
-2.0637533820216e-05
-1.604502760321e-05
-2.84133284544307e-05
-1.71113338863263e-05
-7.74189665953567e-06
-8.92783985565025e-06
6.99834400567976e-06
-1.78556913024198e-05
-5.95254737753843e-06
-1.09417018415059e-05
1.91840799401918e-06
-6.99453543310268e-06
-3.46308821539806e-05
-3.53536725496013e-06
-1.96007567852566e-06
-1.32614661620312e-05
-1.150828357831e-05
4.90688471464835e-06
-1.31676601052361e-05
5.44209371684392e-06
-2.56066159749204e-05
-4.47411079101094e-06
-9.85354132815073e-06
-1.33876543094295e-05
-9.89561099951463e-06
-1.7575654943882e-05
-1.59232986493443e-05
-1.48118587035091e-05
6.11647877341168e-06
-4.55298762942318e-06
-1.33814714555232e-05
-2.4297834794779e-05
-3.24817183745414e-05
-1.67778344560725e-05
-7.63696463968145e-06
-2.25013752338222e-05
-3.24660144369966e-06
-2.53626142549206e-05
-1.11309347364454e-05
-4.90150560817255e-06
-2.0740420691978e-05
-1.36287731134107e-05
-1.51202215957262e-05
-1.02685003655683e-05
-4.77873149980216e-06
-2.4199596729557e-05
-1.73128093993553e-05
-2.61296240967555e-05
-4.96924896737771e-06
-1.90652038940526e-05
-1.67160969971914e-05
-2.34804030786433e-05
-1.31486343685945e-05
-1.37413022545083e-05
-3.07211582650196e-05
-2.42338501489386e-05
-2.73172533109386e-05
-1.63647008688773e-05
-1.32324973080463e-05
-5.43115407875662e-06
-1.21552512202267e-05
-1.54062582803098e-05
-2.29872542787173e-05
-1.44286160631957e-05
-1.32282127215576e-05
-1.71338344993123e-05
-2.53284742371803e-05
-1.77751594964724e-05
-1.58304512841831e-05
-1.05898923292311e-05
-2.09836709783079e-05
-7.27961225534217e-07
-1.18994593983139e-05
-2.97467857894271e-05
-2.8974731121229e-05
-1.93479386647135e-05
-2.77189139177573e-06
-2.31119820552123e-05
-2.65699959029471e-05
-2.03316895890575e-05
-2.48938979208718e-05
-1.3709416920856e-05
-2.66185745064681e-05
-3.90185400241128e-06
6.05149346776426e-07
-2.04474647077377e-05
-1.59540528061826e-05
-3.5410473345644e-07
-1.75424269230697e-05
-3.01043934311628e-05
-6.74800034642748e-06
-2.57144766336526e-05
-7.37000229146159e-06
3.18272051138024e-06
-2.43913109828168e-05
-1.63492563507681e-05
-1.94332177254711e-05
-1.29363655732902e-05
-2.45417559876442e-05
-1.35035008793776e-05
-1.54431952075795e-05
-2.48092922007564e-05
-1.43825947918461e-05
5.70279883605623e-06
-8.03594479509253e-06
-6.20893646321655e-06
-1.33729512828718e-06
5.10201838692094e-06
2.30117570947269e-06
-1.97063984400502e-05
-1.37014299259238e-05
-1.05018879101191e-05
-1.04158223339585e-05
-1.42422018716678e-05
-1.66113465518537e-05
-1.33271153698418e-05
-6.41107315910091e-06
-2.70199325340466e-05
-1.58260380324491e-05
-1.00017332223968e-05
-1.47948212462237e-05
-2.43727745330496e-05
-8.44526817169767e-06
-7.75664147996684e-06
-1.58608077335774e-05
-9.01065708747013e-06
-2.37801976275786e-05
-2.68254300330872e-05
-4.34865804671013e-05
-1.42686968856371e-05
-2.10395316560829e-05
-2.05729841673951e-05
-2.07757158995359e-05
-2.40329611418395e-05
-1.9325396693862e-05
-9.95562259701963e-06
-3.16470515386754e-05
-1.61600467808581e-05
-5.21958084074673e-06
-1.95628116084122e-05
-1.96661971348015e-05
5.70121651243995e-06
-2.45223064272953e-05
-2.67807267825762e-05
-1.21090856152759e-05
-2.71782066762458e-05
-2.5144215003188e-05
-2.2697458748141e-05
-1.53733730799813e-05
-1.21860531232016e-05
-1.88757429791655e-05
-1.5446088438503e-05
-6.6712933685124e-06
-4.14818750836105e-05
-4.47885918952453e-06
-2.1448026679044e-05
-1.86907596454373e-05
-1.9378133795733e-05
-1.61780842146191e-05
-1.76514187444252e-05
-1.42998927204332e-05
-1.99028435971348e-05
-2.09664046522121e-05
-1.14514291203952e-05
-1.52152195975979e-05
-3.02433127549533e-05
-8.38324164410965e-06
-1.42674823891295e-05
-1.65480664235981e-05
-5.53803570493283e-06
-1.24419725012731e-05
4.73807229168928e-06
-9.54215165746909e-07
-1.4756470102934e-05
-8.54266131475084e-06
-9.10376527426661e-06
-6.38612286157347e-06
-2.88494691334293e-05
-2.3491035697165e-05
-3.02310314399707e-05
-5.8032700730395e-06
-9.09517741554989e-06
-3.35307166647088e-06
-2.00574603505744e-05
-2.57123448338447e-05
-6.29903286858389e-06
-2.2389262048185e-05
-1.1263133733938e-05
1.71882719470247e-06
-2.8211379450296e-05
-1.93723618261419e-05
-1.17267216412079e-05
-1.12596809492847e-05
-1.46689581251978e-05
-1.32515382827225e-05
-2.20257966343758e-05
2.04381452992618e-06
-1.76199052399654e-05
-1.27629327303684e-05
-1.5059329154524e-05
-1.00944597007759e-05
-1.69512675581343e-05
-1.91494307619393e-05
-4.26949506119322e-06
-2.00914012917221e-05
-2.40903650554232e-05
-2.71404372877556e-06
-2.24219603387065e-05
-1.85623104213637e-05
-2.16612672113901e-05
-3.89069142243546e-05
-3.04306315163896e-05
-1.16981711943959e-05
-1.22428237881786e-05
-8.45960353674314e-06
-2.47038119875767e-05
-2.19774411264557e-05
-5.40763411594862e-06
-2.21345416778643e-05
-8.04078914565298e-06
-3.33900712223467e-06
-2.6177436509224e-05
-3.42255254468731e-05
-1.6793218564037e-05
-3.52995243151068e-05
-2.39050226555422e-05
-1.40195079393631e-05
-2.21384602673528e-05
-1.61635598484112e-05
-1.57131894635775e-05
-1.47567799169942e-05
-1.13542865101241e-05
-2.75861985988464e-05
-2.616873224953e-05
-1.02443888462716e-05
-9.62148722476633e-06
-1.80273210452871e-06
-5.24638819433769e-06
-2.119658223514e-05
-9.49603684659793e-06
-2.72671978817611e-05
-2.63983341558487e-05
-2.92474338846762e-05
-2.28478469744066e-05
-1.604212610638e-05
-1.20102107099279e-05
-2.21690015277444e-05
-6.7366530606527e-06
-3.19612423317946e-06
-1.27564200983123e-06
-4.77727313718005e-06
-7.18943596295611e-06
3.50393858333776e-06
-1.41409391539888e-05
-5.66997351582039e-06
-2.63979897072637e-09
-1.8597559842e-05
-1.18657366065834e-05
-1.32868757313476e-05
-2.00473478381647e-06
-1.28700940026445e-05
-2.33369839143728e-05
-1.4069192435918e-06
-9.79656850950258e-06
-5.99958374258506e-06
6.70885805875768e-07
4.6362040421788e-07
-1.47454586815795e-05
2.60108149762875e-06
-4.42038743580419e-06
-1.35913960758489e-05
-2.59261635920705e-05
-1.63946051764025e-05
-8.77173972691578e-06
-1.54190999313664e-05
-2.52000953343439e-05
-1.62778325718515e-06
-1.99109976e-05
-2.89420432652566e-05
-2.86827337838454e-05
-1.54807643621229e-05
-1.46108054326133e-05
-2.27307124261998e-05
-1.72241801694212e-05
-1.82155971384499e-05
-1.84901790744786e-05
-3.56893353841789e-05
-2.42248177049801e-05
-6.85073041283574e-06
-1.09876138631193e-06
4.37318010052676e-07
-5.83416545247545e-06
-2.00370362300835e-05
-2.71428384825873e-05
-1.7657851710816e-05
-1.76237405762707e-05
-8.0722184930416e-06
-1.1771671770618e-05
-2.50690483222756e-05
-1.31018443500829e-05
-1.84814660943234e-05
-1.40411720049367e-05
-1.76665110778366e-05
-2.81720814713258e-05
-1.99325069851667e-05
-2.52347362385547e-06
-1.40979220102897e-05
-2.20602859899341e-05
-2.11992220296423e-05
-6.84886987107513e-06
-2.52444663273355e-05
-1.88511323806263e-05
-2.58511523060433e-05
-5.60166199526085e-06
4.22582500201e-06
-8.82001026505021e-06
-2.88414208767548e-05
-1.51286291839437e-05
-1.48335991909165e-05
-1.13997456301629e-05
-1.27115563581016e-05
-6.57887500720226e-06
-2.07752193806938e-05
-1.81524798159687e-05
-6.9865752435167e-06
-2.45958602232691e-05
-2.02532506078248e-05
-7.5145038228287e-06
-4.40019786595254e-06
-2.05103769795735e-05
-1.14227913980417e-05
4.16941641173693e-06
-2.36308388230239e-05
-6.48052088625792e-06
-1.76217040165678e-05
-1.73590636362633e-05
-2.06585078115346e-05
-9.68094948425198e-06
-1.2578993893102e-05
-1.48586590003088e-05
-1.17154198524404e-05
-1.66112471232665e-05
4.56970129206067e-06
-1.25685869050548e-05
-2.54262681971151e-05
-1.42697038713114e-05
-7.75110634324833e-06
-1.87785429772479e-05
-7.54276995751189e-06
4.06750929137366e-06
-2.18753623139628e-05
-3.39425022242824e-06
-1.2943456298436e-05
-3.23866750715463e-05
-2.16421595399113e-05
-1.23966616505952e-05
-1.04719696300993e-05
-2.00505894799288e-05
-2.72102713127185e-06
-2.9808403094565e-05
-1.66838216910334e-05
-1.29261370735113e-05
-3.29532792294848e-05
-8.24208169849633e-06
-3.01801431317329e-05
-2.83123004263632e-05
-2.31479673682831e-05
-4.82967904192918e-06
-2.05558491241171e-05
-2.74624623797508e-05
-1.08951136914009e-05
-1.97468526303218e-05
-2.24424474386464e-05
-3.96737436135403e-05
-2.66029890745579e-05
-2.12642242307408e-05
-1.41298576164324e-05
-2.12162753717723e-05
-3.1904146450028e-05
-3.56456968036934e-05
-3.52450053618325e-05
-7.69288700900233e-06
2.0412611448263e-06
-1.03298590053607e-05
-2.07424054334781e-05
-2.26806447201041e-05
-2.24972041333641e-05
-1.31960187706728e-05
-3.65829325421143e-05
-2.60668087272408e-05
-8.61276422006323e-06
-1.30039725642721e-05
-1.12213884412054e-05
-2.00140000190729e-05
-2.77914588228627e-06
-1.93470197539431e-05
-3.10648353325681e-05
-1.38514940555111e-05
-2.96501458685012e-05
-3.45235267003697e-05
7.94308934673878e-06
-1.72993756471476e-05
-2.03938162487281e-05
-1.10091696124841e-05
-1.42828903507723e-05
-5.25987771975241e-06
-1.56201717781859e-06
-6.9176494453387e-06
-3.69940055877534e-06
4.80442529631673e-06
-9.03756697376369e-06
-2.12334117559879e-05
-1.50541915159391e-05
-1.18593448341283e-05
-9.78443756381399e-06
-6.0061275329706e-06
4.12993673825353e-07
-8.02904826987017e-06
-3.55965092820679e-06
-1.14620061263364e-05
-2.69011813385804e-05
-1.01546374543286e-05
-2.50257249852092e-06
-1.53512358745828e-06
-8.96233568931051e-06
-1.29372717283821e-05
-2.1061993398321e-05
-8.88461718905142e-06
-2.41387056026479e-05
-5.24507554148889e-06
-8.4152509505806e-06
-2.30393465141628e-05
-1.41792970237823e-05
-6.11041991693369e-06
4.0679996485074e-06
-2.76980279626064e-05
-1.37778698028345e-05
-1.46155203903324e-06
-3.94399501918324e-05
-2.33219664129306e-05
-1.54186002506163e-05
-1.61471340220692e-05
-2.38521317966524e-06
-1.60022778858024e-05
-1.74191389924444e-05
-9.51787244822434e-06
-1.01175656252592e-05
-1.630048405356e-05
-1.58790541013665e-05
-1.71318327993374e-05
-2.804743974753e-05
-1.52258654673095e-06
-1.86357907479047e-05
-2.45981520932362e-05
-3.14592035372567e-05
-1.01322900289542e-05
-2.22779364342494e-05
-1.37090831924989e-05
4.5787210236987e-06
-1.40189761742508e-05
-2.35894215056677e-06
3.08586523128269e-06
-2.5072593183793e-05
-1.72042453521302e-05
-4.32273392436072e-06
-3.45980135675381e-05
-3.97479420695607e-06
-1.64146165622167e-05
-1.60377754912395e-07
-3.42578652283121e-06
-1.6421520634311e-05
-6.50268003539087e-06
-1.76087695712546e-05
-1.22786199541764e-05
-1.6617233996577e-05
-8.00125681180689e-06
-2.37714242937473e-05
-9.39036037936536e-06
-1.09925107259786e-05
-2.08813564068199e-05
-1.80562973980646e-05
9.74584016612124e-07
-4.48141344079479e-05
-1.31015703864364e-05
-4.45155372519424e-06
-1.68921943445542e-05
-3.29935113294451e-05
3.05870776222312e-06
-1.51370286603058e-05
-1.59518334237947e-05
-2.24173060438427e-05
-1.3099910512635e-05
-1.36578323558256e-05
-1.13491552697837e-05
5.3200214992482e-06
-7.70518410674556e-06
-1.48749479344724e-05
-2.15515432710096e-06
3.79448165991074e-06
-2.82205007267293e-05
-4.20701587301437e-06
-1.10683897571328e-05
-9.93909845164855e-06
-8.42496896084603e-06
-6.03067951384017e-06
-7.04853562822052e-06
-1.5060045523468e-05
-2.24521231630637e-05
-1.28475348571967e-05
-1.48380781896463e-06
1.08179535093917e-06
8.82716116642443e-06
-5.32418580368044e-06
-1.48617030518843e-06
-1.5351446527133e-05
-2.57295459438277e-05
-1.15312934967301e-05
-2.6704263283842e-05
-2.51528124543089e-05
-6.95573891578374e-06
-1.77277562820344e-05
-3.24032931001131e-06
4.48005026401296e-06
-2.61778593800871e-05
-1.75074150320912e-05
-1.07497243995621e-05
-2.55590128058286e-05
-1.0867269529152e-05
-2.43987389492588e-05
-1.99585210866634e-05
-2.61742282658252e-05
-2.7450317737836e-05
-3.17567868437636e-05
-4.19240969685763e-05
-6.78727732489657e-06
-1.1842288927597e-05
-2.84181072288436e-05
-4.08822311567429e-07
-1.22416329647231e-05
-2.87749112933762e-05
-2.17676732672998e-06
-1.77657108304064e-05
-2.77814183320204e-05
-4.20493018974603e-06
-2.63179166698898e-05
-1.81216512143476e-05
-1.3874588857319e-06
-9.88014157343045e-06
-1.48821697617336e-05
-1.26903806334743e-05
-1.0411789060388e-05
-6.97199623155517e-06
-1.51451691652825e-06
-2.47742948070652e-05
-3.56755624188696e-06
-2.07326538694616e-05
-9.36360078857573e-06
-1.61170307035792e-05
9.45560536903928e-07
-1.70730606382127e-05
-1.47875181616604e-05
-2.48431276362374e-05
-1.95628294642268e-05
-2.33672272178736e-05
-1.94849950722707e-05
3.92076063826227e-07
-1.23812433015125e-05
-1.53549944133645e-06
-2.13016939942131e-05
-2.06167903257751e-05
-1.29286954486393e-05
-7.07248538426996e-06
-4.40204736720776e-06
6.34419316807024e-06
-8.73581378404147e-06
-3.58083426807814e-05
-1.84871585543763e-05
-1.64162206891232e-05
-4.63412791762604e-06
-9.85378657630317e-06
-1.74183089492986e-05
9.41797402064317e-07
-1.51698142975938e-05
-7.94704132174799e-06
-1.67459389087925e-05
-1.67904107920736e-06
-7.03896421266599e-06
-8.97318181379681e-06
-3.20392443656985e-05
-2.8897449132717e-05
-1.34093355993385e-05
-3.56802168316392e-05
-7.95925477684924e-06
-1.1523602713676e-05
-1.54624452501155e-05
-2.20900849245207e-05
-1.24800675372472e-05
-2.32035213319911e-05
-2.36296608354857e-05
-1.76603996351543e-05
-2.16612988691053e-05
-2.40870596766037e-05
-7.61154815637783e-06
-1.70757120046916e-05
-1.83823502986528e-05
-6.75281680684568e-06
-2.94016381450986e-05
-5.55965532532736e-06
-7.64374669723627e-06
-2.8352088456995e-05
-2.87754274778421e-05
-1.70764726023684e-05
-3.74949430461723e-05
-2.84472857962654e-06
-1.49541678661654e-05
-2.23493143730639e-05
-2.65472909850862e-05
-2.3572165724862e-05
-2.66864098894165e-05
-1.05488790512356e-05
-1.76963415568779e-05
-1.7384635772479e-05
-2.36240440339142e-05
-1.18922947050053e-05
-1.42051867048564e-05
-3.22056848230731e-05
-1.84213742741573e-05
1.48802848363683e-05
-1.80016034292641e-05
-1.64824770803068e-05
4.55147580038983e-06
-1.78747482113647e-05
-5.09493518829803e-06
-2.61277342088879e-05
3.98618745417264e-06
-1.601199688288e-05
-1.32145389344098e-05
-3.2192324359087e-05
-3.38911096877903e-05
-2.08909866051311e-05
-5.12534527204824e-06
-1.5096050893115e-05
-2.2562745559046e-05
-1.83091808810439e-05
-6.54665998221582e-06
-8.93963507502329e-06
-7.81258644474464e-06
-1.6421085330735e-05
-1.33599869140689e-05
-1.59648682712114e-05
-3.10969207281402e-06
-6.47092704599418e-06
-4.11906668529767e-06
-1.43529876460877e-05
9.98145400884258e-07
-4.32205443638244e-06
3.09836159593199e-06
-2.05480431981902e-05
-2.88755211039269e-06
4.28143996176177e-07
-1.03840649583773e-05
-2.84920544646553e-05
-1.88394204749184e-05
-1.59196814356181e-05
-3.25009820549245e-05
-1.3285673931444e-05
-1.18096375777024e-05
-8.67611580429904e-06
-3.37573338350345e-06
1.0559053489955e-05
-1.10336528618717e-05
-2.58895598962292e-05
-1.3411838671464e-06
-7.70055321137465e-07
-3.80348966007318e-06
-4.48874939530781e-06
-1.30821457152025e-05
-1.3244630925747e-05
-2.09994011028477e-05
-1.16187501606544e-05
-1.7777040026714e-05
-1.45823509806265e-05
-3.96389070186363e-06
-3.38506286568002e-05
-2.18876497500755e-05
-9.56703398606054e-06
-3.71246012264958e-05
-1.5296623164498e-05
-4.05704869423307e-06
-1.72804557389234e-05
-3.24878333369332e-05
-1.53004341065881e-05
-2.59888744080194e-05
-1.31653822212601e-05
-3.45400380626396e-05
-1.50318398418132e-05
-2.61273337975402e-05
-2.68695012348196e-05
-2.65176417406142e-05
-3.14798510955377e-05
-2.29421100873629e-05
-2.06872333312143e-05
-2.0333417652815e-05
-1.92837976271668e-05
-1.53149306482646e-05
-7.9589005608981e-06
-1.18819179402035e-06
6.21063497472921e-07
-6.31596993546601e-06
-1.79509482296896e-05
-1.29750348380786e-05
-1.51803846599786e-05
-5.27486599745628e-06
-1.40262263585063e-05
-5.19048861464507e-06
-2.14574762302967e-05
-1.9609148075318e-05
-1.71384020585944e-05
-1.22613983199709e-05
-1.76037946930835e-05
-9.04611615736072e-06
-2.3097354427526e-05
-1.32828386234895e-05
-1.94498156002355e-05
-1.84432493022483e-05
-6.1351344818268e-06
1.41777435638282e-05
-2.90961703952973e-06
-7.5621884881167e-06
-4.87750602763864e-06
-2.30692697858939e-05
4.29052270205584e-06
-7.59090306700435e-06
-2.55848989134045e-05
-1.77524620120293e-07
-2.49470861065385e-05
-1.29172106164701e-06
5.3830569386167e-07
-1.6478616673902e-06
-3.66023287056011e-06
-3.98296038048574e-06
-2.26789349953001e-05
-9.56556291118183e-06
1.88082260815213e-06
-1.911440712304e-06
-1.45988299279004e-05
-5.30679522191758e-06
-3.35890751790894e-06
-9.64039019333241e-06
-6.70248263560365e-06
-1.73967113431863e-05
-2.05504760774159e-05
-2.6121079384627e-06
-1.84594854623996e-05
-1.67296073915571e-05
-1.92603562575768e-05
1.29957845846458e-06
-2.45751050382727e-05
-1.20869167924211e-05
-4.49757069519708e-06
-1.71134201174308e-05
-1.36866830855163e-05
1.98760966931916e-06
2.68053418794077e-06
-2.86880625646058e-05
-1.3910238708203e-05
-1.48815271561357e-05
-3.41420164385806e-05
-2.42635033534571e-05
-2.16645205460059e-05
-1.93771295903865e-05
-9.7860635794997e-06
-1.42949770119917e-05
-1.87944381164736e-05
-1.65033932167924e-05
-2.4151322822194e-05
-5.06373789781049e-06
-3.42568486997639e-05
-1.98428062914e-05
-1.95677416366812e-05
-6.46607604199114e-06
-2.06247624286026e-05
-2.50836533646415e-05
-3.48834261868343e-06
-6.94640098896269e-06
-2.95994948384535e-05
-1.16274201045847e-05
-2.83875755471501e-05
-1.96661447099399e-05
-2.39437744039954e-05
-1.76085607226719e-05
-1.55650842371799e-05
-3.33962014249152e-05
-2.31463097554079e-05
-1.17686140948521e-05
-7.30863035539568e-06
-2.65846723326444e-05
-1.71435261361983e-05
-3.85660873040684e-06
-3.91159906203057e-05
-2.12622144902421e-05
-1.8229710577317e-05
-2.77951379042036e-05
-1.19604827038027e-05
7.71751279686089e-07
-2.36818864367345e-05
-1.06115361435813e-05
1.96391715242843e-06
-1.48573364817513e-05
-8.59947885711863e-06
-1.47423164450891e-05
-5.9888317783531e-06
-3.5314638082041e-05
-1.28169607538707e-05
-4.51877294017486e-06
-6.1204546771449e-06
-7.96836542215718e-06
-9.71289781865953e-06
-1.46644698096158e-05
-7.84971844786432e-06
-1.55056901110821e-05
-1.24759010496788e-05
-5.94272949290499e-07
-1.12622487599499e-05
-5.72025184808926e-06
-2.03064063124582e-05
-1.76651614794316e-05
-1.42180715868165e-05
-1.30574919290418e-05
-1.15173507648214e-05
-1.3613409586452e-05
-6.66089159319552e-06
-1.06501497691663e-05
-1.2325188125641e-05
-3.08459838668516e-05
-3.53181922574503e-06
-1.48236244661038e-05
-1.54358775282572e-05
-2.76612880323474e-05
-4.53248163409301e-06
-4.01970727512502e-06
-1.50321124184302e-05
2.74102888879602e-06
-1.54888377964856e-05
-2.67774817305479e-05
-7.73646940149791e-07
-8.90383262832366e-06
-3.41831893469413e-05
-4.11920940609238e-05
-1.50412272972089e-05
-2.36833759673378e-05
5.26611818991651e-06
-1.15376080239615e-05
-2.63684081468615e-05
-2.02107191895543e-05
-9.04121740462722e-06
-2.03666874387927e-05
-1.63069266763245e-05
-2.89617736166364e-05
-2.76222233343075e-05
-2.19352255849779e-05
-3.95381078397082e-06
-1.69307194795572e-05
-1.92727163360393e-05
-2.0782712220391e-05
-1.43815614599946e-05
-2.97697716298885e-05
-1.41696405204911e-05
-2.97921727408781e-05
-1.88763952597035e-05
-1.31260850066041e-05
-6.15797576181159e-06
-1.70310177416299e-05
-1.39949121328788e-05
-2.217477630455e-05
-1.57406827139757e-05
-3.56421905184219e-05
-2.0238235062061e-05
-6.17873626828721e-06
-1.39343682630677e-05
-2.51784889594512e-05
-2.53779949367255e-05
-2.6860896140388e-05
-1.20793803760895e-05
-1.36010462174153e-05
-4.45333414430126e-06
-2.88081096724382e-05
-2.36471286791721e-06
-1.44964798134928e-05
-8.61499299677469e-06
5.78173792080133e-06
-2.19337871665641e-05
-2.17575116313293e-05
8.46976590135977e-08
-1.78418304849207e-05
1.53277578753716e-06
-2.14470205233795e-05
-7.74431892436481e-06
-7.70700974982264e-06
-2.57051227382581e-05
-5.44061613720807e-07
-4.86737377840072e-06
-8.91882415314999e-06
1.37979037665511e-06
-1.17313027249225e-05
2.62695686709844e-05
-1.50922022178112e-05
-6.44156582238614e-06
-1.47707159800471e-05
-1.81970332244115e-05
-9.47329257526338e-06
-9.62569948351784e-06
-2.36805908416397e-05
-1.03636015062653e-05
-8.42346114658901e-06
-5.01905327992786e-06
-2.58803481710724e-05
-3.87735794021575e-06
-2.87188128604879e-06
-1.33615377766741e-05
-1.58414006680861e-05
-3.59616178756831e-05
-1.22982360742343e-05
-7.85788628241762e-06
-2.41295140715125e-05
-2.52252531883856e-05
-2.96927388199734e-05
-2.78721920557536e-05
-9.56380409281435e-06
-6.99715574019173e-06
-3.14388666045566e-05
-1.16976695777098e-05
-1.46012402189758e-05
-1.87829138399045e-05
-2.73130277527694e-05
-1.89784761053693e-05
-1.47038238823568e-05
-1.53080127838659e-05
-2.13758927229331e-05
-2.53379601785385e-05
-1.25310660945189e-05
-2.49898253740681e-05
-1.85047904061509e-05
-1.08351638096413e-05
-2.84904125987874e-05
-1.87054913752148e-05
-1.74887624853769e-05
-2.20201857379569e-05
-1.91014772152297e-05
-2.03359206150908e-05
-3.31399296918984e-05
-1.92898867300883e-05
-5.26640270150618e-06
-2.55927720193591e-05
-9.36155301147886e-06
-3.26545799185312e-05
-1.14027582433661e-05
-7.69134963501378e-06
-2.99615685620951e-05
-7.45649101750751e-06
-1.55623786905992e-05
-3.39004416181674e-05
-2.07210294380448e-05
-4.51782777778297e-05
-4.94939686887871e-06
-2.38753030398408e-05
-1.50455716594306e-05
-1.41431340670624e-05
-5.3529668908163e-06
-1.0229796349539e-05
-1.31000786518629e-05
-2.26128014202952e-05
-2.24100535922282e-05
1.14341567462479e-05
-1.08773365024482e-05
-1.68953562365841e-05
-6.93699764709452e-06
-1.80529045923758e-06
-1.06661516977718e-06
-1.29163571388604e-05
-8.15389848482208e-06
-1.05786227180143e-05
4.49633421169675e-06
1.94047824227908e-06
-1.6510115497339e-05
-1.68873977144964e-05
2.22700885060008e-06
1.98506346822218e-06
-1.06798849948945e-05
-1.55677868048093e-05
-9.33672455981633e-06
-5.77975295455538e-06
-7.78956511194047e-07
-1.7446457409932e-05
-1.08911589231649e-05
1.58928694498379e-05
-3.0714042858275e-05
-2.10133142152522e-05
-1.1438129783274e-05
-2.46336883317357e-05
-2.54854252534873e-05
-3.77666231667536e-05
-1.62187822838912e-05
-1.60159195207077e-05
-2.00833991502538e-05
-1.33433076146953e-05
-2.83202961491976e-05
-6.16413607853387e-06
-3.52983053491962e-05
-1.77899932234042e-05
-1.15315813568952e-05
-1.54998572223019e-05
-1.19811708959453e-05
-3.39819556182381e-05
-2.24235899599318e-05
-5.03158800509596e-06
-1.48040864468401e-05
-4.3282209989944e-06
-3.16201547988601e-05
-2.33392789810457e-05
-1.57993111771234e-05
-7.75370227948905e-06
-1.85908886656989e-06
-1.74941382496176e-05
-1.55699822524766e-05
-2.1944050110877e-05
-1.35844129175952e-05
-1.50178409045559e-05
-1.30925519941157e-05
-3.41646371749863e-05
-3.85147272601273e-06
-3.05884299196777e-05
-3.15240932831445e-05
-3.1643396411528e-05
-8.65698192579897e-06
-9.59272065690224e-06
-9.71747946498169e-06
-1.19621085063376e-05
2.3220962882009e-06
-2.96508986177108e-05
-3.4607219604042e-05
-4.20480898754623e-06
-8.96978055265348e-06
-1.1797218763848e-05
8.81729820740217e-06
-1.55103291780326e-05
-2.82187231466287e-05
-1.65970295690344e-05
-1.04652991662961e-06
-1.90260404308153e-05
-2.53103284367303e-05
1.31045481181093e-06
-9.45721461883168e-06
-1.09904046908675e-05
1.8954039350968e-06
-2.98359074380374e-05
-6.56290961875691e-06
-9.95824416798488e-06
-2.58400482151791e-05
-2.10677817971057e-05
1.07093804627938e-05
-2.38046937741903e-05
1.1315111460957e-05
1.24367381512075e-05
-6.85420003492979e-06
-1.9341281447335e-05
-3.07762709732722e-05
-1.74577662673917e-05
-1.96561324395642e-05
-5.39013981514443e-06
-1.18084016670835e-05
-9.83021866086802e-06
-9.4584388777327e-06
-2.17264588447189e-05
6.80238478474929e-06
-5.58809267193197e-06
-9.66080198647237e-06
-2.88781366543178e-05
-2.47099013244393e-05
1.91727765201644e-06
-1.72532778606221e-05
-1.4777037994608e-05
-1.57009924435088e-05
2.28749800369676e-06
-2.41270352232445e-05
-2.47978050906816e-05
-3.10182924893091e-05
-2.65719573114355e-05
-1.71721327568153e-06
-1.87039022139652e-05
-5.52815343070164e-06
-1.10167231493663e-05
-7.71718995340515e-06
-2.23772339100803e-05
-2.78463226104727e-05
-3.61466596538519e-06
-2.07112364924868e-05
-1.74117139461716e-05
-1.82478783641947e-05
-1.06958860539966e-05
-1.94731687739549e-05
-2.51615227431173e-05
-2.12091205638108e-05
-1.1923640599552e-05
-2.36875239647839e-06
-3.61012441239282e-05
-2.63389717159184e-05
4.33793634204728e-06
4.08959964557342e-06
-2.38626006496895e-05
-6.48323879340318e-06
-2.66822993902552e-06
-1.37003993435288e-05
-1.30019179878548e-05
-2.27719619913144e-05
-1.8776125297705e-05
8.22914378306209e-06
-1.51850467265127e-05
-1.64071280749816e-05
-1.47584055769951e-05
-1.84042513542773e-05
-4.05285553013699e-06
-1.79525233869396e-05
6.32788893789892e-06
1.75703933453744e-05
-1.85912033683458e-05
4.67445659821787e-06
-1.08484981640344e-05
-1.44634706489434e-05
4.39215338689933e-06
-1.75015753535245e-05
-2.21796406527898e-05
1.15837013554984e-06
-1.81402286811064e-05
4.69892882226096e-06
-7.34992950070332e-06
-2.77558529225335e-05
-1.68622685403679e-05
4.57211493241232e-06
1.16458444960964e-05
-1.3190017203281e-05
-1.39470756025036e-05
-8.65586133072708e-06
-1.74909240205499e-05
-2.90753706562284e-05
-7.14675200785024e-06
-6.06947156733865e-06
-1.09296920934795e-05
-7.74793758548188e-06
-2.42473834518515e-06
-1.57713291985917e-05
-1.37395929709891e-05
-1.64033818255742e-05
-2.7796115813138e-05
-1.79998188511358e-06
-6.46140007850596e-06
-1.51015397940444e-05
-2.96349033294412e-05
-1.24181948091427e-05
-1.27871455811138e-05
-3.60379566000041e-05
-2.94701783367079e-05
-9.97840937578707e-06
-6.03016305795694e-06
-2.53614797462384e-05
-3.45759247210804e-05
-1.1838610856894e-05
-2.88737326272252e-05
-7.77420019371663e-06
-2.14789226988763e-05
-8.93562605449818e-06
-2.40170948159339e-05
-2.37812176496278e-05
-1.06971464104766e-05
-2.49375079702375e-05
-1.36694451496239e-05
-1.91679913015338e-05
-2.73192030770358e-05
-1.55826098583654e-05
-1.80148076903518e-05
-2.56728226589321e-05
-1.16222721126332e-05
-3.36792096518723e-05
-2.82559672146353e-05
-1.58395140389214e-05
-2.4075757312801e-05
-1.55429889693557e-05
-2.37939120848922e-05
-2.71036411258881e-05
-6.15074069645987e-06
-2.11577141217014e-05
-1.91608103899152e-05
-1.46534995911174e-05
-2.57658460427301e-05
-5.49095291198625e-06
4.06999850528038e-06
-2.41986349004515e-05
-7.21631185636434e-06
-7.25089186900499e-06
-8.61684513974312e-06
2.70246139585271e-06
-9.09497505196707e-06
-5.0909452464728e-05
-2.21852695562605e-05
6.50925159993588e-06
-2.11106202230295e-05
-2.69305937385418e-05
-2.70432028340377e-07
-1.54117417747538e-05
-1.06998966994947e-05
-1.15220303400853e-05
-9.29399097523252e-06
5.23051046907597e-06
-1.63988955997966e-05
-7.42631728293923e-06
-1.79085658792419e-05
-1.41800540240961e-05
4.89744831283537e-06
-2.95785934411163e-05
6.46071183460294e-07
-8.84966473981099e-06
-8.06374846751513e-06
-3.95129213238029e-06
-1.35285520650143e-05
-1.82206234925418e-05
-7.42597089117494e-06
-1.05789473678739e-05
-8.28672362132378e-06
-1.33698783790013e-05
4.76328781079068e-07
-8.70302807067792e-06
-1.11923753972589e-05
9.14020493593459e-07
-2.2551390410071e-05
-2.90292186515218e-06
-2.44852408984237e-05
-1.87988949999847e-05
-1.54271709743349e-05
-1.42989332246741e-05
-9.84228538757465e-06
-3.56137239032903e-05
-1.37280798790704e-05
-6.8881008341603e-06
-2.2876242121975e-05
-2.10394246169901e-05
-1.09698273492745e-05
-1.03042124081586e-05
-7.83757582881425e-06
-1.20404213908029e-05
-3.7617841651292e-05
-2.4792098112306e-05
-1.43831229110214e-05
2.90504525268899e-07
-2.12672020867848e-05
-9.92411359426189e-06
-1.07398092559775e-05
-4.72818046793231e-06
-2.41955788743376e-05
-1.61171512177322e-05
-8.44988675494869e-06
-1.92660560414145e-05
-2.11993401295893e-05
-2.03311964372722e-05
-1.87174784476153e-05
-4.59892787150512e-06
-1.60078982801514e-05
-1.70268136392608e-06
-1.12186564111815e-05
-1.36087521909444e-05
-2.27156719688266e-05
-2.36443350054797e-05
-5.29735920193459e-06
-2.10175916419762e-05
-1.8046750803267e-05
-7.75476077823486e-06
-1.98216258144072e-05
-1.28150296144868e-05
-3.49073138613498e-05
-2.88344280680548e-05
-1.36346698835433e-05
-1.5779709577013e-05
-2.5565419432676e-05
-2.0222307217126e-05
-2.76938466060914e-05
-1.31581248511585e-05
1.45232571019778e-06
-2.28881574000044e-05
-3.5938876033817e-05
-6.7146667500109e-06
-7.47257651870092e-06
-8.19535158013142e-06
-2.02160102687692e-05
-1.30535821920419e-06
-2.48116019056917e-05
-1.74764404796862e-05
-9.19574843006594e-06
-9.71786112205405e-06
-9.56626511407548e-07
-1.46358101944114e-05
-2.33605117353718e-05
-4.77313334770965e-06
1.23371979789226e-06
-2.02720660627886e-05
-9.33908356358439e-06
-1.9512734230903e-05
-3.67587465752376e-06
-3.51096997491582e-05
-4.37897011289045e-05
9.59906688248123e-07
-9.91276628980718e-06
-8.05611039870957e-06
-1.66927195546728e-06
-1.71202284456499e-05
-1.09725447115387e-05
-1.55171500482295e-05
-1.64642333201699e-05
-6.02199770504832e-06
-2.36447804509145e-05
-1.93988113175721e-05
-1.28095362101564e-05
-2.35600545386622e-05
-1.93487885622848e-05
-1.44116493191979e-05
-1.0582931262228e-05
-1.15609914999643e-05
-1.18782158149883e-05
-1.70634997690056e-05
-1.5402664175099e-05
-8.7468472130705e-06
-2.4399044678498e-05
-1.38824820048204e-05
-3.35508687774318e-05
-1.96501553207586e-05
-2.7258087634942e-05
-1.39385292817967e-05
-1.93751386964341e-05
-1.83254088450108e-05
-1.09813833831983e-05
-1.69021517221388e-05
-1.20811574557669e-05
-7.59575774650541e-06
-3.44436276778313e-05
-1.01025553825238e-05
-1.6554455518336e-05
-3.79031100238043e-06
-1.93876543002744e-05
-1.59439154979217e-05
-3.0960854826397e-05
-2.20929082797324e-05
-2.11523457252522e-05
-1.73327583069487e-05
-2.04209557530991e-05
-2.49180727287369e-05
6.46928394201404e-06
-7.12382712829855e-06
-2.646930109012e-05
-1.97567507245115e-05
-1.46230702693449e-05
-3.29600527045778e-06
-7.23136871596771e-06
-1.72611018470874e-05
-2.14838783857627e-05
-3.11367035822903e-05
-1.77892722880453e-05
-7.26133166013483e-06
-1.63594182703639e-05
-7.77359527569088e-06
1.22347354165366e-05
-6.76312066792923e-06
-1.02475069552677e-05
-2.21098803985319e-05
-8.80891868069623e-06
-1.71778538209225e-05
-2.16961004924555e-05
-1.69651467896867e-05
-1.16962115830432e-05
-5.06179141949301e-06
-1.50899397885888e-05
-9.55189908997023e-06
-1.14427101405228e-05
-1.50134356023103e-05
1.57550457111244e-05
-5.5396334742024e-06
-1.60066570045198e-05
-9.2700915719081e-06
-1.76639776094738e-05
-2.2723439675134e-06
-2.27784524306476e-05
-1.19473825299559e-05
-1.80876423082702e-05
-1.66011177500952e-06
-2.787321411008e-05
-1.51417526206528e-05
-2.14600416113067e-05
-2.26311812784958e-05
-1.72848062967602e-05
4.11701791892071e-07
-1.04518906963011e-05
-1.60742265150694e-05
-3.11486058212034e-05
-2.27641428253122e-05
-3.17401015748546e-05
-1.62599085688777e-05
-6.84307659868952e-06
-2.713802872003e-05
-1.89471746033982e-05
-3.31261544088178e-05
-1.24886659566506e-05
-2.20777052439919e-05
-1.91401952894266e-05
-2.97057530361721e-05
-2.67905272304166e-05
-1.06211998004263e-05
-2.51669747631878e-05
-2.41321957043891e-05
-7.45572792849974e-06
-1.08141660315771e-05
-2.75314055057847e-05
-1.19134264850218e-05
-1.663280257445e-05
-9.88962871522364e-06
-2.3839189443061e-05
-3.05191325517229e-05
-2.81472999840131e-05
-1.88345676033743e-05
-1.89296309953256e-05
5.77018421534044e-07
-1.62168189297823e-05
-1.19697547230902e-05
-2.50041721908021e-05
-2.87132894263759e-05
-1.8419619056609e-05
4.00133357795483e-06
-1.32858974927067e-05
-1.18936340545495e-05
-1.84606187050257e-05
-7.68297918467567e-06
-5.78592432193871e-06
-2.15692670992671e-05
-9.38235378759121e-06
-2.48652174139717e-06
-1.52939993710841e-05
-1.51474955920091e-05
-2.1245857561096e-05
2.67721770735646e-06
2.01698957924437e-06
-6.88548931921823e-06
-2.52924017251116e-05
-2.43017489547653e-05
-1.52260387698897e-05
1.37726686564981e-05
-1.67331191622503e-05
-1.79080869775478e-05
-2.13938592485739e-05
-1.33726428662024e-05
-8.04106931116462e-06
-1.7089198196593e-05
-2.99014814824627e-05
-1.20787626381029e-05
-2.59261468491651e-05
-1.55437238976557e-06
-1.15522008339819e-05
-6.87555458303522e-06
-7.9509313338317e-06
-9.1846948354355e-06
-8.13646716199762e-06
-7.58438831348358e-06
-1.13496212860271e-05
-6.98299591105331e-06
-1.46604793415989e-05
-9.75190363185394e-06
-1.50329527463264e-05
-2.82891507999658e-05
-1.28562795498406e-05
-2.83977214777478e-05
-1.32315072707272e-05
-1.98501702025815e-05
-2.23526692767271e-05
-8.76090932627897e-06
-1.45678593075216e-05
-2.72353189423504e-05
-2.2474110340676e-05
-1.18727424589937e-05
-2.89024136545798e-05
-2.83440337115936e-05
-1.73636344157631e-05
-2.06971681725162e-05
-2.37650671227833e-05
-2.29793145238769e-05
-7.10877643713888e-06
-3.37380904519594e-05
-3.46393047864995e-05
-1.62909440601463e-05
-2.84375844952826e-05
-1.09803449403295e-05
-2.3101382408138e-05
-2.68062108815654e-05
-3.24229498060001e-05
-1.24908119630092e-05
-3.36306303660927e-05
-1.68720486945246e-05
-1.43975594252901e-05
-1.89329623011868e-05
-1.7906593558204e-05
-1.06465713812589e-05
-8.64528455593873e-06
-2.96080947260126e-05
-2.01344661971884e-05
-4.01712751240717e-05
-4.5330204844282e-06
-1.9372240507369e-06
-2.12594686482145e-05
4.54123763398601e-06
-2.41641821035576e-05
-2.39117318463307e-05
-3.2671772893609e-05
-1.74507434063877e-05
-1.9122176576348e-05
-1.61744869634939e-05
-1.02152504294723e-05
-1.15424276053314e-05
-1.94889698025373e-05
-1.15791277328089e-05
-1.63872133256931e-06
2.50103086553962e-06
-1.46444449031223e-05
6.81743938056946e-06
-1.29946471722415e-05
-8.25687835968454e-06
-1.68698321558901e-05
-2.64367277798076e-05
-4.38577682348341e-06
-9.40298370221793e-06
9.46712654601968e-06
-1.28336523284766e-05
-2.05561517645313e-05
-1.17214912103253e-05
-1.25809506140868e-06
-2.88330413925265e-05
-1.63139478355808e-05
-1.54560612730571e-05
-7.9180981297083e-07
-9.57227394338099e-06
-1.34382697686396e-05
-2.30937506798416e-08
9.67011679368239e-06
-9.18964600840711e-06
-1.41553812527972e-05
1.65923897197836e-06
-9.85060807998615e-06
-9.29788381197166e-06
-1.40456327466553e-05
-1.72231429198198e-05
1.90562045615149e-06
-2.00130531873029e-05
-7.67672660505576e-06
-9.39567179942897e-06
-2.13258445843285e-05
-1.57861954028425e-05
-1.33577251013684e-05
-1.9530317406643e-05
-2.85465855950312e-05
-1.73384052120368e-05
-2.09822303701361e-06
-7.13361924137972e-06
-1.90485490204191e-05
-1.70321845223317e-05
-1.72905584782432e-06
-1.34444012854614e-05
-1.97771443073549e-05
-8.95693440243744e-06
-2.66282376046403e-05
-1.7305011870656e-05
-3.8845360667556e-05
-2.27283721711736e-05
-2.10835117707683e-05
-1.89222605980702e-05
-1.59128283282574e-05
-2.47926609796e-05
-8.05773454984544e-06
-3.73722550266991e-05
-1.22558171132419e-05
-2.89480889473291e-05
-1.29020102964318e-05
-3.80335140980418e-05
-3.72598278087401e-05
-3.42370890589926e-05
-2.50045349348988e-05
-2.67059423342304e-05
-1.3496504802027e-05
-2.28307217485601e-05
-1.01452948612989e-05
-1.84746531892728e-05
9.34466563994396e-07
-6.7578630589092e-06
-1.68648789269219e-05
-6.2254591338352e-06
-1.89223290069024e-05
-1.03328531190172e-05
-2.71884555618393e-05
-1.99356442641858e-05
-1.56456718181179e-05
-7.73187463509735e-06
-2.41032203143835e-07
-7.24170567401534e-06
-1.02419563898414e-05
-1.8493327427414e-05
-3.79610461939625e-06
-1.01355343102208e-05
-1.32904799029751e-05
-2.1508819708449e-05
-5.09121265120105e-06
-1.08494218808341e-05
-1.79614646285241e-05
-2.49207008301217e-05
-2.07970477426864e-05
-1.49179188680186e-05
-9.62058544993362e-06
-6.54860849571609e-06
-5.06396351012173e-06
-1.1742916158673e-05
2.01071305616333e-05
-2.27025046129892e-07
-1.42103285264336e-05
-1.43749073406529e-05
-2.18262477027442e-05
-1.51725826367868e-05
-1.13156552897983e-05
-1.20396742336458e-05
-1.34302139366344e-05
-6.65414149993269e-06
-2.28839092454593e-05
-4.23646720195916e-06
-1.90893971737357e-05
-2.10858278563614e-05
-1.44772319386902e-06
-1.81175763595109e-05
-2.05044861031702e-05
-9.38241752815726e-06
-9.76060970117848e-06
-1.66116787267929e-05
-1.46325682493548e-05
-1.07885339635169e-05
-6.68329229122255e-06
-2.09039019221698e-05
-4.6268300451433e-06
-7.3963296208994e-06
-3.59592747970145e-05
-1.92440688952779e-05
-3.8012479955901e-05
-3.54394997006222e-05
-1.1123432114538e-05
-1.22729114659798e-05
-1.19054801079187e-05
-8.25397325221647e-06
-3.53653250505378e-05
-2.18029786077335e-05
-2.02259365817976e-05
-2.53706710124351e-05
-1.87243360508262e-05
-3.95210024714287e-06
-3.16058722704829e-05
-1.58918903255509e-05
-2.68519804113458e-05
-2.18840713553143e-05
-2.79809199823373e-05
-2.64154773011454e-05
-3.14658271201867e-05
-1.38611271808828e-05
-2.27778329997363e-05
-1.50876108320925e-05
-2.94706539936619e-05
-1.77872240498589e-05
-4.00596142494207e-05
-1.82079868071828e-05
-1.14141727344726e-05
-2.74245658089864e-06
-2.8482244009366e-06
-1.51408291796135e-05
-2.3788352218993e-05
-2.3917160567068e-05
-2.90976903502327e-05
-2.23598261792355e-05
-2.22953328430308e-05
-1.43201123450327e-06
-7.75120817152421e-06
-9.14716024008001e-06
-3.54547371794716e-05
-2.81230463960592e-05
-1.10440678612925e-05
-1.16824044062561e-05
1.75769996943089e-06
-2.91138806584377e-05
-3.6409689179894e-05
-2.20182824989238e-05
-1.21512237454102e-05
-9.06526716840397e-06
-5.87483770479976e-06
-2.21210066532657e-05
-1.62030961488434e-05
-3.25474014509374e-07
-1.17182182215938e-05
-4.35249070518741e-06
-1.18232564737942e-05
-1.79162644506094e-05
-2.25435914082979e-05
-2.78796098069603e-05
-1.45182079925994e-05
-2.49152695333982e-05
-7.1730012314182e-06
-4.57522662518394e-06
-1.2932600033771e-05
-3.15064148236834e-06
-5.77156148418151e-06
-9.65378896135492e-06
-9.35446902113417e-08
-1.30478634837047e-05
-3.95970270266839e-06
-2.76690974229187e-05
-3.4084472510511e-05
-9.25782147620465e-06
-1.141569772165e-05
-1.73720758952214e-05
-1.8161646148866e-05
-1.41349894883132e-05
-2.50141685269725e-05
-2.31769839657947e-05
-1.23510426628898e-05
-3.38218007730799e-05
-2.94384399795747e-05
-3.08327022299003e-05
-1.08820751938458e-05
-1.49056720953671e-05
-3.51113813821554e-05
-1.4072573761815e-05
-3.43148549928646e-05
-4.11950461197087e-06
-4.77205212855781e-06
-4.21042733840806e-05
-7.81038446200678e-06
-2.11945774828231e-05
-3.84705776772928e-05
-4.06007832134797e-05
-1.82305244803893e-05
-1.69607936922404e-05
-1.28631676756241e-05
-1.72290373603405e-05
-2.26852374084178e-05
-2.02548473088128e-05
-2.19340827747992e-05
-1.51579313536391e-05
-1.65952768779727e-07
-2.46673424422899e-05
-3.24305012170746e-05
-1.9576106881844e-05
-2.53305356343091e-06
-8.42708528974572e-06
-1.70293802918291e-05
-1.52497438151979e-05
-7.68091062085114e-06
-1.53873374525615e-05
-5.37309655291505e-06
-1.19447581881131e-05
-2.77124137057014e-05
-1.12854605057121e-05
-2.10222933771967e-05
-1.65951265228062e-05
-2.45235416697198e-05
-2.27560203007594e-06
-8.89942603045597e-06
-1.18188395296579e-05
-1.65551483469145e-06
-1.67266919067614e-05
1.59251255796924e-05
-2.48036024863696e-06
-1.51715296978369e-05
-3.75293871958922e-05
-1.0197678903697e-05
-9.8720698786774e-06
2.9992101174789e-06
-6.64052938058001e-06
-1.6216123463798e-05
-5.26995787283995e-06
-1.03417403961243e-05
-4.77252001384054e-06
-1.62292311634607e-05
-7.56794068321768e-06
-1.79522658003758e-05
-4.60778096369681e-06
-2.01181720676154e-05
-1.78679099068852e-05
-9.46109090765337e-06
-1.41492440787096e-05
-3.38561060707764e-06
-2.58793482772643e-05
-2.72803719358669e-05
2.93895606049005e-06
-6.5185277469148e-07
-5.48894994496014e-06
4.97444922374667e-06
-1.04804997609337e-05
-1.4567065515551e-05
-2.04858593137547e-05
-1.57837994919213e-05
-2.21251656012688e-05
-2.30599317683663e-05
6.49457602666263e-06
-3.48356067923262e-05
-9.96393065265956e-06
-1.10217697641912e-05
-1.43451619141154e-05
-1.96281671496958e-05
-9.60264129217359e-07
-2.69819042391338e-05
-1.74734931855876e-05
-1.19041348866974e-05
-6.35289513805872e-06
-1.61675427126389e-05
-1.33235164933191e-05
-2.28964683451368e-05
-1.86259497912572e-05
-1.54269912479852e-05
3.75330944200025e-06
-3.70447722537652e-05
-8.67837446216899e-06
-1.52358754078577e-05
-1.13834096863557e-05
-2.22982803933091e-05
-6.49171618745215e-06
-6.04435517226071e-06
-2.14594875482859e-05
-2.94638455905413e-05
-2.32195515207026e-05
-2.49484717299843e-05
-8.12938256220528e-06
-2.02526295901066e-05
-1.70135198173449e-05
-9.66506602541992e-06
-2.37009311020702e-05
-1.04549375088101e-05
-2.41962167553319e-05
-2.05071649096024e-05
-1.61180360001808e-05
-8.82176852775261e-06
-8.03394958745176e-06
-2.55155200126081e-05
-3.4786518378319e-07
-5.10116278885178e-06
-1.90181199296175e-05
-5.50908333498488e-06
-3.46581143973218e-05
-2.04823379194712e-05
-1.96097443111248e-05
-2.16521718309161e-05
-9.07400843503403e-06
-1.72197588205872e-05
-7.76605145377353e-06
-1.54918635971895e-05
-1.68680164671172e-05
-9.46559061890894e-06
-1.74382300005601e-05
-2.63469410023969e-05
-3.53116199902052e-06
-1.10338622144627e-06
-2.07718672506581e-06
-1.19682017199002e-05
-8.53699381091592e-06
-1.28483133791458e-05
-8.44337952807831e-06
-1.18443260097516e-05
1.77885436083576e-06
-1.19271155184463e-05
-1.78728408417747e-05
-2.55255309733829e-05
-1.63763625212213e-05
-6.03574408753114e-06
-6.34167444631588e-06
-2.15747851142538e-05
-2.24424587564305e-05
-1.31067379816365e-05
-7.30546839740044e-06
-1.37322547606883e-05
-1.49130593459776e-05
-6.86619782099506e-06
-1.45992354466826e-05
-1.44134048392564e-05
-1.82192029556271e-05
-3.23020746070555e-05
6.68817971893189e-06
-1.89417198745009e-05
-1.50584758276348e-05
-7.27127013918322e-06
-1.71189702321607e-05
-1.64268903978733e-05
-4.33641835078975e-05
-2.75033132073874e-05
-9.34886992497708e-07
-1.12177959351933e-05
-2.48067309249942e-05
-1.11686561099262e-05
-1.71250731421342e-05
-2.1193019751399e-05
-1.35538186013964e-05
-1.77843310543186e-05
-6.12684514019633e-06
-2.93697073715621e-05
-2.79910197829967e-05
-7.65283513459244e-06
-3.04183841485257e-05
-2.63879563858748e-05
-2.17045990522741e-05
-1.26626356278327e-05
-3.20507297866655e-05
-9.73171958386617e-06
1.10740163406661e-05
-1.41546561359094e-05
-1.42867951962852e-05
-1.47507280294483e-05
-9.96094846983856e-07
-3.05877603525289e-05
-1.59113601948705e-05
-1.46112486103317e-06
-2.00554750004475e-05
-1.18615144086655e-05
-8.95141361327188e-06
-4.83668651875633e-06
-1.25615943873858e-05
-9.73450976989657e-06
-1.67231170547435e-05
-4.17189412348114e-06
-3.92600775248096e-05
-1.72063139489308e-05
-8.22830124902394e-06
-1.6515885104193e-05
1.45991428628203e-06
2.00446656832327e-07
-1.60317067004534e-05
-5.12534387423869e-06
-2.25094608449418e-05
-1.41909247161373e-05
4.54743490727958e-06
-2.80787050391621e-05
-2.27059567326756e-06
-4.5914387595247e-06
-1.50281479525047e-05
3.60781598051143e-06
-2.09431341969308e-06
-2.38120145022403e-05
-1.12704906100682e-05
-7.42803509342341e-06
-3.64975482350388e-05
-1.42414000606881e-05
-1.7239651410235e-05
-2.00169088448715e-05
-2.31013356170365e-05
-2.21030048930881e-05
-1.45562305039609e-05
-1.87045251440586e-05
-2.70078919975426e-05
-1.39646713148481e-05
-1.89653987066083e-05
-2.39928292104247e-05
-1.12449055085759e-05
-2.32361096062119e-06
-3.15712775268771e-05
-1.7226910383503e-06
-2.20208197835601e-05
-2.53135803839937e-05
-1.21800311597477e-05
-1.93684171389115e-05
-2.45306841197069e-05
-3.11481933197946e-05
-2.40790840226919e-05
-3.32628062419654e-05
-3.77330805877043e-05
-1.43005604864274e-05
-1.07101114443768e-05
-1.3733500769254e-05
-2.11184456668355e-05
-2.21777948978663e-05
-2.89398398922181e-05
-6.97857605627075e-06
-8.41335932017377e-06
-1.61213086344896e-05
-1.22072709622523e-05
3.43783503112418e-06
-8.91073749603117e-06
-1.49880785966058e-05
-1.55592113172448e-05
-6.09784103826981e-06
-1.91262742661942e-05
-2.03633527817509e-05
-1.57107960807031e-05
-2.03954446049701e-05
-2.64846584267678e-05
-2.557680187682e-05
-3.04231173711303e-05
-2.84715321846501e-05
-2.4605765292295e-05
-1.91051120132264e-05
-2.3196403839782e-05
-2.3525878995108e-06
-1.67837697758297e-05
-1.76626877340516e-05
-2.0659887903144e-05
-8.45081021658568e-06
-1.77940451519867e-05
-1.56009419455367e-05
-1.48880335253394e-05
-1.76672305730984e-05
-6.882250317426e-06
3.53278155798338e-07
-1.67616073342633e-05
-1.87471708227588e-05
-1.04351937117129e-05
-1.68283149192564e-05
-4.83725804129074e-07
-2.45609543784858e-05
-1.70543959537198e-05
-2.06944972272843e-05
-2.01866981566251e-05
-2.82459119349295e-06
1.72646847422615e-06
-1.23221860750852e-06
-7.77377987273392e-06
-1.79605962495231e-05
-2.30017074706875e-05
-8.70887279687799e-06
-8.53571079374977e-06
-1.33145081198337e-05
-1.06926180148662e-05
3.34218194029387e-06
-1.42828148754109e-05
-1.78345326321722e-05
-1.19058720763888e-05
-4.52812078105553e-06
-2.53996156018719e-05
-7.06013009869572e-06
-1.40784847486496e-05
-1.00847679140899e-05
-2.70062767324827e-05
-2.00398371207739e-05
-1.03925920151932e-05
-4.99084824470021e-06
3.50912407697468e-06
-1.11750464599997e-05
9.4547472292091e-07
-3.16535805255502e-05
-2.5399374252974e-05
-1.23148939317989e-05
-3.82592998062116e-06
-2.33312311661036e-05
-6.8379598731584e-06
-1.66097897874589e-05
-3.32888978461683e-05
-3.66086131637315e-05
-1.24307359696201e-05
-2.77921752956111e-05
-2.59124948390103e-05
-8.04027870376682e-07
-1.97271169172394e-05
-1.6427554043238e-05
3.82478980332418e-06
-1.98051843273128e-05
-1.10675993486292e-05
-3.17365256738146e-05
-4.22724071082176e-05
-1.81702699072176e-05
-1.99179369640179e-05
-1.08956514085644e-05
-1.00681764254296e-05
-3.68405934520976e-05
-1.02181936379421e-05
-2.21306505305615e-05
-2.69142958566172e-05
-1.76571621739966e-05
-2.3484409797386e-05
-2.36111785595194e-05
-2.58223639847528e-05
-1.9644262209902e-05
-1.33171635750639e-05
-3.87561743513845e-06
-1.45479069279475e-05
-2.32340853196292e-05
-1.48796001643613e-05
-2.57876464692756e-05
-7.73817416404027e-06
-1.08582429887466e-05
-9.07631938950213e-06
-3.23475618532029e-06
-1.32971602716655e-05
-1.1205962634459e-05
-3.39934872793764e-05
-5.0675220495358e-06
-7.15772198895463e-06
-8.80722071713984e-06
-5.51555350787848e-06
-3.7004712828373e-05
-1.4597802007632e-05
-1.15794177010455e-05
5.4923652680612e-06
-3.49068274269633e-05
-5.88173989987707e-06
-3.80944930640282e-06
-1.7251443447554e-05
-2.14511048097671e-05
-3.56166450832333e-06
1.36199415733881e-05
-1.25964490397234e-05
-1.14516988120425e-05
-1.09720201468447e-05
-1.11986996463678e-05
-2.31678764558082e-05
-1.01773936089705e-05
-4.75142301452874e-06
-1.12718671808888e-05
3.76191161235974e-07
2.63177546677647e-06
-1.2101351255851e-05
-2.55393443635718e-05
-5.18405516822956e-06
-1.55377818317052e-05
-9.07872068699574e-06
5.90462180648596e-06
-1.62388849037393e-05
-2.48164656287614e-05
-5.52976925920172e-06
-2.36746903341142e-05
-2.50288541657063e-05
-6.78437525692279e-06
-1.59621491479852e-05
-1.29075652940733e-05
-2.11246522438174e-05
-2.62099631362072e-05
-2.32573652657013e-05
-1.39491810305946e-05
-2.17562832642574e-05
-1.32712445405603e-05
-2.06356162077294e-05
-2.32406374558158e-05
-2.73062644029048e-05
-1.15233855225073e-05
-1.53562753858551e-05
-2.99497749409363e-05
-2.54211516450065e-05
-1.9261574236422e-05
-1.08405097293263e-05
-2.44082902552563e-05
-2.49200229238186e-05
-1.88472982482728e-05
-1.70158951986885e-05
-2.23545621618125e-05
-2.33929461550281e-05
-1.53769581576572e-05
-3.24404471641749e-05
6.19890634495075e-06
-1.45664005561706e-05
-2.30691897697035e-05
-2.21568835417061e-05
-1.47415305671598e-05
-4.2328216028874e-05
-1.87890226291547e-05
-3.17219739296615e-05
-7.1882582020412e-06
-1.81040336958964e-05
7.79817424205137e-07
-1.45514580913874e-05
-1.7994404697761e-05
-1.53975880747316e-05
-2.72491490603933e-05
-1.50900921929092e-05
1.00056551659379e-05
-1.10811394996152e-05
-2.81301155908228e-05
-1.0853528307839e-05
-1.99310092556112e-05
9.87149500183193e-06
-2.16136053050751e-06
-1.46416380072155e-05
-8.51173323059477e-06
1.82060588811688e-06
-1.39835272942298e-05
-3.04291595302464e-05
1.32215986163643e-06
-1.84121862491144e-05
-2.12687643044283e-05
-2.53608233090255e-06
-3.30960510215701e-05
-1.16408606714024e-05
-1.74988221178661e-05
-2.27199369917699e-05
-1.69806342061213e-05
-1.52932690581715e-05
-7.87150854042273e-06
-1.70008851956882e-07
-1.08740302966381e-05
-3.49693193083144e-05
-1.94744485847892e-05
-2.4397039271899e-05
-1.95770654019411e-05
-2.12333169274898e-05
-1.66901392254205e-05
-1.21487663328236e-05
-5.55540053712154e-06
-2.18330810042843e-05
-1.97167962077183e-05
-2.72374966907209e-05
-3.58713162844152e-05
-1.55703872844079e-05
-2.74238006150277e-05
-3.11137928304897e-05
-2.55201066819733e-05
-7.87418325049043e-06
-1.48684078023135e-05
-3.83973013279217e-05
-1.31922979008749e-05
-1.1336103039795e-05
-2.00578505221319e-05
-2.63824039217747e-05
-6.72938189668649e-06
-2.62169358211785e-05
-1.73966343569935e-06
-2.32298215392394e-05
-2.25999808598206e-05
-8.71487364964359e-06
-2.28612844823565e-06
4.67559375600024e-06
-2.42380264790999e-05
-1.64255200490771e-05
-1.34098501843706e-05
-1.16244317482178e-05
-3.29848484655412e-05
-2.96073086785783e-05
-2.03540177582007e-05
-1.26251414430328e-05
-8.12240170866395e-06
-2.42316306059372e-05
-3.08438611977904e-05
-3.0624066859573e-05
-2.06845958103323e-05
-1.36425584989301e-05
-2.95969817782244e-05
-2.6248918960344e-05
-3.16441947175935e-05
4.7523353160928e-06
-1.27178051770594e-05
-5.11796702137187e-06
-1.4255744236848e-05
-7.68171731156528e-06
-7.35303311822604e-06
-1.48053759628884e-05
-2.27556201158852e-05
-1.99729248629873e-05
1.86880873809417e-06
-1.64203843522922e-05
-1.56228476104394e-05
-1.29932710145274e-05
-2.66808057472992e-05
-9.68615305472236e-06
-1.60507145422142e-05
5.81074585638702e-06
-1.68311693233129e-05
1.69563106885427e-07
-1.60683399423237e-05
-7.17063531207267e-06
-1.06758325829957e-05
-2.49732969558502e-05
-1.32910969705936e-05
4.6670809773963e-06
-1.45891399997424e-05
-2.44926857448275e-05
-1.99268023711332e-05
-1.19937964103163e-05
-2.12243482019462e-05
-1.92672683402446e-05
-1.55258617782619e-05
-1.07621901932386e-05
-1.25927139981119e-05
-1.67157544373181e-05
-9.70080628931756e-06
-1.40812044312317e-05
5.66759833779387e-06
-1.01617437160694e-05
1.05550374507758e-05
-2.30121561690286e-05
-1.33344432773983e-05
-1.1763396610294e-05
-7.20584773490195e-06
-1.06615151384137e-05
-2.05672430164025e-05
-1.30959116310704e-05
-2.04325065406327e-05
-3.278664384377e-05
-1.9094232363835e-05
-2.0840962870542e-05
-3.22152536050219e-05
-3.6955588313417e-06
-1.45196671676145e-05
-1.90953702159925e-05
6.40067557563968e-08
-2.15796562164106e-05
-1.76021420689652e-05
-3.51084776885892e-05
-1.79884860997475e-05
-2.94339036700546e-05
-1.57247840163378e-05
-1.87770217835522e-05
-4.76006051553957e-06
-1.67253331517751e-05
4.33896067476865e-06
-4.7706649055002e-06
1.47187723810753e-06
-7.49666623880061e-06
-2.35920834442786e-05
-2.62078482003743e-05
-3.0326642096023e-06
-2.08606828564564e-06
-1.44272665391561e-05
-1.02908387244337e-05
-2.02113110774558e-05
-2.73919768887901e-05
-1.0425612552555e-05
-9.27741739160469e-06
-1.79389911333567e-05
-1.17458716915657e-05
-1.22430602369387e-05
-2.31926915987172e-05
-2.46254919801831e-05
-2.49621967602366e-05
-5.92709662840963e-06
-9.49563822040298e-06
4.15126850336611e-06
-1.8047220406148e-06
-1.93368710545164e-05
-2.61329679272546e-05
-1.17899724401458e-05
-1.79750595205385e-05
1.08741507452688e-06
1.58460136854791e-06
-3.79042859762756e-06
-1.40209452079215e-05
-1.34894230197367e-05
-3.86836899011077e-06
-3.26639819564779e-05
-9.50593001331427e-07
-1.14696777276078e-05
-2.38328029308409e-05
-7.58236117645946e-06
-2.02563328051142e-05
2.1234899629215e-06
-1.35427716576491e-05
4.17659944688479e-06
-1.82850988745738e-05
-1.5588179118423e-05
-6.58800887197307e-06
-1.19432116240891e-05
-1.34756994427126e-05
-2.58097933134416e-05
-2.99671386959616e-05
-3.53682321439573e-05
-1.59157159357421e-05
-2.09666347247439e-05
-6.37783570448512e-06
2.0652838648266e-06
-1.41487467448401e-05
-2.78874436259326e-05
-2.00954905232246e-05
-2.16130357494054e-05
-2.63796321941423e-05
-3.33660789067312e-05
-1.9052381726631e-05
-2.097874665953e-06
-2.36239880244017e-05
-2.48037175418e-06
-2.14898017790935e-05
-2.28610194012005e-05
-2.45488763224354e-05
-5.05399641578074e-06
-1.93249099687065e-05
-3.31387649511519e-05
-2.30413042378996e-05
-1.28132680928238e-05
-3.14489135194113e-05
-1.9704155945889e-05
-2.08412672612759e-05
-2.87374702091023e-05
-8.05307067731121e-06
-2.53143919489098e-05
-3.12862587975886e-05
-2.37240886206425e-05
-1.10436326903896e-05
-9.0153684466454e-06
-2.43149561071046e-05
-2.54788845562244e-05
-1.62778823686426e-05
-2.76484703072753e-05
-1.97087641308929e-05
-1.13232311907499e-05
-7.33017231732635e-06
-8.54858167186478e-08
-9.37968115152291e-06
-8.79092378062999e-06
-2.42719873731104e-05
-1.35071605346502e-05
-6.63140246573625e-06
-2.25297664171876e-05
-1.45986997185712e-05
-8.95396043395241e-06
-2.13127204146629e-05
-4.09669941039745e-06
3.23375888128509e-06
-1.5533890955427e-05
-5.37951056538672e-06
8.77936046489719e-07
-1.90775334407226e-05
-8.87290541380212e-06
-3.35192804270285e-05
-4.70656639404676e-06
2.85187475949469e-06
-1.55061427863842e-05
-3.50694898730442e-06
-2.22350536293235e-07
-1.58589479999482e-05
-2.09671861257367e-05
-3.28106914792371e-05
-1.10181203736422e-05
-2.18436727229362e-05
2.61263128471065e-06
-2.48316934369692e-05
-2.56690199012464e-05
-2.5416192557805e-06
-1.15820295644687e-05
1.51579733144964e-06
-1.4073237595364e-05
-2.35275505066125e-05
-3.85741879119275e-05
-1.19561114101949e-05
-2.13100100963943e-05
-3.50782580599961e-05
-2.48983481420261e-05
-1.31656003143666e-05
-9.63218980949933e-06
-1.63395101465501e-05
-7.71554760499562e-06
-9.39994411008849e-06
-2.55849026760992e-05
-4.87496114892314e-06
-2.25623230334589e-05
-1.0115471890384e-05
-1.60974022287085e-05
-1.87437345091065e-05
-8.03464220093067e-06
-8.69315490491701e-06
-2.58115856652625e-06
-3.84354933519782e-05
-2.06224412908388e-05
-1.96683904135701e-05
-1.85350051005043e-05
-2.7996407558311e-05
-3.1535405738076e-05
-2.81926125908307e-05
-1.7513503867656e-05
-1.67857314606991e-05
-1.93318908452383e-05
-1.9286536911973e-05
-2.95861370869206e-05
-1.74240369715848e-05
-1.40650588566641e-05
-2.77265150582521e-05
-2.00615325289676e-05
1.24262241122155e-06
4.30357744462543e-06
-1.84842963173288e-05
-2.26667988819404e-05
-1.62348128768939e-05
-4.9764690768196e-06
-1.32396009538891e-05
-2.42416748750486e-05
-7.94967450884215e-06
-1.93695771256153e-05
-2.14541726995405e-05
-1.68885555428729e-05
-1.0825766324218e-05
-2.15685326705932e-05
-2.22918339523548e-05
-1.65490447486051e-05
-1.85878276072158e-05
1.11611895585176e-06
-2.25650608736903e-05
-1.94143958461112e-05
1.04144407082977e-05
4.41805902671614e-06
-3.27172990115599e-06
-8.70327989621347e-06
-1.33815100509318e-05
-3.12613006909774e-05
-1.90836553899145e-05
-1.08844256459245e-05
-9.28936160638818e-06
-7.39509216643226e-06
-1.35441921759742e-05
-3.85740234337579e-05
-9.32437159617889e-06
-1.48021461221232e-06
-2.72352854324658e-06
-6.18255337482915e-06
-2.47287331725695e-05
-1.80698497510721e-05
-2.56935328223385e-05
-1.79770872350448e-05
-2.73925474266509e-05
-4.89816539019804e-06
-2.20308637033841e-05
-4.27136157050229e-06
-2.67502335195163e-05
-2.8854981764567e-05
-1.22380775103725e-05
-7.14531048640329e-06
-1.08473816491109e-05
-6.45864701039764e-06
-1.44371088204064e-05
-2.31077556182405e-05
-1.12112767394976e-05
-3.26804795844445e-06
-2.53604044982822e-05
9.91918555515709e-07
3.68638172297535e-06
-2.6471509393951e-05
-2.2728412233845e-05
-2.69680398346717e-05
-1.62982224751646e-05
-1.59943200500478e-05
-2.94295862719935e-05
-3.73650010207902e-05
-1.66513844568953e-05
2.44834412080138e-06
-1.86913298856065e-05
1.7022681906194e-06
-2.39653718040011e-05
-2.94702253676427e-05
-1.9308034249841e-05
-2.45614460299368e-05
-7.44699303489208e-06
-7.38370023223564e-06
-6.576625074569e-06
-1.8569750944814e-05
-1.67702807350833e-05
-2.02318301947843e-05
-4.88334483159816e-06
-2.46072637656588e-05
-1.19920593554273e-05
5.80521489320344e-06
-1.47037359922581e-06
-2.337375003042e-05
-1.42855633437453e-05
-2.92219918624824e-05
-2.50849286740441e-05
-6.24696055765527e-06
-1.27016960153998e-05
1.86588971080151e-06
1.39386928239465e-06
-7.99637914108622e-06
-1.98677217711683e-05
-2.73413030747592e-05
-1.56576676843438e-05
-1.52603313895164e-05
-6.25894496221432e-06
-9.86114935293076e-06
-1.50074353896524e-05
-2.04515448930472e-05
-8.22335430437696e-06
-4.33682896186459e-06
-2.2092528531021e-06
-9.10734673394374e-06
-2.05658571212107e-05
-1.78981343924242e-05
-5.21691103253858e-06
-7.17585298244591e-06
-1.83027934658519e-05
7.67724855748353e-06
5.44153077591725e-07
-1.80212812480899e-05
-1.4580715350774e-05
-1.46529246029185e-05
-3.51180419893551e-06
-2.61428806439407e-06
-8.83043460754946e-06
-1.57222070404216e-05
-3.51530071050832e-05
-2.24341050537088e-05
-1.56583421914347e-05
-1.93200426293778e-05
-1.2129385297061e-05
-1.43899112029724e-05
-1.13171049150226e-05
-2.89121889892762e-05
-1.17276914743263e-05
-1.74169132004613e-05
-1.98863147216732e-05
-1.35932374965615e-05
-1.56087157113968e-05
-2.3119219162509e-05
-1.55600699997355e-05
-1.40788896660213e-05
-1.69454755732001e-05
-1.37994546225827e-05
-2.80079276706439e-05
-1.08508589438403e-05
-1.41053874668214e-05
-6.23694158711639e-06
-8.29965553180157e-06
-5.77410363345138e-06
-2.87866810228004e-05
-1.63669287681849e-05
-2.32227040517945e-05
-3.16540127457983e-05
-1.55632374330448e-05
-2.58143206105758e-05
-9.80976444876365e-06
-2.87337305900341e-05
-9.20692946095416e-06
-1.45407661157334e-05
-3.10009978662665e-05
-2.07578067241503e-05
-1.38460385198027e-05
-2.67493455296488e-05
-1.44670291873945e-05
-1.06906140583097e-05
-2.07728670398279e-05
-2.20685366967303e-05
-1.25661314652932e-05
-4.02525657859439e-06
-7.52938476821506e-06
6.08024088591213e-06
-1.31550429948001e-05
-1.70885946047962e-05
-2.74604232928241e-05
-2.99114215135682e-05
-4.91860496232347e-06
-1.36240186878247e-05
-1.27949421119104e-05
-1.54054845067731e-05
-2.64929171913426e-05
-1.79868808351437e-05
-1.10065491248135e-05
-1.32575031133869e-05
-2.66863707095382e-06
-2.79310957123119e-06
-6.07890487358495e-06
-4.06794486165249e-06
-1.89907295740633e-05
-1.49349469862003e-05
-1.94426426553094e-05
-5.27032433738585e-06
-5.87796751387937e-06
-1.46054293995937e-05
-1.44168377619212e-05
-1.76684457394796e-05
-2.27076703436639e-05
-5.55812154089354e-06
-2.92168093249234e-05
-4.09864415986881e-06
-5.59377781124284e-06
-2.10260258024465e-05
-4.94394073024771e-06
-1.49236037615083e-05
-4.47485477091762e-06
-8.80993146575416e-06
-2.81847289729117e-06
-1.20265417027592e-06
-1.08688852150898e-05
-2.6239784255892e-05
-1.50747360693758e-05
-2.11917523927471e-05
-1.6166031984023e-05
-8.75255425348463e-06
-2.034628157694e-05
-2.92667279948866e-05
-3.51601177795894e-05
-3.73071656490322e-05
-4.97209500427334e-06
4.54849366201002e-06
-1.33832900026333e-05
-6.05475870525501e-06
-1.26316652932399e-05
-2.03851356594374e-05
-1.67253121066741e-05
-3.86727585607353e-05
-2.58927385062184e-05
-3.75091645483819e-05
-2.30654206150819e-05
-1.69546673646996e-05
-1.94207988425073e-05
-8.36878877842052e-06
-2.84193186455878e-05
-3.24163107959768e-05
-4.00719781383899e-06
-1.06805241170855e-05
-3.522175796965e-05
-3.05913038717983e-05
-4.58912988068612e-05
-1.11287981643282e-05
-3.95607307145889e-05
-3.11357625708331e-05
-6.00476523199121e-06
-1.19748699863793e-05
-1.26534225702363e-05
-1.9239762993292e-05
-2.72556799820429e-05
-3.0068060278832e-05
-9.24147965793252e-06
-8.43142213905924e-06
-2.08698605134648e-05
-5.29226043146527e-06
-1.60365031895219e-05
-1.27864071548797e-05
-2.1629275729833e-05
-1.993336614622e-05
-3.62740450269549e-05
-2.78943903300353e-06
-3.44136595633618e-05
-2.21556037220592e-05
-1.41177828848953e-05
-9.43693011373292e-06
-1.42120088631445e-05
-2.13373425727803e-06
-2.78052103710669e-06
-9.98740348619895e-06
-1.43433220987739e-05
4.68674003606631e-06
-2.21327538543008e-06
-2.62882722128832e-05
-2.98773328053834e-06
6.01067396967828e-06
-2.53878389301078e-05
8.7951066500065e-07
-3.3759828358492e-05
-1.32729519064434e-05
-1.3415756281569e-05
-1.11351477123912e-05
6.16720734360934e-06
-2.03077245740307e-06
-2.259501519753e-05
-2.36828312922575e-05
-1.21394780130183e-05
-7.48283868688662e-06
-2.67016381429115e-05
2.07887216958086e-06
-1.44124133463385e-05
-1.67135221656205e-05
-1.93514175782575e-05
-2.23330284442116e-05
-1.26351647752009e-05
-1.93661723238178e-05
-2.19127807510565e-05
-1.89759779186979e-05
-1.74933312702685e-05
-1.72718710645866e-05
-1.99851966843212e-05
-2.19038863365778e-05
4.12432775196314e-06
-1.62874952454829e-05
-9.16196934781396e-06
-1.42860348827461e-05
-2.47127249576514e-05
-1.32491696327809e-05
-3.0161212618986e-05
-3.33184745760583e-05
-2.92905609032986e-05
-1.37794149030022e-05
-3.1364465114114e-05
-1.99979343596373e-05
-1.30279838848167e-05
-4.46117864863656e-05
-2.1945205085081e-05
-1.69334589134958e-05
-1.13738774086785e-05
-1.11671639519736e-05
-3.04021552338595e-05
-1.71668377481915e-05
-4.104868977095e-06
-1.42215877771279e-05
-2.29434399113968e-05
-1.37878700194774e-05
-3.24142216894168e-05
-7.53685598328265e-06
3.14983798409863e-06
-2.82297350052077e-05
-6.47438145827508e-06
-7.74703925618156e-06
-2.01976758303237e-05
-2.49302556593346e-05
-1.1537375646808e-05
-8.31737723983101e-06
-1.96060135341024e-05
-1.41917532039527e-05
-2.14985990365949e-05
-2.52190891610779e-05
-5.21885145263973e-06
-7.24768202962494e-06
-1.91575191334233e-05
-2.66430840642522e-06
-2.39068575255758e-05
-1.29269704035704e-05
-7.94726432225588e-06
-7.84981421341091e-06
-3.40205810531043e-05
-1.65769479095758e-05
9.81444330081585e-07
-8.47351629832147e-06
-5.07025164457835e-06
-1.96053580547704e-05
-1.09123453886698e-05
-2.00721464384392e-05
-6.31099795685486e-06
1.30791931513348e-07
9.39844712215133e-07
-1.77174217411246e-05
1.53888929416917e-05
-8.02761671043603e-06
-2.15257482265821e-05
-1.54294587997085e-05
-1.43899218049348e-05
-1.38535872522291e-05
-2.34581211813266e-05
-1.35222793734601e-05
-1.42559506187309e-06
-2.14163671870414e-05
-4.77354537877255e-06
-2.26711575129968e-05
-8.3685056984325e-06
-8.41343445795449e-06
-1.3325334785089e-05
6.08131858833871e-07
-7.43232652621354e-06
-2.98022859719808e-05
-1.48516046755464e-05
-1.73647981401891e-05
1.81919179266762e-06
-8.84035364262467e-06
-1.59149513489739e-05
-1.52486650999899e-05
-2.25707030564331e-05
-2.70803241282486e-05
-1.96810779648998e-05
-1.02684337436618e-05
-1.19009680382642e-05
-1.98310322444302e-05
-1.75580463179158e-05
-1.55897860070372e-05
-1.72375203670259e-05
-1.83796551533846e-05
-1.45497655723835e-05
-1.61488980935537e-05
-1.63692146457962e-05
-2.13000376703189e-05
-2.68145953389425e-05
-2.31226999680005e-05
-2.53093405437658e-05
-3.12579658217886e-05
-2.46597999404036e-05
-2.19568927011695e-05
-2.07462894522323e-05
-2.20875301771935e-05
-3.16776320775885e-05
-2.6427117177357e-05
-1.83094456274901e-05
-2.45788186084808e-05
-2.69713173600612e-05
-1.23178866868308e-05
-1.55994537663547e-05
-7.73621462838104e-06
-2.57168621802315e-05
-2.43743848372993e-06
-3.13657490416463e-05
6.60624095325146e-07
-1.26566704422318e-05
-9.04195692558622e-06
-1.25516339018221e-05
-2.04204354854525e-05
-1.95440086271043e-05
-1.12113377900735e-05
-3.74938836461978e-06
-1.60694577020865e-05
-1.17332295458579e-05
-3.95495834571971e-06
-1.9907502138274e-05
-1.25403852257979e-05
-3.84265784759571e-05
-2.144819878841e-05
-1.5850311675457e-05
-1.11909282106e-05
8.221783829321e-06
-5.33264826555662e-06
7.26884154244001e-06
2.48105437053947e-06
-1.30569158087303e-05
-2.5344937447501e-05
-8.85689777933914e-06
-1.25007833207332e-05
8.22381083053078e-06
-3.11856878597539e-05
-1.62542136826519e-05
-1.72793131166726e-06
-1.55772593650005e-05
-4.98289372065513e-06
-1.95850332800552e-05
-1.21220028241713e-06
-1.6414092175332e-05
-1.72299918866662e-05
-1.36532594228097e-06
-2.77586395649365e-05
-1.97261822007343e-05
-4.45096167622145e-06
-1.67003617213752e-05
-3.58357385123542e-06
1.6125642894573e-06
-2.2179254265202e-05
-1.60717153108796e-05
-1.59933369018809e-05
-2.33872800395213e-05
-6.68339262796991e-07
-1.2108777445304e-05
-3.24880699618445e-05
-1.06444532706417e-05
-1.99007498129601e-05
-7.61700798169435e-06
-1.64180790395267e-05
-3.55252356399358e-05
-2.28476530254964e-05
-3.13743616486596e-05
-4.34934974722431e-05
-2.23958061275314e-05
-2.2024520605536e-05
-1.91984342246212e-05
-3.57149417501167e-05
-1.71767108970915e-05
-1.9331446766322e-05
-2.45016071385137e-05
-1.77668708997136e-05
-1.64244405000859e-05
-3.32257291630785e-05
-1.82932338675699e-05
-1.40122310948394e-05
-1.57490083967708e-05
-1.04484103104959e-05
-2.68300888339252e-05
-1.43547969412809e-05
-1.98348907229607e-05
-1.78206643046052e-05
-2.0218718746293e-06
-2.6489169525349e-05
-1.71262997481457e-05
-2.15813385714229e-05
-2.6373872729805e-06
-1.77081186930556e-05
-1.83714964488935e-05
-2.84655936917164e-05
3.80789368645809e-06
-1.65174885392957e-05
-2.66726755037474e-05
-1.80142697542239e-05
-2.69521009402748e-05
-1.07564131051127e-05
-6.58991465328297e-07
-2.67350639735608e-05
5.03299375090011e-06
-7.64614760975667e-06
-1.38861594778881e-05
-4.51230238014763e-06
-1.59479421229364e-05
4.43079243326675e-06
-4.33429563826689e-06
-1.14399693249358e-05
-2.22659132098466e-05
-3.19281826435172e-06
-1.17193251495672e-05
-4.70565780111546e-06
-2.22010357779073e-05
-3.12242058563529e-05
-1.24472969738179e-05
-2.50157079807032e-06
-1.94229190965556e-05
-2.00054127339953e-05
-2.09639758191603e-05
-1.60995900812814e-05
-1.24451126701013e-05
1.2045545969101e-05
-1.33248411182061e-05
-9.55834256811253e-06
1.84370114730694e-06
-1.48645352955496e-06
-2.1842852573828e-05
-1.97561768679202e-05
-2.98180347830601e-05
-2.06018179369052e-06
-6.87245880063893e-06
-4.60906339326634e-06
-6.11539396653972e-06
-9.00841649005987e-06
-2.62620853052189e-06
-3.07045383451424e-05
-1.36463963700817e-05
8.49484842199373e-07
-2.43686557401458e-05
-1.57348583699263e-05
-2.23226527440621e-05
-1.15985601551535e-05
-2.27027944128708e-05
-1.96905191832123e-05
5.55359072319329e-06
-2.50020817468769e-05
-2.07856925861251e-05
-1.06991864273503e-05
-5.87875828889435e-06
-3.0677734866538e-05
-2.5300223651038e-05
-1.11434807233251e-05
-1.70120828720212e-05
-2.41438095995142e-05
2.4266331732907e-06
-2.03089549039225e-05
-3.29654663472644e-05
-1.1757956442693e-05
-6.10252574540965e-06
-2.92130578352677e-05
-2.57893598712538e-05
-3.55200275708536e-07
-2.53492495689395e-05
-2.77448549793457e-05
-2.20844156153043e-05
-3.73067723221729e-06
-1.4771332270446e-05
-2.12132011802861e-05
-1.63831176436404e-05
-1.09151190181198e-05
-3.19335966304678e-05
9.5923605542227e-06
-2.41737011025772e-05
-2.34169798704606e-05
6.35450590352862e-06
-1.48258304033104e-05
-1.39575181936923e-05
-3.17594263943854e-05
-1.50367228824374e-05
-1.42069006388033e-05
-2.9370809692388e-05
-2.94635802784676e-05
-1.8692068534624e-05
-2.00044512391478e-05
-2.70861394523652e-05
-1.11393342093581e-05
-2.28886047359132e-05
-5.41359009306278e-06
-1.17492273700694e-05
-1.82210300527243e-05
-2.29366555033401e-05
-1.24793118055777e-05
-2.36585194091809e-05
-1.87921203799407e-05
-1.90625182865965e-05
-8.56606727635685e-06
-5.80240442714203e-06
-1.05803706236264e-05
-2.53582878101412e-05
-6.92551284751752e-07
-1.41501011005681e-05
-2.01676712335375e-05
-1.95756658210239e-05
-1.80853667573741e-05
-2.39985420823506e-05
-2.21753280287115e-05
-3.01800195050432e-05
-3.00381590812778e-06
-1.78168663281249e-05
-2.28737501249077e-06
1.42685663147098e-06
-1.60488497265524e-05
-1.06058918623341e-05
-8.06612972251428e-06
-3.31679928695581e-05
-2.0375468758181e-05
-3.24554197609467e-05
-6.07411481866424e-06
-1.5577315960855e-05
-1.67567013854821e-05
-2.19110450638218e-05
-1.4168438517427e-05
-1.31967837239737e-05
-2.00879119922663e-05
-2.34769258586075e-05
-3.16369216696285e-05
-1.6300970527227e-05
-1.75311687679713e-05
-3.14319159769446e-05
-7.05950373958113e-06
-7.06787371797172e-06
-2.24524891261424e-05
-1.93803030797645e-05
-2.14561981986906e-05
-2.23090863493368e-05
-2.26794662269855e-05
-2.81559518867639e-05
-1.5038540050324e-05
-2.41149061155123e-05
-1.4735016766567e-05
2.81874707546352e-06
-2.86985835652798e-05
-1.37079688062206e-05
-3.95215394057202e-05
-1.87730739862069e-05
-2.06399989745112e-05
-5.52785510808634e-06
-1.07221678385588e-05
-2.02585534222998e-05
-1.85285209625208e-05
-8.68299374176303e-06
-2.27420226381922e-05
-7.46080207942633e-06
-8.97042974722523e-06
-1.29433646868444e-05
-1.48725331091655e-05
-1.83138916360909e-05
-1.95657926900396e-05
-1.35906414310604e-05
-1.02714017220951e-05
-1.08673981922357e-05
3.31784876101274e-06
-1.07654747324471e-05
1.89593914986262e-06
-2.65120376519855e-05
-1.02278685434575e-05
5.19935255747681e-06
-1.77919806318551e-05
-9.48581170412232e-06
-2.71415514193836e-05
-9.91537774940344e-06
-3.6332452322645e-06
-1.15769836421816e-05
5.47494296560478e-07
-3.60699882567698e-06
-1.97923495162157e-05
-2.26609594300846e-05
-2.37624663177119e-05
-4.93279647398274e-06
-2.25239721906921e-05
-9.34310389847068e-06
-1.49418133110463e-05
-1.33097195695841e-05
-9.25903256222805e-06
-3.99655843359597e-05
-1.82205127205636e-05
-2.26013487080245e-05
-2.23677191090435e-05
-1.10897950071267e-05
-5.93081214754869e-07
-3.32574414590305e-05
-1.29027872240519e-05
-2.04770167742609e-05
-1.4688034061848e-05
-2.33907836072161e-05
-2.0167261390305e-05
-2.61416187519465e-05
-1.78375692277257e-05
-8.10398312664382e-07
-2.30724271452816e-05
-2.3067337751073e-05
-2.92264143083544e-05
-1.75361246918685e-05
-1.99736382981343e-05
-3.1420553627187e-05
-7.26531560783799e-06
-1.21219429848889e-05
-8.74058533232543e-06
-1.6921349602095e-05
-2.37565823250272e-05
-1.09761116430613e-05
-1.36865237038073e-05
-1.84335374239589e-05
-4.24771388595912e-06
-3.50889697451727e-05
-3.89832564964164e-05
-1.10730682059354e-05
-1.73048056808206e-05
-4.91768866715472e-06
-3.50972291779705e-05
-2.57537131350109e-05
-4.33459967229402e-06
-2.47733863446682e-05
-1.19474581838335e-05
-1.6546877572416e-05
-1.62416133003014e-05
-5.85723648923249e-07
-9.77832090948041e-06
-7.82528861032044e-06
-2.37121864901292e-06
-8.97642519339649e-06
-1.47955687260962e-05
-2.00840928638091e-05
-1.07114059251978e-05
-2.34722097923621e-05
-1.98132534745209e-05
-8.67816510365937e-06
-3.19341061398858e-05
-1.43590504183388e-05
-5.82500910111036e-06
6.81961605105494e-06
-2.48715161132444e-06
1.85189302710056e-06
-7.84665283964649e-06
-4.3559884068033e-06
-1.51101259732686e-05
-1.74565638375307e-05
2.65902838576571e-06
-1.35872482822346e-05
-3.09293486109378e-05
-3.24423668414822e-05
-1.63946510505885e-05
-1.62999856715675e-05
-2.01051159508579e-05
-1.00363793945193e-05
-2.11758027222571e-05
-4.72249822775688e-06
-2.16101293875833e-05
9.69305333983723e-06
-1.05919962607763e-05
-1.99328073296108e-05
-1.76799326397258e-05
-5.93237354016824e-06
-2.6182448136769e-06
-2.9136393313069e-05
-2.17540041406421e-05
-2.08990082984605e-05
-5.29594883966473e-06
-2.34999047240285e-05
-3.01366838785791e-05
-1.03348365396655e-05
-1.58928007978903e-05
-2.00602794937892e-05
-1.67872541487479e-06
-1.48378542183039e-05
-2.10420313166425e-05
-1.57737659895016e-05
-1.47323884681044e-05
-6.76398395589773e-06
-1.5750070023038e-05
-1.9308207029332e-05
-2.19575562947541e-05
-5.68915323064507e-07
-1.11274215276524e-05
-2.28529531904176e-05
-3.08484258338466e-05
-7.09235764933798e-06
-3.33138498481815e-06
-1.63349882529098e-05
-2.20224843023484e-07
-3.02077207661079e-05
-3.95316507128908e-05
-2.2815388511077e-05
-1.0637517200555e-05
-3.43795239188013e-05
-1.52698925782399e-05
-1.42397810123534e-05
-4.79997155459127e-06
-1.44093589466379e-05
-2.06530471616097e-05
-2.53847363988582e-05
-1.18383004940438e-05
-4.97624994824913e-05
-1.97545151160197e-05
-1.61955455281159e-05
-1.91096610108389e-05
-9.32979962375687e-06
-1.40048048194669e-05
-2.30093538590747e-05
-3.81081086722434e-05
-1.53570713484303e-05
-9.43176625381613e-06
-1.85958051363038e-05
-2.22556501276396e-05
-2.56407332114753e-06
3.87847005170184e-06
-2.71768872820736e-05
-4.11228972060895e-06
-5.90940693898842e-06
-1.49504290704629e-05
-1.49873572251172e-05
-7.43173839136511e-06
-1.39916809767008e-05
-1.60448744382134e-05
-4.49240979871919e-06
-2.85035427690617e-05
-2.54696201304359e-05
-3.70320824033223e-06
-4.52799693906289e-06
-1.02245556515878e-06
-2.29476754211523e-05
-1.33262330782055e-05
-1.36535547047278e-05
-9.88725031442429e-06
-8.90101179564924e-06
-1.36514629287628e-05
-1.53775748130825e-05
-9.32449053782581e-06
-9.96856837838201e-06
-1.30348131863103e-05
-1.29447885863191e-05
-3.26570514301628e-06
-1.37647168929258e-05
-1.59293194745305e-05
-2.24707476590549e-05
-1.02884643998323e-05
-2.61681957440089e-05
-2.25127461484564e-05
-2.30310102818633e-05
-1.63025100118015e-05
-1.36527956574884e-05
-1.41624541396068e-05
-2.11609393070156e-05
-2.18198176767924e-05
-1.55961055477868e-05
-1.70580617474544e-05
-1.25478106109489e-05
-3.10858171634524e-06
-1.89025961191231e-05
-1.99958663068709e-05
-2.49647802752905e-05
-1.11283401971949e-05
-7.46002712742467e-06
-2.52518338853065e-05
-9.28582796944302e-06
-5.49167001763383e-06
-1.19849857934049e-05
-1.5815402062183e-05
-1.07997463995237e-05
-2.49126823980001e-05
-2.50242976641432e-05
-1.88015669611551e-05
-2.88867257945951e-05
-2.56510681815524e-05
-1.58611065209179e-05
-3.3545084273141e-05
-3.53699056823174e-05
-1.41354897249701e-05
-3.0286630614593e-05
-2.61830659251391e-05
-1.22905080130247e-05
-7.59830496671751e-06
-2.56347733771045e-05
-2.85701401007877e-05
-2.45019955641928e-05
-1.36999454168507e-05
-1.54811478338353e-05
1.32398326345444e-06
-2.25314382276149e-05
-1.20951458597731e-05
-1.36481718329988e-05
-2.39002761088429e-05
-2.53471672029351e-05
-3.44152257416073e-05
-1.04483717863308e-05
-8.71214801494001e-06
-7.8219828457299e-06
-1.85498748030432e-05
-1.386384009781e-05
-1.33066148796027e-05
-1.79245580809644e-05
3.05040951197054e-06
-1.02702271433565e-05
-1.17585951444956e-05
-8.40654989969244e-06
-1.33955284642505e-05
-6.5794671878518e-07
-1.82552840586642e-05
-1.21791333830291e-05
-2.83077745474961e-05
-1.41516332116848e-05
-3.61554613365892e-06
-2.18209496283284e-05
-1.92072910756945e-05
-7.21342245384445e-06
-2.23616858477634e-07
-1.84116978368111e-05
-1.90756018249479e-05
-1.30468209012846e-05
-1.2329202285809e-05
-1.98014312580965e-06
-6.14898894371592e-07
-2.11116151435181e-05
1.40741166331675e-06
-8.79106330158686e-06
-1.58697398274571e-05
-1.05876968591405e-05
-7.2251333940728e-06
-2.49984547512911e-05
-1.77991987992909e-05
-1.46137409570164e-07
-1.00153119734263e-05
-8.30959054308301e-07
-6.6104553635453e-06
-4.96375090981292e-06
-2.21148292469988e-05
-1.51604815018926e-05
-1.65965123450046e-05
-1.88592917822592e-05
-3.33893443554876e-05
-2.03320609737983e-05
-1.2922209289304e-05
-2.85748256047587e-05
-1.05091317704412e-05
2.73951942106772e-06
-1.12839054511909e-05
-7.78868805196324e-06
-1.74656090973824e-05
-1.29538421724196e-05
-2.79066001881445e-05
-3.28232896739537e-05
-3.26626128122382e-05
-1.83675442830118e-05
-2.38060761250519e-05
-3.5040903124866e-05
-3.30962906701964e-05
-1.45891738694126e-05
-1.95922333086373e-05
-1.32983539296458e-05
-1.60589645654027e-05
-1.02249981395161e-05
-7.9732924745313e-06
-1.72844195271899e-05
4.5796559329455e-07
-8.2427576679466e-06
-3.47432771012544e-05
-3.26601638013871e-05
-2.15981703301437e-05
-1.26812053672975e-05
-2.74034417399346e-05
-1.11773114337151e-06
1.02716853005304e-05
-1.77400840530232e-05
-2.65835742779099e-05
-2.21528381277057e-05
-3.18896488000083e-05
-1.82154831705319e-05
-5.50997440586141e-06
-1.20169277305783e-05
-6.30515222387023e-06
-3.00697757080713e-05
-1.06322224134287e-05
-1.61308846497198e-05
-2.21013248985871e-05
-1.9866388578232e-05
2.86473617549288e-07
3.26778240715557e-06
-1.32883436299637e-05
-1.05642643483135e-05
-6.39413543426921e-06
-2.31931526144042e-05
-1.12107431312054e-05
-2.47891294150574e-05
-1.92594934933921e-05
-4.97637921624345e-06
-9.73919506144446e-06
1.0603666980246e-06
7.14332433960673e-06
-2.02900658432822e-05
-1.46881616762374e-05
-3.29094542897909e-05
-1.26226005133831e-05
-1.30474285713383e-05
-2.189613826982e-06
-2.42014075730285e-05
-2.10832370802177e-05
6.04387015437405e-06
2.35163968951684e-06
3.91777905898644e-06
2.42750554966253e-06
-2.42845802395107e-05
-8.12733337397153e-06
-1.63561927409978e-05
-2.19317250206149e-05
-5.21490549151806e-06
-2.50107090647559e-05
-2.33707440313181e-05
-6.63666919936802e-06
-1.94317417538416e-05
-1.79696419141677e-05
-1.92225563290036e-05
-2.75393522854578e-05
-3.25613329224633e-05
-1.49627972102217e-05
-3.04346871103714e-05
-3.01819348768931e-05
-1.65352936234248e-05
-2.54114771033073e-05
-6.26284641319462e-06
-1.04676911038232e-05
-2.74141422637245e-05
-1.92851203570441e-05
-1.3263873292903e-05
-2.04216426221873e-05
-1.10084388838653e-05
-7.77084271035719e-06
-1.53738090726109e-05
-1.40653023190893e-05
-1.53113034036537e-05
-1.27319043628143e-05
-2.73548930043113e-05
-2.60549484634621e-05
-3.06069472838673e-05
-6.60912600909595e-06
-2.70337722591703e-05
-6.90698444945469e-06
-1.51762051789916e-05
-3.36849175192105e-05
-1.72628753902327e-05
-7.50156450232345e-06
3.65045866303442e-06
-2.11789681294345e-05
-5.636838227955e-06
-1.27898474653379e-05
-1.42684930571741e-05
-5.56639951626773e-06
-1.8278812344005e-05
-2.16591903353276e-05
-2.76360162710443e-06
-5.56640507919938e-06
-1.43197126899141e-05
-9.04613276725158e-06
-3.39936952183181e-05
-1.58323076867394e-05
-1.36997947605014e-05
3.22532135451954e-06
-1.18970037144772e-05
-8.26171705586745e-06
6.43517257106177e-06
-9.81127034357145e-06
-1.57020002326979e-06
-1.09091362504478e-05
-6.74945084280543e-06
-1.80704108929289e-05
-1.18627185098787e-05
3.60456470029288e-06
-2.55523641742666e-05
9.4590683765234e-06
-2.5502414269896e-05
-1.40465681635979e-05
-2.71488231806083e-06
-2.02834520958825e-05
2.94705569177882e-06
-1.96571763720636e-05
6.60844300595128e-06
-1.15558025960367e-05
-2.16695582977426e-05
-2.29272947222731e-05
1.19218263829897e-06
-3.49301509814072e-06
-3.89929469393079e-06
-1.7226501403378e-05
-3.15105441995601e-05
-1.03562689335291e-05
-2.10751336533319e-05
-2.12040183440946e-05
-1.69834585004107e-05
-7.54707522188931e-06
-6.72098516456016e-06
-2.1566307453775e-05
-1.00650950806426e-05
-1.04477235848832e-05
-2.40122428452328e-05
-1.09075916096917e-05
-1.60066662239699e-05
-3.62884344597361e-05
-2.01099254371766e-05
-2.6697361036978e-05
-1.72341334731666e-05
-1.84589258840092e-05
-2.36145900832415e-05
-9.43610701332149e-06
-3.43190238471649e-05
-2.89061505160035e-05
-2.28040140236543e-05
-2.66693103722895e-05
-1.15407183212097e-05
-2.04609201275997e-05
-1.86699821476893e-05
-2.17000223561168e-05
-3.37198310634683e-05
-8.13272732620277e-06
-1.97572766915339e-05
-1.79483626758491e-05
