# Supplementary material for: Research on computational propagation and identification of mine microseismic signals based on deep learning
Source: PLoS One. 2025 Oct 22;20(10):e0334641. doi: 10.1371/journal.pone.0334641 (PMC12543183; doi:10.1371/journal.pone.0334641)
Supplement: S10 Data — (ZIP) [file pone.0334641.s010.zip › 000101100001646.xlsx_0.txt_24.txt.txt]

-5.36237012798167e-06
-6.33391180339121e-06
-3.20497868953369e-05
-1.51842441553712e-05
-2.81676288899217e-05
-7.62471516226871e-06
-1.81792381839871e-05
-1.99865628864026e-05
-6.77291609564337e-06
1.07017921846958e-05
-6.3791398969864e-06
-7.44538973896895e-06
3.80470618643741e-06
1.20863051891358e-06
-1.98311789986921e-05
-2.07755178434406e-05
-7.80890092172679e-06
-2.14985029585892e-05
-2.47176656315228e-05
-2.42919045077135e-05
-2.89507246813807e-05
-3.59914338671898e-05
-1.37294629046009e-05
-1.49422691034716e-05
-1.40455014368573e-05
-3.50295649302874e-05
-1.36401823336648e-05
-1.97276327128397e-05
-1.9154051723124e-05
-2.97274427222691e-05
-2.3410774073463e-05
-1.73469762059547e-05
-2.89911119444746e-05
-1.59414476581533e-05
-1.82514389686483e-05
-2.52479658975812e-05
-1.02768648518933e-05
-1.78136687065298e-05
-1.40510638969647e-05
-2.55689921355337e-05
-7.29264222724227e-06
-2.64823684333907e-05
-1.15612251311725e-05
-8.07862262415401e-06
-1.76241861330031e-05
-1.13870269133826e-05
-4.69996953777022e-06
-1.22490299337855e-05
-8.90808194372384e-06
-5.98156583456159e-06
-1.70571966719318e-05
4.81133255042044e-06
-2.10857340299257e-05
-9.73868344638049e-06
1.27971403264819e-06
-1.39499104610035e-05
-1.04885443028403e-05
8.19259185399726e-06
6.58163883378406e-06
-2.37667539945658e-05
-1.16303014900295e-05
-4.05008561164735e-05
-2.55540475294077e-05
-3.0673574694797e-05
-1.23402911577811e-05
-1.07680021115272e-05
-1.88356913718545e-05
1.39761320560823e-05
-8.8656332698855e-06
-1.71081677665002e-05
-1.44521579263323e-05
-1.40753670625558e-05
-1.10744061037432e-05
-1.87500249366484e-05
1.00765091488816e-05
-3.822613946562e-06
-1.24643888182038e-05
-2.3595351725383e-05
-6.10406035684264e-06
-1.43538454008555e-05
-2.19726921225607e-05
-3.66522139026238e-06
-1.37526917577591e-05
-1.51192688813097e-05
-9.7758770976562e-06
-4.00806880511176e-06
4.29991546162132e-06
-2.06521169704482e-05
-1.11108261011014e-05
-1.15403038253194e-05
-1.44742920651748e-05
-1.22757313352919e-05
-9.71466295110012e-06
-1.57016136889651e-05
-9.04426044414661e-06
-2.03232476420084e-05
-2.41345692062299e-05
-3.34577410974685e-05
-2.27569589177958e-05
-2.58775673913168e-05
-1.27684256450912e-05
-1.83575793198081e-05
-2.04517373750362e-05
-2.26179228054497e-05
-3.79275759378592e-05
-1.60529766048857e-05
-1.11420609192618e-05
-1.35494863003204e-05
-5.91715796701504e-06
-1.28546191793013e-05
-2.25696505754938e-05
-2.09150897907093e-05
-2.146326534647e-05
-1.98565288602285e-05
-4.21386354936943e-06
-3.72478903314776e-06
-1.19508326763858e-06
-2.22912157481521e-05
-2.36105062248345e-05
-3.01151922610894e-06
-2.80126421396067e-05
-2.84212389018618e-05
-1.74458491835539e-05
-1.81501951624401e-05
-3.11091449775734e-05
-2.40106887257506e-05
8.05478715114646e-06
-2.02504349845458e-05
-1.12789331225222e-05
-1.60350944700468e-05
-6.17392079612338e-06
-1.39436344779317e-05
-1.82497489816714e-05
-1.41612985111438e-05
-1.69941367981849e-05
1.65067582614514e-06
2.23392039614764e-06
1.40526199979805e-06
-1.5180762444803e-05
-2.19199220639624e-05
4.53702005272666e-06
-1.24940109754924e-05
-2.84923090605335e-05
-3.29488329598349e-06
-1.12191098142358e-05
1.0764185461557e-06
-1.44870669346584e-05
-1.39271822366472e-05
-1.73442640837e-05
4.18841855408274e-06
-1.51751390631541e-06
-8.53323659344418e-06
-2.58938331954434e-05
-9.99950237749161e-06
-1.67126644803162e-05
-7.60543497707688e-06
-1.36420147560664e-05
-8.90896281749733e-06
-2.01726021059101e-06
-2.8970936534908e-05
-2.81502716899624e-06
-7.09508547682982e-07
-2.61159649849558e-05
-1.38341607847369e-05
-1.22422329804454e-05
-2.27069773461942e-05
-1.29091365805884e-05
9.42887250448241e-07
2.36985688838446e-06
-1.70177099539176e-05
-1.60300749592816e-05
-1.80566112882051e-05
-1.94443943225853e-05
-3.14613670647713e-05
-9.61238172481252e-06
-1.21144869607146e-06
-2.97534706592079e-05
-1.70387140363136e-05
-1.47505398290776e-05
-2.64061677808946e-05
-4.33203311138319e-05
-1.37500565835012e-05
-1.58342008714725e-05
-2.11093849894483e-05
-1.6577100082039e-05
-1.10614316679607e-05
-2.26938109238842e-05
-3.26092965642025e-05
-1.14741783674124e-05
-2.69318004645588e-05
-2.10238841109816e-05
-1.30779319079742e-05
-3.27628007923049e-05
-3.06745480843249e-05
-3.43770181024556e-06
-1.63789189645512e-05
-2.54311036345575e-05
-7.65358221630108e-06
-2.63381726640223e-05
9.02832455427667e-06
-1.30442269043038e-05
-3.24366172122525e-05
-1.95965445834212e-05
-2.55964522319007e-05
-2.29783923824125e-05
-1.13342609306676e-05
-2.96413643352608e-05
-6.76878163860615e-06
-9.77229392976718e-06
-2.39323524736922e-05
-1.15476061868314e-05
-2.4042630061964e-05
-1.33608451985999e-05
-1.14643059709417e-05
-7.79814929768221e-06
-1.61487633244044e-05
-1.45685970616217e-05
-1.0953280832527e-05
-1.70647362730159e-05
6.80972957865231e-06
-4.97225109037922e-06
-1.81915647782252e-05
-3.46341616682238e-05
-5.18543823651723e-06
-1.23207052717943e-05
-2.19464538647937e-05
-2.94189027326661e-06
-1.76535190571087e-05
-1.30177786813636e-05
-1.23112972244809e-05
-6.82648734759292e-06
-1.4547038679203e-05
-3.65846436472801e-05
5.40073305123587e-06
-1.62442207714654e-05
-1.82135386705156e-06
9.12249769330529e-06
-1.46192889131781e-05
-2.04188777252416e-05
-2.01926766120875e-05
-8.02579695779336e-06
1.98217642954981e-06
-5.47089001661262e-06
-4.13035125613798e-05
-3.53766728865194e-05
-6.50778994229089e-06
-1.81222514678573e-05
-1.22429775731206e-05
-1.71691625360818e-05
-1.06189087022104e-05
-4.15470610361959e-06
-1.83756886899743e-05
-9.79386055434827e-06
-7.24362409863814e-06
-3.02491614561945e-06
-3.15293180104561e-05
-3.13950177164609e-05
-6.5136135570439e-06
-6.7265256838479e-06
-3.96457610289937e-06
-1.20292440769258e-05
-5.39121616490873e-06
-1.59612472713149e-05
-3.32984482915479e-05
-1.64551942633675e-05
-2.19534197256196e-05
-2.14070321052396e-05
-2.39804355236195e-05
-2.11294653031887e-05
-9.96537265440908e-06
-2.07098825163263e-05
-1.32208387163132e-05
-3.83199137892509e-05
-3.20401051909293e-05
-1.39865379070957e-05
-6.44444338648682e-06
-2.30973831318403e-05
-3.97806889223938e-05
-2.12675089407176e-05
-1.67852314600776e-05
-2.82401713929189e-05
-1.82799595891019e-05
-2.27817444929502e-05
-2.31892384897277e-05
-1.53285206802894e-05
-1.70643353415886e-05
-2.95817651732318e-05
-5.93001094418724e-06
-6.28002176430263e-06
-2.33956513389315e-05
-1.15769631414448e-05
-2.79157161548407e-05
-2.45809194126116e-05
-3.98610050238837e-06
-9.16991408590879e-06
-1.69698692464797e-05
-4.6249929390976e-07
-2.29136392497841e-05
-1.01832586556925e-05
-1.95942325530423e-05
-3.10243796830584e-05
-1.32488243239409e-05
-3.69770248781916e-06
-5.1687778584965e-06
-2.80703561696851e-05
-1.37935200475855e-05
-1.29047003526586e-05
-1.12874910785986e-05
2.17296068552753e-07
-3.36769701247945e-05
-1.60954147085067e-05
-5.94179559487797e-06
-1.32133437909852e-05
-1.70953163841211e-05
-9.57296648344035e-06
-1.4362849876947e-06
2.45025181400708e-06
4.55930875673826e-06
-1.66547971744387e-05
-2.64830058468123e-05
-1.29206678127283e-05
-3.81053497886718e-06
-1.56096918958425e-05
-1.45740544159622e-05
-1.2776244516098e-05
-5.09938498675461e-06
-1.71068796306583e-05
-8.56034503756055e-06
-2.21939858461238e-05
-8.09895057609487e-06
-7.78572034948564e-06
-1.09340040806649e-05
-9.31395199334008e-06
-6.54403692463478e-06
-3.47714733775611e-05
-2.83635106148045e-05
-4.07161920030462e-05
-2.2626591323986e-05
-1.76053492180995e-05
-1.80344765846856e-06
-1.8456695793033e-05
-2.82282875165832e-05
-1.92352843419158e-05
-1.8425394309502e-05
-3.28266981865482e-05
-1.3848237613318e-05
-1.36161819762152e-05
-1.39539409024199e-05
-1.92566101093978e-05
-2.55972914963166e-05
-1.58098242000209e-05
-4.24841934974187e-05
-2.37397798103074e-05
-3.50739444039093e-05
-7.80444305251967e-06
-1.44726807980521e-05
-2.86827963079884e-05
-2.77915956514076e-05
-1.16842133452231e-05
-1.70983124116335e-05
-1.16159815065489e-05
-1.56824468482352e-05
-4.44230686129183e-06
-1.19442557575952e-05
-1.3991159351364e-05
-1.22767155380404e-05
-1.43593307576489e-05
-1.29531626772142e-05
-2.63216674760482e-05
-1.58528830054066e-05
-2.16552580836432e-05
-9.15630143332179e-06
-3.06720911754372e-05
-9.32498417925799e-06
-2.49811610202035e-05
-1.42482975124531e-05
-1.06284501288076e-05
-1.37609203180679e-05
-4.26656149403011e-06
4.89543501327524e-06
-5.1956011818052e-06
-1.4393658104876e-05
-2.60031344635435e-05
-3.01118339234128e-05
-3.38329580248431e-05
-1.05587937891747e-05
-2.6763580263947e-05
-1.79213404034525e-05
-1.60296731423465e-06
-6.65761448519784e-06
-1.22769457877727e-05
-6.80283598814392e-06
-2.11756189007794e-05
-6.24586656416933e-06
-2.37509069969573e-05
-4.28227536631785e-06
-7.47480949590494e-06
-1.18159653734322e-05
-1.38769825407834e-05
6.50244671272024e-07
-8.37006480548703e-06
-3.13515374836202e-05
6.87122899094476e-06
-1.03711143383831e-05
-1.21443931852041e-05
-1.36744110926364e-05
-2.60789592370714e-05
-1.60537748634731e-05
-1.74212771774161e-05
-1.57010603524253e-05
-2.68672217017286e-05
-2.88290138233978e-05
-1.14546543588991e-06
-2.40537135851622e-05
-1.94203864418085e-05
-6.21642411545591e-06
-1.62042229328631e-05
-1.0724505493268e-05
-2.19463867645358e-05
-1.59811927591615e-05
-2.45705631040076e-05
-3.04391590343466e-05
-2.93351721848917e-05
-2.23025232926023e-05
-1.14206753551666e-05
-1.99514551550161e-05
-3.30960775898722e-05
-4.02410973556979e-05
-2.890139109336e-05
-2.59982138537528e-05
-2.40284868681566e-05
-1.55753251389841e-05
-3.62214139057078e-05
-1.74567499138224e-05
-3.45312960665743e-06
-8.28241503050176e-06
-1.69524612193057e-06
-2.00189722648312e-05
-2.00567264076459e-05
-2.46020828030941e-05
-2.92928191290173e-05
-1.93468569707578e-06
-2.0854922547592e-05
-5.12343647485275e-06
-2.35504342691769e-05
8.70424217893736e-07
-2.27699618326143e-05
-1.07016019562047e-06
-1.50811331993354e-05
-2.14039716265555e-05
-1.59754214914269e-05
-1.26554567705623e-05
-1.91634536141865e-05
-3.20962517189159e-05
-1.83440926018156e-05
-1.01772029901712e-05
-2.37307894618762e-05
-2.98625647293602e-05
-1.95613317820051e-05
-1.8593063730903e-05
-8.49869698163409e-06
-2.32810199403607e-05
-1.51988654168984e-05
3.54075542758086e-06
-2.5791213609208e-05
-1.49076666344731e-05
-1.65211049045674e-05
4.28648676510736e-06
-4.15319628056386e-06
4.68136778312602e-06
-1.83897583647592e-05
1.86928763126751e-06
2.6417799878678e-06
-1.25262841570976e-05
-1.37465380811576e-05
-6.84310107364145e-06
-1.49404886328423e-05
-4.09545063954753e-06
-7.44788750304961e-06
5.27923416793599e-06
-1.45525088351942e-05
-4.13347879272343e-05
-2.08723118850237e-05
-1.93869227404728e-05
-3.13349401734338e-05
-1.93015529361476e-05
-1.89342456539866e-05
7.92026149658185e-07
-5.94568292393021e-06
-1.54642942588714e-05
-1.22855355019714e-05
-1.54254821462525e-05
1.68527731591e-05
-2.15251241888517e-06
-1.37502728719919e-05
-1.35171114161973e-05
-1.74835203680077e-05
-3.67523613705337e-05
-1.40776946659139e-05
-1.29485183318373e-05
-2.2062956324749e-05
-2.90017227010051e-05
-1.48494096734658e-05
-1.59448840728639e-05
-2.73256774064431e-05
-2.01774442465426e-05
-6.70957754749218e-06
-2.4370769136958e-05
-1.50436416115132e-05
-2.1802983440966e-05
-1.88041334175585e-05
-1.13907993199992e-05
-2.88828490045913e-05
-3.17477925382873e-05
-4.1882982170964e-06
-2.00512296625611e-05
-1.59907128939154e-05
-5.26507897601793e-07
2.10295540271287e-06
-1.58181218985823e-05
-1.34109599435275e-05
-1.05444544631943e-05
-1.18829039952135e-05
-2.0783432730412e-05
-8.59335938323083e-06
-1.92379442702636e-06
-9.99029708544342e-06
-1.57299652885251e-06
-6.31308076720565e-06
-1.54364020108877e-05
-2.45628142517271e-05
-5.2962324044632e-06
-3.15408581043293e-05
-2.08463585199143e-05
-2.06298590268264e-05
-2.64833840633322e-05
-9.45144935282193e-06
-7.66456166798243e-06
-1.1142894134009e-05
-9.75749062132375e-06
-1.00180555235889e-05
-3.7001911193197e-06
-3.37810252459677e-05
-9.41776159647572e-06
-1.35175118836133e-05
-1.98011357086012e-05
-1.96028298515012e-05
9.75328302003222e-06
-1.40142257626243e-05
-1.53195291880757e-05
-2.3474051948675e-05
-7.67349051409379e-06
-2.14970041811053e-06
-1.63749185727994e-05
-1.95442571588532e-05
-5.42787668377525e-06
-1.92588946894135e-05
-2.28242274165068e-05
-1.07967814092894e-05
-1.29825056100452e-05
-1.43713591665539e-05
-1.43369888280008e-05
-2.5072931851346e-05
-1.86681843409453e-05
-2.42540642468223e-05
-6.93854555334466e-06
-3.35545232433729e-05
-1.60196524009928e-05
-8.58122652295047e-06
-9.79407792854818e-06
-1.89513288072567e-05
-9.3750365204876e-06
-8.42927227057407e-06
-1.09126681969251e-05
-2.78725290050564e-05
-2.44666152557239e-05
-2.80010601729789e-05
-3.20936421837854e-05
-1.13320303308398e-05
-1.73959621866012e-05
-1.75874039998571e-05
-3.123288051799e-05
-1.19662618393553e-05
-3.87579903333221e-05
-1.54317301278425e-05
-1.97262056113031e-05
-1.2818147581834e-05
-1.04229108726319e-05
-4.07109635214592e-05
-1.87080160161158e-05
-1.38316161649644e-05
-2.05113241990202e-05
-2.36696219911247e-05
-1.73820617487249e-05
-6.58137507515352e-06
-1.76629769067854e-05
-2.67305504523831e-05
-4.340180365385e-06
-1.02877911443076e-06
-2.43233865746538e-05
-2.19699190741976e-05
-1.83390107007846e-05
-7.91067858649069e-06
-2.30478250009299e-05
-3.38601807452599e-06
-9.77235458115258e-06
-2.83279639029089e-05
1.52192378410117e-06
-2.32297016431543e-05
-2.43865570611436e-05
-5.84337782289928e-06
-2.15510130797964e-05
-2.57559859899159e-05
-1.25448333940064e-05
-1.18558875125747e-05
-3.8599666810804e-07
-6.63332438937939e-06
4.61542978404469e-06
-7.81920190054115e-06
-2.29887743214838e-05
-1.90276447252842e-05
-1.20148076084283e-05
-6.62369745424459e-06
-7.16669044295311e-06
-8.06280850092379e-06
-2.39978671662427e-05
-1.06448540566184e-05
-1.24296741415765e-05
-8.4292996213695e-06
-1.24273935508278e-05
-1.20092406372198e-05
-4.01367756876489e-05
-2.93799361888516e-06
-1.23967031575785e-05
-2.39256800813448e-05
-1.75837901161068e-05
-1.78350053616842e-05
-1.21545187188693e-05
-4.18980747040643e-05
-1.03041611751688e-05
-1.51896246491406e-05
-4.25989175543383e-05
-2.71913536471749e-05
-5.14000821045237e-06
-3.34902934883332e-05
-7.63934141199655e-06
-3.03817637170207e-05
-2.26708882149017e-05
5.60488716041195e-06
-2.75516208211994e-05
-1.47690519113409e-05
1.16796188688233e-06
-2.20846417898415e-05
9.63986656474291e-07
-1.10235417691273e-05
-1.04248641416453e-05
-8.66658050469062e-06
-2.80828920884383e-05
2.78377032836436e-07
-1.64876976783303e-05
-2.71073683007092e-05
-3.4300251121952e-05
-2.92837610055917e-05
-1.94402124030035e-05
-1.75961806644686e-05
-1.46565160896571e-05
-1.72217458257535e-06
-1.23686956347939e-05
-1.30484724060217e-05
-2.86490999318055e-05
-3.80342465286111e-06
-1.40927470657805e-05
-1.29273819425152e-05
-2.01547977513425e-05
-2.53750435467943e-05
-1.59272170584241e-05
-1.50911405463553e-05
-1.51587586553434e-05
-9.77613842625768e-06
-6.71944234608922e-06
-3.30764282435505e-05
-1.63522410657574e-05
3.5983899602719e-06
-1.20030558182553e-05
-1.86652523266626e-05
-3.96012779040649e-05
-1.83205786191442e-05
-1.65192318978139e-05
-1.46183752964296e-05
-1.28670503003586e-05
-3.32524404917095e-05
-7.77869986307843e-06
-2.98756359799439e-05
-1.117304854968e-05
-1.22716060249012e-05
-1.1886628145296e-05
-5.82996702546592e-07
1.33102594679574e-05
-1.4432475968176e-05
-4.92869964407702e-06
-7.75493985060574e-06
-3.48731238084797e-06
-1.93516024118178e-05
-9.8630685659338e-06
-1.65852498508835e-05
-9.68131878902109e-06
-1.82650589889924e-05
-2.35684684646872e-06
-1.17457879194698e-05
-2.05951481461388e-06
-2.19791866357989e-05
-1.25605917431651e-05
-4.83853679800341e-07
-6.21886909259181e-06
-2.09787375149188e-05
-1.03245522075525e-05
-2.97520760331354e-06
-7.8481055087123e-06
-1.39928412461501e-05
-1.10524287050297e-06
-5.11201916304485e-06
-2.12163660365167e-05
-2.12661229188414e-05
-1.19850489128853e-05
-2.30748787645878e-05
1.48587729305305e-05
-2.04123530545949e-05
-2.14069822200267e-05
-2.46053645529871e-05
-1.86437845418379e-05
-5.182356490558e-06
-3.36268663286286e-05
-7.59484234426533e-06
-6.95997054362032e-06
-2.80172716679491e-05
-1.18418020489488e-05
-3.64087791833392e-05
-2.78034067046364e-05
-1.49621608898364e-05
-1.88808367500994e-05
-1.60698097892689e-05
-4.77395476003457e-06
-1.17267551197846e-05
4.32271762979116e-06
-3.3190403521429e-05
-2.70186036731979e-05
-1.15515543739696e-05
-1.58070243934535e-05
-3.03661182310602e-05
-9.03310707987684e-06
-7.28849507036467e-06
-1.67316442695675e-05
-1.39837595891478e-05
-7.46229620353535e-06
-7.31450643126869e-06
-1.78867983710267e-05
-9.05164450879889e-06
-1.59985241942848e-05
-9.30561514272723e-06
-1.8034912997249e-05
-2.86536853288838e-05
-2.02143368529583e-05
-1.87841237566853e-05
-6.66376067845832e-06
-1.67413182528193e-05
-1.78901698527256e-05
-1.57558234820246e-05
-1.35469385182488e-05
-7.47159555910606e-06
-2.96883580197421e-05
-1.32808991414821e-05
-2.0048461909028e-05
-2.06111859380972e-05
4.77895910920659e-06
-2.27717073584595e-05
-2.37753679555135e-05
-6.91199507890492e-06
-8.44976748494019e-06
-1.86018968422388e-05
-1.32165793585936e-05
-3.17524510658093e-05
-2.80709513230301e-06
-1.32873207390881e-05
-1.55552561556541e-05
9.71163577639366e-06
-1.74771094091244e-05
-1.7759941637256e-05
-8.12781053477471e-06
-2.33832845430448e-05
-3.11462828781927e-05
-4.91672335882231e-06
-1.98809291097938e-05
-2.8594448226694e-05
3.67542547360323e-07
-1.27001533027422e-05
-2.15279386609716e-05
-1.81801583249899e-05
-2.01651146420272e-05
-1.02040598704302e-05
-2.12995714697688e-05
-1.41017584316753e-05
-2.3726302429051e-05
-2.39027734679839e-06
-1.93063779054016e-05
-1.78949401726269e-05
-1.10271256482255e-06
-2.71539401918306e-05
-2.00314948617055e-05
-1.76616384228491e-05
-6.62786075899768e-06
-3.45635806428603e-06
-7.12849067822502e-06
-1.79079548372478e-05
-2.94407091084161e-05
-1.40056933600425e-05
-1.32322613211186e-05
-1.69207303488919e-05
-2.06657175014119e-05
-2.34006161862366e-05
-2.10498428721852e-05
-2.4082390051519e-05
-1.762147292837e-05
4.28659003085144e-07
-1.26488583918634e-05
-1.18754852890845e-05
-4.61052759752626e-05
-3.61681933611493e-05
-4.50973844953085e-06
-3.12802905632846e-05
-1.90531484835045e-06
-1.07080554649052e-05
-2.43545342831008e-05
-2.85555156666896e-05
-9.53271810612104e-06
-2.27512837561566e-05
-2.13780347985298e-05
-1.9360507104534e-05
-2.10975568520809e-05
-1.91886410335386e-05
-2.66746283376688e-05
-1.80201587216969e-05
-1.74460347062657e-05
-2.15458682930306e-05
-1.29779717032356e-05
-1.99016956344788e-05
-9.53555164718967e-06
-1.07671381239174e-05
-1.20150406533518e-05
1.35215996473284e-05
-1.11294035171355e-05
-1.18446903083958e-05
-1.17535020310565e-05
-2.28976151006862e-05
-2.83044584752859e-05
-2.37823252931238e-05
-1.57801847949099e-05
-6.84981910826784e-06
-1.69949892132992e-05
-1.49547058359922e-05
-1.37905328630322e-05
-1.15366965306701e-05
-1.24861246941042e-05
-9.65207898329231e-06
-1.40812370554108e-05
1.0186815843769e-06
-5.10417805989074e-07
5.71571636997963e-06
-3.30254936280138e-06
-5.48567281595763e-06
-2.08350811752666e-05
-8.59421623428216e-06
-2.43648031763777e-05
-2.17895436271288e-05
-2.0516534186143e-05
-2.33759569903147e-06
-9.23387699952109e-06
-1.81299066449123e-05
-1.79454774997881e-05
7.55294492060558e-07
-2.56258049525259e-05
5.18323399132008e-06
1.67189242208154e-06
-3.06977317867336e-05
-1.55487115614948e-05
-1.1099626475575e-05
-2.05786240715398e-05
-2.03980925207271e-05
-2.36462882080509e-05
-1.55832641253606e-05
-6.2310206655193e-06
-2.146571867874e-05
-2.00328376653995e-05
-3.93156898267383e-06
-4.59293243495503e-06
-2.82028388515493e-05
3.46040468704591e-06
-1.9252080432091e-05
-4.08581241632874e-05
-1.18530758297397e-05
-1.78724001846446e-05
-1.62352216773562e-05
-7.39616557109538e-06
-1.67198161729059e-05
-1.67698286108415e-05
-2.67375331290424e-05
-1.6760676375478e-05
-3.01435357103868e-05
-2.58663879729706e-05
-3.48257619168384e-05
-2.00173043788476e-05
-2.17543695474302e-05
-2.52624475166892e-05
-2.98145762186205e-06
-1.32464001475879e-05
-3.34836696844156e-05
-5.78176172722539e-06
-2.60849801461754e-05
-2.49140272227174e-05
-2.75645022207139e-05
-3.98219887035245e-05
-2.27551008159017e-05
-5.78270816786786e-06
-1.76742311528883e-05
7.97804016986527e-06
-1.21976074918385e-05
-2.62677466628631e-05
-2.07932406487855e-05
-2.37031000954561e-05
-3.52359924284918e-05
-8.51656951821863e-06
-9.21106581898839e-06
-1.85024148457394e-05
-3.57339115159173e-06
-2.56866167415089e-05
-7.4454804062579e-06
-2.68117341836337e-05
-7.01312052437815e-06
-1.89670009503709e-05
3.9265019500254e-06
-2.46422800197765e-06
-7.01166871977288e-06
-1.29578025472093e-05
-4.12016636683125e-06
1.68442585052902e-06
-6.86074737977991e-06
5.03857954150279e-06
-2.31748040501597e-05
-3.28865801398282e-06
-1.72449669950104e-05
-5.61327980459646e-06
-3.87583677447773e-05
-1.44116253937971e-05
-8.79360241088034e-06
-4.93224290105595e-06
-7.37067319182379e-07
-1.19350058845529e-05
-2.52819687415979e-05
-2.41866552502869e-05
-1.11698460687649e-05
-1.81090193549752e-05
-1.37454201984295e-05
-1.12600224167159e-05
-3.35414112467159e-05
-1.40837360795943e-05
-1.45476778636731e-05
-2.22771079766663e-05
-2.49769585094174e-05
-1.54302043108283e-05
-1.50080469100066e-05
-1.86078942697855e-05
-2.5877596718385e-05
-1.32811745323349e-05
-3.21887280768093e-05
-1.2514734283582e-05
-4.06583089888161e-05
-1.5710476184198e-05
-1.95337777798409e-05
-3.12931259386665e-05
-5.09403331617176e-06
-1.57068745656092e-05
-2.26646841935981e-05
-2.01780079353834e-05
-3.84641001724424e-05
-1.60333020533116e-05
-2.23423748082441e-05
-1.93628053453256e-05
-2.69590836318886e-05
-1.93346116169104e-05
-9.94050458149047e-06
-2.85544472928581e-05
-2.0862574484032e-05
-1.38292424622914e-05
-3.35785728764718e-05
-5.92136466711009e-06
-2.02392089871566e-05
-3.55066498530022e-05
-1.01154884067534e-05
-1.87199944119305e-05
-1.91847486943444e-05
-2.97441454626963e-05
-2.25559227307958e-05
-1.32606967877149e-05
-3.27367798882983e-05
-1.92379425479717e-05
-4.25194768903351e-06
-1.34289601637789e-05
-1.59548471442375e-05
-1.91940249140444e-05
-1.55281353280084e-05
-3.86793622123357e-05
-1.57313061191314e-05
-4.44545795842436e-06
-2.32587558132046e-05
-2.33395513592035e-05
-1.06584514303035e-05
-2.06634733677438e-05
1.42185163650084e-06
-1.96603180534714e-06
2.66096467805731e-06
-3.82410643832456e-06
-5.59451958584123e-06
-1.62315706547668e-05
-2.01297256573514e-05
1.25765126213885e-07
-8.75980241819931e-06
-2.25617691202609e-05
-5.99580772029025e-06
-1.6463775109382e-05
-6.28159405945575e-06
-2.14244834494096e-05
-2.97860024717183e-05
-1.02428467041655e-05
-2.67466174639227e-05
-2.54993155562285e-05
-7.8679358165615e-06
-2.70211526340353e-05
-1.54906074463605e-05
2.33844664089665e-07
-1.16707373961968e-05
-1.35391085838489e-05
-2.53605950208812e-05
-3.12103426525863e-05
-6.43668565508828e-06
-1.15206942594687e-05
-1.01604217238643e-06
-2.0342718362122e-05
-1.36740474562493e-05
-1.49156257631918e-05
-1.55048890614802e-05
-1.98791692145264e-05
-3.18442478645782e-05
-1.94468168176928e-05
-1.85266783101785e-05
-2.45039622527123e-05
-1.94140579609746e-05
-1.86029866630787e-05
-1.40468574210655e-05
-2.28570724093185e-05
-1.87424713946623e-05
-3.54876896612146e-05
-3.96772702243103e-05
-2.06898191745548e-05
-2.11965201262253e-05
-4.11796125397459e-05
-2.418133729983e-05
-5.61157096113926e-06
-2.96201608991195e-05
-2.43261436413976e-05
-2.61274382223523e-05
-1.3394117161655e-05
-3.14834135976145e-05
-1.37522085974269e-05
-5.14180295236913e-05
-2.75323204986704e-05
-2.05239145527539e-05
-3.0797833901328e-05
-3.58844342269419e-05
-2.16745688071672e-05
-3.28576002834633e-05
-3.46642339431009e-05
-2.1009274947437e-05
-1.7816297921278e-05
4.251387906456e-06
-9.84022236147446e-06
-1.84708837609223e-05
-4.33733488529844e-06
-1.77862164655984e-05
-5.41707840856683e-06
-1.09851349306275e-05
-2.11560356067642e-05
-2.55927184779988e-05
1.22644171379209e-06
-2.05554951211177e-05
-1.2102072930114e-05
2.95684481525007e-06
-4.63159730772517e-05
-1.74256879157344e-05
-1.31039669643142e-05
-9.33992554397069e-06
-3.24488232016427e-06
3.63758914736063e-06
-1.78457340854964e-05
4.7833075778793e-06
7.40593617066459e-06
-2.2079893116158e-05
-1.89748749520967e-05
-2.98295445376796e-05
9.87486192965568e-06
-2.38109298189092e-06
-1.15769967117041e-05
-5.81106538931019e-06
-9.57178915528086e-06
-1.11966562548578e-05
-1.25647083740239e-05
-2.87178076070979e-05
-3.53684765483637e-06
-3.18879403493177e-05
-2.92364214254434e-05
-2.66776291946631e-05
8.55329805188928e-06
-5.19806229813418e-06
-1.39256299172202e-06
-3.07139054602185e-05
-1.85230237390337e-05
-2.79140426915615e-05
-7.393538542513e-06
-1.44255990159013e-05
-3.05750198258721e-05
-2.63878958390934e-05
-3.66792133795127e-05
-9.82815865800178e-06
-1.09527303996026e-05
-1.65712910860176e-05
-2.18452791789361e-05
-2.15119490251029e-05
-2.99595501216087e-05
-1.39062925342112e-06
-3.5403981203641e-05
-2.95005573809389e-05
-1.71683227546843e-05
-9.67511329449757e-06
-2.35824112685931e-05
-1.07008461376968e-05
-1.21949838903839e-05
-1.52624572906408e-05
-1.95629126797857e-06
-1.42509742165101e-05
-3.15280397025033e-05
-9.46638114156391e-06
-2.58042128112796e-05
-2.85914883176511e-05
-1.86997584074865e-05
-2.27535313717079e-05
-3.62977083730905e-05
-1.2527259774828e-05
-1.30881154600662e-05
-3.46084969986238e-05
-2.20220087085227e-05
-2.05061738431724e-05
-2.38846569316653e-05
-2.10155755367088e-05
8.87128867776029e-07
-1.5262936953884e-05
-4.71480518338682e-06
-3.72490248417957e-05
-2.21467303717406e-05
-1.50408522790553e-05
-1.30434225019031e-05
-1.10536771175019e-05
-1.87010471094624e-05
-2.51317110347537e-05
-2.19350434591351e-05
-3.10216469255884e-05
-2.45428018423159e-05
-9.40847726053533e-06
-2.27882365202509e-05
-5.99989816430897e-06
-1.91256232200906e-05
-2.17687914731721e-05
4.01524287929421e-06
-5.81418969979677e-06
-3.45096854896952e-06
-1.85664873967728e-05
-1.0842856491565e-05
-1.8850706434152e-05
-2.9015944710799e-05
2.27620577164683e-06
-1.06386479098137e-05
-1.15085877672336e-05
-8.70565494314916e-06
-3.99542730740707e-06
-4.24617130791662e-06
-2.0623006133618e-05
-6.41710708319049e-06
-1.14025091400186e-05
-4.00889493782188e-05
-3.25381891503493e-06
-6.1199498663659e-06
-7.12034111776796e-06
-1.61455126616724e-05
-2.4258700591649e-05
-1.95104518201686e-06
-2.15486703264128e-05
-1.6907157283158e-05
-1.98118599635895e-05
-1.18107452541339e-05
-8.14454975842763e-06
-5.74091892973984e-06
-1.49734612374588e-05
-1.81660413201367e-05
-1.41383303189755e-05
-1.32831785833699e-05
-1.12406309596783e-05
-7.97972618948179e-06
-5.10892491183884e-06
-1.00168991778729e-05
-1.04903113153323e-05
-2.25336968267279e-05
-1.76508301370584e-06
1.57062718993797e-06
-1.86260002457264e-05
-1.93290868529124e-05
-8.65462539371016e-06
-2.10359991981469e-05
-1.65673811433535e-05
-9.85229207534468e-06
-3.18148889076605e-05
-1.42847811463348e-05
-9.60881249180583e-06
-1.59873638675921e-05
-3.35421649623832e-05
-2.4308899719972e-05
-1.42223474572922e-05
-2.21240787079653e-05
-2.79415777961585e-05
-1.4040236433284e-05
-3.43370510111889e-05
2.09932382106148e-06
-1.92953384676542e-05
-7.39920415215844e-06
-2.10400446609184e-05
-6.0503857367968e-06
-3.30534970023684e-05
-8.97256965839756e-06
-4.11083420176411e-05
-8.28204270004159e-06
-5.45752192056643e-07
-1.96595965748298e-05
-3.17866657961846e-05
-1.21367238753299e-05
-6.26723254653368e-06
-6.80601401308612e-07
-3.04388369325406e-05
-1.33142271967254e-05
3.40957745675717e-07
-3.13144828754591e-05
-1.49600561613817e-05
-1.04281575659829e-05
-1.45865595595938e-05
-1.90817589885603e-05
-5.90023580763202e-06
-1.07864753326098e-05
-1.79457253407448e-05
-1.04671117247075e-05
-2.13551604697392e-05
-1.37647780500571e-05
-1.1521062488576e-05
-2.63040292500141e-05
-1.5255502086569e-05
-2.37323324745297e-05
-1.17947747158425e-05
-1.43272029485052e-05
-5.52778088855598e-06
-8.59458069543295e-06
-1.67021497327503e-05
-1.31491557046016e-05
-1.72066342769965e-05
-7.80199771621335e-06
-8.29148321520172e-06
-2.07547091549537e-05
-1.41736990208932e-05
-2.26268482015363e-05
-1.85114840751506e-05
-8.83408279061219e-06
-1.47334472386571e-05
-5.39845767112841e-06
-2.61974490676452e-05
-1.34981573414991e-05
-8.45219645297008e-06
-2.06366217904722e-05
-4.57292024161272e-06
-2.96273062677377e-05
-7.28186757643727e-07
-7.26357051728503e-06
-3.76833520134013e-06
-3.96961257552101e-06
-4.63447772280325e-05
-3.03880830778108e-05
-3.38442126574214e-05
-1.94380912171732e-05
-1.76591393084208e-05
-1.13397513991469e-05
-7.21482331514738e-06
-1.90213923079196e-05
-3.65380093355737e-05
-2.92303237319117e-06
-2.91738457627747e-05
-1.67640565225494e-05
-3.1886653462497e-05
-2.0874877146591e-05
-8.42514040770924e-06
-3.29431282094692e-05
-2.78544480889969e-05
-2.231812588657e-05
-1.35889007285653e-05
-3.35194055102308e-05
-2.86046595387913e-05
-1.25621479276427e-05
-3.90519095521552e-06
-2.04357223361109e-06
-1.72443066693725e-05
-2.3160097889426e-05
-9.70108344278866e-06
-2.80336903140462e-05
1.04331806795531e-06
-3.18125296001354e-05
-2.52236886477663e-05
-7.57565675251441e-06
-1.35171547601669e-05
-2.1439452459795e-05
-1.72845783398889e-05
-1.32640859005728e-05
-1.98028418149614e-05
8.54165118043329e-06
-2.96532261501974e-05
-2.27311603372624e-05
-5.48651655695861e-06
-1.00654752129414e-06
-1.30972349830965e-05
-1.56111941834821e-05
-2.47914689395501e-05
-3.63222005741618e-05
-1.51475265796492e-05
-1.10017735871625e-05
-1.51284780564099e-05
-1.31525253218054e-05
-2.70352545265479e-05
-1.79934368333137e-05
-1.10779079507657e-05
-3.21850852888713e-05
8.09271520583672e-06
-1.26872973947488e-05
1.16987527179333e-06
-2.04735976145753e-05
-1.13499260456971e-06
-7.57718275757899e-06
6.69025157746869e-06
-1.32307614845206e-05
-2.75919839632801e-05
-1.43984457925981e-05
-1.04123844162268e-05
-3.67106522789626e-05
8.46896733927373e-08
1.17970752875569e-06
-2.38057499268021e-05
-1.83617503187893e-05
-1.86134535508554e-05
-2.09556748398158e-05
-5.71071278976008e-06
-1.45490735551942e-05
-2.59290805917494e-05
-2.50855791754817e-05
-2.25021518147835e-05
-2.59765729319764e-05
-3.04485412806474e-05
-1.54374751829346e-06
-3.28548501153794e-05
-1.84530729852487e-05
-2.07187409676445e-05
-2.28300797826667e-05
-2.29105333113782e-05
-1.91732198352895e-05
-1.73402414487171e-05
-2.75900736317388e-05
-7.57892869971068e-06
-3.4218236039796e-05
-3.23904339467029e-05
-2.41960794920657e-05
-1.94033218623377e-05
-2.5249234515933e-05
-8.24882657912887e-06
-2.67337132273188e-05
-2.73755445419186e-05
-1.83474721384724e-05
-1.86017194127959e-05
1.2646559951637e-06
-8.93121581220642e-06
-2.40920750815364e-05
-1.6297055626998e-05
-2.23882894699063e-05
-1.00430495309027e-05
-1.94464552955012e-05
-2.6059691555534e-05
-2.04422065578548e-05
-2.31322071681936e-05
-1.21948957830861e-05
-1.44885690269955e-05
-1.7972471595189e-05
-2.09219788410099e-05
-3.08987531320412e-05
-2.31707059063982e-05
-1.26015205040933e-05
-1.70127391662379e-05
-1.45225587470709e-05
-1.76486966913829e-05
-2.39727700606515e-05
-2.19278062489654e-05
-8.30180337608917e-06
-1.63149065538126e-05
-1.35773946137316e-07
7.99425975159629e-07
-1.64195231849683e-05
-1.45753469878708e-05
5.44432879459715e-06
-1.19104169326163e-05
-1.60036423189701e-05
-7.57912839818672e-06
-6.29089677419066e-06
-1.13478915517128e-05
-8.72670854507198e-06
3.48499264463887e-06
3.94797224253171e-06
-2.82941304563949e-05
-1.71692840074482e-05
-2.52692738126033e-06
-5.84086976883169e-06
-9.50033061508432e-06
-2.03336197551288e-06
-1.84949225990893e-05
-5.04083439573335e-06
-4.03348426197939e-05
-3.16494016496723e-05
-2.80574932018619e-05
-1.78200748507092e-05
-2.23965674332597e-05
-1.0670127015259e-05
-1.21226978725554e-05
-4.08067577871643e-05
-2.45056312053136e-05
-1.53987404518598e-05
-2.17278860781336e-05
-1.53836555452266e-05
-2.38506249406691e-06
-2.03829174345197e-05
-2.97417545620838e-05
-3.02826342025377e-05
-2.58705706665971e-05
-2.89450447889678e-05
-2.04134037639212e-05
-1.33733450224034e-05
-3.24666375301816e-06
-2.77049098302223e-05
-3.19195976160062e-05
-2.17406875738377e-05
-1.02965045228168e-05
-1.72924849386743e-05
-2.15893477969961e-05
-2.33440436469965e-05
-2.34824922178602e-05
-2.00094028723199e-05
-7.30465518035438e-06
-1.9914457414194e-05
-3.53732190050942e-05
-3.06867384735224e-05
-3.07859723361801e-05
-1.52969611355559e-05
-2.13058666003146e-05
-1.76363189576125e-05
1.06108723791521e-05
-6.88369575908319e-06
-1.81956812683187e-05
-1.18167509449268e-05
-6.8834937358262e-07
-2.11986699453041e-05
1.98549558845453e-05
-3.0998847538151e-05
-1.08540646043571e-05
-2.98558302388642e-05
-1.55599396947771e-05
-2.65987896616809e-05
-1.50229936533884e-05
-6.21542394158086e-06
-1.49361156037774e-05
-2.48018440208213e-05
-1.35570371888637e-05
-9.49311208794072e-06
-1.73267720433563e-05
-1.00081466534638e-05
-2.86442295148667e-05
-1.88353843469059e-05
1.50957916634167e-05
-3.99588676275035e-06
4.52615364291428e-06
-2.1903159685764e-05
-2.29160587818623e-05
-1.35819224986932e-05
-1.29099858731678e-05
1.66435175612749e-06
1.16823868559178e-05
-2.01409299570585e-05
-2.68974995298845e-05
-2.59863551943611e-05
-1.74796923865901e-06
-1.73322552368829e-05
-2.28905479737822e-05
-6.42484546999598e-06
-2.28762148127757e-05
-1.74133202430689e-06
-9.68810559576908e-06
-1.41166002683754e-05
-1.28612790424139e-05
-2.93862729691188e-05
-1.32719756427303e-05
-2.08643301938342e-05
-1.22608418114845e-05
-1.61958461192331e-05
-5.81361711998386e-06
-5.86588190450684e-06
-1.9995572514439e-05
-1.26111807086675e-05
-1.64017236843853e-05
-1.39261270659566e-05
-1.99425271846171e-05
-5.26564038210433e-08
-4.28683340345384e-05
-2.50047547332214e-05
-3.46413811928954e-05
-3.152908054195e-05
5.18202140818158e-06
-3.74789254125645e-05
-2.37897520733846e-05
-1.55851990640106e-05
-1.79603759863852e-05
-4.63432307826955e-05
-1.98120937408917e-05
-7.39153948685929e-06
-2.03671453592312e-05
-2.57957069340912e-05
-2.6507125463652e-05
-1.36610185559888e-05
-3.10017226530871e-05
-1.86881164521685e-05
-1.98906093713312e-05
-1.42307871851465e-05
-1.21316479947649e-05
-1.46133013921776e-05
-2.77228682320565e-05
-1.66466652759572e-05
-1.79812086798583e-05
-2.76632836074625e-06
-1.92872071998512e-05
-2.21735205934752e-05
-9.81315033491767e-06
-1.98424058086134e-05
-1.78064925035564e-05
-8.90225007063083e-06
-9.06740792873698e-06
-1.6658392272431e-05
-3.05153431106769e-05
-3.1562890413602e-05
-1.47891404734938e-05
-1.84279665790409e-05
-2.81702459989893e-05
-3.35895149870542e-05
-1.35294480428364e-05
-2.27578603949016e-05
-1.51349937718715e-05
-5.25244844264823e-06
-1.48132532859206e-05
1.73667840805586e-08
-2.02419710647499e-05
-1.29778908488698e-05
-3.01796272433477e-05
-1.29532848396992e-06
-3.29008681876722e-05
-1.64427626345941e-05
-6.37661707527363e-06
-1.8784238037349e-05
-1.24626279532094e-05
-8.24706802606115e-06
-2.0962558567637e-05
-8.70153396248957e-06
-1.87402935100077e-05
-1.60883539528495e-05
-8.80007889806153e-06
8.86811548950769e-06
-7.61212238889722e-06
-1.77839061586162e-05
-8.54041566834816e-06
-8.58734778885999e-06
-4.00934975338877e-06
-1.92883570391965e-06
-2.13209965124703e-05
-1.50254209611418e-05
-1.93935457514372e-05
-2.28062716615928e-05
-2.59776025471999e-05
-8.99055120659252e-06
2.45103298681112e-06
-2.45627392539306e-06
-2.5587386649448e-05
-1.23199972441621e-05
3.57267949506951e-06
-2.4432873246337e-05
-5.73561745347544e-06
-8.90767372266393e-06
-2.03478865749988e-05
-2.97174210193808e-05
-1.81602636487566e-05
-1.97562804465436e-05
-1.85622787867053e-05
-2.02230463780152e-05
-1.60568664929653e-06
-2.18522117747505e-05
-2.15519021636269e-05
-1.99664786825823e-05
-1.64308181825637e-05
-2.71069315274637e-05
-2.09676362719634e-05
-2.80960087347577e-05
-4.72270284534205e-05
-7.59983583885475e-06
-1.58384398743942e-05
-3.00927761421287e-05
-2.22773543152475e-06
-3.36259339400612e-05
3.08777047475114e-06
-2.33144308097572e-05
-1.72773953208835e-05
-3.58285409022336e-05
-1.23479370321219e-05
-2.49038796571299e-05
-1.53054464616898e-05
-3.04947527099454e-05
-1.45928129228226e-05
-1.10737628153264e-05
-2.77861439660871e-05
-1.97371814123238e-05
-2.31920607586869e-05
-2.04898457879425e-05
-1.29339801146125e-05
-1.42976906561521e-05
-9.68460024718453e-06
-2.70516051580091e-05
-1.38937780063371e-06
5.20371359740714e-06
-1.54441876136615e-05
-7.49871705563641e-06
-1.38681627417752e-05
-2.23451839560086e-05
-1.63692274292278e-05
-1.59938448180088e-05
-1.13810955199283e-05
-1.82878490787259e-05
-8.78474640864562e-06
-1.60195451543128e-05
1.63269634360266e-05
-2.36611578650206e-05
-1.20371861808016e-05
-1.55771047482058e-05
-1.08851687224322e-05
-3.45374948398128e-06
-1.97622665411262e-05
-1.868931643929e-05
-2.41828275638304e-05
3.94378754414811e-06
-2.00173140755927e-06
-4.45880765263284e-06
2.89750021535339e-06
-3.16058544648275e-05
-1.45918694023341e-05
-2.53102440992963e-05
-2.19052019868486e-05
-2.33619377780715e-05
-1.93352680180025e-06
-2.34197887454359e-05
-1.94740808677829e-05
-4.82948451128163e-06
-2.16589656240802e-06
-3.04431412789668e-05
-5.47412131725995e-06
-2.56019978143723e-05
-2.70531116295696e-05
-4.64076101648968e-06
-1.47657618317709e-05
-4.44531163449285e-06
-1.97376391798394e-05
-2.02697242156686e-05
-2.06481905860256e-05
-2.9475534326709e-05
-3.85286989002587e-05
-3.08171012888745e-05
-6.88608736399491e-06
-1.99773526115518e-05
-2.72877344024505e-05
-2.58123754978031e-05
-1.9319782714777e-05
-1.41423507073612e-05
-1.05907894441871e-05
-5.43841862174038e-06
-2.19225571766493e-05
-2.21902394143484e-06
-1.76927413682229e-05
-1.77422552352961e-05
-8.22768012099903e-06
-4.12697756478208e-05
-2.35043550448724e-05
-3.37065449325975e-05
-2.04474075287361e-05
-1.63806007076122e-05
-3.40525432115654e-06
-1.94937492381449e-05
-1.81199138849944e-05
-6.57150564866173e-06
-6.89655366180652e-06
-2.34091650681403e-05
-2.02534468445214e-05
-8.19015461858969e-06
-1.44583310643221e-05
-7.85582674659438e-06
-2.46783050915788e-05
-1.33536530719128e-05
-2.0736245993797e-05
-1.21367637110453e-05
-2.18611281957737e-05
-1.25007223432349e-05
-3.53907877035552e-06
-1.61228597381234e-05
-9.10257293255124e-06
-1.21527568482939e-06
-7.17770868138675e-06
-9.40539742426124e-06
-2.2318723354144e-05
-1.17789380732116e-05
-7.90601334327794e-06
-1.04380949226991e-05
-2.50256047777468e-06
-2.02669298533294e-05
-9.89613320394167e-06
-2.35300771828962e-05
-2.30343586158892e-05
-3.20714209471196e-05
-5.8147674389568e-06
-1.45585287789038e-05
8.32685015205578e-06
-1.51123953612191e-05
-1.08603242372692e-05
-1.5064965589255e-05
-3.19587527205962e-05
-2.65159989083119e-05
-2.81704329695462e-05
-8.89907386321503e-06
4.33078911116183e-06
-1.42351138317559e-05
-1.1091197865725e-05
-4.10930908365495e-05
-2.722869896079e-05
-2.49794491288749e-05
-1.36445271761869e-05
-1.77877507507053e-05
-1.47212497817648e-05
-2.03708302200732e-06
6.11425053306439e-06
-3.74221342517824e-06
-2.14425361362505e-05
-3.56404569020567e-05
-1.08001846147664e-05
-3.6594569370586e-05
-3.18549939429377e-05
-1.53496853885823e-05
-2.50343054500198e-05
-2.83191578975298e-05
-1.42307965450702e-05
-2.10748609959175e-05
-7.09112269992384e-06
-1.98487449743333e-05
-7.44936097961343e-06
-1.3273383922405e-05
-1.45657112305966e-05
-2.30506134073414e-05
-7.25160440924353e-06
-2.23876170560944e-05
-1.88532627724197e-05
-1.5233108677562e-05
-4.20783717112502e-05
-2.80123243619912e-05
-2.2027778123592e-05
-4.11453293901001e-05
-1.63575926683094e-05
-1.88470681307033e-05
-2.39177085503458e-05
-2.25804244167642e-05
-8.00009105053816e-06
-2.32463025997433e-05
-1.05248179011193e-05
-2.84354963624149e-05
-1.05946717675161e-05
-1.46449457760943e-05
-1.24378170301431e-05
-2.75470524317219e-05
-2.97627058061317e-05
-2.36017721369403e-05
-1.6572192560553e-05
-2.15523682558311e-05
-1.47336485738106e-05
-3.17840224768633e-05
-1.68584144114148e-05
-1.50626085679102e-05
-1.02784165919039e-05
-6.19215255751386e-06
-4.88132080428839e-06
-1.85359689024666e-05
6.55769260115107e-06
-1.92624900363117e-05
-1.91035142065318e-05
-1.62009493814059e-05
-1.12339920030847e-05
1.60893956873186e-06
-1.04220006581085e-05
-2.70353780968291e-05
-3.06655600799001e-05
-5.87248658753341e-06
-7.33258238111917e-06
-1.15067479170059e-05
-1.20822804121284e-05
-1.83785305200008e-05
-2.29443717165781e-05
-1.84814490961266e-05
-2.03106411781497e-05
-1.14186131297051e-05
-1.23469093310089e-05
-2.69273620937959e-05
-1.93676195584397e-05
-1.43341201663051e-06
-1.38784793774753e-05
-7.81971425822381e-06
-1.52867949245623e-05
-7.26334753212681e-08
-1.69841256637066e-05
-1.31636444938022e-05
-1.05602260801974e-05
-1.45975081343279e-05
-2.67015593124461e-05
-1.26553528927751e-05
-1.86842619492709e-05
-1.26853246581915e-05
-2.11618303276579e-05
-1.30438777674077e-05
-1.23457443928293e-05
-2.59693350343068e-05
-2.97080054352159e-05
-1.49979655561291e-05
-2.2089448781104e-05
-1.62461052105253e-05
-2.44508105955949e-05
1.10535734556935e-06
-1.22576325574175e-05
-1.47697630956438e-05
-1.59814829763166e-05
-2.83063951923378e-05
-3.58021174508983e-05
-1.06279940931789e-05
-2.09768923657004e-05
-3.952958385044e-05
-1.34204095472439e-05
-1.76494654293919e-05
-1.66235785693281e-05
-1.54398237849714e-05
-1.1637604837821e-05
-1.30675876523135e-05
-1.06676724860051e-05
-3.45497231096595e-05
-1.53509273740382e-05
-1.05658268161621e-05
-1.28567314584408e-05
-1.18920486813849e-05
-2.28448169639053e-05
-2.12404886920273e-05
-1.79885621618445e-05
-3.7825305562056e-05
-2.13933028716089e-05
-2.69371029822143e-05
-1.30276455038671e-05
-6.56544581865038e-06
-5.83801212629414e-07
9.0727556419635e-06
-2.04502272268299e-05
1.24767236084496e-05
-1.51869466710702e-05
-2.09834227740433e-05
-1.85263173249491e-05
-4.32652993823936e-05
-1.95421865959031e-05
-2.28722327334134e-06
5.28423072302843e-06
-9.80988943209737e-06
-2.56863104538731e-05
-2.6095093432106e-05
-8.61075416686743e-06
-7.43371202779327e-06
-1.61868254819993e-05
9.54868980993444e-07
-8.61266781689943e-06
1.09011316401325e-05
-3.88368291023254e-06
-1.58832362476032e-05
-1.71181546851845e-05
-3.59943679224834e-05
-2.52236334701342e-05
9.90758048743332e-07
-2.84055563244638e-06
6.54154529331359e-06
6.43007337001351e-07
-2.06593456516416e-05
-4.95349859903108e-06
-2.77432352142625e-05
-1.30723399347803e-05
-1.30495794987065e-05
-1.34805297178672e-05
8.04882686171427e-06
-1.27507103192471e-05
-2.65542208699027e-05
-1.6084055821796e-05
-1.71132218400155e-05
-2.82337796598661e-05
-3.02959018056211e-05
-2.80521555655887e-05
-2.74703589840143e-05
-2.30564234703567e-05
-2.62209498770416e-05
-1.63126639764103e-05
-1.5303618615898e-05
-7.27379798111171e-06
-4.17608052935792e-05
-1.40410138113535e-05
-2.42309558946343e-05
-3.36837912096192e-05
-1.38143047174596e-05
-1.43387487476843e-05
-1.87370605259915e-05
-2.57994602801527e-05
-3.94208857409592e-05
-2.3919347214101e-05
-2.12729158881115e-05
-1.94530338363694e-05
-3.26149086524277e-05
-1.69827246822243e-05
-7.83212831660167e-06
-2.71474584721428e-06
-1.67180738441649e-05
-1.56799712851907e-05
-1.66310276638205e-05
-2.3480765458972e-05
-1.57469754470007e-05
-4.79144704281039e-06
-1.64301851743428e-05
-1.44227286668732e-05
-2.96826348645285e-05
-1.1648294024019e-05
-6.27955742307133e-06
-5.24075492058148e-06
-2.42123593956e-05
-2.02385229339714e-05
-1.18718849692645e-05
8.70465916454667e-06
-2.18568724246934e-05
-6.24041441541841e-06
-1.3978061789656e-05
4.13685302394382e-06
-3.7884606376025e-06
-7.67706642529685e-06
-2.13103715460535e-05
-1.3814263828574e-05
-9.7219850175394e-06
-3.60394084484532e-06
-8.20770453613401e-06
-3.56269685086609e-06
-1.60181211963168e-05
-2.37771572410589e-05
-5.66821697626569e-06
-1.94771723594106e-05
-8.2707059241997e-06
-2.4593448286139e-05
-7.8419269435432e-06
-4.07068718614591e-06
-8.04247169558769e-06
1.94529874148326e-06
-8.85031787011091e-06
-1.61668178111525e-05
-1.67952801686152e-05
-2.70683061821143e-05
-1.53620744319364e-05
-2.29393319553399e-05
-1.7476193797201e-05
-1.40213816745395e-05
4.22204922692904e-06
-2.77789780479694e-05
-2.38508729212246e-05
-2.48665472243839e-05
-4.52853924594007e-06
-3.35652583586094e-05
-2.62217699207658e-05
-1.66644319279907e-05
-1.18044037537337e-05
-3.27654566602676e-05
-1.50298935853135e-05
-1.28450324617037e-05
-6.02300171737528e-06
-2.29424968303107e-05
-1.02066538935586e-05
-2.6809648718492e-05
-2.42935886941487e-05
-2.30926378266332e-05
-2.6965227148211e-05
-3.44946442329943e-05
-3.97691568483137e-05
-2.95586311828801e-05
-3.38111560455623e-05
-1.7238983660432e-05
-1.87674704729531e-05
-3.71000908301697e-05
-2.76143289811437e-05
-1.54246328254136e-05
-2.28952835594833e-05
-1.81234647708346e-05
-9.88638405669035e-07
-1.0356319356655e-05
-9.78516898273574e-06
-3.07180522497469e-05
-8.08266636566608e-06
-1.14264000896561e-05
-1.83061135601455e-05
-9.78101902135676e-06
-1.26755449985433e-05
-1.36910317730926e-05
-1.22039500645024e-05
-1.86184089567247e-05
-7.77182407884551e-06
-1.94873320476427e-05
-3.01488900097689e-05
-2.28033441346398e-05
-2.17178105101475e-05
7.91275246442088e-06
-6.66060323347661e-06
-8.54956223246651e-06
7.82358495839985e-06
-1.37991852295319e-05
-5.50409418262494e-06
2.53508130172347e-07
-7.81269394252349e-06
-1.57552919568176e-06
-3.81196137970476e-06
-1.81028121467824e-05
-1.83175954713829e-06
-2.68997075563897e-05
-2.4057543162649e-05
-1.679444750573e-05
-1.73273426588729e-05
4.62319525625032e-06
-5.58108878838987e-06
-2.00254542544077e-05
-1.37305717293067e-05
-9.75077674859892e-06
3.52525409177445e-06
7.05418211094632e-06
-7.78130102080411e-06
-1.96387393695052e-05
-2.31244341145452e-05
-1.53091958470907e-05
-1.89092155386247e-05
-1.42512296905028e-05
-1.41747789647683e-05
-2.9415495003462e-06
-1.39458472253082e-05
-1.18125657859434e-05
-2.10331816120697e-05
-2.57044163963976e-05
4.78664642883214e-06
-2.64827125417279e-05
-1.22085391112547e-05
-2.77504187775253e-05
-1.88982869463526e-05
-6.98271725126926e-06
-3.76110550291332e-05
-1.02938497591323e-05
-1.50301559712255e-05
-1.88581674759271e-05
-1.03224764997038e-05
-2.91042930990858e-05
-1.28815550553703e-05
-1.43654343878405e-05
-1.19811235586025e-05
-2.48016892433351e-05
-3.81265166495449e-05
-2.07851590223889e-05
-1.24204424721512e-05
-1.69752102095541e-05
1.06135049943311e-06
-2.42580784296975e-05
-2.12081529188173e-05
-2.09567548493418e-05
2.7696463498445e-06
-1.74505730537634e-05
-1.35583301854254e-05
-8.69236447021266e-06
-8.00842266620426e-06
-9.07231211206407e-06
-2.21690591473093e-05
-1.44071164468075e-05
-2.52398077637229e-05
-1.42421398345023e-05
-1.41641323315308e-05
-4.05370600439626e-05
-1.92045659123412e-05
-1.08733477265526e-05
-2.18192102550135e-05
-1.04590244913416e-05
-3.91162586506091e-06
-1.76830165954693e-05
6.43827653557457e-06
-4.80638339227777e-06
-4.37341034312405e-06
-2.58575326178504e-05
-1.5501944422804e-05
-1.41657291513083e-05
-1.63527814811338e-05
-2.99035381421681e-06
-6.16437489634347e-06
-1.97077120601417e-05
-1.22023873993871e-05
-1.79725768999194e-05
-1.48451474325889e-06
-1.62871450234779e-05
-7.28484318973302e-06
-2.04664916982195e-05
-1.05095933382473e-05
-4.34196839674564e-06
-2.78868657860584e-05
1.04349862325466e-05
-3.60983627795911e-05
-2.43681254680529e-05
-2.11375799356959e-05
2.8023370307266e-07
1.93109525122385e-06
-1.63170236232144e-05
-2.31451580601189e-05
-3.01404600685847e-05
-1.29394948946578e-05
-2.97635458042641e-05
-2.16582783798369e-05
-2.98740616687862e-05
-2.44218130098586e-06
-9.75977368842662e-06
-2.81272676371921e-05
-1.78269126294025e-05
-1.21122354815167e-05
-2.51216813077193e-05
-7.04056985446219e-06
-9.99742309048278e-06
-5.51696578337967e-06
-6.19652756916972e-06
-2.23655920841235e-05
8.01446720793981e-06
-3.79547390246676e-06
-2.44912613415296e-05
-2.13745763945476e-05
-2.42855074335032e-05
-2.46678799348176e-05
-8.5588522110405e-06
-1.53332566150951e-05
-1.20682834827291e-05
-1.2670532033357e-05
-4.64816126032789e-05
-2.53992336885447e-05
-3.46031906887066e-05
-1.47535995704486e-05
-2.54978547845342e-05
-2.24420623956616e-05
-1.46438587463747e-05
-2.70707564421264e-05
-2.95596326298501e-05
-2.40433639316394e-05
-2.60623844312489e-05
-7.16258254789755e-06
-1.52287772601057e-05
-2.48279836793242e-05
-2.67869321058777e-05
-1.21300404507258e-05
-1.09730910014717e-05
-1.75878472605429e-05
-2.33342429357032e-06
-1.97668962875806e-05
-1.47006080578295e-05
-1.28136327105331e-05
-3.40970800869723e-05
-4.08059219000318e-05
-1.27679186267475e-05
1.95051150961687e-06
-2.34702124991499e-05
-1.25627309820711e-05
-1.27365446030579e-05
-2.41430389246559e-05
-3.44968713043871e-05
-1.89162715238837e-05
-1.31396483770404e-05
-2.27014523489484e-05
8.60384088273802e-06
-1.04534131281193e-05
-5.1991564304628e-06
-5.0127088704345e-06
-1.72655807301404e-05
-1.27951058756818e-05
-1.98046851430551e-05
4.16921956457374e-06
-6.33443884708094e-06
-2.45565680543913e-05
2.80613763228891e-06
-9.99681021907607e-06
-2.29427002543665e-05
-2.72758376532674e-06
-1.10115407602177e-05
-4.65035429983227e-06
-2.37358236069457e-05
-1.97433871139032e-05
-7.40128381567148e-06
-2.23056428768536e-05
-1.99863770521844e-06
-1.40921981526716e-05
-1.47642181865497e-05
-1.11348469669416e-05
-1.66296490211811e-05
-4.80002923373532e-05
-2.67762174524763e-05
-1.34963728231075e-05
-1.82053352173817e-05
-1.49799750913161e-05
-1.50621027036079e-05
-2.51313031738989e-05
-2.45408035341601e-05
-1.4746717808981e-05
-2.05652358332523e-05
-1.11874863540222e-05
-1.38639044286081e-05
-2.1193842737843e-05
-6.34847830638294e-06
-1.61319506439427e-05
-3.38757978413035e-05
-2.48324048432687e-05
-1.54826050145961e-05
-2.08641922448643e-05
-2.12852741753421e-05
-2.71563781271245e-05
-1.37360266511884e-05
-2.89537998028881e-05
-2.26769630891503e-05
-2.9009144938658e-05
-1.50653267687133e-05
-1.42692807620239e-05
-2.1165258115942e-05
1.14283498826275e-05
-1.60024724060106e-05
-1.61111161162013e-05
-1.08244244379424e-05
-3.51126682123612e-05
-1.95466959850298e-05
-1.40482748761406e-05
-1.89873192321705e-05
-1.97251807762567e-05
-1.84168553099502e-05
-1.85271655334987e-05
-4.03763118924928e-05
-3.33713179815227e-05
-1.73541961191624e-06
-3.8129626489167e-05
-4.13258353312185e-05
-1.82371171400161e-05
-1.46853299805738e-05
-4.91488598434841e-07
-2.28139404110326e-06
-1.46400999328583e-05
-2.21720237480032e-05
-1.49438760770636e-05
-2.42442123055333e-05
-2.39352719308565e-05
3.50205245729964e-06
-1.10374568399121e-05
-9.14264455316056e-07
-1.49041657710147e-05
-2.32225333688124e-05
5.07254028377522e-06
-1.74870996757061e-05
-1.26846095673636e-05
2.65308534032058e-06
8.72108441630045e-06
-1.15436777182966e-05
-6.99534506330953e-06
1.8546229703311e-06
-1.64108053254177e-05
-1.01931718496245e-05
-1.69637715867092e-05
-1.69527920166085e-05
-2.58402006552736e-05
-1.98484107079264e-05
-1.62088245692778e-05
-3.65114627957532e-06
1.68977110310611e-06
-1.5481013461141e-05
-2.40363172553077e-05
-1.98424137057515e-05
-2.3655669911126e-05
-2.7125651814154e-05
-1.39786767483488e-05
-1.96103461627345e-05
-1.92210926121726e-05
-2.31480998178182e-05
-1.47513283985793e-05
-1.0055369611727e-05
-1.21969394631701e-05
-1.18236772247721e-05
-7.9323632574377e-06
-6.91481713582115e-06
-1.86007510101037e-05
-1.63795041312482e-06
-1.98031386071472e-05
-9.92442567391164e-06
7.16981953200097e-07
-3.74490935053004e-05
-2.81674449092857e-05
-2.48198732937581e-05
-4.96642990818511e-06
-3.95042641481221e-05
-2.12625130719722e-05
-1.99988265194181e-05
-3.35951928163832e-05
-1.07587028998018e-05
-1.16715582521e-05
-3.15135266889813e-05
-4.7563518431171e-05
-3.23216621691048e-05
-1.53745907503628e-06
-4.03036892187038e-05
-2.53374534384042e-05
-1.05948336282043e-05
-1.95094399884135e-05
-1.70778871372882e-05
-3.30435630552986e-05
-3.02862990974013e-05
-3.00454427744292e-05
-3.32801380236082e-05
-1.51736647551158e-05
-4.76622398561855e-06
-2.91392795324252e-05
-3.16427400645207e-05
-6.01411419126109e-06
-1.10646610466888e-05
-1.07843566648809e-05
-2.45368600514451e-05
-9.26666679715824e-06
-6.81675371324713e-06
-9.91572600963792e-06
-1.43743943493929e-05
-5.61977336799968e-06
-4.12273595152478e-05
-8.10959210158226e-07
-2.37664310198556e-05
-3.15790021192279e-05
-6.09220646010935e-06
-1.39964821196512e-05
-2.54328609417252e-05
-1.76772880303968e-05
-4.84479929991362e-06
-7.45930821381749e-06
-7.54378169656125e-06
-1.7564244721647e-05
-4.36159622434703e-06
1.83918874043225e-05
1.0988720781251e-05
-7.1868756056918e-06
-1.70859951249478e-05
-8.42052518769671e-06
-1.3140917706929e-05
-1.88792827431938e-05
-2.73944585930512e-06
-7.74440855519131e-06
-2.05339474794067e-05
-9.32374222596544e-06
-1.4393351886519e-05
-1.63096570902272e-05
-2.87216015057118e-05
-7.05746799975068e-06
-2.82800783138573e-05
-1.1035934924405e-05
-2.33874718423594e-05
-1.36606084711556e-05
-1.24873652519114e-05
3.11315343201338e-06
-1.3930041618711e-05
-3.22951516479838e-05
-3.01791126450551e-05
-1.27644985114717e-05
-1.24807685083052e-05
-1.22490162368304e-05
-1.19193739103509e-05
-2.92248216390098e-05
-2.02046030690227e-05
-1.677048662075e-05
-3.13072990060029e-05
-9.82892192141297e-06
-3.41278760962483e-05
-1.87705701693577e-05
-2.27551678190805e-05
-2.08413384978898e-05
-2.5264283057762e-05
-1.38313742170488e-05
-2.94623975549699e-05
-1.9945290604964e-05
-2.86077829026325e-05
-1.57529410774632e-05
-1.66995145415556e-05
-4.01667743573397e-05
-1.24003860458453e-05
-1.79358953862054e-05
-2.41093571961486e-05
-1.15947108218848e-05
-2.74433762886921e-05
-1.48197466332689e-05
-1.92888630506714e-05
-2.39438758597382e-05
-1.39340102584496e-05
-2.23665805066205e-05
-3.06022630800395e-05
-2.55811928103243e-05
-1.2539097522208e-05
-2.79128371690595e-05
-7.95403080617615e-06
-1.75501683414824e-05
-2.26999899903032e-05
-1.88983225653967e-05
-1.90528528263216e-05
-2.12055924665961e-05
-2.38854740899231e-05
-2.17351921035133e-05
-5.0297657412678e-06
-1.51316659994493e-05
-3.62911617760766e-05
-1.58139921909479e-05
-9.35377154364695e-06
1.84957388248881e-07
-2.96924305227729e-05
1.28939954977928e-05
5.43571854717183e-07
-3.54046261340961e-06
-8.00556162930716e-06
5.44393967933029e-06
-8.0733607499816e-06
-1.33180619936765e-05
-1.87239313819089e-06
-3.08189973328736e-05
-2.4972891227337e-05
-1.63725156028655e-05
-1.14023540220359e-07
-9.36486377493503e-06
-2.70622646811729e-05
-1.72357952417789e-05
-2.70638037956771e-05
-1.14747998994029e-05
-1.82398937609007e-05
-1.48694745748948e-05
-1.71640995138487e-05
-1.23210961367151e-05
-1.5514838009452e-05
-1.97915349163463e-05
5.80273785266856e-06
-8.62761614649726e-06
-2.50222211982724e-05
-6.22953115461067e-06
-1.01449431414252e-05
-1.72945165050394e-05
-2.03117448142962e-05
-2.9407165302492e-06
-1.12199955650423e-05
-2.4357450377427e-05
-1.61682229918518e-05
-3.36768001777791e-06
-1.96266960687062e-05
-1.80100785032667e-05
-2.01686820036792e-05
-1.94871774793543e-05
-1.0286546161901e-05
-1.78291635931608e-05
-1.81691299812607e-05
-1.13636252019143e-05
-2.28912439627424e-05
-2.44650037907501e-05
-6.88359524861546e-06
-2.09763248575489e-05
-9.63406123867735e-06
-3.27261466735714e-05
-1.48341390209214e-05
-8.58602064193788e-06
-2.75615497234946e-05
-1.66067884045332e-05
-2.75644339976579e-05
-3.42449834373062e-05
-1.9426202190126e-05
-2.30330843230872e-05
-2.72249213307009e-05
-3.67385045266752e-06
-2.6430498297291e-05
-1.66104917308324e-05
-1.38653653817329e-05
-3.49147946369375e-05
-2.3014882691041e-05
-8.91100433097075e-06
-7.13850325898957e-06
-2.23999196337118e-05
-2.2399735842242e-05
-1.29650862651405e-05
-8.121169670718e-06
-4.90835094440731e-06
-1.62976627337028e-05
-2.50316236804533e-05
-6.25273252765349e-06
-9.32104837890707e-06
-1.63629446392997e-05
-3.7009550331618e-06
-9.1032325019563e-06
-2.31541749647011e-05
-1.40096988326275e-06
-5.8018496467802e-06
2.37221672134733e-06
9.18804304838835e-07
-9.12095838338065e-06
-9.39099788274227e-07
-1.18620313908658e-05
-1.73156094185174e-05
-1.84163145118793e-05
-6.42763960386763e-06
-7.7976463532873e-06
-1.62362841419289e-06
-1.62090882438472e-05
-1.87821611073113e-05
-8.95188667076235e-06
-1.32659804723227e-05
-1.24615309927092e-05
-1.5708656650187e-05
-1.05321750910647e-05
-1.02173085668962e-05
-1.09243613446232e-05
-5.60438693033757e-06
-2.20821029375352e-05
-1.64664732810946e-05
-1.48512026753237e-05
-2.23489785430216e-05
-1.33700145431504e-05
-7.43223164916474e-06
-2.5123371501756e-05
-1.18871438513853e-05
-1.86535235024551e-05
-2.19126263455774e-05
-2.26176872836598e-05
-2.29720424182776e-05
-2.94504032492611e-05
-1.94051216690346e-05
-2.70244124010214e-05
-3.18443448248005e-05
-1.06534550922493e-05
-3.18874438521408e-05
-2.18870258012578e-05
-2.12521291280163e-05
-2.65185721546643e-05
-1.86036585390449e-05
-1.63032758514283e-05
-3.39754781784714e-05
-8.75361009635821e-06
-2.44462840835538e-05
-3.6692064985567e-05
-1.39502491665251e-05
-2.040690962847e-05
-1.12176423108799e-05
-2.7641108383804e-05
-1.28688897447233e-05
-3.73116171091542e-05
-3.09674409450289e-05
-6.1473330403846e-06
-5.9050533257112e-06
-2.34266163456457e-05
-2.11751282615946e-05
-2.38311477195288e-05
-1.93155146942073e-05
-2.2865513098391e-05
1.2727149995236e-06
-1.28046078488754e-05
-2.91357107934646e-05
-2.25140010696008e-05
-2.40803676930219e-05
-2.86121663923255e-05
-3.03014356304213e-05
-4.91024983899831e-06
-1.7526125564391e-05
-1.63525553777794e-05
-2.35553838827987e-05
-2.27311165032188e-05
-2.18768491188723e-05
-2.60804890646432e-05
-1.65280981508845e-05
-3.44667556856178e-06
-2.25635515659294e-05
-8.98592145369206e-06
2.76054751868314e-06
9.44040344199641e-06
-8.86160128083831e-06
-1.23976728353028e-05
-1.20969976757668e-05
-9.41915015412872e-06
-1.98887698416886e-05
-1.71462266901989e-05
-1.28816261815248e-05
-1.70935591822282e-05
-5.78266697967341e-06
-2.14266321973873e-05
1.3399112047038e-06
-3.9560560560584e-06
-2.06382917227204e-06
-1.35587002690637e-05
-1.99181736283105e-06
-1.35478461636209e-05
-1.15550071290649e-07
-2.32798009075976e-05
-1.19235077834555e-05
-3.16659877106101e-06
1.37332875180041e-06
-5.27739926808406e-06
-1.66040684541492e-05
-6.70355670298912e-06
-2.14124081855923e-05
-2.28414408152739e-05
-8.18882865175538e-06
-3.69319571917856e-05
-2.05769724971024e-05
-2.30904725095615e-05
-1.72924034927215e-05
-2.33766393850807e-05
-2.18108168112474e-05
-3.91389053450462e-05
-2.68192759156219e-05
-2.49958866337909e-05
-1.28380113699197e-05
-2.42288026624598e-05
-2.51921767333201e-05
-2.02785807827858e-05
-1.81622666762132e-05
-2.49908093336687e-05
-1.78739305123281e-05
-1.29741873865103e-05
-2.35129235311838e-05
-2.1623946468808e-05
-1.44474807847724e-05
-2.33662872923253e-05
-1.92452707924084e-05
-1.21066968199091e-05
-2.26593766414192e-05
-4.71449455020375e-06
-1.12997452170821e-05
-1.49244906466988e-05
-2.00527493435378e-05
-1.00473349693895e-05
-6.76419419611987e-06
-1.95339752228721e-05
-2.69041227428202e-05
-2.20596008723712e-05
-2.88682498025908e-05
-2.09546885207025e-05
-4.9523632343827e-06
-2.38992720323219e-05
-5.37988530099039e-06
-1.420954986015e-05
-1.9138268347847e-05
-8.17628033870418e-06
-1.30225495199018e-05
3.6388657626823e-06
-2.90864245074942e-06
-1.94982930283054e-05
1.00987903344618e-05
-1.29834442194472e-05
-1.24612528146072e-05
-1.67864277569103e-05
-1.72282507811159e-05
-1.48268737548325e-06
-9.02471682760077e-06
3.59969582042182e-06
-2.15355121425066e-05
-2.09510117707807e-06
-1.33153826436004e-05
-1.77941112672723e-05
-1.2834342057521e-05
3.37304242011538e-06
-2.3101913084941e-05
-1.53772456615779e-05
-1.78300529310321e-06
-2.72733751460419e-05
-1.34433362318751e-05
-5.68022705347054e-06
-1.32924384390022e-05
-2.38090130312826e-05
8.01217033149987e-06
-7.18650621429357e-06
-2.25849784765103e-05
-1.65521853131431e-05
-9.63973113903686e-07
1.09871880809509e-06
-1.38129973452992e-05
-3.28281072324146e-05
-6.83718112543681e-06
-3.01745834570289e-05
-5.85101961993048e-06
-1.59234709267148e-05
-3.09813714343089e-05
-3.27563652391863e-05
-8.28731077728596e-06
-1.15535610303272e-05
-2.19842984918447e-05
2.2995777464509e-06
-1.62908872622232e-05
-2.36744046353889e-05
-2.62655017135882e-05
-1.38308745783618e-05
-3.35880481321062e-05
-2.52596600655898e-05
-3.01103305344452e-05
-3.31496168953653e-05
-1.60951484257837e-05
-1.48720660344929e-05
-1.7707800106207e-05
-1.15811460499118e-05
-1.3072436033581e-05
-2.48491804506909e-05
-1.85215171616758e-05
-7.47597013690347e-06
-1.7181157310001e-05
-1.54885674895326e-05
-2.92154516085736e-05
-1.13680157313183e-05
-2.24829176155443e-05
-3.09543849143259e-05
-9.52899870817653e-06
-1.71463816355968e-05
-1.23926387480479e-05
-9.2288673391625e-07
-1.17037052881012e-05
-8.32415058314095e-06
-2.35159604252975e-05
-3.30589309039861e-05
-3.34151880122352e-05
-1.51737442387575e-05
-3.01384999801017e-05
-1.47299995507578e-05
-1.30647167981095e-05
-1.15674145882288e-05
-1.14737570744423e-05
-5.73339445227725e-06
-2.87306168255743e-05
-1.88600681473849e-05
-2.75942424188244e-05
-1.64267554405236e-06
2.36511892779385e-06
-1.08521859770394e-05
-7.44443283082578e-06
-1.72947000566012e-05
-4.63718741847038e-06
-2.14456633234458e-06
-6.92423961657206e-07
-2.22312805633671e-05
-6.49222029460534e-06
-1.40712684590296e-05
-9.80212510598885e-06
-5.76404891934882e-06
-2.73803563828976e-06
-1.09194868773394e-05
-1.3952734214026e-05
-3.10991235404927e-05
-8.4684445770611e-06
-5.50008883550723e-06
-1.37902443788e-05
-2.59973872619369e-05
-1.45098760589773e-05
2.27402371032744e-06
-1.46908315350882e-05
-2.38301571371752e-05
-1.53006589773539e-05
-4.47223080124849e-06
-2.1576996520565e-05
-3.20436266083772e-05
1.29950244459548e-05
-7.71298046011753e-06
-5.4698586026621e-06
-2.04459359750825e-05
-2.05034360385682e-05
-2.21628738290757e-05
-3.80062682383274e-05
-1.51733501076783e-05
-6.3525209128252e-06
-2.59961029435028e-05
-2.80198243798392e-05
-1.78614473615376e-05
6.35428370029886e-06
-2.71871709402146e-05
-3.85907507375097e-05
-3.21694507375511e-05
-3.06209962257887e-05
-3.01913812314187e-05
-2.47577630782296e-05
-2.13406024265223e-05
-3.68559961893496e-05
-2.88543658437741e-05
-2.50862774205034e-05
-1.04437850610095e-05
-8.55768898835757e-06
-2.39634166157604e-05
-7.2668569321595e-06
-1.89325666795187e-05
-2.93328824072871e-05
-2.76164955406502e-05
-1.03879321050891e-05
-3.90923615155121e-06
-1.67294355165302e-05
-2.72252679687665e-05
-3.07272128709692e-05
-3.00356341956503e-05
-1.82283605194258e-05
7.01226713374301e-06
-1.30228030809825e-05
-1.50912389106669e-05
-1.91229534234496e-05
-1.38688864633462e-05
2.88735390113761e-06
-1.19550823475662e-05
-6.59068388886009e-06
-6.72219650030477e-06
-5.29882520805925e-06
-3.1409878499862e-06
-1.6873961987839e-05
-1.45121504267862e-05
-1.46359365701318e-05
-1.40638009783727e-05
-1.91827707098394e-06
-1.06054596253645e-05
-9.38667294748583e-06
-2.12683514264859e-05
-1.46173885477804e-05
2.6936696975494e-06
-1.3518111788435e-05
-2.22263227630816e-05
-7.01625575145597e-06
-1.49963927728717e-05
-1.14463724993347e-05
1.64530288787653e-06
-1.31787649790475e-05
-1.25762562374186e-05
-8.20141289604479e-06
-6.53324663154821e-06
1.06234722530576e-05
-6.05107136795086e-06
-1.64169441870827e-05
-3.48623178341268e-05
-2.5197264905578e-05
-7.88410738162154e-06
-1.02077661515116e-05
-4.20838155259338e-07
-8.17961310104789e-06
-2.19876571369777e-05
-2.18379920255657e-05
1.08369850813442e-05
4.06293760626392e-06
-7.64513781644325e-06
-4.49800229499099e-06
-1.24209461952123e-06
-4.07634592328992e-06
-2.24459056534006e-05
-1.40958331536902e-05
-1.24528362751628e-05
-4.41314786261101e-06
-1.11601122361783e-05
-1.5575860243956e-05
-6.62955858403488e-06
-5.32581009360703e-06
-2.72235651625078e-05
-1.23865741731892e-05
-3.03084503409292e-05
-1.31353622358656e-05
-1.38873112003569e-05
-1.70013806366222e-05
-1.40055380889967e-05
-6.76323515208173e-06
-3.08138956879143e-05
-1.03311491211337e-05
-2.60344894218952e-05
-7.59280976581785e-07
-1.05569152629904e-05
-2.70249605246476e-05
-2.44031474837694e-05
-2.83582275530355e-05
-2.48745480627057e-05
-2.00613054557293e-05
-2.47028042590848e-05
-7.82106079249287e-06
-3.59084940739874e-06
-1.66770238135545e-05
-9.28213851350403e-06
-1.73324954378304e-05
-2.74233673321802e-05
-5.87306723146064e-06
-8.60911015553417e-06
-2.11124501553075e-06
-6.8760295521708e-06
-6.16621289993819e-06
-2.35596224255127e-05
-9.25207277118445e-06
8.22453945730072e-07
-2.92831381035183e-05
-1.46671034734308e-05
-2.3278034242541e-05
-3.27135546580001e-05
-2.55850222578122e-05
-1.20440197456634e-05
-8.36682228911435e-06
-5.65721227436537e-06
-3.11507271275842e-05
-1.84946366635691e-05
-3.39588128975521e-05
-5.16793893404363e-06
-8.98555907997211e-07
-2.8026405773935e-06
-1.65953677976851e-05
-2.73862360544407e-05
-2.36648993768919e-05
5.6091169586892e-06
6.41196101088661e-06
-5.12941105055579e-06
-1.79800022587793e-05
-1.15209912908048e-05
-7.43001925941275e-06
-2.25638693096475e-05
-1.57123205127916e-05
-1.98848133513282e-05
-2.17964620392796e-06
-4.93950068533141e-06
-1.23939872138572e-05
-2.44928363990425e-05
-1.55760591866189e-05
-1.42497939662097e-05
-2.12250290859801e-05
-5.34420878763899e-06
-1.86733589665246e-05
-1.16665514135149e-05
1.18466219105789e-05
-2.08159372393031e-05
-1.89281680464923e-05
-2.73758435791621e-05
-4.02816047253534e-06
-3.27643546539621e-05
-2.4029251788485e-05
-1.60882367561503e-05
2.00623059852238e-08
-2.57995995601724e-05
-3.18626153423619e-05
-2.97762497021668e-05
-2.26440196090516e-05
-8.09178290886167e-06
-2.23018153382291e-05
-3.14295623386028e-05
-2.1545376009826e-05
-5.22325088305761e-06
-5.34931400392364e-05
-2.60914409642175e-05
-1.70458419783385e-05
-6.39218997020996e-06
-2.68653278247183e-05
-2.88948949354585e-05
-2.58006992149981e-05
-1.85123107849458e-05
-2.51149683695199e-05
-4.70164642657964e-05
-2.71330438758747e-05
-1.34756135569376e-05
-2.46389647298929e-05
-6.5217045852954e-06
-1.41487044180763e-05
-2.16079517291958e-05
-1.77571549289811e-05
-2.12678228219785e-05
-1.48030490044779e-05
-2.6163688779059e-05
-1.55232602653822e-05
-1.83117961854366e-05
-6.75677191433025e-06
-2.46013550970453e-05
-1.9003017956592e-05
-3.06949400862136e-05
-2.1240881730874e-05
-8.51121130054665e-06
-1.2979614412495e-05
-3.29921140441748e-05
-1.63146520486378e-05
-3.73789546226453e-05
-2.92282652040573e-05
-1.08893160981539e-05
-1.21825760509796e-05
-1.39549944710282e-05
-1.08477352455643e-06
5.89309881619715e-07
-2.43111153703764e-05
-2.90351982171697e-05
-2.67000316697403e-05
-3.83836985356504e-05
-3.07758322711467e-06
-2.40161902966495e-05
-4.18719577433097e-06
-9.9792667242332e-06
1.11804873205437e-05
-2.01934844872242e-05
-1.72360836775679e-05
-1.00808003193636e-05
4.54437784714916e-06
-3.76277975268803e-06
-1.7565763913693e-05
-1.86161629349413e-05
1.96534553604817e-06
-2.28211145567017e-05
3.82976562174475e-07
-2.11790639925554e-05
-9.71685818542608e-06
-1.79830933094478e-05
-1.52050638236416e-05
-2.11773396660312e-05
-1.13390781091387e-05
-7.77943544808436e-06
-1.31435724719082e-05
-1.4023930201634e-05
-1.51987078145049e-05
-1.5202800229808e-05
-3.02804606148078e-05
-1.21195826168115e-05
-3.18866577617306e-05
-2.45215508560556e-05
-1.09592954808134e-05
-2.21594588268805e-05
-1.73532600005264e-05
-2.52505552000369e-05
-4.41080122013636e-05
-1.7423783313382e-05
-1.73994526765432e-05
-1.91870543769106e-05
-2.60932874574114e-05
-2.37115853914717e-05
-2.767636062196e-06
-1.54177628779909e-05
-3.08329879238508e-05
-2.41575245293624e-05
-6.81855478980459e-06
-2.07947398714434e-05
-3.54033578651365e-05
-2.13649968812437e-05
-3.06647015074326e-05
-1.39254819886022e-05
-1.81743295541501e-05
-7.39160399997266e-06
-1.69318254605276e-05
-1.49529760209908e-05
-1.86056101842983e-05
-7.10041267412174e-06
-9.89568501480126e-06
-8.55226084334188e-06
-2.8517586204371e-05
-1.8916774059334e-05
-2.33595474983607e-05
-2.36468338981622e-05
-1.81616634807781e-05
-7.50115186689062e-06
-3.15388868574033e-05
-2.14713430558987e-05
-8.40480522467899e-06
-3.11618187417517e-05
-1.99290119467737e-07
-8.35558994770761e-06
-1.49588679638397e-05
-4.23147054584577e-05
1.28046859467161e-05
-4.34015492421756e-06
-1.54626621486323e-05
-2.02417846222016e-05
-3.07149913766188e-06
-2.06027221171753e-05
1.49078508163571e-05
-1.30072241233858e-05
-1.74557456304519e-05
-1.97008533121013e-06
-2.19937092761324e-05
-1.79165596519775e-05
-4.34458736521721e-06
-1.42698363357966e-05
-5.54223186255435e-06
9.6482160502335e-06
-2.13242788543126e-05
-1.05714433405161e-05
-1.32269572315952e-05
-1.64333653654349e-05
-2.59653925294044e-05
1.03433458229775e-06
6.58945326055313e-06
-1.87534325482722e-05
-1.73838078010819e-05
-3.04783467887431e-05
-2.44158104910812e-05
-2.09447044924891e-05
1.33285357795965e-06
-3.37301617250299e-05
-2.59747471343961e-05
-1.47675882729932e-05
-2.98911741725527e-05
-1.77283696558717e-05
-2.15802527543493e-05
4.4986107511576e-06
-1.33562124511902e-05
-2.10824742855777e-05
-2.16381736911454e-05
-3.90889312994277e-05
1.97572882434128e-06
-1.26216904026009e-05
-2.70332985316073e-05
-2.06360580071861e-05
-2.15637194656288e-05
-3.97938046954071e-05
-1.85538123851216e-05
-2.75526726931875e-05
-2.42797709514088e-05
-1.27080189351842e-05
-1.23633874393534e-05
-1.87910257227342e-05
-2.5181451455886e-05
-2.16423496436992e-05
-1.95407554310938e-05
-1.36878964074931e-05
-1.30717265794001e-05
-3.36660099415268e-06
-1.79399935499951e-05
-1.77467271135115e-05
-2.03590630553214e-05
-1.51874830381461e-05
-2.32946890507442e-05
-2.97143861493628e-05
-5.93328227287237e-06
-1.43817064969314e-05
-3.15786285243916e-05
2.9949371107003e-06
-2.90008204361953e-05
-2.78734503322858e-05
-9.59051796143677e-06
-1.13762072946246e-05
-1.55316633271767e-05
-2.45683488367992e-05
-9.84361267794642e-06
-2.35632562041421e-05
-7.0654126336992e-06
-3.36117865250704e-06
-2.26813637064336e-05
-8.21727633441716e-06
-1.39341963622001e-05
-1.59582382366047e-05
-1.15812987409011e-05
-1.02221152607229e-05
-2.16040063073107e-05
-2.5047687239277e-06
-1.16549900882351e-05
-1.95346604833817e-05
-2.16584116585454e-06
-1.34985866125751e-05
-1.27499612594952e-05
-2.15698560835362e-05
-7.62264605699821e-06
-5.3040492899895e-06
-9.845310807564e-06
-1.43961244997446e-05
-1.33329091299993e-05
-1.22117783440403e-05
-2.2822241623178e-05
-3.40536076879377e-05
-2.24582120742566e-05
-2.56926995314191e-05
-3.14196073240957e-05
-1.91070333760293e-05
-2.38282990143553e-05
-6.50382624361467e-06
-6.17921405504579e-06
-2.28638819465478e-05
-2.06229372825291e-05
1.49633350427537e-05
-7.40035424839044e-06
-1.5498278172683e-05
-1.7647329108611e-05
-2.18495860388903e-05
-1.49882995362466e-05
9.54579932363104e-06
-2.2573022224096e-05
-2.08939479359554e-05
-2.49928673354882e-06
-3.03299690652406e-05
-1.86774557832746e-05
-2.12723123037499e-05
-1.77043324320628e-05
-1.73060606433472e-05
-1.71495060388522e-05
-1.9114872456965e-05
-3.8182017486227e-05
-9.62622007118731e-06
-8.22919607889297e-06
-8.60995249352669e-06
-3.27307092186946e-05
-3.14152722042643e-05
-3.52880895431314e-05
-3.41474448179751e-05
-6.11202562118165e-06
-1.44721156192819e-05
-1.20325678717055e-05
-1.07520897600593e-05
-1.53477438362248e-05
-2.06472093840311e-05
-5.54838825499687e-06
-1.35647857337687e-05
-4.05194751896627e-06
-1.66734719339991e-06
-2.96858123408751e-05
-2.78504842456734e-05
-1.31281591081531e-05
-1.08098581601532e-05
-2.30117579126519e-05
-1.4239474620237e-05
-1.21529098250857e-05
-1.21690005084657e-05
-1.57630365867027e-05
-2.08441826747874e-05
-1.90251039103302e-05
-2.43282414588839e-05
-1.48749641543513e-05
-2.28199730300438e-06
-8.5768914840964e-06
-1.55196028328408e-05
-1.16981267574541e-05
-1.32777953452684e-05
-7.98628159495581e-06
-2.15044609293948e-05
-6.27281608246627e-06
5.10367053551233e-06
-7.74828603716595e-06
-1.96468713448052e-05
-2.16164007861096e-05
4.38589095410547e-06
-3.22722165414592e-05
-2.99181940801576e-05
-3.78213136171858e-05
-9.3981095345009e-06
-1.26255952751142e-05
-1.19216143695302e-05
-1.45620196709128e-05
-1.15553352941098e-05
-1.05662269119964e-05
4.88630941189434e-07
-1.82170394821179e-05
4.31123060513739e-06
-2.14561985291217e-05
-1.15515087030521e-05
-2.16735881948177e-05
-1.24428306725196e-05
-1.68061132265959e-05
-1.60828245715286e-05
-9.29003779696977e-06
-2.98232547576442e-05
-3.74140712960049e-05
-1.96958058255157e-05
-3.48007882970807e-05
-1.97918259984422e-05
-2.47786764305174e-05
-2.75049208177521e-05
-1.7172776955461e-05
-1.18560928607152e-05
3.23543940777901e-08
-2.60429118880303e-05
-2.13449158101943e-05
-1.72701398445956e-05
-1.4033610598812e-05
-1.09707663386574e-05
-4.98570987491481e-06
-3.79023568915369e-05
-1.48331823546333e-05
-2.57813666591807e-05
-2.52855729474254e-05
-8.0032071551594e-06
-3.35732192509554e-05
-1.9527796002831e-05
-1.83628963159398e-05
-8.79540870274817e-06
-1.36961452388633e-05
-2.23673408851286e-05
-4.07177660083222e-05
-2.27945037153514e-05
-3.85032676449167e-05
-1.52206105360642e-05
-1.13265746204966e-05
-1.16688855916928e-05
-1.77521118232797e-05
-1.64844248735179e-05
-3.65681254957356e-05
-1.06200635300546e-05
-1.65616477542857e-05
-6.95828874222716e-06
-2.70739294767719e-05
-3.87727401649556e-05
-1.46979903604245e-05
-6.97494867351933e-06
-1.21084863924731e-05
-1.42691101730202e-05
-1.07618304359507e-05
-5.55147647031227e-06
-1.84138761264552e-06
-8.44491642780587e-06
-2.74546042136831e-06
1.53082540823047e-05
-2.79253135790919e-05
-1.11859591288793e-05
2.0642518958291e-06
5.049298291062e-06
1.63766995478508e-05
-1.47213910304666e-05
-7.60458508817802e-06
-1.56581208146557e-05
-1.55000963750971e-05
-8.1002931980973e-06
-2.13230218627953e-05
-1.52428494205834e-06
9.37046572797794e-06
-1.83604404682632e-05
2.82940242622333e-06
-6.98274893432192e-06
-1.70484548673549e-05
1.76596907494828e-06
2.74445711788493e-06
-2.51874455404447e-06
-1.71237679209709e-05
-1.63574658776192e-05
-1.84338785711037e-05
-2.76247183519667e-05
-2.28938652134808e-05
-1.15553634881591e-05
-9.74422121910419e-06
-1.19637630002546e-05
-1.15777416545895e-05
-1.25339590739636e-05
-2.27792579892986e-05
-1.65031846228724e-05
-6.60078356552065e-06
-1.88819096013894e-05
-8.87661896692601e-06
-2.49238351740085e-05
-1.43744394521114e-05
-6.81570710458753e-06
-1.1658048696664e-05
-8.08896528991112e-06
-1.98717035629402e-05
-4.31412086498204e-05
-2.28160774746837e-05
-3.74434037206861e-05
-2.38704895834095e-05
-1.94614236235744e-05
-3.80797246392904e-05
-2.54526467055717e-05
-3.28983144403869e-05
-2.41628423385184e-05
-1.59110375019568e-05
-4.54135962399998e-05
-2.42306715576954e-05
-6.48755897595245e-06
-1.75208041793645e-05
-1.21372111164501e-05
-2.63502751895876e-05
-1.92613980913213e-05
-1.24752385398133e-05
-2.47944971965801e-05
-1.60530299064182e-05
-1.75573980577731e-05
-1.26615952817428e-05
-4.42110534552784e-06
-4.00677883997497e-05
-1.9365091048432e-05
-3.66106304103146e-05
-2.13688605700375e-05
-2.86440811817005e-05
-1.79989844079671e-05
-2.25495546209777e-05
-2.65411454317666e-05
-1.01291748282551e-05
-8.1321434952404e-06
-8.47658567433843e-06
-2.2182461038458e-05
-5.84360648548014e-06
-1.37330525016777e-05
-5.76359582384543e-06
4.59242668811341e-07
-1.42941335432622e-05
1.9061870090182e-06
-1.28406585950104e-06
4.08931953305151e-06
-1.31975464365242e-05
-2.09823584000211e-05
-7.82413712083774e-06
-7.58597063422458e-06
-1.95656888030523e-06
-1.25565789720898e-05
-1.33552370022329e-05
-1.41857170746927e-05
5.41682308022254e-06
-5.94725250131783e-07
-1.50375727615339e-05
-2.10377530830485e-05
-1.21940110852062e-05
-1.20051114040623e-07
-2.74613655894506e-05
-2.02945605767749e-05
-1.8984687780031e-05
5.74914256247302e-06
-1.95127042208434e-05
-2.11670089602087e-05
-1.06509655501761e-05
-1.03412522720302e-05
-1.54052196781043e-05
-1.99659327726651e-05
-2.69978090011466e-05
-1.38173174994507e-05
-4.26117168072199e-06
-1.53398657855479e-05
-1.87203027330947e-05
-2.26907829330268e-05
-1.66526386441798e-05
-4.43585345696678e-06
-1.45897622200568e-05
-1.85935565902645e-05
2.53992124651697e-06
-2.53905840454684e-05
-2.89392026033801e-05
-2.22422090360356e-05
-3.41443690782413e-05
-2.1345277616874e-06
-1.66263811530021e-05
-1.26063657924548e-05
-4.61094680556275e-05
-3.29380873388249e-05
-8.36466627512095e-06
-2.52726008156824e-05
-3.4230611691461e-05
-2.28243009450757e-05
-1.60716410092394e-05
-2.80122817228157e-05
-6.63935381997546e-06
-5.90315291961514e-06
-2.43583388970324e-05
-2.17725986629599e-05
-3.48111933708805e-05
-1.27005721921779e-05
6.83411040494113e-06
-2.88616607643116e-05
-3.21284327055677e-05
-3.21728441678285e-06
-2.91634797349503e-05
-9.38635874175601e-06
-1.83558993982208e-05
-1.59508582446739e-05
-2.53381729105831e-05
-1.7194157324449e-05
-4.52056114858398e-06
-3.56758953698281e-06
-1.27309898149656e-05
-5.2357797415923e-06
-2.36416590838331e-05
-1.01334455590988e-05
-2.54652821001577e-05
-1.3171269216659e-05
-3.88047478052162e-05
-3.99165717634083e-05
-2.23629116655445e-05
-1.20146910292365e-05
-7.27993558299934e-06
-7.29256701693386e-06
-6.60497316417476e-06
-2.82742560857903e-05
-1.70462404272523e-05
-2.38831859684232e-05
-1.40867978078365e-05
-1.28553156155332e-05
-3.67142372607785e-06
1.23137224077116e-06
-1.11374406733646e-05
-1.73937582033213e-05
-9.22939318026864e-06
-1.43964938848755e-05
-2.87444007147545e-05
-5.63647104475471e-06
-1.47216772708485e-05
-1.6181182534372e-05
8.92172667945061e-06
-1.72782123087175e-05
-5.46261465545335e-06
3.59250688310701e-06
-8.45163200462925e-06
-6.41174925298244e-06
-4.96059561904861e-06
-2.08390735249773e-05
-2.59334737898677e-05
-1.2857383568463e-05
-1.27934243042066e-05
-2.36416542186189e-05
-1.06119861969899e-05
-2.85727529469155e-05
-1.62413002805821e-05
-1.49582689612367e-05
-2.57191136255555e-05
6.56625271203092e-06
1.98516528950687e-07
-2.9318171827453e-05
-1.87625533835776e-05
-1.1050382112454e-05
-3.02921492366383e-05
-1.52236711023385e-05
1.55620589376936e-05
-1.20470660167956e-05
-9.4821725130857e-06
-1.77719731428114e-05
-2.48819486254605e-05
-2.50091750920281e-05
-1.77354149033789e-05
-2.23726701949294e-05
2.9658888866525e-06
-2.19427432061e-05
-1.40876583176855e-05
-2.42280281993869e-05
-1.99707082388926e-05
-2.99440708800433e-05
-1.07970947838156e-05
-2.95558779382283e-05
-4.68251250415874e-06
-1.60709016139292e-05
-2.75604906137071e-05
-3.18909922443468e-05
-1.73266508304214e-05
-2.39106492786524e-05
-1.61495943404731e-05
-1.62899423133614e-05
-2.42748098519395e-05
-8.24798041552681e-06
-1.7229841327007e-05
-2.19085284752589e-05
-4.11345586967085e-05
-1.22531611028487e-05
-8.55407325942079e-06
-2.49886052104524e-05
9.63416122123951e-06
-1.64568710074126e-06
-1.74297689853407e-05
-5.88277840116181e-06
-1.75395517381121e-05
-2.2619959382909e-05
-5.70687387724767e-06
-1.70535618293388e-05
-2.01455511496183e-05
-5.8697306860646e-06
1.26834064122382e-05
-1.68701933028695e-05
2.20220052772268e-06
-2.01048407204228e-06
-5.5659182938073e-06
-1.87961312122011e-05
6.53355274814034e-06
-1.60380046319158e-05
-2.32636375490232e-05
1.65941013975044e-05
7.14200412748258e-07
-1.18930828609265e-05
-1.90267517905488e-05
-1.99768679137484e-05
-3.35202894318169e-05
-3.0833751406252e-05
-1.86138634173715e-05
-9.04949811830902e-06
4.91357427057585e-06
-1.5262170918449e-05
-2.22767566731019e-05
-1.6613302829911e-05
-8.00354775008157e-06
-8.45243414325655e-06
-2.56143543278095e-05
1.72262476059227e-06
-1.3219203687963e-05
-3.07401408679266e-05
-2.58115005052795e-05
-1.15005228900553e-05
-1.110093110979e-05
-1.71583915062789e-05
5.10208795226929e-06
-1.65019820166444e-05
-1.96754677145909e-05
-2.74592279597826e-05
-1.72806136364661e-05
-2.96959250545038e-05
-3.37325044059996e-05
-1.26524379092697e-05
-1.98769468805067e-05
-4.03389022214436e-05
-3.37490742587745e-05
-2.52685046712069e-05
-1.60399634561683e-05
-2.73513043651944e-05
-1.99920070629161e-05
-2.49630499115586e-05
-1.09574557457843e-05
-2.14292438825339e-05
-3.39632859309724e-05
-3.09369685683087e-05
-1.66987843194485e-05
-4.206823658431e-05
-2.93246995030574e-05
-2.56487474665081e-05
-1.51135634364849e-05
-3.75092526852116e-06
-2.25877433645796e-05
-7.58600128777851e-07
-8.19079229451814e-06
-1.7387583746751e-05
-1.19283344687278e-05
-1.53103686814112e-05
-3.3666537048768e-06
-2.10302561168142e-05
1.97298716001205e-06
-1.42272590394822e-05
-1.65927910582706e-05
-2.4497386199871e-05
-3.38695853431523e-06
1.01854473550744e-05
-8.25021935181329e-06
-2.06567568912344e-05
-5.09421258855066e-06
-1.86893796800779e-05
-6.54948718798899e-06
-1.09144633845376e-05
-1.16457963579424e-05
-1.63900878474493e-05
-2.47699553767589e-06
-1.4126253887868e-05
2.02521059409108e-06
-1.97528909288997e-05
-2.13097819562533e-05
-7.86089091115856e-06
-1.72466242452484e-05
-8.3534666870683e-06
-1.67196940098683e-06
-1.38223184547961e-05
-2.1365107888093e-05
-1.30162560545864e-05
-1.5015595063239e-05
-2.53179334682966e-05
-1.96972243746059e-05
-3.26309498960847e-05
-1.61750556068265e-05
-2.30408782786039e-05
-2.47337348695276e-05
-2.68025657367436e-05
-1.95839984716239e-05
-7.6130133323009e-06
-2.00018582018327e-05
-5.35808748081608e-06
-2.90009005012668e-05
2.6421736303293e-07
-9.30631259716583e-06
-1.8524783421656e-05
-2.48588337788808e-05
-2.89922085663132e-05
-2.32280453662362e-05
-8.75559708027288e-06
-1.46687568200491e-05
-2.73163615506901e-05
-2.96901671209969e-05
-2.89985461308602e-05
4.30614488498475e-06
-1.51532909201119e-05
-2.34809242039383e-05
-1.99154624618025e-05
-3.4579497077088e-05
-3.73867459419708e-05
-2.60622908891346e-06
-2.68558662980454e-05
-7.97128991332113e-06
-2.23381935609187e-05
-3.70273707721274e-05
-3.21726685974331e-05
-3.07521180146951e-05
-2.11496357220233e-05
-3.18639200642099e-05
-1.55139659690488e-05
-1.48215171801311e-05
-1.68673221328927e-05
-1.90771615049338e-05
-2.32932827968408e-05
-9.46763992813163e-06
-2.12083480668194e-05
-2.09435710968062e-05
-1.54372954609434e-05
1.7642270329344e-06
-7.81796853373824e-06
-7.03454787316591e-06
-1.75017239976237e-05
-1.82578569208045e-05
-1.25813487230294e-05
-3.67061979851376e-05
-1.76470513873359e-05
-1.51860097872596e-05
-1.99492191547966e-05
-5.40900521406471e-06
6.77015484024301e-06
-1.7124888644346e-05
1.35083640736513e-05
-2.09863348265457e-05
-1.48373977309947e-05
3.84503816589336e-06
-7.98455854519594e-06
-1.44820974295043e-05
-2.05617475194692e-05
-2.7661258235122e-05
-1.16786712787622e-05
-2.1966228754742e-05
-2.50534001163343e-05
-1.04329216298117e-05
-5.50236001967142e-06
-1.01296142010288e-05
1.37367758413949e-06
-8.40615294945591e-06
-1.23967081129568e-05
1.75190737396936e-06
7.63573778803945e-06
-8.88525668667771e-06
-1.47595975565224e-05
-1.15577593277036e-05
-8.71811648459495e-06
-1.66458334338491e-05
-1.05941468161342e-05
-1.23061056659469e-05
-2.49739065355621e-07
-1.87044149376693e-05
-1.94947191462745e-05
-3.24972322902011e-05
-1.16876682079639e-05
-3.27148371001109e-05
-2.4430913974348e-05
-7.76465416294385e-06
-1.84231836298492e-05
-4.20945417834051e-05
-1.29144672667113e-05
-2.15895950339752e-05
-1.62851744498137e-05
-8.93621208766356e-06
-1.35214026255355e-05
-2.74560201052929e-05
-1.2307616725677e-05
-1.85258680703592e-05
-2.70629486482131e-05
-1.66833808487668e-05
-2.48193910228959e-05
-2.24918445397254e-05
-2.22818089358818e-05
-2.42070893337787e-05
-3.54247028171448e-05
-2.76449096581242e-05
-1.58289659524779e-05
-1.19206955763113e-05
-2.6430684625273e-05
-8.99350277101493e-07
-8.60546714462076e-06
-1.42715990674028e-05
-3.04922060755064e-05
-1.7196053777067e-06
-3.77179793815104e-05
-3.9142254963386e-05
-2.51718545159685e-05
1.78122252742267e-06
-1.61017122907303e-05
-2.85658452011181e-05
-5.56980060065951e-06
-1.54736578802466e-05
-3.25785541311906e-05
2.45692409413296e-06
-6.10847286855397e-06
-6.62175020716882e-06
-1.54619116753934e-05
-2.02210704802142e-05
-1.68587218202718e-05
-1.57175257570374e-05
-2.66679032184721e-05
-1.28975102233677e-05
-1.43495774211532e-05
-2.77111978788431e-05
-1.57122586490399e-05
-2.24556766485123e-06
-1.11505868769153e-05
5.95406772042399e-06
9.11109829262028e-07
-9.44474305221228e-06
-1.89890527350765e-05
-1.26199978039701e-05
-1.28229373235369e-05
-2.52403889415592e-05
3.21242071070479e-06
-4.2915040644786e-06
-5.59388965399959e-06
4.54549279298226e-06
-1.92259630035781e-05
-2.72389513347103e-05
-1.02990040924975e-05
-1.72823380473897e-05
-3.65693058087605e-06
-2.65104933076047e-05
-5.40922355511339e-06
-1.65153111267592e-05
-6.75541480631673e-06
-4.80422120128982e-06
-2.22501926183009e-05
-1.22731644258826e-05
-1.20013209099835e-05
-3.22516532800572e-05
-2.04746301247324e-06
7.79756575429929e-06
-1.78989454404442e-05
-1.36335440534142e-05
-2.37759777552194e-05
-1.55983191320363e-05
-2.04152946313596e-05
-2.91851869145333e-05
-1.60597853764017e-05
-1.91955092856831e-05
-2.58944889003429e-05
2.10894681222174e-06
-3.44655318090238e-05
-2.81418822801821e-05
-3.02871160835555e-05
-1.48657049477973e-05
-3.48730783220146e-05
-1.14965530751876e-05
-6.32694659751154e-06
-1.81291889126732e-05
-1.62517692356655e-05
-1.66053907553846e-05
-5.55427184988332e-06
-1.28202284294769e-05
-3.07509378004879e-05
-6.28594915089102e-06
-1.23030459647251e-05
-5.36889441581281e-06
-4.51886457115544e-06
-2.45149012804036e-05
-3.27629192250826e-05
-5.34479861795057e-06
-1.33425221196296e-05
-2.74549510458341e-05
-8.76632016426133e-06
-3.70892644358305e-05
-2.73920199445669e-06
-2.28587538471762e-05
-4.2228450286514e-06
-3.10214790337997e-05
-1.69798409283719e-05
-8.40269570646471e-06
-2.64193090839308e-06
-1.21148708803053e-05
2.96242532052908e-06
-3.01804694356295e-06
-8.78429949291897e-06
-5.901511133539e-06
-2.4232898998503e-05
-3.20210444967881e-05
-9.23557407430961e-06
-1.01813936469232e-05
-5.3555642608211e-07
-1.2468339221284e-05
-2.00303882143064e-05
-2.24429786260545e-05
-7.22134496997435e-06
-1.17815517980203e-05
-6.14323911788627e-06
-1.81189989473026e-05
2.99200425898276e-06
-4.56732686991246e-06
-1.16264612664503e-05
-2.78498427103386e-05
-1.56480121164325e-05
-1.02396992798024e-05
2.86649212813748e-06
3.24870650527163e-06
-1.40759058144576e-05
-2.13205328062585e-05
-7.79020262850222e-06
1.1055171201496e-06
-2.57194592657417e-05
-2.03583923737854e-05
-5.52954197121717e-06
-4.31423339421816e-06
-1.58608539199754e-05
-1.3069070812228e-05
-1.03039526167489e-05
-1.69963918804482e-05
-6.73121923060015e-06
-6.44195585366308e-06
-1.33068917314378e-05
-1.21087478719717e-05
-6.02019151746215e-06
-7.31748526293104e-06
-2.28097192681837e-05
-3.37059183780741e-05
-2.66806137744524e-05
-1.71400894759295e-05
-3.19506484791287e-05
-3.01658857148357e-05
-2.82894811467042e-05
-1.40167711046488e-05
-2.66437417400723e-05
-2.94397748927466e-05
-2.44308493648045e-05
-1.2630675285623e-05
-2.32713607015817e-05
-1.80912409281763e-05
-3.92145981261273e-05
-3.93751171014581e-05
-2.75910487522461e-05
-1.93393234979055e-05
-2.21008109019667e-05
-1.79929948051292e-05
-7.43999239413301e-06
-1.87706279103743e-05
-3.99868301982691e-06
-8.34923237094349e-06
-2.6291821535268e-05
-2.90042662503732e-05
-4.54295234071064e-06
-2.27142055319803e-05
-1.59146087701534e-05
-1.35746602916249e-05
-1.78911421772442e-05
6.38476634140396e-06
-2.85735729457563e-05
-1.91753423679431e-05
-8.1117783681423e-06
-1.39783082800318e-05
-1.30495793266448e-05
-3.09598942697688e-06
-2.0545138843329e-05
-3.27029098311578e-05
-3.44874247316654e-05
-1.44188089219593e-05
-1.78417946519706e-05
-9.82162815399601e-06
-1.13253937908615e-06
-1.7538453008357e-05
-2.07134799131205e-05
-8.44725700320404e-07
-1.19126191509504e-05
-8.05973306370336e-06
-1.31693475698627e-05
-2.16537519199017e-05
-4.18579925734564e-06
-1.22379695845422e-05
1.19801431030417e-05
-2.91285051781979e-05
-1.53922663659086e-05
-2.50046484379835e-05
-2.31361630225911e-05
-1.80600693252397e-05
-9.124941427205e-06
-1.14252433621265e-05
-2.45546395077776e-05
-6.81138355418285e-06
-2.55400984829333e-05
-1.31395221821755e-05
-6.44591609726343e-06
-1.76735388321542e-05
-2.86214378991974e-05
-2.25082905008309e-05
-3.68312250303065e-06
-1.55950207225363e-05
-2.22456245332199e-05
-1.78984757854983e-05
-3.11275537705056e-06
-4.10282813387201e-06
-2.04529972933663e-05
-1.52056852983432e-05
-1.25783368886694e-05
-1.87812925875441e-05
-1.79636353482403e-05
-3.77269044387661e-06
-7.45671316893212e-06
-3.9526984628823e-05
-9.92144158776293e-06
-2.51009191111691e-05
-2.18944420082957e-05
-2.42503235023545e-05
-6.28763736055031e-06
-1.38477206042489e-05
-3.36851071956922e-05
-1.66002564157253e-05
-1.65621757150686e-05
-1.94841787927718e-05
-2.49975763334154e-05
-2.02140100868559e-05
-1.15597476963378e-05
-9.33793186573992e-06
-1.5291551865062e-05
-2.91378458328393e-05
-5.26445587214186e-06
-9.95975399618689e-08
-3.16471101704968e-05
-1.91732793885271e-05
-4.29697191747521e-05
-4.32141180550411e-05
-2.53268793505847e-05
-2.93199833452959e-05
-9.66955760226254e-06
-1.74624958065032e-05
-2.20645924270491e-05
6.65097907955284e-07
-4.18915018183441e-05
-1.31791297072499e-05
-3.11454281263041e-05
-6.41737517966191e-06
-3.63105760240948e-05
-8.54691820097702e-06
-1.90854330406384e-05
-2.06399098599479e-05
-9.51581973652257e-06
-1.71713327165149e-05
-2.60519979373071e-05
-1.24864596265834e-05
-1.20394365185512e-05
-2.3910628678694e-05
-7.14357670612156e-06
-1.0506443349947e-05
-9.3032159877169e-06
2.11519423688852e-06
-2.24693428741517e-06
-1.30341989088274e-05
-2.15361114312014e-05
-1.20518443750902e-05
-1.69950822811906e-05
-7.48600055551507e-06
-1.55670960279565e-05
7.69350096936429e-06
-7.13857066280676e-06
-1.08275699115606e-05
-2.55212614132331e-05
-1.12978516403137e-05
-1.3765646780637e-05
-2.62516229022429e-06
-1.6226827404063e-05
-2.06874759016091e-05
3.78677420179165e-06
-1.95979488627348e-05
-1.56049145275467e-05
-9.7097401524475e-06
-2.20354564181496e-05
1.27270107834529e-06
-2.09948915751473e-05
-2.2103424382959e-06
-1.21046815245871e-05
-1.36264315388232e-05
-1.81907923765243e-05
-2.71523947424493e-05
-2.23027401203338e-05
-1.9949155404681e-05
-1.34472025670128e-05
-2.35953151000951e-05
-1.15631159693509e-05
-6.94038885734287e-07
-2.54329200884877e-05
6.3868721624482e-06
-2.00109969679461e-05
-2.04286242248895e-05
-2.94135539531654e-05
-2.10636877561129e-05
-3.51309536585006e-05
-2.04814176007722e-05
-2.21951528312943e-05
-2.10557939108686e-05
-1.58306288535299e-05
-2.28433636846847e-05
-1.08104568758054e-05
-2.76724349243921e-05
-3.2217712303469e-05
-2.06597495259741e-05
-2.63293212822202e-05
-2.47513662030956e-05
-2.68919784769661e-05
-1.10896652383801e-05
-1.04182352763024e-05
-2.24661960899282e-05
-2.10498143441297e-05
-1.26441199946399e-05
-3.76154587319178e-06
-1.35998212454835e-05
-1.68864744339502e-05
-6.6036742787761e-06
-3.2053127666269e-06
-2.37116605256681e-05
-1.22032121894728e-05
-3.20076435017996e-05
2.79274278906152e-08
-1.25055793165989e-05
-2.39531897901603e-05
-8.65392896470518e-06
-1.53820770189e-05
-1.20817411407056e-05
-2.11606382621582e-05
-6.77971658852963e-06
-5.71047818548664e-06
-1.40116978615695e-05
-1.84175516190173e-05
-9.93059058508476e-06
-1.70869748979035e-05
-1.46751513377603e-05
-1.15905583635979e-05
-5.6890490195657e-06
-2.63812560716551e-05
-4.14719276832305e-06
-3.12723717082772e-05
-2.03297101506354e-05
-1.3878889398613e-05
-1.83437609221812e-05
-1.49093941930976e-06
-1.64390494909048e-05
-9.32680649343319e-06
-2.65263263517146e-05
-7.27011773028734e-06
-1.87837156233943e-05
-2.60011476382394e-05
-2.16512836959808e-05
-1.14675487202025e-05
-1.8578418132465e-07
-1.4238556590096e-05
-2.05647428491211e-05
-2.38927983996026e-05
-2.16811636463332e-05
-2.37628087698403e-05
-6.52431811761541e-06
-5.71758385628937e-06
-3.29272545729095e-05
-2.78803153320369e-05
-1.85603903944724e-05
-9.00527718196719e-06
-2.73747008018491e-05
-2.88015797249768e-05
-2.02708449696582e-05
-1.48800151908221e-05
-2.17948665937348e-05
-5.31772534980204e-06
-1.51559014527109e-05
-1.33811612832267e-05
-2.10793974485607e-05
-1.76591761643236e-05
-2.60792220394954e-05
-4.19637058320155e-05
-2.08807224506172e-05
-1.98472578194531e-05
-2.59297827385825e-05
-2.79358696891094e-05
-2.17885810683444e-05
-2.75168812595481e-05
-1.86577895724405e-05
-1.24025055534086e-05
-1.54875858086908e-05
-1.95905149032338e-05
-2.5226149620294e-05
-2.99207741029175e-05
-3.79431479977729e-05
-3.29252356758387e-05
-1.31478920600674e-05
-3.53374382997057e-05
-1.81028115938127e-05
-2.83628225007158e-05
-6.8013696706803e-06
-1.28591588734517e-05
-3.17261784611289e-05
-2.70087875621e-05
-1.74111952940143e-05
-1.86861900799375e-05
-1.51203840080031e-05
-2.9104324552061e-05
-3.79810231017754e-06
-3.02085261285804e-05
-2.42067923155291e-05
-1.14487873379913e-05
-1.39424516919491e-05
-2.79903867452061e-05
-2.7006458377378e-05
1.97128002574081e-06
-1.81558975226331e-05
-1.47266845944389e-05
-3.29348161143444e-06
-8.52759523763288e-06
-9.3402127518395e-06
-6.5076110627826e-06
-2.23834823961633e-05
-2.94504793475041e-05
1.53332063391011e-06
-3.41685337600386e-06
-6.82320656041681e-06
-6.30880189950641e-06
1.24103357244823e-05
-1.34243763466356e-05
-1.16100508575349e-05
-2.43675530214092e-05
-3.01721990389393e-05
-1.82119181117613e-05
-5.98576569477905e-06
-4.60567857302839e-06
-1.95049588147293e-05
-9.45822594380227e-06
-1.55344052196261e-05
-1.52995635368816e-06
-8.2882208473888e-06
-2.2671919881618e-05
7.3424338236895e-06
-2.01088009640457e-05
-1.76090676957653e-05
-1.32578620273313e-05
-2.3173337711293e-05
-1.72483873447469e-05
-3.60302940962959e-05
-3.36560794360598e-05
-3.46817325662452e-05
7.6328598350074e-06
-2.73898579229623e-05
-1.69708183692259e-05
-2.48353644283854e-05
-3.51855496272472e-05
-1.25470123516241e-05
-3.74116960197663e-05
-1.05058799129287e-05
-3.21126472819176e-05
-2.6170036244422e-05
-9.02761260605401e-06
-7.94270286102457e-06
-2.53906222070727e-05
-2.40362681059995e-05
-1.60558968535235e-05
-1.76175402749964e-05
-4.25561889759578e-05
-2.49086154251177e-05
-1.82039251352413e-05
-8.3878528636135e-07
-8.69352480397346e-06
-3.17699417452431e-05
-1.96324624722642e-05
-3.57505155356141e-05
-2.04677687050344e-05
-2.25243897337817e-05
-1.27114166536684e-05
-3.44751227480121e-05
-1.47589651512304e-05
1.51205806495319e-06
-1.63093074198362e-05
-2.6666087855783e-05
-2.90639274032218e-05
-2.68614689033399e-05
-1.44331029562148e-05
-8.67004864833535e-06
-2.0548960562958e-05
-3.01065079261112e-05
-1.06580197921451e-05
-1.81554202841475e-05
2.12329512124145e-07
-1.13292745428605e-05
-2.44594337358084e-05
-8.99419410551083e-06
-2.03064461413317e-05
-6.96681083068434e-07
-1.98735500307446e-06
4.43428351845485e-07
8.48676720800735e-07
-3.28519532592727e-05
-1.32302900364837e-05
1.75130059014248e-05
-2.42950352188315e-05
-6.60308714759595e-06
-2.03963554512103e-05
-1.26480310112816e-05
-1.77837044303325e-06
-1.80541794203809e-05
-1.55673957360617e-05
-1.83155118178115e-05
-1.77959756231946e-05
-9.92755457456e-06
-1.36520322145401e-06
-1.34114796249609e-06
-1.56324210299324e-05
-1.77248747367885e-05
-1.46241100360682e-05
-1.17506699592967e-05
-7.1760638368749e-06
-3.56610518047653e-06
-2.02426749790662e-05
-2.49840949451425e-05
-1.03958576311396e-05
-1.48736420451362e-05
-1.3199198404282e-05
-1.4469949182403e-05
-7.9738752654869e-06
-1.34121040229715e-05
-2.99093784314386e-05
-1.32593651759564e-05
-1.01890503225696e-05
-8.5461384350712e-06
1.42843399643557e-06
-6.28465426277246e-06
-1.9319556505009e-05
-8.91441552250071e-06
-2.67971749021468e-05
-2.38763058131244e-05
-1.27079214038815e-05
-2.31567383267695e-05
-7.17302142703216e-06
-3.18907202734779e-05
-1.7424914236158e-05
-1.92882594317231e-05
-6.31259468176169e-06
8.45552941752239e-06
-1.45871312190065e-05
-7.82892583498591e-06
-3.11206164810865e-05
-2.7397942789967e-05
-9.44100589162223e-06
-2.96843126442334e-05
-8.39794438057584e-06
-2.66140646185509e-05
-1.31737667346742e-05
-4.38633647997349e-05
-2.1115456989103e-05
-2.07449866334034e-05
-4.57541272344641e-05
-2.23177542413158e-05
-2.21372507785994e-05
-1.76094763484827e-05
1.09517632250612e-05
-1.94963405811346e-05
-1.70342246572181e-05
-3.8349546035573e-05
-2.62620252102446e-06
-1.67172837669779e-05
-9.1144617287474e-06
-4.28253565647208e-07
-2.33232478391836e-05
-1.66422894023736e-05
-1.60340265346474e-05
-2.06977365202543e-05
-7.14472434189944e-06
-6.42209197398429e-06
-8.17171554215552e-06
6.47737797886327e-07
-1.5031113252918e-05
-1.28100195493493e-05
-4.9927751981536e-06
-1.08562597874733e-05
-9.4843465391084e-06
7.06830705665367e-06
-2.77513121530398e-05
-1.16842227990421e-05
-3.07906123862949e-06
-6.68239894550214e-06
1.54931956954245e-06
-1.32601339821812e-05
-2.68406548525589e-05
-1.5860167209764e-05
-5.67538327982694e-06
-7.78356886685644e-06
2.02220416461166e-06
-8.15137965266511e-06
-1.11993616624733e-06
-1.89288293257653e-05
-2.89234628914199e-06
-1.79194545688908e-05
-1.36388245369805e-05
-1.32138601713313e-05
-6.0553938691522e-06
-2.5216752888068e-05
-2.32856656509171e-05
-4.09589980230569e-05
-8.61632215046988e-06
-2.41567269763557e-05
-1.89636449083864e-05
-1.23398029127428e-05
-1.33395631262599e-05
-1.81580091781862e-05
1.25028945564737e-06
1.28449432610164e-05
-2.12517143485741e-05
-2.24085998667515e-05
-7.5668461293272e-06
-1.76100880556842e-05
-2.23120611412617e-05
-3.70040012511386e-05
-1.48945587413595e-05
-2.42612778749748e-05
-9.56094105459827e-06
-2.1891460825728e-05
-2.55549079924726e-05
-1.2655674404479e-05
-2.14360429887204e-05
-2.82416626596707e-05
-1.8434275938039e-05
-3.26896917111393e-05
-4.43584342261305e-05
-1.16278072588749e-05
-8.22011381808517e-06
-8.55582536067347e-06
-3.04159145118518e-05
-1.12787929028639e-05
-1.83299592811444e-05
-1.62698521340242e-05
-3.59280300112576e-05
-1.86824506275672e-05
-2.19530484706018e-05
-2.33339537837306e-05
-3.39681200656504e-05
-2.04865817208288e-05
-2.03244175564895e-05
-2.76432864354888e-05
-1.47290070928429e-05
-1.2719559065764e-05
-8.00252038186984e-06
-1.3499057952824e-05
-7.74413654274983e-06
-3.82420241157632e-05
-2.69821244510925e-05
-9.6875836782955e-06
-6.51892796939401e-06
-1.07455133169398e-05
-1.42077735151019e-05
-2.06892602516219e-05
-7.8505651789469e-08
-3.08161305315881e-05
-1.46090868588354e-05
5.35528823001915e-06
-2.48429952558207e-05
-5.58516333821366e-06
4.28194076071155e-06
-3.31159607872158e-05
-1.23585598758158e-05
-7.15618220958246e-06
-5.14147008344359e-06
-1.79258053409284e-06
-1.53328867381737e-05
3.2011841136975e-06
-8.57345569522221e-06
-3.26290992690922e-06
-2.88019545061913e-06
-1.85550351304359e-05
-1.72730568187473e-05
-1.34250437011094e-05
-1.55093792518499e-05
-1.54048818378873e-05
-8.01905978510355e-06
-2.30972802462568e-05
-2.65893830737298e-05
-1.35843551077935e-05
-2.31286309987782e-05
-2.24149447301976e-05
-1.85352637130286e-05
-2.01848867296946e-05
-1.49285706136459e-05
-1.90044351695242e-05
-1.98253892302633e-05
-2.2056288148306e-05
-1.75469069933565e-05
-3.70743427881069e-05
-3.02592294446244e-05
1.43532031529969e-06
-2.44455520877931e-05
-1.64643065045513e-05
2.4289681491464e-07
-2.06114701353625e-05
-3.39948821384615e-05
-2.25584555806957e-05
-2.74945085782375e-05
-1.66100694451516e-05
-1.16888694888516e-05
-7.72858226318139e-06
-2.42014317230587e-05
-2.31402781135272e-05
-1.1448191984002e-05
-2.51365871356738e-05
-9.05147255654997e-06
-2.07364319063534e-07
-1.04480956081304e-05
-4.16320026547336e-06
-3.15058499890447e-05
-1.32114933154129e-05
-1.30720497911183e-05
-1.06110446828899e-05
-1.41855300191123e-05
-1.83928770882795e-05
-2.12210641810124e-05
-2.44545648227997e-05
-8.19211005128057e-06
-2.85427518303224e-05
-2.92873922696358e-05
-3.88090349259996e-05
-3.07980396396155e-05
-9.75415009377507e-06
-2.19766595592979e-05
-1.45444347050296e-05
-2.9104525735213e-05
-1.7051243986097e-05
-4.56321787042411e-06
-1.55032334767691e-05
2.42163147019582e-05
-1.13713891744439e-05
-1.66801324459139e-05
-2.21680964621514e-05
-4.37245064215767e-06
-2.3726384483162e-05
-8.74944471969297e-06
-8.08495051097199e-06
-1.43500551938662e-05
-6.80120610333092e-06
-2.33271580767184e-05
-1.73632556221015e-05
1.27287649569356e-06
-3.1161532857905e-05
-1.20156580810244e-05
-2.74677128755913e-05
2.67651220860501e-06
-2.1422291410405e-05
-2.58625937008075e-05
8.75600627618696e-06
-5.68694444404943e-06
-6.28579516607268e-06
1.09907726245734e-05
-1.65208885481566e-05
-1.11894147784869e-05
-1.5766766959665e-05
-1.29831509150384e-05
-2.82465716934746e-05
-1.63744107649728e-05
1.38868579089464e-06
-1.68279657727357e-05
-6.04825895169598e-06
-1.35928769611865e-05
-2.76960854166492e-05
-1.53879756050944e-05
-1.28259388962177e-05
-2.45383569385202e-05
-1.68958206543128e-05
-1.41059203518071e-05
-2.90380092613323e-05
-2.16280912868057e-05
-3.05226730664877e-05
-2.16568970975313e-05
-1.24072407989282e-05
-1.81356384842861e-05
-5.21040437124387e-06
-1.18687532397439e-05
-2.74002931114865e-05
-2.45043385373064e-05
-2.23705469547307e-05
-3.00173315572255e-06
-4.47495716385769e-06
-1.6280345987239e-05
-1.67119378295008e-05
-1.06841792867874e-05
-2.35320900707418e-05
-1.29734624061394e-05
-3.79317243640204e-05
-1.77791558471421e-05
-3.18039115494022e-05
-9.15879111124294e-06
-1.43668549613719e-05
-3.00216582586802e-05
-1.49465858375197e-05
-2.22153321276874e-05
-3.66591746825457e-05
-8.17480593348239e-07
-1.02160619103145e-05
-1.61763978044504e-05
-1.77368853103039e-05
-2.69403192745273e-05
-1.31221511271692e-05
-1.79889808022468e-05
-2.06678456137797e-05
-2.19438423587142e-05
-1.34101672235751e-05
-1.24910074701278e-05
-1.79622624245565e-05
-2.06565183153165e-05
1.16611390430936e-06
-1.09691613550271e-05
5.61653174560784e-06
-1.99066406892132e-05
-4.45147406204994e-07
-7.82427728039567e-06
-1.2856324086274e-05
1.11810785749969e-05
-2.29058144170918e-05
-2.56919720049951e-05
-1.13295229522589e-06
-5.77007204107721e-07
-7.30239312742642e-06
-2.36107495687972e-05
-2.12358386251553e-05
-1.41025791769481e-06
6.6241202663883e-06
-1.82154260424022e-05
-9.53000314184702e-08
-1.08834438253384e-05
-7.71045231851832e-06
-8.25199744898524e-06
-1.28478093632857e-05
-1.13402908940788e-05
-4.35130427557041e-06
-1.39416207714016e-05
-4.71681343681224e-06
-1.68786998029067e-05
1.85988926305225e-06
-9.29386232444998e-06
5.02207406065104e-07
-1.3989240865136e-05
-4.76724984025011e-05
-2.72264899817752e-05
-2.67180277936317e-05
-4.28145636206672e-05
-1.73017635549254e-05
-1.21260564888293e-05
-2.61990803436915e-05
8.54528721277422e-06
-1.73355600702598e-05
-2.12037114032085e-05
-1.71883626865392e-06
-2.63830078637349e-05
-2.53781322124903e-05
-2.89655828952188e-05
-2.66766910108892e-05
-1.23826787244563e-05
-8.63432699946211e-06
-1.01842068538009e-05
-3.16162758068002e-05
-1.7787015101531e-06
-1.87372317693296e-05
-2.61936858273661e-05
-3.75709803887655e-05
-1.70965739156556e-05
-1.50808461307777e-05
-4.05801357077074e-05
-1.94066804312832e-05
-3.01053399222305e-05
-2.13556011191427e-05
-3.12374608158581e-05
-1.55031955459256e-05
-3.7004266009109e-05
-4.34610167644839e-06
-2.70689254630126e-05
-4.10453226888605e-05
-9.50956034451405e-06
-1.59095381601514e-05
-6.50794421166122e-06
-1.13576209925246e-05
-2.57906327769215e-05
-2.36674868178494e-05
-1.48262811325397e-05
-1.8282472779611e-05
-2.57295202127301e-05
-1.59746550731194e-05
-8.57362174798547e-06
-1.19937225667365e-05
-1.79208150492309e-05
-2.75483924026314e-05
-5.95172030895327e-06
-4.59719458487431e-06
-1.73990440356535e-05
9.58196555674793e-06
-1.12279552253398e-05
-1.72101697050679e-05
-2.79612455376768e-05
-1.31598617881365e-05
-1.1712478768717e-05
7.49007214795391e-06
-2.63006826845604e-05
-1.19945713853877e-05
1.04545386012119e-05
-6.00818141860902e-06
1.06337220119699e-06
-2.623594499331e-05
-2.73176321349493e-05
9.24380718559931e-06
-1.25604501937249e-05
-1.5510246028594e-05
-7.1668120005094e-06
-1.84362651229947e-05
-1.04845141804981e-06
-2.47832236641923e-05
-4.92884528674616e-06
-2.43806199249821e-05
-1.11276246851133e-05
-9.74393440793347e-06
-1.16362244607321e-05
-1.25077273961531e-05
-1.31520622058266e-05
-2.58148519381624e-05
-9.20872773955722e-06
-1.07199802989033e-05
-1.31435818543156e-05
-2.75441866477187e-05
-9.43691550983878e-06
-6.53312298600135e-06
-2.48172133048435e-05
-1.4304851031549e-05
-1.4992774467812e-05
-2.90964490845202e-05
-2.30032494751636e-05
-3.29292168233399e-05
-1.66429787522245e-05
-4.24878857752813e-05
-3.85275374972773e-05
-1.6778346061126e-05
-1.47364663810601e-05
-1.73885700468794e-05
-1.84765613060759e-05
-3.19051205478343e-05
-3.53813315772933e-05
-3.40505712708437e-05
-1.97185482986344e-05
-2.14591383591892e-05
-3.42346344860121e-05
-2.05682173854381e-05
-2.3143974679335e-05
-8.2620370755767e-06
-8.47174682139035e-06
-2.0772836592553e-05
-2.30191941349039e-05
-8.75782179268718e-06
-2.0463370954833e-05
-1.82212297560235e-05
-1.94687206431316e-05
-1.4016393430747e-05
-1.36622710239339e-05
-2.1592424646657e-05
2.29278996976943e-07
-1.47897673762081e-05
-6.03982884152557e-06
-2.47635790411459e-05
1.35913633337596e-06
-2.1180472269803e-06
-2.15703119124403e-05
-3.07123761343882e-05
-2.12598510777021e-05
-1.43283260547682e-05
-1.64679605327664e-05
-9.34661765757722e-07
-1.50839144926743e-05
-1.85698716642537e-05
-2.81827041955944e-05
-9.06797981061879e-06
-8.04134773440878e-06
-1.13293829847418e-05
-8.8464064763753e-06
-1.70789558118565e-05
-1.64743996253807e-05
-3.14765293688605e-05
-1.77320111653258e-05
-1.83569425048512e-05
-1.56695360855551e-05
-1.27935131636367e-05
-2.63139299561168e-05
-1.1332454921272e-05
-7.93581797708149e-06
-1.41855043888398e-05
-4.78886340948682e-06
-9.68354581941479e-06
-2.50158987094139e-05
-1.536479459632e-05
-1.34175037592169e-06
-8.52535139061538e-06
-2.20636312561332e-05
1.91113605346832e-06
-1.01263876210934e-05
-2.85265668727045e-05
-9.56697939925702e-06
-1.67406735008601e-05
-6.61739928032227e-06
-7.09924635207355e-07
-2.91468420655442e-05
-2.06159351863615e-05
-4.98727474890455e-07
-2.57831468834045e-05
-9.2009423046087e-06
-1.43273923887681e-05
-7.22628233687673e-06
-2.90041925762182e-05
-1.28906813438251e-05
-2.08114585376751e-05
-4.86008396011805e-05
-2.57905026908469e-05
-6.10263212223325e-06
-1.60793335324619e-05
-2.48674580799221e-05
-2.94646671275199e-05
-4.32023825924365e-05
-9.17968293738387e-06
-2.20436282085866e-05
-1.58533701933545e-05
-1.57260339564046e-05
-1.33132851761075e-05
-2.09993946576339e-05
-2.5348001392822e-05
-2.90953784995364e-05
-2.36344018143844e-05
-2.50710467346418e-05
-2.56338648939897e-05
-1.12940432286821e-05
-1.39483435047099e-05
-3.27986602244129e-06
6.73253934420774e-06
-2.79867243236572e-06
-1.66632381212639e-05
-5.9271935887425e-06
-3.76267262454761e-05
-4.27194900308653e-05
4.63561405360786e-06
-1.27533074485876e-05
-2.55094791926272e-05
-1.97000273921555e-05
-2.18662875742227e-05
-2.44488466243607e-05
-1.74565711092651e-05
-1.76741490994835e-05
-2.56753817648966e-05
-2.19590946396797e-05
-1.86142136494894e-05
-2.08195891629919e-05
7.22352210789635e-08
-1.88336665003611e-05
-1.72370124127925e-05
-1.13142913248356e-05
-8.4268134900168e-06
-2.82828199915791e-05
-6.32295986047564e-06
-7.00512184626047e-06
-1.91529032848503e-06
-1.084758069712e-05
-1.68123690217175e-05
-2.30941485752896e-05
8.21754964167772e-07
-1.87938749396754e-05
-3.32079741949886e-05
-3.0613928213966e-06
-1.31472296298435e-05
-1.61262098864132e-05
-5.86283938197881e-06
-2.99779687259298e-05
-1.15184931561205e-05
-1.97749877225643e-05
-9.33927045513835e-06
1.90462315833274e-06
3.94448072851965e-06
-1.24666486813565e-05
-2.30286581467343e-05
-2.08956925742607e-05
4.22423578073327e-06
-1.8785070832576e-05
-1.52425043724951e-05
-3.77079015056024e-05
-2.03485406706841e-05
-1.00831705377864e-05
-4.91431663544123e-06
-1.39411295202758e-05
-1.26310421858942e-05
-3.94357690161633e-05
-9.88408448850792e-06
-1.77109548090215e-05
-1.23136932783843e-05
-1.97322498527543e-05
-3.60602397379799e-05
-1.44029996083433e-05
-1.98092497336654e-05
-5.87066054348158e-06
-2.99593417245408e-05
-1.20950705453819e-05
-1.85977614751833e-05
-1.79721518281023e-05
-2.91037626795644e-05
-1.13301200426995e-05
-2.47905121332066e-05
-2.22897072760893e-05
-1.3825183893723e-05
-1.67973258127184e-05
-1.51597283039561e-05
-2.48481562827184e-05
-2.63848874138097e-05
-2.45128486427269e-05
-2.4656269385289e-05
-1.83351309572651e-05
-1.39034810847419e-05
-3.60419241419168e-05
-1.4548483222878e-05
-6.91395984875543e-06
-2.05498459185698e-05
-9.65826321017977e-06
-1.0073732763544e-05
-9.22661231310692e-07
-7.47028195727712e-06
-1.96529830188181e-05
-1.43031646362012e-05
-1.49633767767679e-05
-8.41757214541814e-06
-6.18318901498131e-06
-3.92061597182245e-05
1.57884722254489e-07
-3.30477940384179e-06
-3.46276168663801e-05
-1.52156044987042e-05
3.1369001215283e-07
-2.05967136051281e-05
-1.02982671780889e-06
-3.11918511529134e-05
-8.05743112186297e-06
-1.78127094947628e-05
-1.32666050152379e-05
-1.68441959437686e-05
-2.2110533847307e-06
-2.1307733595144e-05
1.02679527632628e-06
-1.91732542781962e-05
-1.44140423910571e-06
-1.52406003623148e-05
7.26160236187521e-06
6.07810819352687e-06
-1.23316954403339e-05
-1.48452942244011e-05
-2.23399238288967e-05
-1.85612409204138e-05
-2.70168982051232e-05
-2.01885783025302e-05
-1.47791824938024e-05
-1.72260520543428e-05
-1.08479710192355e-05
-1.20460970620524e-05
-2.20931558978652e-05
-2.92752549989465e-05
-1.25471133871978e-05
-2.45196038295919e-05
-2.15452528631355e-05
-2.10537671361283e-05
-2.40461403825775e-05
-2.66958003361385e-05
3.14971739732717e-06
-7.65310984773066e-06
-2.08734991336637e-05
-2.80821081556234e-05
-1.97221109482235e-05
-3.17878940346673e-05
-1.55051925090886e-05
-1.31676874989123e-05
-1.44278150313863e-05
-2.61118117093171e-05
-2.38124539275931e-05
-2.47777286387057e-05
-3.21756813453049e-06
-1.36685814109082e-05
-1.60931123009988e-05
-2.16672163644737e-05
-2.37296078754196e-05
-8.44076274643637e-06
-5.77932530999828e-06
-1.13777490247247e-05
-1.42718498618602e-05
-2.52721957446732e-05
-1.86369308906502e-05
4.52005890782059e-06
-1.90510021616572e-05
-2.78368254457717e-05
-1.57771160161224e-05
-1.24664985630077e-05
