# Supplementary material for: Research on computational propagation and identification of mine microseismic signals based on deep learning
Source: PLoS One. 2025 Oct 22;20(10):e0334641. doi: 10.1371/journal.pone.0334641 (PMC12543183; doi:10.1371/journal.pone.0334641)
Supplement: S10 Data — (ZIP) [file pone.0334641.s010.zip › 000101100001647.xlsx_0.txt_24.txt.txt]

8.01970335111337e-06
-2.422773946331e-05
-1.4401131859533e-05
-1.72961507718319e-05
-1.89804294359554e-05
-2.12658291995402e-05
-1.68147145880044e-05
-4.43979673733546e-05
1.00503023054543e-05
-1.84215407375563e-06
-1.46241372087949e-05
-1.20630314860293e-05
-2.02836912708549e-05
-2.28246549583592e-06
2.49255465522475e-06
-3.06879756072281e-05
-1.17094325962586e-05
-1.38225849510581e-05
-3.24729281804868e-05
-1.10374212648885e-05
-3.27971631612275e-05
-1.2690385144107e-05
-2.6917386518282e-05
-1.59143586475923e-05
-3.81457824955467e-05
-4.71956053709208e-07
-1.39214766255678e-05
-2.40096098040998e-05
-3.46815828650414e-05
-2.52450052114587e-05
-1.93011626319481e-05
-2.45286039048829e-05
-2.83544620868229e-05
-2.00061778411546e-05
-1.34879229185533e-05
-2.39643524463588e-05
-7.97249410156037e-06
-2.00458450411116e-05
-1.72387706418027e-05
-1.90726052678267e-05
-1.91478339313484e-05
-2.79050980698657e-05
-1.71556067794551e-05
-2.67156735769405e-05
-4.36074163038238e-06
-1.12189275884984e-05
-1.17829136187962e-05
-8.8667612750781e-06
2.56144635941644e-06
-1.93500678396695e-05
-1.27069572362303e-05
1.73751751048557e-06
-7.48175970821971e-06
-2.12409575298441e-05
-1.42981443712995e-05
-7.36305154126323e-06
-5.72264612211167e-06
-1.76147442336231e-05
-3.1279267263842e-05
-2.19801864017863e-05
-8.18300114804733e-06
-3.6019792809513e-06
-1.96210053768684e-05
-1.77775592845434e-05
-3.62146408761273e-06
-1.63761224326589e-05
-5.66506630764018e-06
-1.96134495381918e-05
-1.94591283902224e-06
-6.74703644745883e-06
-1.2123290480429e-05
1.53504541400305e-05
-8.80412303834505e-06
-1.1444318534976e-05
-1.7192685642645e-05
-2.16112521602576e-05
-1.11199847553325e-05
-2.45028595604014e-05
-2.04064221154048e-05
-1.39031730988372e-05
-8.00160606080947e-06
-1.13393744924573e-05
-1.22441498424106e-06
-1.36723592837384e-05
-3.43958472372449e-06
-7.92521441988322e-06
-1.19471795240839e-05
-1.75739872494034e-05
4.00635027360229e-06
-1.88239801682744e-05
-1.87157596308864e-05
-4.29696088868934e-06
-1.67096896073226e-05
-4.92869163559285e-06
-1.82673602172507e-05
-1.98319980122637e-05
-1.14790304116727e-05
-3.45847262369477e-05
-2.14013895772963e-05
-3.98122297686853e-05
-2.21475162114855e-05
-1.36211210989468e-05
-3.51639349098194e-05
-2.4510787712256e-05
-2.07090924390507e-05
-1.45845409286091e-05
-2.05815403121021e-05
-1.45156341933342e-05
-7.58516942272409e-06
-2.08863484960945e-05
-1.55612798645298e-05
-2.2296510267243e-05
-2.3371000842189e-05
-1.65763558003509e-05
-1.32478457784803e-05
-3.57549237527313e-05
-1.93030316023131e-05
-2.10403219985882e-05
-1.23167623654334e-05
-1.46516503469596e-05
-8.45196475622098e-06
-9.74913891529244e-06
-3.19625670283476e-05
-1.15459430316401e-05
-1.9961745523388e-06
-1.99736029432919e-05
-1.4761706967446e-05
-2.63752070192944e-06
-1.14583808946245e-05
-3.91545023125307e-05
-5.75009643402115e-07
-8.18148000699542e-06
-2.70669040806917e-05
-2.92184358515059e-05
-1.45147788181348e-05
-7.96720649476252e-06
-1.60841074842178e-05
3.04548399041817e-06
-8.29701506401911e-06
-1.72381118432854e-06
-2.83590580356422e-05
-1.60727676760413e-05
-1.71117209299449e-05
-3.23987209654084e-05
-2.18480113386684e-05
-1.43296804956891e-05
-6.58870246785082e-06
-1.14137447200971e-05
-1.92773152948496e-05
-1.75059185649987e-05
-1.34232326955542e-05
-8.88498962346957e-06
-1.66044760834059e-06
-5.539289605117e-06
-2.96914210427757e-05
-1.43611433797329e-05
-3.41340655372124e-05
-1.74582874834019e-05
-2.42789564863078e-06
-8.38849889624054e-06
-3.6679346619161e-06
-4.85018830128686e-07
-7.29409936960343e-06
-1.71273247249255e-05
-1.49324924261399e-05
-1.7640743778436e-05
-2.32689223658172e-05
5.76378995411131e-06
-2.15276803255172e-05
-2.63790077091665e-05
-3.04985847661895e-05
-1.6326085648548e-05
-1.8820825246264e-05
-3.39731789951129e-05
-1.72049737438527e-05
-1.57405111508457e-05
-1.97072825202039e-05
-7.47850405399381e-06
-5.63742781490813e-06
-2.45766637579697e-05
-3.73604568337749e-05
-2.44777138317264e-05
-1.04914611232722e-05
-1.99367176279041e-05
-3.8127669748881e-05
-2.53439924687079e-05
-8.89498323317253e-06
-2.14306497240051e-05
-1.69104404008484e-05
-2.27722631026648e-05
-1.19259204664059e-05
-1.91501880363963e-05
-2.54449835103921e-05
-4.77586868612115e-05
-3.24033984778979e-05
-3.13877233980996e-05
-3.16068368218596e-05
-2.13694332565167e-05
-2.34424013417553e-05
-2.30170102167944e-05
-2.7089022224458e-05
-2.47439661984975e-05
-8.23711702815175e-07
-2.67082211644584e-05
-2.2255420344642e-05
-2.31167176787651e-05
-1.57801592183367e-05
-3.19474575019025e-05
-2.70177245628116e-05
-1.30599112983662e-05
-2.45495457359673e-05
-2.1747523733601e-05
-2.37600749214589e-05
-4.50797868890573e-06
-2.0646932423083e-05
-1.75683884674487e-05
-1.79951900033834e-05
-1.9272272031812e-05
-1.71132711257114e-05
-1.62566421598152e-05
-1.63007826787632e-05
-2.06642604520613e-05
-3.28574063531479e-05
-2.62071883884697e-05
-2.24042646324677e-05
-7.31763434793439e-07
-3.54516913026982e-05
-8.48330707836147e-06
-1.56276977670205e-05
2.67176489511575e-06
4.43484626684222e-06
-9.37606447122322e-06
-2.35997416697277e-07
-1.5781857371788e-05
-9.47529602581258e-06
-2.81689958652194e-05
-6.0777429698868e-06
-5.26462595700813e-06
-2.51752603580995e-05
-2.87922185254043e-05
-9.76328420406011e-06
-4.98072361220924e-06
-2.82599140252658e-05
-1.29346067896542e-05
1.87974883671342e-06
-9.21680931468747e-06
-1.93335244649015e-05
-7.70215915495686e-06
-2.96719553224771e-05
-2.09946673661627e-05
-3.01379298050432e-05
-1.38995987744361e-05
-2.83339070325483e-05
-2.52583743168392e-05
3.30563573880914e-06
-2.77643342135834e-05
-2.27778830454578e-05
-1.41434775868561e-05
-8.62808460944483e-06
-3.40872306210434e-05
-2.38615132159768e-05
-1.13320082418496e-05
-1.55413899974889e-06
-2.63500680063911e-05
-6.73164245977257e-06
-2.6750850794687e-05
-1.87732939544282e-05
-2.61078031704438e-05
-3.96234525865245e-05
-2.565178212498e-05
-2.89455968291108e-05
-9.23256105396797e-06
-2.52646568954495e-05
-2.73694409790392e-05
-9.55331206384446e-06
-2.50379228675512e-05
-2.73267895764173e-05
2.56703426920489e-06
-8.93536175614444e-06
-2.82703021054708e-05
-1.93467712763916e-05
-2.53177382678106e-05
-2.1886888086264e-05
-6.65068725077659e-06
-3.03065584018171e-05
-2.89901271044511e-05
-1.35786055511936e-05
-1.53496199219386e-05
-2.16381964634366e-05
-1.53873827203569e-05
-1.0683224813861e-05
-4.18969939271338e-05
-2.2008138346779e-05
-2.92367632994085e-05
-9.15969143058291e-06
-1.3161907950194e-05
-8.59108224804591e-06
-1.16933142159931e-05
-1.51697119342189e-05
-7.08061997168725e-06
-9.93944744266084e-06
2.20003673398315e-06
-7.93440741092842e-06
-2.38431032363438e-06
-2.09104328344648e-06
-1.92639109940314e-05
-3.00983886027829e-06
-1.65757569852225e-05
-2.04430765510576e-05
-4.75259264397979e-06
-1.7558516966914e-05
-6.77876181654983e-06
-2.49476337044404e-05
-2.14665042845871e-05
-3.08052129997554e-05
-1.55243899618095e-05
-2.50501747020243e-06
-8.49845345859988e-06
-1.90535994740912e-05
-1.00008923066624e-05
-2.22546665265183e-05
-1.57579400053881e-05
-2.23111434004129e-05
-2.55246610684173e-05
6.94388337440928e-06
-1.25787952309016e-05
-2.29176671983865e-05
-4.16952233230842e-05
-1.7430533052393e-05
-6.91380797877403e-06
-3.2530798698635e-05
-2.87619155082975e-05
-1.44619349737038e-05
-2.4923391746843e-05
-3.79624341841356e-06
-1.0017592433788e-05
-5.66928586861595e-06
-5.80607128598345e-06
-4.37650914893235e-05
-1.83744467189081e-05
-9.22132586709208e-06
-1.86161350708125e-05
-2.64557373158942e-05
-2.93932769156008e-05
-2.16185505085649e-05
-4.83353665611706e-05
-1.05333514732996e-05
-3.2789397271503e-05
-1.63010899964172e-05
-1.73541682914169e-05
-2.54521053891823e-05
-2.93590082363035e-05
-1.74302609124435e-05
-2.54526764594491e-05
-2.1903784834494e-05
-1.49151390561854e-05
-1.79623198988208e-05
-1.71109064516471e-05
-1.02927495922168e-05
-1.92580542373287e-05
-1.99079307751329e-05
-1.60318760085644e-05
-2.99061565412038e-05
-1.10970415556723e-05
-1.64254358186475e-05
-6.05470910441931e-06
-2.35426469666157e-05
-1.36271639580187e-05
-2.24402688611396e-05
-2.43857398800633e-05
-1.4372897892859e-05
-2.70639322377212e-05
-1.56335421136653e-05
-3.21910618888995e-07
-2.25320148101103e-05
-1.16187953683129e-05
-2.51833939917208e-05
-5.91685671357184e-06
-1.67555655036142e-06
-1.76451182288452e-05
-8.44486248090489e-06
-5.60386053663437e-06
-2.00292238322438e-05
-1.88419984701757e-05
-1.79643698838421e-05
-2.66741011791106e-05
-2.11479217480641e-05
5.41720356550792e-07
-2.68345768560213e-06
-2.57718427887977e-05
-2.74755197021508e-05
-1.81784451903681e-05
-1.24230351484819e-05
-2.88616824679647e-05
5.13240415057049e-06
-8.62292219570172e-06
-1.42300016613219e-05
-9.37658894081991e-06
-1.48479914127619e-05
-1.59279727172562e-05
-1.25236707261575e-05
-1.85374766176759e-05
-2.67331839149052e-05
-5.84925185494997e-06
-1.24672715525434e-05
-1.88132937247295e-05
-1.40206501723719e-05
-7.04451997228559e-06
-2.7872501076125e-05
-2.96174130623893e-05
-1.32650338453728e-05
-2.21678022026437e-05
-9.95654450037128e-06
-2.15513674564521e-05
-3.39176798993194e-05
-1.31581400649342e-05
-3.13631943984557e-05
-1.59928625954791e-05
1.52896564725869e-06
-1.98047673893652e-05
-1.80789311671359e-05
1.76917878827503e-05
-2.2905474376557e-05
-8.20298041080218e-06
-1.31061353097822e-05
-1.67937576984248e-05
-2.40319105171703e-05
-1.09153103747974e-05
-2.52282328010966e-05
-2.1662583416399e-05
-3.08093457800271e-05
-8.81942854030832e-06
-1.30507668893857e-05
-1.51613441595637e-05
-4.29597898146986e-05
-3.66408930990053e-05
-1.5990831083778e-05
-1.83247936518368e-05
-2.02117212288232e-05
-1.80731205939991e-05
-1.24744699413519e-05
-1.79491515741291e-05
-1.73188154509965e-05
-4.29366884131766e-05
-2.65910260664139e-05
-1.45264444672375e-05
-1.3771652853761e-05
-2.1521594287048e-05
-3.42999174593957e-05
-2.08408779872854e-06
-1.32235747536202e-05
-1.27624281701673e-05
-2.31980708932414e-05
-2.0418568072089e-05
-1.39733123197715e-05
-1.18458832778421e-05
-2.53967886664585e-05
-5.87265004087403e-06
-8.16201904228684e-06
2.67680529995566e-06
-2.20375883667572e-05
-1.29616665245967e-05
-1.22693581669814e-06
-2.62739878737038e-05
-8.71415171143039e-06
-2.56273790173029e-05
-6.66935181000498e-06
-1.5540921345203e-05
-1.09025522582569e-05
-1.58880965469776e-05
-1.46540122619484e-05
-1.13488720794643e-05
-3.13667508615124e-05
-2.31609255766917e-05
-2.85579925464154e-05
-3.05870052264631e-05
-1.91042285415091e-05
-1.54093757467018e-06
-1.11438673613763e-05
1.31465584155267e-06
-8.76408419759243e-06
-4.51785786479e-06
-9.85199905982998e-06
-1.2773380059665e-05
-1.29136056299167e-05
-2.2145747357037e-05
-4.20251496054483e-06
-1.65555498962688e-05
-2.5560254144598e-05
-1.03379862964646e-05
-1.42479003108082e-05
-1.07449013582292e-05
-1.80507905642822e-05
-2.23842771036093e-05
-4.04760544015981e-06
-2.50527125225167e-05
-2.30618470844544e-05
-1.79432719248609e-05
-3.31660580333663e-05
-1.99857327990754e-05
-1.47552294428979e-05
-2.27200027256151e-05
-1.2064692318968e-05
-3.59065748390835e-05
-3.57353977939012e-05
-2.24340081310835e-05
-1.50359110683505e-05
-3.06558349325496e-05
-2.63486589457225e-05
-1.99540644080552e-05
-2.08654232542277e-06
-8.50764439112711e-06
-1.69871271289687e-05
-2.30603525111315e-05
-1.50392647004467e-05
-1.41880218951504e-05
-2.38078055537211e-05
-9.6603199605505e-06
-3.10814057807488e-05
-4.61918228898745e-05
-5.12429106756958e-06
-1.33171948008777e-05
-1.62807381105923e-05
-8.84971240200724e-06
-1.76829989765344e-05
-2.99373950440916e-05
-2.90709950228972e-05
-2.16560114153692e-05
-2.24139059269318e-06
-1.59311765720979e-05
-1.02075578751698e-05
-5.97023173074394e-06
-2.00682845593415e-05
-8.85565201101997e-06
-2.4888581450507e-05
-1.79620073830128e-06
-2.84315089068444e-06
2.39818499175919e-06
-1.69647644767736e-05
2.77666549323184e-06
-3.00485546417705e-05
-2.8371155779095e-05
-6.69847524614882e-06
-1.079684324724e-05
-1.41520423372628e-05
-7.56525253015265e-06
-3.38977225177099e-05
-1.42747240973068e-05
-7.53077649077664e-06
-1.40976643045193e-05
-2.65047854881852e-05
-2.21339005078647e-05
-1.34068394557765e-05
-5.44461322499034e-06
-7.45887324982015e-06
-1.8630308241924e-05
3.90071674770634e-06
-5.93935816311998e-06
-1.54417963421828e-05
-4.00059305456604e-05
-2.50793612306679e-05
6.35313717428073e-06
-1.30035181680732e-05
-6.85860211729161e-06
-1.4682246717594e-05
-1.91707132643101e-05
-3.76902991905381e-05
-9.16464138100092e-06
-2.41087120750338e-05
-1.10895232967672e-05
-2.77743316793374e-05
-7.37487722782456e-06
-2.26400387306503e-05
-1.79898759477669e-05
-2.68920555426026e-05
-6.7416328062528e-06
-1.35165396443058e-05
-1.72482373743996e-05
-2.70640940482601e-05
-3.72744563332503e-05
-2.45199666054887e-05
1.1840011583135e-06
-2.0175077697523e-05
-2.49326307155313e-06
-7.13070759480896e-06
-5.30761885454913e-05
-2.85276923914709e-05
-2.26064738411154e-05
-1.69215957444134e-05
-1.99055133143639e-05
-1.88652268782133e-05
-2.37864524965204e-05
-3.67992508072441e-06
-3.02117968743184e-05
-1.80332685503558e-05
-1.82707464104726e-05
-3.8566688553998e-05
-2.8650027978855e-05
-1.98305555964334e-05
-2.21359002936231e-05
-4.47838233695339e-05
-2.45541000874201e-05
-1.22618025719015e-05
-1.62167847549314e-05
-1.73197928645765e-05
-6.59058966983258e-06
-9.78618932457859e-06
-2.86034135684203e-05
-1.27302485627735e-05
-2.95612857945188e-05
-2.79484412206634e-05
-2.61096982562291e-05
-1.22128379875524e-05
-1.08156425780915e-05
-1.19555400238691e-05
-4.09173542921389e-06
-1.90103649393685e-05
-2.57334719122898e-05
-2.44525384028413e-05
-2.14869443385953e-05
2.00492941844131e-06
-1.15567757725576e-05
-1.57846107568089e-05
3.91473671328235e-06
-5.1113398780042e-06
-1.66554184094255e-05
-1.79386210370466e-05
-2.88645780759229e-05
-2.03864290250745e-05
-2.04533719510859e-05
-1.61195699546594e-05
9.33937807422085e-07
-1.70380465306996e-05
-1.0149664103623e-05
-1.04107089627009e-05
-1.47179394369913e-05
-2.08889086213565e-06
-2.02035219780187e-05
-1.90777889747242e-05
-6.7604072545099e-06
-1.5368421080832e-05
-1.40722956019545e-05
-1.2228710485794e-05
-1.44080105470455e-05
-4.69036196375827e-05
-2.25628611251165e-05
-9.8125887340258e-06
-9.16104832645158e-06
-1.26176673277774e-05
-1.9933754801071e-05
-1.78311544256718e-05
-1.24981711687208e-05
1.97641098018263e-07
-1.18590378148816e-05
3.73435443874607e-07
-1.55015171739616e-05
-2.07161930404089e-05
-3.94960957276627e-05
-2.58270640152175e-05
-3.06564640465478e-05
-1.95645987593518e-05
-7.98656345185634e-06
-2.04057459968302e-05
-2.07912762809048e-05
-3.52350118594807e-05
-1.75926876284035e-07
-1.11363274445894e-05
-1.85428550369114e-05
-1.81013373155403e-05
-7.74261437107005e-06
-3.67291564492429e-05
-2.6881101936367e-05
-2.12333845048038e-05
-1.97414252678896e-05
-3.08192648326366e-05
-6.23473157868358e-06
-2.83743433372746e-05
-2.35380203040077e-05
2.28907907944436e-06
-2.10174840538002e-06
-2.50323365901144e-05
-2.33648804625347e-05
-4.3163782912303e-06
-9.14685041601368e-06
-2.55421726372963e-05
-1.90712782919844e-05
-3.98708307044771e-06
-1.73852973890376e-05
-4.30638391284434e-06
6.66287911355703e-06
-1.14870903992157e-05
-2.22021978217057e-06
-1.12358056563393e-05
-2.14126852480223e-05
-1.3968180167561e-05
-6.16249976680796e-06
-7.92352458247155e-06
-2.22181676587709e-05
-2.6706980248005e-05
-7.24022485598705e-06
-1.04566011377988e-05
-1.52421029524463e-05
-1.02151774418378e-05
5.63472141064488e-07
-2.43841335576078e-05
-1.46395257921457e-05
-2.43967928030768e-05
-2.66045808418876e-05
-6.93182909370055e-07
-2.09092115154874e-05
-2.5580399551854e-05
6.74183866226065e-06
-2.15340368647572e-05
-2.04075365990988e-05
2.11063944911135e-06
-2.3250237822055e-05
2.98480140983649e-06
-4.56427766529975e-07
-2.74532431400704e-05
-1.60282600489209e-05
-8.31443552342412e-07
-1.31486620307053e-05
-2.54643984635149e-05
-1.59416690664354e-05
-2.35544310265418e-05
-1.58397940810324e-05
-1.43661221187209e-05
-1.93195699355698e-05
-1.05831097556214e-05
-1.8947767739914e-05
-2.1416797898316e-05
-6.03893491234732e-06
-1.2902814969486e-05
-1.41644687241218e-05
-2.7603580359468e-05
-1.92085326923438e-05
-1.96940346889319e-05
-2.2647948690153e-05
-2.58449880034545e-05
-3.88790980464149e-05
-1.86989202017847e-05
-7.01260890285348e-06
-3.51835358471012e-05
-3.57061544669435e-05
-2.25203860057131e-05
-3.19340251535744e-05
-1.78439995284977e-05
-6.81824495155015e-06
-5.77723303993921e-06
-3.2992297296362e-05
-2.57163263464988e-05
-1.64886540211188e-05
-5.06786118213339e-06
-3.23522490532888e-05
-3.41810096078444e-05
1.94857644936927e-06
-2.97138712493816e-05
-2.1909440696336e-05
-2.0755465381283e-05
-1.91590674729107e-05
-2.16484603306739e-05
-5.58127511783577e-06
-3.32159962050797e-05
-1.84513092680347e-06
-4.64525979544718e-05
-2.0074319415475e-05
-2.78864541073015e-05
-1.19395392421111e-05
-2.73589977703956e-06
3.21536861408312e-06
-2.83616272148757e-05
-1.35696980668176e-05
-8.14045878639533e-06
-2.55237089528373e-05
-5.19730906051437e-06
-1.69439468498441e-05
-4.85383441805166e-06
4.04244544978791e-06
-1.92734570383481e-05
-3.67273297464614e-06
-1.20589186897474e-05
-2.09354579227851e-05
-3.14844363727464e-05
-3.23313444024564e-06
-2.24684185198467e-05
-1.43706979807642e-05
3.30412116481377e-06
-1.47483090146327e-05
-7.94917579104044e-06
-2.71151332955652e-05
-8.0744249965058e-06
-2.18434269456308e-05
-2.00811683927266e-05
-6.0394367896495e-06
1.34679257114506e-05
-9.32860632993749e-08
-2.17402197467406e-05
-2.24633139403338e-05
-1.47287277739565e-05
-1.3102798893109e-05
-1.78614587367172e-05
-4.30227400455912e-06
-9.96577109298971e-06
-1.69246693379721e-05
-9.6482393536582e-06
-1.44871440785687e-05
-2.07508843619991e-05
-1.84313909937599e-05
-1.95145694830977e-05
-2.4824091461414e-05
-1.82188413286037e-05
-1.0072706707676e-05
-2.05492332657135e-05
-3.67774770826306e-05
-1.14516341989574e-05
-2.60283446937072e-05
-2.12553739519753e-05
-1.06101718524498e-05
-1.84822363602453e-05
-2.39691588898504e-05
-1.10794001965976e-08
-3.25699300835546e-05
-3.2163340651599e-05
-6.48252761222378e-06
-1.37193111828211e-05
-2.16013075794536e-05
-9.93743769736503e-06
-6.6032051960163e-06
-4.20742380121331e-05
-1.79648138055792e-05
-3.78844941753e-05
-2.01705368767402e-05
-4.60740562671451e-06
-1.40146880013349e-05
-1.5583769753991e-05
-1.91517683312944e-05
-1.38357262708527e-05
-1.64510588073464e-05
-2.52490749928178e-05
-2.13073168526258e-05
6.49780910194487e-06
-1.1880624327148e-05
-1.71051725761898e-05
-1.73613190225155e-05
-2.45214158139267e-05
-1.96642838693841e-05
-1.77263301693729e-05
-1.5392933102136e-05
-1.66716114159469e-05
-3.95845694850457e-06
-2.69750053765422e-05
-2.23761958260148e-05
-1.49743452402407e-05
-9.1151392298466e-06
-4.04072480156046e-05
2.84214014163808e-06
-6.77840557574816e-06
-1.6804456544863e-05
-1.29684010706687e-05
-2.30160381906545e-05
-6.90538892829285e-06
-1.02005268155155e-05
-2.28117739791724e-05
-1.93705851058952e-05
-6.99664907749843e-06
-7.70744139291851e-06
-2.53145395490769e-05
-5.08694738038636e-06
-1.2474637703157e-05
-1.82658851965778e-05
2.576587331709e-06
-1.39694429464544e-05
-2.60200811165975e-05
-1.13420361212497e-05
-7.35709955903718e-06
-8.25956432158366e-06
-2.51919652687675e-05
-5.33417160654969e-07
-5.51377800797719e-06
-9.95847625770882e-06
-3.912224259057e-05
-1.19348425682336e-05
2.57303667062608e-06
-2.20553440154551e-05
-1.01601465237838e-05
-2.60881522648854e-05
-2.27544305210793e-05
-2.11205495401673e-05
-1.88770875184957e-05
-3.97059433868631e-05
-2.12010204062472e-05
-2.44107502115294e-05
-1.37308800046015e-05
-6.88896991747513e-06
-2.01027654506816e-05
-3.1248709383286e-05
-1.29693741867197e-05
1.50239318843182e-06
2.8896757945861e-07
-7.91055735742448e-06
-2.55736591949989e-05
-2.35944352949072e-05
-1.59647721985615e-05
-1.50185712421764e-05
-1.17125911763758e-05
-2.5716260502334e-05
-1.76904352178578e-05
-9.93954956768844e-06
-1.60795323831358e-05
-1.36323833598954e-05
-3.42643331162102e-05
-2.76142424122565e-05
-2.52770885920887e-05
-1.80714906156012e-05
-1.51884226802763e-05
-1.76546801557089e-05
-2.91785910271868e-05
-2.23253764327603e-05
-2.17862327142993e-05
-7.74288962271049e-06
-3.80426109697247e-06
-1.02138526245377e-05
-1.78163457013949e-05
-2.26240781088214e-05
-1.38478895384388e-05
-1.50720800072808e-05
-1.89723051169423e-05
8.3713960873661e-06
-2.33982751761279e-05
-7.79961274287182e-06
-1.58884820543869e-05
-2.31976603987734e-05
-3.28782492991226e-05
-1.03498285282948e-05
-4.03229567354235e-05
-1.21912252496872e-06
-6.63164841007461e-06
-2.4551394317881e-05
-1.03075322088944e-05
-5.15841046293028e-06
-1.34998676286052e-05
-1.92243027472044e-05
-1.13614193383978e-05
-3.7261147572986e-05
-5.61397306373096e-06
-2.66568963930195e-05
-8.61610464429914e-06
-5.80418924955321e-06
-6.7225451316866e-06
-2.86773212677916e-05
-1.25118128824541e-05
-8.3456914814427e-06
7.02066154786515e-06
-2.70306851401206e-05
-2.03350051332877e-05
-1.87409859033088e-05
2.58087742005968e-06
-2.44745415799268e-05
-6.05660803163595e-06
-3.28169536937165e-05
-2.47147843542795e-05
-2.84399022229774e-06
-1.23393231644951e-05
-1.09736737756943e-05
-6.45129196533282e-06
-3.13503444326672e-05
-8.02612306618451e-06
-2.35770213183119e-05
-1.94011991826937e-05
-1.71228379536521e-05
-8.50896105836537e-06
-2.10284725652591e-05
-9.43476874197986e-06
-1.23598662725357e-05
-1.55846614929636e-05
-2.68934391235897e-05
-5.92472582659699e-06
-1.09485122089595e-05
-1.94417730575835e-05
-2.79388193575712e-05
-1.14282968718375e-05
-2.82986745445416e-05
-6.92522232363467e-06
-2.67644232130489e-05
-1.71026914100966e-05
-7.20993906580662e-06
-9.42684512883274e-06
-2.50243721997e-05
-3.20014072089354e-05
-2.06353010352901e-05
-1.14180097488547e-05
-3.13921333451034e-05
-1.56251478722435e-05
-1.84131845618731e-05
-1.61319471634168e-05
-2.42073397728714e-05
-3.10648941481945e-05
-2.94960919235485e-05
-1.76295984522321e-05
-1.95489642026651e-05
-1.08979438675148e-05
-1.37728788058193e-05
-3.0282226061611e-05
-2.24761565153679e-05
-7.44129532794791e-06
-2.14571581130011e-05
-1.35140696818213e-05
-8.40318940803374e-06
-1.53163670781692e-05
-3.64938735749593e-05
-2.84465247774368e-05
-1.48425507303866e-05
-3.42490215619954e-05
-4.39986216415136e-06
-1.94152524162777e-05
-2.47922131668086e-05
-1.44960654002745e-05
-2.75670637120295e-05
-2.2060466161159e-06
-1.41741977709356e-05
-1.46355186320095e-05
-1.33742907151171e-05
-1.48277112130529e-05
-1.04437043923905e-05
-1.13545857701035e-05
-1.0480986727773e-05
4.74635776686026e-06
-1.84086023874969e-05
7.27973342115421e-07
-2.21967601966378e-05
-3.19558408811704e-05
-1.89522212351101e-05
-1.53824727093918e-06
-2.61017522269266e-05
-6.28009102357481e-06
-1.94645884422119e-05
-1.06794550719371e-05
-2.90996631441369e-05
-2.53996838298167e-05
-1.52926421305987e-05
-2.22763087566438e-05
-3.59707519507042e-06
-1.99685212169348e-06
-7.77876193235042e-06
-1.76972675285392e-05
-2.0014789189006e-05
-1.53026842466043e-07
-2.08926912230805e-05
-2.2124946268964e-05
-2.93606003746697e-05
-9.61209205245962e-06
-8.9802551822652e-08
-1.80309966001437e-05
-1.0587146390537e-05
-1.24723779282089e-05
-2.66237932612514e-05
-1.86524288511307e-05
-1.11920813625711e-05
-1.01508103103988e-05
-2.54416400388529e-05
3.10930535175362e-06
-1.46205434438038e-05
-3.311140801355e-05
-1.06765506039255e-05
-1.96301561736849e-05
-1.73655703828236e-05
-3.70350254364031e-06
-4.24064450540419e-05
-3.48540960227918e-05
1.17920667915886e-07
-1.02317529116037e-05
-4.43507460651951e-07
-1.63087384225035e-05
-5.27906499102334e-06
-4.2922755213068e-05
-3.18934955515357e-06
-1.40406974701579e-05
-9.80768184429812e-06
-1.28644027014557e-06
-1.69370876040129e-05
-1.90573572692236e-05
-3.85013409555402e-05
-9.94150163322743e-06
-1.7682672004232e-05
-3.4808749955612e-05
-3.22321587774279e-06
-1.86980062739517e-05
-2.31033766245546e-05
-2.17622350732875e-05
-1.00716664329169e-05
-2.81468161953776e-05
-1.74698501408633e-05
-3.56049092172051e-06
-6.05521305761763e-06
-2.17369697919727e-05
-2.72253968691959e-06
-1.76711280759327e-06
-2.7383735953119e-05
5.2800298917938e-07
-1.4874639961603e-05
-4.15446148443097e-05
7.53942010281628e-06
3.72231438185627e-07
-1.92861648821745e-05
-1.31819721832961e-05
-8.3853261490325e-06
-1.78786895686779e-05
-7.59828350665683e-06
-1.53820690345448e-05
-5.31271383784766e-06
-5.8282994814784e-06
-2.30007622976453e-05
-1.55557587566097e-06
-1.28966620343334e-05
-1.02147607919492e-05
-2.30126789343556e-05
-2.92623577201959e-06
-5.70002875674103e-06
-8.89878541574113e-06
-3.66252242787433e-06
-1.20378562529766e-05
-1.1878031543117e-05
-2.37782633234439e-05
-1.05189979403989e-05
-1.15288264107335e-05
-1.76226321126752e-05
-1.97340535191149e-06
-1.92677675537206e-05
-2.07519906826792e-05
-1.60776629660629e-05
-2.57618395059635e-05
-2.42115521026868e-06
8.55568503227942e-06
-1.64139759097478e-06
-1.61990608177776e-05
-4.13966503039058e-05
-3.74673399737193e-05
-1.35516565806231e-05
-1.67925750112348e-05
-1.02269526830203e-05
-3.30671152427742e-05
-2.5584375564923e-05
-1.985582632302e-05
-3.04339843068486e-05
-9.30201213558907e-06
-8.43821387505218e-06
-2.5211448342989e-05
-2.98152785245778e-05
-2.75837524746554e-05
-2.42727043385529e-05
-2.36492420548858e-05
-3.42662163939633e-05
-2.64572305985695e-05
-3.80371263131873e-05
-1.20279759813654e-05
-3.92468778121373e-05
-4.44499947144923e-06
-3.18565776407077e-05
-2.70754716457598e-05
-4.51731467389434e-06
-1.11567951415753e-05
-2.61962051299327e-05
-1.68972006363637e-05
-1.12383371682099e-05
-4.01420512922317e-05
-3.44059926124351e-05
-2.42974443135965e-05
-1.12755090593309e-05
-8.39556620250345e-06
-1.4763018461935e-05
-1.63308117398499e-05
-1.99838529156497e-05
-1.38345342805906e-05
-1.5528983886678e-05
-2.59128225877493e-05
-1.69163379460599e-05
-1.33043394291061e-05
3.77043702282215e-06
-1.72890920911596e-05
2.03837491577516e-06
-3.12391309894458e-06
-7.23043060452101e-06
1.60779760759296e-06
-2.67304329499003e-05
-1.6584004982956e-05
-8.94975299905886e-06
-6.21483038007672e-06
-6.22041202325183e-06
-1.73000977064991e-05
8.77963931171409e-07
-1.76817566854556e-05
-7.59954099644808e-06
4.58342916075131e-06
4.06827637496478e-06
-3.61661406397322e-06
-1.51019435582981e-05
-1.72118339107127e-05
-3.58636217882186e-05
-1.97089840293693e-05
8.74357864876109e-06
-1.48014450481232e-05
-9.16660643955333e-06
-2.159456718296e-05
-2.40893672096772e-05
-1.14196246210851e-05
-1.23273458214711e-05
-1.88376763718461e-05
-1.38836526400257e-05
-1.67606319869031e-05
-1.28347786127251e-05
-1.75170382555494e-05
-3.11665543738958e-05
-1.41377243754285e-05
-2.9031160893463e-05
-3.02270215244999e-05
-1.04690775174052e-05
-2.27039360040766e-05
-2.07022175952117e-05
-1.9362604973433e-05
-3.17072074540011e-05
2.50975001489878e-06
-2.79117446573997e-05
-2.13280444339348e-05
3.63199181930232e-06
-3.56892910886655e-05
-1.68140647712813e-05
-3.01129452598282e-05
-2.3855108552871e-05
-1.41658820805479e-05
-1.41615240014703e-05
-1.14039168077574e-05
-1.71245245411426e-05
-2.60620412718852e-05
-2.30435624560185e-05
-2.89096232325208e-05
-3.00437250998368e-05
-1.82495582252819e-05
-1.76621242307025e-05
-2.27919339259821e-05
-5.41231185901378e-07
-7.94282784449874e-06
-8.18695655668897e-06
-1.42452729191554e-05
-1.78684329168051e-05
-2.819171990405e-05
-3.27408824044638e-05
-1.56670589555236e-05
-1.21179416473687e-05
-1.30639260443138e-05
-9.21306709309613e-06
-4.48741221355224e-06
-1.86139714561219e-05
-3.15518317148659e-05
-1.575359653983e-05
-1.74670862831893e-05
-1.11949384106491e-05
-9.01496565502432e-07
-2.45162164652142e-05
-1.23150838551021e-05
1.25654634355993e-06
-1.74257295840623e-05
-1.50716680745454e-05
-2.58529250793436e-06
-2.5796613005072e-05
-1.69456914381212e-05
-6.4781502089395e-06
-2.49826103694373e-05
-1.46067329138968e-05
-2.45823796619497e-06
-4.03243823736056e-06
-5.92969305962661e-06
-3.11246065010915e-05
-1.86057999497845e-05
1.51329313294373e-06
-2.98085359473919e-05
-1.27816288552737e-05
-1.62811937316567e-05
-1.80207035508194e-05
-2.63550262157307e-06
7.98576695070555e-06
-1.56564849418835e-05
-2.42231342707413e-05
-1.84798554508546e-05
4.96764336324873e-06
-2.82943288254666e-05
-2.08294839624936e-05
-2.08942996731752e-05
-1.8966051253786e-05
-3.0490305025521e-05
-4.02376930664362e-06
-1.94317478662832e-05
-2.48659848854981e-05
-1.16840633073623e-05
-1.28553653293833e-05
-3.23012906418419e-05
-2.5359013288027e-05
-1.73093751600873e-05
-3.16645158823879e-05
-5.94511276417984e-06
-2.0435015946831e-05
-2.53312404112467e-05
-2.77726275070218e-05
-4.09585970637945e-05
-2.65752265005519e-05
-1.90368866524433e-05
-4.07519240322811e-05
-7.33656959591356e-06
-8.15883142840478e-06
-2.72664177594276e-05
-1.4236939708926e-05
-9.79733579079766e-06
-1.93868026804167e-05
-1.3129809916386e-05
-5.77339634097286e-06
-9.74010504531456e-06
-1.6074156922736e-05
-2.3567021890128e-05
-3.47686985417679e-05
-2.27544507642237e-05
-1.25231614192269e-05
-1.31351341362765e-05
2.09713244157346e-06
-1.65940552915562e-05
-2.95938282835552e-05
-1.3254774763257e-05
-2.3792992633575e-05
-6.16912786226902e-06
-2.03743048441058e-05
-2.44283119291447e-05
-4.30343521058838e-05
-6.75152706825386e-06
-1.60072742063616e-05
-3.07466502379806e-05
-1.87802177874848e-06
1.70455705120962e-06
-7.87485278338584e-06
-1.69180052030044e-05
-1.74393630639205e-05
-6.0655132293521e-06
-2.41289639842601e-05
-4.59196134155488e-06
-2.78408197327541e-06
-2.93746902630668e-05
2.86011955131511e-06
-1.16506948099141e-05
-2.226097884776e-05
-1.41262092866608e-05
-1.28468734807402e-05
-8.57337652891714e-06
-1.71217243973974e-05
-2.2321689907983e-06
-6.0978805820561e-06
-1.19981328729344e-05
-7.61992994273705e-07
1.32272415184155e-05
-6.61900122180223e-06
5.93527433739032e-06
-3.2622165356798e-05
-2.29602250998202e-05
-2.45283010733521e-06
-2.1139848078066e-05
-1.74286147870308e-05
-2.67176313706146e-05
-1.90161319494151e-05
-1.56231814564387e-05
2.97673849064346e-06
-1.9153809078657e-05
-2.91916423184603e-05
-3.42403940111533e-05
-2.86307389342222e-05
-1.32267942480883e-05
-2.03339684178789e-05
2.97671255713179e-06
-3.30513890191611e-06
4.51374061397443e-07
-1.49916929533082e-05
-6.50843893720781e-06
2.03235782420148e-06
-1.45848981920282e-05
-1.98486072821322e-05
-2.50998198826454e-05
2.9546939843223e-06
-3.72078166347855e-05
-8.75984058747791e-06
2.66725962851804e-06
-2.00754574933306e-05
-4.34684520248244e-05
-4.14446109409109e-05
-3.76045295685452e-05
-8.94021653541546e-06
-1.21808064889984e-05
-6.88718585508724e-06
1.88771698473188e-06
-1.26419102634672e-05
-2.76182099914198e-05
-2.92657143807061e-05
-1.34104187706703e-05
-7.54310412061782e-06
-2.1916419261571e-05
-6.84270627375031e-06
-1.81660935686493e-05
-1.36845866090568e-05
-3.18851968714609e-06
-1.35317260947074e-05
-1.44180824241744e-05
-1.82725844020179e-05
-2.46378463042045e-05
-2.71042531995589e-05
-1.26195630511174e-05
-2.25480828160481e-06
-2.37167081158216e-05
-2.22857850515662e-05
-2.40128695848958e-05
-2.6051963058858e-05
-3.0600987731051e-05
5.47845980959294e-06
3.10713976024916e-06
-2.72325188310673e-05
-2.16852875130101e-05
-1.9692594768753e-05
-1.34360203994348e-05
-7.29396559130469e-06
-1.55566660194978e-05
-3.59983976607425e-06
-1.59548537197074e-05
-7.73471324877594e-06
-4.14084113345528e-06
-7.77960185415899e-06
-3.17345056860999e-06
-6.49975602506728e-06
-2.52892793546928e-05
-1.48839090494962e-05
-1.8902549661682e-05
-1.82928614488812e-05
-1.1231712632765e-05
-1.77106952230271e-05
-2.25447461519086e-05
-2.35077453260593e-05
-2.74880491944448e-05
-1.5751338852722e-05
-2.63724160348949e-05
-2.9092050351173e-05
-2.33281698862665e-05
-1.42489074763752e-05
-1.54667857425569e-05
-1.38959948314765e-05
-3.80875297052068e-06
-3.2395877473243e-05
-4.35568021237651e-06
-2.39605149322957e-05
-1.17064262509875e-05
-1.43105600910765e-05
-4.89918315094831e-06
-1.66619860699872e-05
-2.47242527648754e-05
-2.60722355121127e-05
-2.09333259953819e-05
-2.38103739972037e-05
-1.42967202839653e-05
-1.57936824676416e-05
-1.58997385224963e-05
-3.51491298321125e-05
-1.49227492909978e-05
-8.81210133779233e-06
-4.55419902680468e-05
-3.0797380537436e-05
-1.4573569622114e-05
-1.76152445450974e-05
-2.47119531453992e-05
-2.40910483799541e-05
-2.70408492952345e-05
-1.74561708213076e-05
-1.61765783722169e-05
-1.6744111884463e-05
-2.74090760440532e-05
-2.50953905559932e-05
-3.12718995426092e-05
-2.52672902787732e-05
-1.63791128515351e-05
-1.9930006101763e-05
-2.72064336291321e-05
3.54593596482473e-06
-2.23491573234276e-05
-1.28375074341611e-05
-7.20779449749582e-06
-3.11652421277811e-05
-1.01598632915569e-05
-3.09298073032552e-05
-2.76710500227521e-05
-1.00676360446012e-05
-2.98686164706287e-05
-2.08282583779811e-05
-3.72028708744273e-05
-2.05827428785293e-05
-1.38277790711609e-05
-2.01968298097016e-05
-9.62665866212337e-06
-4.16289569991075e-06
-9.73365438143829e-06
-1.64416128480085e-05
-2.04404949063181e-05
-8.38583605878736e-06
4.95686471481511e-06
-3.68446842083912e-07
-1.73457890594036e-05
-1.36280960041448e-05
-1.71862700622424e-05
-2.67160726593457e-05
-2.05762642232073e-05
2.94270869391118e-06
-5.10425577811617e-06
-2.53322491129811e-06
-2.01527500693032e-05
-2.21812289975295e-05
-4.5032419729308e-06
-2.68005603135829e-06
1.65024377258063e-05
4.22513652377958e-06
-1.56524365602713e-05
-1.87343324215337e-05
-6.6021427621179e-06
-2.36485217573646e-05
-2.85009494751458e-05
-1.18954968927237e-05
-1.18997871407758e-05
-1.75140602666836e-05
-2.07491665078846e-06
-1.43227268118878e-05
-1.30579576542266e-05
-6.73929306527784e-06
-2.43596790487182e-05
1.42313731066547e-07
-3.19338207029354e-05
-1.66969495824227e-05
-2.06410820710984e-05
-2.31273276863971e-05
-3.08037702123979e-05
-1.80301985844314e-05
-1.39739317045117e-05
-2.83093018473903e-05
-2.7091225082636e-05
-1.66309125951204e-05
-2.4954753374956e-05
-2.8659997087776e-05
-2.6420706471425e-05
-1.36991324146516e-05
-3.23174636586542e-05
-2.82251722981715e-05
-1.4383509976969e-06
-8.94700221711282e-06
-2.93836342519527e-05
-2.36023958741347e-05
-1.40507197863675e-05
-2.88679076604526e-05
-2.99302368415853e-05
-3.4920406035997e-05
-2.0192833450118e-05
-2.13401434097156e-05
7.18535429276959e-06
-2.82360408658223e-05
-1.27450965295889e-05
-8.37409547456087e-06
-2.89924805809459e-05
-2.11959468256016e-05
-2.64890274374164e-05
-2.44869894455391e-05
-2.70694931264639e-05
-7.39612191404674e-06
-1.89288274377113e-05
-1.48439379450192e-05
-3.15698730986117e-05
-3.27368327476498e-05
-1.77533632455065e-05
-3.10823170249195e-05
-2.30028570964071e-05
2.00191994280386e-07
-4.44598020378564e-06
-1.3767725172935e-05
-4.13771986406064e-06
-1.84018925425322e-05
-5.46365310486237e-06
-2.66246381428334e-05
-4.39753146752349e-06
-5.81569802825966e-06
-1.09337270294725e-06
-1.21469313273449e-05
-1.96044412302826e-05
-1.45047870318693e-05
-1.08284741248859e-05
-1.14490222605875e-05
-9.7712001377709e-06
-1.10330383879891e-05
-1.17573486197825e-05
-1.5626510465256e-05
-3.12976884247473e-05
-5.89093365683766e-06
4.61684341870282e-06
-2.51061485915433e-05
-2.09016345694616e-05
-2.2648191927958e-05
-2.92378728955646e-06
-2.01280689060824e-05
-9.52555741835164e-06
-6.53660337624329e-06
3.45943870660383e-06
-2.18569514927902e-05
-1.76583344501138e-05
-2.17493503061724e-06
-3.12903334551291e-05
-2.50266354304497e-05
-2.48270004881736e-05
-8.53439603424738e-07
-1.42943351489516e-05
-8.85393903895692e-06
-2.58024508248061e-05
-1.24493991177689e-05
-3.01991586605607e-05
-3.01865324849634e-05
-1.44263511876197e-05
-1.44371699786295e-05
-3.84791960774647e-05
-1.7180314255506e-05
-2.15511543530721e-05
-1.86891252236419e-05
-2.84523614561506e-05
-3.37877768815614e-05
-2.94460024371254e-05
-1.46160097411238e-05
-2.39917482423293e-05
-2.02131482042572e-05
-1.93802176630277e-05
-8.20608469286543e-06
-1.47967111582808e-05
-4.1173502902419e-05
-4.99330305983197e-07
-1.95456635676566e-05
-3.53004868622091e-05
-2.72364268293848e-05
-1.06479730925396e-05
-2.29977722084787e-05
-1.55234034841649e-05
-1.54224620043522e-05
-9.06790760002008e-06
-2.38949772254798e-05
-7.69899964554491e-06
-5.65749646695469e-06
-1.736415378175e-05
-7.31598239887745e-06
-3.55707445985338e-05
-2.35957398408966e-05
-3.39940481556685e-05
-2.40830304742063e-05
-1.44679155834903e-05
-1.82020575619367e-05
1.72821646325339e-06
-1.78979734310772e-05
-4.99845823557508e-06
-6.89778210108791e-06
-1.65335058069836e-05
-2.69267058139591e-05
-1.75574764728373e-07
-1.91392917406559e-05
-1.35923154122007e-05
-8.28248742743458e-06
-1.99429634265631e-05
1.21196844268332e-05
-4.01485694891068e-06
-9.0840752947969e-06
-2.32906147055479e-05
-1.55416293492873e-05
2.95859492148062e-06
-2.93584424581457e-05
-1.65762062672281e-05
-1.59368356977755e-05
-2.08575040683689e-05
-8.03539047317305e-06
-2.15855034197971e-05
-1.07903900525442e-05
-2.14986231537841e-05
-6.73635026323289e-06
5.75950134919691e-06
-8.86733166115415e-06
-9.2104810359813e-06
-2.03117341793555e-05
-6.3080073706927e-06
-2.58930816234625e-05
-3.29663545841254e-05
-1.82180106420369e-05
-2.64794736950043e-05
-2.28299868847198e-05
-1.22486966570162e-05
-2.369018311626e-05
-1.06578250335874e-05
-2.14784481235845e-05
-2.94918168806781e-05
-8.92157261891328e-06
-2.7094215909182e-05
-2.02528585411629e-05
-4.45004720171672e-06
-3.9873538971069e-05
-2.58191453841792e-05
-2.02550060534987e-05
-1.87138485807673e-05
-1.24091684441621e-05
-1.27223347561667e-05
-1.36395079961878e-05
-3.06272913655037e-05
-2.84924488754077e-05
-2.24035926878015e-05
-2.61804322632884e-05
-1.67267817060944e-05
-8.36722474040683e-06
-2.89079925912089e-06
-1.93294331774302e-05
-1.3350165688578e-05
-3.00625782695042e-05
-1.32179940998977e-05
-2.82436265758328e-05
-1.94939586754598e-05
-2.74682326701637e-05
-1.01284224505524e-05
-8.27206768726901e-06
-1.1230878996307e-05
-4.08133175271937e-06
-3.7666406252469e-06
9.70268466995487e-06
1.1827958325887e-05
-2.71151644428223e-05
8.33013638398781e-06
-1.49815111134175e-05
-2.44352853639978e-05
-3.39214632015867e-06
-1.80424895637153e-05
9.76150533872272e-07
-3.32749533871417e-06
-7.23490608950598e-06
-2.30196069329339e-05
-2.561965677884e-05
3.28664083253775e-06
-1.26058484892111e-05
-8.56313648371392e-06
-1.34464474277639e-05
5.64161371247512e-06
-9.49058097657866e-06
-2.62860151768336e-05
-7.67362945633172e-06
-2.30395784254093e-05
-9.08913348847164e-07
-1.92429176403448e-05
-6.64323597680011e-06
-6.99217329203734e-06
4.25886509479563e-06
-1.3651945491187e-05
-1.52481195345272e-05
-1.66380421908935e-05
-7.64444858017352e-06
-2.33253137702811e-05
-1.88949030455069e-05
-1.01784624941651e-05
-1.86845930320879e-05
-9.08950727806112e-06
-2.1025889703076e-05
-9.54741673174788e-06
-1.0432526813878e-06
-2.41882553400917e-05
-2.67560550865831e-05
-1.16356231399081e-05
-2.88390335634747e-05
-1.12789009125459e-05
-1.2548163784538e-05
-1.91908147548821e-05
-2.2694285116296e-05
-2.44959646605787e-05
-4.65432587628236e-05
-3.16571450298412e-05
-1.2366090526211e-05
-1.3804092364986e-05
-1.9293436860022e-05
-1.88964905403612e-05
-1.13878169982236e-05
-1.55283046974356e-05
-2.18367778983065e-05
-2.93723093828661e-05
-2.5546168787557e-05
-3.79033086500865e-05
-6.99244574731844e-06
-1.05703165705046e-05
-9.04045416698932e-06
-9.19053356386568e-06
-1.42443425784036e-05
-2.62806431181927e-05
-3.79500888204746e-05
-1.59444979828166e-05
-3.07449631648908e-05
-9.54613344538339e-06
-2.65170244968128e-05
-1.72598918603832e-05
-3.19875416380597e-05
-5.62882386740228e-06
-4.09097898236149e-05
-1.35699847369707e-05
-9.09793170304687e-06
-5.9950783187789e-06
-1.9932689263644e-05
-6.70548992413398e-06
-7.84758948378266e-07
-9.87490300868843e-06
-1.3384466242057e-05
-2.81046003291721e-05
-2.47587934550574e-06
-1.41439106190556e-05
-2.92413130387131e-05
-1.89225574600609e-05
-1.102624645952e-05
-1.28744267135528e-05
-9.57299901871733e-06
-1.51045552997727e-05
-3.39686254103931e-05
2.9963530735327e-06
-1.17966197913401e-05
-2.55959089653868e-05
-1.22048675343411e-05
-4.79325300303758e-06
-1.67703004037566e-05
-3.06103658439594e-05
-9.24170838127144e-06
-2.80325933306233e-05
-2.21506152444011e-05
-7.43491018582834e-06
-1.8389958450016e-05
-2.65905680545791e-06
2.11501248680838e-06
-1.36940078320068e-05
3.81510219049658e-06
-1.04378858062475e-05
-7.4450066462993e-06
-1.96629103327897e-05
-1.16094249867915e-05
-2.416068802922e-05
-1.86534488533164e-05
-1.49862973592362e-05
2.29219211611167e-06
-1.83248425142343e-05
-1.94906171903258e-05
-1.51480605650176e-05
-1.67364899380005e-05
-1.53207653489506e-05
-1.9076841003716e-05
-1.24031603544377e-05
-2.4984120838946e-05
-1.25093015373533e-05
-1.68205269142811e-05
-9.18925202055323e-07
-2.60882087313437e-05
-3.59448177454897e-05
-9.18516801808668e-06
-2.2412028163807e-05
-2.8696911118128e-05
-2.98924760054216e-05
-3.90696381598049e-06
-2.1790794870031e-05
-1.79112999916469e-05
-2.79980415185387e-05
-3.47780233363893e-05
-1.94631452406178e-05
-2.71052051799878e-05
-2.32073228742656e-05
-2.97846607200137e-05
-2.30344432286587e-05
-3.49015546080601e-05
-1.68967661345293e-05
-5.04321214561565e-06
-1.16627443762777e-05
-1.68945914339148e-05
-3.33413758253146e-05
-4.63031022835016e-05
-2.33989347682899e-05
-4.64767337868408e-05
-3.20797141553332e-05
-2.85349983341317e-05
-9.68773260655383e-06
-1.57881419698189e-05
-2.57037393276826e-05
-2.01977124369905e-05
-1.1041644549507e-06
-5.48423276637971e-06
-1.95091062517365e-05
-2.57358877556902e-05
-1.83799659985622e-05
-2.46917392696697e-05
-2.28660054910091e-05
-1.77005100694061e-05
-5.5172547945948e-06
2.77556253839969e-06
-1.29388990884502e-05
-2.20231057970096e-05
-8.76807559305956e-06
-9.02047259392555e-06
-5.46233280621451e-06
-2.84750418821946e-06
-2.66740873961397e-05
6.5244124870178e-06
-7.18550095663659e-06
-1.02472506412333e-05
-1.69052683396532e-05
-1.39851076257735e-05
-8.90674914122972e-06
-1.76647813287668e-05
-2.4178593695243e-05
-1.09354119332593e-05
-1.92405341475021e-05
-2.30310326105876e-05
-1.53707318438742e-05
-1.66656698294784e-05
-1.82890494293005e-05
1.56501397840999e-06
-1.32757738341202e-05
-1.60022258565471e-05
-2.17011786190127e-05
-1.53089169183797e-05
-2.14141007201333e-05
-1.5902009236324e-05
-3.21662504709341e-05
-1.92689166680873e-05
-1.33604590880003e-05
-2.36095368458722e-05
-2.85432849942659e-06
-1.55961052554908e-05
-1.13101855817922e-05
-2.37402275288244e-05
3.86183382709865e-06
-2.00113126825106e-05
-2.12776723858791e-05
-1.08430314792343e-05
-1.45137682829427e-05
-2.99783813545719e-05
-1.7085214334563e-05
-2.35136530426309e-05
-2.94794114784232e-05
-2.25758887135525e-05
-2.17677421034196e-05
-2.87896511376186e-05
-2.26563208376783e-05
-1.88125928223711e-05
-4.44560247642828e-05
-2.11502410391929e-05
-2.13795658655187e-05
-2.6042218623719e-05
-2.01055629820166e-05
-2.85138874085051e-05
-3.21141259140263e-05
-1.79078032662044e-05
-2.11341143020975e-05
-1.26653384206007e-05
-1.37276903185413e-05
-2.06134485983029e-05
-1.1619523203766e-05
-7.57553244174011e-06
-2.83657391660247e-05
-1.05029003283643e-05
-2.17454523408931e-05
-3.09169240483839e-05
-2.54975218649647e-05
-7.88612843956114e-07
-2.27302931253124e-05
-1.13286159118428e-05
-1.38573995524422e-05
1.65988347957885e-05
-1.81135764791322e-05
-2.38889664433214e-05
-1.11740621300078e-05
-1.04284547617867e-05
-2.44562552229391e-05
-1.97443441237574e-05
-3.19737929806408e-06
-2.15686579426996e-05
-6.99336416341388e-06
-2.12169600828201e-05
-2.69718512319069e-05
-1.56324941078692e-05
5.79871443000515e-06
-3.5655252662627e-05
-2.37910619627317e-05
1.09739318532232e-07
-1.1391100945652e-05
-1.79168064633802e-05
3.25872608161225e-06
-4.23712556320756e-06
-1.06669743602693e-05
-1.20776544198514e-05
-7.56131818343615e-06
-2.27521067112072e-05
-2.96818723137244e-05
-2.55979856973601e-06
-1.86837178748345e-05
-7.41590543780426e-06
1.58765836502514e-06
-2.27500108045951e-05
-7.66652829601867e-06
-3.15095112265202e-06
4.76997805416798e-06
-1.63378364036873e-05
-2.14989753223239e-05
-3.26089621960268e-05
-2.35874992105228e-05
-1.23374616326509e-05
-6.25571685060475e-06
-9.73494611844319e-06
-2.30271883695953e-05
-1.01867644364688e-05
4.09766751034154e-08
-2.22845970600556e-05
-2.62753623714302e-05
-4.10033080775051e-06
-6.44710184827617e-06
-1.72334032651883e-05
-1.71816041784292e-05
-6.22147115783394e-06
-1.92828372450891e-05
-2.49229201246536e-05
-2.5476979980157e-05
-2.85989000291962e-05
-2.05434832451188e-05
-2.86810211359064e-05
-8.91626019284396e-06
-2.04391509311486e-05
-2.11648217389518e-05
-4.04188658719972e-05
-9.75726520770339e-06
-1.22592780075618e-05
-1.93552412358412e-05
-2.03779177422603e-05
-1.9599774361422e-05
-5.649829627392e-05
-4.52968526302559e-05
-3.92977967103843e-08
-1.97812618568621e-05
-2.70001068602253e-05
-1.27411412009306e-05
-9.41543229030397e-06
-7.15983445031412e-06
-2.70005931461361e-05
4.83971126119986e-06
-1.25632148737321e-06
-1.41235082376258e-05
-1.1271592926541e-05
-1.28089406560862e-05
-6.17413600607309e-06
-1.85551114304371e-05
-1.10904302033877e-05
-2.45094779479318e-06
-1.85533588479067e-05
-3.17486865979073e-05
-9.01434081929986e-06
-3.53540952954196e-06
-2.12966543670414e-06
-9.44745061736189e-06
-1.41329556965964e-05
-2.27352925081913e-06
-4.66956075931856e-06
-1.61890226633772e-05
-3.51505525566471e-06
-1.36245202333679e-05
-1.27268608553912e-05
-2.05306827142871e-05
-1.31296994389953e-05
-3.33073987359637e-07
-6.72582342595066e-07
-1.50761313664436e-05
-1.70114358309495e-05
-1.84559494309581e-05
-5.59131359423273e-06
-8.78688544201359e-06
-1.80259363817859e-05
-8.11680774219049e-06
-7.89871087176233e-06
-2.61250217886325e-05
-2.8777147145951e-06
-7.27283203991835e-06
-1.42830241535658e-05
-1.49397717565473e-05
-1.55054640261376e-05
-1.9796696269447e-05
-1.53804977524354e-05
-1.83161653077792e-05
-3.1420899747042e-05
-2.88232631270846e-05
-1.54989425398805e-05
-1.01066358384761e-05
-4.12612782725175e-06
-1.96982353437885e-05
-3.80597084625848e-05
-4.37452814777561e-06
-2.44181311186545e-05
-2.77124049105628e-05
-4.45390527736238e-05
-3.18675705890808e-05
-2.7604727378852e-05
-1.81137230284023e-05
6.18968010700633e-06
1.9534374022758e-06
-1.88989436487587e-05
-3.11764316533888e-05
-2.78950572871737e-05
-9.44406213245195e-06
-2.69551542853146e-05
-2.55203402437672e-05
-1.9492783083072e-05
-3.40089329757753e-05
-1.21095951690421e-05
-1.26157279961316e-05
-3.48596822423526e-05
-1.23245953683243e-05
-3.39823992478925e-05
-2.1752354442158e-05
-2.59702065777148e-05
6.94910746949128e-07
-1.13060589259888e-05
-2.24654790814542e-05
-2.37268468527059e-05
-3.24223753796973e-05
-2.82337340309678e-05
-1.96968357315197e-05
-2.10742193839073e-05
-1.65954648147943e-05
-3.11452281602618e-05
-1.50152243461358e-05
-1.62206503391217e-05
-1.10380024424796e-05
-6.65728983964969e-06
-2.26363204469979e-05
-1.04986547400242e-05
-1.71670252807636e-05
-1.53490174173465e-05
-1.921135748539e-05
-1.23110176472469e-05
-1.86602855387848e-05
-7.9957535877578e-06
-1.3267666984145e-05
-3.21659230777053e-05
-2.3243851262584e-05
-1.1388506077769e-05
-6.24745196495317e-06
-7.17951488479306e-06
-1.51618303304776e-05
-2.6072266625739e-05
-2.42186507850603e-06
-3.22764150728418e-05
1.79393204711696e-06
-1.51715434170158e-05
1.52031013602637e-07
6.70826526121832e-06
-1.94893262404195e-05
-5.97659325858206e-06
-2.21851134121312e-05
-2.85014484529321e-05
-1.20809657756266e-05
-4.50000476377391e-06
-1.75937751640005e-05
1.23701497734815e-06
4.35152151866809e-06
-1.15523917192225e-05
-2.1173686409749e-06
-2.38321534178477e-05
-2.54341066051143e-05
-2.04596052089804e-05
-3.23507954314352e-05
1.02457798758337e-06
-1.73875094830772e-05
-2.0152135121491e-05
-1.11425482607251e-05
-1.78298728319077e-05
-1.38526167794178e-05
-2.05136978780942e-05
-7.52426329410145e-06
-1.1215585966332e-05
-1.99849595229029e-05
-1.77785310275274e-05
-1.89532341381302e-05
-9.85128174391966e-06
-2.34037080472963e-05
-2.2912575096268e-05
-1.1659003199521e-05
-2.65465527346737e-05
-1.29036658374562e-06
-3.06212479250073e-05
-2.336088300144e-05
-1.76578315082324e-05
-7.7082219214068e-06
-2.04030680530683e-05
-2.61511628127427e-05
-3.72562669615279e-05
-2.76406907289744e-05
-1.84991213602229e-05
-1.30885833510521e-05
-8.89004422540169e-06
-2.77344875332269e-05
-3.72364278355373e-05
-6.52214747724864e-06
-2.11674372011467e-05
-2.74385890604756e-05
-1.3085394558391e-05
-1.49271359016922e-05
-1.5076269023378e-05
-2.74365797505995e-05
-9.88772871466209e-06
-1.41453346510493e-05
-1.34988436480117e-05
-1.49408244776373e-05
-1.02313139157255e-05
-1.04350872602983e-05
-1.92176249467195e-05
-1.91092767604761e-05
-7.1656236886438e-07
-6.80878520710221e-06
-2.80391044750523e-05
-2.5064814731986e-06
-2.9416908848575e-05
-2.54472909638275e-05
-2.90726798403356e-05
-1.41489829826958e-05
-1.11524022564477e-05
-2.5866405654005e-05
-3.36580481872592e-05
-2.24016018347837e-05
-1.91270858949863e-05
-1.82563872525906e-05
-1.04002545930391e-05
-2.56977700905045e-05
-8.7968542277293e-06
-9.52186732806095e-06
-1.82377266330225e-05
-1.21396309319518e-05
-1.48828236754074e-05
-1.87695110324516e-05
-1.3074352146392e-05
-1.87261330181111e-05
-4.30253308476212e-08
-6.19576044282355e-06
-9.70346718169323e-06
-1.51824264324613e-05
-1.10012838631732e-05
-1.69345335436159e-05
-5.11116437200267e-06
-2.44284066581785e-05
-2.15591431972079e-06
1.13175586778152e-05
-2.55402461926626e-05
-2.25236432323872e-05
-1.39001303487164e-05
-1.878909459298e-05
-2.11826152684506e-05
-2.0104185042132e-05
-1.04961472269549e-05
-1.45796037347595e-05
-1.13337980899764e-05
-1.04157624753717e-05
-5.64366315788836e-05
-1.05497562465658e-05
-1.91519150946283e-05
-1.67646006031185e-05
-9.88159374863154e-06
-2.2511781141584e-05
-2.09528508957902e-05
-8.82980903989448e-06
-3.10522002116243e-06
-1.63668974927044e-05
-1.77784141017154e-05
-1.45214617824331e-05
-2.48512414726608e-05
-2.02642752647097e-05
-2.63509847861203e-05
-1.65350252648168e-05
-3.06696735440502e-06
-3.50825035615652e-05
-3.72951281614995e-05
-1.85416160212456e-05
-8.54346603782992e-06
-2.05306305805627e-05
-8.93628635850946e-06
-2.42887728843918e-05
-1.96748964863539e-05
-2.41579869444698e-05
-1.33970046694988e-05
-8.80816659278042e-06
-2.99207921839657e-05
-1.15965235391282e-05
9.36087563768682e-06
-2.47258050389904e-05
-1.28819974833718e-05
-1.66931999796625e-05
-4.45149714138828e-05
-1.98268303396023e-05
-1.8932449649164e-05
-2.74871917680113e-05
-5.61159668710415e-06
-3.07794645672121e-06
-2.85929165168666e-06
-1.95548196481236e-05
9.64346392875744e-06
-1.76096299846427e-05
-1.86240651374937e-05
-9.32968889837206e-06
-9.18004278673011e-06
-4.9134712802215e-06
-2.77481149272346e-05
-1.27487949427981e-05
-3.67219080674284e-05
5.00680982747352e-06
-1.25443153984318e-05
-8.71163559460392e-06
-1.65766945849209e-05
-2.60852716397933e-05
-1.54661044703653e-05
-8.06417277212651e-06
-1.25671320989346e-05
-2.07215066340141e-05
-1.74372358740662e-05
-1.7558851922668e-05
-1.75558407009598e-05
-1.59194076891907e-05
-1.76106441465403e-05
-1.55250810034649e-05
-1.53331469028125e-05
-1.75391992537923e-05
-1.6608029040688e-05
-2.67039458088418e-05
-1.37160396030103e-06
-1.01696227172031e-05
-2.20834227351045e-05
-3.86565433592996e-05
-1.92345211700495e-05
-1.40612105971813e-05
-7.48783137298143e-06
-3.25994098272251e-05
-1.97996626311849e-05
-7.05562251947851e-06
-1.32941315903743e-05
-2.81400071345286e-05
-3.11791226092214e-05
-7.14249208507736e-06
-3.6840651050276e-05
-3.50587497411797e-06
-2.11433137698919e-05
-1.45411327273264e-05
-1.2091968090276e-05
-3.06214499646959e-05
-3.51473258777349e-05
-2.09843305714737e-05
-8.04606057724164e-06
-3.2735681866715e-05
-1.04129512281671e-05
-5.02919291526705e-06
-2.98551816098705e-05
-2.92649293472998e-05
-2.77747607195167e-05
-2.70444440039047e-05
-2.11256984123714e-05
-1.24506110024907e-05
-2.36799243385249e-05
-2.85217821211541e-05
-1.7047891652362e-05
-2.06749102045776e-05
-2.13275473372773e-05
-1.99044635926156e-05
-1.31118871502304e-05
-8.89507849164196e-06
-8.40239654931741e-06
-1.46519153144785e-05
-2.31131631073883e-05
-1.18775240818083e-05
-1.77188116604059e-05
-1.84967530488855e-05
-2.03660479166685e-05
-4.94180814957388e-06
-1.82696364349175e-05
7.60490896829903e-06
-1.82581066282912e-06
-3.10485870825121e-07
-3.6938011471868e-06
-1.08476060197691e-05
-1.47432884078237e-05
-1.26181849404667e-05
-7.85818365316427e-06
-1.71035916103493e-05
-1.87606297423924e-05
-1.15417041475961e-05
-3.05108124839633e-05
-2.75870675881187e-06
-7.5959512033839e-06
-2.07234797474799e-05
-4.75892833578526e-06
-7.99159182976343e-06
-5.79544697948289e-06
-1.73762092760443e-05
-1.77983277958012e-05
2.2990747720446e-06
3.71594351500089e-07
-3.35861245066684e-05
-2.96914049959691e-05
-2.92127938548859e-05
7.46188815068911e-06
-2.49595257558121e-05
1.15047208202658e-06
-1.59154163609921e-05
-1.17923051049601e-05
-3.02029242591289e-05
-2.42584752009402e-05
-2.73761429128595e-05
-2.71569424134818e-05
-2.13265285546908e-05
-3.98688985021602e-06
-3.01975774532571e-05
-3.50055258782029e-05
6.3834223497959e-06
-2.02146409908277e-05
-3.25954764935669e-05
-3.42248177825874e-05
-1.361836361906e-05
-1.73086391217573e-05
-5.43373414798799e-06
-1.57573278788964e-05
-4.29945995864752e-05
-1.02652121650502e-05
-2.72165057194291e-05
-2.58405430745249e-05
5.42276010578399e-07
-1.54402642525711e-05
-3.56050791899254e-05
-3.09394660280949e-05
-1.16684383582787e-05
-1.69363891185869e-05
-3.61849598978926e-05
-8.0100712186752e-07
-2.71050522702176e-05
-4.0456345788352e-05
-1.26555391388016e-05
-2.20585701259753e-05
-4.88101622899315e-05
-1.72954943479654e-05
-1.57268622186488e-05
-2.27360089692854e-05
-1.79664859234189e-05
-3.02077619915381e-05
-2.69690087037035e-05
-2.5888071607807e-05
-2.53850529180687e-05
-2.19473544414426e-05
-7.26070551982778e-06
-1.81659710524526e-05
7.08240473287498e-06
-2.02112050916144e-05
-1.36817508581841e-05
-1.40882361604324e-05
-1.03117714944349e-05
-2.40640452260599e-05
-1.23532129017983e-05
-4.63193182437051e-06
-2.16074755427871e-05
-1.26623876548092e-05
-1.57167358005887e-05
-5.11883785714733e-06
-2.13816241124797e-05
-1.01390699269653e-05
-2.10989299275137e-05
-7.4748275739422e-06
1.05622445367699e-05
-6.21126079418185e-06
7.20280240068235e-06
-2.79433397828059e-05
-3.0254506198811e-05
-1.43835320429991e-05
5.10070610023491e-07
1.0913488590477e-05
-1.18114921107639e-05
-3.39751248291925e-05
-1.84300860894341e-05
-7.77845884444679e-06
-3.29616636553823e-05
-7.7256182063436e-06
-7.32077606697321e-06
-5.59910225684031e-06
-2.53088783829744e-05
-2.06676607988041e-05
-2.35199550155019e-05
-2.84686863286702e-05
-1.03294636718634e-05
-2.04287818169281e-05
-1.21096833882465e-05
-2.38818813776206e-05
-1.11477597832675e-05
-1.24982818511583e-05
-2.18500987594774e-05
-1.54827314597681e-05
-2.48794659947802e-05
-2.25982746226779e-05
-1.32062738514753e-05
-3.13953370603897e-05
-1.67814140354275e-05
-2.00673935139058e-05
-1.83214897917578e-05
-1.69310469065497e-05
-1.36027593483653e-05
-2.64190666794229e-05
-1.9215000335288e-05
-2.12986735374678e-05
-2.16459487699105e-05
-1.70199736599772e-05
-3.20715468244558e-05
-1.85299142155282e-05
-3.93873720840727e-05
-1.53219569439182e-05
-3.01063525250651e-05
-2.59398257709775e-05
-1.24343799766016e-05
-1.380381831979e-05
-2.09858790291531e-05
-2.70390679922042e-05
-2.14854206710875e-06
-6.134300189535e-06
-2.17679759291105e-05
-1.22476127428178e-05
-1.30159111887557e-05
5.11533584022554e-06
-1.6030296826808e-05
-1.28550487327164e-05
-2.60075131934342e-05
-2.07072466135668e-05
-2.16414136451621e-05
2.47356724978137e-06
-1.23908108135813e-05
-2.58344648992931e-05
-1.25178836213055e-06
-2.23358968389453e-05
-1.42269962126537e-05
-9.59056974086665e-06
-1.42373494036707e-05
-1.46284416586327e-05
-2.61634475545838e-05
-3.87400974062773e-06
-1.73431496206365e-05
-1.13106047317153e-05
-2.9211291706821e-05
-3.01556965296365e-06
-7.65311899768879e-06
-4.21942248262899e-06
-6.35243224664142e-06
-7.58656120480902e-06
4.96380287542581e-06
-1.67714032235923e-05
-6.88242059826745e-06
-1.80736003875142e-05
-3.76921134034976e-06
-1.5284046668271e-05
-1.21571562452597e-05
-2.25565088151811e-05
-1.49983534401145e-05
-1.18882361371559e-05
-2.74900487525067e-05
-2.93733661962726e-05
-2.36228644930471e-05
-1.13506065842316e-05
-9.71125221991955e-06
-3.03172187418742e-05
-2.14458992269213e-05
-4.84244665218592e-06
-2.4049050704089e-05
-9.05802265171146e-06
-1.25348837711443e-05
-3.14465182059308e-05
-2.12981685190656e-05
-1.73239572085954e-05
-1.57240262195711e-05
-1.95081831574097e-05
-2.57686410886099e-05
-1.63091090363663e-05
-2.07914779255018e-05
-2.30365750225167e-05
-2.49619251488816e-05
-1.0907422973966e-05
-2.6487232779874e-05
-2.46796255996919e-05
-7.37345384765019e-06
-2.38910384539775e-05
-1.61720527837702e-05
-2.8243507667412e-05
-1.26808782795343e-05
-2.37682135930523e-05
-2.47966853302541e-05
-2.38914390732414e-05
-2.41196250716069e-05
-2.13951968347041e-05
-2.59660602701074e-05
-3.55922265812352e-05
-4.99084175806447e-06
-1.92723206829027e-05
-2.76800690353232e-05
-1.32851266132616e-05
-3.3973906068737e-05
-3.14563367170108e-05
-3.03769849650826e-05
-2.88108933813898e-05
-2.87864066832822e-05
-3.53373481551858e-05
-4.05729350526904e-05
-1.33819535756418e-05
-7.48283515432976e-06
-4.19649972982359e-05
-1.42375081437701e-05
-6.26832483889746e-06
-1.30156097106971e-05
-1.23461953701388e-05
-2.49049246853177e-05
-2.89980248303917e-05
1.60239321436452e-05
-4.71197020202834e-06
6.33916831000563e-06
-2.09737997944811e-05
-2.38278805186677e-06
-5.5373623459962e-06
-2.61889404258751e-05
-2.1917256249002e-06
-7.81586392529653e-06
-4.36010175508967e-06
-8.45785511731468e-06
-3.64071740936097e-07
-1.64472231050123e-05
-2.46365517267666e-05
-2.23614564791268e-05
1.45432766173057e-05
-2.17199627800716e-05
-1.41614035777465e-05
-1.93467375232739e-06
-1.54040523112395e-05
-2.54624888963317e-05
-1.04024619032979e-05
2.34504837234293e-06
1.55817171177765e-06
-1.80855644272381e-05
-2.46079558087815e-05
-1.5078271251688e-05
-2.43403273028399e-05
-1.95800455242938e-05
-2.38043980855055e-05
-3.08038686791677e-05
-2.39242315289383e-06
-2.82887441123722e-06
1.80387403589147e-05
-2.72796211552318e-06
1.40693014169559e-06
-2.42723527923628e-06
-9.14182555093659e-06
-9.49562559091055e-06
-6.62382794133866e-06
-8.31124006692227e-06
-1.99955417909133e-05
-1.99511175043027e-05
9.51548302837135e-06
-1.24117417722242e-05
-3.05291414325364e-05
-2.97468671709589e-05
-2.24531314940929e-05
-1.5723867805455e-05
-1.62123451332387e-05
-1.82205346762874e-05
-3.60462925319974e-05
-1.00718794652364e-05
-1.88641854295498e-05
-4.43327781656704e-05
-1.84870611017475e-05
-1.61233570033128e-05
-1.41550636260792e-05
-1.30045928329656e-05
-2.32316997061974e-05
-3.17757932536685e-05
-1.44837689997527e-05
-1.95899696877383e-05
-2.90385978499288e-05
-1.40688268338333e-05
-1.77099185493779e-05
-2.21154418194232e-05
-1.55634497054231e-05
-1.2072960314383e-05
-2.58307077019151e-05
-1.08355340787909e-05
-1.58808526101447e-05
-2.96905873277318e-05
-7.69519582580738e-06
-5.50884035802426e-06
-3.26869662622034e-06
-1.22265354935722e-05
-3.03707870570704e-05
-7.58420719837515e-06
-1.96350067898468e-05
-3.75502102040598e-06
-9.0657679520736e-06
-1.24662011366886e-05
-1.62793738765403e-05
-2.22460356108452e-05
-4.14124476345775e-06
-2.86561098881789e-05
-9.67051137689881e-06
-7.59818678793213e-06
-1.84262486517361e-05
-1.74193742796884e-05
-4.10226626453552e-06
-1.26734814719562e-05
-1.84115631041358e-05
-1.17508610780301e-05
-2.40189880505909e-05
-1.05933131512929e-05
-1.89659106723282e-05
-8.03978601229015e-07
-4.32158087539518e-06
-1.76386909553667e-05
-2.71660998798107e-05
-1.48973240817209e-05
-2.837511074175e-06
-5.31243659962053e-06
-2.07708373821297e-05
-1.42215421726415e-05
8.98430181559668e-07
-2.4083780024371e-05
-2.40880661657562e-05
-2.25367775449894e-05
-1.83494117816495e-05
-2.7933077311267e-05
-2.57492143473288e-05
-1.66421933374491e-05
-1.14999819119383e-05
-2.3431782677796e-05
-2.06630786906935e-05
-1.96361397404485e-05
-2.28673898360019e-05
-2.34654098171988e-05
-3.52596619247631e-05
-1.29177904464428e-05
-2.28586637541289e-05
-2.30507868638275e-05
-1.8813756212262e-05
-1.36345565011844e-05
-2.06420020163807e-05
-1.72574107075751e-05
-1.48054669975639e-05
-2.13675707073397e-05
-2.09053433773487e-05
-2.90690489035139e-05
-1.25465135530487e-05
-1.50907004908276e-05
-3.2368901897631e-05
-2.29225373785204e-05
-5.40138899287016e-06
-4.77881010277141e-06
-9.67196779481062e-06
-2.34853594872072e-05
-2.63677263797447e-05
-2.335545547284e-05
-2.51968449027279e-05
-2.78543788240693e-05
-2.1508597278064e-05
-3.16341749779798e-05
-4.31406029072689e-06
-1.4022987630326e-05
-1.54340907075216e-05
-1.52537823359053e-05
-7.59657864159633e-06
-2.15322845568796e-05
-1.68969120649598e-05
-3.29348518967368e-05
-1.53776910205523e-05
-1.29499106337247e-05
-2.52928900404278e-05
-2.13907300869682e-05
-2.10643390162421e-05
-1.33231209616409e-05
1.32947254119672e-05
-2.37289927575346e-05
-2.86356705044647e-05
-1.4360048706378e-05
5.68116129849774e-06
-1.01453774108781e-05
6.85426342459265e-06
-2.31243589560734e-05
-2.02671235864149e-06
-2.8613879414214e-05
-4.84975428628507e-06
-1.05064182546625e-05
1.91548640483169e-07
-1.32282539579811e-05
-1.63190484612959e-05
-2.37289982424057e-05
-1.94287622746945e-05
-1.38590132164893e-05
-1.21616068538857e-05
-9.66773971072693e-07
-7.86542491265413e-06
-1.63058718393098e-05
-1.7136394279256e-05
-2.53462546185159e-05
-3.8687372376777e-06
-1.31910792328782e-05
-2.14080690939956e-05
-1.66544512115748e-05
6.81996049610856e-07
-1.02357962052371e-05
-1.71958945465235e-05
-2.68704007671351e-05
9.44823257408816e-07
-1.38572343371219e-05
-9.69899818045958e-06
-1.96328941969326e-05
-1.85595669861729e-05
-7.22491305405564e-06
-1.19436207580303e-05
-2.27160643932218e-05
-1.00289539326459e-05
-2.77759993015329e-05
-1.93099720967734e-05
-1.87317602790998e-05
-1.09457769080419e-05
-3.74188711289372e-05
-1.05731643125873e-05
-1.64928252566091e-05
-1.06078002003241e-05
-3.15729833553592e-05
-3.9778211171601e-05
-2.30196129966991e-05
-1.36662516174703e-05
-1.5853147192355e-05
-8.46213144968901e-06
-7.37521119837913e-06
-2.17700932607822e-05
-1.68457589997744e-05
-1.00906225586537e-05
-2.16598325860144e-05
-1.53927098467693e-05
-2.82101853595715e-05
-2.80343028350095e-05
-2.36970761119268e-05
-7.71729515458993e-06
-1.04461151340159e-05
-1.7774908445579e-05
-2.16922082254257e-05
-1.69835933203591e-05
-8.56138123759274e-06
-1.77771453264603e-05
-1.09040771686859e-05
-1.23027584476778e-05
-1.51065730107454e-05
-1.5482023920686e-05
-3.10185170154903e-05
-1.32705651271598e-05
-1.22153659742042e-05
-3.09027258220685e-05
-7.90655851820226e-06
-1.74437178282172e-05
-9.1499793550566e-06
3.40390084751009e-06
2.34099979049683e-06
-1.09635961707672e-05
-2.44017097924069e-05
-1.7475867587712e-05
-1.50524899661442e-05
-1.04540567378509e-05
-1.25882337564616e-05
-2.97305184419139e-05
-2.77371169804361e-06
-1.41899580789643e-05
-3.28972385507443e-05
-1.37900993492909e-05
-8.83488826917078e-06
7.29607025737087e-06
-1.1381608796306e-05
-2.85277772839034e-05
-1.97638718546058e-05
-1.02567194256518e-05
-2.42997737702081e-05
5.44903325963846e-06
-2.31384675744557e-05
-2.51353338918954e-05
-2.47854731483047e-05
-2.63039858757023e-05
-1.48906101889728e-06
-1.73679463690861e-05
-1.78334012286784e-05
-9.82744231795973e-06
-9.03307083649179e-07
-2.85051717696414e-05
-2.15633130223062e-05
-9.9721710945921e-06
-1.71742027128158e-05
-4.25265882736365e-05
-4.00333728157444e-06
-1.09382494317068e-05
-3.0826221067394e-05
-2.85943458534771e-05
-3.27412200895463e-05
-2.59206543346598e-05
-1.57813964746907e-06
-1.34681893584536e-05
-3.48970647603812e-05
-2.26469786493651e-05
-3.18015620416746e-05
-2.01654857353822e-05
-1.15807935199298e-05
-1.35031721646114e-05
-2.07886742352674e-05
-1.87753853104156e-05
-2.10445634623432e-05
-1.98159549824646e-05
-3.67970952557874e-05
-2.35990416396947e-05
-3.54696565247987e-05
-1.48346644315621e-05
-2.1453768623424e-05
-3.29392557193252e-05
-1.78523625966328e-05
-7.65599374595194e-06
-2.35541945880648e-05
-2.02303552536418e-05
-2.27602447591834e-05
-3.16556628328863e-05
-8.74552984447444e-06
-3.26635623783991e-05
-8.40145002768619e-06
-1.29214838214469e-05
-7.06482202796035e-06
-2.16885397881068e-05
-1.64212434702162e-05
-1.52404540083853e-05
-1.76843858486118e-05
-8.31446590950393e-06
-1.68963284069383e-05
-3.05033814177652e-05
-2.35852914746506e-05
-1.3668965616227e-05
-1.99287997558789e-05
-2.72332353679971e-05
-1.91706111674976e-05
-1.70622551579026e-05
-1.46287243738886e-05
-1.88187596138726e-05
-1.30866682809925e-05
2.46995082338808e-06
-1.37824350560806e-05
-3.04721315235454e-07
-2.45709907083603e-05
-3.38093958092902e-05
1.1176684783048e-05
-1.14040302424481e-05
-1.1759332040644e-05
-1.05282707360601e-05
-2.31159308862933e-05
-3.88582165444861e-06
-1.58443386879531e-05
-3.58449013307356e-05
-2.53233904149942e-05
-3.40341447013196e-05
2.10167055371869e-06
-1.42559932726035e-05
-3.18302656605763e-05
-2.09353079429404e-05
-3.19018926961196e-05
-4.59315052145749e-07
-1.63882824212533e-05
-2.32036724897291e-05
-3.5164058549004e-05
-1.78607488706782e-05
-2.01545620424271e-05
-7.87805389042133e-06
-3.26449702147126e-05
-2.17310985153315e-06
-1.91459870969513e-05
-3.04391885314869e-05
-5.40714904182232e-05
-3.33569320906446e-05
-3.52888104573554e-05
-5.35171340916056e-06
-9.59807596975662e-06
-6.65085648425997e-06
-2.0111845606912e-05
-2.65990055960779e-05
-2.55549217485833e-05
-5.06974152711711e-05
-1.04011965015131e-05
-1.71984775394019e-05
-4.44280538218422e-06
-2.36600103886366e-05
-3.65501453680394e-05
-1.06199329096831e-05
-2.92008249156159e-05
-1.77851388486053e-05
-1.87380486180915e-05
-2.60342319192077e-05
-2.087501113635e-05
-2.03995349132796e-05
-3.6030668134626e-05
-8.19581728764991e-06
-2.20423818783207e-05
-2.83593471093897e-05
-2.99524621926513e-05
-2.76263907459538e-05
-8.22587794107481e-06
-5.46028395490089e-06
-3.92299344643642e-05
-3.30106759647492e-05
-2.49565942408814e-05
-7.63347166850852e-06
-3.66775812027148e-06
-3.46070989069063e-05
-3.68318990344339e-05
-1.44494629360866e-05
-7.92273095162316e-06
-1.69993242762467e-05
-8.45036350437866e-06
-2.66811737546118e-05
-5.77836806932889e-06
-2.59658032304647e-05
-1.33411237522715e-05
-7.43016229775891e-06
-1.1701576250772e-06
-2.91851578745859e-05
-2.14538688192923e-05
-3.37210354805299e-05
-1.13811625645519e-05
-1.38849875862981e-05
7.19747665149485e-06
-7.15767181765835e-06
-2.97247701626362e-06
-1.96529222759917e-05
-8.40119519988786e-06
-6.95877174351708e-06
-1.80567063230674e-05
-2.43490144057563e-05
-2.34361506740287e-05
-1.25211207617995e-05
-2.99398158893996e-05
-1.48805009784111e-05
-8.33989115081271e-06
-2.54586783710596e-05
-1.0031202039735e-05
-1.60091365628978e-05
-7.62234776035555e-06
-3.11377171551102e-06
-7.67088555149016e-06
-1.80035738819998e-05
-1.83433281407443e-05
-1.5220875737314e-05
-1.34478741552346e-05
-7.60318149709107e-06
-2.57365260597317e-05
-1.38472462515046e-05
-2.251811099454e-05
-1.95026817559119e-05
-9.73965117506251e-06
-2.7486224990969e-05
-1.45819495937011e-05
-1.99802709190594e-05
-2.86432175334689e-05
-1.71265445525623e-05
-1.69258923801935e-05
-1.16524483555685e-05
-1.16993271203121e-06
-6.23002455168049e-06
-4.69852042770206e-05
-1.15138250964355e-05
2.67087970418989e-06
-4.12558237386183e-05
-1.73065246692686e-05
-6.2511695696131e-06
-8.53085741187792e-06
-2.1295454308386e-05
-1.98954425365372e-05
-2.52741185906403e-05
-1.70952027001955e-05
-1.56350343494768e-05
-1.56181810494973e-05
-8.73744063539853e-06
-1.65992266527835e-05
-8.16899778938047e-06
-2.92759351644781e-05
-2.6585077027535e-05
-1.9313983708274e-05
-5.0357829426826e-06
-1.58173682322077e-05
-2.89319332776483e-05
-2.05392213503932e-05
-1.86699331100715e-05
-5.64914196135247e-06
-1.52974691886874e-05
-2.22870686957512e-05
-3.59759688059132e-05
-1.84584299302053e-05
-1.16957279105159e-05
-2.0174953084094e-05
-6.85393796353796e-07
2.1650937335241e-06
-1.37947635178783e-05
-6.8628065051281e-06
-1.23684118072314e-05
1.12014245110639e-06
-1.42696216055176e-05
-2.27754611918813e-05
-1.79645650631562e-05
-1.27983197762456e-05
-1.03933955366419e-05
-2.65584309571528e-05
-1.21218003543525e-05
-3.36014647402234e-06
-1.02978195985031e-05
-2.68107544753296e-05
-1.40935533122374e-05
-1.86938514612771e-05
-7.64212570454731e-06
1.90365510180979e-06
-1.48390577314543e-05
-8.0880383817883e-06
-1.62244447781751e-05
-1.6374945965565e-05
-7.21396374884196e-06
-1.72348711129897e-05
-2.09409038261897e-05
-1.20515911102474e-05
-3.73687836279066e-05
-1.80786541940378e-05
-1.59703548706124e-05
-1.52297635409274e-05
-9.34699930450576e-06
-4.13372133410596e-05
-2.73633004557773e-05
-1.92062480299908e-05
-2.73177551482683e-05
-6.54532595783736e-06
-1.38130563981497e-05
3.57105726489426e-08
-1.14537379522653e-05
-1.07984801610743e-05
-9.91964198873127e-06
-1.57024470648752e-05
3.66243709150467e-06
-2.59895756176492e-05
-1.16483779138191e-05
-2.90652368495279e-05
-2.70778742843952e-05
-1.73339761039851e-05
-9.40543759638973e-06
-2.79937381362529e-05
-2.45920015109755e-05
-2.46071747360452e-05
-7.26722103791401e-06
-3.53497506339178e-05
-8.12521911532305e-06
-1.77576757963518e-05
-3.19336134428367e-05
-2.51356553605761e-05
-2.72550399088038e-05
-1.56067320115973e-05
-2.27770089362545e-05
-1.78036234172364e-05
-1.44703027484069e-05
-9.10123088617151e-06
-3.94958186942968e-05
-6.51706472177213e-06
-6.00314256583747e-06
-2.6881359075351e-05
-1.98185753136992e-05
-2.36059280352695e-05
-1.04448567787279e-05
-9.56688091441202e-06
-8.9177064434575e-06
-1.63894069059227e-05
-7.08791884645961e-06
-1.27235772132831e-05
-3.1064044497123e-05
-2.1266482912309e-05
-2.2141872268587e-06
-1.78934719984624e-05
-8.86505350428409e-06
-1.37440136823709e-05
-5.10806895103766e-06
-2.13636366141847e-05
-2.69583065528579e-05
-1.98644568671318e-05
-1.48048324147992e-05
-7.28492005918714e-07
-1.26643260154743e-05
-1.52923788275803e-05
4.56413178287074e-06
-3.88449225798191e-05
-1.4568893945775e-05
-2.44908008854773e-05
-6.36895848123202e-06
-1.66094054055018e-05
-5.88652741611732e-06
-5.43784731528434e-06
-3.09796610282007e-05
-1.0911638538859e-05
-2.00556926697346e-05
-6.23705080123783e-06
-8.57515066754833e-06
-1.9730138111876e-05
-1.43209594664202e-05
-7.20237428188243e-07
-1.40150137958131e-05
-1.87281165097675e-05
-1.99808058721198e-05
-3.48650126365791e-05
-1.509422062613e-05
-2.44749866615699e-05
-1.9946697825812e-05
-2.83806668858195e-05
-2.84096853444781e-05
-1.08702552823233e-05
-1.57422584898634e-05
6.7072167473306e-08
-3.26089082867017e-05
-8.78122825321964e-06
-1.2025077353505e-05
-1.78883480516292e-05
-1.83151336567029e-05
-2.92661596609224e-05
-2.87903318741832e-05
-2.14473219548823e-05
-2.71696383097485e-05
-2.24808163861893e-05
-2.31922691824355e-05
-9.95086817738092e-06
-1.04896278841441e-05
-6.11249474572986e-07
-2.17841496200038e-05
-2.40388600015242e-05
-1.59224695902758e-05
-1.3077340675229e-05
-3.56599308057319e-05
-1.96643647806778e-05
-3.79546005681636e-05
-6.83909489006111e-06
-1.02384319193143e-05
-3.28919926891984e-05
-3.0827586326125e-05
-1.49473394457587e-05
-2.5874720453733e-05
-9.80059975830858e-06
-7.05165957896646e-06
-1.28636712662294e-05
-6.31297017749356e-06
-3.63344516377076e-05
-9.59494788228253e-07
-8.58306519022624e-06
-2.1247444715773e-05
-1.11851229714741e-05
-1.74288225602692e-05
-5.04509112699405e-06
-3.97848327037958e-05
1.46536575968e-06
-1.02342089835012e-05
-1.39399424532694e-05
-1.66739959991895e-05
-2.03088707744499e-05
9.94694819333659e-06
-2.77117266785786e-05
-4.73458051485029e-06
-9.62701189113248e-06
-1.87198193791388e-05
-2.20788715981239e-05
-1.30657160959451e-05
-3.48611441891485e-05
-1.66111882836843e-05
-5.37958342657011e-07
-1.95476398959012e-06
1.82459430276857e-05
-1.72971998976681e-05
-1.28121179106387e-05
-1.0943156685031e-05
-1.838187881244e-05
-2.53698108160498e-06
5.90770360876324e-06
-2.91535422578386e-05
-1.80198505866966e-05
3.53438848621088e-06
-2.44692614335385e-05
-2.18682552175507e-05
-1.17552828224332e-05
-1.98610187799404e-05
-1.97597927441317e-05
-2.2950306076227e-05
-8.08677920343786e-06
-2.77772405770367e-07
-3.67831411999593e-05
-6.54376573085399e-06
-3.20721938165497e-05
-1.22819724703881e-05
-3.26286632999794e-05
-2.16559955077064e-05
-5.22097014515586e-06
-3.17040051469714e-05
-1.29349181513246e-05
-2.00228035867963e-05
-2.66266394502438e-05
-1.47164752754476e-05
-1.99119029193647e-05
-2.58672245071738e-05
-3.69444125027808e-06
-3.5813040788258e-06
-9.83981506021422e-06
-2.61547651774104e-05
-2.04737432480492e-05
-1.78378951072262e-05
-2.60283533423679e-07
-3.03361922192177e-05
-2.94122938169424e-05
-8.83484073029582e-06
-8.99762325380978e-06
-3.14851285488789e-05
-6.45331954928964e-06
2.14011996028356e-06
-7.69354056407864e-06
-1.58925607893114e-05
-9.56594150139391e-06
-2.5701950211683e-05
-1.36608728720188e-05
-4.03982091417593e-06
2.76778193612502e-06
-2.44173797086306e-05
-3.2095804551134e-05
-1.43128101412379e-05
-1.80740333838006e-05
-4.42014854292578e-06
-2.5248023357066e-05
-1.13739562340299e-05
-1.92544922328427e-05
-2.06274379970481e-05
-8.5346626509825e-06
-2.80340990131699e-05
-1.75546920406726e-05
-4.46747166499315e-06
-1.31931836759021e-05
-1.78722329824508e-05
-1.5182596456458e-05
-1.27596451097872e-05
-6.34483898024226e-06
-1.29141303475653e-05
-5.21626004709245e-06
-1.90097666930266e-05
-2.65596969340422e-05
-1.44613830897496e-05
3.48956686511599e-06
-2.92742048005906e-05
-2.04775236650016e-05
-9.13812082175352e-06
-2.54839277677372e-05
-1.94851464645439e-05
-1.09563273113249e-06
-2.6956861404564e-05
-1.35750382572914e-05
-1.72235373530076e-05
-2.02133512305993e-05
2.08618727449373e-06
-2.96522774028749e-05
-1.31927906309745e-05
-2.64655163644416e-06
-3.48199722599135e-05
-1.04208664350834e-05
-1.25906667775321e-05
-1.71605513464447e-05
-2.42839637031897e-05
-1.36910672723059e-05
-2.47280783447258e-05
4.70131683308671e-06
-2.2881850853285e-05
3.4925364454498e-06
-2.92231170166673e-05
-2.93107183763387e-05
-2.38473991308428e-05
-2.74154815779819e-05
-6.4229349620322e-07
-3.92698766023267e-06
-2.64384774341931e-05
-1.12702985154432e-05
-1.53927500527916e-05
-1.09546406848475e-05
-2.48967784326601e-05
-5.49285834191473e-06
-1.78410545826707e-05
-3.21894477411331e-05
-1.80022173079335e-05
-3.16388734349063e-05
-2.89442648255643e-05
-1.61526188615175e-05
-2.85437595265756e-05
-1.10835282408052e-05
-2.23072076590306e-05
-1.66041786393785e-05
-1.09869482756435e-05
-3.99229382333323e-05
-2.67319126858232e-05
-2.2395631302946e-05
-2.73345022184958e-05
-1.65893453675908e-05
-1.26846790122495e-05
-6.62999570940153e-06
-1.83313483195062e-05
-1.93789858608965e-05
-4.45895241287838e-05
-1.90273176640068e-05
-1.42828738767838e-05
-1.69743189694949e-05
-2.1595827914974e-05
-3.57794771813983e-05
-2.83970240749882e-05
-4.60236569742416e-06
-1.03198687459197e-05
-1.35830215084719e-05
-8.29636598720508e-06
-1.13961720548923e-05
-2.04693627177913e-05
-7.73414498767716e-06
1.0569017336199e-05
-2.75930424896904e-05
5.61143051879324e-07
-2.15552884204964e-05
-8.18874837582586e-06
-1.50026897870484e-05
-6.48887240398694e-06
-2.21196047586103e-06
-6.13181508611442e-06
-1.04409304154184e-05
-1.9864832640272e-05
-2.89607434318416e-07
-2.51890378928807e-05
-1.40564109262347e-05
2.57359845957672e-06
-8.82126271693925e-06
-1.11630950057147e-05
-3.28983401108025e-07
-1.81695331421539e-05
-1.21651515183167e-05
-6.22004600600576e-06
-8.21478398014054e-06
-4.11520618931208e-06
-4.69214763791442e-06
-9.98264673607579e-06
-1.52031025020074e-05
-2.10339474512884e-05
-1.09548093636405e-05
-1.84742255960313e-05
-1.68282557647721e-05
-5.20231928540826e-06
-6.55968417351753e-06
-2.66125174326122e-05
-1.40653672190683e-05
-2.90483521488425e-06
-3.98090874385253e-05
-2.37122693261206e-05
-1.3527508527198e-05
-2.9085927531793e-05
-2.76191701194663e-05
-2.74131620233906e-05
2.87627070740873e-06
-6.22636602469851e-07
-1.55662796376847e-05
-1.78365378757703e-05
-1.67453324895519e-05
-8.2018197875579e-06
-2.81146965700477e-05
-4.40679492425695e-05
-1.37101604587041e-05
-1.57818386414581e-05
-1.28616443679539e-05
-5.13948153327593e-06
-2.46148702613491e-05
-1.72706749236818e-05
-3.23967213092201e-05
-4.85684879421072e-05
-3.5624911121978e-06
-3.63035762698094e-05
-1.9873244679206e-05
-2.85663704410258e-05
8.26620202825446e-07
-2.8670438496571e-05
-2.05047991514824e-05
-1.62020229722214e-05
4.336159937314e-06
-2.81645163184697e-05
-2.60691023303595e-05
-1.39410035661771e-06
-2.10932998901712e-05
6.37887317492587e-06
-1.99442758679676e-05
-2.7039165077758e-05
-3.39492553269329e-05
-3.72271235648233e-05
-1.33761402359244e-05
-4.77619974567857e-06
-1.38603639221994e-05
-4.19790076804067e-06
-2.29061818149143e-06
-6.69556013116328e-07
-1.83593851877662e-05
-1.37710565071407e-05
-2.0261982117031e-05
-5.28996138977419e-06
-1.79035033753552e-05
-1.88018475064659e-05
-2.76053468796595e-05
3.5501166410552e-06
-4.68052380318679e-06
-2.68953461244235e-05
-1.08260083090144e-05
7.5053998384852e-06
-1.26464505704918e-05
-6.36619734490147e-06
-1.26906045005261e-05
8.96248164228854e-06
-5.25245321922501e-06
-1.1431748972375e-05
-1.18849231629531e-05
-9.79090031494026e-06
-6.17766211495896e-06
-1.50341377217309e-05
-2.18375983932537e-05
-1.56191408167386e-05
-1.76375961684391e-05
-9.67319988572803e-06
6.86807911458732e-06
-1.67777321580068e-05
-1.28523915340264e-05
-9.20663274362355e-06
-2.31353397458657e-05
-2.90237238699248e-05
-2.28438210342526e-05
-1.95604216794979e-05
-1.69923161566386e-06
-2.0064537293668e-05
-1.44530609640905e-05
-2.27696262649639e-05
-8.6099360473232e-06
-2.67035533759514e-05
-1.48457428709613e-05
-7.96529171674027e-06
-4.15367039218099e-05
-1.94295116834948e-05
-1.07961181344274e-05
-1.83514046463144e-05
-4.98885663726504e-05
-3.59414876572186e-05
-1.48120443925616e-05
-2.1983203998728e-05
-2.9775480098631e-05
-1.96613482335147e-05
-2.45111397242155e-05
-1.04368685214921e-05
-2.91635827058584e-06
-1.91014606035199e-05
-9.40446211048279e-06
-5.96289044702525e-06
-1.26874648821684e-05
-2.77845485927142e-05
-2.04941194545682e-05
-2.35284110782145e-05
-2.25130867874951e-05
-7.42446728774969e-06
-1.69084394015964e-05
-1.31341134258657e-05
-1.17418693607032e-05
-3.04065559077469e-05
-1.25785910584224e-05
-6.31029285013983e-06
-2.78206129164376e-05
4.75314862273379e-06
4.71117910247447e-06
-3.46822353265058e-05
-1.08352276875527e-05
-1.15135666689777e-05
-3.69061241721571e-05
-1.01012567286841e-05
-1.6784317001285e-05
-2.8749237130306e-05
5.94644419783821e-06
-4.73687116302872e-06
-6.52734855529832e-06
-7.06685180562289e-06
-3.83494386658624e-06
-2.52264534724931e-05
1.04162115506012e-05
-8.30711968853325e-06
-3.16566328701654e-05
-1.9817687462923e-05
-5.21364246444806e-06
-7.91039151591471e-06
-2.05606264038369e-05
-2.88963096137165e-05
-1.39299433505349e-05
-1.99408767388057e-05
-9.75676850020229e-06
-2.48853368600978e-05
-2.4423600761719e-05
-5.0663943159521e-06
-1.32558743602965e-07
-1.27929099974636e-05
-1.13629126748328e-05
-2.18138534373696e-05
-1.0105281784522e-05
-1.12239805353164e-05
8.23713353556042e-06
-4.50624518087429e-06
-2.64118792194569e-05
-4.65364424523405e-05
-3.67730658305835e-05
-1.61784036192946e-05
-2.43658364654512e-05
-1.52543987494832e-05
7.24648640556406e-06
-3.4986960982801e-05
1.12222140476361e-06
-2.20845701199052e-05
-1.37624838251821e-05
-3.92036226185073e-05
-1.97775194343281e-05
-3.32993793473342e-05
-1.29047623655076e-05
-1.45427200136993e-05
-2.43917247338408e-05
-1.24561561922054e-05
-2.50353453895486e-05
-1.20486318262616e-05
-2.23259100198334e-05
-2.73332685730003e-05
-3.41056006810629e-05
-7.05782003453027e-06
-1.13923628364081e-05
-1.4740215232354e-05
-1.97204456821208e-05
-8.96205846572908e-06
-2.49437853954313e-05
-2.86314753955815e-05
-2.24761587399156e-05
-2.95645945858152e-05
-3.18616526768062e-05
-7.15039713618644e-06
-1.56226213403474e-05
-2.99258246088538e-05
-1.6492102073219e-05
-1.21800585735157e-05
-2.70893103007526e-05
-1.72647199894598e-05
-2.46404663549753e-05
-2.34294807019405e-05
-2.26489610453358e-05
4.44452594081303e-06
-1.06587386325164e-05
-2.4110932417208e-05
-1.8954807380493e-05
-2.11075722644516e-05
-7.76651137565771e-06
-2.0439776172759e-05
-1.54835436117251e-05
-1.10363441672483e-05
-1.98103701257075e-05
-3.5815371810057e-06
-7.59374880339456e-06
8.08235184128239e-06
-6.74313671123754e-06
-4.39494204652648e-06
2.73142057294592e-06
2.31873009509253e-06
-2.84678680446835e-05
-6.78863225152045e-06
-7.97206841873699e-06
-6.364220332429e-06
-2.41571711810154e-06
-7.18274643661279e-06
-3.06373047088193e-06
-1.25174116154281e-05
-1.71618370065362e-05
-3.75329201684684e-05
-2.26462860699578e-05
-2.64901502616016e-05
-1.83613158789799e-05
-1.5186234802342e-05
-2.24913142444203e-05
-1.36069639805033e-05
-2.39026724825731e-06
-7.6039272741457e-06
-1.87086921574224e-05
-1.75728077650144e-05
-1.04342097260474e-05
-2.07642994153216e-05
2.0685116953323e-06
-2.19536714642929e-05
-1.90379045153948e-05
-2.36594620242624e-06
-2.09386249391018e-05
-2.64920526451977e-05
-2.22998538590714e-05
-1.76748279110673e-05
-1.81488083273319e-05
-7.63668074705771e-06
-2.7457703022586e-05
-1.9321074003852e-05
-2.52099281056851e-05
-2.9173191815085e-05
-1.71104070989137e-05
-2.54232637710704e-06
-1.43120925540499e-05
-1.40932438332494e-06
-1.70884594440102e-05
-1.80369826119022e-05
-2.72164004242312e-05
-2.5652127867348e-05
-3.4905760387453e-05
-2.87259794527765e-05
-1.58178763228472e-05
-3.57077374584185e-05
-1.69962665592171e-05
-2.29777306254816e-06
-3.32766622860473e-05
-3.36141380870491e-05
-2.17383663479062e-05
-2.74062382801857e-05
-1.56561073985438e-05
-2.69798847360489e-05
-3.08926830631058e-05
-1.00168896233407e-05
-1.36482009961429e-05
-8.38384352168075e-06
-8.04467633657934e-06
-1.04085397944844e-05
-3.83769412635376e-05
-1.16531736940754e-05
-8.67221113436801e-06
-3.7458716408094e-05
-1.89591115590738e-05
-3.67993881462287e-05
-1.28080701083794e-05
-2.57749267194287e-05
-2.28630280344749e-05
-8.05762843229015e-06
-1.44389646506388e-06
-9.3106871276211e-06
2.59023172922463e-06
-1.34967280207068e-05
-2.03079954262524e-05
-7.34040303985927e-06
-1.24689738533907e-05
-1.47673071711704e-05
-4.1898368483435e-07
-1.88639635073412e-05
-2.59095734689955e-05
-2.42556187707932e-06
9.2624746496271e-07
-1.13246286857084e-05
-1.62607433618056e-05
-6.8512314409913e-06
-2.46836051670352e-05
-1.86467456655006e-05
-1.62670600726715e-05
-5.1861775386497e-06
-2.56032249022158e-05
-1.05877923388704e-05
-1.62528465742098e-05
-1.07555042765938e-05
-1.22353294182097e-05
2.50865696786161e-06
-2.49811515182473e-05
-1.64073745441884e-05
-2.28958227824647e-06
-2.50798362158069e-05
2.55297746255943e-06
-1.97443000685246e-05
-1.39721724164501e-05
-2.74449389640359e-05
-1.69179892214708e-05
-1.50635197834591e-05
-2.15701268236391e-05
-2.86375677066333e-05
-9.99582354323244e-06
-9.82255023779768e-06
1.42103206960776e-06
-2.45287878132622e-05
-2.34591942595437e-05
-3.80078623309809e-05
-1.56786289413396e-05
-3.05598423878915e-05
-2.38876263262518e-05
1.42929894565631e-06
-1.0764425077025e-05
-1.23099710007403e-05
-2.04004138636491e-05
-7.58399395873923e-06
-2.59310835628556e-05
-1.38870574433341e-05
-2.75064761063945e-05
-4.80714970675983e-06
-3.6708090387337e-05
-1.52394383603142e-05
-1.62063348252361e-05
-2.86647014377823e-05
-3.84434110772205e-05
-1.92228807933597e-05
-9.55850840637969e-06
-5.26142078175739e-06
-2.87941245163338e-05
2.23658274147352e-06
-2.17095340091118e-05
4.33737043392243e-06
6.39774424145856e-06
-2.32753637853292e-05
1.05853303514583e-05
8.42609236408996e-06
-1.61883160784039e-05
-3.68705490857181e-05
-1.55686795914744e-05
-2.05959117743347e-05
-1.53668446915227e-05
-1.73398068171774e-05
-1.66812379893181e-05
-1.70685495935488e-05
9.69005229932166e-07
4.48650209477185e-06
-5.07016889691031e-05
-2.77088526211509e-05
-1.90718919694908e-05
4.49926963965892e-06
-5.84443225593233e-06
-9.86748119165033e-07
-1.35702228120716e-05
-1.77965803544639e-05
-3.51172180104214e-05
-1.99365864078719e-05
-1.20836553177137e-05
-6.1650462569959e-06
-1.11656406507958e-05
-8.94874319868998e-06
-1.93288744622086e-05
-1.39593721807912e-05
9.37740976276179e-06
-1.69470203043982e-05
6.66278374498027e-06
1.44457098351485e-06
2.58334677191867e-06
-6.03368049013757e-06
-2.03616708287522e-05
-3.58745017897832e-05
-1.48527384886591e-05
8.31297422524299e-06
-2.16735233532334e-05
-1.62719048091357e-05
-2.79543259649315e-05
-5.39887083877064e-06
-2.92596419243254e-05
-9.28953684118567e-06
-1.17764400489102e-05
-2.01992283773252e-05
-2.56072158778919e-05
-4.32485413354585e-05
-3.17261683658115e-05
-2.77654378737197e-05
-3.17381356279467e-05
-3.54390085817335e-05
-7.10788875892475e-06
1.53291531060947e-06
-1.95015659546114e-05
-2.53527153126231e-05
-2.15115070747272e-05
-2.83949070094001e-05
-2.63839081756647e-05
-1.46245966562576e-05
-2.05327162075485e-05
6.83329111828278e-06
-9.13872058530123e-06
-3.73653814951096e-05
-1.7477080892503e-05
-1.67767160566991e-06
9.50488172440699e-06
-1.21580100894021e-06
-1.95791638435814e-05
-2.24480936714848e-05
2.01407348923957e-07
-1.77337407106467e-05
-3.38433084824633e-06
-2.40104944241656e-05
-3.02799818776968e-06
-2.29146843906481e-06
-1.42364990436102e-05
-3.19619057047967e-05
-2.5094384401413e-05
-1.71374407050223e-05
-1.07767326142857e-05
-4.10830771594245e-05
-2.27421903453932e-05
-9.62863721784859e-06
-2.13396385466127e-05
-2.57465272732602e-05
-1.69225605478394e-05
-1.53839613436691e-05
-6.06870937040717e-06
-2.64265656837713e-05
-2.83094873662287e-05
7.13225881555488e-06
1.22496956997362e-05
-1.17602698230364e-05
-3.31996892913597e-06
-6.14135599818314e-06
-2.48975488890514e-05
-4.51248278562241e-06
-1.39860536934871e-05
-3.21015355392627e-05
-8.70592465986338e-06
-1.37818351591321e-05
-6.47265775572461e-06
-1.9662439444106e-05
-1.52176538783842e-05
2.68745219509012e-06
-7.07282092926324e-06
-1.26531500593901e-05
-4.39171295294038e-06
-1.76846711722267e-05
-4.22273207271841e-06
-1.29616893902898e-05
-6.9922651197799e-06
-3.32870134355393e-05
-2.70694691317414e-05
-1.24563820724077e-05
-2.02370642791645e-05
-2.66080087504924e-05
3.65812576154764e-06
-3.78692602340868e-06
-8.70116900545484e-06
-2.84023217097606e-05
-2.3121361712699e-05
-1.06623872891893e-05
-3.14688159599505e-05
-1.43981922110521e-05
-1.85054939224522e-05
-1.77267864791053e-05
-1.64160811519244e-05
-4.45665691671805e-06
-2.16344025800594e-05
-3.30758347933459e-05
-2.23366024363928e-05
-2.43563820524872e-05
-2.42538508024955e-05
-3.58388559956039e-06
-2.94572254710259e-05
-1.40161376948006e-05
-2.59057905177048e-05
-2.07239960315229e-05
-2.99476674874294e-05
-9.18819194954653e-06
-1.63298389058593e-05
-2.05190474746979e-05
-2.65881929621053e-05
-2.09897920544687e-05
-2.7865779432517e-05
-1.20893562192759e-05
-7.9267945976584e-06
-7.83105572719643e-06
-1.58921511837128e-05
-4.6760235166585e-05
-1.54413782933122e-05
-2.68068703616447e-05
-1.02974726751158e-05
-2.73585004781038e-05
-1.66798280414996e-05
-5.70038796338433e-06
-4.71293677732436e-06
-1.88131172333874e-05
-6.70002000768726e-06
-9.54858386579857e-06
-2.21322783358905e-05
-2.24201190923598e-05
7.5231513615549e-06
-2.19301679534289e-05
-9.88810296812286e-06
-1.50781398889952e-05
-2.20710860859104e-05
-1.24023829260175e-05
2.55623002268882e-06
-1.86744431450928e-05
-2.13683540999066e-05
-1.24649724117274e-05
7.53641001791247e-06
-8.84494069352343e-06
-1.96277912649452e-06
5.08028964240178e-07
-2.83714851707688e-05
-2.88931538353084e-05
-1.7518100213634e-05
-1.2671341400948e-05
-2.86284524322546e-05
-5.43809118473883e-06
-4.44569690179137e-06
-1.34318703112048e-05
-2.57720072036836e-05
-6.32547852574378e-06
-1.71668777605296e-05
-1.47770353442783e-05
-3.48204939873058e-06
-7.90341753491514e-06
-1.14654365924263e-05
-2.19545128133181e-05
-3.29251550272951e-06
-4.63544147271192e-06
-7.27416087784224e-06
-4.54388498486749e-06
-1.29090709977811e-05
-2.80030271150435e-05
-8.01930134368065e-06
-1.92838597485663e-05
-1.99421902317451e-05
-2.58671935299313e-05
-1.51449993654094e-06
-2.29090986516592e-05
-3.77098734081885e-05
-1.62846423772191e-05
-1.87600662110486e-05
-1.35647197529527e-05
-1.81011478163907e-05
-1.67628979354681e-05
-2.60486047501291e-05
-3.41552975846096e-05
-1.06859136550858e-05
-2.01870569359444e-05
-3.17219167235047e-05
-1.1736331287078e-05
-1.87381473814788e-05
-1.42611737689787e-05
-2.03587811972367e-05
-9.77713430412399e-06
-2.60896758853407e-06
-1.50585764008656e-05
-1.60670584627011e-05
-3.27683007874438e-05
-3.12804765017916e-05
-1.685822709826e-05
-1.97678945666474e-05
-1.93905278970216e-05
-3.20025647260128e-05
-2.60423891160173e-05
-9.97138012505909e-06
-2.4863047420672e-05
-5.00810236516062e-06
-2.46745840687136e-05
-1.81221614958062e-05
-4.98611703348331e-06
-1.66031933403151e-05
-1.02462428342887e-05
-1.7859049032033e-05
-2.82380799718276e-05
-3.38159945477526e-05
-2.24460856634728e-05
-1.02084444810889e-05
-2.20101702419757e-05
-7.71267483448195e-06
-9.98459863131486e-06
-1.70135167074023e-05
-6.10785623114361e-06
-2.39843502048063e-05
-7.30973834327221e-06
-6.18220680227471e-06
-1.1466828883279e-05
-2.90348051147916e-07
-1.88999094351244e-05
-1.9574054535182e-05
-9.79575171225471e-06
-1.94965402419925e-05
-2.85045204815258e-05
-2.83316647843663e-05
-1.69764581172883e-05
-1.50188536130147e-05
-1.25636884403349e-05
-2.48433331483144e-05
-1.35049590532048e-05
-2.56629333368228e-05
-1.27956326133739e-05
-4.09014404602883e-06
-3.01117197588798e-06
-3.15708090849549e-05
-2.57952026243095e-05
-1.68032813842367e-05
-2.61240183697865e-05
4.64120199211319e-06
-2.34583247539295e-05
-1.80490166529355e-05
-1.50654684327649e-05
-9.18753356576052e-06
-2.46014714699797e-05
-2.41390375990541e-05
-2.387016491905e-05
-7.78431590715322e-06
-2.03934067518044e-06
-8.67981899725876e-06
-8.42767306744329e-06
-2.70839142256648e-05
-2.65347676590482e-05
-1.92123570403455e-05
-3.33713523833784e-05
-1.23574174308692e-05
-6.95909173134058e-06
-2.55130460650163e-05
-2.35588448629536e-05
-4.36036109093104e-05
-2.10725485398982e-05
4.46993754832559e-06
-2.39260352911025e-05
-2.26020407624032e-05
-3.26124148690873e-05
-1.49178742028757e-05
-3.31543014156949e-05
-8.76784736843699e-06
-6.32160590619847e-06
-2.30905343460769e-06
-3.22026848364925e-05
-1.01040573835382e-05
-2.43962402898555e-05
-1.19498709998527e-05
-1.68289989372582e-05
-2.01213182400905e-05
-1.64308932375445e-05
-1.50007228974042e-05
-1.10818439832025e-05
-1.34267332516019e-05
-1.6519566825763e-05
-1.42513493595686e-05
-2.73435940619579e-05
-2.72834027088404e-05
-1.2592016570951e-05
-2.23847406742195e-05
-9.77859218474301e-07
-3.51565252852139e-06
-1.75922903454912e-05
-1.57247823784076e-05
-8.5399244873514e-06
-1.20199371906928e-05
-4.19182378314498e-05
-2.59672308274705e-05
-1.36022561007926e-05
-7.69481761392575e-06
-2.72038879046597e-05
-4.77136304835342e-06
4.32669889847689e-06
-2.44471367246512e-05
-7.67482933524614e-06
-1.87075898610833e-05
4.35652628632825e-06
-5.54253073135027e-06
-9.85218653526254e-07
-6.44468913615035e-06
-1.69947583645495e-05
-1.11310830807517e-05
-1.69198810180244e-05
2.061468713995e-05
4.80924167004587e-07
-1.63387176058697e-05
-4.63744702575969e-06
-2.44340452711963e-05
-3.0016421465354e-06
-9.68187446538069e-06
-3.95309085777711e-05
-2.92479536588908e-05
-2.86660933103308e-05
9.46176150531622e-06
-2.38516381748935e-05
-1.91424063492178e-05
-2.12621569668082e-05
-1.25249386864226e-05
-1.9642279725167e-05
-2.20972312732056e-05
-1.49977858240713e-05
1.93800931968675e-06
-8.53297720063374e-06
-1.43511253428186e-05
-3.82167600656074e-05
-1.60134895235559e-05
-1.61509688357168e-05
-3.14846138934362e-05
-5.63946855997737e-06
-2.05256138827154e-05
-1.17968991211149e-05
-2.42660826467154e-05
-1.0238271251216e-05
-2.44204703536387e-05
-9.17058133591531e-06
-1.72508273680909e-05
-3.66424227164217e-05
-1.82062177511867e-05
-2.52774899955831e-05
-2.645815065411e-05
-1.54067136276884e-05
-2.49805170263613e-05
-1.21457724757892e-05
-1.05170322062085e-05
-2.11507301338367e-05
-2.77514618468375e-05
-1.26481190261714e-05
-1.76136974433629e-05
-2.56257606830779e-05
-9.0548833521528e-06
-2.91909817622215e-05
-2.12580089990932e-05
-2.07781851977965e-05
-4.94140423045749e-06
-2.97216952347968e-05
-2.30106102946865e-05
-1.44184899186467e-05
-1.20215585385951e-05
-2.2357566463397e-05
4.97890350201103e-08
-1.04927443436345e-05
-1.66812161267498e-05
-1.68119813735023e-05
-3.48133721260812e-05
-1.19407368793011e-05
-1.10015582316452e-05
-1.13076029371791e-05
-7.09853996383406e-06
-1.70309050748246e-05
-2.20325652556164e-05
-2.40840073661277e-05
-1.30570721093336e-05
-1.33945790113412e-05
-1.04975681930631e-05
-2.54252368259834e-05
-1.67308817318447e-05
-1.01186019607906e-05
-2.53558420865841e-05
-1.09709665258097e-05
4.25362204781868e-06
-6.4555465325499e-06
-2.20753553374489e-05
-1.80275458232708e-05
8.01611888464723e-07
-1.96022089633992e-05
-1.3616158271591e-05
-5.94728714138864e-06
-4.25826285303609e-06
-1.03204838171066e-05
-3.31312563086176e-05
-1.71352492403727e-05
-3.08943878909355e-05
-1.79633511748224e-05
1.58039074842027e-06
-5.39224698734408e-06
-1.03509466608131e-05
-1.88512351054404e-05
-1.23201449354884e-05
-1.02350066808823e-05
-1.38808630963996e-05
-1.01302224691853e-05
-5.65921508998681e-06
-1.96613999098803e-05
-1.48134303361613e-05
-1.78349707313586e-05
-1.43475826603313e-05
-1.3528322446472e-05
-2.72223240099819e-05
-2.52495753701516e-05
-2.38220925714243e-05
-1.84778484403414e-05
-8.73113078414228e-06
-2.64912329224086e-05
-1.91112871174651e-05
-2.35251159664639e-05
-2.83028397501194e-05
-1.5085612782332e-05
-1.96164719619025e-05
-4.05463281301233e-05
-2.29500638990446e-05
-2.66372858661546e-05
-2.37734837207719e-05
1.15606568910904e-06
-2.76009385438543e-05
-2.83197311438412e-05
-2.16903749522009e-05
-1.85568595010185e-05
-2.15655198121979e-05
-2.27626463830202e-05
-1.70117818425583e-05
-1.6720810054544e-05
-3.30544571587768e-05
-3.29041703993472e-05
-2.60050046782268e-05
-8.96452576751263e-06
-1.7045889530709e-05
-8.31004305318589e-06
-1.56619581376406e-05
-1.65542482699096e-05
-2.43229840768994e-05
-6.30186224520408e-06
4.11787480390753e-06
-5.01974810757614e-06
-2.0453721647095e-05
-1.97226904534395e-05
-1.54507545343665e-05
1.05230578555609e-06
-9.7605719097014e-06
-6.89805857063232e-06
7.02742505476232e-06
-1.37005562303243e-05
-2.18549114039567e-05
-1.57954996041715e-05
-1.966167821058e-05
5.53601533695397e-06
-1.45164094012234e-06
-5.96969395846585e-06
-1.07392064406128e-05
-5.76226706067337e-06
-4.16396484005053e-06
-2.65170780453873e-05
-2.49855367284835e-06
-7.10186137848179e-07
-1.21647494543547e-05
-1.50666066748984e-06
-1.72582139016952e-05
-9.82567435190575e-06
-4.43612948493814e-06
3.03558394808901e-06
-2.68039876932605e-05
-2.41482843149253e-05
-5.25378426461506e-06
-5.6394275479989e-06
-1.16860748494481e-05
-1.35299472539726e-05
-1.33353237947368e-05
-1.85755582356894e-05
-3.85801306358743e-05
-1.19032861524256e-05
-1.4282888233471e-05
-1.08841203356801e-05
8.30958602977594e-07
-7.17880006233874e-06
-2.47570317197399e-05
-3.966560478691e-06
-2.32137610067169e-05
-2.44687061876806e-05
-2.49979006984323e-05
-2.89728670019943e-05
-1.9543570022116e-05
-2.77589465288733e-05
-3.34779278856821e-05
-2.31624779762684e-05
-3.69807479535822e-05
-2.29110664403076e-05
8.74528997250357e-06
-2.83456423782528e-05
-1.95387774398836e-06
-2.63864824681733e-05
-2.48172298360137e-05
-3.39706823757864e-05
-2.66174681228091e-05
-3.20432222879183e-05
-4.82915733174087e-06
-1.69600391187964e-05
-9.7780973601553e-06
-2.77314471820917e-05
-2.04519926046152e-05
-7.4286787710021e-06
-2.15222957016531e-05
-2.9330645471113e-05
-1.47821773257177e-05
-2.54057163674782e-05
-3.39030358163953e-05
-1.90812217317577e-05
-2.4783458345569e-05
-2.55960729749116e-05
-2.51803486312098e-05
-5.75777598665409e-06
-1.42263636179194e-05
-1.16347640275085e-05
-3.29527342869636e-05
-3.1364322484567e-05
-1.84197594152474e-05
-3.17855219181612e-05
-2.47965074078262e-05
-9.01193039924424e-06
-1.20569666397864e-05
-1.58108993495094e-05
-1.11318105261171e-05
-8.76227373531691e-08
-1.93554757458378e-05
-1.63632258099282e-05
-1.17106003446467e-05
-1.90065291926912e-05
-1.61771639049939e-05
-8.52730945245482e-07
-2.48289462187903e-05
-1.25862189241694e-05
-2.00179094742588e-05
3.5715016791436e-06
-9.33146248988927e-08
-9.43354856457183e-06
-2.34432373698667e-05
-1.38755638530269e-05
-2.94837317085043e-05
-1.71033277675789e-05
-2.2528215270377e-05
-2.33062137594123e-05
-1.04830011899548e-05
-1.05112724462405e-05
-5.52672696793241e-06
-4.0361032604178e-05
-1.67905253861315e-05
-9.23898993022172e-06
-1.42403713216738e-05
3.49609003954959e-06
-1.96465050335091e-05
-1.43164473147298e-05
-3.14363074902025e-05
-1.07556862808039e-05
-7.32997835261771e-06
-1.5684063474247e-05
-3.28755422866602e-06
-2.34576047075377e-05
-2.22659302659785e-06
-1.16798994249405e-05
-3.7267348082074e-05
-4.41810479295225e-05
-3.19763310865367e-05
-1.78721526024012e-05
-1.54982382747361e-05
-1.99893653978993e-05
-3.22282712173042e-05
-3.82470283614207e-05
5.45266376592079e-06
-3.03533732282054e-05
-1.6040285705928e-05
-2.91843308894928e-05
-3.91276570852823e-05
-1.790934060537e-05
-4.25183557496864e-05
-2.4371505120727e-05
-3.02345251669426e-05
-6.62142543425687e-06
-3.81233299711351e-05
-6.92810164558376e-06
-2.40676944148842e-05
-2.28134566379587e-05
-7.23363162451677e-06
-1.25407322585157e-05
-2.6779766580253e-05
-2.86008667978274e-05
-3.04392949665732e-05
-2.47059992764344e-05
-2.01548074583433e-05
-3.00811986607513e-05
-9.25602385578881e-06
-3.16840222123211e-05
-1.72965542648994e-05
1.03559265344728e-05
-1.1802107673555e-05
-2.04832742575536e-05
-1.31859953233499e-05
-2.50834998513758e-05
-3.8499133180642e-05
2.18478903729551e-06
-2.20136965243984e-05
8.87028318750644e-06
-1.20696580501255e-05
-2.2577315912184e-05
-1.43967879411403e-05
-2.42978514968724e-05
8.43451478175077e-06
3.62757836077657e-06
-5.11602694152858e-06
8.26802428843188e-07
-3.10483583299772e-05
-1.60218429824393e-05
2.85402708465521e-06
-8.47965929823473e-06
-9.71886581180558e-06
4.81640490946238e-06
-2.28944711937737e-07
2.83586927167113e-06
-2.50457313202612e-05
-1.21003796057068e-05
-2.40286712305076e-07
5.31477755307116e-07
-2.29835704957981e-05
-2.76421200955174e-05
8.59853453436647e-07
-1.67340859317325e-05
-1.37323202572577e-05
-2.50252151808793e-05
-2.8446724332693e-05
-1.45314130762719e-05
-1.51269320021083e-05
-1.85341196627786e-05
-1.35403296670735e-05
-1.95869449735555e-05
-2.12175895300313e-05
-3.86198979146815e-05
-1.56522346424846e-05
-3.85541103540834e-05
-2.79314606913563e-05
-3.16189627871071e-05
-2.80808486472655e-05
-1.92083940710941e-06
-2.81384440607316e-06
-2.30050745831926e-05
-4.36130891524311e-05
-1.98427127172114e-05
-2.25151855539848e-05
-8.70138562271937e-06
-1.17177210272639e-05
-1.18990080913851e-05
-3.25971449164437e-05
-2.81435011344208e-05
-1.79743244398707e-05
-7.93041703541159e-06
-2.3632036401067e-05
1.03695791351375e-05
-5.50438668182695e-06
-4.81609552813228e-05
-2.06580215196901e-05
-2.0476234939909e-05
-2.33564844221014e-05
-2.51400321735508e-05
-3.76792937204976e-05
-1.97554640889524e-05
-1.31241553260456e-05
-1.83539148696463e-05
-1.00773131141204e-05
-2.11028405054027e-05
-1.5165973430019e-05
-1.10510799165567e-05
-1.05873921422784e-05
-2.90311282030616e-05
-2.01668654419916e-05
-2.45165713992704e-05
-2.15400385542288e-05
-2.28246015577438e-05
-2.90020274202045e-05
-1.36198899950445e-05
-2.3162741175553e-05
-8.4183033822704e-06
-2.92126118258567e-05
-2.19540612411154e-05
-1.18932151532695e-05
-1.5184153511876e-05
-1.6561013019037e-05
-4.92883334059698e-06
-1.5021377628237e-05
-4.45250113043722e-06
-2.43994751521841e-05
-2.0088993963309e-05
-2.17426242231656e-05
-2.52232449220845e-06
-9.14181563221997e-06
-6.11177199188449e-06
-2.30326968378958e-05
-1.51552643584857e-05
-9.68164097440636e-06
-2.15388264631202e-05
2.37242704909153e-06
8.89947134722925e-06
-1.49759781630462e-05
5.11087593922862e-07
-8.81102783390637e-06
-1.49109785594958e-05
-7.0645674280821e-06
-2.10944229493246e-06
4.4910898353316e-06
-3.92917410611463e-06
-6.15765775168597e-06
-9.22975349552254e-06
1.61425168201013e-05
-2.28773764795016e-05
-1.97168055116533e-05
-1.70896873224031e-05
-1.00510810604939e-05
-1.95943910747543e-05
1.17657584829272e-07
-1.57561163920912e-05
-3.5519221189404e-05
-3.03188334135996e-06
-3.25836748896717e-05
-9.2239379591407e-06
-1.55753240272145e-05
-2.63165375111224e-05
-8.72839939719115e-06
-8.62271086970951e-06
-1.59244865632381e-05
-2.10012922107056e-05
-1.90976923385645e-05
-2.4600232090785e-05
-2.89277053263568e-05
-1.98922433991461e-05
-4.36411757951114e-05
-2.65333453996035e-05
-1.57284546832588e-05
-1.73873580535536e-05
-2.11225278407084e-05
-8.94613061993047e-06
6.52364157336914e-06
-3.39449449309251e-05
-5.20914313644809e-06
-2.71781093745964e-05
-1.20895349017425e-05
-2.01365734825527e-05
-1.86650974508275e-05
-2.4489585317264e-05
-2.02588027965899e-05
-5.72417350905576e-06
-1.45862359939956e-05
-3.13630181843464e-05
-9.69115894722862e-06
-8.43943095671406e-06
-1.11557667230071e-05
-2.06306411377146e-05
-2.29999959961805e-05
-1.91005077880671e-05
1.67752613953061e-06
-3.4813592355526e-05
-9.9550235576959e-06
-4.45007240549686e-06
-8.62283922335935e-07
-1.54710906633724e-05
-2.31392071468523e-05
-1.32188299319454e-05
-1.00235261704325e-05
-9.90314136394336e-06
-2.65357821415335e-05
-6.32915929032635e-06
-2.55185973102356e-05
-1.61089027991268e-05
-6.14198342985518e-06
-8.35020008930686e-06
9.8062537328572e-06
-8.50059719199359e-06
1.4833922836057e-06
-9.25058246351253e-06
-3.38968035038196e-06
-1.37695666678335e-05
-1.93156799497746e-05
-2.54000002137591e-05
-1.92333820359367e-06
-1.33071489911133e-05
-9.68068120104485e-06
-2.29227999863491e-05
5.69562903717083e-06
-1.49607191039527e-05
-5.12139640597527e-06
-5.14275979678687e-06
-9.43781715461297e-06
-1.07147920130569e-05
-1.59373936386634e-05
8.44232642018436e-07
-1.79135635704304e-05
-8.70800886392189e-06
-2.54141802703496e-05
-2.67772638723062e-05
-2.02356598602901e-06
-2.77649332925266e-05
-2.47870022501996e-05
-1.57419516205832e-05
-1.73631352135939e-05
-1.6615608932281e-05
-1.74074573564862e-05
-4.00647137907234e-05
-2.31172371591938e-05
-3.1736600699157e-05
-1.38164160436394e-05
-2.17034305211645e-05
-1.57327267192116e-05
-1.46450417867463e-05
-4.93430195322352e-06
-2.66920190665517e-06
-2.26067938555565e-05
-8.28408797137008e-06
-2.38756951689018e-05
-1.4338862147327e-05
-3.0364423378935e-06
-2.94794350939665e-06
-2.21253757071048e-05
-2.69442072357228e-05
-2.41550984720391e-05
-3.30795874083407e-05
-1.93487838577262e-05
-1.9459433502084e-05
-2.89673450296542e-05
-2.52069648529761e-05
-2.19456519866068e-05
-4.62421502962831e-06
-2.90016152593953e-06
-1.40754887859706e-05
-2.54480446900696e-05
-1.97385921383696e-05
-1.82324852675748e-05
-5.48802871568311e-07
-2.97885721253749e-05
-1.9948920706239e-05
-9.83461154622905e-06
-1.08614938731326e-05
-1.96790491465489e-05
-1.57500516953733e-06
-8.58532847751711e-06
-1.77221580202722e-05
-1.84968250893314e-05
-8.19597996754722e-06
-1.11603956803239e-05
-2.83301718089951e-05
-2.05396658629209e-05
-6.85385630225522e-06
-1.14101701367264e-05
-7.7385721880141e-06
1.86018752422651e-05
7.46896143456202e-06
-1.64645270664645e-05
3.44885343217865e-08
-8.80485866583603e-06
3.04853703845412e-06
-1.53797582573294e-05
-1.02931319987635e-05
-2.08701697368567e-05
-2.06578649486492e-05
-2.18332838942693e-06
-1.10581312342775e-05
4.51872020662223e-06
-2.22196085756559e-05
-2.90668061708887e-05
-1.55144637500882e-05
-2.76174722379314e-05
-3.19085035406358e-05
-1.41104079947604e-05
-2.85464972636294e-05
-3.33358306505802e-05
-9.11619074668052e-06
-2.92257281872837e-05
-2.64494243037813e-05
-1.05690806983893e-05
-1.7716615264685e-05
-2.03199243385033e-05
-1.74225041344194e-05
-2.42120010631339e-05
-2.47331710348486e-05
-1.45152259632473e-05
-1.668399961565e-05
-5.80260786577246e-06
-2.44751519587439e-05
-3.57923643529775e-05
-1.22060327732127e-05
-2.47338145148558e-05
-1.99628677665316e-05
-3.04695335488348e-05
-1.67802890580961e-05
-2.103457020191e-05
-3.19727026967807e-05
-2.86987257784678e-05
-2.57104836785455e-05
-2.09224351216976e-05
-1.84698090139028e-05
-1.51703069188295e-05
-1.41077758055123e-05
-1.9184324322928e-05
-2.00194950840337e-05
-3.01821563665656e-05
-1.70731667094329e-05
-8.70279687329302e-06
-2.01116128511299e-05
-2.85506176816663e-05
-7.89418225567475e-06
-7.61130623784331e-06
-2.11222314616876e-05
-1.68644147598083e-05
-2.81945491505001e-05
-1.79375543114292e-05
-1.91775754824016e-05
-2.19765677485733e-05
-1.84373296725202e-05
-1.14117381441938e-05
-2.6472001894375e-05
-1.45030042201728e-05
-1.06803578949325e-05
-6.54922594032707e-06
-2.55932480764761e-05
-9.6100147174789e-06
-5.11273833074288e-06
-2.23341188733429e-05
-1.51004803534702e-05
-2.10133453421936e-09
-1.78160200934223e-05
-1.30621765416254e-05
-1.61355135898567e-05
-1.09380767839156e-06
-3.36744151464083e-06
-2.74122374134204e-05
-5.82389724708443e-06
-1.13134043413131e-05
4.59297367077213e-06
-8.39667918952845e-06
1.51138142724828e-07
-1.57280162784186e-05
-4.56476045435541e-06
-1.51208060703178e-05
-1.13736270252916e-05
-2.51547017895636e-06
-2.5303323114145e-05
-2.55908681886459e-05
-1.02368787816697e-05
-2.39949491510347e-05
-1.92281306209776e-05
-6.16256052936341e-06
-1.69468060611768e-05
-5.61977044296234e-06
-2.61425891417304e-05
-1.33870254604835e-05
-2.0905474914787e-05
-8.58752562128743e-06
-1.74598538033706e-05
-1.39054297044325e-05
-2.18868116277624e-05
-1.91754232341655e-05
-2.22239776091857e-05
-1.33979574597553e-05
-3.08331715857633e-05
-2.68030128375784e-05
-1.28065291338155e-05
-2.75769645107701e-05
-2.79479645841744e-05
-2.2741600276639e-06
-2.27996870759472e-05
-7.32337746731113e-06
-1.37550742190085e-05
-3.75302423514562e-05
-2.55499331951487e-05
-1.79498041973219e-05
-2.14521460858716e-05
-2.75129659551138e-05
4.03418355765731e-07
-1.97156162024675e-05
-1.69595052779929e-05
-1.28028231638106e-05
-2.15289178427433e-05
-4.16370032565165e-05
-2.05392461876644e-05
-2.39531394880515e-05
-2.67777596311523e-05
-5.92313889533502e-06
-1.27000556363556e-05
-1.69830357405675e-05
-2.17807138858352e-05
-3.94307997923187e-06
-1.29426286643431e-05
-1.22166467606592e-05
-1.30598526328426e-05
-2.06173536774004e-05
6.51860047594171e-06
-8.37387703380877e-06
-1.60215495911666e-05
-5.39189560679654e-06
-3.1178127021207e-05
-2.21026543090726e-05
-6.37991532783588e-07
-4.94307239577935e-06
1.14675838570103e-05
1.1888336749212e-06
-9.08551634350736e-06
-6.86624477098401e-06
-1.52428359209933e-05
-1.93590066841357e-05
-1.15536322675706e-05
-1.43112248090635e-05
-1.5632565187681e-05
-1.3426031761422e-05
-1.07934102036976e-05
-1.16753786788382e-05
-1.90483304685802e-05
-1.33217605285966e-05
-2.56193306669453e-05
3.11439225651978e-06
-2.31222419825798e-05
6.76242070186676e-06
-4.0804542957597e-06
-5.68102748520386e-06
-1.62590613310773e-06
-3.29918641871997e-06
-2.03019485396966e-05
-6.23093361611219e-06
-3.17848967201917e-06
-8.96697259021481e-06
-2.63469453288862e-05
1.6767421257945e-06
-2.67172924531673e-05
-1.12057745805971e-05
-2.25237089692786e-05
3.83634299641966e-06
-2.97028960048129e-05
-3.55607418912916e-05
-4.66199355422129e-06
-1.5788893078407e-05
-9.32889874526928e-06
-8.86226530945461e-06
-2.22920062954455e-05
-1.8854968514016e-05
-1.78209849079484e-05
-1.49252643670743e-05
-1.33464656145831e-05
-2.81696662756069e-05
-3.29279181870418e-05
5.44846957677352e-07
-8.85359433077132e-06
-2.20367014921432e-05
-2.83806645771103e-05
-1.45106348256512e-05
-9.56439952128276e-06
-2.69736648358023e-06
-2.11067003396207e-05
-2.58958237249044e-05
-2.73840961858659e-05
-2.7807297056173e-05
-3.7813184608055e-05
-2.15113257124909e-05
-1.53327130898845e-05
-2.83313158928754e-05
-1.64090119671174e-05
-1.07450332197061e-05
-1.35201841564002e-05
-1.03869217240411e-05
-1.06967105587468e-05
-3.34833382619031e-05
-4.51570224970648e-05
-7.16713768201272e-06
-4.12036376000698e-05
-1.2567743648958e-05
-1.7417944753228e-05
-1.65241140089058e-05
-1.30804566592921e-05
-1.98503486449504e-05
-3.40984433085711e-05
-2.02585703443542e-05
-1.47190796979779e-05
-6.43993258720267e-06
-1.47589302163746e-05
-9.30538838281005e-06
3.4882334325729e-06
-1.58678375853447e-05
-2.1679029240562e-05
-1.72821166345708e-05
-1.04939231995403e-05
2.94070942400881e-06
-2.86412345891081e-05
-1.73280037402989e-05
-1.59507302258537e-05
-2.47312116612053e-05
-2.65146159233204e-06
-2.41627248652022e-05
-2.21646384596367e-05
-1.23909348702928e-05
-1.77267042901935e-05
6.11467049660477e-06
5.23313308035357e-07
-2.05748042317833e-06
-1.49909010385171e-05
8.63042408352243e-06
-1.89396174398158e-05
6.34008372800335e-07
-9.06102841358365e-06
-1.86306682797067e-05
-1.83639809217506e-05
-2.65924634005063e-05
-2.52664871227965e-05
-2.49456991187304e-05
-1.98538779944536e-05
-8.95946199487849e-06
-1.14242916998614e-05
-1.89766591405922e-05
-2.5347086894489e-06
-1.49210944754604e-05
-1.42118350293437e-05
-1.4980397265277e-05
-1.22933585302868e-06
-1.39603544779608e-05
-2.5541075357976e-05
-2.78275274856223e-05
-2.87426397505004e-05
-3.04455173011108e-05
-1.98357271724023e-07
-1.85264071259535e-05
-1.83631473520679e-05
-2.05673738613208e-05
-2.0152979395215e-05
3.76646574065178e-06
-1.57389921941949e-05
-1.89288724040679e-05
-2.16518056517949e-05
-2.09609299237525e-05
-6.16695652812825e-06
-2.86313522055633e-05
-2.01055042730388e-05
-2.11572935473205e-05
-3.06973059303856e-05
-1.16175182932571e-05
-3.07608542764332e-05
-1.6975259678131e-05
-2.12721043329555e-05
-1.33689610409677e-05
-3.12581574896345e-05
-1.73114392333838e-05
-3.4544984047765e-05
