# Supplementary material for: Research on computational propagation and identification of mine microseismic signals based on deep learning
Source: PLoS One. 2025 Oct 22;20(10):e0334641. doi: 10.1371/journal.pone.0334641 (PMC12543183; doi:10.1371/journal.pone.0334641)
Supplement: S10 Data — (ZIP) [file pone.0334641.s010.zip › 000101100001648.xlsx_0.txt_24.txt.txt]

-8.41917658061854e-06
-2.71572452920165e-05
-2.48621847740438e-05
-1.78158404766099e-05
-6.06882128729966e-06
-3.28404405035983e-05
-1.53621313479043e-05
-2.38873924623511e-05
-1.24332052891072e-05
-1.86229600241085e-05
-1.49707987482108e-05
-1.16762663558461e-05
-2.39614470704974e-05
-1.93146288531007e-05
-3.31765634754655e-05
-3.17973575692986e-05
-1.19752499220773e-05
-2.49609381963575e-06
-2.26095012177966e-06
-2.32220835234926e-05
-4.04610951433729e-06
-3.24584706833794e-05
-2.53099094089711e-05
-2.15843034115191e-05
-2.436518792197e-05
-1.46049536074e-05
-1.11327176107218e-06
-1.50806630870227e-05
-1.70086579030844e-05
-2.25072362840406e-05
-1.79136415416332e-05
-2.35507406607875e-05
-2.69056357748578e-05
-1.57965998217863e-05
-5.64461569782326e-06
-2.11083124738035e-05
-2.59160262521606e-05
-2.94008834289548e-05
-4.92388633394418e-06
-1.94248571513813e-05
1.23803162670546e-05
-7.85449039743392e-06
-3.49288708617358e-05
-1.65929652960336e-05
-1.21066099591916e-05
-9.49174851770594e-06
-1.5591428114959e-05
-1.16701604012815e-05
-2.27418448357301e-05
-4.72320788697151e-06
-3.31585974156905e-05
-2.64961657792892e-05
-2.0568411823956e-05
-8.43783006987431e-06
-2.47208837495669e-05
2.91450649123947e-06
-2.35114921421828e-06
-1.14638170520164e-05
-9.25175806854508e-06
-1.78342726560234e-05
-1.4528251285801e-05
-1.30461715272558e-05
-1.21182020557423e-05
-3.48117548649858e-05
-2.57105966702617e-05
-4.00399841133838e-06
-1.43117548887042e-06
-3.03909240694418e-05
-2.39574815013474e-05
-1.27458713451441e-05
-1.02767853283633e-06
-2.82786770524663e-05
-1.43380232146644e-05
-9.09541214487762e-06
-1.25709337164199e-05
-2.51929990064832e-05
-7.55707813977762e-06
-2.22863269208502e-05
-1.42051581508542e-05
-1.21333560561679e-05
-1.98356470665878e-05
4.6164719298573e-07
-1.23775748261453e-05
-1.23166144605046e-05
-1.58310343400095e-05
-1.61758746687874e-05
-1.82613456847283e-05
-1.49560489776284e-05
-2.12971873151441e-05
-2.15659860712548e-05
-1.39771532027106e-05
-1.99924536396094e-05
-2.42571406765008e-05
-2.29866262126639e-05
-4.08212041013253e-06
-3.09256468858736e-05
-2.58837598154867e-05
-7.22784147791863e-06
-1.96725275122875e-05
-2.04991966857585e-05
-9.38107358356295e-06
-2.65202551169322e-05
-3.21051756925745e-05
-2.06013829063721e-05
-1.42248885023317e-05
-8.93435121945279e-06
-2.49715358383743e-05
-2.04998360852969e-06
8.37459111329943e-07
-2.44966343296033e-05
-1.8947864855222e-05
-1.79265452515478e-05
-1.78112164737785e-05
-1.82789562823979e-05
-2.43332950243292e-05
-2.21373540016944e-05
-2.99820708597006e-05
-8.72391805487352e-06
-1.43388386890045e-05
-1.07112656598265e-05
-1.62003675259856e-05
-1.39508700317924e-05
-7.00156391173118e-06
-5.07677481578246e-06
-6.23526751139686e-06
-2.7233662040073e-05
-1.33092077593872e-05
-1.18812686208548e-05
-1.64350061075483e-05
-2.55339302229635e-05
-2.4521620849008e-05
-1.68431172810403e-05
-8.05224725138734e-06
-3.97764639256201e-06
-2.61055161946793e-05
-8.12819400553393e-06
-2.60598349637167e-05
-9.74443825382968e-06
-1.25435152757937e-05
-1.55064254573449e-07
-8.65832105928177e-06
-2.73160598326569e-05
-1.59483680859584e-05
7.13386789460964e-06
-1.75541799266255e-05
-1.96835146038054e-05
-2.19002427476017e-05
-2.09110332628028e-05
4.36684740440951e-07
-1.83960036758085e-05
1.99225431429935e-06
-2.04298354880143e-06
-1.401794732436e-05
-2.01607139825675e-05
-2.39285158310402e-05
-1.90938394188625e-05
-1.33199093036889e-05
-9.33374895132661e-06
-1.27148249686421e-05
-1.70445262740431e-06
-1.75077938604837e-05
-2.64095595803011e-05
-2.47898906318018e-05
-3.07749101313451e-05
-1.3796262209044e-05
-8.56621129951663e-06
-2.58182735529708e-05
-1.36085391136108e-05
-4.24229493056044e-05
-2.1667925141726e-05
-1.44654757860551e-05
-1.08435893590744e-05
-1.69667640948392e-05
-2.57773186902814e-05
-3.01733798188357e-05
-1.78695933508328e-05
-1.3086173172304e-05
-1.40717991875148e-05
-1.92138840523413e-05
-5.02479411365644e-06
-3.28788178800291e-05
-3.06603878706551e-05
-2.00548326984826e-05
-4.27234522561652e-05
-3.20733099692219e-05
-1.61826125490111e-05
-1.30528692061752e-05
-2.31166966162606e-05
-6.30157295780424e-06
-2.79698818903304e-05
-2.0248073680493e-05
-1.68776027386775e-05
-3.45867118016279e-05
-2.41453013517316e-05
3.30010835771603e-07
-4.12503718078903e-05
-2.60719660661242e-05
-4.62589027034378e-06
-2.0731493791389e-05
-1.72932792428257e-05
-1.48720455690028e-05
-2.28075320280362e-05
-1.51703889239729e-05
-1.29234741009472e-05
-3.20068908955354e-05
-5.9519459250477e-06
-1.35597327886437e-05
-1.73372951479852e-05
-1.33187637222058e-05
8.56019354132925e-06
-3.68246711355572e-05
-8.06809560585756e-06
-8.71648495707082e-06
-2.70898853713785e-05
-1.21183406822307e-05
-6.66415135489695e-06
-1.71701182173683e-05
-5.42203054050678e-07
1.97293880211262e-06
-8.86440871160981e-06
-1.65557808685303e-05
4.29109089539878e-06
-1.46060471901795e-05
-1.70872276203686e-05
7.14889952722314e-06
1.75422738143164e-07
-1.06867290947182e-06
-1.63151940128299e-05
-7.12487715447606e-06
-1.12639174798982e-05
-2.47358442243684e-05
-1.33870052856391e-05
7.77952562890009e-07
-2.21704024202015e-05
-1.17208522722903e-05
-2.00604651527196e-06
-1.03829291589075e-05
-4.95051689252562e-06
8.03826928414394e-06
1.28057710211962e-06
-9.53248859185341e-06
-1.20489482481192e-05
-1.85971279979547e-05
-1.73091996452199e-05
-9.57266973666762e-06
2.36923164656166e-06
-2.32413714344639e-05
-2.80567975857923e-05
-1.62446021752093e-05
-2.94813819157718e-05
-3.49824281156261e-05
-1.89165800695984e-05
-2.82096001606423e-05
-1.66798629473535e-05
-2.39314280269689e-05
-1.14253867241448e-05
-3.75801250807799e-06
-3.63998845036982e-07
-1.07174857123283e-05
-2.4724578504486e-05
-8.59803508236316e-07
6.54135146610052e-06
-9.77534321843791e-06
-1.96081521439657e-05
-1.23168095122973e-05
-1.91891508931873e-05
-9.97370956761309e-06
1.42770971389652e-06
-2.29420045357009e-06
-3.12819939728421e-05
-5.81158448718385e-06
-2.07305342459937e-06
-2.19333636404228e-05
-1.95476096128024e-05
-1.88831158115821e-05
-1.66498946877481e-05
-3.36208831642086e-05
-1.68338764215077e-05
-2.87263243123987e-05
-1.79752812935074e-05
-8.41370604842971e-06
-2.26679855865842e-05
-1.90997591971887e-05
-2.64053813621811e-05
-2.01140475243391e-05
-1.32042384728298e-05
-1.81333522409271e-05
-3.97219395809308e-05
-9.23618575130407e-06
-1.76428704046635e-05
-1.43199875099926e-05
-1.22500290816041e-05
-1.35583358947933e-05
-8.64616948384432e-06
-2.22315460491888e-05
-1.04357771987774e-05
-8.42861710884265e-06
-1.57753030779189e-05
-1.79557638370655e-05
-1.68432765164174e-05
-2.68075502772757e-05
-2.43465779925515e-05
-1.59934609467232e-05
-6.53798980064277e-06
-1.62526394769169e-05
-2.55347018803571e-06
-1.01294248593225e-06
2.16652857901267e-06
-2.1674313075242e-05
-1.96106240014537e-05
-1.1617701230434e-05
-1.44611902559743e-05
-1.38186683070038e-05
-1.52390687755555e-05
-1.41713981837862e-05
-1.60655754225475e-05
-2.5925902344579e-05
-5.42129843959969e-06
-8.59207838618286e-06
-2.13534126426296e-05
-9.85074346828918e-07
-1.8863500332247e-05
-1.65212782085262e-05
-2.67781343552841e-05
-2.423848037782e-05
-2.56505559390491e-05
1.58324251425851e-07
-1.4929457638508e-05
-8.73295548285025e-06
-1.21440140709415e-05
-1.06551683499691e-05
-5.61566923937469e-06
-1.7548399349699e-05
-2.20374460198782e-05
-3.44727493207901e-06
-2.56160921463346e-05
-3.26348524520652e-05
-1.91582553152856e-05
-1.44081828117562e-05
-1.35849549504905e-05
-1.14651856771791e-05
-2.56308589320316e-05
-2.208691215198e-05
-6.35189501511312e-06
-2.27251110921219e-05
-2.80739876204933e-05
-2.31820073876576e-05
-1.29257724399731e-05
-2.96304132734009e-05
-2.52343060975206e-05
-1.96522368693283e-05
-4.31553665913935e-05
-1.35967613503855e-05
-6.68880753841822e-06
-3.40490407453981e-05
-2.56572086335667e-05
-1.19850958051856e-06
-1.82650195755901e-05
-2.06806822972054e-05
-4.83038575479583e-06
-2.00113581059545e-05
-1.80026096224293e-05
-1.18821726311487e-05
-1.36166408036687e-05
-1.87091801834747e-05
-1.21639560532834e-05
-1.86464366757196e-05
-8.61477100365994e-06
-9.93241509591618e-06
-1.66338444705461e-06
-2.05459749785968e-05
-1.68621039305826e-05
-7.93292323233349e-08
-1.45581656867785e-05
-1.05949184765163e-05
1.46340170440159e-06
-1.6719793309544e-05
-1.13579532057575e-05
-2.36132967225844e-05
-1.8509701756002e-05
-1.64241394412956e-05
-9.19678535070539e-06
-1.78355905428869e-05
-2.69901720297091e-05
-8.09937172017034e-06
-2.25335369884549e-05
-8.40309077970015e-06
-9.37563583661702e-06
-2.61595603528482e-06
-2.20558971356771e-05
8.09261917600885e-06
-1.61443801680692e-05
-7.49201524227931e-06
-1.35086556233987e-05
-1.14815745442745e-05
-1.73512949305279e-05
-3.53205139087677e-06
8.46346175951198e-06
-3.55646687542393e-06
-2.16906759431231e-05
-1.93392533288859e-05
3.58927875342723e-06
-7.04794016247793e-06
-1.46785942236735e-05
-1.21363098769571e-05
-2.33683722395171e-05
1.13652124709145e-05
-1.64329224797145e-05
-2.54002892854895e-05
-2.80247866275549e-05
-3.62661426538054e-05
-6.74757845616531e-06
-2.0942044806091e-05
-1.83282659699888e-05
4.63610833121371e-06
-3.12320696320099e-05
-1.93389248215256e-05
-1.60839431759175e-05
-3.18415299503178e-05
-1.2329316972157e-05
-2.13761553485569e-05
-1.57051233473996e-05
-3.45167751344556e-05
-9.24762255340254e-06
-3.36843237708653e-05
-1.66734291828524e-05
-3.70101672662119e-05
-3.19590945073325e-05
-2.90878943218657e-05
-1.73331698479144e-05
-2.1290353927975e-05
-5.25408640986885e-06
-1.820950049191e-05
-1.81570429921813e-05
-7.83449068182124e-06
-1.10821765687933e-05
-2.16060526884621e-05
-1.75354132473795e-05
-2.44200263570262e-05
-1.84071074400765e-05
-9.89251208945373e-06
-3.73139572217774e-05
-7.7620469056458e-06
-2.33093145889756e-05
-6.09527382768089e-06
2.06891639077589e-06
-2.79427054175929e-05
-1.61349114116231e-05
-3.25472170134843e-05
-1.69570221722458e-05
-2.20096818904661e-07
-2.48806744146231e-05
-5.28915329466273e-06
-1.9376915335193e-05
-1.34565386800503e-05
1.02968794288907e-06
1.75695029200863e-07
-7.63855575587335e-06
-1.57495173198378e-05
-1.82315710811578e-05
-1.58427144652218e-05
-8.81477046726377e-06
-1.55588810089294e-05
-3.90592287064454e-06
-1.24332769051491e-05
-5.05494576664468e-06
-2.81831311178713e-05
-2.83879481796623e-05
1.13695994268851e-05
1.47622058054597e-05
-9.96023232690105e-06
-1.016078502356e-05
-8.43041018401967e-06
2.96317485628993e-06
-1.11975720639554e-05
-1.08083279478239e-05
-4.47249510672123e-06
-2.49057188799044e-05
-4.93032262305697e-06
-1.18457131197205e-05
-1.7253395971063e-05
-1.85669209535185e-05
-8.85191960125928e-06
-9.01793219798045e-06
-1.8277679744205e-05
1.82010320847201e-06
-1.73226922955494e-05
-1.21264170237129e-05
-2.17755820692787e-05
-2.72611732409931e-05
-3.93572752598229e-05
1.35755362050052e-05
-4.55820937848413e-06
-1.63458862590297e-05
-3.9800821517633e-05
-2.17323840565367e-05
-1.34894520287553e-05
-2.88335302796263e-05
-1.70396978699048e-05
-2.73951229870896e-05
-3.38606780085799e-05
-1.44871802973186e-05
-2.72568781213238e-05
-1.95792225356171e-05
-2.48487823616916e-05
-2.81704058974098e-05
-1.30241987868898e-05
-1.0809479370249e-05
-2.92601582111012e-05
-1.32273158611677e-06
-2.44518613064555e-05
-2.06245650363365e-05
-2.93482976990775e-05
-3.52961387034186e-05
-2.10452543651569e-05
5.16775083764326e-06
3.80250859809446e-06
-1.22872976925675e-05
-2.72538255415708e-05
1.05607671317662e-06
-5.12142223466587e-06
-1.0807023673804e-05
-3.96479737571667e-05
-5.13133046579889e-06
-3.1489559980363e-05
-2.74605699635806e-06
-1.46115752685811e-05
-1.26287329774401e-05
-1.7061831636062e-05
-1.73706034129124e-05
-4.15025113895093e-06
-3.66938980845503e-06
-1.50671415554072e-05
-1.5341344319791e-05
-8.34433886780582e-07
-1.3388512686912e-05
-9.80520245293973e-06
-1.58379884357951e-05
-1.12647056194086e-05
-7.29024267604598e-06
-1.08031919570367e-05
-9.65200205764941e-06
-2.81247060862548e-05
-1.00554049247814e-05
1.07312238436542e-06
-6.10639617478948e-06
-1.8850474938945e-05
-1.5132503624488e-05
-1.45275566532453e-06
-1.48912866822737e-05
-2.70202648717699e-05
-7.51736612576838e-06
-1.4946651776495e-05
-1.69784327949584e-05
2.1282655876781e-06
-1.72859797578179e-05
-7.19861625172397e-06
-1.60161108967584e-05
-2.17537302983685e-05
-1.71227187110949e-05
-2.90631341296164e-05
-2.31417266923215e-05
-7.04267423121351e-06
-2.66408435473766e-05
-1.43683435032443e-05
-2.55167317806803e-05
-1.01686245786819e-05
-1.80064625669315e-05
-2.65607263030921e-05
-2.01219825653375e-05
-2.79001933539071e-06
5.97077646162815e-06
-7.45449097017578e-06
-2.97238496595269e-05
-2.42635520416526e-05
-1.84658951201904e-05
-1.49109389139677e-05
-4.46864751353363e-05
-3.89290729441415e-05
-1.12365725581235e-05
-2.31185088337133e-05
-2.41506761353473e-05
-1.03139356992887e-05
-2.55601236794164e-05
-1.81222508506745e-05
-4.5020340434321e-05
-3.53777929881244e-05
-2.38250163175821e-05
-2.3378895718946e-05
-2.6275706379992e-05
-3.05275412926e-05
-1.98502175180771e-05
8.7884850723086e-06
-2.56074404543062e-05
-3.91281030645913e-05
-3.46337702720355e-05
-3.05599340213834e-05
-1.83309676696291e-05
-2.48265598266077e-05
-2.60663651939845e-05
-8.59738141856232e-06
-2.0341413069118e-05
-2.06448233734092e-05
-3.33571183757783e-05
-1.69423505217527e-05
-2.20048442907078e-05
-1.42686330651099e-05
2.73493351474537e-07
-1.615514909533e-05
-2.23462828121414e-05
-1.12857581079537e-05
-9.4958973068004e-06
-2.08322068487843e-05
1.06637360426661e-05
-1.78362468971957e-05
-1.37592797617388e-05
-1.84061078182364e-05
-6.80368353502163e-06
-1.07608033049059e-05
-3.90743702435924e-06
7.37403926800351e-06
-1.51730739017347e-05
-2.18210183806841e-05
-1.74485795794508e-05
-1.47629070983686e-05
-1.02526920178091e-05
-2.63097282213788e-05
2.48455195552165e-07
-1.87808370841265e-05
-7.89441097913509e-06
6.42608401607574e-06
7.06975116107185e-06
-5.81940344846503e-06
-3.76085173180921e-06
-1.82472927017178e-05
-1.51057184043156e-05
-2.32152347707772e-05
-1.74137361025855e-05
-1.95795958583344e-05
-2.34549126879958e-05
-1.05685366319465e-05
-7.02375161881431e-06
-9.3500903309871e-06
-2.20295614419631e-05
-2.32573563594162e-05
-1.8599242584504e-05
-1.83946733897795e-05
-1.22236836310174e-05
-2.67115099746176e-05
-1.46537948644484e-05
-2.47322733244325e-05
-2.59746835543027e-05
-2.36906380202094e-05
-2.91950102341391e-05
-1.59297364793639e-05
-1.01662159347112e-05
-1.98834484322401e-05
-2.28232156571378e-05
-1.46708853655556e-05
-2.54157418873417e-05
-2.0487986900279e-05
-2.60275876214881e-05
-9.92467761995003e-06
-1.76329901435074e-05
-5.57359556709624e-06
-2.39466342259007e-05
-2.93237643193059e-05
-1.33337687193808e-05
-9.9604474874528e-06
-2.24433298011672e-05
-1.7496039378202e-05
-2.80516070713011e-05
-6.00382170333934e-06
-1.00454882167662e-05
-2.45729201244361e-05
-1.70322712040457e-05
-3.18114755988486e-05
-1.26648533880733e-05
-6.61055332430815e-06
-1.33237428119321e-05
-1.94881008015932e-05
-1.23155943356838e-05
-2.99222195467758e-05
-1.88388569964836e-05
-2.50648970681733e-05
-5.11536504477531e-05
-7.534085644618e-06
-3.91203265410186e-06
-2.38470864666373e-05
-1.48329705677716e-05
-1.97213117532335e-05
-9.13248646897618e-06
-9.58256212249305e-06
6.67629268090938e-06
-2.21742309958559e-05
-1.83362889206419e-05
-1.51044059904604e-05
-1.39050825164225e-05
-1.42160280834827e-05
-2.1953722702086e-05
-2.8319178150129e-05
-8.6913616030283e-06
-7.90293034148545e-06
-2.37899021424597e-06
-4.39979528621874e-06
-9.66668349589541e-06
-1.68992998270001e-05
-1.36758946725422e-05
-1.14735606351675e-05
-2.55779718580869e-06
-1.87043837311362e-05
-9.97597226513544e-06
5.71276273782926e-06
-2.66436581138195e-05
-1.2337950539155e-06
-1.00969415369267e-05
-1.0076208478709e-05
-2.26679586457164e-06
-2.49707782268652e-05
-7.62477368180851e-06
-3.12054928024284e-05
-2.44041567214252e-05
-2.14447898438761e-05
-1.46386754440947e-05
4.88605089230877e-06
-7.10533023336165e-06
-1.97005593699736e-05
-1.93112360638215e-05
-1.20301079229642e-05
-1.32613773189206e-05
-2.30292711179232e-05
-3.94550721093075e-06
-2.13053169129537e-05
-2.95431949124708e-05
-2.56116911742118e-05
-3.31106883251884e-05
-2.59619159745798e-05
-2.22069690842925e-05
-1.05446896343334e-05
-2.15335965183883e-05
-2.64209040187675e-05
-6.04863198723567e-06
-3.7260723717616e-05
-3.60820199716406e-05
-1.26917736718853e-05
-3.49807575537571e-05
-1.89443550083468e-05
-2.47831274335144e-05
-2.81727388616263e-05
-2.16430051422515e-05
-2.95774640007338e-05
-2.90576108870533e-05
-7.92090075258897e-06
-2.12275989747882e-05
-9.28371190945724e-06
-2.30642394226631e-05
-2.1316690396975e-05
-3.40156995787582e-05
-1.03106202306927e-05
-2.71415497892214e-05
-3.68572308405258e-06
-9.41016131968636e-06
-2.17106095887974e-05
-2.4232344700548e-05
-1.53899105808566e-06
-1.60692214958836e-05
-3.17502156408311e-05
-2.30669271582647e-05
-1.53036203296356e-05
-1.84679289104247e-05
-1.67790683477159e-05
-1.63044266356869e-05
-2.05290725926338e-05
-8.86235650145713e-06
-2.290801285491e-05
-1.08414645548803e-05
-1.02428990794977e-05
-1.2316690250449e-05
-1.34627374187417e-05
4.03901671673253e-06
-3.77735380016564e-06
-2.07349865808699e-05
-2.32771293220184e-05
-2.33103102819929e-06
2.72672227954171e-06
-1.84903142276411e-05
-1.77581866474161e-05
-5.7273322437185e-06
-7.10694235102954e-06
-2.97407918139649e-05
-1.96295175367314e-05
4.29321321293954e-06
-8.37761777672849e-06
-1.59521141514794e-05
-1.66403114795592e-05
-2.69540123594056e-05
-2.84934489432671e-05
-1.28773692162913e-05
-1.72085064088715e-05
7.0202127543226e-06
-2.6035492807011e-05
-3.33410777047272e-05
-1.82264495796307e-05
-1.05914889003544e-05
-2.21564805234007e-05
6.40574560287816e-06
-4.1575783455353e-06
-6.97956596687305e-06
-1.21890404482383e-05
-3.75700572650351e-06
-2.44751627520079e-05
-1.04394495218987e-06
-5.58206915962867e-06
-3.00864569592903e-05
-1.64552774815226e-05
-2.04670034591166e-05
-1.96325687443696e-05
-1.77691698435217e-05
-3.05094723237426e-05
-1.62673610040243e-05
-3.85328381271786e-05
-3.30459955856091e-05
-1.90452329084108e-06
-1.97521782720456e-05
-3.7303825599936e-05
-7.6725830504913e-06
-8.69019406897903e-06
-2.86718800056627e-05
-2.01140454132921e-05
-2.52424215478929e-05
-1.74614691955915e-05
-2.94080588983486e-05
-2.36762404408028e-05
-7.99143039859119e-07
-1.32501443316906e-05
-2.35940192442041e-05
-2.73293022223578e-05
-1.44320388980381e-05
-1.01711115433648e-05
-1.8551777494431e-05
-2.24456412467929e-05
-2.56492109661306e-05
-8.58551514254327e-06
-9.876908335567e-06
-2.2683786904294e-05
-1.26468911459614e-06
-6.514056074558e-06
-2.20201320545574e-05
-7.81991115877699e-06
-2.04354634486503e-05
-2.18880053943128e-05
-1.99997262457151e-05
-1.25129250257197e-05
-5.16409575627848e-06
4.43098061447367e-06
-4.11096033147374e-06
-1.61359230530541e-05
-1.99508513723793e-05
-1.44294536427611e-05
-1.34980492585934e-05
-4.13058428202052e-06
-1.38303261129248e-05
-9.81557648889916e-06
-3.11450313669756e-05
-6.66906394771994e-06
6.05644519620717e-07
-8.63087568094547e-06
-1.2567572844381e-05
-6.4535852047611e-06
6.55680228675224e-06
-4.00037383765376e-06
3.597712117731e-06
-1.52137326858453e-05
-1.44729535486116e-05
-1.61080680462093e-06
-1.05389165361752e-05
-2.38362400866969e-05
-1.02378172150777e-05
-1.34137024473093e-05
-2.4313116307479e-06
-1.85836291575915e-05
-3.52298934423676e-05
-7.40750346228229e-06
-1.74384984712407e-05
-1.90034830683741e-05
-3.06660531314466e-05
-2.30893538850091e-05
-9.87848139546838e-06
-2.37329424713229e-05
-1.55233287067037e-05
-7.09880581577226e-06
-1.32428545560871e-05
-1.82039302679991e-05
-2.94021571704889e-05
-2.85681528556226e-05
-1.4791068681177e-05
-1.4814859044829e-05
7.76334415662527e-06
-1.24051771324419e-05
-3.14344412391646e-05
-2.32994868961659e-05
-3.48622931111189e-05
-3.13877553327824e-05
-3.28957014396338e-05
-1.52534584501588e-05
-1.15420820385119e-05
-1.6406434533146e-05
-5.82454814049606e-06
-6.93639280884956e-06
-2.93170278926031e-05
-2.81613267244666e-05
-2.7376597343303e-05
-1.63292838326222e-05
-1.87914915111177e-05
-1.86770956157119e-05
-1.57365753096433e-05
-3.88632719794782e-05
-1.21364901087054e-05
-1.37914713813406e-05
-2.16548412763651e-05
-3.6998434355351e-06
-2.38636090935034e-05
5.56025631861317e-06
-2.21088083207271e-05
-3.7644840330185e-05
-1.2603941899686e-05
-4.77966181951477e-06
-3.11079464085124e-05
-2.69553781502471e-05
-5.68435551879919e-06
-2.58771443622863e-05
-7.44577995897827e-06
-2.41450099630076e-05
-7.90740893989903e-06
-2.91342663071974e-05
-2.10673652371114e-05
-2.58524253480343e-05
-1.29156116365244e-05
-2.47854069894256e-05
-1.78032658434637e-05
-2.3112894406226e-05
-5.75860372771422e-06
-1.42649532878051e-05
-4.79203748400471e-06
3.89762656328835e-06
-1.4801551547372e-05
-7.45301851093653e-06
2.41978760353197e-06
-1.66781094796759e-05
-1.50689666338755e-05
-2.20968715737621e-05
4.81387985863082e-06
-1.98485671183525e-05
-2.10505016436949e-05
-1.50109231458518e-05
-1.70881038018203e-05
2.65963305048733e-06
-1.58696998444826e-05
-2.21632119510448e-05
-1.19798290420709e-05
-4.35194333621218e-06
-2.14232874165748e-05
-2.01166174923745e-05
-1.02143123062739e-05
1.07103426809429e-06
-2.64306169226383e-05
-2.29519883832798e-05
-1.56991022377816e-05
-9.01484570063869e-06
-2.95162575391012e-05
-4.92415863711892e-06
-2.1595840657542e-06
-2.81185012176003e-05
-1.64785856433132e-05
-3.92991021229197e-05
-1.4690622555139e-05
-2.20755135057667e-05
-2.40464752957473e-05
-3.53564735888928e-06
-3.03261955545426e-05
-2.80796359585093e-05
-1.01284662329248e-05
-5.23073683383018e-05
-2.69662923014844e-05
-2.18778922476024e-05
-4.82260240415635e-06
-2.98728542084615e-06
-2.49338850710829e-05
-2.47759996644722e-05
-8.43933887115548e-06
-1.29617988783283e-05
-1.78242115004276e-05
-1.65198939838126e-05
-2.0507785259925e-05
-5.35977078385516e-06
-8.28104907958709e-06
-2.8805307656949e-05
-2.64401317260841e-06
-1.29340563756314e-05
-1.52862795809479e-05
-5.27677048826897e-06
6.42391622073997e-06
-2.23486057894813e-05
-1.33521103383464e-05
-1.78530952327819e-05
-2.01363471458452e-05
-7.21835505306516e-06
-2.8890008066912e-05
4.3041407658269e-06
-4.77615062304925e-06
-1.7507487492345e-05
-1.57203887016787e-05
-7.31772419076356e-06
-1.87298996820964e-05
-7.05949828792722e-06
-1.23138645944169e-06
-1.33978151573904e-05
-5.38108275538925e-05
-1.60643222395486e-05
-1.20416991479733e-05
-4.50596944945545e-06
-1.23183376127932e-05
-2.03635748969026e-05
-1.38879716557628e-06
-7.42954535839366e-06
-1.7590626440539e-05
-1.56816006805851e-05
-6.81375379715766e-06
-7.39067681506136e-06
-2.0538404620891e-05
-1.873058096237e-05
-2.76975121197448e-05
-3.12228693100922e-05
-2.5607581670868e-05
5.89731074618003e-06
-3.07309636621859e-05
-1.10040206875323e-05
-1.57516734618832e-05
-1.86194413977767e-05
-2.39253382700988e-05
-9.85316181050045e-06
-1.72104025437077e-05
-4.1207613580313e-05
-1.73875493185758e-05
-1.5998794196485e-05
-1.87189602838193e-05
-1.91933295012577e-05
-2.63166198500664e-05
-1.72493082336647e-05
1.46822626684722e-06
-6.8014170444385e-06
-1.88536616824636e-06
-2.07321498280476e-05
-7.29948287066099e-06
-9.92071682775792e-07
-9.1000794548917e-06
-1.16945643552775e-05
-1.88200333625539e-05
-1.89812723212173e-05
-2.0877274116574e-05
-1.89333333540919e-05
-1.44721612383901e-05
-1.15919554402453e-05
-1.472641680593e-05
-3.244780320582e-05
-2.53265628406095e-05
-2.47672078392692e-05
-2.24024239179112e-05
-1.3715988047029e-05
-2.72805447353787e-05
-3.09491418346439e-05
-1.78017313936693e-05
-1.43274072710706e-05
-6.53824039806812e-06
-2.25246522177536e-05
8.99992539493792e-06
-1.63196208938636e-05
-5.45684138652711e-06
-2.05380023874861e-05
-2.61235715081473e-06
-1.57349380835407e-05
-3.07096520243281e-05
-2.05388126682253e-05
-1.60423955924091e-05
-2.42935250131191e-05
-2.74053711831489e-05
-4.49479805096433e-06
-2.42597466589056e-05
-1.09759721801059e-05
-2.85202583232546e-05
-3.0771086367897e-05
8.15909688635392e-06
-8.10808134237481e-06
-1.43198720308919e-06
-1.9781750574221e-05
-5.47183324056604e-06
-2.00401860291945e-05
-3.41009355629521e-05
2.90471776564853e-06
-1.81904376997785e-05
-6.4675083680915e-06
-5.21259313530825e-06
-1.13722708486488e-05
-1.80242334325216e-06
-8.47312658549068e-06
7.83403345589611e-06
-1.69633411985031e-05
-5.53910484728409e-06
-3.21706340836567e-07
-5.25556504632496e-06
-6.47557911408113e-06
-4.71581568619773e-06
-2.569362536447e-05
-1.0652579638224e-05
-2.55486830623873e-05
-1.1557607435328e-05
-2.79976711598169e-05
-3.16625930422482e-05
-3.08802679428963e-06
-2.34359264954199e-05
-2.9879163877975e-05
-1.76892244743889e-06
-1.91080838608894e-05
2.56952139693118e-06
-1.98628831980975e-05
-6.3717457890014e-06
-8.00330385632554e-06
4.13308149016811e-06
-1.39132346949926e-05
-2.16939694560113e-05
-1.15699284247008e-05
-6.36881058285106e-06
-1.88037438602351e-05
-2.65701041955955e-05
-3.14852481764754e-05
-2.96250901839097e-05
-1.87204301554107e-05
-2.43809011122105e-05
-1.18634035533721e-05
-3.84744827512711e-05
-3.16845958474902e-05
-6.78132347128619e-06
-3.36334099707768e-05
-2.46123114910843e-05
-1.02937305134616e-05
-6.61074522665045e-06
5.01994983883825e-06
-2.64634449827051e-05
-2.5547734933975e-05
-1.39279769935199e-05
-1.76336089133857e-05
-2.72052040297007e-05
-3.54283430441016e-05
-1.3243352879811e-05
-1.61847631765082e-05
-2.86036324129008e-05
-1.5022296607115e-05
-1.95560523668694e-05
-1.98950967228793e-05
-2.21470208804399e-05
-2.40105843806228e-05
-1.21637655482179e-05
-1.21464668438235e-05
-2.56075479371912e-05
8.88724508851141e-06
-1.93254214321349e-05
2.09290588403257e-07
-9.37365608065489e-06
-5.57108454158863e-06
-1.22644591837391e-05
-2.69614126395045e-05
-2.5564499148561e-05
-2.63930928482343e-05
-1.9520013071365e-05
-1.00639207171647e-06
-1.15232342564202e-06
-1.84323234809065e-05
-1.74753145917475e-05
-1.34462293234148e-05
-2.3162433254886e-05
-1.71675771691828e-05
-2.54800585373229e-05
-1.31782512824721e-05
-1.36778635487529e-05
-1.98756943189016e-05
-6.45482374285484e-06
1.75718604792913e-06
-1.44647091830066e-05
-2.03359553874262e-05
-2.72345939153641e-06
-7.90981247174749e-06
-8.9588747618521e-07
-4.17532237128077e-06
-2.63023452631449e-05
7.62911478141713e-06
-1.78462914721834e-05
-2.31640867239662e-05
-1.86147950412865e-05
-3.42240597204473e-05
-1.61986824813014e-05
-9.57765371592249e-06
-1.37938804102322e-05
-2.35648359996266e-05
-2.1257751964579e-05
-2.08111799976667e-05
-7.57800956575257e-06
-2.30649281159127e-05
-5.54638287175376e-06
-2.80740440237419e-05
-4.51960085180294e-05
-1.93948926579171e-05
-2.62897991156934e-05
-1.05072774568642e-05
-3.0107490641138e-05
-3.04139723209221e-05
-2.38786969605589e-05
-2.31911322745088e-05
-3.13867756458323e-05
-2.25091289524641e-05
-1.23659453491563e-05
-2.86944571981264e-05
-1.3434448394238e-05
-3.38674683352092e-05
-2.68029738763931e-05
-3.9513453469102e-05
-1.92565943322643e-05
-2.43073051103928e-05
-1.43378384451619e-05
-1.24237731292216e-05
-2.21548414007701e-05
-2.30904241276247e-05
-2.0072086243646e-05
-1.69133584060992e-06
-1.18588999360207e-05
-2.75240257374028e-05
-2.82244256991744e-05
-2.23527040771495e-05
-2.44181566760286e-05
-1.82616401438211e-05
-2.68523047393324e-05
-6.20858673824614e-06
-4.28678496717714e-06
-9.3021609943709e-06
-3.05949651553935e-05
-1.40663023908639e-05
-1.56233292601326e-05
-2.90288635421613e-05
-1.9046825732227e-05
-1.9640330511926e-05
-2.99035641426728e-05
-3.39991398440908e-05
-1.76240174429617e-05
-1.58683652565463e-05
-9.12376855177901e-06
-1.29742603922021e-05
-1.56297185085566e-05
-1.47821606613049e-05
-1.99680233199797e-05
-8.50174268500319e-06
-1.69608650823246e-05
-1.62329717109371e-05
-1.9705850890317e-05
-1.28588168119174e-05
-1.09652076600404e-05
-1.30404350982546e-05
-2.24775733191893e-05
-2.09179106680861e-05
-1.84065830562495e-05
-4.57508688043219e-06
-2.38739420154201e-05
-3.2026961359813e-05
-1.65969527507206e-05
-2.16231384667936e-05
-2.13746863623713e-05
-2.58952471639168e-05
-5.54399177252545e-06
-1.01724477907373e-05
-2.43223447092591e-05
-5.04332839182437e-06
-1.44664269861849e-05
-9.81947750268939e-06
-2.27897188705631e-05
-5.87290149340432e-06
-5.76218105759392e-06
-7.45751680544427e-06
-2.47814916153861e-05
-2.36614416425673e-05
-6.74289010431489e-06
-1.48778205903852e-05
-1.83079594719268e-05
-2.1662744824596e-05
1.58049328021878e-06
-1.55017121268634e-05
-2.44905704438029e-05
-3.89921536299231e-06
-7.37903841819771e-06
-2.75474610159321e-05
-2.37705162253939e-05
-2.11864211795016e-05
-2.94776424224882e-05
-8.71513245370937e-06
-2.91104717910079e-05
-3.62635823106582e-05
-1.23583013494283e-05
-2.34039108625806e-05
-3.26744886604998e-05
-1.13878324579254e-05
-3.37429729792708e-05
-6.2370953195883e-06
-1.84913199766697e-05
-1.6403205201706e-05
-2.02077876267579e-05
-1.38061681457857e-05
-2.00931984861056e-05
-2.30665618294521e-05
-1.43551351892771e-05
-1.54507422565492e-05
-3.40396759806379e-05
-6.70284259769626e-06
-2.0963740035551e-05
-9.49002900772385e-06
-7.6535299988474e-07
-1.68451763849035e-05
-1.49048053330972e-05
-3.06317345410307e-05
-1.35915349849165e-05
-1.47315583580943e-05
-1.94677108316706e-05
-2.42446835850825e-05
-2.40905860251217e-05
-1.01646901151384e-05
-1.26894464674404e-05
-2.33964069578327e-05
-1.6908797691173e-05
-8.94997677050104e-06
-2.70205241927215e-05
-1.79756415053896e-05
-1.11764483999835e-05
-1.27653599956721e-05
-1.49449574906451e-06
-1.06103655138991e-05
-7.31736589202142e-06
-3.20968927823792e-05
-3.65349621701152e-05
1.0847681812148e-06
-6.62833262995112e-06
-1.72000955054173e-05
-6.76556987873771e-06
-3.50447831261493e-05
-2.09803447976529e-05
-2.87915822753644e-06
-1.98425014986685e-05
-1.92347898362056e-05
-2.24611252981512e-05
5.34386730992271e-06
-1.41579886427544e-05
-2.4025383309297e-05
-1.31637445589692e-06
-1.74099158724269e-05
-9.4077237515362e-06
-2.84752172179227e-05
-1.79524024201066e-05
1.13742095292373e-06
-1.26159231233177e-05
-1.84639841352034e-05
-2.85662255430037e-05
-1.67474604317228e-05
-1.10422121504916e-05
-9.49821077431573e-07
-1.60955653088264e-05
-6.60138759387872e-06
-3.98083918974487e-06
-2.43953127730845e-05
-3.33493143252099e-05
-1.97029751431974e-05
-2.63559001656927e-05
-1.97513082942507e-05
-2.0739267808918e-05
-2.12242425329033e-05
-9.72231465423431e-06
-1.59469308642006e-05
-2.01236908191285e-05
-2.69662998795085e-05
-1.30034064751336e-05
-1.43762722868911e-05
-9.9223995320495e-06
-2.05489335656762e-05
-1.52353176633391e-05
-1.29097409277626e-05
-2.51923105524608e-05
-2.80335364259648e-05
-1.84954691765932e-05
-3.42362052279125e-05
-2.51906795915819e-05
-4.42635297032312e-05
-9.57219708646763e-06
-7.26363925663643e-06
-3.02532387924676e-05
-2.51306055019897e-05
-2.12446973618081e-05
-2.15850226159698e-05
-1.59343113770702e-05
-6.27457922725595e-06
-9.03100872117465e-06
-2.44930230841418e-05
-3.81231714396604e-06
-8.08886683157392e-06
1.26180011364277e-05
-9.19667224050798e-06
-2.45816311507798e-05
-3.72313475578108e-06
-1.95229324912314e-05
-8.98181554156044e-06
-2.33560450061571e-06
-8.22960543741115e-06
-1.86490146592345e-05
1.9128873090022e-06
-1.73031789348041e-05
9.47914348670825e-06
5.53256083617684e-06
-2.04937165258424e-05
-1.2959384434489e-05
5.55521788179445e-06
-1.83218947925067e-05
-1.2145194032908e-05
-3.07992108105525e-05
-1.24914386887298e-05
-3.51634180414947e-06
-2.01963502356529e-05
-1.43168816520145e-05
-8.62488043695226e-06
1.66589358400002e-05
-1.9738917397495e-05
-1.1551634333594e-05
-7.84881229414234e-06
-2.94267411296833e-06
2.25879605030679e-06
-8.8374670321058e-06
-1.0280094638246e-05
-3.55169926472029e-06
1.94347573397404e-06
-5.28146937784657e-06
-1.43405162098635e-05
-7.69346116641305e-06
-1.15634723306887e-06
2.21111972791466e-06
-2.11026645886384e-05
2.4200607159487e-06
-1.89327466041214e-05
-4.14405556228753e-05
-3.77816215717839e-06
-3.52669840085437e-07
-7.31346306410501e-07
-3.60711165347327e-06
-2.23442532567314e-05
-2.86241385860317e-05
-3.14357017262185e-05
-1.80296556711188e-05
-3.66211302659791e-05
-2.55839198570474e-05
-3.06126036770769e-05
-2.72802594803253e-05
-9.80895560981923e-06
-1.79126806510399e-05
-1.40782724512034e-05
-7.83347501311493e-06
-1.24756307229919e-05
-1.74337951977719e-05
-1.4708059858514e-05
-1.8227337920451e-05
-3.25354356220819e-06
-2.24247898712026e-05
-2.11015474334365e-05
-2.86942630468207e-05
-3.3229807149629e-05
-2.45364997414248e-05
-5.8865385755649e-06
-1.1802349618454e-05
-7.55568546932293e-06
-3.24806206181952e-06
-1.94100065005822e-05
-3.24197627336386e-05
-2.21004568167765e-05
-1.83364962625031e-05
-2.25715059489298e-05
-2.27396676501136e-05
-1.3122859702435e-05
-2.31777277195829e-05
-1.96196434799486e-05
-1.50232071582042e-06
-3.18638374787219e-05
-6.59906947759366e-07
-1.54550727653134e-05
-8.38843569855779e-06
-3.39866689714678e-05
-1.3050462731888e-05
-1.01565797140245e-05
4.16705776056269e-06
-7.01099718243093e-06
-1.32615519329089e-05
-3.96326591627183e-05
-1.20758675839395e-05
-1.6811865881464e-05
-2.2405649754454e-05
-2.12165298930914e-05
4.05041693923464e-06
-1.47075172861009e-05
1.80791851729113e-06
-1.36992156942086e-05
4.99590140053255e-06
1.50829603807252e-06
-1.80838727299446e-06
-1.50361083775939e-05
-1.84645798845578e-05
-1.67627713534119e-05
-1.51014335382344e-05
-1.71432639609605e-05
-3.04376235879219e-05
-7.93562019666907e-06
-2.63315375021236e-05
-2.39607799725547e-05
-2.1512539626928e-06
-8.4691166313136e-06
-2.5894645125289e-05
-9.33092187768719e-06
-1.33023293290773e-05
-1.35703372002329e-05
-1.56294370995792e-05
-2.26654741270882e-05
-2.34330849381891e-05
-2.65653623852301e-05
-1.92198047914067e-05
-1.37958891276957e-05
-1.5015094705939e-05
-1.73937920118566e-05
-2.51046034085124e-06
-1.7283127468916e-05
-2.07800587241761e-05
-2.45317034898369e-05
-1.42722576659035e-05
-2.76048410056143e-05
-1.91018932724252e-05
-2.91315770570784e-05
-2.96680665939592e-05
-3.34427247550522e-05
-1.70155396559011e-05
-2.22192262868034e-05
-2.00182501941354e-05
-9.1324304830545e-06
-1.78929940547438e-05
-1.56319181204246e-05
-2.74436607365886e-05
-2.32871765899339e-05
-3.53841488860907e-06
-6.84828117504484e-06
-2.44675280339357e-05
-3.02561074398271e-05
-2.6089372417978e-05
-3.47850356096067e-05
-1.71157704491221e-05
-2.29121554737042e-05
-1.95167490641785e-05
-1.22188099340821e-05
-1.8862923343009e-05
-2.26077748816856e-05
-2.13673664349811e-05
-8.20223050079003e-06
-1.06546412667475e-05
-8.67895817016118e-06
-2.54139003510908e-05
-1.79691065729304e-05
-3.46543959523265e-05
-8.82992513276201e-06
-1.87401697032252e-05
-3.06147272730361e-05
-6.20147038724512e-06
-5.67690336645135e-06
-8.19307154686395e-06
-2.36380914641601e-05
-1.3603410698633e-05
-2.29873074676532e-05
-2.03744493818084e-05
-2.53961424162032e-06
-2.04602370428202e-05
-7.59588039072539e-06
-2.54072866730002e-05
-2.05831218075649e-05
-1.20478975899182e-05
1.35957527486888e-05
-1.24983990712507e-05
2.82403023700384e-07
-3.26149442918053e-06
-1.14877495857847e-05
-7.61405428696486e-06
-1.21626039072841e-05
-6.78813308612756e-06
-7.3367902508864e-06
-1.7989615591968e-05
-1.48519383644165e-05
-2.04389639905869e-05
9.05750420772052e-07
-6.65709291790806e-06
-4.75594842694246e-06
-1.10659003902808e-05
-2.1562810130226e-05
-1.97497505445095e-05
-1.0194021955954e-05
-1.91665634537278e-05
-3.10141989611581e-05
-2.21681296162955e-05
-7.06688207629514e-06
-5.3796533046179e-06
-3.18034850332012e-05
-3.39579850568844e-07
-1.34930475290761e-05
-1.98196228873292e-05
-2.78763596712169e-05
-1.41228195540536e-05
-5.32279234105113e-06
7.07612225550029e-06
-2.91182294934443e-05
-6.78495217967953e-06
-2.01911965685409e-05
-4.24213799661079e-05
-7.0243131636317e-06
-2.27025605851368e-05
-2.9124296885105e-05
-2.10016916051064e-05
-8.56051800840871e-06
-2.4582247678302e-05
-2.6736997647645e-05
-2.96876990808366e-05
-3.28982852940589e-05
-2.12882399991044e-05
-1.56375390573138e-05
8.58313542322482e-07
-1.8188991780483e-05
-1.0863285066465e-06
-1.76322474418304e-05
-8.08702446041804e-06
-1.21380259114608e-05
-7.23025288275697e-06
-1.83586430935802e-05
-5.71576843373849e-06
-9.13922415913341e-06
-3.89081454648092e-05
-2.46853906956098e-05
-1.22648379676279e-05
-3.57726172539088e-06
-8.34800998233956e-06
-7.06979473505672e-07
-2.09129861254069e-05
1.69255140000991e-07
-7.61089202581987e-06
-7.59312176702942e-06
-3.92887772429873e-06
8.85160299283088e-06
-2.06588329900046e-05
-8.11924824648606e-06
-1.96011060213706e-06
-2.99437093418468e-05
-1.64856509131323e-05
-9.89602022660722e-06
-4.13615637098921e-06
-1.94651728791434e-05
-2.36563409388682e-05
-2.56940056770794e-05
-2.31980742126285e-05
4.86227076620127e-06
-1.42830225632473e-05
-1.68304724369588e-05
-2.27909400497228e-05
-9.93282007440971e-06
2.98898447090963e-06
-3.83134971509975e-05
-1.48715910837706e-05
-4.75813068332195e-06
-2.30430516849732e-05
-2.30835257916894e-05
-1.61309680197566e-05
-7.65967651895915e-06
-1.99158051612847e-05
-2.53062989795924e-05
-2.32260555881183e-05
-1.53685818611126e-05
-1.32272480263741e-05
-1.10144276801945e-05
-6.49704358922936e-06
-2.8743194276326e-05
-1.08519360417279e-05
-7.14583703727745e-06
-1.21952711750253e-05
-3.18986689334774e-05
-2.21689277563504e-05
-3.06724319123998e-05
-2.13265590448138e-05
-2.60350993067456e-05
-2.0502314756824e-05
-3.2203072519201e-05
-3.53133656898294e-05
-1.79706027965081e-05
-1.01202266269033e-05
-3.24916147729709e-05
-1.32537847514723e-05
-2.10561362380294e-05
-2.1771978773141e-05
-5.32970777687076e-06
-2.28792073727753e-05
-2.80912211934786e-05
-2.27166905122859e-05
-2.87175912459184e-05
-3.58551548413566e-05
-1.88037782907088e-05
-4.56353474442861e-06
-1.56963373265707e-05
-2.28984029697495e-05
-1.6593767448136e-05
-3.40091758169776e-05
-2.65506154349702e-05
-2.40680949411146e-05
-2.61102321672026e-05
-2.69989897938126e-05
-3.09821385566807e-05
-2.43580592556336e-05
7.85581242923797e-06
-3.02984793177486e-05
-8.16370899425881e-07
-1.77325273264554e-05
6.76452416274318e-06
-9.23465723139812e-06
-2.36690249406252e-05
-2.92525869843412e-05
-2.60936033487023e-06
-1.60382599609087e-05
-1.2939692738072e-05
-4.09672605492518e-06
-1.83563141051191e-05
-6.31839854178849e-06
-1.26803778688824e-05
-2.45672498470092e-05
-2.03944026853571e-05
-1.99963049348141e-05
-6.04713213475538e-06
-3.71152730942189e-06
1.36425863742647e-06
-3.92287804687572e-06
-1.16280748620948e-05
-1.02726009186112e-05
-1.32899487414655e-05
-6.98268603173596e-06
-2.07526606226082e-05
-7.38856388651706e-06
5.32140523633373e-06
-1.49020778802618e-05
-1.56054789380757e-05
-2.3382596441456e-05
-1.98674210116993e-05
-5.70055190409959e-06
-2.15423598809605e-05
-3.094739834967e-05
-2.22374251552973e-05
3.42684379315597e-06
-1.72974998125306e-05
-1.28950625859354e-06
-8.93574928125148e-06
-1.03698459156679e-05
-2.64436119147185e-05
-2.84831122864759e-05
-1.98947349300546e-05
-2.61149973458351e-05
-1.42334427904333e-05
-2.27279556242903e-05
-2.75173804510841e-05
-6.96726497211161e-06
-1.61302424897236e-05
-2.86179675561632e-05
-3.66594902444035e-05
-1.74500608744159e-05
-6.03860886398835e-06
-1.57354768522909e-05
-2.48800266370439e-05
-2.765809100241e-06
-2.99531224375831e-05
-1.42754075853988e-05
-2.6300008202247e-05
-3.53761655536966e-05
-2.94759860642032e-05
-3.26574652302013e-05
-1.78492073354898e-05
-2.14619535599789e-05
-1.28391206995298e-06
-2.15128334721288e-05
-2.2538917334289e-05
-9.39494851946213e-06
-3.41357636636743e-05
-2.69680220590319e-05
-1.22759567085778e-05
-3.85979707379476e-05
-3.508357214569e-05
-1.33579220754178e-05
-4.46740018742063e-06
-1.28350698963067e-06
-3.01602183502972e-05
-9.72830695548551e-06
-3.07437119595553e-05
-1.02439382442009e-05
-2.57691307610513e-05
-1.96090941832231e-05
-2.69314889927758e-05
-1.15990832462568e-05
-2.00082701120526e-05
-2.29043319899901e-05
-1.45872004396943e-06
-1.17557441029604e-05
-1.18103195455233e-05
-1.33941786231179e-05
-7.99872985992927e-06
-8.54422549842472e-06
-3.25846071901836e-05
1.94279122152687e-06
6.36250168269691e-06
-4.85250041593081e-06
-1.55066606464343e-05
-1.89186528974589e-05
-2.0084039036103e-05
-1.09466063979773e-05
-1.09694732673903e-05
-2.37437175702773e-05
-3.64995123944261e-06
-1.7812043688515e-06
-1.3017540277394e-05
-2.44995295885952e-05
-2.42696319177584e-05
-1.63505054441001e-05
-1.41486807070686e-06
-2.330524746706e-05
-1.81080303077021e-05
-1.75902535780633e-05
3.85651402650839e-06
-1.07860273786454e-05
-1.91966282388462e-05
-2.69513980885342e-05
-1.78539698677275e-05
-1.43769901701953e-05
-1.8602899439846e-05
-5.63467937572126e-06
-1.3818163436875e-05
-1.00020466605439e-05
-2.30480598101574e-05
-2.69244166100955e-05
-1.3842282843635e-05
-1.85367774834216e-05
-1.38682147471511e-05
-3.96402172843686e-05
-2.30564882404992e-05
-1.65316713108215e-05
3.63514501737491e-06
-2.06580390537048e-05
-3.85630696780925e-05
-2.16374534420471e-05
-6.03550965193211e-06
-2.56142241639974e-05
-1.05074600259043e-05
-2.8186023745481e-05
-2.39707248263444e-05
-2.21440939367993e-05
-1.74572530330498e-05
-8.24935075507258e-06
-1.91863859907542e-05
-1.70824578789134e-05
-1.22950055803592e-05
-1.83129371002646e-05
-8.45019093826772e-06
-1.80138136632394e-05
-1.60797114701127e-05
-3.40051722234888e-05
-9.04353953391246e-06
-1.20600836381529e-05
-2.19864885350429e-05
-1.98112896091856e-05
-1.35100706502541e-05
-2.62146181508221e-05
8.01340069719191e-06
1.43422193482835e-05
-2.89064685315764e-05
-9.78274498211004e-06
-2.29095625030212e-05
-7.59853507147335e-06
-1.21175477529804e-05
-3.27486926783291e-06
-2.36251515065248e-05
-2.67757269841454e-05
-1.33447269473708e-05
-4.89187490152401e-06
-1.49927213353665e-05
-8.0246799899989e-06
-2.49471764749385e-06
-1.06496456943234e-06
-1.61566388423455e-05
-1.1567144836779e-05
8.79616857921243e-06
-4.01605143303615e-06
-1.5864716291714e-06
-3.13067391448493e-05
-1.71758974150945e-05
-7.21891820805734e-07
-2.71970789999771e-05
-4.85685363342158e-06
3.74760325381544e-06
-9.77479601736267e-06
-1.82664642408641e-05
-1.23473588334377e-05
-1.65254906665631e-05
-2.30389846754745e-05
-1.38209627661848e-05
-2.11576789579615e-05
-2.44469254134943e-05
-1.97238253666708e-06
-2.99976317957242e-05
-1.00204640930989e-05
-1.44570981551186e-05
-1.75838599461092e-05
-1.44606180934415e-05
-3.73186968972979e-06
-9.64995037097449e-06
-1.46608088322146e-05
-1.26907041038136e-05
-2.90834951796034e-05
-5.75943613550262e-06
-1.70312479324254e-05
-8.62191737501e-06
-2.1824340864686e-05
-2.66540623673841e-05
-1.12956303968836e-05
-1.34089506593106e-05
-1.3193626894963e-05
-1.16405980108078e-05
-1.40282856167859e-05
-2.26863996474481e-05
-3.30324361415892e-05
-2.1218847148889e-05
-1.00450455147371e-05
7.85956243955852e-07
-3.26387220511875e-05
-9.637994523994e-06
-3.06326176613795e-05
-4.17983858463258e-06
-7.91568309582939e-06
-1.24480094452587e-05
-2.38672305125932e-05
-3.15450429341843e-05
-1.96640807006689e-05
-2.57445960278231e-05
-2.279400762736e-05
-8.07923692836337e-06
-2.4216343071707e-05
-1.38664067925358e-05
-3.48206178707264e-05
-1.53223806294147e-05
-2.62905947110421e-05
-1.31892299668786e-05
-2.96401660305818e-05
-7.74380798407341e-06
-1.22793691301999e-05
-6.31152570098686e-06
-1.50776995051043e-05
-3.15605544191751e-05
-2.67303266424515e-05
-3.07471534304479e-05
-1.99684063969736e-05
-3.47686234585506e-06
-9.7815234614151e-06
1.3058468772341e-06
2.60640513886135e-06
-1.05688940601083e-06
-5.08905467086413e-06
-2.23852527353149e-05
-2.47221668007347e-05
-1.14453187903829e-05
-3.10676312179129e-05
-2.28346059342507e-05
-9.45682571476847e-06
6.24427894654357e-07
1.10089919684795e-06
-1.23781279535923e-05
-2.35144136990726e-05
-1.02544142513171e-05
-3.47646727239748e-05
-1.94760557245802e-05
-1.40275055101975e-05
-1.72432352928319e-05
-1.90890376717629e-05
9.97025508671119e-07
-6.83228915881553e-06
-7.84124818670351e-06
-2.05846567091645e-05
-1.15403893906958e-05
-3.12332932667144e-05
-1.05162246877093e-05
-1.16245076599791e-05
-1.78366204321927e-05
-2.95483224592575e-05
-2.88287009284896e-05
-1.91029423141216e-05
-1.13027388228207e-05
-2.40796622485484e-05
-6.67046746691911e-07
-2.34144187587645e-05
-2.11659403021217e-05
-8.06460237904398e-06
-1.74677015255231e-05
5.01252813081184e-06
-2.75062493745149e-05
-2.37257349869031e-05
-3.61836684887884e-05
-2.12566021000238e-05
-3.11384240728987e-05
-1.48068114047008e-05
-3.82358599194517e-05
-1.66370719241938e-05
-2.11063339142297e-05
-1.85866896791626e-05
-9.21016622235201e-06
-1.21219151167442e-05
-2.77853597446372e-05
-4.56451679263496e-05
-2.70239316611971e-05
-1.04286149885653e-05
-1.60849820988055e-05
-2.52492028939678e-05
-2.6173421806149e-05
-1.43101692508215e-05
-1.82645980856168e-05
-1.48332745956238e-05
-3.68519745684254e-05
-1.00074536681362e-05
-1.14433904722528e-05
-2.5754887533288e-05
-3.2275495328094e-05
-2.17954612930072e-05
-1.26317418242745e-05
-9.70940058930976e-06
-9.73446116224091e-06
-1.88037318221988e-05
-2.33788633483621e-06
6.96971571466785e-06
-2.01171810485708e-05
-1.38890258958206e-05
-1.37954171494707e-05
-1.73650491050949e-05
-2.64083735033101e-05
-1.4222277631675e-05
-3.13781779847511e-06
-1.76877431044405e-05
2.70536963252816e-06
-3.41432667899546e-06
-1.99996030650768e-05
-2.48293226830168e-05
-8.68079591453193e-06
-1.69883931525735e-05
-2.72365534071188e-05
-1.31722639027712e-05
-2.40759690276143e-07
1.31190716119563e-06
-7.39541895176889e-06
-2.84892008263357e-06
-1.9099034615307e-05
-2.55114019919048e-05
1.49984419211073e-05
-2.18850613543281e-06
3.93064966218628e-06
-1.42260411890864e-05
-9.79436566294806e-06
-9.46639580081005e-06
-6.3578194189505e-06
-1.0804013801244e-05
-1.80089906993482e-06
-2.00195611194296e-05
-4.99832434947413e-07
-2.16881285541426e-05
-1.56269319112983e-05
-7.21732288871617e-06
3.87447713389812e-06
-7.4506039312958e-07
-5.87871904097073e-06
-2.32147000558541e-05
-5.67125322407326e-06
-1.83587082946147e-05
-3.59893535477161e-05
-1.05855043025668e-05
-5.55483449835818e-06
-2.45659687533799e-05
-1.70361815875418e-05
-2.28740078651891e-05
-3.6718197538777e-06
-2.61777997470874e-05
-2.46453624368145e-05
-2.16720128979968e-05
-1.56369695646114e-05
-8.92932208254068e-06
-4.30286416287337e-05
-2.7816923616015e-05
-2.32646835022664e-05
-1.73406101274737e-05
-2.48157087264387e-05
-1.57042096407271e-05
-3.63399030237244e-05
-1.86409744895325e-05
-3.38436941569515e-05
-3.36348147905516e-05
-3.93651387772849e-05
-2.35429628327915e-05
-3.17218408471235e-05
-3.06960111770895e-05
-1.07995516290644e-05
-1.2419284293351e-05
-1.38736660451085e-05
-1.39961985595659e-05
-1.02947227363588e-05
-3.10411243240536e-05
-3.72371250053042e-05
-1.4482409871859e-05
-2.17254167925017e-05
-1.57808122475445e-05
-2.28005356534529e-05
-1.13955081179583e-05
-1.00590968813711e-05
1.50471106610937e-05
-1.01006480858204e-05
-2.85570069791358e-05
-1.0642993583549e-05
-2.1049844709357e-05
-1.76055499063365e-05
-2.3922406326681e-05
-4.75863495956328e-06
-3.03368605389881e-05
-1.38197123642966e-05
-7.90961744828563e-06
-1.0038240841888e-05
-2.29292865313958e-05
-1.34915695674378e-05
-7.78439201262277e-06
-9.58973555866502e-06
-1.44072736728684e-05
-4.01925997593041e-06
-1.97655995600208e-05
-1.21373067946097e-05
-1.17238018223046e-05
5.16922840244254e-06
-2.01810883731496e-05
-5.12396589838948e-06
-1.42754775551823e-05
-1.16214399605983e-05
-1.10648704138759e-05
-1.72555329691258e-05
-2.24865734286834e-05
-3.81229678259717e-05
-8.43775135171541e-06
-5.23754437791105e-06
-1.98693713691459e-05
-1.28728413929886e-05
2.2814206008891e-06
-1.44053135087166e-05
-1.37483878274437e-05
-7.94352425527396e-06
-2.68889492586551e-05
-7.08316239174941e-06
-1.61666891925949e-05
-1.37754527952969e-05
-1.71411522357325e-05
-3.44032642646528e-05
-1.99474221175805e-05
-3.22692533867358e-05
-1.01293242537811e-05
-2.90019748389024e-05
-2.21038190297569e-05
-1.65493916537963e-05
-2.77509674182418e-05
-2.45912369828418e-05
-2.33565520950433e-05
-3.48461533654022e-05
-3.15367224342296e-05
-2.05151588769394e-05
-4.35713699376409e-05
-2.99679247730279e-05
-1.72303042669439e-05
-9.26202038706916e-06
-2.70650479356835e-05
-2.86660858384345e-05
-1.6681375600746e-05
-2.91244797612176e-05
-2.29524280852968e-05
-1.53362771573633e-05
-6.48181559814745e-06
-9.09476474574318e-06
-2.16386741414245e-05
-1.97564724076384e-05
-1.82740365928093e-05
-4.66523621696841e-05
-2.24341829527717e-05
-2.45601994306452e-05
-1.0564005180654e-05
-9.01540464896002e-06
-5.40346097485671e-06
-1.14831307212282e-05
-3.1142004545474e-05
-4.0628671397045e-06
-1.07370454886719e-05
-1.9087521506337e-05
-1.6108388244982e-05
-4.94276668247987e-06
-3.32823897138293e-05
-1.92125104471281e-05
-6.69500028715714e-06
-2.01058208225291e-05
-2.18645526690614e-05
-1.57032719953946e-05
-1.89664901294089e-05
-1.19298950632309e-07
-2.32918069817884e-05
-2.22655978797951e-05
-2.04000808624758e-05
1.74058981431698e-06
-1.99895993181183e-05
-2.18065308422438e-05
4.57676010845662e-06
-7.54942004342825e-06
-5.45457641197061e-06
2.23613776027622e-06
-3.3104190674451e-05
-1.13880605594521e-05
-1.36770365872984e-05
2.41210457026184e-06
-1.25251967180896e-05
-1.97798473190688e-05
-1.93075247188369e-05
-1.46956834407856e-05
-1.80593942893548e-06
-1.65655433141322e-05
-2.51794843163203e-05
-3.28408114100542e-05
-3.39371821046155e-05
-1.22494190985378e-05
-4.22881325146888e-06
-1.75480036407777e-05
-2.18831781236737e-05
-3.07192775450419e-06
-1.40557894549399e-05
-2.69129419202624e-05
-2.39538397697986e-05
-1.75656055386522e-05
-9.7284261801888e-06
-2.41450273807238e-05
2.4383895014597e-06
-3.03882038201035e-05
-2.31468235507253e-05
-1.72554518355636e-05
-2.32371687817192e-05
-1.9257299065089e-05
-3.39459044234061e-05
1.10076953943347e-05
-2.8709548364191e-05
-1.50936404699959e-05
-1.9700262033398e-05
-1.96894506315124e-05
-2.60193808080027e-05
-2.59356904993631e-05
-1.53128666682595e-05
-3.84803879368702e-06
-2.4003424679453e-05
-2.19752031974501e-05
-1.62554630388527e-05
-3.47307080950701e-05
-1.584584084561e-05
-2.88111191480913e-05
-1.62234307376677e-05
-1.93780699809961e-05
-3.49533628323849e-05
-2.6100122928569e-05
-2.82667657099511e-05
-2.84114233826239e-05
-1.76948465779044e-05
-1.897356126974e-05
-1.41376310534587e-05
-3.04913687286502e-05
-2.65749020473922e-05
-2.11225244577383e-05
-8.51904866519215e-06
-1.96060120691414e-05
-1.973800138021e-05
-9.41104976527192e-06
-1.86364303107146e-05
-1.18271375078698e-05
-1.80937652576609e-05
-2.82021869729978e-05
-2.04126441435773e-05
-8.00348699634787e-06
-4.33742127088664e-06
1.61818886306379e-06
-2.99815858420466e-07
-1.91163691340369e-05
-1.97984224017414e-05
-7.97943595321278e-06
-1.04018568537135e-05
-2.3114366241686e-05
-2.67794629240231e-06
-1.59614486469045e-05
-2.29519489711767e-05
-1.53442014740393e-05
-1.23397616760998e-05
-7.87140683317497e-06
-2.28799713723061e-05
-2.96335642273246e-05
-1.97539646678162e-05
-4.17105649445618e-06
-7.18149655205998e-06
-1.05289727765293e-05
-1.1344902696559e-05
-1.35834201843743e-05
-1.56981212896091e-05
-3.37511839696675e-06
-2.34927791732664e-05
4.36471706698302e-06
-5.37905071670316e-06
-6.53884239954651e-06
-6.1836835455532e-06
-2.92862869269176e-05
1.35040988847012e-05
-2.43714508765768e-05
-1.06233777812445e-05
-1.40683645651609e-05
-1.92579513548934e-05
-2.25916250039801e-05
-7.42176535021355e-06
-1.61614317274756e-05
-1.15119904202057e-05
-8.91822698365446e-06
-8.25748907467851e-06
-2.2956634514912e-05
-1.51417795155227e-05
-2.40986292030245e-05
-3.22271054433467e-05
-2.07223532974205e-05
-2.79056074767832e-05
-3.43364298007662e-05
-1.37337613272392e-05
-4.31827970702486e-06
-1.89532402494416e-05
-2.56781950373515e-05
-2.09095876448279e-05
-2.20147528486425e-05
-2.26415268079271e-05
-4.72488727286031e-05
-3.03860354585643e-05
-7.45920651113071e-06
-2.11465302903437e-05
-1.41414417440455e-05
-2.19996811318333e-05
-1.77074390217263e-05
-2.56984671651231e-05
-2.27959888572481e-05
-1.55024929862046e-05
-5.45954813606963e-06
-1.54230355862139e-05
-1.05250776342321e-05
-1.38117749406975e-05
-6.48475669201822e-06
-1.2275930890026e-05
-7.87812362375841e-06
4.79586099437487e-06
-2.50096224578757e-05
-3.20062818212076e-05
-1.11981437030065e-05
-3.19585617989182e-05
-5.36397462614263e-06
-5.05388030380625e-06
-1.16347019265487e-05
-1.9912026773543e-05
-2.16159253818188e-06
-1.7362434272085e-05
1.4763328022411e-05
-7.65618093852302e-06
-1.62834718726459e-05
-2.33808358005333e-05
-1.53485624619635e-05
-1.22246758526439e-05
-1.05294099822124e-05
-2.38679143266007e-05
-2.90834776593873e-05
4.64840072506822e-06
-1.37954661510579e-05
-1.23664385782178e-05
-4.60510204715849e-06
-4.70770285188935e-06
9.19919419737144e-06
-8.13558590425308e-06
6.12992704493994e-07
-3.02677920365684e-06
-1.3684774295925e-05
-2.89577192188809e-05
-1.13125757435911e-05
-1.45456293091961e-05
-5.00836610468525e-06
-1.58293323461315e-05
-6.19512262024326e-06
-1.34456212672754e-05
-1.13179055898688e-05
-3.06361651342226e-05
-3.09968486215435e-05
-2.44269807208482e-05
-1.06986655031483e-05
-2.54234227729829e-05
-2.63060619525107e-05
-1.05680443979909e-05
-3.45379888260852e-05
-1.43511452890088e-06
-1.02678539425738e-05
-2.0262886714123e-05
-2.86568882479453e-05
-3.84357658204964e-05
-3.74667658043023e-05
-1.97744300761775e-05
-2.81300797159605e-05
-1.63599605444747e-05
-2.23273117074387e-05
-1.92327119352188e-05
-1.53895822774516e-05
-2.23931048735422e-05
-2.91091899150833e-05
-3.57685115232215e-05
-2.47129746093911e-05
-1.80959993705966e-05
-2.60082804313516e-05
-2.78315334315364e-05
-7.07669515294648e-06
-2.44638304633235e-05
-2.70636221603334e-05
-2.41404568154562e-05
-1.71377675404236e-05
-9.30768326774188e-07
-1.96455888877267e-05
2.25918245295213e-06
-3.22624628478069e-05
4.07688207535654e-06
-6.90437556540397e-06
-1.07113987074069e-05
-2.70780241135609e-05
-2.86597659745314e-05
2.59180340441567e-10
-5.29471370697248e-05
-2.69007251202582e-05
3.54730452089164e-07
-2.59605669288299e-05
-5.51382267350281e-06
-3.88560667832706e-06
-1.71350413679101e-05
1.58002218706395e-06
-8.18244785391672e-06
-5.44736278411961e-06
-9.08636618565195e-06
-1.7724840076475e-05
-3.26045661871873e-06
-1.9846304371636e-05
-1.33600807946286e-05
2.60827551548459e-06
1.81617848502133e-05
-1.95018542694905e-05
-1.76600062153549e-05
-1.10392452675035e-05
-1.65794529405154e-05
-1.3166878503291e-05
-1.47779992817916e-05
-1.99796971404858e-05
-1.47836956197107e-05
8.11065816732281e-06
-1.79293611457427e-05
-3.07292361778465e-05
-1.28014973291036e-05
-1.35198073340206e-05
-1.70598697661396e-05
-1.8204407301206e-05
-9.33170650136409e-06
-1.21435054663743e-05
-1.52558654250569e-05
-2.29522833091036e-06
-1.9693198768385e-05
-1.01977714873685e-05
-1.82827688294106e-06
-2.11855825866487e-05
-2.79370548995678e-05
-6.01901398719479e-06
-2.00270583018315e-05
-2.18398692751445e-05
-1.44853451390464e-05
-2.23512558933143e-05
-9.34764081188121e-06
-4.11147286342291e-05
-2.98108901976834e-05
-1.38442347214554e-05
-2.89913464105476e-05
-1.93977258515456e-05
3.77877706450528e-06
-2.0259254833935e-05
-1.88470919701052e-06
-5.63904750687592e-06
-1.19263519762356e-06
-1.12097998836074e-05
-1.36701846839625e-05
-8.74150895901908e-06
-1.61511007127002e-05
-1.81820033157712e-05
-2.6116884970263e-05
-1.21146778058871e-05
-2.29281462775242e-06
-3.70582702259151e-05
-1.84070539355305e-05
-1.82534157348695e-05
-3.05793870048101e-05
-3.06852775975324e-05
-3.35292234357851e-06
-1.38645605037869e-05
-2.7641209341986e-05
-1.28221259783337e-05
4.75074890985302e-06
-6.19547129550536e-06
-8.06421626351131e-06
-1.92193321261869e-05
-1.21146863070541e-05
-4.31647412611773e-06
-2.12787541049599e-05
-1.08900816227967e-05
-1.33953117455603e-05
-2.6319017118721e-05
-1.5322344984175e-05
-1.64653058492738e-05
-1.39127261637091e-05
-1.00436729167296e-05
-1.52105471014535e-05
7.94186321010552e-07
9.45592002533229e-06
-6.6459740149734e-06
-1.34307591275142e-05
-1.94042155338633e-05
-2.71202937837488e-06
9.90765568211012e-06
-1.74522502406892e-06
-6.66320720224577e-06
-2.42274849816849e-05
-2.63386762901327e-05
-1.80053421409524e-05
-1.10859241755426e-05
-4.0924435661839e-06
-4.35672761316279e-06
-1.2523752741369e-05
1.3778994712607e-06
-1.49801997475701e-05
-2.02303427301753e-05
-1.94610327737359e-05
-2.396827432807e-05
-1.80130592838719e-05
-3.12469694156963e-06
-1.52001202498119e-05
-2.14165712712297e-05
-2.21077637030275e-06
-2.62526675278918e-05
-2.62168776146909e-05
-2.11303673497244e-05
-1.18507851956784e-05
-3.9820939055596e-05
-4.53518291561185e-06
-1.61970677460364e-05
-1.87558191494484e-05
-1.5066791604432e-05
-3.06239164573729e-05
-1.79957186929579e-05
-1.48918325089242e-05
-2.71613229410744e-05
-8.79285944821432e-06
-1.11660952279139e-05
-2.68113136072413e-05
-1.83152696623307e-05
-2.01191846065786e-05
-2.40857690185003e-05
-2.80792705823835e-05
-3.82737106471245e-05
-2.78567729006688e-05
-3.35419527581715e-05
-1.21857805824593e-05
-2.63131577324193e-06
-2.28236224347897e-05
-2.62029659681884e-05
-7.69328792386097e-06
-2.45615721762741e-05
-2.62225744326921e-05
-2.78907434398591e-05
-1.14028455520758e-05
-3.32018884552529e-05
-3.64751025522987e-05
-9.64010541738129e-06
-2.96859425900813e-05
-8.67139136466921e-06
-2.01332592078454e-05
-1.52089751105872e-05
-7.30241598135534e-06
-8.63853272723164e-06
-2.61902866195581e-05
-1.60910588294577e-05
-3.04663208666233e-05
-1.61951212416298e-05
-1.38114568012079e-05
-2.40327366819252e-05
-1.33819139097328e-05
-1.47213674169787e-05
-2.18089967445782e-05
1.65791567902957e-05
-8.82001033165897e-06
-6.58977908021953e-06
-1.74699805514905e-05
-1.50002029508062e-05
-1.40180601960744e-05
-1.9739222370239e-05
-1.68917295733727e-05
-9.26284398519854e-06
-2.2441256446584e-05
-1.64876879191016e-05
-1.91586511196605e-05
-1.75290283366687e-05
-2.12198790606395e-06
-2.07493526376567e-05
-3.03146141907103e-05
-2.30225161605395e-05
4.06499617917578e-06
-1.61266400662743e-05
-2.97266613616736e-05
-8.14507833927002e-06
-2.33198740933993e-06
-8.77611768299992e-06
-3.8355257478292e-06
-1.49630072258803e-05
-8.07314164703179e-06
-1.70098046264624e-05
-7.76497326101082e-06
-1.02924140051515e-05
-1.78350002925502e-05
-1.32338758914094e-05
-1.92799041998889e-05
-1.12485376305108e-05
-8.72702684052472e-06
-1.73295350565369e-05
-3.05654328157346e-05
-4.76753860679694e-06
5.79483636510915e-06
-1.27636035936676e-05
-1.41246563612274e-05
-1.98106794805875e-05
-1.59872552611391e-05
-3.25963907450869e-05
-3.0812865477972e-05
-2.29234427810113e-05
-2.31763087788287e-05
-2.29360751905196e-05
-3.26387690032313e-06
-1.87249517220586e-05
-8.64628184875865e-06
-2.54576392096347e-05
-2.02594041291177e-05
7.54483545963611e-06
-1.35555878362938e-05
-3.96526569772885e-05
-3.50236611092702e-05
-1.46714037806475e-05
-1.67209917289827e-05
-3.31928893285155e-05
-3.43456834909917e-05
-2.04796759558441e-05
-2.90668979751461e-05
-2.25879757468854e-05
-3.38880293518975e-05
-1.94276454271307e-05
-1.7832737307622e-05
-3.8730949820498e-05
-2.10795688755954e-05
-1.25702800267006e-05
-2.14327231115423e-05
-1.46062925243719e-05
-4.05163900542328e-06
-1.67307687460422e-05
-1.72078060255387e-05
-2.20397869319569e-05
-1.65792102666459e-05
-1.29777285948503e-05
-1.09028175884326e-05
-1.74788534703444e-05
-3.28872753751759e-05
-1.75794989316868e-05
2.04784762615844e-05
-6.51963984862903e-06
-1.11013265746074e-05
-2.05413275608127e-05
3.94585781892709e-07
-7.09195767916932e-06
-2.47153957562319e-05
9.99813344227382e-07
3.27063900714787e-06
6.9219007924601e-06
-2.20468839766245e-05
-3.22038708387011e-05
-2.0797923356444e-05
6.77935740442343e-07
2.74355358633233e-06
3.35011479767851e-06
-9.92851247456516e-06
-7.0688950780815e-06
-1.94455357540541e-05
-2.41237893223874e-05
-1.10666849337004e-05
-1.19557881331726e-05
-1.9809004509343e-06
-1.47181767702199e-06
-6.31739422444288e-06
-1.42312205581034e-05
-1.47201343543037e-05
-1.5802128461834e-05
3.25032548888197e-07
-1.8878728496323e-05
-2.49610304605367e-05
-2.76411414660943e-05
-2.3623033096806e-05
-2.20820414305051e-05
-2.35386189009353e-05
-2.90395315153996e-05
-4.39469230997132e-06
-5.15185119946377e-06
-3.41896095287719e-06
-1.47457905910199e-05
-1.54219759168984e-05
-2.26304019642825e-05
-6.43961910662217e-06
-3.20613807376696e-05
-2.48010559257363e-05
-1.39567478426221e-05
-9.58194299815018e-06
-1.10264337900953e-05
-1.02763667078448e-05
-1.39351001121044e-05
-1.31651551082061e-05
-1.75259354438971e-05
-3.51222260928873e-05
-1.12564240263256e-05
-2.14421270171985e-05
-2.76808192451856e-05
-1.55284861991175e-05
-3.4464951305007e-06
-2.82063284269221e-05
-2.75175475921084e-05
-2.31549778017843e-05
-2.60674272603901e-05
-1.06492923257908e-05
4.07909048498097e-06
-1.18810048743568e-05
-2.42282496072122e-05
-1.80628498502749e-05
-2.15384271795699e-05
-2.71690526811304e-05
-1.30051389745637e-05
-2.46339256183574e-05
-2.63259297661141e-05
-1.39852849252803e-05
-1.95784792993278e-05
-1.87523618588936e-05
-2.02465209877609e-05
-1.65815270787011e-05
-3.3841133690911e-05
-1.21989432985833e-05
-1.58380334283113e-05
2.83980180242493e-06
-8.53051201452219e-06
-1.88369514647734e-05
-1.1061623140402e-05
-2.04008280215978e-05
5.25075484864231e-06
1.06869540906802e-05
-4.24576787135319e-06
-7.37053641592284e-07
2.55686854599235e-06
-9.95687182878912e-06
-2.93917058077733e-06
-1.96517602500151e-05
-7.85686805952936e-06
-9.8628364504979e-06
-4.7319367565698e-06
-6.75403840747429e-06
-5.0995408224866e-06
-1.44967124198348e-05
-3.15098444318284e-05
-1.12935036091995e-05
-1.86802274005062e-05
-1.99531203746089e-05
-1.62757220337912e-05
-3.53129290344088e-05
-7.30456946545661e-06
-2.61221245522377e-05
-1.05103202043996e-05
-1.01292065453519e-05
-5.54151231836491e-06
-3.77935749775756e-06
-1.6251172877505e-05
-3.21123022267618e-06
-3.83469381916337e-05
-1.73099459610326e-05
-1.55493008671688e-05
-4.56053015821989e-06
-1.36729824335005e-05
-2.17227399049998e-05
-2.06633352264151e-05
-4.36214220712463e-05
-2.22055465001596e-05
-2.77223510462759e-06
-1.36857863489792e-05
-9.71129265420195e-06
-1.68756618336107e-05
-1.63962547981084e-05
-4.19268446737294e-06
-5.25705965612753e-06
-2.6860480697372e-05
-7.77897000526892e-06
-1.8692117677066e-05
-2.36818774310952e-05
-8.65462311247235e-06
-2.19833759814295e-05
-3.73623256000782e-05
-1.32410034891473e-05
-3.15347574077526e-05
-1.55962141804134e-05
-2.67325446704485e-05
-2.81666819777661e-05
-1.70971167609135e-05
-1.12537591151087e-05
-9.47366444624216e-06
2.5030531027585e-07
-2.9226046288998e-06
-1.24418794804445e-05
-1.26770065545144e-05
-7.833979287194e-06
-2.78548030083596e-05
-2.58628564232655e-05
-1.17298250921948e-05
-3.57028574062518e-05
-2.11880724835965e-05
-7.33266679912265e-06
-2.16105308602277e-05
-2.32287252799587e-05
-1.81994334981947e-06
-2.06176884217164e-05
-8.81988738436749e-06
-1.6571664785728e-05
1.43871119096167e-05
8.36024038837592e-06
-7.00128481682353e-06
-1.94039904230703e-05
-1.38238579806298e-05
-1.87767734249385e-05
6.53336062164712e-06
-1.09003973590884e-05
-2.8005134215669e-05
-1.11316699991531e-05
-3.47342310157709e-06
-6.41691465480108e-07
-2.00239049360245e-05
-7.04146367749083e-06
-1.328026787032e-05
1.10033898322809e-05
-1.52408740881372e-05
-2.34951683045084e-06
-1.41034526893368e-05
-7.55663705867688e-06
-2.78906963202528e-05
-6.56607443550171e-06
-1.91281218307642e-05
-1.12603985246968e-05
-1.90500621607435e-05
-9.78887856310897e-06
-2.34670902769923e-05
-2.77894373785558e-05
-1.15408207132961e-05
-1.5465781820006e-05
-1.8870848032406e-05
-2.76741338842442e-05
-2.77383701035071e-06
2.14205453682381e-07
-2.06767979447074e-05
4.74581182670827e-06
-2.72622042416239e-05
-1.96579212328103e-05
-2.51202296994134e-05
-4.1919552971286e-05
-1.24826025593082e-05
-2.02104258428301e-06
-1.47279397951756e-05
-1.81130091617425e-05
-1.68901613484991e-05
-9.84358083168242e-06
-1.23881387719693e-05
-2.28335327875054e-05
-2.37157122077521e-05
-1.49321445810781e-05
-1.859274099217e-05
-9.98194473814297e-06
-1.57208119001504e-06
-2.32749148811364e-05
-2.90282663348776e-05
-2.97139270400905e-05
-4.7178651437861e-06
-8.02077923534707e-06
-3.50649506819004e-05
-1.72893596920212e-05
-1.74553856474051e-05
-2.16789890331274e-05
-3.47832543376857e-05
-2.5801916221488e-05
-3.43701745369569e-05
3.20346629933389e-07
-7.70724119064197e-06
-1.47615933953531e-06
-8.11538791256468e-06
-3.66486968999783e-05
-1.217036750331e-05
-1.18187700235992e-05
-1.11031439257652e-05
-1.95506376150057e-05
-3.2437986873803e-05
-1.07879927436065e-05
-1.58168147746728e-05
-1.62086757847993e-05
-8.66187780235708e-06
-1.88129441051592e-05
-1.20465303558196e-05
-1.40008977541816e-05
-3.51743377894566e-05
-1.71230652768165e-05
-3.4391062215989e-05
-9.42537630347797e-06
-6.88373751952032e-06
-3.26230664665496e-05
-1.79554034260084e-05
-1.75455417078812e-05
-1.01401650318056e-05
-6.60507151674226e-07
4.65723068106703e-06
-1.01876481220744e-05
-2.33825104404097e-05
-1.80573638683369e-05
1.42124517582647e-06
-2.84614371312685e-05
-2.43943817041627e-06
-9.22731888145925e-06
-1.48738982125047e-05
3.63896731206979e-06
-1.29844721247875e-05
-2.83942339771223e-05
-8.2622036095619e-06
-2.08884067981517e-05
-2.91057158076449e-05
-1.20428901305411e-05
-1.14166404028235e-05
-2.29669455011153e-05
-2.7298083781486e-05
-1.0255114059846e-05
-8.34252637772462e-06
-4.01307587611032e-05
-1.68524148276037e-05
-1.63577294024873e-05
-1.21336780140098e-05
-2.05508809484317e-05
-7.38738108282863e-06
-1.35002798118589e-05
-1.77972878729619e-05
-2.0682826988401e-05
-8.28178602144666e-06
-1.86541101727964e-05
-2.97234385757086e-05
-2.45083196668243e-05
-2.84199564813415e-05
-2.61678169490845e-05
-2.40180338223245e-05
-1.78936350561559e-05
-1.19913256124674e-05
-2.7636462299217e-05
-1.35724417166267e-05
-2.41907548436496e-05
-3.5410887411609e-05
-1.90784103885523e-05
-3.33794164078774e-05
-2.08452316606156e-05
-1.03018930698088e-05
-1.04224058694142e-05
-1.80015981289345e-05
-2.89803198979874e-05
-1.38112589423921e-05
-1.53792132849404e-05
-1.67045254773533e-05
-1.2732792074252e-05
-1.78236340610615e-05
-1.74142863205599e-05
-2.13826809172131e-05
-1.13155170997954e-05
-1.64906694507623e-05
-2.64397855540611e-05
-4.72776784293039e-06
-2.36033308347532e-05
-1.50880660017087e-05
-1.39342743350282e-05
-8.58293471320561e-06
-5.70783633474267e-06
-1.36438761204565e-06
5.01397065847536e-06
-1.40641413130069e-05
-2.33704709747882e-05
-4.7745259393517e-06
-9.64446370887711e-06
-3.12751264452181e-05
1.50580363520163e-06
-1.30461325896781e-05
-1.80669592750871e-05
-1.61479695231787e-05
-1.36444381751682e-05
-1.6772320743571e-05
2.91454210323717e-06
-7.80817590790995e-06
5.08844384606638e-07
-1.06481245213936e-05
-2.34252542204231e-05
-1.35365743789991e-05
-1.71713720433059e-05
-3.3110202669475e-06
5.28856162255031e-06
-3.60291254408907e-06
-9.48011428964784e-06
-9.3810374215029e-06
-1.92018704552782e-05
-1.83981107011718e-05
-2.23150594698099e-05
-1.21008886177589e-05
-1.60412939497408e-05
6.36511603164209e-06
-1.91097254326415e-06
-2.1302579323223e-05
-1.91862847050789e-05
-3.44907230727823e-05
-2.32178660513725e-05
1.6870254623269e-05
-1.5385028254958e-05
-3.48808180349959e-05
-1.87336955267276e-05
-2.1377122203619e-05
-4.15667598466177e-05
-2.90621185818745e-06
-1.49192926535866e-05
-3.3667362763316e-05
-2.30116949751401e-05
-1.74530212889211e-05
-2.69567214469712e-05
-3.43613721196674e-05
-2.87961021880472e-05
-3.86898382300444e-05
-1.98913278750441e-05
-2.38647297898319e-05
-1.86686000848662e-05
-2.07314546848014e-05
-1.21250154688494e-05
-1.18547334891272e-05
-1.03846902319465e-05
-1.75439224635549e-05
-2.73546975566324e-05
-3.21233276443756e-05
-1.58968216350927e-05
-2.53997869819827e-05
-2.50428250605946e-05
-1.124334447389e-05
-2.28574937300335e-05
-3.89809787492731e-05
-2.46746076859373e-05
-1.35735794082442e-05
-1.32880245136595e-05
-3.23621839611606e-05
-1.81263883555632e-05
-1.57420553748963e-05
-4.64571868799035e-06
-1.1272734506172e-05
7.53797075004537e-06
-1.97315098701198e-05
-8.26781006648624e-06
-4.84789159894272e-06
-1.72224738288056e-05
-1.59734924046813e-05
-1.61913835333463e-05
-3.32998994649055e-05
-2.01555251988947e-05
-8.86577285553307e-06
-8.79990999618484e-06
-2.56896998759618e-06
4.78528911781526e-06
-3.03473533183953e-05
-6.80372443506621e-06
-4.51312110091374e-06
-1.49445477184743e-05
-4.55339534660779e-06
-6.22728609319104e-06
8.46695365148504e-07
-1.51426228554344e-05
-1.17330649132109e-05
-1.68000506557724e-05
-1.30242391330157e-05
-2.43933719184325e-05
-2.98336382576491e-06
-2.1257256922988e-05
-1.02879777450184e-05
-2.41568889452759e-05
-2.06608327110616e-05
-7.98410846873762e-06
-1.66302379028408e-05
-2.2073386187609e-06
-2.79613242691424e-05
-1.52472869910216e-05
-1.89221541006664e-05
-1.45490023465031e-05
-3.13899531277969e-05
-1.68576101669189e-05
-1.19124895517791e-05
-1.77795949411506e-05
-2.52660821636138e-05
-1.34467041819836e-05
-2.80293213669064e-05
-1.95382216355694e-05
-1.96009110271521e-05
-1.72699271266955e-05
-2.36482624183032e-05
-2.3273116202089e-05
-1.61991183852636e-05
-2.76551627742985e-05
-5.8183069775482e-06
-2.18077472565418e-05
-2.34588983115615e-05
-2.08444006210126e-05
-1.07588424950895e-05
-1.2339889114065e-05
-1.86079405119507e-05
-1.54693002605177e-05
-2.63627754970727e-05
-3.64603437119194e-05
1.65653309939964e-06
-4.6590345089886e-05
-4.82311731058985e-06
-3.9408033255976e-05
-3.27629919098832e-05
-1.86815577033581e-05
-3.27345812108635e-06
-3.61436255216983e-05
-1.16274584200785e-05
-2.97393794899962e-05
-9.07982272185108e-06
-3.6922766432153e-06
-1.48705441632713e-05
-2.3122337631838e-05
-1.68073699197976e-05
-1.56134971079277e-05
-2.07789924527117e-05
-2.60123261710983e-06
-1.75677142537345e-05
9.7072847839432e-06
-8.72151619248752e-06
-1.37865002786153e-05
-1.60486587809746e-06
-1.62665384316504e-05
-5.04595179653729e-06
-2.17203317249497e-05
1.43686155066761e-05
-9.00655381925474e-06
-4.01833539530997e-06
-1.71786237201603e-05
9.44797825891957e-06
-8.49161022808299e-06
-1.33617983991623e-05
-7.84841622524667e-06
1.69413409478368e-06
-2.42498663150594e-05
-2.77842552904863e-05
-3.13870498249665e-06
-2.69796510966303e-05
-5.1000867386982e-07
-1.45303991585078e-05
-1.94495567257883e-05
-1.14988089875547e-06
-1.60861563957626e-05
-1.3473185060162e-05
-1.38210810675593e-05
-1.54556522787778e-05
-4.62650021870552e-06
-1.3960855376331e-05
-2.17444295415038e-05
-1.42132282793876e-05
-3.48701399170243e-05
-2.26191786565389e-06
-3.5778022891723e-06
-2.3441103369354e-05
-1.89957336047899e-05
-1.97356873586067e-05
-1.70053832026075e-05
-1.47710068614293e-05
-3.59128656727779e-05
-2.02635335720799e-05
-3.96136255942618e-06
-1.34668725312282e-05
-1.48395159924021e-05
-3.0856914253463e-05
-2.26264298675329e-05
5.06651585011835e-07
-1.08582910174453e-05
-2.25435729028135e-05
-1.03292113468477e-05
-1.13278526992585e-06
-3.68666615992212e-05
-3.17935648101851e-05
-1.9031948677054e-05
-2.51643260946375e-06
-1.93935331200858e-05
-2.80903960306566e-05
-1.59426683580559e-05
-2.03320687482607e-05
-3.65385721734742e-05
-2.32916818533993e-05
-2.3115329870966e-05
-1.8959565163088e-05
-1.66075672013226e-05
-1.07941474372226e-05
-2.24914287909592e-05
-2.19228234114495e-05
-3.3896560971753e-05
-4.09867204530014e-05
-2.84142857627805e-05
4.76081822914562e-06
-2.10103323631725e-05
-2.33488673464358e-05
-1.61619622385571e-05
-1.75784947283939e-05
-1.3930465795671e-05
-1.05648898747881e-05
-2.5168356142972e-05
-3.23476225391365e-05
-2.0226669082854e-05
-1.29832043343653e-05
-2.20071857697362e-05
-8.72625723833355e-06
-3.56743271907391e-05
-1.80548876054677e-05
-1.91164668100602e-05
-1.91172342315002e-05
-1.85280520809883e-05
-1.69492601441528e-05
-2.54027239173358e-05
-3.23737907379015e-05
-9.50043235917369e-06
-1.35957173535973e-05
-1.06702687577467e-05
-1.56894237913445e-05
-2.77091448321042e-06
-8.69094917332193e-06
-1.23449422259426e-05
4.20778231742125e-06
-2.72894473564086e-05
7.18628810764638e-06
1.79719186500607e-06
-2.94286218931431e-05
-3.04138710707328e-05
-1.49023588178418e-05
-1.83991337259459e-05
-1.63678450520285e-06
-1.28591266089382e-05
-1.55189248821806e-05
-7.72617641387027e-06
-1.92779060816059e-05
-1.07992033568592e-05
-1.86178609335397e-05
-7.75772251537385e-06
-2.0213667570322e-05
-2.06726369706816e-05
-8.52541540526802e-06
-1.88914652720715e-05
-1.91364901900486e-05
-1.55285641975522e-05
-1.94536396453224e-05
-3.65207827110484e-06
-2.89252213175216e-05
-1.4790008161367e-05
-1.2538210525853e-05
-1.62477702715911e-05
3.30741309815374e-06
-8.48375734159531e-06
-3.74267128761723e-05
-1.72757343824102e-05
-9.33979636907305e-06
-1.52350764294812e-05
-1.5420165121727e-05
-7.12570756297161e-06
-1.34996781544236e-05
-3.33824369020684e-05
-1.75681037368968e-05
-1.94984418456719e-05
-2.66199898024419e-05
-4.03134912536475e-05
-3.45641812327842e-05
-2.38446695530916e-05
-1.67839261430119e-05
-5.06103938252272e-05
-1.83700856547755e-05
-2.30173379430464e-05
-2.02581393577373e-05
-2.13167130053397e-05
-2.30066784855454e-05
-1.38749908286172e-05
-8.16422237016449e-06
-6.15806755446291e-06
-8.9613361709138e-06
-5.01736923778367e-06
-8.60120562253875e-06
-9.09143143971795e-06
-1.78126997961317e-05
-5.56186289685062e-06
-1.46367686700928e-05
-1.26759056621068e-05
-4.41232786083587e-06
-3.83671215194337e-05
-4.62704813196211e-06
-9.96663355245921e-06
-1.69584989222277e-05
-6.91375224227003e-06
6.28341133061462e-06
-1.65241760858943e-05
-5.37756070714805e-06
-1.43519322012473e-05
-1.26457060886322e-05
-2.13396120226223e-05
-1.66771817771676e-05
2.51458678894435e-06
-1.05218669543847e-05
-2.77494167558687e-05
-2.24480507403493e-05
-1.37152746998648e-05
4.26175527234142e-06
-1.38541432568027e-05
-3.85057014823471e-06
3.64859618446687e-06
6.13917269954485e-06
4.74144937583466e-07
-1.87132199703278e-05
-1.77400437560013e-05
-1.77880329563639e-05
-1.84629241291445e-06
-1.45008508465647e-05
-1.78889809415059e-05
-1.85292004338666e-05
-1.06124342888671e-05
-1.16634408403173e-05
-2.50203491745459e-05
-1.78852027498544e-05
-2.21142746017702e-05
-2.45814988412029e-06
-1.31144837531827e-05
-2.45221598889403e-05
-1.48577940698212e-05
-3.58287595780316e-06
-1.68019866077608e-05
-1.32151803198762e-05
-1.21392384765693e-05
-9.98901727825298e-06
-2.10767042503692e-05
-2.64737651769661e-05
-2.47811348236817e-06
-2.32271302438111e-05
-1.37170624165439e-05
-3.05984741950068e-05
-2.56429346996574e-05
-2.12065366197885e-05
-2.30233896358526e-05
-5.92844455670431e-06
-1.84126539201155e-05
-1.50487243143463e-05
-1.11064578944841e-05
-5.46582267072885e-06
-2.00670235691256e-05
-3.81281407534767e-05
-4.95220257976738e-06
-2.79398086378818e-06
-1.35589268469107e-05
-7.12083807645988e-06
-2.88616408278635e-05
-4.07048644648445e-06
-1.7588494742418e-05
-2.78147870281415e-05
-1.70950993883197e-05
-7.91052912617127e-06
-1.77913247881684e-05
-2.06261426687516e-05
-1.62712307133192e-05
-2.14236864381412e-05
-2.3533915167607e-05
-1.61529154765759e-05
-2.47307552425919e-05
-2.5567636507858e-05
-3.30962771083146e-05
-3.33399489455692e-05
-7.16198301864201e-06
-1.4657734711857e-05
5.93728385732657e-06
-1.93909699325456e-05
3.29088133480226e-06
-8.24746899526819e-06
-2.56949151909317e-05
-2.18353521551298e-05
-1.44329024103581e-05
-5.54036950888171e-06
-8.55017447218247e-07
-3.68473312740613e-06
9.7783001566809e-06
-2.66455425146084e-06
-2.20149322378935e-05
-2.26089178747835e-05
-8.07563067462617e-06
-7.85940070310792e-07
-2.67151142378773e-05
-7.06062567175809e-06
-2.54795697306363e-06
-1.59653517884729e-05
-1.49056293592238e-05
-1.25732052727112e-05
-1.7539821852305e-05
-1.4196961531903e-05
-4.4096844598245e-06
1.47504003809283e-06
-9.23859111920209e-06
-4.14602882105276e-06
-2.39263994460107e-05
-8.83577252014071e-06
-8.86601765797036e-06
-2.51461061296596e-05
-3.41416842599095e-05
-4.58425823418549e-06
-3.79393545282568e-06
-1.16610165472851e-05
-4.15995035937995e-05
-2.21612625405934e-05
-1.36634346864357e-06
-1.18660599988605e-05
-2.36343376189624e-05
-1.56824137271753e-05
-6.81689425273272e-06
-1.77303571394995e-05
-1.09504429152526e-05
-3.62747447375146e-05
-2.44782134892995e-05
-2.35756860290355e-05
-1.36098096918735e-05
-1.86515776216035e-05
-2.50141914583698e-05
-2.52353213701654e-05
-2.5703865952004e-05
-2.58030434097345e-05
-1.19737084746009e-05
-2.59188342565075e-05
-2.30324659321999e-05
-1.34086511490802e-05
-2.67487441901527e-05
-1.37590522446252e-05
-3.9537251157372e-05
-1.33414842144913e-05
1.1382691272325e-05
-2.51099172240417e-05
-3.13826921853604e-05
-5.81355070803019e-06
-8.60371337542362e-06
-2.03047811420951e-05
-1.62585657527183e-05
-2.7279642789431e-05
-2.03485972929748e-05
-3.47589508696353e-05
-1.81410381068954e-05
-6.82739325344615e-06
2.00212324199135e-06
-1.4578861603668e-05
-2.729934362799e-06
-2.04365571397126e-05
-3.53796495745816e-05
-1.11167213332455e-05
-6.33070497436715e-06
-1.7354606322315e-05
-1.69754388045976e-05
-1.94526683203836e-05
-1.91945144767935e-05
-1.44726008341258e-05
-8.50048315886525e-06
-2.34452817551809e-05
-1.04357831757763e-05
-7.15407723827375e-06
-1.79624508040981e-05
-7.2960798888352e-06
-1.61768197368092e-05
-2.99124487044476e-05
-1.82485794152147e-05
-6.08723431662641e-06
-1.81644508333306e-05
-1.59416040604578e-05
-1.91509100767314e-05
-1.57951748397445e-05
-1.54137386372994e-05
-1.76020444017037e-05
3.60520900037697e-06
-1.88813097964265e-05
-1.38168211280874e-05
-9.56834848568032e-06
-2.175325408594e-05
-2.17076990508341e-05
2.01974210917674e-06
-2.98587867369367e-05
-2.88171451828622e-05
-2.0179710113063e-05
-8.04536681256729e-06
-1.92293591717003e-05
-5.1612711478977e-07
-7.02953566380299e-06
-1.41521175698061e-05
-2.50222121801533e-05
-5.20567471819648e-06
-7.95267710168472e-06
-2.36738985234139e-05
-2.85661780838836e-05
-1.33603376391333e-05
-4.14053995279487e-06
7.35842529491055e-06
-7.76288060853462e-06
-3.67570206263403e-05
-1.62150322466668e-05
-1.04372620280437e-05
-1.13306558607468e-05
-1.26730869603111e-05
-1.3864637092821e-05
-1.4385975995965e-06
-1.59842530045947e-05
-1.52470001568623e-05
-2.53306377699442e-05
-1.80485961815798e-05
-1.61876006231534e-05
-1.62490784380281e-05
-1.13991233231058e-05
-2.85449059226242e-05
-3.6054019078099e-05
4.42870687311647e-06
-2.66086661581805e-05
-2.84893963886252e-05
-1.55915556677e-05
-1.14883907563468e-05
-7.07225070525856e-06
-1.64252392494196e-05
-2.26053047741117e-05
-2.09123070492497e-05
-6.18578564751784e-06
-1.83430870948286e-05
-6.08631788564968e-05
-2.53386707181798e-05
-1.69840445280646e-05
6.16573737508503e-06
-2.47967937572644e-05
-2.21815381777596e-05
9.62122476642231e-06
4.06670082377408e-06
-2.42317137725471e-05
-8.27386009665935e-06
5.93978128897072e-07
1.4132841284231e-06
-1.9686863349931e-05
-2.39723938366151e-05
-7.23975770843847e-06
-1.54295041705778e-05
-1.61846607211218e-05
-1.18442378847239e-05
-5.86660991841774e-06
2.00297990206407e-05
-1.84175900098998e-05
3.26395519748341e-06
-8.8854251201473e-06
-6.44581135140067e-08
-3.43830830827498e-06
-2.00558262901153e-05
-1.28476213175868e-05
-2.20230250621884e-06
-1.61110980012299e-05
-1.02722381521362e-06
-1.87138820305189e-05
-4.17743730167706e-06
-1.47676313942849e-05
-1.53605558460396e-05
-1.24562254106342e-05
-4.43995848790774e-06
-1.83487451818786e-05
-3.24766306004358e-05
-1.38335286526522e-05
-1.97772450884859e-05
-6.89342389295034e-06
-2.57508348091322e-05
-2.12215225696144e-05
-1.99052866810774e-05
-2.98246570996964e-05
-5.13953409144759e-06
-1.41837033687569e-05
-2.11604308918051e-05
-4.34737439616095e-06
-4.13567044572371e-05
-1.88781954372784e-05
-1.88136880569766e-05
-1.11464701779634e-05
-2.46186179888749e-05
-8.52126760531977e-06
-2.37636759831446e-05
-2.79403862168484e-05
-2.38648445551268e-05
-3.64422011301739e-05
-1.43778689753532e-05
-1.65212537572069e-05
-3.07530875174283e-05
-2.33035165687865e-05
-1.75000749350005e-05
-1.85160090933938e-05
-4.21679775475708e-05
-2.62364044098713e-05
-3.01513151140907e-05
-2.69039322962958e-05
-2.71380173386404e-05
-2.04018756503703e-05
-2.78365357983833e-05
-1.48179154047876e-05
-1.41118399962946e-05
-2.18650258389309e-05
-1.94096519169403e-05
-4.814181739886e-06
-1.51719205364172e-05
-2.76745633332119e-05
-2.0450243245881e-05
-3.16996607946544e-05
-2.16596930249967e-05
-2.63294880811551e-05
-1.2668348656957e-05
-2.22956658965956e-05
-1.33297511233507e-05
-2.28767273322188e-05
-9.46560406674341e-06
-9.58654726629529e-07
-8.71295984138717e-06
-6.85562106459705e-07
-1.46730333846393e-05
-2.75165325390169e-05
-9.41964076650697e-06
-1.93505741077518e-05
-2.11678421084166e-05
-1.72875243482317e-05
-2.69394755880826e-06
-1.38428539970211e-05
-1.04438808758597e-05
-9.51937179241399e-06
-1.7195760128138e-05
-5.44441116911533e-06
-1.01971944913922e-05
1.34905393236704e-05
-1.19530623045784e-05
-1.67030149995938e-05
1.05352461694913e-06
1.65255515592225e-06
-2.9172824371347e-06
-2.82327406467127e-05
-1.86069987030151e-05
-2.81672339793314e-05
-2.04678926275805e-05
-1.34773992219685e-05
-2.88483454620274e-05
-9.54243346802725e-06
-1.93596728768338e-05
-1.26692974016106e-06
-2.57659211532548e-05
-2.37755531575385e-05
-1.63191306215505e-05
-1.52418173785562e-05
-1.99391046020008e-05
-6.36269916247589e-06
-1.55453479823177e-05
-1.75819724183919e-05
-1.19205866468587e-05
-1.43009861931984e-05
-2.39397838794705e-05
-1.33370675395363e-05
-3.8364753130377e-05
-2.42503944225085e-05
-1.41720331160238e-05
-1.14423596391712e-05
-1.77432093772457e-05
-2.51678417794399e-05
-2.12311779262335e-05
-2.53773642873071e-05
-1.74865709427289e-05
-3.08281658906129e-05
-3.26683451603026e-05
-1.25161051373439e-05
-1.10700634029991e-05
-1.45426522404527e-06
-2.36414624625597e-06
-1.15153245446449e-05
-8.99233458244588e-06
-4.21180632500506e-05
-1.5937765317688e-05
4.27615973633636e-07
-1.4206798166356e-05
-1.25346950088229e-05
-4.74641860474784e-06
-1.54866297218696e-05
-3.83408564634885e-05
-2.80375033602994e-05
-1.91050944554018e-05
-1.94334662067481e-05
-1.87552437862833e-05
-1.78206602055459e-05
-1.40844105939361e-05
3.29258780496209e-07
-3.81424304863765e-05
-9.66892945089657e-06
-6.08456479648864e-06
-1.70563829275941e-05
-1.06235950379865e-05
-2.39474440470271e-06
-1.71276553158205e-05
-1.59242888301377e-05
-3.64915497312008e-05
-2.16355830568089e-05
-1.99836332789014e-05
-8.71968126914289e-06
-2.24015754621114e-05
-2.59521823913365e-05
-1.75966217023418e-05
-1.22378931344074e-05
-2.92845365025486e-05
-8.76531673279477e-06
7.37382539255307e-06
-4.15842539195185e-06
-5.8055925647519e-06
-7.13936819854895e-06
-5.46931692198187e-06
-9.60363143921081e-06
-2.58887917664971e-05
-3.78075916905151e-07
-2.20834005278009e-05
-2.06299044458778e-05
1.3536707433117e-07
3.09607344225168e-06
-2.18137940810705e-05
-2.37139977941983e-05
-3.97478964200462e-05
-2.23664911196086e-05
-1.7519590648198e-05
-2.29385963522718e-05
-9.83790682023594e-06
-9.94934671196233e-06
-3.15854016215506e-05
-1.66658338080667e-05
-1.06078175499114e-05
-2.65468998105443e-05
-1.27575842989175e-05
-5.65932248173795e-06
-7.79010935464248e-06
-2.15619511438935e-05
-9.82752216630529e-06
-2.52628025148917e-05
-1.75047596110784e-05
-3.4170446442926e-05
-2.93402213918609e-05
-2.33743722715765e-05
-3.28788875828837e-06
-2.64167456282875e-05
-1.75427932260558e-05
-4.81199809058608e-05
-1.81728474615426e-05
-1.58663377821309e-05
-4.16695331606569e-05
-2.02928247880785e-05
-1.50566853844969e-05
-1.75477246289212e-05
-1.91966111711617e-05
-3.03904387425486e-06
-2.18438146742276e-05
-4.50653122472109e-05
-1.37139583401082e-05
-1.98775643818925e-05
-2.35735702351648e-05
-2.53121092372988e-05
-2.09141499123616e-05
-8.07953260659009e-06
-1.10594102932883e-05
-1.44515152037828e-05
-2.53980426492883e-05
-3.24333310223877e-05
-1.82783767847583e-05
3.13646786673798e-07
-1.07028868853652e-05
-8.45002882086283e-06
2.35936491351179e-06
-2.40700552295832e-05
-1.89914260342428e-05
-1.70132811053009e-05
-2.75007551574908e-06
-1.08791088853498e-06
-1.75843200617553e-05
-1.55170001009088e-05
-1.26507083659207e-05
-2.72323456098044e-05
-1.11886886904932e-05
2.18187765063853e-06
-8.55532006922269e-06
-2.20060526754786e-05
-1.56876332042317e-05
-1.99653061418662e-06
3.85081958871702e-06
-2.3569095662507e-05
-1.50572619633137e-05
3.60340695843999e-06
-1.23631167638771e-05
-1.92121888994383e-05
-1.31621544460687e-05
-4.99758066295135e-06
-9.34486194033391e-06
-2.17696299197967e-05
-1.46568803854169e-05
-1.36728392363788e-05
-2.04098374647231e-05
-2.0715820418881e-05
-3.73010710949022e-06
-2.54883292100235e-05
-1.60815391239143e-05
-2.1242848197093e-05
-3.30703881017458e-05
-2.30980086051593e-05
-2.46515010864017e-05
-2.54385132871814e-05
-8.39406037080975e-06
-1.49028140458101e-05
-1.05114198136366e-05
-1.80508396776736e-05
-2.69428004656811e-05
-3.03949128654406e-05
-4.68555547840743e-06
-9.57955124675996e-06
-3.34468355443758e-05
-1.98617200865909e-05
-1.96370215919737e-05
-2.90417908877627e-05
-3.23240357464927e-05
-1.65269388401663e-05
-1.40317005980993e-05
-2.06699005665816e-05
-1.48144411126503e-05
-2.70297012597034e-05
-2.09351595364838e-05
-2.33444097929864e-05
-2.23945640919277e-05
-3.08690057109198e-05
-2.27380564539881e-05
-3.15480908124379e-05
-1.48973911436536e-05
-2.56520439978762e-05
-2.35264816612157e-05
-7.11415522752005e-06
-1.07740938752529e-05
-2.51106176382714e-05
-2.16515541606016e-05
-2.96903359249656e-06
-5.93689038268406e-06
-8.29164933715205e-06
-3.54780643242996e-05
-7.40374583200927e-06
-1.30763849166461e-05
-5.38599110954465e-06
-2.97111507862747e-05
-2.30166631574843e-05
-1.55656983395421e-05
-3.10565938943932e-05
-1.9686601434169e-05
-1.54061044568569e-05
-2.08807603923604e-05
-8.03992459182753e-06
-1.38487836241561e-05
-2.53913290511808e-05
-1.20054576771788e-05
-6.71413369496487e-06
-2.73704974586491e-05
-4.99334928701725e-06
-9.63479895803572e-06
-1.32789491744818e-05
1.37759210385514e-06
-1.772657605821e-05
-1.02430997407575e-05
-1.00505156583889e-05
1.09037047491781e-05
-1.20970591072761e-05
-1.99636238957826e-05
1.02626062955043e-05
-5.40074666179988e-06
-1.65730755458108e-05
-1.80711666130597e-05
-2.34070698439702e-05
-9.0160843371493e-06
-1.31884429678258e-05
-1.5324134451948e-05
-2.92100417102857e-05
-2.72555034077572e-05
-1.99894612859796e-05
-2.18254198161814e-05
-2.44245314879428e-05
-8.89419269363781e-06
5.36334549127434e-06
-1.4379394176794e-05
-8.86868514825397e-06
-1.66450782525825e-05
-2.77393664074591e-05
-3.49418173340435e-05
-6.63158476474783e-06
-2.45282661119625e-05
-7.12145512850643e-06
-6.10020572451502e-06
-3.26145000078522e-05
-2.294697532498e-05
-1.27359502624539e-05
-1.93778041737213e-05
-7.14361857634066e-06
-1.96791080275633e-05
-6.0190939870315e-06
-3.37663285580102e-05
-2.4419110506143e-05
-3.8849860283093e-05
-2.23069660611077e-05
-1.36192790074614e-06
-2.56883502643273e-05
-4.03592598867123e-05
-2.49015791228372e-05
-4.53537456663098e-06
-2.90942467667193e-05
-1.01621300176039e-05
-1.3984779634468e-05
-1.38817254921192e-05
-2.60062647527589e-05
-1.46494738944313e-05
-1.82262433390487e-05
-2.51370196236514e-05
-2.10142310812802e-05
-3.33164200175345e-05
-2.88944615594748e-05
-3.21708385912196e-05
-1.26997510470096e-05
-1.43213528941177e-05
-1.90062453396445e-05
-2.52795079504159e-05
-1.7844038240225e-05
-1.81690243087681e-05
-2.06337314008835e-05
-1.47536690008285e-05
-1.7097050796906e-05
-2.22583678896196e-05
-2.99774507778039e-06
-1.65223664090618e-06
-7.58576696930731e-06
-1.37384168734293e-05
6.88512907180633e-06
-2.95189231810046e-05
9.87000353871699e-06
-1.10223730841362e-05
-1.30209461727733e-05
-1.91929052200694e-05
-2.87377543671816e-05
-2.84637522722931e-06
-1.35235409912263e-05
-2.54004742329212e-05
-9.19268842126493e-06
-1.47258685023153e-05
-1.60770073425386e-05
-1.7167089537152e-05
-1.15104045868006e-05
3.57328179975342e-06
-1.15434698180104e-06
-1.86301212053484e-05
-9.28530221703522e-06
-1.66891919442098e-05
-1.10941846387773e-05
-1.03886707149509e-05
-1.36317764956554e-05
-4.24653682242864e-06
-6.15086108796823e-06
-2.95216753296928e-05
-2.83596948829075e-05
-1.38599639219923e-05
-1.16490075639398e-05
-7.14128284176961e-06
-3.78629263408118e-05
-1.67699695101264e-05
-2.06755273336998e-05
-1.30861069601003e-05
-5.73915972527249e-05
-2.12667893767213e-05
-1.88774233518574e-05
1.00504473070917e-06
-8.29376387127178e-06
-2.22239891176946e-05
-2.09520821120636e-05
-1.75724409951276e-05
-2.80522419364427e-05
-1.12453877178114e-05
-1.29775261773489e-05
-6.18806216606398e-06
-3.09122028331856e-05
-2.61990285547915e-05
-1.82369789931828e-05
-2.82094378901556e-05
-1.92540450454691e-05
-2.78905735495525e-05
-2.738470648793e-05
-3.71766077829489e-05
-2.13795973514577e-05
-1.06499633506694e-05
-2.03891753006998e-05
-9.13288146720217e-06
-1.72199067715177e-07
-2.36622968348445e-05
8.81793197069301e-06
1.12910712943594e-06
-3.29487749667841e-05
-1.12740480235543e-05
-2.13266661710091e-05
-1.60339581204414e-05
-2.59938044526312e-06
-1.32986133568088e-05
-1.24446260794405e-05
-3.49654647666198e-05
-7.33399196479783e-06
-7.25200182918432e-06
-3.69104077361752e-05
-1.43562457286551e-05
-1.53016578135307e-05
-9.35687574406056e-06
-8.40298271089833e-06
-2.8470854808541e-05
-8.2378450379374e-08
-8.78909987137658e-06
-1.4684773787746e-05
4.73782125149066e-06
-9.58299283606485e-06
-2.26369796349041e-05
-3.32937016307123e-06
-3.24471538959127e-05
-1.62006344685575e-05
3.87876715830609e-06
-1.31439319711117e-05
-8.3547704290033e-06
1.04959180015987e-05
-1.35232377671543e-05
-4.73082957744857e-06
-1.53704509137532e-05
-2.19524801736358e-05
-2.34431866604634e-05
-2.42401911066402e-05
-4.91488922880595e-06
-1.50250088749175e-05
-4.86600866262909e-06
-1.81743511326402e-05
-2.84794934879986e-06
-4.59357337024066e-06
-1.89846390740315e-05
6.59820815256218e-06
-6.80806454870051e-06
-1.29638124816345e-05
-2.0220865769686e-05
-9.41068435850334e-06
-1.55034684134791e-05
-2.17404727709585e-05
-2.17501886757551e-05
-1.34651699162374e-05
-2.64590551186156e-05
-2.58216849554388e-05
-3.1199515095724e-05
-2.20128889912572e-05
-1.85804607528161e-05
-3.53192683530167e-05
-1.94161661439807e-05
-1.59035580234695e-05
-1.85590881406234e-05
-2.43737391413607e-05
-3.05443610581696e-05
-1.77643888651678e-06
4.86071832769491e-06
-1.96983495415986e-05
-2.59614465118702e-05
-2.08118641409024e-05
-4.52368195030355e-06
-1.31359022330407e-05
-8.00243793758954e-06
-2.03614407945132e-05
-9.01778317020963e-06
-4.31477542182527e-05
-3.86356999186481e-05
-1.6053218706175e-05
-1.56109359943082e-05
-1.84013348123518e-05
-2.02729254081004e-05
-3.19050988897342e-06
-2.97315561035109e-05
-2.70031516437472e-05
-3.14327880056495e-05
-3.17992670741429e-05
4.57913151986354e-06
-5.35118806687158e-06
-1.39087495058168e-05
-6.61814884823371e-06
-9.04208565706271e-06
2.08760715826895e-06
-2.94380521337903e-05
-1.66095679043144e-05
-9.64348491223299e-06
-3.00021780284473e-05
-1.96519153953479e-05
-2.36070991377387e-05
-6.70733202345856e-06
-1.29006292024565e-05
-1.15577220578539e-05
-7.39278475182617e-06
-5.93821754635449e-06
-1.60428390856121e-05
-1.66162510270497e-05
-3.65466414263071e-05
7.48953938283483e-06
-2.24128533585925e-05
-7.95477081575603e-06
6.05693967824571e-07
-3.78898980656711e-06
1.54760841563179e-06
-1.49157704929798e-05
-1.59117589630711e-05
-1.66872582305613e-05
-2.35740065318593e-05
-6.26527399456882e-06
-3.51280798320228e-05
-8.82513763971574e-06
-8.17059951856626e-06
-1.14314024619737e-05
-9.5597434218064e-06
-1.39723689588896e-05
-2.58205061025735e-05
-1.99615246148044e-05
-7.35244958134781e-06
-1.03453581180027e-05
-4.51760222908664e-06
-9.31612470430243e-06
-6.13876111752165e-06
-7.1409855384298e-06
-1.75317822608509e-05
-2.85792748422865e-05
-3.1344824552065e-05
-1.50144270708003e-05
-3.35707708982824e-05
-1.43807791770627e-05
-2.83486030686515e-05
-1.92078770292658e-05
-1.60198314944342e-05
-1.22864642283103e-05
-3.62336842080731e-05
-2.85560884579118e-05
-1.87189506255319e-05
-2.58667298936383e-05
-3.18094893134938e-05
-3.42084458579108e-06
-2.38722456093364e-05
-4.46659506985391e-05
-1.60969021010125e-05
-1.78609959723984e-05
-4.33806841310913e-06
-3.68726048697173e-05
-2.21369009650554e-05
-2.69795171065706e-05
-3.46418579224575e-07
-1.74239034342364e-05
-4.39744303612981e-05
-2.58309993510055e-05
-2.12692577831332e-05
-2.49489975450934e-05
-1.12877570078039e-05
-3.8427330091325e-06
-5.87627157053001e-06
-1.64296301603113e-05
-1.99891993535473e-05
-3.2031861564442e-05
-2.22067872837839e-05
-5.75571857198152e-06
-1.33075965681412e-05
-1.27293241545152e-05
-1.33864897886751e-05
-8.1106609057319e-06
-9.7246887920802e-06
-4.47398006130038e-06
-2.94718293654492e-05
-2.3203363696338e-05
-2.60028870305515e-05
-1.67964166347462e-05
-2.34813459707508e-05
-3.38681454289176e-05
-1.32505211750757e-05
5.73910751391706e-06
-3.27082063631725e-05
-7.0068557415886e-06
-2.21371621847075e-05
-2.20128695264304e-06
-1.59464483912103e-05
-5.1655180163181e-06
-1.41946778274873e-05
-4.21073206155456e-06
-1.04456810468359e-05
-5.7073121486619e-06
-5.79885168479393e-07
-4.56942643370718e-06
-1.99337715692468e-05
-1.70690669504055e-05
-2.28941014106428e-05
-2.65454299198536e-05
-2.70443032720967e-05
1.02994282997582e-05
-6.60951703306458e-06
-2.2846502632503e-05
-3.18146678011852e-05
-2.31397627750707e-05
-1.01877299472637e-05
-1.18020770338861e-05
-6.2378687000202e-06
-1.34903918310463e-05
-2.76093838051418e-05
-6.81088228335905e-06
-6.42334657928527e-06
-7.06592451457156e-06
-1.78486123463155e-05
-1.40561234370617e-06
-1.03049170300162e-05
-8.3841727384419e-06
-1.87499113927433e-05
-1.5010182869979e-05
-3.13236264035237e-05
-1.90235202037791e-05
-3.42638254321808e-05
-1.84428164678696e-05
-1.41953702585622e-05
-2.99859533274996e-05
-1.97515686016593e-05
-9.95195064565265e-06
-1.08810235096378e-05
-8.96638391876186e-06
-2.60383789244545e-05
-2.79500655620931e-05
-9.91765236529871e-06
-3.45298680152153e-05
-1.14716626858757e-05
-1.03157967325051e-05
-1.81538086867776e-05
-1.03217039882981e-05
-1.60571964446939e-05
-2.35971147523139e-05
-1.25784230604699e-05
-1.29306003998054e-05
-1.6104599647301e-05
-2.30416288744763e-05
-1.11601771326592e-05
-1.52110927288543e-05
-1.30380266928332e-05
-2.53306451492014e-05
-2.87156775609917e-05
-2.37374136075388e-05
-1.50526295357688e-05
1.25498319466249e-06
-1.20465127779011e-05
-2.59584884481475e-05
-2.605170611397e-05
-2.67696649642691e-05
-1.7014134656845e-05
-1.51686779448732e-05
-5.28613797905114e-06
-3.5629279381236e-05
-7.27404592684212e-07
3.49910509127329e-07
-4.35202208104516e-06
-2.49679946751633e-05
8.18146906649304e-06
-5.21904344000063e-06
-1.65533444340771e-05
-1.31427533414263e-05
-2.98833031794298e-05
-1.63466944397127e-05
-4.92840707729058e-06
-5.35749962283247e-06
-4.86647284264794e-06
-9.70386581969466e-06
-2.00191121902131e-06
-9.85459618772643e-06
-9.05096033850255e-06
-1.01954318402251e-07
4.39309841946839e-06
-1.05033885111252e-05
-6.14138643115569e-06
-1.42928615994283e-05
-1.40464179830029e-05
-1.52938724571452e-06
1.16273026929259e-06
-1.99254766679718e-05
1.14351117550247e-05
-1.47739174719694e-05
-1.40825266768649e-05
-1.44390105789716e-05
-6.36396321064975e-06
-3.42800290043424e-05
-8.25482587153041e-07
-1.38107443104836e-05
-1.32633514577899e-05
-7.14584521783001e-06
-2.47993988864908e-05
-1.40875283684006e-05
-1.33715194592682e-05
-5.45057244538169e-06
-7.14522549580547e-06
-1.51509367670868e-05
-9.43332645940993e-06
5.63861388063881e-07
-2.10998726381571e-05
-2.63714608006198e-05
-3.16887124036875e-05
-3.21017743690737e-05
-3.53215923342909e-05
-1.65917016951607e-05
-2.91387370094284e-05
-2.62930441529454e-05
-2.6927564802013e-05
-1.09455573148326e-05
-1.80351246234639e-05
-1.6125160736128e-05
-2.92132886015345e-05
-3.08602834402782e-05
-3.04235844727393e-05
-1.77433690782222e-05
-2.80661263904044e-05
8.09704262575451e-06
-1.63812756322931e-05
-1.36562139636498e-05
-1.78613916203818e-05
-1.80823629192089e-05
-9.49328623169338e-06
-2.61691214483386e-05
-1.88091399401549e-05
-2.90472470436009e-05
-1.69397127957734e-05
-1.02226251902164e-05
-2.27464643799311e-05
-2.52845451215562e-05
-1.16030159126832e-05
-2.87142697872617e-05
-2.04153632903923e-05
-7.0558026506332e-06
-1.33160511477315e-05
-2.62007276237285e-05
-1.47581167097471e-05
-5.83564983603052e-06
-2.9975475020005e-06
-5.58434583403703e-06
-7.2790591042794e-07
-1.51288261475266e-05
-1.15628455398908e-05
-1.33963300101643e-06
-7.95327958173634e-06
-3.55185347975489e-05
-1.74137432281834e-05
-1.3944293281641e-05
-1.25033135830226e-05
-1.64651177268579e-05
-1.56952968456647e-05
2.1773679430555e-05
-1.42781867226805e-05
-1.78831413302251e-05
-1.02725710967961e-05
-6.79630804576929e-06
-1.45939015980106e-05
-4.61824668922366e-06
8.77325314558047e-06
-1.27819948929623e-05
-2.1523354574844e-05
-8.39852324956621e-06
-1.09172256996318e-05
-2.84393909635975e-05
-1.69000369066024e-05
-2.97601419641374e-05
-5.02541495660446e-06
-1.80171787411579e-05
-2.89735254585622e-05
-8.36950534703919e-06
-1.67836237632975e-05
-2.01842804598541e-05
-1.61668081165341e-05
-6.73009706528461e-06
-8.50436713516127e-06
-2.89087543428978e-05
-2.14080266748689e-05
-2.03616657556702e-05
-8.07134522691264e-06
-2.40375591293174e-05
-2.61904549319703e-05
-2.46818734191581e-05
-1.57398700774731e-05
-1.11585688130978e-05
-8.44349461636161e-06
-1.29973438907985e-05
-2.11230628296328e-05
-5.68358843299449e-06
-8.69305836357401e-06
-2.08647705490464e-05
-2.08123387467263e-05
-3.44815711209174e-05
-5.77217446773744e-06
-4.21744281975283e-05
-1.1346977105439e-05
-2.26974447549785e-05
-1.14737498730233e-05
-3.1423544685296e-06
-4.0954037131676e-05
-1.10889095086932e-05
-4.5173809854718e-06
-3.13737135829923e-05
-3.29695206303397e-05
-2.40175259638581e-05
-2.35266285714566e-05
-2.40640240533278e-05
-2.44725118443678e-05
-1.99662820210086e-05
-6.33910662486224e-06
-1.09977041406394e-05
-2.46325416505993e-05
-8.86800199884626e-06
-1.63324445219101e-05
-3.00268178261129e-05
-1.16312668273048e-05
-2.98855379580545e-05
-1.86039094904512e-05
-1.60309155235675e-05
-2.22076874891631e-05
-2.14066706181638e-05
-5.9230361693017e-06
-5.78430895962766e-06
-1.76163263652883e-05
-2.63773038303603e-05
-1.79938612870291e-05
-1.2507968365945e-05
-2.53281478202885e-05
-1.01454740501692e-05
5.25440344030363e-08
-5.20360363993164e-06
-1.31120064844198e-05
-1.82292445895834e-05
-1.48469133828136e-05
-3.03876648400441e-05
-2.94143068714997e-05
-2.07097357556779e-05
-1.43348766916035e-05
-1.95431052844223e-05
-3.43401814027222e-05
-1.76805597130099e-05
2.15645169693959e-07
-2.13604802492458e-05
-2.48368472560254e-05
-1.78311165869245e-05
-2.34027964361809e-05
-1.5326006079784e-05
-2.91648693064211e-05
-2.34698643149526e-05
-7.75571537642821e-06
-1.97306352056128e-06
-1.49283089331239e-05
-1.24866607027714e-05
-2.9001583103766e-05
-3.16048386166901e-05
-1.30280931300323e-05
-2.95062768845224e-05
-2.59019911822207e-05
-4.42124860363598e-06
-2.51342831191911e-05
-2.96456643589201e-05
-1.8719930664525e-05
-4.28913882658609e-06
-2.64979718323944e-05
-1.38118368460573e-05
-2.00053746434395e-05
-6.93042780807005e-06
-4.58148847059841e-05
-3.08966319039089e-06
-1.137102155697e-05
-1.70417035166361e-05
-2.06592428971428e-05
-2.64507484837308e-05
-1.77470404549233e-05
-2.009553256688e-05
-2.01246283432186e-05
-3.63046921987499e-05
-1.2793694281787e-05
-9.26138453387108e-06
-1.20596231755235e-05
-9.85578173407128e-06
-2.72909973598908e-05
-1.21160574062566e-05
-2.74240864972348e-05
-2.40665862078009e-05
-2.68977778573865e-05
-2.93087955989847e-05
-1.10619163470556e-05
-2.88900182475972e-05
-1.89556056802885e-05
-2.16052076051786e-05
-1.60585679433007e-05
-3.55952391529743e-05
-2.80966001378219e-05
3.14408038993657e-06
-1.15339167991786e-05
-1.73591586606277e-05
-8.19626934080837e-06
-6.88732800607584e-06
-7.61225180725561e-06
-1.06238319555402e-05
-8.16735880785527e-06
-9.52566857932704e-06
-1.62097039577507e-05
7.71274631216807e-06
-2.12393658834802e-05
-2.81651863614866e-05
-2.58629638804035e-05
-1.82586945294257e-05
-1.45507535261425e-05
-1.08734829159072e-05
-2.48408737060137e-07
-2.18898143096276e-05
-8.67942515669423e-06
-1.21627106748967e-05
-1.24633239732731e-05
-3.67169036315886e-05
-1.16972027690275e-05
-1.55520524326238e-05
-1.68966034157513e-05
-1.3319878138461e-05
-2.08376560683279e-05
-1.34614742431177e-05
-2.46123808047874e-05
-1.194948439595e-05
6.77101307869541e-06
-3.35069347837877e-05
-1.3103666373936e-05
-2.73468750421541e-05
-1.4710943068843e-05
-1.50612755243355e-05
-1.82091033478781e-05
-3.67726916055362e-05
-2.0720094873072e-05
-2.19024849509611e-05
-1.98184064884788e-05
-1.81122729858644e-05
-2.69970368742379e-05
-2.04629893779686e-05
-5.29529953753071e-06
-1.34824265231684e-05
-2.1303376779853e-05
-2.10086827043805e-05
-1.68704946836695e-05
-3.287987577481e-05
-1.46157042165558e-05
-9.20550910433558e-06
-4.15835433270741e-05
-1.64144621834849e-05
-2.1248194323584e-05
-1.88554892520664e-05
-3.30489832203039e-05
-2.6824831121929e-05
-2.74814398328257e-05
-2.92568946439786e-05
-1.74522797092657e-05
-2.79798646496365e-05
-1.09697486566756e-05
-9.8185223221424e-06
-2.15026033892397e-05
-3.22721927040712e-05
-7.05634734692176e-06
-2.26010904549487e-05
-3.73610563062095e-05
-6.83787929275983e-06
-1.77771041901906e-05
-4.77754642865732e-06
-1.68482631479631e-05
-9.07827106233061e-06
-8.5218770561959e-07
-9.17812115765803e-06
-3.25320428004242e-05
-1.39775718733963e-05
-2.05463605472638e-05
-1.45047039369905e-05
-6.60985352157545e-06
-3.07546406885884e-05
-2.0535962940069e-05
-2.97566147324152e-05
-1.78554926499774e-05
4.48160016337515e-06
-1.93814704182043e-05
-2.01735373559908e-05
-1.26989000529227e-05
-2.41270988977419e-05
-1.40373062049703e-05
-1.76765379915789e-05
-8.39446059823554e-06
-3.21975859873881e-06
-7.74016663463153e-06
-4.08814485530869e-06
-1.55281555027774e-05
-5.59226567076845e-07
5.3768361568931e-08
-2.42950104103662e-06
-7.57412773032576e-06
-1.01526731897879e-05
-9.05409905973535e-07
-4.48646085526752e-06
-1.24396873992172e-05
-1.06808355085271e-05
-1.63932590228317e-05
-5.82271706381795e-06
-1.9810950564453e-05
-2.16731188558014e-05
-9.42836812753061e-06
-2.83724105471837e-05
-1.74380023399027e-05
-1.31892973717064e-05
-2.98294356623057e-05
9.12472230886083e-06
-1.63128133776299e-05
-1.37206547145301e-05
1.57471502949264e-05
-1.67005340689143e-05
-1.7277534564653e-05
-1.83661064175519e-05
-6.72759553591001e-06
-4.00168043880157e-06
-1.86977658657768e-06
-3.12648530201618e-05
-2.78987998612449e-05
-2.33984793665379e-05
-1.77977084619702e-05
-1.60756166626555e-05
-1.04987543847278e-05
-1.27432604084282e-05
-1.30546443436797e-05
-3.37097225219793e-05
-2.22730589628328e-05
-1.8996003480195e-05
-1.16267124276716e-05
-1.88126631932975e-05
-1.72757943528434e-05
-2.87831201244041e-05
-3.83282041698361e-05
-2.06421412944493e-05
-2.17867524896606e-05
-1.41778168100023e-05
-1.41531001641644e-05
-3.35392618696509e-05
-2.64580185441171e-05
-1.78158774244791e-06
-8.90873170553519e-06
-7.86221850614787e-06
-7.11414011700195e-06
-5.86780764897944e-07
-1.61678227755269e-05
-9.20445826249569e-06
-1.62614967051724e-05
-2.46738618011005e-05
-2.78202819996858e-05
-1.96948383568421e-05
-2.01091490011847e-05
-1.2938772944424e-06
-2.52887346812997e-05
-1.1888138931148e-05
-1.21428943989448e-05
-9.81713017793135e-06
-1.26315938937984e-06
8.8696313780193e-06
-7.59359979079364e-06
-8.86952436088926e-06
-1.57804926462378e-05
-2.22492514405307e-05
-1.00173558444861e-05
-1.46821083791295e-05
-2.50231081893641e-05
-1.7970149066298e-05
-2.46665105394637e-05
-1.01981614530144e-05
-1.63715389356892e-05
-1.74136611560219e-05
-1.28796857980648e-06
-1.86588455554127e-05
-1.94929507642374e-05
-2.38122843046913e-05
-1.28826531536373e-06
-1.70360557969094e-05
-9.99771626110542e-06
-2.78364279378472e-05
-1.00173898475301e-05
-2.76352039737358e-05
-2.12882666629695e-05
2.6979371885173e-06
4.67635192454907e-06
-2.15133458053042e-05
-1.74413324013943e-05
-2.62384346126212e-05
-2.63185262003536e-05
-2.58826716611389e-05
-2.14128431710261e-05
-2.78332394629022e-05
3.96114869302928e-06
-3.17182728617259e-05
-1.95482837082397e-05
-7.37489926206565e-06
-1.37544111376696e-05
-8.23980658092528e-06
-1.97727715953851e-05
-9.6434330967205e-06
-3.24010575527759e-05
-2.83137265977594e-05
-1.22184155850466e-06
-2.36311345083974e-05
-2.60803838472744e-05
-2.1050449828484e-05
-4.12664984899964e-05
-1.7867760746544e-05
-3.17910894550757e-05
-2.35836338484912e-05
-1.69859706390752e-05
-2.95088995750705e-05
-3.26249374030093e-05
-1.18648822775668e-05
-1.2696072434595e-05
-3.13407211890438e-05
-1.26981036465253e-05
-5.78921137899615e-06
-2.24119600790179e-05
-1.54105498753672e-05
-1.6357225139857e-05
-3.2770440700177e-05
-1.59025846055596e-05
-3.02963866821413e-05
-3.35891217361688e-05
-1.77676821581829e-05
-2.23905224765757e-05
-3.2822377650451e-05
-6.64875526811183e-06
1.08371184207258e-06
-1.43687511763623e-05
-1.34957648479637e-05
-2.07231148024137e-05
-2.22128788196289e-05
-1.64266533542849e-05
-3.58765319678765e-05
-3.53031693874765e-07
-9.51993732194417e-06
-1.36392502359571e-05
-1.61074976226892e-05
-1.45917745382644e-05
-2.08970614271347e-05
-1.44310064352283e-05
-1.65940579621933e-05
8.19301883889015e-08
-4.74882771089445e-06
-9.48803955815685e-06
-1.0096532960637e-05
-1.42550158423869e-05
-1.98291124722816e-05
-2.25668513064704e-06
-2.14577284972526e-06
-1.11561432504643e-05
-2.85048109343291e-05
-1.61820731326922e-05
-2.0966559846512e-05
-2.61714353320098e-05
-1.67760274784474e-05
-8.9625652107093e-06
-2.03149390072001e-05
-1.47774841039825e-05
-1.82322699303792e-05
-3.43517998034937e-06
-1.06776167852986e-05
-3.19027999267927e-06
-1.17365816133176e-05
-1.0391520547782e-05
-2.07146416601242e-05
-1.25988861722898e-05
-3.00203077455527e-05
-1.50856762213865e-05
-1.94930009913385e-05
-2.30691063279262e-05
-2.43607922205531e-05
-9.02276023638171e-06
-1.79803828946562e-05
-1.77445902318825e-05
-1.41147178268146e-05
-1.60137086588424e-05
-2.28093838085593e-05
-1.99647538541423e-05
-2.18612192643571e-05
-1.3666813983667e-05
-1.63318801504482e-06
-9.92093001144464e-06
-1.91104244924203e-05
-2.19986999978623e-05
-1.924710236329e-05
-2.67542044293648e-05
-4.20496135298275e-05
-1.55934858495765e-05
-3.08463846774349e-05
-2.76158448196239e-05
-1.19114341518786e-05
-5.72102862225884e-06
-1.435575797004e-05
-2.27842253039281e-05
-3.87572513294595e-05
-1.49090588158605e-05
-1.67646631167108e-05
-3.95137534079263e-05
-3.42414989526242e-05
-1.36404730024929e-05
-1.25676560695885e-05
5.41425047101293e-07
-1.686717330486e-05
-1.02411419206661e-05
-1.25378482768246e-05
-2.89587754702329e-05
-3.54984308764256e-05
-4.04378702238953e-06
-2.33652595876452e-05
-3.2831612265753e-05
-4.08321119250669e-06
-2.06259945743979e-05
-3.06109072414263e-05
-8.58607146814577e-06
-8.63468941165023e-06
-1.22408904262552e-05
-1.35007140505358e-05
-1.52281509510744e-05
-2.51890062930317e-05
-2.74786880401798e-06
-1.33338916726227e-05
-7.37666459683121e-06
-1.06696530248476e-05
-7.02535638857986e-06
-1.86740954109547e-05
-2.01918228776028e-05
-2.1062298472685e-05
-6.96825394171826e-06
-4.38460974716789e-05
-1.03961057507513e-05
-1.8943482170648e-05
4.64370878114827e-06
-2.80171505270891e-05
-2.16981520023044e-05
-3.4583969778941e-06
-1.18437123785688e-05
-1.52064786257723e-05
-2.13537357070817e-05
-9.39203989234301e-06
-1.76233047453262e-05
3.39471968787082e-06
-1.84811938817334e-05
-3.00062561438135e-06
-2.23878949039512e-05
-2.52805280721309e-05
-4.58324904227755e-06
-2.35977805085113e-05
-3.51265946293276e-05
-2.89186911439994e-05
-2.96314904289425e-05
-3.19620573044883e-05
-5.08367753362603e-06
-2.04271783656649e-05
-2.38506017353828e-05
-2.24032809440737e-05
-4.51633564842502e-05
-2.69320723631948e-05
-1.65442427012182e-05
-1.41123852830412e-05
-9.50129180178264e-06
-1.6088867787287e-05
-2.86834353698192e-05
-5.24425923957167e-06
-1.89916209596082e-05
-2.20239478512968e-05
-1.21243935996332e-05
-3.43510404966773e-05
-2.04612393850269e-05
-2.68218280849929e-05
-4.52280496629254e-05
-2.44774897652454e-05
-2.73027423031553e-05
-1.20928171244659e-05
-9.38152463307222e-06
5.91681250849629e-06
-5.03103915596237e-06
-1.40397280703808e-05
-1.56153942499426e-05
-6.73677110491543e-06
-2.76393846779282e-05
-1.89737839615241e-05
-2.20581783246125e-05
-2.02611433902563e-05
-7.91960749647323e-06
-3.80919294314648e-06
-3.32618670352766e-05
5.21111586236455e-06
-2.44226787645513e-05
-9.98337235478057e-06
-1.39797727698187e-05
-3.08586315911383e-05
-6.79422368842461e-06
4.47001308496794e-06
1.26564531486624e-05
-2.69810103507598e-05
-6.1882444234441e-06
-1.81971323332287e-05
-1.62890848291489e-05
-2.37329040919514e-05
-1.18170650663932e-05
-7.67519236854627e-06
-1.99792697308929e-05
-2.73980702969489e-05
-6.82136692185362e-06
-3.30930998097958e-06
-2.55162682462995e-05
-3.18109296563952e-05
2.62865615325422e-07
-7.64739992570966e-06
-2.18151383165158e-05
-2.16654873756284e-05
1.2974219791501e-05
-1.69452198134938e-05
-1.39424541431513e-05
2.4730480915558e-06
-2.50322826577423e-05
-1.41703560449344e-05
-4.91327497265222e-06
-8.35507645019424e-06
-8.40028840478286e-06
-1.1112207173074e-05
1.78402836508023e-07
-2.6380822633359e-05
-1.75944888560765e-05
7.38525380335145e-07
-8.51071007702338e-06
9.21720988748254e-06
-2.56648430055212e-05
-3.4362326035436e-05
-1.44474424933818e-05
-1.03865778074648e-05
-1.66592438531645e-05
2.48582548177731e-06
-1.16896193033448e-05
-2.17926341725539e-05
-2.54697990743041e-05
-7.5176872932967e-06
-1.04696978257516e-05
-1.05519434340513e-05
-1.92413575973718e-05
-1.73057226930409e-05
-1.83671373222122e-05
-2.16032835805488e-05
-1.7260775611627e-05
-2.79027876182324e-05
-1.5035147473627e-05
-2.11360294893532e-05
-1.93920113085012e-05
-8.50936356676816e-06
-1.75920922085896e-05
-2.36223826039578e-05
-2.51014620224102e-05
-3.29589528391265e-05
-2.74171814111629e-05
-1.64072699366943e-05
-3.02519306762712e-05
-2.2028775137474e-05
-1.30149024512552e-05
-3.60620632956222e-05
-1.21758156107118e-05
-3.73248998912814e-05
