# Supplementary material for: Research on computational propagation and identification of mine microseismic signals based on deep learning
Source: PLoS One. 2025 Oct 22;20(10):e0334641. doi: 10.1371/journal.pone.0334641 (PMC12543183; doi:10.1371/journal.pone.0334641)
Supplement: S10 Data — (ZIP) [file pone.0334641.s010.zip › 000101100001649.xlsx_0.txt_24.txt.txt]

-1.2170715678717e-05
-1.07417262911618e-06
-2.32023407024588e-05
-5.95280597822156e-06
-1.08936410987084e-05
-1.6596824848599e-05
-1.37460330544559e-05
-2.00977029448846e-05
-2.59687605064064e-05
-1.62100604446842e-05
4.81671789178518e-06
-1.16084362178049e-05
-1.54672111990413e-05
-1.77520226301903e-05
-3.22469620556741e-05
-3.78905599243691e-05
7.02178479834651e-06
-2.02229048005725e-05
-4.13879317476619e-06
-1.13390668540282e-05
-2.68940962801218e-05
-3.36824987121333e-05
-2.82100864891686e-05
-2.03306207701153e-05
-2.37952131675791e-06
-3.10573089533116e-05
-3.2336048652805e-05
-1.60474716466704e-06
-3.76656270167964e-06
-3.59153535161061e-05
-5.22138895531507e-06
2.74415553583485e-06
-2.16116364759388e-05
-1.56960813552697e-05
-1.63301048736954e-05
-3.35548808735611e-05
-4.02755737984613e-05
-2.78063521630726e-05
-1.98415968623322e-05
-1.87460714888524e-05
-9.8099834594573e-06
-2.04480550844664e-05
-2.02886956665242e-05
-2.75421124693563e-05
-2.9304137429119e-05
-1.64938513946068e-05
-1.92901782093285e-05
-1.96970559819487e-05
4.56702663019213e-06
-1.24436376236456e-05
-2.6963551477835e-05
-7.61077003825262e-07
-2.00459727745499e-07
2.74704204892838e-06
2.05764022511137e-06
-4.66814047564139e-07
-2.2322651542914e-05
-2.00832178278245e-05
-1.23693679156632e-05
-1.21198241949158e-05
-2.85363829324015e-05
-1.17246923097314e-05
-9.05832404251314e-06
-4.42598347918986e-06
-2.11842603230654e-05
-7.68775593024251e-06
-2.05759855533251e-05
1.81578639528257e-06
-1.48329334283133e-05
-2.40551514253923e-05
-4.63572430008823e-05
-2.53220149520492e-06
1.15215462206795e-05
-1.76738551216245e-05
-6.67026524552094e-06
-2.39608367827358e-05
-1.71640029212052e-05
-1.38936047924101e-05
-1.19945889616185e-05
-1.86859284561859e-05
1.20918957588251e-06
-2.26226606157439e-05
-1.83268878921046e-05
-1.49163314055172e-05
-2.14662614368471e-05
-2.42996840103505e-05
-8.71701125575528e-06
-1.45380257776174e-06
-2.15211129710259e-05
1.46255563722673e-05
-6.69639151440353e-06
-1.5296864724006e-05
-2.90022355380651e-05
-1.31971407530604e-05
-3.77156415099131e-05
-3.64939416167085e-05
-1.9930329286724e-05
-1.36961781096e-05
-2.45555211772091e-05
-1.420301060035e-05
-2.48838916842592e-05
-3.12971858490891e-05
-3.71307940489393e-05
-3.60679677903091e-05
-2.04135938747091e-05
-1.09588253335035e-05
-2.20614209311348e-05
-3.62416545041612e-05
-1.4486206840286e-05
-4.1569806780271e-06
-8.06910289328989e-06
-2.03041162588347e-05
-2.19549930910049e-05
-4.87777421777884e-06
-1.2223473563946e-05
-7.1649037777611e-06
-3.18117035702361e-05
-2.80595184504873e-05
-1.52394534454483e-05
-1.1965921255967e-05
-2.23096317584367e-05
-3.92635475828146e-05
-7.09932155792177e-06
-2.67966718279108e-05
-9.77843528306345e-06
-3.11676806408351e-05
-2.19980648450564e-05
-2.19070053792622e-05
-1.35196362471422e-05
-2.26738102514791e-05
2.33884773112527e-06
-1.13558762905443e-05
-1.91820342252439e-07
-1.14331529995563e-05
-8.81772963388631e-06
-2.3953664028881e-05
1.91880578091993e-06
-3.71621460900881e-05
-2.77509115147696e-05
-2.60835515159873e-05
2.32171475042751e-06
-9.20923197970875e-06
-3.99087160174099e-05
-1.68366060546511e-05
-1.94556809726214e-05
-4.24352681313503e-07
-2.66297771119199e-05
-2.50049471020861e-05
-5.64672772434662e-06
-1.41047242957666e-05
-5.64202456094595e-06
-2.7451134117024e-05
1.50482467576818e-06
-1.06476874453831e-05
-1.05065084281994e-05
-5.12635832338647e-07
-1.29056339932094e-05
-2.23477130832495e-05
-5.42740218037191e-07
-2.10371120526978e-05
-2.73543817905058e-05
-2.85039295463005e-05
-3.55864021823503e-05
-3.42470230617065e-06
-2.6998453476113e-05
-1.82874750106415e-05
-2.02975049044735e-05
-3.06747849816263e-05
-3.21465300722528e-05
-3.81972114745248e-06
-3.0591386420104e-05
-2.78118437904428e-05
-2.38959552296565e-05
-2.68166231284786e-05
-3.23840646040749e-05
-2.80291693218625e-05
-1.18741296297996e-05
1.27965404337171e-06
-2.38024289341616e-05
-2.45734257888821e-05
-3.07636798079983e-05
-1.78256923922713e-05
-4.51743673735869e-05
-5.82990255789851e-06
-2.04555984250796e-05
-2.05151200595648e-05
-1.50614299620597e-05
-3.27812122111486e-05
-1.90032251542472e-05
-1.83889979943936e-05
-2.49575148714656e-05
-1.43202011123829e-05
-1.56909061285032e-05
-3.92567752613485e-05
-4.48426558243967e-07
-2.56686581492262e-05
-1.83156601104703e-05
-5.3391655086234e-06
-1.78691522577502e-05
-2.51752335555141e-05
1.54313885013527e-05
-1.04219373519341e-05
-2.76940600730539e-05
-3.10252870134277e-05
-2.35498456775081e-05
-1.56067393124595e-05
-2.61130688634439e-05
-2.00619713955112e-05
-3.87222325210739e-06
-2.61535191484447e-05
-7.90353489182864e-06
-2.28208601885076e-05
-1.69509266639612e-05
-3.83754500115378e-06
-7.50732360900311e-06
-1.70378541174753e-05
-8.23836136484175e-06
-1.89319510794151e-05
5.96561000899201e-06
-1.38988340643356e-05
1.20553054468223e-05
-1.77246530837076e-06
-1.87783615496862e-05
-4.08490189307484e-05
-1.92851890574259e-05
-2.90998911035722e-05
-1.2170483303375e-05
-2.22801075278846e-05
-3.24438525780428e-05
-1.37888568685248e-05
-4.38411606826001e-06
-9.06709228816837e-06
9.37409644649661e-07
-1.17573507271108e-05
-1.23184951971504e-05
-1.24827764873177e-05
-1.279773179554e-05
-1.77116328306362e-05
-2.96849973288597e-05
-1.99314470405124e-06
-2.56526338633827e-05
1.09888653036008e-06
-1.61703165599859e-05
-8.26118077336503e-06
-1.28597970020711e-05
-1.86450824950669e-05
-4.20859614009622e-06
-2.62110124569343e-05
-5.75275568879409e-06
-2.01293787552733e-05
-1.95255313075239e-05
-2.65353445305496e-06
-1.19143947053345e-05
-1.82308163165238e-05
-1.79445450091969e-05
-1.8170437451732e-05
-2.18931820527429e-05
-9.99963643364742e-06
-3.24736065793019e-05
-1.09518742305982e-05
-2.29869771969238e-05
-9.35727787957808e-06
-1.65802080499935e-05
-3.2277252747854e-05
-1.1211819221483e-05
8.49213507306076e-07
-1.89193399343029e-05
-1.6650767260973e-05
-1.55945354447576e-05
7.19233028487343e-07
-7.03141192232739e-06
-2.04435653454415e-05
-1.97716169074425e-06
-6.07671259176141e-06
-1.30824749353421e-05
-7.23312130596183e-06
-2.51790027786871e-05
-1.68417411046329e-05
-1.92431863284631e-05
-2.57886033715706e-05
-1.12051859144619e-05
-1.05757493495753e-05
-2.09303771857938e-05
-4.01747064149809e-05
-3.90458024303379e-05
-1.04067593064596e-05
2.89440878304645e-06
-2.10086460518149e-05
-1.77185370421587e-05
-3.28917796963755e-05
-2.91206168082854e-05
-2.60278486544411e-05
-1.0076756398482e-05
-9.26679637647253e-06
-4.33556016467295e-06
-2.5195548347324e-05
-4.84940566789113e-06
-3.28994216616784e-06
-9.39125036010631e-06
-1.13906686336852e-06
1.43158502684615e-05
-1.03538853265643e-05
-2.47060792748085e-05
1.41713459523419e-06
-3.67033819695487e-06
5.39841422654943e-06
-2.28624174785166e-06
-2.51328412964064e-05
-1.20741678167399e-05
-1.27071163997696e-05
-6.20915044837249e-06
-1.7076975248109e-05
-1.28873466137031e-05
-1.14959777967344e-05
-1.33317879242031e-05
2.60245909411392e-06
-1.43032500148175e-05
-1.6991914267439e-05
-4.95108961174884e-06
3.22823898272468e-06
1.17291944088673e-06
-1.83263458528045e-05
1.13196534661084e-05
-1.80270871972123e-05
-3.72112290156132e-05
-2.85652052960399e-05
-2.08153161597239e-05
-8.5540683910346e-06
-2.90461518817073e-06
-4.13951156272022e-05
-2.16403002960624e-05
-2.03951648621113e-05
-2.00367994007728e-05
-4.36642465961004e-05
-3.07111454539345e-05
-1.79478444751871e-05
-2.45837716642213e-05
-5.90036025911828e-06
-1.45689929599251e-05
-1.52047216217511e-05
-6.82958497132369e-06
-1.32587639240074e-05
-1.86455432194032e-05
-1.13638943349439e-05
-1.97911093508419e-05
-1.0493425909502e-05
-1.85879370819082e-05
-1.05676287483825e-05
-1.60307098886324e-05
-2.95286287682123e-05
-2.36394279712775e-05
-2.50463102585931e-05
-2.77984219202623e-05
-2.1788341899086e-05
-3.06656021830714e-05
-4.45934452313485e-06
-7.74122334548472e-06
-5.09050282228513e-07
-4.81843860056268e-06
-1.1618963945493e-05
-1.11633527942477e-05
-2.43076584337449e-05
-2.30460999143378e-05
-1.64531223829958e-05
5.25861830909422e-07
7.1196438383888e-07
-2.16327825927205e-05
-2.03843809230728e-05
-2.02626974297848e-05
-2.38555243861706e-05
-2.91926499499057e-05
-8.63009323432559e-06
-9.09834197673912e-06
-3.54116613435994e-05
-2.32627371456559e-05
-1.50755096881004e-05
-7.01815501415155e-08
-2.00288325374842e-06
-2.31610711717544e-05
-3.39943246688755e-05
-6.98154890338813e-06
3.15741924991182e-06
-2.27671062886195e-05
-7.18399806937715e-06
-4.54902291708272e-06
-1.08365708244534e-05
-1.40799092014691e-05
-2.11239472879817e-05
-1.12454295366435e-05
-2.59934624775768e-05
-2.34931914530502e-05
-1.88465942495943e-05
-5.39611474594458e-06
-1.87766006478557e-05
-9.38531479261147e-06
-2.37282738044525e-05
-2.88845792461011e-05
-2.09325848192535e-05
-2.86063249285895e-05
-1.32829622064001e-05
-5.41814219109733e-06
-1.58952275692469e-05
-2.35720223900021e-05
-6.50137147804445e-06
-1.4650415408898e-05
-1.38053230184169e-05
-2.59941759455878e-05
-2.45850115899936e-05
-2.42143214597716e-05
-1.92964692133091e-05
-7.43324588269881e-06
-7.89931370237995e-06
-1.61080152990809e-05
-1.92929160637376e-05
-2.69568937526365e-05
-8.2043283107606e-06
-2.41604298555022e-05
-2.66639302285386e-05
-2.85843023772892e-05
-1.91838791337646e-05
-1.5788942112322e-05
-1.58459997048247e-05
-9.04499363398535e-06
-6.54793800627747e-06
-1.98053430422579e-05
-3.12873896329077e-05
-2.43037116043968e-05
-4.1279526900683e-05
-1.08802444925419e-05
-1.15957006955833e-05
-1.52117712813015e-05
-2.15577312585477e-05
-2.65460698520456e-05
-4.47519980337982e-05
-1.72977869765375e-05
-2.09908349783821e-05
-2.01491047321357e-05
-8.8108521005114e-06
-9.71064884395015e-06
-4.01739882398507e-05
-3.41662897047273e-05
-1.80308385842225e-05
-2.18417252489895e-05
-2.65971735308689e-05
-3.62555744585387e-06
-1.57138738158162e-05
-5.40888605385559e-06
-1.46257374442561e-05
-5.18914946786392e-07
-9.23351690920468e-06
5.84256625342589e-06
-7.65725448939693e-06
-1.86290967129795e-05
-1.22279691702107e-05
9.1154788780396e-06
-1.49795919690131e-05
-1.13529438654537e-05
-1.9663985915757e-05
-5.43189950509713e-06
-1.64977040395939e-05
-1.97630493677678e-05
-2.92056681358232e-05
-1.92171101370815e-07
3.19905126540937e-06
-3.38044358532308e-05
-1.84888369520112e-05
5.41859673357275e-06
-1.98610163620481e-05
5.96478183609546e-06
-2.07975445421066e-05
-9.37025008492548e-06
-1.3236719076097e-05
-2.83283795181135e-05
-1.58299104108097e-05
-2.01949065026664e-05
-9.66540118149744e-06
-2.02169703976738e-05
-1.51768741468245e-05
5.27564986947204e-06
-3.52613297697633e-05
-1.82288393314175e-05
-1.01811129153973e-06
-2.49628624342636e-05
-2.36312790967396e-05
-9.59657788086956e-06
-6.46718222159743e-06
-7.90077614739659e-06
-1.52986268397545e-05
-8.78844300185535e-06
-1.21069024796435e-05
-1.77809234085176e-05
-3.05667077196595e-05
-2.62066035081807e-05
-2.55372489996175e-05
-4.10538316724946e-05
-3.09296943359887e-05
-6.60767488644863e-07
-2.04928260235034e-05
-2.48095047803857e-05
-1.69745182614936e-05
-1.72439508724285e-05
-2.21237209792696e-05
-1.66119270860703e-05
-1.45564914330603e-05
-2.45382875555156e-05
-5.55164002230644e-06
-1.33785748748146e-05
-1.67643871416364e-05
-9.06284437152045e-06
-1.98518952409323e-05
-1.54116004924351e-05
-2.76313891474502e-05
3.06589254377376e-06
-2.29182973264884e-05
-2.16001022463935e-05
-8.28299811681845e-06
-6.64352885481909e-06
-1.96335911188001e-06
-2.07368738618752e-05
-2.47837766838666e-05
-2.22042421991825e-05
-2.65769784072439e-05
-2.08907301727851e-05
-1.7520584929534e-05
4.56065759381121e-07
-4.471516131176e-06
-2.18405668346031e-05
-2.179747710167e-05
-5.01151665799707e-06
-3.19228754974116e-05
-1.91315428340996e-05
-1.62192913159828e-05
-3.51874483743371e-05
-1.44239381750489e-05
-1.89964546868968e-05
-7.19855733305384e-07
-7.45332868812319e-06
-7.18809233484343e-06
8.38085789182806e-07
-1.09322227861797e-05
-9.08274360644154e-06
1.30989525851172e-05
-1.88854455555468e-05
-1.96499754163437e-05
-4.79638286521563e-06
-2.13075653358611e-06
-2.38690915932135e-05
-1.60599633790284e-05
-2.7960873228107e-05
-7.01070875216454e-06
-2.4256307210763e-05
-1.72421929232052e-05
-2.78515109976992e-06
-8.08300467041918e-06
-4.22622207310559e-06
-2.17962992050081e-06
-2.43682113472921e-05
-3.17219421470924e-05
-1.83452433244063e-05
-1.23609313461724e-05
3.39961664514966e-07
-2.05373385369422e-05
-2.63268971522329e-05
-2.08498860666724e-06
-2.2293718764412e-05
-3.69655191656254e-05
-1.12450352963578e-05
-2.31981250205784e-05
-2.86983403965546e-05
-3.37218855739952e-06
-2.14933205803334e-05
-2.52155435079407e-06
-1.56039663284132e-05
-1.70303040437006e-06
-3.54493812082726e-06
-1.81015009185644e-05
-1.89670164340658e-05
-1.32085220665345e-05
-2.08772227442622e-05
-1.4126218043456e-05
-2.61492621574154e-05
-9.60740421337201e-06
-8.43590679031078e-06
-3.2634483545678e-05
-7.99559594947098e-06
-3.80514154228752e-05
-9.79502063902832e-06
-2.83085274285983e-05
-2.67265049805336e-05
-2.00696828098088e-05
-3.31942157923051e-05
-2.38912856727132e-05
-4.38310997056381e-05
-4.31285524170535e-06
-1.9038137589162e-05
-6.97869826312867e-06
-2.46313697717621e-05
-3.30522714340099e-05
-1.77861079008555e-05
-2.97075710952759e-05
-4.53973345426949e-06
-2.52078495558893e-05
-1.8933936156774e-05
-3.80436193643883e-06
-1.13257794907677e-05
-1.84830121455841e-05
-1.71549653706572e-05
-1.00655448081782e-05
-2.48937734038866e-05
-2.38418056295833e-05
-1.0076383260524e-05
-9.33100444038786e-06
-1.16154278851831e-05
-9.74636044025025e-06
-1.81062492749634e-05
-2.55956812559218e-05
-1.51183248227615e-05
-2.45292570455339e-05
-1.12369125467492e-05
-1.90031800889926e-05
-1.35317051943237e-05
-2.64069134549383e-05
1.17348898538918e-06
-1.21519542701593e-05
-1.26611123766876e-05
-1.55849990479577e-05
-1.1260483230901e-05
-1.05617712039432e-05
-2.33335912273457e-05
-4.20841092834373e-06
2.72293773782347e-06
-7.49503009566573e-06
-2.57846666549567e-05
-1.50050332279368e-05
-5.40016749779194e-06
-8.65314009285795e-06
-2.62487264024394e-05
2.30978527800801e-06
-2.32791518252184e-05
-1.54555628669533e-05
-7.77291496485451e-06
-8.5614915631263e-06
-6.93018981606662e-06
-1.37566371721481e-06
-2.38143636343889e-05
-2.21359904915844e-05
-2.74127448521653e-05
-1.88092287175128e-05
-3.0905378977559e-05
-1.40342514269902e-05
-2.03223098185967e-05
-4.56454468492407e-06
-1.92229031027576e-05
-1.7721571130288e-05
-2.4605071622733e-05
-2.19836337414739e-05
-1.73749762700307e-05
-1.74043896663103e-05
-2.39608861888411e-05
-1.9398707795087e-06
-2.84533363627084e-05
-1.62718650127506e-05
-2.5054562120978e-05
-9.12035537130448e-06
-2.23052824180142e-05
-2.11339946812356e-05
-3.0380920536449e-05
-1.61986124207301e-05
-1.55295891727466e-05
-1.06245006203299e-05
-1.56505611138974e-06
-2.44315325204031e-05
-9.48735407895625e-07
-1.62905153460297e-05
-2.53477055518811e-05
-1.77562452125285e-05
4.4120428383166e-06
-3.53215902722738e-05
-4.1505640921788e-05
-2.62381090458574e-05
-1.28061066744192e-05
-1.42599185152954e-05
-5.15486169715533e-06
-2.06397001104831e-05
7.38907555606305e-06
-4.9166471381744e-06
-1.75693453253949e-05
9.65417189354068e-06
-2.77429950034647e-05
-4.10502442749761e-05
-2.53999942752739e-05
-2.12412059296642e-05
-2.10982941227197e-05
-1.84755815023684e-05
-1.77372929487002e-05
-3.74082993735484e-06
-1.21349429061446e-05
-1.37322576870177e-06
-1.48196840867142e-06
-1.38643192651153e-05
5.614522043032e-06
-1.57393567540218e-05
1.19048582075898e-06
-2.15103379994747e-05
-1.16683165237665e-06
-1.83527443909713e-05
-1.87598041579784e-05
-1.2628516115849e-05
-9.81316807912382e-07
-1.65931254891221e-05
-1.94449226976909e-05
-1.32420936116802e-07
-2.75422170811053e-05
-2.97286985586133e-05
-1.7889269809855e-05
-2.78221961960827e-05
5.84413220132828e-06
-2.45111250473914e-05
-3.10322169910715e-05
6.95738798148018e-07
-1.82190266986746e-05
-8.21975666288345e-06
-2.17860321778428e-05
-3.86877883061689e-06
-3.0037609092046e-05
-3.63225786872355e-05
-3.00323976957212e-06
-1.8974478671355e-05
-4.19546257316531e-05
-2.13821024280167e-05
-3.92112590828661e-06
-1.14822360253443e-05
-2.03694522181462e-05
-8.62514668567353e-06
-2.77518491951807e-05
-2.49454190923305e-05
-9.14176582589938e-06
-2.93597677880848e-05
-2.41215914470019e-05
-9.47643465643983e-06
-2.44011919294578e-05
-1.13764113773411e-05
-4.10491659926455e-05
-2.72461643128878e-05
-1.0224730584749e-05
-1.41601151369865e-05
-1.61259225192181e-05
-1.62135818189505e-05
-1.16946950513696e-05
-3.28471596667456e-05
-2.81431222155862e-05
8.08118266598431e-06
4.38518207086933e-06
-7.41104442917263e-06
-9.81672421872725e-06
-2.59153673509085e-05
-1.40470097017695e-05
-1.28758982040497e-05
-1.540560670242e-05
-7.93537838711523e-06
-1.90035129682182e-05
-2.23101297554011e-05
-5.85310845136527e-06
-1.71917161525708e-05
-3.08006559097597e-05
-1.89495762003506e-05
-3.1007317437618e-05
-7.46232104334087e-06
-9.9679345406128e-06
-2.00214539399082e-05
-1.0991224319823e-05
-8.6522661986296e-06
-1.05049735063493e-05
4.5843612586679e-06
-8.36191460876549e-06
1.30702866110178e-06
-7.29034147353967e-06
-1.06116801426259e-05
-1.92702968184125e-05
-1.9900353207524e-05
-1.29805647634819e-05
9.07701707079922e-07
-3.21855642587305e-05
-1.81313582298571e-05
-4.94287622003834e-06
-7.94084576713327e-06
-1.16000565753199e-07
-1.62875489446374e-05
-2.04880435021915e-05
-2.54948347663519e-07
-1.08336418368781e-05
-1.25446465606664e-05
3.56156633738368e-06
1.15081311322323e-05
-6.03041026392127e-06
-3.75780555373502e-05
1.51521057890724e-06
-3.29919795015467e-05
-2.03347451148512e-05
-9.43557975148106e-06
-1.57484736705716e-05
-6.26797617411215e-06
-2.56493329811091e-05
-1.98005998536842e-05
-1.45549588188154e-06
-2.25657101833598e-05
-2.66414831324115e-05
-1.1576962831864e-05
-2.7002486889822e-06
-1.5854863089686e-05
7.43123185632201e-06
-1.93836038503704e-05
-2.15316964045442e-05
-3.28253897701055e-05
-2.19978064707426e-05
-3.52308480367001e-05
-2.55288953143748e-05
-2.01518641369168e-05
-1.18741947364903e-05
-1.01458830707683e-05
-2.75428682048615e-05
-3.4528153828562e-05
-1.20882514770904e-05
-2.87528114469421e-05
-2.43069061149197e-05
-4.12069636895449e-05
-2.36699032300405e-05
-1.88556765092193e-06
-1.0189684751915e-05
2.64985382553141e-06
-1.69320982118334e-05
-5.71500954296161e-06
-2.04695185624943e-05
-3.8635415520074e-05
2.31732897931997e-06
-1.09488589524805e-05
-1.24884320877774e-05
-9.12158394337415e-06
-2.72799523505283e-05
-2.75311170949458e-05
-4.33883668761536e-05
-2.30045799954038e-05
-2.31610109251556e-05
-2.71492379963581e-05
-1.95536854638992e-05
-3.64430040608021e-06
-2.76528486905694e-05
-2.15776716824242e-06
-1.31739507250476e-05
-2.59913179938267e-05
-6.41358280474199e-06
-3.04502024915591e-05
-8.17777010360815e-06
3.76706411432339e-06
-1.60212281685083e-06
2.09566035415329e-06
-2.66576101945583e-06
4.3423714270348e-06
-3.86313359988088e-06
-2.12292961878574e-06
-1.50932710532042e-05
-5.85052037508162e-06
-1.08890673874324e-05
-4.00709095691813e-05
-3.99496834599751e-06
8.90191015831557e-06
-3.78052667008353e-05
-3.29195044507214e-05
-2.02570177390954e-05
-2.38313183236962e-05
-1.09803251128571e-05
-3.84593217404946e-06
-2.42718976310561e-06
-1.53438856018869e-05
1.23536363599768e-05
-1.34573291200381e-05
-5.27679734021159e-06
4.76811435661985e-06
-1.15448305422028e-05
-6.34495444670823e-06
-2.23250840389135e-05
-2.17016150755228e-05
-1.927282543609e-05
-2.65190919016566e-05
-3.72842483462345e-05
-1.71573956831833e-05
-3.19834743489919e-05
-2.69357145515485e-05
-2.77619696301961e-05
-2.43670943023766e-05
-4.46624097025026e-05
-3.09043330231127e-05
-3.10625625495165e-05
-1.14461693465748e-05
-8.11818599389592e-06
-1.95753724680036e-05
-1.84714998934915e-05
3.38667517448475e-06
-8.07829773348124e-06
-1.62908643476698e-05
-1.79900923744674e-05
4.37668902417479e-07
-1.94035884087942e-05
-1.08902133603281e-05
-9.65599412319267e-06
-2.37847310718098e-05
-2.5915292803039e-05
-1.90874592234596e-05
-3.62975028389974e-05
-3.09631790543899e-05
-1.01707719749606e-05
-3.98128908297185e-05
-6.54836010087772e-06
-1.84615623577884e-05
-3.01094612457194e-05
-1.45576495865712e-05
-2.25003584408486e-05
-1.28506722408857e-05
-2.28885372650615e-05
1.50487267579605e-06
1.43707804812863e-06
-9.14740429046208e-06
-3.68079761881754e-05
-7.9113445566263e-06
-2.08899976894573e-05
-3.85102798272062e-06
-2.48984681087845e-05
8.67048857174761e-06
-2.6026153600768e-05
-2.41125067094658e-05
-3.72929015538872e-05
-8.52686457212332e-06
-2.66757243365048e-05
-2.69156750606981e-05
-2.98782828734573e-05
-2.06841942153791e-05
-2.68715316192645e-06
-1.14644768016517e-05
-1.44144996158875e-05
4.07755617621008e-06
-3.44475530721095e-06
-1.40348060976516e-06
-4.43883391709655e-06
1.70543473559809e-07
2.16639581412299e-06
-1.96058455977818e-05
-1.62075750820565e-05
-1.26736222353669e-05
-2.35624238097149e-05
-2.65573877181416e-05
-1.74953940739723e-05
-1.15913672469323e-05
-1.1341136793271e-05
-1.53857806163603e-05
-1.05595005902602e-05
-1.47347474879374e-05
-2.43688856209271e-06
-9.46973823836446e-06
-7.63873988832901e-06
-2.22807375126742e-05
2.02957644934086e-07
-1.57811051718075e-05
-1.4965045613858e-05
-1.0072735748275e-05
-1.96667009546122e-05
-2.94285544049795e-05
-2.37920873746579e-05
-3.07925853051814e-05
-2.36061568079005e-05
-7.98804602459269e-07
-2.64461989193157e-05
-2.8689087109762e-05
-1.31473635608308e-05
-1.74637641755638e-05
-2.12618528575563e-05
-5.7709095322873e-06
-1.20623167544106e-05
-8.50719511318765e-06
-1.37343252542109e-05
-2.86272900828147e-05
-1.01930881825979e-05
8.79483433484222e-06
-1.70661959397398e-05
-2.31870382672525e-05
-1.40032068592084e-05
-1.08957525026167e-05
-2.94117288902013e-05
-2.02851779333579e-05
-1.97292618928616e-05
-4.66006214135454e-05
-3.4943872984255e-05
-1.3376818283701e-05
-2.20489458983144e-05
-1.44689499147054e-05
-2.54818957563209e-05
-1.52140958681787e-06
-1.61545947542828e-05
-5.22119596947107e-06
-1.36084216125964e-05
-1.02728596206293e-05
-1.37621839450482e-05
-1.41225829827128e-05
-1.48221663450459e-05
-2.45155934883884e-05
-3.1683068821646e-05
3.20304776382565e-06
-3.2992276786732e-05
-3.55098423826919e-05
-4.64467625349108e-05
-3.97054954749796e-05
-3.59961803253647e-05
-3.10994305379586e-05
-2.60880085655942e-05
-1.89447716427935e-05
-4.96200121814298e-06
-2.08676367610509e-05
-1.4491681694904e-05
-3.00975334211347e-06
-1.56911231408722e-05
-1.65149426359859e-05
4.15940275447643e-06
-9.96776754092084e-06
-6.83851247271574e-06
-1.67726525018599e-05
9.66150503443108e-06
1.12129997990626e-05
-1.06790036116165e-05
-1.56400134666978e-05
-7.00449245116367e-06
-1.64646892832398e-05
-1.0440678322726e-05
-2.00680671641318e-05
1.4501248606137e-06
-1.95610816807684e-05
-3.66980018719264e-05
-1.71564932055673e-05
-2.71681601334406e-05
-1.36159196402626e-05
-1.85073549115134e-05
-5.99520246140608e-06
-6.06986932945804e-06
-2.24875766145395e-05
3.53592680088496e-06
-1.10585765775858e-05
-2.02367749792056e-05
-2.67751200240558e-06
-8.79044050198598e-06
-1.33280959421655e-05
-5.71419614026758e-06
-1.31001932651553e-05
2.76239055826837e-06
-2.91482233942464e-05
-1.68053966445857e-05
-1.16825044575916e-05
-2.76216767440393e-05
-2.89160317572626e-05
-2.25862728965787e-05
-1.50335553023718e-05
-1.9416626547017e-05
-9.0111113435526e-06
-2.73406733788599e-05
3.66209487697825e-06
3.82429121373639e-06
-1.6369485103884e-05
-1.66960726575402e-05
7.29746994496891e-06
-1.52713876058263e-05
-1.49779109484053e-05
-2.49198691508291e-05
-2.65620463424058e-05
-3.12682511860133e-05
-1.23671214790467e-05
-2.57989953940769e-05
-3.61228128217112e-05
-4.15466447178368e-05
-2.77033094903879e-05
-4.81172743141381e-05
-2.01438090227206e-05
-1.99419627335708e-06
-2.17276793918666e-05
-3.37185592848201e-06
-1.36871828730594e-05
-2.3288350337254e-05
-1.85539949791551e-05
-4.70933045871647e-06
-6.25299631242026e-06
-7.96647407550118e-06
-1.06688285331365e-05
-1.26330341829008e-05
-2.29610120824739e-05
-8.1551815966125e-06
-1.90028478166613e-05
-1.54364050894832e-05
-1.71813321184179e-05
-2.14842578233102e-05
-1.80110093067405e-05
-5.27122871346099e-06
-6.46833718854083e-06
-9.70502870854893e-07
-1.44162179395559e-05
-2.50631084636273e-06
-2.52507036748641e-06
1.05482019210953e-05
-4.7674969906379e-06
-2.14025890310013e-05
-1.73677444023217e-05
-6.2437196087205e-06
-1.3940621922198e-05
6.15502292419619e-08
4.70337146943759e-06
-9.32636599408788e-06
-7.71098259876687e-06
-2.77038511039558e-05
-2.94062070893024e-05
-1.53478586053069e-05
-7.44077590134277e-06
-2.09344193638466e-05
-3.99314843086145e-05
-1.09253233142335e-05
-1.78373967317858e-05
-2.44928604863219e-05
-2.47540073886269e-05
1.36209757968084e-06
8.4343576369156e-07
-3.42858776507205e-05
-1.16551432449575e-05
7.04305913107594e-06
-1.46445993118877e-05
-1.59831504015612e-05
-2.24206405512923e-05
-2.67445228038458e-06
-3.06935469629776e-05
-2.26015359458167e-05
-1.5660650154186e-05
-2.12420705326384e-05
-1.79316212297476e-05
-6.40250820291806e-06
-3.28832154521251e-05
-2.93445745546319e-05
-1.52290434531698e-05
-4.41561930807543e-05
-1.41225751439468e-06
-3.81716153135923e-05
-2.52014750545998e-05
-2.71873760023978e-05
-5.28270420797291e-06
-2.63842111751827e-05
-3.81600356462295e-05
-1.5870088095444e-05
-1.21546795830243e-05
-2.02358470779765e-05
-1.87152972821417e-05
-1.95570453631004e-05
-1.77721225496399e-05
-2.38922506703905e-05
-2.69343911658061e-05
-1.78214381235367e-05
-1.86224105488609e-05
-3.07875655861963e-05
-1.94173432559696e-05
1.98607317698373e-06
-1.4646304188221e-05
-1.11577243212335e-05
-2.89217275974026e-05
-1.37375804861193e-05
1.00002049874478e-05
-5.45459764847407e-06
-1.04266342865352e-05
-1.55132144486171e-05
-4.96925511572491e-06
-9.32635387499629e-06
-2.5497997914137e-05
-2.29554096095659e-05
-1.81760928413422e-05
-1.54604648701821e-05
-2.79390464942774e-05
-1.31592261529637e-05
-2.03128049039911e-05
9.13954470495055e-08
-1.71106398228449e-05
-1.09560724839262e-05
-1.23278931167989e-05
-1.63521188103507e-05
-1.03306921087028e-05
4.84190836305457e-06
-1.5086063753809e-05
-8.92597282410533e-06
-2.3403813237535e-05
-6.52093302185919e-06
-1.41710963913921e-05
-2.33034028956978e-05
-1.59133539316552e-05
-6.22028911707461e-06
-7.22359937835018e-06
-7.24232040684346e-07
-1.19029360055963e-05
-1.52488185613537e-05
-8.5759620370715e-06
-1.20777759272497e-05
-2.60850939971259e-05
-2.40605005874467e-05
-2.75900196279422e-05
-2.30161278292055e-05
-2.78733203619971e-05
-1.22611996475156e-05
-1.25148484001828e-05
-2.14774724768713e-05
-1.90556745909861e-05
-1.03318209006235e-05
4.40435528186452e-06
-2.74162028082011e-05
-3.29041274789345e-05
-9.91640325547808e-06
-1.7312294870683e-05
-1.38399138793044e-05
-9.59718109244832e-06
-2.8621645549009e-05
-3.69634851428839e-06
-2.7208933829065e-06
-3.06932924966757e-05
-1.91419951686699e-05
-2.47927508348324e-05
-1.79379655559402e-05
-2.78486148379016e-05
-4.16444985816255e-05
-2.78297480144386e-05
-1.40262703693084e-05
-1.45992125478874e-05
-3.26141856898283e-05
-2.16173993925424e-05
-1.13713559424208e-05
-2.54138032749604e-05
-5.45954821070229e-06
-2.65267549208895e-05
4.62948234425509e-06
-2.68792099896068e-05
-3.47063974118663e-05
-1.5082933966219e-05
-1.73025601115776e-05
-2.36598866927425e-06
-2.08671570495254e-05
-2.60911382046804e-05
-2.16044527002054e-05
-1.07920232110704e-05
-1.33279292651426e-05
-1.7915040859368e-05
-1.54327803116254e-05
-1.37611000757173e-05
-9.17411467916061e-06
-2.61235932099681e-06
-1.86779144731166e-05
-7.56218005373072e-07
-1.28496393279768e-05
-1.56103380918818e-05
5.01568550107613e-06
-5.48747340625265e-06
-1.56252896777829e-05
2.01656289725015e-05
-2.16789565941175e-06
-5.70899877700444e-06
-2.09363298341505e-05
-1.80990147010298e-05
-1.28040262393643e-05
-1.65057822585704e-05
-2.71118471433162e-05
-1.80368392001306e-05
-7.9298043627556e-06
-4.29744221586627e-05
-2.75052150764961e-05
-9.10613840100935e-06
-3.24441611640674e-06
-1.88784093032749e-05
4.63751097586514e-06
-1.46568156789828e-05
-4.38542948440439e-05
-2.01328576893756e-05
-2.28671562772881e-05
-3.13092035917255e-05
-1.42972318293157e-05
-1.30046431128203e-05
-1.05407136149884e-05
-2.24489413196227e-05
-1.36642698824677e-05
-1.4449718190731e-05
-1.97181200944606e-05
-2.04123298780185e-05
-1.9769341851831e-05
-1.89314968923745e-05
-2.24488590960304e-05
-3.97541257653764e-06
-2.27376048883762e-05
-2.24083987324843e-05
-2.87583072114147e-05
-2.39842127966015e-05
-2.19395761934962e-05
-1.36972060419697e-05
-3.49529006951509e-05
-1.35475771753883e-05
-2.38502921505253e-05
-1.06789680475028e-05
-1.30602090789604e-05
-1.70407021556334e-05
-1.98299085471426e-05
-3.29143386005802e-05
-2.59346061057207e-05
-7.62916472838843e-06
-2.41541738149564e-05
-2.71598240288804e-05
-3.89969007474877e-05
-1.94770334890497e-05
-2.79557873482308e-05
-1.93117807473063e-05
-1.47950849513148e-05
-2.42150467616757e-05
-2.11931864736202e-05
-2.91518430298793e-05
-2.26943368070011e-05
-1.19923311854133e-05
-1.05057836089739e-05
-6.66538694830319e-06
-2.37411582251285e-05
-2.03660771933934e-05
-1.55901894219809e-05
-1.5475856567771e-05
-1.48990548611012e-05
-8.7444894820696e-06
-1.8622123376976e-05
-1.94816411132235e-05
-2.0144315244235e-05
-2.96273803254842e-05
-7.20489997135554e-06
-2.00513102730328e-05
-1.80856009855795e-05
-4.08783699331241e-05
-1.02455245956252e-05
-6.47590043322278e-06
-1.80459160999118e-05
-8.03769322588855e-06
-4.88633912488605e-06
-2.24383416065699e-05
3.95431067217876e-06
2.62236342560077e-06
-1.11237369229959e-05
-1.03669240217197e-05
-1.35630839050049e-06
-9.82967664522276e-06
-2.11568983016739e-05
-3.19921638037401e-05
-2.72554283418331e-05
-3.98748277904126e-06
-1.15004961683039e-05
-3.19182944468986e-06
-3.30626426187911e-05
-3.46544118124609e-05
-1.19221183878931e-05
-1.93100055835844e-05
-4.25593380247287e-05
-1.01337518985475e-05
-3.80316720645809e-06
5.00730038426431e-06
-9.21311599188458e-06
-9.14407568851793e-06
-1.57208358878304e-05
5.00480134292034e-06
-1.18483930385352e-05
-3.29270435960765e-05
-1.70145363264999e-05
-1.32495026460249e-05
-1.86340773242661e-05
-6.20144925919597e-06
-2.4912274227928e-06
-3.03167496050162e-05
-2.14005755514416e-05
-2.76843960017081e-05
-1.49756589402069e-05
-2.25152248029845e-05
-2.15414475487551e-05
-1.89053465894726e-05
-1.94180133687956e-05
-2.26459198775318e-06
-2.25338323503864e-05
-2.80309277877621e-05
-9.42811962011029e-06
-1.1158980518869e-06
2.17213612371779e-06
-1.04938553561601e-05
-1.90788403349507e-05
-1.35225477297531e-05
-1.81445742345001e-05
-3.7317043839521e-05
-2.53387062930101e-05
-4.00311391710244e-05
-1.58780087361546e-05
-2.50480957426731e-05
-2.64232154010319e-05
-1.75201868661206e-05
-2.12987444261269e-05
-3.63191738504089e-05
-2.29360319455562e-05
-2.39160681130418e-05
-1.86866018450713e-05
1.79364799791782e-05
-2.43008226767779e-05
-1.22269465285904e-05
-2.04436811802928e-05
-5.89560066553003e-06
-3.41501920540776e-06
-7.97903546035282e-06
-1.45717439132469e-05
-2.44802696785447e-05
-2.52137772742831e-05
-1.68858526250973e-05
-2.49405293009214e-05
-2.28247146225828e-05
-2.56128969041923e-05
-1.86800237593064e-05
-1.94080870146284e-05
-3.49326062624929e-06
-7.25881154595659e-06
-1.89026546704205e-05
-2.92632605207001e-05
-1.09126422064567e-05
-2.10704492855298e-05
-9.25641176850191e-06
-1.09706922100336e-05
-1.90740470771411e-05
-2.18598583454249e-06
4.20951009264826e-06
1.74075624848032e-06
-1.49380993710185e-05
-2.37685556779776e-05
-8.22557020073817e-06
-1.07225393408566e-05
-9.62943123136554e-06
-8.59355302809321e-06
-2.80959083348958e-06
-1.14447460556498e-05
-2.12201913813901e-05
-3.04910326053699e-05
1.28886323407406e-05
-1.48991606800468e-05
-2.03073996881512e-05
-1.54175575309861e-05
-2.13817922300039e-05
7.77503061162783e-07
-6.59830451750425e-06
-2.97228580333093e-05
-2.78008853580653e-05
-3.78493913270833e-05
-2.5225217174082e-05
-2.46954608473453e-05
-2.7895327437305e-05
-2.61578776890359e-05
-2.74276633460368e-05
-2.75229171640883e-05
-1.34521471489415e-05
-1.93242671878812e-05
-1.88470004197982e-05
-2.00315992183417e-05
-1.45277995820268e-05
-3.71785258192796e-06
-1.36103601909636e-05
-1.76487871627989e-05
-2.91252747676143e-05
-2.30320830039073e-05
-2.06898451209034e-06
-1.79290996101347e-05
-1.77124110687192e-05
-2.87650658309573e-05
-1.19415277312557e-05
-2.17561717803113e-05
-2.42550849755971e-05
-2.71400302491673e-05
-4.4087418569213e-05
-3.70937833338121e-05
-3.48653941938944e-05
-3.25855631616608e-05
-4.99524297860277e-06
-9.22197656091138e-06
-1.46780948270097e-05
-6.56120290977012e-06
1.63461815913057e-06
-2.49125037250592e-05
-1.2960535450203e-05
-1.45280413329296e-05
-6.82555680197964e-06
4.54127963499305e-06
-1.23082770860708e-05
-2.07446550775529e-05
-1.86956549263973e-05
-1.21413769929626e-05
6.4972992327682e-06
-1.13910498418383e-05
-2.03635162591767e-05
-3.422539201342e-05
-3.52185648254276e-05
-4.6435882478348e-05
-1.78273543195056e-05
-2.01719888414741e-05
-3.48606384565435e-05
-8.27924801119094e-06
-8.80315502008151e-06
-4.53655557113016e-06
1.8467408758132e-05
1.86466169446155e-06
3.37965767636555e-07
9.97698196395928e-06
-1.80221632651663e-05
1.39217086264438e-06
-1.35403002953513e-05
-1.99496906684802e-05
2.5432159775701e-06
-3.10605353290741e-06
-3.49063242970263e-05
-1.14103248855426e-05
-2.90694838776762e-05
-2.41762719170438e-05
-1.91578979914669e-05
-7.94633979594767e-06
-1.7015399839754e-06
-7.85979938511068e-06
-2.07535505872769e-05
-2.34730565664861e-05
-2.32937046009041e-05
-1.9228216853242e-05
-1.59972181484638e-05
-6.57211264221034e-06
3.39276101776153e-06
-2.13511911486184e-05
-1.68142402716473e-05
-2.7956079610967e-05
-2.6762747618904e-05
-2.84448751979859e-05
-1.82050866257398e-05
-1.74871517929896e-05
-3.0280359559729e-05
-2.10469484255232e-05
-2.85788978858642e-05
-4.39097153926909e-05
-2.60265553878011e-05
-3.94564376038027e-05
-2.80500654913879e-05
-2.90819796811492e-05
-1.3837308630248e-05
-7.25811752031298e-06
-7.19516017392853e-06
-2.15647801497368e-05
-2.41296460015061e-05
-2.54005762883659e-05
-2.50669726219651e-05
-3.4178155505536e-05
-2.73413262703464e-05
-1.80753111642805e-05
-4.25068831743073e-05
-2.61305870543251e-05
-2.20459413112788e-06
4.1206398013371e-06
-2.66120345891097e-05
-2.00090700054957e-05
-2.90211645663557e-05
-1.4532181143046e-05
-2.94535328808047e-05
-2.23671343206042e-05
-2.28534447088647e-05
-5.61248201551776e-06
-1.9651450188367e-05
-2.37936469795225e-05
-2.71838166203575e-05
4.61951709057697e-07
-3.32107432909496e-05
-1.34391524191838e-05
-9.85613650671649e-06
-1.98179712063082e-05
1.16952701842074e-05
-7.21092062017281e-06
-1.52701230046693e-05
-1.8864139647426e-05
-1.8940694285296e-05
-8.8870201151949e-07
-1.11070052388643e-05
-6.24425401853686e-06
-1.3421018268135e-05
-1.92778396456202e-05
-2.13848052740931e-05
-8.07384018239222e-06
-1.50639408683566e-05
-6.30898329439127e-06
-1.13505740331044e-05
-1.07929660637286e-06
-4.89516258579288e-06
-1.09215546024446e-05
-1.07348061132152e-05
-7.19971334738211e-06
-9.94625493497128e-06
-7.33480217156655e-06
-3.92625691661839e-05
-3.66601272689524e-05
-8.14731360816775e-06
-5.70697055857286e-06
-1.2209458988965e-05
-3.47477326402452e-05
-1.70851343965269e-05
3.25219206110784e-06
3.81478505087943e-06
-1.4788883247369e-05
-3.5829836606208e-05
-7.6269663584708e-06
-1.46230459444032e-05
-2.66071980289758e-05
-3.38791931028868e-05
-1.9403321569723e-05
-2.76629721523889e-05
-2.74887116103137e-05
1.36931852115934e-05
-2.60881378397219e-05
-4.01413507613224e-05
-2.53196692737452e-05
-3.37288581879289e-05
-2.81953959147838e-05
-3.88338744445757e-05
-2.91113338120867e-05
-3.80391961196381e-05
-3.43878475151491e-05
-1.43555428197534e-05
-1.62753565903928e-05
-2.0063821941999e-05
-1.44999480085642e-05
-8.12713082345556e-06
-1.95384058625398e-05
-9.75085668123733e-06
-6.51556070610584e-06
-2.01356880655351e-05
-2.59199960887157e-05
-2.11480803542203e-05
-6.8738648183935e-06
-2.00570791964615e-05
-2.88327130972386e-05
-2.95823505374943e-05
-1.47570772455347e-05
-1.98628050419249e-05
-2.80711640175665e-05
-2.08668954251605e-05
-1.3826952339032e-05
-2.52974796567342e-05
1.03513339486189e-05
-1.50867342086222e-05
-2.753950926192e-05
-1.83463509788911e-05
-1.6020126978785e-05
9.43077362009968e-06
-9.62396230229821e-06
-1.81618334717805e-05
-1.89576816063671e-05
-1.48799505686776e-05
-3.30358218656967e-06
-1.19872899503032e-05
-1.49127633773935e-05
-1.85465895758602e-05
-2.47449555746596e-05
-2.54835856392414e-05
-1.40701878099596e-05
-2.71607054409237e-05
-2.30992265827194e-05
-8.73433577086394e-06
-2.17793614596691e-05
5.61152225042193e-07
-2.24348916470152e-05
8.80121761019103e-06
-8.29483109024113e-06
-3.08690501293082e-05
-1.54963557243131e-05
8.04194218011848e-06
-3.32653483378521e-06
-3.33990527679784e-06
-2.57829603121461e-05
-2.9161702771414e-06
-1.98117967883533e-05
-2.99836389323017e-05
-2.90849815799409e-05
-2.68175631224645e-05
-2.68559520643886e-05
-3.40127326582359e-05
-2.12844529947673e-05
-8.93155214976927e-06
-2.14902974535551e-05
-2.39342987011431e-05
-2.86282547231273e-05
-2.4995068350212e-05
-2.16987640793881e-05
2.05214360831935e-06
-1.9269343087285e-05
-2.98736900976883e-05
-2.14719197345484e-05
-1.90645326472501e-05
-3.03355554912177e-05
-1.78957003531334e-05
-1.54897645653522e-05
-3.66067649649123e-05
-1.64512786942624e-05
-2.20620480179989e-05
-4.03589180989421e-05
-2.63798094901041e-05
-2.70088023349909e-05
-2.99711395432051e-05
-3.15422827209746e-05
-3.38912642322927e-05
-1.17598278379238e-05
-9.64533205573223e-06
-1.79232773004353e-05
-2.26037322700175e-05
-2.59755271361105e-05
-1.33171849689099e-05
-2.74669678615886e-05
-1.71459973582176e-05
-1.51700989776734e-05
2.90273675844892e-06
-1.00452178011705e-05
-2.03439612470538e-05
-3.31260002694107e-05
-1.36465678737776e-05
-2.90543416050308e-06
-1.22781995970389e-05
-1.10924270376989e-05
-2.79760045914902e-05
-2.42627470972467e-05
-2.75137364641745e-05
-8.49444507658156e-06
-9.34347007894001e-06
-3.62252408890049e-05
-3.00437137277541e-05
-7.69066371042152e-06
-2.31620655898991e-05
-1.67099505411796e-05
-4.50845369277327e-06
-7.20961489329301e-07
7.51742816687675e-07
-2.2210872134967e-05
8.29008065559605e-07
-1.98028212752102e-05
-8.76871436197409e-06
-1.05559108230785e-05
-2.14006855496523e-05
-3.64863469261125e-05
-3.76186369652517e-05
-2.49052083872391e-05
-2.35930325085958e-05
-1.57225307465658e-05
-3.5662118476679e-05
-7.93644418059764e-06
-2.24765335562675e-05
1.25398804399064e-06
3.57232174002447e-06
-1.09643261708111e-05
-1.66949890938746e-06
1.74381688208762e-06
-3.7673542799797e-06
8.89959678155988e-06
-2.37060419972471e-06
-1.15155603754344e-05
-8.30183598686864e-07
-1.98621037795626e-05
-2.37485253683189e-05
-1.47121431317745e-05
-2.83471280522209e-05
-2.81948630928076e-05
-2.1797128504872e-05
-3.26469253484917e-05
-4.17374866807491e-05
-3.05164321216249e-05
-2.80228979748217e-05
-2.00079382349694e-05
-3.48026091602149e-05
-1.52844377925202e-05
-3.08237822069377e-05
-1.33845533891673e-06
-1.71899790313396e-05
-1.45013691883264e-05
-6.45081814183547e-06
-1.92249349801917e-05
-6.17107259619814e-06
-5.56809643585878e-06
-3.54062402264119e-05
-1.63850792002574e-05
-2.14626017827802e-05
-2.88280650710139e-05
-2.19649210672241e-05
-3.86513708579003e-05
-3.62141174299821e-05
-2.99240365966407e-05
-3.37701562662094e-05
-3.56903376148184e-05
-3.10385395562112e-05
-1.48946779132121e-05
-2.89348290407862e-05
-3.05721575953013e-05
-6.88127944409966e-06
7.19785665690167e-06
-1.59170697198749e-05
-7.98676093791297e-06
-6.10286741690373e-06
-3.5241770578499e-06
5.57496195094929e-06
-3.38055042200951e-06
-1.16737597237903e-05
-2.67877608900842e-05
-3.31719576458135e-05
-3.10084351169934e-05
-1.65380231038023e-05
-8.43866291104836e-06
-2.1350100224748e-05
-3.02711488327559e-05
-2.02462867293495e-05
-1.87720269874022e-05
-1.20333795919305e-05
-1.77537442850056e-05
-2.06611794841046e-05
4.67032084461793e-07
-1.15404387839727e-06
7.55333118208507e-06
-1.17384538219741e-05
-2.30085872877007e-05
-1.33310532170932e-05
-7.91834636036529e-06
-1.9576298416151e-05
-1.56185512169871e-05
-3.86616795533969e-05
-2.03348952117681e-05
-1.43628591871669e-05
-1.48739744269118e-05
-3.02715298940657e-05
-2.2005193717986e-05
-1.62954948764825e-05
-2.01826323397318e-05
-1.00393567620489e-06
-1.751965860474e-05
-1.96728088832175e-05
-4.02913027318976e-06
-8.38872704828479e-06
-1.66818930618114e-05
1.76453541583325e-06
-4.9890791355248e-06
-4.38896447402834e-06
-2.32457584426584e-05
3.87896098170336e-06
-1.84875311988871e-05
-4.35941653585594e-05
-2.29855018039889e-05
-4.38809251467516e-06
-2.08802284503552e-05
-2.59810224492478e-05
-3.35672559079208e-05
-1.127526752647e-05
-1.96882952019709e-05
9.70570100961613e-06
-1.94239485240268e-05
-3.06614855066267e-05
-1.22512367919346e-05
-3.53890027820642e-05
-3.12099063761156e-05
-7.3339961288146e-06
-6.16787558748987e-06
-9.39241282483521e-06
-7.16335149232825e-07
-2.45369874959681e-05
-1.30401094919891e-05
-1.73351187169866e-05
-2.4492738144309e-05
-2.5443014240715e-05
-3.00939733581413e-05
-3.16150767179369e-05
-1.69429782442878e-05
-2.28206721325168e-05
-2.43483893475811e-05
-2.71634190212471e-05
-2.51666743971291e-05
-2.3095013429527e-06
-1.10963468246988e-05
-5.37184711909378e-06
-1.901432877293e-05
1.72292062702017e-05
-1.51908260705475e-05
-7.74591539992222e-06
3.47488205183163e-07
-7.34526782316745e-06
-1.73808424788323e-05
-1.31740867630858e-05
-2.36145826440137e-05
-2.73814710651985e-05
-2.38176496911573e-05
-1.75452185726917e-05
-1.78875399099387e-05
-3.41405540214159e-05
-4.66058228663375e-06
2.54387295146084e-06
-3.07000604331453e-05
-2.39377220979948e-05
-8.20683719710419e-06
-3.43167433021694e-06
1.37940700246495e-05
8.46334404862178e-06
3.10418692134572e-06
-9.59415862829279e-06
4.71433302402947e-06
-1.99834111893823e-05
2.49646213087942e-06
-7.5733995008358e-06
1.05914650302345e-05
2.9465116484281e-06
-1.20947954888731e-05
-2.20602259545669e-05
-8.91793989387121e-06
-2.93158760769767e-06
-2.36309954741589e-05
-2.17566922447058e-05
6.71316284657158e-06
-2.81078428104457e-05
3.24526442191285e-06
-6.01920192811808e-06
-9.03971241952085e-06
-9.06907252703138e-06
-6.05157404021688e-06
-9.06816884343291e-06
-1.32655076703504e-05
-1.66336519152634e-05
-9.73097146617368e-06
-1.39353800268858e-05
-1.13960358988514e-05
-1.58892389101941e-05
-3.60212409872123e-05
-5.36350781200033e-06
-1.24531834009398e-05
-2.28702423740859e-05
-2.11529570076573e-05
-2.37444147299386e-05
-2.56189637839778e-05
-2.58427062750218e-05
-1.47094013273908e-05
-2.61090902204732e-05
-2.30202805147432e-05
-1.4806825767726e-06
-2.27037381085275e-05
-7.0715634949792e-06
-9.41166482623955e-08
-2.18680851343041e-05
-3.27277668324563e-05
-4.01770072949892e-06
-1.57021310965811e-05
-2.44370609177964e-05
-1.44811583291482e-05
-2.96503778190928e-05
2.60755293216949e-06
-2.49984779192559e-05
-1.4532102960941e-05
-3.02062941701188e-05
-2.04125194279267e-05
-1.78739754658186e-05
-7.27496677105126e-06
-4.31513678500069e-05
-1.30683072315987e-05
-1.16003142523649e-05
-1.72369253389865e-05
-1.78372838222404e-05
6.36414437932418e-06
-1.21581771988278e-05
1.10433645028595e-06
3.15393988243488e-06
9.64371570611954e-07
-2.97936515944288e-06
9.11763090579967e-06
-2.09973086736196e-05
-1.17609537696674e-05
-2.90958572771084e-05
-3.67585604860191e-05
-1.04394930526329e-05
-3.3975398933434e-05
-1.85759699780384e-05
-2.96636768041014e-05
-7.75163885333852e-06
-2.14965233226373e-05
-3.20641040058757e-06
-5.06553165810925e-07
-1.66229670160541e-05
-1.48526361344408e-06
-1.54066402559901e-05
7.60158339043949e-06
3.9495768205743e-06
-2.95042183703968e-05
-3.98831992176733e-06
5.71245991894501e-06
-6.38887584175517e-06
-1.73676784643059e-05
-8.08840937324324e-06
-7.86670266027453e-06
-1.25827673800464e-05
-2.20460720617597e-05
-6.99141880729826e-06
-2.09342351510057e-05
-3.3206253337162e-05
-3.0160339226459e-05
-3.49576999857262e-05
-1.14065024799995e-05
-2.46258773067415e-05
-1.75321433663251e-05
-1.30694371290381e-05
-8.43334366989827e-06
-1.20328464015229e-05
-1.25971343584989e-05
-1.75198794510654e-05
-1.01034488167431e-05
4.15860713080166e-06
-2.87465613123973e-05
-5.5918094874188e-06
-2.10482476406523e-05
-1.51289241617898e-05
-2.66848231288577e-05
-1.43032310200778e-05
-5.10333623338409e-05
-2.5447725289675e-05
-2.55869805931985e-05
-3.68002196861291e-05
-3.73231739731659e-05
-2.32987560719765e-05
-1.79452029506345e-05
-3.08921076851533e-05
-3.3850764509805e-05
2.5982183107752e-06
-1.08565812489071e-06
1.347478706223e-06
-1.07674016494845e-05
-9.98056381399404e-06
1.27847298372032e-06
1.56576945598528e-06
-1.40903811784203e-05
-3.13016298218231e-05
-4.33323803189385e-05
-2.15586747476192e-05
-3.60245883781368e-05
-1.45936488856426e-05
-2.25110177341036e-05
-2.07897468209584e-05
-3.65786879671963e-05
-2.23098319814271e-05
-4.3681082321084e-05
-4.17682720923271e-06
-1.0051810197118e-05
-3.46543050104977e-06
-1.38789926868475e-05
-8.93417325389642e-06
-1.44924677667866e-05
-1.25283330434608e-05
-1.50442456661462e-05
-7.45033560068322e-06
-6.03312918831173e-06
-1.24784710128711e-05
-1.29279306707814e-06
-1.86796955691016e-05
-1.49237503154469e-05
-6.05336861736972e-06
-3.14380556911032e-05
-3.57130463796997e-05
-3.6243848777908e-05
-8.75880421854651e-06
-2.19744803803541e-05
-2.52753906594728e-05
-7.7360852022817e-06
-1.12416142306967e-06
4.8874377684558e-06
2.70925606545479e-06
4.91869314218918e-06
-2.04288805081091e-05
-1.72613254847937e-05
-5.85869364717801e-06
7.74496038877916e-06
-2.61869219465142e-05
-2.78480355275392e-05
-1.52750499474492e-05
-2.01125767166597e-05
-3.28568840204387e-05
-1.83406428804834e-05
-3.50322808856808e-05
-2.64844033399694e-05
-5.35390186147651e-06
-3.9559587907238e-05
-1.32786773909575e-05
-2.39752918742665e-05
-1.9417730881244e-05
-9.78093202341506e-06
-4.4312289492964e-06
3.68415393901138e-06
-3.84982137393906e-06
-6.5284125929108e-06
-7.70846458797442e-06
-6.24767017304593e-06
-1.23872608471424e-05
-2.32758174852446e-05
-2.71243787458971e-05
-1.84465678339034e-05
-1.08403259539192e-05
-2.15736899535588e-05
-1.71892882841447e-05
-3.88034515971574e-05
-2.8333942724687e-05
-2.07924818764852e-05
-3.46785499460821e-05
-2.03997148236011e-05
-3.36023066950535e-05
-1.18032705390666e-05
-1.35419744674716e-05
-1.56158376107066e-05
-4.07633784682101e-06
-9.54070046356584e-06
-9.93615737512586e-06
-5.42349557635273e-06
-7.24888983283943e-06
-7.19453116972172e-06
-1.97761570215665e-05
-1.64520469355112e-05
-1.45051110944648e-05
-1.8377526378913e-05
-3.69044837695655e-05
-1.31352002768569e-05
-3.59041690096851e-05
-3.00526172346036e-05
-1.32507204505126e-05
-7.85901714892881e-06
-2.12125240185932e-05
-1.36123994099062e-05
-1.49399800552408e-05
3.08737757589009e-06
-1.66447018278176e-05
-1.33942657903469e-05
9.96169117749537e-08
-1.69161927910893e-05
-1.36651927772452e-05
-1.1789280785894e-05
-2.12655140360215e-05
-7.99311626897489e-06
-1.18174441030538e-05
-1.89784488373932e-05
-1.72452341268411e-05
-1.72258208692444e-05
-2.154712742136e-05
-2.56415165142222e-05
-2.19962663626959e-05
-2.46805892957984e-05
-7.53210379912939e-06
-2.37611816709303e-05
-2.58882472533155e-05
-4.97515009927084e-06
-1.56123622709403e-05
-1.98038842547851e-05
-8.18676887106061e-06
-4.5414554383943e-06
-1.87728272082218e-05
8.56780435413015e-06
1.20050645762089e-06
-1.78828259394115e-05
-3.55802538306194e-05
-1.11412347169743e-05
-2.08753964887395e-05
-1.42442268230776e-05
-2.38811288659597e-05
-2.2543946937704e-05
-2.46256026548213e-05
-9.61724498177888e-06
-6.91481722089648e-06
-4.20915305759119e-05
-1.20685881656311e-05
-1.77943146849342e-05
-2.43622940940167e-05
-2.95886909978465e-05
-1.66735835221662e-06
-1.26696930044032e-05
-5.0992475440812e-06
-1.16345689881538e-05
-2.40155762372706e-05
-1.79808893161008e-05
-1.93665600406608e-05
-2.15647761689772e-05
-1.10919703263106e-05
-3.15101910535186e-05
-1.75448222813047e-06
-2.08288378285485e-05
-4.38096556898639e-05
-2.98264075939568e-05
-1.84605417411539e-05
-2.06327262132185e-05
-8.2167959632509e-06
-2.65656161485243e-05
-3.7549516710507e-05
-8.01388161352612e-06
-2.85694225331353e-05
-6.79505911799003e-06
-1.07623043843008e-05
2.48683609783459e-06
7.03988673504555e-06
-1.30484822561863e-05
-2.02930021201017e-05
-1.86671046628049e-06
-1.48689922975766e-05
-1.90276049108131e-05
-2.10706295637076e-05
-2.45670709346358e-05
-7.35389450556596e-06
-2.46641104857059e-05
-2.05647490308093e-05
-2.33144679588636e-05
-2.49261167017951e-05
-1.66891369436714e-05
-3.03897524383891e-05
-3.94958522140235e-06
-1.08285593776353e-05
-2.77742764336138e-05
-1.06546533605432e-05
8.81095557463259e-07
-1.28846694908668e-05
1.18585365356615e-05
-1.46291423913062e-05
-1.0173924177174e-05
-1.62007283868083e-05
-1.93608420455416e-05
-2.26308497074729e-05
7.11091437312695e-06
-4.15924444960634e-05
-2.62089021704599e-05
-1.72687869803449e-05
-1.7835827352144e-05
-2.26824746242661e-05
-2.70575713594715e-05
-3.86875875966974e-05
-2.07757878099236e-05
-2.64836639720544e-05
-1.55704735856227e-05
-8.80273373326269e-06
-1.71206247348128e-05
-8.44249462078481e-06
4.65422017013981e-06
-1.71527788234252e-05
-1.72502323088993e-05
-1.08797773988099e-05
-7.73547009447184e-06
-2.42691174595125e-05
-5.02576163755441e-06
-1.4881913365504e-05
-2.00089934604884e-05
-1.52516935593243e-05
-4.29804886409202e-05
-2.09910467607907e-05
-3.39839066954812e-05
-1.81147305333259e-05
-1.73420877681411e-05
-1.20936608500523e-05
-1.67980209913645e-05
-1.38855564802327e-05
-1.37877764923128e-05
-1.40721790203328e-05
-4.02652891530136e-06
-4.05536732055057e-05
-4.1234212369344e-05
-9.43659512901606e-07
-1.08190590475689e-05
-1.29756687501583e-05
5.29798177654712e-07
-3.02235508953033e-05
-2.35428819659636e-05
-3.96544275911217e-05
-2.82395833560958e-05
-1.59257979543566e-05
-2.61531543216599e-05
-3.24829218978959e-05
-2.40233969661163e-05
-2.02034704222758e-05
-1.97525817466224e-05
-2.92763289809415e-05
-2.21668145889553e-05
-7.38688654249175e-06
-2.03012570483272e-05
1.6591234032165e-05
-1.7135049989907e-05
-1.6765022767766e-05
-1.5652333392917e-05
3.92096482934602e-06
-6.18924961413391e-06
-2.41072243037716e-05
-2.86156604975187e-05
-6.98826124981835e-06
-6.36586845722105e-06
-1.7814062867682e-05
-1.99544353024041e-05
-5.43957604918289e-06
-4.22506776608949e-06
-2.65219528592002e-05
-2.06081978000183e-05
-1.75711925439403e-05
-1.95412427603638e-05
-5.79127926248197e-07
-1.06694794784093e-05
-9.16932884890668e-06
2.16531116208479e-05
1.69160878106264e-06
-1.38267700824072e-05
-1.13750768814235e-05
-4.90197420861258e-06
-2.14561456229946e-05
-1.92898484794731e-05
-2.18195837080546e-05
-3.1197799821832e-05
-1.90633373685398e-05
-1.95894494120869e-05
-2.0109001216569e-05
-1.2611984408068e-05
-2.57030958559764e-05
-1.92636675749449e-05
-1.94303979899997e-05
-1.55963389168727e-05
-7.3357326052135e-06
-9.55532583186748e-06
-1.2018459531828e-05
-1.38347334491793e-05
-5.40298464341508e-06
-5.33079199213112e-07
-2.55069217759293e-05
3.17230563223342e-06
-1.87228699549731e-05
6.743799819808e-06
-1.00188249889454e-06
-8.23724497331847e-06
-1.67321987779212e-05
-1.24775739990095e-05
-2.33075033603862e-05
-2.90255476369776e-05
-3.65806921826072e-05
-3.1916129684763e-06
-2.00291866456993e-05
-3.14640421530346e-05
-1.76380518912895e-05
-2.5509112268724e-05
-2.32561887334273e-05
-2.71762073779669e-05
-8.41182359714155e-06
-2.47068977555972e-05
-2.39175379846694e-05
-2.85431895572616e-05
-2.5446015193443e-05
-2.80005265063981e-05
-2.62334029382157e-05
-1.88774175419882e-05
-3.44463028898417e-05
-1.26728584617516e-05
-2.23302632353913e-05
-4.81920658641831e-06
-1.53995609209252e-05
-1.52445436065601e-05
-1.62825745398782e-05
-2.58896219160726e-05
-1.24130076210667e-05
-1.43396848802423e-05
-1.25528052555078e-05
-9.61341008604973e-06
-6.23565393986443e-06
-1.51736356067254e-05
-1.76227484258253e-05
-7.04617368937786e-06
-5.14592311795006e-06
-3.1461432079769e-05
-2.57609925585535e-05
-1.01509310931923e-05
-3.30188928820667e-05
-3.22223930094509e-05
-2.45468233418748e-05
-1.77715711644886e-05
-2.16034705813824e-05
-1.22799760477959e-05
-8.52229833362958e-06
-1.82519942353504e-05
-3.32796071669342e-05
-1.9678108945832e-05
-1.9639809150169e-05
-3.69826090593635e-06
-9.17731590071764e-06
-1.95051366506968e-05
-1.61572961183676e-05
-1.48708494986741e-05
9.5054394965814e-07
2.30532049602205e-05
-4.81356347245607e-06
-1.57029462303656e-05
-2.1625172704929e-05
-1.54338605636006e-05
-1.078195752777e-05
-3.80688601737772e-06
-1.90928098657209e-05
-2.8251994125342e-05
-2.13184963531236e-05
-3.00876119848681e-06
-1.22499958623779e-05
2.30476000361397e-07
-1.73608359749103e-05
1.42070456483199e-07
-2.14773273450728e-05
-3.3250143608801e-05
-3.51429765225569e-05
-1.61261856213547e-05
3.79022901836778e-06
-2.43134522385676e-05
-2.39391689720116e-05
-1.74497634730952e-05
-4.78267819870656e-06
2.72623073255332e-07
-2.58952735112517e-05
-1.22080079994553e-05
-6.15805041771975e-06
-4.4696335817258e-05
-2.62864280449881e-05
-9.7630246826977e-06
-2.24795729604868e-05
-5.87735811103471e-06
-2.49767949865867e-05
-1.96097332274326e-05
-2.14507430220379e-05
-4.23216254871941e-05
-1.76653342567083e-05
-1.55227638619002e-05
-1.07487764799522e-05
-6.79810036824694e-06
-1.56853282696713e-05
-5.59514608805753e-06
-1.57086795770202e-05
-2.00414625151479e-05
-1.91868835816949e-05
-2.53293955132013e-05
-1.5028282873425e-05
-2.61251755436422e-05
-2.81466888818431e-05
-1.38726764210495e-05
-3.11303705384754e-05
-5.32141299970758e-06
-3.16131748938499e-05
-3.45726734008251e-05
-3.0745809095017e-06
-1.29049485307799e-05
-2.91426151088683e-05
-2.18762715020483e-05
-3.28403709560537e-05
-2.16494365836286e-05
2.86780199949153e-07
2.19219601497055e-06
-2.09593919317673e-05
-1.75411919578067e-05
-2.25746678746884e-05
-2.72024651768746e-05
-1.25831388136722e-05
-1.60988005636185e-05
-1.17277025933536e-05
-2.34879632042453e-05
-1.25541839872184e-05
-7.25255750844641e-06
-1.15542542507984e-05
-3.16747998307971e-05
-2.45805762205972e-05
-2.88387762075146e-05
-1.57452729369733e-05
1.70431605860919e-06
-8.39760129703572e-06
4.17273027136079e-06
-1.69428596577281e-05
-1.26378028250992e-05
-1.10662288685344e-05
-6.26751779074509e-06
-2.81253785756874e-05
-1.18431081608207e-05
-5.30525069348974e-06
3.06164024182208e-06
-9.06002501833129e-06
-2.29918109482199e-05
-7.07864999059839e-06
-1.32168880183817e-05
-1.91455632957091e-05
-6.07306954431215e-06
-2.16257131187735e-05
-1.04633212913431e-05
-6.92289300297201e-06
-5.97131270329939e-06
-2.40001631366719e-05
-2.96481148624077e-05
-1.23364399454363e-05
-2.76643238513036e-05
-2.3703553666659e-05
-8.60089598122334e-06
-1.56276558738066e-05
3.90244382547117e-06
-1.07474772020968e-05
-2.16464691357182e-06
-1.56395646500878e-05
-2.13603867209085e-05
-2.32563774785509e-05
-6.68783077066583e-06
-2.39606302163231e-05
-1.46427502329437e-05
-2.73613956844132e-05
-2.06587730584509e-05
-1.25929139090689e-05
-1.80341790341909e-05
-9.01839629052437e-06
-2.28103850487784e-05
-2.380004647083e-05
9.70174259848671e-06
-1.76608921268045e-06
-1.65843331673316e-05
-9.84693608779271e-06
-3.04878834888786e-05
-7.07403753294409e-06
-1.5950423556573e-05
-1.24160809270706e-06
-1.78711101229678e-05
-2.04518407834148e-05
-2.12956854090124e-05
-7.12501021518886e-06
-6.55839432291395e-06
-1.67184846877507e-05
-2.47618293778682e-05
-5.65244602684521e-07
-1.92547232753472e-05
-9.45040833446253e-06
-2.18698594613839e-06
9.07993383155175e-07
-3.57735655171368e-06
-3.37184420506617e-05
-2.43547928484413e-05
-4.99290151958883e-06
-1.25609186622247e-05
-1.13824115072461e-05
-1.41704740454506e-05
-2.76963006027719e-06
7.69988864729415e-07
-1.32883631861874e-05
-1.51236001064779e-05
-2.04720930628259e-05
-1.78524553632625e-05
-1.24965177040031e-06
-1.35448846580999e-05
-2.37966853575672e-05
-1.98577653744753e-05
-1.7769867474926e-05
-1.89844406994109e-05
-1.02567057846371e-05
7.58011029102692e-08
-2.19139178277567e-06
-2.372983681313e-05
-4.27796415082942e-06
-6.31324494880248e-06
-1.68910415865711e-05
-1.27561364936565e-05
-1.57869079095855e-06
-2.12679128107638e-05
-6.58345160050686e-06
-2.93889965013359e-05
-1.79271406179058e-05
-2.28745772524379e-05
-1.25101681995336e-05
-8.85220031991231e-06
-9.2719646971725e-06
-2.29729995646375e-05
-4.82935476690736e-05
-2.03269307859806e-05
-3.16624179660453e-05
-2.97182975836557e-05
-3.3606869274668e-05
-1.68602672486492e-05
-4.78242900917053e-06
-1.33502407266875e-05
-1.58776041491881e-05
-5.94653187355762e-06
-2.92068803842163e-05
-1.22805762199907e-05
-2.04844405892623e-05
-1.59131579306072e-05
-2.10304629598893e-05
-2.73287912431445e-05
-1.12215987239442e-05
-3.25566489495561e-05
-4.09575935381882e-07
-3.62982015201464e-05
-1.46171679521253e-05
-3.81899641091848e-06
-1.94570090365557e-05
-2.08328385175112e-05
-2.93152781375745e-05
-6.41903622425981e-06
-1.78153918671865e-05
-2.38869517178629e-05
-2.2592028958016e-05
-3.48167970552334e-05
-2.06342350983398e-05
-2.57796564937411e-08
-2.70273103302426e-05
-1.37625348262476e-05
-2.13555621914843e-06
-9.57245307358899e-06
-9.6547809108907e-06
-8.03300595900962e-06
-1.60676009919589e-05
-9.03719181815164e-06
-2.11178710773786e-05
-1.10967962965759e-05
-3.59177568624845e-05
-2.01089391214653e-05
-3.98847524201286e-06
-3.22651670199845e-05
-3.44512949006546e-05
-2.95708905983487e-05
-2.09494571937817e-05
1.87443035819048e-06
3.98276498097634e-06
-1.43206502792332e-05
-1.33367063984368e-05
-1.69465549900206e-06
-6.04137224185037e-06
-2.20681121247078e-06
-3.52176239197048e-05
-7.03498300314905e-06
5.11423469959151e-06
-1.1715770092575e-05
-1.04194558999265e-05
-2.8564832236952e-05
-1.97356109607573e-05
-3.07934288792903e-05
-1.86845398100031e-05
2.03554103546732e-06
-2.29423850563937e-05
-4.70494661201208e-06
-1.88154429618177e-05
-7.08233125774187e-07
-1.32885074539676e-05
-1.75601516901633e-05
-2.14719884001791e-05
-1.27588686317128e-05
-2.61287258491385e-05
-1.94240854971284e-05
-6.70850836736997e-06
-8.65978825968098e-07
-1.99551707870849e-05
-1.15643105628182e-05
-1.12452172951946e-05
-1.20016464060208e-05
-1.44865570992178e-05
-1.49617839446731e-05
-3.0249075106126e-05
-2.06596011625207e-05
1.8523302215441e-06
-7.78623935895387e-06
-1.06956022720953e-05
-5.46255602556841e-06
-1.38565148369591e-05
-1.96033792296346e-05
-1.23748015539889e-05
-1.42595211277857e-05
-2.0567954033567e-05
-1.4087827915077e-05
-2.31394931563635e-05
-3.27155518909888e-05
-4.14073553923369e-05
-8.27167607011133e-06
-4.10952027082339e-05
-5.02546959888083e-05
-1.79824121795701e-05
-2.40667563515222e-05
-4.30432086637213e-05
-2.39822376191934e-05
-2.89644796095711e-05
-3.08131868362084e-05
-2.18729543552441e-05
-2.40800841289132e-05
-2.32821424442164e-05
-1.07121879190025e-05
-4.09472338564177e-06
-1.13996074422655e-05
-1.43717726070518e-05
-1.04234636391835e-05
-2.90387539573796e-05
-2.25784030226265e-05
-2.82503940863977e-05
-9.14170532633809e-06
-1.62283516765576e-05
-2.59859649957419e-05
-1.05079550512636e-05
-2.41323816548413e-05
-1.22105483528839e-05
-3.51109610426829e-05
-3.48141246730603e-06
-9.69265668942081e-06
-1.84431609289313e-05
-1.37683017405422e-05
-2.37961208619034e-05
-1.90083489523189e-06
3.36004018495409e-06
-1.83169934173949e-05
-1.01215441377734e-06
8.91100506047673e-06
-1.72633395577029e-05
2.99818815343665e-06
2.03281039841298e-06
-3.78856027944338e-06
-3.18637790590132e-05
-5.29579628872661e-07
-6.94965024880987e-06
-2.03620573213988e-05
-2.5326035608088e-05
8.3805246972991e-06
-3.81640944735938e-06
-1.08888485167821e-05
-2.13194229585049e-05
-1.70350186184381e-05
-7.0227471324202e-06
-2.29104840070552e-05
-1.90217999011542e-05
-1.9857774884658e-05
-7.23910965006551e-06
-2.85068012301863e-05
-1.74800807654717e-05
-1.4426887472154e-05
-1.21503561304177e-05
-1.71684282574588e-05
-2.2982102385315e-05
-1.66873388269891e-05
-1.80393617582778e-05
-1.46550559349997e-05
-3.16789199903352e-05
-4.22899971747673e-05
-3.63273483158619e-05
-3.25316168411022e-05
-3.13023519079663e-05
-2.75162599164241e-05
-2.02108525657455e-05
-1.06892715394349e-05
-1.91118923009333e-05
-2.74601961776869e-05
3.95869427634495e-06
-5.14464445425673e-06
-1.1593448819322e-05
-3.1622193563938e-05
-2.61085065024007e-06
-1.98890536863496e-05
-1.42465079744589e-05
-3.24303747703469e-05
-1.75350440109127e-05
-2.69042219233395e-05
-1.96226787766862e-05
-2.60998141061074e-05
-2.71499679674703e-05
-2.12364793872847e-05
-2.52195613241756e-05
-3.13493862432505e-05
-2.19766455195489e-05
-1.08917140562421e-05
-2.41876569809043e-05
-1.97167533268706e-05
-2.38283630580541e-05
-1.02193792559212e-05
1.36145460191333e-05
3.90898097523202e-06
-5.28772576741093e-06
-4.64320520927788e-06
-1.31847569237845e-05
-1.63168854638509e-05
-2.20582042023058e-05
-2.75784325000197e-05
-2.93313573552897e-05
-2.57508777330815e-05
-3.79730744060961e-05
-8.20621501954354e-06
-3.42463282498927e-05
-3.43637577948726e-06
-6.38566013296667e-07
-1.37867431041013e-05
-2.83958301771618e-06
-9.1094567427932e-06
1.38367995669997e-05
-9.99073125210578e-06
-5.56927338882543e-06
-1.07162158264468e-05
-1.12558115779146e-05
-5.06938187842751e-06
-6.92466072268175e-06
-1.10509359859557e-05
-1.89691766589767e-05
-1.40839059648968e-05
-7.43280580188563e-06
-3.95013376656527e-05
-2.94877555788602e-05
-1.97005966413824e-05
-2.44884035882954e-05
-1.34362999249024e-05
-2.12307459847587e-05
-1.8852883688559e-05
9.03544399608985e-06
-7.78579524152912e-06
-1.33269343605742e-05
-1.62660757132078e-05
1.0625669798732e-05
-8.28865789886927e-06
-1.20307488277423e-05
-1.72953659048399e-05
-6.44884019084587e-06
-2.39315310446224e-05
-1.55661361930626e-05
-1.56717574881564e-05
-6.18723079835025e-06
-9.62632106467574e-06
-1.71475087821075e-05
-3.37468351532707e-05
-2.09269168403335e-05
-1.77491025273136e-05
-2.80596737038209e-05
-1.33512166731507e-05
-3.11114140337475e-05
-5.69906801993662e-06
-1.78603906790402e-05
-3.04613723763601e-05
-1.08601684766176e-05
-1.07608633846774e-05
-2.29064420371958e-05
-1.75303755854829e-05
3.98713312999453e-06
-1.30459750039221e-05
-1.34210933539792e-05
-1.13191535484131e-05
-3.32990133141716e-05
-2.29076497931476e-05
-3.41039988325756e-05
-4.91253599608072e-05
-2.70744877003586e-05
-2.9639883708229e-05
-2.36507393288617e-05
-2.02014683327384e-05
-1.15705467824249e-05
-2.83247157986706e-05
-1.13444754484375e-05
-4.55196087735594e-06
-2.62865379148083e-05
-3.28725003309781e-06
-5.5533158413754e-06
6.96467026781726e-06
-2.31303002410173e-05
-8.92454373267977e-06
-6.41152984566471e-06
-1.53546774860943e-05
-1.98587380791035e-06
-3.05583648406657e-05
-2.94781696510959e-05
-1.28460095835622e-05
-4.32763273896983e-05
-2.67847521692722e-05
-3.69016223727436e-05
-2.82151116175197e-05
-1.82505201733597e-05
-2.66374346131921e-05
-1.3168396851329e-05
-2.61872270550496e-05
-2.22406705913858e-05
-1.61229060758496e-05
-6.52691774774886e-06
-8.87984851624332e-06
-1.15220138999438e-05
-1.83456515155601e-05
-2.84088472464985e-05
-9.16540913971087e-06
-1.72444095886015e-05
-1.63564458380445e-05
-1.91599712933021e-05
-1.46049560254385e-05
-2.04361272788298e-05
-2.03159698236337e-05
-1.22986205649348e-05
-3.05746941636949e-05
-1.15545969986454e-05
-3.19811215987072e-05
-5.30665977714555e-06
-1.59191317731784e-05
-7.01864736679247e-06
-1.60035784181742e-05
-3.38757402863772e-06
-1.35962937248839e-05
-1.56607047266462e-05
-1.1692480763763e-05
-1.24699738669627e-05
-2.59437257097361e-05
-1.74752597745147e-05
-1.1026413615514e-05
-6.60737195729435e-06
-3.62902357842913e-05
-2.84262387898329e-05
-4.56980859603817e-05
-2.26788670430656e-05
-2.94856831514065e-05
-1.65188424404881e-05
-1.51160841628616e-05
-2.77519941551603e-05
-1.70939275253193e-05
-2.09048532106054e-05
-1.95694503186154e-05
-2.76967571186203e-05
-1.2349373930213e-05
1.31700497023951e-05
4.21482988838931e-06
-2.79353329448106e-06
-3.51979079802091e-06
-1.42488982906891e-05
-1.79716260607949e-05
-1.79930126253528e-05
-5.34772618709535e-06
-3.14959779181887e-05
-3.95403915606905e-05
-2.2070609063796e-05
-3.79123164212062e-05
-3.77563616585498e-05
-2.8914874274219e-05
-1.62859696500023e-05
-1.89236852655354e-05
-3.39496107728809e-05
-1.68732271111297e-05
-2.72388617907006e-05
-2.34385430219687e-05
-3.36070274101024e-05
7.39979485629249e-06
-2.53819264953983e-05
1.19844379033117e-05
-1.13617928642177e-05
-1.65096452496437e-05
-1.88964129345911e-05
-5.08014048733528e-06
-2.58453106303745e-05
-5.24865284642709e-06
-1.98412960109891e-05
-8.5319288836709e-06
-1.32803809177728e-05
-1.68003123755588e-05
-3.76131557464831e-05
-1.33629461219113e-05
-1.53771758799083e-05
-2.4606414409068e-05
-1.06176154186019e-05
-1.87908118696664e-05
-2.73065266190485e-05
-7.65915157730273e-06
-1.78938732042017e-06
9.68762606287514e-07
-1.95631434466917e-05
-4.96956166567165e-06
-1.07107890493831e-05
-3.72123529869973e-06
-3.1312026399339e-05
-1.34606570213059e-05
-7.42855388063984e-06
-3.81702795901489e-05
-1.21877666750723e-05
-2.27070005765046e-05
-2.40704529436423e-05
-2.07980703040886e-05
-2.00871946720624e-05
-3.07902234514231e-05
-2.4739585927189e-06
-2.67316045021682e-05
-2.69867929318814e-05
-1.83616391900276e-05
-3.51331454380658e-05
-1.37737147420615e-05
-2.10943720562153e-05
-6.22704198147938e-06
2.81047271373039e-06
-1.9506936670395e-05
-3.36771337201967e-06
-2.47597029324414e-05
-3.70329038031968e-05
-2.19862313966456e-05
-2.61233425768389e-05
-1.26386249297336e-05
-4.80434287046787e-05
-3.28906639930571e-05
-2.21411323598833e-05
-3.14223000333805e-05
-2.86264845714322e-05
-3.23157394409468e-05
-3.34544669494396e-05
-1.10346490844691e-05
-3.69697413752243e-05
-2.85206827827224e-05
-2.30752866427759e-05
-1.24958073560688e-05
-2.14677469621408e-05
-6.97425122725808e-06
-3.43201566291698e-06
-1.91849376792493e-05
1.11456256646693e-05
-1.1921123830075e-05
-1.60320460116616e-05
-1.81300744360542e-05
-4.54047438916963e-05
-2.13523645902905e-05
-2.46666674386302e-05
-3.20432176655621e-05
-9.53606507345755e-06
-4.0954927760835e-05
-2.00022585865771e-05
3.72170626014728e-06
-3.33799155753664e-05
-4.88527363471899e-05
-6.94203900574117e-06
-3.85695114595465e-05
-3.51491885935387e-05
-3.94644083836561e-06
2.2650434780843e-06
-1.33523500729632e-05
-1.41045517395128e-05
-9.10691235180307e-06
-4.6630636913717e-06
-3.23875925494506e-05
-1.7328027415483e-05
-3.39923354284479e-05
-2.68885814055558e-05
-1.49530058775835e-05
-1.675099519113e-05
-4.12990703878304e-05
-2.57434279759146e-05
-1.38092153582094e-05
-2.29999876650081e-05
-4.37830757687895e-05
-9.59677334505494e-06
-1.23411213642132e-05
-1.03072934396818e-05
-5.15124426956076e-06
-1.87341024028928e-06
-1.42761933960063e-05
7.69618820245695e-07
-6.50815285495507e-06
-2.50895568273804e-05
7.85858338669226e-06
-7.01802581730481e-06
9.26918618574923e-06
1.26995644244989e-06
-2.00734965910166e-05
-1.02702042709535e-05
-2.69259810925047e-05
-2.09701029279637e-05
-1.81212314699448e-05
-1.90989527200918e-05
-2.45433482392291e-05
-2.22821463058421e-05
-1.66719844695429e-05
-1.4641164658494e-05
-1.76052773373172e-05
-8.46262819878082e-06
-2.5688634770151e-05
-1.49156483179678e-05
-3.56953268499632e-06
1.81934078494373e-06
5.43786718610631e-06
-2.84665384514383e-05
-2.08951549339031e-05
-2.68473837844315e-05
-2.42271088092207e-05
-3.07441497775605e-06
-4.55616320429346e-05
-1.66282235823993e-05
-3.11879757432348e-05
-2.56018515980333e-05
-2.81194963558275e-05
-2.1081810373603e-05
-3.17283627818335e-05
-2.64087570251285e-05
-2.17022208702635e-05
-2.24961943173236e-05
9.28968046255766e-07
-1.91436470581747e-05
-1.4028836437349e-05
-3.64155903381246e-06
3.8899128725298e-06
-1.312680850332e-05
-3.58760712190673e-06
-3.30820257294407e-06
-1.01602883234744e-06
-1.0639137824219e-05
-1.05175609367462e-05
-3.27702140590064e-06
-1.59877386975557e-06
-7.08058910313942e-06
-3.06147126000614e-05
-2.52201312035774e-05
-2.37948339776041e-05
-3.31783956470235e-05
-1.5915322627696e-05
-2.75122298631637e-05
-2.28165887929606e-05
-1.38195898762003e-05
-9.14563579404408e-06
-6.71033666700468e-06
-2.41211588588668e-05
-2.08112287125683e-05
-8.40503884210686e-06
-1.5159987637242e-05
-1.05278069124142e-05
-8.89251061077949e-06
-1.69677414861565e-06
8.34714178681644e-06
-9.02407813531061e-06
-1.91388188316334e-05
3.32591298174327e-06
-1.35261132218592e-05
-1.59725640424725e-05
-1.48535934330137e-05
-2.61515670858262e-05
-2.19735569924573e-05
-1.49254186089484e-05
-2.80487020760355e-05
-4.95259939928548e-06
1.741889129049e-06
-4.55782077578135e-06
-1.24759498810153e-05
-1.84714810325704e-05
-8.78060612196444e-06
-5.98430440638067e-06
-3.40915881006407e-05
-1.21968609942546e-05
5.68100331003232e-06
-3.19611162574876e-05
9.17955535155229e-06
-1.47387380745243e-05
-1.81724136622069e-05
-4.9208320973004e-06
-1.18052326805253e-05
-9.93973487855308e-06
-2.84346438662743e-05
-1.86100954417719e-05
-1.78819941644325e-05
-2.16335728356132e-05
2.34927248268663e-06
-1.35950429048272e-05
-1.19322131872355e-05
-1.8601698347048e-05
-1.37455905365544e-05
-1.5205467473174e-05
-9.57697882098754e-06
-2.17688414306536e-05
-2.13633873826518e-05
-2.70224673589348e-05
-1.48323033475553e-06
-1.40228584697507e-05
-2.77348083302019e-05
-1.73223739807038e-05
-1.7964317303345e-05
-2.73920280857273e-05
-1.04139130728025e-05
5.79929434134822e-06
-2.1753386168685e-05
-5.14801270834459e-06
-2.90150959092266e-05
-2.01975715491383e-05
-8.27794761325841e-06
-1.69770784651061e-05
-3.54299288550858e-05
-2.38508677990214e-05
-2.14717004698058e-05
-2.57341897766662e-05
-2.15775211577969e-05
-1.9619586905629e-05
-1.95853855113159e-05
-8.96400518839694e-06
-1.2616404557177e-05
-3.28348340258611e-05
-2.79638072573758e-05
-1.76802760813769e-05
2.00781896748355e-06
-1.77236178164356e-05
-1.70262074936315e-05
-2.53687588851658e-05
-1.07060648053844e-05
1.10519141830558e-05
-2.12912822368308e-05
-1.25885958746298e-05
-6.64687259435646e-06
-3.18239394633144e-06
-2.5790894089019e-05
-3.15842544100011e-05
1.43014279919743e-05
-2.7389422989243e-05
-1.58005286342726e-05
5.0156317280504e-06
-1.2592152132878e-05
-4.81061855515398e-06
5.58932475879917e-06
-1.37324935788089e-05
-1.48434200677175e-05
-3.28809454370433e-05
-2.40582956671887e-05
-9.10664475137583e-06
-1.64811827252951e-05
-2.49942294280236e-05
-2.7727442344082e-05
-4.20922812773176e-05
-7.62306232780493e-06
4.78836055199376e-06
-1.31630564411024e-05
-1.17395265072141e-05
-9.93217889219713e-06
-9.07842123023024e-06
-9.61811480495175e-06
-2.38184423816103e-05
-2.66353749831917e-05
-8.08916829190541e-06
-2.39990605375167e-05
-1.37373480512773e-05
-4.56115283630015e-05
-5.35111714122741e-06
-2.36934401632028e-05
-2.59115967353594e-05
-5.51157590253219e-06
-2.05827023931803e-05
-3.41553110759392e-05
-2.25706896968636e-05
-9.69635780191086e-06
-2.58212712586445e-05
-9.95303789926396e-06
-7.80437171524739e-06
-3.19196125672751e-05
-1.42739242905235e-05
2.34919485795537e-06
-1.57797210859172e-05
-1.41752502884291e-05
-2.14815751396627e-05
-3.85674342585314e-05
-1.6963820409131e-05
-2.13306260355122e-05
-2.72362384724448e-05
-2.14661803136901e-05
-2.85521240183289e-05
-3.67544929373402e-06
-3.25801127030302e-05
-8.17851993062468e-06
-2.69479034296073e-05
-1.49957094012177e-05
-1.38383761254991e-05
-9.53225789684292e-06
-2.77572249988636e-05
-2.80846619449375e-06
-6.15106086463571e-06
-1.32684252497345e-06
-6.90641582430594e-06
-1.3320076027983e-05
-5.44415834459108e-06
-2.57489214094068e-05
-1.07412524519924e-05
-8.68769899804848e-06
-1.67212646027721e-05
-3.18021232379293e-06
-1.76632644137064e-05
6.50186173190874e-06
-2.3352164311382e-05
1.41580330942776e-06
-1.69632452585668e-05
-1.06376821002441e-05
-1.06839308495366e-05
-2.56691612596862e-05
-8.93925526172484e-06
-1.17368834247507e-05
-1.41632967676676e-05
-3.58017488692838e-06
3.0907950017335e-06
-1.00170460806931e-05
1.13580304185953e-05
-3.06323587302203e-06
6.69227048575063e-06
-4.19833882179228e-06
-1.18716795618474e-05
-2.08495456552279e-05
-2.37626206515473e-05
-3.0498148436402e-05
-3.52004352929988e-06
-2.02485451476251e-05
-1.15874852792441e-05
-1.92009422402535e-05
-1.80843501116187e-05
-2.79748552458895e-05
-1.57728727357555e-05
-2.30864217814898e-05
-4.22371909371443e-05
-4.16215312058171e-06
-3.22209492975412e-05
-1.45826053493013e-05
-1.64554545744152e-05
-1.38757302064093e-05
-1.20438128508917e-05
-9.03037645812895e-06
-1.03175932225351e-05
-2.10890814941981e-06
-1.35737571423754e-05
-2.23552235790965e-05
-1.06431543201324e-05
-1.88915047351832e-05
-9.21601231909407e-06
-3.0044565221048e-05
-1.52859023850072e-05
-5.44818284373911e-06
-3.38669789554576e-05
-1.59489448944675e-05
-7.26764010881109e-06
-4.84189016796932e-05
-1.34187539816501e-05
-9.72927184402767e-06
-2.2589702874786e-05
-1.36214830466094e-05
-1.28206697499427e-05
-1.94571172369091e-05
-6.39934622328125e-06
-3.20217059705478e-05
-1.67344646830729e-05
-4.50832997289147e-06
-1.21915604743151e-05
-1.73336763438262e-05
-1.81228006690805e-05
-1.71629878885685e-05
-1.03113975044648e-05
-1.92006484972741e-05
-1.63692163943611e-05
-1.73084391933005e-05
-1.4888813739275e-05
-1.94512722700707e-05
-9.05134766357258e-06
-9.85021805170434e-06
-2.44934880010838e-05
-2.6890801811513e-05
-7.61828319492794e-06
-1.7630570883619e-05
-1.52086922675796e-06
-8.48668353156164e-06
-9.61096183990043e-06
-1.77624263034974e-05
-2.04255364733455e-06
-5.56810640795126e-06
-2.69504340475196e-05
-1.72493361475107e-05
7.56425824887778e-06
-1.14718845386686e-05
-2.76325113030037e-05
-1.43470126871537e-05
-9.31531073770107e-06
-3.12359950224018e-05
-2.79808068856282e-05
-2.82355222384874e-05
-3.80115936586418e-06
-9.38962176320105e-06
-1.00027146002383e-05
4.87939673018526e-06
-3.96151138053791e-07
-5.36320369324734e-06
-1.00805171924468e-06
-3.91370903686292e-06
-1.88357115438178e-05
6.38295234705965e-07
-1.17267292180796e-05
-2.49881552571537e-05
-1.45686354805938e-05
-2.18642299539562e-05
-2.89832010696156e-05
-3.11192532840322e-05
-4.51553303064044e-06
7.45123667749364e-06
-2.7254753159831e-05
-2.79807305424366e-05
-8.64604488326643e-06
-1.67361288936292e-05
-8.966470294599e-06
-2.49899045735533e-05
-4.09098757832541e-06
-8.867252893168e-06
-3.92673547075303e-05
-9.29985845297599e-06
-1.45284060121887e-05
-1.86182703601212e-05
-1.54542014400691e-05
-2.81909279775656e-06
-2.60068398292106e-05
-3.38045738317588e-05
-2.03916800755227e-05
-2.65647417409313e-05
-2.09821356804782e-05
-3.25784300848738e-05
-3.64296492586903e-05
-2.83806451437044e-05
-2.80994883187054e-05
-1.04028332749689e-05
-7.7445544541097e-06
-1.50375657553218e-05
-2.02271580891224e-05
-2.46213618667326e-05
3.49693191284135e-06
-1.86264925037222e-05
-2.45548174849528e-05
-2.03507326770839e-05
-7.1973959603247e-06
-2.51190349006302e-05
-1.67427631720287e-05
1.23145723783381e-05
-1.31359936879929e-05
-1.3506448913849e-05
-3.24021170488971e-05
-3.2264388676445e-05
-2.37928864796741e-05
-4.00881033849183e-06
-1.8652571875809e-05
-1.00980649414203e-05
-2.93473300683361e-05
-1.42260502811901e-05
5.60690911213412e-07
4.62311960771535e-06
-3.21064973435554e-06
5.21493522577079e-06
1.17894667277768e-06
-5.42179012311735e-06
-6.10088338759338e-06
-2.60490383426902e-05
-1.00343866211726e-05
-1.77101849104557e-05
-1.22116695705736e-05
-5.33753703035989e-06
-2.95417529219465e-05
-1.10678703011039e-05
-1.52383516448894e-05
-5.66462508578793e-06
-2.2132627358593e-05
-3.86307102307318e-06
-1.15446021376983e-05
-1.20913319212532e-05
-2.53448697280858e-05
-3.73788853308746e-06
-1.92786065514797e-06
-9.79546342793811e-06
-1.70010122832328e-05
-4.45799525822799e-05
1.03257316134798e-06
-7.69117271860634e-06
-2.11720827833039e-05
-2.77105415607661e-05
-2.20851732944153e-05
-2.00523386190218e-05
-2.51205731817713e-05
-2.14373940448711e-05
-1.66079184130365e-05
-2.90762055163642e-05
-1.83591086908982e-05
-1.17248419347692e-05
-2.5194988039546e-05
-2.29454630792944e-05
5.14481390489e-06
-1.36310538261255e-06
-2.01639570973353e-05
-6.70821631750777e-06
-1.58254042197826e-05
-1.89303314640767e-05
-2.22946606267621e-05
-2.49655024127184e-05
-1.31927631140791e-05
-1.72194573690394e-05
-2.58744290145757e-05
-2.19473264641586e-05
-3.47025261391558e-05
-3.78670595292122e-05
-3.43976993109112e-05
-1.98219563875913e-05
-1.62515254622163e-05
-1.46135697658925e-05
-3.2757037147348e-05
-7.28108208697125e-06
-2.19285005133968e-05
-1.69753513574225e-05
-1.45658489055314e-05
-1.49940878053612e-05
7.6788919658011e-06
-1.76852900022709e-05
-5.066202467507e-07
-2.7224856214332e-06
-2.90274402830647e-05
-3.0025779153696e-05
-1.69667022265474e-05
-3.33023363287193e-05
-2.41982538820439e-05
-2.00488423329092e-05
-1.31193323563229e-05
-1.42908915486929e-05
-2.70351627874146e-05
-5.27956609113966e-06
-1.32055620494544e-05
-5.62668402882231e-06
-1.11939483392613e-06
-7.11201455420878e-06
8.55038216939348e-08
2.52514548010964e-06
-9.61862631195626e-06
-7.89749636645046e-06
1.16224506801282e-05
-2.00226565557493e-05
-7.26253525018013e-06
-8.42134402575759e-06
-2.28659467600161e-05
5.56708860573043e-06
-2.43578794559716e-05
2.65941387657557e-06
-3.30612422605341e-05
-2.21092846477642e-05
-1.69821121170343e-05
-3.42371760633212e-05
-2.92979712623726e-05
-8.32139807802124e-06
-8.78263790929019e-06
-1.26837497515466e-06
6.62002003680355e-07
-4.78786020234816e-06
-6.0342997331378e-06
-5.6085266125989e-06
-2.26200115319512e-05
-9.97702297106249e-06
-1.1091082285611e-06
-1.82306491728315e-05
-2.46664740494288e-05
-1.54712817836613e-05
-3.15083654848768e-05
-1.19269727005463e-05
-1.35454456950447e-05
-2.50479661376867e-06
-2.19583250122603e-05
-2.21476440040677e-05
-1.03284311380363e-05
-1.24459796100331e-05
-2.29368808751054e-05
-3.10492252863006e-05
-7.83780506858481e-06
-3.28008815676356e-05
-1.92858429743123e-05
-2.6152889868936e-05
-1.92799806035198e-05
-3.73936102821759e-05
-3.18820988063278e-05
-1.03300357878227e-05
-3.30101238850056e-05
-1.75022656313721e-05
-1.45871654582794e-05
-3.28135700497602e-05
-9.26111903506715e-06
-1.79159523617942e-05
-2.29800642073112e-05
-6.26148917915031e-06
-3.08548169111473e-05
-2.20814544352391e-05
-1.39464755471409e-05
-2.95290960949461e-05
-2.74162620124904e-05
-3.14230361318477e-06
-1.93869141312073e-05
-1.09755264828699e-05
-2.41958380398177e-05
-3.07538074902085e-05
-1.17524262902386e-05
-1.14608462843589e-05
-2.10624878059993e-05
-1.51454007178412e-05
-1.33701782961771e-05
-1.1545834928101e-05
-3.13046017020487e-05
-3.06182100852635e-05
5.02095797343073e-06
-3.46219879275133e-05
-2.57003283575618e-05
-1.49844206841138e-07
-5.54799075684305e-06
1.01199856761548e-05
8.97215667378422e-06
-3.2985531993284e-05
-2.23908066666064e-05
-3.96474159207938e-06
-2.37826610659023e-06
-7.70609264847983e-06
-1.39257893353306e-05
-6.77889427708247e-07
2.00127907907786e-06
-1.04752841666308e-05
1.18942540051843e-05
-1.55042025721403e-05
-2.40357900302615e-06
5.49317465315935e-06
-5.39191427841101e-06
-1.63099544813114e-05
-8.21235216757626e-06
-1.80198212786395e-05
-1.97210292110207e-05
-2.39892387754996e-05
-1.18213832487756e-05
-9.55168100696628e-06
2.64571008941546e-06
-1.29592984939359e-05
-1.50802161190251e-05
-1.42833116909516e-05
-6.97749907294447e-06
-2.10457941037285e-05
-2.92446306578931e-05
-2.57944005846243e-05
-2.47141633935075e-05
-1.76785825474221e-05
-1.54546367891164e-05
-3.20611431205544e-05
-1.97923946314598e-05
-1.27458854802647e-05
-3.07115330480411e-05
-1.21503313576226e-05
-1.5831334448729e-05
-3.11074684470019e-05
-8.9067990316052e-06
-1.2027700868236e-05
-1.18417137851095e-05
-2.18396717473118e-05
-2.85691930787152e-05
-1.58075895895162e-05
-2.58823157123482e-05
-2.7748169996131e-05
-1.81526846548712e-06
5.64527656757809e-07
-4.4897780521796e-05
-1.32149899863005e-05
-3.63579580555935e-05
-1.02389895485078e-05
-2.79626101439724e-05
-2.36426692136479e-05
-2.26949672568082e-05
5.25344972996079e-06
-1.77946521145103e-05
-2.29787275121172e-05
-1.4337724986301e-06
-3.33705864848684e-05
-9.9301462443663e-06
-2.00954296091746e-05
-3.34865316911804e-05
-3.27177475904657e-05
-1.21536772344228e-05
-3.41883735094678e-05
-1.37426292840664e-05
-1.5733075511206e-05
-1.89608351190847e-05
-1.70277398803338e-05
-3.04443947452261e-05
-7.57482894793606e-06
-3.12714015365252e-05
-2.7806667991872e-05
-2.32512299675765e-05
-2.57243644195642e-05
-2.29287331669657e-05
-5.08315002250178e-06
-9.94866911763474e-06
-6.18613967042902e-06
-1.19980767096174e-05
-1.61497742836653e-05
-2.53906247407186e-05
-1.92245797113019e-06
-1.13490420910843e-05
-1.84749804369619e-05
-1.44108452971478e-05
-1.88883535465243e-05
-1.73004430786189e-05
-2.21329513360529e-05
-2.48204260999645e-05
-1.92427562477693e-05
-1.42453906656696e-05
-1.6115619573294e-05
-2.74508665241606e-05
-1.44917545563569e-05
-3.05111749962346e-05
-1.40299997602918e-05
-1.02725928747366e-05
-9.36523727101322e-06
-2.32713216372361e-05
-8.09598300268201e-06
-1.11600111565714e-05
-1.19945206961147e-05
-2.08596991021187e-05
-3.00532420659654e-05
-5.42111521271689e-06
-8.74652452943234e-06
-3.7746940984826e-05
-4.85403838801714e-05
-1.86171740000454e-05
-1.89385146606284e-05
-2.43306529277428e-05
-4.81327473835124e-06
-1.80247023940926e-05
-3.81336362471296e-05
-1.47248421007572e-05
-5.75594444113084e-06
-2.05625258985612e-05
-2.47698900039477e-05
-2.17377419384458e-05
-3.76810765512177e-05
-1.78754300568786e-05
-1.97830267921471e-05
-2.26732003516544e-05
-4.30251796439802e-05
-2.36666246414601e-05
-2.84079352272722e-05
-8.4986558690513e-06
-9.78846743522042e-06
-2.93685419237584e-05
-3.08767295814885e-05
-1.76728366591789e-05
-3.72675773676743e-05
-1.4749655659107e-05
2.55608915888333e-06
-1.71379627875707e-05
-1.93821135735241e-05
-1.9044901013298e-05
7.03642518353653e-06
-2.37919177050138e-05
-1.87504616986336e-05
-2.51231871784577e-05
-3.04660222643753e-05
-1.5359468048588e-05
-1.34122375536306e-05
-1.96353241539333e-05
-2.16753150101755e-05
-1.73161911473748e-05
-2.85147963435822e-05
-2.1619658288609e-05
-2.52619345133559e-05
3.75536017329334e-06
-1.62215621741733e-05
-1.77056981390637e-06
-1.91141119055709e-05
-2.44199648401569e-06
-1.19835929727236e-05
-1.2576002708886e-05
5.74734508937346e-06
-4.14235175162662e-06
1.86728057291259e-06
-1.0769964621078e-05
-6.41609868291029e-06
-6.9436192492306e-06
-3.75220690676906e-06
-4.23969018357098e-05
-1.51302398864909e-05
2.25836169022561e-07
-9.83224136564376e-06
-8.94916874111986e-06
-1.34412618348554e-05
-2.36900284402725e-05
-1.28273750673709e-05
-2.24181279302678e-05
1.81629983486175e-06
-1.54514592686625e-05
-5.57344716302046e-06
-8.11776387183621e-06
-4.03427686725498e-07
-6.03543867377724e-06
9.22007113046858e-06
1.50992937715411e-05
-8.20070981024525e-06
-1.0282412253206e-05
-1.17519460082241e-05
7.31218056691945e-06
-9.22193058468362e-06
-1.50396361020628e-05
-1.30218829203808e-05
-2.33495381249813e-05
-4.23178963842941e-05
-1.70587291079253e-05
-2.76068236434231e-05
-5.86750609272449e-06
-2.2907230590327e-05
-2.38578809699455e-05
-9.63952566201477e-06
-1.49193565201311e-05
-2.02308569550104e-05
-4.24189635729574e-05
-1.29870513518601e-05
-5.7075726817367e-06
-6.30425653142524e-06
-1.67293822414848e-05
-1.23019702792433e-05
-2.8389084568127e-05
-6.99468517405541e-06
-9.78293549471845e-06
-1.02272421666062e-05
-2.7313272253972e-05
-1.67332654811506e-05
-3.33798256669113e-05
-1.24703539549339e-05
-2.11085967561887e-05
-2.11255826156618e-05
-2.10511906671078e-05
-1.64611975865493e-05
-2.40253773349935e-05
-9.45049522460016e-06
-2.75608225163107e-05
-2.69397619878992e-05
-2.36023207511274e-05
-1.47006235023934e-06
-2.68839947108566e-05
-7.7095502138459e-07
-2.59362003029422e-05
-1.76564273799473e-05
9.21577585508945e-06
-1.59660554562519e-05
-2.33654377458001e-05
-8.86882830389536e-06
-1.56812025338847e-05
-5.75354260557334e-05
-1.37290133612852e-05
-1.46652834226285e-05
-2.25537109251523e-05
-1.11149524985587e-05
-4.00085959599433e-05
-3.48943843247106e-05
-2.37459193161175e-05
-2.56911909513123e-06
-2.13195959594102e-05
-1.33224605430238e-05
3.59323579909407e-07
-1.17181856493403e-06
-1.00592521858808e-06
-2.11428692241576e-05
-3.49530514963091e-05
-3.16654463272133e-06
-2.08770531576222e-06
-2.33607390292174e-05
-2.51656912058011e-05
-1.43460375027256e-05
-2.24528517995789e-06
-1.94407971958165e-05
-3.44180462441516e-06
-3.59563824271018e-06
2.14244905955702e-06
-2.15274843540047e-05
-3.97765157278152e-06
-1.20662954627984e-05
-2.11536409337007e-05
5.31622304269263e-07
-1.57261434016786e-05
-3.99033698441596e-06
-1.43225321466694e-05
-1.14071119334544e-05
-3.47828169394309e-05
-2.85066370445466e-05
-1.54686933608447e-06
-2.07151429822943e-05
-2.4692402431392e-05
-3.00348184129857e-05
-1.22633727434585e-05
-2.19904597159518e-05
-2.44534713967331e-05
-3.89463584168776e-05
-2.81774914539825e-05
8.18499030714202e-06
-6.03623061478774e-06
-2.70732764247834e-05
-2.17308826067231e-05
-1.86917312341978e-05
-1.7026723650683e-05
-3.37379972157071e-05
-1.11740464184793e-05
-1.86723555670669e-05
-1.67211945302484e-05
-1.66880791656934e-05
9.06027595433e-07
-1.77402157950085e-05
-2.1094141223721e-05
-2.33924889666771e-05
-2.06994437295859e-05
-2.62691610961904e-05
-2.00227262062991e-05
-2.42875406427919e-05
-2.74100229107998e-05
-1.19755185786019e-05
-1.5178544006019e-05
-2.72645151035046e-05
-2.7063139356764e-05
-1.60685432747463e-05
-1.07144819460897e-05
-1.83541492676537e-05
-3.39369654791497e-05
-1.6419250459907e-05
-1.06273633967039e-05
-2.51268191352944e-05
-1.19705130331785e-05
-5.92064764860809e-06
-3.24113690157371e-05
-5.68521860355073e-06
-1.54369478318623e-05
-1.52948976760898e-05
-1.59191308109303e-05
-2.06088117611038e-05
-3.03660592781927e-05
-5.04862694330485e-06
-1.10332469535682e-05
-3.1128120977102e-05
-9.86979933238556e-06
-5.95023187199926e-06
-1.4393861011535e-05
-3.04746506688711e-05
-1.4090723637405e-06
-1.0772140184131e-05
-1.55203640800928e-05
-9.19361162762314e-06
-1.08299338893855e-05
-8.3780252878795e-07
-1.29489729177468e-05
-1.66027850562997e-05
-7.07383657182298e-06
-1.38275386979944e-05
-9.64833004004605e-06
7.20319271458443e-07
-2.30972146997327e-05
-2.47192539138632e-05
-1.39480081172395e-05
-2.52011288122547e-05
-2.91123034440878e-05
-6.24236124012935e-06
-3.22495550644066e-05
-2.68449156894779e-05
-9.43670655166495e-06
-8.0199069820216e-07
-1.06833910714143e-05
-2.03345382201138e-05
-3.6209575853901e-05
-2.19209796214992e-05
-1.58821918605584e-05
-1.65187705906931e-05
-1.75425355957337e-05
-9.97817325113049e-06
7.60578258042237e-07
-3.64875124947438e-05
-1.00112325655723e-05
2.02728635753577e-06
-1.81115760265113e-05
-6.71125845696703e-06
-9.67669680529487e-06
-2.72692650789957e-05
-1.36727758020256e-06
-1.38342148065509e-06
-2.62411459701835e-05
-1.08069309375239e-05
-2.24265031072488e-05
-2.39803381909403e-05
-2.36341838140984e-05
-1.34538834413158e-05
-3.73016165934192e-05
-6.00213262944124e-06
6.98664844056091e-06
2.92901479243074e-06
-3.53594034572993e-05
-1.4414972051995e-05
-1.78801063843905e-05
-2.14401273171202e-05
-8.95563324763539e-06
-1.44044697474862e-05
-2.17171125459905e-05
-1.38737549093091e-05
-2.23584901760508e-05
-2.5006082668599e-05
-6.29875535016391e-06
-1.14474652620203e-05
-2.45837251019099e-05
-2.26999431194752e-05
-2.40657048316807e-05
-3.26919456736222e-05
-2.6817341362854e-05
-3.50993279352627e-05
-2.97040618354908e-05
-3.06347569002535e-05
-2.44556830746932e-05
-3.35447620255668e-05
-3.06496671236284e-05
-8.26812091393552e-06
-1.82715901770926e-05
-1.64144158937451e-05
-1.66824895990593e-05
-1.7557789998393e-05
-9.42523304862665e-06
-1.18432166025658e-05
-2.39270576201015e-06
-1.65567236747494e-05
-2.2080063950363e-05
-2.32395510018421e-05
-5.01590132232133e-06
2.73976902624686e-06
-8.54861353176676e-06
-2.13972473600998e-07
-2.41885273446709e-05
-1.8920226140217e-05
1.15809661201876e-05
-7.66109293381059e-06
-1.16540918852688e-05
-2.61041415899629e-05
-7.75532398840437e-06
-4.91678535556028e-06
-4.67371041911841e-06
-8.97277182489998e-06
-1.41291731830831e-06
1.24109715896994e-06
-5.85563251063376e-07
-8.89070410684943e-06
-5.99648050714926e-05
-3.8775253109782e-06
-2.5650072239118e-05
-1.30994581689673e-05
-7.64272257639831e-06
-2.389025484058e-05
-1.84765388016687e-05
-2.53551882140837e-05
-3.8818914543192e-05
-2.81507003988559e-05
-1.1843836519726e-05
-2.82382827156544e-05
-1.57040987222895e-05
-2.72692911282103e-05
-3.89204260437604e-06
-1.45379113149154e-05
-9.76900731562244e-06
-8.61979820990756e-06
-2.12384977428638e-05
-1.28687776983911e-05
-4.58570905702999e-05
-1.74061375178318e-05
-3.0852179998291e-05
-2.86939376661955e-05
-2.55940323085459e-05
-2.71282707886064e-05
-2.96456711865106e-05
-2.87448424653096e-05
-3.04324353655475e-05
-2.06591331032152e-05
-2.1604461288206e-05
-3.79133272418506e-05
-2.34047578218798e-05
-1.51206499889406e-05
-1.60585694023206e-05
-1.23508740490649e-05
2.0153500540464e-06
-2.20741841874875e-05
-6.62719878888469e-06
2.67140337147587e-06
-5.58629458770936e-06
-3.24219192417026e-06
3.32160780031744e-07
-3.09228653293158e-05
-1.91442780204278e-05
-3.24223968037099e-05
-2.3448783404946e-05
-1.71981164739592e-05
-1.71514174050873e-05
-7.59155106816044e-06
-1.42431610427419e-05
-2.11242938528964e-05
-1.34175120891696e-05
-1.04973728809401e-05
-1.13597664077514e-05
3.34984178806752e-06
-1.21131419837901e-05
-3.37618469103076e-06
-7.59025642219595e-06
-1.26064359329377e-05
-1.51868250896835e-05
1.24038786154464e-06
1.7037306090193e-06
-7.14468630128254e-06
-1.3002945917887e-05
-3.11611014818415e-05
-2.61363506820731e-05
-2.68374198155112e-05
-2.22138934624716e-05
-2.6257371101339e-05
-8.3330552456687e-06
-1.24065782302787e-05
-2.08862078284728e-05
-2.66671410914994e-05
-1.55660715077803e-05
-1.69019409815898e-05
-1.90002751992202e-05
-7.0656017556608e-06
1.55798253396259e-05
-2.96559689206977e-05
-4.16594134455198e-06
-3.29563063476145e-05
-1.64201270371725e-05
-1.6020965521608e-05
-1.65007273353258e-07
2.19254299856069e-06
-8.53366235804666e-06
-2.32078723542767e-05
-2.30225240966633e-05
-2.10801503487054e-05
-2.46416433684648e-05
-1.17884400875963e-05
-2.22066817512434e-05
-4.35173389775331e-05
-6.90251452273418e-06
-5.44308771878023e-06
-2.07861929465803e-05
-1.43476083536622e-05
-1.91333616489956e-05
-1.03652317879747e-05
-1.29892187406994e-05
-4.73206165676838e-06
-1.61701097357513e-05
-9.94957436733237e-06
-3.68324973903518e-06
-2.51032400725673e-05
-1.85222876157931e-05
-3.74714475214212e-05
-1.08360134349708e-05
-3.29515715983965e-05
-2.83475888036754e-05
-3.21538400706198e-05
-1.28254281606594e-05
-2.11769797100294e-05
-2.8726430230452e-05
-1.3598829301588e-05
-9.26197040561879e-06
-2.59703616798326e-05
-2.98266797229424e-05
-6.51462450305169e-06
-1.03428079468331e-06
-2.55500915247459e-05
-1.59568798080278e-05
-1.19095600010326e-05
-6.07225951619341e-06
-2.65876599014514e-05
3.28751206229159e-06
-1.16256117301333e-05
-1.72212787212637e-05
-1.34853389828912e-05
-1.61497313847472e-05
-1.93359617298487e-05
-3.34484439130969e-06
-2.48318478178982e-05
-1.24653113866908e-05
-2.04470320539867e-05
-1.65790620658491e-05
-1.21252966944394e-05
-1.09980660221001e-05
-8.11558814511269e-08
-3.92580932652282e-06
8.54725886099926e-06
-1.45489425671582e-05
-1.42249757393604e-05
-1.40574835797121e-05
-8.34064343604419e-06
-9.85488251793943e-06
3.30770920393941e-06
-1.31752659305552e-05
-2.59355493938504e-05
-1.35605065857718e-05
-1.87187734650419e-05
-7.20420607823877e-06
-2.66750716776899e-05
-2.36101978762125e-06
-2.96340530052178e-05
-1.02097385354523e-05
-1.53678390970715e-05
-1.90916043785458e-05
-1.78534228795773e-05
-4.27899673469744e-06
-2.78760590599757e-05
-6.1548680412138e-08
-3.07120597476931e-05
-1.01084163931092e-05
-1.63197705861839e-05
-9.54121070265121e-06
-2.05067688833795e-05
-2.38096670107654e-05
-2.1616488380246e-05
-5.20220269457353e-05
-2.00408228529753e-05
-3.4430322661538e-05
-3.19098835899987e-05
-1.97656541838008e-05
-1.49339802739232e-05
-1.35073680993521e-05
-2.76558343974152e-05
8.14034753612117e-07
-1.25524619335397e-05
-1.879687053641e-05
-7.54106667190683e-06
-2.3834159958489e-05
-3.22494996667338e-05
-3.01766273574005e-05
-2.7749641052639e-05
1.25603393546587e-05
-2.95537804879649e-05
-2.10739519768741e-05
-1.12113270737811e-05
-1.43602362460097e-06
-1.160103608228e-05
-2.25391004660795e-05
-1.7405749107387e-05
-2.23924246745129e-05
-1.57482824017242e-05
-1.16596526762216e-05
-1.17040791124241e-05
-3.79997949668036e-05
-1.9620643995219e-05
-3.8590331278434e-05
-1.46129430933704e-05
-1.76273048057247e-05
-9.3133081800922e-07
-1.11750511127615e-05
-1.9805214829572e-05
-9.98325808796392e-06
-1.34364513045288e-05
-5.66585198728647e-06
-1.71968572813611e-05
-2.62953475053425e-05
-2.40148721198687e-05
-1.13617224679004e-05
-1.67593976793941e-05
-1.12169875853014e-05
-1.18983234093754e-05
-7.1499119258994e-06
-1.60840131124134e-05
-7.0450289405183e-06
-1.32953095972282e-05
-1.31967876420904e-05
1.05282507192571e-06
4.12633981767062e-06
-1.31877923654522e-05
-7.87803609072452e-06
-5.8065302848859e-06
-1.15413632736675e-05
4.65796824310401e-08
-1.81112874131383e-07
-1.14225704568752e-05
-1.34369454455649e-05
4.97304003902602e-06
-1.23992296201308e-05
-1.85362427006017e-05
-1.72116046835541e-05
-1.26839245615811e-05
-1.97363472777888e-05
-2.94763846139504e-05
-2.93298827214589e-05
-7.65322078856759e-06
-1.83093422826048e-05
7.9569625158647e-07
-5.31524067886822e-07
1.34759287137178e-07
7.35758877942143e-06
-8.55927831244045e-06
-2.36947163284124e-05
-1.32848713047768e-05
-1.92108314983893e-05
-5.46754224421536e-06
-2.76874667490001e-05
-1.99794220937281e-05
-3.54262937816839e-05
-1.92387541092638e-05
-1.66956121742535e-05
-4.10193899011106e-05
-3.28851620073103e-05
-5.53276540088246e-06
-2.26083041703103e-05
-3.85113426942784e-05
-1.3626100114307e-05
-9.1386339701496e-06
-1.36653077407205e-05
-8.82127173864879e-06
-2.03354754836771e-05
-2.29651010309547e-05
-2.67688106508437e-06
-1.47218895259789e-05
-1.20729846770545e-05
-4.43422570998654e-06
-1.74178856531372e-05
-1.15294736381178e-05
-2.56263493807175e-05
-4.17323525865713e-05
-2.85263065839322e-05
-2.91017625198828e-05
-1.6721694672453e-05
-2.98036425844243e-05
-2.23870055938054e-05
-1.477500573279e-05
2.23027421809569e-06
-7.86601059041273e-06
-3.44863579671447e-05
3.75380643830827e-06
-1.67174774676851e-05
-7.57786701321813e-06
-8.27507262730813e-06
-3.4186150362293e-05
-6.19164771634854e-06
-1.95549303268985e-05
8.52285950241144e-06
-2.06159968928196e-05
-2.83656052807621e-05
-2.56631591777617e-05
-3.4116726055972e-05
-2.79493510130522e-05
-1.01549916845214e-05
1.22197030156157e-05
-1.74290963709849e-05
-1.49768579603537e-05
-7.51252939759317e-06
-1.65339199266139e-05
-2.75589879171062e-05
-1.07245362931174e-05
-9.14006236337063e-06
-1.13662153671862e-05
-4.27875812969494e-06
-5.01402866210669e-06
-1.34657398541486e-05
2.9840695922648e-06
-5.75708721427755e-06
-8.65830509585736e-06
5.32787050287557e-07
-2.95182012371844e-05
-1.60542618078037e-05
-3.58178567958252e-05
-6.92475571388537e-06
-3.22448361083198e-05
-2.25637457190204e-05
-2.26051379864834e-05
-1.2786058130036e-05
-1.29767432573676e-05
-1.70991371167459e-05
-1.34558439316191e-05
-1.56733434697795e-05
-1.54539230647119e-05
-1.75864166450468e-05
2.68982116874274e-06
-2.20778406833067e-05
-2.74986131365092e-05
-3.84008121261505e-05
-2.01878223739699e-05
8.58321534297017e-07
-2.06117152007317e-05
-2.07132295251694e-05
-1.86510577326898e-05
-1.78205790775951e-05
-3.74198603050372e-05
-4.13130529646677e-05
-2.4606206834729e-05
-1.81819442885113e-05
-2.71192777486594e-05
-3.16616826066344e-05
-3.9288212874897e-05
-2.43024738931584e-05
-1.21132907943852e-05
-3.0683519712633e-05
-6.77854633972034e-06
-1.75604191340899e-05
-5.44620744526803e-06
-7.25854346434786e-06
-2.13030138666836e-05
-1.44136369582563e-05
-9.76632051346034e-06
-1.2334068326675e-05
-1.47265877483984e-05
-2.64541280765793e-05
-1.76287948411369e-05
-3.04732423992255e-05
-2.76654629766327e-05
-3.52192162332005e-05
-3.17081777633554e-05
-2.28678688182458e-05
5.07173156536168e-06
-7.33804992845602e-06
-1.70103598147144e-05
-8.11959721307386e-07
-1.57991762180078e-05
-1.45115024085684e-05
-4.54376663338643e-07
1.07544299216651e-05
-1.32940260862922e-05
7.67895054480566e-06
-9.39530205860616e-06
-1.41573577159393e-05
-1.37317542508237e-05
1.5419625612463e-05
-4.19958475517315e-06
-2.05807302063039e-05
-1.78314716818156e-05
-1.20389912645909e-05
-3.34134166096828e-05
-2.89619751610191e-05
-6.33831115746531e-06
-2.28717753269735e-05
-2.68083194151274e-05
-2.229347765893e-05
-1.82732299458651e-06
-1.89169147522286e-05
-6.21082701022343e-06
9.08619989216681e-06
3.86440976505603e-06
-1.986300614182e-05
-3.5186639305703e-06
-1.20522072844799e-05
-2.92205662582713e-07
-1.08034209494283e-05
-2.52518087808619e-05
-2.89030946910957e-05
-1.67447323952074e-05
-2.74315106867959e-05
-1.97532260296846e-05
-1.88432409476193e-05
-3.12089008153938e-05
-1.91573227817785e-05
-1.89763921842511e-05
-1.903338544335e-05
-1.47459960577694e-05
-2.37846888030436e-05
-1.53960046694394e-05
-1.52968505124797e-05
-2.85142871053366e-05
-1.00181352758093e-05
-2.15578018791924e-05
-1.92556414728583e-05
-2.5742529957144e-05
-2.63047004758772e-05
-5.54914748510132e-06
-2.47023324072477e-05
-8.30986898056042e-06
-2.32140385864555e-05
-2.0848542860906e-05
-3.15212242310004e-05
-3.08730211136172e-05
-1.94187555518797e-05
-2.64013393251608e-05
-2.8922232629176e-05
-3.13371458839547e-05
-2.24746705719264e-05
-3.43939747941155e-05
-1.25576712616478e-05
-1.56467500228408e-05
-1.91788666081831e-05
1.18344076300282e-05
-2.80046513895625e-05
-1.06929830402863e-05
-5.31745064017066e-06
-1.13925906170546e-05
-1.25438855696328e-05
-1.56419180206216e-05
9.86748131543567e-06
-1.85308995089301e-05
-5.23071854088377e-06
-2.85446915510864e-05
-1.40236336127218e-05
-2.79105880115013e-05
-2.33590066638902e-05
-1.21985495877829e-05
-1.56913554685673e-05
-3.02016428609623e-05
-7.54563726453134e-06
-2.24344668255458e-05
-7.55297122956006e-06
7.04730317746429e-06
7.26765774453928e-06
-5.2630035690653e-06
6.93594933245481e-06
1.26947702034329e-05
7.39718154856552e-08
-2.28315518768398e-06
-4.66683624651336e-06
-1.29694798143585e-05
-1.35489820429788e-05
-1.89520803442119e-05
-1.99019542099107e-05
-2.20362862996944e-05
-1.33699893218466e-05
-2.95956542482209e-05
-2.69502886320994e-05
-3.44473579414933e-06
-2.83966525344613e-05
-1.09326366781263e-05
-8.87115057972734e-06
1.3352119930941e-05
-1.97091106621187e-05
-6.70399516308733e-06
-1.65770579766943e-05
-7.89543971931881e-06
-7.6091565085719e-06
1.21155808992827e-05
-1.67249152893557e-05
-7.00638944842234e-06
-2.27082902214431e-05
-1.6730872764911e-05
-1.99733650414786e-05
-2.65200382728333e-05
-2.59341280924985e-05
-2.41377056328934e-05
7.34972365308714e-07
-1.80199915659644e-05
-5.65265134568788e-06
-1.98344540040604e-05
-4.33655131470725e-05
-1.69778004500467e-05
-1.1782170297385e-05
1.92948338372018e-05
-1.61462049938434e-05
-2.07697572158235e-05
-1.04575799266623e-05
-2.27888630795098e-05
-2.53881260294115e-05
-5.5116676548401e-06
-2.18673129641053e-05
-3.27092047717297e-05
-2.60654402522197e-05
-1.46133894410466e-05
-4.51567779733374e-05
-1.8109560256946e-05
-1.93625760672674e-05
-4.15414778291806e-05
-2.54499203449238e-05
-2.3721139604579e-05
-2.11038438757655e-05
-1.83999193661337e-05
-1.34425261482326e-06
-1.06426510535497e-05
-4.86864976729838e-06
-7.18794038805099e-06
-2.84291059339945e-06
8.65276808021921e-06
-1.21117534008404e-05
-1.07341829013924e-05
-8.04315642187789e-06
-2.6264886320356e-05
-3.50548692924663e-05
-1.62400812347786e-05
-1.71150666805324e-05
-2.54155271237778e-05
-3.24538795244198e-05
-1.31347671231576e-05
-1.50687458910286e-05
1.65301241367699e-07
-2.99470869292038e-05
1.3443176499806e-06
-2.04668197637307e-05
-5.62763600888602e-06
-2.43547095949425e-05
-1.41680003137893e-05
-9.8696555383477e-06
-1.21082354840229e-07
-5.21824798154647e-06
-1.18635922558681e-05
-1.36224507095354e-05
-1.95366012196356e-05
-1.74278298560862e-05
-2.41052284775913e-06
6.92834012120893e-06
-3.1683829575484e-05
-2.61284093424197e-05
-1.40936253032912e-05
-1.9409389208474e-05
-3.55267121105173e-05
-1.10197462419419e-05
-2.1352220335082e-05
-1.36777456969844e-06
-1.62889597653915e-05
-1.89574723493401e-05
-9.34992025256473e-06
-2.58666470924984e-08
-3.81625677809747e-06
-1.28562981139341e-05
-1.20685128753485e-05
-1.92675930416726e-05
-3.19610138885142e-05
-2.3347726897619e-05
-2.85997479711681e-05
-4.31440307953445e-05
-1.90794793076282e-05
-2.04803501577557e-05
-3.51107722287438e-05
-2.75806996431053e-05
-3.34076597588837e-05
-2.71972169965229e-05
-4.39432825762382e-05
-1.71406230168932e-05
-1.82433344519991e-05
-1.8486230942344e-05
-4.40131343343726e-06
-1.35012671885407e-05
-5.8478513799213e-06
1.71703469151756e-05
1.59383760885835e-06
-1.08936175195038e-05
-1.89219733763833e-05
-3.28058272273185e-05
-2.98322298804096e-06
-2.31229852782699e-05
-3.34866542124281e-05
-5.3302835889786e-05
-4.53361091264904e-05
-1.96296971319127e-05
-1.61093645128608e-05
-1.65631743483843e-05
-3.35619094793148e-05
-1.58739997718236e-05
-1.40064725995358e-05
-3.09321863026287e-06
-7.3709783584547e-06
-2.1574625404675e-05
-6.9726904463064e-06
-5.35546741506318e-06
-2.54672930518896e-05
3.74380309843913e-07
-8.82209804177658e-06
4.62687637544101e-07
-2.61607324288285e-05
-1.47996351174952e-06
-1.060392978875e-05
-5.45685082385231e-06
-4.46041027520833e-05
-1.52960017959683e-05
-2.92125167917922e-05
-1.63923922766871e-05
-1.99594778723505e-05
-3.39351048861599e-05
-4.87979952173409e-06
-3.90383599092305e-06
7.91891135205664e-07
-1.84773528144176e-05
-1.37106671112292e-05
-1.8906453082328e-05
-1.16501776454955e-05
-4.12940862308971e-06
-6.6286401783741e-06
-1.06337613264066e-05
-5.15642049380867e-07
5.04990158558043e-07
-1.9311211509339e-05
-1.66440638667846e-05
-1.70849540987116e-05
-1.87766038887169e-05
-1.69302406780559e-05
-2.9520197053216e-05
-2.96923198303467e-05
-9.9556413208598e-06
-2.0305278573066e-06
-1.93795116780585e-05
-2.16202551788605e-05
-4.66239973931506e-06
-1.874997811842e-05
-2.28264464347945e-05
-2.63579544280018e-05
1.28401677347985e-06
-1.57205442617703e-05
-1.56182546115962e-05
-3.41767000225188e-05
-1.27970328358745e-05
-2.30087698090896e-05
-1.95997953187709e-05
-4.39929261899931e-05
-2.41218179116755e-05
-2.94133882576828e-05
-3.92345526017417e-05
-3.15515778295303e-05
-3.13579434137021e-05
-1.10890078431818e-05
-1.96545405249019e-05
-1.79917605492534e-05
-1.27154619912874e-05
3.96683260504514e-06
-1.0087472304318e-05
-4.73799997786803e-06
-2.99182598136667e-05
-1.64984698737649e-05
-1.79866816554687e-05
-1.00018987263549e-05
-1.64794466865005e-05
-3.25644595533861e-05
-3.20272075489553e-05
-4.41394954839533e-05
-2.76252746350183e-05
-4.69367637523918e-05
-2.36725495843963e-05
-5.53623998198106e-06
-1.8476359505237e-05
8.01698214303992e-07
-7.49427929718386e-06
-3.41536930457909e-05
-4.18917494730787e-05
-1.04269284163831e-05
5.30080157569626e-06
2.39718657391935e-06
-6.62553581248669e-06
-1.23434508177244e-05
-3.29775672198239e-05
-1.88000370240818e-05
5.39301289695838e-08
1.06865307344133e-05
-7.74756356768823e-06
-3.30311266056656e-06
-2.16730320102274e-05
-9.60314718718926e-06
-2.06646231960768e-05
-1.15131198477457e-05
-2.86604569608355e-05
-2.19028493400974e-05
-3.15331908961222e-06
-9.74626576906818e-06
-1.01203848440725e-05
-1.69292452587158e-05
-6.95430859999571e-06
-1.09741378608658e-06
6.83289286897747e-06
-1.92638683057657e-05
-2.167454898733e-05
-1.61398687902103e-06
-2.00976111091087e-05
-1.74801631608123e-05
6.14120539463221e-06
2.5365494699633e-06
-3.0628887842228e-06
-2.71457609752116e-05
-2.86366518139691e-05
-2.62250742318765e-05
-2.82116731145061e-05
-6.975603118369e-06
-2.30378563751023e-05
-1.15294043917725e-05
-2.21731830903675e-05
-6.555445659861e-06
-1.11749151682885e-05
-6.1560377614358e-06
-3.79742644615561e-06
-7.90852478787629e-06
3.15194458537325e-06
-2.91708730376793e-06
-3.05837053469718e-05
-1.52488850642287e-05
-2.76036170288938e-05
-2.38510282834233e-05
-3.36645225957002e-05
-3.21236319652782e-05
-1.97730340216495e-05
-3.14432884841617e-05
-2.94942071394655e-05
-4.69810750781876e-05
-4.10324745371839e-05
-8.13457196382567e-06
-1.73618145465815e-05
-2.11374786954016e-05
-2.27342103992956e-05
-1.80640283809501e-05
-2.03105604702907e-05
-2.94487883884353e-05
-1.99687437708365e-05
-2.70008980181651e-05
-1.16880136295272e-05
-3.36810747152173e-05
-1.63178246773259e-05
-1.40255752995702e-05
-3.02953929971015e-05
-1.94484292857329e-05
-3.37814922427459e-05
-2.43894525513629e-05
-2.05833425617223e-05
-4.15850938295042e-05
-2.29508713125923e-05
-2.20869803198392e-05
-2.40705228614053e-05
-3.39459377221976e-05
-1.13395236441477e-05
-8.0080866504028e-06
3.40890571584851e-06
1.36250561392142e-06
-9.87513898666796e-07
5.20006374564422e-06
-3.3954013564961e-06
-1.6280520060555e-06
-3.05346083579817e-06
-2.51375132393724e-06
5.4246107348236e-06
-2.58439905914092e-05
-1.26568818462084e-05
-4.7789090916187e-06
-1.31349690270857e-05
-1.44424699459744e-05
-1.88230436967888e-05
-1.86391210976389e-05
-2.27570867839714e-05
-2.43775855188972e-05
2.66309259003379e-06
-1.4075202161516e-05
-5.16764560556287e-06
-8.54921154174193e-06
-2.52070733702873e-05
-8.53456085246219e-06
-1.22122695515992e-05
-1.50083517219874e-05
-2.80690184699272e-05
-7.84508762966183e-07
-2.00303239405479e-05
-1.62365578276936e-05
-1.31011991849905e-05
-2.30802596828528e-05
-3.40911228480336e-05
-5.84833521352071e-06
-2.42855397136782e-05
-1.35307326442041e-05
-1.27194864758591e-05
-3.45540824809546e-06
-4.68863511300169e-06
-1.70397982962907e-05
-1.1396774826621e-05
-2.35915457887213e-05
-1.05681658145705e-05
-7.17690842042997e-06
-1.72592305368381e-05
-8.5284290120913e-06
-2.28450166301108e-05
-1.96539506386007e-05
-1.1649183147482e-05
-7.33911024270943e-06
-3.51881155353389e-05
-4.35300343197313e-05
-3.20811653905019e-05
-1.85988779812965e-05
-4.19866680315262e-05
-2.92047459478029e-05
-2.2071761449838e-06
-2.57663969508776e-05
-2.8980809774337e-05
-1.93873113871527e-05
-2.35745414138762e-05
4.35016348647872e-06
-1.53992989901921e-06
-8.10686563212386e-06
-4.2522483938907e-06
-5.7455975323884e-07
-2.84967329636471e-05
-3.64669590891037e-05
-2.27505140285083e-05
-2.93437016806582e-05
-2.27857016142243e-05
-3.24953300997016e-05
-1.59381028431629e-05
-4.34807774893805e-05
-1.79127188737036e-05
-2.92170649820488e-05
-2.74833225339454e-05
-1.79074591486254e-05
9.77680914447763e-06
-1.58570817891932e-05
-1.34825814528568e-05
-1.40964221489638e-05
-5.09356891778809e-05
-1.21064849501375e-05
-5.51437576064904e-06
-2.70188322162223e-05
-1.2589088913551e-05
-9.63973078222852e-06
-2.15228113230288e-05
-1.42255819889941e-05
-1.96639800015339e-05
-2.76803603733786e-05
-3.00635591167936e-05
-6.71900506908246e-06
-2.81585023793224e-05
-4.88354764367987e-06
1.7952405469126e-05
-2.91570436169402e-05
-1.0547023617464e-05
8.45731248954184e-06
6.6780057991671e-06
-2.36755499479503e-05
-4.44109952217205e-06
-1.21120864012955e-05
-1.69056951820405e-05
-5.66360066272808e-06
-6.49433035104738e-06
-8.95262682611922e-06
-2.0234029663246e-05
-3.19610573103309e-05
-1.65407092464753e-05
-2.67060827869021e-05
-4.89286613580843e-06
-1.34312552700733e-05
-2.79582385813417e-06
-2.40294565005969e-05
-1.90848625359962e-05
-3.50192017377051e-05
-3.20653958039739e-05
-1.60187114283797e-05
-7.69466375899422e-07
-1.72417053591523e-05
-1.34999737123257e-05
1.57762164066714e-06
-1.32538480370847e-05
-1.20950361468461e-05
-1.50088093081972e-05
-3.95760143714839e-05
-8.56657867266206e-06
-6.48324863206838e-06
-1.98477489486686e-05
-3.32954924255921e-05
-1.33261016416409e-05
-2.5697064903718e-05
-2.9641159656477e-05
-3.68150584142501e-05
-2.26530517560728e-05
-2.76331276495265e-05
-2.69589740175441e-05
-1.49058782288175e-05
-1.16034275040804e-05
-5.45887672008826e-06
-2.62288503541377e-05
-1.60030963826068e-05
-1.51372323473396e-05
-2.69419193348766e-05
-1.70264421405142e-05
-2.78594498298959e-05
-1.35971291867927e-05
-1.3611328976863e-05
-1.70769632789269e-05
-2.39367248206125e-05
-4.31097685093482e-06
-1.26915894893487e-05
-2.05145297979873e-05
-1.09132418454977e-05
-2.32974084297083e-05
-2.09100391246412e-05
-1.64109404032891e-05
-2.3949229798158e-05
-2.32333796779867e-05
-3.57184263213943e-05
-3.2338747873653e-05
-2.15325606510966e-05
-1.62200081239939e-05
-1.54815375021444e-05
9.20786191129604e-07
7.24726069825294e-06
2.83005746918682e-06
1.59718238066338e-05
5.24606877042857e-06
-8.8810492158884e-07
-1.0725998716964e-05
-3.28042785401052e-05
-8.01405598435778e-06
7.3721595773667e-06
-2.90865290434852e-05
-2.70775046563791e-05
-3.19627759037557e-05
-2.25873471201224e-06
-9.22240551209608e-06
-1.41931039452717e-05
-3.47858445546319e-06
-2.03046709985991e-05
-4.38936730523103e-06
-1.13023822541912e-05
9.84187934640373e-06
-7.90175239774162e-06
-7.7647834302466e-06
1.54405977425435e-05
5.00319334768977e-06
-4.37628154457666e-06
-1.10002072004046e-05
-1.2891259379734e-05
-2.24242994151537e-05
-2.84752369262271e-06
-3.48667350126392e-05
-3.54758516375963e-05
-3.12265050053604e-05
-2.14722148894431e-05
-2.1634202092394e-06
-2.96742666311442e-05
-4.32003851470022e-05
-1.45489965587366e-05
-1.18099211578494e-05
-8.49138891989822e-06
-1.62786395000674e-05
-1.37872181830748e-06
-2.32456169554782e-05
-2.58653554492557e-06
-6.65550063078233e-06
-1.48858883940022e-05
-5.63237425135376e-06
-1.21416015743692e-05
-1.21318659435114e-05
-2.47204472745475e-05
-6.57641023994777e-06
-3.13246297084127e-05
-3.72169765367603e-05
-1.98824097130347e-05
-4.72272571165482e-05
-2.54394029962906e-05
-5.09347256185823e-05
-4.10763774004938e-05
-3.18147643489379e-05
-2.00476641496076e-05
-4.04101813165688e-05
-1.13321471918968e-05
-7.55992091769319e-07
-1.15965124008107e-06
-5.83702781317783e-06
-4.44674318357933e-06
-2.98410194133108e-06
-3.35075275754049e-06
