# Supplementary material for: Research on computational propagation and identification of mine microseismic signals based on deep learning
Source: PLoS One. 2025 Oct 22;20(10):e0334641. doi: 10.1371/journal.pone.0334641 (PMC12543183; doi:10.1371/journal.pone.0334641)
Supplement: S10 Data — (ZIP) [file pone.0334641.s010.zip › 000101100001650.xlsx_0.txt_24.txt.txt]

-1.42053071204037e-05
-5.49291257388091e-06
-1.65362394066332e-05
-1.61837823732871e-05
-2.11005620943352e-05
-2.00006238343176e-05
-6.48201055584449e-06
-1.64641812872828e-05
-2.35796371207756e-05
-2.95329381923623e-05
-1.13025227791079e-05
-3.2353825386133e-05
-2.77189897242002e-05
-1.28348592990138e-05
-2.26327931959429e-05
-1.84540875546532e-05
-2.69959852388758e-05
-2.3577594248212e-05
-4.56631589578141e-06
-1.82054414265698e-05
-8.18071583564114e-07
5.24256967587517e-06
-2.46735258318147e-05
-2.31378130629029e-05
-3.5782012660037e-05
-3.25165528588132e-05
-1.93422523321922e-05
-4.19830558006609e-05
-3.79365051307528e-05
-3.91469507475064e-05
-9.01355005248027e-06
-2.69903525998203e-05
-4.62528316952136e-05
-3.29851081369576e-05
-2.96473545933854e-05
-2.54763360940537e-05
2.95648017008324e-06
-2.77297031882497e-05
-8.87654165752032e-06
-1.32634416308468e-05
-7.15795392123334e-06
-7.15591949913784e-06
-1.06638214744802e-05
-8.50157051839383e-06
-3.11494089616473e-05
-2.15207448736854e-05
-1.07489050812296e-05
-9.74133666927566e-06
-2.40048847145356e-05
-2.05439866885981e-05
-3.13801816996774e-05
-3.31297138759045e-05
-4.41123832795412e-06
-1.37901435436057e-05
-7.11393486961137e-06
4.41031129896529e-06
7.41389491695027e-07
-7.31313330366406e-06
-5.73715922333217e-06
1.16318284026347e-05
-7.68487683797617e-06
-1.01763506179798e-05
4.1816037393048e-07
3.03273470660882e-06
-1.05905608009563e-05
1.22432358470166e-06
-1.92338508663726e-05
-2.83307290654564e-05
-1.54271225728499e-06
-2.95078874448495e-05
-1.69189133454399e-05
-8.71258137219332e-06
-2.16488852474882e-05
-2.4558666896299e-05
-2.56411417135301e-05
-2.04089140049068e-05
-1.49824708996641e-05
-2.0637546989325e-05
-1.39422707093711e-05
1.81469736066703e-05
-1.59841924144605e-06
-4.41622957311587e-06
-2.5029238094239e-06
-1.54017381053106e-05
-9.22820126092608e-06
-1.95060525821217e-05
-1.75315195843728e-05
-2.56855517552057e-05
-1.94084404021331e-05
-2.51798360814233e-05
-3.61789033857113e-05
-2.9874379230571e-05
-2.13719241260269e-05
-2.56605029286967e-05
-2.08093288185877e-05
-3.80452763498002e-06
6.5983591400298e-07
-1.45892045956535e-05
-1.83251127284471e-05
-1.33524801565277e-05
-1.57047572080444e-05
-9.36038300387587e-06
-2.61792947137847e-05
-9.91348235985301e-06
-1.68442634188613e-05
-1.73031367966194e-05
-2.40572652433679e-05
1.08192592336079e-06
-1.52221583717676e-05
-2.66653628286706e-05
-2.56475529438705e-05
-2.65942669210258e-05
-2.26524904134512e-05
-3.13762841162311e-05
-1.96011720015297e-05
-2.16738048071906e-05
-1.87329693633865e-05
-4.90459505659086e-06
-2.46014473255905e-05
-4.85028777551019e-06
-7.99200444086195e-06
-1.4740759787018e-05
-1.32985865464583e-05
1.74218607882953e-06
-7.79649338090822e-06
-2.84616215983318e-06
-1.93542795592178e-05
-3.10332191636713e-06
-1.2048939328662e-05
-2.93217272761912e-05
-7.19429828174875e-06
-2.71395166500022e-05
-2.78411500407899e-05
-2.48390230721643e-05
-2.74233675727358e-05
-9.34451842684076e-06
-7.94266396241405e-06
-1.95095174624671e-05
-3.05079747584751e-05
1.42965393741435e-06
4.94506109699697e-06
-2.56344485578784e-05
-1.21242028260542e-05
9.29251195099153e-06
-6.84482704060134e-06
-3.65884802531006e-06
1.71426042431301e-06
-1.84242956137995e-05
7.23497849821435e-06
-2.18671532884782e-05
-2.87416977769062e-05
-2.08229333450373e-05
-1.24604456671824e-05
-2.63963800789663e-05
-3.11918361932655e-05
9.1666358567511e-07
-9.20435404411967e-06
-2.06766453461223e-05
-6.25673192845464e-06
-1.2492876388793e-05
-2.29338452399365e-05
-1.31743437052206e-05
-8.51387779933626e-06
-1.40405071626366e-06
4.85321372287285e-06
-4.66425946556798e-06
-5.29340090440796e-06
-2.15835438235495e-05
-7.88355719301223e-06
-2.26106354186244e-05
-1.67541304366752e-05
-1.50724470467033e-05
-1.90837848385807e-05
-2.3324788755171e-05
-3.83175644379713e-05
-1.40867787689144e-05
-1.46718074629791e-05
-2.49085935798482e-05
-2.84747861429928e-05
-1.63786390935139e-05
-1.36772874054149e-05
-1.64178751169172e-05
-8.74757366617684e-06
-3.69778184201982e-05
-2.10398291745819e-05
-1.80088393630522e-05
-3.12969768032285e-06
-2.4277291603766e-05
-1.94534474182602e-05
-9.32041627161435e-06
-2.28636721857918e-06
-7.68306558612822e-07
-2.19786205876739e-05
-3.49025746404857e-05
-1.7272372023223e-05
-1.9878425032524e-05
-4.27746955770896e-05
-1.5796399830953e-05
-3.89778542009568e-05
-1.61567031935569e-05
6.27591537045094e-06
-2.56035101072953e-05
-1.92873274423386e-05
2.10824621541839e-06
-6.21332593741374e-06
-7.74067486148191e-06
-4.5420870482406e-05
-6.36536775681378e-06
1.82394062010427e-06
-5.71343246574823e-06
-1.33494476559745e-05
-7.17466464435563e-06
-1.65256214331528e-05
5.46528397268794e-06
-1.63883135637747e-05
-1.31536314063102e-05
-2.11265479985403e-06
-1.09691037056359e-05
-3.09136373067716e-05
-9.74260184316019e-06
-1.7652071862773e-05
-1.73976716400531e-05
-2.82509604602596e-06
-1.85995157806306e-05
-1.97703618689613e-05
-1.59489511515762e-05
4.81129746147886e-06
-9.68272735142625e-06
-4.41377895812738e-06
-2.27952462736457e-05
-2.1613740244287e-05
-1.47805779317273e-05
-1.75027929171614e-05
-1.54209695385491e-05
-5.92471381387608e-06
-1.19991011413849e-05
-9.99378127178355e-06
-6.65167249091327e-06
-1.70922786985124e-05
-2.09822064014232e-05
-1.65632266248523e-06
-8.49858684472174e-06
2.04699496406374e-06
-2.07885460821348e-06
-2.0334486637121e-05
-3.46446120693784e-05
2.09454592294996e-06
-1.62882224368377e-05
-9.29927949563083e-06
-1.32974006320745e-05
-3.86349163956673e-05
-1.10305377398109e-05
3.01781479116804e-06
-2.49305560150659e-05
-1.43192137629982e-05
-6.37237905492093e-06
-2.38218855398918e-05
-9.81996312003233e-06
-1.72841667715013e-05
-9.06606453078485e-06
-8.42448548062605e-06
-2.74559497203039e-05
-2.61493575346231e-05
-2.76629955236427e-05
-1.53012316951087e-05
-2.45039042526761e-05
-2.53199006923069e-05
-2.2900503342857e-05
-1.50204618403209e-05
-1.4785723796694e-05
-2.44328174496323e-05
-1.81116615371824e-05
-2.64762289151984e-05
-3.43341956197802e-06
-3.80055335548484e-05
-1.60934769646642e-05
-7.06175790963578e-06
-1.55029683483115e-05
-1.99952632461409e-05
-2.18925580419181e-05
2.55658709771321e-06
-1.49995020197176e-05
4.88526206851472e-06
-3.09656672351363e-07
-1.90395344275331e-05
-1.01814631699222e-05
-9.80645715136503e-06
-2.39706760855602e-05
-3.26572799185571e-05
-1.71467808043263e-05
-2.15470728885267e-05
-8.6263926128407e-06
-2.14826705437076e-05
-1.91734020528589e-05
-7.9174252115917e-06
-2.27251330480235e-05
-4.56444348423654e-06
-2.26870372911376e-05
5.71355344746163e-07
5.00760700858818e-06
2.11764209015263e-06
-9.90669463509325e-06
1.16148617878591e-06
7.15756876089482e-06
-1.42615249962148e-06
-5.01994278529551e-06
-2.52027524214956e-05
-1.86256732065743e-05
-3.48489754038729e-05
-1.91841454252541e-05
7.68006281839324e-08
-7.80876649488003e-06
-2.84401003029841e-05
-1.48094920524001e-05
-1.2583228918664e-05
-1.88244559395241e-05
-1.09812823221793e-05
-1.54114980644064e-05
-1.8909893496612e-06
1.54671324746653e-06
-1.88745722008052e-05
5.30174014712474e-07
-1.51429988318801e-05
-1.31197962773484e-05
-2.06160908900681e-05
-5.11933129168982e-06
-1.83940238879892e-05
-1.29227366607046e-05
-3.92126077236187e-06
-1.77079611001585e-05
-7.00571105560801e-06
-1.68014758491286e-05
-2.47578450873884e-05
-1.6077918445455e-05
-3.86120114618556e-05
-2.01973118712385e-05
-3.39806882740514e-05
-6.61164035990328e-06
-1.45966329795515e-05
-2.62234908553415e-05
-1.17858973307591e-05
-1.12665120422099e-05
-2.29012492557396e-05
-2.27781780120752e-05
-3.73953903102583e-05
-2.81445898365869e-05
-3.80923518925191e-05
-1.60625625181813e-05
-9.66289326884466e-06
-2.47608050838223e-05
-2.08397771692791e-05
-2.30016948403105e-05
-1.95317134678069e-05
-5.00842675203286e-05
-3.5761110890727e-05
-1.37469122841071e-05
-2.79860832597728e-05
-3.59730935788354e-05
-2.23781941565284e-05
-2.43558384245776e-05
-6.31771312205246e-06
-1.02307534406858e-05
-1.83440853561615e-06
-1.03844944386719e-05
-2.70707344149219e-05
-9.84459430264327e-06
-6.71465643109965e-06
-2.14078307803759e-05
5.89146701280313e-06
-2.37785432957305e-05
1.02540147556695e-06
-5.22984885254917e-06
-2.8443645961832e-05
-4.09982377017848e-05
-6.84909823989753e-06
-2.69644390159191e-05
-2.39322830487652e-05
-9.58739827976992e-06
-1.08809053127066e-05
-2.90758254925164e-06
-1.06269628074781e-05
-3.70879437244646e-06
-2.17587110796506e-06
-1.30147798368006e-06
-2.47478380353351e-06
-3.14935174870555e-06
-1.8261906758342e-05
-5.70480970338907e-07
-6.71805180430248e-06
-1.16421307039411e-05
-4.52469768332554e-05
-3.88341015882414e-05
-2.55917923489206e-05
-1.46209365100859e-05
-1.68476614925396e-05
-2.25170550621185e-05
-1.46786417674968e-05
-1.27977817465158e-05
-1.697997139706e-05
-2.42383008675049e-05
-2.72214216960534e-05
-6.60538345390555e-06
-2.46792376173591e-05
-1.89377862479933e-05
-2.37740693302034e-05
6.28214715703846e-06
-2.32773358658593e-05
-1.99673936431164e-05
-7.97455946242357e-06
-2.05181714940468e-05
-3.35956591498884e-05
-2.47410988023151e-05
-3.08081803400938e-05
-2.06494251050283e-05
-2.26312086150474e-05
-3.03867733671388e-05
-2.11047132959411e-05
-2.34166422251601e-05
-1.41193221190244e-05
6.43826923002051e-06
-2.77842255813575e-05
-1.87676608615541e-05
-8.25062997618098e-06
-1.88243964927881e-05
-2.29842744351159e-05
-2.14355113735187e-05
1.47591657745216e-06
2.79648275649463e-06
-1.05064740023708e-05
2.35496894884108e-06
-2.03150800241621e-05
-3.40054952518389e-05
-2.28102306742448e-05
-1.77872879344347e-05
-3.74444092547897e-05
-3.32330634853828e-05
-3.33672945410392e-05
-1.46409934785955e-05
-2.49953871214678e-05
-3.16553950874975e-05
-1.54117814502307e-05
-2.46021720614408e-05
-1.84951673358031e-05
-1.00211866955629e-05
-6.98816485825123e-06
-3.17628709051189e-06
1.33769329000599e-05
-1.39764096767777e-05
-5.98190355183607e-06
-5.83093082178284e-06
-1.68143805622357e-05
-3.24772422230237e-05
-3.52105148000979e-05
-2.24337781709042e-05
-1.71289519731083e-05
-2.57009766411365e-05
-3.25236386137036e-05
-2.14506387265822e-05
-2.95709104447557e-05
-4.62146422029776e-06
8.41700109484761e-06
-3.01056432031712e-06
-1.05861852276931e-05
-6.98596768512514e-06
-2.61057246452656e-05
5.34039508406839e-07
-2.3141924488974e-05
-1.38941079546931e-05
-3.78671729590842e-06
-6.99196128482758e-06
-1.42689634410839e-05
-1.96242744125648e-06
-1.26106047564297e-05
-2.85839704706989e-06
1.43747239243026e-06
-9.81929752253901e-06
-2.65474318232801e-05
-2.90970722706501e-05
-1.66092169176062e-05
-2.58474684261871e-05
-6.03742390022989e-06
-1.48017454059449e-05
-8.56700105287144e-06
-1.07793271094503e-05
-1.99197738717715e-05
-2.1682295815539e-05
-2.03173376015577e-05
-1.39188171532523e-05
-3.75383041709918e-06
-4.5301759747084e-06
-1.30646291027765e-05
-1.79867768806112e-05
-2.01266072102286e-05
-2.40668810949901e-05
-9.95544112111636e-06
-3.95807230650011e-05
-1.00132180522262e-05
-2.70924037351087e-05
-3.194504346201e-05
-1.31607370560124e-05
-2.45527277460821e-05
-2.73471813845836e-05
-3.30335298928745e-05
-3.75574500197018e-05
-2.40849845077021e-05
-7.28380260135687e-06
-9.46264129023669e-06
-1.42229168286433e-05
-7.32607109994336e-06
-3.12539828974337e-05
-1.87423020368843e-05
-1.53044854241276e-05
-1.76861217822476e-05
-2.31114888666119e-06
-1.71526302538344e-05
-2.24185527272479e-05
-1.68282061153744e-05
-2.28453703620892e-05
-1.98249591433395e-05
-4.32170928247769e-05
-1.89491416174725e-05
-2.68810501286019e-05
-1.63665770944867e-05
-1.98364085906473e-05
-1.41783881017662e-06
-1.52355501794923e-05
-1.48352560534496e-05
1.03552157947155e-05
1.54330043420551e-06
-2.04742669930358e-05
-4.04125126967909e-06
-8.41274389192034e-07
-1.51356639742031e-05
-6.70662795726595e-06
-1.78789635728482e-05
-9.10642693038146e-06
-1.37576550994496e-07
-6.98658826247214e-06
-2.06186291010816e-05
-7.46509846533726e-06
-5.74983146226173e-06
-3.58348327666122e-05
-4.94100948581053e-06
-1.36809149952111e-06
-1.92172857274823e-05
8.61773209990825e-06
-3.83917409685886e-06
-3.93881217574168e-06
-8.65082648841078e-06
-3.44018853518661e-06
1.00433145957681e-06
-6.733785971233e-06
-1.41399116385826e-05
-1.23569645275341e-06
-4.29911771447763e-05
-2.88286223033246e-05
-1.82358334737318e-05
-1.37507332603424e-05
-1.48690979199632e-05
-2.42764811294533e-05
-3.15027072901876e-05
-4.65871489492495e-06
-1.07332412581468e-05
-1.36088147511999e-05
-5.79748234381771e-06
-1.5452748485641e-05
-2.07289938748811e-05
-3.04312757779915e-05
3.75971166549472e-06
-3.18827898376596e-06
-3.97816312522199e-06
-3.00690524934247e-05
-2.21313123385726e-05
-2.10724033331537e-05
-8.48755270969317e-06
-3.88070438186375e-05
-3.1439251964854e-05
-2.38835557528423e-05
-2.38509530946605e-05
-3.51890374822047e-05
-4.08918190169396e-05
-2.56934237597913e-05
-2.17318681950757e-05
-3.12563462543468e-05
-1.9554300919395e-05
5.41002593110398e-06
-7.34117009802525e-06
-3.22281001295974e-05
1.18003187667327e-05
-1.19393613986944e-06
-2.09695140029001e-06
-1.09703575583188e-06
-1.02120422425556e-05
-1.15670817466696e-05
-1.02772114713258e-05
-2.64020266084103e-05
-8.19329350923968e-06
-1.93656152648081e-05
-1.84919147840455e-05
-1.83796583576742e-05
-2.31243615544127e-05
5.68391011897652e-06
-1.53469588992577e-05
-2.69501506650738e-05
-4.87733919798768e-05
-3.2769923713208e-05
-1.20254766824449e-05
-1.74901007210209e-05
-1.70303618917944e-05
-1.98611811751281e-05
-2.37639341728682e-07
5.60191202746654e-06
-4.292120779433e-06
-1.04204195251983e-05
-1.45612695299347e-05
-4.91892163549161e-06
4.76092431015244e-06
-1.8676483047326e-05
-1.65995629486929e-05
-1.49937847282275e-05
-2.26071215952929e-05
1.23832629669768e-06
-2.24080242642156e-05
-1.99726082990981e-05
-1.58979040820884e-05
-1.60788730938794e-05
-2.73112395854421e-07
-2.72925084057625e-05
4.44430829906852e-06
8.58553879451002e-08
3.12962459028067e-06
-7.2678264356701e-06
-7.78486553022952e-06
-4.04099618282934e-06
-2.81945460540623e-05
-1.80110347270665e-05
9.36848665452561e-06
-1.99504332111253e-05
-1.41418482821498e-05
-1.52109526958612e-05
-3.57615889430457e-05
-1.81274074672444e-05
-3.10159463765816e-05
-9.18429945734573e-06
-1.83779120014156e-05
-1.18415693854054e-05
-1.73976181196314e-05
6.52249110343121e-06
-4.91629956307694e-06
-2.85189967302508e-05
-1.35794844625907e-05
-3.02923925612208e-05
-1.73428075729919e-05
-6.78929561918197e-07
-1.00270060262899e-05
-1.14464224986036e-05
-9.78129627057686e-06
-1.81095609406718e-05
-2.61655459308756e-05
-3.81528762870579e-05
-8.76750273752385e-06
-1.69096778178974e-05
-2.75182584835361e-05
-3.05708211493863e-06
-2.31630874405902e-05
-4.06180483266754e-05
-2.12961642404469e-05
-4.1781271233158e-05
-2.08939872069436e-05
-9.6587402524169e-06
-2.29761631609013e-05
-1.96087095729338e-05
-2.04997258192514e-05
-1.31667851023749e-05
-1.90174352275106e-05
2.73068243667839e-06
-2.26016940762745e-05
-8.37732190690901e-06
-7.5043788180093e-06
-7.58985555657401e-06
-2.79572497351767e-05
-3.11907708519395e-05
-1.59996789821296e-05
-2.56451969820425e-05
-3.41213828115524e-05
-2.14602130918493e-05
-3.01919840634628e-05
-3.84825189516209e-05
-2.33356086939313e-05
-1.47417665480197e-05
-5.77848674572936e-06
-1.5820761040132e-05
-7.38480656690657e-06
-1.0203964918934e-05
7.35698321893986e-06
-1.09373561977984e-05
-3.74165920991171e-06
-4.1360655605377e-06
-3.46596269917867e-05
1.07912393831983e-05
-2.46004651669599e-05
-1.11776492280566e-05
-1.18782305740474e-05
-1.74794163771062e-05
-3.28099729388558e-05
-3.2764079954466e-05
-7.26041368882803e-06
-2.78919672798354e-05
-3.44335884105099e-05
-2.78354374720177e-05
-3.23641755303778e-05
-3.31945351028048e-05
-2.41332545916837e-05
4.5040604770224e-06
-2.09423268354652e-05
-2.25606350271673e-05
3.12235393512203e-06
-1.89647612484888e-05
-4.91492662355723e-06
-8.04784661862717e-06
6.88008887113227e-06
-2.00116759392747e-05
-1.8329557354452e-05
-1.20207120560697e-05
-2.40028386719055e-05
-2.54644377109904e-05
-3.40138590941722e-05
-1.96984129834391e-05
-1.24552160803104e-05
-7.9820321484269e-06
-2.00059481474861e-05
-1.24500674342916e-05
-2.76742233865264e-05
-2.18281375974286e-05
-3.08208549803432e-05
-2.62906760193898e-05
-2.54475056443788e-05
-1.60594315850778e-05
-1.54584976724259e-05
4.73160383742076e-07
-3.20161059786203e-05
-1.06126273227437e-05
-1.4862350348292e-05
-1.36330912757966e-05
-3.0239122240472e-05
-4.76528491242812e-06
-2.66951049208553e-05
-1.30097788118072e-05
-4.40750436597057e-05
-4.29839914737631e-05
-4.20077186646054e-05
-3.89408436198505e-05
-2.50460035426065e-05
-2.85020500480982e-05
-2.34247082407777e-05
-2.66514236667464e-05
-2.58241662625486e-05
-3.24599051692795e-06
-2.13404132217492e-05
-2.1859393499954e-05
-2.16559304801348e-05
-2.00085198833003e-05
-1.59228178556025e-05
-1.01886921381335e-05
-1.04756054166924e-05
3.87558763395701e-06
-2.28894616411052e-05
-3.342749923384e-05
-1.44144028488893e-05
-1.76130487350921e-05
-2.49112442252004e-05
-8.67415171691565e-07
-4.19498307766793e-08
-1.23898927289404e-05
-2.63493564149403e-05
1.41551319282424e-05
-1.38659485412193e-05
-1.76079340926924e-05
2.68606734581676e-06
1.81253957351861e-06
-1.07459052140207e-05
-2.82462669405299e-05
-1.42061080599816e-05
-2.21653507669838e-05
-1.39357880716195e-05
-3.55175638277751e-05
-1.67422855321537e-05
-2.28862224504102e-05
-3.52927844263188e-05
-2.92866765462838e-05
-2.66490589744884e-05
-1.5939826245443e-05
-9.45733811037821e-06
-2.42385729044967e-05
-1.67560753465194e-05
-8.54419082229511e-06
-1.443310466287e-05
1.4674405586557e-07
5.19858670842319e-06
-1.23785755204661e-05
-7.67203418285791e-07
8.57571574097495e-07
-1.01327238555646e-05
-3.74654586554854e-05
-2.70019874280314e-05
-1.52938541427746e-05
-3.16331073067269e-05
-2.6657812269835e-05
-2.98784283997178e-05
-2.43387369797933e-05
-3.67715909139437e-06
-1.6355264424163e-05
-2.69561130750966e-06
-2.41044088342383e-05
-2.13144621585475e-05
-1.90491260099976e-05
-1.68835656567848e-05
-1.49721465520904e-05
-1.34227383807792e-05
-1.96513128519853e-05
-1.10569049293558e-05
-1.13227911058393e-05
-2.44469320010038e-05
-1.20505827357151e-05
-1.81367088168292e-05
-1.96330171886016e-05
-3.86961195652443e-05
-1.60856136168831e-05
-1.03845704277989e-06
-1.82921181326586e-05
-4.23823304398787e-05
-2.0447996313329e-05
-2.67890692875857e-05
-6.60662087356297e-06
-2.97234985144291e-05
-3.09351561233893e-05
-1.71943442184739e-05
-2.26515731346707e-05
-9.26850247342726e-06
-5.00030752654208e-06
-4.49551481378973e-06
1.54887280967484e-06
-1.11634757966784e-05
-2.24250190856259e-05
-1.60993653134258e-05
-2.41781021660193e-05
-2.4285000404567e-05
-3.74562038041177e-05
-1.84687524093231e-05
-1.53858742292184e-05
-1.40814791720951e-05
-2.52688088793048e-05
2.07880593558885e-06
-1.90976632471643e-05
-1.61861690698039e-06
-2.09366876733282e-05
4.67425337969898e-07
9.75934930345544e-07
1.42576684919074e-06
8.73975607186894e-06
-6.29843514490119e-06
-2.02109441824984e-06
-9.26745973323149e-07
-1.00176491985279e-05
1.11452314912886e-05
1.57612553212629e-06
-6.61940325943511e-06
-9.22270018757881e-07
-1.14638654107899e-05
-1.39378604269897e-05
-2.59108729812874e-05
-2.12263102848984e-05
-3.63110153024167e-05
-4.53637833177103e-06
-4.45349940215807e-06
-3.23014944285057e-05
-9.61932951681974e-06
-1.92668831354576e-05
-4.04181410580849e-06
-9.65139892987465e-06
4.25172422385746e-07
5.57373963895355e-06
8.41283483483809e-08
-1.43123577306877e-05
-6.40611701616943e-06
-2.05553980662906e-05
-1.61933657240476e-05
1.71268435398858e-06
-2.05602910296232e-05
-1.50041812130074e-05
-1.56543701143426e-05
-4.27687045868691e-05
-2.83725444667323e-05
-1.92060911049445e-05
-4.47385206242717e-05
-4.48713122296437e-05
-2.89807135476273e-05
-3.34413805954698e-05
-3.04164161659387e-05
-2.74848008486884e-05
-2.76041641174398e-05
-1.22752248282211e-05
-2.92001420674194e-05
-3.34988817552362e-05
-2.06961368608729e-06
-1.9351579540832e-05
-7.20513327609535e-07
-1.08131752061871e-05
-1.95412181413188e-05
-1.01450025813454e-05
-1.48808848887667e-05
-4.40107494748127e-05
-3.09890085737508e-05
-2.93270713145386e-05
-2.88324487789738e-05
-9.17150564208035e-06
-1.53307694405155e-05
-1.73487654903751e-05
-2.23495342115726e-05
-1.96084105001992e-05
-1.93635469412135e-05
-3.26958406552013e-06
-5.46623472381508e-06
7.13437373978377e-06
-2.52883193029024e-05
-5.41387356724619e-06
-1.02848792801031e-05
-1.82337892599867e-05
-1.05475780441689e-05
-5.73943621647587e-06
-9.77978638333134e-06
-3.65406769256487e-06
-1.95751408167364e-05
-2.19752546311373e-05
-1.24150039944997e-05
-1.11669404948654e-06
-1.85225943270171e-05
-2.05271284881529e-05
-2.62830564241496e-05
-2.43725212882534e-06
-1.96114062955517e-05
-1.94604540052869e-05
-7.16813009147277e-06
-1.21135805619335e-05
-2.62948428114559e-05
-2.89411981312194e-05
8.45690460495181e-07
-9.98285142464843e-07
-2.19554176446534e-06
-1.40640591760728e-05
-1.53392423314663e-05
-1.90480566830729e-05
-7.72128457250859e-06
-2.56505066329382e-05
-3.03248908567454e-05
-2.38128877236622e-05
-2.27536011204411e-05
-2.45340309372799e-05
-3.41952784602502e-05
-3.71396940189079e-05
-3.17761131124792e-05
2.06821642938127e-06
-3.54689725171386e-05
-6.87909199113182e-07
6.6801006073346e-06
-6.47483410718426e-06
-1.41787021167391e-05
8.76670098695593e-06
9.56710032470279e-06
-1.9642040245723e-05
-2.58748695288548e-05
-2.19112828789334e-05
-3.11697244168013e-05
-1.99481464880727e-05
-7.8473821032536e-06
-3.98480793023581e-05
-3.32911891151174e-05
-3.5722327480106e-05
-2.63774260292736e-05
-2.47567440515357e-05
-3.04072069621641e-05
-2.09656230911916e-05
-9.9276427495061e-06
-2.32393484028471e-05
-3.06650231034962e-05
-1.49560530706702e-05
-2.33068773746194e-06
-1.22778383406258e-05
-2.07714818079892e-05
-1.66098143912317e-05
-1.21725834038113e-05
-8.38781968514812e-06
-1.46115819848738e-05
-2.96751513878917e-05
-6.61851636025853e-06
-3.46925017819815e-05
-3.35262397375975e-05
-3.05346588719537e-05
-2.58543961250463e-05
-3.03683658364522e-05
-2.58227714023517e-05
-3.10929139108454e-05
-3.75426490346258e-05
-2.02620414010728e-05
-1.20782530400726e-05
-3.47498094486199e-05
-1.21918880813495e-05
-1.87056382453846e-05
-3.7263877853377e-06
5.14745758170805e-06
-2.22849864291179e-05
-2.32031805752826e-05
-2.70096478002672e-06
-1.90082072001001e-05
-6.62256731459236e-06
-9.85337130602374e-06
-1.47992436401317e-05
-1.74404290613909e-05
-1.80335604793856e-05
-2.22100841023939e-05
-1.55307568321622e-05
-1.2136393830407e-05
-3.17556766385662e-05
-1.26764383448377e-05
-1.05547115847644e-05
-5.35084761078746e-06
-8.55059210563183e-06
-1.38254376549248e-05
-2.61552985153565e-05
-5.44966780106101e-06
-1.01576303755575e-05
1.16177429784916e-05
4.44756390103277e-06
1.46585310059826e-05
-1.6713816308382e-05
-1.87777824014265e-05
-1.7487851190559e-05
-3.06834019529145e-05
-1.47186289502152e-05
-2.91470998921338e-05
-1.9686982755823e-05
-2.64795246967702e-05
-1.9974659682073e-05
-1.40598023066294e-05
-2.53256425571248e-05
-1.47867445328736e-05
-3.56750048725685e-05
-2.76067650994487e-05
-1.22312551799733e-05
-1.57260694294506e-05
-1.0392852952406e-06
-1.74206475957525e-05
-2.57602646292444e-05
-1.88062808609277e-05
-1.72518994079315e-06
-9.06193477460114e-06
-2.24178590441703e-05
-1.10492661365476e-05
-1.11191673842602e-05
-1.91414744415725e-05
-3.84392323033339e-05
-1.48619428156762e-05
-4.35227433978637e-05
-3.69097498144947e-05
-3.45445634592499e-05
-2.58936451065435e-05
-2.56013234147178e-05
3.32859109036854e-06
-1.91163786956266e-05
-1.7295019020544e-05
-9.0813862925401e-06
-1.5079659231402e-05
-2.3884094374884e-05
-1.58454407254166e-05
-1.81524764426635e-06
-1.97898011133951e-05
-2.46851612936245e-05
-9.83997095652025e-06
-1.41725640594826e-05
-4.26049935226911e-05
-1.92762979374423e-05
-1.56630979108391e-05
-1.33074531547564e-05
-1.01734710449185e-05
-3.8043846593261e-05
4.45441468889068e-06
-1.72332514455495e-05
-1.64980071858089e-05
-7.64679234360533e-06
-2.5587281119328e-05
-1.35231375115145e-05
8.97848319260956e-06
-4.62980855265454e-06
-1.60808850307655e-05
-2.95159964387e-06
-2.05921257824617e-05
-5.75039973065603e-06
2.12594653944459e-06
-1.75035681673197e-05
-2.17108701378951e-05
-3.09540162499719e-05
-4.19386187835928e-05
-1.4677112017988e-05
-2.90430017033378e-05
-2.70649610759483e-05
6.67539900790628e-06
-2.38774273214681e-05
-7.04529026154323e-06
-5.2737264897476e-06
-1.41691165585718e-05
-3.711237064824e-08
-1.14336450734418e-05
-1.57326070163433e-05
-4.14000743904134e-06
1.93241861192345e-06
-2.1568911838024e-05
-1.44701564499826e-06
-1.55758579016368e-05
-2.52051305075431e-05
-2.07239674373938e-05
-3.39772303226648e-05
-1.47770509184365e-05
-3.56544371358937e-05
-3.1945276724096e-05
-1.55163844403496e-05
-1.61940076104626e-05
-1.99875453241143e-05
-9.09285212556014e-06
-1.2076925749789e-05
-4.21574531225263e-05
-6.90744043674166e-06
-1.98368286136307e-05
-1.69019061628524e-05
-6.68298087222802e-06
-6.35230802007563e-07
1.21647053611686e-05
-9.70229246283965e-06
-2.93382818438322e-05
-1.75522688928678e-05
-1.22715717226891e-05
-2.03176948310693e-05
-2.9927302368134e-05
-1.50688817396065e-05
-3.73276580110696e-05
-1.78904308673912e-05
-4.00978756704976e-05
-3.71997520379959e-05
-3.15011147736216e-05
-2.68512017927833e-05
-3.81258024769364e-05
-1.8376186250985e-05
-1.68185621911518e-05
-1.40084019782488e-05
-9.27966885845802e-06
-7.06480581593185e-06
-2.58047658755272e-06
-6.19804379626654e-06
-1.47613650420405e-05
3.42142352586743e-06
-8.60687602004953e-06
-1.47411525734234e-06
-2.72624722244225e-05
-6.96738187215104e-06
-2.29676953646374e-05
-1.38300030946547e-05
-2.14710018532765e-05
-1.98176079010936e-05
-3.67429106520421e-05
-2.19123798627766e-05
-1.31007478488215e-05
-1.98154125466186e-05
-1.07277978943614e-05
6.24864624173542e-06
6.80498798691611e-06
1.01861409689624e-06
1.52263443879803e-05
5.28032672590113e-06
-5.84119464520161e-06
-5.38795948369125e-06
-1.33699207463325e-05
3.45652824454608e-06
-2.27569235567875e-05
-9.71274629796639e-06
-1.08113401292545e-05
-1.20216689976192e-05
-2.16981354395792e-05
-1.99013995351066e-05
-1.79464217216204e-05
-2.48630950560478e-05
-2.74411933112238e-05
-8.20162210431735e-06
-2.36066749010508e-05
-1.4441152214545e-05
2.12823630171875e-06
-1.7669386284933e-06
-1.25656052738706e-05
6.60551038582972e-06
-4.2401189528365e-06
-4.48156193137603e-06
2.25101431705158e-05
-1.51486349674112e-05
-1.1260990797465e-05
-1.14425087495044e-05
-1.37245729848789e-05
-2.25634002415808e-05
-3.83365161538486e-05
-1.82211888194464e-05
-3.87045098396504e-05
-3.28035799477343e-05
-3.73002008012098e-05
-3.93805198578165e-05
-1.23057270264414e-05
-3.29802949066027e-05
-5.62237782058372e-06
6.38301965539046e-06
-1.78697772482846e-05
-2.21415425570779e-05
9.5328085335111e-06
-2.50951603263117e-05
-3.35049784625173e-06
-9.07410536726043e-06
-1.50329307853461e-05
1.99880104394991e-06
-2.50922240795868e-05
-1.29297156863713e-05
-2.17767141716938e-05
-2.00262789131747e-05
-3.11526123320411e-05
-2.86715155506092e-05
-3.69534158516179e-05
-3.64086552057858e-05
-4.19217606390658e-05
-3.98016479155513e-05
-2.30108022455589e-05
-3.35868775529477e-05
4.98267986791736e-06
-8.20677172423531e-06
-1.42195899559617e-05
-7.62960309066566e-06
-1.31776524004214e-05
1.05886024612666e-05
-1.18130671275947e-05
-3.19422761056455e-06
-6.35797752807387e-06
-1.91229907965812e-05
3.2050610475292e-06
-1.84242398131166e-05
-2.4944642630236e-05
-1.80101605753591e-05
9.68675428172198e-07
-2.69547686619139e-05
-3.12778739612041e-05
-2.29322508990241e-05
-1.93591184354871e-05
-1.42499382877663e-05
-1.92538831351857e-05
-4.78831047795138e-06
4.79556144143888e-06
7.10180801896668e-06
-1.98087213830859e-06
-8.35327179762349e-07
3.20194807636606e-06
-3.75421229599475e-06
1.4977690454694e-06
5.28145216298236e-06
-1.28160470199499e-05
-1.87644685985649e-05
-2.606024124648e-05
-3.44430742407465e-05
-1.36725637744272e-05
-7.00136733373478e-06
-1.99036734673147e-05
-2.62140882754855e-05
-2.24344336382416e-05
-8.51195889464323e-06
-9.23624900337394e-06
-8.15736598293676e-06
-1.16577281061138e-05
-7.5879017527858e-06
-9.30009777289669e-06
-8.56651215051943e-06
2.10469496773891e-05
-1.07133424222917e-05
1.70074943111467e-05
-9.34950202569212e-06
-2.10878944347557e-05
-1.77256556014782e-05
-2.60493131187027e-05
-8.98399196860172e-06
-4.19585456454788e-05
-3.3779694137338e-05
-2.1456689770134e-05
-3.44255040439571e-05
-1.32129555150784e-05
-1.80235526679077e-05
-3.25404981309461e-05
-3.24052904836017e-05
-2.14495789052102e-05
-1.77074831981523e-05
-2.86974397640285e-05
3.50457932789806e-06
-2.03216977383157e-05
-1.41714133398887e-05
9.11749867040365e-06
-5.24270734000892e-06
1.30256759457637e-05
-2.21353045515896e-05
-5.77935734523924e-06
-2.30375241908485e-05
-2.17592219156819e-05
-3.30370771489924e-05
-1.17198247540445e-05
-3.08873340857637e-05
-1.3180290527036e-05
-1.60538876978864e-05
-1.18003016283989e-05
-2.87599800123246e-05
-3.45323040932112e-05
-1.59813229157252e-05
-1.09906357423351e-05
6.72982451978167e-06
-1.77520203341777e-05
-2.61616524091079e-05
-7.0757498898007e-06
-4.73125741321106e-06
-3.00475130394182e-06
-9.54743636688443e-06
-1.74745634075718e-05
-3.17286327504712e-05
-1.84187941318797e-06
-3.15803582844087e-05
-1.75219124499417e-05
-8.02213628041979e-06
-2.36026484019709e-05
-2.51555658346377e-05
-1.74381919383279e-05
-3.31947389092608e-05
-3.41240736016655e-05
-1.05806183550379e-06
-2.07824878338313e-05
-1.37223362789029e-05
-5.9309550947502e-06
6.78572159297233e-06
-3.69751724881406e-06
-3.63412905551018e-07
-9.01725049926797e-06
-8.15597618548276e-06
-1.22012887704748e-05
-2.42062595522124e-05
-1.68606659585528e-05
-2.30313226932696e-05
-1.75460295059683e-05
-2.17082627643373e-05
-7.91016042912358e-06
-1.67298806904581e-05
-2.60789067645375e-05
-1.58426731572953e-05
-4.55284041587973e-05
-7.3220953919131e-06
-1.71362901800694e-05
-1.50623291185047e-05
-6.23934667108533e-07
-6.57814957419462e-06
2.70715379483006e-06
-1.66520199556954e-05
1.34054770521495e-06
6.79590844152814e-06
-2.05241741742871e-05
-1.30282259350573e-05
-3.40277569832792e-05
-1.64058819029143e-05
-2.68751246503773e-05
-2.71884725978816e-05
-2.33345901114885e-05
-3.90073283457888e-05
-3.96372379681997e-05
-1.12101348252181e-05
-1.47953471527243e-05
-2.60499501763028e-05
-2.58880418760243e-05
-1.8339021408467e-05
-5.69445419062258e-06
-2.43381989085261e-05
1.65772796419822e-06
-2.96191789446673e-05
-6.44391023086204e-06
-1.58455351294832e-05
-2.46282625697935e-05
-3.72190498332626e-05
-1.02929828540932e-05
-2.41619004006423e-05
-3.07672268459435e-05
-1.62330456077947e-05
-4.8538687710351e-05
-3.5720984409086e-05
-3.2130146594714e-05
-3.41047312039333e-05
-1.94924946539498e-05
-2.51410344124182e-05
-2.1540505577843e-05
4.58960259347991e-07
1.88066615616383e-06
1.32057640263152e-05
-2.87207058377507e-05
-1.23163498647545e-05
-8.27653891878814e-06
8.26386082501593e-07
-2.0715497564956e-05
-2.58829031281792e-05
-1.47032753489373e-05
-1.40989738233261e-05
-2.90225597308927e-05
-3.58814700613689e-05
-6.86781898229673e-06
-2.05575960129494e-05
-1.44153319506426e-05
-7.92332669867113e-06
-2.84131141605628e-05
-1.8594483779634e-05
-9.88711934388392e-06
-1.60997926207817e-05
-4.00977950727111e-05
-1.79365554010994e-05
-1.48824724038806e-05
-8.11588419100951e-06
-1.84506344126792e-05
4.19982221713401e-06
-5.74491653701579e-06
-2.46040435893095e-05
-1.57048403458204e-06
-1.31318343900728e-05
-1.87355823782294e-05
-1.92703594286813e-05
-4.45526067246212e-06
9.84625454751039e-06
-3.36616293973817e-05
-1.72224141148061e-05
-1.01682688804755e-05
-1.78686920979245e-05
-8.91270033672063e-06
-8.61923391288937e-06
-1.67446374032336e-05
-7.21680270792291e-06
-1.86297910903416e-05
-4.18607510114898e-06
3.97797076416331e-07
-2.6826820033823e-05
-7.74797035895796e-06
-2.46340974067794e-05
-2.38897211045353e-05
1.46315894713847e-05
-2.07827506978279e-05
-1.1588078141855e-05
-7.92767884746871e-06
-3.87650974922767e-05
-1.52054374216742e-05
-2.54017893485548e-05
-2.27997786607716e-05
-2.59422961675061e-05
-1.26588608779141e-05
-9.56140304115707e-06
-7.2675137190146e-06
-2.8754589568106e-05
-2.50322018943324e-05
-2.45219096052205e-05
-1.92050168823695e-05
-4.52635247449135e-06
-3.21808340979125e-05
-2.11078683527193e-05
-5.71523319254468e-06
-1.91678368935392e-05
-2.43366432693863e-05
-4.66945771882631e-05
-2.30074455192599e-05
-2.35432713159629e-05
-2.72276731804599e-05
-2.22163600050519e-05
-1.92896751577804e-05
-1.84845345462996e-05
-1.88335248273161e-05
-1.95796771005374e-05
-9.47854080819998e-06
-3.67229137671297e-06
-9.48943852335567e-06
-1.55296927984466e-05
-2.22405715149475e-05
-1.06184777855676e-05
-2.96880022255152e-05
-1.30341743819641e-05
-2.02046603195122e-05
-1.88261055473993e-05
-9.11240743423857e-06
-2.13105563481331e-05
-1.29135067232241e-05
-6.6912610408757e-06
-1.61992012800777e-05
-3.40524310146622e-05
6.94524380608836e-06
-1.03649005270369e-05
-7.49957827327697e-06
-1.57690097742193e-05
-2.05070967582475e-05
-1.13145874394688e-05
-7.4524041366321e-06
-2.1526702194941e-05
-2.63685132049986e-05
-1.43638154457045e-06
-1.27888005021231e-06
-2.26618073490653e-05
1.01817296819841e-05
-7.72041738413119e-06
2.20465298603121e-06
-1.18262668002757e-05
-1.53338218828893e-05
-1.78680831778254e-05
-3.3476738853497e-05
-8.67801034904417e-06
-1.6517567122395e-06
-9.22656964920017e-06
-3.27510913528985e-05
-2.7077593960293e-05
-6.0833165995212e-06
-3.13146419563871e-06
-1.74147966383487e-05
-1.68173845815947e-05
-9.44994207317233e-06
-7.5803066207171e-06
-7.24899557888823e-07
-2.69240055624628e-05
-2.55648467476811e-05
-2.90933441289014e-06
6.92828354666681e-07
-3.0224511393915e-05
-3.62178353379447e-05
-1.71230877643439e-05
-7.3364366086243e-06
-1.40879655924455e-05
-2.46415905962778e-05
-1.49951386203092e-05
-2.06083667697669e-05
-2.45658827577398e-05
-1.45640188092579e-05
-8.60275292080854e-06
4.37591162409083e-06
-2.31835616330953e-05
-3.24369277737597e-05
-2.95608413995002e-05
-1.82053461139599e-05
-9.31130739179609e-06
-4.67895231795944e-06
-2.92849225655734e-05
-2.57629719428139e-05
-5.41121718184189e-06
-1.4293985650853e-05
-2.43949745339113e-05
-1.07206500169722e-05
-2.3278785990795e-05
-3.04691688207689e-05
-2.38861746009431e-06
-1.92414591738095e-05
-1.97027059714182e-05
-1.71215120746599e-05
-3.04642313138817e-05
-1.52902138388552e-05
-3.65882582212581e-06
-5.01814382731932e-06
-2.24814261261013e-05
-2.27078056420756e-05
-3.58151947332058e-05
-2.72200771879239e-05
-1.51820187992721e-05
-1.32747411384519e-05
-1.94657377169941e-06
4.43332248826342e-06
5.04304640009126e-06
-1.31350092441804e-05
-1.27248895732406e-05
-1.00459338370671e-05
-6.34296380273373e-06
-1.95589321356202e-06
2.94513059223516e-06
2.27655343033318e-06
-1.44454863832032e-05
-5.42927404056387e-06
-8.56661932074471e-06
-2.07333484804307e-05
-3.09008375363867e-05
-2.02943756597124e-06
-1.74257022413479e-05
-3.34485956705248e-05
-4.59675573313359e-07
-1.85076864371806e-05
-8.52059868142034e-06
-1.67880960430981e-05
-1.66897303884291e-05
-9.53462468312824e-06
-3.36789440216579e-05
-1.82913246449847e-05
-6.15184857974157e-07
-1.52252790696924e-05
5.51283770374331e-06
1.72124352205555e-06
-9.47493431973196e-06
-4.00123762160968e-06
-8.77077238185625e-06
-2.57958380745727e-05
-2.44173309880843e-05
-2.04138538824008e-05
-2.27230806528355e-05
-2.53477173520277e-07
-3.61378018970342e-05
-1.76448092833667e-05
-1.55517483887279e-05
-3.51908405551379e-05
-1.98634776800935e-05
-2.30548453535886e-05
-8.1041318610344e-06
-1.10743260230791e-05
-2.1160424264441e-05
-2.15231667787657e-06
-3.59349804395848e-05
-3.192362753099e-05
6.50087259026969e-06
-1.85024943605273e-05
3.23823320914726e-06
-2.10645558257322e-05
-3.85401871537007e-05
-2.07029443376402e-05
-2.51571857065642e-05
-1.85767752401933e-05
-3.99732216392781e-06
-3.2997880200651e-05
-2.58868217522982e-05
-1.18194323567154e-05
-3.19734148123867e-05
-2.18538492712797e-05
-1.61186974810886e-05
-3.14208057241938e-05
-2.8223464761651e-05
-5.10990754195196e-06
-2.84537478826159e-05
4.58842078941501e-06
-6.20129820607865e-06
-1.24633526254093e-05
-4.53981250983306e-06
-1.56399991903467e-05
-1.11648817009075e-05
-3.78338891732045e-05
-3.3750911477989e-05
-3.47284476429338e-05
-1.88647180664048e-05
-2.48716127755149e-05
-1.58353485094718e-05
6.2737185087135e-06
-1.87136789515243e-05
-1.94686005675711e-05
-1.74216252456452e-05
1.0222557998683e-05
-7.05275173164333e-06
-9.05828729799884e-06
-1.9568934496851e-05
6.63956868014581e-06
-1.37575185977865e-06
1.37768377507843e-06
9.83008251491247e-06
-1.12268297947948e-05
-1.40000094496314e-06
-1.98963238192776e-05
1.04475025787379e-05
-2.13054575567962e-05
-9.90781104151315e-06
-2.68407559142831e-05
-2.15361431110874e-05
-3.89167366266242e-06
-2.39866441480403e-05
-2.54465238449704e-05
-3.12470125365824e-05
2.26634990571298e-06
5.62117457245641e-06
-1.3469407076349e-05
3.58882316706949e-06
-1.81627868880818e-05
-1.43366447427248e-05
-2.37253134089839e-05
-3.54313672552264e-05
-1.49411489125253e-05
-5.12734844997757e-06
-2.48768369236614e-06
-8.95381021170968e-06
-3.25923394561449e-06
-2.09747386414387e-05
-3.77327481630445e-05
-3.18413061354919e-05
-1.94891367429679e-05
-2.14567763662829e-05
-7.90571030073382e-06
-2.4672263017925e-05
-9.14590407140381e-06
-3.70452019835944e-05
-1.84615403366882e-05
-2.35932246563721e-05
-1.63623781746233e-05
-2.0411217016837e-05
-1.79044447109779e-05
-4.4793516929359e-05
-1.96503637326855e-05
-2.10036127358356e-05
-1.98822691772952e-05
-1.24802189624642e-05
-1.79902246700692e-05
-2.53603878680204e-05
-1.57228151954519e-05
-1.01809912088487e-05
-2.00518510294263e-05
-4.00269221623297e-05
-9.25153224615657e-06
-1.86760167703777e-05
-1.21607734766265e-05
-1.3491666912536e-05
-1.83189487659232e-05
-1.82752215643057e-05
-1.08562677119882e-05
-3.37314739937665e-05
-2.26068446358921e-06
-7.08998675269512e-06
-1.09551402902614e-05
-9.9596571207806e-06
-1.54994556832094e-05
-1.02968449136081e-05
-1.40572173226037e-05
-1.72829492196052e-05
-1.62184860646675e-05
-1.45778761918323e-05
-8.48148644971268e-06
-6.56450800547631e-06
-6.9540012485075e-06
-3.74339462058094e-05
-1.25388320553573e-05
-3.61226480458413e-06
-8.87317149474796e-06
-1.71718067095789e-05
-1.80349531008991e-05
-1.22470978654329e-05
-1.49362589322132e-06
-1.65508139982622e-05
-3.72107885522408e-06
-9.69514900049316e-06
-2.16548965318493e-05
-8.4966350531684e-06
-1.88604251602164e-05
4.79346935342608e-06
-6.14792371232298e-06
-6.94578224470625e-06
3.27028523797533e-07
-2.5583978130314e-05
-1.5035732122256e-05
-1.1506803025408e-05
-1.2948616280759e-05
-1.00715693990175e-05
-2.50926127020706e-06
-9.95614935625659e-06
-3.04526296734512e-06
-4.14578267585018e-06
-8.52995835967578e-06
-2.53402299673267e-05
-2.30471390526167e-05
-1.70738163641679e-05
-1.61843722187633e-05
-2.48849744994006e-05
-2.7686663091825e-05
-1.07515747451829e-05
-3.40075854104897e-05
-1.56326100605999e-05
-2.19064840163748e-05
-1.88261733127146e-05
-5.65012840707054e-05
-1.40122905486251e-05
-2.01471909662425e-05
-3.74911562376927e-05
-2.24365597547129e-05
-2.87629158734117e-05
-2.7149859069262e-05
-2.2533218216104e-05
-1.87754219436376e-05
-1.01652879468955e-05
-1.7262155861794e-05
-1.09988573920488e-05
-5.41250687782011e-06
-1.01045755684568e-05
-2.44232895485434e-05
-1.41289729636438e-05
-2.61098143976438e-05
-6.67030000920853e-06
-1.86629941424896e-05
-1.92896918752836e-05
-1.09040023062911e-05
-2.97048832493754e-05
-2.03424615412743e-05
-2.26038669870271e-05
-2.38696865422602e-05
-2.78111891153849e-05
-2.98822671680424e-05
-2.38056849818456e-05
-1.95039643242422e-05
-1.30499962557577e-05
-1.62825086792933e-05
1.50625804725721e-05
-4.75826386291474e-05
-2.75292535556634e-05
-1.22441340205675e-06
-1.49251640673277e-05
-1.53276828386936e-05
-2.19215159035534e-05
-1.766905225376e-05
-1.02723783567735e-05
-7.64369377577204e-06
2.35344075514143e-06
-3.33904892959458e-05
-1.76428453021697e-05
-2.69643514852162e-05
-3.77980937797979e-05
-4.08260302698963e-05
-1.90028145196873e-05
-1.17675935382455e-05
9.43873920418517e-06
-2.3040226556545e-06
-8.36687043888576e-06
-1.13231984344485e-05
-8.09806115110056e-06
-2.11803566693169e-07
-2.68845605400869e-05
-2.66629859987246e-06
-3.192325059365e-06
-2.16549973493328e-05
-5.74090420127777e-06
-1.97473809682117e-05
-3.18820702479124e-05
-2.29304985806511e-05
-1.70734383085695e-05
-8.95342618181763e-06
-1.84380894290957e-05
-1.60474954937628e-05
-1.27680346263715e-05
-2.13559001528588e-05
-6.68121568441342e-06
-1.13067044363184e-05
-2.47350586829022e-05
-1.97539911336199e-05
-1.54748101070636e-05
-1.63271367707945e-05
-1.32052368220361e-05
-1.46731762778724e-05
-1.23623910147733e-05
-3.07765563600805e-05
-2.23609949486336e-05
-2.48269994456683e-05
-2.42384979442763e-05
-3.01214210272592e-05
-3.07837934379343e-05
-1.99920516381396e-05
-2.84512552293695e-05
-2.91557851138412e-05
-1.03113012465141e-05
-3.37469443210531e-05
-2.12310698799569e-05
-2.24089173601979e-05
-9.33043763284067e-06
-3.43954191160326e-05
3.73080802507478e-06
-3.45242508532817e-05
-1.52490162695854e-05
-1.61170729162761e-05
-9.9811413894571e-06
-2.28788603516707e-05
-1.04475041124736e-05
-6.22996030333355e-06
-2.99186270096835e-06
-2.33466745360266e-05
-1.50168130751008e-05
-8.37679235513899e-06
-2.29698352094811e-05
-1.69042429542634e-05
-3.56909517652028e-06
-2.20344148125435e-05
-2.27081859214272e-05
-9.376281162364e-06
-1.1104458397957e-05
-1.07772057484928e-05
-1.16413970138328e-05
-1.94288647244315e-05
-2.51237819064044e-06
-1.77449716988609e-05
-2.48269541341557e-05
-1.90943843834428e-06
-1.50702892224867e-05
-1.26307604008569e-05
-1.60528639388683e-05
-2.28012363155325e-05
-8.6234616155657e-06
-2.56478183269437e-05
-3.21979032244178e-05
-1.14621517989515e-05
-1.67965210472437e-05
-8.04636502243404e-06
-1.19005771601983e-05
-1.51245737349767e-05
-2.74374404940175e-05
-1.5353845102732e-06
-3.18992084932233e-06
2.63787610464684e-06
-8.30588659698853e-06
-5.0250004149466e-06
-1.02139215255329e-06
-1.53187009552329e-06
-2.66401629420154e-05
-1.02123176408924e-05
-7.69038369233277e-06
-5.26333444410307e-06
-1.22371254369281e-05
-3.5293753639246e-05
-1.14034653468167e-05
-2.08973247907539e-05
-8.51163382274196e-06
1.08473666702979e-05
5.33194061672927e-08
-2.73257240657665e-05
-2.57093949544541e-05
-8.05820889199781e-06
-1.62103104828777e-05
-1.85884436141689e-05
-1.44325318199448e-05
-1.38459158887276e-05
-2.15684081368052e-05
-8.38606222871868e-06
-2.56686101203114e-05
-6.83608155913965e-06
-1.429761012212e-05
-8.6443904088226e-06
-2.10633072450683e-05
-3.37436533712721e-05
-1.27040320469052e-05
-2.91261831869498e-05
-6.9486288797086e-06
-1.55400404981988e-05
-1.9390123094207e-05
-1.64821229671568e-05
-1.21560931680905e-05
-1.30394512112636e-05
-1.03927424670685e-05
-1.39405225216367e-05
-1.04182282197548e-05
-2.53710818305707e-05
-4.47013082516188e-06
-2.26839645291641e-05
-1.2312486013238e-05
-1.95357996684129e-05
-9.90227351699373e-06
-2.61168132869874e-05
-2.13640078897905e-05
-1.12706143186927e-05
-2.61113686946196e-05
-1.28291833623683e-05
-3.45788297626538e-06
-3.94939650815905e-06
1.16324548116472e-05
-1.26485497851219e-05
-1.69252622981615e-05
1.3010656125131e-05
4.25399855126216e-06
-3.09795228433953e-05
-4.23035408741549e-06
7.2307158660756e-06
-2.51239641448751e-06
-9.4279890095402e-06
-1.16451243991876e-05
-1.78553227556815e-05
-2.38980849253894e-05
-3.92515815883043e-05
-1.74794002253418e-05
-1.29062823443013e-05
-2.23920642143098e-05
-2.12165899234683e-05
-2.14585419977341e-05
-1.27395278805351e-05
-2.38218627309474e-05
-2.41291256025338e-05
8.11284952429312e-06
-1.71635169544783e-06
-2.99591881872309e-05
-8.7701538094642e-07
-2.01260885370841e-05
-8.50218542420759e-06
-1.80453326765961e-05
-1.44325121283448e-05
-1.52173407112397e-05
-1.64886508143153e-05
-3.0959429788843e-06
-2.52988050981529e-05
-1.92514166150682e-05
-2.19557276978979e-05
-3.78981349033071e-05
-1.92540012391827e-05
-1.9376256457806e-05
-1.47815952453162e-05
-8.93441667464e-06
-2.25520999010776e-05
-2.98005388621985e-05
-7.66909808030929e-06
-5.38246290717795e-06
-3.08234073136465e-05
1.1397628927201e-05
-1.14949843689459e-05
-1.95919295057648e-05
-2.43124895414616e-05
-8.24519264282859e-06
-2.01504724923979e-05
-3.98479876871074e-05
-1.0503100903108e-05
1.32241282040473e-05
-2.19558412217526e-05
-2.62350802779918e-05
-6.56962186342363e-06
-2.58474357934895e-05
-5.15160622588935e-05
-3.27419272124184e-05
-1.79512316147163e-05
-2.47900774713425e-05
-6.76093362681448e-06
-1.30192584135053e-05
-2.7178034816188e-05
-1.06813668581763e-05
-3.41268334666253e-06
-2.45236231245204e-06
4.73131249740474e-06
-1.39791168606571e-05
-2.46097753462556e-05
-8.00142761031542e-06
-2.04807067267292e-05
-7.7796059683659e-06
-2.4174316464983e-05
-2.01830782503546e-05
-3.48613805851336e-05
-1.79732427591642e-05
-1.81851063536593e-05
-1.06715470816748e-05
-1.04721772365864e-05
-2.66336487881611e-05
-1.15738052880777e-05
7.3015727115614e-07
6.82869387105129e-06
6.64984686860862e-06
2.76733519786198e-06
3.70075620000994e-06
-1.94469626094667e-06
-1.877716864118e-05
-1.64758841115024e-05
1.29020145184835e-06
-5.26095019302647e-06
-1.52318579536799e-05
-2.68269905887332e-05
-2.13609371864638e-05
-2.84430014809182e-05
-2.21994213097943e-05
-2.48340995760259e-05
-1.54360284259223e-05
-1.84972266534484e-05
-1.19658961112251e-05
1.88062647134753e-06
-1.28301349546351e-05
2.89886518689608e-06
-1.70499969283116e-05
-6.65836837091546e-06
9.24146593630523e-07
-4.08297506580797e-06
-6.98039893927906e-06
-2.67625451717001e-06
-1.08090628544968e-05
-1.35708086249092e-05
-1.75032295908199e-05
-2.68132686168901e-05
-2.3268818956317e-05
-1.78109643871748e-05
-2.97400860302573e-05
-4.60544938600869e-05
-3.38447974588992e-05
-3.08281478272147e-05
-3.10293048633366e-05
-1.02660858576874e-05
-2.56451011562387e-05
-1.54121315662543e-05
-8.90975083238177e-06
-2.65613623379769e-05
-1.69979943584766e-05
-1.6064685919974e-05
3.47726824572826e-06
-1.22954922949894e-05
-1.86848925203133e-05
2.32861435088364e-06
-3.96561240089412e-05
-3.13385890108661e-05
-2.62884346479917e-05
-2.01979959456745e-05
-3.40209228262937e-05
-4.07755720079778e-05
-2.13270793710247e-05
-2.38643208180695e-05
-3.66338515164159e-05
-1.09302894365473e-05
-2.88244240147846e-05
-1.84289301197472e-05
-3.25575131579931e-05
-2.04432353181041e-05
-2.61940385302424e-05
-1.10231311614581e-05
-8.94970421066693e-06
-1.52467666966073e-05
-6.48527780216648e-06
-5.46121891100506e-07
-7.92621333509443e-06
4.75726111797956e-06
-9.38599823815678e-07
-2.19269268338288e-05
-2.06517586258369e-05
-1.41137341020204e-05
-1.86786770437689e-05
-3.53948509180527e-05
-3.1542122945015e-05
-3.13221022753771e-05
-1.22948649047138e-05
-2.14970448854345e-05
-2.77428628432159e-05
-2.7737636208314e-05
-1.63010519865697e-05
-3.785191310532e-05
-1.28897374098607e-05
-7.20278059710753e-06
-1.52660620559509e-05
-1.23844188503023e-05
2.04716674479032e-06
-1.94351287537193e-05
2.40390992395837e-06
-1.15080017861046e-05
-2.81755917422545e-05
-8.42478812312707e-06
-3.1013751976867e-05
-1.53905797026101e-05
-2.3801477659007e-05
-2.03542289909771e-05
-9.7556032929308e-06
-1.31021298286214e-05
-4.38596910117199e-06
-2.16455932685604e-05
-1.5035086969408e-05
-5.83443340067684e-06
-3.11817130354234e-06
-9.85769472644044e-06
-1.88747656955477e-05
-1.77526128365979e-05
-1.80860829541171e-05
5.62428184791991e-06
-4.9349228304828e-06
4.714520215198e-07
-2.53183868272001e-05
-2.83995779288016e-05
-2.04589459299708e-05
-2.13162248473135e-05
-8.60244044118669e-08
-4.8307659682622e-05
-2.62971289627892e-05
-1.80737626969467e-05
-4.11572872568866e-05
-2.21886361329075e-05
-1.50041519599052e-05
-1.28571439289116e-05
-1.96022556172082e-05
-1.21515379277066e-05
-7.89498509783199e-06
-1.66580584385122e-05
-1.83466147215127e-05
-1.36896334259944e-05
-1.57244768876811e-05
-2.83709652758618e-05
-8.2347697694953e-06
-2.68452638052488e-05
-2.45952107822335e-05
-2.25452719981875e-05
-2.81910420414549e-05
-3.23306204632421e-05
-2.13733916629098e-05
-4.27276893148697e-05
-3.86653562878992e-05
-1.09765159537385e-05
-2.52520314452754e-05
-2.31810151174703e-05
-2.63505811655082e-05
-5.3435192071965e-06
-4.87458521145987e-06
-2.6430582658015e-05
-1.22846966457066e-05
-1.83310360946834e-05
3.17216622926701e-06
-1.59453058239189e-05
-6.66088808633489e-06
-1.74378470551486e-05
-2.71368276590768e-06
-2.11597405397034e-05
-2.45164987804868e-05
-2.07691323852894e-05
-2.01163162445825e-05
-2.91564893907793e-05
-3.1109374534202e-05
-3.78665379643676e-06
-1.07185106272629e-05
-1.17176650982496e-05
-8.78598771665775e-06
-2.82664112780355e-05
-7.24763873859942e-06
-2.39728675777245e-05
-1.58776162984392e-05
-1.60115894820168e-05
-2.10228200682765e-05
-1.05090601920296e-05
-1.94564916472778e-05
-1.42399911519669e-06
-4.80050755510037e-06
-2.29491510257402e-05
-1.87814047128871e-05
-8.10916221310725e-06
-1.51681409650579e-05
-8.78400825195747e-06
-3.06513699347408e-05
-1.47846341252685e-05
-1.67540769132456e-05
-4.33852355878516e-07
-5.966786283199e-06
-1.32799640824744e-05
-1.84174179655274e-05
1.52042176008041e-06
-1.30651711648794e-05
-2.45219048957999e-05
-5.28093036965189e-07
-9.2814263275824e-06
-3.38232211197218e-05
-1.63987132755881e-05
-1.47273426309895e-05
-1.34359160939457e-05
-1.54414210462696e-05
1.66379061424092e-06
-1.47491727153105e-05
-2.10317052269833e-05
-2.29782550437979e-05
-1.1002618726102e-05
-1.6902229272051e-05
-1.15365448177417e-05
-2.95342343964528e-05
-1.8402861114694e-05
-2.68164219262138e-05
-3.07967345652488e-05
-2.34824271886902e-05
-3.13488699388293e-05
-1.89922072030846e-06
-4.73946864955117e-06
-8.34809457612642e-06
-2.44598699690866e-05
-3.32620226061147e-05
-9.64766386193242e-06
-1.44047373373224e-05
-3.25053414605179e-05
-3.24363761792324e-05
-1.45390657161585e-05
-1.89452248018416e-05
-3.15184981990308e-05
-2.18786726752224e-05
-2.59496118511022e-05
-2.65497872960649e-05
-1.36967743386942e-05
-3.13080502020479e-05
-2.43764319339187e-05
-1.5805879817015e-05
-6.62412620748456e-06
-1.81350092369166e-05
-3.21094384950577e-05
-1.08933902092334e-05
-1.64575279641382e-06
-1.16217764316729e-05
-1.12142504982149e-05
-4.76287447083731e-05
-1.93894364820349e-05
-2.79364686369927e-05
-4.36530787885466e-05
-1.15849800934602e-05
-1.81127186548989e-05
-1.87718830247962e-05
-1.94566013892482e-05
-3.2442111006017e-05
-3.2322964485442e-06
-8.61619523384061e-06
-2.93066123913284e-05
-2.08980230026514e-07
-5.18012129326891e-06
-3.44213768133712e-05
3.71224342431398e-07
-1.75887067792921e-05
-1.99252850455857e-05
-1.28034597579413e-05
3.58615717984582e-06
-2.9609178064247e-06
-2.32656637664237e-05
-1.9076386215138e-05
-1.01496399531039e-05
-1.81525544969944e-05
-1.21678800806875e-05
-9.09523358807991e-06
-1.12070509722761e-05
-1.4039819036724e-05
-1.90646247085194e-05
6.34552550314857e-06
-6.42674087137037e-06
-2.87448332206533e-07
-2.20865127963761e-05
-4.39656253309038e-06
-4.77857837792497e-06
5.40280617603836e-06
-8.1583096267905e-06
-2.57078486033653e-05
-1.01019109463559e-05
-2.37967437952252e-05
-2.90305551879539e-05
-4.45955383167162e-05
-5.47285640804763e-06
-3.19943903268503e-05
-2.87258428594855e-05
-2.50647762580331e-05
-9.05672432875053e-06
-3.22105473434586e-05
-1.43429809261756e-05
-7.4797883727835e-06
-1.25653446224112e-05
-1.46785984251669e-05
-2.83804703010988e-05
-2.84471151549975e-05
-1.24630202741962e-05
-3.67579759787563e-05
-1.54246828711632e-05
-1.51496473941172e-05
-1.3802815674271e-05
3.0881449546637e-06
-2.23624980001277e-05
-4.04478641945716e-06
-2.53703892744484e-05
-2.52667461704936e-05
-1.21302398122956e-05
5.7514466797614e-07
-2.75815458156053e-05
-1.6546602748106e-05
-2.88909567564053e-05
-3.42849092528788e-05
-2.86290465602429e-05
-5.04095255898852e-05
-2.29816887249183e-05
-2.54595803949068e-05
-1.97635366773969e-05
4.61110215337461e-07
-9.81012668531276e-06
-9.93330564632223e-06
-1.44183519413385e-05
-8.39323418807653e-06
-2.29456443815504e-05
-1.71359394300594e-05
-1.25617072762604e-05
-1.2218907324241e-05
7.25700990229576e-06
-1.46495173920313e-05
-1.29404928570149e-05
-2.3833715300611e-05
-1.8195658387798e-05
-1.80369723087985e-05
-1.31038732772291e-05
-1.90633756746266e-05
-2.64141512672369e-05
-2.42320202083295e-05
-4.65299376422174e-06
-9.74213940792495e-06
-7.94149061221431e-07
-9.4558951398503e-07
-1.09377232212259e-05
-1.27881449750904e-05
-2.05633060904102e-06
-1.75209795677048e-05
-1.34765200044558e-05
5.4826937298199e-06
-1.96518911342928e-05
1.86064306057649e-06
-1.2534251574401e-05
-1.09444060483878e-05
-1.7356608458098e-05
3.7314393341524e-06
-1.69709624828837e-05
-3.42584998505813e-05
-1.67382805087449e-05
-1.14530421124016e-05
-2.271710357978e-05
-3.38894530663866e-05
-3.04247170197969e-05
-2.35398533156015e-05
-7.42664757163914e-06
-1.26147384802228e-05
-2.60730034378185e-05
-8.89556183811323e-06
-3.5383317231491e-05
-2.23692912983045e-06
-2.24759441892237e-05
-9.59508229227093e-06
-2.46612487319949e-05
-3.76261413103055e-05
-2.18617977011001e-06
-2.17931141406386e-05
-3.18544962188892e-05
-1.85009521162073e-05
-8.11951210469023e-06
-2.11851271046511e-05
-4.3170944719791e-05
-1.08343039300597e-05
-3.29161347865886e-05
-3.51959600249181e-05
-1.63118480621746e-06
-2.09256008497513e-06
-4.15114486281972e-06
-2.16454551029165e-05
-2.66047569089491e-05
-3.93892109566721e-06
-2.65477832848949e-05
-1.61389892322557e-05
-1.26314607567173e-05
-2.02929176849468e-05
-2.29331819123069e-05
-2.49427706470614e-05
-8.61866796635895e-06
-1.41885872436411e-05
-2.86089066476325e-05
-3.53033862819736e-05
-2.31178262893659e-05
-2.25894601844774e-05
-3.18146388450684e-05
-2.62933377120307e-05
-1.68091861007862e-05
-2.55001972706156e-05
-1.9585365887752e-05
-1.69859701374455e-05
-2.79679417721073e-06
-2.02018058038612e-06
-1.9336891241819e-05
-2.76229460872897e-06
2.49362375674087e-06
-1.67833041946132e-05
-1.72826048908337e-05
-1.99413135872405e-05
-7.21395612198829e-06
-9.54223878003321e-06
-2.27741946381371e-05
-2.32677390507823e-05
-1.78040229508283e-05
-1.94309822844073e-05
-1.91598596805157e-05
-2.73413649138675e-05
-2.77349566441931e-05
-1.16239998937124e-05
-9.57148949229784e-06
-3.12972718093257e-05
-8.15630233078671e-06
-2.74229000927005e-06
-1.96607796490342e-05
-2.11194298621034e-05
-1.30152769708639e-05
-3.41073291332476e-06
-1.05144659830542e-05
-3.82937759862993e-06
-3.45375213962203e-05
-7.8981678239489e-06
-1.10872142287802e-05
-1.72341730539796e-05
-3.70095014331366e-05
-7.69148347728721e-06
-3.0906736734117e-05
-2.40544320378772e-05
-4.01650748534794e-05
-2.73685336523699e-05
-6.1594928720432e-06
-3.850195736463e-06
-1.60778455537921e-05
-3.5575746389009e-06
5.40747510444971e-07
-1.19663708645428e-05
-1.68390444432845e-05
-2.86921467376279e-05
-2.39545521207398e-05
-2.16055743381947e-05
-1.09153887296813e-05
-3.02465061083022e-05
-3.38612842584857e-05
-3.13460448393621e-07
-8.73038622968612e-06
-3.36154331959141e-05
-1.46925557382955e-05
-2.35095374606875e-05
-1.6456520377456e-05
-1.80034162118069e-05
-2.93620012317377e-05
-1.96336925838304e-05
-1.30792331039798e-05
-9.56041786062344e-06
-1.82042396155182e-05
-3.69551855849763e-06
-2.11020760469273e-05
-2.4419094849983e-05
-5.09718840554442e-06
4.33909989430014e-06
-1.97492111049117e-05
-1.24123577311752e-05
-2.23937302437978e-05
-1.00204551106714e-05
-1.46635170753322e-05
-3.56052941397881e-05
-2.15935955933273e-06
-2.14114620749222e-05
-1.41661787806979e-06
-1.1458848581186e-05
-3.50473842562198e-05
-5.76131064657876e-06
-2.39000735945864e-05
4.62349525321317e-06
-1.1349212038572e-05
-1.49977486966513e-05
-2.28428562308774e-05
-1.79155368942764e-05
-4.49173211470172e-06
3.94562792423542e-06
-2.75093453445305e-05
-1.49371465862189e-05
-2.56297202053216e-05
-1.70947872108639e-05
-2.62624850204554e-05
-6.982416074102e-06
-8.07352667911089e-06
-2.12756182210073e-05
-2.81565286949703e-06
-2.38857444091148e-05
-4.01061832877041e-05
-1.16235251304293e-05
-1.01407914058759e-05
-2.63335042248184e-06
-4.31634377959802e-06
-1.49316049447274e-05
4.00158284970068e-06
-1.40450763756233e-05
-4.02082351437471e-05
4.10770108989262e-06
1.69146849071531e-06
-2.0357100368788e-05
-1.70669336989519e-05
-1.75570748389217e-05
-2.07579121762557e-05
-2.92114599775797e-05
-2.50035704050301e-05
-2.72274341977713e-05
-2.74611016273747e-05
-4.01593578624348e-06
-1.00335871399206e-05
-2.14136298821387e-05
-2.35591160105575e-05
-2.13887763779021e-05
-1.94340877626187e-05
-2.2755758527916e-05
-3.12800970969619e-05
9.43111457193087e-06
-1.78776191379059e-05
-4.38054074938126e-05
-1.168788321623e-05
-1.8225639478398e-05
-2.03330537683051e-05
-2.42421509929397e-05
-5.35038399865309e-05
-1.96318257689465e-05
-9.51197907747061e-06
-2.02263693864314e-05
-1.42026567900309e-05
-2.42744790038017e-05
-2.9882321401802e-05
-4.43990613881068e-05
-2.50546558079458e-05
-2.10269757957919e-05
-3.14545659458899e-05
-1.77249009115108e-05
-1.62357645527138e-05
-1.92981968853387e-05
-1.95289080769241e-05
-3.15099309899175e-05
-1.08766591121297e-05
-1.43330222006497e-05
-5.88997360513296e-06
-5.08257580792581e-06
-3.07838715564976e-05
-1.23298831858236e-05
-7.97835282006977e-06
-1.80694175017356e-05
-1.53744244530031e-05
-7.9996113926132e-06
-1.01889820655075e-05
-5.10050321314177e-06
3.41094649957723e-06
-3.25005881007139e-06
-1.07640936059094e-06
-6.84503788616442e-06
-1.03938108167782e-05
-1.22262654155615e-05
-2.43363410581304e-05
-1.35746733900823e-05
-2.81512087853991e-05
3.43106777052786e-06
-1.32620317823029e-05
-2.92789625790151e-05
-4.71809489356144e-06
-6.8670856316756e-06
-1.56765427192284e-05
-2.10518517483076e-05
-2.22871795986519e-05
-4.06137020376201e-05
-7.10356729975677e-06
-1.97476539969019e-06
-1.89738016558685e-05
-1.69508132328589e-05
-2.19745681377463e-05
-3.79407490997314e-06
-2.49752254519068e-05
-9.897158521651e-06
-2.03091114826723e-06
-2.23295772792556e-05
-1.50219534283655e-05
-2.45013268889304e-05
-3.62795311162184e-05
-6.45037344798388e-06
-1.9084479997733e-05
-7.74364449005725e-06
-9.42935517053471e-06
-2.0800746538207e-05
-2.19262001610691e-05
-1.35913017678168e-05
-1.54878993251108e-05
-3.37342915086662e-05
-4.52396997290461e-06
-8.67654284248634e-06
-1.90322426310313e-05
-3.31134102381613e-05
-2.06818085996015e-05
-1.83961954822863e-05
-1.8281576555737e-05
-3.45351439193212e-05
-3.83024724474834e-05
-1.77826900466292e-05
-1.93985107791361e-05
-2.61864489519335e-05
-1.41076502624158e-05
-1.71247050578658e-05
-2.21543682729525e-05
-2.39220572158996e-05
-4.20107206562017e-06
-2.30563254814305e-05
-2.5137800235128e-05
-3.37361950985841e-05
-1.59175196466916e-05
-1.09029838981598e-05
-3.47073109750729e-05
-7.32665522840552e-06
-3.70299397986228e-05
-3.15089758785615e-06
-1.65267654922933e-05
-1.52139421688604e-05
-1.04485939881581e-05
-2.12037823948497e-05
-1.21928655345795e-05
-3.53793752328131e-05
-2.40034784334213e-05
-1.30791141636525e-05
-6.35262010763582e-06
9.87291569531341e-06
-1.27270363354583e-05
-2.27152160759247e-05
-1.26910577402423e-05
-1.47330927111513e-06
-8.17296105476225e-06
2.70275159950323e-05
3.68438743774023e-06
-1.53598045290555e-05
-1.00205326362363e-05
-1.84711000469334e-05
-9.93490237893326e-06
-1.76129166819727e-05
-9.87319974147441e-06
-1.96994308634649e-05
-7.75232948151939e-06
-1.70973482310175e-05
-7.81604651104955e-06
-2.08404668937303e-06
-2.51377477458255e-05
-3.1666534904759e-05
-1.79185760152226e-05
-3.04235862806088e-06
-7.78884640457984e-06
-1.90864446963125e-05
-1.36943417212622e-05
-1.38331693940692e-05
-2.28343767180817e-08
-2.05400872667158e-05
-3.60781575738112e-06
-1.96403679596041e-05
-3.04994555908438e-05
-1.84098429920085e-05
1.21984848157991e-05
-6.33329086266755e-06
-4.78717859918303e-06
1.34472729837064e-06
-5.63282505356635e-06
-6.64248835045785e-06
-1.58333045859233e-05
-2.02934928018227e-05
-1.74585561050582e-05
-1.88204792768607e-05
-1.00257001398303e-05
-8.20987066113543e-06
-9.31266309521093e-06
-2.14005174885365e-05
-1.88665601825175e-05
-4.56598823131948e-05
-2.29734998027904e-05
-2.08513884744134e-05
-2.20648585417485e-05
-2.38356757529068e-05
-1.80365771705386e-05
-2.982148224643e-05
-2.76166959620162e-05
-2.70657873146776e-05
-2.79017490168836e-05
-4.36335635567172e-05
-1.34498850884054e-05
-2.15779442962835e-05
-5.40253686802514e-06
-2.00640571875015e-05
-1.58205339775633e-05
-1.63994525400755e-05
-1.85921545500864e-05
-1.8157422227337e-05
-9.6454229160537e-06
-1.3922275234789e-05
-2.76964597682747e-08
-1.46554277455007e-05
-3.4197665603106e-05
-7.15058094981616e-06
-1.01132136623504e-05
7.31088680385525e-08
-1.61921676143774e-05
-2.32036361129646e-05
1.91266235681064e-06
-8.3090773942432e-06
-2.16397346684364e-05
-3.51264817612266e-05
-2.26293078071579e-05
-1.34398352237653e-05
-2.90266718973904e-05
-3.33992344482417e-06
-5.07683081236793e-06
-2.77945842694457e-05
8.84947263232086e-06
-2.43936655100425e-05
3.90900640878385e-06
-1.33852235246118e-05
7.79159833291921e-06
-1.34535401471432e-05
-2.51774027123086e-06
-1.19883452371319e-05
-1.67968145921402e-05
-4.77526241209055e-06
-2.54102168279784e-05
-1.15867393427489e-05
-2.16419124379276e-05
-1.754036075254e-05
-8.03663817191221e-06
-9.03473257972986e-06
-2.48951019536226e-05
-9.04790706672157e-06
-1.57789448927925e-05
-1.13759458986994e-05
1.86055457614328e-06
6.58419519006758e-06
-1.95526186261178e-05
-1.22152211543992e-05
2.67763012681583e-06
-6.74627105730286e-06
-1.83265237501004e-05
-1.38220484374487e-05
-2.79370556615667e-05
-2.29912847374758e-05
-3.37367620939658e-05
-1.6994377549665e-05
-2.70851255023998e-05
-3.05037610208257e-05
-4.38425643621867e-05
-1.40193166205778e-05
-1.96813456423355e-05
-2.81950561177679e-05
-2.10525349787719e-05
-2.13522866692145e-05
-3.42511454615307e-05
-1.08394556801551e-05
-1.87560756350908e-05
-2.10251619291273e-05
-2.38541434600294e-05
-3.31909191217045e-05
-2.28533796014312e-06
-8.84323386196538e-07
-3.00220428333273e-06
-5.89533401156768e-07
-3.17471307791968e-05
-2.08432459055375e-05
-8.93120931690384e-06
-2.94944041681249e-05
-2.60360442355182e-05
-2.47150004938786e-05
-3.35266208310262e-05
-2.84151052500032e-05
-1.55871804156733e-05
-2.96416612621271e-06
-3.28324647410651e-05
-1.09148167243456e-05
-1.52936488245634e-05
-3.21605003406846e-05
-1.5387646507319e-05
1.55596153902424e-05
-1.21436130103382e-05
-7.59350470025094e-06
-2.99764527757452e-05
-4.55345005481994e-06
-4.7011154044267e-06
-1.04806193086158e-05
-2.80222123434482e-05
-8.2894831994475e-06
-1.79262212098982e-05
-7.38472714838524e-06
-7.9660067762431e-06
-2.24456131709883e-05
-1.37518525891472e-05
-3.19053119485499e-05
-1.76392898256518e-05
-1.85800705999936e-05
6.47463671914148e-07
-4.98469950067368e-06
-1.65873763547093e-05
-1.18200439845335e-05
-1.78623845536923e-05
-6.83777394945211e-06
-6.77382602196329e-06
-1.18187916265318e-05
-1.84509907371767e-06
-5.7171451344085e-06
-2.05601069465557e-06
-5.58190924707505e-06
-1.91487144633781e-06
-2.13987402504914e-05
-1.50595453784569e-05
-3.16951390983535e-05
-1.74172480098009e-05
-2.6956468388716e-05
-1.65270282208698e-05
-2.5471299506102e-05
-2.14827548926883e-05
-1.77461884518472e-05
-1.6383394453725e-05
-2.42600313714384e-06
-2.06346390750665e-05
-2.07595802981956e-05
-1.47413691803187e-05
7.8796767443366e-06
-1.94868458653781e-05
-1.5407373066039e-05
-9.3743336991202e-06
-2.76840838275257e-06
-2.80785881311357e-05
-1.69844486469303e-05
-1.4274584342498e-05
-3.80707309660805e-05
-1.75274153897414e-05
6.798926794233e-06
-2.35284420260772e-05
-3.73068527170598e-05
-2.08674546199494e-05
-2.40878240818309e-05
-2.35680234757112e-05
-3.19156536622456e-05
-2.28634246882683e-05
-4.0499840305284e-05
-9.88642808973035e-06
-1.66698820702259e-05
-1.61674254518033e-05
-1.31804071767984e-05
-1.50101246458606e-05
-7.6094970753162e-06
-1.58378547926176e-05
-2.21584485412587e-05
-1.92670713093009e-05
-2.04854234581531e-05
-1.59426051622198e-05
-1.5608291379424e-05
-2.77581506261992e-05
-2.9530833955001e-05
-2.38887074534353e-05
-1.3871462542795e-05
-3.95641063617981e-05
-1.80286534628964e-05
-1.86647547585251e-05
-6.71170336142526e-06
-2.96397011675628e-05
-1.34023044420568e-05
4.26015356795701e-06
-5.19333340959151e-06
-8.01642201631742e-06
-3.65027713615742e-05
-4.54178151106021e-06
-4.41610053050401e-06
2.49108202126804e-06
-6.87712379845653e-06
-2.01443725065934e-05
-2.38389903472048e-05
-3.49490680072792e-05
-1.21537491822877e-05
-3.02530430179557e-05
-3.07976164748931e-05
-1.14855397842346e-05
-2.11162253677763e-05
-1.98164032538969e-05
-6.60893527268889e-06
-1.89948734454915e-05
-2.34971678164269e-06
-2.38744206069495e-05
-2.14302979571758e-05
-1.71094914934236e-05
-2.80359067007006e-05
-2.50240355474756e-05
-1.29613993137565e-05
-3.18087803992897e-05
-1.086548278956e-05
-2.850599621805e-05
-1.54971970408833e-05
-8.91715904735505e-06
-1.87997102805866e-05
2.51932159352912e-06
-1.30249167418042e-05
-2.06850397599253e-05
-3.98653636836897e-06
-2.43019667972272e-06
-1.47220505166155e-05
-2.76886395144314e-05
-1.06274996704548e-05
2.52864799525635e-06
-1.33634108284063e-05
-2.43153844523856e-05
-1.97560466258139e-05
8.41414442265636e-07
-2.5370853779448e-05
-2.26800313231538e-05
-3.46360948361215e-05
-3.91175812149773e-05
-5.41610783158195e-08
-1.18728706032954e-05
-4.99901207915022e-05
-3.49297631883372e-06
-9.48676791030514e-06
-1.6115039560586e-05
-1.60508873446613e-05
-1.03131253095484e-05
-3.1655128985378e-05
-2.58560324479706e-05
-2.93186268095498e-05
-9.7259456930524e-06
-1.38291167765701e-05
-4.33265205497435e-06
-2.8684213239357e-05
-2.12829039269143e-06
-1.474242515567e-05
-1.2503778069447e-05
-1.64613940595144e-05
-3.94525940924408e-05
-3.62561937246698e-05
-2.51511056474132e-05
-1.7570763938829e-05
-9.67055508959673e-06
-1.10317708823516e-05
-2.41100615048818e-05
1.57950202655964e-06
-2.51599162462796e-05
-2.13549255539721e-05
-1.68732098196191e-05
-2.05046811980821e-05
-1.87407700716711e-05
-2.90857862745939e-05
-1.53946829386985e-05
-2.84967704872635e-05
-1.60350677594001e-05
-7.53085779957501e-06
-3.17081673662528e-05
-9.60224835551817e-06
-1.32417832122277e-05
-8.73759092685126e-06
-8.08852385596084e-06
-1.1729610702621e-05
-8.88098385708572e-06
-1.84293508677857e-05
-5.8278163834763e-06
-2.10871689208902e-05
-2.63513977061629e-05
5.95345900976939e-07
-1.93886623146626e-05
1.65927645975276e-05
2.30423365544871e-05
-2.92268813137241e-06
-1.04295231497577e-05
-7.04844590324407e-06
-9.67305614449056e-06
-1.49944382340408e-05
-2.69748377845111e-05
-1.38867532242429e-05
-1.71059149720289e-05
-1.22711702047226e-05
-2.25453922442872e-05
-2.60004411420497e-06
-9.54748340273699e-06
-6.26170914098089e-07
-2.99827053726746e-06
1.28903806216472e-05
-1.39069402280358e-05
-2.44311518754482e-05
-2.96773722431404e-05
-1.22710886681887e-05
-8.96616665523283e-06
-2.98816619007287e-05
-2.63359616650022e-05
-1.16169111276827e-05
-2.90069641632011e-05
-2.2971859737535e-06
9.5986605519994e-06
-1.48254479030838e-05
-1.95469588465479e-05
-1.14315025827546e-05
-6.9672953068262e-07
3.31835711439669e-06
-1.68518811238751e-05
-1.46899665686686e-05
-2.32113557587411e-05
-2.55742770747194e-05
-8.7549618089724e-06
-1.41127165121494e-06
-7.01300271946862e-06
-1.75366844419051e-05
-2.70811592085829e-05
-1.04694474493296e-05
-2.91164057623948e-05
-4.31567381335154e-05
-2.20764742868614e-05
-2.31872682637413e-05
-2.15023483490755e-05
-2.62749307862802e-05
-1.54662276764653e-05
-4.62437524422584e-05
-1.97801967718511e-05
-1.83059653168189e-06
-5.45293000330274e-06
-1.64506924717597e-05
3.9229101960416e-06
-2.04621490214119e-05
-2.76942406920904e-05
-2.17264850634808e-05
-1.62031051154416e-05
-1.86309570389659e-05
-4.13566862616907e-05
-2.82446509442342e-05
-1.36531296199443e-05
-1.74809199819278e-05
-2.20778435502123e-05
-3.45455111228228e-05
-7.17199959993722e-06
-7.02423079420566e-06
-1.35062180203479e-05
-1.31604471738206e-05
-7.54672637421836e-06
5.68312292913914e-06
-1.2075921513982e-05
7.55805727551165e-06
-1.40490444714497e-05
-1.32980693672041e-06
-3.7789786083491e-06
-4.89551914259099e-06
1.40968150814452e-05
-8.4421647453338e-06
-2.13708512361646e-06
-1.68331661209599e-05
-1.75073607359032e-06
-7.12421472776555e-06
-1.28628695425783e-05
-2.30967815199976e-05
-4.94228104488004e-06
-1.10825169751949e-05
-9.33128446053135e-06
-2.36661392415925e-05
-1.11277974811099e-05
-7.66960387402246e-06
-2.829535141228e-05
-1.24682813067843e-05
-2.40387034430991e-05
-1.86227915519249e-05
5.35678838725426e-07
-6.03462675655079e-06
-6.0575538709239e-06
-2.15309638701036e-06
-1.35437706788424e-05
1.60996547934002e-05
-2.43578055482587e-05
-2.43761952420238e-05
-1.48783646471095e-05
-2.58720144427869e-05
-2.88854399563805e-05
-3.67184873650719e-06
-3.04285740941414e-05
-2.02682483073675e-05
-2.01605200947118e-05
-2.55634860795507e-05
-3.39808963640148e-05
-4.98655938261429e-06
-1.5279239788886e-05
-1.29877733724534e-05
-2.00010863505762e-05
-1.59121831501485e-05
-1.05571874786728e-05
-2.94573985706629e-05
-2.04335793113813e-05
-1.52485192902245e-05
-3.7823634820246e-05
-1.1785793557147e-05
-7.47137639916375e-06
-9.04516108716267e-06
-1.40477166442812e-05
-1.99674532587469e-05
-1.63665078776226e-05
-4.07946588953946e-05
-1.19161089095696e-06
-3.09122342197767e-05
-2.50826776288201e-05
-2.14954572052626e-05
-3.29572393037674e-05
-1.4064837699965e-05
-1.63261284666378e-05
-1.60150115596017e-05
-2.79562022120558e-05
3.19170159549605e-06
-1.15382106889565e-05
-1.30908910379622e-05
-8.09699395089951e-06
-1.60313513512998e-05
-6.99821698805482e-06
-4.98307594580123e-06
-1.7158177733016e-05
-5.07578139895233e-06
-1.11520108916963e-05
-2.08393511226916e-05
-1.92945504837362e-05
-2.78809528496542e-05
-3.40465740167278e-06
-2.72760851982002e-05
-2.23584035208182e-06
-8.37194059827698e-06
-1.57520197924866e-05
-1.981521388329e-05
-6.22781539539457e-06
-1.3901090488477e-05
-1.97857247460306e-05
-5.17168174340636e-06
1.53490293041857e-06
-1.64231851851469e-05
-1.39099923684894e-05
-8.9742332290536e-06
-1.09140195580324e-05
-2.81874045219315e-05
-1.82137252770024e-05
-1.93814862753211e-05
9.94007764427987e-07
-1.68398765450715e-05
-1.66966162076907e-05
-2.18823841199337e-05
-1.23380556085123e-05
-1.56411765691138e-05
-9.85298370445736e-06
-1.06401332588273e-05
-3.85597596422169e-05
1.09966524882488e-06
-1.81495363200407e-05
7.7678510891639e-07
-9.13234536039472e-06
-1.41778809387426e-05
-2.03447233894444e-05
-2.50218360096547e-05
-1.69100438808152e-05
-2.96331013433388e-05
-1.6786564577668e-05
-2.43349742049232e-05
-3.28274571546628e-05
-3.65197764300107e-05
-1.65746824250089e-05
-2.895395174559e-05
-2.21344536971618e-05
-2.458628344694e-05
-2.22233365272328e-05
-2.92871750025668e-05
-3.43054409506952e-05
-1.34488749069815e-05
-1.85138438514881e-05
-1.85301042815595e-05
-1.59942677513406e-05
-1.7406398980999e-05
5.00462189686962e-06
-2.87839555819199e-05
-3.32998093585173e-05
4.28254586523855e-06
-3.77036639882122e-06
3.94968792915981e-06
-3.20957383449443e-05
-1.32866495066313e-05
-2.81552689371274e-05
-1.71179347128876e-05
-3.43495500550887e-05
-3.96337916084798e-05
-2.25979964914705e-05
-2.82583831588143e-05
-2.79476799007409e-05
-3.84925757824247e-05
-1.24782028329812e-05
-2.21709711619728e-05
-1.89166037077814e-05
7.19113490284152e-06
-1.39491765722048e-05
-2.2047363826684e-05
-3.44864631059542e-05
-5.08571996331624e-06
-2.20657859635211e-05
-6.1582619285128e-06
-1.74200120542264e-05
-1.32867655021208e-05
-2.99362579557184e-05
-3.03953963909093e-05
-3.22998444891931e-05
-2.89046371088064e-06
-1.42414042802434e-05
-2.4887368918788e-05
-2.7293488954429e-05
-2.34824971032423e-05
-1.35794584821928e-05
-9.67289491131283e-07
-1.39277629148338e-05
-2.15585597520714e-05
-2.18877543757266e-05
2.05863881520234e-06
-4.68411144458438e-06
-1.59031796687956e-05
-2.11065764515678e-05
-1.67478788769819e-05
1.30059432244382e-05
-5.69867375869521e-06
-1.92926015054182e-05
-2.4041280716347e-05
-2.29764939610624e-05
-1.68449562189672e-05
-1.1127276171482e-05
-1.43408939531356e-05
-3.77105579252535e-05
-2.41286651199186e-05
-6.24099317753719e-06
-1.82766131421124e-05
-2.76632250680521e-05
-1.49816350235017e-05
-2.55190443437356e-05
-1.07311047424217e-05
-1.27617269753185e-05
-1.53309892515236e-06
-2.06755574881093e-05
-1.20786210361836e-05
-8.39402717079369e-06
-1.4308972181595e-05
-2.92268161878215e-05
-3.03601894350982e-05
-4.22048536142158e-05
-3.31320301791004e-05
-1.18514213256676e-05
-3.84194938829624e-05
-2.4380058953207e-05
-3.20023927250868e-05
-2.39427447692158e-05
-1.82686604120302e-05
-2.28230154837941e-05
-2.50942107121243e-05
-2.64404915829636e-05
-1.74162275682988e-05
-1.467501474397e-05
-1.66287028118568e-05
-2.90927279291789e-05
1.84702070718279e-06
-5.30118443909745e-06
-2.42242874590456e-05
-4.68286800528259e-06
-1.24218010853433e-05
-2.24451879200662e-05
-1.93432838855299e-05
-2.04745879219338e-05
-7.27760831685499e-06
-9.79839811265145e-06
-3.49936252175442e-05
-1.50847525636345e-05
-1.14606482095679e-05
-2.1178815098486e-05
-1.68176679803934e-05
-6.40910132012403e-06
-2.28073322500393e-05
-9.38896925240043e-06
-1.52325680428484e-05
-1.66674662109352e-05
-1.79609244613253e-05
-1.75222687149286e-05
-1.52879731350975e-06
-2.50385681159427e-05
-4.05442843798772e-06
-3.49713414058755e-05
-1.16343910923611e-06
-2.72936174047158e-06
-1.58725851001187e-05
-2.04982046153619e-05
-1.42288215081583e-05
-2.4216166437386e-05
-1.34781298239553e-05
-5.49539140299811e-06
1.01288857130453e-05
-1.41398981467604e-05
-9.60254636254421e-06
-2.0532971548351e-05
-7.10467318266692e-06
-3.72827330137429e-05
2.50227249188506e-07
6.95208632202951e-06
8.14907362925253e-06
-9.195338515018e-07
-7.78639523990264e-06
-1.20401362793667e-05
-4.89726035254363e-06
-8.27339373011526e-06
-1.87658096634387e-05
-1.36476511454524e-05
-1.24408780609238e-05
-1.75907252722023e-05
-3.77404907375879e-05
-2.26346300708498e-05
-8.85320719443418e-06
-1.59358405426752e-05
-1.43052017680326e-06
6.45853918309963e-06
-2.36421234049799e-05
-1.38601092857803e-05
-6.89100990251429e-06
-2.94048066519899e-05
3.4531628027487e-06
2.43860301844793e-06
-1.40565185536549e-05
-2.52078683345512e-05
-9.83643023146218e-06
-7.5396219927617e-06
-2.08197491014568e-05
-2.54586862073264e-05
-2.09467564847983e-05
-3.06159039523629e-05
-2.88387368089358e-05
-2.21359486031177e-05
-2.85957466286704e-05
-3.30531947684288e-05
-1.5350947089538e-05
-4.58520624083662e-05
-3.4982035444427e-05
-2.61633070484048e-05
-4.33595495676742e-05
-1.7847453258388e-05
-5.6058073443856e-06
-1.05308305769998e-05
-2.79084750281375e-05
-1.46886607966869e-05
2.89915241549018e-06
-7.33847411902753e-06
-2.22803112788204e-05
-1.92395518858941e-05
-5.65896484327248e-06
-4.2789157609003e-06
-1.11803659290589e-05
-1.63464112824119e-05
3.86027416888793e-06
-1.34178013358417e-05
-2.54875733845168e-05
-2.05466782954901e-05
-8.51258420901131e-06
-2.8890431645065e-05
-2.98962249341519e-05
-2.04024554130708e-05
-1.54857027159059e-05
-1.58074701002832e-06
-5.90255184861288e-06
-1.8066569361837e-05
-9.05523003183393e-06
-1.00232570794834e-05
-2.56544612117162e-06
-1.15609703411653e-05
-3.12870020610465e-05
-6.57435384057068e-06
-8.34528559812576e-06
-1.86107810469931e-05
-3.62938007466726e-07
-9.52894395949175e-06
-1.93215815110439e-05
1.77292474232334e-05
-1.07219676123334e-05
-1.60327865258031e-05
-2.37605223104704e-05
-5.28999588622468e-06
-8.58908610755258e-06
-1.87781592929398e-05
-1.12974385311985e-05
-2.65259659369948e-05
-2.09380240523902e-05
-7.2904833278286e-06
-9.36518931077332e-06
-2.41395217067899e-05
-2.81777419830309e-05
-3.71972673574551e-05
-4.22038128119863e-06
-1.22529448374571e-05
-5.80786487598398e-06
-2.10628877532106e-05
-2.08618557381379e-05
-2.1895073384037e-05
-1.60467776358873e-05
-7.11649356877281e-06
-1.57080123093024e-05
-4.29302338900505e-05
-1.9038240955738e-05
-6.56962329834912e-06
-2.7235188123578e-05
-7.86282706610622e-06
-2.15804875907293e-05
-2.18097952669939e-05
-6.05284599705002e-06
-4.45047986305754e-06
-7.88480576661712e-06
-1.3935789715184e-05
-1.24796209290272e-05
-3.68919849909702e-05
-1.94421788745598e-05
1.29364020028439e-06
-2.46539331169125e-05
-1.23955054761338e-05
-1.99580494029344e-05
-2.63409970682604e-05
-2.00906248642587e-05
-2.52198614256823e-05
6.53367388406713e-06
-2.9879353026435e-05
-2.05006178378816e-05
-1.15433070874393e-05
-7.14110924567413e-06
6.19898784596524e-07
-2.0310188106844e-05
-1.47804140133371e-05
-2.26516284112293e-05
-1.79899111050367e-05
-1.0713800815033e-06
-3.49812498826488e-05
-2.49917511672747e-05
-1.21211432403564e-05
-2.40175377391713e-05
-2.08695913156061e-05
-1.57378988546261e-05
2.94530422492699e-06
-7.34942280821643e-06
-1.56893066081063e-05
-1.50561189411864e-05
-2.64226669727576e-05
-3.51290192083936e-06
-3.66494290660233e-05
-2.03009489165596e-05
-1.73955892289921e-05
-2.08529493534145e-05
-1.05018936777961e-05
2.37223026026177e-06
3.19236891670263e-06
-6.03615643945628e-06
-9.78686889144221e-06
-1.86115097448271e-05
-1.74483825815339e-05
-9.36782915817044e-06
-9.29680224031818e-06
-1.00349643400151e-05
-1.23387782666091e-05
-1.66758924685761e-05
-3.39724521312927e-05
-2.79672356303062e-05
-3.23765177744579e-05
-1.33303308236485e-05
-1.8959741066828e-05
-2.83052223355791e-05
-1.92209696802478e-05
-1.09442881415527e-05
4.00018613384156e-06
-1.27281076249394e-05
-4.09537759653065e-06
-8.3260013036725e-06
-1.37684765412002e-05
-4.35660463162368e-05
-3.89650246443882e-05
-1.51398170994177e-05
-3.8616942345506e-06
-1.02502731297343e-05
-2.59830427777349e-05
-4.05581966105886e-06
-1.984003535486e-05
-1.18543161432066e-05
-1.53821013931998e-05
-3.16658422962742e-05
-9.80734320904929e-06
-2.57957839125964e-05
-2.35482013051624e-05
-2.23100916929651e-05
-1.70209834605441e-05
-8.10072080100334e-06
-9.43517379932856e-06
-1.47181681394235e-05
-2.42263754593217e-05
-4.33496210883381e-05
-1.91257930076043e-05
-8.95914052021498e-06
-2.25099001144107e-05
-3.55444405927112e-05
-1.36656955782878e-05
-2.60539364637709e-05
-2.87008351784494e-05
1.37946364596493e-05
-1.80779461143903e-05
-1.21755392859855e-05
-2.80544748011546e-05
-2.77021205979359e-05
-2.46487444769015e-05
-2.55389742663638e-05
-1.955198879185e-05
-1.69145660310884e-05
-2.75641315276649e-05
-2.33347212091056e-05
-1.27075883568034e-05
-7.71848813202535e-06
-5.27637394750465e-06
-2.85537246777042e-05
-4.04690101677297e-05
-2.07277320452452e-05
-3.09614036252824e-06
-7.8429435881984e-06
-9.36690543102512e-06
-1.21520658998374e-05
-2.99099078250795e-05
-2.52735335291163e-05
-8.12202338268237e-06
-2.36092431041158e-05
-3.65138174870547e-05
-1.303321818692e-06
-1.94468021546076e-05
-2.51268273676403e-05
-1.6580333960752e-05
-1.60421242935662e-05
-3.04480151360281e-05
-1.31148821214812e-05
-5.28407324981574e-06
-2.23594686939059e-05
5.69196784024167e-07
7.39823480710576e-06
-4.98920933174232e-06
-6.77290790596942e-06
-2.3155896783216e-05
-3.2916675018807e-05
-1.46126749940402e-05
-7.36262047455596e-06
-2.85928554860023e-05
-2.58668194542954e-05
-2.65941143847435e-05
-1.8471073844402e-05
-3.08193836998773e-05
-1.40022142766858e-05
-1.39671710999805e-05
-2.05259918534031e-05
-1.62918428513268e-05
-1.5161954676479e-05
-2.56178728498879e-05
-4.581855669724e-05
-2.85751411153157e-05
-1.06685072371172e-05
-3.96472739711294e-05
-1.96117412091103e-05
-2.3945057677271e-05
-1.88019810562069e-05
-3.16269815417036e-05
-1.81115422966906e-05
-2.7115714364257e-05
-3.2332995992195e-05
-3.21605017242003e-05
-5.20396884985198e-06
-2.67311890379054e-05
-3.51623098530231e-05
-2.41944939164398e-05
-1.06551299801511e-05
-2.45935420822955e-05
-3.54282111236848e-05
-3.95390901395808e-05
-3.01722172854303e-05
-1.37283149721285e-05
-1.44737015630433e-05
-2.35436481627967e-05
-3.53022691034864e-05
-2.31486122232481e-05
-1.77476724441427e-05
-2.97227521297362e-05
-1.91228253130035e-05
-3.20798302909621e-05
-4.31033916113482e-06
-1.81641081058912e-06
-1.45870723703892e-05
-1.20218001950265e-05
-2.79213582634593e-05
-2.57881579677557e-05
-3.46203400817668e-05
-6.86133480539503e-06
-1.30389205329434e-05
-1.09397849252208e-05
-7.97804203078335e-06
-3.12134534612777e-05
-5.14611443392837e-06
1.05240096094719e-07
-2.28163364644295e-05
-1.28628065703422e-05
-1.51963757344972e-05
-1.71846842337037e-05
-2.49426900096828e-05
-8.63306521204414e-06
-2.56200579036255e-05
-6.2057052173588e-06
-6.00368759827497e-06
-1.15968270371037e-05
-5.55436870121209e-06
-1.41910831514363e-05
-1.37466703149541e-05
3.34938876778725e-06
-1.74045593358095e-06
-6.88267307630195e-06
7.80400648837801e-06
7.66518658171774e-09
-1.16588068232421e-05
2.26576302081556e-06
-9.49588063731431e-06
1.66690196740044e-06
-1.16107743115056e-05
-1.48238984514908e-05
-3.35001046782219e-05
-1.67238256530642e-05
-1.7545656413877e-05
-3.93185389088306e-05
-1.71435594727299e-05
-6.70692762029381e-06
-4.54320500640624e-06
-2.38549255458495e-05
-1.03737766464088e-05
-3.47655139802137e-05
-1.42133691132134e-05
-7.56256954972046e-06
-6.33137496894508e-06
3.77645582954936e-07
-7.16356691865177e-06
-2.34584594218832e-05
4.62057067537603e-06
-3.4200480189656e-05
-3.29821064014584e-05
-2.38168006201685e-05
-1.63289083548233e-05
-1.62169601022001e-05
-3.74708335092775e-05
-2.04872314620316e-05
-2.49647978279982e-05
-2.84490267224552e-05
-4.20012598099944e-05
-1.97146011489502e-05
-2.79217756924408e-05
-3.07008943447026e-05
-2.23484212746018e-05
-1.89752279934056e-05
-2.93313027247159e-05
-2.42983791217742e-05
-1.12746624699556e-05
-5.12097518300951e-06
-1.55302315433452e-05
-1.01555879514269e-05
-1.93617926274814e-06
-2.11627977364314e-05
-1.482362952736e-05
-1.99682316467414e-05
-1.38544345167045e-05
-1.34136739506821e-05
-2.50278013513026e-05
-1.55985469119899e-05
-2.81024360136307e-05
-3.17127314842817e-05
-1.17071898750986e-05
-1.6831947238494e-05
-1.62746913287387e-05
-1.05058801540561e-05
-1.43297092992428e-05
-1.03690920809714e-05
-1.91159591413108e-05
-1.82932144984327e-05
-1.75998906330883e-06
-1.36565216425642e-05
-1.99883108065793e-05
1.16001193058677e-06
4.21044957983712e-06
-2.97781801803535e-06
-1.38938478747328e-05
-2.8382267162748e-05
-2.26841763881917e-05
-1.25325763341581e-05
-7.90214054658505e-06
-2.18104900780677e-05
-1.66321918527064e-05
-1.84393783684066e-05
-2.13664807424673e-05
-4.82010561396228e-06
3.3993383986699e-06
-2.96686549461417e-06
1.52778101136967e-06
-1.17296109834912e-05
-1.48534094726657e-05
6.3676604386237e-07
-3.87315319896815e-07
-1.36006679607025e-05
1.289082879777e-05
-2.72924978684921e-05
-1.28718133653387e-05
-2.97153336712942e-05
-3.3052170800189e-05
-2.42717304129362e-05
-7.94545401100458e-06
-2.94641270788994e-05
-1.76185655974994e-05
-3.83294603180122e-05
-3.29474043021524e-06
-2.99034850124644e-05
-7.86033167437781e-06
-2.09166425241528e-05
-6.91746984026356e-06
3.96506820968202e-06
7.98402808367341e-06
-2.80379487787149e-05
-1.50280557543092e-05
-7.79130772554989e-06
-1.49910966164213e-06
-6.32265136225423e-06
-1.720287895642e-05
-9.64650897198103e-06
-2.35447332248926e-05
-2.54790886441403e-05
-1.25899780799348e-05
-2.89098124348535e-05
-1.5759732591939e-05
1.81665176467978e-06
-1.61725061449323e-06
-1.43528431172651e-05
-9.80748329175059e-06
-1.54711194599229e-05
-4.98973722091907e-06
-2.33841090196237e-05
-2.55895494141546e-05
-2.67023026016216e-05
-1.8566440611409e-05
-1.79340039951005e-05
-1.3006871334976e-05
-1.56497856340382e-05
-2.5924729867449e-05
-1.64227450347345e-05
-1.98183208737115e-05
-2.07859121626752e-05
-2.51832296537576e-05
-2.3180925633455e-05
-1.65139180051061e-05
-1.40605784932601e-05
-2.02337667061376e-05
-2.20591826066151e-05
-2.11525226747342e-05
-3.78842428801432e-05
-2.21131867320239e-05
-2.93265354521911e-05
-6.84175023874389e-06
1.19242113214845e-06
-1.06268966412086e-05
-1.32258150052656e-05
-1.55058379858314e-05
-1.52762091895929e-05
-3.56014157707928e-05
-1.99098961977042e-05
-5.28893687418139e-06
-1.85119517740414e-05
-3.36096790851938e-06
-6.84399104390058e-06
1.49939187372285e-07
-1.69993887703347e-06
-4.68049606955433e-07
-1.89500166454218e-05
-3.23372224009918e-05
-2.92740749491561e-05
-9.61041390074477e-06
-8.88716510443039e-06
-1.11773920134002e-05
-2.13037807843281e-06
-1.91927437435738e-05
-9.46646001373634e-06
3.70446764450221e-06
-6.12681903629564e-06
1.44857374429193e-06
3.15475684704617e-06
-5.79127653252107e-07
-4.15911674754001e-06
-9.6714655992161e-06
-9.16568363956666e-06
-1.5495482652896e-05
-1.92421929626313e-05
-1.35282462650882e-05
-1.39957022427152e-05
-1.61043302239984e-05
-2.67270886169675e-05
-2.02991017065076e-05
-1.15889880148047e-05
-2.9563976769812e-05
-4.47625041521086e-05
-4.26506329805551e-05
-2.95639816912876e-05
-2.35725404800602e-05
-3.12765730963921e-05
-2.55462312156633e-05
-2.30131528692581e-05
-3.00390723259803e-05
-2.58886950303315e-05
-2.93584773080457e-05
-3.06761158290092e-05
-1.68740729254868e-05
-2.0769479997816e-05
-1.39619344883705e-05
-1.61537876338841e-05
-1.10829354617442e-05
-1.29222001396045e-05
-1.99477683682531e-06
-1.0249236462249e-05
-3.33742365884833e-06
-3.29301980142486e-05
-4.97019048943966e-06
-2.10909281922418e-05
-2.21896144215682e-05
-2.67248032681992e-05
-2.65536121037113e-05
-1.4824388243066e-05
-8.8267882518614e-06
-8.22875004310516e-06
-7.36858638136492e-06
-1.81347892058014e-05
-8.52966866163344e-06
-1.21455959421301e-05
-6.9094386898003e-06
-7.41401194050881e-06
7.11454349279374e-06
5.32884372491911e-07
-1.88480450116049e-05
4.0853695173816e-06
-8.16399858783792e-06
-1.08000915144544e-05
-1.3942511020132e-05
-2.36798548947579e-05
-1.54089260410404e-05
-9.43477430142501e-06
-1.79205269830512e-06
-6.29560957710478e-06
-1.00756744321894e-06
-2.2198922966844e-05
-3.14515616947734e-06
2.05952034988537e-07
-2.01090696593461e-05
-1.10498847879046e-05
-2.12137811766853e-05
4.18339233105572e-06
1.42557691729263e-05
-5.13322515157221e-06
-7.83744831172306e-06
-2.14252069934689e-05
7.46764777493337e-06
-2.31724806167658e-05
-2.42052409620055e-05
-8.78069207231696e-08
1.20657059948507e-05
-1.11496518475526e-05
-2.36278618878641e-05
-3.861385306088e-05
-1.96987276083824e-05
-4.02706476279504e-05
-3.45753693978278e-05
-3.15230536651389e-05
-1.49630265672696e-05
2.06400825693346e-06
-1.64701356244414e-05
-3.1517276038e-05
1.07523368211971e-05
-1.01610768084996e-05
3.957212426536e-06
-1.26169872377122e-06
-2.56075211111334e-05
4.0090651087121e-06
-3.75221434680892e-06
-2.53482915243341e-05
-2.70903144366134e-05
-3.47103244296878e-05
-2.73696968495859e-05
-2.21651587724677e-05
-3.43730032736133e-05
-3.0450358289633e-05
-3.34679655548303e-05
-3.05118207313127e-05
-1.05784869494216e-05
-1.8521131697837e-05
-2.18579496703789e-05
6.19641276674805e-06
-1.44479211330956e-05
-1.43524884791787e-05
-1.86148619164557e-05
-7.00132471970771e-06
-1.28214152573199e-05
-3.99560853888499e-06
-1.48767851153458e-05
-4.98637265183933e-06
-1.81623580001542e-05
-2.0775247271813e-05
-2.42929542663961e-05
-4.15431227117418e-05
-3.25461936723862e-05
-2.25492487032785e-05
-2.53946412236664e-05
-2.19473146138043e-05
-3.14022444018379e-05
-2.74217288119971e-05
-3.92083630683158e-05
-3.46572122259021e-05
-1.46915086919993e-05
-1.845007980474e-05
-1.61155900403405e-05
-4.51546464764333e-06
-1.21783735681196e-05
3.95843228149483e-07
-1.41936294792054e-05
-1.00744192993796e-06
9.28955369458164e-06
-1.18615747090024e-05
-1.2932492956254e-05
-1.60245567916598e-05
-1.2719037955259e-05
-3.18942915691347e-05
-2.68271365176143e-05
-1.0100079278213e-05
-3.93203797049708e-06
-3.50094936989394e-06
-5.57416807252862e-06
-8.55772476565963e-06
-4.24149776049005e-06
-2.30206524206644e-05
-1.73181494839991e-05
-1.15605798711699e-05
-1.87017987490193e-05
-1.14406581049095e-05
-1.78009622116111e-05
-1.43898436479425e-05
2.92411819627426e-06
-1.36194821945606e-05
-3.98962623542791e-05
-8.07065621263813e-06
-2.01299022231603e-05
-1.23469504129568e-05
-2.02371553877129e-05
-1.71150905985112e-05
-1.54364491377373e-05
-1.98652538761804e-05
-2.83580043263659e-05
-1.88652727874314e-05
-1.69173273989662e-05
1.23746851253699e-05
-1.15925137815635e-05
-1.74926825568211e-05
-1.30104955203832e-05
-8.4700136229408e-06
-8.61264215230633e-06
-1.7607196169484e-05
-3.06448250414469e-05
-1.00737358072547e-05
1.29741624966412e-06
-1.50946125211933e-05
-3.09379802365861e-06
-2.31551357041144e-05
-6.10433034544249e-06
-2.27865199543854e-05
-1.96986728673189e-05
-3.3920839952021e-05
-7.39740853589025e-06
-8.9853737748548e-06
-8.72721007923669e-06
7.0776965322351e-06
-1.27013409962503e-05
-1.77465640870765e-05
-3.002421731328e-05
4.35671593031475e-06
-1.14119943978867e-05
6.78041671082295e-06
-1.19077094091234e-05
-2.91797639274981e-05
-9.36364874132254e-06
-5.0343578749462e-05
-1.35680804860311e-05
-4.16535971639239e-06
-1.57720969479631e-05
-2.45673879252475e-05
-1.59371504256707e-05
-3.67601790695016e-05
-1.89711072797143e-05
-2.64855090001255e-05
-1.01715647182973e-06
-1.8523650550304e-05
-1.02199048388051e-05
-1.33865675936925e-05
-9.42169673607059e-06
-1.5369688740524e-05
-1.35391050034294e-05
-1.78419608987138e-05
-1.62622337261855e-05
9.53618996846288e-06
1.93897767694407e-07
-3.71823163084338e-05
1.67947326559983e-06
-2.44785353751219e-06
-1.16333660832615e-05
-3.14380057413806e-05
-3.54228703216724e-05
-1.64350950203691e-05
-1.68099490235441e-05
-1.5627416561471e-05
-1.32415479602925e-05
-1.66153768061271e-05
-1.36471474284244e-05
-6.27412506815342e-06
-2.21901764576913e-06
-3.5343913084867e-06
-2.05482918568053e-05
-2.5271132261241e-06
-2.09962630292994e-05
-2.40914366399064e-05
-5.41498577622049e-06
-1.76616309214213e-05
-3.91993534281682e-05
-6.68062173607357e-07
-3.04844007138041e-05
-1.90875879238987e-05
-1.50332194201297e-05
-2.95534992352448e-05
-1.61842987521228e-05
-2.53281893640854e-05
-2.12732671234439e-05
-1.55883161443549e-05
-1.33822213483847e-05
-2.2809565195043e-05
-3.44053075839377e-05
-3.29439017514141e-05
-1.06227372230089e-05
-3.06260941046415e-06
-1.35835104822075e-05
-1.9812714781873e-05
2.13162890265163e-06
-1.96630203623602e-05
-4.59149013087636e-05
-5.26036998887476e-06
-3.29262243407654e-05
-1.72955694665934e-05
-1.3763391344287e-05
-2.26724944769644e-05
-3.3138052388926e-05
-2.26172652935426e-05
-1.73520536738102e-05
-5.10164163096551e-05
-3.07055288470701e-05
-3.31852154777537e-05
-2.88981509533687e-05
-1.44557430430182e-05
-1.17364982481851e-05
-1.89254040252485e-05
-2.2463954770146e-05
-1.13964446461233e-05
-1.03750473905336e-05
-1.42288919293698e-06
-3.92382267835383e-06
-2.11120337154997e-05
-2.78687992934629e-06
-2.45978794885228e-05
-1.65855186791407e-05
-1.98945234909506e-05
-9.61518300876033e-06
1.44332454040531e-05
-3.78037864150306e-06
-3.62938092958292e-07
-2.83209854192114e-05
-2.8444210933976e-05
-1.21935007075427e-05
-2.72872651865039e-05
1.49479783459314e-05
-2.44728036000167e-06
-1.23002533257275e-06
2.62915535017908e-06
-2.53859840091474e-05
6.31482203775642e-07
-1.04327815234325e-05
6.3572902507091e-06
8.93346533331809e-06
3.40914886533289e-06
-2.24623915068975e-06
8.70303184636859e-07
-1.13171920250018e-05
-1.64275067772528e-05
-9.5710968951868e-06
-1.02019989103577e-05
-2.61901118868126e-05
-2.16539993277499e-05
-1.90968482855332e-05
-4.03853877981815e-06
-3.1006935358675e-05
-1.08443861975539e-06
-1.34969800656458e-05
-7.14172747577114e-06
-1.30083160525562e-05
-1.43719655093481e-05
-2.07186487426347e-05
-2.01208364651779e-05
-2.03652276141037e-05
-1.77411496710523e-05
-2.35281910161369e-05
-2.29016608553149e-05
-1.52091607266162e-05
-3.10300380474704e-05
-1.81914568679816e-05
8.18552845595989e-06
-1.46154948319583e-05
-2.41690565632193e-05
-1.87711413901059e-06
-2.18441876215591e-05
-1.88288758317309e-05
-1.2655699611519e-05
-1.45929600730008e-05
-2.38285502199966e-05
-4.71794059021488e-06
-6.58925622921437e-06
-3.16861833915013e-05
-1.297173722303e-05
-2.54246423203835e-05
-1.05031587846476e-05
-2.49755670067459e-05
-2.4668253190627e-05
-1.27111530586572e-05
-1.96830247403295e-05
-2.07178248922052e-05
-1.3266642259803e-05
-2.22595363401511e-05
-1.6843343003003e-05
-3.29271995234935e-05
-2.56564862034657e-05
-1.6426665545785e-05
-6.84469210967721e-06
-6.29916959203695e-06
-2.6084567373447e-05
-7.8815583111305e-06
-9.13093262503364e-06
-3.83921864697463e-05
-1.2790576417272e-05
-9.58508794125583e-06
-2.63741193133506e-05
-2.74208072299845e-05
-2.53099734382303e-05
-2.24185025896276e-06
-1.15228667223853e-05
-1.70308261633308e-05
-2.05750439575206e-05
-1.31531728082593e-05
-2.04581480789487e-06
-3.23591708667046e-05
-1.62189993102014e-05
-1.79952215118304e-05
-4.21562464473607e-05
-5.77366359986922e-06
1.68834216170097e-05
-1.45118978587558e-05
-8.95633129878068e-06
-3.25993714994453e-05
5.75379784602261e-06
-2.26422548781306e-05
-1.05862947150531e-05
-7.05113676965657e-06
-1.9100494691899e-05
-1.32394752206137e-05
-1.0325582289701e-05
-1.9179919630333e-05
-1.30264850209487e-05
-2.31472943037806e-05
-3.05460245869855e-05
-2.70987753528462e-05
-2.46833215875006e-05
-1.38153460436442e-05
-5.9430165308388e-06
-2.36209094313874e-05
-1.30040907185071e-05
-1.857883646564e-05
-1.20943829682823e-05
-7.0787261496137e-06
-1.15502086824357e-05
-1.2145852872609e-05
-9.38103434261809e-06
-5.20729561688615e-06
-1.65906075846228e-05
-1.62658458942895e-05
-2.72661338710931e-05
-2.95614082658298e-05
-2.2804816671815e-05
-2.9463323786269e-05
-1.77122583548847e-05
-4.33907132868079e-06
-1.70015519417092e-05
-1.48925672056652e-06
-1.5163560159091e-05
-3.10263371840001e-05
-2.40091646521458e-05
6.82183548753864e-06
-1.43986536206763e-05
-2.30016006380638e-05
-1.8470971966804e-05
-1.87128486357968e-05
-5.20327590672497e-06
-3.55935863218598e-05
-1.31201736420691e-05
-3.70722272214123e-05
-2.33911111035312e-05
-3.65610770354346e-05
-2.43002916573037e-05
-4.45609157629113e-05
-4.62783450738893e-06
-2.91091517440769e-05
-3.10458039701136e-05
-2.28535419172547e-05
-3.29444773866993e-06
-5.81252423544422e-06
-2.74578402169166e-05
-5.50210745126952e-06
-1.2284261267867e-05
-3.91604838912389e-05
-2.25292789077083e-05
-1.81173662336056e-05
-1.75356860546649e-05
-2.52242490607937e-05
-1.79890061786234e-05
-1.38906769892755e-05
1.2570480074055e-06
-2.21212204422874e-05
-1.90733165883108e-05
-1.2409677555772e-05
-2.26856180876907e-05
-3.88755320176067e-05
-1.51800192288432e-05
-2.61350139710446e-06
-2.29061525389229e-05
-2.29234123711519e-05
-4.06136549860804e-06
-2.71102145498456e-06
-1.00054638644917e-05
-2.07956841919747e-05
-1.81785717533172e-05
-3.45967084053835e-06
-1.85283245153556e-05
-1.36845460873793e-05
-8.7544064852884e-06
-2.76672993775106e-05
-2.54709628387201e-05
-6.29289288398161e-06
-1.19877611906767e-06
-1.27067453933953e-05
-1.79725923027619e-05
-6.54559846013217e-06
-2.00219283459371e-05
-1.73791625693299e-05
-2.51516022111198e-05
-2.12010523694772e-05
-8.57898752383067e-06
-2.2616209850096e-05
-2.80614512047003e-05
-4.288161103021e-05
-1.26867241601586e-05
-3.73816072724981e-06
-1.48299547777077e-05
-7.93594502460566e-06
-7.74794511547128e-06
-2.44621204146363e-05
-9.1593589043441e-06
-6.43076311341349e-06
2.85173517898889e-06
-1.19995993268812e-05
-2.16298329156244e-05
-2.02282904126894e-05
-1.62957526610492e-05
-3.45684791196371e-05
-1.90722938750255e-05
-2.21674812325379e-05
-1.87241453573716e-05
-3.33799827680763e-05
-3.0242539763657e-05
-3.36496744295411e-05
-2.8042962700002e-05
-1.8879325348388e-05
-1.49795605931448e-05
-3.21886966171733e-05
-1.76875978020086e-05
-1.52339393647767e-05
-9.0972945441966e-06
-2.11399984494463e-05
-8.41543316034105e-06
-4.7513257490133e-05
-2.11405621614824e-05
-1.77692473321743e-05
-2.84755450562076e-05
-2.38448847118666e-05
-1.23369787214907e-05
-1.66537062702752e-05
-5.72052588783769e-05
-2.30534029196013e-05
-4.4478878653157e-05
-4.33166428233533e-06
-4.3285112882671e-06
-1.89755175095233e-05
-6.69501529295205e-06
-6.53714729596984e-06
-8.72259116933142e-07
-3.37584420199159e-05
-1.5934588134529e-05
-2.70380065097359e-05
-1.09095207732393e-05
-2.6408864563174e-05
-1.43422899748691e-05
-1.07403516717876e-05
-6.51062040567863e-06
-1.99632432660664e-05
-8.34864447924041e-06
-1.72504350278964e-05
-9.84613228643535e-06
-2.33624788311268e-05
-1.06668065362323e-05
-3.45458322775435e-06
-1.18184084904135e-05
-8.94742791918065e-06
-3.94922484126193e-06
-2.04725447175763e-05
-1.80317607805844e-05
-3.77822033000933e-05
-2.36187706352446e-05
-1.4148667483496e-05
-1.22096094035547e-05
-3.78249481390703e-05
-2.11352722371775e-05
-2.1637262519947e-05
-1.09939431431981e-05
-2.0292286278817e-05
-2.29325710583509e-05
-1.04444100396826e-05
-2.27793333993872e-05
-9.87961319801883e-06
-1.68716274726123e-05
-8.25104244665513e-06
-6.46527764651363e-06
-4.92977417938371e-06
-1.44336812125079e-05
6.04355159261095e-06
-1.58186081065084e-05
-1.66854579207824e-05
-2.54788030517122e-05
-8.95876439441648e-06
-9.17271442333863e-06
-1.7885500998601e-05
-2.92117628322332e-05
-2.43954491344663e-05
-2.84016750102715e-05
-2.48513659819981e-05
-3.99795975411458e-05
-3.0625762829485e-05
-2.05546599668034e-05
-3.57420998730515e-05
-1.2416160778894e-05
-5.58201806412028e-06
-2.53101127045786e-05
-6.03496973983497e-06
-1.38234807719117e-05
-2.6821135385667e-05
-2.91347905825937e-05
-1.96648526157175e-05
-1.85137733517063e-05
-1.91347756430356e-05
-3.88223176626284e-05
-2.61226122867436e-05
-8.22807026158679e-06
-1.19066011168755e-05
-2.10602001798327e-05
-1.27935270488505e-05
-1.03299951260593e-05
-3.31251221363115e-05
-1.02908621829389e-05
-2.31280164924307e-05
-1.50074705234186e-05
-2.25747384708134e-05
-2.48165783921978e-05
-2.36732529922482e-05
-1.12502999476675e-05
-4.68197103921022e-06
-1.30047346246681e-05
-2.89957085233157e-05
8.49140793255043e-06
-3.48662523337469e-06
-1.7013801137369e-05
-9.71285350676629e-06
-1.89518275976945e-05
-3.54317708448846e-05
-2.57253806656157e-05
-2.64268688843248e-05
-2.91829020080249e-05
-2.17973855535922e-05
-9.9013850202282e-06
-2.19850656703973e-05
-1.44567494836633e-05
-1.04806962584668e-05
-1.93262247177226e-05
-1.86222553255531e-05
-2.50378439468436e-06
-1.1294923636844e-05
-4.53925657132374e-06
-3.21864941425075e-06
-1.03794314205647e-05
-2.08413965852957e-05
3.92254989044229e-06
2.00230198513059e-05
-1.39352470384544e-05
-1.14140396548598e-05
-8.60766198552652e-08
-6.44796393682193e-06
-4.11258925339916e-05
-9.63924123416172e-06
-2.73706672663324e-05
-2.48228681419725e-05
-5.33850166063124e-06
-1.87441046865633e-05
-7.28391038990451e-06
-1.63661308685661e-05
-1.58844658750417e-05
-3.97327284255984e-06
-9.17314884306152e-06
-8.08264146684724e-06
-7.76317319579015e-06
-2.17516792419185e-05
6.33388911224533e-06
-3.1230358010605e-05
-1.63127997240022e-05
-7.59098835595136e-06
-3.22026331443955e-05
-1.429808976053e-05
2.96006849858973e-07
-2.10391231016554e-05
-1.08311111702156e-05
-3.01765277135031e-05
-2.29252713660184e-05
-3.29821822391938e-05
-8.47091060294039e-06
-2.99635947969481e-05
-1.82940765600058e-05
-1.55578560151686e-05
-2.26058088709549e-05
-1.77702834036232e-05
-2.02598857801025e-05
-1.55929131593471e-05
-8.23236588158923e-06
-6.53842460984528e-06
-2.06064219217707e-05
-2.71356770120667e-05
-2.0142506509757e-05
-2.16518444868057e-05
-1.39315167793051e-05
-4.4240540330709e-05
-3.26849762536702e-05
-3.95735871251188e-05
-2.84900404007091e-05
-1.04068582452092e-05
-1.08096537441018e-05
-1.53521931419673e-05
-3.13374535563502e-05
-1.10402028276757e-05
-1.95697966883407e-05
-1.54697356656883e-05
-1.3842807869347e-05
-2.6088031009575e-05
-2.50788468069128e-05
-1.74359145148838e-05
-9.04907817888702e-06
-1.62992000153066e-05
-8.348318774359e-06
-9.62343417232094e-06
2.39131136802229e-06
-2.68615220067689e-05
-1.63195605501512e-05
2.96036553451441e-06
-5.48812407070379e-06
-5.42216262104949e-06
-1.35724794628753e-05
-1.93571287708087e-05
-1.10306861173453e-05
-5.92452325609128e-06
-8.46732987209433e-06
-1.92376874369169e-05
-1.06984009436031e-05
-2.99282610842804e-06
-1.74975128179803e-05
-3.68703238660171e-06
-7.39212451514986e-06
-1.95287932225183e-05
-1.9564537586811e-05
-1.61365125716914e-05
-2.40971645796515e-05
-1.59653986926974e-05
-3.08983928237175e-05
-2.57565244135159e-05
-1.00996185162898e-05
-4.04785159937603e-06
-2.34047938063365e-05
-3.22490722418583e-05
-2.58262825723305e-05
-2.58061689663735e-05
-2.24722424628141e-05
-3.50072576397471e-05
-1.72916998707992e-05
-1.42570797791656e-05
-1.00911526893271e-05
2.79972489680117e-06
-2.58712851306916e-05
-1.66272983508417e-05
-3.29388131791877e-05
-1.49703423313656e-05
-1.75273794567433e-05
-1.36356346719187e-05
-2.29966319930272e-05
-8.91746813483661e-06
-3.31846280914339e-05
-2.71269027084703e-05
-2.08397800798732e-05
-1.72927062333984e-05
-2.97702259028286e-05
-2.9917438169778e-05
-1.07493408291369e-05
1.50740945490849e-05
-1.17837275959436e-05
-1.53666196720984e-05
-5.72766788701945e-06
-3.90511451908207e-05
1.31812318834247e-05
-2.68513092420702e-06
-8.57096105579882e-06
-3.3398202232702e-05
-3.60679983911534e-05
-1.80996953147382e-05
-6.95765602312563e-06
9.8657078513284e-07
-2.35227395707645e-05
-2.40832858189443e-05
-2.41112807156079e-05
-2.72356839638136e-05
2.7224693525174e-06
-2.93791117339313e-05
-6.42977842749359e-06
-2.66639086066583e-05
-1.31284187349716e-05
-1.56239205943649e-05
-3.45193199063533e-05
-1.90703390411027e-05
-1.56961867081592e-05
-2.38685245737352e-05
-1.97095007685044e-05
-4.23777636034793e-06
2.06941682618196e-05
-1.58630227115433e-08
5.12781461257279e-06
-1.4313049310169e-05
-1.98156516543251e-05
-2.92858233125175e-05
-3.20339125038321e-05
-2.1271900969147e-05
6.14952192968227e-06
-2.10803967169925e-05
-7.81795657840993e-06
3.07844121170584e-06
-3.1583621345959e-05
-2.95171454548259e-05
-2.0506246902997e-05
-2.24509249883831e-05
-1.46397025944262e-05
-9.63699969496978e-06
-2.68995653582669e-05
-6.71797030449965e-07
6.79401770123e-06
-3.47456423524589e-05
-3.44210570138937e-06
-1.55824763628445e-05
-2.00703907984293e-05
-2.98478995108013e-05
3.06145730410686e-06
-1.6237208814779e-05
-1.07262458205988e-05
-3.01079153063256e-05
-4.32293080364401e-05
-2.77178844930511e-05
-2.35226158848516e-05
6.75637134423355e-06
-8.18704555895786e-06
-2.0476182412532e-05
-1.57408448184274e-06
1.11129199465662e-07
-3.0367572016678e-05
-1.8147560738904e-05
-4.09100839805227e-06
-1.98196902828856e-06
-1.93599111144651e-05
-2.73491859863248e-05
-1.19896410103539e-05
-3.12707589814807e-05
-4.22240766192817e-05
-3.21462848037395e-05
-3.41863761566138e-05
-3.15192319963394e-05
-3.98567273240574e-05
-7.15431179360986e-06
-2.10258029948385e-05
-7.23613374583807e-06
-7.8437490460124e-06
-6.76513619009674e-06
-1.98878220493537e-05
-1.67384261913277e-05
-6.31665187684928e-06
-2.27070549086058e-06
-3.52562511864061e-05
-1.22822068163647e-05
-1.24533145557599e-05
-1.1050680124304e-05
-2.35511691265175e-05
-6.90737015136597e-06
-2.19958858038085e-05
-2.6131151554243e-05
-1.47019633599726e-05
-1.83279010707981e-05
-2.21595162064308e-05
-2.14221050378115e-05
-1.1253321146047e-05
-7.58490415603448e-06
-4.2092815550805e-06
-1.71850197797525e-05
-1.5302178994111e-05
9.20014234170439e-06
1.327095327726e-05
1.71379332236592e-06
2.26323198397872e-06
-1.35286159755619e-05
-7.50620807179483e-06
-2.24034613808555e-05
-3.38314823913303e-05
-2.03688962291709e-05
-8.96539993130131e-06
-1.08469248095355e-05
-9.81932614047091e-06
-1.99766770304556e-05
-1.18604226824109e-05
-2.36966970307272e-05
-5.90766366118155e-06
-2.42189271529483e-05
-1.75646243874777e-05
6.32103523244317e-06
-1.47748431597128e-05
-2.66036416494731e-05
-1.62170987643523e-06
-1.23235673492065e-05
1.17729167452165e-05
-1.30515560943252e-05
-7.2563696980189e-06
-6.6752302366887e-06
-9.20777539828465e-06
-6.01653108653821e-06
-2.90729096234382e-05
-2.80442426273671e-05
-3.56605582589415e-05
-1.84084282475754e-05
-2.47615900480754e-05
-2.18448051264465e-05
-2.38870755514359e-05
-3.8108098978534e-05
-2.92159898620498e-05
-2.36730626147455e-05
-1.24280333008244e-05
5.54474089370195e-06
-4.31977199986236e-06
1.13090420638985e-05
3.76180781298242e-07
-1.98547851290871e-05
-9.98299734654007e-06
-9.46025913301557e-06
-2.27937612420293e-05
-2.35914382598295e-05
-1.62815133028929e-05
-3.97302844917345e-06
-2.60157581539612e-05
-1.59387001073331e-05
-2.64345758981286e-05
-4.41914758372292e-05
-2.41823172357451e-05
-3.23049696489777e-05
-1.05152759149491e-05
-1.19035799724425e-05
-1.93339826611918e-05
-2.84549779856276e-05
1.87641548690461e-06
-1.10359732070181e-05
-2.5400673737209e-05
-1.17105651515713e-05
-6.84445159255773e-06
9.424703266716e-07
-1.84489725419392e-05
-1.77031012817851e-06
-1.85934512854487e-05
-5.76471667679942e-05
-2.21546962759634e-05
-2.5875147766245e-05
-3.31775756049114e-05
-4.90855965299783e-05
-3.13834159983153e-05
-2.50910107722753e-05
-5.46357112550304e-05
-2.78527143053471e-05
-3.45619020749877e-05
-1.24776963893052e-05
2.31883288916818e-06
2.2139566184949e-05
-1.30172959584422e-06
2.40073136708695e-06
3.92848144330835e-06
6.6783138890102e-06
-2.7667217348573e-05
1.64435454328054e-06
-8.11932635429109e-06
-1.3096418734961e-05
-1.41186675627555e-05
-1.59894907963124e-05
-1.96502382867409e-05
-3.26552166460732e-05
-3.89353266207609e-05
-3.24475069846025e-05
-1.08179992236784e-05
-1.75784743036662e-05
-3.18739830476629e-05
-1.00681197866491e-05
-2.79411137418488e-05
-1.31819208293886e-05
-5.01270153935525e-06
5.20589310788992e-06
-1.14628175026868e-05
5.93636260564839e-06
2.28501955551512e-07
5.18881490600759e-06
-6.25934357322748e-07
-1.74581557199625e-05
-2.41804330970907e-06
-2.49421990579756e-05
-2.66677521564743e-05
-3.03606426647332e-05
-3.89656483609418e-05
-1.02376937506098e-05
-3.08745736448066e-05
-1.96845034882699e-05
-2.01837669863406e-05
-1.83417368505345e-05
-1.23171681138262e-05
-3.49455775670918e-05
-2.25960938088196e-05
-2.49467812383662e-05
-1.678572923472e-05
-2.73505448212139e-05
-9.45345050691349e-06
-1.13701300180488e-05
-1.45865341611462e-05
-1.67311335046327e-06
-2.87683747134059e-05
-2.6835907924167e-05
-2.47672610054575e-05
-1.61269065280153e-05
-9.50844239672774e-06
-2.63855882660259e-05
-3.6081410443931e-05
-2.75820694915332e-05
-2.71919246009882e-05
-1.89849192666246e-05
-3.94419185178115e-05
-3.65336790220942e-05
-1.70064074211484e-05
-2.23534915820785e-05
-3.08970828619605e-06
7.0717579221992e-06
4.50952715830905e-06
7.21077616964132e-06
-1.62294911251272e-06
-2.44102627366056e-06
-6.20447036873673e-06
-8.48813421723949e-06
-1.1476422736405e-05
-2.63782282494505e-05
-7.04688958811489e-06
-2.54963781505868e-05
-3.80731199655049e-05
-2.20432300256682e-05
-1.48907109259951e-05
-2.21334244158194e-05
-1.42849931590793e-05
-3.40089016991696e-05
-1.50634778959938e-05
1.00162462074562e-05
-1.16005883733748e-05
-1.04773886632244e-06
-3.59205568779399e-08
-1.79536113489037e-05
1.93693772138023e-05
4.20229758231337e-06
-5.60774623037523e-06
-2.26959036027374e-05
-2.62315626522808e-05
-3.36751206214695e-05
-1.51045598838805e-05
-3.34467819654769e-06
-2.76822982043357e-05
-3.4323806766806e-05
-1.30878894522923e-05
-5.25171073069951e-05
6.66423614114234e-06
-3.28311294807257e-05
-2.28378588927552e-05
4.831987285857e-06
-1.50487013372247e-05
6.45379049523441e-07
-4.61528655232921e-06
-1.63141602197548e-05
2.1526573706565e-05
-1.17061976645569e-05
1.33595151686876e-06
-5.41369472556758e-06
2.6002436740795e-06
-4.50567377891261e-06
-3.28649235390242e-05
-2.54001664584044e-05
-1.19675759532081e-05
-3.16440387039465e-05
-3.07425216558841e-05
-4.58287290901975e-05
-1.79057839067637e-05
-4.30005988657889e-05
-1.86573297123387e-05
-3.22736021122662e-05
-3.67223398486305e-05
-1.5832928965948e-05
8.01544116451848e-06
-1.13476679795736e-05
5.8004437552863e-06
5.34446089834366e-06
1.99084973356196e-05
-8.88545991049393e-06
-8.73341817551045e-06
2.43056232802966e-06
-2.066187879296e-05
-1.67114667535066e-05
-1.12124929952605e-05
-2.00266950414467e-05
-2.12240895891097e-05
-1.38020607726371e-05
-4.42484070753452e-05
-2.68896280085316e-05
-5.361506106101e-05
-3.7774770787951e-05
-1.41407292756359e-05
-1.98052811955115e-05
-9.41962830098293e-06
-1.89609950261371e-05
-9.8533602489505e-06
-1.53963657825412e-05
-1.90945918905795e-05
-1.16557061372332e-05
9.68140967761497e-06
1.22713813783491e-06
2.45774066153724e-06
5.68120399686544e-06
-2.87821555951804e-05
-2.68610297806126e-05
-1.2466305179053e-05
-3.07543968265415e-05
-5.71411996854391e-06
-1.79488978192939e-05
-2.48375841974798e-05
-4.75777426533948e-05
-2.10856960762286e-05
-9.77706391635533e-06
-4.80543076221948e-08
-2.4763531158369e-05
-1.36246790290978e-05
4.16094245326994e-07
-2.85056937383362e-06
-3.19757554697083e-06
-2.3537099288727e-06
2.72894915737899e-06
9.83063804261184e-06
-5.27815118574623e-06
-1.36577457691884e-05
-1.3046188776363e-05
-2.41781007076258e-05
-3.64833720377638e-05
-2.97354110143077e-05
-3.79397360762153e-05
-2.15569326513035e-05
-2.23166056101011e-05
-5.79511844480288e-05
-2.73575173327649e-05
-1.48835206359987e-05
-1.67186114210079e-05
-8.79637588819554e-06
-3.50462121772459e-06
-1.80435931698275e-05
-5.08413290541941e-06
-8.27261663979491e-06
-1.22078043128866e-06
2.27278802106535e-05
6.79479375276972e-06
1.10397864762409e-05
-6.83554536825029e-09
-1.63383914245304e-05
-2.42939296332843e-05
-4.11417740139659e-05
-3.69071818984049e-05
-2.77421665395605e-05
-1.98762367063778e-05
-3.21501502586083e-05
-2.71057026266648e-05
-2.43493427334217e-05
-2.85572941918003e-05
-3.06431072398361e-05
-1.49903047763198e-05
-2.95279951360321e-05
-8.50851234946641e-06
-2.77690435192317e-06
-1.07513547544171e-05
1.35110675539421e-05
-1.09374019163043e-06
-1.09839351894623e-05
-9.17542023189082e-06
-2.17687037184788e-05
-1.31341265773238e-05
-4.33968677413778e-05
-3.10743752097352e-05
-2.88470513367733e-05
-1.88090826303491e-05
-3.37869260597245e-05
-3.11427676277966e-06
-2.83368912560977e-05
-1.63626771408469e-05
-2.48065400994313e-05
