# Supplementary material for: Research on computational propagation and identification of mine microseismic signals based on deep learning
Source: PLoS One. 2025 Oct 22;20(10):e0334641. doi: 10.1371/journal.pone.0334641 (PMC12543183; doi:10.1371/journal.pone.0334641)
Supplement: S10 Data — (ZIP) [file pone.0334641.s010.zip › 000101100001652.xlsx_0.txt_24.txt.txt]

-8.48432279922306e-06
5.20074236760915e-06
7.81685788429198e-06
1.02238819035248e-05
1.50660606342246e-05
5.72666821039857e-06
1.1324927204599e-05
-2.49350858172494e-06
-1.24782482939816e-05
-2.12630346268018e-05
-3.18103995575128e-05
-3.23622692247437e-05
-2.54643619854336e-05
-4.6004332483654e-05
-3.40571518226435e-05
-2.24939107865222e-05
-3.15871161981025e-05
-3.47355984496261e-05
-1.53166061739342e-05
-2.48068030477878e-05
7.85744012438585e-06
-9.12830011371084e-06
-7.56785842102354e-06
3.2199935329746e-06
1.13462570737243e-05
-8.42601854062121e-06
-1.43715639278635e-05
9.59064631273387e-06
8.73755675763753e-06
1.0508859141997e-06
-1.65718666453195e-05
6.42730500565562e-06
-2.35344206438469e-05
-2.50939370763537e-05
-3.58279484477751e-05
-1.448425197835e-05
-1.87654556956535e-05
-2.34660840212635e-05
-2.11957022032505e-05
-1.52773905235986e-05
-2.11325874087233e-06
-1.0230246728649e-05
-4.7132051355841e-06
4.89552508051074e-06
-1.67467014604243e-05
-7.9738434753381e-06
-1.03699459681349e-05
2.57667433557836e-06
-1.28561112498234e-05
3.07222731606479e-06
2.02668068824923e-05
-8.61770806536538e-06
-2.05265981226952e-05
-2.23275168021269e-05
-3.82053262686525e-05
-2.36788037586423e-05
-1.31864597038568e-05
-2.11663948545182e-05
-2.07146679459668e-05
-1.59718740438645e-05
-1.62575455116041e-05
-1.64934502564418e-05
3.58852110113747e-06
5.1231715381398e-06
-1.06085836122087e-05
-3.09724770941885e-07
-4.895254145549e-06
-1.84719423285921e-06
4.79057276199196e-06
7.54683989618678e-06
1.64754424946718e-05
4.23805973271251e-06
-3.32656418667432e-06
-1.0619514911924e-05
-7.3684441252742e-06
-2.0183435528338e-05
-2.58282931546566e-05
-2.6941165271333e-05
-3.56750657839292e-05
-2.34760935967679e-05
-1.51926080173486e-06
-2.34725131020625e-05
-1.64074036644742e-05
2.82269359445829e-06
-2.50254268930199e-06
5.2646504109135e-06
-5.95697673459597e-06
1.73376224994649e-06
5.36318695654158e-06
-9.77057496587639e-06
-6.97259967587997e-06
-7.13979841278402e-06
-8.11083844690787e-06
-2.69310920157756e-05
-2.25789215123062e-05
-2.723477876672e-05
-4.45012873542481e-05
-3.80903193501533e-05
-2.9371113346778e-05
-2.01793492909161e-05
-1.00353444299434e-05
-2.15047125587086e-05
6.86966871747494e-07
-7.34561186331944e-06
-2.0992649730882e-05
-9.5983175362515e-06
-6.6021617732722e-06
-8.26065787152607e-07
-7.12106736097749e-06
-1.46099845725616e-05
-3.38652773627616e-06
-4.71810562477401e-06
1.47419187859403e-05
-1.17126810185535e-06
-3.59959721647166e-05
-3.12418315308938e-05
-2.08304026963083e-05
-5.65179702704346e-06
-2.70840058468139e-05
-4.33484660058722e-05
-1.73218949894811e-05
-1.40850940038215e-05
-7.96603304614192e-06
-1.46578441761965e-05
-1.97970666729333e-06
-1.27479043021617e-05
-2.30950719291561e-06
-1.46901853093269e-05
-4.45113433367264e-06
2.61886314118096e-06
-7.67748190585711e-06
-1.75036436617001e-05
1.58080199707665e-05
9.16488071410541e-06
-2.31014892632422e-05
-1.28146740573562e-05
-5.8790817082951e-06
-1.79475034357133e-05
-1.18201313602546e-05
6.10590785328171e-06
-3.52393688030272e-06
-1.24598801199412e-05
-1.25173075287475e-05
1.08179737831526e-05
5.95227722194772e-06
-1.40082533871396e-05
-1.21051651240779e-05
2.30845268249853e-06
9.67102894664835e-06
2.24864993087103e-06
2.21892103303382e-07
-4.24787790641339e-06
-2.09862769894681e-05
-2.01466634027863e-05
-2.26325941312526e-05
-2.202855599491e-05
-3.01943721013604e-05
-2.99330329015449e-05
-3.95898554556468e-05
-3.46343240574465e-05
-1.97654652310778e-05
-2.45687104305917e-05
-3.0104602224257e-05
-6.14267474551673e-06
-1.75506189508429e-05
1.17558525248622e-06
-1.83288783619684e-06
-6.0950051615928e-06
1.53773609413785e-05
3.36897645972287e-07
-6.43143355034827e-06
-4.43165342653603e-06
8.7884724083604e-06
-8.19985975534317e-06
-3.48378764351566e-05
-2.3783638586995e-05
-3.2544012625454e-05
-2.97340541388946e-05
-3.66552286745243e-05
-3.96183179680481e-05
-3.01672815892311e-05
-3.63638269905086e-05
-5.02943004575804e-05
-3.57188342126138e-05
-1.667970902229e-05
-9.12554945787267e-06
-1.28356330262319e-05
-2.33152106636267e-06
6.55538368469902e-06
-4.05988842527988e-07
-1.95103719801378e-05
1.21580678385567e-05
1.19610122194594e-05
-1.66070833555532e-06
-1.153046651767e-06
3.79890596859471e-07
-8.07334213592611e-06
-3.50151362164713e-05
-1.77908732094435e-05
-2.77714407714776e-05
-3.26439271833789e-05
-1.81608462329741e-05
-3.47732757384496e-05
-1.58527894281007e-05
-3.23850704083305e-05
-1.96959815981196e-05
8.02856178602331e-06
-1.23520084689047e-05
2.62868205653634e-06
3.85509700248873e-06
-2.32225285615495e-06
1.25204757956406e-05
-4.67879935160376e-06
1.01650468380727e-06
1.37861055385126e-05
-2.66279957146292e-05
-1.85369656662903e-05
-1.28825474654846e-05
-4.09986622834123e-05
-1.67587501943162e-05
-2.51843507715786e-05
-1.97055923836188e-05
-1.9341889827429e-05
-5.6094812683379e-06
-2.43315826299808e-06
3.70547743478527e-06
-1.7696895392816e-05
-9.80325844883362e-07
7.03888600495141e-07
5.98778723965941e-06
1.92281720336725e-06
-3.81199285940864e-06
1.95400416429215e-06
-2.23805880533942e-07
-1.65910061004378e-06
-1.40237194398647e-05
-2.31623247994505e-05
-4.14219172934267e-06
-2.29595721656516e-05
-2.66566371938708e-05
-3.73987753126647e-05
-3.85599439918852e-05
-2.02667067591492e-05
-3.95084815197057e-05
-1.87459485405792e-05
-2.82245153045665e-05
-2.5100678427162e-05
-1.22461557653933e-05
-8.37328500194239e-06
-3.08019086112598e-06
-4.60865259628676e-06
-1.74211979111909e-05
-6.06373819639279e-06
-2.67082390056053e-06
-6.79768344385792e-06
-1.41089725370448e-05
-2.56478665497149e-06
-1.62801929763711e-05
-2.83521902658884e-05
-2.51044350969109e-05
-2.1738117200834e-05
-2.39183502664391e-05
-4.57655067669496e-05
-2.28923459413994e-05
-1.81196079586593e-05
-2.28320082668737e-05
-2.88771023729434e-05
-2.99250341165613e-05
-2.77406935023676e-05
-1.38331077247215e-05
-8.23451065533923e-06
-1.99851239969798e-05
-9.5847988300361e-06
-7.02887211032809e-06
-1.78547068589596e-06
-6.80355370212483e-06
-1.27153205265595e-05
-1.90744602686122e-05
-1.64676399188159e-05
-2.46340807713208e-05
-3.68398337734755e-05
-8.42942416107046e-06
-1.96353046047978e-05
-1.90319367572531e-05
-1.73604494822939e-05
-1.46260865237843e-05
-2.92798598628585e-05
-2.21888474226419e-05
-1.10404193780718e-05
5.14421685407895e-06
6.59349724221388e-06
1.99207798421414e-05
7.33151597535966e-06
7.69783799955898e-06
-4.96210863108333e-06
3.739012475585e-06
-7.22331971216953e-06
-9.62481632848302e-06
-1.46516517542462e-05
-1.65475171843099e-05
-2.11200331831606e-05
-1.47942970748498e-05
-2.45127826622275e-05
-5.566446203817e-06
-1.95614295796788e-05
-8.55469504071933e-06
-2.65408003206972e-06
-1.98970673660541e-05
2.79383432472454e-06
-8.67018353949326e-06
1.86251976519548e-05
-8.54266554559397e-06
7.92590830854791e-06
8.64048981514148e-06
4.9756146284938e-06
2.23625231702622e-05
5.08465830181637e-06
-4.32132714025479e-06
-8.98375373170635e-06
6.30358217356497e-06
-1.30770817082499e-05
-4.39046074451457e-05
-1.32919307034482e-05
-3.20330463100869e-05
-4.06988649587639e-05
-4.12182692248254e-05
-3.18302628355206e-05
-1.98462986111698e-05
-2.25273503500349e-05
-1.75124582628712e-05
9.1153372450794e-06
-7.22137724053859e-06
6.76598065018572e-06
3.16503383879363e-06
1.27632864202849e-05
2.99967728078839e-06
-1.12931794207968e-05
-2.19043985852023e-06
-1.33219714180875e-05
-2.59955613181717e-05
-3.86649243729682e-05
-3.36995231781577e-05
-2.33146180377561e-05
-3.67395221624996e-05
-3.52710161579393e-05
-4.20453159967168e-05
-3.84202156699686e-05
-1.57994043894052e-05
-2.24189460377457e-05
-1.53056746575408e-05
4.61591716031467e-06
-6.66675469870893e-06
-1.91029476516034e-05
-6.8499912987949e-06
2.66611274872838e-05
-1.82994907955995e-06
4.15081854654393e-06
2.43032573044498e-05
1.63938822863833e-05
-4.64573224555262e-06
-5.82475794531908e-06
-1.74553803489293e-06
-2.27622079338202e-05
-1.90730892253179e-05
-1.96410372047341e-05
-3.82267729673018e-05
-3.20938105321725e-05
-3.31300554064451e-05
-1.89805411205988e-05
-1.76711927889902e-05
-3.54242957124498e-05
-2.87843107417763e-06
-1.94841234122796e-05
5.67130836916805e-06
5.29162044483487e-07
5.56794916526853e-06
-2.66951522471843e-07
-7.97980939563728e-06
6.96855450952907e-06
1.31025283110956e-05
2.50502942308966e-06
9.80244856968983e-06
-7.2768020602728e-06
2.56591787115353e-06
-2.70776455105263e-05
-1.55207083802662e-05
-8.74997404826736e-06
-2.82412234569317e-05
-5.80551510359649e-06
-1.05013292138465e-05
-1.07294207026117e-05
-2.5290415294378e-05
-1.97988940691673e-05
1.23210765815845e-05
5.45196667994987e-07
9.30981346182405e-07
-2.07728214413451e-06
5.62287095701972e-06
-4.25870838341276e-06
-4.09522105750049e-06
-8.28620763265613e-06
-6.6524724471753e-06
-7.16799624928896e-06
-1.05510715509102e-05
-1.55115062087982e-05
-2.60433707648949e-05
-2.91372236931622e-05
-3.40906533941949e-05
-4.22769186258281e-05
-2.05424859197944e-05
-2.83496886402663e-05
-1.38933157575589e-05
-2.30056483953005e-05
-8.28042417578968e-06
1.39346593257185e-07
-2.29601623053025e-06
5.66215078102907e-06
-1.83795397419349e-05
-1.38055077891419e-05
4.4389751783134e-06
-6.66476348742616e-06
-2.4547205137e-05
-1.36693543782786e-07
-2.80821436914573e-05
-2.10212504798039e-05
-3.58260943369196e-05
-2.58823309806e-05
-1.06438465514786e-05
-1.75563869582193e-05
-2.23335107456434e-05
-1.76269737118615e-05
-1.18079709881744e-05
-2.21580510367623e-05
-1.36419284326791e-05
-1.07680449080911e-05
-4.42271695936914e-06
-3.21426126944878e-06
-7.58211919114996e-06
-1.41096455867368e-06
-7.74482137631019e-06
-8.76674971552103e-06
8.7474921470701e-06
-4.98654366460345e-06
-3.05524457750196e-06
-8.8702388920167e-06
1.83401644246241e-07
-2.49815748283856e-05
-4.22051189599346e-06
-2.39168241378124e-05
-1.54612122295603e-05
-1.07813221758104e-05
-9.11220958282032e-06
-2.25316006062802e-05
-1.51646915839158e-05
-1.80140468685233e-05
-1.87422033305407e-05
-6.10972686555308e-07
2.69435789084025e-05
-9.61304722102492e-06
2.75794144762963e-07
1.05382473275448e-06
2.67306064174637e-05
7.85299620347076e-06
4.06517295380162e-06
-6.00627936350561e-06
9.56155037581761e-06
-1.06396381964445e-05
-1.31723166185894e-05
-2.40970881808301e-05
-1.75543430086417e-05
-1.47749297439398e-05
-3.0240004111804e-05
-3.08918065693559e-05
-3.18454534627166e-05
-2.62817201079093e-05
-2.63503119240959e-05
-2.32536116899937e-06
-2.99062709000319e-06
-1.36241213987007e-05
6.95895822441968e-06
3.34467894489404e-06
1.25809209656504e-05
-1.52148011570878e-06
-7.67767506398382e-06
-1.17323935694299e-06
-7.14854432252442e-06
-1.83811331732994e-05
-1.66909170053892e-05
-1.31987950161154e-05
-2.42026470557183e-05
-2.59862982625411e-05
-2.53872524683693e-05
-4.14663888128607e-05
-2.66393089134365e-05
-3.34424460156145e-05
-3.18478901065463e-05
-4.570722782164e-05
-2.37794946183905e-05
-1.79608723551115e-05
-4.93583075619711e-06
-1.08953855720694e-05
-1.36179859780939e-05
2.1718097663044e-07
-1.47438161993111e-06
8.08201482706658e-06
5.25016684316366e-06
-2.1130008755217e-05
-6.27232297472769e-06
-1.24227962655719e-05
-3.31370517788984e-05
-2.71692664647814e-05
-1.93399234564671e-05
-4.58087737312337e-05
-4.11831043409609e-05
-5.27869516127093e-05
-3.59120598669385e-05
-1.77689821361086e-05
-3.98086586011264e-05
-1.48548297217988e-05
-1.71506325302105e-05
-4.4973863423076e-07
1.24320056443389e-05
8.40246103479057e-06
1.58877444290142e-05
2.18358502856514e-05
1.42227664579961e-05
5.38811266350162e-06
5.61044596080122e-06
1.1647933321601e-05
3.27281765001835e-06
-1.18909032768642e-05
-9.88573123263168e-06
-1.44361541456371e-05
-2.50628251632586e-05
-2.02643283895561e-05
-2.71087279164589e-05
-3.76381286697379e-05
4.76896448293321e-06
-2.10436237387116e-05
-2.24844714926364e-05
-1.48503615595121e-05
8.50400095013727e-06
1.42301910357769e-05
9.08542326766244e-06
1.13004997945853e-05
4.58808681274706e-05
8.47489848877921e-06
-2.7484258826455e-06
3.64265717735364e-06
1.09100818674229e-05
4.79642688442863e-06
-1.15515947530665e-05
-3.28213765394411e-06
2.81220237061244e-06
-3.73118073547606e-05
-1.62559083524745e-05
-1.79573515162476e-05
-2.62833941214848e-05
-3.965729618332e-05
-4.27096775383746e-05
-1.50744076041128e-05
1.82945599961691e-06
-2.39609205013535e-05
7.32111816219616e-06
-6.52049879753712e-06
1.60196545310499e-05
4.28648133278908e-06
-1.55188066241213e-06
8.56625371177599e-06
2.32904099617456e-05
-3.11761514963461e-05
-8.49244297073808e-06
-1.32386183292874e-05
-7.01609186653205e-06
-3.17598806825373e-05
-1.96693367387433e-05
-1.66312721285509e-05
-2.35792042838177e-05
-5.15953785228106e-05
-3.85005998098153e-05
-3.82016865514393e-05
-1.88701237959741e-05
-2.02189935895205e-05
-9.89977048444988e-06
-3.35667849820375e-06
5.29351048883243e-08
9.0398805201293e-06
3.07785116163568e-06
-1.61946342778208e-05
-1.22824956937733e-06
2.57798624458371e-06
1.29269420039393e-05
-1.84151108843856e-05
-1.71332296241002e-05
-1.86168325337622e-05
-2.86350173787296e-05
-2.81829017891108e-05
-3.62029400253413e-05
-2.19215577792862e-05
-2.3444054373598e-05
-2.79822923417592e-05
-3.27665211661787e-05
-2.71119001030926e-05
2.71384476373585e-06
-4.1912648694988e-06
2.98868638571829e-06
-6.61448785615222e-06
1.92230215518383e-05
8.54941473890896e-06
2.36377277223779e-06
-6.49963347127269e-06
8.68204030608516e-06
2.30563994719179e-05
3.12381353898327e-06
-1.72686496431603e-05
-6.56391614164534e-06
-1.96409179761662e-05
-3.36147999521606e-05
-4.19375667463968e-05
-2.22010062328739e-05
-3.63018547870188e-05
-2.16921408239232e-05
-2.70374405917012e-05
-1.36783158545905e-05
1.37785596410926e-05
-7.60752813363125e-06
2.08989751078834e-05
3.9226156252878e-06
2.95158129827024e-06
1.39953031090862e-05
2.80824339975115e-06
9.99617003545365e-06
-1.11763511007605e-05
4.85488230427255e-07
-1.80100713583299e-05
-1.98616559252355e-05
-2.39206274259559e-05
-3.48546838947519e-05
-2.65555698124707e-05
-2.29567891661676e-05
-3.6657782055631e-05
-2.12971332123077e-05
-3.42748586344308e-05
-2.74313522465507e-05
-3.90336235565511e-05
-2.41191547926269e-05
-3.41877236122775e-06
-9.42003892862253e-06
-2.54272624678598e-05
-9.95438770875935e-07
1.22229213489458e-05
1.17055804744561e-05
2.22485629887721e-06
1.02069861623133e-06
-5.96087072077213e-06
-1.03540551856207e-06
-2.28668883020742e-05
-3.70752468404933e-05
-3.03858765588961e-05
-2.62665569345646e-05
-4.00027308797637e-05
-3.90929705737016e-05
-2.44157121316402e-05
-2.57435190262665e-05
-1.96315515919351e-05
-4.22161899412757e-05
-2.2353590405786e-05
-2.45238467094478e-05
-3.2991943001716e-06
-4.99489337778859e-06
-1.15278303164641e-05
-4.19693841289983e-06
1.9982955436141e-06
5.43832902465223e-06
3.94796870962414e-06
5.81977441740237e-06
-8.45430601411525e-06
-6.63114977681282e-06
-2.39150979769588e-05
-4.1570510304737e-05
-1.48604885166909e-05
-2.79502929078327e-05
-1.8403509572351e-05
-3.30370387400991e-05
-2.59110957117478e-05
-2.05956362521999e-05
-2.67688834410148e-05
-5.28551385851278e-06
-3.57510135561738e-06
-1.51588085146738e-06
4.32739607483442e-06
-1.14751792674377e-05
2.61023883690972e-07
1.90891138870265e-05
1.32173855444941e-05
6.62809085626307e-06
-1.19156551383852e-05
-3.78230989425504e-06
-1.59669011381948e-05
-1.28154837421138e-05
-4.94962726486966e-06
-4.63300274833668e-06
-1.64925322386794e-05
-1.83678855113693e-05
-1.73423108811905e-05
-6.41303217023206e-06
-2.22458566914411e-05
-4.14302220205072e-07
-1.27129427893352e-05
4.15770219201773e-06
-7.16792821658838e-07
-1.53423614252305e-05
2.63874934278258e-05
-1.2424533657572e-05
2.40282218447988e-08
3.28854750968893e-06
-3.38212416094473e-06
-8.55714626270006e-09
-6.23984533144981e-06
-1.78201462384581e-05
-6.73228068610527e-06
-1.68981319128171e-05
-2.94692187218993e-05
-4.85138317496679e-05
-2.62456580357606e-05
-1.55843010776219e-05
-2.92425154704384e-05
-3.05448711519128e-05
-2.7044927508153e-05
-1.42841792558341e-05
-1.71232185622986e-05
-1.66175536667781e-05
1.45440391517085e-06
-9.55946954796289e-06
-1.54079519362959e-05
-2.81629499257699e-07
1.01029011322728e-05
-8.75911832594354e-06
-1.68415427690705e-05
-1.40976992738414e-05
-1.28360975134966e-05
-2.90039576696511e-05
-2.96481902977871e-05
-3.65462945726312e-05
-2.08157909297712e-05
-3.25895128704255e-05
-2.23626358386756e-05
-2.90796557522166e-05
1.0385623679423e-06
-1.81411233549024e-05
-2.12398944381058e-06
-2.93608143501881e-05
-9.3824499803583e-06
-1.51838673603064e-06
-6.38996878061903e-06
-1.63873111293495e-05
-5.9539405285175e-06
-1.15378805627053e-05
-7.40299785475549e-06
-6.51281317225244e-06
-2.00557663409791e-05
-2.28525327564003e-05
-7.50802496117952e-06
-2.9256501857665e-05
-3.03554350309731e-05
-1.59897280681675e-05
-3.32816235147008e-05
-5.75663021075525e-06
-1.67228813211922e-05
-1.20219045597497e-05
-1.11477728830565e-05
5.37692030009605e-07
4.57257633049463e-06
7.57255735303563e-06
6.02843412493823e-07
7.16144382332205e-06
1.18173898107043e-05
1.091339050112e-05
5.74615314372386e-06
1.78151805867358e-05
-1.04033093562747e-05
-1.47397638018221e-05
-2.69714555228059e-05
-2.77207345108906e-05
-2.18915884846188e-05
-1.38064367814617e-05
-2.43795032477097e-05
-3.64206740569644e-05
-1.88995007958495e-05
-8.61167398804675e-06
-7.1216961999083e-06
4.69025757919095e-06
1.31359506623822e-05
1.95438977642833e-05
1.70523229162123e-06
8.86849431523024e-06
-3.7245249760909e-06
1.3620314008179e-05
-1.7107513979808e-05
-8.9974373215636e-06
-1.15245316955619e-05
-2.47817156673289e-05
-9.49746971826808e-06
-1.47495879987571e-05
-3.32763493611756e-05
-1.88588335446844e-05
2.14295097876144e-06
-2.9472428143882e-05
-1.68837691550203e-05
-2.11909237321256e-05
-1.99492846382541e-05
-5.54395745153156e-06
-2.95129842651556e-05
-2.10551516131636e-06
-1.05823289724518e-06
8.47734021794869e-06
-1.32400147921154e-05
-8.21312710187771e-06
-4.78708796748405e-06
-6.4397886715656e-06
-1.33931165610299e-05
-1.26888249244281e-05
-6.07090200216086e-06
-2.39672997291129e-05
-1.90656871977434e-05
-1.23478036210742e-05
-2.3923042860662e-05
-9.32308261187492e-06
-1.7081244024885e-05
-6.9737315972961e-06
-1.58168315473589e-05
6.30864160606235e-06
-1.61179810098378e-05
-3.84712111787252e-06
2.74284799808675e-06
-1.3288586147414e-05
-1.35488345288812e-05
-1.92788068689807e-05
-1.24059379118102e-05
-1.91759479636119e-05
5.66804416973141e-07
-2.74241208983156e-05
-3.66631745999157e-05
-1.56851429735334e-05
-6.19046151456204e-06
-4.32800926760642e-05
-2.0699704145457e-05
-2.00322071517807e-05
-1.51047997045343e-05
-9.91782441706389e-06
-6.02753961584667e-06
6.1875086183777e-06
1.2443263487691e-05
9.0272202334065e-06
5.13727158919322e-06
-6.1883535056072e-06
-2.72458372988564e-07
3.28031857878305e-06
-6.0504569275487e-06
1.69931821857313e-06
-8.43036289032424e-06
4.32217135421816e-06
-1.23632263045844e-05
-2.52120831556933e-06
-3.65114821541428e-07
-2.34054780352466e-05
-1.56957519546904e-05
-3.2182424107289e-05
-2.39685961938586e-05
-2.72689361979536e-05
-1.22018756283862e-06
-1.48744365308818e-05
-3.43995504952214e-06
-9.76102929022976e-06
-4.05571412630995e-06
-1.4372160584425e-05
-8.37088358055912e-06
2.94229632197588e-06
5.14076209015033e-06
3.80722347308079e-06
-1.92064243586485e-05
-5.75085772904695e-06
6.54738733607132e-06
3.90961795828853e-06
-9.05513688503618e-06
1.58442293069812e-05
-1.8665343865699e-06
-7.59679868263406e-06
-3.32151312676764e-05
-7.3824940452039e-06
-1.46536332728754e-05
-4.76286580051094e-06
2.05216192465661e-06
-7.93839180257227e-06
7.15663160316729e-07
-9.68341751614757e-06
-2.08318691050331e-05
-1.54133295178013e-05
-1.10802914078431e-05
-1.04353843008515e-05
-2.06634083380291e-05
-8.90376903454178e-06
-9.23295244936917e-06
-3.81135748612164e-05
-2.66101328741339e-05
-2.75254658649469e-05
-3.07684873812693e-05
-1.29579711918328e-05
-3.40824322007818e-05
-1.57950977079403e-05
-1.22992094178203e-05
-9.31788988975654e-06
-1.89023907203933e-05
-1.03174072323518e-05
-1.41372566397379e-05
-1.28372152147242e-05
-4.01106063084678e-06
-7.4527778724028e-06
-2.77134896032219e-06
-1.69621458658265e-05
-1.77923116191668e-05
-2.15625343819357e-05
-2.25826641437432e-05
2.27735340670448e-06
4.40699693119995e-07
-2.09851841436028e-05
-9.01093201173711e-06
-1.66014167751139e-05
-1.31574145600168e-05
-1.0472188030724e-05
-1.11681933789922e-05
-1.39213184656859e-05
-1.66824814226467e-05
-1.08609642440653e-05
-7.80098547388854e-06
1.54044057758569e-07
2.92626513233622e-07
-9.76419393507813e-07
-6.67420774720809e-06
-4.71337316317385e-06
-1.37743983716834e-06
-1.50790248630331e-05
-3.70897215567841e-07
-1.07541305080145e-05
-1.30258944489141e-05
-2.35564397762772e-05
1.2546105965867e-06
-6.08510104411241e-06
-4.2824358566172e-07
-7.61813468391579e-06
3.46599668468572e-07
2.65994987675818e-06
-7.75017559805886e-06
-2.07428116603701e-05
-1.31903182951777e-05
-1.13409394563463e-05
-2.24822115982329e-05
-1.91470327858853e-05
-9.40492465972969e-07
-1.61016960925896e-05
-8.59662733482708e-08
-1.52045515761865e-05
-1.83106188626323e-06
-9.17924569818354e-06
-6.33171158001245e-06
-1.27613777088316e-05
-1.86650301110713e-05
-5.04710753147713e-07
-1.22868192708918e-05
-2.20539787611348e-05
-2.9992740501461e-05
-2.88514923005584e-05
-9.25740336173865e-07
-1.93688953995411e-05
-1.26960857873487e-05
-1.12912075406418e-05
-5.60406360611784e-06
-7.60160557622393e-06
-8.64987085847883e-06
-1.69218350402777e-05
6.42824052721945e-06
-1.45573573130872e-05
-8.69158002149665e-07
-6.24705779477251e-06
-8.55632870661345e-06
-1.0927778651109e-05
-1.12986460294353e-05
-1.04148515800964e-05
-2.23951724138689e-05
-1.30908775425339e-05
-2.92111502178586e-05
-1.34200683608568e-05
-1.06338737513517e-05
-3.01910507545237e-05
-1.72627933372603e-05
-1.96929655736167e-05
-7.3331786731247e-06
-1.08038873188812e-05
-1.42415022460237e-05
-1.66318783312995e-06
-1.39946089847364e-05
-1.35636841340636e-05
-1.2388681144191e-05
5.08021489962046e-06
2.85071419537851e-07
-8.73387416232408e-06
-2.48386016143784e-05
1.54442800640119e-06
-1.85992406427952e-05
-9.98922977043969e-06
-5.18539966917537e-06
-4.48428785291868e-06
3.09902605172815e-07
-1.66129953062467e-05
-7.25575491413774e-06
-1.42371312833e-05
-7.23275610991014e-06
-3.09665587798225e-05
-1.78640611675263e-05
-8.38656397829769e-06
2.6533816039664e-06
-8.16101993774659e-06
-1.29436673981008e-05
-1.97498397631513e-06
-1.16965884418667e-05
-8.8053927898408e-06
-7.92511669446414e-06
4.3855583154808e-06
-1.32223141980062e-05
-3.00114389397966e-06
1.04886947407433e-07
-1.23692555573651e-05
-2.204275484383e-05
-1.03938897729275e-06
-6.89924991797517e-06
-1.6214024719137e-05
-1.0621520746473e-05
-1.02651305317509e-05
-2.05185587657189e-05
-2.79099222217441e-05
-8.43532191140026e-06
-1.97239069471477e-05
-1.43672382790211e-06
-2.49766475174883e-06
-1.12231339174858e-05
3.83324212993851e-06
-1.25438559308097e-05
2.34593361720562e-06
-7.14472955752205e-06
-2.33660469243776e-05
-3.71227652499885e-06
-1.19225856189047e-05
-1.83671245079873e-05
-1.73986598998427e-05
-2.8491379920725e-05
-5.87389662566231e-06
-2.55132796603149e-05
-1.98272258118964e-05
-2.62517027870981e-05
-1.72815915875674e-05
-1.12136177556623e-05
-1.02002271588113e-05
-2.15493788085598e-05
-5.55356116201499e-06
-3.57780543502861e-05
-1.81358567333395e-05
-1.94676382436148e-05
-2.26319217688872e-05
-8.93715612610435e-06
-1.5492844160987e-05
-5.93024255537742e-06
1.59594256979696e-06
-1.30749884061467e-05
-4.13380768170846e-05
-2.15949258972949e-05
-1.10137117689287e-05
-1.06783519608723e-05
-2.45561495560864e-05
-2.26050422814386e-05
-1.40822116785769e-05
-2.65290606576168e-05
-2.40284247575949e-05
-6.6352406328183e-06
6.62757116660167e-07
4.64839745454512e-06
-2.99782081159188e-05
-9.99995297017199e-06
9.05499066756966e-06
-1.88838852778179e-05
-1.04453293334113e-05
-1.25377732896768e-05
4.98499089832892e-06
-1.42740397380357e-05
2.75177373463482e-07
-8.0012858428021e-06
-2.11226376013428e-05
-8.43456103590577e-06
-1.63627719326603e-05
-2.65993893934154e-05
-1.60704315754896e-05
-1.58868060891141e-05
-2.16273512375069e-06
-2.57921875259487e-06
-9.55233587735487e-06
-6.75027329258148e-06
-5.32633016690424e-06
8.36567208725035e-06
-6.07588160765576e-06
5.144721477654e-06
2.26412328973304e-06
-1.35838598480819e-05
-2.75732920728273e-05
-3.09125126029757e-05
-2.23796366920779e-05
-1.28804333783256e-05
-1.82597241250821e-05
-1.84492223021488e-05
-1.7563792524631e-05
-2.2521581610152e-05
-2.07574643257642e-05
-9.27779224385698e-06
-7.40863397895293e-06
-3.82138106796751e-06
-1.05865957761232e-05
-1.44002471511278e-05
2.89771347883212e-06
1.40619096349289e-05
-3.86274647707833e-06
-8.79743705166025e-06
-5.33796553245044e-06
-2.48152457595831e-05
-5.7628152971836e-06
-1.35034406465158e-05
-2.78225418142703e-05
-3.43842177061424e-05
-1.69674712131062e-05
-3.39415200042542e-05
-2.36250307179867e-05
-1.50299328115197e-05
-1.12768996617613e-05
-4.13190175245408e-06
-1.89275805406019e-05
-2.30556657045191e-05
-1.98414099805072e-05
-2.85507583557124e-05
8.72369687281848e-06
1.31848918394685e-05
3.33437767479425e-06
-1.1701320662388e-06
-1.17623214071258e-05
-1.4586418502514e-05
-2.45894122538318e-05
-2.73456668448556e-05
-3.53128340980528e-05
-3.13391519848831e-05
-3.76523644275806e-05
-2.27226844741972e-05
-2.60061404680401e-05
-3.52266121825113e-05
-3.51586774361083e-05
-1.34228677116376e-05
4.36325244247893e-06
-1.63224300278295e-06
-1.69564267440268e-05
1.24175209895395e-05
1.30104341970115e-05
1.4493407439737e-05
-3.46289388804378e-06
-2.14792286021694e-06
1.46437896698377e-05
6.11533959622024e-06
-1.19421668272961e-05
1.50541887890047e-06
-3.93141178783593e-06
-5.4075000363818e-06
-2.16269010033968e-05
-1.23804411310601e-05
-9.68228165075843e-06
-4.59202004639878e-05
-3.42639750061096e-05
-4.03185337547883e-05
-2.23903408902312e-06
-1.67288123849723e-06
-1.31628280647908e-05
1.17942207446461e-06
-4.10700401870872e-06
3.2299106056815e-06
-1.12840373980975e-05
-1.28088623461454e-06
2.083182958648e-05
6.75067987713778e-06
2.54866696733437e-06
-1.01922047737593e-06
5.57354896901494e-06
-1.22724643535524e-05
-2.44731539341726e-05
-2.1163732014072e-05
-2.75534809185857e-05
-2.23704225996398e-05
-3.50411539012424e-05
-3.00170624111225e-05
-2.36436281433475e-05
-3.2349341570666e-05
-1.31562563007176e-05
-2.43154651088237e-05
1.93825013174854e-06
-6.33591862918615e-07
8.0458925241915e-06
7.83200866480935e-06
7.13237389725866e-06
-5.83540315885625e-06
-4.62945281360085e-06
-1.20041485724427e-06
-3.25878062657467e-06
-3.81221027500409e-06
-3.97743789991196e-05
-2.70520228443027e-05
-1.89082974311837e-05
-2.21659265009866e-05
-2.27523368043409e-05
-2.32693757723738e-05
-3.80410610559611e-05
-3.32823325024054e-05
-4.55479370792657e-05
-4.34896728266473e-05
-1.94046698505157e-05
-1.3197482213196e-06
-7.8546855572553e-06
-2.82561524291473e-06
4.6488082829535e-06
-9.5137593653848e-06
7.77210489747555e-07
1.34405266070317e-05
-3.90590688692505e-06
-6.14968856476129e-07
7.37118877336593e-06
-3.5190657534878e-06
-1.42192617851628e-05
-2.30152543949115e-05
-3.35145053544856e-05
-1.81978563591794e-05
-2.65348342120931e-05
-2.95553875860531e-05
-1.44019744592822e-05
4.12026086917009e-06
-3.42906629417206e-05
-1.77124789337035e-05
-1.46889395444941e-05
-8.04720469167976e-06
-9.23247198660768e-06
9.19839700968611e-07
4.86757155815369e-06
-5.39398438815959e-06
7.9289950319033e-06
-1.95171608575524e-05
-1.84066003416364e-05
1.67593368650889e-05
-6.89104170434749e-06
1.14885927864377e-06
1.86148234883068e-07
-3.85621995991203e-06
-1.16865102120958e-05
-2.26179781299308e-05
-1.6873160901048e-05
1.5618676234299e-06
-2.40469877862056e-05
-4.15077408988772e-06
-1.29517745975869e-05
-3.721046967716e-06
-3.26062887307314e-06
-4.98653620992051e-06
-2.29435681964951e-05
-3.49650753808598e-06
-7.64514877561303e-06
-1.25122767541308e-05
-7.17832402557341e-06
4.13714989207165e-06
-2.59398855882558e-06
-3.93523862807798e-06
8.02876035638851e-06
2.57736212422925e-06
-2.21372892725383e-05
-1.53126753768844e-05
-3.12922829927764e-05
-2.06360870730474e-05
-1.79711120554573e-05
-2.20618432590539e-05
-2.31736206436209e-05
-3.24258358144661e-05
-2.11692822692314e-05
-6.06206852224768e-06
-1.61239232016846e-05
-1.11494717112407e-05
-2.06155674107909e-05
1.1404265878528e-06
-1.83681692545329e-05
-1.03228509429957e-05
-2.15852840448139e-05
-4.41939161383397e-06
-6.14167899011398e-06
-1.03823452285573e-05
-1.36424169963755e-05
-7.69671805810824e-06
-7.83020355754256e-06
-1.3980332605933e-05
-2.77063485457508e-05
-2.56168886195549e-05
-8.09219606697181e-06
-2.99817480025954e-05
-1.10560662688492e-05
-2.2341604202463e-05
-7.76098011195806e-06
-2.16050120890414e-05
-2.56402608829161e-05
-1.50277694441997e-05
-2.69620756428567e-05
-1.18019546987823e-05
-2.60359309240155e-07
2.36938949619676e-06
-9.78271196539467e-06
-6.97701223823403e-06
6.08048935709205e-06
-2.61984941058337e-05
-8.71746381175827e-06
-5.45763355425622e-06
2.35246504485151e-06
-5.0087686452882e-06
-3.58582156108959e-06
-1.62384013760826e-06
-6.30486222185546e-06
-7.98575396184047e-06
-2.49976668663695e-05
4.13752332765446e-06
-5.84830151118804e-06
-5.35085809914443e-06
4.21293584345461e-06
-1.00876343698966e-06
1.13696898945458e-06
-1.11896384234147e-05
-8.70296420052441e-06
-5.19061431224961e-06
-1.28678604261544e-05
-1.7602381875366e-05
-1.46939481176788e-05
-2.27528662001942e-05
-2.03502805807837e-05
-1.51401157781635e-05
-4.15751147184779e-06
-1.97441249618633e-05
-1.03397053399387e-05
-1.74694396607124e-05
-1.45406777501145e-05
-2.15265769236731e-05
-6.62672863321691e-06
-2.50598344750865e-06
-1.75361467557433e-05
5.56092555812899e-06
-1.92305235995266e-05
-2.16924504383223e-05
-1.08292418548621e-05
-1.52258984399487e-05
-1.80582747024309e-05
-9.69532215887101e-06
-9.08875668589196e-06
-1.47413794057168e-05
-5.21077505401498e-06
-2.20462121299737e-05
-5.96320998786221e-06
-7.83162301489367e-06
-2.31563667421657e-05
-2.29846740289797e-05
-1.10267815661528e-05
-1.00764457763716e-05
-2.0649110658325e-05
-9.39581928175009e-06
-9.32031774553147e-06
-1.49622883632304e-05
-2.3813717338813e-05
-2.59078869137294e-07
-7.40985213495569e-06
-1.48478559293914e-05
-1.29838198380527e-05
-2.89083447464683e-05
3.19870526800369e-08
-4.07998880908342e-06
-2.77436574198266e-05
-2.91324202794688e-05
-1.26177901153557e-05
-7.25269490244849e-06
-3.5718678431431e-06
-2.6729037795128e-05
-3.1218819933811e-05
-1.48823477080252e-06
-1.18137262384555e-05
-2.1231093240775e-05
-1.17578637399891e-05
-1.56063245771754e-05
-5.59787280926282e-06
7.2953148317915e-06
-9.01364843368179e-06
-2.48493680112647e-06
-1.52565189809742e-05
-6.15797974667909e-06
-6.14853150200832e-06
-1.95487167413754e-05
-1.77900164742781e-06
-4.57817315277344e-06
-2.54784133804157e-05
-3.8081714522351e-06
-2.02788674348978e-05
-2.33724361435795e-05
-1.75643410472428e-05
-1.36009537012421e-05
7.76159707573864e-08
-5.46649015169094e-06
-1.94569218753307e-05
-1.18027268049609e-05
-4.99459724374663e-06
-2.35676883715377e-06
-5.59417916537156e-06
2.0178945686687e-05
4.65227309157692e-08
-9.47786528417792e-06
2.05841057789968e-07
-1.26901109004026e-06
-3.09110279699011e-08
-1.17549788251304e-05
1.10476566581684e-06
-1.1872886025383e-05
-9.32022928230205e-06
-1.7112565286978e-06
-2.14199676170667e-05
-9.9721082593751e-06
-3.922529074818e-06
-2.75195139269655e-05
-2.6081329549129e-05
-2.65271136604623e-05
-2.39175426636702e-05
-2.1989163364744e-05
-1.71558789895898e-05
-1.61899776012836e-05
-8.96178545075086e-06
-6.3054300360486e-06
9.56284336857396e-06
-6.01446997767236e-06
7.41325708206358e-06
-1.67741670953984e-05
-1.27786305729438e-05
-9.32984471537445e-06
-9.84525467979781e-06
-2.98546672437989e-05
-2.77459605346434e-05
-2.93614333684673e-05
-2.83861557635391e-05
-2.56855270006338e-05
-2.63647311262073e-05
-3.57728571713487e-05
-1.30054539939868e-05
2.81818518658262e-06
-2.62162992966165e-05
-1.33492396637991e-05
-2.40067544057004e-05
-2.64190721311233e-05
-2.16087703623312e-05
-2.23858925490587e-05
1.07513778476089e-05
1.53883767855932e-05
-5.08240402744984e-06
-1.97146445410334e-05
2.61845639469993e-06
-1.66351560964634e-05
-1.99499795116492e-05
-1.83397970967823e-05
-4.78691543718159e-06
-1.98326632470317e-05
-2.82150433559723e-05
-3.06586176911007e-05
-1.7784543316729e-05
-1.33954596469498e-05
-8.90293096920074e-06
-2.01120164980967e-05
-2.58303549147338e-05
6.11445761289775e-06
-2.28995654958636e-05
-1.8585118341876e-05
-4.8342935833999e-06
-1.68795377851473e-05
-2.33095593900742e-05
-7.45372944885928e-06
1.1028794731284e-06
3.78130404194158e-07
-1.25394155624051e-07
-4.30968387914221e-06
-2.93492432605853e-06
-1.75087269781752e-05
-1.64988138939941e-05
-1.10381019172728e-06
5.71390488896485e-06
-1.62322839515364e-05
1.88481276479744e-05
-3.56354428680949e-06
-1.47845243182571e-05
-1.77655412850708e-06
1.58166272169928e-06
-5.0610056497487e-06
-1.13027954209197e-05
-1.26053236439241e-05
9.11080662439006e-06
-1.18570678810631e-05
-1.96409050419171e-05
-1.0270917070304e-05
-1.25473947112175e-05
-1.76340307306152e-06
-2.24304861394046e-05
-1.97760472386489e-05
-1.00312440518552e-05
-4.2894892818321e-06
-1.35266810636993e-05
-2.54116585265963e-05
-9.15620010027209e-06
-1.13132753312508e-05
-2.63929223682041e-05
-1.63284026969665e-05
-3.28856408680377e-06
-6.9925707362204e-06
-2.0410583835051e-05
-1.17624619424358e-05
-2.4692988385268e-05
-1.44501839274276e-05
-1.8932369694165e-05
-3.78711576007159e-05
-3.60897090595938e-06
5.16278201787403e-06
-1.84641205716114e-05
-3.29661341812156e-05
-4.67795998836641e-06
5.87089482285777e-06
-6.12426256335457e-06
-5.32513296236453e-06
1.14342392958206e-05
-5.65614874741577e-06
4.62190639228186e-06
-1.775877698815e-05
-8.56295650887031e-06
-2.49219965380054e-05
-1.1128726252083e-05
-2.28202179392066e-05
-1.63009310539697e-05
-2.664064719432e-05
-2.53594556539598e-05
-1.83772684759312e-05
-2.25772417643605e-05
-2.20243096897416e-05
-1.84051500862868e-05
-1.54441230104763e-05
-1.55466560809495e-05
-1.71804991472932e-05
-1.38342030540813e-05
-1.1119200031266e-05
6.06128980901247e-07
1.04048041042976e-06
1.00819185090471e-06
-5.25094694869221e-06
-6.2927287372234e-06
3.04255668175571e-06
-1.80602736704631e-05
-2.65437180786135e-05
-1.86539002777955e-05
-2.43541552854455e-05
-1.08450840572355e-05
-1.18791143752089e-05
-1.00110869857208e-05
-1.19324570096557e-05
-3.20928946591225e-05
-2.19163356696132e-05
-9.40994407071488e-06
-1.5298049636086e-05
-2.40911864606909e-05
-1.59067062489525e-05
5.63298111940159e-07
-9.77630007787773e-06
-5.06791257263597e-06
6.02473695840019e-06
7.18834919054571e-06
-8.23269301270949e-06
1.70002000622029e-06
-5.28422917670476e-06
-3.18973797718588e-06
-3.9046630709507e-06
-2.20087601268841e-05
-2.01106348035777e-05
-1.53424303704227e-05
4.38143497299562e-06
-2.2560446466403e-05
-1.97622065618582e-05
-1.57038089460449e-06
-2.64087830608839e-05
-1.62618999009691e-05
-3.34194808321135e-05
-7.88657826136851e-06
-1.53924656039608e-05
-8.79589282323071e-06
2.66417525753074e-06
-9.14597407789566e-06
-1.35277606494366e-05
-7.80443610111034e-07
1.20939017980003e-05
-6.54839013236442e-06
-3.21249013940547e-06
6.16709679271089e-06
-3.36579259118119e-05
-2.03717052923674e-05
-7.27838378576652e-06
-2.65258141666566e-05
-2.89637814761569e-05
-1.33112051008297e-05
-1.43589491539384e-05
-2.66418500969854e-05
-2.81280798900383e-05
-3.38634645301741e-05
-6.2307600271056e-06
-1.79466451983251e-05
-2.28722289961244e-05
1.40002888126307e-05
1.6916371182314e-06
-6.78488118837962e-06
-8.3401759782971e-06
-2.91769133589185e-06
-7.15791454451753e-06
-1.98214011778141e-06
-2.83170199929384e-05
-3.01960761655229e-05
-1.7234135283959e-05
-1.9197313423395e-05
-1.65975535337564e-05
-1.44168544160459e-05
-2.41029097666181e-06
-3.31655830971061e-05
-2.53541475056805e-05
-1.00609853034922e-05
-1.67968616043247e-05
-1.94448119357668e-05
5.08295953574996e-06
6.51855442912365e-06
6.427488429657e-06
-1.45399291946187e-06
-1.68586697337005e-05
2.17835243668224e-06
-3.44850086433373e-06
-1.23057117229726e-05
-7.68847689252709e-06
5.75683793906183e-06
-8.36738648958134e-06
-1.96513505094316e-05
-2.05468411651665e-05
-4.36130803830949e-05
-2.01750915840241e-05
9.85615443417073e-06
-2.2042653088649e-05
-1.54213473570546e-05
-1.49373081943519e-05
-1.29380770060961e-05
3.98255388340745e-07
-1.08506854755964e-05
8.71204269921995e-06
1.15903312929518e-05
6.37365722620994e-06
7.93029782384001e-06
-6.67440257744941e-07
-1.0958703018192e-05
5.06640289846515e-06
-1.09391890588089e-05
-3.25836900544173e-05
-1.99700950404948e-05
2.54705770788228e-06
-3.99952677408356e-06
-1.58132995918103e-05
-2.61485362585406e-05
-2.41369433316535e-05
-9.44841016633321e-06
-7.64259565500415e-06
-1.15169023925641e-05
-5.3634865368018e-06
-8.46471726550606e-06
-5.27954021257491e-06
-1.17615063824152e-05
1.06220302438866e-05
7.35574856670569e-06
-1.4562485326597e-05
-9.86534864701521e-06
-1.69113124771872e-05
-1.02193997135657e-05
-1.83924526118682e-05
-3.05068758817676e-05
-1.97631717712786e-05
-1.21154162555521e-05
-1.72377250539649e-05
-1.19038852496698e-05
-2.32698470641478e-05
-1.79162496494511e-05
-1.36208946634952e-05
-1.27292873532075e-05
-2.99533497514873e-05
-1.8401481226565e-05
4.03573859875785e-06
-3.5848699654109e-06
4.47365289050633e-06
-1.56184245231235e-05
-1.53636784241211e-05
-2.25067127959604e-05
-1.40545939196217e-05
-1.33830086227605e-05
-2.63725440812112e-05
-2.94835827306573e-05
-1.25806574412199e-05
-2.3207152403065e-05
-2.25431136041958e-05
-2.20815660846972e-05
-2.43443622504621e-05
-9.9107392271298e-06
-6.99855168379777e-06
7.09852611541957e-06
-2.10873121466472e-05
6.60570726258652e-06
-8.52261708718043e-06
-2.04717884770731e-05
7.93514120146743e-06
-8.71978590800928e-06
3.6426824596642e-07
1.74141362928173e-05
1.08544899777263e-05
-1.71562520515351e-05
-7.95888640372697e-06
-2.07541092023431e-06
-1.51663466065973e-06
-6.15883738782839e-06
-1.93145256306902e-05
-1.28882306572264e-05
-9.67251743904254e-06
-9.94758561832488e-06
-2.45605971091098e-05
-1.91413319671434e-05
-3.92501325541134e-06
-2.59679016180072e-05
-1.30982183707302e-05
-2.75045115963075e-05
-1.40789482843191e-05
1.55874876252499e-05
6.61483435850411e-06
-6.75323995060836e-06
9.96871371575091e-06
5.4088615633943e-06
1.79880793464441e-06
6.10058840075887e-07
-6.54464472594005e-06
-2.03495034811948e-05
-1.72351679062099e-05
-1.469485017728e-05
-1.72602771210922e-05
-1.47124178114862e-05
-2.51986488615683e-05
-1.35639645443521e-05
-4.90767690603585e-06
-5.02398010674065e-06
-2.8701177902926e-05
-2.20239191569549e-05
-1.2238152753893e-05
-6.29822628130229e-06
6.7630339565427e-07
-2.24514715607067e-05
-1.26607917890444e-05
-9.99691288441055e-06
-5.15307808116899e-06
-3.08815315809957e-05
-2.34683699390046e-05
-1.06317817879465e-05
-2.10413560337605e-05
-1.85852382920148e-05
-1.4194802752329e-05
-4.30833651222066e-05
-1.79056688648017e-05
-2.01384062980399e-05
-2.35098645733984e-05
-5.78301237500051e-06
-2.91966957678779e-05
-1.01161698023425e-05
1.28866454788266e-06
-2.38181559084762e-06
-9.8391496813216e-06
-1.45336079131244e-05
-1.2568444606856e-05
-3.23480666061671e-07
-9.83446687925349e-06
-2.32625065411569e-05
-2.57303819371488e-05
-1.30872271545073e-05
-1.32848870610356e-05
-1.48889721340699e-05
-1.92731250302472e-05
-3.78856542985648e-05
-1.84270525870062e-05
5.39831839497508e-06
-1.99709398385614e-05
-1.56231628921133e-05
1.3370859306169e-06
3.77917767364762e-07
-5.22901633765819e-06
1.0894088909923e-05
3.42914073234612e-06
2.50541718455821e-05
8.91658126331875e-06
-8.40699020008532e-06
-2.3114374554627e-05
-1.72937715134109e-05
7.55122742567078e-06
-6.71817364508868e-06
-1.90097814472035e-05
-1.00831973760298e-05
-9.53966654796235e-06
8.70302579373589e-06
-1.63512171294462e-05
-1.38116589102114e-05
-2.44726284792126e-05
-7.57380836664919e-06
2.7059259240419e-06
-8.39825209326467e-06
1.29165289198103e-05
2.12940160841346e-05
9.64483375126516e-06
-1.97734810295363e-06
-1.22493883488139e-05
-2.96896797404168e-06
1.22090221034846e-05
-1.30066819448572e-05
-2.40198593002615e-05
-1.26397901237518e-05
-9.21154900424158e-06
-1.78182218775182e-05
-1.990057338748e-05
-1.99046305910177e-05
-1.79211559118533e-05
-1.37680016934734e-05
-2.95416591573401e-05
-1.74334308827354e-05
-1.54259174793067e-05
-4.65614045437617e-06
-1.49064941537626e-05
-8.76435639824544e-06
1.06802656018361e-05
5.80781635182021e-08
6.64102974460282e-06
-5.538920931502e-06
-1.6794652663337e-05
-1.12891699578138e-05
-2.01777614884627e-05
-1.2008218033309e-05
-2.83892763460363e-05
-4.41061720475259e-06
-1.73762422256297e-05
-2.56048911023672e-05
-2.37014002995877e-05
-2.77907847611664e-05
-1.12512714452146e-05
-2.3052246496655e-05
-2.03049494514794e-05
-1.37129608297786e-06
-7.51793978580923e-06
-4.91966953113908e-06
-1.48809394726868e-06
-2.16333155782633e-05
-6.03221850885891e-06
-1.16230321972616e-05
-2.43096045753563e-06
-1.23133841017078e-06
-3.04258153100263e-05
1.37600827246432e-05
4.22883330095709e-06
-2.79852495153912e-05
-3.6442784080475e-05
-2.4063837831937e-05
-1.83664648990981e-05
-2.6419338817448e-05
-4.37465533606029e-05
-1.23702765384962e-05
-1.05791912649778e-05
-3.22429311390211e-05
-1.5830556326726e-05
-5.22901501629682e-06
-9.99460952394915e-06
6.47760218078488e-06
6.03759653365673e-06
-6.48950646192116e-06
2.08077594287066e-05
-4.70114891043054e-06
-1.77857433373328e-05
-9.90327695175236e-06
-1.04134743340827e-05
-1.54999740839288e-05
-1.06703182114873e-05
-2.37328163108117e-05
-2.94665348231174e-05
-2.65411290205291e-05
-1.13273638329916e-05
-5.01194930282253e-06
-3.1016962251858e-05
-2.6102631653043e-05
3.33170886821949e-06
-1.22122109782504e-05
-1.38535893245643e-05
-2.46137905962199e-06
2.03739781338693e-05
9.16736628141762e-06
1.00371141041697e-05
2.58876335370859e-06
5.6448770363045e-06
2.10000892198061e-06
-6.10091808983462e-06
-4.22939251339438e-07
-1.25215542479454e-05
-2.26901700737287e-05
-1.12084181415748e-05
-3.46632863508048e-05
-2.39812001504253e-05
-1.83833494529067e-05
-1.1612028014206e-05
-2.26943212078161e-05
-2.19886512567762e-05
-1.45942459534532e-05
-1.54353970448196e-05
-1.05684019775798e-05
1.03106629187026e-05
5.34462235105138e-06
8.33365175971193e-06
1.10008033676017e-05
-8.32446725106047e-06
-6.82739518628967e-06
-1.87479230616924e-05
-2.93379434003819e-07
6.90593673354853e-07
-2.228124116964e-05
-1.0621034080844e-05
-4.51819946842238e-05
-2.47608463318733e-05
-3.0284561520774e-05
-3.96038688729177e-05
-4.30029549117622e-05
-3.22071047685767e-05
-2.35996272466342e-05
-1.93417910900886e-05
-1.82037225588716e-05
2.33677212988705e-06
6.05369731764728e-06
6.86144944905789e-06
5.32428756191295e-06
4.38553062865454e-06
-1.2102338476464e-05
-3.73679972835784e-06
-1.05440818345928e-05
1.78818250712855e-05
2.98456164776602e-06
-4.87133640997465e-06
-3.09700832653205e-06
-6.71603741100619e-06
-3.50077582377772e-05
-2.67820190678105e-05
-3.212950095709e-05
-8.19510712117314e-06
-3.02917601504548e-05
-1.68828015518988e-05
-2.18298231048949e-06
-1.15007424685515e-05
-1.01352944564045e-05
-7.04854400761363e-06
3.71330388702117e-06
1.23980786730997e-05
-1.41791112714817e-06
1.18870899577139e-05
-2.50025588419938e-06
5.40908690563534e-06
9.75826174470712e-06
-1.46255465612539e-05
-2.64409601562416e-06
-2.73016999530246e-06
-6.19304097791648e-06
-1.64600719281398e-05
-2.53214699321935e-05
-7.85460617561409e-06
8.48000004917204e-07
-9.79022642710632e-06
-2.08469034237421e-05
-8.72879210056544e-06
7.52730995610181e-07
-3.31439218730884e-06
-1.83533526329817e-05
-6.33243030350219e-06
-1.15624138461674e-05
1.8898861709174e-05
4.12919850682035e-06
1.77484698931589e-05
-7.37719188824999e-06
-1.2450038959909e-05
-1.31258783970824e-05
-1.88313913006812e-05
-6.76614996191267e-06
-1.68283592343829e-05
-1.77462940803138e-05
-9.69499067598989e-06
-1.81375169135532e-05
-2.41722777571167e-05
-2.80183840298547e-05
-2.31812471531462e-05
-2.14046433942653e-05
-1.31521943952972e-05
-1.85657108907223e-05
-8.71535795754242e-06
-1.54360438286962e-05
1.0467051277625e-05
-1.35529425568958e-05
-1.65269432772345e-05
8.31325100372103e-06
-1.97970437517263e-07
-1.7284575678267e-05
-3.09536808335966e-05
-4.78005200162774e-08
-5.68101925308619e-06
4.59171105635259e-06
-3.32751978848505e-05
-3.10513098730724e-05
-3.88123045614863e-05
-2.59194966666223e-05
-2.37024255524751e-05
-2.07324153499527e-05
-1.19113225822594e-05
-1.22265393701734e-05
9.28931924260946e-06
6.89126791446669e-07
1.20817347226925e-05
6.85246862587683e-06
1.83395240779678e-06
6.06908044107892e-06
1.08528533704003e-05
-9.68137934031893e-06
-2.23056298039793e-05
-1.63476397307962e-05
-1.09237322023257e-05
-4.0322607901153e-05
-4.02596778707421e-05
-3.80309098207367e-06
-1.12602325979394e-05
-1.66457429286221e-05
-1.90578374020203e-05
-1.94921363945177e-05
-1.84520644747484e-05
-6.13946461328702e-06
-1.15183194011679e-05
2.18990536604169e-06
-1.86834803321337e-06
-7.01726414661985e-06
1.52273855300875e-05
1.40409106822374e-05
7.17532227405801e-07
-8.35250958185247e-06
4.9481460550077e-09
-6.80908686630901e-07
-7.32057244038644e-06
-2.3607882582365e-06
-5.61615090083225e-06
-2.15682124483474e-05
-6.83463614510788e-06
-2.68633276856997e-05
-1.81556675069869e-05
-1.90521671820364e-05
-3.84119612276901e-06
-1.41130455524116e-05
-1.65008657221131e-05
-9.64527497502022e-06
-1.01008053572168e-05
-9.80305003605173e-06
-6.68603422752881e-06
3.84445375870948e-06
-1.31041059799221e-05
-7.47950048451707e-06
1.94794365481652e-06
-7.84097558014358e-06
-1.61609938201197e-05
-4.21617346091251e-07
-1.35763678731044e-06
-1.33232244572688e-05
-1.36140783664289e-05
-9.72398406528302e-06
-6.75609462964695e-06
-1.49560838852384e-05
-3.1651911397208e-05
-1.4536278810551e-05
-1.75763699491964e-05
-2.1535357495407e-05
-2.31850176958993e-05
-1.87781949445635e-05
-4.05261761054615e-07
5.82893312638737e-06
4.55717198275864e-06
-1.02110498866736e-05
-5.12592508109635e-06
-2.17019650056289e-06
-2.52232888660128e-05
-5.36145979924386e-06
-1.68547050404478e-05
-1.64727591637351e-05
-2.12751602252941e-05
-2.22870723700416e-05
-2.25665867326474e-05
-2.46761518667365e-05
-1.5816452493209e-05
-7.1272931563622e-06
-1.33623305939403e-05
-2.34338560303135e-05
-1.16246236175873e-05
-1.74524823097627e-05
2.11952600678007e-05
-1.232783418379e-05
-2.38263113162435e-06
5.93472260932307e-06
-9.91279253526962e-06
1.19057118279329e-07
-2.86225350616823e-07
-1.35858107308588e-05
-1.97669431264133e-05
-8.22939023826222e-07
-1.98270928193046e-06
4.40631470916021e-06
-9.21584089073049e-06
-9.22583301553446e-06
-2.50631085201134e-05
5.8899948142227e-07
-8.0192695702315e-06
-1.66316362440716e-05
-4.57531597919172e-06
3.00011822764473e-06
-3.86703223464341e-06
1.18794844127565e-07
6.87462000385207e-06
-8.67513083558043e-07
7.50679278066304e-06
-1.08757415316976e-05
-7.52543932760146e-06
2.60685979365263e-06
-1.24864554099706e-05
-1.53515874567056e-05
-1.92230640781697e-06
-8.92866457196771e-06
-2.52894047249182e-05
-1.69315606266025e-05
6.27092717535648e-06
-2.94407017050296e-05
-1.80167439035035e-05
-2.35146855235434e-07
4.08965803194379e-06
-1.17062141358634e-05
-1.84528764373852e-07
-6.26485320232661e-07
-9.93374336670775e-06
-8.15085200115968e-06
-9.75221359262624e-06
-3.78561217039101e-06
-2.84618539370534e-06
-4.8430813482295e-06
-6.67302122987348e-07
-2.5648824851515e-05
-1.64899155947062e-05
-1.15478736097193e-05
-1.86656748972547e-05
-2.30079086142738e-05
-1.77562045525824e-05
-3.68750777507253e-05
-2.58060679146262e-05
-7.70676317178412e-06
-2.79887482740204e-06
-5.77087691837834e-06
1.17134391926756e-05
-1.08413937856143e-05
-1.11289585694336e-05
-1.32541431869942e-05
-2.10718123723513e-05
2.14262331538903e-06
1.21992507465045e-06
-2.49619672336428e-05
-2.16459064116991e-05
-5.00326911424314e-06
-2.16634535634569e-05
-3.20665644389868e-05
-4.08571327131838e-05
-2.46271705629214e-05
-2.57007782096637e-05
-1.70219249616749e-05
-1.01676185559282e-05
-1.49773391392603e-05
-5.33970899215508e-06
-1.96344143477871e-05
-3.13496471886011e-05
-1.21688516647959e-05
-3.40452936665473e-06
1.11094425474023e-05
-7.45621852282091e-06
-1.36992013255041e-06
6.68796098655913e-06
-3.55509597591622e-06
-3.10758471885956e-06
-8.28451993389521e-06
-1.49152726726689e-05
7.0876568075841e-06
-1.66795091549003e-05
-1.10413334696975e-05
-2.10503587036329e-05
-2.82392446773942e-05
-2.27550790822699e-05
-2.1805478318911e-05
-2.21984712538361e-05
-2.39495031333754e-05
-2.21990902093466e-05
5.69344172539181e-06
-1.36770168516311e-05
-7.23024187880565e-06
-7.73328389558764e-06
7.19004586953573e-06
-6.14412404295976e-07
6.46331855739507e-06
-6.19760661831817e-07
-8.44456708191658e-06
-1.65287718984266e-05
5.10672256844464e-06
-8.20137589469535e-06
-2.44616009752973e-05
-1.73680357862454e-05
-1.48836944901917e-05
-2.26951505446014e-05
-3.03979925579336e-05
-2.90064455595249e-05
-2.08411393205104e-05
-1.85532567217116e-05
-1.91657469434002e-05
-7.23309003798872e-06
1.24658633565265e-05
-3.63992554497871e-06
-1.31726898842642e-05
-7.83071645517126e-07
3.26028672474969e-07
-3.68424961722551e-06
-1.59141378573208e-05
-3.07941465389726e-05
-1.41350393028492e-05
-4.00122914164909e-06
-2.31230548218276e-05
-2.71549798029481e-05
-4.24909366519573e-06
-1.4195119893843e-05
-1.01652895347041e-05
-4.13951649513284e-05
-2.91535032225718e-05
-1.13927636977609e-05
-1.35402220944055e-05
-3.63334118687368e-05
-2.58653570253087e-06
-7.39504898722971e-06
-1.04051279031844e-05
-1.09430649072482e-05
5.17634915120137e-06
4.68419428247266e-06
-1.3458720561311e-05
-1.34954650714031e-05
-1.46730635046551e-06
-8.17851802353001e-06
-2.11010142624398e-05
-1.43951378406056e-05
-1.87025779789579e-05
-3.71612013320473e-05
-4.25311231672846e-05
-4.13088003153917e-05
-2.66061618897295e-05
-2.49729109253519e-05
-1.00651486439575e-05
-7.11682948395532e-06
-1.13075531134076e-05
6.04569671249354e-06
3.88220019554722e-06
-6.25821712444825e-06
-1.32376303887794e-05
-2.26266685298342e-05
-1.12008704613032e-06
-1.50085227492027e-06
-8.24461917119817e-06
1.04926742768896e-05
4.31414700376073e-06
-1.98236304182721e-06
-1.5078708623099e-05
2.04425115740821e-06
-1.08731007592849e-05
-1.37475025100856e-05
-2.05983600092718e-05
-2.5448438151435e-05
-6.89013375303497e-06
-8.26876311170821e-06
-7.78215018277009e-06
6.74849134722702e-06
-7.55390903294802e-08
1.18328209186746e-05
-3.02853047770249e-06
-7.23063033837381e-06
9.24245683139169e-06
2.68890572442833e-05
-1.00496059243072e-05
-1.33810244279705e-05
-1.14522775505419e-06
-1.92900678318473e-05
-1.26350177542191e-05
-3.22154566341343e-05
-9.23500728029469e-06
-2.12758859735473e-05
-1.24098757377868e-05
-1.54028096752366e-05
-3.00267406017884e-05
-1.27678843274696e-05
-1.78931652006002e-06
-2.29188285113737e-05
-1.57745734236666e-05
1.8043012908775e-06
1.72029897484231e-05
-1.04348500532753e-05
-9.24278984733418e-06
1.77346127755864e-05
2.47414200806345e-06
-7.90042267842221e-06
-4.51343791595389e-06
-1.60531793149938e-05
-1.42590260685018e-05
-8.1968456108463e-06
-2.84251705803723e-05
-2.9399604063826e-05
-2.1237444808502e-05
-3.1182749138022e-05
-2.79349747672373e-05
-2.22327624398165e-05
-1.78500916572721e-05
-2.03422693571894e-05
2.35748759355192e-06
-2.97928796592372e-06
-1.21307536961045e-05
-1.16991989475078e-05
2.46290898490454e-06
6.03678647158718e-06
6.46374715455913e-06
-2.93382790500998e-08
-9.86126242524688e-07
-1.4926058421668e-05
-3.8710778042935e-06
-1.17213801119265e-05
-2.42002959951134e-05
-2.68228167104082e-05
-2.11012197184307e-05
-2.51449336882522e-05
-2.65667774950294e-05
-2.96363480152609e-05
-4.00351360168153e-05
-1.7204328205108e-05
-1.80044485243451e-05
-5.43926149224954e-06
-8.56060898167437e-06
-1.42420828684731e-05
-1.21823611814711e-05
1.7267287081492e-07
8.40706255941943e-06
2.09142952643458e-05
3.73181733336387e-06
1.01443516491895e-05
5.42961135070891e-06
4.42060395050771e-07
-1.36569521273826e-05
-1.43087559432524e-06
-1.20171804366119e-05
-1.68723983937435e-05
-1.8642041300597e-05
-1.34978253653527e-05
-1.34031309958673e-05
-1.28272971315322e-05
-4.47421507700911e-06
-1.37358785762444e-05
-9.0007806637337e-06
-1.28211183243637e-05
2.91713819577932e-06
-1.64227041075169e-05
-3.02302665914592e-06
-1.50658477184393e-05
-2.98530268666895e-06
-5.10690975575394e-06
-1.48071262009688e-05
-3.16767374229663e-05
-2.16240516307721e-05
-4.68618351909538e-06
-1.62472687746543e-05
-2.17974650862465e-05
-3.26625789170138e-05
-2.98679945845748e-05
-3.16185678241824e-05
-1.54062346090228e-05
-6.03873644586531e-06
-7.59491366628977e-06
8.02071146788258e-06
-1.48674272572106e-06
1.03797069936575e-05
-1.23885727534664e-06
-6.14378002179704e-06
-2.15502643414994e-05
-2.10143118637456e-05
-3.55187222555648e-06
-7.52292826182062e-06
-1.96716047505067e-05
6.50008371926458e-06
-1.8418606791453e-05
-2.35687312724788e-05
-3.40741862553006e-05
-1.23713357525633e-05
-4.13318899077394e-05
7.43889992011945e-07
-2.51850418953103e-05
-3.14248168352236e-05
-2.76088171687464e-05
-2.16009837132985e-05
-9.67886786367161e-06
-6.46404143605957e-06
9.22395481608295e-06
-1.69342940484073e-05
-8.13186785446234e-06
5.76974332010042e-07
-1.37564857303849e-05
-1.2436376710697e-05
-2.55847129463608e-06
-1.20952446779821e-05
-3.59184969246917e-05
-1.47493335197023e-05
-2.04646387774807e-05
2.59374291224418e-06
-4.19369940092215e-05
-8.45340152965471e-06
-2.39174661068853e-05
-2.84370277587793e-06
-2.99199143020952e-05
-5.72102549975671e-06
8.84556752330781e-06
-1.16486885594548e-06
7.21454951210945e-07
-4.43883570112852e-06
-8.80389906163871e-06
7.05887184116102e-06
-2.07459140491645e-05
-1.40110633416665e-05
-2.26487492134729e-06
-2.98043225998735e-06
-2.1038783877758e-06
-1.70455129103487e-05
-2.28659237381048e-05
-3.3690555240835e-05
-2.51745577438096e-05
-2.62255811710001e-05
-1.60238900021215e-05
-6.63920314866834e-07
3.33681901189261e-06
-5.93258861282013e-06
5.05006683838897e-06
-1.66154236320321e-05
1.51767776401036e-06
-2.60220827894887e-06
5.1863576964234e-06
7.87345483299517e-06
9.21447885540911e-07
-5.50839908336672e-06
-1.26069700990843e-05
-7.21447901622788e-06
-1.68205022624676e-05
-2.22329441886317e-06
-1.9745351935452e-05
-2.99156983786635e-05
-1.47267839770963e-05
-2.41455301613968e-05
-1.94762283709376e-05
-3.43599434579313e-05
-1.62457605810035e-05
-1.62323521151219e-05
-7.63220145295019e-06
-2.29269397172684e-05
-1.43337425294391e-05
-5.62320447359842e-06
9.45860877006609e-06
-1.8602011921696e-05
-4.58316557678505e-06
-2.44568880876135e-05
9.21068980201967e-07
-1.15951211754203e-05
-2.85693404836991e-05
-2.22329737861685e-05
-2.84150072153907e-05
-2.93408782847273e-05
-3.2272956409321e-05
-3.29576756775008e-05
-2.69729865029221e-05
-2.81222160306506e-05
-2.62481857487587e-05
-8.67127014817704e-06
-9.37678225426569e-06
-2.19661291311108e-07
-2.23080951208076e-05
2.45253402408826e-06
2.67166192957037e-06
-9.6064139979532e-06
-9.65355072433239e-06
-4.00514446844031e-06
-2.39667965697728e-06
-2.42220811731409e-06
-1.90670358123684e-05
-2.35814717391111e-05
-1.33218218215067e-05
4.69395384581402e-06
-1.60013181987457e-05
-3.56322148141649e-05
-1.24327660586994e-05
-3.06751520935381e-05
-2.37807801111512e-05
-2.70545685650225e-05
-1.42400250934255e-05
-1.55290566568952e-05
-1.78977185547016e-05
7.01514674131574e-06
1.39259184461894e-05
4.07316063231001e-06
9.26404198939235e-06
2.74641614861419e-06
1.96278947151629e-06
-1.22033791803254e-05
6.67409376681577e-06
-1.7036942121409e-07
-8.14101791707136e-06
-2.35197720112735e-05
-2.1500124995903e-05
-1.44428253510232e-05
-4.30852539046167e-06
-2.03263487313693e-05
-1.4648088221913e-05
-9.36812304605441e-06
-1.38329011305798e-05
-2.86705856885341e-05
3.25624113403057e-06
-9.84147822889904e-06
-1.76038953949186e-05
4.64598222824881e-06
4.30032040373249e-07
-4.3332546116469e-06
-1.03898467532112e-05
-3.96294716540922e-06
8.61328854088039e-06
-1.42742009333237e-05
4.15919157759549e-06
-1.71799584053715e-05
-4.15709585942772e-06
-2.67147498896526e-05
-1.78565621844009e-05
-2.53308028314801e-05
-2.55820439910816e-05
-2.68140066287331e-05
-2.28511354804825e-05
-1.95743076105494e-05
-1.51830471576164e-05
-1.12014197806577e-05
-1.30575584895392e-05
-1.66752678639503e-05
-2.0218223591021e-05
-8.81012443264237e-06
-1.09795063033369e-05
-1.01937787081569e-05
-7.97001852594456e-06
-9.90365817121843e-07
-5.85470379799479e-06
-9.88848668214691e-06
-7.0101130768762e-06
-2.92569542131427e-05
-7.85208828897581e-06
-1.3762374943229e-05
-1.82379715237561e-05
-7.24470042616154e-06
-3.02001927803935e-05
-3.43738110929258e-05
-2.85703215984981e-05
3.35654461441078e-06
-1.70197932826467e-05
-2.32534398850987e-05
-6.36136985435388e-06
1.80416042231247e-06
-1.850815066599e-06
-8.70436716066004e-06
-1.04988598355537e-05
-1.92144419322326e-05
-1.05130100159304e-05
1.40940636131559e-05
-1.0786940271833e-06
-7.80914719675928e-06
-5.61605824201332e-06
-3.30485677380768e-05
-1.46841863600544e-05
-2.60468253722708e-05
-2.86187997708786e-05
-1.13598757354672e-05
-1.83821483703307e-05
-4.62743568228559e-06
-1.85726552080071e-05
-2.09197493452e-05
-7.21038849540999e-06
-7.50080540068834e-06
-4.85815353132049e-06
-1.72305612975769e-05
1.89756750831916e-06
3.4056890273074e-06
-1.54027110029436e-05
-1.37428652712414e-06
6.49211816037856e-06
6.0367652857474e-06
1.43982965467363e-05
-1.88919150320376e-05
-1.18461108082407e-05
5.53353757644996e-06
-2.44098636200253e-05
-2.7715251733568e-05
-2.53312393644111e-05
-3.61906030166319e-06
-8.78706539832734e-07
-1.09192525038105e-05
-6.69012846573462e-07
7.73625866042906e-06
4.99861399656795e-06
-1.30927186869463e-05
6.35682453267393e-06
-1.66627790719324e-05
5.86732710452707e-06
-1.87310911980999e-05
-1.61526720859714e-06
-7.69163517548084e-06
-1.55671830675691e-05
-2.26132091112071e-05
-8.9831077357786e-06
-1.55544680537733e-05
-6.97748857493077e-06
-2.07108538603428e-05
-2.96156361074964e-05
-3.05753885612119e-05
-3.18844210237629e-05
-1.06886365247772e-05
-3.88209564052603e-05
-4.61041281357338e-06
-7.91268479421163e-06
-2.69937878184485e-05
-1.77200541450027e-05
-1.95804674296097e-05
-1.06258861567909e-05
2.22567909769958e-06
-1.08627922972045e-05
-1.76697394763754e-05
-8.87435448959806e-06
-7.88773624716579e-06
-3.96830387468846e-06
-9.79613722618171e-06
-1.76690099712372e-05
-1.1938660714812e-05
-1.67740893246776e-05
-1.35456703559354e-05
-3.80228773264089e-05
-1.79682985303876e-05
-3.43104034781578e-05
-1.7508301359253e-05
-4.47122177659264e-06
-8.82642570511986e-06
-1.3039434288111e-05
-1.90524846578782e-05
-1.82201996465375e-05
-2.35161550426869e-05
-1.92478048982011e-05
-2.25212286436974e-05
-1.86894647950355e-05
-9.62630768476695e-06
-1.92541447486114e-05
-2.60157778837044e-05
-3.38410405167729e-05
-1.44037396508544e-05
-2.32142333832891e-05
-1.69874811859839e-05
-6.37401014335175e-06
-4.50556142251858e-06
1.74245439352335e-06
6.53687302743986e-06
-2.04502126052052e-05
-4.39281714568315e-07
-1.88564870022427e-05
-5.11159726815476e-06
-1.72188863358286e-05
-1.51349379719525e-05
-4.97604725347297e-06
1.32993193391819e-05
-2.82146837278953e-06
-1.20854973310539e-05
-2.65899393329708e-07
-1.87930838004569e-05
-1.89686806988923e-05
-7.04469585897205e-06
-7.05663515161416e-06
-1.05609620050079e-05
-8.70902166283311e-06
-1.38203494700446e-05
-2.50835433161208e-05
1.26631960302073e-05
2.35789862954779e-06
-1.50779645281515e-05
2.81148953722052e-06
6.10555525854361e-06
-4.95371274961363e-06
-1.74933525459561e-06
-6.93685177519193e-06
-1.10531242400278e-05
-3.70328990778305e-06
-1.13724913378574e-06
-2.31145988982011e-05
-1.75731976056245e-05
-2.69437599079479e-05
-1.26674075726031e-05
-2.4555983927921e-05
-2.55236013810551e-05
-3.71058955860639e-05
-2.54707250978006e-05
-1.87620121484658e-05
-1.72056330295034e-05
-1.00408380948557e-05
-2.97776662446631e-05
-3.11779241705654e-05
-2.72687557128427e-05
-9.63649380602357e-06
-1.91315918124101e-05
-9.65832200559682e-06
1.0041611452902e-05
-4.85495016459482e-06
-1.51996601534764e-05
-2.49944631867861e-06
-1.15946003854544e-05
-1.92755513347926e-05
-3.49118693875292e-05
-3.25539364415375e-05
-2.58433867576799e-05
-9.11219236548165e-06
-1.10654524286815e-05
-2.06031666996064e-05
-1.55659108990903e-05
-7.32974074327199e-06
-1.55326713390267e-05
-5.57131077101282e-06
-1.24930960879536e-05
-1.20390583641115e-05
-9.48568654731111e-06
1.28354594158765e-06
-2.15077355883954e-06
-2.70257424895662e-06
-3.30708061493153e-06
-2.28958082772337e-05
-1.45835829116041e-05
-1.73490262614694e-05
-2.10248927345005e-05
-1.35113115376704e-05
-3.4185891848206e-05
-1.32700852155138e-05
-8.23127591744071e-06
-1.86614885607492e-05
-6.96489184562951e-06
-2.86045301689364e-07
-7.96431797433641e-06
-2.09047551465835e-05
-5.42409099184551e-06
6.45699046835482e-06
1.23150464919201e-05
3.15714459208792e-06
-5.45907246540784e-06
8.89470546237769e-06
1.79859614991067e-06
-4.71328091225721e-06
-2.32749040790278e-05
-1.60270963978831e-05
-2.00349142989559e-05
-9.13806898681912e-06
-1.92936856395838e-05
-2.41546363730172e-05
-1.28983214477253e-05
-2.90074604555203e-05
-1.19966576207103e-05
-5.09628174913133e-06
3.24598667790336e-06
-8.40255168438207e-06
-1.51816181606405e-05
1.11594290286559e-05
-3.7934346027399e-06
-9.3150631126119e-06
5.01396941195306e-06
2.48264827299529e-06
-3.91457567947688e-06
-4.9008269245312e-06
-3.00090015987775e-06
1.99608525857637e-06
-3.05881318693616e-05
-1.29675468122162e-05
-2.98673081068139e-05
-2.27351436202457e-05
-2.93347986459594e-05
-1.67449831748912e-05
-2.40184579242686e-05
-2.69045358097119e-05
-3.4024934739752e-05
-2.08592570739049e-05
-3.64213370523993e-06
-8.42800584916595e-06
-9.40754064828316e-06
-6.85919412679052e-06
4.37773465739915e-06
-1.51309101495852e-05
-6.51119082587305e-06
1.86237768296974e-05
-3.2569168614163e-06
-8.31864087566605e-06
-1.5731380846465e-05
-2.37418729291131e-05
-2.22703583194413e-05
-2.87793336995423e-05
-2.70817823105329e-05
-1.53857969109705e-05
-1.26960508819312e-05
-1.16886651946034e-05
-2.91248161301501e-05
-1.21859611900034e-05
-5.52003970563547e-06
-1.7029511230972e-05
-1.7294621820684e-05
-2.48455215307532e-05
-4.35987520777885e-06
1.77543892198554e-05
-8.81522018051339e-06
-6.29342411875413e-06
-3.49984515220449e-06
-2.17074363639104e-07
-4.83145163538648e-06
3.32315491264646e-07
-1.64287111422037e-05
-1.48206729638485e-05
-2.32165189516006e-05
-2.1132577653969e-05
-9.0533602084043e-06
-4.03230913799206e-06
-2.82864097251189e-05
-3.7424086492148e-05
-3.88030511052006e-05
-1.72186668618641e-05
-1.80953498210681e-05
-1.97447124923917e-05
-8.60903634615104e-06
1.15931203273246e-05
-2.40193642863325e-07
1.22504097502029e-07
1.83113958852431e-05
9.87421807497323e-06
2.13971717076883e-05
9.83393273913184e-06
-3.03870480520531e-05
-7.03516676127612e-06
-4.63133900374846e-07
-1.12038650570152e-05
-2.14790664281585e-05
-2.53048289460957e-05
-2.40686353552664e-05
-3.45775510501926e-05
-3.23778107495153e-05
-1.69554774466062e-05
-2.2803017387976e-05
-1.80080609618604e-05
-2.09679260831638e-05
1.02443496849966e-05
7.37258004307193e-07
2.91948843994169e-06
-4.15715899551255e-06
-2.23973634144925e-06
-3.88408013486909e-06
6.88091091000505e-06
1.21894074942971e-05
-1.82585956054367e-05
-2.43010090063778e-05
-1.92604762242652e-06
-3.31394383669038e-05
-3.76366753687771e-05
-4.28066847242902e-05
-2.3462063829669e-05
-4.09837235338886e-05
-2.79617570881534e-05
-3.20886157286901e-05
-9.8053778008549e-06
-1.89127633890327e-05
-7.11693398437599e-06
-1.92481107761478e-05
-1.65377091514728e-06
-1.04404759473443e-05
-1.69185915870546e-05
-5.92923838550697e-06
1.2483830502516e-05
4.74564402376894e-06
-8.8634937985479e-06
1.12582048709516e-06
-1.4216546228717e-07
-1.23313147457042e-05
-3.96553585515794e-05
-3.54796592911354e-05
-1.84824449341407e-05
-2.37130449286023e-05
-4.24990598180382e-06
-2.72897957087216e-05
-3.47888425302964e-05
-3.24640816693014e-05
1.09479156173788e-06
-1.9875075289109e-05
-9.2708517567383e-06
1.57224228061905e-05
9.17218639625268e-07
-9.78990866169085e-06
3.77945584172803e-06
-5.39372002007353e-06
5.96759849866156e-06
-8.18932083687755e-06
-2.68222450573191e-06
-1.31674306445841e-05
6.68271490487555e-06
-1.80821544224727e-05
-4.27539370835824e-05
-1.11870603589988e-05
-2.61368708338994e-05
-3.37885952145858e-05
-1.19236311115551e-05
-2.02112757284436e-05
-2.30591893544709e-05
-1.42086897249976e-05
1.13733956740748e-06
1.41405216853572e-05
5.8455360866409e-06
1.41033524263288e-05
9.00946619344786e-06
2.00174739555131e-06
-1.43428050894991e-05
9.07701144811491e-06
-9.78147007864213e-06
-2.19084164932839e-05
-1.74460447623817e-05
-2.93041739213758e-05
-2.23533543624067e-05
-3.74133824849624e-05
-1.475374367532e-05
-2.75834218418615e-05
-1.43605034571196e-05
-7.01161922318613e-06
-2.82807376427994e-05
-1.26610426554955e-05
-1.76135744301546e-05
-7.73972088846028e-06
-1.52191440440531e-05
-2.62876902900576e-06
8.57950566528953e-07
-2.79037153724115e-05
-1.58501765562591e-05
-8.64899292368121e-06
-9.1953974570427e-06
-2.30628487020909e-05
-1.90532185495005e-05
-4.13535759726303e-05
-1.58280063490077e-05
-2.83637742415095e-06
-3.85892413069145e-05
-1.97245661101136e-05
-3.60991314191413e-05
-3.79939121546879e-05
-1.26202001282618e-05
-2.5628395049551e-05
-1.74917514077366e-05
-1.92799876769392e-05
-1.34665081196751e-05
-5.90824299065516e-06
-2.51703386325111e-06
1.25144859412829e-06
-7.13585311656299e-06
-2.20145996111523e-05
-1.70414207951402e-05
-1.47276777157017e-05
-8.63947799599077e-06
-1.85829464590194e-05
-2.22997726914236e-05
-4.78141534413741e-05
-3.48336068068588e-05
-2.13558783039108e-05
-3.66214860279168e-05
-5.33094126613466e-05
-2.9205831907817e-05
-2.90681590244774e-05
-1.94770732210737e-05
-1.78429823574833e-05
-1.43853831678658e-06
-7.58667139335158e-06
2.32139735870084e-05
2.00593142158707e-05
1.47573442019824e-05
1.64908668763487e-05
9.88952762645583e-06
2.13124036793944e-06
-1.44432810071671e-05
-2.42214746501778e-05
-8.82713866964687e-06
-1.13724005552714e-05
-1.57471688871296e-05
-3.86289851374196e-05
-3.68874622130573e-05
-1.54575972708378e-05
-4.029291649683e-05
-3.59453448008418e-05
-2.72422494990528e-05
-6.83997151093159e-06
1.32697941232726e-06
-1.08433515025253e-05
-7.45697446630662e-06
7.07714676181904e-06
-2.05404947601262e-06
4.14641721757176e-06
3.64132935285028e-08
-2.98702628712332e-06
-7.68255294596247e-06
-2.08569235877531e-05
-1.15055647516642e-05
-1.24154168253115e-05
-8.76774229273428e-06
-3.38804429635492e-05
-3.44553322198154e-05
-1.80816742481336e-05
-2.54212631949275e-05
-3.51563296077064e-05
-1.99884631090634e-05
-2.70839608058066e-05
-7.80041313978656e-06
3.6684626169953e-06
-5.60501044379183e-06
-1.58345945619242e-05
-9.4764228167676e-06
5.8380310711246e-06
2.05024595059366e-05
3.57203108171404e-07
-1.09064457545567e-05
1.17154349983138e-05
7.11245895283563e-06
-8.94263701939962e-06
-2.87975317943597e-05
-2.54527530693956e-05
-2.04971259158419e-05
-4.52911071656395e-05
-3.85053791714066e-05
-2.87305043436504e-05
-3.34899559738842e-05
-4.42859431741245e-05
-2.75840428021042e-05
-3.42635744079382e-05
-1.71075825193988e-05
8.98295447813994e-06
-6.9899661643956e-07
1.6215647385186e-05
7.76671568889062e-06
1.23591437939253e-05
2.74939684583519e-05
1.24133423018379e-05
1.200027855778e-05
-9.20576016096141e-07
-1.80680670050371e-05
2.60496317598474e-06
-1.55687426762681e-05
-5.12692922303733e-05
-1.73037780818752e-05
-1.66136380086752e-05
-3.34724222351023e-05
-3.74445235610885e-05
-3.97064775314431e-05
-1.83992603683043e-05
-3.51102192467468e-06
-1.23173982379727e-05
-8.14818642370924e-06
2.70596532808439e-05
-2.57741027080697e-06
2.39055309722997e-06
1.26863845977169e-05
1.82512051353597e-05
4.42459587117897e-06
5.00207111036304e-06
1.31267690629377e-05
6.78010698325429e-06
1.894970520527e-06
3.83931665863189e-06
-1.68521548468052e-05
-2.00381233232686e-05
-8.07363196292084e-06
-1.95950049954012e-05
-2.97366679573557e-05
-9.81580040325933e-06
-5.296771443454e-06
-9.08577216512807e-06
-6.34078275785536e-06
-1.40745554206176e-05
-1.359791382025e-05
-8.98081661484408e-07
-1.06636408789585e-06
8.10764192167118e-06
-9.09956660975885e-06
-1.37293888343478e-05
8.86193627804513e-06
-3.31661346409534e-06
-2.78934007460592e-05
-3.27593871176207e-05
-1.59464712850062e-05
-3.12950433867699e-05
-4.03457804907202e-05
-1.4196823948616e-05
-1.32357853640256e-05
-1.80209631034202e-05
-3.18130617532674e-05
-2.23465649541486e-05
-7.90905848252766e-06
-5.60462055000713e-06
-1.67670500485653e-05
6.97209072087229e-06
1.50896768255461e-05
-3.0183089536842e-07
-6.26693739295288e-06
-2.00816701612068e-05
1.10263179940774e-06
8.84497396927601e-06
-6.74692841783801e-06
-2.67159297628822e-05
-2.95216321468543e-05
-4.33768239714141e-05
-2.36550117598223e-05
-4.60399223597116e-05
-2.49213239654102e-05
-3.41357744804071e-05
-5.86083376160011e-06
-3.01067657683376e-05
-2.69902692727091e-05
-2.20981162983458e-05
-1.40764423904962e-05
-3.91971504161702e-06
-1.18298119697616e-05
5.52176231307526e-06
2.11089307429945e-05
7.52531483970148e-06
7.57321519258447e-06
6.65077021379727e-06
-4.15045594250279e-06
-9.1060706605651e-06
-4.38100796328352e-05
-3.77158744355544e-05
-2.11081385778726e-05
-3.50438799534652e-05
-3.89770667066273e-05
-2.61086181483217e-05
-1.58044315517652e-05
-2.86965274063951e-05
-1.8046808673324e-05
-2.0746022043175e-05
-1.2595508701836e-05
6.68310483222037e-06
1.87195146949189e-05
5.07998251047409e-06
-9.72695056801588e-06
7.0183389425079e-06
6.43539792512228e-06
2.89886072327752e-06
3.89289897234397e-06
-1.45839597037993e-05
-2.42004634909578e-05
-1.91724227816583e-05
-3.05630579581515e-05
-1.86648241833137e-05
-3.31491555241247e-05
-1.62804712931e-05
-2.52443220616741e-05
-1.50252183952066e-05
-1.57775709205981e-05
-1.4937594285636e-05
9.32449379186628e-06
1.58749103699964e-06
3.89111127178823e-06
-8.19259385128657e-06
4.77403611377535e-06
1.55616055870604e-05
4.54250419737054e-06
-1.30207013924871e-05
6.82706100080023e-06
-3.95247124753549e-06
-2.85304243448556e-05
-2.89319155672693e-05
-3.4595695531745e-05
-2.12932431436176e-05
-3.01689226860142e-05
-4.11147256473305e-05
-3.69608441877197e-05
-3.82324687052164e-05
-1.61902036056172e-05
-2.46188699298502e-05
4.2672598655376e-06
-8.69677916250493e-06
-7.82084630826949e-06
-3.35835057753027e-06
1.04340170640648e-05
2.23118055497113e-05
-2.86923330267572e-06
1.868239719069e-06
-1.91907810695336e-05
-1.25427784074163e-05
-2.04385459140254e-05
-3.76521752754498e-05
-3.7938738170178e-05
-3.20447443470554e-05
-2.50368709058719e-05
-4.25616302642686e-05
-3.0351498876672e-05
-2.02426616933523e-05
-8.77277192767636e-06
-1.09627877335893e-05
-1.89737331718944e-05
-1.63462499288424e-05
-6.91335140735044e-06
-4.72369358291072e-06
-9.79624583528983e-06
-2.24184648947416e-07
6.19612889205198e-06
9.50215055685651e-06
-1.17998011268585e-05
-1.50033094727033e-05
-3.80017448622026e-06
-2.61832943973223e-05
-2.2180577090059e-05
-5.08621191460617e-05
-2.29814257468308e-05
3.54017436649829e-06
-1.93222215496677e-05
-3.81609188048997e-05
-1.95669411552537e-05
-6.44653392252978e-06
-3.75488289974879e-06
-2.8006360856005e-05
9.56830353957649e-06
-1.07066990505512e-05
-6.58005755975352e-06
-8.27209541211088e-06
1.02803734699557e-05
1.5932961763874e-05
3.10865975494849e-06
-6.28430759242834e-06
-3.89312442853195e-06
8.04044543739154e-06
-2.25376695389566e-05
-1.49900958945657e-05
-1.64588911519401e-05
-4.13547795056851e-06
-5.78820675315611e-05
-2.14509863577039e-05
-7.51610393810928e-06
-1.8303627453216e-05
-4.2470160424581e-05
-3.69853366147007e-06
4.61370793615029e-07
-8.92956260505892e-06
-1.60553156070254e-05
-1.62914512325674e-05
2.3970473757351e-06
1.25361740500924e-05
-1.41104082509068e-06
3.12356029696004e-06
-9.46017574993893e-08
1.90068004275001e-05
-1.89247562720158e-05
-1.75092855434143e-05
4.51614550551256e-06
-7.83550458632148e-06
-2.33719813445279e-05
-1.65817668949604e-05
-2.50254022083451e-05
-3.56867829611828e-05
-3.26583780509767e-05
-1.05605385758873e-05
-2.23968224928806e-05
-3.38351785407823e-05
-3.21980839688066e-05
-9.74170718766414e-07
-2.69258589171792e-06
-8.05625905720873e-07
-1.32593232077736e-05
-1.47831080368239e-05
-9.99075019243761e-06
-1.22134789247809e-05
-1.13676251290669e-05
-2.14433323823671e-05
-2.70336929730233e-05
-3.55495781672804e-05
-6.88353618222683e-06
-1.02519573529123e-05
-1.82651111414474e-05
-1.59644122169763e-05
-3.24165639912385e-05
-1.36106876007341e-05
-2.69078846675688e-05
-1.86423579000699e-05
-1.02138779500404e-05
-6.88851292642326e-06
-8.3200067339174e-07
-2.77526794774048e-06
-4.29977505866399e-06
-4.7247861174848e-07
-1.04838378109209e-05
-1.81410620947427e-05
-9.53415816552642e-06
-2.64656372910213e-05
-1.44769845649989e-05
-7.58543674013789e-06
-1.04897747687665e-05
-2.53539619306977e-05
-2.52656535909651e-05
-4.63787446055497e-06
-2.53315628700717e-05
-6.10087540530355e-06
-2.58342863302395e-05
-3.12199812211771e-06
-1.36200290039936e-05
1.19383342319666e-06
-1.02363376213402e-05
-1.49297062189525e-06
-6.03688911440268e-06
-7.57980506988907e-06
2.82928553238128e-06
5.71940635906585e-06
7.55830225947658e-07
-1.41508876780275e-05
-1.69654763106898e-05
-1.53192201486991e-05
-1.61847782628539e-05
-2.46167818491627e-05
-2.02583781935914e-05
-2.59329352049414e-05
-2.93306389191413e-06
-2.13309685976761e-05
-3.56552142137244e-05
-1.05211712490743e-05
-2.83398549578556e-06
4.55854135361555e-06
-1.89214073821014e-07
1.23004128862626e-05
-8.43087320471028e-06
-1.91834484913034e-05
1.04068317984268e-06
-1.25754282023688e-06
1.39253812048524e-06
-1.69360972759855e-05
-2.27183966137372e-06
-1.16703365224052e-05
-1.07737329250863e-05
-3.1225776114328e-05
-7.09383720647306e-06
-8.97727699412624e-06
-6.68229963322787e-06
-3.80392207549837e-05
-2.46905762638551e-05
-1.53073539800002e-05
-2.50404052052032e-05
-2.43810457508919e-05
-1.37217023907507e-05
-2.10284951321037e-05
-1.39592639267058e-05
-1.8308516380155e-05
7.10287900558309e-06
-1.27979895762374e-05
4.55477602049817e-06
-2.02560805347375e-05
-3.67749763380705e-05
-1.30276709226257e-05
-2.05832098388536e-05
-2.81089577679922e-05
-2.72964138677316e-05
-2.30896106522484e-05
-5.95479593176441e-06
-3.64625759689862e-05
-4.28305562621245e-06
-7.40822999094078e-06
-1.77831083301635e-05
-1.28550661738404e-05
1.7495842306679e-06
-4.82037278639609e-06
-1.39901368467945e-05
6.52252084084079e-06
5.99952031879587e-06
-8.5232449377941e-06
3.75508926102312e-06
1.50447087652179e-07
-1.9924940843995e-06
3.52271721470958e-06
-1.65903972093828e-05
1.19993614874003e-05
2.19548973513639e-06
-2.02120339026174e-05
-6.62111081397398e-06
-1.09366922515883e-05
-1.1077639065414e-05
-3.10632094502157e-05
-3.60418457472332e-05
-3.69991586970491e-05
-8.84104246330607e-06
-1.35559134816608e-05
2.65392657585769e-06
-9.70252058271424e-06
2.1471349449324e-05
-1.00584313907349e-05
4.63713422608621e-07
-7.03511883798281e-06
-7.61732846488486e-06
1.37173380064819e-06
-7.38037090124247e-06
7.29520395663461e-06
-3.67301791963971e-07
-1.136723436673e-05
-1.57613316558904e-05
-1.40465745887438e-05
-1.22769234113366e-05
-1.73574702564749e-05
-9.22414008692825e-06
-1.29795715021215e-05
-8.17730821977002e-06
-2.50940832286485e-05
-1.03196317089388e-05
-6.28262467182006e-06
-1.99928595767594e-05
-1.20277239904646e-05
-4.33731832814773e-06
1.01329468911661e-06
9.36406233701984e-06
3.08424546816667e-06
-1.13107474511063e-05
-3.85887291163666e-06
-1.92535522798288e-05
-1.38746157658484e-05
-1.94275220836288e-05
-1.29276105056446e-05
-3.95914550602074e-05
-1.67649774805969e-05
-2.24408645920853e-05
-2.38838381225875e-05
-1.48003463226279e-05
-8.01082058809985e-06
-1.2916485874427e-05
-1.29952875098234e-05
-8.1641415938396e-06
-6.7954193285479e-06
-1.0137235923969e-05
-5.87983236892586e-07
-8.91372188943175e-06
-7.51754972414381e-06
-9.56478046638921e-06
-1.121236045361e-05
-2.10815206063536e-05
-1.5605548890538e-05
-1.85261360509775e-05
-1.93907598201328e-05
-5.96397223285371e-06
8.37153275624802e-06
-1.04917488086269e-05
-1.63698411536368e-05
-4.91435510465673e-06
-1.49856597141615e-06
9.85740303979741e-06
-6.3218228231735e-06
-3.05777488915678e-05
-3.54156310337932e-05
-3.52857422940752e-05
-5.39123971335487e-06
-1.15586130018432e-05
-2.95029715354659e-05
-3.89437030459098e-06
2.71882587172952e-06
-1.20320500425629e-05
-2.63290734431284e-05
-1.49591473201208e-05
-3.40471106760157e-07
4.76498790517912e-06
-1.42964505895249e-05
-1.41588226915966e-05
-2.40108836475575e-06
-2.64504431451589e-06
-1.02266437560098e-05
-1.56439421005044e-05
-8.52735666227087e-06
-4.74438200276091e-06
-2.28624125621911e-05
-1.7602100758599e-05
-1.24598798511662e-05
1.06884126210434e-05
-8.66249295400632e-07
6.22475062050603e-06
9.93563913403249e-06
1.66465113269144e-05
7.1585305710739e-06
-1.03056894051415e-05
-1.19214733880051e-05
-4.28500755337547e-06
-1.72893086384246e-05
-7.33850860782207e-06
-1.61874731674161e-05
-1.59523700059319e-05
-2.28134818187762e-05
-3.02057856588514e-05
-3.63060550236456e-05
-2.11291078875445e-05
-1.32436596292048e-05
-2.21102611867303e-05
-2.78813059119037e-05
-1.00464541346955e-05
-1.32884621918876e-05
-1.20254119011542e-05
-1.16006722525294e-05
-1.48377659443483e-05
-1.57252615221034e-05
-2.92052669624459e-05
-4.18218312775243e-05
-9.19781947935407e-06
-6.64248074940735e-06
-2.00839914771424e-05
-2.00108988498434e-05
-1.04622552781478e-05
-1.43239870265967e-05
-1.88435497110315e-05
-1.01567956384401e-05
-5.30980063594279e-06
-1.80909718184582e-05
-1.63354681723876e-05
-3.69227626568499e-05
-1.17392920776689e-05
-1.13332372506909e-06
-3.68466518003763e-05
-3.46585352427096e-05
5.34399193537939e-06
-2.20375149228616e-05
-3.10950916037112e-05
-3.52865018282353e-06
-1.52669447401251e-05
-7.90938196928664e-06
-2.06241554236804e-05
-1.89317168879507e-05
-1.07636325416082e-05
-8.68651710063904e-06
-5.39847158912662e-06
-2.12846853984199e-05
-3.27289347975565e-05
-2.11251886650599e-06
-1.65739220642361e-05
-3.25520934446387e-05
-2.47978447703887e-05
-1.42629008876538e-05
-2.32983028560235e-06
-8.54781993112243e-06
-8.93923615376555e-06
-8.48858924475609e-06
8.84851640878055e-06
-1.02772668597662e-06
-7.06265109556663e-06
8.08145839061085e-06
1.48694621263253e-05
-1.005273448738e-05
-1.66929005289618e-05
-3.75524958783922e-06
-1.99226471582371e-05
-1.52718167251579e-06
-2.82612621849909e-05
-2.64397714784104e-05
4.51088862766383e-06
-1.20081239716571e-05
-2.48146006048847e-05
-2.32153946230094e-05
-1.17153406525611e-05
-9.53680973629969e-06
-1.63849066456268e-05
-1.98961795557648e-05
1.08803473133603e-05
-1.4158598069062e-06
-2.79384869332582e-07
-9.69255993818717e-06
8.19945302901362e-07
3.11468430554246e-06
2.84276548941477e-07
-1.3658842170807e-05
-1.23570076010223e-07
2.3030253586431e-05
1.85942042941736e-06
-3.38016338135088e-05
-1.1342968668223e-05
-1.00785715564858e-05
-4.63451027010289e-06
-1.32823980635717e-05
-2.76794662563798e-05
-2.78858240068533e-06
-2.75851158546211e-06
-1.83745077382878e-05
-2.54105269178154e-05
-8.72397308854079e-07
-8.36909047169745e-06
2.804808009534e-06
-2.20538706963128e-05
-4.86368215258875e-06
-5.10486646244482e-06
-3.36664105038361e-05
-2.30055040348838e-05
-2.05986063385754e-05
-2.77506858822694e-05
-2.55407798733915e-05
-1.44031231861654e-05
-2.02809638260161e-05
-5.72739440444361e-07
-3.58155201649894e-05
-2.15244741084311e-05
-4.17846045168482e-05
-2.36458230344154e-05
-1.56721734785345e-05
-3.02821027033176e-05
-3.42952875790664e-05
1.22613117507093e-05
1.33712115154653e-05
-2.6925570083493e-05
-1.20478046392478e-05
-2.43390110558462e-05
1.4499487391519e-05
1.62381053375343e-05
8.04123950688434e-06
-1.68670462084581e-05
-1.3709272525163e-05
-1.23125727323695e-05
-2.06222309953797e-05
-3.14397684919603e-05
-1.65802671156648e-05
-1.35969207441855e-05
-2.39507248622578e-05
-6.83373304640885e-06
-9.11505903884436e-06
-3.3730596017221e-06
-3.33264509303693e-05
-1.50421420215031e-05
-1.26000001250925e-05
-1.44558054439843e-05
4.11800766151708e-07
3.01113700207147e-06
-1.80398130706756e-05
4.9053356057221e-06
-2.93224755684393e-06
-3.64463892455917e-05
1.21276440667348e-05
-9.21373391621671e-06
-2.49282421989258e-07
1.66116335952183e-06
-2.84855016050259e-05
-1.74098952769276e-05
-2.23083498903591e-05
-2.90820830720334e-05
-8.81647290793467e-06
-1.93562905436903e-06
-3.23388811084907e-06
-7.02146884633446e-06
-1.00443296563073e-05
-6.34619380802359e-06
-7.4875672721728e-06
-7.16265336153095e-06
-5.42099907880946e-06
1.31963386861061e-05
-7.25511095351564e-06
-1.80776912633059e-05
-1.83908127439201e-06
-2.07755469294001e-05
-1.89849626603431e-05
-6.99967651022476e-06
-6.87589975563625e-06
-1.54365730363096e-05
-1.30563885446104e-05
-1.46530363888237e-05
-3.38284422267827e-05
-1.35474439063004e-05
-2.35607978704949e-05
-4.53042059480131e-05
-1.67329496771186e-05
-1.87464278249229e-05
-2.09991362642605e-06
-3.38921157769411e-05
-2.49408809040504e-05
-2.1473061060946e-06
-1.76286585804763e-05
-1.49236184201758e-05
-1.51830960198992e-05
-1.79619201164059e-05
8.37490435864869e-06
-2.4494370356644e-05
-3.77347940646504e-05
-1.53315873652449e-05
-1.11320939128726e-05
-8.33450297177329e-06
-3.7092305429335e-05
-4.16028217850998e-05
-7.29790512711027e-06
-9.91082177990998e-06
-1.77715165612469e-05
-1.45947992101928e-06
-1.15967321278637e-05
-9.55942794884573e-06
-2.04563552215565e-05
-1.19412793940981e-05
-2.07634436075658e-06
-1.26817962487533e-05
-8.86278070725148e-06
-2.91845333078277e-05
1.4792418398262e-05
-1.79556433921526e-05
-2.27266281230671e-05
-1.43025218306764e-05
-1.07022245383353e-05
4.39243919095874e-06
-5.67472051159539e-06
-2.73626283176735e-05
-1.334789351002e-05
-9.2510750657146e-06
-2.07243976738445e-05
-2.76419475008818e-05
-8.79948499371398e-06
1.78612987938809e-05
-6.13036747136527e-06
1.20509845726174e-06
-1.04225535310102e-05
-1.38896476839047e-06
1.9630002714293e-05
-1.53930940428992e-05
-9.87005446789921e-06
-1.15641614074593e-05
6.91110941521213e-06
4.37844708841927e-06
-1.90761979778678e-05
-1.44789771386892e-05
3.1864771174942e-06
-1.36594448439462e-05
-2.28387131692482e-05
-2.37228190716735e-05
6.70869764420196e-07
-6.68643204693749e-06
-1.39533650264271e-05
-2.04078201301235e-05
-1.00086671651708e-06
1.41872077731125e-06
-2.43902510308642e-05
-2.53175590800928e-05
-5.70290732703736e-06
7.89366865369272e-06
-1.77908247157127e-05
-3.13392305742784e-05
-9.203318060923e-06
2.65092164734006e-06
-2.27099547618287e-05
-2.51668488121442e-05
-1.05997058622138e-05
-8.90884105626569e-06
-2.98519094753093e-05
-3.64213241765393e-05
-6.43934400247076e-06
-2.08048837736243e-05
-7.17498618929686e-06
-2.32328219758995e-05
2.99498378128365e-06
-7.96494331450369e-06
-3.58014409955825e-06
-1.55139941747645e-05
-2.6455678410268e-05
-1.26813920001942e-05
-3.32028602964844e-05
-1.33127759007076e-05
-1.46220791812015e-05
-1.11469311283523e-05
-8.84807205005572e-06
-1.63603226501866e-05
-1.7900030712861e-05
-1.1637438289213e-05
-1.37156698244239e-05
-7.90154342640455e-06
-1.84970937360767e-05
-1.80968310956329e-05
-1.17857385630015e-05
9.18543755759211e-06
-2.59718696173803e-05
-1.57420134245077e-05
-1.11969526238526e-05
-4.3878946969408e-06
-1.75396825780622e-05
-8.52094479574385e-06
-1.20825927708502e-05
3.99049025455859e-06
-5.37123286695789e-06
-1.81518891841831e-05
1.08674578117419e-05
1.09025151905972e-06
1.10223273899719e-05
-3.52948042217168e-06
-3.98739575706046e-06
4.24887253723982e-06
-1.09639575597492e-05
-5.87597332605194e-06
-1.85074306804816e-05
-1.38470578971211e-05
-5.99001345189318e-06
-1.69338231146846e-05
-1.62558882189137e-05
-7.82500918460632e-06
-7.48829702869827e-06
-1.35991523819762e-05
-1.45568172257255e-05
-1.31644009912563e-05
-7.83228341547309e-07
-6.35290175772867e-06
1.06818398063669e-05
-5.6206566180286e-06
-4.29980629963887e-06
-2.13900768429359e-05
1.6654735091416e-06
-6.33052269176933e-06
-2.23087780407612e-05
-9.07910371890167e-06
-1.88887274337891e-05
-1.73563892170208e-05
-1.07156500619769e-05
-1.60053682921668e-05
-7.91166084514756e-06
-4.88053039071708e-06
-1.9701623173074e-05
-5.41180391269586e-06
4.91638921460493e-06
7.50550877803295e-06
-1.16839960019173e-05
2.45279102448382e-06
-1.43928619708563e-05
-1.92555588513464e-05
-2.25468418506801e-05
-1.16647614900065e-05
-2.00801893788965e-05
-1.8620580357275e-05
-4.22724600183515e-06
-7.73941191299061e-06
-1.7986855941372e-05
-2.62083180233164e-05
-1.89918873175254e-05
-2.19316611539233e-05
-1.81481861320156e-05
-1.85195145223519e-05
-3.26071236821879e-05
-2.01784576394257e-05
1.49847790268881e-06
-4.79675004666662e-05
-4.58885986534101e-05
-1.59311783625886e-05
-5.60239759855051e-06
-1.09701718470502e-05
-2.06427442194207e-05
-8.51137427550803e-06
-1.16607984721776e-05
-2.27032797826173e-05
-1.23524016120062e-05
-1.07460344230147e-05
-1.33373070877115e-05
-1.28284600029963e-05
-1.45184577194547e-05
-1.82135752249866e-05
-9.78093757407349e-06
3.47565479635498e-06
4.81826091415534e-06
-2.01781608800359e-05
-1.61481980583276e-05
-3.98830640106399e-05
-5.54985126761859e-06
-4.12158919267872e-06
-2.5624787679246e-05
-2.43381558124477e-05
-6.20712691547841e-06
-1.68350427539563e-05
-7.87967619635399e-06
-1.92658659108544e-05
-1.00325437403581e-05
2.62718975110237e-06
-1.42308904017309e-06
-1.21244296164785e-05
-5.86816561952854e-06
-1.17597085387371e-05
9.61826171536574e-06
6.22872248623682e-06
2.20271085389487e-07
8.318025564649e-07
8.05968813715921e-06
5.49247216643173e-06
-1.19889554182135e-05
6.32615537969626e-07
-2.16445994496117e-05
-1.10388328861913e-05
-4.56488784315752e-06
6.40818939707681e-07
-1.32855936060358e-05
-1.76583747552363e-05
-3.37633341665442e-08
-1.80399275857507e-05
-7.72751521645239e-06
-1.24075179868711e-05
-2.02669803557068e-06
-2.54691485320012e-05
-1.22033708600141e-05
9.6456339442324e-07
-1.23696238572205e-05
-2.77157569342698e-06
-8.42018979082835e-06
4.57171199224365e-06
-1.87785561726333e-07
-7.09971915434406e-06
-6.3717969221831e-06
-1.31809030597231e-05
-2.13536396955112e-05
-8.01715981102815e-06
-1.10580023790641e-05
-2.03926502178774e-05
-1.29618822466382e-05
-2.26812723345401e-05
-2.17508177153681e-05
-1.22223342211322e-05
-6.46793977749966e-06
-3.49882422693623e-05
-2.39149298160893e-05
-1.63213256772732e-05
-1.58965638931815e-05
-1.66229897577257e-05
-2.61797751986674e-05
-1.94384056943068e-05
-1.02632306466441e-05
-2.43484087043027e-05
-7.9888851274588e-06
-9.09217837402742e-06
-4.1193514166792e-06
-1.77515152200477e-06
-9.74958855674995e-06
-1.17530247334837e-05
-5.37596412435665e-06
-7.81520179730131e-07
-2.20778922193823e-06
-1.58108771109387e-05
5.85087790611205e-07
-1.46803722081582e-05
-3.89719873613849e-06
-1.07896850409241e-05
-3.84581475342993e-06
-3.45223446246521e-05
-2.55477849245724e-06
-4.5543183100946e-06
-8.11606407255731e-06
-1.10185789933799e-05
-1.44669388787975e-05
-2.00777172725878e-05
-2.78908288327112e-05
-1.38159154945571e-05
5.54860743882261e-06
4.51172371527833e-06
-8.40059019462529e-06
2.24875320986338e-06
-1.47881536176007e-05
-1.10347755049346e-05
-2.20586995309186e-05
-2.6162515391191e-05
-8.30620060496511e-06
-1.932261071302e-05
-2.50139076551808e-05
-2.40384675089284e-06
-4.79054211737423e-06
-3.72453214388188e-07
-2.46221825277678e-05
-1.15052124799719e-05
-2.22164633190356e-05
-3.48033081910359e-06
-1.18722989085489e-05
2.29083618329724e-06
-1.53698373513649e-06
-9.95572779879732e-06
-1.02924844708944e-05
-1.80979055525083e-05
-1.79317514858173e-05
3.47512727375549e-06
-2.43239649901898e-05
-3.87526559335135e-05
-3.94751957329487e-06
-2.03040324630636e-05
-8.25606395116048e-06
-1.47746228755526e-05
-3.23461263388738e-05
-5.87986040933583e-06
-1.65489957643294e-05
-7.97872171457663e-06
-6.70388806978336e-06
-1.18251119000155e-05
-1.64290765619064e-05
-1.01405578094905e-05
-2.67709761664711e-05
-1.1309715201176e-05
-1.79109645838318e-05
-1.12407297314005e-05
-7.87906214769253e-06
-1.34094993449736e-05
-1.90090517012626e-05
-2.84268629572154e-05
-1.81424914204277e-05
-2.26119379110242e-05
-3.15622893575893e-05
-1.91801496972395e-05
-3.31670110031457e-06
-3.16168552856336e-05
-2.91199213340192e-05
-1.63163754332421e-05
-1.25314095044752e-05
-1.44544581487075e-05
-2.68363806864414e-05
-2.95135967900831e-05
-2.63085869782612e-05
-2.44721258566909e-05
-1.13945379717518e-05
-1.59757224564546e-05
-1.70147293655574e-06
-3.33767362464858e-06
-1.26129405290338e-05
-1.23654000800823e-05
-9.13800585251487e-06
-1.63687865561464e-05
-1.29794120331121e-05
-5.01878041456793e-06
-1.24941365537128e-05
-1.6304396058546e-05
-3.54022468809061e-06
-4.96477383195385e-06
-2.25733933169088e-05
-6.03212322942159e-06
-1.12133177167227e-05
-1.16762234367751e-05
-6.55776893305879e-06
-2.09209679862294e-06
-2.45411568895756e-05
-2.46891505302539e-06
-2.11843485263958e-05
-7.49756574057913e-06
-9.59432723205645e-06
4.30652979693783e-06
-1.18628670771014e-05
-2.32760827849481e-05
-1.3581626173289e-05
-2.7554349336331e-06
-2.01115735641377e-06
-9.38645591346785e-06
-2.36827687125082e-05
-2.12266532591467e-05
-5.72771772114607e-06
-4.64340128480586e-06
-2.07447948557046e-05
-7.95137914802101e-06
1.08514363674553e-06
1.88629404055867e-06
-6.17535500759727e-06
1.76521848981953e-07
2.67594161295907e-05
1.00202608767337e-05
-1.49870964738925e-05
-8.21433301362351e-06
1.61269841892453e-06
-1.69475898644771e-05
-2.77473941023104e-05
-9.76347662523561e-06
-1.69034262942278e-05
-1.10663528584281e-05
-2.17221035828955e-05
-2.30866615188036e-05
-3.6701170755451e-05
-4.71262588532056e-06
-1.59821852871765e-05
-1.49256198750919e-05
-1.15661213228724e-05
-1.43008125721046e-05
-1.42991086267322e-05
-5.33413744181723e-06
-4.89178387977363e-06
-3.0129587954583e-06
-1.47201772179248e-05
-2.21909640276172e-05
-1.44227595264893e-06
-1.49625540385946e-05
-2.1145539128953e-05
-2.13135063880678e-05
-1.15780105670914e-05
-2.31543663936108e-05
-9.4534131595874e-06
-1.72497578518003e-05
-3.00748420296891e-05
-1.51446344203167e-05
-2.46398282131262e-05
-2.20923648508181e-05
-2.20178014626482e-05
-1.96285290252485e-05
4.75656231510178e-06
-1.05618480542211e-05
-1.96638318272157e-05
-1.35815959192472e-06
-4.08160540988158e-06
-8.02737528808843e-06
-9.49250285747219e-06
-1.68931348106143e-05
-6.22565946444543e-06
1.7061172164796e-06
-1.30706319219052e-05
-2.66508683879724e-05
-2.29831354657657e-05
-1.89344123670936e-05
-2.61245810893112e-05
-3.45573751957782e-05
-4.84652101351498e-06
-3.06265311880569e-06
1.26301814741182e-06
-2.88307632443189e-05
-2.57994219112305e-05
-1.02768490266695e-05
-1.21365359104665e-05
-3.54188650467754e-05
-3.34824317304026e-06
-3.44776748605806e-07
-1.01889174616023e-05
4.75607574582521e-06
-1.5060524649907e-05
9.43078912920031e-06
-9.94813029131115e-06
-8.59116578245205e-06
-2.01827903720313e-05
-1.39012813975962e-05
-1.71795529707544e-05
-2.75876417384199e-06
-2.12916036138973e-05
-2.87397041320813e-05
-7.76655748681923e-07
-1.02925415221525e-05
-2.20821297867192e-05
-1.8640454048452e-07
6.21974406849755e-06
-6.70904418164776e-06
-5.79393076880204e-06
-4.48494275352695e-06
1.11147031388328e-06
-3.55950950880293e-06
7.95932761952511e-06
-2.02824746127243e-06
-2.75573691195704e-06
-1.88852952286836e-06
-5.2186365437421e-06
-1.77605456517215e-05
-1.85117411894353e-05
-2.16729833916229e-05
-3.13872395093663e-05
-1.39818661890165e-05
-1.88155351613202e-05
-1.49775866315163e-05
-2.5842937275607e-05
-1.13040249976174e-05
-1.9125519707656e-05
-1.50120175459579e-05
-1.41474581315322e-05
-8.3236371543303e-06
6.19552835763112e-06
-4.75415396366382e-06
-1.11774146352869e-05
-1.65896316649924e-05
-8.82128611096552e-06
5.28484768137551e-06
-2.17433421922935e-05
-4.03859491603929e-06
-1.82494005376311e-05
-1.30535589748671e-05
-5.47233409022853e-06
-2.18098879686451e-05
-1.06693226356684e-05
-2.75487348706748e-05
-3.32000953979904e-05
-1.86654032268813e-05
-2.04459663728428e-05
-8.57248259914038e-06
1.2379230148553e-05
-1.42147276604345e-05
-1.45168818001709e-05
-1.11690657167905e-05
-2.43154382518884e-06
6.13971823243427e-06
-1.71422235554379e-05
1.4275455473801e-05
2.63550772287874e-06
-1.27650800754054e-05
-9.44172875028182e-06
-1.22113804102227e-05
-1.4295847405451e-05
-8.52641921840973e-06
-7.26554157358111e-06
-2.44489505434617e-05
-5.27437346307398e-06
3.62541144022913e-06
-2.01616547854263e-05
-1.5903666281454e-05
-1.40877441781087e-05
-1.28461266613255e-05
-6.45453126259675e-06
-2.21227017947912e-06
5.31783975661853e-06
-2.42454965485571e-06
-6.41531218828487e-06
4.71482173249775e-06
1.5534026878802e-07
-1.14565170803249e-05
5.79945253392988e-06
-4.45463336818604e-06
-5.98645316607267e-06
-2.07704474636519e-05
-1.49564680413492e-05
-9.57890974318144e-06
-1.7434772934748e-05
-8.36788660105651e-06
-3.13170623682502e-05
-1.14611959323377e-05
-1.2944961449267e-05
-3.05279050784495e-05
-3.32602336058084e-05
-2.02809703041847e-05
-1.26402057339288e-05
-2.7150950301402e-05
-1.98920706947532e-05
9.48108048702754e-06
2.99098395659905e-06
1.49700763734713e-05
-2.51489562959031e-06
-1.41912355650529e-05
-1.18464084532383e-05
-6.94978092157722e-06
-1.85908061576429e-05
-3.8722542329154e-05
-3.61679562110325e-05
-3.720544523267e-05
-1.9827547107997e-05
-3.92094699557979e-05
-4.51953698462938e-05
-2.1048413785749e-05
-1.4337857852476e-05
-1.70031307445585e-05
-1.38331355527291e-05
-1.79988228087029e-05
1.39927085984398e-05
-1.12671840598245e-06
-9.64389380481223e-07
-5.1474490574236e-07
1.67055118580326e-05
2.57049173083384e-06
-2.33720510949927e-06
5.99315912815151e-06
8.68296657182151e-06
-1.13678174440698e-05
-6.73564580387146e-06
-1.72725228197204e-05
-1.95945002532609e-05
-2.69953298693114e-05
-1.74621506011228e-05
-3.2166408357157e-05
-2.07867199473097e-05
-2.55751652758633e-05
-2.40593742721005e-05
-2.98873118696667e-05
-3.24416317286106e-06
-2.12538208266826e-05
-1.4420982541503e-05
8.96524739326458e-06
4.83673934442863e-06
1.0631740510542e-05
1.15549952527913e-05
1.84810023380161e-07
-2.00794437575112e-05
6.32835236350935e-06
-8.61104296521823e-06
-1.12898916139608e-05
-1.96317606842748e-05
-1.27484513239126e-05
-2.20874371705933e-05
-1.56807307451664e-05
-7.10814873722799e-06
-2.85093721729165e-05
-2.5767386240238e-05
-1.7491675134697e-05
-1.59955290603367e-05
-1.34643835752048e-05
-3.63768631407305e-06
-3.27700098563138e-08
2.48910439405617e-06
2.49828036625041e-06
8.7401568188806e-07
-1.13029925576629e-05
1.02331372872413e-06
-8.96908280861996e-06
-9.75544587425873e-06
-2.12414919221867e-05
-1.11670068798667e-05
-1.68466924659798e-05
-6.31466822272029e-06
-1.5787323567371e-05
-2.03177905678307e-05
-1.33517394497888e-05
-1.50520899288469e-05
-3.18603032813471e-05
-2.23239126582154e-05
-1.46688978429546e-05
-1.19143732378021e-05
-2.22069139768368e-05
-2.83244752045814e-05
-8.57806567349042e-06
-1.14878457968056e-05
-1.46077728129394e-06
-1.93151274341409e-05
-1.37996482532267e-05
-1.45310436516757e-05
-1.45226939913163e-05
-9.62375059659786e-06
-9.83167213394266e-06
-2.69854480921785e-05
-4.11877184674532e-05
-2.75186722718665e-05
-1.59089057104338e-05
-9.97499013581944e-07
-1.99721043081175e-05
-2.30370436199032e-05
-2.15271887095338e-05
-2.35462518641407e-05
-3.57955409856108e-05
-1.38390701311166e-05
-1.96631211130347e-05
-1.23585440042534e-05
1.09183696883116e-06
-1.80968359945061e-05
-9.81735830193216e-06
-1.09266915489857e-05
-3.75482157096528e-06
-1.13269605018228e-05
-1.6147983822422e-05
-4.91297363411843e-07
-4.03956887214766e-06
-1.79128085446975e-05
-1.70178908079714e-05
-2.10581067792209e-05
-1.5694893456684e-05
-6.84447239855575e-06
-1.43591658636984e-05
-8.63312826990067e-06
-1.49461132016568e-05
3.74824857838349e-08
-2.00413658251937e-06
-9.25890924923722e-06
1.98739853696913e-06
-3.78310369026949e-06
-5.62488673528306e-06
-8.17591700583993e-06
-9.50876057159512e-06
-9.4235046664623e-06
6.33052342741856e-07
-2.20763902215376e-05
-1.50138539674536e-05
-6.93123530258045e-06
-1.22451902279336e-05
-2.96700467349818e-05
-2.08590513731024e-05
-6.55527733816684e-06
-6.45595836020106e-06
-1.01840121304695e-05
-2.14893854451658e-05
-6.14112761755225e-06
3.60315084259587e-06
-1.20983626135885e-05
1.31251397295091e-05
1.33188774191268e-05
5.00154963589035e-06
-8.25809288941129e-06
-9.2417777598592e-06
6.21302608394874e-06
-1.70184916725632e-05
-1.13562600891377e-05
-1.9120340261412e-05
-8.747457303293e-06
-5.65018453789026e-06
-3.88515225945367e-05
-2.41599094740457e-05
-1.83983215281672e-05
-2.33618950384618e-05
-2.04359299062348e-05
-7.07149303162733e-06
-5.80537969960653e-06
-2.11993804667918e-05
-2.04991757949204e-05
-3.29350501637137e-06
-9.59079697257647e-06
-1.09567558180647e-05
3.96456048680453e-06
7.56651444676628e-06
-1.78113117776872e-05
-1.0538460508041e-05
-1.32429250806396e-05
-2.46492795000693e-05
-1.47805657987265e-07
-1.52632094836341e-05
-2.6905580949453e-05
-2.47486632047005e-05
-2.49211126826081e-05
-1.51328032941056e-05
-1.78303388286943e-05
-2.39700140955471e-05
-2.22863110560463e-05
-1.36007171401157e-06
-1.22755218774644e-05
-1.84647384714939e-05
-1.10685813129399e-05
-2.54416700426159e-05
-1.07289644481155e-05
-1.61776666227399e-06
-1.05116968884767e-05
-1.48162698572863e-05
-1.05950555712684e-05
-5.12539824157784e-06
-1.09759972959787e-05
-1.77784249512699e-05
-2.428164918601e-05
-2.21403538244975e-05
-2.56748184140615e-05
-3.65223150505083e-05
-1.26168196171595e-05
-2.79519718476025e-05
-3.55930187355328e-05
-8.01972617039348e-07
-1.42112899162272e-05
-7.16904047532768e-06
-2.18162184401333e-05
-9.88857571354856e-06
-1.10923843693531e-05
1.51864772224944e-05
1.38269675668567e-05
5.70050208822563e-06
6.6975780031141e-06
-4.88450142621582e-06
3.81742884887993e-07
-1.46484446643936e-05
-2.53168131107319e-05
-1.64710498965013e-05
-1.2138496879339e-05
-2.10459658458587e-05
-1.59525602392957e-05
-1.48542824888476e-05
-1.87227404787574e-05
-1.99033040856476e-05
-5.09327408542557e-06
-2.31174693957602e-05
-3.10421060738119e-07
9.11126093536462e-06
1.22431282936492e-05
3.25006863782301e-06
-9.57674194617573e-06
-7.58393322872108e-06
8.28824154186365e-06
8.95706741683444e-06
-3.44228052113866e-06
5.13556577474637e-06
-1.11411846003466e-05
-2.30256677249192e-05
-3.00423045563736e-05
-2.67569927099379e-05
-4.74008421504595e-05
-2.99119074985957e-05
-1.36047514293629e-05
-3.77209092122215e-05
-4.68143962148263e-05
-1.33625920835438e-05
-4.36752063653824e-06
-7.4160988049472e-06
-1.09155033044815e-05
1.4146023606351e-05
1.33161212194173e-05
1.01787307716439e-05
-5.70791566196427e-06
-2.15574365979038e-06
-1.99007757757715e-05
-2.37118813091755e-05
-2.37448295018256e-05
-2.85496683107059e-05
-2.3795252512408e-05
-3.37357344095254e-05
-3.34033424340021e-05
-2.28484716368397e-05
-3.48119217412607e-05
-2.20692685058369e-05
-2.14299146024199e-05
-2.6370239819122e-05
-2.43982664377454e-05
4.86870515009817e-07
-1.76666007206096e-05
-1.09340184376246e-05
1.19635213070875e-05
6.05889228869563e-06
-8.40874379089812e-06
-2.32434276483659e-06
-2.8551921378454e-05
9.26662920384512e-06
-4.79796321452448e-06
1.96572198642755e-06
-2.96815370438205e-05
-2.609774181536e-05
-7.40688665104791e-06
-1.15260281872196e-05
-3.43239934878979e-05
-2.40715151557852e-05
-1.5786684191773e-05
-1.69154840676007e-05
-2.64012903535141e-05
-3.13027570117145e-06
1.88427738378421e-05
1.28567356536209e-05
-1.07415470589977e-05
6.07742016435475e-06
1.01493960754834e-05
5.61523404493143e-06
1.43070665467603e-05
-1.78244536001193e-05
-2.20526617176646e-05
-2.31913844141116e-05
-1.21695031001672e-05
-1.30851763525016e-05
-3.59310560758604e-05
-2.64469646461766e-05
-2.96763047422798e-05
-2.44410960055966e-05
-1.24975698644933e-05
-2.9362462884332e-06
-9.53327927986701e-06
-1.61254149606497e-05
-5.96248054220438e-06
1.72886871848191e-06
-6.55915694455212e-06
1.05282720429358e-05
-5.09257206050803e-06
-1.89456658791079e-05
-6.06917415213895e-06
1.14266312536116e-06
-1.46892413339292e-06
-5.32703914428731e-06
-1.7133830062368e-05
-1.94242256308909e-05
-3.4458084863565e-05
-2.52749560799763e-05
-3.97683684908517e-05
-1.37471807889345e-05
-2.91792865845394e-05
-2.77729154320352e-05
-5.6966488317939e-06
3.33969112694241e-06
-7.07400046279912e-06
3.34385164933779e-06
2.60375237674997e-06
-4.7759902335442e-06
-2.99481761565452e-06
5.52993434321809e-06
-8.62087627355231e-06
-1.14935060547326e-05
-8.87202026650013e-06
-1.51755855186739e-05
-1.78844388848292e-05
-2.42805050151781e-05
-2.38647303812891e-05
-3.20663016661833e-05
-2.95648950403116e-05
-3.11853018576834e-05
-2.61915891196118e-05
-2.94938950705009e-05
-9.90478598990051e-06
-2.55463117112723e-05
-1.83034008059327e-05
-1.53136827890717e-05
-1.74343049366792e-05
2.19764893510857e-07
-1.69728199432763e-06
-6.00825590494196e-06
-6.91379181148381e-06
-3.66703761525688e-06
4.67388897193341e-06
1.05284290115041e-05
2.62294696766267e-06
-2.35334447774382e-05
-1.49154523503104e-05
-2.2511594664241e-05
-9.4153985809345e-06
-3.44662536947066e-05
-4.080165807815e-05
-4.26602499704317e-06
-2.8273395490195e-05
-2.17575258600997e-05
-1.34499362660305e-05
9.22963110823258e-06
-4.709596926469e-06
-1.54080165743607e-05
4.50689504896218e-06
6.89903318318127e-06
1.38494955674393e-05
9.442262303709e-06
8.87530607914033e-06
2.21291549723055e-06
-1.08600667805077e-05
-1.04547238740246e-05
1.12316363758814e-05
-1.46889737029558e-05
-1.65706210943355e-05
-1.89805981732661e-05
-2.19347974855578e-05
-2.8507924707209e-05
-1.66428289854161e-05
-2.67517693968094e-05
-1.38045888304438e-05
-1.53782157439755e-05
-1.53081317058681e-05
-9.02641105180525e-06
6.11652410742838e-07
-6.59835134824926e-06
-2.15342157698672e-05
7.94410631456186e-06
1.32513899694742e-05
7.73754905254481e-06
-1.08301550261466e-05
-1.66259229582749e-05
-1.26830107842989e-05
-3.04083569013234e-06
-2.77317107038618e-05
-2.16489657986996e-05
-2.18147605914501e-05
-2.81484461078236e-05
-1.18096929044883e-05
-1.69970295285101e-05
-2.97801279618211e-05
-2.8369183097881e-05
-5.16003267587811e-06
-1.84961321494971e-05
-2.15901203123581e-05
-8.4961268740683e-06
-1.25854744907477e-05
3.85529962881312e-06
7.3432660033442e-06
-4.02476264362907e-06
-2.06295777787542e-05
-1.34060377128243e-05
-4.44079579319608e-06
-1.35420325111147e-05
-1.96477045477936e-05
4.12320572810752e-06
-9.35176547740989e-06
-3.34154474444132e-05
-3.66889413894767e-05
-2.68310197695244e-05
-1.46996516535808e-05
-2.48112786611299e-05
-1.35030101747166e-05
-1.09144358929099e-05
-1.7144218460423e-07
-1.52307795553137e-05
-9.3735791544466e-06
-2.6293939854771e-06
-5.49325896546701e-06
-4.32248381824993e-06
9.28223670844557e-08
-1.83697833595763e-05
-2.01781864427085e-05
-4.79056892678696e-06
-8.8324433155739e-06
-2.84071862762444e-05
-2.97741573608354e-05
-9.81233260789777e-06
-2.61651716038967e-05
-1.5178020163805e-05
9.34796994540893e-07
-1.49101739851012e-05
-1.46563071422813e-05
-1.85349233313042e-05
2.7679353619852e-06
-1.48665120733703e-05
-1.17991864957692e-05
-2.06680222081425e-05
1.11801701190187e-05
-2.76468995691946e-08
-1.01091685324096e-05
7.91295680751732e-07
-1.8387866619854e-05
1.76383091435496e-06
-4.41908460089583e-06
-2.20328860325301e-06
-1.95036357175721e-05
-2.52357363974893e-05
-4.36680318058984e-06
1.38970754214083e-05
-1.24954637944119e-05
-1.33535422572218e-05
-8.87026524251219e-06
-2.60564973953851e-05
-7.60498083369136e-06
-9.72490209010537e-06
2.71693766583032e-07
-1.39800281502948e-05
-4.69016743028076e-06
-1.13977631772283e-06
-1.23817170011529e-05
-2.47970856290424e-05
-7.08292423810505e-06
-1.31879514108591e-05
-5.44878503515079e-06
-1.52867086159412e-05
-3.2526743292882e-05
-1.91159486829115e-06
1.20974988595031e-05
-1.66941803661306e-05
-9.31412699082264e-06
-1.90368339928281e-05
-3.19619185707841e-05
-2.46306195491022e-05
-1.08272182933417e-05
-2.56200289865452e-07
-2.9108756272051e-05
-2.47268221178612e-05
-2.15184108722237e-05
-2.05831290887534e-05
-1.47122556048491e-05
-9.01489412705383e-06
-3.67039303263073e-05
-1.34552692715424e-05
-2.24586309762383e-05
-7.47268193942605e-06
-3.87554541673414e-06
-1.16965303348818e-05
-1.31331430798177e-05
-5.53119596668786e-06
-1.91557030522787e-05
-1.7869801316136e-05
-1.8831637228691e-05
-2.28208413080275e-06
-2.38326368803485e-05
-1.40380348854565e-05
-1.90296330822778e-05
-3.21442067566687e-05
-8.16565777055659e-06
-1.29195631376121e-05
-1.85843467518572e-05
-2.26518938327616e-05
-2.40410922169678e-05
-1.41033588753521e-05
-2.26936167801309e-06
-8.29872320675217e-06
1.01863020432643e-05
-2.89441623843007e-05
-2.71508300580912e-06
2.22639597951875e-06
-2.41720709924928e-06
-8.28295727511626e-06
-1.25442900723677e-05
-4.3382269230925e-06
-7.68221400554014e-06
-8.68859862542069e-06
-2.83764449485449e-05
-1.97058453223017e-05
-1.89665970380227e-05
-1.79211918479725e-06
-8.54288845365804e-06
-1.44265209333644e-05
-1.23408606040659e-05
-1.93020749087511e-05
-1.31528066572334e-05
-6.83070023367217e-06
-1.17010608977622e-05
-1.31686501220251e-05
-7.56256701030203e-06
-1.65301380254014e-05
2.44125101751837e-06
9.30898106567981e-07
-3.21602743381214e-05
-2.41967742718778e-05
-2.57364515189409e-05
-2.12642246774905e-05
-4.19636944968777e-05
-1.21132621405393e-05
-1.9365054554106e-05
-1.99596272913186e-05
-3.12749619395784e-05
-1.18897024398893e-05
-2.71628163485675e-05
-2.61684572849982e-05
-2.35658038361834e-05
-8.77309059263661e-06
-2.88319049948239e-05
1.55494298657344e-06
-1.60217174328824e-05
-1.49659543639382e-05
-9.99618678141992e-06
-1.48792675396844e-05
-1.2649369538845e-05
-7.69845372024593e-06
-2.03626842622061e-05
-2.14769490243786e-05
-2.98400462788949e-05
-2.74533351485354e-05
-3.54590865561207e-05
-9.59326840010173e-06
-3.51264803241362e-05
-4.27412088680879e-05
-3.75607785263605e-05
-2.18797839576773e-05
9.23694394400665e-06
-1.25597557755546e-05
-1.88893131071312e-05
-2.2801704146182e-05
-9.59694256038899e-06
1.4514288948822e-05
-1.99896460719402e-05
8.12686881933739e-06
5.26133059562689e-06
-6.64141601979034e-06
-1.26383999909274e-05
-1.85700498944561e-05
-4.98376853322642e-06
-1.93204973015098e-05
-2.56494610920844e-05
-1.02495056930332e-05
-2.72596819184816e-05
-3.53946672418653e-05
-2.56871522747855e-05
-2.90332444748855e-05
-2.05841293249852e-05
-1.07097869194408e-05
-2.05870981244799e-06
-3.01651659383356e-06
-2.28141027506397e-05
1.15091168457877e-05
1.18288752618815e-05
-5.01342303601094e-06
-4.45344693849102e-06
1.38450463877775e-05
-1.04758300375007e-05
-1.87511993300323e-05
-2.52192371298346e-05
-2.33789673144004e-05
-1.02377231493518e-06
-3.14878986948096e-05
-2.04260098745307e-05
-2.42869032813848e-05
-2.84142257935179e-05
-3.7395460172997e-05
-1.88273601843246e-05
-1.32019872763412e-05
-3.41281676940365e-05
-2.45131973584331e-05
3.21230080646818e-06
-1.16383204565834e-05
-3.19055695395902e-06
-1.81709053227481e-05
-6.97716599703842e-06
4.93253128748284e-06
-9.42613186809372e-06
5.26236510733257e-06
6.79341436507326e-06
-1.37857986351668e-05
-2.79097644322791e-05
-2.28651883210669e-05
-2.57846446120073e-05
-2.33264148534451e-05
-2.57199496001084e-05
-8.65319407199952e-06
-2.40718827951643e-05
-2.33933963019611e-05
-4.13139840087685e-05
-2.1267757853844e-05
-3.12058316475356e-05
-1.84614005234162e-05
-1.23380930710376e-05
-1.9305936797929e-05
-2.61990520824985e-05
-2.83025266830892e-06
-2.59994067922592e-05
-3.04386127925402e-05
-1.8091948262497e-05
-1.53107521492604e-05
-2.5415775115441e-05
-1.95644617539875e-05
-3.4515650683469e-05
-1.75727086051136e-05
-3.71019802722924e-05
-1.71666826238176e-05
-2.88260695062499e-05
-3.92367302057854e-05
-2.75610363334853e-05
-2.46077054425617e-05
-1.24813597595573e-05
-2.06287149060638e-05
-1.3746879032526e-05
9.36860014365153e-06
-1.97959236960897e-05
7.8691414783153e-06
4.01576635624714e-06
-1.80616003026384e-05
5.9568055489434e-07
2.80317994987238e-07
-1.42366696867894e-05
-1.62402709166107e-05
-3.82646028591583e-05
-3.24313821530965e-05
-1.95404778330261e-05
-2.29362629371239e-05
-3.13780617248121e-05
-9.78788795938695e-06
-3.28712859076028e-05
-3.0032529991029e-05
-1.66575585033663e-05
-2.34910305406114e-05
-1.96272200474737e-05
-3.08070276597799e-05
-9.61083972804684e-06
-1.56221484081624e-05
-8.54749811948594e-06
-1.7024675094767e-07
-1.56664920223548e-05
-1.58585041371215e-05
7.15185397511491e-06
-2.26543985584362e-06
5.91945812278436e-06
-1.90132994946448e-05
-3.35549786795462e-05
-1.3579728582557e-05
-1.11050389820166e-05
-4.36588424063478e-05
-1.3950370206733e-05
-9.38523716045616e-06
-1.51154935511964e-05
-3.91755301331022e-05
-4.53650529165844e-06
-1.55794494713065e-05
-1.66541852097203e-06
-2.10109766590847e-06
-2.50651635307885e-05
-2.03878197531161e-05
-1.58200262076464e-05
-7.45999727982914e-06
-3.99832676275095e-05
-2.4877296451534e-05
-6.15456726016224e-06
-3.42654124141468e-06
-3.37672898712153e-05
-3.78856954401364e-05
-2.09270621741763e-05
-2.9806614548868e-05
-3.04128382296721e-05
-3.9408727477703e-05
-1.77903846252657e-05
-3.07417448672178e-05
-1.37517226133662e-05
-2.92102648905115e-05
-2.04938668312994e-05
-4.6466977425055e-06
-1.58307729342534e-05
-2.1984428364898e-05
-1.44259720964318e-05
-1.32709702527167e-05
-2.77456190063673e-05
-1.13232150276475e-05
-7.61488746766131e-06
-2.01087053349051e-05
-2.30873080729244e-06
-3.42985351370056e-05
-2.29523181522333e-05
-3.26853512125553e-05
-1.91444134005191e-05
-4.78202090789834e-06
-1.86014725373574e-05
-3.68815628705199e-05
-2.32104657390604e-05
4.37406334243248e-06
-1.05861660435288e-05
-1.93228004816362e-05
-1.67681302852959e-05
