# Supplementary material for: Research on computational propagation and identification of mine microseismic signals based on deep learning
Source: PLoS One. 2025 Oct 22;20(10):e0334641. doi: 10.1371/journal.pone.0334641 (PMC12543183; doi:10.1371/journal.pone.0334641)
Supplement: S10 Data — (ZIP) [file pone.0334641.s010.zip › 000101100001653.xlsx_0.txt_24.txt.txt]

-5.21175462410156e-05
-1.26191079452346e-05
-3.39652869116395e-05
-2.24829543603472e-05
-1.24960283157412e-06
-2.70018817622729e-05
-2.75111753072615e-05
-2.97345607328156e-05
1.25827535703424e-05
-1.3652669268271e-06
-1.28323884895304e-05
-2.87266202209811e-05
-8.26146453583771e-06
-2.72694810153922e-06
-1.04006193731589e-05
-2.28705951745246e-05
-1.01982151487558e-05
-2.15179907664002e-05
-4.11298155995128e-05
-1.99220243075597e-05
-4.29934840806937e-05
-4.62893206690129e-05
-4.98515544406263e-05
-5.15987627389774e-05
-4.73549293821955e-05
-2.747693622156e-05
-2.79639222430747e-05
4.1656437323014e-07
5.46613515374267e-06
9.76983858297616e-06
3.06113196506776e-06
-1.67045244066891e-05
7.27568094359135e-07
3.91780802019313e-06
2.85585376115768e-06
-1.31230566886211e-05
-2.80440019869593e-05
-2.9439428149487e-05
-5.57471505094117e-06
-1.71776182122424e-05
-2.01008580891194e-05
-1.66326044353886e-05
-2.14498007272067e-05
-3.53357654857612e-05
-2.41437953366148e-05
-5.23087850853749e-05
-1.99108924863855e-06
-1.68339344187638e-05
-2.71493384410096e-05
-5.28031468067124e-08
-2.26697945426196e-05
2.58699584999319e-05
7.47439952866697e-06
-1.31585235627638e-05
-6.87683418616421e-06
1.04172206572971e-05
-9.70790184104552e-06
-6.93761756281045e-06
-2.95254247629675e-06
-2.83803228650694e-05
-3.2585505504017e-05
-2.80201341358236e-05
-3.11700833220678e-05
-3.23020209342445e-05
-3.32085722311566e-05
-3.35076305564639e-05
-1.49740618111985e-05
-3.0634398938454e-05
1.10449961497374e-06
-1.05704862205551e-07
-7.20451972154324e-07
-1.11669480545033e-05
-1.98434420650434e-05
1.8760584424944e-05
-5.32562955964873e-06
-1.56953443604737e-05
-3.57357206211198e-06
3.17585361145994e-06
-4.57858022414149e-05
-1.39766815751386e-05
3.60371919613026e-06
-1.88132781493284e-05
-4.4981139265417e-05
-2.92412390207587e-06
-3.20628044682247e-05
-3.72693476822109e-05
-7.5734212262421e-06
-1.00518708159993e-05
-1.00366472552928e-06
-4.14672255061189e-05
-1.72298415095724e-05
4.09683185407668e-06
-1.52739436695069e-05
-2.89821595449754e-05
-2.01290308482806e-05
-3.02014353099409e-05
-1.64667202163575e-05
-7.58276172919435e-06
-3.36909509616756e-05
-3.49088938646709e-05
-4.02505166880622e-05
-1.43715276989503e-05
-1.80315918444022e-05
-3.63666843584816e-05
-3.14496911606068e-05
-3.32141205635183e-05
-3.17662644160173e-05
-2.87904758840843e-05
-2.28420054065476e-05
-9.39067926871823e-06
-2.68043575749462e-05
-2.04635762917618e-05
-1.64831112117052e-05
1.66628461326108e-06
3.38792048210719e-06
5.94573622081993e-06
-5.34627433430761e-06
-2.93568691102324e-05
-1.3166849068895e-05
-3.07632981164019e-05
-2.34739277202987e-05
-2.13115799453863e-05
-1.35299739569709e-05
-5.80369112941626e-06
-5.1983316991778e-05
-2.78870321980796e-05
-2.32284354416433e-05
-3.42518838106071e-06
-3.68641662449181e-05
-2.13582486120209e-05
-2.94056747381263e-05
-3.21729416172292e-05
-2.60346416620138e-05
-2.62737309705286e-06
-3.56370700900766e-05
7.39330958908937e-06
8.05152781669788e-06
-6.59729399214604e-06
-2.31981267915677e-05
4.6241874875762e-06
-9.6029574193617e-06
-2.06311068590532e-06
-1.42935876881735e-05
-2.98656584782898e-05
-1.12086890744545e-05
-6.34109745171475e-06
-2.71870700644559e-05
1.02610437719827e-05
-2.56301544705758e-05
-2.12792395797295e-05
-3.21877547102653e-05
-7.61541487218285e-06
-2.38410383823679e-05
2.82361899898994e-05
-2.3743201549838e-05
-2.40735430682129e-05
-1.19323764593888e-06
2.0925776928941e-05
-1.4704400761743e-06
-1.85854800505464e-05
1.35702419679345e-05
1.62267330237343e-05
-2.17620786280073e-05
-2.9549396230884e-05
-3.19664761145063e-05
-2.487332325523e-05
-2.71205129005665e-05
-3.20077124931522e-05
-5.10434908309295e-05
-3.51799546457225e-06
5.31522036788923e-06
-3.38132315585847e-05
-2.29674146381814e-05
4.01888930508168e-06
-5.47173505420854e-06
-8.30382855223651e-06
-2.45501292751462e-05
-1.62943973274468e-05
-9.11201581658554e-06
-1.40116249558156e-05
-3.56815938250026e-05
-7.54855405150125e-07
-1.76593483386471e-06
1.26457148939443e-05
-3.2696402695335e-05
-3.02691793315689e-05
-1.73148931647402e-05
-2.23254202492833e-05
-2.13173553697442e-05
-2.24417839291318e-05
-3.10196486301044e-05
-1.34751575085455e-05
-2.15655843572222e-05
-1.56415738174185e-05
-1.43270385042685e-05
-1.88808474483195e-05
-4.15935699151354e-05
-1.38753414421635e-05
-1.96411063567699e-06
-2.56405445550019e-05
-2.73822832136057e-05
3.86863337320063e-07
-2.41900316656483e-05
-2.3806164859474e-05
5.46201627122175e-06
-1.96672980519198e-05
-2.65940326668021e-05
-7.77131187529727e-06
-6.1824495539958e-05
-5.30255747018216e-05
-1.74627269240941e-05
-3.97813922357347e-06
-5.69550676171056e-06
-5.30869998114793e-06
-2.20532402456152e-06
1.27455186224993e-05
-1.1361470321595e-05
-1.22803846066676e-05
-1.04382123390353e-05
6.59792622314875e-06
-1.46473520286241e-05
-7.89213749508608e-06
9.21309009719443e-07
1.6355744446513e-05
-1.14982364711331e-05
-6.30376011548004e-06
-3.16407409684871e-08
-8.34365384771464e-06
-2.30826397046229e-05
-4.87715892653446e-05
-3.05261093110213e-05
-2.5901435579905e-05
-3.76213309294851e-05
-2.54359719421803e-05
-2.64195119982749e-05
-3.0791486825317e-05
-2.528734382037e-05
2.24638903259156e-06
-4.62603910681402e-05
1.22558577851597e-05
1.28129376963862e-05
2.13866908136049e-05
-6.8194638636081e-06
-5.49595596565801e-06
2.68200475901647e-05
3.18516334133855e-06
-1.82384399583668e-05
-3.32201716036705e-05
-2.95899004178829e-05
-1.68842971350463e-05
-2.8520885698777e-05
-3.11531070318662e-05
-4.00327011248596e-05
-2.64656489273315e-05
-5.81102115807375e-05
-6.79944839469369e-05
-3.0445210824249e-05
-4.6249647678714e-05
-4.97802067789997e-05
-2.89801311455687e-05
-1.8195279652413e-05
-4.50184372359022e-06
-3.62218382605063e-06
-1.9094655010782e-05
4.46162825213393e-06
4.48575609974132e-06
1.96444438014664e-07
-6.9767970170922e-06
4.4133102787644e-06
3.83846552902864e-07
-2.12795917737314e-05
-6.92805704800198e-05
-2.21999091602684e-05
-1.96939932447667e-05
-3.11735752387169e-05
-5.0923205713058e-05
-3.89377210108145e-05
-4.49871812562977e-05
-4.66457320806447e-05
-3.41487695586476e-05
-3.20994011532642e-05
-2.94506719363304e-05
-1.27447225864091e-05
-1.11040080947859e-05
1.25868987696337e-05
3.19958538205131e-06
-2.02107768866478e-05
4.66239256099292e-06
2.1153162189738e-05
9.28307322845026e-06
-1.19919756410918e-05
-1.4899179010257e-05
-3.71008035561907e-06
-2.11994414075376e-05
-1.38713838584651e-05
-3.36328523597386e-05
-3.67578284189349e-05
-2.03339456761548e-05
-2.19973054402037e-05
-2.63154618803204e-05
-2.46827984775865e-05
-2.08604618234851e-05
1.71511162378765e-06
1.08588138262516e-06
-3.2379681218903e-06
-2.2422022662487e-06
3.25348321220038e-06
2.04317835343675e-05
-1.22966995024774e-05
2.01375808799843e-05
1.65294219527838e-05
-2.12664809954327e-06
1.01803690552177e-05
-1.43040845346956e-05
8.44282282244593e-06
-3.1380323073378e-05
1.17337901913082e-06
-4.45359735467938e-05
-3.35032804234916e-05
-1.21538870292456e-05
-2.29318018729833e-05
-4.26737404567176e-05
-2.16565188603029e-05
-2.59992601945651e-05
9.83740574237808e-06
-4.78451497798201e-05
-2.2558617946795e-06
2.34007822686153e-06
-3.28150300617333e-06
-8.83595696228548e-06
-4.93369530095933e-06
2.21116169042381e-05
5.35924035404635e-06
-4.57474769232267e-05
-2.32223671968022e-05
-3.73243854145287e-05
-1.74808416357265e-06
-1.8013125520155e-05
-2.97215501132261e-05
-2.7323834297163e-05
-2.19746792582005e-05
-3.22320397267857e-05
-4.31643506159436e-05
-3.07247460037705e-06
-5.29552187504849e-06
-2.60771290793731e-05
-2.24813152628379e-05
-4.87666464320986e-06
6.56632430191027e-06
-1.34723379032005e-06
7.27366299465342e-06
-2.74042575791533e-05
5.28883393957764e-06
-2.54437810386854e-05
-7.92600218255063e-06
-2.38532087011031e-05
-3.30678743185051e-05
-1.23863566500678e-05
-3.0563211228838e-05
-2.80848339255884e-05
-4.05612539591879e-05
-1.33173183748322e-05
-2.01821975256075e-05
-2.71657224192012e-05
-7.39501896514006e-06
-2.35531745601702e-05
-3.84808057630227e-05
2.0594836611656e-06
2.77779617323832e-05
2.01354365101722e-05
2.44215809654148e-05
-2.10246608539814e-06
-4.02892167062808e-06
-1.30284686282273e-05
-7.75262081649424e-07
-1.45022606007742e-05
-3.66594570270626e-05
-2.65243336768283e-05
-3.66615630296997e-05
-1.97567280738968e-05
-2.85769892950558e-05
3.80989299878231e-07
-1.84956963777961e-05
-5.00894229021643e-05
-3.03138790120628e-05
-3.38974297459396e-06
1.45942583285468e-05
1.43406188054695e-05
-2.35872659131476e-05
1.00223469999637e-05
2.64162539738056e-06
1.65591660052523e-05
1.45341431239551e-05
1.04601302173761e-05
-1.10272061206434e-06
-1.01283825933651e-06
-1.95816413461963e-05
-4.32956502902181e-05
-4.99256915482072e-05
-4.21700308713392e-05
-5.83635813208838e-05
-2.68715871092154e-05
-6.23053572268178e-05
-3.66045841694793e-05
-3.2768820362259e-05
-3.17835040913748e-05
-1.83637076740838e-05
-7.41224331644006e-06
-2.31161554099713e-06
-7.2982119379013e-06
1.66302279450413e-05
9.1015165930089e-06
3.15314863821317e-05
4.32153574809501e-05
2.89958264543524e-05
-4.08263479235682e-06
-3.57277068701437e-06
-3.71156559128507e-05
-2.31911351554849e-05
-2.6154912911665e-05
-3.25332572880851e-05
-6.30734730919839e-05
-6.66789511575144e-05
-2.2659251605092e-05
-5.70290068582972e-05
-4.88985902334527e-05
-6.00936573658137e-05
-6.13141980851642e-05
-2.33352853356058e-05
-3.02427300977855e-05
3.6579135647404e-07
-3.06986421474624e-06
3.42693586475329e-06
1.71704221472445e-05
1.71438391140315e-05
1.51331875792031e-05
3.91345811757316e-06
1.810437798119e-05
1.36418602431805e-05
-2.8311122316105e-05
6.80395782911538e-07
-8.81616761305768e-07
-3.82661160926752e-05
-5.83711968044171e-05
-4.01575176880646e-05
-3.02885637920103e-05
-5.10137464011917e-05
-4.80921456139335e-05
-5.4436768872026e-05
-2.37904850484363e-05
-3.36259722431886e-05
-1.66594896920172e-05
6.04267133127991e-06
1.80137875909935e-05
1.4824974008157e-05
1.32211306684199e-05
-1.29796169334808e-05
2.6575416577038e-05
3.1937106734438e-05
1.04444054712672e-05
1.07803642565951e-05
-3.0740414452968e-05
-1.4337295329211e-05
-1.65721320692548e-05
-3.92448430473312e-05
-4.55624270528691e-05
-4.87516349174483e-05
-4.92924438963867e-05
-2.96117914783698e-05
-1.27061383852327e-05
-2.71108021081866e-05
-4.95981078081046e-06
-1.57523045388457e-05
1.75190407462783e-05
-1.55180225972094e-05
1.34363049551853e-05
3.33319064988125e-06
1.28581804623757e-05
1.88355601621762e-05
2.32651509311462e-05
1.76211359599921e-05
2.77149240698749e-06
-3.2021552033372e-05
-3.13104342478651e-05
-4.383534265115e-05
-4.02650742675033e-05
-5.39526105688715e-05
-2.66083164850915e-05
-4.62768611842095e-05
-6.71747982127625e-05
-4.71679284506644e-05
-3.42716613247834e-05
-2.54000421233574e-05
-4.81714141911803e-06
-2.58792820242588e-05
-2.38970573151767e-05
-1.82627499254368e-05
-9.18891142140169e-06
-1.05527976618894e-05
2.60742090386441e-05
9.96057015619884e-06
8.55266677554573e-06
1.80157110882058e-05
-3.41505088093445e-05
-2.21175279530638e-05
3.568074678906e-06
-5.94282830952442e-05
-5.6249785719405e-05
-4.04063281623427e-05
-3.0025938474624e-05
-2.95754415672138e-05
-3.61818738431826e-05
-5.62480533401642e-05
-3.88471866637494e-05
-1.20748062934395e-05
-3.42357177454944e-06
-4.01618750232662e-06
-1.15487434072318e-05
7.22132126046985e-06
9.54990689222396e-06
1.31423729525785e-05
-5.47663626479361e-06
-2.95452555483331e-06
-2.73367235219469e-05
-2.11048243689083e-06
-3.74914619004859e-05
-5.10801062970094e-05
-3.47968732733095e-05
-6.3029937475121e-05
-5.66595116165558e-05
-9.65490916542474e-06
-2.93783036366357e-05
-1.59579619612274e-05
-2.08188931170413e-05
-1.43808113411198e-05
-2.38297771747341e-05
2.32995371745375e-05
3.17168275450789e-05
-5.74692881087347e-06
2.62532018510049e-05
2.73264544515896e-05
-6.67709704669617e-06
2.02440362703264e-05
4.98275279534057e-06
-1.83456248657439e-05
-1.28981719254822e-05
-1.44824023669844e-05
-4.23070975635047e-05
-3.81050741945746e-05
-4.01614639669323e-05
-3.02004208425694e-05
-4.31103756898986e-05
-9.09282737607248e-06
-3.38956483820094e-05
-1.57337622534591e-05
-1.03356923006796e-05
6.79662704529689e-06
-2.97605339992906e-06
4.99732507963727e-06
1.89774088969363e-05
1.92916502904702e-05
-3.39222187532013e-06
2.54059439444136e-06
-2.75304840203563e-05
-9.13842825160275e-06
-2.213250333327e-05
-3.29230578022729e-05
-4.5893359049273e-05
-4.46501710897858e-05
-6.06459322038316e-06
-3.04081755783121e-05
-5.94273620342164e-05
-4.97410629595171e-05
-6.39285780606652e-05
-1.0853247113955e-05
-1.52862391313818e-05
-1.88826004673412e-05
7.06297278756208e-06
-1.7824080728481e-05
6.04663946452675e-06
5.05179135898067e-07
-7.08555390421889e-06
-1.71856290693151e-05
-1.56934203322493e-05
-2.85879942090849e-05
1.81458629780627e-06
-3.40728580133431e-05
-2.49222111392102e-05
-2.48867351609133e-05
-4.38056936515098e-05
-3.20210599908565e-05
-3.68629638442697e-05
-2.72679732717698e-05
-4.44578185763707e-05
-2.1139780741748e-05
-1.25051899600436e-05
-2.12108925643996e-05
-4.82729986370055e-06
1.36900041163774e-05
1.08294128824576e-05
-2.0698537344232e-05
2.54664663364374e-05
8.41865038764337e-06
9.36000860670924e-06
7.00524487113836e-06
-1.00549538744169e-05
-2.63904058285819e-05
-7.87550145991519e-06
-5.87602066882746e-06
-3.82143418583539e-05
-2.21846662967588e-05
-3.87026311398282e-05
-4.19625862298452e-05
-2.52325537411403e-05
-4.04660330334582e-05
-4.12554187342685e-06
-2.69079389371317e-05
-1.14770647455088e-05
4.29774421284837e-07
2.00815079776462e-06
1.53642128381668e-05
-1.16527134150952e-05
-7.5979583888956e-06
6.19464091772363e-06
-1.78729719859478e-06
2.64263104678839e-05
-8.98483601076614e-06
-1.71947839395089e-05
-2.06902686349016e-05
-2.89163130269124e-05
-5.01233546540997e-05
-5.80384664535463e-05
-2.94319301409297e-05
-3.49659678999159e-05
-4.08803621139939e-05
-1.94430846920377e-05
-5.91932854202097e-05
-4.35798351426781e-05
-2.33744446820164e-05
-1.1839169737998e-05
-1.17423012186946e-05
1.16099254935286e-05
-3.95835048397954e-06
-3.63153660165428e-06
-1.98192756679048e-05
-2.08789819932179e-05
8.51871296242688e-06
1.27243991690437e-06
-1.35400902139727e-05
-6.88060827565274e-06
-2.24536019534693e-05
-3.77180555618784e-05
-6.71355859540345e-06
-4.30242570998131e-05
-5.98989242099078e-05
-3.33934400276188e-05
-3.42018585222168e-05
-5.3468668111647e-05
9.54266828684601e-06
-1.83344186215505e-05
-2.54615537658747e-05
-1.20590403983825e-05
2.72512218799699e-06
-1.19478476705002e-05
-1.96285484102156e-06
5.09847578424736e-06
-9.74795099481581e-06
4.99005285879969e-06
3.52096099612032e-07
-2.35549187714037e-05
-2.15961375339541e-05
-3.36139016581398e-05
-3.55410587443011e-05
-4.9094122452904e-05
-4.39306975478915e-05
-2.09100775215644e-05
-1.03250230370976e-05
-4.01115221462406e-05
6.71924624212908e-06
-2.36712976548613e-05
-3.1950646688651e-05
-1.10160545856863e-05
-1.77909280576471e-05
-3.09543727412448e-06
-6.46633688038516e-06
-1.01373736432681e-05
-1.07800494299316e-06
-1.75887010778404e-05
-2.57476651267745e-05
-4.93277496873454e-06
-1.15322757973427e-05
-3.5773365345888e-05
-9.32397082599375e-06
-4.79524837689011e-05
-2.74643406420111e-05
-3.34895369294701e-05
-6.74332040273824e-05
-3.31919231837059e-05
-3.25203201406632e-05
-9.96522805823717e-06
2.99287839106488e-05
-9.12030461366925e-06
8.30054759719478e-06
-1.12757951321059e-05
2.63034616462359e-06
-2.56187269560723e-06
9.47251039740882e-06
-7.16907618788871e-06
-7.05765473794358e-06
1.78997955898889e-05
-3.55571766745167e-05
-1.58299658652849e-05
-6.84896650935286e-06
-4.26625142638775e-05
-3.34090574362261e-05
-3.56052818884344e-05
-3.07202955522147e-05
-2.60041577849683e-05
-4.90875206444174e-05
-6.25512556158168e-06
5.70871788248323e-06
-4.43064247890296e-06
1.73838143527557e-05
-4.29058018529381e-06
-3.96798513777839e-06
1.36782007333355e-05
3.40317024963419e-06
-1.09282276938079e-05
-1.12281869624696e-05
6.41127992532989e-06
2.15292491044823e-05
-1.01243128695873e-05
-2.56853640828301e-05
-2.51733600034596e-05
-5.15910713559938e-05
-5.60452046182218e-05
-3.16625425859959e-05
-2.41044858044409e-05
-5.05102116561836e-05
-9.03483137510172e-06
-3.00874222638083e-05
-4.53087235791398e-05
2.71678628769865e-06
-4.31601246213095e-05
-1.55800861798097e-05
-1.24332128118651e-05
1.57788767984498e-05
7.2937384878119e-06
3.34193475595494e-05
-3.30077342208084e-06
-8.93939067602847e-06
2.1830088517971e-05
-2.13258492536212e-05
-1.14938942381691e-05
-4.18883790378994e-06
-2.36661953789779e-05
-4.14308236443857e-05
-6.06691648151542e-06
-2.73685187029735e-05
-2.26932189607246e-05
-9.68623244933078e-06
-2.79386799129658e-05
-2.10818023574455e-05
-1.58115943967382e-05
-5.75480795499508e-06
-8.84675666649283e-06
-1.68275300479238e-05
-1.80037576474257e-05
4.34831660136534e-06
-2.33329114042468e-05
9.68720894051923e-06
-2.21677374073227e-06
1.13383171452424e-05
7.11347164932438e-06
-6.11658508895623e-06
-9.34190437335676e-06
-4.58496247249882e-05
-3.56332284716529e-05
-4.82087644537766e-05
-4.78437102463886e-05
-4.2953255566185e-05
-2.15389288939959e-05
1.8049387577979e-05
-3.04181617569858e-05
1.50013557743344e-05
2.21236069093104e-05
1.77829221249642e-05
2.93844355401201e-05
-1.24875473005547e-07
5.96958779347725e-06
-4.58427030840034e-06
8.84900775248998e-06
1.80218775430225e-05
1.05632868039452e-05
-4.71026246770486e-05
-3.49491153151962e-05
-5.34122600990056e-05
-3.90337291399499e-05
-3.14613578309924e-05
-1.67994812453422e-05
-3.0649600776943e-05
-2.148752592712e-05
-3.36858675506459e-05
-2.50243783592533e-05
-3.10542908507418e-06
-5.27129683735854e-06
-1.26595303281864e-05
-1.50917748669058e-05
-8.68213121324463e-06
-2.36840093531769e-05
6.81064890378869e-06
7.84388069889239e-06
-1.48762125051107e-05
-1.77539268639353e-05
-7.99768170514937e-06
4.6296490562084e-06
-7.85108020785681e-06
-1.88266844554847e-05
-2.23352091576621e-05
-5.22727071431603e-05
-1.84746391109076e-05
-3.88833309405109e-05
-3.29044319734957e-05
-2.5821578149433e-05
-6.67383260606298e-05
-1.46621888934952e-05
-6.2822264773627e-06
-3.13591910200798e-05
-1.94531784451653e-06
-4.93399797748105e-06
2.07700294538393e-05
-2.53668596542105e-06
-1.48715163705419e-05
-1.64443240957989e-05
-2.13674824286608e-05
-1.53554483429783e-05
-3.1571193826115e-05
-2.18144785773149e-05
-2.35021440929573e-05
-2.99176338535354e-05
-4.9291334345154e-05
-3.28451651165965e-05
-4.39273070500659e-05
-2.2059466997964e-05
-2.33987922553345e-05
-4.31793542259258e-05
-1.32413072844784e-06
1.15418010349117e-05
-3.08167438492967e-05
-1.54420161849053e-05
-1.03665953393174e-05
2.85179636511175e-05
2.50592564534502e-06
-1.10244429701789e-05
1.99668725065838e-05
-5.28859527441362e-06
6.99625747266392e-07
-2.84738237229379e-05
-1.82260004814994e-05
-2.1096178945783e-05
-4.35370607685922e-05
-2.30173947137908e-05
-8.44820010576068e-06
1.18372739278594e-05
-2.29521950197965e-05
-4.32844087601738e-05
6.30347328645014e-06
-4.38418663335905e-06
-3.22274855417381e-05
-1.40193339103437e-05
-3.0117834280412e-08
2.23547484588197e-06
-7.75378842640377e-06
-1.25680574997681e-05
-1.20671135843265e-05
2.19745031548396e-05
-2.89367361625496e-05
2.01786194711192e-05
-3.26292143587337e-05
-2.36249552641404e-05
-2.9165700463542e-05
-2.20566620834778e-05
-2.11382565160634e-05
-1.11736817886022e-05
-3.98036242157049e-05
-1.4732963579784e-05
-3.08681001437883e-05
-1.57998076552031e-05
-6.57731378672781e-06
-2.73355778994117e-05
-1.07936768767203e-05
-2.0872852632242e-05
1.62910177979812e-05
-1.27508105421516e-05
6.90101940961515e-06
-3.359345443003e-06
-1.18010052664679e-05
-1.36763871372798e-05
-2.79780621520475e-05
-9.99520509641744e-06
-2.29749348968642e-05
-1.45372957955021e-05
-3.70556922149473e-05
-2.91644752313384e-05
-2.50657887554553e-07
-5.21996013522266e-05
-1.76602203011423e-05
-2.55673721557581e-05
1.06400024468854e-06
-2.25010307043393e-05
-7.58617152710671e-06
-9.26661239892882e-07
-5.59113702645784e-05
-4.67712498622522e-06
-8.62772645581634e-06
-1.47135144414525e-05
-1.33730099917673e-05
-1.12671269518874e-06
-1.4142989712779e-05
-1.19566282833512e-05
-4.07851155671156e-05
3.27790270443557e-06
-3.46244190498589e-05
-5.33798291021397e-05
-3.75362999327931e-05
-2.76299225410922e-05
-8.33663167994451e-06
-3.14774445677131e-05
-1.62223994459262e-05
5.80531168371366e-06
7.18267162505875e-07
-1.07301379886996e-05
-1.11822405082959e-05
2.76082786869246e-07
1.40206394970347e-05
-7.8084625219588e-07
-1.84640688160001e-07
-2.79306583789679e-05
-8.08036648056716e-06
-3.50221360297344e-05
-4.18488443015326e-05
-5.14816879151285e-05
-2.8977706563273e-05
7.56833375653494e-07
-2.25337862812725e-05
-2.76648487372402e-05
-3.76910973419639e-06
-9.92442582809631e-06
-1.85899455973979e-05
-1.71590268889141e-05
-6.94367488009287e-06
1.35701473301071e-05
-1.92555927312548e-05
-3.6212415305033e-06
-1.88283210962867e-05
-2.11980382583819e-05
-2.58950921968951e-05
-6.7765379157195e-06
-2.42086888725025e-05
-3.12500347317502e-06
1.98849499136208e-06
-1.55206445652777e-05
-3.17686211361034e-05
-4.4764446942283e-05
-2.63786511566443e-05
-9.61788531516732e-06
-2.36508428270993e-05
-3.9777220000225e-05
-1.33760547402746e-05
-5.98863777059371e-06
-1.89099257623471e-05
-2.14749988571745e-05
4.46072938628168e-07
-3.26181392280929e-05
-2.16764124920959e-05
-7.22875879475468e-06
-1.5604950805223e-05
-8.06009511340889e-06
-2.67245817654764e-05
-1.45511364058623e-05
-2.06565865528875e-05
-3.08166865985815e-05
-3.26879425345088e-05
-2.72768175932198e-05
6.2769677614365e-06
-6.26158107430027e-05
-3.2127091795177e-05
-2.77167207802162e-05
-3.26420364030629e-05
-4.27476566747698e-05
-3.48960252853126e-05
-2.16898554253569e-05
-1.21681654278123e-05
-2.41206507611975e-05
-1.24725915859462e-05
-2.48583788972628e-05
-1.05634067888065e-05
1.40468770579747e-06
6.73918377376898e-07
-1.86359589174222e-05
5.12853456866267e-06
-2.5306739088279e-05
-6.79119955103928e-06
-3.30475666558798e-05
-2.25930983749841e-05
-2.19950729515306e-05
-3.773397820446e-05
-1.65307590501672e-05
-1.09882583045787e-05
-3.6520865190894e-05
-1.47594440058955e-05
-1.82273847298964e-05
-2.60289164596242e-05
4.5339656162399e-06
2.97306341297848e-06
-1.68291094610572e-05
2.16402796219265e-05
6.1659914309594e-06
2.7264708417129e-05
1.67029060429696e-05
-1.76132520419157e-05
2.24984570008378e-05
4.00559224422698e-06
-1.82002595314019e-06
-2.51515192422142e-05
-1.70951803293217e-05
-1.91208918832243e-05
-4.4725948575048e-06
-3.06824607433442e-05
-1.38416039000556e-05
-3.15562690480989e-05
-1.85237399903356e-05
-2.30599848408054e-05
-3.60091982201577e-05
-2.68299343335688e-05
-1.5019391156121e-05
-2.76957279415165e-05
-1.12069666969605e-05
-1.88623607078273e-07
1.0578358840953e-05
1.44667458082002e-05
-8.159684334506e-06
8.14764903630976e-06
-2.58003838695754e-06
8.18497379956229e-06
4.89766506817615e-06
-1.63633486941534e-05
-1.16945552234817e-05
-2.53966710106591e-05
-4.53034250452818e-05
-3.17341649007789e-05
-3.65429689413811e-05
-4.48022486348195e-05
-3.58020177265654e-05
-9.58372887222987e-06
5.4110829867038e-06
-2.07644309781302e-05
-2.94505182478676e-05
-4.06567798009017e-05
-2.06021260927721e-05
-5.4967590975635e-06
-7.28579739886182e-06
2.31951416948803e-06
2.25180092607237e-05
2.53804939338815e-06
1.20910177450179e-05
-2.55545845834974e-05
-1.15078124645217e-05
-2.9974316735356e-05
-1.61974293890212e-05
-2.60207543925371e-05
-3.72105629054352e-05
-5.51445468961349e-05
-2.58271754842743e-05
-4.28556351344968e-05
-5.51935341990667e-05
-2.777252520912e-05
-5.15521452056064e-05
-4.43991463396262e-05
-5.54334284891542e-06
-4.89001268323837e-06
-1.072162266596e-05
2.62021898867946e-05
-1.69087880422972e-05
-7.06242519845273e-06
-1.76485211875833e-05
-2.27021850524761e-05
-4.45629878964995e-05
-1.39122341862791e-05
-1.13925961197132e-05
-6.28765621507457e-06
-3.73483365728598e-05
-1.92523179089336e-05
-1.62110680295899e-05
-3.30674499230156e-05
-5.88675274848647e-06
-1.25850992336954e-05
-2.28962785068506e-05
1.86388822378209e-05
-2.8346350707732e-06
-8.07163477974248e-06
-4.90568378108546e-06
-2.92572267676325e-06
1.37243918384775e-05
-1.9165698724563e-05
-2.09450182400176e-05
-4.85975879198214e-06
-1.41362544779742e-05
-2.62753485698624e-07
-1.24586924147038e-05
-6.43642461972178e-06
-2.92800657406285e-05
-3.08739785193186e-05
-2.28766340931459e-05
-4.03538140867604e-05
-1.78249725414567e-05
-2.38493525735081e-05
-1.54407121886607e-05
-2.32344119641811e-05
-1.90971694513586e-05
-4.50319447148924e-06
1.462357732056e-05
-2.64213472276707e-05
-3.23731233120556e-06
4.61228037435947e-06
-2.50941509302665e-05
3.11001304569407e-06
-1.43831875595459e-05
-8.26678680898319e-06
-4.69257920833972e-06
-2.85462032712212e-05
-2.11408644689961e-05
-2.10464933742428e-05
-3.39375868337177e-05
-2.94311504196696e-05
-1.11135075349664e-05
-1.47653277189849e-05
-1.76210222661902e-05
-1.46252070256748e-05
-1.80460317142543e-05
-9.15375319749826e-06
6.65464308161884e-06
-8.18443970009935e-07
-4.62386999303004e-06
3.47133432829348e-06
2.75063229999564e-05
-8.45936479468535e-06
5.93349247047241e-06
-1.29968710063882e-05
-1.95734634424995e-05
-2.41678481046302e-05
-4.2770284283071e-05
-2.01443714923716e-05
-3.43350258871318e-05
-1.66159091343476e-05
-4.36085354636141e-05
-3.60879313051431e-05
-3.30013474032946e-05
-3.82105437046208e-05
-1.00084789918072e-05
1.49434012064438e-06
-1.49130637885159e-05
1.33191024975892e-05
1.57175709121899e-05
-8.56644378018476e-06
-2.05585878623756e-05
-6.36970453972094e-06
-2.96357677721472e-06
-1.4059274630316e-05
-5.79230820629867e-06
-3.08708659378509e-05
-3.25013185398189e-05
-3.11778068794915e-05
-3.58529294579253e-05
-2.69889889086504e-05
-1.66744681595785e-05
-3.17889685788067e-05
-1.4737835833277e-05
2.6180030062754e-06
-8.88671275864376e-06
-1.97121191810104e-06
-2.82861629994075e-06
4.30955654041985e-06
-1.84836209135095e-05
1.86379310723446e-05
4.99708213578956e-06
-7.5319734840822e-06
-2.01367292385549e-05
-2.48978233702337e-05
-1.44781621451748e-05
-1.62321306611065e-05
-5.60982907425805e-05
-1.23962862010344e-05
-3.14319619009978e-05
-1.95417647458577e-05
-1.17206766389566e-05
-2.2678210333612e-05
-3.38254311946236e-05
-1.33695077112578e-05
-1.07056852151243e-05
-1.26074286261217e-05
-2.33663487065731e-05
-3.3200439736659e-06
3.21422749684177e-06
2.20676948950216e-06
3.16835654923455e-06
5.90484465945707e-06
-2.91727070441599e-08
-1.62988386551766e-05
-4.08300237317646e-05
-1.40195046375624e-05
-3.51233403354571e-06
-4.39037299810355e-06
-2.00658533983548e-05
-2.97044435894289e-05
-1.61746550394452e-05
-3.03471809212076e-05
-3.71684835631739e-05
-2.63342357410099e-05
-2.46292327139861e-05
-3.4673082027268e-05
-9.07717651272285e-06
-3.95896745922107e-05
-2.18750854290196e-05
4.27771632983574e-06
1.93433929453796e-06
-2.35235409917733e-05
-7.2969832120838e-06
2.22515727768459e-05
-5.91373730979161e-06
-2.03733130226527e-05
-1.26917483799084e-05
-3.0071807396275e-05
-2.207450045838e-05
-4.12260142671327e-05
-4.65454321313557e-05
-2.28653495030844e-05
-7.87522962540142e-06
-5.51896633574695e-05
-4.37440478104819e-05
-1.82640882050375e-05
-3.59310163742984e-05
-1.79342034236025e-05
-5.12155149039707e-06
1.36513923179019e-06
9.33728575642156e-06
-2.05128063569411e-05
-5.05109274378313e-06
2.14444619542803e-05
-5.35685780956935e-06
1.11843238791122e-05
-3.2631062313637e-05
-2.92893090633919e-05
-1.72990550196785e-05
-4.68445527846352e-06
-2.77941079405693e-05
-1.74737498995409e-05
-2.64669392241481e-05
-2.86179625208693e-05
-1.81419875287135e-05
-2.24827976009398e-05
-7.04544899038423e-06
-1.15946174580955e-05
-2.38529432499566e-05
-2.65924053141456e-05
-1.3172306002113e-05
2.76467342683502e-05
-1.52488419708353e-05
-1.1521673407949e-05
4.57572683107166e-06
1.32136818110553e-05
3.0120300321326e-05
1.35555253848984e-05
-6.20285238830902e-06
-6.53294461570832e-06
4.47667125568268e-06
-1.52210786626615e-05
-7.23086445286438e-06
-4.72079998802236e-05
-5.58303171400943e-05
-3.67198111192569e-05
-9.80496034394337e-06
-1.76042664373214e-05
-2.61855571799247e-05
-4.45395292241051e-06
-7.98639154140503e-06
1.06193810465258e-05
-2.87616607619575e-06
1.40196935370217e-05
-3.30133855058418e-06
-1.10983507743141e-05
-4.26573617209384e-06
-3.14552655003185e-06
-1.26851418318642e-06
-4.15402589115961e-05
-1.54804648628957e-05
-2.97652668829316e-05
-3.50236905089441e-05
-4.44852381129304e-05
-4.56234653574298e-05
-4.91330367690066e-05
-4.26118245402021e-05
-1.88931939240283e-05
-1.18809037803722e-05
-1.11171386790668e-05
-2.74443428167729e-05
1.51108254366165e-05
1.61237396235234e-05
-2.45022305212159e-05
-9.22547615114885e-06
-8.40389403552409e-06
6.43371054544383e-06
-1.15916642212778e-05
-2.25167991980058e-07
-1.09727321994366e-05
9.76083428591922e-06
-2.66069730485738e-05
-2.24006756452491e-05
-1.11598638086578e-05
-2.80949967263045e-06
-4.882278051756e-05
-4.06002414312538e-05
-3.88322659191919e-05
-2.47669321441607e-05
2.37025229537831e-07
-2.55827500739019e-05
-4.79118206525501e-05
8.96374340794732e-06
-7.98658482655928e-06
-2.35588030964512e-05
1.84169362403549e-05
2.10270259102982e-06
1.09699986786092e-05
1.01479792544125e-05
-2.22881759269385e-05
-1.54948048168249e-05
-2.94858845086226e-05
4.99211229298362e-06
-1.10374807351627e-05
-4.27762220828571e-05
-4.40194554481488e-05
-1.27207925304611e-05
-3.38918229913057e-05
-2.88758702633948e-05
-2.86480665000399e-05
-4.46930623254149e-05
-2.47861294141182e-05
-2.59217366049866e-05
-9.83282437222751e-06
-2.42704223451178e-06
9.85176966550651e-06
1.89771447558864e-05
-1.0557634329316e-06
2.45741718881855e-05
2.30201732751723e-06
-1.4101166084533e-05
-1.14237630567616e-06
1.61172695892851e-06
-9.86985368348431e-06
-1.18323332959566e-05
-3.54248284925237e-05
-5.70360498974274e-06
-6.77073947598039e-06
-5.57649994453662e-05
-2.5127196281494e-05
-4.1212970841771e-05
-5.06235122824889e-05
-3.00962899610259e-05
-3.58090582583091e-05
-1.09647529989234e-05
-6.38708976007657e-06
-1.55915193162042e-05
-1.43571948303763e-05
1.79163699186673e-05
-8.62844558546924e-06
-3.26201538449251e-05
-4.37384483748179e-06
-1.61758066425088e-05
-1.36896072742175e-05
-3.69177229140491e-05
-1.78012617202242e-05
-4.59381017537755e-05
-2.68958497510775e-05
-2.76356894021817e-05
-2.67802601845201e-05
-4.24675774663271e-05
-2.77198216275693e-05
-4.23338201604972e-05
-2.47505176395519e-05
-1.82463334145977e-05
-2.88067603693623e-05
-3.12209119110085e-05
-1.61157824828394e-05
-6.75123138966506e-06
-8.25516520570341e-06
-6.23920455990141e-07
1.76740948774303e-05
-4.35361281458618e-07
-2.14908065827831e-05
-1.10898546538516e-05
1.95829871782267e-07
-1.66658634446357e-05
-3.06955522992064e-05
-4.57576090533172e-05
-3.18898851474956e-05
-8.44235202615891e-06
-4.24441649086936e-05
-3.25650128470274e-05
-3.12694740943377e-05
-4.3411821815517e-05
-4.2953921405341e-05
-2.5313291554032e-05
-1.23171753037862e-05
1.08698623002666e-05
5.06677886699325e-06
6.33993137331752e-07
-9.66116281770105e-06
-1.37012858572831e-05
1.74597368510883e-05
-3.10454017552591e-06
-1.68919171950665e-06
-9.99571715815654e-06
-1.6713778320731e-05
-1.69000161852379e-05
-3.92795963680657e-05
-3.53332995098156e-05
-2.9624572522737e-05
-2.53179563263014e-05
-4.24252045736922e-05
-4.76921554539484e-05
-2.68638304190178e-05
-2.51245712470036e-05
-4.13645197968134e-06
3.05577311512842e-06
1.14643231128243e-05
1.63256410580042e-05
2.85922919639543e-05
-1.74832848055547e-05
3.14579583623288e-05
-1.72946475168717e-05
2.13150296128188e-05
-1.45895201118277e-05
-4.08327764577487e-06
-2.0023962384231e-05
-4.96373051518665e-05
-3.02886329345709e-05
-4.17973702688886e-05
-3.93527154657769e-05
-4.21917000660505e-05
-3.31950365018214e-05
-5.35850378960423e-05
-4.23270378704378e-05
-5.54323502613361e-05
-3.64289291007936e-05
-2.56701931473064e-05
-1.91951557594176e-05
-1.00059950979998e-05
1.55992689137014e-05
-5.93310267281573e-07
9.96476231936606e-06
1.12742988431327e-05
1.13109686010402e-05
-4.57616097200892e-06
-4.30646446467539e-05
-2.57325011268679e-05
-2.85667938551958e-05
-3.20184501739097e-05
-4.77844377281187e-05
-5.83692326157203e-05
-2.76469759969888e-05
-2.67254208139484e-05
-6.54951076592929e-05
-5.17949770888909e-05
-2.70262974625736e-05
-1.23057324265205e-05
-3.81654517538477e-05
-3.14153831278683e-05
2.16615218508347e-05
5.83487486728418e-06
-4.14634945043644e-05
-1.20739431014587e-06
1.17463395417193e-06
1.8630983462761e-05
-6.64546415902051e-06
-6.00822630482885e-06
1.11094916423813e-06
-3.39287248803798e-06
-1.43547524367143e-05
-3.73553784272227e-05
-2.19738576470808e-05
-4.30668870964977e-05
-5.76855189328871e-05
-5.85588402809663e-05
-2.4759263430026e-05
-1.58226725923302e-05
-2.25305229762218e-05
-2.92141354471765e-05
-2.5039862000807e-06
6.13671499026622e-07
-2.31101887379603e-05
-1.6452299005754e-05
-9.35260509397317e-06
-1.67830687380493e-05
-3.62872833003536e-06
-1.77807434042857e-05
-3.77783609183585e-06
2.47112918999817e-05
1.59129775471407e-05
9.46452776382052e-08
-1.22145091751892e-05
-1.48224220727322e-05
-3.46764157499127e-05
-1.76393019943734e-05
-3.12572153687538e-05
-3.05854307761682e-05
-3.72701052921613e-05
-1.04334405697404e-05
-3.40916189108715e-05
-4.5021271662753e-05
-1.27955693493962e-05
-7.69540660771355e-06
-2.48133916879448e-05
-1.128511128626e-05
-2.37373065732959e-06
3.22334564188307e-05
1.09776929346272e-05
9.22706673614218e-06
-1.00321778180317e-05
-1.27395719542139e-05
3.8410381355417e-07
-2.53237806752872e-05
-8.58050525195125e-06
-1.84177158476975e-05
-5.22737505170651e-05
-5.85228644665115e-05
-4.44373701392734e-05
-2.01053503959205e-05
-3.26363493561952e-05
-3.3768276693885e-05
1.10592566835943e-05
1.56768483572165e-05
-2.30384865248609e-05
-2.71052285733354e-05
-5.90190887741202e-06
8.61406991758109e-06
-8.66963382484367e-06
5.24917464467632e-07
-9.17701888242024e-06
3.42290198995204e-06
-9.93721632401699e-06
-2.65375224139948e-05
6.96431557286307e-07
-1.33029856469293e-05
-2.15171935533673e-05
-4.32885672447625e-05
-2.12829168374674e-05
-2.79234391606173e-05
-1.91231219183588e-05
-3.72892924497704e-05
-2.28352827980006e-05
-1.72902459659185e-05
-2.94802940496322e-05
-1.69833611588669e-05
-1.5278995269765e-05
8.70199699028974e-06
3.07000135593105e-06
-6.77731785558282e-06
-1.60402582377721e-05
-7.47321981022455e-06
1.31527766937217e-05
-2.64185389942829e-06
1.72447113431672e-06
3.7218917463162e-05
-1.31337538503082e-05
-2.65219785223284e-05
-9.18526954934768e-06
-2.15026638077851e-05
-4.25306099280739e-05
-2.94540561535053e-05
-3.31686179949358e-05
-3.58779270142095e-05
-5.29426010875757e-06
-2.26307797116486e-05
-2.56643967645628e-05
-5.31194329239293e-06
7.85437891559488e-06
1.15164087005217e-06
-1.03024423860673e-05
8.35968046112383e-06
1.53945656906329e-05
-4.11822010353886e-06
-2.36196482293493e-05
1.13808873907876e-05
3.61954870055115e-06
-4.18775523051587e-05
-3.49738134892548e-05
-3.75572514941012e-05
-2.8609201648115e-05
-2.08885541710005e-05
-4.51620094835133e-05
-5.36688163293219e-06
-3.93882634906214e-05
-1.46081676803008e-05
-2.05876180739444e-05
-1.84213140823309e-05
-5.1380378752192e-07
2.10119242924095e-05
1.25635725040497e-05
6.82969562126025e-06
5.28696771922815e-06
-3.29832517410565e-06
-2.51236141489857e-05
-2.48518572495547e-05
1.43065774522859e-05
-1.53798989211382e-05
-5.81125517230439e-05
-5.53264116572369e-05
-9.66826902879423e-06
-5.23237466468226e-05
-4.86215716033919e-05
-5.31977482469313e-05
-1.70055406546683e-05
-3.15275314961467e-05
-4.53624851176109e-05
-3.07124206785257e-05
1.12575515959997e-05
4.69727598174116e-07
-1.54652911848611e-05
-7.63451926206545e-06
-1.26527905737298e-06
1.51028673963705e-05
1.51207874878848e-05
-3.05789309387428e-05
1.03491636769401e-05
1.07724966003561e-06
-5.62328609035758e-05
-4.64150515931459e-05
-4.75916446054706e-05
-2.2413815599043e-05
-3.67129122625114e-05
-4.57589595422883e-05
-1.86186503815373e-05
-2.47981439030783e-05
-4.94171127122075e-05
-1.75203313866864e-05
-1.7238770821734e-05
6.47375807392772e-06
-2.46190441040425e-06
-4.59943576259077e-07
9.57559764417346e-06
3.24443990699673e-05
2.54410501722763e-05
1.49689237905574e-06
-1.85177272368192e-06
6.0657701778187e-06
2.17492134328513e-05
-2.38086801322968e-05
-2.77124468665058e-05
-3.5467957159519e-05
-2.00505634637262e-05
-5.91517323401646e-05
-5.62335567657225e-05
-3.98345029378419e-05
-3.94968771887008e-05
3.61041610728404e-06
2.44531463877751e-06
-1.92554569653715e-05
-1.12312208926081e-05
-1.25150732607715e-06
1.56855769730499e-05
1.24357658607443e-05
1.32559775919772e-05
4.20154650521797e-05
2.12558507031063e-05
-1.09465815326115e-06
8.26189333210107e-06
-1.73813894545877e-05
-5.39852602520277e-06
-2.38583808712134e-05
-2.83562031268457e-05
-3.12172112655065e-05
-3.78077091162714e-05
-3.82508852771722e-05
-7.49069614001187e-05
-3.8835961051535e-05
1.19308772894278e-06
-2.20571564886813e-05
-2.33590321758074e-05
-1.55553885324603e-06
-1.34696521293651e-05
-3.25249519989987e-05
-9.17923213258354e-06
1.52022650937347e-05
2.15654583492977e-05
8.25418854579981e-06
-4.52784940647447e-05
-1.34294726716423e-05
-2.09860411917967e-05
-2.60325077413113e-05
-2.72004294116475e-05
1.71316014057844e-06
-3.60781511876038e-05
-6.45982292144823e-05
-3.10937221102825e-05
-3.68978924966222e-05
-3.37051270371393e-05
5.56299537236745e-06
-1.56750645155438e-05
-8.72642566758562e-06
-1.11521203627946e-05
-9.63201189007971e-06
-3.26410622734272e-06
-1.08540616825807e-05
-1.23035101498427e-05
-8.63135296085556e-06
2.18698890009136e-06
-1.84333812864791e-05
2.38023974139463e-05
-1.45716219116624e-05
-2.2647472735902e-05
-5.09426749333986e-05
-3.34629826373694e-05
-3.01828397830378e-05
-2.10667664527181e-05
-2.25922892521723e-05
-2.803330268348e-05
-2.34870634027552e-05
-1.47634879493699e-05
-6.30215697490811e-06
-1.49359621679109e-06
-1.40714285787924e-05
-3.9349524549134e-06
-1.37410192399333e-05
4.8469525061069e-07
6.39424532388191e-06
2.37255522600716e-05
-1.63254506643595e-05
-1.14269532283065e-05
-6.50342360936651e-06
-6.34205830331329e-06
-1.02713440382174e-05
-5.68707647004777e-06
-1.58267070399458e-05
-5.87482945032152e-06
-4.00774765552852e-05
-3.63304258510462e-05
-1.9908850332605e-05
-1.33477749270123e-05
1.13965292932878e-05
1.99713656190704e-05
2.19825652284063e-05
1.13935596734375e-05
1.90847003291806e-05
-2.87127519512439e-05
3.42063696307515e-06
-8.64976583013388e-06
-7.38084746148103e-06
-2.21419754476109e-05
-6.65554034552237e-07
-2.54029701606347e-05
-1.80443318444826e-05
-4.60588052240629e-05
-1.39558753050868e-05
-4.11882462001035e-08
-1.21183437552806e-05
-1.30369512414868e-05
-9.0317040908361e-06
-1.15727542510925e-05
-3.37343578567771e-05
-2.76109501827632e-05
-9.10804440169728e-06
-1.24850196246967e-05
-2.04193703158448e-06
-1.74800768843688e-05
-1.25121058120019e-05
-3.54959307106077e-06
-1.19044950532426e-05
-2.51177806175965e-05
-1.78464901092782e-05
-1.45155324146418e-05
-8.85972487985457e-06
-5.93460102055767e-05
-1.92580030773198e-05
-8.77484190309806e-06
-2.53656337110127e-05
-3.69582170530091e-05
1.01766959304184e-05
-1.80672037133635e-05
-8.02206898760573e-06
-1.98727106304009e-05
-1.96006149575909e-06
1.03239523996145e-05
-1.987187099341e-06
-3.72701952865443e-05
-8.47798265515443e-06
-8.03267517286872e-06
-2.05387764096543e-05
-2.22399498760122e-05
-2.96053513160081e-07
-3.03467902769269e-05
-5.27408121703969e-06
-7.79471492184038e-06
-4.61601923076864e-05
4.65510978818204e-06
-3.66460142632656e-06
-1.38130263844534e-05
-2.43429004883684e-05
-3.05688712629827e-05
-2.74923191174931e-05
4.50661678641562e-06
-1.3533187231053e-05
-1.8479833255373e-05
-1.12720648935138e-06
6.58415115850499e-06
-1.57145495497676e-05
-5.68470053684208e-06
6.98887175060894e-06
1.60501760242639e-05
-2.48307572841914e-05
-2.02882836919378e-05
-1.24831354944172e-05
6.95920653014846e-06
-3.34309850853499e-05
-3.72823001210419e-05
-3.50910599898217e-05
-2.03992789017349e-05
-3.74421820552454e-05
-2.92479049561628e-05
-3.86693121067645e-05
-4.99351435674042e-06
-1.42880423824084e-05
7.41082647849544e-07
-3.90892232588496e-05
-3.11933418444256e-06
1.57474947432249e-05
-3.98490326980651e-05
2.34532229618337e-05
8.95043737677942e-07
2.2960990726508e-05
1.03769572235031e-05
-1.98134773851103e-05
-3.38162047400918e-05
-2.66911040316212e-05
-1.7196803861015e-05
-3.80495499998773e-05
-1.95939458401035e-05
-2.99535488353909e-05
2.77043237342601e-07
-4.63867868445835e-05
1.26134365231384e-05
-5.63803541669267e-06
-2.28112448440806e-05
-3.28743371860341e-05
-3.41123449385947e-05
-2.20254478567661e-05
-2.0528284798106e-05
2.00792043118575e-05
1.2457088794586e-06
-7.64787216875754e-06
-7.1318204914057e-06
-1.59220519014658e-05
-1.11635683735802e-05
-8.38808324385029e-06
-2.25800821837808e-05
-4.13791917024873e-05
-2.3724465426787e-05
-3.92796958442233e-05
-2.15943520208248e-05
-4.27981487892524e-05
-1.04336434553953e-05
-3.4639816593126e-05
-9.86091163040134e-06
-3.35507629301954e-05
-5.14862075273317e-05
7.54231247818491e-06
1.1356333018603e-05
9.01315432618669e-06
-1.61910769735246e-05
1.44778964111115e-05
-2.36342102722982e-06
-2.82938543521131e-05
-2.38474004637532e-05
-2.50899057430524e-05
-6.68625007984338e-06
-2.31134967370408e-05
-2.06916942267578e-05
-3.19864438670639e-05
7.45276132521251e-06
-2.69134396031472e-05
-2.9438811224805e-05
-1.91432527190245e-05
-2.02797859183729e-05
1.1021356562247e-05
1.65412340587716e-05
-1.70510205790027e-05
2.9801867002424e-05
2.75092559062211e-06
1.71524904672402e-05
2.41889267025067e-06
4.19142869874689e-06
6.21989861330404e-06
-1.30094859428783e-05
-4.23672320311315e-05
-2.39371120326008e-05
-1.04744991199057e-05
-3.24732333458505e-05
-5.75377600104265e-05
-3.32587081381764e-05
-1.94193724451724e-05
-2.60762318875519e-05
-8.28759974747647e-06
-2.85322831176784e-07
-2.89173322579537e-05
1.25177188767409e-05
-1.68769272914625e-05
-4.77619369823254e-07
-1.68391627506341e-05
7.53342867549816e-06
1.69380424488842e-05
-7.34583852331335e-06
-7.94651950242762e-06
-1.03307603554537e-05
2.404852432714e-06
-3.21547665350347e-05
-4.64121797038698e-05
-2.32832982936161e-05
-4.23364514022927e-05
-4.94706998793245e-05
-3.61756996835373e-05
-2.29324950677375e-05
-2.99954601213979e-05
-4.34129236705286e-05
-3.55619582095005e-05
8.37499632565966e-06
-9.97025963632854e-06
-2.6720624049806e-05
-1.51875605771095e-05
1.78258972281626e-05
1.3793787891813e-05
-1.14211573830347e-05
2.10085420699027e-05
5.97114844297159e-06
-2.88404295124911e-05
-2.16818721175106e-05
-9.62994179346111e-06
-2.52775575966593e-05
-4.44319296560386e-05
-4.32230038762645e-05
-6.96427327835884e-05
-3.02621521109472e-05
-7.2913731533206e-05
-4.73039852705777e-05
-2.49017558734824e-05
-2.51287180627129e-05
-1.54381267337035e-05
2.00174715763101e-05
-1.08715470995628e-05
1.68392079451324e-05
9.41619599378668e-06
1.38081637756908e-05
1.74844305352734e-05
2.86204240781446e-06
-7.53018879958333e-06
-2.35787362088273e-06
-7.73155448502114e-06
-8.31303139745379e-06
-5.11059742931177e-05
-3.17883679602632e-05
-5.66755790747515e-05
-5.03407026367572e-05
-3.54293818558558e-05
-6.5796230760748e-05
-3.80158326547428e-05
-8.74509241303269e-06
-3.71997740659843e-05
-1.04586003644451e-05
-1.15548409028395e-05
1.29186907129385e-05
3.41364149253273e-06
1.18775323557585e-05
1.2906970105743e-05
1.98112778153915e-05
-6.5557105508027e-06
1.29794197847985e-05
-2.02741422040478e-05
-2.28227241343044e-05
-2.85201122614651e-05
-4.85353985902975e-05
-3.21979454893886e-05
-6.59318430646388e-05
-3.32391396459708e-05
-3.02541895470081e-05
-2.72362128637888e-05
-2.24121864572777e-05
-1.97839609687487e-05
-1.75083918290505e-05
1.65013951384679e-05
1.77397981248305e-05
2.60547796735221e-05
3.21059065157189e-05
6.38103603038078e-06
-6.64018481278991e-06
1.46030518808156e-05
5.95222063554773e-06
-8.5290776542602e-06
-3.72734925332563e-05
-4.3136517675231e-05
-5.52885276452507e-05
-8.04918613355801e-05
-5.51651524418188e-05
-6.81054814826888e-05
-9.36489549086495e-05
-4.66264145453137e-05
-3.04693121254304e-05
-3.48250445910604e-05
4.59814573673527e-07
-9.18741246567894e-06
3.37449617727561e-05
1.37754810987157e-05
3.10263134511394e-05
4.76999754506024e-05
3.08513573245747e-05
-4.03926497419877e-06
1.50764402122093e-05
-2.75517960764424e-06
-3.04119645978634e-05
-3.50184345801786e-05
-5.72161442715165e-05
-4.86890245680075e-05
-6.75461038834029e-05
-7.82681424533238e-05
-4.83008342062777e-05
-6.49844526019877e-05
-7.39981929483069e-05
-3.54488758236793e-05
5.58281542055333e-06
-1.21919277364895e-05
1.24614757962879e-05
2.01422113485357e-05
1.86347783618024e-05
2.89286259227815e-05
4.2335292805356e-05
3.95451100544342e-05
1.18822262689897e-05
1.40696504528362e-05
-5.02695576891592e-07
-2.50272392330448e-05
-9.72350860589705e-06
-3.58182229270846e-05
-5.25441354684501e-05
-6.93566236984493e-05
-8.97411773212541e-05
-5.2307515874211e-05
-7.14364696251228e-05
-3.11096710527339e-05
-3.53298980570616e-05
-3.34346119209628e-05
-9.10862264271243e-06
-6.9418399783778e-06
1.22606607971398e-06
3.36318949165001e-05
2.64833427489656e-05
3.21383791676611e-05
4.88368285109375e-05
5.98033446421569e-05
1.93140149349397e-05
7.20101230417228e-06
-5.81512924238246e-06
-3.44880730064351e-05
-3.72692504027283e-05
-3.61096908731596e-05
-5.38053288259514e-05
-3.96290277467819e-05
-5.67735932696286e-05
-4.63519218578751e-05
-3.7405727151488e-05
-6.03616648497883e-05
-3.0269647345041e-05
-5.56339071027046e-06
1.04330627271294e-05
-2.32591591724854e-06
1.06397046837926e-06
3.59825261718757e-05
3.20806577814248e-05
1.56789008180942e-05
2.06510275084266e-05
3.10917996441422e-05
2.59811529306049e-05
-4.08055687149475e-05
-4.27017601823085e-05
-2.09333774594427e-05
-4.37989906538562e-05
-4.64838725877758e-05
-5.4305221925787e-05
-6.28453992136391e-05
-5.10402057417092e-05
-4.47142685237671e-05
-2.30033576328787e-05
-2.35746188814254e-05
-8.68030542117177e-06
1.05661749264708e-05
-1.76849514083419e-06
4.05231725281402e-05
2.18822342327336e-05
3.67240057023765e-05
5.45744801597941e-06
1.81521197517862e-05
1.07116933029461e-06
1.5624959112181e-05
-2.58937308998902e-05
-2.61154570647654e-05
-2.0935511145253e-05
-3.83419648176281e-05
-6.70103883420806e-05
-4.72843664289369e-05
-6.175296224714e-05
-4.28199066503364e-05
-5.19146956123912e-05
-4.470960722824e-05
-3.73751729090293e-05
-1.70602063181143e-05
2.16294748036571e-06
2.49041094007989e-05
2.18751740624902e-05
2.65364101285447e-05
3.38880944796051e-05
7.6392246782364e-06
2.02183459071085e-05
2.67863531465893e-05
-4.52803960350065e-06
-1.07344128373152e-05
-2.12107866685434e-05
-3.70826974035026e-05
-3.57343639974669e-05
-5.77704551106937e-05
-4.32285818603695e-05
-3.30804535193981e-05
-3.66175344017776e-05
-7.32809196081525e-05
-1.29457436491398e-05
-3.85038468478526e-06
-1.52854888559768e-05
2.89345483463809e-06
1.73553213177132e-05
5.23383260993796e-05
2.50496205802411e-05
1.93216404099694e-05
2.70558957547592e-05
2.84011998557043e-05
2.72800298524552e-05
-1.67461949267458e-06
-2.89679623382774e-05
-1.9650945815021e-05
-1.41040369602033e-05
-4.68929155455188e-05
-4.21149452269509e-05
-2.38437412546391e-05
-4.37560548148207e-05
-4.79619291902696e-05
-3.15505894554101e-05
-3.27980584469076e-05
3.47305041679177e-06
-2.46291474203337e-05
-1.7297804417813e-05
-1.2880654618338e-06
2.06568888491865e-05
1.56778027911185e-05
8.25888460356832e-07
-1.59840215362174e-05
5.6786973091523e-06
-1.19361094924764e-05
5.98643290899489e-07
-5.603939151007e-05
-5.26392892427148e-05
-4.93825349893278e-05
-5.96947458574997e-05
-4.50150561546333e-05
-4.12312869139896e-05
-5.34361368978121e-05
-4.09548206895017e-05
-6.00626539840873e-05
-2.31320540913316e-05
4.34132807242748e-06
-1.2358099787683e-05
2.9508827898417e-06
2.4143503083397e-06
3.79095316634872e-07
-5.93154774901366e-06
9.27025155987565e-08
-2.40813175861991e-06
6.50598862500543e-06
-2.74455342844677e-06
-3.3453905829468e-05
-1.03022250640439e-05
-3.50231686816004e-05
-3.87984318164982e-05
-4.39110449135601e-05
-4.27297256108597e-05
-5.21580021984103e-05
-2.69031844319595e-05
-2.63210879040803e-05
-1.39789203383514e-05
-2.04049633920398e-05
8.04734354441139e-06
3.59717344894412e-06
7.17640653111073e-06
3.17217834035531e-05
3.09433059190255e-05
1.52139470443081e-05
-1.92979407530407e-05
6.30552987933045e-06
-1.85876864135672e-05
-4.05628755001652e-05
-3.64931017179538e-05
-3.1041331498521e-05
-3.88574284421056e-05
-3.87971309755894e-05
-5.26519280095851e-05
-2.85773583072057e-05
-2.27400331242474e-05
-2.0261360274937e-05
-2.04546520168481e-05
-1.42429668351281e-05
9.69540919375788e-06
1.76558222370513e-05
1.6529063701175e-05
3.62547165602178e-05
3.21228479564671e-05
2.46433554496505e-05
2.19721884802153e-06
-2.3481884997537e-05
2.33018354502499e-07
2.35557496130825e-05
-1.42445914231415e-05
-5.18517991917993e-05
-1.10784375481404e-05
-5.14204684882304e-05
-2.24944703118779e-05
-5.13897096428975e-05
-7.38511856715193e-05
-2.88383847436437e-05
-4.34657818073891e-05
-1.74307211595463e-06
-1.05578796403345e-05
1.69314412223257e-05
2.24066239632468e-05
5.05812417119913e-06
1.70476444391934e-05
9.37261688072797e-06
4.19408180402858e-05
3.02008990680786e-05
1.15772544309508e-07
-3.08168107519631e-06
-1.7387577459591e-05
-1.92000426381899e-05
-4.64625445432797e-05
-2.06784039555389e-05
-4.986453576625e-05
-3.84002335618181e-05
-5.4419623007295e-05
-4.35268845903768e-05
-2.9448767246676e-05
-2.24518955384429e-05
-3.10578396197149e-05
-6.3212294360311e-05
-1.79318085968505e-05
8.38615520804901e-06
1.48931183250725e-05
8.58415066162668e-06
1.70058850406937e-06
-3.15508581264429e-07
-8.70436932944191e-06
2.31779026580892e-05
-1.90119098381605e-05
-2.30667187958593e-05
-2.17188365063828e-05
-4.7147158456532e-05
-1.90407766524864e-05
-2.83321207755531e-05
-1.1321027390091e-05
-2.07663255699007e-05
-4.0679738283271e-05
-3.08858832983171e-05
-8.50374190239319e-06
-2.18485827841089e-05
-1.65049862887149e-05
-1.42208030422699e-05
1.34969803328331e-05
5.23027284731602e-06
-2.90558969952903e-06
-1.35610896817337e-05
-9.59562652423294e-06
-1.99716514221824e-05
-3.18098209251956e-05
1.56756695238521e-05
-4.50449664625828e-06
-1.4007984776589e-05
-2.22430516356354e-05
-3.61937013218701e-05
-3.01675857794046e-05
-4.01560687842402e-05
-1.56631170811295e-05
1.50071260856537e-05
2.24788277331265e-05
-1.2174639221189e-05
-2.82694943629475e-06
1.49008913045881e-06
9.58928520317301e-06
3.79769489693443e-06
-4.9865424021109e-06
-3.19671154374663e-05
1.69215856963424e-06
-2.16641937518844e-05
-3.58645967774622e-06
-1.55532014352507e-05
-2.38204703648676e-05
-2.48867122130641e-05
-4.11038953173065e-05
-3.62223816810638e-05
-2.99082368852473e-05
-3.79830356381225e-05
-7.68011894821986e-06
2.33102591495915e-05
-8.13370414044385e-06
-7.16510053470048e-06
7.845883650367e-07
-1.17179762895681e-05
1.10353433302568e-05
7.6995576423235e-06
-1.73650501294238e-05
2.65712062347954e-05
4.91275832397095e-07
-2.72785803295769e-05
-9.94901974558842e-06
-3.03497005864954e-05
-4.36772784122693e-05
-1.90224777436107e-05
-4.61927723429373e-05
-5.53888098657568e-05
-4.01083052171123e-05
-3.49909017507192e-05
-3.76297060684791e-05
-3.35692549660441e-05
-1.06813947370823e-05
2.6088194026779e-06
-6.9264652312692e-07
1.40273585079636e-05
1.00314871663201e-05
-1.00584561948384e-05
1.15287882313351e-06
-6.07296677274191e-06
1.40179475314855e-05
1.30274556304517e-06
-3.74623612190142e-05
4.88771175654581e-07
-3.41886331265639e-05
-3.19811004580111e-05
-3.51644786995092e-05
-3.76959583410968e-05
-5.44248379373092e-05
-4.08922645222308e-05
6.94087807977738e-06
-3.4002320149023e-05
-2.68746211155991e-05
-9.61350031179504e-06
-7.60483334226772e-07
-2.69385006496043e-05
6.55955182491829e-06
-1.39269185421295e-05
1.15037166428704e-05
-8.09363228488982e-06
-1.69360857889857e-05
3.26855454038379e-05
-1.09792784141306e-05
1.16211582727364e-05
-8.92972607826632e-06
-2.25700454818684e-05
-4.05054668513617e-05
-4.18255120110688e-05
-5.51315885708534e-05
-4.56109172973406e-05
-2.04397463631033e-05
-2.86752141754164e-05
-4.59865346279413e-05
-1.19437780403498e-05
-3.72004706228872e-05
8.44886329812399e-06
-5.57973993859112e-06
2.79222907845258e-05
2.59719494257292e-05
1.11164465927421e-05
3.25362232094694e-05
2.20160907447028e-05
3.76238879627041e-06
5.94398425328429e-06
2.04416423534828e-06
-1.48180112524365e-05
1.36335885028553e-05
-3.18669609460017e-05
-4.61212682089472e-05
-5.55612011927551e-05
-6.26470207818775e-05
-6.9272203356632e-05
-5.25646137535435e-05
-3.79916299505608e-05
-2.82012868875989e-05
-1.75479859149912e-05
-3.28821924002487e-06
-8.69083001422169e-06
-2.26729551977891e-06
1.99760108820352e-05
-1.79112455947806e-06
7.41089673823327e-06
1.04583091861368e-05
-1.17107308855622e-05
1.88197112996788e-05
1.06211568524548e-06
-2.4630825687303e-05
-1.39719190504007e-05
-3.56476219253414e-05
-6.67462988631598e-05
-3.85505160486813e-05
-5.96024127620168e-05
-7.16239758807688e-05
-5.12169125397356e-05
-3.93385175727866e-05
-2.57499715456392e-05
1.79640277136381e-06
-3.83358420801712e-06
-1.87633407674788e-06
1.7923433399987e-06
3.69045092099781e-05
7.30877260778243e-06
1.69232997545554e-06
1.14978757603604e-05
1.17378867951817e-05
-6.67029784161523e-06
-3.59952175805563e-06
-2.00325763115822e-05
-2.19755399710621e-05
-3.74938927928825e-05
-5.14632533986625e-05
-2.57952178561283e-05
-5.03657984320118e-05
-4.33703303736437e-05
-5.27833562099022e-05
-3.09784158550076e-05
-1.89157279780268e-05
-4.12904830670784e-05
-5.29559350272587e-06
1.63407067180309e-06
-1.36627297607928e-05
2.26905172652751e-05
4.13862521040962e-05
1.5773038379728e-05
1.32522424739933e-05
1.20625466534144e-05
1.51756816099546e-05
-8.67806657883659e-06
1.66699785360774e-05
-1.60157007306258e-05
-2.32163615577448e-05
-2.6586746863739e-05
-4.73661967653263e-05
-2.33609655290608e-05
-2.22923304940193e-05
-2.9778687972895e-05
-3.81459418768062e-05
-4.34048672879613e-05
-2.38963038707385e-05
-2.17813334856498e-06
-6.94387475001165e-06
9.00649231163478e-06
-2.21919371630138e-06
-7.74596408554219e-06
2.24470136659606e-05
1.71001185900084e-05
-1.53647403042441e-06
-4.56495000559965e-06
8.86539593893371e-06
-4.09760418461489e-05
-1.61913587015719e-05
-4.2745525593963e-05
-3.33621542233267e-05
-3.05459340488698e-05
-3.80593357800117e-05
-3.03163406494389e-05
-3.86194532657372e-05
-3.21740103549464e-05
-1.69634926167942e-05
-4.02056250400078e-05
1.4132821430737e-05
-1.16664108283262e-05
-2.20875479444051e-05
1.793017841936e-05
1.830781297364e-05
1.23781268338797e-05
-1.30506221561597e-05
-1.09881369440094e-05
-1.318607808425e-05
-5.81515964795422e-07
-2.89511199820554e-05
-6.13897444613198e-05
-4.60694291308738e-05
-1.12171314122618e-05
-4.84410319504594e-05
-5.17459439861155e-05
-4.90850280111331e-05
-3.9123660293404e-05
-1.36327753031914e-05
-1.08113367093711e-05
-1.42527307565076e-05
-9.2093618826881e-06
-1.96859274418344e-05
9.06791892375823e-06
1.11922178413786e-05
2.62920303774375e-06
-1.88760110379841e-05
-5.35913862989914e-06
-4.53604308313705e-06
-1.53994487593875e-05
-2.64919091280294e-05
1.22952560818358e-05
-8.05413017342079e-06
-3.11593384254e-05
-4.14383731106354e-05
-1.55740729990132e-05
-3.46985313642488e-05
-1.14680902461052e-05
-4.10350649828203e-05
-1.53367588836956e-05
-5.04738396957344e-05
-2.25659524671918e-07
8.68939864827729e-06
1.17271064042285e-05
3.6208937898408e-05
1.19612014589976e-05
-8.67182308299766e-06
-1.16568604463582e-05
1.59713622328547e-05
1.52135023674973e-05
1.41931214514526e-05
-6.19936549843606e-06
-1.06878280863559e-05
-3.83410261899031e-05
-4.58800242049553e-05
-1.02954497564394e-05
-2.20478331039173e-05
-4.03113139239692e-05
-2.54283360405494e-05
-4.17253111880838e-05
-1.96693961683063e-05
5.93232080810644e-06
1.56734323880499e-05
-3.94786938622331e-05
2.02384621850142e-05
5.07644603997525e-06
2.42928557502743e-06
-7.69149907426068e-06
5.05321860298749e-06
4.64393361126436e-07
-8.94412616803949e-06
-3.19956876617526e-06
-2.00203518202256e-05
-1.0172016022905e-05
-8.99953906263683e-06
-5.86359939506835e-05
-2.04210164725087e-05
-2.97686904352355e-05
-1.15460850450504e-05
-3.42002966546049e-05
-3.35295478346973e-05
-1.41414028180337e-05
-2.95795290903076e-05
-2.7382962601175e-05
-2.47888471896568e-05
-2.36035262620832e-05
-2.85209049847836e-05
-2.71306214964325e-05
-3.69385466267062e-05
-7.02567341443132e-06
-2.71886968921813e-05
2.18880729146149e-05
-8.11373859238527e-06
-2.75054551299932e-05
-1.24107894908259e-05
-1.18825151099422e-05
-1.54900658375528e-05
-4.74770758796631e-05
-2.14042818417541e-05
-1.98907972994339e-05
-3.31522074304682e-05
-5.03372080966244e-05
-2.67931264395331e-05
-3.51436674861388e-06
-1.60769891923507e-05
-1.62872913495835e-05
-1.99428206500919e-05
-1.65662593957261e-05
-1.67380513765985e-05
-1.29840965417184e-05
-3.84100224658516e-05
-1.43340987896998e-05
8.97132980346626e-06
-2.02420196367629e-05
-1.07879016946471e-05
-3.53396468242955e-05
-1.802973012407e-05
-2.24599094183661e-05
-2.69967556470366e-05
-3.92038941905629e-06
7.05553675326547e-06
-1.3496596348565e-05
-1.26169975214211e-05
-1.30528616523968e-05
2.17705599594708e-05
-9.81980078410232e-06
-3.40807820873487e-05
-1.86757307308238e-06
5.06270812169983e-06
-1.08413007523957e-05
4.91953656711432e-06
-3.10479996244342e-06
-7.95094449929055e-06
-1.02839130325344e-05
-6.62347560791715e-06
-1.51146216284717e-05
-9.15744691256547e-06
-2.4935642511147e-05
-4.45048147587745e-05
-2.49443940608089e-05
-1.30855889622611e-05
-1.9352484906291e-05
-4.27090262730138e-05
-4.57775051241098e-05
-7.1843017286679e-06
-2.58669206807452e-05
-4.20013104668308e-05
5.26434231773461e-06
4.98996183078635e-06
6.53411157222354e-06
-1.01804621985444e-05
-2.0091589544876e-05
-4.70952980119174e-06
-2.11789310258203e-05
-4.38035125172614e-05
-1.97208100550468e-05
-8.91512553620501e-06
6.88301488210738e-06
-4.83038948048177e-05
-2.50196298504866e-05
-2.61268511037821e-05
-3.85732306726909e-05
-3.35011060993902e-05
-2.84990382509664e-05
-6.28106748991426e-05
-4.18796109210247e-05
-1.55418782208774e-05
-6.49549670695798e-06
-3.49349148348343e-05
-3.02650614720839e-05
7.33665094673867e-06
-1.00757113014034e-05
-3.64160058462248e-05
-5.34874267033353e-06
2.56884802340049e-06
-1.73602805284413e-05
-2.0758916932164e-05
-3.21660606491317e-05
4.90344447764942e-06
-3.80990036073234e-05
-1.29713112965835e-05
-3.86589156091614e-05
-1.31225005050525e-05
-1.31401785484022e-05
-2.56784183369094e-05
-2.8791480659122e-06
-2.11907861084168e-05
-1.55228573413077e-06
-3.5427784469364e-05
-2.1649066582742e-05
-2.68940894385968e-05
-4.14550649137598e-06
-1.76429356151609e-06
-7.70944773006495e-06
-9.24393604996466e-06
-2.69319183289197e-05
-3.26246180870945e-05
-3.77853716825709e-05
-2.18638336611011e-05
-1.51244182563111e-05
6.28612135916493e-06
-5.52133624454265e-05
-3.4602359697101e-05
-1.603979846834e-05
6.04401727116354e-07
-7.98585515229935e-06
-1.69308468864263e-05
-9.01161558332098e-06
-8.94779096361567e-06
-2.87285234148234e-05
-1.32039169227004e-05
-1.2364936275396e-05
1.8520237136343e-05
-1.02121596518969e-05
-2.90055156659131e-06
-1.04810873429965e-05
-4.2890283564926e-06
-3.1771778752564e-05
-9.68423949079394e-06
-5.54382619559012e-07
1.7135649758132e-05
-1.13434369916529e-05
-4.0521137859588e-05
-3.25321419564669e-05
-3.9957310464897e-05
4.46144191499582e-06
-2.65161399519987e-05
-8.05790275261587e-07
2.2944342670393e-05
6.72367591311915e-06
-3.62666618682358e-05
1.23951469870338e-06
-1.86553507169253e-06
-9.95729835065232e-06
-2.9983482256819e-05
-1.32348052771293e-05
-1.93299464409789e-05
-3.81205570105595e-06
4.11020909121282e-06
-1.57893827224589e-05
-4.83315042139e-05
-3.56881931901299e-05
-1.75118265451202e-05
-4.55899888453521e-05
-2.04230678860061e-05
6.51790321779677e-06
-2.41380951023588e-05
-7.75224194260352e-06
-1.1003001094725e-05
-6.32411009358457e-06
-1.69224831901375e-05
-2.72552576491898e-06
-2.42408562634275e-05
-2.19177384073786e-05
-1.46292434844552e-05
-1.6658891400538e-05
-3.61896840951549e-05
-2.65924691861426e-05
-3.58961679113046e-05
-2.98956791968407e-05
-3.19525539228021e-05
-9.64823565035458e-06
-2.74851449189692e-05
-2.49810856361949e-05
-1.26682934397866e-06
-3.60452371360456e-05
-7.21015609910683e-06
2.39491580991297e-07
-8.54410071361019e-06
1.87994795262124e-05
-3.38178407095022e-06
-1.13359470331703e-05
-1.01274190215047e-05
-7.5449532290962e-06
-9.00082115985115e-06
-6.0810695337101e-06
4.29377194427422e-06
9.81305992991866e-06
-1.73588089300617e-05
-1.69585993207738e-05
-2.18947990606663e-05
-2.94076118915246e-05
-1.56140649520107e-05
-7.47415148321784e-06
-4.231193829167e-05
-3.41886573888818e-05
-2.55355906826055e-05
9.68427648233882e-07
-1.11864012075607e-05
-1.63223625038185e-05
8.7397831673317e-06
1.65271883138805e-05
-1.56714050741398e-05
-9.23063099137756e-06
-1.83889170252637e-05
1.92925986314569e-05
7.40797504751045e-06
5.00862734490006e-06
-3.89340490561118e-05
-1.00188257931748e-05
-2.12006781955563e-05
-1.84751563869671e-05
1.12973574433325e-05
-4.14924298972343e-05
5.40230630354708e-06
-3.43170975431056e-05
-3.39316893618158e-05
-2.50668239484774e-05
-5.58675080459562e-06
-4.62323014863702e-05
-1.24801417550676e-06
-1.52691828175468e-05
-1.02935500813762e-05
-8.47854184117578e-06
-9.70641740532228e-06
-4.27432784370581e-06
-2.28927638455485e-05
-6.71195910390213e-06
-2.4846007193142e-08
9.61033105813353e-06
1.60345640512514e-05
-1.74362565891628e-05
-1.71739973371033e-05
-3.83512974098444e-05
-4.16118121002019e-05
-3.51678931455068e-05
-3.84020416455165e-05
-2.83562642860789e-05
-3.19954910728596e-05
-2.14051596327849e-05
-1.19366446301597e-05
-3.54492762083825e-05
4.89797547117431e-06
-4.15895377619313e-05
-4.09854855749659e-05
-1.53541183097722e-05
-1.37447319149139e-05
7.27283228588316e-06
9.14251179901101e-06
3.11816870206069e-06
-2.66825839920743e-05
-1.97145900001505e-05
-5.41751577890602e-05
-3.75577280044257e-05
-1.80567692116024e-05
-2.04851625215305e-05
-3.19877444887581e-05
-2.47514031378605e-05
-2.66583887930026e-05
-1.72944029436368e-05
-1.16475113319313e-05
-6.60144920219323e-06
-1.91459593901645e-05
-1.03909941940761e-05
-3.44849528858771e-05
-6.21298887315523e-06
2.81970709446665e-05
-1.3024897616789e-05
-1.68148774264415e-05
-1.31482687973585e-05
-1.5238593010988e-05
6.36871714672599e-06
3.66785074783193e-06
-8.66428072372488e-06
-2.96502308253875e-05
-1.31340954290777e-05
-2.52944618134708e-05
-1.57150035273603e-05
-2.98796737853209e-05
4.81555334857528e-06
-3.555651991766e-05
-1.69135648339525e-05
-1.80943855244042e-05
-2.98433586228636e-05
-2.19040667063851e-05
-4.00349543321502e-06
-9.01451509452115e-06
-1.66067691810211e-05
-2.70310415847134e-05
-3.93112184695325e-05
-3.11240083383444e-05
-1.42847771393706e-05
-4.50884582489388e-05
-2.05471551086709e-05
-3.06822195773515e-05
-1.09989538033072e-05
-4.55016675611456e-05
-1.21315819975351e-05
-1.7718799854343e-05
-6.74591205198133e-06
-2.12010336564175e-05
-2.68634017932477e-05
1.18717726352057e-05
-4.02039743329329e-06
8.53540120566446e-06
-2.180711856604e-05
-2.72851261306921e-06
-1.3392589014296e-05
-2.89586539374357e-05
-1.55832801016899e-05
-4.01063768301457e-05
-2.16714376205996e-05
-1.8860453529414e-05
-2.95427776517295e-05
-5.52092923621515e-06
-3.32153787326636e-06
-1.74411787111041e-05
-3.87039319221154e-05
-2.1281135393183e-05
-1.08082880588985e-05
-3.56440755794507e-05
-3.36322070623995e-05
-1.615668228959e-05
-4.03195830313843e-05
-2.60600984454875e-05
-2.38811011609401e-05
-3.04715263960027e-05
-1.34221854553231e-05
-3.79257655366556e-06
-2.558782427547e-05
-4.14559441786909e-05
-4.25026407701941e-06
-2.26966224811014e-05
-4.24701305776692e-05
-6.53336539718306e-06
-1.58233038836256e-05
-1.85142727246574e-05
-4.36147651416798e-05
-1.5383444142853e-05
-2.42383961064977e-05
-1.6332046223406e-05
-6.00219540615091e-06
-3.18345097339876e-05
-2.88267030686228e-06
-3.99271078846307e-05
-2.82099480975589e-05
-8.71488313215922e-06
-1.13030871005428e-05
-1.29678019553088e-06
-2.78054402221676e-06
-2.12433382820199e-05
-8.30377259276752e-06
-2.43083848319161e-05
-4.21637259865289e-05
-1.04646520036386e-05
1.43565328385017e-06
-1.3111943235848e-05
-4.88716445099157e-05
-1.27056429382022e-05
-2.3022691145732e-05
-4.4348589184483e-05
-1.07341209928468e-05
-2.34763020705526e-05
-8.59227950270824e-06
-1.44373388342624e-05
3.34110696946383e-06
-2.72474944243027e-05
-4.18343749948115e-06
3.00269082627446e-06
4.31858533414297e-07
-1.15330524152839e-05
-1.4835781652662e-05
-9.61528359951509e-07
-6.17928577274561e-07
5.15283187724458e-06
-3.57815667273787e-05
-1.07537046613288e-05
-2.28895761897071e-05
-2.70893942351426e-05
-2.97548102623073e-05
-5.55716601892318e-05
-1.77023514773257e-05
-4.05145588234511e-05
-3.86611731679689e-05
-3.17703723350429e-05
-8.85990637746117e-06
-1.39293022403285e-07
-6.48141868298873e-07
-1.12418442564827e-05
-6.6116808818449e-06
9.24171588996662e-06
1.42948526322464e-05
-1.17363399330327e-05
-1.82286842681675e-05
4.63121306934661e-06
-3.3766172813792e-05
-2.6686712601125e-05
-5.59449916111067e-05
-5.00869412890648e-05
-3.58438441305343e-05
-2.67515915318065e-05
-3.78275173328868e-05
-4.98823729634063e-05
-7.96615841489012e-06
-2.93225345268085e-05
-2.99646659269536e-05
-4.10242599354864e-05
-1.78646510148191e-05
-2.62456175190892e-05
-4.60425997453145e-06
-1.46532880140301e-05
1.30367748137315e-05
3.06133321724231e-05
-3.63799903234693e-06
2.51190421595218e-06
-1.85486716091009e-05
-2.35377423501528e-05
-2.2707535941852e-06
-1.54763441008142e-05
-3.14508252767834e-05
-1.54542995390567e-05
-3.10219431134989e-05
-1.84094626445009e-05
-1.56555250039867e-06
-1.20720469826682e-05
-1.59878912827649e-05
-2.23523705397828e-05
-1.11243252163657e-05
-1.8805858181557e-05
3.18202440711566e-06
-3.95785665126575e-06
-8.26868482142835e-06
-1.5462293013218e-05
-2.75691997011184e-05
-1.43071215428698e-05
8.43307927117615e-06
-9.41021530203129e-06
-4.46374620923884e-05
-1.69873108191555e-05
-2.01608526222372e-05
-1.91711122999038e-05
-2.74738352243316e-05
-4.46636560480344e-05
-4.17252480784117e-05
-1.31067003932476e-05
-4.31997653534049e-06
-9.37657796927575e-06
-1.06570686704642e-05
2.86853778995438e-06
-1.95166478249764e-05
-1.70926361645729e-05
5.02442212084015e-06
9.94207960052094e-06
4.03126967619217e-06
-2.14647832939049e-05
-2.19416830333712e-05
9.16229489128838e-06
-2.88583464086657e-05
-4.45567562446013e-05
-3.16386263316239e-05
-3.05785132630934e-05
-1.31532199549929e-05
-1.78448684537134e-05
-4.1122792228448e-05
-5.05537930803276e-05
1.13531792082879e-05
-1.74845981815101e-05
-2.94295395679553e-05
-2.87730596627726e-05
-3.35041204790865e-06
6.73531098557101e-07
-3.38606876272222e-06
-9.50391424334329e-06
-1.95096184930577e-05
-5.0219588593019e-06
-2.79289007387047e-05
-2.72075222097152e-05
2.51687334438115e-06
-1.68470795124594e-05
-2.92449230891654e-05
-4.30935212691716e-05
-3.86699469630759e-05
-2.0702088406784e-05
-4.03668669661796e-05
-2.3964062470739e-05
-7.9843591652805e-06
-2.73126776648421e-05
-1.51549584831112e-05
-4.95673469473776e-05
-1.71943144971384e-05
-1.20726815129823e-05
-1.94195151842823e-05
-1.12213618475661e-05
1.24123316281152e-05
-2.87247191405583e-05
-1.35860448603461e-05
-2.03122190450159e-05
-2.96090040247143e-05
-1.07724996132835e-05
-4.61227407022876e-05
-5.12869758531407e-05
-4.43394511339574e-05
-5.37994333518965e-05
-3.40055237612308e-05
-4.30612842875282e-05
-4.35579454966863e-05
-3.05718719483883e-05
1.60869374872071e-05
-5.40319697409823e-06
5.28967444280738e-06
1.33472808742006e-05
1.08444454779415e-05
3.34815108764076e-06
2.18270466076589e-05
-6.62719269845057e-06
-9.59121496252923e-06
-9.67202380392096e-06
-2.16283185221136e-05
-2.53494890213293e-05
-1.20970837529203e-05
-2.98901831293541e-05
-2.93230337023136e-05
-3.91782167295371e-05
-3.25576729038133e-05
-2.51630454246911e-05
-3.81896571698734e-05
6.19744326465622e-06
-2.90730830996905e-05
5.59330992603843e-06
1.23607183749276e-05
5.89531255699192e-07
1.42721403627792e-06
7.40924958705481e-06
1.3256581712383e-05
6.08134090929402e-06
2.67436881591192e-05
1.69398973456057e-06
-9.80374859770766e-07
-5.20881729385933e-06
-2.00563653956561e-05
-2.62198893636693e-05
-3.00798039424934e-05
-4.71826758489984e-05
-8.30422851085147e-05
-4.3950616591301e-05
-3.72487360904992e-05
-5.0712639979223e-05
-4.64132814264509e-05
-2.42093694018399e-05
-2.55918499594553e-05
1.24218584141826e-06
-2.836741510294e-05
1.32361464587688e-05
1.13431022990253e-05
4.86608099343524e-06
1.06497864155865e-05
-2.73928101109755e-05
-1.44956907157057e-05
-1.41202976302016e-05
-1.32335562765851e-05
-3.88670314827743e-05
-3.80194270865427e-05
-3.73421093953427e-05
-3.60071735370993e-05
-4.09233544461461e-05
-6.13701037245237e-05
-2.93072944191083e-05
-4.63771429490017e-05
-2.08204130089047e-05
-4.46547220892569e-05
-1.80637357126542e-05
9.80468687560099e-06
1.0190692205855e-05
7.57577523620184e-07
-1.2087420673221e-05
-1.15418985513579e-05
-6.5708968439376e-06
4.6648998992774e-07
-2.2951418175969e-05
-3.86998683820529e-06
-1.93335256564198e-05
-7.91246959425712e-06
-4.36944073111889e-05
-3.82660547492057e-05
-3.94637773329574e-05
-4.01901891226201e-05
-4.57260720724431e-05
-4.20679160080971e-05
-1.67955134645289e-05
-3.84529763861499e-05
-7.60713938185029e-07
-2.16622779264063e-05
-4.94087503462473e-06
-1.46941632267005e-05
3.32674874327197e-05
-8.84198803777632e-06
4.2624368201874e-05
1.92213580778359e-05
6.78325715293935e-06
2.10955046384189e-05
9.64365109446534e-06
-1.00876115330159e-05
-6.6763972860157e-06
-6.43679526877813e-05
-2.3901219110909e-05
-6.23671692700975e-05
-4.02747768798239e-05
-4.92605329485056e-05
-6.1971376962018e-05
-5.0883870987645e-05
-2.65403582705705e-05
-3.44290668617867e-05
-1.52183969775225e-05
-1.34980093548315e-05
-7.9745225290762e-06
-5.38521434773785e-06
3.24262941861619e-05
1.17811078296483e-05
2.94598977626738e-05
1.43795050908288e-05
-1.78276956649142e-05
2.96822864999653e-05
-5.96056746142013e-06
-1.31524725019252e-05
-2.91132962796771e-05
-3.80409769148314e-05
-2.59429428216309e-05
-5.69445536444927e-05
-4.91900585684895e-05
-4.64760126574244e-05
-5.59515517432964e-05
-2.93642759069854e-05
-2.93020932825708e-05
-2.73397353432851e-05
2.82951182352357e-05
-1.65129618501553e-06
2.26801200968485e-05
-1.09762148907151e-05
1.73035429868117e-05
-6.82626246626297e-06
2.27204008809433e-05
3.56381419426213e-05
-2.76581316743659e-05
-3.03259566589074e-05
-3.82878383914829e-05
-1.85558224627031e-05
-3.31512142100834e-05
-4.91683867578457e-05
-6.75066004155787e-05
-6.5935436418494e-05
-4.63534510089694e-05
-5.31626059513718e-05
-5.4749836538745e-05
-4.88241268814987e-05
-2.15912257226205e-05
6.43358911411776e-06
-1.42286707786667e-05
8.13115432696108e-06
5.94205713050709e-06
3.2022096075023e-08
2.086665138855e-05
2.47521746203181e-05
-1.62381689889961e-06
2.63728059187642e-05
-5.17838790880026e-06
-1.32115440647873e-05
-2.52799442606346e-05
-2.00984217971375e-05
-3.63330785787855e-05
-3.94873686759273e-05
-4.13623798145301e-05
-2.2422471056836e-05
-3.80162795723862e-05
-2.61667978091004e-05
-1.79862707507884e-05
-2.45340581602574e-05
-3.29808539749587e-07
-5.01796366857482e-06
5.6483155935095e-06
1.47738238754352e-05
9.54944352030425e-06
3.75112387537212e-05
1.53560182979636e-05
1.75494346197315e-05
-8.77260720625002e-06
-1.03795098060657e-05
-9.33300320485187e-06
-8.33835989579661e-06
-7.17862856112001e-06
-4.96629293704448e-05
-2.46584075278141e-05
-3.15331697921707e-05
-2.80275807442806e-05
-3.10691409473697e-05
-4.2324580769307e-05
-4.30665424700472e-05
-9.51447370052716e-06
-2.11870944078177e-05
3.13151744070305e-06
-6.23696760936253e-06
-4.4628572935675e-06
3.22447959538979e-05
4.3283011612344e-06
1.31622526730805e-05
-1.27100090293306e-05
1.47661699562336e-05
-2.38654667267903e-06
-9.57293210928666e-06
-3.43902532241332e-05
-3.23492930596385e-05
-3.59309541396998e-05
-3.44481757667058e-05
-3.25178182658523e-05
-5.41002242434768e-05
-2.24934086079206e-05
-2.86131610468712e-05
-2.68463656773919e-05
-3.20737890773633e-05
-1.61116608372787e-05
-1.37298624510723e-05
-1.66260911842675e-06
-1.43944768215794e-05
-1.01299541500811e-06
2.78700220645042e-05
1.68394019041455e-05
-3.55729048787004e-06
-5.46692403646817e-06
-1.5953534074642e-05
-2.15956204242436e-05
-3.28009595515668e-05
-5.78655301548526e-05
-2.12127012779746e-05
-3.50581567507732e-05
-4.27366471038433e-05
-4.94224199409289e-05
-2.42393925806161e-05
-2.99003085501464e-05
-2.93082681573461e-05
-3.67862145115301e-06
-7.2052972069663e-07
-1.5305826992348e-05
1.60043797124367e-05
-7.39516744795793e-06
4.88133384957274e-06
2.22992784248929e-06
-7.65115021063504e-06
-3.30456116171411e-05
-2.57806663607103e-05
-3.84479706375185e-05
-3.41460448137124e-05
-3.39947654267043e-05
-3.52562107063742e-05
-4.13446108578305e-05
-3.11845624061148e-05
-3.28191534425684e-05
-3.63295284579317e-05
-2.47829572724823e-05
7.80665013432271e-06
-2.98451002502078e-06
-1.85104061964674e-05
-1.75960697982517e-05
-1.15933605717568e-05
3.80610409596494e-06
-1.88580439431376e-06
-1.05939296531864e-05
1.60758809767397e-05
-8.66465306328286e-06
-4.82300868222636e-06
8.08625070018345e-06
-1.87604154768705e-05
-1.14251562397311e-05
-2.25785521917151e-05
4.89205177195944e-06
-4.3996534589128e-05
-1.69385012553479e-05
-2.29431253758659e-05
-2.67176744003991e-05
8.61062740706006e-06
-2.94484384520933e-05
-1.14006917357625e-05
2.90292333824711e-06
2.40221256580953e-05
-1.04050915575044e-05
1.29930885469127e-05
-3.89654349775991e-06
2.90720336505061e-06
3.74863699108172e-06
-1.25112832847642e-05
-2.43437768253237e-05
-1.85469963547489e-05
-1.78117089429182e-05
-2.2165635383616e-05
-4.72614077817632e-05
-2.67100332920131e-05
-5.77410758474789e-05
-7.0468764830233e-05
-2.60904120219694e-05
-1.10401215221246e-05
-6.66386403652724e-06
-1.18162704211059e-05
1.99689687975474e-05
-1.00839838525493e-05
-1.37453937370237e-05
-2.29807475089303e-05
-8.03896412983871e-07
1.25982758693788e-05
-1.61958505053867e-06
-5.49335503640057e-06
-5.06894906482196e-06
-3.02657871290859e-05
-1.11923105937916e-05
-6.30618775030388e-06
-4.91788952443424e-05
-4.40800561669513e-05
-4.57197130163633e-05
-3.83032267830577e-05
-2.96592773481577e-05
-3.68833432123638e-05
-3.32521907426059e-05
-1.07896358754897e-06
-1.86898181547511e-05
-2.25941755718636e-07
-4.41825556325137e-06
-1.33317521256863e-05
2.58329534148322e-06
1.00639698371742e-06
4.9159558815223e-06
1.44522805439572e-05
-1.25555231870883e-05
1.18422066263512e-05
-3.66888163285122e-06
-1.53573923274691e-05
-2.42700770091034e-05
-3.75244846644776e-05
-4.02864798236202e-05
-5.72498408827282e-05
-5.62821278495537e-05
-4.65322750149885e-05
-4.15111562313945e-05
-1.5064965044012e-05
-3.22243914512462e-05
-2.51193820461434e-06
-7.36203870408661e-06
3.28232084682675e-07
1.26339235221361e-05
1.23300652788021e-05
-3.06528177879481e-06
-8.18982863588814e-06
5.24184566733346e-06
-1.57713460175742e-05
1.74906926732376e-05
-2.52233428031543e-05
-3.07407113912697e-05
-2.71210347912387e-05
-3.4529236749685e-05
-4.13233205168045e-05
-2.23282109124151e-05
-1.94609069676954e-05
-3.45562134330842e-05
-4.66511826259646e-05
-5.07389592354106e-05
-2.80547753918334e-05
-2.75861579540026e-05
-1.37562072996894e-05
-1.06320144705131e-05
1.91871718988726e-05
-8.73350447641718e-06
6.2338068649968e-06
-8.04799649941142e-06
-1.62752852376198e-05
-1.53889891391445e-05
-4.31948716083738e-05
-4.21608375842196e-06
-1.16257495218895e-05
-1.29183448765325e-05
-2.55647195391346e-05
-4.46671285596293e-05
-4.85767595155958e-05
-1.44823346599718e-05
-4.34223743471829e-05
-3.42392295262705e-05
-1.46546526084182e-06
1.38269498511732e-05
-1.08261768159718e-05
-1.08975504137944e-05
4.4981564604208e-06
-2.3631471840556e-05
-3.86864881527474e-06
-3.59894012622188e-06
-1.85371565523837e-05
9.75858064582339e-06
-1.54881753512672e-05
-1.42720382609568e-05
-4.95915187207722e-06
-2.20741782763906e-05
-2.50358590840713e-05
-4.07257871302148e-05
-3.11104238403755e-05
-1.97841106779972e-05
-3.09170874200899e-05
-2.29646414220741e-05
-2.39728203334461e-05
-2.49422981758967e-05
-2.19150288856619e-05
-1.30869865422268e-05
-3.34924689388313e-05
-2.04870518452602e-05
-3.77453530906816e-06
-3.43712131598679e-05
-1.99067110037928e-05
-1.00605398112389e-05
-1.02349217861713e-05
-2.27182663525803e-05
-2.36022810915573e-05
-4.66066607670566e-05
-9.10936828443237e-06
-3.81452800922051e-05
-3.89521723764455e-06
-4.15285395231879e-05
-2.91928402285957e-05
-2.41534694640734e-05
-1.98709174418017e-07
-1.05310100897011e-05
-2.15522407508566e-05
-4.48347527165782e-06
-2.24904557442495e-05
-1.55428450229699e-05
6.70725227405597e-07
1.14136309885376e-05
-2.40286708544361e-05
-6.83449167951253e-06
-2.51015864682254e-05
-8.35482087227195e-06
-2.40175130035263e-05
-1.27198970459276e-05
1.01017370970993e-05
9.70615505005239e-06
-1.78469316134331e-06
6.04026015400916e-06
-2.71067892984986e-05
-8.73605823192833e-06
6.44884402018971e-06
-1.85508625803902e-05
-3.3974490728365e-05
-2.81682939160196e-05
-2.47471717397896e-05
4.70156778556004e-06
-5.98832957267073e-05
-4.46442422092487e-05
-1.77219904554446e-05
-3.03918318132113e-05
-3.78614425604621e-05
1.48081435261982e-05
-3.92337235359639e-06
-2.29985940672182e-05
-1.63155671386887e-05
-1.74512159478986e-05
-1.57656441859777e-05
-1.23724721019092e-05
-2.74903051766092e-06
-8.50336716999834e-06
-2.31119966526999e-05
-7.57652873401499e-06
-1.51066619364375e-05
-2.47305973976745e-05
-1.47580837656454e-05
-1.18504906128559e-05
-3.88415754322158e-05
-1.76161307819892e-05
-2.33652967846806e-05
-3.06462472683947e-05
-2.03139472540692e-05
-2.95215628297204e-05
-1.47035649890737e-06
-1.76948553121311e-05
-7.2476352314221e-06
-8.61299690885112e-06
-1.17195765041981e-05
-9.02954867838919e-06
6.53304804116827e-06
-4.65144643983115e-06
-1.48290670977263e-05
1.46994869513517e-05
-1.78158097267374e-05
-3.11151221252043e-05
-4.56189034940301e-05
-3.19784729127127e-05
-2.07926089740944e-05
-1.29786055309506e-05
-2.60766914735344e-05
1.67561998215776e-06
-1.29288981723999e-05
-4.08822324978895e-05
-3.3156350014523e-05
-1.33789625825414e-05
-1.76600158387489e-05
-4.19097451887532e-05
-1.28491130383581e-05
-1.49942277894421e-05
2.15143777587361e-05
-9.72988201100264e-06
-7.87814124197336e-06
1.70892290381438e-05
2.6265583350629e-05
-1.66660245308832e-05
-3.92534575377176e-05
-3.20672703285711e-05
-2.17412078233635e-05
-2.09454665216159e-05
-3.08719408239325e-05
-2.07206562409612e-05
-2.88379079980917e-05
-6.671282020049e-06
6.45630687757079e-06
-2.23896015486773e-05
-1.57054319707935e-06
1.72847634150339e-05
-4.23604821175659e-06
-8.71689302671383e-06
2.64863712752737e-05
1.48547126056138e-06
2.09569419056423e-05
-2.05993911422708e-05
-8.46823366668434e-06
-1.85808520432705e-05
-1.11516318441046e-05
-2.94114978156633e-05
-3.75583282512908e-05
-1.38016814299396e-05
-6.07917118882479e-05
-4.1415835321981e-05
-5.18643597633191e-05
-3.20910188901706e-05
-1.88335059886199e-05
-2.4568797848853e-05
-1.32806459496929e-05
-1.8844209704905e-05
-5.91945206285556e-06
-3.87401900217261e-06
2.01969235373786e-05
8.99871990639383e-06
-2.30940421009611e-05
8.40654909272363e-06
-2.11705432846475e-05
-2.71237989874123e-05
-2.76731495100118e-05
-2.60604060208951e-05
-5.01233750195071e-05
-3.374411117832e-05
-3.86844267399528e-05
-5.60986590255031e-05
-4.94884807885855e-05
-4.96298037211759e-05
-3.47624785971407e-05
-1.60219886552748e-05
-7.94110483634225e-06
-3.16008740938362e-05
-5.70168088959717e-06
2.58550140062492e-06
2.39054957097705e-05
2.31174274277236e-05
2.03803158689693e-05
2.22985664690657e-05
5.73394525110036e-07
2.48890658996885e-06
-1.93308151169931e-06
-3.48523961373248e-05
7.36488240442176e-06
-3.28893958358734e-05
-4.03258170432965e-05
-2.72691512397792e-05
-1.82857315932563e-05
-4.62487041877676e-05
-2.30431233780129e-05
-1.83320663232691e-05
-2.49683076012553e-05
-1.31042421137802e-05
-2.44384688703799e-05
-1.77484457051916e-05
1.87896167730928e-05
1.53069733467143e-05
-8.05758677524209e-06
4.59938234437674e-06
-2.36697344600334e-05
-1.930369938946e-05
-5.9159290286755e-06
1.35619130782933e-05
-5.75464512128551e-08
-2.84886165163237e-05
1.07960711243246e-05
-6.04962442367979e-06
-2.16514921798044e-05
-3.92542530018445e-06
-2.81601658181279e-05
-2.44804561235744e-05
-4.16109699020722e-05
-2.69557390909163e-05
-4.48366693247731e-06
5.30435858491197e-06
-3.25496655395708e-05
-2.93463490525312e-05
-4.67708553963938e-06
-1.55598201071164e-05
-7.38827688753824e-06
-1.71382320207766e-05
-6.96064972214051e-06
-5.66391098729573e-06
-1.27404478239884e-05
-1.27509698520519e-05
-1.03213172590657e-05
-2.74483702290925e-06
-5.05055559266134e-07
-1.17627254828609e-05
-3.34354413267207e-05
-1.42527992639194e-05
-2.33612979354866e-05
-2.37768149298975e-05
-2.16959279463066e-05
-5.02951332173114e-05
-3.8634276989341e-05
-4.84429323611947e-05
-2.99040342165936e-05
-8.36636440606903e-06
-5.16716347555896e-05
-2.5561319036756e-05
-5.3963394626406e-05
-3.47340483726223e-05
8.75698933992532e-06
-1.39593396855114e-05
6.34081825956677e-06
3.04292575562401e-06
-1.0444520430386e-05
-2.43518868191086e-05
-1.32838618318476e-05
-1.06477811656725e-05
-4.06582761303772e-06
-1.53599450198184e-05
1.14351267639863e-05
-4.21916281362943e-05
-4.66376279860939e-05
-1.48854209503777e-05
-3.73065533274843e-05
-3.07016783466425e-05
-2.39825626559045e-05
-2.06917619091619e-05
-1.85216712867577e-05
-1.1782203865216e-05
1.47602339922935e-05
-2.39106282861653e-06
-9.96375987591386e-06
-1.55053076800426e-06
1.617953811883e-05
5.18623306506269e-06
-8.5622929928039e-06
1.1558484973548e-05
2.0262261321939e-05
1.02451301667671e-05
-2.77099239900486e-05
-1.12213440562385e-05
-1.64026453970177e-05
-5.67970678777827e-05
-4.01578152674025e-05
-3.47968432893415e-05
-2.90311119118889e-05
-2.10075324548514e-05
-3.39594132687823e-05
-5.13425678752732e-05
-2.78967180026985e-05
4.32399112787983e-06
-9.9447877165487e-06
3.23882368980997e-05
-7.79559685273368e-06
1.81081843531324e-05
-1.66978821612727e-05
5.48986597225997e-07
3.19624628361826e-05
1.83727666407492e-05
-1.58040447475372e-05
9.80233903714816e-07
-1.3477475575504e-05
-5.70597342766303e-05
-6.87861814571288e-06
-4.71116652072405e-05
-3.42381797930067e-05
-2.83756032930211e-05
-2.57130828083329e-05
-2.87819464926995e-05
-3.6301643459912e-05
-3.17631922641438e-05
-2.74446594624397e-06
-2.24365134581818e-05
-5.44136905619422e-07
-7.81570247980671e-06
-1.67963166360375e-05
-1.9705098806297e-07
8.65169651707409e-06
-1.37188506484901e-06
5.03011888152816e-06
-2.90447499438253e-06
-2.01333711871102e-05
-1.05333880531539e-05
-1.29312346814503e-05
-3.57519306779817e-05
-3.71324594228447e-05
-2.28022152748556e-05
-2.66647676797205e-05
-4.04576927811486e-05
-3.99331111874907e-05
-4.57365445121199e-05
-4.18451943800571e-05
-1.09655752144528e-05
-1.35168427600412e-05
-3.05209645631126e-05
1.00193733917923e-05
4.02187572123853e-06
-2.46773206811782e-06
5.79808157175387e-06
1.77258930723262e-05
6.11243600758592e-06
-2.37389714140845e-05
-5.80857202425071e-05
-2.3005991165961e-05
-3.53602590233441e-05
-3.36839461504907e-05
-2.5706388467014e-05
-3.85345921455465e-05
-1.42134761100032e-05
9.96907492354401e-06
-1.88999746593325e-05
-1.71526855592167e-05
-8.64073608929583e-06
-2.3336835630083e-06
-1.62581658810631e-06
8.94985193585977e-06
-8.95329339978401e-06
5.88139582909055e-06
-1.21725009639636e-05
8.23786537795513e-06
-4.21349213592345e-05
-1.54599763774156e-05
-1.84545182912942e-05
-2.15182798284878e-05
-3.64808895823655e-05
-1.1540358914645e-05
-3.29292753294756e-05
-3.8973274292808e-05
-2.14776643392767e-05
-2.13458809980033e-05
-2.35630038610409e-05
-3.69548166070523e-05
-4.46278189292978e-06
-8.90995185220268e-06
-3.50435432221398e-06
-9.11602050004204e-06
-1.86335703820871e-05
-6.32638403022091e-06
9.87355970624302e-06
1.61804358138447e-05
1.06587583011843e-05
-2.30248889913126e-05
-1.06044094336863e-05
-3.51795741707205e-05
-4.51782236308499e-05
-5.4720665767271e-05
-3.77174723307449e-05
-3.9232185861889e-05
-4.24074702536148e-05
-4.19575575752221e-05
-3.39984739029997e-05
-2.04891775748825e-05
-4.91330032637477e-05
-1.7528895278805e-05
1.48010355417248e-05
-2.52294407179433e-05
-1.59405895391107e-05
-2.29041758453587e-06
-8.08312942412849e-06
-1.11951996922045e-05
-2.69234351712439e-05
-8.25879421388555e-06
-1.71418199112859e-05
-3.50266169619294e-05
-3.18291428700974e-05
-4.64232773390691e-05
-3.0770585234821e-05
-3.06919608209712e-05
-3.99578764402778e-05
-8.12158114154893e-06
-3.30102980031435e-05
-9.59565204359098e-06
-8.64847192301925e-06
1.98317102419148e-06
-2.60530896012443e-06
-2.55151085239691e-05
-3.12560128019411e-05
-1.04349762753431e-05
-8.32331811404965e-07
1.96487173576907e-07
-3.03779332242969e-05
8.91522908168858e-06
7.06377071885175e-06
-2.61739422699402e-05
-3.84484513948879e-05
-3.62519192246153e-05
-2.94445994866746e-05
-5.0172588837927e-06
-1.06633074338826e-05
-1.02599782865055e-05
-1.45856444274986e-05
-1.7233869128273e-05
8.67707821045779e-06
-1.18254754659568e-05
8.41626773181718e-06
4.84953731336875e-06
-1.76420052651714e-05
1.33076334226642e-05
-5.01690509868571e-06
-9.03893080488341e-06
7.07342609657674e-06
1.28182500712038e-05
-2.3302972353442e-05
-9.13367170644966e-06
-2.84545801250612e-05
-3.78720683495646e-05
-4.00188523785814e-05
5.47264499692172e-07
-3.13674998415552e-05
-1.8953959261169e-05
2.22068289762066e-06
-2.11811582054126e-05
-3.58330689577118e-06
-5.65500589223643e-06
-1.50139963212212e-05
-1.43751614562147e-06
-2.68870847648552e-06
-4.28592106665068e-06
-6.00320601065746e-06
-1.20851158463351e-05
3.14719413830742e-06
-2.63931954708889e-06
5.24368241488359e-06
-2.97281597769969e-05
-1.56363247654885e-05
-4.24134492876833e-05
-7.37979308504907e-05
-1.5114551206475e-05
-2.45414281874935e-05
-5.14210659213289e-05
-4.90666299753588e-05
-3.69970823048083e-05
-1.96524594606253e-05
-1.67492905203549e-05
1.0586813230446e-06
-2.49215243763135e-06
-1.84701160586838e-05
-2.06257555990646e-05
-1.1332436180482e-06
2.22773755863665e-06
-7.14167979011288e-06
-2.92241183668429e-05
-1.87846205627815e-05
-2.01392015650076e-05
-1.67308544632373e-06
-2.63200712555034e-05
-2.95832404029285e-05
-3.98116411848484e-05
-3.3119474514041e-05
-1.01940528318518e-05
-3.77083847218278e-05
-2.44894487406576e-05
-2.59387464388071e-05
-1.91622928429318e-05
-3.65385666596362e-06
-2.68742396014881e-05
-5.61059111391121e-06
-4.12583304135946e-06
1.05949972137101e-05
1.32865714626479e-05
-3.15228826846541e-06
-3.23430960609907e-05
-6.438430854551e-06
-8.12061530236545e-06
-3.00292845621726e-05
-2.99103817929048e-07
-1.5253902126531e-07
-5.69389862737907e-05
-2.80462158009377e-05
-3.34956554137094e-05
-2.04916750180566e-05
-1.83040902555129e-05
-2.13590909116303e-05
-4.65408027333599e-06
-1.18977679749058e-05
1.54934888208046e-06
1.69041996396863e-06
7.16639256739548e-06
-2.06687276240493e-05
-2.45136160833071e-05
7.35138810404417e-06
-1.98806731009072e-06
-1.68816615581751e-05
3.45121195560541e-07
-1.50710678815218e-05
-2.21855443979307e-05
-2.6164126052819e-05
-2.06120008810269e-05
-2.87520684546376e-05
-1.34183257205912e-05
-2.93435014076626e-05
-1.40767570207434e-05
-1.03849128068874e-05
-2.17519651156884e-05
-7.40200088392375e-06
-5.76089762424086e-06
2.18566346560627e-06
-4.86806700872622e-06
2.43913547214922e-05
-2.25051659120495e-05
1.40624845902503e-06
-9.11738096948583e-06
-7.79813344793915e-06
7.53872766964503e-07
-3.51608279399276e-05
-5.65918237622027e-05
-4.8311223572092e-05
-5.01451141147495e-05
-4.01932967073904e-05
-5.95434045692978e-05
-4.84291559450955e-05
-4.49756281691347e-05
-2.44995529797978e-05
-2.39340173609767e-05
-1.56116758975306e-05
1.2556669565406e-05
1.39997290180822e-05
2.22430319366451e-05
-6.45435518657514e-06
-2.09364690591186e-05
-4.39143941611831e-06
9.45193786329686e-06
-2.22852864877326e-05
-1.23305784446806e-05
-3.61854549932261e-05
-3.17082966008495e-06
-1.83794835586631e-05
-3.25959357915285e-05
-3.35103723064539e-05
-4.40373794018655e-05
-5.59891703738987e-05
-7.25564791244707e-05
-2.67550047827878e-05
-5.54769661658456e-05
-5.10894540968791e-05
-6.97359805270155e-05
-1.95593257445382e-05
-4.7976609567722e-06
-8.89174118742718e-06
-6.36605462390837e-06
1.22078959045778e-05
1.8739686235641e-05
1.94325740722801e-05
1.10866648678839e-05
-8.97729860676683e-06
-1.1143665277329e-05
-5.85721726230709e-06
-1.62439786384209e-05
-5.97084398551761e-06
-1.68928746930984e-05
-4.12374590401987e-05
-4.73772043700211e-05
-4.82860702956657e-05
-3.18806916318514e-05
-2.59007198631668e-05
-5.13888720784057e-05
-3.10931741167167e-05
-4.45419645955141e-05
-1.0551688554635e-05
1.95978111502418e-05
2.26397295468463e-05
2.14059745172232e-05
-2.42462474153795e-06
1.87904873611082e-05
3.38348206123481e-05
3.24826392022495e-05
1.3762195953328e-05
6.4026529384402e-07
-1.62508921493909e-05
-3.29186338465387e-05
-2.9790501053906e-05
-3.78182473607921e-05
-5.33239049799516e-05
-6.79197598629151e-05
-4.84986700430597e-05
-6.36840522219673e-05
-5.23571748215244e-05
-4.8253289384028e-05
-2.42981887939317e-05
-2.23259104388974e-05
6.666718306881e-06
-2.46980172292429e-06
5.11239912928309e-05
3.42728554839453e-05
-8.48053283576602e-06
3.31277321902352e-06
3.57438187499727e-05
-7.36380675458019e-06
-6.01761298327911e-06
-4.03172831996595e-05
-3.18168160480527e-06
-4.63553216761265e-05
-5.22375070178513e-05
-6.8778264226898e-05
-4.05592317823069e-05
-5.43801129866453e-05
-7.42320171767442e-05
-3.14841905638695e-05
-8.01799022198055e-06
-5.25558719901536e-05
-2.38016847070026e-05
-1.60332475014839e-06
-5.40524664787515e-06
6.54095334819647e-06
2.09857838309906e-05
7.96025323651607e-06
1.24579121386019e-05
-2.29232016007674e-05
-8.92675545185363e-06
6.06128103962911e-06
2.09368143449982e-05
-3.00433119826978e-05
-5.35275389301025e-05
-7.0249750875381e-05
-3.62330872371292e-05
-5.28448560872379e-05
-4.78034320388445e-05
-3.81039794113377e-05
-2.36686231312342e-06
-2.78794308893105e-05
-2.00642824982064e-05
5.08281288723404e-06
5.18364716766488e-06
5.6755197557147e-06
1.06557549696199e-05
1.15594828486978e-06
2.7328531960473e-05
1.25952605380694e-05
-1.51914523801035e-05
4.40863784980789e-06
-8.20052756188191e-06
-1.2514565010528e-05
-1.35014887985258e-05
-1.55456466898521e-05
-4.1416297231172e-05
-3.22382484088843e-05
-3.20615048867388e-05
-3.38643688088618e-05
-3.53879758167855e-05
-1.0952577493877e-05
-1.60873144532754e-05
-1.74881683353409e-05
2.2043339866989e-06
-3.51450504526276e-06
1.93777111192795e-05
9.11407874349435e-06
-6.60057303756297e-06
7.51076866214448e-06
1.16153184728948e-05
-1.5094438077971e-05
-9.8821726344551e-06
-2.13031796445163e-05
-6.05681039642138e-06
-1.95849195262775e-05
-3.66806745452367e-05
-5.27859877006824e-05
-9.20328341696162e-06
-4.08760192333209e-05
-2.64521530908235e-05
-5.10737705663055e-05
-2.75109402575388e-05
1.7317905241555e-05
-2.65315745140221e-05
-1.30426518524705e-06
-1.5984481024181e-06
2.32391553630681e-05
1.98647741430698e-05
1.42936182541951e-05
8.02351769579172e-06
-1.10099949821689e-05
2.04855931915128e-05
-2.29578062369619e-05
-2.59760115784651e-05
-3.96205301755616e-05
-2.09510968127965e-05
-5.06708718417051e-05
-4.55973664650422e-05
-3.83377284639431e-05
-5.89637038105868e-05
-4.98379339358505e-05
-1.17812247273424e-05
-3.01768601598742e-05
-2.49948866624829e-05
-4.06855746035892e-06
6.12198172802151e-06
1.55238780209589e-05
1.57597403513543e-05
1.685113370699e-05
1.80320591114564e-05
9.32325652223559e-06
-5.50956733261155e-06
1.05265505201021e-05
-1.33153321579854e-05
-2.4900679861857e-05
-2.42328158477296e-05
-5.45583556658268e-05
-4.61579311429367e-05
-6.12886935758087e-05
-6.11370355103198e-05
-4.5545037734938e-05
-4.74891886707829e-05
-3.42830836740253e-05
-2.95862895335855e-05
7.95626294711464e-06
-1.41321207896699e-05
-5.90501632571461e-07
1.9351905309069e-05
1.51697999200069e-05
-9.90093567899354e-06
2.86139510479571e-05
5.30258772618813e-06
2.19191075877751e-05
-2.75503006511876e-05
-3.1059295188165e-05
-2.6160885283565e-05
-2.78704208352672e-05
-4.79144010897408e-05
-5.22719814060568e-05
-3.48748645831479e-05
-7.10458550354082e-05
-4.9130951656031e-05
-4.84661499333347e-05
-6.42648695461003e-05
-1.78719552779097e-05
6.76127913290745e-06
4.73907462829106e-06
1.60952720330053e-05
1.01631953059862e-05
4.45045228640867e-05
1.29287093155323e-05
2.9087066014401e-05
7.65399010146267e-06
2.43834009170392e-05
-1.13680349833289e-05
-2.85426315900614e-05
-2.75759495002805e-05
-3.8353044260842e-05
-3.45536845554088e-05
-5.31500167594838e-05
-4.78663360508252e-05
-6.31413778550868e-05
-8.16391412754605e-05
-5.65487399619798e-05
-2.70726246749949e-05
-1.03478879230844e-05
1.64554559599834e-05
-8.51006287969692e-06
1.98897042169952e-05
4.25041599580166e-05
2.11591764130202e-05
3.83652065738981e-05
2.18437209526866e-05
3.27067127594416e-05
3.39696111040357e-05
-2.61120725973849e-05
-2.25862911638961e-05
-3.11853675542079e-05
-2.48910423364593e-05
-4.54175818422942e-05
-0.00010481534018758
-5.14141299814037e-05
-6.05617007740507e-05
-8.38696505877912e-05
-6.53754120556684e-05
-5.82355514914188e-05
-3.90703560074246e-05
-2.15963609246898e-05
-5.0033880167352e-05
-4.09333515021241e-05
2.48785597473991e-05
1.70059803776875e-05
1.12796237958511e-05
6.33621928513399e-06
8.81531954873991e-06
2.92894568983422e-05
1.90544187657454e-05
-1.82494916198407e-05
-2.44757906660042e-05
-4.00837045022843e-05
-4.17115586390159e-05
-7.14329978434077e-05
-8.41545284750322e-05
-2.70494314155341e-05
-4.78240602558722e-05
-4.90485940505522e-05
-3.89960565305114e-05
-2.12949179939005e-05
2.09824281320781e-06
-2.89796356155614e-05
2.19133872807534e-05
5.7424848327212e-05
3.88879012398652e-05
3.02815202950493e-05
2.2637025752503e-05
1.8882783596207e-05
3.51423145499676e-06
-5.64344519283485e-06
-3.13042848464544e-05
-3.73409449352747e-05
-3.8180970975145e-05
-5.97234500437976e-05
-6.98699618695854e-05
-7.17325247829384e-05
-2.63208050315255e-05
-4.24204389165314e-05
-4.51603790088621e-05
-3.28477734681561e-05
3.93931907731256e-06
1.77528788638236e-05
2.431680743924e-05
3.10046881960627e-05
2.2036016907145e-05
9.25499974205445e-06
2.07388674821898e-05
2.78393096614455e-05
6.4635534326769e-06
1.70232918115404e-05
5.03353864394912e-06
-9.72849677787679e-06
-1.79629437163901e-05
-5.15059399125586e-05
-2.2267902028243e-05
-4.97832339967038e-05
-3.5060400189558e-05
-4.55656166999591e-05
-4.75181938412839e-05
-1.87465483690376e-05
-2.75568169694951e-05
-7.51258995407595e-06
-3.75575647864496e-05
3.28336329302023e-05
1.88241092401714e-05
1.71503199783094e-05
2.80497761476885e-05
2.53852751856415e-05
1.44174899953133e-05
7.94575262419736e-06
-7.95769337698032e-06
-1.67582853391676e-05
-3.82437533491964e-05
-3.98154022397336e-05
-5.4608273714091e-05
-3.88842608417851e-05
-4.23372581486525e-05
-4.91517724950425e-05
-6.93390452787996e-05
-5.14959721507634e-05
-3.41712359679521e-05
-8.12197158879085e-07
-7.23726012942093e-06
1.59846940963934e-05
-7.89191258214553e-06
-1.29873964346419e-06
8.0399564040645e-06
5.47724733261089e-06
2.76890257205249e-06
2.14849750764335e-05
2.17116044092861e-05
-9.80100212904062e-06
-2.88121889210991e-05
-5.52348292982225e-05
-5.46615119192143e-05
-4.28575997805916e-05
-6.50656366246516e-05
-6.07999958262236e-05
-3.62338325156065e-05
-4.28803966443784e-05
-1.58419039527956e-05
-2.8301758767294e-05
-1.93591133280674e-05
2.33180421278878e-05
1.5399516497551e-05
-2.17155532575779e-06
5.34213085398273e-06
3.95402091308065e-05
1.28566092917767e-05
1.73220038660808e-05
1.1861202608003e-06
-6.37993805820633e-06
-2.47303831041421e-05
-3.30167815612414e-05
-3.12535839979946e-05
-5.05199604041042e-05
-3.2992098848015e-05
-2.72080270343925e-05
-4.34596963566936e-05
-2.39909107050492e-05
-8.00449131900024e-06
-2.49536402345571e-05
-1.78042905336596e-05
1.38099560176254e-05
4.51794270543618e-05
1.66159814825721e-05
2.45733114432651e-05
4.01646444805271e-05
2.08506580236597e-05
1.14410481129153e-05
4.41322020703239e-07
2.05700194764953e-05
7.44766752567797e-06
-4.14869009602621e-05
-4.91238624316122e-05
-6.16184190149593e-05
-3.82116713090677e-05
-4.78546200136095e-05
-7.18538664540934e-05
-6.15021436722373e-05
-3.1229950310335e-05
-2.0649564733711e-05
-5.10616383787335e-05
-1.65552643559397e-05
-3.1190813207878e-06
-2.06296687777534e-05
1.88325297046332e-05
1.43588134747871e-06
3.53801541428953e-07
2.82776700784061e-05
1.58747231172277e-05
-3.87318907462544e-06
-3.98847477687727e-06
-1.6150105414164e-05
-1.85279191187872e-05
-1.70740828516128e-05
-4.75481335693839e-05
-4.60956258705351e-05
-3.57138405061849e-05
-6.67652349894394e-05
-5.31968280681176e-05
-3.48398713763973e-05
-3.21426050575199e-05
-3.8862183216051e-05
-1.85176507068347e-05
-2.99988133976919e-05
2.58627110602796e-05
-1.02617895842465e-05
3.81204228441062e-07
1.68301848840662e-05
3.64403835964403e-07
2.05717683699331e-05
-2.13140568253842e-06
2.09298042391633e-05
1.75293028314799e-05
-5.8481763835644e-06
-2.08973397766246e-05
-4.230035252664e-05
-2.38264201045465e-05
-2.27059007960166e-05
-4.60196165326527e-05
-4.12663702726651e-05
-4.46595724147738e-05
-3.25958479302213e-05
-3.54124168204374e-05
-1.13475216828166e-05
-2.32271974103016e-06
-6.07883141267655e-06
-8.6844237021373e-06
1.62137985488305e-06
6.12523555016573e-06
-1.11226509596451e-05
1.62668440410733e-05
3.89275765550659e-05
-5.24867018552552e-06
2.20280030527763e-05
2.66196088618266e-05
-2.31427840137126e-05
-3.59260587496056e-05
-1.60903336160347e-05
-1.02120794255753e-05
-2.29144261201773e-05
-1.78920585442232e-05
-1.8727513737368e-05
-2.75414012272092e-05
-4.12506717586791e-05
-1.26173677633219e-05
-8.26242927566762e-06
-1.72719163741108e-05
-2.62006369321968e-05
2.20693529182572e-05
8.86138070315848e-06
3.27004728593936e-07
-2.09475976259954e-05
-1.78071750722844e-06
3.73217940697821e-06
-1.76000662551751e-05
-3.26019610957743e-05
-1.52336543995577e-05
-2.83534747349413e-05
-1.20048426498763e-05
-5.25179677330313e-05
-8.82623046202932e-05
-4.98812744753208e-05
-2.52414316589609e-05
-5.08897915981281e-05
-2.73180732160228e-05
-1.30160414231314e-05
-2.12645766379869e-05
-1.56237218812172e-05
1.74677134502116e-05
1.50924741180385e-05
1.71481234671871e-05
-1.59184637173571e-05
1.59386884037147e-06
-1.0889983237957e-05
6.39840100204475e-06
1.12077821162948e-05
2.89010210774893e-06
-2.05784301163465e-05
-1.9131874660295e-05
-4.22122600509191e-05
-4.1599804325743e-05
-4.55254074216841e-05
-5.66088805504489e-05
-7.35343987481342e-05
-5.93946266207927e-05
-5.56039920143509e-05
-3.04733073882465e-05
-4.08393689408673e-05
-4.09959014350796e-06
-4.31051897382506e-06
1.60126547523577e-05
2.57084158633515e-05
9.74889194270532e-06
2.04276105057601e-06
1.53455671451462e-06
-1.05769263290811e-05
-1.0105717962345e-05
-2.67686445294031e-05
-2.34994735370343e-05
-1.91758421372503e-05
-2.01293561907068e-05
-2.4518630841516e-05
-4.88878037507129e-05
-3.90457860897723e-05
-4.95696876199709e-05
-6.05689104698425e-05
-2.31908927393629e-05
-1.90131684606267e-05
-1.80788387990378e-05
1.03983597079098e-05
-2.95989916296917e-05
9.89540937355337e-06
1.98112095102931e-06
-1.04298350610826e-05
4.01110106742783e-05
-1.09957604177068e-07
-6.55856929787187e-07
3.8287557383522e-06
1.87662329831108e-06
-7.29345829739445e-06
-1.2790982302488e-05
-1.89826353853442e-05
-3.20646486704331e-05
-4.19858161911006e-05
-1.2725600179365e-05
-4.03111386957885e-05
-2.57868472769649e-05
-3.17329801844258e-05
-8.01368923592061e-06
1.28501976461396e-06
-2.66267898006455e-05
-1.06175215602961e-05
-2.90958485003915e-06
1.01466757547502e-05
-5.86935806311117e-07
8.43535317473331e-06
2.6626986771561e-05
-1.84236105438023e-05
-4.96723740513808e-06
-1.21545914160849e-06
-5.2391002500284e-06
-1.58091822827715e-05
-2.16057164570404e-05
-7.08796965835607e-05
-2.68573484554272e-05
-5.60922627877311e-05
-4.79875112034973e-05
-2.46727959257369e-05
-5.20187714022432e-05
-4.18853657681447e-05
-1.92497361089049e-05
-1.27694528931958e-05
-1.12054215675084e-05
-1.87909090666686e-05
-1.00445419041231e-05
1.95336831046296e-05
5.6081578905584e-06
-1.68017910511199e-05
-1.00648224970427e-05
-8.66456216358027e-06
-1.35502472817086e-05
-4.91332133670915e-05
-1.99522789995543e-05
-5.69652910187221e-05
-3.44733421017011e-05
-5.02881471862081e-05
-3.70287514912582e-05
-3.39266631052665e-05
-2.43975992317039e-05
-1.92653375927142e-05
-1.66778899806958e-05
-1.93563093798315e-05
1.1787452264286e-06
1.41046314769852e-05
-2.17572349131278e-05
6.75311395804119e-06
7.50414494282006e-06
8.12227574527257e-06
-7.5039027039358e-06
-3.16527109864942e-05
-2.11655779517141e-05
3.28750671162321e-06
-3.09099779814667e-05
-4.76669594615371e-06
-4.4601332936778e-05
-4.12012175490303e-05
-6.70875703274545e-06
-1.04053574839272e-05
-2.38184039059802e-05
-1.00613205921605e-05
-1.15832282556773e-05
7.75071590993323e-06
1.74573930673638e-05
2.09871624980071e-06
1.48718036643252e-05
1.68854512016703e-06
1.37752588206268e-06
1.89940311730297e-05
1.76066456116319e-05
-1.43180708641369e-05
-2.22533776156159e-05
-1.08095833990339e-05
-3.24695262584659e-05
-4.9532428119924e-05
-3.62881274560915e-05
-2.36143432521539e-05
-3.73035885856303e-05
-4.15379185838577e-05
-3.62389999273627e-05
-2.23029419246674e-05
-1.84764758858321e-05
-7.82393193797194e-06
-2.0683711670836e-05
-9.24991993605524e-06
1.49481364611097e-05
1.14856659745121e-05
8.32201807400077e-06
2.21398743280736e-05
1.93345631697411e-07
1.86997030380887e-06
-2.81033789936409e-06
-9.55900893630059e-06
5.99330515878178e-06
-5.81123569329926e-05
-3.37974166661205e-05
-3.48316762671705e-05
-3.06725592011063e-05
-4.58110795404416e-05
-4.29679408006487e-05
-3.29085017494775e-05
-5.88896352498264e-05
-2.3978135615587e-05
-9.14679035343303e-06
-3.8784491905729e-05
9.80951147023712e-06
-8.38053653654903e-06
-1.42864913393615e-05
-3.70772457691618e-06
-5.08078122646615e-06
-1.94081989955353e-05
2.37096666056608e-05
-1.7972591277595e-05
2.99600880321147e-06
1.10515204289377e-06
-2.383582336847e-05
-1.99629182956164e-05
-3.30526716024647e-05
-3.25223661435807e-05
-4.61512415972589e-05
-3.02407063636e-05
-2.64593622412893e-05
-2.17033043175884e-05
-3.00256690406892e-05
-1.97914335993375e-05
-9.18966029847293e-06
-1.85135108821133e-06
5.09625307557789e-06
1.87838178342426e-05
7.11686729084618e-06
-4.90170429398183e-06
2.33889864995736e-05
1.09201335113647e-05
-2.99696424592784e-05
-8.57453693378964e-06
3.53302716524791e-05
-1.32224849464757e-05
-2.11547862334722e-05
-1.78013836129434e-05
-2.63859555105922e-05
-1.14116682091764e-05
-3.30159663009165e-05
6.41929563890587e-06
-8.68581760016116e-06
-6.00812402782469e-05
-3.05861302236339e-05
-6.02767682770994e-06
-3.59490144984483e-05
-4.41537375000743e-07
1.2578424639666e-05
-3.99114940275706e-06
-1.03771828900523e-05
-2.36695401086318e-06
2.86941038852966e-05
-6.95947636781954e-06
2.37646375654087e-06
1.85950998238208e-05
-2.72651342209919e-06
-1.83447340808267e-06
-3.0459108972351e-05
-2.55934817416945e-06
5.2635500576797e-06
-1.50828483534492e-05
-1.47784509467004e-05
-2.62531068575381e-05
-3.40404631280173e-05
-1.62334339945972e-05
9.9237848183846e-06
-2.39516477135449e-05
-3.06946200350514e-05
-2.27350844872226e-05
-1.52262527208519e-05
8.34722700618707e-06
-8.80453981582815e-06
-4.15305224397002e-06
-1.76604104091553e-05
-2.22491621017496e-05
4.08161599771392e-06
5.96831113682696e-06
-3.19327370011564e-05
-3.65932618221209e-05
-1.37432656693896e-06
-1.09821565680555e-05
-2.83174714028996e-05
-5.23519803729994e-05
-2.40435137218904e-05
4.71030599546823e-06
-1.59848878261654e-05
-3.5203191017532e-05
-3.10449422341104e-05
-7.14079829738215e-06
-4.66281038739128e-05
-1.80230332944917e-05
-5.45222808312682e-06
-2.53578615310086e-06
-6.91215561601383e-06
4.42611190436927e-06
-1.24567544250701e-05
1.93438726249907e-05
-5.39026196644148e-06
-1.66514979080769e-05
1.34879966027643e-05
-7.128992519712e-06
5.29423244326647e-06
5.27138554490719e-06
1.15792687197135e-05
-6.81105361193134e-06
-1.84769987477544e-05
-4.00864009418851e-05
-1.53827186438686e-05
-3.64308752274147e-05
-5.13909862776874e-06
-2.94155925109778e-05
-2.58966225983734e-05
7.38673918414364e-06
-2.98406493010519e-05
1.97228191443989e-05
-1.92929208799984e-06
-1.21930942328276e-05
-1.79528307504318e-06
3.53148460117664e-05
-2.7098368881202e-05
-2.06870859278941e-06
9.1927375441022e-06
8.02696871971708e-06
-3.04244663284998e-06
-9.04506330430727e-06
-2.01389495478774e-05
-1.30066406777983e-05
-1.17660211783269e-05
-5.49765849781563e-05
-1.14748504229217e-05
-8.43674983429184e-06
-1.80988881607494e-05
7.68403461733304e-06
3.7338750904757e-06
-9.2816835574063e-06
2.93941449025177e-06
8.97471672311457e-06
-1.66339982166096e-05
-5.13928654162749e-06
-3.17275789906093e-06
-1.7613783611924e-05
-2.30592797406691e-05
-6.43734941362435e-06
-2.71858778241813e-05
-2.27452374268981e-07
-2.69440382828009e-05
-4.20846395380551e-05
-5.42535278095733e-05
-5.70754740375368e-05
-1.64856769736745e-05
-1.99776541563778e-05
-2.46688951010073e-05
-3.38009025274664e-05
-4.02727439986581e-05
-2.12523353969832e-05
8.05027500601442e-06
-1.57809550938213e-05
-1.64621945981927e-05
6.06013361245081e-06
-4.10834970392142e-06
-4.68854901053705e-07
-2.33700687364901e-05
-3.06002585373235e-05
-7.93748900740183e-06
-1.29915208751108e-05
-3.33905456686247e-05
-1.20248820322071e-05
-3.60674780821867e-05
-2.23366955935587e-05
-1.81363430279748e-05
-5.49646290487684e-05
-5.46322383396836e-05
-3.97917327074554e-05
-6.1320202989146e-05
-3.6752702628724e-05
-2.67615553325428e-05
1.39611981678397e-05
-3.69724944025226e-05
-1.62538371935128e-05
5.67257129495436e-06
-2.02676602884034e-06
1.41355983702529e-05
6.11489000428405e-07
-7.23593974775582e-06
-9.51497595076568e-06
2.20550446904365e-05
1.61716794386396e-05
-1.13110089733727e-05
-2.14314359556036e-05
-3.20282649762067e-06
-2.16105409970384e-05
-2.9340372088339e-05
-1.96548454795094e-05
-2.87423222010712e-05
-3.32215335674507e-05
-4.29403834924832e-05
7.56740581159415e-06
-1.40607840892982e-05
-1.07348454985206e-05
6.9952250574157e-06
-9.24749613518813e-06
1.12373099920352e-05
2.12584201667651e-05
3.97605238365584e-06
-2.86893344286638e-05
2.54342126086118e-06
1.38594602413079e-05
3.09177097196936e-05
-4.91490119182943e-06
-3.98943801004411e-06
-3.16221841224297e-05
-4.52721762393501e-05
-3.91908916157977e-05
-2.8195574661969e-05
-3.38011079580727e-05
-4.54126822851848e-05
-2.59226136252423e-05
-2.83292150074596e-05
1.11749091360394e-05
-6.64495499924785e-06
2.37918835953511e-05
1.35746957863229e-05
4.11163928011925e-06
2.0517747527977e-05
-7.47885305932315e-06
2.50230406456535e-05
2.53755869642276e-05
1.42767841159179e-05
1.44296473304725e-05
-1.09504368132401e-05
2.14682298229369e-05
-5.18291249137555e-05
-5.27440720247212e-05
-6.20835100700993e-05
-3.39557444524436e-05
-4.09545349247339e-05
-4.53549490523682e-05
-3.85473914391052e-05
-2.40720679785797e-05
-4.09414083901565e-05
-3.35856534607286e-05
-9.09026599277085e-06
-1.94125108973125e-06
-5.38902954459024e-06
-1.45031356744595e-05
2.66663430602407e-05
-1.26141492022151e-05
1.99405041195377e-05
7.53192191434815e-06
1.57681199131952e-05
3.5805919742166e-06
9.76425334514482e-06
-5.10900880478531e-05
-3.48591815099331e-05
-5.26811647680323e-05
-3.70588164875077e-05
-4.14776932370069e-05
-5.09812841313011e-05
-3.66081597442564e-05
-5.0257865706875e-05
-2.76595037740199e-05
-1.41693280152805e-05
-3.3455148691856e-05
2.49975238812755e-05
-7.81023034484853e-06
4.54082393457208e-07
3.81963427973351e-05
5.9531255435991e-06
1.78941958676937e-05
5.44952187461678e-06
1.09171337721493e-05
-9.09917308060228e-07
-4.01276898562069e-06
-9.11125538514835e-06
-2.20645570893453e-05
-5.99418248480229e-05
-1.99284851065483e-05
-4.26478122801938e-05
-6.22589126940098e-05
-2.54362122396044e-05
-4.96255662102785e-05
-1.07051910980975e-05
-4.20042704801484e-05
-2.43004421626599e-05
-2.95374511437273e-07
1.51944286916574e-05
9.37038608245487e-06
3.19793868903087e-05
3.70554936958916e-05
-1.06226215462576e-08
2.5330457500798e-05
2.87698902513906e-05
3.79983862473515e-06
1.88377973137483e-05
-2.62891730840002e-05
8.32876791141205e-06
-3.70911814979295e-05
-2.77357486427811e-05
-3.68637381191246e-05
-4.11376265320332e-05
-5.77402446338743e-05
-5.44090071288911e-05
-5.49393618127487e-05
-3.05728427969957e-05
-5.31421404593135e-05
-3.19383030201054e-05
-9.57788918781003e-06
-2.86871526557248e-06
1.16542496308233e-05
1.43863071373513e-05
1.14536464388977e-05
-3.21911115230237e-06
-6.74824433082841e-08
2.13195881671374e-06
-4.28403978118521e-07
9.50973308862395e-06
-1.74636064313246e-05
-3.02863666549628e-05
-4.03624332890162e-05
-4.14940878561353e-05
-4.09598233129762e-05
-6.05998170086325e-05
-5.47652492507091e-05
-3.04849605799466e-05
-2.42810751388764e-05
-4.63374292813089e-05
-1.98330249039855e-05
-2.37400597232934e-05
-6.61532107344082e-06
5.25272293004373e-06
-2.21962159708037e-05
-1.07961838184574e-05
2.04491258367789e-05
1.37142438676376e-05
-9.934053766302e-06
2.39759455469814e-05
-2.44540830957684e-05
4.35471679195138e-06
-1.30888271541997e-05
-3.7998767181228e-05
-1.80295877059505e-05
