# Supplementary material for: Research on computational propagation and identification of mine microseismic signals based on deep learning
Source: PLoS One. 2025 Oct 22;20(10):e0334641. doi: 10.1371/journal.pone.0334641 (PMC12543183; doi:10.1371/journal.pone.0334641)
Supplement: S10 Data — (ZIP) [file pone.0334641.s010.zip › 000101100001659.xlsx_0.txt_24.txt.txt]

-7.87085253668913e-06
-4.06755257706866e-06
8.96586263738702e-06
-5.63024080567873e-06
-2.58682600675264e-05
-1.49043954105039e-05
1.60363449891249e-06
-3.81414169148958e-05
-2.40401416214846e-05
-4.0650339615723e-05
-2.61342264426889e-05
-3.0702411974387e-05
-3.33409116236317e-05
-3.39133618007399e-05
-3.44320466656972e-05
-2.41465196481595e-05
-1.06877593397713e-05
2.43071644266011e-06
-1.53436070286889e-05
-1.04664883509088e-05
6.5273020380191e-06
-9.31449167158823e-06
-3.82965890962748e-06
1.5624113043566e-05
-3.84132775596397e-06
-2.70093946256447e-05
-1.01647043803224e-05
-2.08050058681601e-05
-1.5895192083692e-05
-2.14459813725609e-05
-3.98314762931232e-05
-3.12438071788247e-05
-3.66363449191568e-05
-6.229422119156e-05
-2.99826640758706e-05
-2.33145668209793e-05
-2.13757213782215e-05
-3.3255132705746e-05
-3.64899386053606e-05
-1.24696712900263e-05
-9.4448652755077e-06
-2.90468396398316e-05
-2.58847293441451e-05
-7.02317758312993e-07
6.54094674166401e-06
-4.46634259513312e-06
1.50605026900609e-05
-9.85649857711017e-06
2.77666043860596e-06
-1.91324964896737e-06
-3.03517062345715e-05
-2.83587051289143e-05
-1.87353839532744e-05
-3.24038482810157e-05
-8.55299509734925e-06
-2.80495193300209e-05
-2.57468655086008e-05
-2.53916664240418e-05
-1.1762110417817e-05
-2.76884269153841e-05
-2.58310595628112e-05
1.36701168280589e-05
3.11025190158236e-06
-1.89149773350945e-05
-1.59476508258451e-05
-5.83579135545975e-06
-6.27244788207296e-06
-1.22791058695212e-05
-2.15762468782018e-05
-1.86307257013769e-05
-2.35204638564147e-05
-2.47575431482449e-05
-1.63353735259101e-05
-1.46665814649354e-05
-1.48803024015431e-05
-1.45709950935098e-05
-1.89127882101541e-05
-2.89594731221278e-05
1.18494942694778e-05
-5.29262172069062e-06
-5.14045083029319e-07
-2.46866870957545e-06
1.01100346300386e-05
-2.16035089789306e-05
-1.86512577493623e-05
1.80196223140982e-05
1.13244934749408e-05
-3.74249489689771e-06
-9.52468148559419e-06
4.94727119274523e-06
1.9940263561047e-06
-1.91755104603051e-05
-3.32885580986826e-05
-3.24640422137273e-05
-1.30845926201793e-05
-1.2364910094565e-05
-8.71570538531195e-06
-1.36700898856386e-05
-1.14941446461484e-05
-1.00879731666664e-05
6.71933106011935e-06
9.30752122198157e-06
-1.53733690117074e-05
1.6615230154126e-05
3.80706848181284e-07
4.53249368127867e-06
1.98657974652627e-06
-9.76661536671871e-06
-2.03245054983341e-05
-8.73667343806527e-06
-5.82588065055532e-05
-3.24976383767181e-05
-3.63536045970032e-05
-3.40324198088096e-05
-6.44295712123439e-05
-1.98649502388175e-05
-2.25047742906421e-05
-3.72727783520777e-05
-4.15441255942461e-05
-1.32553807393737e-05
-1.87726597869862e-05
-6.97852034503191e-06
-2.36240682955753e-05
-1.87666102222762e-05
-1.06728656184019e-05
2.07173630358794e-06
-7.90762005199711e-06
-6.75212406088448e-06
9.03948593419184e-06
-1.10925632698297e-05
-9.31025947510284e-06
-3.19908923439371e-05
-3.33708103062563e-05
-3.000931199985e-05
-3.21428783228546e-05
-1.15726222822265e-05
-1.85429358180949e-05
-7.60625776873928e-06
3.70681115504668e-06
-2.73922895209657e-06
-1.19915132180743e-05
8.27570451825466e-06
-1.01483623831012e-05
-1.50321164992376e-05
-5.81499016920304e-06
1.09384525211655e-05
-8.64770966702652e-07
-1.32990418233736e-05
-4.3883708597181e-05
-6.24279260994596e-06
-3.13608136414186e-05
-4.65539958646524e-05
-2.33134644231502e-05
-2.83241894128516e-05
-3.20564433209686e-05
-3.2279387825038e-05
-2.95460243976452e-05
-1.75906712453409e-05
-2.98064927947422e-05
-1.49637160773784e-05
-8.10794134989058e-06
1.33788285432716e-05
1.89699053511083e-05
-7.81200783837044e-06
-2.09331403364372e-06
-1.82987856587417e-05
-2.01443684164052e-05
-8.83112225476219e-06
1.68757304993298e-06
-2.80943917725919e-05
2.32513533984244e-06
-2.48574092389427e-05
-4.80208581383184e-05
-3.32169974508872e-05
-2.02278105912204e-05
-2.46991243218803e-05
7.50752347513976e-06
-3.44632638821839e-05
-2.75630852383404e-05
-2.72247020836683e-05
-9.62465412288897e-06
-2.27054166574799e-05
-1.52732631308617e-05
-1.40364311993481e-05
-1.00864058273869e-05
-6.98708202302031e-06
-2.5071492571779e-05
-1.31032393878506e-06
-1.08155084822435e-05
-9.22661352789159e-06
-2.65482477222494e-05
-3.85914700427511e-06
-3.1142559936026e-05
-3.25268407265222e-05
-3.27687686972345e-05
-4.66924050915767e-05
-3.15373226621292e-05
-2.40062000283342e-05
-2.56936793719449e-05
-8.62350601167871e-06
-1.37810242269808e-05
-2.3503438876118e-05
-1.4546177132038e-05
-2.33394108130332e-05
1.56701989184434e-05
1.04958131537971e-05
-1.25378766838423e-06
-3.61609908670534e-06
-1.15463249430388e-05
-7.53957689263533e-06
-1.95998709866311e-05
-3.44101747451306e-05
-3.02376716286077e-05
-2.39036760071795e-05
-3.31852545705694e-05
-4.2474603595935e-05
-3.43247501255615e-05
-1.50424119012525e-05
-1.994092308738e-05
-3.01295566644732e-05
-1.67221624877222e-05
-2.39159601896028e-05
-4.91233839663413e-05
-2.10585166232286e-05
8.06040410081392e-06
-1.50347153053933e-06
-1.30037068259504e-05
-1.50981313552409e-05
1.75010455290516e-06
3.64856426746864e-06
-7.23462036740583e-06
-1.47030091481966e-05
-2.84952795103016e-06
-2.00834931764702e-05
-4.00882513607543e-05
-1.67644765049101e-05
3.80384651464993e-06
-6.18013062345141e-06
-1.6326537573474e-05
-4.84779708194665e-06
-2.02612743398717e-05
-2.20356519651441e-05
9.35593721116028e-06
-1.59937267963971e-05
-1.95839028568288e-05
-1.6381101910084e-06
-2.42010407885741e-05
-2.45552893129996e-05
-9.18000896021895e-06
-2.2070439597188e-05
-7.55763637417986e-06
-1.89035839494682e-05
-1.63641551139773e-05
-2.90106596169888e-05
-4.74280828428986e-05
-1.8686323064328e-05
-3.08936645338282e-05
-3.72643694046433e-05
-1.18331358217702e-05
-2.61340754974959e-05
-2.13157975569653e-05
-2.94278958835124e-05
-2.80246393610502e-05
2.72951986932227e-06
-4.55915143944797e-06
-2.02674736510612e-05
-1.22434212566829e-05
-5.07954498653575e-06
-1.41232335893194e-06
1.29328048300718e-05
-1.99204484125275e-05
1.20637873516203e-05
-9.62210416180029e-07
-1.42220147357481e-05
-2.04400929982976e-06
-4.14846835204086e-06
-2.58772647801814e-05
-2.08526248664085e-05
4.90767370436724e-06
-3.74421651385919e-05
-3.05285102713752e-05
-4.05615376231374e-05
-2.88311892139483e-05
-2.51826982326475e-05
-3.41274366298699e-05
-2.96693616646642e-05
-2.15400789808506e-05
-2.980497816956e-05
-2.00526190846265e-06
4.61162743704909e-06
-4.63219822558457e-06
-1.48026904111441e-06
-2.42013869724887e-05
8.35785663710336e-06
-2.45404935638682e-05
9.76829873618645e-06
9.43548754440223e-06
-1.94451548656225e-05
-2.77431975726954e-05
-2.64090801756196e-05
-7.06988451586767e-06
-3.20492581446228e-05
-1.07255381550148e-05
1.35710043475912e-05
1.12405538744768e-06
-1.90101790787552e-05
-1.97903970730735e-05
7.47816715561821e-07
-6.48844513771532e-06
-1.00269726960004e-05
-2.16740671827582e-05
-9.3254631908011e-06
-2.07072758027854e-06
-4.83583600296428e-06
-3.01197972766044e-05
-9.07863843189032e-06
1.17060859466155e-06
1.8603837858493e-05
-1.90644602549677e-05
-1.37265596086293e-05
-4.28827154985756e-06
-4.55854702560164e-06
-3.1233660141539e-05
-2.94912000562009e-05
-1.07623491607166e-05
2.96914634937993e-07
-2.16470107974707e-05
-4.1364242083821e-07
-3.92070668781252e-05
-1.788043938377e-06
-2.53658331663044e-05
-2.66298060995492e-05
-8.92799978432562e-06
-7.85843991838731e-06
-2.11502493271013e-05
-1.96621835765161e-05
-2.42963945528915e-05
1.32584922551773e-06
2.0545774410872e-06
1.40146522076829e-05
-1.64707862411173e-05
-2.60867774460333e-05
7.98350989204509e-07
1.80439208811795e-05
-1.83266468786461e-05
-2.49813505520368e-05
-1.59797522846628e-05
-1.28946520784026e-05
-2.8462584684836e-05
-1.17868942766865e-05
-3.50300584428383e-05
-4.93290113279988e-05
-4.16726540146557e-05
-3.00760433067274e-05
-2.56841272363426e-05
-1.85201910352824e-05
-1.04122614640093e-05
-1.13518218277339e-05
-2.38459518683613e-05
-5.32055007329848e-06
-1.15575334865698e-05
-2.2889508869139e-05
-2.51430398958799e-05
-1.48743638958232e-05
4.09089981589836e-07
-2.37144352812049e-05
-7.5626834025573e-06
-3.40703799014689e-05
-4.55789855343152e-05
-9.13944152854978e-06
-1.69914144147663e-05
-1.93214762967938e-05
-2.33565769182181e-05
-1.07699764325826e-05
-1.64508161956687e-05
-2.25016144359115e-05
-5.44152798347482e-06
-8.96708918429899e-06
3.01056200419e-06
-5.02738271472508e-06
3.78598887390421e-05
8.3233589512251e-06
-1.57026720500736e-06
2.2908713677665e-05
-1.75807314298023e-05
-6.00111499228965e-06
-2.19623572374534e-05
-1.50194023971072e-05
-3.26276476538459e-05
-1.0547425390058e-05
-9.82965579546439e-06
-3.99751676753401e-05
-2.45008511540982e-05
-1.07874777119742e-05
-2.95313958538507e-05
-1.32745547194301e-05
-1.98303745227725e-05
-2.70169713912585e-05
1.39217538141994e-06
-1.30490743796226e-05
-2.71903605940223e-05
-2.21698848808185e-08
1.32607798532646e-05
-1.39349327219259e-05
-1.4597882121119e-05
-1.23336853394705e-05
6.64841597304589e-06
2.50918231986795e-06
-7.01539886642512e-06
-3.45523892968478e-05
-2.37010018647378e-05
-1.56705743196318e-05
1.91594153316511e-06
-1.57423642241323e-05
-1.95096052125762e-05
-4.18489053134943e-06
1.02479733284985e-05
-9.32441594968099e-06
-2.73148897645696e-05
-1.12117350774804e-05
-1.25504279387157e-05
-5.49419391414597e-06
-1.64613304843272e-05
-3.95323673466239e-05
-4.85588450401116e-06
-2.06321593066777e-05
-3.60925898267799e-05
-3.75068590637503e-05
-3.00587572847999e-05
3.20835929701696e-06
-3.4786946505583e-05
-2.79585657779641e-05
-5.14500950123083e-06
-1.3878083527924e-05
-2.624035858756e-05
-1.59630665302029e-05
6.5169350723631e-06
1.49259291256289e-06
-1.28866482216521e-05
-3.9855107749019e-05
-2.25331897081496e-05
-3.10680662220343e-05
-3.42543351729293e-05
-3.02713412555644e-05
-4.77927745309657e-07
-2.35726951132147e-06
-6.59840748451011e-06
-2.09056602477958e-05
-1.71417278013217e-05
7.39728095290779e-07
-1.53533729265827e-05
-1.49869328890093e-05
1.67311292036779e-05
-9.85097556005294e-06
-2.6845726796085e-06
-4.20091077434513e-05
-2.83959191009185e-05
-1.21304135754103e-05
-2.18294326570674e-05
-7.9626559385613e-06
-1.84455747174391e-05
-2.10150117308342e-05
-2.53214881678954e-05
-3.79725005317671e-05
5.27334635081314e-06
-2.18498122430531e-05
-1.53407562323204e-05
5.21706652023528e-06
-9.48960624597087e-06
5.2133297535893e-06
4.17960760180482e-06
1.67667243593159e-05
-1.513833835067e-06
-2.19676508865421e-05
4.90725360902058e-06
-7.18595540214913e-06
-1.40472979884356e-05
4.99704728059752e-06
-1.04305106675616e-05
-8.77477104198751e-06
-2.57912540027359e-05
-1.9166370486449e-05
-2.30980675126168e-06
-9.83450190278116e-06
-2.06644551323163e-05
-1.43663016730901e-05
-6.00129220588031e-06
-2.69889916803242e-05
-1.11612424575464e-05
-1.3961103367411e-05
-7.13995850887335e-06
-1.95827778977481e-05
-2.58445956754379e-05
-1.4986455762641e-05
-1.38147207725673e-05
-2.73513483044971e-05
-3.37575038798719e-05
-2.33756477124909e-05
-2.67670586315383e-05
-4.24060690701265e-05
-2.79591383810722e-05
-2.47815901132362e-05
-2.08513898817341e-05
-3.48661162181547e-05
-2.55388768355536e-05
-5.14560268584094e-06
-2.67873418149935e-05
-3.65196962947835e-05
-4.39539322246348e-05
-2.14718711189693e-05
-7.7312718796233e-06
-6.87542412437345e-06
-1.04281045999898e-05
5.93607325330961e-06
-1.43384318033569e-05
-4.42887012248151e-06
-1.65289280394251e-05
-1.63717751548738e-06
2.03020666069857e-06
-3.00148138298667e-06
-3.77541238620406e-06
-2.25242308101658e-05
-3.32393446619986e-05
-4.95529151577638e-05
-4.7151393693335e-05
-4.70201050729481e-05
-2.98603589505133e-05
-2.64972649990114e-05
-2.35717998518476e-05
-2.1970166810234e-05
-2.48801499174054e-05
-4.36435157022959e-05
-4.91584222001692e-05
9.31727339928572e-06
1.24482193120823e-05
-2.78048353259598e-05
-1.63988927006214e-05
2.08024494997189e-05
1.04704497099538e-05
1.81514677843976e-06
7.01923729832905e-06
-8.16009504154331e-06
6.439472680121e-06
1.58599929945165e-05
-1.74841920810538e-05
-3.87781207182042e-06
-7.75118019676027e-06
-1.36834269795326e-05
-3.0580215404156e-05
-5.03424963875699e-05
-2.68424011034819e-06
-2.42214833426585e-05
-2.32323118839081e-05
-3.31364338678702e-05
-1.01920646648392e-05
1.58607521901591e-05
7.62215478534842e-06
-2.04063653806358e-05
-2.67707957915911e-06
4.60024239143484e-06
3.10358234564507e-06
-2.66836109365224e-05
8.48558913908258e-06
-1.12925843776467e-05
-1.99321332432014e-05
-8.75446985192078e-06
-3.07514055923511e-05
-2.70008754679422e-05
-6.01391590763613e-06
-2.66366662549612e-05
-4.83123802126812e-05
-1.36898777044296e-05
-1.27458083104965e-05
-1.39268900100052e-05
-6.33969680501992e-05
-1.64860003791634e-05
1.13079234761778e-05
-7.56610675608151e-06
-1.89456763661908e-05
-9.8668852086884e-06
9.64602087016704e-06
-5.81937990070733e-06
-3.10992013155281e-05
-2.474248484048e-05
-5.56709693346143e-06
-3.43672575547971e-05
-1.14396623262717e-05
-5.76901335932756e-06
1.15129159822984e-05
-3.13625177899046e-05
-2.88203962998316e-05
-1.04949992468937e-05
-2.91388936584452e-05
-3.96820584165486e-05
-1.3233835872033e-05
-3.91351196753227e-05
-3.24162901367512e-05
-2.03692790637434e-05
-1.78165320424122e-05
-1.9983647326524e-06
-8.35002391309546e-06
-2.27956106116533e-05
-1.17682863400426e-05
5.46894500490509e-06
-1.76326100529886e-05
-2.91827780616879e-05
-2.05928124102569e-05
-1.55412690602937e-05
1.70488789554709e-06
-2.55706447313347e-06
-1.79413204279227e-05
-1.11843574470218e-06
-1.43161315197089e-06
-1.12438759514641e-06
-1.68447051605231e-05
-4.59072534195619e-06
-2.02508615753098e-05
-1.34892440301279e-05
-9.6577692023887e-06
-1.33800689295456e-05
-8.47592569272446e-06
-2.52438681809609e-05
-2.91922394253752e-05
-2.78859135210624e-05
-5.87499133922675e-06
2.56521079348628e-06
4.13880296961448e-06
-1.210835027863e-05
-1.28265004612382e-05
-8.21868987174124e-06
-1.76689605355229e-05
-1.29116862610856e-05
-1.63930551094366e-05
-3.07060304330701e-05
-3.165980164997e-05
-4.59847165587477e-06
-3.95728725469419e-06
-1.580704353913e-05
-8.03469028805178e-06
2.66997129908525e-06
-1.84075769537633e-05
-2.07579550662883e-05
-7.25481947984122e-06
-1.73345741941753e-06
-3.43639406144366e-06
-1.61715588411079e-05
-1.74679238936395e-05
6.51585148876609e-06
6.15848361947409e-06
-1.20807287728767e-05
-1.79754891724849e-06
4.87199810925242e-06
6.275554385405e-06
-9.59665715526512e-06
-2.1974088614366e-05
-8.96555594375589e-06
-9.83290903549038e-06
-3.57980880193991e-05
-2.56008973207789e-05
-2.54191526912214e-05
-4.51753671847581e-05
-4.05456493219961e-05
-1.87398706529577e-05
-4.47639981079375e-05
-3.72322291681948e-05
-2.65999295230398e-05
-2.49638814807606e-05
-3.39631838163139e-05
-2.61455242896229e-05
9.53528496090865e-07
-1.06491456349825e-05
-9.92604089256703e-06
-2.17559135455919e-05
-6.86818892185941e-06
6.81425646526708e-07
-3.61092555970136e-05
-2.42867956154604e-05
-1.82512621947967e-05
-1.5137288329792e-05
-3.32260913475748e-05
-3.52982844252544e-05
-3.09527328556624e-05
-1.49545644928214e-05
-3.38990540052434e-05
-2.63994988144614e-05
-4.49056342816927e-05
-1.61431352994091e-05
-1.84592847247541e-05
-2.31309920839178e-05
2.87012013149359e-06
-2.78201042163427e-05
-2.54922907783124e-05
-8.95287538180073e-06
-9.67374659516425e-06
-2.11400600152965e-05
-1.22063704053544e-05
-9.69026412745838e-06
-2.26132823067535e-05
-2.21781789022482e-05
5.16999060154607e-06
1.30163203479098e-05
-7.91626714287183e-06
-1.88416953034245e-05
-2.26166335123852e-05
-8.32841936185008e-06
-3.12178989712714e-05
-6.1113974697385e-05
-3.42788215784142e-05
-4.68537348170588e-05
-4.49741917826487e-05
-1.72007580512225e-05
4.1586673865607e-07
-1.40224915874976e-06
-1.4229678934851e-05
-2.54045744262259e-05
-7.98452879000613e-06
1.75903085650961e-05
1.06524462273624e-06
9.19495076309619e-06
6.13837303814485e-06
1.11316804682659e-05
4.97096900347374e-06
-3.58964972564456e-05
-2.8737994863213e-05
-1.7101100599627e-05
-4.10418229723972e-05
-5.60216170545941e-06
-4.11701897846939e-05
-1.68864566664307e-05
-1.96612428367723e-05
-4.71562141058837e-05
-2.3102816924441e-05
-3.08771475545572e-05
-1.86951853443581e-05
-1.56826788280881e-05
-1.83884792390378e-05
1.08858462167629e-06
-3.24354970282259e-06
-2.30268703952158e-05
-1.95620494788024e-05
-1.08889508346763e-05
4.35498873638866e-06
-2.03973136647268e-05
-2.138132457996e-05
-2.35127392203437e-05
-2.35577740627669e-05
-7.14382373873439e-06
-3.17498320168315e-05
-1.72793650609485e-05
-5.21795090297627e-06
-1.10745175341956e-05
-4.29591525525896e-05
-2.51449974635916e-05
-1.96673021439164e-05
-3.20528315492238e-05
-1.37503278631691e-05
-2.46185174929085e-05
-2.56799381578201e-05
-6.46168054646404e-06
-1.17690924844278e-05
-1.08423485918435e-05
-1.16895077882463e-05
-7.30562372004508e-06
2.4949165172395e-06
-7.50159580135068e-06
-1.37777145222584e-05
-2.50351104464244e-05
-2.33062370595612e-05
-1.76231501289077e-05
-2.99507276425628e-05
-1.51475507004204e-05
-2.17298963061862e-05
-1.24802611781421e-05
-7.09014236958762e-06
1.79654887262119e-06
-2.46067676439758e-05
-2.00365522588291e-05
-2.08738264631059e-05
-2.03669243416444e-05
-3.29013591461432e-05
1.22226016558069e-05
-2.39810442062589e-06
-2.75692802139362e-05
-4.38826284192911e-05
-1.53294069234036e-05
4.03819115763718e-08
-1.71857791353698e-05
-2.21326942751139e-06
-4.90965902940962e-06
-5.79891652369824e-07
-2.81046826941426e-05
5.47943895200656e-06
-1.03551646994611e-05
-3.0780387612789e-05
-1.23401958775851e-05
-1.04015652640674e-06
-1.18472495088078e-05
8.37944617185555e-06
-1.30691013311527e-05
3.90434486121575e-06
-8.8696199737271e-06
-1.23372378569046e-05
-1.29942183087969e-05
-3.17330083442748e-05
-7.3580054386786e-06
-2.62548400242105e-05
-1.45916639101869e-05
-1.49327789842557e-05
-2.13614161066444e-05
-2.92382851775473e-06
-4.51746967949178e-05
-1.67929324619605e-05
-1.85570062024416e-05
-3.69058339743833e-05
-5.00535257536494e-05
-1.5258385992859e-06
-1.97998784933721e-05
-2.4577027106819e-05
-2.39902273658689e-05
-2.34498488169615e-05
6.19280954149282e-06
-1.33437173374114e-05
-2.30318718893951e-05
3.77481361381665e-06
1.29243489936166e-05
-1.77499198079154e-05
-5.01736279381063e-05
-1.57309489487453e-05
-2.06979953241779e-05
-3.06198401712439e-05
-1.88568405327175e-05
-3.03155330045436e-05
-1.2613793881829e-05
-2.21301727807061e-05
-5.85336082249984e-06
-3.14354436306399e-05
-3.75441982225071e-05
-2.14299628785204e-05
-4.47962299891477e-05
-3.06620323947528e-05
-2.93963743620557e-05
-2.42963067941855e-05
-2.97367797951255e-05
-2.75097893465832e-05
-2.44729062017149e-05
6.63829895109217e-06
-1.65864787197145e-05
-1.44402353746865e-05
5.78552388562377e-06
-1.4299386088485e-05
-4.88762626353633e-06
-2.43287793080404e-06
-1.28465867357866e-05
1.57171660676296e-05
1.33269206892112e-06
-1.29440284671061e-05
-3.71005889803528e-05
-2.27209040048655e-05
-1.06623954812759e-05
-1.36926524514203e-05
-2.3192455037768e-05
-2.82348853318882e-05
-2.07839779332067e-05
8.70651570495959e-07
-1.46800330643257e-05
-2.07368006579113e-05
-7.40585884724148e-08
-1.44071358260567e-05
5.50785162061889e-07
-2.41238417734078e-05
-1.85501992352751e-05
3.40956226071182e-06
-2.44540035456748e-05
2.42826103154687e-06
-3.06509411567772e-05
1.56856098087917e-05
-7.71463339190339e-06
3.33711853908441e-06
-1.02326915501742e-05
-4.7992352238357e-07
-2.38043960374931e-05
-3.03084072861652e-05
-1.70408586141874e-05
-3.69188338564974e-05
-1.36940492359164e-05
-3.39575808668333e-05
-2.6987188548262e-05
-2.50270071884076e-05
-1.40032309692765e-05
-2.50634472087189e-05
-7.17672602150444e-06
-2.18230664890763e-05
-6.9861362915077e-06
-2.27343052883934e-05
-2.21920709420624e-05
-1.01692076604115e-05
1.25025525555939e-05
-1.56173088172728e-05
-1.55044025521627e-05
-5.45583000468132e-06
-1.19482103523241e-05
-2.12859263316159e-05
-3.41025633776835e-05
-3.12662470304871e-05
-2.32068889248959e-05
-3.49227672695518e-06
-2.46217742515837e-05
-2.486937360779e-05
-4.02388060327358e-05
-2.80228115935736e-05
-2.60703366318774e-05
-4.59271100825648e-05
5.05399004096484e-06
-1.70221171110597e-05
-3.00280249824954e-05
-2.89542430353643e-05
-1.41359199712781e-05
1.97711611545899e-06
-1.95046432608281e-05
-3.79794504522336e-05
-1.40730217817194e-05
1.93762895084348e-06
-2.1407025485942e-05
-2.95823690125325e-05
-1.16513890662574e-05
3.95106422951522e-06
-2.89455760587911e-05
-1.09458597433922e-05
6.25198236170453e-07
-1.9359540673665e-05
-1.92985085290542e-05
-8.94401717896965e-06
-2.50197744102941e-05
-8.9184443823905e-06
-2.45759971145763e-05
-3.63758136413764e-05
-4.42888230284142e-05
-2.21643443198842e-05
-1.67307710802101e-05
-1.65870280856487e-05
-2.21338085668892e-05
-3.10698762789682e-05
-1.73948557589229e-05
3.19619583073455e-06
-1.61708249357892e-05
-3.03261311956818e-05
-6.34327916124102e-06
-1.61232656041993e-05
-5.82041089505064e-06
9.82931021176977e-06
-2.25829083619596e-05
-2.645475361531e-05
-1.96300180253883e-05
-1.9777750259969e-05
-3.06250878342919e-05
-5.95035204635298e-06
-3.62801656045372e-05
-3.13405961213657e-05
-2.24690422340243e-05
-8.05390184063739e-06
-5.22409918924759e-06
-1.75305659862194e-05
1.37147727080591e-05
-6.47760861032214e-06
-7.35486348654254e-06
-9.16289812949376e-06
1.66052313317619e-05
-2.60554109786985e-06
-1.76616892938678e-05
-1.62188184068777e-05
-1.97583073373368e-05
2.21221245018541e-06
-1.8061497366464e-05
-2.83221553631656e-05
-4.45709482380815e-05
-1.47022362975605e-05
-4.44088102921781e-05
-3.14246780331323e-05
-2.00710272668331e-05
-1.79062285687563e-05
-1.80431958379718e-05
-2.91406678403893e-05
-1.7873308553017e-05
-2.30282377864165e-05
-1.10672747706629e-05
-1.32213007643176e-05
-1.50989519670102e-05
-8.66295264996684e-06
-1.95601272183518e-05
-2.71261859782391e-07
-1.33636154323713e-05
-2.22028434620553e-05
-2.74405658590396e-05
-1.63952210419571e-05
-1.17616107066657e-05
8.51044254963204e-06
-3.075792103501e-05
-4.16084668530611e-05
-1.76064405680618e-05
-3.0713790212795e-05
-1.04334348682e-05
-1.4549643604424e-05
-2.19230937317771e-05
-9.59675096100102e-06
-6.60554903692183e-07
-2.7006719689313e-05
-1.16979913262373e-05
-1.7240356827728e-05
-1.46195735654931e-05
-4.70439416814305e-06
-2.02750865271289e-05
-5.00044556311823e-05
-1.72908922581348e-05
-1.16857890149331e-05
-1.21821225642064e-05
-3.38018149252337e-05
-3.09224731543471e-05
4.66493254207183e-06
-1.75490086166737e-05
-2.1575477538228e-05
-1.73546184780778e-05
-2.55783181791766e-05
3.99993660760524e-06
-2.45201008995504e-05
5.49976529670398e-06
2.20389935733143e-05
-1.21876598347747e-05
-2.08534265763982e-05
-7.83846782028149e-06
-7.42866726051964e-06
-1.73048050313511e-05
-3.26828728388999e-05
-3.48734216237898e-05
-4.31657520685583e-05
4.90094254981143e-06
-3.02765244567172e-05
-2.52636984664499e-05
-1.72065394545251e-05
-2.02383146678686e-05
-6.56501606280594e-06
-2.62210797817824e-05
-4.52816714553386e-05
-1.49286266427002e-05
-6.81490518871291e-06
-7.87179466197589e-06
-1.0891249720209e-05
-1.10082858803452e-05
1.69711740983239e-05
9.52893759409804e-06
-2.08053743248562e-07
2.45683148488803e-05
2.35989760309203e-06
3.29479067265728e-06
-1.28761409591172e-05
-6.00882262730942e-07
-9.44255349405337e-06
-2.14817419811401e-05
-3.69331843690808e-05
-1.49740364171538e-05
-2.27581514129069e-05
-2.99990968433696e-05
-2.61810064525073e-05
-4.01387187425673e-05
-1.45839582839838e-05
-2.08354879993296e-05
-3.49452929601069e-05
-8.64778182081542e-06
-8.11468398232942e-06
6.62104733300806e-06
-3.04099232760485e-05
-2.01178350687547e-05
-2.50109824604861e-05
-2.00949506793567e-05
-2.01829232290264e-05
-1.01053368057771e-05
-4.94810303004645e-06
-1.13453497281008e-05
-2.92572927373189e-05
-3.76579944270851e-05
-2.42901300625277e-05
-2.4956848340465e-05
-3.10456850145653e-05
-2.6104403963162e-05
-1.08624790109453e-05
-3.06277178808199e-05
9.09938982252101e-07
-1.06663131136132e-05
-1.85813173649101e-05
-1.64305122964785e-05
1.64926026890551e-06
-9.19553722215828e-06
3.18154376257024e-06
-3.58369168973219e-06
-3.30463648562997e-05
-3.12960069405828e-05
-1.8309401960049e-05
2.89074338857217e-06
-2.44060878113293e-05
-2.07877387392264e-05
-3.86618772499408e-05
1.36694177387482e-05
-2.84686126847555e-05
-2.53831914936416e-05
-2.1564525971639e-05
-1.8483816204838e-05
1.61603670975733e-06
-2.54090874139245e-05
-1.76332320164414e-05
9.9445654495162e-07
1.34556511975788e-05
-5.20721183546218e-07
-4.59852023782624e-06
-1.13770747340477e-05
5.24950863141765e-06
8.55063952249007e-06
-9.8529698428586e-06
-1.71753698238197e-05
-9.93503655235987e-06
-1.2879552691251e-05
-1.01903977248784e-05
-2.8149950658765e-05
-2.39962139277061e-05
-2.93680925865588e-05
-3.22344742741049e-05
-3.22736006527538e-05
-3.21432512351473e-05
-8.63996523445961e-06
-1.83783306631191e-05
-1.81303884741215e-05
-5.60821714809169e-06
6.01401229029176e-06
1.67444517922615e-05
-2.31464187966512e-05
2.74818695431235e-07
-8.21897206503214e-06
-1.96205177854895e-06
-8.66476645526799e-06
-2.49781908374775e-05
-1.78905888564165e-05
-2.18113050346248e-05
-4.57292001602208e-05
-5.76138115479578e-05
-3.93032391728247e-05
-4.35417253590593e-05
-3.87624406141906e-05
-2.47344542321558e-05
-4.10556235706041e-05
-4.27536895046241e-05
-2.78941163660735e-05
-3.8198536544871e-05
-4.00709939077007e-05
-7.85982835341869e-06
1.51871535503427e-06
-1.93969489168741e-05
-1.74207667070819e-05
-2.40427173791341e-06
2.07061833265956e-05
1.33105974711137e-05
-1.38981177316502e-05
1.81926763467098e-05
1.90975986149833e-05
-2.29486583801699e-06
-3.16570605338879e-05
-9.09080462965977e-06
-1.95867350354679e-05
-2.90331185072294e-05
-4.3039645865792e-05
-3.62219586428623e-05
-1.98479971409704e-05
-3.41157623662177e-05
-4.88559360066248e-05
-5.03503435769579e-05
-1.90672226517873e-05
-1.99505708142791e-05
-3.40434810114679e-05
-2.48691010841085e-05
7.66807023297749e-06
-9.52903339374004e-06
-1.34803606446641e-05
-1.44947114212411e-06
-1.55083498400565e-05
2.76173146086353e-05
2.14068077552562e-06
-2.66398647771815e-05
-1.05057115730105e-06
1.51017345703401e-05
1.54558561651096e-05
-2.29083073764005e-06
-1.3212390860742e-05
-1.53227911095629e-05
-1.55708858433558e-05
-2.95900929919989e-05
-3.70323110491878e-05
1.18495453609865e-05
-1.58555134771457e-05
-3.94001412586098e-06
-3.31706671440033e-05
-3.45683275052298e-05
-2.41056414369633e-05
-1.04533718823448e-05
-2.20803012286518e-05
-1.99011683813722e-05
-1.16055936220279e-06
5.41067572813396e-06
-8.55842399321162e-06
-4.83113556359433e-05
-8.49271946424301e-06
-2.00383109290066e-05
-4.05642012002631e-06
-2.22743162070679e-05
-1.26250566517962e-05
-2.48655455726701e-05
-2.93805018513836e-05
-3.26456598599359e-05
-2.93940929945641e-05
-1.25164541514164e-05
3.3644265475686e-06
-1.24572734307194e-05
1.26171505066804e-05
-1.37707830261591e-05
-3.45341297526702e-05
-2.93125689430213e-05
-7.78232811087758e-06
-6.32518814552379e-06
-2.52904167901886e-05
-1.4744093883645e-05
-1.21669545991574e-05
4.2729362414205e-07
-3.47085156286274e-05
-2.78864623875655e-05
-1.56361137548371e-05
4.99970927677255e-06
-1.63784993600982e-05
-2.45570642183448e-05
-1.5287837587714e-05
-1.76361826757275e-05
-3.40238947286393e-06
-3.11010086704827e-05
-1.21463223524529e-05
-2.32319596265426e-05
-2.02078849542348e-05
-1.2859655079546e-05
-2.18323770885538e-05
-1.26405657837239e-05
-3.66451908823977e-07
-1.60843782110002e-05
-1.5794980637629e-05
-1.8240373141788e-05
-1.63449963043125e-06
-2.43613713170554e-05
-2.06469650661731e-05
-1.53998305857111e-05
-2.3476006002182e-05
-4.11083243386605e-06
-1.05123915582744e-05
-6.82197993040932e-06
4.91496259215414e-07
-1.56526934299871e-05
-1.439238903275e-05
-2.2251863020819e-05
4.86529464836866e-06
1.91724000338033e-05
1.7128637283209e-05
-2.52260390061226e-06
-7.21002781080193e-07
-3.31552704066611e-06
-1.40786636518698e-05
-3.99417652300649e-05
-2.36749106591188e-05
-1.71042517194338e-05
-1.93658978412347e-05
-3.18657390384856e-05
-4.02419152737914e-05
-3.02750159871234e-05
2.59491595213099e-06
-1.80275074395146e-05
-8.08662290588132e-06
1.204517534125e-05
-6.16670519517846e-06
3.74682535832739e-06
-1.05523465188782e-05
-6.15354968206938e-06
-6.41363397973889e-06
-2.02815111336773e-06
1.27289261885213e-05
-1.45186803679707e-05
1.29605773564012e-05
1.06613025329538e-05
-6.39035634258113e-06
-8.98704408242779e-06
-2.49825792866731e-05
-2.44971888421756e-05
-3.00405750536906e-05
-3.76292739967956e-05
-3.40745335580503e-05
-4.86409411682925e-05
-6.16087702245394e-06
-2.06998854223029e-05
-1.86026694507288e-05
-1.39270132513643e-05
-1.27313444809222e-05
-1.1761135637625e-05
2.97727229619412e-06
1.97805778301504e-05
4.33413122963452e-06
-3.10355975909017e-05
4.2492038280094e-06
-1.74226760969931e-05
2.15141911908259e-06
-9.36587628669593e-06
-3.58151953610771e-05
-4.06982254335186e-05
-3.41997165127034e-05
-3.64021623276914e-05
-3.556903644563e-05
-2.63798085655144e-05
-1.02973635244956e-05
-5.33266751374481e-05
-3.53605350683843e-05
-2.86697131581293e-05
-8.88132243745183e-06
4.02978780407881e-06
-9.52626809846425e-06
-3.95192211802702e-06
1.01960011970628e-07
-2.48225606024046e-05
-2.11640469018803e-05
-1.00125172017432e-05
-1.24143489932722e-05
-1.52621419803937e-05
-2.1525570797604e-05
-3.60445303762386e-05
-4.62554735661014e-05
-2.2240507157236e-05
-1.81069253383723e-05
-1.85344149177545e-05
-2.6219647212499e-05
-1.21970439370274e-05
1.74042242614913e-06
-3.20002918753239e-05
1.00536821907895e-05
-1.68038934646451e-05
-1.28837013156846e-05
-2.11615781422016e-05
-1.50981658387324e-05
-4.74067539976705e-06
-4.31205044180036e-06
-3.42201312220671e-05
-3.31597551617332e-05
-4.18331384211067e-06
-2.27823001315471e-05
-2.85328004713114e-05
4.20025085412189e-06
-2.94182900667812e-05
-1.73350146019732e-05
-7.8618252742329e-06
-1.51245847810149e-05
-1.14352424013634e-05
-6.37891511072922e-06
7.58743495237666e-06
-1.91100540090269e-06
-3.83393648574649e-06
-2.31408671494622e-05
6.87597295341984e-06
-3.15201868666667e-06
-4.16070628074052e-07
-2.30610059724849e-05
-1.17099201460382e-05
-1.06227332723302e-06
-1.5481647939517e-05
6.45781462613288e-06
-2.23567737734653e-05
-1.90031022252066e-05
-2.86717235568154e-05
-2.76685982595692e-05
-2.18319765146716e-05
-3.56824430962195e-05
7.8827694431497e-06
-2.57608760111641e-05
-5.79626262626908e-06
-2.69328625784859e-05
-1.48005871899176e-05
-4.74681333226613e-06
-7.79674556143192e-06
-2.56805347151057e-05
1.35648664519971e-06
3.397759574602e-06
-7.03875959427992e-06
-1.7211684138874e-05
-2.14661568552796e-05
3.78364728840989e-06
-2.14270724941617e-05
-6.55369626088596e-05
-4.99325922934525e-05
-4.7853267589934e-07
-3.19515907813174e-05
-2.75613456267885e-05
-3.61541398337204e-05
-2.91264576593697e-05
-2.56372526210941e-05
-3.0147302801734e-05
-1.05818805913536e-05
-1.62052216654846e-05
5.53460805306029e-07
-3.3307280431939e-05
-3.08063007687639e-05
-2.74728556468727e-05
-2.38506892618114e-05
-6.1786518188645e-06
-1.23190611245056e-05
-2.20802378733211e-05
6.6870060167253e-06
1.13436215144424e-05
-2.05379237145288e-05
-1.15219807852274e-05
1.715719505513e-05
1.16610181321819e-05
-2.0243652673745e-06
-2.19929010891253e-05
-2.72546323382404e-06
-1.55397082249653e-05
-2.28362608299682e-06
-9.00662838176691e-06
-1.48352732925047e-05
-6.5699194736769e-06
-7.36921857565226e-06
9.34251542184058e-06
-4.53762669138484e-06
-4.27898440999452e-06
-2.44897480529506e-05
-4.07040951526893e-05
7.24132284405852e-06
-3.85236430142749e-06
-2.00970463004533e-05
-1.37825319346382e-05
-2.775859430026e-05
-1.73728084486741e-05
-2.32226423394499e-05
-4.93107724986917e-05
3.38319336623517e-06
-2.14500040760905e-07
-1.81278959666683e-05
-8.30421830612488e-06
-5.78820581501804e-06
2.82144618560116e-06
-1.16274919679929e-05
-8.59997885006257e-06
-8.67337800747525e-06
-1.03518000440126e-06
-1.44780046884047e-05
-2.45411755668621e-05
-2.18313225069157e-06
-1.35363551324797e-05
-2.3460207832323e-05
-3.24161134339169e-05
-3.80177863330038e-05
-3.69086345558365e-05
-4.57784819358682e-05
-2.14484284941565e-05
-1.7202425364084e-05
-2.49678246089959e-05
-3.10573224390119e-05
-3.32331120481928e-05
-1.86423786778543e-05
-6.58828067860506e-07
-5.85096555976329e-06
-1.17651496293464e-05
-1.47635783796104e-05
-3.41765821207979e-06
-1.0874348681553e-06
2.7922188239788e-06
-2.65931982613919e-06
-9.85112178058072e-06
-5.86439872663917e-06
-1.70213708948382e-05
-2.27770236865996e-05
-1.65542300638276e-05
-6.15499695158274e-05
-3.97045142905912e-05
-3.69200056175939e-05
-1.66194634418822e-05
-3.05565039648952e-05
-2.98475829139813e-05
-1.4493010193628e-05
-2.64987886113001e-05
-2.30397243897819e-05
-1.57344739014928e-05
-5.41592437303812e-06
-1.3615887432537e-05
-9.44489940581774e-06
-1.34160181782661e-05
-2.94866825538282e-05
-1.22658374298663e-05
-2.92214325907558e-05
-4.36496141331909e-06
-1.69275812586125e-05
-3.95766807847167e-05
-4.29131087145347e-05
-4.7091291165578e-05
-6.23982694631591e-06
-1.27732755487095e-05
-7.40150993364691e-06
5.998518898282e-07
-1.50048213897148e-06
-3.97201979105449e-06
-6.42622685196177e-07
-1.16181162615302e-05
-2.11936514386727e-06
-2.24818898865273e-05
-1.71036774515459e-05
-1.17861578198075e-05
-2.28587398243943e-05
1.10794712788408e-05
-3.97440417304762e-06
-2.05832454352024e-05
-1.3501391393432e-05
-4.68648837843444e-05
-3.36910197352822e-05
-1.68281896657751e-05
-3.67438918753853e-05
-4.17504230959357e-05
-2.6692705364346e-05
-2.00775809116542e-05
-3.00107371314808e-05
-1.08830840238942e-05
1.62922132336552e-06
9.24395128904398e-06
-1.93057649466359e-05
-3.82350345547523e-05
-1.84004911271273e-05
-1.89405716035128e-06
-1.27045958391083e-05
-2.99460121015014e-05
-1.87891850048557e-05
7.63863936834522e-06
-1.19170414830341e-05
-2.12299528503855e-05
-1.70454237540377e-05
-2.08863637300528e-05
-2.44546729193188e-06
-1.04262181725713e-05
-2.39914436380654e-05
-1.34347585019281e-05
-1.33695901236957e-05
-1.88889096842152e-05
-2.71606247957901e-05
-1.35135762371424e-05
-1.50448653478272e-05
-1.12919800095797e-05
-2.38386569212953e-05
-7.20811775391481e-06
3.88281062733477e-06
-2.47505079594081e-05
-2.85102143497018e-05
-2.84364335487714e-05
-1.23400861045198e-05
-7.02117483434646e-06
-1.68318095136474e-05
-3.6948286621941e-05
-1.66778429725651e-05
-4.61539718113288e-05
-3.72232916133667e-05
-1.22450052291493e-05
-2.55239255539065e-05
-2.38117025158609e-05
-3.05702758751533e-05
-1.34181983144503e-05
-5.87291643402839e-06
-2.52635216930407e-05
-3.33484552279811e-05
-1.52173678814281e-05
-1.72582824343819e-05
1.82669808525323e-06
-9.51800495189291e-06
-1.63421324519755e-05
-2.38471358247768e-05
-3.06094450049799e-05
-2.51112884171856e-05
-1.10294318711364e-05
-1.1157130097026e-05
-1.06597408627763e-05
3.37639068930201e-06
-2.61808382668789e-05
-2.30575583810234e-05
1.10665008218307e-05
6.34311030843737e-06
-9.86692086003775e-06
1.07147404437003e-05
1.6969001523241e-05
3.47346248236921e-06
-3.17446372890683e-05
-1.30583970112449e-05
2.81205362252672e-06
1.20946603891481e-06
-1.19495115392049e-05
-2.00721252973341e-05
-1.99116495558195e-05
-4.18319794995392e-06
-4.2921387725695e-05
-2.19620119826409e-05
-1.45381615775831e-05
-2.22924389996871e-05
-9.97561898589529e-06
-1.20758570397502e-06
-8.20134280198276e-06
1.63917320396983e-06
9.72366469349506e-06
-2.70946313512886e-05
6.00359157439921e-07
1.90744351539224e-06
-2.90926839847047e-06
-1.376010743764e-06
-3.7363267306475e-07
-1.14252163470583e-05
6.28362436815191e-06
-2.92118640105269e-05
-2.3538410396224e-05
-2.48250879579351e-05
-4.21735479193889e-05
-3.72785849006928e-05
-3.77912444317426e-05
-1.91445901805845e-05
-4.07525241344597e-05
-1.62768053608402e-05
-6.0075824544251e-06
5.3116075054211e-06
-1.55837587111536e-05
-2.50902778655866e-05
8.15976788579041e-06
-2.8353930257292e-06
-6.47970927273427e-06
-7.41542288931701e-06
1.09290598943938e-05
-1.87008759764286e-05
-2.15555187626791e-05
-3.73843623941293e-05
-3.32451215395471e-05
-3.12189183989579e-05
-2.76761503803752e-05
-2.30242370602401e-05
-2.33894848340538e-05
-3.90815247862747e-05
-3.27080864377188e-05
-1.75582715219404e-05
-1.64656685687468e-05
-2.79268921152057e-05
-1.72562108767186e-05
-4.10071526642777e-06
-1.28344536685844e-05
-1.02484129824801e-05
-5.84635677619974e-06
2.07519632025982e-05
7.03743138797509e-06
-1.67026080421173e-05
-3.32481808084212e-05
-5.67544872162946e-06
-8.34226903614983e-07
6.55970294564864e-06
-3.91147352832956e-05
-1.53580806936052e-05
-1.36249133377811e-05
-5.20397756681414e-05
-4.54737183898811e-05
-3.22390224855798e-05
-8.69963867265231e-06
-2.43037635728141e-05
-3.32057263336032e-05
2.62188430239926e-06
-5.42808271657105e-06
9.38623458335397e-06
-2.07445186574504e-05
-9.69739830426432e-06
8.43513099285829e-06
1.30353858821763e-05
-6.0081970070857e-06
-1.75686529904806e-06
1.74205830145884e-05
-2.90512531760961e-05
-3.32833465267914e-05
-2.64611961215345e-05
-1.74834595214134e-05
-2.52627436868434e-05
-2.15463118232215e-05
-3.27940074572422e-05
2.69552705020688e-06
-2.25750813085129e-05
-3.96556199537065e-06
-3.86709346130473e-05
-7.4311587541118e-06
1.0685498192691e-06
-6.03418623747529e-07
-1.97416548240421e-05
-2.48963249723825e-05
-7.79704770120838e-06
-1.73369190275277e-05
-2.0510721558911e-05
-2.4976810987527e-05
-2.34764508983763e-05
-2.96814593736348e-05
-3.44137148407785e-05
-5.91572091190201e-05
-2.66235980734748e-05
-2.60479479099596e-05
-4.32665365426597e-05
-3.62201603278095e-05
2.94573895460043e-06
-1.25752550900871e-05
1.42936221699829e-07
-1.92256788299921e-05
-1.42570283319997e-05
1.29379036761009e-05
-2.24851841878048e-05
-1.64238413512838e-05
-4.62482929045978e-06
-1.58941633072258e-05
-2.63444303586387e-05
-4.4524151892596e-05
-3.6464975061658e-05
-3.41917942071583e-05
-1.02136750512128e-05
-2.55070391823184e-05
-2.63644883315839e-05
-1.06755277642694e-05
-1.80084181248228e-05
-2.99065941639457e-05
-2.8596315028913e-05
-1.22110787661103e-05
-2.32223787946266e-05
-1.42465674772899e-05
-1.09312971719774e-05
-2.34873435661932e-05
-1.36348594083279e-05
-2.417014684366e-05
-1.27555142016287e-05
-1.64779873134437e-05
-2.39761013080619e-05
-2.18954496129549e-05
-3.25382413874907e-05
-2.14640068766854e-05
1.03208282309919e-06
-3.8830188449355e-06
-3.36739874060261e-05
-8.69092731906213e-06
2.72573750663087e-05
-2.28787284263029e-06
-3.3796100836635e-05
-1.12138497489519e-05
-9.11065675447012e-06
-9.44084592029943e-06
-7.34027746532007e-06
-2.5074670097151e-05
-2.24136014568606e-05
-1.31266021136992e-05
-2.3602997469992e-05
-1.67622742612109e-05
-4.64591996624985e-06
7.43629804794482e-06
-2.80668812754008e-05
-3.22109389437178e-05
-1.61474514875947e-06
6.57924521060845e-06
-2.4642222420411e-05
-1.49788858662987e-05
2.71794328694063e-05
8.29392061349362e-06
4.31918500326389e-06
-2.60023167468656e-06
8.1916767365336e-06
1.18360210306907e-05
2.05207905925752e-05
-3.79855209638967e-05
-2.37918400796923e-05
-1.33496712835834e-05
-9.79808796351605e-06
-3.67194962604973e-05
-3.16624098148569e-05
-3.87968273428827e-05
-2.02172942039505e-05
-3.26275645041823e-05
-5.29029323977781e-05
-3.13521885416872e-05
-2.74240543241266e-05
-4.67853992607752e-06
4.04901269578296e-06
-3.00884160498041e-05
8.98566629318206e-06
6.37496754794139e-06
-1.25932393203046e-05
-1.1152116979877e-05
-1.10315599211019e-05
-1.40238101043605e-05
-6.27605205997286e-06
-8.96176650703063e-06
-2.39871142915683e-06
-2.14723388286575e-05
-2.68713683194274e-05
-2.65409933591504e-05
-2.36625840471932e-05
-1.92723213654122e-05
-2.26670191246275e-05
-1.32780343563781e-05
-3.18961227731448e-05
-2.78106602156213e-05
-9.06619823780499e-06
-2.65547813244473e-05
-4.47756425511615e-05
-6.62325359407218e-06
-1.35507842234185e-06
-2.4898649573997e-05
-6.26380614637984e-06
-5.22310874668935e-06
-1.2106813322197e-05
-1.21345452698868e-05
-1.96780575998903e-05
3.1749228810969e-06
-7.32324266773232e-06
-4.42350510859473e-08
-3.0268544740379e-05
-2.42405755525539e-05
-3.12582240664524e-05
-1.80055261494818e-05
-8.07188131366213e-06
-2.89796779098612e-05
-1.44175452123645e-05
-1.74765448671806e-05
-2.43661652333255e-05
-2.28700750624641e-05
-1.01422492550658e-05
-6.36216406754419e-06
6.02823008386379e-06
5.74868870100861e-06
-1.36450614637658e-05
-6.47990407997326e-06
4.95372717392366e-06
-4.15751036920051e-06
2.14217001408736e-06
-1.27181702835727e-05
1.37311536062214e-06
-2.66566122604733e-05
-2.20338334622729e-05
-2.66848836266053e-05
-2.97842127150387e-05
2.61486278503931e-06
-5.29900498418097e-06
9.23530703570522e-07
-1.32540970272159e-06
-1.57729891948151e-07
-7.22990220886681e-07
-4.48919081120355e-06
-1.2003211664387e-05
-2.43828961302768e-05
-1.68766658707265e-05
-2.52447514343451e-05
-5.48134621931845e-07
-1.40004744569004e-05
-4.48021182887081e-05
-5.08899868609207e-05
-2.2734894070828e-05
-3.16730430900521e-05
-1.93037997469003e-05
-2.34755398371399e-05
-3.76133044350837e-05
-3.76543288417316e-05
-2.19259682241324e-05
-3.06591106975127e-05
-5.59266194486396e-06
6.82111323661782e-07
-7.839364000523e-06
-2.67204412102293e-05
-1.07552640157175e-05
1.80097558400115e-05
-3.36963773620813e-05
-1.46000024003523e-05
-1.97198113629828e-05
-2.65056204197362e-05
-3.21975832805273e-05
-4.82844710513828e-05
-2.23655722797241e-05
-3.30760367082983e-05
-1.74315650149524e-05
-3.60634052892363e-05
-4.35184539816872e-05
-1.112881054047e-05
-2.54209921871182e-05
-4.14324698029337e-05
-3.72623479812595e-05
-2.32628723550897e-05
7.67128278928127e-07
-1.63978036727969e-06
-1.10434055546368e-05
1.03886858765703e-05
2.96843409316898e-05
2.52529318468307e-05
-6.69239198620472e-06
-4.15885094489331e-06
-1.70466230484438e-05
-8.53387249303343e-06
-1.2736698345757e-05
-4.26176071031939e-05
2.99821698582976e-06
-2.80475197146831e-05
-4.21478198880737e-05
-3.58930276215851e-05
-1.81027818789651e-05
-1.5036783661178e-05
-1.63245189564967e-05
-2.62375433657183e-05
1.37465790744682e-05
1.98584469882176e-05
-1.68660267417376e-05
-2.34216627813201e-05
-1.84635278439132e-05
-1.30669026175843e-05
-2.58143930234382e-06
4.41645068434913e-06
-8.52051839773378e-07
-1.32213526658286e-05
-3.64907382178982e-06
-1.57269919751629e-05
-1.66916900140493e-05
-5.27270333367857e-06
-2.62194445192725e-05
-3.03264210267312e-05
1.62994315358556e-06
-8.36086529150799e-06
-9.98034422161175e-06
-6.85343892731186e-06
-3.1390096686096e-05
-1.35259077157116e-05
-1.33192564562517e-05
-3.27161852704584e-05
-2.52708936676146e-05
-1.04253857590922e-05
-1.43173260782251e-06
-2.38770352214329e-05
-3.85204329203251e-05
9.7221865371293e-06
-5.13098689786142e-06
-1.56010454594583e-05
-3.3742701302621e-05
-1.62268771060539e-05
4.75072373742432e-06
-1.07908019605267e-05
-7.02339769846913e-06
-2.02076923902019e-05
-5.34036032347492e-06
2.03465629291391e-05
-8.24009328627541e-06
8.35154738086808e-07
-1.65663180748696e-05
-1.54350812397275e-05
-4.29184618329608e-05
-3.02189975888927e-05
-2.28438040748235e-05
-9.89316087941804e-06
-5.72739419111679e-05
-3.26679475433248e-05
-4.13179046878762e-05
-3.64572674500857e-05
-2.60543988713461e-05
-3.66977340820559e-05
-1.80609843236101e-05
-1.85440722561333e-06
-2.48616743726e-05
-2.49467215099448e-05
-1.72590326480193e-05
1.09413706999195e-05
-2.41036287322804e-05
-9.61831762513289e-06
2.23226392108045e-05
-2.251617696873e-06
6.490191069851e-07
-2.29254413241579e-05
-3.43498679375725e-05
-5.68059784346214e-06
-2.42668246174855e-05
-3.64275085288111e-05
-4.95003897105988e-05
-3.83899275425255e-05
-1.15250098773824e-05
-4.47636278338664e-05
-6.85589016968616e-06
-7.53968347595721e-06
-9.96354177434831e-06
-1.70544868383116e-05
-5.92842402332247e-06
4.96412481013686e-06
1.58027960105193e-05
1.58076539633266e-05
1.52542458617852e-06
6.82491761451301e-07
1.63834402415782e-05
-7.77145830488605e-06
-1.33687892099289e-05
-1.38478283084964e-05
-1.64889414787494e-05
-2.17812414432602e-05
-3.61024218104281e-05
-3.68243268836894e-05
-1.97585301943899e-05
-3.20052157052111e-05
-4.15974008644955e-05
-4.58291246211862e-05
-1.32347924643913e-05
9.00057798249251e-06
-2.30533231392547e-05
-1.93742374515162e-05
-5.6801254602692e-06
4.38542531379447e-06
9.52306950370633e-06
-2.75991502730508e-05
1.4102736194572e-05
5.59191831975688e-06
-5.16589452422461e-06
-1.04897580455931e-05
-2.4593310662892e-05
-3.80141259573189e-07
-1.035499261797e-05
-4.11936030679953e-05
-3.89448407719189e-05
-1.78399843171199e-05
-1.94989096943258e-05
-2.81850575115376e-05
-2.89361228033519e-05
-3.72603727340398e-05
-4.05883436970471e-05
-1.95816408656911e-05
-4.78825889965977e-05
-2.87967123857073e-05
-3.26303768824897e-05
-1.25213045316727e-05
-3.25824908126017e-05
-2.8848691346344e-05
-1.86000368468177e-05
-4.71384436799262e-06
1.13713101262248e-05
-7.22642540748634e-06
-1.78672661006414e-05
-1.28868386003706e-05
-7.39573006073805e-06
-1.78943433395201e-05
-3.14869036999077e-05
-2.51524487497093e-05
-2.69613496256318e-05
-1.34872487032705e-05
-1.79106140536052e-05
-2.96341600837558e-06
-1.18818938676466e-05
-1.99011254558891e-05
1.09534571439422e-05
-3.5099484809216e-06
-4.21779628276989e-05
-2.50142295167719e-05
-2.12569310361669e-05
3.70669708464643e-06
-1.40646306095245e-05
-2.35017816484752e-05
-8.64676946974856e-06
9.90579888007906e-06
-3.33663481997025e-05
-2.54754163525066e-05
-1.89611539719135e-05
-4.65100121836373e-06
-1.09895060570088e-05
-1.29482817438259e-05
-1.22771273051948e-05
7.97491297222773e-06
-1.59935488873519e-05
-1.05997401733829e-05
-2.16820405211777e-05
-4.5190021694143e-06
-1.31282430021673e-05
-3.22722870714059e-05
-1.68983918234495e-05
6.41784431269837e-06
-8.40183682673218e-06
-2.13090918348823e-06
-1.5514711915928e-05
6.67870698962321e-06
-1.22182410730154e-05
-1.65090687354683e-05
-2.23339391699048e-05
1.67585016245669e-05
-5.12375388611775e-06
-2.25279112556691e-05
-2.9723932368744e-05
-2.54075078378376e-05
-3.53505716908436e-05
-9.65254999487975e-06
-1.18497769465942e-05
8.01076930012135e-06
-1.86871222025393e-05
-1.83026462367807e-05
-2.91342954184568e-05
-3.52666590828962e-05
-1.42562843754055e-05
-4.16395243706006e-06
-3.79275593995988e-05
-1.54460724190185e-05
-1.23103368359088e-05
-2.54215884242246e-05
-4.35437139922443e-05
-2.98068590595535e-05
-2.69833590245275e-05
-6.22169975970622e-06
-3.47401175347719e-05
-3.17391705900566e-05
-1.86595324457441e-05
-2.179106362826e-06
-2.51265025168015e-05
-2.16786552256047e-05
-6.1346035217457e-06
-1.58749440018597e-05
-4.39074060224638e-06
-2.75370265239322e-05
-5.74978773637685e-05
-1.32672803886804e-05
-3.28386081570794e-05
-4.15802454055149e-05
-2.75190088580358e-05
-1.97469606524439e-05
-1.36070244350418e-05
-2.40211052470733e-05
-1.45443520867722e-05
-2.39268231968771e-05
3.62197132493414e-06
-2.71503228196409e-05
-1.57965696807941e-05
-3.59372100153615e-05
-2.47233296269458e-06
-2.80915511396406e-05
-5.06348941380766e-06
-4.20759778242557e-06
5.95484258687137e-06
1.87507778637847e-06
-2.7171291753869e-05
9.68775877638257e-06
-2.03657278423811e-06
-9.59141102870484e-06
-2.98512821176556e-05
-1.95724270248586e-05
-1.4974090992677e-05
-2.48456608145229e-05
-2.98765318561454e-05
-3.85013178409228e-05
-2.1850118243013e-05
-1.67706749333178e-05
-3.89929614075279e-05
-3.9843345081511e-05
-2.42923565803982e-05
-2.52383635561545e-05
-7.4664219370625e-06
-2.73789819306515e-05
9.15821821144761e-06
2.11321124145659e-05
-1.69105277488657e-05
5.91978626685279e-06
-6.18041209951233e-06
1.91363349697053e-05
1.97636943436009e-05
-1.06902715527526e-05
-1.28530116143008e-05
-1.78657591929701e-05
1.29072146787698e-06
-1.43490688489012e-05
-2.566622607475e-05
-9.97936390232084e-06
-2.57482512965519e-05
-3.7106989777017e-05
-6.15658761371923e-06
6.29361795098907e-06
-1.70316606329158e-05
-2.06168339249653e-05
-3.50689557397418e-05
4.77230493634187e-06
-2.88066763284095e-05
-2.87631677903014e-05
-3.62408388972921e-05
8.29015010672339e-06
3.74179036324886e-07
-2.53634819707932e-05
-2.35005267408213e-05
-1.6099750710105e-05
-1.18775697844225e-05
-2.62836214252955e-05
-2.39533303684806e-05
-2.77350525653622e-05
-1.81053176210173e-05
-1.24515107569521e-05
-4.11705753087257e-05
-4.23100995819834e-05
-2.39801662606088e-05
-1.72823211338498e-05
-3.47734543704874e-05
-3.75970458573114e-05
2.80543452138474e-06
-2.80552035557416e-05
-3.09831489435041e-05
-2.29453669311405e-05
-1.89542623022697e-05
9.25245807106043e-06
6.34232405007821e-06
-4.72654592692538e-05
9.83869093747182e-06
-1.10854063624464e-05
-2.69943229476904e-05
-4.23633923673261e-05
-1.14715529849871e-05
-1.26088371918334e-05
-2.82700780387819e-05
-5.47067534330224e-06
-4.02122938994312e-05
1.72285955357503e-06
-4.60285472456032e-06
-1.63692435799031e-05
-1.10391411844616e-05
-2.16141873157314e-05
-8.9661479053509e-06
-9.61111628495556e-06
2.80915133425342e-06
-1.82232211013015e-06
1.20640840535941e-05
-1.65151692796135e-05
-1.21718244525747e-05
2.51220341262461e-06
6.72145940672654e-06
-1.24550970863037e-05
-9.0769682291154e-06
1.66142463873995e-07
-1.49134347491561e-05
4.16226551064178e-06
-3.21274362852373e-05
-8.36673933331342e-06
-2.17399000632666e-05
-9.74878912712963e-06
-8.27318318211328e-06
1.63770727088345e-06
1.51999256810105e-07
-1.64955496963927e-06
-1.08334405683069e-05
1.26959446744264e-05
9.18894693750184e-06
8.05310609049813e-06
-2.07497602923713e-05
-1.1112900164321e-05
-4.47165099993543e-06
-1.6921752286792e-05
-4.4299402174365e-05
-3.04218691102669e-05
-5.57623095786967e-05
-2.23727522710518e-05
-2.5555982730414e-05
-5.14901988348125e-05
-3.34287182913603e-05
-1.83780834371278e-05
-4.29738244620691e-05
-2.38479052074386e-05
-1.17898657375832e-05
-1.21537639868145e-05
-1.09253805961197e-05
-1.88882943091367e-05
1.5170307918501e-05
8.59533987770881e-06
-1.0571186637883e-06
-1.18259592911797e-05
-4.9841797778135e-06
-1.37455712124969e-05
-7.99090189470917e-06
-1.7287331177808e-05
-1.66240845147179e-05
-3.31876278229758e-05
-5.26996877838386e-05
-1.27408765538578e-05
-2.96308011583212e-05
-3.57308216211699e-05
-4.00899974152467e-05
-3.30562563507906e-05
-4.0438319861394e-05
-4.14402279790216e-05
3.32857376508628e-06
-1.6838527944209e-05
-2.10527486269422e-05
-7.95818816645312e-06
1.72615274681178e-05
-6.04520490927143e-06
9.3965428825211e-06
-2.98628997605344e-06
2.63591262369922e-07
1.47252110106925e-06
-4.45747547980166e-05
-1.27126987946842e-05
-2.1836531590375e-06
-1.80036592278857e-05
-2.28887917999362e-05
-3.32127859287938e-05
-1.98398428236388e-05
-1.86781990215561e-05
-5.27643451055537e-05
-3.12609720769459e-05
-1.95002481799775e-05
-1.10766928765085e-05
-1.75622813909272e-05
-1.1025501947171e-05
-9.23361098090082e-06
-9.21241403795651e-06
-5.07996119812239e-06
-1.28359759927589e-05
4.62461588211106e-06
2.49474295300614e-05
1.38499760375744e-05
-2.52741535054782e-05
9.99293958645787e-06
-1.07553537658836e-05
-2.16489800716048e-05
-2.64099627293233e-05
1.67921741249675e-05
4.61834983961531e-06
-3.52531203299849e-05
-4.42569433099457e-05
-2.93219774390294e-05
-3.71051740606752e-05
-1.49292902496907e-05
5.71043985648659e-06
-1.93486682960558e-05
-1.66447344083569e-05
-5.12805719377043e-06
1.53893535815921e-06
-9.53487904836699e-06
-1.52080643671607e-05
2.27815001126453e-06
-7.34609131483731e-06
-2.78287567824788e-05
-1.68463532500216e-05
-1.58188254091581e-05
-3.66511516119902e-05
-3.34337783860611e-05
-2.48919104726378e-05
-1.18066435877166e-05
-1.06954589072564e-05
-2.24960370260563e-06
-1.49168282240026e-05
-1.70411148095204e-05
-1.19328151770614e-05
-1.17479237643497e-05
-1.49693627363516e-05
-3.09276371428071e-05
-1.67192205073583e-05
-1.80254638230265e-05
-1.36523615870803e-05
-3.2723717135094e-05
-2.0502664105106e-05
-2.7420827591512e-05
-1.09802062237107e-05
-4.20440469397477e-05
-3.06558221189267e-05
-8.25137245252924e-06
-3.38718126808796e-05
-2.42327176505434e-05
-2.32476325279485e-05
-6.42433982752879e-06
-1.65542941861716e-05
-2.40753300991963e-05
-2.3532183353322e-05
-3.76214530994607e-05
3.93514420814554e-06
-2.32371876565808e-05
-2.48734551621575e-05
3.97460184140823e-06
-1.85460963248955e-05
-3.12694078858157e-06
-2.56260024999188e-05
-8.93692834444993e-06
-1.48405455246963e-05
-2.01568235639935e-05
-5.12203298750014e-05
-4.65458781116462e-06
-3.67060075480481e-06
-1.17782448637806e-05
-7.4712319922658e-06
-6.5205611778856e-06
-3.24861274302983e-06
3.52816443925692e-06
2.006329235555e-06
-9.83526900792745e-06
-9.50114831619861e-06
-1.28925600464569e-05
-3.00312338656758e-05
-8.81067732758734e-06
-1.28037351495114e-05
-5.03988653541343e-08
-2.96693603922953e-05
-1.48719476966288e-05
-3.17817691783455e-05
-2.83301538828574e-05
-2.9060756557209e-05
-3.14442282910849e-05
-9.28149583084623e-06
9.90795901603782e-06
-1.46567086271777e-05
-5.79133025841864e-06
-1.30126428054762e-05
2.69198813369658e-07
-3.59089065966911e-06
2.10578809550714e-05
2.77576812080018e-06
-1.46220372475637e-05
-1.2165272011258e-05
-2.28687320196095e-05
-1.61600572572505e-05
-2.1621470526002e-05
-3.87867445008453e-05
-3.3169065994753e-05
-2.19273656024831e-05
-2.63152770659212e-05
-5.63135967189784e-06
-2.334366658126e-05
-3.34743991098624e-05
-3.15173417188079e-05
-2.80829608513904e-05
-1.57083099837953e-05
-1.56742510720402e-05
1.01420380627397e-05
-1.22489208776469e-05
-2.60404379184343e-05
-1.29467344022288e-05
-8.16583870965071e-06
-4.34136750238788e-06
-3.0080363318805e-06
-2.98368764737209e-05
-2.94274322033955e-05
4.82951837250363e-06
-3.80011413528459e-05
-4.81823679514916e-05
-1.95278132784792e-05
-1.09697908617736e-05
-1.8709095096609e-05
-4.47367814514938e-05
-2.88729340232947e-05
-1.13707350633664e-05
-1.45722261279787e-05
-2.18203614778101e-05
-3.08275991956292e-06
-1.85814005206733e-05
-9.0442875337231e-06
-2.78026127145801e-05
-2.16854091931135e-05
-1.5961346196762e-05
7.40947071275578e-07
-2.78328502673222e-05
-2.23930289380599e-05
8.57570853520047e-06
-3.38692098458834e-05
-7.12461350012168e-06
-8.78994668412311e-06
-2.93190273761896e-07
-1.21424919375137e-05
-1.946391243389e-05
-3.36449046323878e-05
-1.59317099380837e-05
8.23732760909263e-06
-1.08616712896372e-05
-3.37749327915078e-06
2.00401829835981e-06
-1.13551012425183e-05
-2.59436774735164e-05
-3.10577898000502e-05
4.53291308097915e-06
-7.17657486350781e-06
1.0666626789e-05
-2.27500502894598e-05
-3.79398791312232e-05
-1.41759898275146e-05
-2.59516506116705e-05
-1.57722035105143e-05
7.17238321685137e-06
-2.2393618462896e-05
3.34799434495293e-06
-2.33638684126789e-05
-1.26092928414838e-05
-1.32543365505672e-05
2.69098110856835e-06
-1.30732984483442e-05
-2.81567023259526e-05
-2.43989646117309e-05
9.81819617114372e-06
4.4857792069944e-06
-5.26015912341404e-06
-8.99608900619673e-06
-5.30475236168264e-06
-2.16971727211735e-05
-8.35201074523414e-06
-5.98297682201169e-06
1.09430368805427e-05
-2.20423866645993e-05
-1.0446142647956e-05
-6.99769302807854e-06
-1.43086969573453e-05
-4.38653473235216e-06
-1.21513721366591e-05
-2.2859596020851e-05
-2.7356151272255e-05
-1.73294590198254e-05
-5.56955904784469e-07
-1.9142089555922e-05
-1.21823489924235e-05
-2.03109042574996e-05
-2.64225153738998e-06
-3.58411758719631e-06
-2.07920212826174e-05
-7.8186979549995e-06
-9.55232488471243e-06
8.20896367254973e-07
-2.33908555694462e-05
-3.65399467844217e-06
-6.78625759840649e-06
-2.55548678028748e-05
-3.11340889323551e-05
-1.37897385902192e-05
-2.89577654143748e-05
-2.19529409972568e-05
-1.60693226778829e-05
4.91311249547297e-06
-2.2044009982711e-05
-3.73084037270553e-05
-2.97725948512651e-05
-2.64484982112238e-05
-4.92130155135958e-06
-3.08079594096429e-05
2.77290596639982e-07
-2.32183747937099e-05
-1.54262704192356e-05
-8.28673874225956e-06
9.61388036139054e-06
-8.76817672841041e-06
-1.37380239495684e-05
-3.65820099323848e-05
-3.21493123986186e-05
-3.16353057537036e-05
-1.71617868593426e-05
-7.40825757371079e-06
-3.11485891016104e-05
4.26443172424573e-06
-1.02387703934753e-05
-2.13616965831057e-05
-3.60701904874228e-05
-2.02892862663715e-05
-4.45613772299859e-06
-2.08160821973647e-05
1.34332983169506e-05
-4.09029947450448e-05
-1.72364229068619e-05
-3.44926537418639e-05
-1.97912097589045e-05
-7.5397380495209e-06
-1.82130269865987e-06
-1.48204600703022e-05
2.02995871119668e-06
-2.20658047139727e-05
-1.01611731036764e-05
-1.01194340187749e-05
4.53990274661711e-06
3.74417676810968e-06
-1.2322365084461e-05
-3.33557228131109e-06
-1.30416864907818e-05
-1.1576724820315e-05
-2.85659268542562e-05
-2.72737050710229e-05
-5.50655921914234e-05
-2.09583971897441e-05
-2.33654056166418e-05
-3.60062130315673e-05
-2.69237257640451e-05
-1.21808196238924e-05
-5.61453017627554e-05
-6.92954915751347e-06
-2.61342291233402e-05
-1.70496214601811e-05
1.35135568329385e-05
1.12241192955974e-05
-9.24775641924971e-06
-2.13036614641512e-05
-1.78116149678359e-05
3.33652702913187e-06
3.80290025350353e-06
-6.99124485349788e-06
-2.95649321650244e-05
-2.1323853861939e-05
-2.44790505465565e-05
9.34418848932928e-06
-2.60369373120454e-05
-3.86598481573952e-05
-3.02710872042651e-05
-4.10556479734929e-05
-3.5306118250863e-05
-3.99709095779358e-05
-3.33536688906711e-05
-1.79381630354196e-05
-3.18593890718909e-05
-2.45838253227895e-05
-1.95666827245679e-06
-1.55992981344982e-05
-5.9770718125962e-06
-2.2077979529972e-06
-1.62752980068952e-05
-5.22962047563472e-06
-1.69014518023816e-05
1.10965545378854e-05
-7.57833060857213e-06
-5.26088541026108e-06
-3.60028058596293e-05
-5.69556306107571e-06
-1.26141907964594e-05
-3.4056224560502e-05
-2.83064847662964e-06
-1.15951331966205e-05
-2.59110110243952e-05
-3.15661071027554e-05
-1.26580312037258e-05
-8.76873095959948e-06
-1.43577432712898e-05
-1.17908976967803e-05
-2.07548982928631e-05
-2.8788301050245e-06
-1.64620013736568e-05
5.11616020626495e-06
1.67093238949696e-05
-8.01957637888643e-06
-1.19986656200499e-05
-1.50329382171658e-05
3.78646930876097e-06
2.07695225654164e-05
-2.68475040364595e-05
2.08597384049601e-06
-1.60185833752901e-05
-1.15379568970073e-05
-3.80579976234005e-05
-1.37809579860464e-05
-2.55924252185139e-05
2.93732801676935e-06
-3.06570756099736e-05
-1.45522702282682e-05
-5.6454663698999e-07
-3.14262647010846e-05
-2.16200600051456e-05
-4.62115998193728e-05
-1.60748537982708e-05
-5.88298308960903e-06
-2.6891602161151e-05
-3.71154640913827e-05
-1.40698282671175e-05
-2.00592378850008e-05
-8.03736335454828e-06
8.94202766116048e-06
-2.47145495986496e-05
-3.50413744624963e-05
-4.13387701489854e-06
-6.96617943992158e-06
-8.60729814567518e-06
8.0722342820102e-06
-2.58072002525764e-05
5.96589540961756e-06
-2.32184519540929e-05
-3.19148692080362e-05
-5.89361863219664e-06
-6.48254137296675e-06
-1.99582379692642e-05
-2.04795458455911e-05
-2.14480085937657e-05
-3.6004950911205e-05
-3.97885459439655e-05
-2.17677939620266e-05
-4.27389511379076e-05
-4.59481240204999e-05
-3.26704884299003e-05
-1.32097119284152e-06
2.27901829398796e-07
-1.41480898259222e-05
-3.10506638961525e-06
-1.55378157989228e-05
-1.71783285719855e-05
3.56107698497162e-06
-2.85460056744889e-05
-9.71457606576703e-06
1.62373928099163e-05
-1.60109713121732e-05
-8.07191031399377e-06
-1.59176236167359e-05
-1.63135221129684e-05
-8.17199214647234e-06
-1.80977337688378e-05
-4.08648424425997e-05
-2.52179039264313e-05
-1.55366023824677e-05
-2.71325248422779e-05
-1.17862741240381e-05
-1.29901352985584e-05
-3.85600362632861e-05
-1.0199356696766e-05
-4.01067413026837e-05
-9.79478917243364e-06
-1.13445736204873e-06
-1.83319344218055e-05
-8.31662519951701e-06
-9.88735759265496e-06
1.81752161247077e-05
-8.4690462600089e-06
-5.02368704872324e-06
-1.84398401094267e-05
-1.22008992651157e-05
-3.10884902219327e-05
-1.52444446934641e-05
-1.92654832648108e-05
-4.60395751785382e-06
3.34171485752161e-06
-1.31227752381867e-05
-7.26726909375725e-07
4.88028855204669e-06
-2.75566783241302e-06
-1.08665259795976e-05
-2.08751562800389e-05
3.35653384382876e-07
-3.30957628884323e-05
-2.21613431084205e-05
-7.36201820967346e-06
-2.8132586399411e-05
-2.34358779405637e-05
-8.25997627924248e-06
-2.74257965374846e-05
-2.07253758836817e-05
-2.02796653436581e-06
-3.29069787614361e-05
-2.4232648500332e-05
-3.33568237205747e-05
-2.37158758282908e-05
-7.25462244039128e-06
-2.25597101170392e-05
-1.20788698882995e-05
-9.0862984215054e-06
-1.77947281136006e-05
-2.32592449464465e-05
2.48166787295809e-06
-8.32632014253712e-06
-1.51154120144263e-05
-7.07359085657945e-06
-2.88063924751774e-05
-1.07012304774893e-07
-2.52830892036765e-05
-1.16871111525484e-05
-1.58545622835627e-05
-2.98541566740313e-05
-4.64606003471428e-05
-2.60916260657106e-05
-1.29399613957806e-05
-3.6194959086968e-05
-3.99166506536789e-05
-1.08665616851878e-05
-3.18699007413029e-05
-2.32728052635249e-05
8.0653621629583e-06
-2.48027992809091e-05
2.29853419832293e-07
-1.13136562907356e-05
-1.07406116463796e-05
-4.04013162524102e-06
-1.04962086790004e-05
-1.6775010065618e-05
-8.99755670847609e-06
-2.26114874744937e-05
-2.68690101256187e-05
-2.87109530415691e-05
-2.45710406467472e-05
-2.13561633226954e-05
-3.38089340743823e-05
-3.52529083893549e-05
3.90548991888495e-06
-2.27104589783511e-05
-3.31233262571036e-05
-1.78628171520542e-05
1.12592050831367e-06
-1.08187749272982e-05
-3.42243579718854e-05
4.93910475664634e-06
-6.3885512310154e-06
-1.42470697334708e-05
-1.93266154607734e-05
-7.06302647438735e-06
4.56897898828138e-06
-2.74998295447266e-05
-2.99211608785008e-05
-1.91283627599992e-05
-6.92060331247143e-06
-3.45936696877178e-05
-2.27079706734502e-05
-1.05857446605405e-05
-1.96249981274873e-05
-2.95336886246677e-05
-1.7161362999133e-05
3.2100385534298e-06
-2.5593093502694e-06
-1.37594951851433e-05
-2.36092625421313e-05
-2.86018104654626e-05
-1.48940261063687e-05
-1.36014839323199e-06
-5.3319126311664e-06
8.51739961063747e-06
4.35573482827697e-06
-1.72789743520817e-05
-1.63787225811343e-05
-1.37522190047962e-05
-1.02264323482904e-05
-2.31189210339529e-05
-1.27667262375852e-05
-1.75251366321086e-05
-5.65051149146915e-05
-3.43286263308384e-05
-2.14515627468622e-05
-1.92526836478841e-05
-2.8467231511947e-05
-1.27956410656669e-05
-3.78186489184477e-05
-2.16169321778736e-05
-2.39531918393655e-05
-3.1658931215677e-05
-2.22351060730189e-05
-1.7184013770792e-05
-8.245171673647e-06
-2.62889996807497e-05
-1.9757048754335e-05
-1.26953705269024e-05
-1.48939318492429e-05
3.23482406008058e-06
-1.87443507490314e-05
1.77957015779244e-06
-1.36684052679619e-05
-1.7548991566029e-05
-1.72760742785409e-05
-1.94208969001714e-05
-1.78540087889769e-05
-4.18307034459342e-05
-1.08760281114972e-05
-2.70908825791909e-05
-3.98325220005363e-05
-2.69687970036871e-05
-2.19468902642528e-05
-1.67269819577355e-05
-9.47203262946154e-06
-3.73519765938153e-05
7.85567420443844e-07
-2.11674029164903e-05
5.37903074982035e-06
-5.06032769375705e-06
-1.99262743033645e-06
8.49437714591698e-06
-1.47015956447891e-06
7.20294266858687e-06
1.56158711412199e-05
1.49745167510345e-06
-1.4850195554564e-06
-7.77801770682268e-06
-7.6714308831905e-06
-4.15750061964317e-05
-3.15718417180293e-06
-2.95177088379525e-05
-7.47557771827796e-06
-2.28205119789741e-05
-2.62167871381051e-05
-3.62998385913796e-05
-1.19748736050862e-05
-1.94157325064523e-05
-1.46604788531921e-05
7.18071763628122e-06
9.53938917118478e-06
5.90994930859275e-06
-1.86266633790537e-05
-1.39447292409207e-07
8.67948530469954e-06
-3.48171495190538e-06
-1.54172783317053e-05
9.09795909438048e-06
-4.48968551086445e-06
-1.19640181894057e-05
-3.012448261459e-05
-2.47378365786407e-05
-2.70989357027371e-05
-2.53134525472198e-05
-1.73961402021108e-05
-3.33888627911032e-05
8.0602717094932e-06
-2.33633873949668e-05
-2.91994661682237e-05
-2.78308760275611e-05
-2.24645983851418e-05
-2.622379699812e-05
-2.222878012285e-05
6.6884416793668e-06
2.68985681848313e-06
-1.33514983279009e-05
-1.10096728207617e-05
-1.13841192932005e-05
-2.80767109082783e-05
-4.64155881999964e-06
-2.31530945689634e-05
1.24467218300526e-05
-8.91802019698832e-06
-2.65712971491339e-05
7.48328060178696e-06
-1.26878251842083e-05
-2.43924293048057e-05
-3.44333531608774e-05
-1.62433315578928e-05
-2.39706897614639e-05
-3.46393619832811e-05
-3.61915724667071e-05
-3.55070221390454e-05
-1.60182389422218e-05
6.51801442233606e-06
8.21980106484482e-06
-2.53712336372696e-05
-2.89974965340775e-05
-3.46050044741119e-05
-7.49830508135218e-06
-1.93382635735891e-05
-3.99031009288519e-05
-1.97357142355205e-05
-1.89798681698055e-05
-2.49065389313528e-05
-2.73367311212226e-05
-8.40275864795627e-06
-2.55949928267924e-05
-2.63685109267336e-05
-8.32179203936664e-06
-2.72437801388455e-05
-4.07530402381868e-05
1.62699124309558e-06
-1.47760531650063e-05
-2.3555163487611e-05
-5.53366452174462e-06
-2.73666267461514e-05
-1.53544283762745e-05
2.22490601133186e-05
6.23886211167963e-06
-2.04095669070391e-05
-1.10982478801143e-05
3.85598690853163e-06
-3.40048108544468e-06
-1.07773291612976e-05
-1.33498892134459e-05
-1.54768139110011e-05
-1.5130632284385e-05
2.7926297855121e-06
-3.84098730247516e-05
-2.38364232814873e-05
-2.03333503220673e-05
-1.83991007197345e-05
-1.60640592985891e-05
1.44782255406966e-06
1.19353170279922e-05
-1.04322912010103e-05
-1.58282586356093e-05
-9.24529975697147e-06
-1.5109190348987e-05
-2.02201860339815e-05
-2.82660096376202e-05
-3.23501853770889e-05
-2.56288566380301e-05
-2.44355605362888e-07
-3.04993714367446e-05
-4.10167522582039e-05
-1.49661177704933e-05
-2.8055927216989e-05
-1.21993843905587e-05
-2.04357412703033e-06
-4.60751966977271e-07
-4.00884838964414e-06
-4.39098674969359e-06
-1.49884198625508e-05
-1.3520744266611e-05
-9.72439606592446e-06
1.17026906431849e-05
-4.35522879460573e-05
-1.2438251296329e-05
2.19037333697144e-06
-8.03508993282271e-06
-3.44939454127441e-05
-4.32935290825255e-05
-1.14559326916258e-05
-2.01659422818176e-05
-2.85262788870652e-05
-3.18327549719451e-05
-3.13565072356252e-05
-4.14889526629251e-05
-2.45725464918512e-05
-1.02350412702816e-05
-1.79889204451742e-05
-1.76777580728383e-05
-2.64578210491765e-05
-3.03743257100516e-06
2.12167259647544e-06
-7.75266564444708e-06
-1.54590905041598e-05
2.99455258237883e-06
1.28748767722639e-05
1.76850368938803e-05
-2.64825777031947e-05
-7.65626729867272e-06
-2.45835362177301e-05
-1.44604778595688e-05
-3.22731504716227e-05
-5.09503224501775e-05
-3.40911941087142e-05
-2.9357575151095e-05
-4.01891261643793e-05
-3.21750612864758e-05
-1.97744950214518e-05
-1.9958435968634e-05
-1.94000160553485e-05
-1.7722449561552e-07
-6.20639108762507e-06
-8.28447005938126e-06
6.96436295579045e-06
-1.27228223851178e-05
-2.53100994757233e-06
1.38052362564826e-05
-1.82464558620356e-05
-1.17630125300788e-07
-2.93519281021149e-05
-2.7682522879712e-05
5.3702284846206e-07
-1.18600385903745e-05
-2.03093137956499e-05
-2.42566957303438e-05
-2.52767124592441e-05
3.84746407820506e-06
-9.01274653705393e-06
-3.015605346051e-05
-8.10720649876053e-06
1.18179307836965e-05
2.15524638549582e-06
-2.3052427495258e-05
-1.06924222612574e-05
-5.07457381327815e-06
-2.05123418820313e-05
-2.90854400352246e-05
-1.55209401973637e-05
1.33152526355712e-06
-2.56901086218149e-05
1.29079773224913e-07
-4.85526491972779e-05
-3.00060521805195e-05
-2.39386871455799e-05
-2.34918161449086e-05
-3.2288235435463e-05
-2.09700893704389e-05
-9.21927738734798e-06
-2.18846585953105e-05
-1.5299405617413e-05
-2.24933131543311e-05
1.0320363914402e-05
3.11316625174917e-06
-1.40710377560359e-05
-1.86493516556529e-06
-2.04949472879607e-05
2.17940611634855e-05
-1.09367980586446e-05
-5.50844816658927e-07
-4.67205195027873e-06
-2.39755300381896e-05
-2.11574421007077e-05
-1.03289706974827e-05
-3.17204849062704e-05
-2.9525910714556e-05
-4.6886829793508e-05
-3.41266208076307e-05
-3.03910485330975e-05
-4.49151594568737e-05
-1.40873431179899e-05
-2.64213092960317e-05
-1.2553475122016e-05
1.46931602701711e-05
3.4366911658062e-06
4.13961880976463e-06
-3.04682423007265e-05
-2.54672341515628e-05
-7.13232023853024e-06
-1.86379039968903e-05
-1.95567992568891e-05
-1.74205780052738e-05
-3.30308478402184e-05
1.5407795475449e-06
-1.21175313086942e-05
-4.65176590734324e-05
-4.09596270275704e-05
2.20785980880099e-06
-8.71102192882614e-06
-9.4243756054522e-06
-1.58323254192027e-05
-3.52141333096617e-05
-9.96307729388943e-06
-3.57002021692867e-06
-6.82393717860152e-06
6.78242248661647e-06
-5.26251925551676e-06
-1.16464308250245e-05
4.77867273254322e-07
-8.96114928171188e-07
5.93460477219397e-06
4.64726193361341e-06
7.55365842073536e-06
-1.6786802226226e-05
1.54795850921188e-05
-5.89404895206963e-07
-1.35358487667116e-05
-1.03272047322942e-05
-1.00707217857621e-05
-4.56729171550461e-06
4.21822090321588e-06
-7.57514479769082e-07
-1.31670340304094e-05
-2.43349890869241e-05
3.31220198317038e-06
-1.44765142659301e-06
-1.93354504138261e-05
-1.19427339855922e-05
-1.83957700643581e-05
2.7421992884266e-06
1.94016704170808e-05
-2.1456753162509e-05
-1.87622178683928e-05
-1.81779704384871e-05
-4.54874216611356e-05
-2.76180040236458e-05
-2.66856379667998e-05
-3.11369546528912e-05
-2.27949585370721e-05
-3.59483567070034e-05
-2.71154991161817e-05
-1.99479904954707e-05
-2.00737990438046e-05
-3.13236247642064e-05
-1.27301734336286e-05
-2.20272258477994e-05
1.55630710371995e-05
7.90913655208706e-07
-7.12299428999668e-06
-1.56865420278931e-05
-1.04129018910807e-05
-1.07976538968623e-05
-1.62255078262602e-05
-1.92135610374473e-05
-1.88101958236219e-05
-1.41394778599627e-05
-2.27455404537816e-05
-1.49517236985842e-05
-2.47831839865022e-05
-1.88098865386175e-05
-1.56236731124006e-05
-2.45081565750919e-05
-3.76596705471887e-05
1.08451947424249e-05
-8.11224122423386e-06
-1.35710269390553e-05
-3.12377107699743e-05
-2.13129901529458e-05
-1.87375747488077e-05
-1.57693381456146e-05
-2.70881750017956e-05
-4.90338976653473e-05
-5.63675616404997e-06
1.11894569363737e-06
-3.1633417865523e-05
-1.54775943111867e-05
-3.05685372692424e-05
-2.66948287957566e-05
-2.68023970302368e-05
-4.94989367122862e-05
-2.09630894563128e-05
-1.37851027451503e-05
-5.78711731950664e-06
1.46461769193257e-06
-1.5583148181748e-05
-1.2468486874286e-07
-1.73305882006564e-06
-1.15956614291799e-06
-1.13513995790629e-05
6.17706769893511e-06
5.11400573386939e-06
-8.01088968468865e-06
-7.42124628635764e-06
-9.70209579200697e-06
-7.07724815466854e-06
-1.06510280869774e-05
-4.71199317626277e-05
-5.05793365950709e-05
-2.29784855052205e-05
-1.89766255153539e-05
-1.00482935905131e-05
-3.48235861778109e-05
-4.06674665584955e-05
-3.77286969411886e-06
2.18027421990612e-06
-1.75847480170557e-05
-6.4533248927623e-06
-1.85579879553663e-05
-3.81488489723733e-06
8.91698644080257e-07
1.09984135615794e-06
-5.40413549933277e-06
4.58948544121365e-06
7.39466274879326e-06
6.95125125495652e-06
-3.73280368709363e-05
-2.34242626877771e-05
1.49792609839424e-06
-2.19742035129058e-05
-4.53137048133564e-05
-3.92668315769316e-05
-4.37265552501488e-05
-2.63810927765447e-05
-2.70412617335859e-05
-6.74697061486665e-05
-3.71090533621505e-05
-1.67799555208395e-05
-2.72648200064923e-05
-2.82034252278048e-05
8.05582040971327e-07
1.31857100275261e-06
-2.05883544122053e-05
1.61048988230988e-06
-7.61762299717498e-06
1.97837072070652e-05
8.32649311804792e-06
3.53013517240272e-06
-2.43919674749981e-05
-3.03602607947851e-05
-2.71790357821264e-05
-4.28663712090978e-05
-4.28842853207906e-05
-1.90337111859429e-05
-3.94531141824086e-05
-3.15862033310752e-05
-4.04554576356119e-05
-3.02427975966063e-05
-3.56078551189626e-05
-2.55178387779089e-05
-2.97438844663103e-05
3.32689398189142e-06
-1.28713826489934e-05
5.6278413699787e-06
-6.23851440945943e-06
9.53578824628025e-06
1.50619137388699e-05
8.86549712864834e-06
2.22085347766161e-05
6.65253960772721e-06
-1.31149749231805e-05
-5.89616445059341e-06
-2.55322337885214e-05
-1.51235422262373e-05
-3.39968070779681e-05
-2.61398023701477e-05
-4.74330831610514e-05
-4.13438658959582e-05
-4.23718359218912e-05
-2.28650734735226e-05
-1.93421011379488e-05
-7.57961430309881e-06
-9.95184771430278e-06
-1.7755263553158e-06
-1.72392790937379e-06
2.18188716886692e-05
1.50206414104259e-05
-2.22301234012067e-06
1.95702510621758e-05
-4.09356537875953e-06
4.42946689156175e-06
-1.80800592332099e-05
-1.50014733196532e-05
-1.41919330086268e-05
-4.15518805062089e-05
-3.32673207627467e-05
-3.67047640053335e-05
-4.91764149078388e-05
-3.88013596357285e-05
-2.61740341267971e-05
-2.37036766299055e-05
6.62562805275044e-06
1.16249848160905e-05
-7.96330669579891e-06
1.34946410657752e-05
1.21352347298545e-06
1.99738237335748e-05
-2.53796227437623e-06
1.31154007699782e-05
1.29105817520705e-05
-1.94685553324012e-06
1.25105872539743e-05
-1.58819193734635e-05
-1.39526604388711e-05
-3.78001062477071e-05
-4.75004420299368e-05
-5.14868065313794e-05
-4.4709099788974e-05
-3.79295562783242e-05
-3.85377645861615e-05
-2.06422782132694e-05
1.25318714766906e-05
-2.30628168839792e-05
-2.3474315136736e-06
-2.28828675720727e-05
-1.15826132252202e-05
-5.38956482171046e-06
-3.11657781012248e-06
-3.19130454871675e-07
-2.67865943303418e-06
-2.18152025014449e-05
-3.08379863481086e-05
-3.31476166249529e-05
-3.92646650964654e-05
-4.60036234107546e-05
-2.64732741346014e-05
-6.691173975738e-05
-3.52763758698283e-05
-2.28719313340508e-05
-9.37461160459904e-06
-4.24923754960872e-07
-1.22397292506967e-05
-7.32696437788223e-06
1.47436392765702e-05
1.10515841623414e-05
-1.4161127237279e-06
6.09033991985664e-06
2.73834800831782e-05
-3.04171652694317e-06
-1.88623942170158e-05
-2.94151580143485e-05
-1.88243759481905e-05
-1.07929545271501e-06
-5.81001347036688e-05
-2.35902703550829e-05
-4.53731957660274e-05
-4.2929176461291e-05
-6.20564985374416e-05
-3.33964011916439e-05
-4.40369078415336e-05
-4.04147911109708e-06
-3.85865309763197e-06
-2.68553001540478e-05
2.39303239759977e-05
8.63947519215071e-07
-7.20821573020628e-07
1.39645794970026e-05
3.25600626225996e-05
2.10693708020705e-05
6.14099352751564e-06
1.52251864098883e-05
2.01407407924951e-05
-1.20896828404597e-05
-1.42290057440468e-05
-5.39185702357741e-06
-3.81875419434823e-05
-4.0621840774671e-05
-4.44331081281659e-05
-2.23855966769789e-05
-3.17209556738801e-05
-4.77295543057274e-05
-4.93581023373624e-05
-2.51984154740151e-05
-3.92029937578681e-05
-1.01386000965095e-05
-1.67681574424786e-06
4.43172829519679e-06
-8.74143077408777e-06
-1.22764947957325e-05
1.14288134769309e-05
-1.35529602526005e-05
6.3782581850353e-07
1.70912366314434e-05
-2.26740489952815e-05
-1.03052188472233e-05
-5.03087120450665e-05
-2.73436444905419e-05
-2.13885788073209e-05
-3.00006825991555e-05
-4.83578437134052e-05
-3.36424836806118e-05
-3.05383044927098e-05
-1.46694543859463e-05
-2.45470757614693e-05
-2.14594039582638e-05
-1.7928389884106e-05
2.91152762380457e-06
-5.68494674955873e-06
6.45743389177055e-06
1.48449134687848e-05
-2.4368692289944e-06
-1.97330494431755e-05
-1.73743909472572e-05
-1.32701804091413e-05
-1.95030717858345e-05
-2.53749756249226e-05
-3.44372718917121e-05
-4.10667286221329e-05
-3.96407170696652e-05
-4.12180108602877e-05
-3.18239715015922e-05
-3.77677839742086e-05
-2.29873579314783e-05
-2.13337728436716e-05
-2.57325471641907e-05
-2.50346855670174e-05
1.61606107329471e-05
-8.42299779974128e-06
-1.27184265158263e-05
-2.4064344384109e-06
-1.3219560363836e-05
1.83228390474091e-09
-9.21797221260247e-06
3.74237168741914e-06
1.44380161265443e-05
-1.73665141439364e-06
-1.09860058408887e-05
-1.89673552829427e-05
-1.98418041733889e-05
-1.91511364437529e-05
-2.13362461265486e-05
-2.64844201209301e-05
-1.45296567630428e-05
-3.85706361521859e-05
-5.08208599155077e-05
-9.30344595694635e-06
-3.94114739753172e-06
-2.46581846291024e-07
-6.40365281000425e-06
5.5261802325693e-06
7.80683473719363e-06
-6.27989080590482e-06
-2.20140276683006e-05
-2.22631564414961e-06
-8.88691763615385e-06
-5.16319525673698e-06
-1.17741256758007e-05
-1.75537014098892e-05
2.49087827105097e-06
-2.64635785871448e-05
-3.47034195073523e-05
-3.78199648793446e-05
-2.88829629309866e-05
-5.44884433257977e-06
-2.86382392942031e-05
-3.61918116815261e-06
-1.24274103374796e-05
-6.9093934965414e-06
-1.16156777934767e-05
-1.17065086906215e-05
-1.23621749180096e-05
6.01421143344779e-06
-4.49254423446915e-06
4.60000597775839e-07
-2.04461605817375e-05
-3.423786794644e-06
-1.6427395986255e-05
-5.06460219586526e-05
-3.5067116589719e-05
-2.97703737391767e-05
-5.48594451357751e-06
-3.72959289265659e-05
-1.90090150287209e-05
-2.70905402680227e-05
-3.20374770112845e-05
-8.55606137012154e-06
-1.32323101369267e-05
-3.06078514788976e-05
-2.84344767538348e-05
-6.6736399423679e-06
1.71608466901339e-06
3.62084452775853e-06
-7.72150551901308e-06
-1.49687981871177e-05
-1.72321130594033e-06
-2.81548031436246e-05
-3.41473996175026e-06
-3.43062555432768e-05
-4.35559329873791e-05
-3.12748405599968e-05
-4.42773706003208e-05
-3.92992768907067e-05
-3.78444278893859e-05
-4.82218751356957e-05
-2.612063011243e-05
-1.99917481931643e-05
-6.27979995924191e-06
-8.01796526002352e-06
2.11467724588367e-05
8.81558987787835e-06
7.42444003854799e-06
-1.87344444326878e-05
-6.53822055584988e-06
-2.03615860786937e-06
3.33702567792616e-06
-3.42263753325124e-06
-1.46845521060177e-05
-2.16385837341752e-05
-2.30464315350563e-05
-2.36195043361737e-05
-3.36995926014001e-05
-4.19731605093989e-05
-1.81048191385146e-05
-1.86190071056488e-05
-1.48388411127545e-05
-2.71999479808922e-05
-9.73136364706193e-06
-1.89476020034615e-05
-3.31225094640585e-05
-2.12447961330427e-05
-2.58690355047485e-05
-7.75196209485367e-07
3.43949781492372e-06
-5.30242349108329e-06
-1.20874781859936e-05
1.04442106077796e-05
4.53791996379977e-06
-1.28000246978243e-05
-8.22169517191578e-06
-2.37959517233932e-05
-2.33890493529131e-05
-1.35040718434955e-05
-1.88012858254996e-05
-3.23712591888813e-05
-2.44719699316352e-05
-3.12468091796474e-05
-2.64685947932632e-05
-4.45454513790175e-05
-2.56337147047828e-05
-1.86431361508327e-05
-2.78570664442395e-05
-1.07038258859113e-05
1.05778830363967e-05
4.16889812589197e-07
-2.15778122360472e-05
-3.50145751455217e-05
-6.09664427986833e-06
-7.2813102677158e-06
-4.13117421726409e-06
-1.7200386194948e-05
-2.88176363933396e-05
1.0150692345428e-05
-2.98455400633598e-05
-4.12068798471209e-05
-2.32324252245446e-05
-1.64066539216083e-05
-2.54602166768318e-05
-1.56473994336375e-05
-2.73526933609162e-05
-3.13614558607198e-05
-8.34134564243079e-07
-1.63991938825721e-05
-1.91045129164431e-05
-1.06036583702163e-05
-1.57167387107972e-05
-2.19126102123615e-05
-1.60228767976394e-05
-2.96114448977265e-05
-2.34291559293673e-05
-1.28090149628598e-05
-2.51460326114987e-05
-9.63857891786616e-06
-1.45145087268133e-05
-4.97698183388846e-06
-3.55325406496587e-05
-1.29447444360567e-05
-5.84292231277882e-07
-7.5795420203238e-07
-2.12729335886977e-05
-1.49080499376614e-05
2.95361074031849e-06
-1.0422698824403e-05
-1.93688268233728e-05
-2.61074570212439e-05
-1.8385210444724e-05
-3.19557052053241e-05
-2.95484057335991e-05
-3.84291141156065e-05
-1.04645122019143e-05
-5.8816784596478e-06
1.1633472604117e-06
-1.96202131196669e-05
-1.8253615737633e-05
9.12146847664273e-06
1.5313611242738e-05
-2.86525271605401e-06
-1.09711945965633e-05
3.61388743274316e-05
-5.31753410911333e-06
-3.85566526737031e-05
-4.12423085000836e-05
-4.93927298227351e-07
-2.6732962245991e-05
-2.51192157514035e-05
-4.09135859900073e-05
-2.58321089140329e-05
-1.54706621949537e-05
-2.78531673266807e-05
-1.10474313396959e-05
-2.12476665210254e-05
-2.35577919273018e-05
-2.22631522893302e-05
-4.56184207242113e-06
4.02297024164425e-06
-1.54639315242164e-05
1.10077874196103e-05
-3.84479776004905e-06
-9.70503136335452e-06
-3.75423355245588e-06
-1.30640824532783e-05
-2.56639169073047e-05
-2.73642601665388e-05
-1.74144293929368e-05
-1.87778403335961e-05
-4.0883446318701e-05
-3.22724129807143e-05
-2.15692051658181e-05
-1.86633698867662e-05
-1.1554009667076e-05
-5.75599058142077e-05
-2.28139747045679e-05
1.10729407728984e-05
-1.84923580000655e-05
-1.53351419922376e-06
-6.5051176109508e-06
1.28873725641008e-06
-4.98863492403267e-05
-1.49061875090103e-05
3.7106222738052e-05
-1.39938606840519e-05
-5.7881956530757e-06
-4.60725200718241e-05
-1.89704308569544e-05
-1.91274389070425e-05
-3.29887823910606e-05
-2.33089043045623e-05
-2.06728984140096e-05
-3.54604875904643e-05
-1.62076351199724e-05
-1.89424977085999e-05
-2.10782721210575e-05
-1.38340683528717e-05
-5.22701091577092e-06
-2.44683650268853e-05
6.03529116167266e-06
3.39405534115779e-07
5.31671523875735e-06
-2.85196955575015e-06
1.45174907680619e-05
-8.71624987414834e-06
-1.08845334391432e-05
-2.45655143256327e-05
-6.6504790510625e-06
-3.03194531915636e-05
-3.68346845397877e-05
-1.88011894643605e-05
-1.20569287140093e-05
-3.26327839472988e-05
-3.91352826033419e-05
-7.09432994249629e-06
-9.46726363402299e-06
-1.29315339385158e-05
-2.4499526792022e-05
1.41353263826011e-05
-6.01149862450387e-06
4.91289516053241e-06
7.29635102377712e-06
-1.21557491813834e-05
-1.30935087798005e-05
-1.22970093898747e-05
-9.65787091801916e-06
-1.09969328403072e-05
-1.41718474640529e-05
-9.74049874414289e-06
-3.33222221689077e-06
-1.38299496829625e-05
-2.72773172801105e-05
-1.45409972115418e-05
-5.59599993351927e-06
-6.13602623748923e-06
-1.66987264083962e-05
-8.3438553692903e-06
-2.27797879230172e-05
1.18411814956319e-05
-3.24685808111195e-05
-1.71100329086551e-05
9.69901176176927e-06
-3.10424012792954e-05
-1.01041115708e-05
-4.48765436623077e-05
-2.21597185303629e-05
-2.7015223499596e-05
-3.20432501767627e-05
-3.53240741009805e-05
-4.750399157751e-05
-2.1696393864829e-05
-1.34976187339852e-05
-3.58497142826837e-05
-5.77478314979331e-06
-1.54619246066687e-05
-2.14649603473716e-05
-8.22326964601813e-06
-3.54122097900416e-07
-1.83283826391965e-05
-4.847521534503e-06
-1.27677285646367e-05
3.29691804540822e-06
-1.54081388422776e-05
-1.3767170312831e-05
-3.2952523032075e-05
-1.48937880850359e-05
-1.54807298890983e-05
-3.45068864680998e-05
-3.74643491797408e-05
-2.47985691508936e-05
-3.66707313436806e-05
-9.54059460670513e-06
-2.48175187579037e-05
-1.23382562856979e-05
-1.84992492592179e-05
-2.18916457708778e-05
-3.12871277797151e-05
-1.54707205252661e-05
-3.89961248475696e-05
1.76560628967006e-06
-2.59438324576189e-05
-3.17684073599616e-05
1.56411843174824e-07
-3.27806879576761e-05
-2.46549179077012e-05
-1.67199942908862e-05
4.62869333622555e-07
2.60591155842203e-06
-2.58401047131826e-05
-1.91768746828565e-05
8.04565539469351e-06
-8.25325651029047e-06
8.73962066703009e-07
-1.54854625646011e-05
-1.40831926425886e-05
-6.67030758534563e-06
-1.20272691735204e-05
-4.40990184388343e-06
-9.67140006351838e-06
1.18540032903321e-05
2.99048169226081e-06
-6.49409007240408e-06
-1.0018196801131e-05
1.15471115515677e-05
3.31515194680297e-06
-1.78842192235944e-05
6.06861273089461e-06
-7.82878844352933e-06
-1.2034086633835e-05
-8.82661328222695e-06
-1.37610688589285e-05
-1.55598742717238e-05
-2.86873530240885e-06
-4.06890686162401e-07
-1.07072139660193e-05
-1.65840960674628e-05
-3.35232029795918e-05
-3.1943533239739e-05
-1.27321547761965e-05
-1.17932299568761e-05
-2.35525115066828e-05
-2.55497365985487e-05
-2.28293114454262e-05
-1.79269315674109e-05
-4.23972974118628e-06
-1.42729476295792e-05
-1.94028399323868e-05
-4.46352702887159e-06
-3.11594402821001e-06
-1.65990505345061e-05
-2.05317122818059e-05
-1.67595587916937e-05
-8.93196110010317e-06
-1.76882238292434e-05
-4.42776967963102e-05
-1.23861256451636e-05
-6.17856885008293e-06
-2.82920580732404e-05
-2.34647052705586e-05
-2.7210009344677e-05
-9.63435062243373e-06
-5.1677729254261e-05
-4.27199240487267e-05
-4.76670922586644e-05
-3.20912073875914e-05
-7.9875593978901e-06
4.29872053826458e-07
-2.18471425069791e-05
-2.28962528963374e-05
-2.09038887095992e-05
8.51356681783771e-06
-5.87181715732517e-06
-8.33405782617886e-06
3.0213271487809e-05
8.20497910189257e-06
-8.89905991562846e-06
-7.11434946809126e-06
2.25671961588319e-06
-2.53058391541692e-05
-5.35104319451463e-05
-2.51010535995378e-05
-2.00150501154654e-05
-1.82910574842223e-05
-3.50176751711801e-05
-2.20549249693007e-05
-3.7518739354368e-05
-3.36032122033827e-05
-3.05971340250228e-05
-2.70200070680616e-05
-3.52568331545168e-05
2.48410142704507e-06
8.69708586573707e-06
-1.52845990074905e-05
-1.38639634233097e-05
9.95567982828068e-06
1.50272678208225e-05
-1.88364601451177e-05
-4.99254124069132e-06
-1.15736920287675e-05
-8.17061721294642e-06
9.34904042818654e-06
-1.29461689693358e-05
-3.77670146335016e-07
-2.01997408772365e-05
-3.08019282853406e-05
-1.51785445818226e-05
-2.14399533370221e-05
7.35724685115299e-06
-3.07483738321776e-05
-1.22845975761342e-05
-2.11240848822041e-05
-1.30154590413107e-06
1.26047298783461e-05
1.79241348927123e-05
8.43466126338883e-06
-1.33653579139033e-06
-5.77060158570274e-06
-5.63674133587572e-06
-2.25134549055624e-05
-6.56702518463593e-06
-2.29382444358887e-05
-1.75958302942931e-05
-2.01249038083542e-05
-2.08502107235876e-05
-2.89634958475459e-05
-1.90287050748571e-05
-5.35028893573215e-06
-3.41250188598117e-05
-3.34795095823046e-05
-1.39888076836996e-05
-2.0251460219908e-05
-2.18652702819388e-05
-7.02434411134734e-06
-5.05192125406071e-06
1.37059296174424e-05
-2.32801207349854e-05
2.09214611371635e-05
1.42552493132115e-05
-1.37229847488294e-05
-3.53487075165663e-05
-2.1995986727644e-05
-3.19372662457335e-05
-2.94427918318205e-05
-3.39753179226381e-05
-2.76463019402173e-05
-2.78615554856098e-05
-2.71815431603067e-05
-1.71578302637313e-05
-4.30337129355935e-05
-3.8792815785431e-05
-5.0017958678722e-06
-2.74466941711863e-05
-1.06606888835638e-05
1.20443213795884e-05
1.01174659305634e-05
1.0087761765958e-05
2.92521662044352e-06
1.58673746110593e-05
-1.77730246342088e-05
2.23341889814158e-06
-1.19557459078835e-05
-4.64139724367188e-05
-2.07381791944056e-05
-6.1594905289425e-06
-2.58702441087805e-05
-2.46125182062498e-05
-2.92191629409383e-05
-2.22721335892959e-05
-3.81492221402584e-05
-3.03122033749517e-05
-2.24537008676374e-05
1.20029420562712e-05
1.16619438646321e-05
1.26516933043579e-05
1.12080479559319e-05
-5.0117175033623e-07
8.30591875908091e-06
3.42756060508045e-05
1.81319695347856e-05
5.6249251316253e-06
-3.82014888460688e-06
-1.18411225936621e-05
-5.93538188749013e-06
-2.65565017099027e-05
-2.73605420323779e-05
-1.53521015041497e-05
-4.74334115312152e-05
-3.96776074383507e-05
-1.53344654600366e-05
-2.0707511257811e-05
-1.37577045477725e-05
-5.77729511231317e-06
-2.95261509599688e-05
-1.65673531502616e-05
-1.20886062926028e-05
1.97059556299078e-06
-2.13868554616121e-05
-7.04903345405301e-08
2.24080978606507e-05
1.94433858972276e-05
-7.50070974395666e-06
2.22695784572948e-06
-1.90727249104156e-05
-1.89784397936124e-06
-2.64646391627539e-05
-1.33529569745118e-05
-2.06885480396925e-05
-1.26339506469773e-05
-2.00127569209572e-05
-1.93508283118344e-05
-2.52077528018506e-05
-2.79921967195967e-05
-1.77038750666061e-05
-1.5598547105708e-05
-1.44874502156635e-05
-2.11531818209183e-05
-2.01529655882863e-05
-3.36965706044962e-05
-1.76269065773221e-05
-1.04199005706081e-05
-2.47863982571693e-05
-2.86748304797555e-05
-4.13575530439353e-05
-3.94781061232782e-05
-2.92559832239222e-05
-3.62958628711196e-05
-2.14304506336016e-05
-3.64743342687799e-05
-1.80696827983746e-05
-1.05159372119279e-05
-3.96445948577495e-05
-3.55385375199303e-05
-4.14200771954553e-05
-1.71767288026468e-05
-2.2075796604104e-05
-3.19150561661531e-05
-1.79935661065047e-05
1.53247210698264e-07
-1.826833659125e-05
4.85133191320251e-06
-9.44484361318261e-06
-1.47868459489387e-05
-2.48048482899165e-05
-3.73134086828851e-05
-1.73485233567504e-05
4.58739108056807e-06
-3.66357906161499e-05
-2.81076727866941e-05
-3.52275271888196e-05
-1.31765363452189e-05
-2.3623740346398e-05
-3.61653874869785e-05
-1.21662147531362e-05
1.13151439796571e-05
-6.84675388410182e-09
-3.99425834935145e-06
6.58105376062185e-06
5.09666211661344e-06
2.91148873562829e-05
-1.64937487956706e-05
-8.77706919352318e-06
7.32074177372439e-06
2.66348806627814e-06
-3.70573343273638e-05
-4.70953191901471e-05
-2.13690725002306e-05
-1.75411224985383e-05
-3.25979996986373e-05
-5.12388339979053e-05
-2.47370621239851e-05
5.00543297213852e-07
-2.24383903326622e-05
-1.04870854167299e-05
-9.54680161022884e-06
-1.20458233652586e-05
-4.18141695853776e-06
-6.03487451755034e-06
8.80644327869858e-06
2.82961144601335e-05
1.46500128962081e-05
1.63158225615973e-06
-2.11668809887911e-05
-8.80815658879013e-06
1.55481396705826e-05
-2.57419546046189e-05
-3.92575745981855e-05
-2.75476789238867e-05
-1.76169431458465e-05
-3.63269225032771e-05
-3.23348714144217e-05
-5.81998372337408e-05
-5.36700683287666e-05
-2.3032257990027e-05
-4.50099331323126e-05
-2.49265222280896e-05
-1.66310438470251e-05
-4.76280517532327e-06
-5.60925627533749e-08
-8.80818204532463e-06
-1.78301377916347e-05
1.09507065388309e-05
-7.7488691332271e-06
-1.52369330057674e-05
-1.26587227816588e-05
-2.08153862987451e-06
-1.97137973934706e-05
-4.95787905175699e-05
-3.5530271749721e-05
-2.8647836828713e-05
-2.9212277407383e-05
-2.1783088429329e-05
-2.48055623546676e-05
-2.43188564981539e-05
-2.75435131455388e-05
-4.22211185886589e-05
-1.33799027828761e-05
-2.08910482015588e-05
-3.27217194877667e-05
-6.58846291765752e-06
-1.93839480217793e-05
-3.12622268130171e-05
-5.40541656818285e-06
-1.2201551092147e-05
-2.30842024345538e-05
-9.00763570080573e-06
-2.56281899589474e-07
-2.20506035497319e-05
-9.80692375876613e-06
-1.35660993558693e-05
-3.07555236403158e-05
7.14788773384033e-06
-2.268493492815e-05
-1.7948266223688e-05
2.96530957516337e-06
9.44634082811002e-07
-2.67697549095967e-05
-1.4826405864211e-05
-1.28046590520254e-05
-4.80357544174335e-06
-2.34494490213887e-05
-2.14320049618857e-05
5.96125269158362e-06
8.43220315986377e-06
-1.794842016085e-05
-2.97227214664911e-05
-9.93655456037332e-07
-1.34858641452075e-05
-5.2957288640239e-06
-1.23969585407571e-05
-3.83013719528323e-05
-2.27926031915301e-05
-3.72149522599179e-05
-3.51536418862471e-05
-4.40392633315522e-06
-1.57193074576276e-05
-4.92300834818751e-07
-9.3886588377879e-06
-2.53257300704443e-05
-2.3573616559297e-05
-2.52911336815584e-05
-5.40914447793519e-07
-1.003747169684e-05
-1.54944402266918e-05
-2.04013087673051e-05
-1.59417022917401e-06
-1.1180863823619e-05
-1.13128126449857e-05
-2.63032763614501e-05
-1.60425505964916e-05
-2.01930424999227e-05
-1.6978421938944e-05
-1.35941435590128e-05
7.72275837983972e-06
-2.59939796284534e-06
-1.67748236279644e-05
-3.54556159825397e-06
-1.0997223106607e-05
-3.27553307974729e-06
2.54733285563892e-06
-3.048532809876e-05
-2.80855123646977e-05
2.72192789078224e-06
6.27350721624498e-06
-8.12375378136178e-06
-2.85952727525136e-05
-2.83145093882763e-05
-4.17624093957557e-05
-1.28627594083869e-05
-1.23414105377153e-05
-4.92411149409794e-05
-3.86951621775294e-05
-3.91376168952505e-05
-2.85130356585171e-05
-2.51177845898147e-05
-2.55354252417846e-05
4.25137819876559e-06
-9.0437283405539e-06
-1.0684860909128e-05
1.68474848147822e-05
1.22243380316828e-05
1.31693967633076e-05
1.82721119992035e-05
1.16250724312003e-05
6.05083128761543e-06
1.76505246370303e-05
-5.86383111978005e-06
-1.58745294805639e-05
-1.10414247878934e-05
-9.417034438557e-06
3.26584531149591e-07
-2.96974531795958e-05
-2.46380800130833e-05
-2.3380494180761e-05
-4.51766117625942e-05
-4.59323799332893e-05
-4.03886032017089e-05
-2.75546544693762e-05
-3.10946754811523e-05
-3.58868563950907e-05
-3.06416386265807e-05
-7.32965163195545e-06
7.49641421435208e-06
1.38328863928653e-05
1.6635998971441e-05
-5.42264245961943e-06
2.20252643390335e-05
2.72479863607543e-06
1.84381595591168e-05
2.04896711992544e-07
-2.1472126586145e-05
-2.18076801568371e-06
-1.15590625542672e-05
-1.70742277609032e-05
-2.99281593326756e-05
-1.14882489001933e-05
-4.05702001737881e-05
-5.07614780374411e-05
-3.19696766146327e-05
-4.98127396289943e-05
-2.54044724611301e-07
-4.15987149416446e-06
-1.51265732156168e-05
-2.05576523364098e-05
6.74218078996082e-06
-2.01699248034488e-05
1.28354064346539e-05
1.11176277136284e-05
1.21021089214052e-05
-1.17290728934004e-05
-9.93856586433621e-06
-2.58358217179248e-06
-7.315363538476e-07
-2.81641981539555e-05
-3.8348829975461e-05
-2.22370876992869e-05
-2.39079423770796e-05
-3.95058349499214e-05
-3.6860054617822e-05
-4.05335352891424e-05
-2.592022623314e-05
-2.60610915648544e-05
-2.8254305828802e-05
-2.64529010923623e-05
-1.067286238694e-05
-1.54892586606564e-05
-1.66655526591328e-05
-1.08942999588724e-05
-1.97621926788487e-05
6.97640806809464e-06
-2.07709421751286e-05
-2.09948309051505e-05
-1.5299597423567e-05
-2.31685862607556e-05
-2.79291614514747e-05
-1.80421825594301e-05
-2.07186067254271e-05
-3.42069881730873e-05
-2.6209285125855e-05
-8.15221121105663e-06
-3.23302501036587e-05
-2.19577687368547e-05
-2.28481165477822e-05
-1.5204750476885e-05
-4.58460001798844e-06
-1.65011956720934e-05
-1.92938507840786e-05
3.87496344964173e-06
-9.3390542436796e-06
-1.77309077274561e-05
-2.04819880668737e-05
-2.87598834081224e-05
-9.8156370474629e-06
-2.94494474482787e-05
-1.61721144729265e-05
-1.68858978899697e-06
-3.49190642508073e-06
-2.11583072315878e-05
-1.50412609848654e-05
-1.99759309230317e-05
-1.99626379479024e-05
-2.82247114800746e-05
-2.69626005310156e-05
-8.63964272137383e-06
-2.51306416499074e-05
-3.74861225288186e-05
-2.37217217623445e-05
-2.35084288076567e-05
-5.49493620704598e-06
-1.65938472013286e-07
2.90781643507526e-06
-3.18287346678243e-05
-1.54421883439061e-05
-9.8789617442193e-06
-1.89096724537814e-05
-2.51827597265326e-05
-3.15926310889318e-05
-2.8953469757703e-05
-4.65387246292285e-06
-1.34498662454416e-05
-1.53924552712576e-05
-5.50613892400787e-07
-3.05027840839494e-05
-1.30133142887539e-05
-1.95100732628625e-05
-6.26619859301832e-06
2.6122957877685e-05
-4.06687469581213e-06
-2.03038652904413e-05
-1.08217041356929e-05
-1.10281599987587e-05
-1.21889922768906e-05
-1.60003479244073e-05
-2.59131753322629e-05
-2.76029230337529e-05
-3.20607122429253e-05
-3.7895005706563e-05
-2.96855387096122e-05
-2.11683550513127e-05
-2.22971276079141e-05
-2.07701483781675e-05
-1.95689555778602e-05
-3.16954426692919e-06
-2.43460644994943e-05
-3.46010574388141e-05
-1.24553652002843e-05
-8.87411598279636e-06
-6.47332738619081e-06
-1.89298961561992e-05
-2.66856766850344e-05
-1.75371984669983e-05
-1.59248076109872e-05
6.71202271282208e-06
-1.71864528493906e-06
-3.16165708784604e-05
-3.20882676415132e-05
-1.29729262455338e-05
-2.09700611530372e-05
-2.84329222960318e-05
-3.23239203762307e-05
-3.13510506005496e-05
-2.60953984055337e-05
-8.0911013289112e-06
-1.66714058527854e-05
-2.62558467994404e-05
-1.53223499399162e-05
2.12723585652389e-06
-3.28162745125439e-05
-3.75212245554086e-05
-1.59058163193858e-05
-2.2700679909202e-06
-2.50148439672063e-05
-1.61991996921519e-06
-1.36444468131008e-05
-1.05283559018634e-05
-1.73205325417112e-05
-2.42729402725009e-05
-7.7359067338738e-06
6.43719001779154e-06
1.60697493993705e-05
-2.2976888590116e-05
-3.3020253921035e-05
-2.84253936427927e-05
-2.15581580116085e-05
-2.29232117217202e-05
-1.02544492067358e-05
-1.61966228698175e-05
1.27443228675109e-05
-1.08852753952696e-05
-9.09473478154326e-07
1.81390510686832e-05
-1.54753676712486e-05
1.4018983486559e-05
-1.43701385840749e-05
-5.63679358651996e-06
-2.9469654078456e-05
-1.02518190874526e-05
-1.79002582592106e-05
-1.74818604047009e-05
-3.11409894070472e-05
-8.94779892926917e-06
-4.80230860131514e-05
-3.89065533621803e-05
-4.47404926348911e-05
-4.43663635841756e-05
-4.29264821790328e-05
-3.56001821053746e-05
-2.32931948748976e-05
4.14452743866946e-05
1.06831644154198e-06
-7.75452893820581e-06
-7.04411735504359e-06
-5.19026876076336e-06
7.03442851636156e-06
-1.69559772753611e-05
7.90418012864623e-06
-1.44861233815627e-05
-3.6493506322218e-07
-1.33880001084824e-05
-3.36236019105261e-05
-1.28311476371185e-05
-1.06355422945832e-05
-4.11975835030443e-05
-4.69322280314535e-05
-3.17009709978033e-05
-1.70168177268242e-05
-1.90245662030902e-06
-2.16707004322577e-05
-3.95518497750391e-05
-1.00065608572329e-05
-2.77065319381435e-05
-3.00461075286375e-05
-1.02226338286366e-05
-1.37206718384713e-05
-3.09096846731171e-06
-3.0139548144828e-05
-2.26928236777945e-05
-3.62416867449012e-05
-2.50568910176736e-05
-2.37708197552078e-05
-1.87590703620196e-05
-3.74691245876896e-05
-3.76192824423632e-05
-2.40936660716316e-05
-4.42194867945483e-05
-2.60792495168891e-05
-3.05102219416368e-05
-2.51219010903965e-05
-1.01804518466782e-05
-4.40214767791864e-06
1.0486126581927e-06
1.65163560810526e-05
-8.26589945253357e-06
-1.69005652876574e-05
-1.88506303364795e-05
-1.44500893416297e-05
-1.10690878229057e-05
-1.35185000123595e-05
-4.73457032486624e-05
-2.03909267003999e-05
-1.521820931561e-05
-2.92035756623516e-07
-4.70227019813874e-05
-1.09328425464239e-05
-3.55931395707821e-05
-2.73004849976652e-05
-1.82361285830129e-05
-2.10501338425155e-05
-1.02071586439694e-05
-2.85359990050583e-06
7.0996545943676e-06
5.01178455467557e-06
-2.05617618333099e-06
-9.09266872848065e-06
1.11983968935311e-05
1.6218978107307e-05
1.08072189195695e-05
-1.7097938045102e-05
-1.15112015101394e-05
-1.33862216168837e-05
-1.62404597051016e-05
-4.06426114279708e-05
-3.11057536519818e-05
-3.99925078879358e-05
-4.242170296165e-05
-3.326654657133e-05
-2.12617806120325e-05
-2.07852839787562e-05
-2.85480092771306e-05
-2.46584063585833e-05
-3.46788393818159e-06
6.53156736229803e-06
-2.24786937272191e-05
-1.64303729562685e-05
-5.32193892209703e-08
1.05656902589269e-05
-2.27386957039932e-05
-2.87202671052017e-05
7.0799872349409e-06
-1.79974381242506e-05
-2.21911157420009e-05
-7.89743783101245e-06
-3.00980835457168e-05
-2.04933741451189e-05
-1.60668168368897e-05
-2.05966397764745e-05
3.92480431123203e-06
-1.29316187556219e-05
-1.60551206542817e-05
-9.20898443838222e-06
-6.02672567300002e-06
-8.36059017518002e-06
-1.72051404885022e-05
-1.74207688963101e-05
-1.86615105243787e-05
-2.5542918148536e-05
-2.69262720206116e-05
-2.13121619433048e-05
-5.30313593162268e-06
-1.32622480492138e-05
-2.30597923720475e-05
-1.75906592797547e-05
-1.0120515861031e-05
-3.31894218148907e-05
-2.68364031124313e-05
-2.27681260766273e-05
-3.77354116363569e-05
-2.82194028492495e-05
-1.38714827542325e-05
-1.19738624353958e-05
-1.04953693387322e-05
-1.77571777322858e-05
4.12534136707846e-07
1.77104011847606e-05
-2.18176689169658e-06
-2.12252900759796e-05
-1.55279632530922e-05
-8.64378103082654e-06
-1.34978111483738e-05
-2.06821189522743e-05
-3.67535746893747e-06
-2.67533716406603e-05
-2.49132823388662e-05
-3.26355047047788e-05
-2.08322998285975e-06
-2.02293302049806e-05
-3.06693665271766e-05
-3.42945527305617e-05
-1.63994627151223e-05
1.92441186406573e-06
-3.64170310367116e-05
-5.77065190389415e-06
3.53027830341596e-06
-8.71947479496171e-06
-1.48532110574945e-05
-4.44597944379687e-06
3.40406744796633e-06
5.56137281993738e-06
-1.51365150262947e-05
-7.88355129595579e-06
-6.72887775587688e-06
4.66670172489122e-06
-2.49798304859349e-05
-1.39386654012481e-05
-2.08108841945607e-06
-4.09212996807883e-05
-3.49233047030757e-05
-6.28358316236953e-06
-1.02911218326103e-05
-2.85360291597088e-05
-2.15606620398736e-05
-3.75441769237248e-06
-1.19345527409799e-05
-4.75852362280177e-06
-1.18724846744675e-05
-5.40532005081804e-06
6.16687700166923e-06
-5.5273479852911e-06
2.17069369727486e-05
-5.71066967749237e-06
2.44545603870701e-06
-9.86338654022824e-06
-1.66949130957902e-05
-2.28767568837832e-05
-6.73279161489723e-05
-4.20719838993355e-05
-2.37995001124808e-05
-4.66747010024241e-05
-1.97877951646905e-05
-3.73349179921383e-05
-2.81715047605329e-05
-2.02377777396048e-05
-3.04877184663002e-05
-9.76040294002579e-06
-2.32448939354196e-05
-1.99250805413085e-06
-3.98592066380132e-06
-7.61077964263073e-06
-1.27073444632167e-05
7.08635475923173e-07
-4.77447018954012e-06
-7.25716948506686e-06
-1.01083927712884e-05
-8.11582389274114e-06
-1.19895221290299e-05
-3.77959327123526e-05
-1.62018452908435e-05
-2.24062861955407e-05
-1.67673747978359e-05
-2.18697175149255e-05
-1.94492668645156e-05
-1.11535033943293e-05
1.15836025008405e-06
-1.64115481396273e-05
-1.27468032115239e-05
2.1553063114586e-05
-2.19932123045266e-05
1.50861801441391e-08
6.73583324350225e-06
-5.64598670555148e-06
-2.25342175039389e-05
-3.3174221191271e-05
-1.32790733390732e-05
-2.73543149597618e-05
-1.42084608836619e-05
-5.46974094154317e-05
-5.6308041274093e-06
-3.08200121407283e-06
-7.60696713477914e-06
-2.28111169428077e-05
3.10757302571105e-06
-1.10405243736611e-05
-2.69447152856783e-05
-1.53243225399775e-05
-1.67295922437978e-05
8.72313468450123e-06
8.05080904552503e-06
1.63928770859133e-05
-1.74887428366203e-05
1.0302319006087e-05
-1.34785078000045e-05
-1.2682238520099e-05
-2.19908994255625e-05
-1.41611634383734e-05
-2.82634481177117e-05
-3.44778628596603e-05
-5.13389869849441e-05
-2.82089987024756e-05
-3.5458331942658e-05
-6.49162158428476e-06
-2.61470566318339e-05
-2.01585657060468e-05
-1.12191210039348e-05
-5.58180823491432e-06
-1.06444615673512e-05
3.11847839086629e-06
-1.52668352264094e-05
-2.18077959954401e-05
-4.37640471549636e-06
7.7282431271118e-06
-1.4788914517898e-05
-2.05159071490573e-05
-8.33440746738352e-06
-9.17656133633204e-06
-3.09883544775885e-05
-3.22454091863025e-05
-3.75050123547738e-05
-4.23067801144932e-05
-6.48942511984894e-05
-3.35903022488882e-05
-1.59138160689806e-05
-3.73742412607166e-05
-1.76476320279623e-05
-1.24152379372294e-05
-3.11652931652801e-05
3.78912354710174e-07
-1.5121812077196e-05
-2.16944290058755e-05
-2.74668293336158e-05
-8.57476919698165e-06
6.82227523406977e-06
-6.12500097474145e-06
2.48835701476219e-06
-2.27971728196897e-05
-2.05501340588491e-06
-7.47001107026803e-06
-3.75939925719421e-05
-3.43337697222456e-05
-3.59767218001976e-06
-1.68596945299952e-05
-2.87808467478243e-05
-2.76638125493399e-05
-2.11739347675124e-05
-2.00258261835079e-05
-2.84745631111656e-05
-3.1645760711436e-05
-1.21554280025026e-05
1.64049087727522e-05
-6.74361013357253e-06
-7.72320758105801e-06
-3.9330880134482e-06
-2.4044843023585e-05
-1.45167985058376e-05
-2.28297676539465e-05
-7.57550221045447e-06
2.00803468279195e-05
-1.69188229524293e-05
1.8898422207058e-06
1.20742363779317e-05
-1.29189300403255e-05
-4.83955819348036e-06
-2.72018096057534e-05
-1.83221156224638e-05
-2.5246207682818e-06
-2.06203071064332e-05
-5.34816456488069e-06
-4.53534991041643e-05
-1.19865394849909e-05
-1.06340933642379e-05
-1.3165902744272e-05
-2.33763438252957e-05
-2.9145129791936e-05
-1.42586586433369e-05
-2.56213114359746e-05
-2.75312428662505e-05
-1.81472666669265e-05
-1.93529771880125e-05
-1.20269266008658e-05
-3.03908386950686e-05
-4.15574936471236e-05
-1.56791330636076e-05
-7.01780765513261e-06
-3.08381041385839e-05
-3.07342736644586e-05
-8.38910040418105e-06
-1.28383336578434e-05
-2.0266931330013e-05
-2.22738011200506e-05
-1.26869279862541e-05
-3.86314603850677e-07
-3.21041427171785e-05
-2.22127546785955e-05
-1.7463435904504e-06
-1.27111678014688e-05
-2.07939309815142e-05
-1.65716314618619e-05
-1.39583593286773e-05
-1.01726568819255e-05
-1.25160805436141e-05
-2.78041885445388e-05
-2.30307506527676e-05
-1.95535353116651e-05
-4.38970146457779e-05
-3.95001264140238e-05
-1.90260902833898e-05
-1.02323297115711e-05
-3.1802732207255e-07
-8.33319450486551e-06
1.57558001627191e-07
-4.27794588355747e-06
-3.03246262240028e-05
-1.022904235222e-05
-6.40382155134214e-07
-1.91880767744108e-05
-5.11465737186092e-05
-4.74159820320255e-05
-3.25610448927108e-05
-1.21073042922109e-05
-2.94428345441736e-05
-2.42276184929194e-05
-1.65316675666069e-05
-1.5650214204762e-05
-8.52800531457772e-06
4.70405258358534e-06
1.77931277088553e-05
3.20492012601416e-06
5.17793834128689e-06
-2.07697135983049e-05
-1.83319376642648e-05
-1.31214022781877e-05
-2.17923684061353e-05
-1.70110582301969e-05
3.59852816273142e-06
-1.652681964235e-05
-2.64324768449428e-05
-2.66580585247732e-05
-4.67383369472109e-05
-3.63124964775023e-05
-3.45326698558644e-06
-1.9676839109605e-05
-1.03331561625557e-05
-2.49130869066502e-05
-2.43502121056271e-05
-6.78368672508404e-06
-1.30777291926685e-05
-2.06754055981828e-05
6.00684238468047e-06
-1.04110365969542e-05
3.59180985375002e-06
3.59684443005011e-06
-8.91509494006079e-06
1.21969153758537e-05
-1.11001722553486e-05
-4.16825159894731e-05
-1.37022144907516e-05
-2.6305974359401e-05
-3.19704911186852e-05
-3.66961286891221e-05
-3.17522288719318e-05
-2.46560434303219e-05
-1.58503711811548e-05
-1.76503822329448e-05
-1.75883002520238e-05
-2.54208317584036e-05
-1.63902462615985e-05
-1.91642590953373e-05
-2.27757073056343e-05
-4.61635883377445e-06
-1.72520138505674e-06
-7.7780286730855e-06
-7.11834766145916e-06
-7.47787593862058e-06
-1.81252078547513e-06
-1.71772510562146e-05
-1.61405316682889e-05
-8.79924323623182e-06
-1.49853467790658e-05
-2.63087914835598e-05
-2.34834395399405e-06
-2.94132733884082e-05
-2.87458046354666e-05
-2.91503011359415e-05
-4.02759642942667e-05
-1.39194308554544e-05
-1.23978604173425e-05
-2.40346046328736e-05
-3.63294565726554e-05
-3.04924846010994e-05
-2.87068867013667e-05
-6.18449087859553e-06
-2.69485304193156e-05
-4.65618148174032e-06
-8.89475850158537e-06
-3.19901347316569e-05
-1.74570889825213e-05
-1.61594020220646e-05
7.84673825270096e-06
-1.79743007760525e-05
1.49167730244094e-06
8.3587560091628e-06
-1.76496087416583e-05
-6.19865117849186e-06
-1.07597531532521e-05
-1.97463927687926e-05
-1.01094779059736e-05
5.94233501218266e-06
-6.41698506582818e-07
-1.08463006598652e-05
-3.40786946582601e-06
1.32461541859102e-05
-1.72798835385285e-05
-3.50879254748944e-05
-2.28105301291574e-05
-8.75285959709661e-06
-1.98937808654628e-05
-3.54243877654725e-05
-2.54901973171625e-05
-2.17608534745465e-05
-1.83143125887132e-06
-3.19985675045394e-06
-6.38696637740331e-06
-2.78537953095854e-06
-8.22515204423808e-06
-1.2162143248384e-05
-2.30092889342766e-05
2.34450729496105e-06
1.34582285846216e-05
7.1868843216521e-08
1.68775180193223e-05
-1.02154494423299e-05
-7.13998119689019e-06
-2.25055303421362e-05
-3.73123923976891e-05
-8.09416386896658e-06
6.13859497884869e-06
-1.16048453681495e-05
-2.85784348820562e-05
-3.28013654262462e-05
-1.49067844673897e-05
-3.26099160654833e-06
-1.84551695547209e-05
-1.92158641157373e-05
-2.44766998191046e-05
-2.439304569836e-05
-4.52111932729269e-05
-2.83025729167951e-05
-1.46099007222365e-05
-3.15420862737279e-05
-4.03747821536572e-05
-5.95496860120757e-06
-2.10199422259378e-05
-1.17051848876982e-06
-1.57485088405367e-05
-2.00052069897873e-05
-2.57580363368169e-06
-9.40542394397447e-06
-2.11151985186897e-05
-2.77814874455078e-05
-6.38237288763929e-06
-1.50554556884973e-05
-1.83108876710293e-05
-5.20383751991116e-05
-3.30918259089311e-05
-3.01210825334255e-05
-4.61997357314206e-05
-2.6002390375478e-05
-2.54602755211403e-05
-2.66303098535449e-05
-1.38135563541589e-05
-1.55654445215635e-05
-6.53479491181706e-06
1.98425128081216e-05
-9.50495546318893e-06
-9.03912918072111e-06
-4.50439781947046e-06
-1.48642661898377e-05
-8.7204741054785e-06
-1.70518192954548e-05
-5.89321843920837e-05
-2.2220707660957e-05
-6.12436965367654e-06
-2.4650143529509e-05
-8.22180028732891e-06
-8.41253261518347e-07
-1.75432823865581e-05
-1.16100031354842e-06
-1.19533393050522e-05
1.22638429442399e-06
6.59604611785625e-06
-1.20474484278898e-06
-8.22526768292581e-06
8.34424365093275e-06
1.02200340552489e-05
8.42520765940376e-06
-1.29686472759842e-05
-2.7460877594096e-06
5.3390831752914e-06
-1.19894447388314e-05
-2.69294343065425e-05
-1.89895046956321e-05
-3.48218752617905e-05
-2.85578743236633e-05
-2.95118938472065e-05
-2.52405777568105e-05
-5.14150860385272e-07
-9.16760911312785e-06
-4.25397256905642e-05
-6.61897695161558e-06
1.49343138417409e-06
-2.71420914774763e-06
7.31177710424682e-06
-3.64793653853676e-07
7.9577719111824e-07
-9.17943934393786e-07
-6.11272507217728e-06
-6.01733780331604e-06
-2.36833421154161e-05
-7.92657336386155e-06
-1.4094037009329e-05
-1.54988411806469e-05
-1.32111221396613e-05
-9.61644782736827e-06
-4.66144709295257e-05
-3.31556912431653e-05
-3.16867554614268e-05
-2.72129017631963e-05
-3.1626178755849e-05
-3.92690863591381e-05
-2.42572878018342e-05
-1.37879185855339e-05
1.14698953058899e-05
-8.53105123718863e-06
-1.87585439196919e-05
-1.68867470590428e-05
-1.19875269106594e-05
-7.27939383977616e-06
1.50154650188685e-05
-1.46852009476101e-05
-1.43992214807439e-05
-2.21920176816353e-05
1.82926279932514e-07
-7.35529081925408e-06
-2.43338799332262e-05
-4.16771097311624e-06
-2.40455630714758e-05
-3.55240867343558e-05
-2.84199152031875e-05
-2.18017625437426e-05
-1.66164364913359e-06
-2.54178889019689e-05
-3.08407505888229e-05
-1.8244124375859e-05
4.31720254998133e-06
-1.44839663010515e-05
-7.67756567133273e-06
-9.06307943827781e-06
-6.83949584447275e-07
3.55761084310428e-06
-8.33232705166937e-06
2.40748797070033e-06
-1.94723725093743e-05
-3.35805737525182e-05
-5.18627491791714e-06
-5.1163926097254e-06
-1.39615286675617e-05
-2.74173926317951e-05
-1.24308669622134e-05
-9.34346898763034e-06
-1.5320491529251e-05
-2.15319474224817e-05
-2.66661025883714e-05
9.63857378994899e-07
-1.12317014810972e-05
-2.70391729862707e-05
-2.55022582194168e-06
-1.73317992427053e-05
-2.28457022929832e-05
-1.06550614441464e-05
-1.30124324538706e-05
1.40836222873631e-05
-4.52434751099661e-06
1.8723367276286e-05
-1.88058142463805e-05
-6.84930243976917e-08
-1.16609071507606e-06
-3.91601723568411e-07
-6.65366432072243e-06
-1.57045230737901e-05
-1.54565209736222e-05
-2.13722000420332e-05
-1.00418054320006e-05
-3.6136388439725e-05
-2.00871491719018e-05
-3.08871353253844e-05
-2.61869289620075e-05
-1.48677382728891e-05
-4.70963311686913e-06
-1.40904011176113e-05
-2.97108117794522e-05
-1.31191001730349e-05
-2.33317104685989e-05
-1.66789096186415e-05
-4.83963281172781e-06
-1.54229581874768e-05
5.2562417714711e-06
-1.56599030275676e-05
-2.35704621984048e-05
-2.32525079547179e-05
-2.88439639717671e-05
-1.44516130692281e-05
-3.12895966155942e-05
-3.2205554894459e-05
-8.51022214115332e-06
-4.14886172864714e-05
-2.28651540734565e-05
-2.10760090662895e-05
-2.75736100703847e-05
-4.63243917942576e-05
-3.45787817293005e-05
-1.38895414060366e-05
