# Supplementary material for: Research on computational propagation and identification of mine microseismic signals based on deep learning
Source: PLoS One. 2025 Oct 22;20(10):e0334641. doi: 10.1371/journal.pone.0334641 (PMC12543183; doi:10.1371/journal.pone.0334641)
Supplement: S10 Data — (ZIP) [file pone.0334641.s010.zip › 000101100001661.xlsx_0.txt_24.txt.txt]

2.98472513546821e-06
-1.38014525560051e-06
1.3477005069441e-06
-7.45104255150024e-06
1.08481224185123e-05
-1.19631314969022e-07
-3.15763572207701e-05
-7.05894078871006e-06
6.08295668155662e-06
-2.09572759980777e-06
-1.90230347854455e-05
-2.64993284829345e-05
-2.18985114779294e-05
1.51948483878119e-07
-1.45353552765384e-05
-3.44961919756388e-05
-2.46832587649414e-05
-1.38613131537855e-05
-3.60416759336544e-05
-3.77148937551677e-05
-2.26373390949362e-05
-1.20592184643139e-05
-2.9917923970878e-05
-4.49904332779837e-05
-2.3312350219613e-05
5.44405516332799e-06
-4.84596929577515e-08
-2.424085210442e-05
-2.08855181205897e-05
2.81737059715105e-06
-7.58693079164993e-06
-2.97621733768022e-05
-3.95612981770286e-05
-1.3525854170922e-05
-1.46597116002331e-05
-2.9637249996442e-05
-3.28206076793461e-05
-1.14609488957269e-05
-2.56753438294479e-05
-3.18249206078286e-05
-2.77344786114015e-05
-8.25172348214134e-06
-1.44704288458201e-05
3.4827271632192e-06
-4.3696325068254e-05
-1.48426292006783e-05
-6.31236443552427e-06
-5.21497255722155e-06
-9.93692246391572e-07
-1.38034846896791e-05
-1.23506268373388e-05
-8.66200753089298e-06
-1.77397259845188e-05
-2.22946808476034e-05
-1.59850831555138e-05
-2.94525996859761e-05
-3.84455368632185e-05
-3.83769627217483e-05
-2.44069986745883e-05
-1.11470385741107e-05
-1.90823794102935e-05
-2.46231083224243e-05
-2.11046533051916e-05
-4.63734229159659e-06
1.4589592094388e-05
-1.85417261564652e-05
-2.36630874633244e-05
1.10028654091047e-05
-2.17886146995247e-06
6.0252997269806e-06
6.69696334341042e-06
1.52938679801377e-07
-1.12755773995708e-05
-2.18062003966058e-05
-1.87603898013941e-05
-3.27113433723167e-05
-2.26866208621592e-05
-2.43156327735064e-05
-2.91903840872613e-05
-2.18471394209871e-05
-1.90243631827598e-05
-2.35199538238674e-05
-3.13707733684154e-05
-1.41104480755541e-05
-2.12029864180249e-05
5.76632463511746e-06
-2.58243101755678e-06
-4.60379698503057e-06
1.16467665134563e-06
-1.13309235879256e-05
4.00601983942851e-06
-1.11255390840052e-05
-2.25291165466902e-07
-2.98300193908538e-05
-3.2852917908421e-05
-3.61046274623045e-05
-2.8617022647961e-05
-4.74316861946537e-05
-2.97318759011634e-05
-3.06242158265705e-05
-8.38133140660475e-06
-2.63444779982286e-05
-2.87791533017351e-05
-2.44069672323304e-05
-2.1094971597427e-05
-4.72082756920599e-06
-1.33448645338048e-05
-2.21983484415469e-05
-1.48308245816839e-05
3.83219668143518e-06
-1.37146595674825e-05
-4.74109255477186e-05
-4.05611419753803e-05
-1.27437886153562e-05
-2.2541294413939e-05
-3.44172854026901e-05
-3.87833757525567e-05
-3.11261921271406e-06
-3.70009344259102e-05
-3.06810156456931e-05
-2.84501460202253e-05
-1.22488181009934e-06
1.14929993942787e-06
-4.2658270820237e-05
-5.41165994099101e-06
-7.04995911755661e-06
3.68938155764152e-06
5.84568320769906e-06
-6.69479662646385e-06
1.0234457816257e-05
-8.81889663021992e-06
-2.86367480768645e-05
-1.07720767049241e-05
-8.20572185934613e-06
-3.63976660300361e-05
-3.15268430824093e-05
-2.09556890430313e-05
-3.45790623936185e-05
-3.63346444807782e-05
-4.23195524398962e-06
-3.95306116351175e-05
-2.26872632382698e-05
-1.59090412852358e-05
-5.64224394715818e-06
6.54276334152102e-06
-5.28488240157704e-06
-5.68256751814792e-06
2.17653499926913e-05
1.10347245125792e-05
5.38633021620231e-06
-1.13443591634805e-05
7.01708304674374e-06
3.11624812639902e-05
8.66845280019137e-06
-2.35471504538901e-05
-1.52930990549259e-05
-2.90826523022806e-05
-1.54674778915718e-05
-3.07040699683798e-05
-2.1135699823927e-05
-5.23845994570944e-05
-3.17021052727401e-05
-2.42732169826019e-05
-3.49471261429516e-05
-2.61180374360105e-05
-2.09827506441943e-05
-8.29297637192777e-08
-1.92458458139701e-05
-3.66407088959387e-06
-9.32269812394195e-06
-1.46401346946024e-05
-8.0025110929476e-06
-1.2886345825936e-05
-1.48422828976011e-05
1.28610263259615e-05
-1.37788123478437e-05
-1.55692003638764e-05
-3.71762244252957e-05
-3.46072793920626e-05
-1.88925353346296e-05
-1.1103210062731e-05
-1.86692551871172e-05
-2.41681003963678e-05
-2.17394763278646e-05
-1.68769201345292e-05
-3.8705240443133e-05
-1.62099495068479e-05
-2.45319810296247e-05
-1.91652068293464e-05
-1.76895405021945e-05
-3.21803089943195e-06
-1.57402124534156e-05
1.34798875443233e-05
-2.24334658649426e-05
-1.22296845661784e-05
-3.38096301709336e-06
-2.71370091841763e-05
-1.67255788685261e-05
-1.23996202277746e-05
-4.01436552889652e-05
-3.73901877279187e-05
-3.94687428631237e-05
-1.50539992498313e-05
-1.62935590573669e-05
-2.82574296429637e-05
-4.04909161354318e-05
-2.42979613314067e-05
-2.62055878256835e-05
-1.10867146567566e-05
-1.97418800699462e-05
-5.03268140308915e-06
-6.05979317535808e-06
-9.06338939268193e-06
-1.09467346701262e-05
4.01500748250008e-06
-1.41681635991825e-05
-5.63234233239177e-06
-7.42097230671522e-06
-6.75649606535459e-06
-8.92946947100485e-06
-2.39577651412089e-05
-1.39867909357454e-05
-1.93271175207807e-05
-1.69272812066786e-05
-4.17292640986461e-05
-2.74168791143394e-05
-1.84657284492594e-05
-2.42648611706653e-05
-1.12980868159078e-07
-5.81002984339611e-06
-3.12082004978035e-06
-2.42561137179431e-05
-1.32976768242989e-05
2.93436201141493e-06
1.06745369453178e-05
-2.598082009433e-05
-2.62333902175189e-06
5.79620906637449e-06
-2.56686436853346e-05
-1.50431107581526e-05
-2.15664855492413e-05
-6.21859787724628e-06
-4.80173201354212e-06
-1.51443880051382e-05
-2.08106411605998e-05
-2.03615175296058e-05
-2.0744654566766e-05
-3.06913347396108e-05
-2.76356426365326e-05
-1.97521032325e-05
-4.12754473076502e-05
-2.24320610299853e-05
-1.72669947797389e-05
-2.09116110334655e-05
8.17235427864204e-06
-1.43532358727626e-05
-1.47726648545751e-05
-1.76544812540675e-05
6.52446476773612e-06
6.82628912066347e-06
-1.30165817386764e-05
-1.94273792261158e-05
-1.31313532341481e-05
-4.62611182786998e-06
-1.57985924016329e-05
-3.2486472140173e-05
-3.13277974603221e-05
-3.14450983909855e-05
-2.0064510235539e-05
-3.59545308280822e-05
-3.2375522551861e-05
-2.46291019628737e-05
-1.14622369464032e-05
-1.84943369106252e-05
-2.82229874062465e-05
-3.70873799774142e-05
-1.22049502249598e-05
-1.81206398719741e-05
-2.05010818028183e-05
-2.44788311122059e-05
-2.1026721809912e-05
-8.52623133537417e-06
-1.80088014091006e-05
-2.79570091119034e-05
2.17029312720194e-07
-1.17812378201578e-05
-2.08680825982966e-05
-4.00841200567026e-05
-2.49348543571104e-05
-1.86166405611441e-05
-2.89144571956626e-06
-1.19386725518542e-05
-2.92650586121315e-05
-1.725066547176e-05
-9.04133668739121e-06
-5.49685108803477e-05
-2.41189650565453e-05
-1.32636103329699e-05
-5.77304492488594e-06
-4.35083121705346e-05
-4.66861634770242e-05
-1.77437498249507e-05
5.74171022248192e-06
-1.03255672688679e-05
-2.50945116736217e-05
-1.26738569330502e-05
-4.14780326060333e-06
-3.16046187891302e-05
-5.08985409735783e-07
-2.73651029786593e-05
-1.53723850772714e-05
4.66017219178597e-06
5.10085556823307e-06
-2.14132227556807e-05
8.34907237351076e-06
1.98557632672008e-05
1.10597241988635e-05
-2.42218774954078e-05
-1.086595455535e-05
2.32371479051491e-07
-7.31447347632719e-06
-6.22683027617455e-07
-2.84540661330884e-05
-1.70037626707899e-05
-6.99264495191533e-07
-1.679095396407e-05
-2.78442616564775e-05
-1.45788035745156e-05
-2.58771867937688e-06
-1.08514451362753e-05
-2.74658126066726e-05
-9.35201277173985e-06
-2.22139118771351e-06
-1.68127516646496e-05
-1.73184516373609e-05
-6.69168232807608e-06
3.1123240834113e-06
-9.91895671891071e-06
-1.46082508289494e-05
-2.6162486093538e-05
-3.61975904791373e-06
1.24554681829221e-05
-2.69561720100643e-05
-3.63546278319769e-05
4.34989168574982e-06
-1.65829878710656e-05
-4.4703346772649e-05
-4.10455175468359e-05
-1.28955622841751e-05
-5.23356414724932e-06
-2.94100421300664e-05
-4.41340738511645e-05
-2.78930215322709e-05
-2.10313972129409e-05
-1.10557281903888e-05
-2.56429412470498e-05
-1.5775359568533e-05
-1.61607189846654e-05
-1.49759722395489e-05
-3.60955924975748e-05
-7.94970632517526e-06
-2.08255361444015e-05
-3.75074984909262e-05
-2.739743479834e-05
-2.81173589188276e-05
-9.46792444973658e-06
-2.26403087411138e-05
-2.39320400044176e-05
-2.66674465620654e-05
-1.17432080479308e-05
-8.07612696186967e-06
-1.91418157643843e-05
-4.78255367854868e-05
-2.87445551888692e-05
-1.63396718735865e-05
-2.57876805684747e-05
-2.04297959014797e-05
-2.71736415354642e-05
-1.98851903434198e-06
-2.06241643792249e-06
-1.3512063558675e-05
-1.80804103800891e-05
2.48847319184204e-05
1.99456291130365e-05
2.13808802348891e-06
-1.9191309167843e-05
9.51410665581752e-06
-1.17780358002552e-08
-1.78465668027302e-05
-1.4811507784357e-05
-3.35260031765017e-05
-1.87275821828377e-05
-8.4239406186221e-06
-1.52762672417509e-05
-6.93780915271743e-06
1.41585286378797e-05
6.69733542276047e-06
-2.1003102974788e-05
-2.90445613195364e-05
-1.37668954458935e-05
1.07405205311979e-05
-2.21095267862345e-05
-1.64212301775875e-05
-1.21849928540054e-05
-3.52457697069764e-06
-1.89566085601908e-06
-2.77271709346552e-05
7.29316660370204e-06
-6.63116184389097e-06
-2.16669373896082e-05
-2.88792969511943e-05
-2.07033842004162e-05
-1.91513921786863e-09
-2.2149656734525e-05
-2.23473629521087e-05
-1.55437882865039e-05
-9.50022219144402e-06
-1.71597895033739e-05
-1.66948192775714e-05
9.25592106307969e-07
-1.99879266417052e-05
5.00575917082548e-06
-8.42880723638805e-06
-2.42719386036778e-05
8.72299626743857e-06
-5.30965068986729e-06
-2.75401144351459e-05
-2.99180227702855e-05
-2.81711606735179e-05
-3.58003886104806e-05
-4.17622450325196e-05
-3.84286340122435e-05
-4.23748976858116e-05
-1.91127628296062e-05
-9.54673716195922e-06
-5.10386967501797e-05
-2.23796715963943e-06
-2.8289303905275e-06
-4.12613818334604e-06
-9.00423735947805e-06
1.53154601047835e-06
-9.15906561650226e-07
-7.79105649993191e-06
-3.22357570486164e-05
-2.66432469816394e-05
-1.8888889806438e-05
-7.30989653149261e-06
-2.90715361726153e-05
-2.05881292362711e-05
-2.36530012439512e-05
-5.71541365321933e-05
-2.39059897773704e-05
-2.33044334609441e-05
-1.98950517139265e-05
-3.46433125658274e-05
-1.17471869911149e-05
-2.84285666446687e-05
-3.4137755648511e-06
-3.02599023438084e-06
-4.41663335156789e-06
-9.38068125367829e-06
2.86245257144479e-06
-8.06707443271104e-06
1.34749762241571e-05
-3.54505829112045e-06
-3.8787034706959e-06
7.1181028173077e-07
-1.12080725680952e-05
-8.99576314199076e-06
-2.15262867660693e-05
-1.17338857672703e-05
-7.67939769143714e-06
-2.44026373810891e-05
-1.11424842459268e-05
-1.84360562609846e-05
-6.73195446654608e-06
-2.99611936178791e-05
-2.845994997942e-05
-7.76691361053466e-06
-1.45334011871939e-05
-3.28271402893285e-05
-3.02087942612954e-06
-4.63477263443191e-06
-1.6688287572271e-05
2.40617696581372e-05
-2.47602690464593e-05
-1.27188080347992e-05
2.18923998290267e-06
-6.2753735629275e-06
-2.3554015983764e-05
-5.42177011689692e-06
-7.66690216438781e-06
-3.79979575756842e-05
-3.20144930772762e-05
-7.58892269676605e-06
4.36297128722269e-06
-3.17235278802293e-05
-3.93770128844327e-05
-2.60632115458608e-06
-8.88841522242205e-06
-2.33216318723608e-05
1.60101183487026e-07
-2.67535360204951e-05
-1.38226399630502e-05
-1.86291801965838e-05
-3.91972778696629e-05
-3.70328856394323e-06
-1.36878733351592e-05
-1.26049690774054e-05
-7.27680719013054e-06
-3.67623271529237e-05
-1.41175165466018e-05
-1.53591047923789e-06
-1.95931667876416e-05
-3.56891383997188e-05
-7.74032130438248e-06
-1.47722298619598e-05
-1.21327172359435e-05
-2.45616072528552e-05
-1.87107007740707e-05
-1.5242444622705e-06
-1.74367041997563e-05
-2.64768776854422e-05
-2.53529916326905e-05
-2.24910799852198e-05
-2.15265116260075e-06
-2.52980252616346e-05
-2.38756023881203e-05
-2.24860310999915e-05
-4.62332940512158e-06
-3.28479618179669e-05
-2.81989823016142e-05
-1.40558390688747e-05
-1.70458300487253e-05
-2.96097044984226e-05
-6.25228642419173e-06
-1.90389461148472e-05
-2.38507483346396e-05
-3.41314184929472e-05
-1.84506654331566e-05
-1.49186567369558e-05
-8.39399137639401e-06
1.98772926045879e-05
-4.25023138878803e-06
-1.93052647515997e-05
-6.54373533604254e-06
-1.11561908632316e-05
1.26776921946418e-05
2.06155212666371e-05
6.36845518905065e-06
-1.58235786788704e-05
-3.33414889113716e-05
-1.04900385555866e-05
-1.1492018150253e-05
-3.77654370707275e-05
-2.71260665814475e-05
-4.67094771864043e-06
-1.0454687360038e-05
-2.9009150292067e-05
-1.35749782639982e-06
-3.09175533912731e-05
-2.20965969272286e-05
-1.44907357059732e-05
-1.2786215933239e-05
-5.56130410134738e-06
-1.63015538507206e-05
-1.14990430719669e-06
-1.27728584438526e-05
-3.20268111361351e-06
-2.2676269318263e-05
-1.58565463386509e-05
-2.26878516775508e-06
1.44794719493919e-06
-1.26852052957665e-05
-2.68955263598253e-05
-3.84074337807337e-05
-1.21490464849644e-05
-2.21077201908207e-05
-3.22969536326663e-05
-2.56500855929616e-05
-8.01511003605782e-06
-1.67991292145309e-05
-4.08950676165249e-05
-2.51839948489603e-05
-1.99006606269285e-05
3.19332561663279e-06
-1.64283586548024e-05
-2.18839303306671e-05
-1.88670505497207e-05
-1.80591672306412e-05
-2.16348765028613e-05
-1.28936654339501e-05
-1.9717350944061e-05
-3.59160789965966e-05
-6.98567416130482e-06
-1.60834260930464e-05
-6.61297276336343e-06
-1.36895205514532e-07
-2.29645828564353e-05
-1.8066535903512e-05
-3.07947833129571e-05
-3.20711270140906e-05
-3.04283076783407e-05
-1.83199034268153e-05
-2.16642040331036e-05
-4.56636414347876e-05
-3.30182307055657e-05
-3.17315251676833e-06
-8.82748566839397e-06
-2.58191979978725e-05
-1.7805435865655e-05
-3.42983011224821e-05
-1.76691136621603e-05
-5.87999086990746e-06
-1.46732147136053e-05
-2.4809829292699e-05
-2.08256726767828e-05
-3.91768890470459e-06
2.76235635594951e-06
-2.78443414134916e-05
-1.79898287522874e-05
1.53715035370677e-06
-1.19329427722456e-05
-8.89132861839478e-06
-6.28575269034631e-06
-1.2798798969892e-06
-1.42643581268651e-05
-1.8847862925186e-05
-1.29570076983676e-05
-1.14270476483766e-05
-1.63493459348771e-05
-1.02052780136209e-05
-7.11615893935674e-06
-3.02736040077691e-06
-6.30983698121424e-06
-1.3479743883077e-05
-1.32400139004719e-05
8.08540858049466e-06
1.44559484011702e-05
5.77927469130549e-06
3.32634756425944e-06
-6.0532287454382e-06
1.88485423835296e-05
-1.94745028476579e-05
3.86419246180715e-06
1.76680091461461e-06
-5.57509097464335e-06
-1.17607829829863e-05
-2.63111424023075e-05
-1.20595190278658e-05
-1.37591926050354e-05
-2.89045374476563e-05
-1.3741912437693e-05
-1.33031732038144e-05
-2.04916222346903e-05
-2.42252967813495e-05
-2.14615180957049e-05
-5.63588563594414e-06
-2.04008454349169e-05
-1.19205474004123e-05
-7.79202495918034e-06
-1.37830889097229e-06
7.98916037828585e-06
8.26021936122258e-07
6.31789648559303e-06
-3.57294699244353e-06
-1.41040084222939e-05
-1.54263426232353e-05
-7.60690815521103e-06
-2.94984630354633e-05
-3.36303127424428e-05
-1.03361797494735e-05
-1.27754498802277e-05
-1.79261099842131e-05
-4.59968601772707e-05
-5.21078522072884e-05
-1.50660486711437e-05
-2.1286890839863e-05
-3.9884235214952e-05
-3.12952268109279e-05
-2.78539744232444e-05
-2.03802415799685e-05
-2.20562427077984e-05
-9.16514724182115e-06
2.42627947343935e-05
9.90963147157322e-07
-5.78324499512925e-07
-2.05152778440126e-05
-9.90140975960373e-06
5.29776092495666e-06
-2.03041789373607e-05
-1.15005734839758e-05
-1.89116563813117e-06
-1.55846602958333e-05
-1.68670076349785e-05
-1.82354353025007e-05
-3.43905732615511e-05
-1.64481782024796e-05
-1.92938524260628e-05
-1.63816586848397e-05
-2.14065319600567e-05
-1.89367572677916e-05
-2.17564486241064e-05
-3.5286012975997e-05
-1.28050291188648e-05
1.74652625293448e-05
2.91601250727921e-07
-2.94885233189306e-05
-8.72415074273698e-06
6.27534808039773e-07
1.45913439456006e-06
-3.60045378024667e-06
-1.87716564786659e-06
-1.04837551539869e-05
-5.25919265367904e-06
5.44348060843352e-07
1.40750711911709e-06
-6.38428777087784e-06
-1.58980311309868e-06
-3.22365411481771e-06
-1.34632057896989e-05
-8.48736228836369e-06
-2.22922110788685e-05
-2.77137692967332e-06
-3.21601615372407e-05
-3.13097625528133e-05
-2.22653937475779e-05
-3.02349772037502e-05
-2.27504733533198e-05
-2.3387592002004e-05
-7.45068824359792e-06
-2.27536926863761e-05
-2.24778735196208e-05
-1.06560342049932e-05
3.8037860740461e-07
7.51501432428552e-07
-6.68221499875904e-06
-9.86221410938326e-06
-4.19621946300349e-06
4.66919104409888e-06
-8.9542007960318e-06
-2.85676191554611e-05
-3.55458370471814e-05
-2.63212639751185e-05
-2.78752087804712e-05
-3.27229561223827e-05
-2.97984897942055e-05
-2.04018583996186e-05
-2.09850481575964e-05
-2.6037771427254e-05
-1.59467039931532e-05
-3.23549527911281e-05
-9.47919412520455e-06
-2.53773531561773e-05
1.18632977091859e-06
-4.17551627028103e-06
-1.35032797604417e-05
-2.94421385215014e-05
-1.34766454465873e-05
-1.35484296037286e-05
-2.95505531390292e-05
-2.51034822149679e-05
-1.93272082236276e-05
-1.0505168821962e-05
-9.55870158073316e-06
-1.65344759199133e-05
-3.1885747929384e-05
-2.18664578249244e-05
-9.93023698245227e-06
-2.22745934686359e-05
-1.07547433611937e-05
9.1891112062646e-06
-1.23575483677791e-05
-9.34439323929027e-06
-2.2174532347894e-05
-2.2025315021671e-05
-1.64337099751152e-05
-8.94468150956533e-06
-1.71627339843415e-05
-2.08158520841918e-05
-2.69157810592824e-05
-1.71370624811277e-05
-1.6958764662011e-05
-8.03937091057508e-06
-1.96229790909747e-05
-1.84239606344717e-05
1.75306732434071e-06
-8.57404975838888e-06
-3.99283030118168e-06
-1.23945114573905e-05
-8.08563892310006e-06
-7.16133443023068e-06
-1.66341707633674e-05
-4.9014035897486e-06
-1.09110057766217e-05
-1.28559585846054e-05
-1.86350347088314e-05
-4.43550607981722e-05
-7.37516214080259e-06
-1.95065907010762e-05
-2.04591222267055e-05
-3.31398988238208e-05
-1.58885680791128e-05
-1.30994845813497e-05
-1.07573886072536e-05
-3.91131557231704e-05
-1.79161851613361e-05
-1.49215466514592e-05
1.82044774481348e-05
-9.78050329042284e-06
-2.06768398240545e-05
1.69959497377744e-05
-6.75480872026478e-06
-1.14246604510923e-05
-2.25591980549092e-06
-1.22112357345271e-05
5.14709484619923e-06
-2.53172311324859e-05
-3.14830210525391e-05
-4.03334856068274e-05
-1.05706235908791e-05
-3.18928540142421e-05
-3.43655424395547e-05
-4.47880778194932e-05
-1.09854378536495e-05
-2.42316005052617e-05
-5.8319934000852e-05
-2.14478056613427e-05
-3.57291065567493e-05
-2.86257679412666e-05
-1.19956822746513e-05
-2.9046506290139e-05
-1.42037414390932e-05
-2.0000151916459e-07
-1.57786457910748e-05
-1.96720049326576e-05
-9.53770299482608e-06
8.43848894368587e-06
1.05698580368185e-05
-3.66149011709409e-06
-1.69317352456001e-05
-1.52714524947187e-05
-1.69056459773632e-05
-3.42585763716308e-05
-3.95334632005127e-05
-3.92674194674844e-05
-1.89223512038622e-05
-3.08879847878962e-05
-3.2247104738863e-05
-3.45619540365385e-05
-1.68203108424355e-05
-2.98089905572763e-05
-4.41890020958704e-05
-3.64559836356587e-05
-1.3094926804694e-05
4.74848990212157e-06
-7.54995673222482e-06
1.72269442188832e-05
1.39728842061404e-05
6.40914933575021e-06
1.1054022209566e-05
-4.78854316175792e-07
6.48340023968748e-06
8.18271961900069e-07
-2.82569800629862e-05
-8.05860588354607e-07
-2.66002289352337e-05
-5.60428817644748e-07
-1.86982183558093e-05
-1.89344072378007e-05
-2.77317488085077e-05
-5.99152298840214e-06
-6.68740057280348e-06
-1.5019284019639e-05
-2.06832173985273e-05
-4.62848520361862e-06
9.5035833004443e-06
-1.33771051109663e-05
1.41255101625353e-05
2.72447591392277e-06
-1.2067724170028e-05
-1.18572559872682e-05
1.08852104531018e-06
2.15940523409119e-05
-8.64462677740534e-06
-1.70961155827357e-05
-3.22775620846294e-06
-1.60061233291353e-05
-3.0653176516987e-05
-5.54553292205837e-05
-5.38661395871839e-05
-1.97010699721084e-05
-1.24994789902712e-05
-2.18186741248802e-05
-4.08233631308439e-05
-3.67273239774997e-05
-1.01704197476968e-05
-1.50823697950715e-05
-2.39776599413851e-05
-3.28994640032948e-06
-6.775848793387e-06
8.90560370269993e-06
-2.18576806766346e-05
2.46843333945412e-06
7.70393673884237e-06
1.89544486730598e-06
-1.33990033643594e-05
-1.09694005987193e-05
-1.16477438470946e-05
-1.82091127362281e-05
-1.28404886306137e-05
-2.39608509236454e-05
-1.78748279428672e-05
-8.95891035455201e-06
-1.56001094089399e-05
-2.89876378428811e-05
-2.18546617525745e-05
-2.56877181920932e-06
-3.11020636997032e-05
-2.43725774596817e-05
-3.45333022428236e-05
-1.88922413012809e-05
2.40270582009138e-06
-1.45564667636413e-05
-3.45170278709504e-05
-2.56423772501557e-05
-2.14830543879063e-05
-1.14974227824909e-05
-2.54408131600225e-05
-6.93673848577248e-06
1.52339903882165e-05
-9.23100112509019e-06
-2.20174333162851e-05
-8.38518858700401e-06
-1.77068498052806e-05
-2.20530861870162e-05
-2.29779663294574e-05
-3.607723139365e-05
-1.65318223370288e-05
-1.76795446641033e-05
-2.27693595620849e-05
-1.63988094339759e-05
-5.67679431234258e-06
-8.57479792225136e-06
-1.65805239280377e-05
-3.77917008098259e-05
-1.63981021126617e-05
9.6108922139956e-07
2.68879860472805e-06
-4.26082947865011e-06
1.54562917887736e-06
1.55613124355253e-05
-1.53445696363221e-06
-5.72988254607783e-06
1.62915520104209e-05
5.10542592170733e-06
2.27425302225451e-06
-1.71742464461619e-05
-1.56987350199429e-06
-1.94574080047676e-05
-7.28947062529855e-06
-3.09452077443366e-05
-3.63316847815374e-05
-1.12766672239993e-05
-1.36250807316082e-05
-2.7962805074462e-05
-2.51262921470137e-05
-1.26687412371745e-05
-2.06189079828111e-05
-2.31101848484459e-05
-1.50613852347168e-05
-6.73266411555307e-06
-1.35358705657557e-05
-2.99386050335057e-06
-1.19496160305186e-05
-5.15515207404809e-06
-4.98110853702234e-06
-1.69504441731097e-06
-4.19343696856669e-06
-1.6989488155889e-05
3.86063559588049e-06
-4.96719404804969e-06
-1.62858364108527e-06
-2.6559334915836e-05
-1.91207582141534e-05
-3.78205146552238e-05
-2.02933527154621e-05
-3.28390798216389e-05
-3.59607368829079e-05
-4.82410303075702e-05
-1.06312672085424e-05
-2.62537590234752e-05
-4.13820596445805e-05
-5.86281553793497e-05
-4.67964987056119e-05
-2.11655962158801e-05
-6.86399559565996e-06
-4.90530926248623e-06
-2.23009593518436e-05
-2.89663511854401e-06
-4.06754280287668e-07
4.17313892155721e-06
-5.24485915508917e-06
-1.9351980203032e-05
-1.09638518288095e-05
5.53177288123153e-06
-9.18381015541538e-06
-2.29563319534654e-05
-2.08304370762403e-05
-2.44573138411615e-05
-1.88558769123411e-05
-2.4254047972985e-05
-2.57323764065786e-05
-3.12044501024206e-05
-5.03084806368655e-05
-2.57593078752631e-05
-1.31775208180742e-05
-1.22770180236321e-05
-9.40156682008427e-06
-3.9336750490171e-05
-1.47731983991338e-05
7.87096405851458e-06
-1.27638817892329e-05
-2.7348142092615e-06
-7.47073156432858e-06
6.8937082738295e-06
-8.32313208238499e-06
-1.7555697340668e-05
2.25139600097097e-05
-1.84976849471099e-05
-8.52338666269661e-06
-2.17628254734406e-05
-2.75747930961955e-05
1.27939904936079e-06
5.34928845228159e-06
-3.64363921207298e-05
-1.57196414934435e-05
-1.76079475315022e-05
-3.01076013339129e-05
-1.54061316182664e-05
-1.51541403654159e-05
-1.19623985144711e-06
1.32117878290807e-05
2.59173701626665e-05
-1.48773999870177e-05
2.39177159417869e-06
-6.78907431456747e-07
-4.60022774111802e-06
-1.27391100988897e-05
-5.11834123345839e-06
-8.39646725132253e-06
-1.14232860712641e-05
-4.49476727645107e-05
-1.925868445884e-05
5.38079063398195e-06
-2.64167863894548e-05
-2.45020075809174e-05
-3.34460888424575e-05
-2.29304062496125e-05
-2.3757361951646e-05
-1.47354951742861e-05
-9.45960082659251e-06
-5.44960293563696e-06
-2.2764911261813e-05
-5.22216597126317e-07
-4.20388848415948e-07
7.31801380643664e-07
-8.35487236256112e-06
-2.0167354677349e-05
-1.88809327970695e-05
-1.61298647109799e-05
-2.86095770145328e-05
-2.24139010081872e-05
-5.17942289440783e-05
-2.77638465915523e-05
-4.40361109062018e-05
-9.75228534147677e-06
-1.62591151004384e-05
-4.68574576616504e-05
-4.86229849597789e-05
-2.23368587219668e-05
4.10620806727198e-06
-1.49193812342139e-05
-6.63176782633555e-06
-2.20307726219789e-05
-1.26844762026341e-05
-1.162974471851e-05
-1.03993556670821e-05
-5.4230216042686e-06
-1.22531849536401e-05
-1.0782260864038e-05
-2.81577723454849e-05
-7.57642807810728e-06
-3.06762405512198e-05
-1.42536515018543e-05
-2.02729709713071e-05
-2.50197096991181e-05
-1.41658098726531e-05
-1.25661592938553e-05
-2.99854021972805e-05
-3.20204211107803e-05
5.88794630475354e-06
1.02477778253043e-07
4.30797905549515e-06
-2.42474877692845e-06
-1.98996893543963e-05
-2.33568660450382e-06
1.38766129799331e-06
-1.00376213932472e-05
-2.45932807809678e-05
-1.27861358225262e-05
-1.87498767319826e-05
-4.66997350169935e-06
-2.5708546114907e-05
-1.58044010058326e-05
-8.91790680495504e-06
5.46808400005133e-06
-3.66055671388908e-06
-1.05171405917389e-05
-2.99507852443917e-05
-3.0364068793965e-05
-1.66989750619928e-05
-3.451876261383e-05
-9.84270364854176e-06
-1.84731484079728e-05
-1.79601519747994e-07
-8.24140307510397e-06
-3.52766334892934e-06
1.36133778190524e-06
-1.09016185701508e-05
3.08623210272447e-06
2.98480230778453e-06
1.50444460846151e-05
-8.74845506700719e-06
-3.11294040071386e-05
-1.92752896022563e-05
-1.29128685649355e-05
-1.93765787318834e-05
-2.50716643084317e-05
-4.44091228014924e-06
-1.15851506310184e-05
-1.01681121274867e-05
-4.72002164921531e-05
-2.72112698447639e-05
-1.0259803755699e-05
1.39762580686876e-06
-1.94106569158044e-05
-1.14107138489963e-05
-1.04124549880193e-05
1.16143794670594e-06
-1.52077919131408e-05
-1.36330499624477e-05
-2.64347673524092e-05
-2.59757947799916e-05
-2.50340175065352e-05
-3.48671229332938e-05
-1.25620824194287e-05
-2.54969271891258e-05
-2.09628240418705e-05
-3.50438478848067e-05
-2.81045287837595e-05
-1.12081773494106e-05
-1.27911328888075e-05
-1.13412341121348e-06
-1.25092277387376e-05
-2.90827661098444e-05
8.95484502299906e-06
2.6711361638028e-06
-1.67601128199853e-05
-1.72836941547276e-05
3.7656957182271e-06
-5.9044860736687e-06
-3.21588770547551e-05
-1.71762476521984e-05
8.18128669666618e-06
-1.2041380845087e-05
-3.12251430117689e-05
-2.13827004578388e-05
-2.76255049183086e-05
-3.79357232173752e-05
-3.81340633504267e-05
-3.29624239647139e-05
-1.99659662563889e-05
-1.75903677410243e-07
-2.36855802123561e-05
-7.08867797545859e-06
8.64975782896034e-06
5.12516785494961e-06
-4.09204018370052e-06
4.0785210540579e-06
7.26952502677389e-06
5.16066151435e-06
-2.69209731333085e-06
-4.56111349759857e-06
-2.76680543299522e-05
-3.38020643262659e-07
-2.0519155356063e-05
-1.59968674504782e-05
-2.00765860399373e-05
-1.72863193371357e-05
-1.1421949377137e-05
-3.49077211108651e-05
1.10091608107243e-05
-1.21047345619673e-05
-2.24920963735284e-05
-1.46770222644772e-05
-1.21178378330662e-05
-1.60106641924883e-05
-8.192469540585e-06
-1.46414660080884e-05
-2.6050329433473e-06
-1.2416097157371e-05
-2.63770874782854e-06
-1.9976275884504e-06
-2.67319107325335e-05
-3.00897503748013e-05
-1.12480623782721e-05
-1.47918423356102e-05
-2.97072314313298e-05
-4.18526584901783e-05
-2.65225433740521e-05
-1.62289643086108e-05
-2.70591024368983e-05
-9.06335371347915e-06
-4.50755133500322e-06
-3.1671868788856e-05
-2.47856963523159e-05
-4.86864692177854e-07
-1.74932624170943e-05
-1.43623777636563e-05
-1.41664393601225e-05
-2.27322986235114e-05
-2.61933686918189e-05
-6.87726270380279e-06
-3.19376889134204e-05
-1.51290872812642e-05
-3.61325789455318e-06
-6.89437272394396e-06
-2.92515290159564e-06
-3.78705033633802e-05
-1.68870126577584e-05
-1.43381997763588e-05
-3.08900145898207e-05
-3.0282011439936e-05
-3.63392088934823e-05
-2.7155393951311e-05
-5.36925828278337e-06
-1.52058251106846e-05
-3.15272465591404e-05
-2.82944722490127e-05
-2.27962567489883e-05
-3.58811080480133e-05
-2.54996026397964e-05
-1.38257743132242e-05
-9.65786390876701e-06
2.69957690655226e-06
-2.44753707045899e-05
-3.20044799013875e-05
-3.16405301133371e-05
-1.95183809886446e-05
-2.0113944212479e-05
1.33520062587674e-06
-1.24089974088551e-05
-1.29396572271702e-05
-1.45960479626867e-05
-1.47051595172168e-06
-8.26006034325929e-06
-1.32751284913988e-05
1.95432760237335e-06
-2.03226558205149e-05
-4.7929299556764e-06
9.89492160397877e-06
-1.95532972655266e-05
-5.85439386880396e-06
-9.01554763525126e-06
-2.27176284362893e-05
-2.37456148473537e-06
-2.94655627330422e-05
-2.15404281121282e-05
-1.82544510506958e-06
-2.58646658608294e-05
-1.6363369996102e-05
-2.64472000084885e-06
-1.89546706936536e-05
-1.65853982632925e-05
-3.04291004753618e-05
-1.37639479324372e-05
-1.90474512271517e-05
-4.48440138724897e-06
-3.82328242479648e-05
1.59523043052578e-05
1.1997041755778e-06
-2.22466212894215e-05
-2.15147636441907e-05
-2.69187630966424e-05
3.27146100486582e-06
-1.73155500915327e-05
-2.89655233028898e-05
-3.75525025169554e-05
-9.57772782750927e-06
-2.62171750461466e-05
-2.03382348059452e-05
-1.9424472021521e-05
-1.77056801094766e-05
-9.99652741879093e-06
-1.41906022656004e-05
-2.52061584284092e-05
-2.17658410862682e-05
-1.95514612195491e-05
8.66631172781255e-06
4.63696908385105e-06
1.21426121718976e-05
-2.64153437283912e-06
-3.82161503351574e-05
-1.28141384077402e-05
-1.80364970998039e-05
-2.27226059652355e-05
-2.13165428716841e-05
-4.22803885079989e-05
-3.31348075971099e-05
-1.09888504745569e-05
-2.54891043663373e-05
-1.81126337709626e-07
-2.09253429657068e-06
-1.61199885812379e-05
-1.08378164190523e-06
-3.3232879743129e-05
-2.24218454097292e-05
-1.82265089644429e-05
-1.76120543308572e-05
-1.9339145542941e-05
-3.65051927548347e-05
-2.33487207972571e-05
-1.17343259668934e-05
-5.16600828830126e-07
-2.57616191215104e-05
-6.13895935524149e-07
-1.17416349861464e-05
-3.10664096988209e-05
-4.41852597103939e-05
-1.54917864974561e-05
-1.2266710072877e-05
-2.31558115373176e-05
-3.1038361619134e-05
-7.62957982996194e-06
-5.30848960914021e-06
-2.53366448219422e-06
-1.94786401600568e-05
-2.67947636282794e-05
-2.50689057814375e-05
1.65698400839532e-06
7.47708298144401e-07
-5.36063595794393e-06
-5.66165650792594e-06
-2.45748683771015e-05
-2.23310308677714e-05
-1.45982976133759e-05
-2.36547704404151e-05
-8.994898481125e-06
-4.76245904789224e-06
7.38224290138329e-06
-6.91228790310045e-06
-2.09980314506857e-05
3.29578861249109e-06
6.51815079325252e-06
-2.26978979632698e-05
2.11711651130504e-06
-1.65705616759896e-05
-1.35222131220595e-05
-1.54506045611226e-06
-1.61198939846959e-05
-1.05395703340936e-05
-9.33395171557177e-06
-3.30108427089514e-05
-2.23924797894333e-05
-2.66436370355727e-05
-2.51998359056028e-05
-1.97486117835178e-05
-2.01682926328119e-05
-3.42784443186725e-05
-3.73003070896927e-05
-1.3063642379892e-05
-3.95873426134933e-06
-2.52191935147393e-05
-1.3958870017074e-05
-7.87334971927725e-06
-2.72167919018704e-05
-3.05052297964094e-05
-2.506818244758e-05
-5.8270422317237e-06
-3.45900789345158e-05
-2.86519058004843e-05
-7.66638447446306e-06
-2.08311344452938e-05
-1.02614208730119e-05
-8.74620172556043e-06
-2.30655314765591e-05
-1.35160221837879e-05
-2.89443264061186e-05
-3.95021006194839e-06
-1.59762063322532e-05
-1.84555653445747e-05
-2.40608939278525e-05
-1.7222799134803e-05
-1.69037608880656e-05
-6.69270340030674e-06
-1.31364812034405e-05
-9.07635593002339e-06
-1.4955334262118e-06
-2.95237784801212e-05
-7.95302574920301e-07
1.80640220203569e-06
-1.49796466799731e-05
-2.19479743714505e-05
-3.0776626139607e-05
-2.44825492361238e-05
-1.43263628976038e-05
-3.56827902958871e-05
-4.78112546118031e-06
-2.96914303636516e-05
-1.3942586791494e-05
-3.57628142745688e-05
-2.79630444359582e-05
-1.7637497013137e-05
-1.04235569153571e-05
6.11507809056189e-06
-1.05001321824652e-05
-1.34738737881686e-05
-1.00331452927102e-05
-1.30030790512586e-05
-5.20572003492054e-06
-2.09124843027865e-05
-1.12716019535569e-05
-1.97784275555123e-05
-2.81948665538134e-05
-2.26325005948119e-05
-1.50735096146741e-05
-7.32144539179998e-06
-6.06400185762021e-06
-1.6833066839351e-06
-6.54301310974571e-06
-6.50242606352288e-06
-9.09019973474545e-06
-1.30271959366848e-05
3.2411713038818e-06
-7.60537996445504e-07
-1.56984917079031e-05
-3.09408344738394e-06
-4.02794812902321e-06
-2.19690418175312e-05
4.26754173405505e-06
-2.69843253196033e-05
-1.16990747022512e-05
1.91502680532689e-07
-2.94195329014556e-05
-2.33574232666752e-05
-3.05757727655393e-05
-1.42203645342017e-05
-2.56208795657517e-05
-1.69770901177672e-05
-1.24240623970559e-05
-3.78088720993015e-06
-6.88031838442807e-07
-1.77798107052207e-05
-3.04859992976902e-05
8.89251994769068e-06
-1.34013159293535e-05
-1.05162432132032e-05
-2.30610537361757e-05
-1.42247550893599e-05
-4.62918478890498e-06
-2.86813096006817e-05
-3.80117968365246e-05
-3.58947901694238e-05
3.76271759945721e-06
-2.98665770793903e-05
-4.52114626771646e-05
-1.06596956229293e-05
-4.62504014630811e-06
-3.66863082443873e-05
-4.45551298372313e-05
-2.8570240190723e-05
-2.52412395841955e-05
-8.59881100549273e-06
-1.18492453718984e-05
-1.78523836862332e-05
-1.3773882643772e-05
-1.22468334186019e-05
-1.79564170758426e-05
-4.66414622269597e-05
-2.35923257571287e-05
-2.18460931749473e-05
-2.20882828503076e-05
-3.84553508282799e-05
-1.61041718240849e-05
-1.33886925697851e-05
-3.83429951736376e-05
-4.67084362453733e-05
-2.04577998471174e-05
-8.64788902912178e-07
-1.16158284219148e-05
2.16291606507378e-06
-2.6782423019294e-05
-1.05408254292972e-05
-5.29613505419983e-06
-2.48073864970596e-05
-1.58509409096524e-05
-2.27914190021344e-05
-1.15753411410959e-05
-1.0839364600004e-05
-1.27455596339572e-05
-2.70401494635731e-07
6.29613922409337e-06
-1.10903003758417e-06
-2.26224942589383e-05
-5.49126036745078e-09
-1.17699782338204e-06
-2.23854160227685e-05
-3.99732013417215e-05
-5.69071012633144e-07
-1.15115492725673e-05
-1.87992975215101e-05
-3.71138602006652e-06
6.22134963639426e-06
6.10277490234253e-06
-1.3821930574974e-05
-1.85002594321239e-05
-1.55998857628087e-05
-5.55050608307837e-06
-2.82968019976002e-05
-3.08800853899081e-05
-1.31937509859957e-05
-2.78634420415787e-05
-2.20081856450041e-05
8.57650093680579e-06
-1.09112118968422e-05
-1.55356127694158e-06
-3.19283419474431e-05
-1.70477168153988e-05
1.03996164437125e-05
6.09659658672846e-06
-3.29358370760413e-05
-7.5713415818174e-06
-8.5424024338701e-06
1.2218870341284e-06
-7.25192652110211e-06
-8.06940275774859e-06
-1.45956390940201e-05
5.06585208249285e-06
-3.24905397091221e-05
-8.61283963989514e-06
-3.58022976665286e-05
-4.07636415446682e-05
1.41061326397368e-06
-3.26353844023429e-05
-3.82748315857564e-05
-3.05553100550847e-05
-3.01478641647903e-05
-2.82430636587458e-05
-1.6007606766177e-05
-2.61973765068735e-05
-1.32027149638569e-05
-9.70261139557853e-06
3.62063033109719e-06
-3.6077151472697e-05
2.00271592625623e-07
-3.70621024481664e-06
-1.83855154383954e-05
4.48986967070666e-07
-5.57664497625311e-06
-2.19757282903418e-05
-2.33557386573608e-05
-1.01555523572319e-05
-1.07080285249624e-05
-1.03463560317192e-05
-3.47950353209611e-05
-1.95916606720175e-05
-2.85577677682968e-05
-6.86123595132866e-06
-3.78539611561947e-05
-2.48537375056016e-05
-7.94685270320139e-06
-3.29326696286152e-05
-4.41141669694385e-06
-8.96333663365811e-06
-3.93799880215522e-06
-1.10024200278364e-07
-1.29607529167127e-05
-2.40682670382095e-05
-2.0488422221404e-05
-9.91560054562743e-06
-2.92723964312114e-05
-2.44361303955562e-05
-2.78925779550457e-05
-2.04388747238436e-05
-1.54863611098753e-05
-3.6452024420957e-05
-1.07026374901396e-05
-1.59614422521212e-05
-1.90922426737589e-05
-1.3190519754823e-05
-1.8707502544923e-06
1.37972770413032e-05
-1.41891225013001e-05
5.0722480618682e-06
-1.71169300792146e-06
-4.09339682680519e-06
2.78204030153737e-06
9.22006884068945e-06
-6.21102350204784e-06
-2.13345021104369e-05
-9.38790262742212e-07
-1.29488419603427e-05
-1.53905314509387e-05
-2.48009264262292e-05
-4.69111036489432e-05
-3.38782354485296e-05
-3.85051613263317e-05
-4.73205450876161e-05
-3.21127086863492e-05
-1.56111203107548e-05
-4.06771763498804e-05
-3.02258531102823e-05
-3.32346112138121e-05
-3.62862183447444e-05
-1.39005672774652e-05
-3.3865547959947e-05
3.38701959931789e-06
-3.68806644355788e-05
-1.87666039608056e-05
-1.76775539169569e-06
-1.95006463578607e-05
1.82751877562863e-06
-1.87949142360005e-05
-2.0156973352821e-05
-1.95441002480541e-05
-2.69059089323199e-05
-3.25413255708294e-05
-1.90233744664815e-05
-2.83470581963108e-05
-2.93648460721812e-05
-2.53326343273227e-05
-3.00154343317982e-05
-3.91557425238915e-05
-4.48310354443482e-05
-2.41582842386971e-05
-2.36964143967299e-05
-6.30323336276074e-06
-1.27277054212134e-05
-1.14393047428802e-05
-8.52385073292702e-06
-3.34904446486394e-06
1.05652655157284e-05
2.62696657986696e-06
-9.28551947161339e-06
-1.41366947061217e-05
-1.32225265813089e-05
-1.58293434396488e-05
-5.62209393087869e-06
-3.60978962650368e-06
-2.14415675284075e-05
-3.54414337869049e-05
-3.51226465273683e-05
-2.49856455318e-05
-1.37816690354649e-05
-1.91070199449801e-05
-5.96772250241324e-06
-5.33085263008805e-06
-2.07451165681862e-05
-1.09349900647369e-05
-8.23794586711216e-06
1.23013475192968e-07
-1.23202753308106e-05
-2.34728084031446e-05
-1.98000537599088e-06
-4.37754136295128e-07
1.23973245052869e-05
-3.09713960101996e-06
-4.69343346527808e-06
-1.2715254227425e-05
-1.14089675847872e-05
-2.89915741003178e-05
-2.05308962385312e-05
-2.48714277731932e-05
-7.99368358337592e-06
-2.08460806007807e-05
-2.21167008545431e-05
-2.4841679963926e-05
-2.14292443118842e-05
-8.2546460256951e-07
5.53791942366369e-06
-1.76110231801486e-05
-1.22667666935592e-06
-2.29584176795175e-05
-1.12655308530378e-05
-7.90211730389608e-06
-1.64722991349592e-05
-9.47880328031552e-06
-1.05619771825348e-05
-2.69797734034168e-05
-1.21157104904011e-05
-1.17418158431107e-05
-2.30768193165681e-05
-3.62071817264002e-05
-3.0612817842101e-05
-2.77807176262182e-05
-1.0435228838913e-05
-1.71434647652837e-05
-2.37450719556872e-05
-1.409117265375e-05
-1.2106764703218e-05
1.02330109317341e-05
-3.6442739724685e-06
-3.29343579818367e-05
-1.51828521802925e-05
-3.63333977639395e-06
-9.74732842175432e-06
-3.81085182378372e-05
-2.80515691597013e-05
-2.29823728842458e-05
-3.13227798601255e-05
-2.80752764084646e-05
-3.85289173261454e-05
-2.36328353851492e-05
-1.66569150142157e-05
-2.38430084291854e-05
-3.63154909878527e-05
-4.51150056979203e-05
-1.95859341728305e-05
-8.1814134259529e-07
-3.74040026662834e-05
-1.4199692062675e-05
-2.15978848056306e-05
-1.22898820954622e-05
-1.49461813542693e-06
-3.68658743753576e-06
-2.8291724026001e-05
-2.46871632603541e-05
-5.61652207638671e-06
-1.97877482314909e-05
-4.08104590195995e-05
-2.08223276275756e-05
-1.71011041484921e-05
-1.83791399048675e-05
4.84794693995459e-08
-2.83651750504626e-05
-2.1995213643661e-05
-7.02576740401876e-06
-1.87044832143514e-05
-3.73220017081925e-06
-2.88148891855099e-05
-8.36136406353681e-07
-2.69456057653547e-05
-1.0160488475116e-05
-2.40433718510291e-05
-1.43977375019609e-05
-1.86289823292584e-05
-2.30749623573125e-05
5.197881268214e-06
-1.00642296567967e-05
-1.93157291077847e-05
-2.40882560436981e-05
-7.48714583395955e-06
-1.04710051092476e-05
5.31503507525624e-06
-2.60872075966239e-05
-1.87996354360802e-05
-6.27405677518404e-06
-1.41942508601689e-05
4.57286951354258e-06
-4.19281434498013e-08
-1.52010964513768e-05
3.03810909120232e-06
-5.86671821460205e-06
-9.25233583112168e-06
-2.20430223766251e-05
-1.85815101541968e-05
-1.82393467956244e-05
-5.58868224818933e-06
-1.98237641664784e-05
-1.03816966422358e-05
-2.5993797920916e-05
-1.77243210923837e-06
-3.74252394987735e-05
-1.84948442320881e-05
-9.20010569137631e-06
-3.27433413311452e-05
-2.13055252383063e-05
-2.24780670306721e-05
-2.14970710653544e-06
-8.3818817629855e-07
-1.86499874805058e-05
-1.52312946848265e-05
-2.35789189580629e-05
-1.64059517568168e-05
-2.60535231778215e-05
-7.4142978979623e-06
-2.92724090000654e-05
-2.80039643933149e-05
-2.65375203354431e-05
-3.01104131392532e-05
-2.4969478400702e-05
-3.13139734115155e-05
-6.9400173154822e-06
-1.50399962543579e-05
-3.02681422109515e-05
-1.11808000244625e-05
-1.87603546262115e-05
4.69441695528625e-06
-3.32136738314598e-05
-2.70691745473023e-05
-6.64355589435602e-07
-1.85378128280635e-05
-9.54593317012317e-06
-2.88160766422867e-06
1.7562549912267e-06
-9.65406329017858e-06
-3.67054744162686e-05
-1.65806905662478e-05
-3.00693962841045e-05
-1.50613844303525e-05
-1.30554629679381e-05
-2.71861174229716e-05
-1.31137817409707e-05
-1.63497922378006e-05
-2.78223588059326e-06
-1.13581876054484e-05
-1.95997816985559e-05
6.37153415842315e-06
-1.89867352883873e-05
9.81948365499122e-07
9.14733816410491e-06
2.33954106085511e-06
1.32503960972731e-05
-5.75996876723328e-06
-4.11868889222555e-06
-1.6084544235756e-06
-1.28732040469533e-05
-2.42263556171445e-05
-3.37728531044755e-05
-4.45247720830218e-08
-1.59406903114655e-05
-1.67535540547887e-05
-1.18879985598276e-05
-3.25029833072227e-05
-3.52620210943405e-05
-2.06155939466079e-05
-1.59656739396251e-05
-2.27382032120959e-06
1.37643258847445e-05
-7.50215420800211e-06
-2.2383175115596e-05
-1.95225004798775e-05
6.56867312693366e-06
-4.5336225400917e-06
-1.0246753640496e-05
-1.73659161776006e-05
-3.62873182336048e-06
-1.50002830217474e-05
-3.23140980945847e-05
-3.10174541443532e-05
-2.21906865319992e-05
-1.11254601504391e-05
-2.59616630037148e-05
-6.33081694445569e-06
-3.0454999489627e-05
7.07581965609567e-06
-3.35513777990895e-05
-2.71782156848968e-05
-2.71148526784187e-05
-2.25490125943602e-05
-2.32950721375933e-05
-2.20983519429453e-05
-3.9739083981949e-05
-1.23591399822313e-05
-2.01808206790942e-05
-4.0788763102499e-05
-2.1349039278363e-05
-4.37239705460437e-05
-1.5165667823391e-05
-1.2241253047284e-05
-4.43848366155798e-05
-2.22334393064816e-05
-4.54425709450752e-06
-3.29946739727084e-05
-1.37356870801148e-05
-2.72806387518698e-05
-5.68704257706418e-06
-3.32136091620706e-05
-2.89232506726041e-05
-1.48773899941249e-05
-1.27333814170369e-05
-4.81407050707095e-06
-2.45802304610502e-05
-5.60298886277166e-06
-3.18539704536444e-06
-1.57914306038449e-05
-1.61319218817975e-05
-1.41364901214268e-05
-1.42807896641697e-05
-2.58348754658579e-05
-1.5887636892997e-05
-2.68970601365116e-05
-9.32298490210844e-06
-1.84464654136343e-05
-4.73594540019077e-06
-2.07455438323331e-05
-9.18699435947677e-06
-1.02669044401737e-05
-9.35516866426236e-06
-1.18869522752241e-05
-1.07144504756275e-05
4.62871688120033e-06
1.81952715896328e-08
-2.72677092949115e-05
-7.83006142976339e-06
1.03110393166325e-05
-3.57531699889558e-06
-1.17646905153742e-05
-3.97449731995586e-06
-8.21346960924221e-06
-3.61061807716488e-06
-2.12756142303677e-05
-3.38363742403007e-06
7.70104444497177e-07
-8.71136045975962e-06
-2.6431445242202e-05
-8.18519227286934e-06
-2.86322064330167e-06
5.05301769595358e-07
-1.87190982688542e-05
-1.76045087009828e-05
-1.21947893261108e-05
-1.32440606592998e-05
-1.04617049247627e-05
-2.47417615394425e-05
-3.75552000970074e-05
-4.80400015246716e-05
-2.6629848292724e-05
-2.83666739163147e-05
-1.84212214657273e-05
-1.94367325237502e-05
-1.9522162482966e-05
-2.96595873719036e-05
-6.418497242614e-06
-1.65675450438748e-05
1.56181129919343e-05
-4.63243233737505e-06
-1.34203897436088e-05
6.95971953872853e-06
1.90936093717172e-06
-2.33910837252495e-06
-2.75933523748911e-05
-7.96612129411779e-06
-9.33727742818432e-06
-1.03990957263864e-05
-2.62180176735919e-05
-2.15806077899238e-05
-2.55312216990179e-05
-4.024154722726e-05
-5.39093044030225e-05
-2.4467519499682e-05
-1.98737087406446e-05
-2.79484802912603e-05
3.14143649245713e-06
-1.86259811815423e-05
4.32001957927528e-06
-9.94850666081318e-06
-3.41969993709183e-06
4.30991694240276e-07
-4.78843693825683e-06
1.44164628439954e-06
-1.55339036714754e-05
-1.30833540555661e-05
1.29855626953899e-05
1.20357627019499e-05
-1.71671372692266e-05
-2.38313664736695e-05
-4.13244548603822e-05
-2.3351159376184e-05
-3.15390464307582e-05
-1.63259113299041e-05
-8.86330484003162e-06
-2.7868612169953e-06
-1.84804765280099e-05
-3.84408879478441e-05
5.65281654068988e-06
-9.4740411941357e-06
-3.60509913269457e-06
-4.10963776878145e-06
-3.0242704054512e-07
-1.87548023878446e-05
-1.59035024208136e-05
-3.46640032127179e-06
-6.06020859131072e-06
-1.41775442281487e-05
1.91486353002542e-05
-1.76189026002866e-05
-3.46064178795081e-06
-7.21047053782923e-06
-2.80328429310958e-05
-3.1283023234449e-05
-2.07644995122172e-05
-1.62696001152783e-05
-1.22670851650352e-05
-3.60684698508227e-05
-1.09357498818754e-05
-1.34369440032952e-05
3.16644947178753e-07
-2.12516172457043e-06
-1.33069581185748e-05
1.43128433480588e-05
-1.18294661701742e-05
2.14522052784866e-06
-1.40552399231556e-05
-2.38936914735434e-05
-3.15502501967029e-06
-7.2813727455926e-07
-6.77244520874615e-06
-2.51269135766707e-05
-2.25314836015066e-05
-9.14278734013108e-06
-2.39784566971824e-05
-1.62563331253156e-05
-3.53798167216834e-05
-3.68691287842394e-05
-2.61225807988972e-05
-2.17757857203711e-05
-2.6301838571931e-05
-9.08015078715343e-06
-3.92575080904095e-05
-2.65651899598609e-05
-8.80961436318201e-06
-1.59599058760555e-06
-2.81012065516422e-05
-3.95771005901853e-05
-6.52062681620898e-06
-1.69718889871824e-05
-3.92866248289761e-05
-1.40541572323285e-05
-7.69578233480714e-06
-6.06292093746157e-06
-2.19026513374766e-05
5.97067390840147e-06
-1.59095775327025e-06
-8.53997343620647e-06
-2.5734997493986e-05
-3.38801137787579e-05
-2.84962237854633e-05
-1.88682077924777e-05
-2.77063475426811e-05
-5.69368704345557e-06
-1.56726522371374e-05
-3.3618027965531e-05
-4.4559252877201e-05
-2.86268797191443e-05
-1.67594532250066e-05
-2.15425752129732e-05
-3.58216929351116e-05
-2.78400174526341e-05
-2.82582637796966e-05
-2.44660442776888e-05
7.53473465227318e-06
-1.95982185764603e-05
-2.03829177625321e-05
2.27153381887714e-05
3.6323261063265e-07
-2.92759076163716e-05
-9.78814624805888e-06
2.49240781279703e-05
-1.75688958524298e-05
-2.15558291967867e-05
-2.51866426486658e-05
3.8780609286444e-06
3.20999478676503e-06
4.34923829598453e-06
-2.36267717401424e-05
1.42641276245609e-05
-2.14812588390416e-05
-3.07367646536858e-05
-1.74974053864662e-05
-2.51456448665128e-05
-2.24247594786214e-05
-1.15267028366498e-05
-1.1644276746996e-05
-2.32646229469088e-05
-1.03082147189831e-05
6.35906793782473e-06
-1.76399822010873e-05
2.4708664352729e-06
-7.5517999823593e-06
-6.87977713591807e-06
-2.79576359924458e-05
-2.58382240747638e-05
-8.90651671065378e-06
-1.35402731552913e-05
1.73135624490864e-05
-2.54138821192507e-05
-7.47113551382351e-06
-2.91824297718472e-05
-7.43833146236704e-06
8.40397989563788e-06
-2.37319299294674e-05
-1.82967751789591e-05
-2.0821546922339e-05
-3.81093826061246e-05
-1.95111699598913e-05
-9.52453342650175e-06
-2.36779775696701e-06
-1.09923551751801e-05
-2.07186463508873e-05
-1.0327057569421e-05
-1.2866366202583e-05
-9.52584646893979e-06
-8.25650277854097e-06
-3.68157350275933e-05
-2.15288199423816e-05
-1.0393186918049e-05
-3.29254678763152e-05
-2.2376355322045e-05
-1.55624052601499e-05
-1.16658710947773e-05
-1.07360050585192e-05
-1.87218491718383e-05
3.55520924307305e-06
-6.05293778246102e-06
-3.08871854623168e-05
5.04491518382029e-06
-1.6719776303944e-05
-6.39590188896577e-06
-1.27840591058581e-05
-4.58107166553065e-06
-2.22287828812507e-05
-1.65153738664365e-05
-2.52858594693449e-06
-2.9901227793779e-05
-3.76341870128146e-05
-1.01770306811758e-05
-2.32844464233548e-05
-2.72744365344275e-05
-3.18907650886332e-05
-3.75518967267572e-05
-2.57278505593231e-05
-9.96451742706861e-06
-2.02622329371375e-05
-1.16393421597844e-05
1.66110953292116e-05
-9.47698575945556e-06
-2.18887397350955e-07
8.38870047712954e-06
-3.85422116037541e-06
1.79166218268074e-07
-6.49766887753041e-06
-1.13146298393746e-05
-1.3987028538689e-05
-4.12341462442966e-06
-5.22239409347476e-06
-1.41625371354175e-05
-2.3046730528561e-05
-9.36272407672354e-06
-9.53621609243046e-06
-2.60952643443687e-05
-3.71908869447479e-05
-1.31764197154648e-05
-2.06598362541192e-05
-1.93059978448678e-05
-1.54458863344739e-05
-1.92949492298091e-05
5.79472611878248e-06
-2.55721743923452e-05
-2.66472708860704e-05
-2.95471798320702e-05
7.53528844689999e-06
-1.61881307620073e-05
-2.00556432971391e-05
-6.08007075077588e-06
-1.21306505798431e-05
-2.36714497287573e-05
-1.2559745873359e-05
2.79782966414439e-07
-8.56303119911609e-06
-5.0266924603825e-06
-2.18758411826688e-05
-1.39395249870344e-05
1.52232001353786e-06
6.11398607404496e-06
-1.12894153216258e-05
-4.06958102613757e-06
-2.85679764959671e-05
-1.08313700580368e-06
-1.49283016987881e-05
-3.24916140162424e-05
3.74783054769014e-06
-2.65784532949123e-05
-9.62738451549134e-06
-2.98427372513732e-05
-3.90509727488264e-05
-2.48386505134398e-05
-1.86241848403973e-05
-6.66749489232423e-05
-3.65595492433786e-05
-3.72421826378357e-05
-2.26852498250697e-05
-2.85511652120218e-05
-3.45403257469459e-05
4.24996178795408e-06
-4.50680399839787e-07
-5.69731259035848e-06
1.16900881450342e-06
-6.96556861747908e-06
7.87403567504536e-06
6.87351112835878e-06
-2.42868330156953e-05
3.21821371468286e-06
-1.06779210524242e-05
-1.76332457143299e-05
-3.44056718097751e-05
-3.92992577441303e-05
-2.14429310463231e-05
-2.67544891137754e-05
-5.17638726130135e-05
-6.01532563598768e-05
-4.64109287473616e-05
2.798761690192e-06
-2.88525977842181e-05
3.3145175648742e-06
1.08317842133192e-05
3.06121268114094e-06
3.72074685707738e-06
9.68503708538504e-07
1.62611227961345e-05
6.37083287065924e-06
-3.80529195126556e-06
-1.87416025939913e-05
-1.78323211450253e-05
-1.70497599036263e-05
-8.42576349506806e-06
-9.75250869129717e-06
-3.59350676418642e-05
-9.54292089405735e-06
-4.97026323579586e-06
-2.55375350939543e-05
-7.22354287063774e-06
-3.2579906303373e-05
-2.7495427251086e-05
5.20523276161246e-06
-1.5966153542545e-05
-2.0425712480524e-05
8.88649543370298e-06
-3.33736213278164e-06
-4.27921601938006e-06
-9.61666551261166e-06
-8.60351810260251e-06
1.16680091821541e-05
-5.45323272189388e-06
-2.79718042182549e-05
-1.78848425065385e-05
-3.4280987303038e-05
-3.86636431422069e-05
-2.4411883697936e-05
-3.4186411495418e-05
-3.08976316533187e-05
-3.06993112545435e-05
-3.60950544867003e-05
-3.1357901963351e-06
-2.5689282350903e-05
-1.38195995929014e-05
3.7786683473326e-06
5.66100214339557e-06
-8.57518082344934e-06
1.25399378143046e-05
-2.13058128802296e-05
-2.23175776267794e-05
-8.30072617911374e-06
-1.13118834913989e-05
-1.61689491125862e-05
-4.09724234779439e-05
-9.27411787756621e-06
-2.03326606195539e-05
-3.16463328238738e-05
-4.6585397378572e-05
-5.40925203859391e-05
-2.44097514169194e-05
-4.0231953748944e-05
-3.19441528205974e-05
-1.15779842571214e-05
-2.78640980844961e-05
-2.1157417527861e-05
-6.21154884039783e-06
-6.49938100898476e-06
-1.41647665555291e-05
-1.57887680879787e-06
-8.08554894136169e-06
-8.82139088853711e-06
-3.13151649952589e-05
-7.35888645848926e-06
-1.35228396434872e-05
-3.15517933259928e-05
-5.84296275290821e-05
-3.10971422909765e-05
-7.10072319551733e-07
-1.77413857081732e-05
-2.85556473949217e-05
-3.38338521218744e-05
-7.64288314354759e-06
-1.72883132412139e-05
-2.61414792017123e-05
-6.04705627226071e-06
-2.97580476907544e-06
1.22653367181802e-05
-6.55221763008979e-06
1.24222786730812e-06
1.10884352927639e-05
-6.98915949836949e-07
9.91723241398488e-06
-1.64737761578462e-05
2.45717974194907e-07
-2.82547593036383e-06
-7.28069123631117e-06
-1.93585607926924e-05
-4.15421493085316e-05
-2.77578850836743e-05
-2.65943378484927e-05
-2.23237685115736e-05
-2.44622689434268e-05
-2.69394772746351e-05
-2.02371832850714e-05
-1.30908082359384e-05
-8.17798214477569e-06
5.9725590535326e-06
-1.43475385401769e-05
-2.29978647921924e-06
4.68190099171646e-06
-1.53590782894116e-05
-1.61348502299271e-06
-1.23794704591527e-05
-1.85864564599129e-05
-1.085109799013e-05
-1.74711633876695e-05
-2.36646621368822e-05
-3.77438358338307e-05
-3.50105801390099e-05
-2.42717635531035e-05
-1.64102654547879e-05
-2.38248572099467e-05
-5.42915044301037e-05
-2.64368518716622e-05
-3.38836985716789e-06
-3.48560712588142e-05
-2.32494315657663e-05
-1.59643940250978e-05
-1.59662917935177e-06
3.77888353790398e-06
-1.66332702350718e-05
-1.70538838038593e-05
-2.007701887219e-05
-2.01628965866896e-06
7.69765830567339e-06
-2.32652714572238e-05
-1.50182667214983e-05
-3.73956735753345e-05
-3.27731152455445e-05
-3.26149760759381e-05
-4.84694169059629e-05
-2.77285019320236e-05
-1.31085080508879e-05
-3.04216463836684e-05
-2.89720255140651e-05
-2.00119029523247e-05
-3.27640027456234e-05
-2.04430847947084e-05
-1.20440719647861e-05
-1.15067138031632e-05
-5.24438969841697e-06
-5.85426201441607e-06
-6.88681533650968e-06
-2.44508184166863e-06
-1.03693095698261e-05
-7.98330139957996e-06
-9.94446787308321e-06
-2.58689929072609e-05
-1.54812668814283e-05
-2.11334083530418e-05
-1.82480460727154e-05
-3.13601357736753e-05
-2.04328623683672e-05
-1.68998361668637e-05
-3.1902746489722e-05
1.0650756689151e-05
-8.74653958282064e-06
-2.75511364412279e-06
1.91717213648056e-05
8.65651968817288e-06
-1.28699392962993e-05
1.40305885031396e-05
6.25415460556926e-06
1.66309797575968e-05
-1.04956620875176e-05
-8.65466311773807e-06
-9.68290250361303e-06
-1.49786791632857e-05
-3.39325009881744e-05
-3.55070482031511e-05
-1.92453894482597e-05
-9.60594100558692e-06
-2.69032562016489e-05
4.98924825377711e-06
-2.28975082168835e-05
1.71526656464486e-06
-1.07414158536382e-05
-1.4658452377676e-05
-7.60959160738414e-06
-1.32725970885635e-05
7.9373388993461e-06
-2.29063463820664e-05
-6.86816643012719e-06
-4.43343429617438e-06
-1.68637326542772e-05
-6.59416486675666e-06
-2.92528192608353e-05
-5.80343728996402e-07
-2.62849412649155e-06
-1.84585644286557e-05
-1.39965234109123e-05
-4.21203520380582e-05
-4.01366065176442e-05
-2.22304793048234e-05
-3.14869649659885e-05
-1.95117020020253e-05
-2.39065271786577e-05
-2.69932890734273e-05
-2.0410349142501e-05
-4.85932099582596e-06
2.66211608351016e-06
-6.45262163030458e-06
-1.47364040322721e-05
-5.68903835441551e-06
-1.45195460639408e-05
-8.83562513427085e-06
-3.13448263226864e-05
-2.34361447101356e-05
-1.54292607383484e-05
-2.41591682148081e-05
-3.61469480405928e-05
-6.73551325147906e-05
-3.5109366315134e-05
-2.65781877735762e-05
-2.24692377325347e-05
-4.84090897552476e-05
-3.17695426767395e-05
-3.75117419799266e-06
-5.19737933538484e-06
-1.25706822993791e-05
1.34431976172491e-06
1.36830451785624e-05
3.95112511044154e-06
-4.46131757072736e-06
-2.72388910250197e-06
-6.64246037500698e-06
-1.01140320860813e-05
-1.48463893833355e-05
-1.08805589334482e-05
-1.09040059833119e-05
-1.91036679638747e-05
-3.82047607668649e-05
-2.38102146642434e-05
-2.36309785390106e-05
-2.18358017396588e-05
-3.08419011944767e-05
-2.65891966682808e-05
-7.34802242887131e-06
-2.53465382732111e-06
-2.47935845399627e-05
2.104011735894e-06
-7.11406082865215e-06
-2.70706528018056e-06
-4.49014201887658e-06
-2.30528066849927e-05
2.31946829996278e-05
-2.14668881542215e-05
-4.05716755976253e-06
-8.99669797143926e-06
1.06411932531374e-05
-2.13574842454293e-05
-2.43732543442954e-05
-2.74671853674776e-06
-2.092526904778e-05
1.71807197494918e-06
-6.766146006039e-06
-9.82670199866991e-06
-1.8983179050221e-05
3.26952957607566e-06
-6.74065532324121e-06
-1.09397630881942e-05
-4.2008637187519e-06
-1.80819989198315e-05
-1.3865386699355e-05
-2.37645234383663e-05
-2.23548966127347e-05
-1.77676000397904e-05
-1.90354254214007e-05
-2.14499438538575e-05
-2.78063018512429e-05
-1.57217674530054e-05
-1.83737270358601e-05
-2.38754834668728e-05
-1.84608708386417e-05
-3.61524537058453e-05
1.2612509390551e-05
-1.49719132234446e-05
-1.56513307128991e-05
-1.44088835380022e-05
-2.32665742761601e-05
-2.75541456295721e-05
-1.33029344263773e-05
-2.4865068386645e-05
-1.95833916372303e-05
-9.09301983753996e-06
-2.61478519968142e-06
-3.01905867518987e-05
-3.16225811273676e-05
-2.36235362267346e-05
-2.26951530681014e-06
-2.2922776093315e-05
-1.16317203057958e-05
-2.45892461150097e-05
-3.93686291316904e-05
-2.71954758947635e-05
-2.37354928910245e-05
-2.10713426439231e-05
-1.93099931784091e-05
-2.86016023135449e-05
-6.1894865790772e-06
-6.61700453700212e-06
-2.43175674897492e-05
-7.98486690492708e-06
-1.84876385490872e-05
-2.38553556582199e-05
6.7712743327087e-06
-2.79409055472986e-06
-1.695481091575e-05
-9.80094512032187e-06
-1.04088101969975e-05
-2.6641685876874e-05
-2.44185816051753e-05
-3.47864999651867e-06
-1.93219761069251e-05
-4.02369223180166e-05
-3.70191956531737e-05
-3.3263387915566e-05
-1.62536929713253e-05
-1.11651832695568e-05
-1.85053274613932e-05
-2.15792679592588e-06
1.0838357228253e-05
-4.22310561997102e-07
6.57632869406154e-06
2.68658996846686e-06
4.56789901979087e-07
-1.69485068410025e-05
4.41571552702011e-06
5.40045597792426e-06
-2.75406554134408e-05
-5.07576220098868e-05
-9.67042944264578e-06
-1.56572476197294e-05
-1.89215972248573e-05
-3.34966400238032e-05
-3.30065882456772e-05
-2.38387054715889e-05
-5.0825102638874e-06
-1.97411173129047e-05
-3.03013456657185e-05
-2.03856964547793e-05
1.62796773386167e-05
-7.31038182124827e-06
-1.10756482264231e-05
-1.91893839345464e-06
-1.02664132688769e-05
2.90868091348253e-06
-1.49478076657311e-05
1.58384234246554e-06
-1.04290250453317e-05
-1.89451730888936e-05
-2.66748097195033e-05
-2.00613611879687e-05
-3.66053726743801e-05
-2.22302469333982e-05
-3.57307763772193e-05
-3.06833902299385e-05
-1.6377214709309e-05
-3.7278046215331e-05
-2.59983047402322e-05
-3.71948414959246e-05
-2.3368058399606e-05
-1.59604018144624e-05
-1.62237465729902e-05
-1.09055894806637e-05
-7.14151909858995e-06
-2.33629964973884e-06
-8.19861836377661e-06
-1.00875801023597e-05
4.001797708956e-07
-2.520624111168e-05
-1.36869737322704e-05
-1.8533079641942e-05
-1.37655777925931e-05
-3.64427465505055e-05
-2.25124090085946e-05
-3.03849189317058e-05
-2.0320906536079e-05
-2.51567416115018e-05
-1.09548647415417e-05
-2.40212051879377e-05
-3.81045857544922e-05
-1.45757212492237e-05
-4.0373558090713e-06
-1.90490499047954e-05
-1.01587995411342e-05
-1.29877888247923e-05
1.16823292867608e-05
-1.32402985114143e-05
-2.04429264624823e-05
-1.59871303679874e-05
-2.28835091344136e-05
-1.35657982634685e-05
-2.13428379992566e-05
-1.74297263375632e-05
-2.79794497464739e-06
-1.62966033390094e-05
-2.03830119379279e-06
-2.50505680803278e-05
1.70511499410063e-06
-2.58024268451645e-06
6.65573587693338e-06
-1.75997335996806e-05
-1.87156179783028e-05
5.08743117112657e-06
6.19421793279334e-06
-1.46150137080334e-05
-5.90680070241218e-07
-7.15873666687827e-06
-3.08969820470794e-05
-5.69756560589608e-06
-1.28733731044044e-05
-1.11817936212849e-05
-2.81491097365618e-05
-4.53812601297606e-05
-2.69068311221221e-05
-2.51271897825413e-05
-4.40755723444789e-05
-1.88448544887988e-06
-3.21584300488945e-05
-1.90558137569734e-05
-1.03662632879883e-05
-3.71790922052223e-05
-2.34529850581903e-05
6.1319744565084e-06
-9.71839576273404e-06
1.04799098698249e-05
-1.18097852129316e-05
-7.43697116830335e-06
-1.86837497914386e-05
-1.93304258422297e-05
-4.01409374698184e-05
-6.5722231277611e-06
-3.11700162604363e-05
-3.74069032241099e-05
-3.31503961719945e-05
-3.88039288299507e-05
-4.24248521351867e-05
-4.26780991314392e-05
-2.96496874983785e-05
-4.41865912604307e-05
-2.45439098914579e-05
-5.47572797744665e-06
-7.03876835253483e-06
1.2121653770076e-06
-2.07282876526961e-05
7.26387267611887e-06
-1.80834420623216e-06
1.57105585444376e-06
5.42602992101459e-06
-7.81823571495328e-06
-1.10001509072068e-05
-1.05445861463632e-05
-3.62968704237936e-05
5.3166348042438e-06
-3.39205915243206e-05
-2.49302335309098e-05
-3.99068980004747e-05
-4.59518854903512e-05
-4.50566251334928e-05
-5.18840256478031e-05
-2.262890043367e-05
-1.13522126763984e-05
-9.30451579836603e-06
-8.84506134508217e-06
-7.26700811518692e-06
4.7557955276749e-06
-3.46910222991541e-06
9.47749263856597e-06
-8.39330448833246e-06
-1.32966349724849e-06
1.38094011074332e-05
1.93327189886361e-05
7.22525562592019e-06
-1.91843927682827e-05
-2.02563613710009e-05
-3.80264257814771e-05
-3.52921153589138e-05
-4.73919423726923e-05
-4.0822495176478e-05
-1.84827941440011e-05
-2.93555710136983e-05
-4.44276132601388e-05
-5.85288954861826e-06
-1.7438926337694e-05
-2.36720035640924e-05
-1.22004507177322e-05
3.73118999729603e-06
-1.38326912415804e-06
1.44464483741302e-05
9.7350031519659e-06
2.71354937424765e-06
8.04243527991689e-06
-2.27486675085466e-06
-2.00066866336002e-05
-6.42598755966496e-06
-1.95493269955936e-05
-6.76449906258443e-06
-1.2820105425164e-05
-3.7484342446178e-05
-1.62769195322259e-05
-4.06821310963921e-05
-5.84021686409679e-05
-2.22140704105223e-05
-2.02077684067904e-05
-5.28387749897617e-05
-3.24513993724481e-05
-1.08697397020351e-05
-2.08093579026326e-05
-1.47644663289378e-06
-7.32670219296112e-06
-2.29381796353509e-06
-9.74722512072368e-06
-1.44333597589781e-05
-5.35147904165004e-06
-1.3943716994846e-05
-2.862740670328e-05
-1.25306630988476e-05
-1.24093026187556e-05
-1.40500351179866e-05
-2.97788535399919e-05
-3.6750694181665e-05
-3.47852393258092e-05
-3.5669660762548e-05
-1.9533041787369e-05
-3.41773120856828e-05
-1.62829701847367e-05
-2.3823422902351e-05
-3.22984084703983e-05
-3.55832605931377e-05
2.88534769034611e-06
-2.00749925980338e-05
-1.50952242816833e-05
-2.39443353601775e-05
-3.47768217265942e-05
2.88856399885819e-06
-1.19937056675054e-05
-2.12826660122503e-05
-2.05476778923524e-05
-1.04304168946258e-05
-2.18723122555248e-05
-2.27692224338981e-06
-1.21365875846109e-05
-1.30632010335024e-05
-5.00452760972586e-06
-3.89218791749398e-07
-8.12382232486378e-06
-2.01269341182859e-05
-1.28683819719849e-05
-9.90622966749789e-06
-9.39286931184936e-06
-9.17182737414137e-06
-5.88834990361581e-06
-4.80738917066904e-06
1.62913345957968e-06
-1.34650161972793e-05
-2.06647790876318e-06
-3.28884635604622e-06
-2.04808440178817e-05
-2.39034082861321e-06
-1.8400473535787e-06
1.04687829980649e-05
6.66496214137039e-06
-2.73651731021439e-05
-2.85203719361498e-06
-8.79867099812565e-06
-4.4231922291771e-06
-1.01930588995459e-05
-6.37062861960974e-06
-6.51617497819747e-06
4.10461235213085e-06
5.99150290239848e-06
-8.24966464113617e-06
-3.38700742549632e-05
-5.78687798438266e-06
-1.41081413977004e-05
-2.62487001926378e-05
-1.93101706021502e-06
-1.37876671909382e-05
-2.0360486565044e-05
-2.70523295452141e-05
-1.88278202858193e-05
-2.66744693177821e-05
-1.74906807676008e-05
-1.45290515331095e-05
-2.22809449100405e-05
-2.88430619089223e-05
-1.19601485729234e-05
-1.68440266281413e-05
-1.78500042189327e-05
-1.97235909593609e-05
-1.76594203620056e-05
-1.71929255972849e-05
-1.66267317458776e-05
-2.65313536358616e-05
-1.59823681824975e-05
-3.03611679583696e-05
-1.96759270649697e-05
-1.91793709334734e-05
-2.6474099555913e-05
-1.49811764247011e-05
-2.88653956311275e-05
-7.24321792776446e-06
-2.62009946429208e-05
-1.72475940969782e-05
-2.03577122685216e-05
-3.75171742712618e-06
-2.3200106212829e-05
-1.48418740763886e-05
-2.6094104598049e-05
-2.48281936455399e-05
-3.02390340519931e-05
-3.30319795815933e-05
-2.68401448578915e-05
-1.83005635971051e-05
-3.73329225941333e-05
-8.89929084781549e-06
-4.68214894951148e-06
-2.98949456489791e-05
-1.38418058208599e-05
-3.44394655427262e-05
8.06781460931268e-07
-3.85120757844757e-06
-5.82170500924288e-06
2.64830609253745e-06
-1.71631608980864e-05
-1.69627770543258e-05
-2.77745838272274e-05
-1.55072098801729e-05
1.18657890596151e-07
-1.11811180972726e-05
-3.3239859541762e-05
-3.69793916768567e-05
-6.2768012736692e-06
-8.55126371030711e-06
-7.49250517630666e-06
-2.21382661203487e-05
-9.30612676449e-06
1.33013484293074e-06
-6.26926284503777e-06
-2.29602259583426e-05
-7.66976959531672e-06
1.89603884032795e-05
-9.41221350199503e-06
1.77730585749397e-05
-1.0378010668044e-05
-7.97752602621388e-06
-6.89598126812489e-06
-2.7159784674101e-06
-1.96421650619432e-05
1.26593600722144e-05
1.92254896600165e-05
-2.26528077724656e-05
-2.62492089914132e-05
-2.49200661040837e-05
-1.28558979556732e-05
-2.50236356887722e-05
-2.00126336340532e-05
-2.85786001829459e-05
7.85976682728415e-06
6.53089428244885e-07
-3.44529083376484e-05
-8.82220110723252e-06
5.53415649026229e-07
-1.05758089228917e-05
-2.94849625516323e-05
-2.02375004766096e-07
3.17458921920016e-06
3.04669526022366e-06
-1.00781757566628e-05
-7.50835711930877e-06
-2.1640973707e-05
-1.15777544010631e-05
-3.75122338215033e-05
-2.80577961923917e-05
-2.84686628790544e-05
-3.33695795995552e-05
-4.48979491152968e-05
-3.31332836224686e-05
-3.01087376278513e-05
-3.22610991445374e-05
-1.9594422540637e-05
-6.43306046277806e-06
-1.77646811181319e-05
-2.60902227310641e-06
5.79330302700952e-07
-2.27397414480699e-06
-2.37288964745408e-05
-1.6272510398272e-06
2.8192334524656e-06
8.25181440332806e-06
-1.50825379546555e-05
-1.24342553626907e-05
-2.01539452702289e-05
-5.93337936769532e-06
-2.13065251309404e-05
-1.56165905075261e-05
-3.21815287018166e-05
-1.27902744502621e-05
-6.21005543870236e-05
-1.87643428641075e-05
-4.85172668593632e-06
-2.97195731920537e-05
-2.57900914172611e-05
-3.02705338294811e-06
2.84851566506778e-06
-3.26440709978957e-05
-2.75865583320144e-05
-2.33787588293953e-05
-4.01696334361392e-06
8.89609477505812e-06
-2.77815135799902e-05
-3.34036677417814e-05
-6.25755760468447e-06
1.41734675002246e-05
-1.7732988668743e-06
-7.67647125465279e-06
-2.54418877986293e-05
3.30961051872011e-05
-1.34750419785393e-05
-1.61726362174437e-05
-1.07159680615881e-05
-1.39054286279227e-05
-8.01320194118599e-06
-8.82448133047983e-06
-1.54080448790642e-05
-1.90224026689974e-05
-5.26506645043667e-06
-2.18133181289413e-05
-2.06783508795437e-05
-2.31713912197403e-05
-8.53142857913539e-06
-2.81867014737946e-07
-3.91512455985937e-07
-9.70197407473623e-06
-1.60195955273937e-05
1.29271422991668e-06
-2.60115986211098e-05
6.90461414647134e-07
-2.30551597324932e-05
-1.60106735277444e-05
-3.06723847274861e-05
-1.47051992585393e-05
-1.79285852625627e-05
-1.68960053362032e-05
-2.3161628760241e-05
-2.51044783478334e-05
-7.38930640706173e-06
-5.49230488084994e-06
-2.38650236710584e-05
-3.27097720399126e-05
-1.57471820735531e-05
-1.94902994903715e-05
-1.1302349660786e-05
-9.19368578310296e-06
-8.83161911753941e-06
-3.77913203911684e-05
-9.25784158385891e-06
-2.5891973521173e-05
-2.00489581494194e-05
-2.33395356795727e-05
-1.28470399291598e-05
-2.444214105363e-06
-7.47956122578382e-06
-3.66499735055918e-06
-1.22996212093226e-05
-1.51159515536527e-05
-2.33487748001382e-05
-2.0605449167668e-05
-1.73574572865749e-05
-1.61634469081333e-05
-9.4293234250976e-06
-1.021238539224e-05
-1.36268456380804e-05
-2.5733792476745e-05
2.27009859442713e-07
-3.78571339365532e-06
-3.23212430897067e-05
-3.09787086750314e-05
-6.29784996235801e-06
-8.10939271655693e-06
-8.45130411964438e-06
-3.42234685969692e-05
-2.11208522088731e-05
-1.34794036511343e-05
-1.18461229457765e-05
-2.88296256234424e-05
-6.40380356638924e-06
-1.94555661052055e-05
8.15815968731872e-06
-2.93022247062506e-06
-1.90978376352121e-05
3.27983428799801e-05
-7.02563066140422e-06
-2.6267809893495e-05
5.87872665919194e-06
-6.35564191719498e-06
-2.19153650741431e-05
-4.95404406361187e-06
4.62966398167564e-06
8.30181362519189e-06
-3.55886423154333e-07
-2.69882137978706e-05
-1.66678705863181e-05
-2.61034433267338e-05
8.88346448782732e-07
-2.03693134278331e-05
-1.48731553189045e-05
-1.80355076122103e-06
8.15653711834307e-06
-1.31198994315284e-05
-4.01681721572113e-06
-5.76522126292479e-06
-1.76798767189346e-05
-1.67100604179623e-05
-2.65405559979442e-05
-2.19033622044358e-05
-6.50275360679339e-06
-2.81322463637183e-05
-2.65663934896426e-05
-1.10848481938388e-05
-2.33930146155257e-05
-2.53861523901345e-05
-2.06029072316678e-05
-4.29133217126074e-06
1.3317135111847e-05
-2.74579462530615e-05
-2.56849762701222e-05
-6.70884359617e-06
-1.17646783700804e-05
-1.26548536270814e-05
-9.65566875923934e-06
-1.37462056591046e-05
-1.03769524006923e-05
-1.21161129332283e-05
-3.87705929611141e-05
-2.70223073925489e-05
-2.68332103216841e-05
-1.6945190852914e-05
-1.91629354416483e-05
-3.83655047393463e-05
-3.32600427024745e-05
-8.24363157081669e-06
-1.87503748580435e-05
-3.01579696503751e-05
-2.10106251111426e-05
5.10477630019653e-06
-7.64644621904269e-06
-2.52149870939081e-05
-2.40786619657575e-05
2.26560120520608e-06
-9.95802825036711e-06
-2.61867189010838e-05
-1.9550321885788e-05
-2.4017828213239e-05
1.81134642886312e-05
-3.20631463533949e-05
-2.01370828066665e-05
-1.90195207184572e-05
-1.79084994830938e-05
-3.74745825538923e-06
-1.42712220517449e-05
-2.60750343612976e-05
-4.37798150663789e-06
-7.77250966812053e-06
-3.82329448329244e-05
-4.24154199084722e-05
-3.70075348767188e-05
-1.75764301993782e-05
-1.31912265853481e-05
-8.2952407974214e-06
-1.16844008047166e-05
-2.96456821182859e-05
-1.16639966382447e-05
-2.02917282971117e-05
1.57817701083836e-05
1.19562151181e-06
2.20618586928197e-06
7.10315577556879e-06
-8.97659004574734e-06
3.68515193859731e-06
1.87135260507274e-06
-1.28556083181393e-05
-3.96114555632211e-05
-1.39171076403646e-05
-5.00779332131757e-06
-1.76353634587342e-05
-3.22152181184545e-05
-2.80145084875083e-05
-1.42680615066084e-05
-1.82232061621617e-05
-2.5484819821219e-05
-9.32306866795823e-06
-1.53993739027136e-05
-8.20419861616727e-06
-1.21981587735528e-05
-3.12139024637852e-05
-7.92628022939231e-06
-1.90673060579201e-06
9.46702825968366e-06
-1.00794396472438e-05
4.40951214372252e-06
6.35091098391549e-06
-1.95952128525912e-05
-1.73646775003677e-05
-3.75660786942891e-05
7.8405420952232e-06
-1.20694790666682e-05
-1.83858315670041e-05
-5.61575984790684e-06
-1.89433194483656e-05
-2.29619362449288e-05
-3.44758022730796e-05
-3.81963922618958e-05
-2.24496244968643e-05
-2.88600194694999e-05
-3.42272565085802e-05
-4.47863415120703e-05
-9.74034065041958e-06
-2.28598592741228e-05
-5.09625718080113e-05
-3.71212630784986e-05
-7.77224035858083e-06
-3.15147147911138e-06
-1.2035449659772e-05
-2.55203078063936e-06
-1.64137137811701e-05
1.31700488718843e-05
-2.20532851535738e-05
-3.10611340047989e-05
-1.28616779653938e-06
-1.53671674821138e-05
-4.25602232439594e-06
-9.14185927149737e-06
-2.08738922338853e-05
-8.93509111048466e-06
-1.33372360435089e-05
-1.23200115988272e-05
-2.36355302431108e-05
-4.13723511336002e-05
-4.87631134854955e-06
-2.90455194476302e-05
-4.05053424606779e-05
-3.21977424988206e-05
9.88877071882156e-06
-1.47367440936591e-05
-3.81210561704903e-05
-5.12030077044764e-05
-3.46807306209774e-06
-1.4223829916879e-05
-1.34060946151062e-05
-1.58893078014947e-06
1.25312620140986e-05
-1.11249250238835e-05
-1.21840651995543e-05
-1.51429466393181e-05
6.27721930264753e-06
-8.05983864997424e-06
2.51885408707409e-06
-5.95673917801454e-06
6.10600504952267e-06
-4.98851567058904e-06
-1.03548299978278e-05
-2.97070498322591e-05
-3.40262684968261e-05
-3.47556833659816e-05
-2.33914700536008e-05
-2.94061617684329e-05
-1.82440864179331e-05
2.97846693227918e-06
-1.39333106179025e-05
-1.12500450192277e-05
-2.65839992580926e-05
-8.38142365010203e-06
-1.06421180472714e-05
-4.1234024251659e-06
1.82775149742852e-05
-4.42576329110243e-06
8.47257204803682e-06
2.10972738454757e-07
-2.3254160505842e-05
-5.90980067317897e-06
-5.64260977805893e-06
-2.74348299594315e-05
-3.30855269135622e-05
-3.07694855070186e-05
-2.17297640041252e-05
-1.55868718230668e-05
-2.32797244241442e-05
-1.4992978031479e-05
-2.07374421472241e-05
-8.20823866881358e-06
-1.38624087144285e-05
-3.46957197690547e-05
-1.17775074115421e-05
-1.83043245589069e-05
-2.03542285680041e-05
-1.16762336725958e-05
-2.09141407958522e-05
-1.42114062698464e-05
-3.10075533078386e-05
-1.82972431520336e-05
-4.073989226181e-06
-2.4819332834026e-06
-1.86519842946946e-05
-7.79341250530777e-06
1.80998849698247e-06
-2.31979871040666e-05
-3.5083755111071e-05
-1.74602614212893e-05
-1.38778885180938e-05
-1.33398966387547e-05
-3.76942219821707e-05
-2.49817959913796e-05
-2.54794503682045e-05
-2.30614940127516e-05
-2.99806588602757e-05
6.13221759330302e-06
-1.72907770497161e-05
-3.72349964514427e-06
-2.8123952361279e-05
-2.17619963621766e-05
-3.25583488791345e-05
-3.31252640608811e-05
-7.96355975936144e-06
-8.36473485192118e-07
-1.11989464466436e-05
-8.00845733832656e-06
-2.70326251504019e-05
-8.93628848958221e-06
-2.57460904066706e-05
-1.59798123940075e-05
-1.97110471200384e-05
-5.27126070143218e-06
-2.31240211351888e-05
-1.01761469253043e-05
-1.34073857179329e-05
-1.59678668339926e-05
-1.95584266607326e-05
-3.08961496257491e-05
-3.28201306212866e-05
-1.38352213856756e-05
-3.5690823908406e-05
-9.66240451796027e-06
-4.84589447942773e-06
1.72554620692005e-06
-1.14231705705226e-05
1.16716499750731e-05
-1.89460141501399e-05
-7.43765599579637e-06
-1.82332211116766e-05
-3.1364496467398e-05
-1.56557764463192e-05
-4.16380721998092e-06
-2.97061873743511e-05
-1.32158756025304e-05
-4.89451531237448e-06
-1.33310779872276e-05
-2.92037524236149e-05
-4.00230404175888e-06
5.25537260873094e-06
-7.35586000362426e-06
4.94101759680054e-09
-8.1753955247247e-06
-1.79761369217952e-05
-9.24137227455619e-06
-1.73796490737023e-05
-1.40228894786549e-05
-1.25737051638193e-05
-2.9780928127373e-05
-1.87901140431695e-05
-7.15990073570679e-06
-3.85385447097492e-05
-3.6928433003073e-05
-2.08214472007786e-05
-1.39329352681266e-05
-1.17986986685367e-05
-1.16311287175662e-05
-1.25057387203525e-05
-3.22942157586019e-05
-1.34793577262142e-05
-4.12778048104978e-06
-5.10817176496224e-06
-3.03786294714776e-05
-3.19134322738025e-05
-9.75567614551499e-06
-1.95037205589907e-05
-2.50232898425998e-05
-4.28939199183215e-05
-2.64425298369754e-05
-2.35101296139184e-05
-1.86672778610185e-05
-1.14055810368259e-05
-1.68831106474168e-05
1.87236952857248e-07
-1.2163383542148e-05
-2.92598058625468e-05
9.68721699153824e-06
-5.05044226045921e-06
-6.40243995789457e-06
-1.40988041050303e-05
-1.04975549474257e-05
-1.32370692624198e-05
-4.12483585119304e-06
-3.00466672290074e-05
-2.15476346914294e-05
-2.33545194461889e-06
-3.13372703090992e-05
-3.37302872152322e-05
-5.53129328392673e-05
-4.26229627351922e-05
-1.9843065389213e-05
-4.68159524665392e-05
4.9957094732035e-06
-1.82442605341527e-05
8.47705554802396e-06
-1.57916803366644e-05
1.81452081573353e-05
-1.48466468222497e-05
-8.18674082828065e-06
-1.06593318301205e-05
-1.10330332220146e-05
-1.0767496064469e-07
-6.86651000686603e-06
-9.97999563489746e-06
5.02106903865635e-06
-1.66379957368293e-05
-1.35359778445605e-05
-1.2358917384449e-05
-5.58120229353015e-06
-3.75566892551531e-05
-3.72585324893072e-05
-3.36241739483102e-05
-3.59935494516834e-05
-3.14505467152235e-05
-1.8004727392267e-05
-1.63900555432309e-05
-1.55365234386649e-05
-1.46230869139407e-05
-2.0174598491101e-05
-2.01777554746928e-05
-5.70732387803459e-06
9.93214520429953e-06
1.90614559644742e-06
-1.62596376141209e-05
-2.67976719755415e-06
-4.49511659598656e-07
-8.34807241607311e-06
3.18235473168713e-06
8.93753385873446e-06
-2.51346297296977e-05
-2.72027887708908e-05
-3.78621844509801e-05
-4.19528243452877e-05
-1.87608588086633e-05
-4.27574614802476e-05
-1.42956751615848e-05
-4.19762037175173e-05
-3.08646988149806e-05
-3.66762261794005e-05
-2.23348004571863e-05
-8.27620386620324e-06
-1.89015735150606e-05
-2.13694066981363e-05
-1.42127328818304e-05
-1.03317424345444e-05
-1.41451797887246e-05
-8.47750159334145e-06
-2.35318045481058e-05
-1.9256589912571e-05
3.60996165122897e-06
-1.50705340300663e-05
-3.43883426678818e-05
-1.51139365053856e-06
-1.38856682486146e-05
-2.31900001320952e-05
-2.13462199556927e-05
-3.26187336039255e-05
-2.16569641230906e-05
-2.39983613628693e-05
-5.34569972184194e-05
-3.46993323544048e-05
-2.14373025306807e-05
-1.28388545940183e-05
-2.20690380419094e-05
-2.23648543339657e-06
2.62796257528421e-05
1.18084427961206e-05
2.77032392863484e-06
-4.50822805707201e-06
1.17570264545859e-05
1.03865486747318e-05
-8.49824581493617e-06
-1.5884205847278e-05
7.00259292621854e-06
-9.45995955126416e-06
-7.52954414276744e-06
-1.93595629254719e-05
-2.82632009699137e-05
-4.32090634622502e-06
-2.20893409216785e-05
-2.93911100087183e-05
-1.60340605196265e-05
-1.12881663197154e-05
-3.01511880315983e-05
-1.60844531995022e-05
-3.29187958362439e-06
-1.60640344900408e-05
-7.33771200527789e-06
-1.80245212689128e-05
-1.14898791116316e-05
2.27659970564938e-06
-5.83860038220206e-06
2.6561883071359e-06
-1.34957374916447e-05
-2.15002894346136e-05
4.67020001622941e-07
-1.10870955122808e-05
-1.08015453965646e-05
-9.06256676562985e-06
-5.42395007400709e-06
-2.41419089215073e-05
-1.61604888332764e-05
-3.63801654259977e-05
-1.41800187290618e-05
-1.3622185887108e-05
-2.81520037199631e-05
-3.36456756682219e-05
5.4175974531051e-06
-1.32931209018301e-05
-5.91251123997726e-06
-1.72264181339841e-05
-1.85860518887446e-06
-1.42556321552046e-05
-1.52536366393362e-05
-2.84455493036779e-05
-1.24527164364503e-05
-2.22782630013195e-05
-4.45914285764954e-05
-3.5648813157974e-05
-2.66412819258877e-06
-1.07350382031785e-05
-3.32823068117026e-05
-4.89962948009422e-05
-4.97604515094569e-06
-7.3871021766444e-06
-7.19536788076442e-06
-4.46494658350878e-05
-3.64308868904964e-05
-2.10629668436355e-05
-4.02611422348544e-06
-3.87420747470701e-06
-8.68326371041742e-06
-5.5830063419562e-06
-1.88618419761295e-05
-2.86849879641483e-05
-1.78542078582042e-05
-3.11068639484608e-05
-7.1851269038259e-06
-2.79818291664243e-05
-1.42028961603564e-05
-1.1055237038405e-05
-6.90208278900295e-06
-1.16386046665581e-05
-2.56835425071987e-05
-2.98066796241066e-05
-1.90366119406059e-05
-2.12204847368729e-06
-1.62898412281216e-05
-8.44705813720419e-06
1.37379058797749e-05
1.94603020160613e-06
-1.86536405212593e-05
-1.2031892395391e-06
1.2647172545533e-07
2.1048719902197e-05
-2.80531696244191e-07
-1.75876065765391e-05
-2.55872886078971e-07
-7.82117694961801e-06
-1.95230760987942e-05
-3.06256877616898e-05
-4.22915708007222e-05
1.32294596752025e-06
-1.42266784767335e-05
-1.26816502005871e-05
-1.34854126822302e-05
-5.08182452890175e-06
-1.80065915998715e-05
-2.31389994007611e-05
-1.65596285580125e-05
-1.03439034097306e-05
9.1105459452854e-06
-1.13177242523173e-05
-6.68015936782821e-06
6.63179867067925e-07
8.58224662572343e-06
-1.79860276259812e-05
-1.46834504062003e-05
-3.73692114481477e-06
-3.02920756263032e-05
-1.86594134479807e-05
-4.77806588830546e-06
-2.03067388336065e-05
-1.37906558918755e-05
-2.2458544754962e-05
-5.05382804332757e-05
-3.14929910493489e-05
-1.4179290690806e-05
-9.3924836408051e-06
-7.63753061262594e-06
-2.46063062887693e-05
-1.10379759907865e-05
1.97978950081197e-07
-1.62059361648511e-05
2.4504904880406e-06
-1.458085524163e-05
-1.86906273818329e-05
-3.35715166734989e-05
-3.96059447561349e-05
-3.49500373136614e-05
-2.6282876205058e-05
-4.08110409615633e-05
-2.91811883441053e-05
-4.18677174589461e-05
-1.83057441071041e-05
-4.14210457813815e-05
-3.70274223839737e-05
-1.62290241840928e-05
-7.38257361375536e-06
-3.84780136262882e-06
-2.64886787745829e-06
-7.27953838044908e-06
-2.97465163993508e-06
-2.21439355673716e-05
1.16094970844506e-06
3.97571777426466e-06
-2.67266395903533e-05
-2.09385269839817e-05
-1.94324270504507e-05
-3.362702655955e-05
-3.3933959542506e-05
-5.5325855186628e-05
-5.30871691452723e-05
-2.97286201393408e-05
-2.30583029215522e-05
-2.60015886845963e-05
-3.30142184253124e-05
-2.28266723962487e-05
-5.49993898796387e-06
-1.22747923920061e-05
-2.04155461276471e-05
2.09409239951622e-06
3.25976914408253e-06
2.09655146005271e-05
4.91012881687107e-06
-2.33285760247571e-06
1.71677414542985e-06
1.65583307102844e-05
-8.73068740521676e-06
-1.69763807124723e-05
-1.70776883174888e-05
-5.1840726411028e-06
-2.88632426496811e-05
-3.38649672551247e-05
-1.28297571941362e-05
1.26955436210259e-05
1.6397097409767e-06
-1.03068237139837e-05
-2.49488171687602e-05
4.33732657967424e-06
-1.38946891854528e-05
-6.7394626822842e-06
-3.75789455833874e-05
-2.23068675706246e-05
-2.45703972855543e-05
-3.08118582818303e-05
-1.04672105060941e-05
4.15883092253295e-06
5.82932245161041e-06
8.79652654935158e-07
2.07770509043954e-06
-1.43468040490402e-05
-7.52935348557107e-06
-3.93739368260452e-05
-1.75829101037742e-05
2.05501236506575e-07
-9.45857743318246e-06
-2.45840428401239e-05
-5.88373922674985e-05
-1.53619892696614e-05
-1.37252771883114e-05
-2.54325021713894e-05
-1.56802720231653e-05
-2.170789047548e-05
-1.19951951234004e-05
-2.4451907428423e-05
-2.78074318995017e-05
-1.97779348098772e-05
-3.38873064383259e-05
-1.65801697010984e-05
-2.92614250008455e-05
-1.03820306935402e-05
6.36989854155028e-06
-1.9385141906393e-05
-1.70667053212789e-05
-1.2182303294523e-05
-3.25541683218646e-05
-1.17569800233751e-05
-3.19922953276905e-05
-2.64414554578113e-05
-2.63212477937341e-05
-1.98006935698442e-05
-1.72152379499075e-05
-1.09453323932988e-05
-9.51967721805335e-06
-1.23482551894059e-05
-4.72020407826217e-06
-2.87353222016917e-05
-4.03284115571167e-05
-2.98833174073781e-06
-2.08201892721e-06
-1.45434733743753e-05
-2.07118450824135e-05
-1.88355355952532e-06
-3.21950573863503e-05
-2.2882065612541e-05
-1.77283097649829e-05
4.81170800474801e-06
3.20156591002705e-06
9.8190030976796e-07
-1.32795145610126e-05
-1.88060228513556e-05
-6.60683703243584e-06
9.90184318342755e-07
-4.00100776556456e-05
-1.25978950231663e-05
-8.05833435108667e-06
-2.54123891404234e-05
-7.6347382157312e-07
-1.54477799468542e-06
-9.31845473128264e-06
1.53868410512546e-06
7.59924572655062e-06
-8.50151667296e-07
-2.03813576475487e-05
-5.7696900948374e-06
7.9992053099901e-06
-1.04666022104321e-05
-9.17868820335474e-06
4.45974522844298e-06
-3.29203919787872e-06
-1.91285562428462e-05
-2.68447133440001e-05
-1.16693052009954e-05
-4.39668350966137e-06
-4.35285905992637e-05
-2.18342419622854e-05
1.4121608985804e-05
-1.2607831200173e-05
-1.11405067882534e-05
-2.0942912309835e-05
8.22850192528203e-06
-7.13638522432888e-06
-1.28547951491767e-05
-3.7956389663129e-06
-1.60981520971544e-05
-1.38583570397627e-05
-1.99668771619708e-05
-3.39857480319185e-05
-1.41377983493633e-05
-5.43133038529659e-06
-2.76063402811294e-05
-1.36453540095259e-05
-2.11001517758403e-05
1.49688025731687e-05
-1.06155504808877e-05
-1.33864053212122e-05
-2.55155088430587e-05
-2.39518707072513e-05
-4.2901355060259e-05
-1.32249642924977e-05
-3.38605431064783e-05
-5.23450360525618e-06
-1.89691803459516e-05
-3.63046460808131e-05
-2.20655756293583e-05
-1.40357197349981e-05
-1.42374585792958e-05
-2.76325557888528e-05
-2.38689486428485e-05
-2.02944218928234e-05
-1.0685191635047e-05
-2.30091332024353e-05
-1.47728380013744e-05
-1.46280243281272e-05
-2.88461460277282e-05
-3.41353951878197e-05
-9.25288114023456e-06
-2.14410996293422e-05
-1.99392840474692e-05
-3.29689367774758e-05
-3.43524766700885e-05
-9.75531412487977e-06
-9.689772066298e-06
-1.14596287006761e-05
-1.29197462274695e-05
-1.95200106523624e-05
4.23017529294742e-06
-1.65429335944294e-05
-1.94616662620244e-05
-1.39527339245621e-05
-8.97953919042042e-06
-2.96773612963725e-05
-4.20867260448028e-05
-2.09016007987212e-05
2.34319188961981e-06
-2.90954767898027e-05
-3.20210567086582e-05
-2.23550595961547e-05
-6.83044179720401e-06
-2.84356354066962e-05
-2.28863534844205e-05
-2.86198852355175e-05
-2.16138779023062e-05
-1.08471408778738e-05
-1.52446986620743e-05
-1.70210518722831e-05
-5.87762724932496e-06
8.52682374936283e-06
-1.99326738079369e-05
-1.0939652510229e-05
-1.31588920365123e-05
-8.13328886608741e-06
-2.31468559618465e-05
-1.31365062080347e-05
-2.46153707096546e-05
-5.54957365427909e-06
-8.05060616389633e-06
-1.23823302687649e-05
-2.35391385328359e-05
1.32991659097584e-05
1.02953772293461e-05
-2.2733160621247e-05
-7.91308010485121e-06
-1.00198141203596e-05
-2.80360044906645e-05
-2.53258645380101e-05
-8.99964501976303e-06
-1.66758682946462e-05
-3.55083201774876e-05
-1.66939638788377e-05
-1.41828610042386e-05
-1.04723438136053e-05
-8.89746164245918e-06
-3.35225606524739e-05
-2.5481989439833e-05
-3.09591125888691e-05
-2.55507200773729e-05
-2.4334242609266e-05
-2.92460098910573e-05
-2.24711828185738e-05
-4.74180050375196e-06
-9.20591589165321e-06
-4.46694826452041e-05
-2.24375197155921e-05
-2.1408034441248e-05
-1.45107645075207e-05
-2.88228757052759e-05
-1.47773646659485e-05
-2.06801140837267e-05
4.60427888901627e-06
-2.15244205226993e-05
-1.93412434864489e-05
-2.07582474407701e-05
-2.06875261149432e-05
-3.25530238798287e-05
-3.23130957280933e-05
6.12115347052986e-06
-1.12626513773414e-05
-2.16984752954376e-05
-5.28798593669942e-05
-2.59029243475706e-05
-3.17011922610433e-05
-2.63349357602495e-05
-1.09236488471079e-05
-5.68182179870845e-06
-1.60655321483096e-05
-1.46690729919095e-05
-3.86850984482498e-06
-1.56979138261118e-05
1.02973858258614e-05
-1.8732898360346e-05
-1.53784564995267e-05
8.47598729803483e-06
-4.6227011614304e-06
1.51078061367503e-06
-2.46022869633771e-05
-3.10601051048044e-05
-1.35400665834626e-05
-1.88697212460816e-05
-3.13820130818043e-06
-2.97002864281127e-05
-3.66633194122182e-06
-1.92338116323543e-05
-2.21947591465576e-05
-2.18950834948152e-05
-3.18528453833781e-05
-4.17819037647412e-06
-2.5555027690068e-06
-2.04719294576681e-05
9.27210361363191e-06
-1.50725773233641e-05
-2.38937652746243e-05
-1.51070399673525e-05
-5.32244349733101e-07
-1.87402536211737e-05
4.46280832626026e-06
6.43111472081216e-07
-2.43378815935341e-06
-1.51016124149368e-05
1.31103285680503e-06
-1.27639490258666e-05
-1.94465376484071e-05
-3.90762916071071e-05
-1.82768491781391e-05
-2.74810488072732e-05
-5.24704031219094e-05
-2.43836313611023e-05
-2.34143061278759e-05
-2.53308876343369e-05
-3.53587162056643e-05
-2.20250170565319e-05
-2.74117117867383e-05
-6.74624966822623e-06
-1.191463117242e-05
1.71872766257064e-06
-1.60174837844321e-05
1.38760505986266e-05
-1.87415192681623e-05
-1.79195899134856e-05
2.01974391892359e-05
-7.34915825814678e-06
-9.32047715704904e-06
-2.7019420014227e-05
-4.16238095121714e-05
-3.35698526066865e-05
-3.16240349162514e-06
-2.18998444861994e-05
-4.32587229579841e-05
-4.20838431680828e-05
-1.49321648070058e-05
-2.89933186798208e-05
-5.8289675439813e-05
-1.61618505887356e-05
1.43962558982492e-06
-1.08152879719695e-06
-6.10692204605848e-06
-1.67267551278672e-05
-5.00089372224945e-06
1.9774242216763e-05
-6.09718619007132e-06
-9.64780225486562e-06
1.92919168621016e-05
-1.95016814160672e-05
-1.13235476306177e-05
-1.53684405023617e-05
1.19600764308471e-05
-3.08371139611508e-05
-1.8402693216492e-05
-4.24667564042662e-05
-1.75170626402002e-05
-1.04077491533345e-05
-2.04906829850267e-05
-3.62713816197816e-05
-9.27065569186695e-06
-1.5121657497804e-05
4.83310750602577e-06
-1.65406296863813e-05
-2.56364458726434e-05
8.61273050009787e-06
5.57781190419955e-06
-1.84744380943236e-05
-2.20239086897444e-05
-1.63314705165729e-05
-1.47586108813604e-05
-4.24809722954121e-06
-3.31983193577553e-05
3.33389825222373e-07
1.92109285451791e-06
-2.47814402081915e-05
2.44875953601581e-06
-1.2892731072077e-05
-1.54077351473112e-05
2.75908892407287e-06
-1.7080490206811e-05
-3.40974240263643e-05
-4.27582684926726e-06
-7.99491819324615e-06
-1.50219112492675e-05
5.7742084662735e-06
-2.97428572869728e-05
2.29277544220885e-06
-1.70858152435962e-05
-3.1713996461841e-05
-2.53182484358478e-05
-1.37665611150073e-05
-2.50648917365479e-05
-2.21075342997533e-05
-3.59488405307555e-05
-4.76397618452118e-06
-2.11250337489186e-05
-3.16301537383952e-05
-4.21702106995813e-05
-2.94673112839791e-05
-4.86964350350251e-06
5.02129642054515e-07
-1.27306734714585e-05
-4.83292110124605e-06
-5.2456110040029e-06
-6.18010895500241e-07
-1.08454066671239e-05
-1.42044769382645e-05
-8.1797524521328e-06
-1.45654864293861e-05
-3.06931140301928e-05
-3.51753513792513e-05
-2.94935223444179e-05
-2.64747630743896e-05
-4.5544664653595e-05
-4.4000806565933e-05
-5.28575716265143e-05
-2.53393307080832e-05
-3.75699245273917e-05
-3.25706933902031e-05
-8.07301955134775e-06
1.57633002316616e-05
-1.56976924879445e-05
-6.49622442872857e-06
-1.58598948523343e-05
2.07413867287653e-05
1.33208287025815e-05
-1.74192829574695e-05
-1.14969884675325e-05
5.20243945443305e-06
-5.38577971683186e-06
-7.65981096909874e-06
-2.39749941156325e-05
-2.91550263886448e-05
-2.62091861541929e-05
-2.173241241186e-05
-3.54979001178481e-05
-4.2216542946152e-05
-4.21613791769993e-05
-3.9316290539939e-05
-1.11615854837614e-05
-1.20267121956716e-05
-2.80475096861051e-05
-1.99806790222123e-06
3.21291324906373e-06
1.17412906375968e-05
8.17175282101172e-06
4.07566428648649e-05
2.6361262354455e-05
-6.99976133751369e-06
-1.39748625254224e-05
2.35496872267928e-06
-6.6316938505125e-06
-2.38838296570495e-05
-2.13717839994708e-05
-9.05563823823464e-06
-2.21968005426211e-05
-4.78635384700108e-05
-3.99574163042393e-05
-3.42838744356774e-05
-2.16893938288185e-05
-4.8100440221531e-05
-2.4659341142265e-05
-1.24858379518166e-05
2.95164498246412e-06
7.27563330787927e-06
-5.16455354260357e-06
-1.05373565117356e-05
1.39395465632767e-05
-2.55946054182641e-06
1.19101909404391e-05
3.84932701197706e-06
-4.75325248305618e-06
2.57290504735277e-06
-2.36291866339675e-05
-1.85664808531179e-05
-7.263002559345e-06
-1.66504096976658e-05
-3.06260956145967e-05
-3.52801346987457e-05
-2.67505568884456e-05
-3.06515607589989e-05
-3.69605336860843e-05
-5.58312642532562e-05
-1.90588767967911e-05
-2.11993250030105e-05
-6.42759757676528e-06
-1.45042650684791e-05
-1.09894826237625e-05
-1.14841770777118e-05
-1.37468431026877e-05
-2.55473515180814e-05
-1.37411601915607e-05
7.6523029067201e-06
-5.9595309989396e-06
-2.01289415599168e-05
-2.64658092825242e-05
-3.34726026633985e-05
-8.62241451692844e-06
-1.55818841006443e-05
-1.13180283690763e-05
-2.25825424702453e-05
7.52131349534205e-06
-1.61825162001178e-05
-2.13536453104618e-05
-2.64828938120247e-05
7.43466536416126e-07
5.06543496216355e-06
-2.8632003684414e-05
-2.90878810081291e-05
-1.7959903205171e-05
1.63337012502884e-08
-2.44624590691824e-05
-3.9187543420635e-05
-3.9843774437878e-05
-3.33795753536275e-05
-2.45338121691577e-05
-7.55325374131684e-06
-2.49127984965126e-05
-7.26003060312833e-07
-2.6230144704579e-05
-5.92553100887997e-06
2.72102084072118e-06
2.43409009927175e-06
3.23068373880926e-06
-2.334630035701e-06
-1.08771192083232e-05
-5.34527024807453e-06
-7.44316545570384e-06
2.37659599281719e-05
-2.55981677777625e-05
-1.74093387906553e-06
-1.36122766292416e-05
-1.29557797176405e-05
-1.57191287714314e-05
-3.842369806835e-05
-5.29466961769747e-06
-8.52178661023773e-06
-1.46436688851318e-05
-1.89298783840452e-05
-8.45158152195008e-06
7.57248331375486e-06
-1.97581393805019e-05
-2.71004899297402e-05
2.18433988695183e-06
-1.06956336028853e-05
-9.43762340186468e-06
-1.77897927319048e-05
1.72284909810803e-05
2.72661390425323e-05
-2.76126497855367e-05
-2.97952518646378e-05
-3.60517172046139e-05
8.13148715829205e-06
-1.43130683909835e-05
-1.46913337746259e-05
-3.32025920276896e-05
-2.18365505926008e-05
-2.61680347762409e-05
-3.73383188547292e-05
-1.66381134123119e-05
-1.32140967155544e-05
-2.64922977507636e-05
-1.5349549739317e-05
-3.07399076378825e-05
-1.77780871366994e-05
-1.54271319338675e-05
-3.03295390578216e-05
-1.64146869839417e-05
-1.77022324454928e-05
-2.28316931386234e-05
-1.46454731710175e-05
-2.80015645670087e-05
-3.32937113610475e-05
-2.9880700316998e-05
-1.37872314227637e-05
-1.16124138493743e-05
-1.03241558441478e-05
-1.26768378371573e-05
-2.13795909045767e-05
-1.42211016278872e-05
-2.84531304003194e-05
-1.38519616716514e-05
-1.73175055141645e-05
-1.60708067888396e-05
-1.74801165947592e-05
-2.30557215143529e-05
-3.19601782953393e-05
-1.05492013624683e-05
-2.78977330453104e-05
-1.39722267105261e-05
3.62360148812551e-06
2.55027916737029e-06
-1.64267749213256e-05
-1.92450956514216e-05
-2.18717665768662e-05
-1.30760936335889e-05
-2.31397301278424e-05
-2.70788005426578e-05
-2.66125686813882e-06
1.00219162446373e-05
7.45828530579193e-06
-2.45054489757709e-05
-1.2732760655694e-05
-1.50988604806088e-05
9.13695760394003e-06
-2.10251001727755e-05
-2.54144611047341e-05
-3.66460467309787e-05
-1.3447911494866e-05
-5.85076137952035e-06
-2.12258901880332e-05
-1.83077546788348e-05
-2.43883804916947e-06
8.28690941360241e-06
-1.55158484861288e-05
-1.70359961266406e-06
-7.93400880675743e-06
5.92345995604539e-07
-8.57102703171638e-06
-2.13349205942112e-05
-1.54319903250791e-05
-1.79382636765214e-05
-1.69528776356234e-05
-3.30771350011859e-05
-2.30045263469472e-05
-1.71897948772319e-05
-2.00955772246775e-05
-2.3511843358438e-05
-3.34889010821494e-05
-1.66463961753666e-05
-1.85760785311829e-05
-2.32281849763998e-05
-6.43044131317888e-06
-2.11818734568079e-05
-1.3257279802255e-05
-1.30234450169937e-05
-1.97944609273569e-05
-2.45975203569906e-05
-8.02416659519419e-07
-2.69902032903336e-05
-2.19996893586037e-05
-1.09510243795469e-05
-2.72403503606935e-05
1.23898522056562e-06
-3.01490013419297e-05
-2.86870717744506e-05
-1.88535764850246e-05
-2.61926381132418e-05
-1.67494603495109e-05
-2.54712885558619e-05
-1.6860330150102e-05
-5.25013471395994e-06
-2.67552684162595e-05
-1.00611063379698e-05
-1.03020976952887e-05
-6.61289743873541e-06
6.10052416559597e-06
-1.51098851077743e-05
6.54549323663349e-06
6.70336201458391e-06
1.16988241523794e-05
-1.37834731209509e-05
-2.0483940316044e-05
4.0728895231317e-06
4.37890186598204e-06
-1.98480934370487e-05
-1.92862426668686e-05
-1.53032387002401e-05
-1.14792633127135e-05
-2.52408559014924e-05
-1.10471042443428e-05
-1.60554738407045e-05
8.5092505513607e-07
-2.53804610301349e-05
-1.88566988784206e-05
-9.06857716200107e-06
2.92406882363832e-05
-1.54914423796083e-05
-6.01368215665616e-06
-4.33588944754527e-06
2.25314330763495e-06
-4.31051583331324e-06
6.67927454440197e-06
-1.88981661125924e-05
-2.5789442655389e-06
4.02274881452698e-06
-2.4910220879652e-05
-4.72672566855943e-06
-1.11434452825071e-05
-4.29426724933156e-06
-1.86306689846019e-05
-1.07268548496897e-05
-1.39873370463543e-06
-5.68347368255371e-06
-2.40850006676485e-05
-1.6662841721506e-05
-1.20622155732725e-05
-1.02961475716902e-05
-5.65424412989137e-06
-8.98092839336586e-06
-1.26408359900377e-05
-7.32120613217599e-06
1.55183640605435e-06
-3.00628652365456e-05
-3.13498147878331e-05
-2.18219807031247e-05
-2.87033137829707e-05
-1.29877009781137e-05
-1.34608096307909e-05
-3.63618827507328e-05
-2.46212845126649e-05
-2.11221817792193e-05
-3.43110526171586e-05
-2.90197276543197e-05
-2.0297896391222e-05
-1.12796325973746e-05
-2.39075088391133e-05
-2.09553978535318e-05
-3.41076018790051e-07
-2.41530623843389e-05
-2.60727405459179e-05
-9.89181161520185e-06
-2.61486283844544e-05
2.6251590658453e-06
-3.63697728886964e-05
-4.54019518882122e-05
-2.86828859855414e-05
-2.46881882639577e-05
-4.99082103639685e-06
-1.208396053794e-05
-3.63119673555283e-05
-1.84300405234849e-05
-2.41346947402201e-05
-2.1655679834097e-05
-1.09080246477069e-05
-2.08834274026733e-05
-1.56365719614134e-05
3.75587185404575e-07
-2.10932350546388e-05
-1.14132248343609e-05
-2.15727596017183e-05
-1.68953852451516e-05
-9.36800386046274e-06
-2.61551629708853e-05
-7.36441980514056e-06
4.3542062635125e-06
-1.72762241285593e-05
-3.56508489255848e-05
-3.85378755751664e-05
-6.46635208036365e-06
-3.19002677288197e-06
-2.35999279268492e-05
-1.95884874558034e-05
-1.39720831083166e-06
1.19445981814125e-05
-1.38488856955673e-05
-6.69742880333792e-06
2.78826807306447e-06
-7.47510587732574e-06
-1.10741291513112e-05
-1.42099190110129e-05
-3.2225602248444e-06
6.57140906323548e-06
-2.01083593955962e-05
-3.00717095839389e-05
-2.09024745732442e-05
-8.30797609247251e-06
-1.825657110319e-05
-3.17311172102674e-05
-1.87953244024225e-05
-3.62388517257453e-05
-2.54691473940578e-05
-2.10216892254877e-05
-1.28216545120999e-05
-5.24759742868047e-06
-2.93189239346162e-06
-1.63993871421067e-05
-2.91675960802357e-06
1.4372739712698e-06
-3.15142466107212e-06
-7.02986395057803e-07
-1.20947811323105e-05
-4.73498127578409e-06
2.51492452194495e-06
-1.53022414373723e-05
-7.39235496183774e-06
-1.55885238953486e-05
-3.71424938283804e-05
-2.76756746494858e-05
-2.60689008753712e-05
-2.47941484181725e-05
-3.50584094391347e-05
-1.74880825820417e-05
-3.60847597877136e-05
-1.18465579439296e-05
-2.04220924811513e-05
-2.30741171654547e-05
-2.33226095700364e-05
-2.17743363082961e-05
-5.44019528875932e-06
2.48588814874986e-08
-8.83262233501847e-06
-3.20525924579539e-05
-1.97689978869112e-05
-1.18316650709577e-05
6.50361972579579e-06
-1.99235324131598e-05
-9.66944368009105e-06
-1.88008464650398e-05
-1.58343411463206e-05
-2.09794638551167e-05
-1.36622757541961e-05
-4.70310245716955e-06
-2.77490648983811e-05
-1.55045918119355e-05
-2.78179682057983e-05
-2.84308520530866e-05
-8.471244980316e-06
-8.37755743032129e-06
-4.40161611558162e-05
-1.34431061959254e-05
-1.20869533894881e-05
-2.29150141026721e-05
-1.84523152302829e-05
-1.71866519297981e-05
-1.96814884130994e-05
-2.86451894957608e-07
-4.13947102782329e-05
-1.78879183232469e-05
-1.37057384781667e-05
1.15176478388057e-05
-1.25901891235744e-05
-3.40487280719475e-05
-9.40379401079811e-06
-1.36323398323983e-05
-2.80856813889499e-07
7.23747347159049e-06
-2.14922665978705e-05
2.54394047719988e-06
1.20183111064015e-06
-2.16362852000524e-05
-1.53582204125712e-05
-5.59443765441805e-06
-1.5786431937639e-05
2.63511233002297e-06
-1.5148785612996e-05
2.91806357611166e-06
-6.37797098192214e-06
-8.46081113412096e-06
-3.07687030874383e-05
-4.69877607033893e-05
-1.46265155952909e-05
-1.73055792676719e-05
-2.21203176824251e-05
-2.39592022872039e-05
-3.56811259364243e-06
-8.90627762835356e-06
9.63559203089028e-06
-8.3645108040098e-06
-1.66692745788942e-05
-1.56366226057244e-05
-1.10923166550151e-05
-1.79548110071067e-05
2.94712845916411e-06
1.4222058662214e-06
1.01670278890487e-05
-1.66387302801819e-05
-8.72295730528176e-06
-3.23044067210069e-06
4.43820306034251e-06
-1.27543579921566e-05
-3.10665956957163e-05
-1.79612053663181e-05
-6.80674159467384e-06
-3.4799012036816e-05
-4.92374650537589e-05
-1.7070382192063e-05
-3.64119457522628e-05
-5.12946619435027e-05
-3.94010609525635e-05
-2.08086910944324e-05
-1.43358976969519e-05
-2.45788848683456e-05
-1.8570426296606e-05
-4.42226275730875e-06
-1.42394446995121e-05
-4.18935241372831e-06
-2.03773138451292e-06
-1.49186485998491e-05
-7.96874953625344e-06
9.65000417872878e-08
-5.17995457914526e-06
-1.42951085780572e-05
-1.21058075663135e-05
-1.88275349489564e-05
-2.84641060831439e-05
-1.53587748074286e-05
-1.58655380597681e-05
-3.99626493854721e-05
-2.35022743525506e-05
-4.58607395365575e-05
-3.94275161372539e-05
-3.90000973049227e-05
-4.58927534992553e-05
-8.93093871088136e-06
-2.59085823202289e-05
-1.56064903763572e-05
1.63821912479809e-05
-1.11085415651634e-05
7.21557931733854e-06
2.14274496318656e-05
-9.81346790306044e-06
-2.99392576621292e-05
-2.03956545646427e-07
4.24021241414891e-06
-1.30716309488496e-05
-1.03090259211266e-05
-2.53726485786201e-05
-8.67230973646055e-06
-1.67580237949816e-05
-3.6319557051508e-05
-3.6492461728524e-05
-1.7328595521404e-05
-4.4737243701513e-05
-3.0050573876875e-05
-2.50375772427741e-05
-3.31949568312295e-05
-3.50732354369177e-05
-1.56284828840267e-05
-1.06627976581174e-05
5.04946013125356e-06
-5.51903131518791e-06
-8.22050793504867e-06
1.75124344918863e-05
2.05853394573721e-06
-7.05835229051216e-06
-2.41104557177604e-05
-1.07630302364914e-05
-4.21848670944417e-06
-1.23648255659614e-05
-2.39765606776442e-05
-3.87005635156309e-05
-3.08438103709599e-05
-2.13887689125758e-05
-4.98141687275404e-05
-3.84680311405555e-05
-3.26962675350926e-05
-1.46766193981982e-05
-1.8624792643235e-05
-1.8054894643558e-05
-1.14656610630039e-05
5.26050058796936e-06
2.36481431213937e-06
-2.11589278386244e-05
-1.84571849250816e-05
9.76570311925193e-06
-4.24998698013714e-06
-1.54815173839434e-06
-5.28187251585616e-06
5.12143597080716e-06
-9.30214549373725e-06
-1.59965717615158e-05
-4.53890885686358e-05
-1.5645681787692e-05
-2.13103701694739e-05
-4.63198549993811e-05
-4.63037580346426e-05
-3.08488573951974e-05
-3.51430986128323e-05
-1.89702914900256e-05
-4.20403088734888e-05
1.91509540496415e-05
-3.33165036792179e-05
-2.77624253683878e-05
-2.98370367487033e-05
-2.78772018852304e-05
-2.51165544626894e-06
-1.65682563656425e-05
-2.46868804708373e-05
-2.16449885059565e-05
-2.0455349286365e-05
-5.90005067479958e-06
-3.69429234683697e-05
-1.2499806694612e-05
-6.12136714700969e-06
-2.45551326556821e-05
-2.47219699489816e-05
-2.37014033146679e-05
-9.99718539985401e-06
-1.51690268688799e-05
-1.53931870794307e-05
-2.86753185582826e-05
-3.12911372361973e-05
4.48368527701428e-06
-1.91239570951869e-06
-9.54237250581441e-06
5.75507489151489e-06
3.64087106816306e-06
-2.36458306969701e-05
-3.63213715535059e-05
-1.61856418958275e-05
-1.31500145408912e-05
1.80833099243793e-05
-1.36976202589213e-05
-2.86373091271961e-05
-3.56232743665805e-05
5.0616218316043e-06
-2.37789533831546e-05
-2.63182987311618e-05
-1.80695571872626e-06
1.50619600348095e-05
-2.31905936832021e-06
9.50100970168621e-06
5.78908514351777e-06
1.22042911369828e-05
-9.63072067169884e-06
-2.61424069387658e-05
-9.15074029901045e-06
-3.65872136306214e-06
-1.80277615656488e-05
-1.66936068720761e-05
-2.96956873415399e-05
-3.08081152740858e-05
-1.53863174003785e-05
-4.65686585911233e-05
-2.63719919856213e-05
-2.4915626803566e-05
-2.33901335459233e-05
-3.72347070335464e-05
-3.80755918348894e-05
-1.17333086373267e-05
-7.41729711263777e-06
-9.46536407870927e-06
-1.40840652791546e-05
-3.72774364865795e-06
-4.32532604489096e-06
-8.01167654991087e-06
-3.73348683232615e-05
-1.79817898056847e-05
-2.66976875625854e-06
-4.28311662446679e-06
-3.35159691044409e-05
-1.73083913753682e-05
1.55153298275376e-06
-1.5642710424663e-05
-3.20413624842414e-05
-2.37918539420434e-05
-1.9844639268047e-05
1.13964198915744e-05
-4.39871258185499e-05
-4.6358607749119e-05
-2.49479405276337e-05
-3.86098227299322e-05
-1.07011765142776e-05
-2.23596741324599e-05
-1.63523313174508e-05
-3.03759956820325e-05
-2.0128922721086e-05
-8.94496779021533e-06
-2.29655226164145e-05
-9.57471445224234e-06
-2.98516465509307e-05
-1.99999647456455e-05
-8.92927798188161e-06
5.76471151779286e-06
1.65818487338537e-05
-2.88418892834691e-05
-2.79442004677875e-05
-2.82636084043942e-05
-2.29070932933791e-05
-9.92781257375854e-06
-2.14544622346272e-05
-9.93534214730905e-06
-1.66802284699831e-05
-2.35031714213811e-05
-1.70834214597522e-05
7.04392131704539e-06
-1.09008600645717e-05
-2.13247131635852e-05
-3.05242730901525e-05
-3.336909453593e-06
3.43704779217251e-06
-3.0838490508373e-06
4.70150440795073e-06
2.74908845079049e-06
-2.63397426947021e-06
4.95682281278905e-06
-1.28704187373311e-06
-2.11330762711396e-05
-2.11015349896575e-05
-2.25963732802622e-05
-4.63149018238188e-05
-1.01266932260045e-05
-2.10850343301436e-05
-3.9687836918737e-06
-1.3152615777139e-05
-2.28164369151149e-05
-8.87655487102564e-06
-9.6949159240777e-06
-3.16606631969628e-05
4.63728787687108e-06
-4.18752419237732e-06
-1.07882651355311e-05
-1.85997892757701e-05
-1.65901722634465e-05
2.39902302409884e-06
-2.07496251940769e-05
-4.87689933855777e-06
-3.31232243110987e-05
-1.75721775917499e-05
-1.22837624306125e-05
-1.46048592701756e-05
-1.56195108087908e-05
-2.84804910497676e-05
-5.84665296763579e-06
-1.27490584745422e-05
-4.17144100430702e-05
-9.19879570053042e-06
-2.99135819604329e-05
-1.30587498960347e-05
-1.30615413443033e-05
-1.19205547839644e-05
-1.17116387388196e-05
-1.42997646062443e-05
-3.85484156606614e-05
-3.80271282616253e-05
-2.36884573394645e-05
-1.75385635498739e-05
-1.29084402106742e-05
-3.97952037449596e-05
-2.23337051139918e-06
4.11212741897605e-06
-1.05978744179603e-05
-1.11359877847333e-05
6.75358582669032e-06
-9.20650381313103e-06
-9.97070979068518e-06
-2.45941333615129e-05
-2.26689369674287e-05
2.49112523214044e-06
-2.86444233161524e-05
-3.37355050604658e-05
-1.67101139217035e-05
-2.41674393097247e-05
-1.43262706306098e-05
-2.85155226676433e-05
-2.11156310424468e-05
-1.63330742449512e-05
-2.51299033484947e-05
-9.8741341203019e-06
-3.6407294613927e-06
-1.03297084469619e-05
-2.77124711944241e-05
-2.50462889681346e-05
-8.35054522444466e-06
-6.83653544517878e-06
2.10660092489567e-05
-2.05790200211307e-05
-3.19450132168068e-06
-5.06329114397238e-06
-1.62343123420676e-05
-1.40260254385139e-05
-1.71826391467361e-05
5.76002272098599e-06
-5.32028047336251e-06
-1.76776862926509e-05
-2.19865483878727e-05
-2.69872296676632e-05
-2.33190980597004e-05
-1.60790849119099e-05
-4.05915125587584e-06
-6.1026532546727e-06
6.23437466179399e-06
1.42409473101375e-06
-2.21065615974293e-05
-2.03159882596938e-05
-1.38339873836565e-05
-1.81699720471351e-05
-1.27158188424e-05
-2.23545046452221e-05
-2.04729331569606e-05
5.75427660359414e-06
-2.75089482070804e-05
-1.86763553006982e-05
-1.55070723291279e-05
-2.10801297923767e-05
-3.02216062121793e-05
-3.32078812804559e-05
-3.00236500373658e-05
-2.09162618442286e-05
-2.52212289738406e-05
-3.77264447969471e-05
-2.8133882238794e-05
-1.65743199807881e-05
-2.12005898120158e-06
-5.41273860736043e-06
7.070471510512e-06
-1.99965941733707e-06
2.06432446007245e-06
-1.70288827328676e-05
-3.15936887848958e-05
1.60057329381166e-05
-2.06532135253761e-05
-3.32618768023975e-05
-2.26453402239757e-05
-2.19183166627603e-05
-2.93824772700795e-05
-2.3531174106041e-05
-2.46296966129099e-05
-2.10561904393932e-05
-3.0379676827428e-05
-2.81068295508753e-05
-1.94380172758108e-05
-3.89475777642341e-07
-1.91926058043593e-05
-2.58598039961325e-05
-9.35115684977294e-07
2.08638366910917e-06
2.04652053294036e-06
2.80252272939807e-06
-3.32207934594528e-05
-1.05043188091126e-05
9.26875547077209e-08
1.07148885122618e-05
-2.48570158553335e-05
-2.21970383234858e-05
-1.45847463160211e-05
-6.27050983795484e-06
-1.88309248360063e-05
-2.12898763718831e-05
-1.66678052041077e-05
-3.42468937093387e-05
-3.12072636987305e-05
-4.28837248666348e-05
5.25552498999565e-06
-9.3239909783066e-06
-2.49825148360204e-05
-1.0002729683276e-05
-1.83476450980823e-05
6.06083612594855e-07
-2.14826159688366e-05
-6.28178026038043e-06
-2.58673792832363e-07
3.49983019472837e-06
-1.34129492777974e-05
-1.02036876551706e-05
-1.47863523851037e-05
-9.06713162409282e-06
-1.6675944883687e-05
-2.41864151776326e-05
-3.83890627530209e-06
1.58981696837513e-06
-1.47272706713704e-05
-3.71364648664145e-05
1.36730136725198e-05
-1.76235181413098e-05
1.00883411828913e-06
-1.07088723597125e-05
-1.82806990751568e-05
-3.60263855980067e-05
-1.18329208100209e-05
-6.65992885205965e-06
-2.24548783792198e-05
-2.20464965908708e-05
-8.66431512785118e-06
-1.45781051520089e-05
-1.40710280923931e-05
-1.24573010981437e-05
-1.1241196631836e-05
-1.13266185336057e-05
-3.95623566780772e-05
-2.80186272431067e-05
-2.15434346083643e-05
-2.61740303224349e-05
-4.18218333925585e-05
3.83115771763279e-06
-1.16317502338404e-05
-1.79154769684454e-05
-1.42960876907803e-05
-7.56819857149716e-06
1.35854011878462e-05
-1.08527346385357e-05
-2.24643979050527e-05
-2.03033242060465e-06
1.97150894936958e-05
8.06811799039306e-06
-3.23783038531195e-05
-2.7015039112044e-05
-2.00736759832676e-05
-3.12276769343922e-05
-4.04604888958126e-05
-5.38106668708795e-05
-5.56530803882374e-05
-2.56489930436838e-05
-2.6369080480004e-05
-3.26763735728319e-05
-4.61000450525627e-05
-2.29554198930025e-05
-3.48192132264587e-05
-2.89387637532338e-05
-2.3695146499652e-05
-1.78978822462119e-06
1.29844965793338e-06
2.11697741238068e-05
-5.35165206342066e-06
7.55950527523678e-06
-2.00833359948585e-06
-8.00742299320092e-06
-4.33453442532035e-05
-1.04104739036689e-05
-6.34420076130468e-06
-2.68328187122971e-05
-2.64627294738653e-05
-2.50998078866513e-05
-4.09147878331265e-05
-3.42538867573262e-05
-1.39731967854402e-05
-2.46713664841781e-05
-1.5970686990396e-05
2.1319212634208e-06
-1.08031666319795e-05
5.40108889848434e-06
1.11901786332304e-05
-1.54885122708887e-06
6.76958070768191e-06
-2.9987781646452e-06
1.66971223070064e-05
-1.74230368407739e-06
-2.33937218232142e-05
-1.87517586904e-05
-2.75487681922273e-05
-1.689753635275e-05
-1.17871338484255e-05
-3.6650651300304e-05
-1.80681804377239e-05
-1.86692944380189e-05
-1.33724139091404e-05
-1.68138329375988e-05
-3.40923990584573e-05
1.52406905650537e-06
-1.81456021822118e-05
1.14446016479371e-05
-1.49221305418544e-05
-5.9694400585547e-06
3.27284379585813e-05
-9.58269113735434e-06
-2.82108103515021e-06
2.9261615899353e-05
2.12059479072978e-05
-1.42633821824429e-05
-2.53010742892231e-05
-4.13644874428286e-05
-2.1825123731769e-05
-2.02717866280628e-05
-2.33591885046625e-05
-2.45372181135595e-05
-3.45002307306708e-05
-4.78685960509196e-05
-4.57072495998171e-05
-2.52894268193432e-05
-1.82251745475753e-05
-1.78218898376977e-05
-5.65689003299416e-06
1.48930494697247e-05
-8.06783738803755e-07
-7.61473366802953e-07
-9.36070848577346e-07
3.30865029987387e-06
-1.74928885197047e-05
-3.62227611157884e-05
-2.29732346321561e-05
-1.74929941131228e-06
-2.79375652506531e-05
-4.68348979927845e-05
-4.28979096978941e-05
-2.1743672745989e-05
-1.35858685590767e-05
-3.00625660274749e-05
-2.46818243825601e-05
-2.48497373952965e-06
-1.51817634684716e-05
-6.1566480705759e-06
-1.41155504120421e-05
-5.47850953375098e-07
3.39902544744532e-06
4.40079204260179e-06
-1.20101754631088e-05
-1.37747080668587e-05
-1.31389028287622e-05
-1.78823780856603e-05
-1.47346221900841e-05
-3.18076718100548e-05
-3.03245768502716e-05
-2.76760646787355e-05
-4.02560024518674e-05
-3.50416652041423e-05
-4.01407291019452e-05
-2.2251197534316e-05
-3.02423348337027e-05
-6.56291340551681e-06
2.84118497536171e-06
-1.88748817340988e-05
-1.12665283930049e-05
1.2364813048507e-07
1.88926676805456e-05
-1.59097729049802e-06
7.72976103068514e-06
2.13878955575242e-05
5.42579774826e-06
-1.99577633507462e-06
-1.57041723705239e-05
-1.36299432368434e-05
-3.17329841502651e-05
2.92635695057078e-06
-2.40619641750478e-05
-3.03531420375814e-05
-3.87446431424342e-05
-3.25373072461105e-05
-2.54873088868078e-05
-2.8943319716701e-05
-2.52084464598595e-05
-1.24958094608882e-05
-2.14146351218557e-05
-1.02974474304992e-05
1.33947281554402e-05
-1.52359637726253e-05
-1.3050412178092e-05
-7.26862776214561e-06
2.13101046554068e-05
-1.5994501805279e-05
-1.53759872720117e-05
-1.05246937777652e-05
2.07473102349581e-06
-1.92317450415638e-05
-1.03729316048873e-05
-3.35935838122686e-05
-2.57028006521646e-05
-3.91982677874327e-05
-2.97876196587195e-05
-3.2569969735485e-05
-4.72479445491528e-05
-2.09004403041026e-05
-3.12335174405457e-05
-3.28412714114289e-05
-2.4632495031256e-05
-3.16905045330526e-05
-5.84119046612406e-06
1.06634810865853e-06
-1.60022391599514e-05
1.54573806288889e-06
1.47792830862006e-05
