# Supplementary material for: Research on computational propagation and identification of mine microseismic signals based on deep learning
Source: PLoS One. 2025 Oct 22;20(10):e0334641. doi: 10.1371/journal.pone.0334641 (PMC12543183; doi:10.1371/journal.pone.0334641)
Supplement: S10 Data — (ZIP) [file pone.0334641.s010.zip › 000101100001666.xlsx_0.txt_24.txt.txt]

-3.09098188741225e-05
-3.07321323110004e-05
-9.20655674132553e-06
-1.81983869035976e-05
-5.29465101407612e-06
-1.0545687409471e-05
-1.14007930483363e-05
-2.26254239732459e-05
-4.62592609803126e-07
-1.98517504392424e-05
9.92421316965113e-07
-6.34242987187962e-06
-1.1047773538443e-05
-1.46432116595852e-05
-2.87689326235723e-05
-1.21792314831478e-05
-5.06403500207497e-05
-5.23646580632343e-05
-3.85934428406364e-05
-1.31083368789009e-05
-4.71678800538383e-05
-6.11889374167645e-05
-3.06114883147659e-05
-7.22301049891553e-06
-1.88536411177973e-05
1.06943144974874e-06
-1.86902372604793e-06
5.52221652015525e-06
-8.72887918083991e-07
-9.30312541999273e-06
4.25786232779915e-06
-1.2703486449095e-05
-3.23172939623886e-05
-2.57807353194259e-05
-2.76389349146477e-05
-1.25937183401515e-05
-6.16289320288012e-05
-3.35791495547161e-05
-4.19061438261292e-05
-2.95351767584949e-05
-2.77388336779263e-05
-5.87132165028917e-05
-4.34968099150531e-05
-2.5011164957956e-05
-2.31537879689142e-06
-2.30363225987882e-05
-2.7961520638641e-05
-1.31946837698537e-05
-1.30619052102341e-05
-5.3956653164657e-06
-2.8651248762446e-05
1.8623657257791e-06
7.878788613775e-06
-5.62064112826537e-06
-2.88872812045188e-05
-3.74452861534524e-05
-1.48521717369241e-05
-2.86637213710212e-05
-4.06706490755572e-05
-3.37070747689667e-05
-4.07292392560176e-05
-2.53604060830539e-05
-5.3135259392555e-05
-3.77033486524033e-05
-1.1867510447165e-05
-1.10616799731824e-05
-1.94675070928016e-05
-2.82578849008123e-05
2.28976808690356e-05
-1.40543325668845e-05
-6.22691213769161e-06
7.30059919740013e-06
9.15397838763771e-06
9.19536559490706e-06
2.66981089283509e-05
1.10613736748042e-05
-2.56766186684597e-05
-2.34214187998559e-05
1.320670918633e-06
-4.22879832550229e-05
-1.30671737642234e-05
-3.26792084275752e-05
-5.30650554542797e-06
-3.31424213990858e-05
-1.61983719651474e-05
-1.60732907187855e-05
-4.07836756415194e-05
-1.92167496722803e-05
-6.93771762121008e-06
-1.97158930893389e-05
-2.65178754242402e-05
8.82593411748181e-06
-1.75126422149942e-05
-5.04542179008186e-06
2.85422717192696e-05
-1.18540232977237e-05
-1.21450232606447e-05
-5.17461092957347e-06
-2.80876969020062e-05
-2.34521471986085e-05
-1.62826734377052e-05
-4.68099280344223e-05
-5.30368036410569e-05
-4.42081270560624e-05
-3.58224392907821e-05
-1.30254627642146e-05
-2.96100015596595e-05
-4.69428684047448e-05
-3.06496814428083e-05
-1.33153924873827e-05
-1.44176131625774e-05
-2.11857422889041e-05
-1.7199563766447e-05
1.52848188154368e-05
-3.53129464134825e-05
-3.38582987008997e-05
-7.06411844325462e-06
-7.71950236613416e-06
-1.31908266753378e-05
-3.24392360234117e-05
-4.70001735340003e-05
-1.96388277682137e-05
-5.23105856303022e-05
-3.10649808087555e-05
-5.443541837495e-05
-3.83683761553906e-05
-4.62193666604256e-05
-3.04161957964031e-05
-1.64281418244283e-05
-4.32496523215202e-05
-3.45201335350162e-05
1.95830899311037e-06
-3.13220124796087e-05
-1.36706363946952e-05
-8.28302431877213e-06
1.2113836242094e-05
-2.75412909733069e-06
-2.62496464539113e-05
-1.16470491985819e-05
-2.55083694258576e-05
-2.60965113061954e-05
-4.0494989630627e-05
-1.85879184030495e-05
-2.7312405449299e-05
-1.50743276046411e-05
-2.67552061101938e-05
-4.68859242282147e-05
-2.77653361840448e-05
-2.67459655004607e-05
-9.36828148808536e-06
-1.77578845476531e-05
-1.97000537104273e-05
-8.84905984031169e-07
-4.89637900717705e-06
-1.45603141034358e-05
6.3876285968844e-06
4.4783989082881e-06
-1.98602204419055e-05
-1.3724321595886e-05
-9.15950434636769e-07
1.64051238205071e-05
-2.79017061297741e-05
-2.40280590000617e-05
-2.63245649446727e-05
-4.34793029573675e-05
-3.6771422301661e-05
-1.3535967247003e-05
-3.62228421198797e-05
-1.33766296800237e-05
-8.48562172253575e-06
-6.59339652278947e-06
-1.15810525924764e-05
-1.62867424006523e-05
-3.33746408292875e-05
-4.84685385906477e-06
-1.72783883017409e-05
-2.33556403619724e-05
-1.69870105887404e-05
6.21902543651954e-06
9.58326892387399e-07
-2.2785752873152e-05
-1.65518829900899e-05
-1.62042028327712e-05
-1.58768965841861e-05
-2.88329503170763e-05
-2.52747356337195e-05
-3.56109070309585e-05
-3.44655484377269e-05
-5.73055244336012e-05
-3.1021286948234e-05
-3.85581684522373e-05
-1.9850469615946e-05
-3.43926020594565e-05
-1.46178561271372e-05
-2.35047998162722e-05
-3.69036685721874e-06
-3.25301732261181e-05
-1.82259240522731e-05
-1.27830741617248e-05
-2.43035239064466e-06
-2.67831237293867e-05
6.88329002713234e-07
-4.65954702208412e-07
-2.4318193332961e-05
-5.08894330911855e-05
-4.01364844856546e-05
-1.73298671471954e-05
-5.45774429722571e-05
-3.02854739871234e-05
-3.62318459853032e-05
-4.34338530277005e-05
-5.51169143364462e-06
-4.38354870748127e-05
-1.38670370776957e-05
-1.36436659632957e-05
-6.25854055026013e-06
1.11534467362205e-06
-1.1036697591569e-05
-2.95965695744578e-05
-2.78322796871441e-05
-5.83490056609751e-08
-2.71296144230088e-05
-9.07964734276773e-06
-4.50022151766917e-05
-2.2884207443132e-05
-4.25711386052729e-05
-2.92511913948404e-05
-3.24679559433877e-05
-3.12810330107979e-05
-2.85763315808694e-05
-3.15637260880437e-06
-9.09475026286127e-06
-3.69567487540591e-05
-1.7271716314151e-05
-3.21252973739823e-06
-3.2506423037952e-05
1.31329535777568e-05
-1.73776611196751e-05
-4.51512505974098e-07
-2.04804887189413e-05
-1.21155457132244e-05
-1.31046569602811e-05
-6.57338760418653e-06
-3.43876627890974e-05
-2.5346572162228e-05
-2.93021346580992e-05
-1.04585911119152e-05
-6.55969289825495e-05
-2.4591458201718e-05
-3.62585079834318e-05
-3.12917439302991e-05
-2.0602863670662e-05
-5.44308399661686e-05
-1.36037448799895e-05
-2.27585845673275e-05
-1.59204287706743e-05
-3.70772872387414e-05
1.5436600121542e-06
1.39252707069218e-05
-8.05225264700504e-06
1.55060438366692e-05
-2.19975734328205e-05
9.04806573545732e-06
-2.38912992822574e-05
-3.14496110037459e-05
-3.36884378449469e-05
-3.18983620800414e-05
-4.07311544332336e-05
-3.0876846591916e-05
-3.51136116964151e-05
-3.81800214477906e-05
-3.18493657499554e-05
-3.67441229425816e-05
-4.27525128007792e-05
-3.82531648870082e-05
-2.89498273975545e-05
-3.82893069649395e-05
-2.58678918243395e-05
-2.74004582435097e-05
-7.12153353888941e-06
-1.03544180498637e-05
4.46231556680167e-06
4.25507643529047e-06
-3.09962361582649e-05
-4.36958558178549e-05
-2.39721801761481e-05
-1.15424447996741e-05
-2.83343011560921e-05
-2.01624154470331e-05
-2.20625298313348e-05
-4.34622107488061e-05
-4.55743683041901e-05
-8.69739035505405e-06
-4.04321333434003e-05
-4.65819152103756e-05
-3.74158167085411e-06
-1.15448366931589e-05
-4.99061878774967e-06
-2.60534441539483e-05
-4.21293813869481e-05
-2.74690633253413e-05
-2.00659082613125e-05
-7.12894505422088e-06
-1.67124281188469e-06
-1.93564348639516e-05
-3.1629625364789e-05
-1.95836198073402e-05
1.91453686764456e-06
-2.19199260968769e-05
-3.66538885127363e-05
-6.84432038085462e-06
-3.08605140134932e-05
-9.10591025980056e-06
-8.89011285175601e-06
-2.27719545458258e-05
-4.28612175605324e-06
-1.56198566980544e-05
-2.77109910373685e-05
-2.25030909031181e-05
-2.6003987660679e-05
-1.92024714363974e-05
-4.46506695747065e-05
-1.36936940668463e-05
-1.7927697389045e-05
-2.62768963786214e-05
1.73789765828829e-06
3.78250781127498e-07
-2.14150308317708e-05
-1.99586592110646e-05
-1.65172833535971e-05
1.43647755375775e-05
-2.38368059455648e-05
-3.21560036515997e-05
-1.14889041070324e-05
-5.59295061204989e-05
-3.69804162021828e-05
-3.50879324170795e-05
-1.77359783078414e-05
-1.28853376338935e-05
-1.8004556018575e-05
-2.25812483965562e-05
-1.37786702065044e-05
-1.13225720428552e-05
-3.5989632876472e-05
-1.63784791087778e-05
-2.36663897909921e-05
-3.17754503953474e-05
-1.70944927545272e-05
-1.18864885549052e-05
-7.95530332264107e-06
-3.06108099462994e-05
-5.71497964973487e-06
-2.34233508907766e-05
-2.45299203447742e-05
-4.64881220276781e-05
-2.7283983052872e-05
-1.06958015781133e-05
-2.91074339937101e-05
-1.52450881682158e-05
-2.51594509693845e-05
-1.96581230226722e-05
-1.11300027467171e-05
-2.22343553365414e-05
-2.85057708600748e-05
-3.3029330852436e-05
-3.10788129315408e-05
-9.00804024922929e-06
3.24433524169504e-07
-3.0611925084149e-05
-4.68561893870113e-05
-4.94149109955928e-05
-4.11930013381118e-05
-3.21706081397996e-05
-3.14345677147828e-05
-2.03006419941964e-05
-3.37670606701717e-05
-4.81317107259465e-05
-3.31338197850703e-05
-2.14945081245173e-05
-1.79918152751698e-05
-1.65735010204907e-05
-1.23022307769397e-05
-2.35660284654349e-05
2.99749448086232e-06
-3.45874309654978e-05
-1.97669774394413e-05
-1.07137085730026e-05
-3.15714886705647e-05
5.66835165459545e-06
-1.62817744371301e-05
-3.74160800160729e-05
5.43754589938028e-07
-3.50674130642071e-05
-1.07438392311497e-05
-1.35666041866759e-05
-1.99065825068297e-05
-8.59115867323862e-06
-1.8803759819277e-05
-3.60846739029542e-05
-3.23595222600954e-05
-6.31782747726401e-06
1.39043712802061e-06
-4.23212149966997e-05
-6.42251875271889e-06
-6.51030945882254e-06
-1.00323181637367e-05
-1.7794836322545e-05
1.15516821308028e-05
-1.64176846727057e-05
-3.15445202984943e-05
-5.65464385382292e-06
-3.46629999726597e-05
-1.75665011293791e-05
-7.66175589759834e-06
-2.54540429637222e-05
-8.16464724524599e-06
-4.08840153171218e-05
-4.10194442982936e-05
-3.54269889200219e-05
-3.00246094444695e-05
-3.59188004833944e-05
-1.86605349714136e-05
-3.632889531112e-05
-3.3769645046602e-05
-4.1743609143826e-05
-9.61197482160304e-06
-4.90021580643678e-05
-2.32699278408283e-05
-2.30464299409509e-06
-4.43703632054573e-05
-1.97882592079582e-05
-3.45093469239285e-05
-3.95533079554757e-05
-3.98842473005557e-05
-5.50107254310234e-05
-2.90605560367587e-05
-4.78303265140909e-05
-4.48377147642248e-05
-2.29597283065817e-05
-1.91263047398091e-05
-3.40165092698325e-05
-2.03697488516522e-05
-1.95310564145645e-05
-3.27641418760343e-05
-1.69880871805465e-05
-4.10547604856365e-05
-1.68163103796403e-05
-1.4661332296533e-05
-2.1580736929276e-05
-2.55495630133705e-05
-2.41935033203001e-05
-3.32173519816951e-06
-1.38931079259592e-05
-2.1317682762146e-05
1.51911266577008e-06
-3.01131797708632e-05
-4.72943511782826e-05
-6.91688437358693e-06
-1.56432845013339e-05
-4.69565701465835e-05
-2.28210913157953e-05
-2.18419565140491e-05
-3.22160231098565e-05
-7.17677119862151e-06
-1.70824360472548e-05
-3.34683159585981e-05
-2.11083018930847e-05
-5.93619192457811e-06
-3.7451930448868e-06
-2.18977052631978e-05
-1.62857973190789e-05
-2.57686230570732e-06
-2.85553019224001e-05
-7.26770790287439e-06
-1.8555946391342e-05
-3.42126268578914e-05
-9.84055900964155e-06
-1.60657526339521e-05
-1.17056395948385e-05
-4.07729773742999e-06
-3.28275889574858e-05
-1.28929493406828e-05
-1.71024766424724e-05
-2.34121028245943e-05
-8.35953955224433e-06
-1.85652004558179e-05
-1.1010078079545e-05
5.26711141009366e-06
-9.37639360584456e-06
-1.19930454436266e-06
-1.00549432624972e-05
-2.57278383625176e-05
-1.13232662012686e-05
-3.72581606032054e-05
-2.00003823232984e-05
-3.17312306038041e-05
-3.34594882870256e-05
-2.19616095636766e-05
-3.95949205770951e-05
-3.19573174117892e-05
-1.69347248917214e-05
-1.60039988519728e-05
-3.44640819623626e-05
-2.53985950366602e-05
-3.77637724077963e-05
1.68819536643356e-06
-5.76656509598195e-06
-1.49799201044574e-05
-1.97470712973427e-05
-1.06712528042844e-05
-4.21029557226492e-05
-3.78323217278617e-05
-2.35928693198349e-05
-2.1251018576348e-05
-3.34200038457869e-05
-1.57330537756806e-05
-2.41653996969455e-05
3.53788052778868e-06
-4.0484574133844e-05
-3.31901863321874e-05
-2.32128311208923e-05
-3.55507053694511e-05
-3.93145666601571e-05
-2.17739241976415e-05
-2.41947521892185e-05
-3.01866687632396e-06
-2.38318556703217e-05
-1.88215370850884e-05
-1.58663388597183e-05
-1.47543363400294e-05
-1.33222588915233e-05
-4.17052507478504e-05
-3.3682974235655e-05
-4.90412009565245e-05
-2.48841726513703e-05
-8.92315333972094e-06
-3.94888903289825e-05
-3.41344839298323e-05
-1.44092388370534e-05
-3.16543571067162e-05
-1.6396096070018e-05
-2.1883750473764e-05
-1.64431329073629e-05
-1.17589483365831e-05
-4.03200386993099e-06
-2.83192000579734e-05
-1.82120103130489e-06
-9.402126634202e-06
-1.2775071501329e-05
-1.97919453368825e-05
-2.89984100119805e-05
-2.39950077774307e-05
1.24264437912124e-05
-1.60949789164008e-05
-2.6101592213559e-05
-6.61498917327521e-06
-9.07915718094505e-06
-4.71308701865767e-06
-2.27278220647727e-05
-2.29720587539601e-05
-2.7809132721406e-05
-4.17243295180899e-05
-1.57574763756909e-05
-1.11668138659288e-05
-1.22849271233332e-05
-3.31544021202713e-05
-1.48082843750662e-05
-5.06987248538624e-05
-4.04898415516093e-05
-2.86215381687863e-05
-1.68427761354175e-05
-3.96635119657664e-05
-1.66467899484541e-05
-4.98535174362399e-06
-3.19358795784608e-05
-2.50096021677107e-05
4.71170106198498e-07
-1.85935536601078e-05
-3.15372154589877e-05
-6.17374284306734e-06
-1.20371143636121e-05
-1.17206197068333e-05
-2.35704722798746e-05
-1.7076689812647e-05
-4.01726953833017e-05
-2.11569525291688e-05
-2.06609280634621e-05
-2.96660422856785e-05
-1.93315000879839e-05
-3.31380186627053e-05
-4.38861124024006e-05
-3.4137473603707e-05
-4.56262298698294e-05
-7.44070376305191e-07
-1.61653058989505e-05
-2.8584520743567e-05
-1.87250600339451e-05
-1.01037146234391e-05
-8.68644565659637e-06
-2.24407940882784e-05
-1.90777734732828e-05
-2.29621241786913e-05
-9.60505553926692e-06
-2.65816143849309e-05
-9.21472159112768e-06
-2.64422523705679e-05
-1.44184172582379e-05
-4.00837929059777e-05
-4.74161436245747e-05
-2.71468914418271e-05
-4.59282201840674e-05
-3.3946582791868e-05
-1.31214260375886e-05
-2.86423108975108e-05
-3.73729363187026e-05
6.30470418482655e-06
-1.86937796478531e-05
-1.72084780291514e-05
-1.07060797703722e-05
-2.32223666854405e-05
-4.50792023174758e-06
-2.83260787344821e-05
3.3074636916538e-06
-1.76113000739429e-05
-3.52109770718902e-05
-2.99676684954293e-05
-4.39903954536514e-05
-2.10848890365126e-05
-2.18282395946032e-05
-3.09146837631426e-05
-2.38010312835767e-06
-2.98072833833432e-05
-7.00141217490687e-06
-3.26698962033705e-05
-1.31112581355534e-05
-2.42093028107083e-05
-2.48131045712883e-05
-2.43528929643114e-05
-1.89342815131333e-05
1.4371361143369e-05
8.33354048832625e-06
-1.65305779452081e-05
-1.35299794133474e-05
1.10610682828038e-06
-2.88941113710267e-05
-1.83659764416733e-05
-2.60250574355588e-05
-2.51385137252334e-05
-2.51072563428332e-06
-1.707251040952e-05
-3.56401869998697e-05
-4.2914305730141e-05
8.60000421443e-07
-2.29309532911998e-05
-4.13433468980523e-05
-2.67037146972875e-05
-2.03380177002513e-05
-2.66437959015221e-05
2.01086408590623e-06
-2.08147998731006e-05
3.23225674968757e-06
-8.04847641104074e-06
-1.53757970564645e-05
-3.30764348263161e-05
-5.88370543070706e-05
-2.62001308446894e-05
-3.35808643143209e-05
-3.80621595976481e-05
-2.47608862661437e-05
-4.65736062189634e-05
-4.13783783412365e-05
-3.66742608940762e-05
-3.79151712299746e-05
-4.01689536523919e-05
-2.16155383952897e-05
-3.30875667313243e-05
-3.5711409766192e-05
-2.53471073160479e-05
-2.51215092794174e-05
-1.41700384169242e-05
-1.549487958512e-05
-1.99721472729833e-05
-1.26665500609172e-05
-2.1318178090884e-05
-1.89226810347361e-05
-1.78458098464783e-05
-4.13553079142775e-05
-4.1565194861676e-05
-4.95904358659643e-05
2.43826595870624e-06
-3.45637387586916e-05
-4.47805375538826e-05
-2.36919918995807e-05
-2.29210194110754e-05
-4.03986765149426e-05
-3.93963359513148e-05
-2.57793606731945e-05
-6.73664830577114e-06
-2.34057528930739e-05
-3.08735559126812e-05
-2.4884490338831e-05
-1.75882354874299e-06
-2.93829426118553e-05
-1.02116504905511e-05
-1.09907544599859e-05
-3.31806311627103e-05
-2.75154618971157e-05
-2.50034327047018e-05
-2.87737303613489e-05
-9.36862179688119e-06
-2.18333743041148e-05
-1.77632817941704e-05
-9.23093202140439e-06
-3.85314565375325e-05
-2.10442390160979e-05
-3.08433689692893e-06
-3.94693705062648e-05
-2.73539578155849e-05
-5.06125566267299e-05
-1.57588471671819e-05
-2.68473663658453e-05
-1.58899205790671e-05
-2.46832516997887e-05
-2.37637946234543e-05
-1.39067395693436e-05
-1.79228694826052e-05
-2.04590380589621e-05
9.56328789601542e-06
-5.80214130964088e-06
-1.88275100268036e-05
-1.04513499001443e-05
3.50280604092276e-06
-1.43055002752439e-05
-4.10260074197975e-05
-3.39034393079771e-05
-3.05080554298653e-05
-3.12974009352691e-05
-4.53320072357566e-05
-3.43766036844437e-05
-2.96377978997528e-05
-3.75459693004722e-05
-3.98192894280024e-05
-4.49282859942468e-05
-5.46133059950541e-05
-5.78682653511147e-06
-3.09444267061423e-05
-4.1025603379183e-05
1.30914970952955e-05
-1.78085746269407e-05
-1.45675506598974e-05
-1.23394849915155e-05
-1.41856607275037e-05
-3.04164897293864e-06
-2.16827379491206e-05
-4.56480929436672e-06
-3.87642087175762e-05
-1.37901192188197e-05
-3.86285913064602e-05
-6.08271144858208e-05
-4.72354578054743e-05
-4.6343856115173e-05
-2.74372076175309e-05
-2.94943121572885e-05
-4.35816810972063e-05
-2.6203311072904e-05
-1.09343476476236e-05
-1.78587509444871e-05
3.88628714152869e-06
-1.54784710799203e-05
-1.18180632122159e-05
-1.06250095755889e-05
-3.00077189749691e-06
-1.59194968907974e-05
-2.27437576830931e-05
-1.42603369610101e-05
-3.45886536722537e-07
-2.35866434011904e-05
-2.46920258690834e-05
-2.67409887045242e-05
-4.71428473950466e-05
-4.14983362456302e-05
-5.98789678890147e-05
-4.82199322952477e-05
-3.83003867727441e-05
-2.90397479373294e-05
-2.22956784881306e-06
-2.4026358402035e-05
-2.6619636311964e-05
-3.70682292324943e-05
4.05139719764419e-06
-1.19733287192481e-05
-2.16031531566514e-05
6.73625944909085e-06
-5.93843580367633e-06
4.68869292620256e-06
-2.26440620323216e-05
-2.30744996498808e-05
-2.89556685890536e-05
-4.28686721189556e-05
-1.08084116889374e-05
-1.75854574276873e-05
-1.94792416426715e-05
-2.28900413312394e-05
-2.71665613207129e-05
-4.92925235091719e-05
-1.64913916539238e-05
-1.84072690700867e-05
1.52870847250058e-06
4.75233336340906e-06
-6.06973746597253e-06
-1.11937192819807e-05
-4.65193985571046e-06
1.03175336950738e-05
1.27404507578447e-05
-4.63588420441184e-06
-1.92310742804701e-05
-1.82863732206807e-05
-1.7629698550686e-05
-4.38585462645537e-05
-5.98661784871491e-06
-4.77802624763844e-05
-4.73780128456666e-05
-3.77220974019493e-05
-4.43402434703734e-05
-3.5190179669184e-05
-5.04110520380405e-05
-1.73413631416019e-05
-4.51021763603553e-05
-1.09829943887785e-05
-2.61632017942429e-06
-9.57289836532305e-06
-1.01409763697876e-05
2.59408295992645e-05
-7.69415782149024e-06
-1.74204594886233e-05
-1.43919372942513e-06
-1.20033860817785e-05
-1.59080606138564e-05
-4.32502743664862e-05
-2.70014299129153e-05
-2.63391600726678e-05
-4.05578875492984e-05
-4.09989500271746e-05
-4.16490021086838e-05
-2.68527765271951e-05
-6.11593597240965e-05
-2.25837157412342e-05
-3.34447057144774e-05
-4.0427578434263e-05
-1.70665171756251e-05
-7.27942103652032e-06
-1.70007030940735e-05
1.13725234368649e-06
6.65249672872984e-06
-2.87665687643101e-05
-1.98501632317628e-05
-6.46883873294657e-06
-3.70733673457789e-05
-3.26455517392346e-05
-1.92506232389227e-05
-4.11628625162054e-05
-1.73158385124332e-05
-3.5660478843709e-05
-5.06930366458244e-05
-2.45932906977668e-05
-1.08649756208908e-05
-1.29058093316947e-05
2.00115954879917e-06
1.21783510767338e-05
3.95899096510324e-05
1.35790765778938e-05
7.9711583090407e-06
8.5436591408321e-06
2.40949663368185e-05
-5.74373452221396e-06
-2.7177521890512e-05
-6.63495370146057e-06
-1.45529982431552e-05
-2.51503434784012e-05
-1.09330510587599e-05
-2.48293690324178e-05
-3.54338526372643e-05
-3.75715350011058e-05
-4.69200900190244e-05
-5.96018636572762e-05
-4.57654527844399e-05
-3.8852660198148e-05
-3.34674983362065e-06
-3.70289858539664e-05
-1.76348795260379e-05
-1.26096482898888e-05
-2.09873088420104e-06
-7.44858772914004e-06
-4.08545257431064e-06
3.22482919919648e-06
-6.7603046673287e-06
-7.76041443240824e-06
-1.03286538606624e-05
-4.09572301399222e-05
-3.58901581165793e-05
-4.30305410264007e-05
-4.19615795716709e-05
-5.3938360053691e-05
-2.50330346518329e-05
-4.63332465740255e-05
-5.26643804029955e-05
-7.56886796707379e-05
-3.93996446273873e-05
-3.78180340715639e-05
-4.44304386258803e-05
-3.0002884756956e-05
-1.24707051496934e-05
-2.29226928100306e-05
1.98631065584421e-06
-2.51601198096863e-05
7.9745282953245e-06
-1.36129844035884e-05
-1.55692214032602e-05
-2.35062692318172e-05
-2.51242807132944e-05
-2.80543297312343e-06
-1.62785599443891e-05
-3.31103868461123e-05
-4.38091941910843e-05
-2.05902271984737e-05
-3.71995548001918e-05
-2.31061124601327e-06
-2.57744033405922e-05
-2.90383546257679e-05
-2.04598019167145e-05
-1.31022262870967e-05
-1.548020622358e-05
-2.52534975855111e-05
-2.7710077183822e-05
-3.9777961798654e-07
-1.49511290064088e-05
-1.98559202056979e-05
-2.60385798309487e-05
-4.6977066301681e-05
-1.44376905526112e-05
-2.78765415064893e-05
-3.03354069145025e-05
-3.4460312680878e-05
-2.243152799478e-05
-4.99856808283761e-05
-2.75866475326391e-05
-1.83246216805049e-05
-9.39987491206009e-06
-2.87318827248038e-05
-1.33929130216277e-05
-1.05082770817159e-06
2.44667471874035e-06
-5.03669092404945e-06
3.72357476769808e-06
-5.28171481757002e-06
2.54176228312234e-06
1.18175471457756e-06
-1.70508220067589e-05
-3.45981230918596e-05
-2.50169416131188e-05
-7.57747302937903e-06
-2.55651813698799e-05
-1.98611483867193e-05
-1.81545987978841e-05
-2.70776003531217e-05
-8.29804672966128e-06
-4.2664233823401e-05
-2.61994547366479e-05
5.08452534249212e-07
-1.18973973864957e-06
-1.45313375818203e-05
-1.612038669104e-05
-3.15609739367196e-05
-1.77551776510836e-05
-2.06116159842098e-05
-8.22318623044479e-06
-1.30930379603541e-05
-3.34221692042826e-05
2.04373296735064e-05
-3.50629744706082e-05
-3.66852835084792e-05
-3.76018831580346e-05
-1.34882790225637e-05
-3.85100705084247e-05
-2.39149906583624e-05
-3.54307419187682e-05
-4.79131115262367e-05
-2.46768772135857e-05
-4.30495590735873e-05
-3.5509380573152e-05
-2.82135931524864e-05
-2.60895879576295e-05
-3.67032718235689e-05
2.49757333055971e-06
-9.53678133606411e-06
-4.2293030990488e-05
-3.13532102366704e-05
7.47491934204937e-06
-1.76630373258558e-05
-1.64082166472185e-05
-2.21747482777257e-05
-2.29160331350574e-05
-1.77936082061866e-05
-1.20916840727998e-05
-3.97386345350523e-05
-1.24000171249519e-05
-2.17799827729907e-05
-4.25316057513906e-05
-2.44763064847264e-05
1.16835720811088e-05
-2.72662385803131e-05
-1.48442527183764e-05
-2.19956042925592e-05
-4.39604847924551e-05
-3.04087852258683e-05
-1.18207404073398e-05
-2.99129760534283e-05
-2.98450142643582e-05
-1.28081253864849e-07
-2.85740279418505e-05
-3.04167477089377e-05
-2.78273816722451e-05
-1.8563738391767e-05
-1.58897076519131e-05
-1.95343698174748e-05
-1.04644679103787e-05
5.10963510837218e-06
-3.41678102894931e-05
-1.00226752485687e-05
-4.66545571887394e-05
-1.21910518411133e-05
-2.36277154647876e-05
-1.94817762498385e-05
-1.42283238085686e-05
-3.12561404504341e-05
-9.63268989670128e-06
-3.1017884182176e-05
-1.94607751283438e-05
-2.48653858974919e-05
-2.67964846284797e-05
-1.7900441862236e-05
-1.58533278728644e-05
-2.79494940469934e-05
-2.45022450855741e-05
-2.4702348045115e-05
-1.86952656282052e-05
-1.82515884517199e-05
-1.96029418483894e-05
-2.18232969129793e-05
-1.78466833864333e-05
-2.98331379676276e-05
-3.94667773742575e-06
-8.10384600487834e-06
5.81304808579497e-06
-6.93932928150834e-06
-1.11673400249835e-05
-3.57849969147926e-06
2.35486969158954e-06
-1.09155855657098e-05
-2.63530992048579e-05
-2.50614915397608e-05
-1.56779921952153e-05
-6.80688609098068e-05
-2.07052858974248e-06
-2.37311229522585e-05
-1.96546169625432e-05
-7.68866125059736e-06
-2.35935870385128e-05
5.30138418022239e-08
-1.98043225545e-05
-7.53450641551103e-06
-4.95470880511077e-06
1.26266663963916e-06
-4.8967244653002e-06
-8.6115547242516e-06
-3.64938321332851e-05
-1.72903878837596e-05
-9.1603693219884e-06
-2.0105616588391e-05
-5.01383718998157e-05
-4.84487419101588e-05
-3.84002447819501e-05
-1.64870949308605e-05
-2.3571658531765e-05
-5.53301954518261e-05
-1.81043889481048e-05
-2.1531103555568e-05
-1.99388353574355e-05
-5.21344258896026e-05
-2.62332756406916e-05
-1.05288436894392e-06
-1.9320685079707e-05
-2.45475101991711e-05
-9.7727775854702e-06
-4.86119034380615e-06
-1.64178996967584e-05
-2.49340322647613e-05
-3.03033837478361e-05
1.18268685933547e-05
-3.76699026784293e-07
-5.68899487672539e-06
-8.86513610151178e-06
-2.22333453681357e-05
-1.408182112682e-05
-4.87831114632807e-05
-1.7752491981591e-05
-3.19957436992282e-05
-2.46313843769926e-05
-7.56794701366563e-06
-2.31632283379762e-05
-3.45226030684138e-05
-1.72017295305476e-05
-2.36172102412858e-05
-2.72120746554867e-05
-1.43181714258046e-05
-3.4297749995024e-05
-1.85916345977421e-05
-2.19274742218649e-06
-7.5856027298755e-07
-1.4570723827522e-05
-1.73169691195229e-05
-7.11186272035383e-06
-5.42207145837692e-06
-1.06943250208044e-05
-5.72215469453368e-06
-4.04495767195022e-05
-7.88261792332495e-07
-2.34764226329531e-05
-8.66353656617838e-06
-6.14809798340253e-06
-1.88916790195681e-05
-2.12010550804508e-05
-2.14981659345191e-05
-7.16117930068571e-06
4.60106740189604e-06
-2.08029398035296e-05
-1.04844159475856e-05
-2.03639719704414e-06
-1.47359234491963e-05
-7.02693581050183e-06
-2.71168743469976e-05
-3.32780103137737e-05
-8.06185943283551e-06
-6.9196965691959e-05
-1.9077557233931e-05
4.34845084656332e-06
-1.21754217956808e-06
-1.54095420310753e-05
-3.35196937453084e-05
-4.3505080086997e-05
-5.88997716997033e-06
-2.04235149611359e-05
-7.20627400882202e-06
-3.2312909518656e-05
-3.72684703332023e-05
-2.76907894942301e-05
-3.00372827014547e-05
-2.7448511139448e-05
-1.89430140905902e-05
4.06613981882923e-08
-5.2334477965379e-05
-8.49064846206444e-06
-3.15187892481699e-05
-2.64051615662032e-05
-2.3809205759928e-05
-4.32484275559603e-05
-3.14859611909136e-06
-3.20778494294031e-05
-1.63814661355036e-05
-2.57363374489576e-05
-9.31233386451986e-06
-1.73631524307533e-05
-2.16146000643652e-05
5.85035849113841e-06
-2.46339619055468e-05
-1.65001060273049e-05
-1.81187213770478e-05
-2.23166631174701e-05
-2.20562480081031e-05
-5.5596865981142e-06
-3.36257875549023e-05
-1.0844724583018e-06
-1.8062934893089e-05
-3.44415524037375e-06
-3.35411282961114e-05
-2.34601768823677e-05
-2.49359150994877e-05
-3.27882784199137e-05
-4.87798588009279e-06
1.3283404836116e-05
5.67146140297546e-06
-1.29018114541996e-05
-1.69840294499202e-05
-8.49814033199708e-06
-1.48980730185373e-05
-1.81772261056563e-05
-2.22436482624141e-05
-3.42126806909783e-05
-2.91561943869849e-05
-1.2880845871725e-05
-4.2945693149101e-05
-2.49272167794713e-05
-2.53160151269086e-05
-2.05215314454035e-05
-8.55728498165237e-06
-2.61216529069878e-07
-1.83490594116747e-05
-3.3621282327803e-05
-8.61078605403506e-06
-1.55175071741744e-05
-8.53872809859725e-06
-2.03945319073621e-05
-1.93173393140502e-05
-2.08166283791786e-05
-2.79638076557014e-05
-3.69989356758831e-06
-2.77639603400514e-05
-2.59724629866994e-05
-3.12429444412193e-05
-4.39751720917986e-05
-1.8398875442398e-05
-1.48754989057205e-05
-2.78563965290972e-05
-1.30570391206245e-05
-1.96052677416542e-05
1.22286622105698e-05
-1.73594240994989e-05
-4.3694697012498e-05
-4.73624651011927e-05
-3.28907362091162e-05
-3.02332201801111e-05
-4.33782657296254e-05
3.81976361073386e-06
-2.66093552664892e-05
-2.70104572796209e-05
-2.57321741069046e-05
-3.39442137770991e-05
-3.15809830358603e-05
-2.14465394382859e-05
-3.6538619606515e-05
-7.15627722165096e-06
-1.03420240029743e-05
-2.15748667883851e-05
-3.09459402252967e-05
-3.43549613871256e-05
9.93428406109842e-06
2.88041913402191e-06
-3.95621008066606e-06
-3.25662851533358e-05
9.13492172259081e-06
-1.84223662258796e-05
-1.51391670314709e-05
-2.09124035611749e-05
-4.79313505018112e-05
-3.21577173036292e-05
-1.72926256229942e-05
-3.50085871479102e-05
-2.20869861112459e-05
-3.30419215827692e-05
-4.98715771614957e-05
-4.12044942129564e-05
-3.25508681511397e-05
-3.21597030269559e-05
-9.09258769198561e-06
3.59072494574064e-06
-5.26836968917947e-06
-3.06695565806356e-05
-7.18698174058277e-06
2.89847360010765e-05
-3.01541660508674e-06
8.63616640939849e-06
-1.68119826430926e-06
-9.88764566474538e-06
-1.85536828025844e-05
-1.80534333572378e-05
-1.82118142468721e-05
-5.42161634365395e-06
-2.12313508236976e-05
-3.90236278200544e-05
4.65403314995919e-06
-4.26592900062672e-05
-3.99827838102691e-05
-3.27715784611074e-05
-3.26116296890864e-05
-3.18410592056643e-05
-1.32707125798882e-05
-1.26167498556723e-05
-4.1036549427086e-05
-1.71550727610695e-05
-1.41839280620443e-05
-1.39513609821753e-05
9.55989918106497e-06
-2.66305986250099e-05
-5.44944051490508e-06
-1.10236858931335e-05
-3.78525951569157e-05
-4.20525978637437e-05
-5.48269054492789e-06
-4.03329430069676e-05
-6.17736437762229e-06
-3.3994937948762e-05
-5.06459791073252e-05
-2.2706426316851e-05
-2.88015840408031e-05
-1.50495734969445e-05
-1.97297256143281e-06
6.68195461731544e-06
-1.82825864651459e-05
-2.76286980191298e-05
-2.85723908740449e-05
-1.0789735947995e-05
3.40994742539794e-06
-3.31020178659172e-05
-2.83962365915743e-05
-2.12594783707744e-05
-2.56714404182878e-05
-2.39618703047987e-05
-3.96676774368835e-05
-4.22435701617082e-05
-3.951775863724e-05
-4.15390551132073e-05
-3.38997041837887e-05
-3.6345151563073e-05
-2.51291935839665e-05
-1.82777835926581e-05
-2.13554870816627e-05
-1.48608302969632e-05
-1.57358509566901e-05
-2.57397960656052e-05
-1.91267614607629e-05
1.63959448753542e-06
-8.82625905212523e-06
-1.48798024265863e-05
-1.3833818177535e-06
-7.85540051264287e-06
-7.38698214845835e-06
-3.01305809953131e-05
-5.62268213954803e-05
-1.91391957227553e-05
-5.08706124877624e-05
-5.85986997351495e-05
-4.46499545564835e-05
-2.7073409388612e-05
-4.20199431773684e-05
-2.99851707270922e-05
-8.84415524804886e-07
-9.99048274467356e-06
-6.98056677173233e-06
-1.41773662697659e-05
-1.24517411185382e-05
3.29895081249349e-06
-2.92137183615704e-05
9.23288234004532e-06
2.18764068430303e-06
2.89518643928123e-07
-7.52718267109564e-06
-2.74925231317486e-05
-2.63578570292676e-05
-3.4206015141272e-05
-3.77659366689626e-05
-2.38595378763428e-05
-2.26600387120403e-05
-5.44399261389282e-05
-5.01603221014542e-05
-3.22564453116273e-05
-2.86886789262961e-05
-1.95080263904939e-05
-2.26287173435693e-05
-9.87461143767359e-06
1.17580284051456e-05
2.56177624531196e-06
-1.76728228768026e-05
-5.72439785231006e-08
-1.48686640131345e-05
-3.35973650156088e-05
-1.58221457615092e-05
-3.30549610863009e-05
-1.00860761842005e-05
-3.36724479539493e-05
-3.10766306604129e-05
-7.08292051584792e-06
3.90745799938525e-06
-4.75817733968974e-05
-4.4748869602634e-05
-2.03117172097331e-05
-1.19924637092656e-05
-2.59924336052085e-05
-1.75308430191447e-05
-2.67306815947576e-05
7.27678984130162e-06
-4.27808603141666e-05
-4.5144553200118e-05
-3.243052079539e-05
-3.89960687098383e-05
5.27352256366852e-07
-6.847528835274e-06
-7.00239025714782e-06
-4.69177760994971e-05
-3.58106607594111e-05
-2.60980541001109e-05
-4.372207230134e-05
-2.49483691745824e-05
-4.09210861707468e-05
-2.48015819116114e-05
-2.91829593863497e-05
-1.71328698473151e-05
-1.07142594665793e-05
-2.1163795289865e-05
-3.7722357477463e-05
-4.6177108392342e-06
-6.19734093028832e-06
-5.55686811738387e-06
-6.05597993684767e-06
-1.64161026147564e-05
-2.44384708964146e-05
-1.54258506320189e-05
-3.42199130923938e-05
-3.31141247925817e-05
-3.1089781717408e-05
-2.22827204251844e-05
-3.34231826595461e-05
-3.82950978257131e-05
-1.37832419404507e-05
-1.8074714855107e-05
-7.49960986325648e-06
-2.1918582958193e-05
-1.92927965062408e-05
-1.14456756269284e-05
1.20842169123315e-06
-2.03297541920702e-05
-2.30177408938391e-06
-4.79291061628645e-06
-2.97181511571017e-05
-1.31254848329816e-05
-3.88224034825662e-06
-2.65919766047069e-05
-9.62284587377005e-06
-2.64445180319269e-05
-4.19658606936127e-05
-2.88415453142547e-05
-1.2604866662226e-05
-3.58894757733176e-05
-2.11659560575647e-05
-1.07231055947403e-05
-6.411477962131e-05
-7.5906938344483e-06
9.92827969650093e-06
-2.39272655748861e-05
-1.70639530708032e-05
-1.30821682851058e-05
-6.54035757699432e-06
-1.80600445047695e-05
-2.51758141869857e-05
-8.65308808293294e-06
-9.69192587982276e-06
-2.33292945355868e-05
-2.89404077986334e-05
-1.45549403499743e-05
-1.13009269443274e-05
-9.01382758999381e-06
-3.80054234932379e-05
-4.93804818189452e-05
-1.55664026765483e-05
-5.24870652701872e-05
-4.45879178760029e-05
-2.43287896395744e-05
-4.15495979730185e-05
-3.70497341895363e-05
-1.60126395335839e-05
-3.0122387231184e-05
-2.09834784269417e-05
6.77559680350551e-06
-2.89547815784263e-05
-1.11180663213578e-05
-1.80680032825621e-05
4.93297256782814e-06
1.29607584387776e-05
-2.90548533803445e-05
-2.05340615121121e-05
-8.52882014937987e-06
-2.4681034450135e-05
-7.14794774651725e-06
-1.27698381931106e-05
-2.67452378688062e-05
-1.78248682487386e-05
-4.10323932294308e-05
-4.14049326341952e-05
-2.85922035215757e-05
-1.28324358370612e-05
-2.4937276165556e-05
-3.72294701272863e-05
-5.21072616741726e-06
-2.57711332150598e-05
-2.40037333241951e-05
-9.48168836562103e-06
-9.51459086186235e-06
5.26936260997698e-06
-1.47651315969699e-05
-2.39521766064194e-05
-4.26758059940138e-05
-2.35683404306339e-05
1.36373347169646e-05
-2.85155978402742e-05
-2.41667928265607e-05
-1.16930272286162e-05
-1.94026692720807e-05
-4.69605804451941e-05
-2.62889493924217e-05
-8.02666329167104e-06
-1.73676862706931e-05
-3.61159455855482e-05
-4.44278173135118e-05
-2.88023953868881e-05
-9.42311750195752e-06
6.07079132220148e-07
-1.4251113460582e-05
3.86930330515296e-06
1.82919841133143e-05
-4.87675034085321e-06
-1.39926469931731e-05
-2.20956111606586e-05
-1.97136111937176e-05
-2.05306464734602e-05
-2.37470904341261e-05
-4.17987745971294e-05
-2.65454007974591e-05
-2.1074907362735e-05
-2.60443836617946e-05
-2.86248135915412e-05
-1.1575941156887e-05
-1.41910081055338e-05
-2.75772739240017e-05
-4.60671482968424e-05
-5.83770276916352e-05
-1.35958354521714e-05
-1.49735606272865e-05
-1.65144546443284e-05
-4.36021363554884e-05
-7.46105084234153e-06
-2.12444828590236e-06
-6.27388321819555e-06
-4.62852628323863e-05
-1.87604704594529e-05
-1.47436349226816e-06
-1.66965870215397e-05
-2.86545458955097e-05
1.29821133921598e-05
-2.77275202021625e-05
-1.50928778139451e-05
-3.202638771779e-05
-2.74907128018007e-05
-1.97437221253964e-05
-3.6273733503471e-05
-3.5120543400688e-05
-4.2234659215445e-05
-1.05447347356187e-05
-1.43465370805563e-05
-3.33518443487608e-05
-3.50859248973263e-05
-2.53211041335285e-05
-8.03850196932261e-06
-2.27197897800792e-05
-3.78527388678885e-05
5.31436444503125e-06
-1.19114552160915e-05
-9.35421669808604e-06
-2.35138692225463e-05
1.26955046301903e-06
-2.49507632897374e-05
-3.56733631101631e-05
-2.23305461359588e-05
-3.4207526168388e-05
-1.17750572565647e-05
-4.01739300756176e-05
-2.76676768633057e-05
-1.75720996056479e-05
-8.58114378113234e-06
-1.28188696102058e-05
-2.19945635631424e-05
-2.79579534269814e-05
-3.86813528457437e-05
-1.12505066050983e-05
-6.98810081571272e-06
-5.72816179367672e-06
-9.44917289663511e-07
-2.15530945531939e-05
1.84300162910094e-06
-1.99147729733587e-05
2.46748134314628e-05
-1.24984759378837e-05
1.58468150687514e-06
-7.82849915697047e-06
-2.67453433997435e-05
-2.79904053730972e-05
5.63110029930247e-06
-3.25708772173517e-05
-1.82927395330725e-05
-1.32078639016606e-05
-5.23870939183054e-05
-1.23295807462328e-05
-1.58900290984062e-05
-4.93657904643071e-06
-3.29358277042986e-05
-1.91172597679388e-05
-1.74292734147868e-05
-3.48226125686516e-05
-1.69244583510669e-05
-3.80802824696388e-06
-1.59429376957472e-05
-2.86391000602023e-05
-2.5308165759437e-05
-3.56756585295147e-05
-3.04506136360348e-05
-1.07616413396691e-05
-3.68533163153485e-05
-2.52614157116661e-05
-1.15322900327075e-05
-3.03214127622879e-05
7.00141816993793e-06
-3.03316579579125e-05
-1.09793547781429e-05
-1.24179918795668e-05
-2.84883643187782e-05
1.0697317542873e-06
-1.35387866475329e-05
-3.75159684974621e-05
-3.00232367084458e-05
-2.22808853188748e-07
-5.21053933927091e-05
-1.12998025179674e-05
-5.17680420147243e-05
-2.52977873252942e-05
-1.53594237628323e-05
-4.4125859863543e-05
-2.69285231437179e-05
-2.46910914493518e-05
-3.91401746752677e-05
-3.56064211990915e-05
-4.12250138592505e-05
-3.67752673488305e-05
-1.44513130681168e-05
-1.48117518494327e-05
-3.29224185219705e-05
-2.98372059934164e-05
-2.68355962287058e-05
-1.11009720946066e-05
-1.81248929368361e-05
-3.7150050892233e-05
-2.49673836068434e-05
-4.62753045607505e-05
-4.2104846538629e-05
-3.23399140323842e-05
-6.8895160583014e-06
-4.38054374789157e-06
-2.97079953913209e-05
-2.70580435081255e-05
-3.77579454614329e-05
-4.89562167707063e-06
-5.57293464173724e-05
-2.12722615372792e-05
-1.13279472241474e-05
-2.09097309127213e-05
-1.8694226915751e-05
-2.22530895824006e-05
-3.46601663437433e-05
-6.53808206720696e-06
-8.37638500242311e-06
-1.43464252405381e-05
-2.73928234368366e-05
-5.57269058597661e-06
-1.8569872087635e-05
-1.85703651489238e-05
-1.46687510765986e-06
2.27609539891468e-06
-2.97212622233608e-05
-1.49303939836419e-05
-3.60041161589297e-05
-2.18817423834071e-05
-1.98651782302679e-05
-8.18166547309063e-06
-3.48045368652693e-05
-3.95710423338798e-05
-2.82099877415688e-05
-1.74629256041526e-05
-2.04630785097884e-05
-2.36064441409802e-05
-2.39938398149594e-05
1.72259089184941e-06
-3.62074666013407e-05
-1.96136576415223e-05
-1.19214703907749e-05
-2.93686568809874e-05
-2.23677120840427e-06
-1.38210479951267e-05
-9.7680932954011e-06
-5.42208148002858e-06
7.03060312142908e-06
-4.30666216914072e-05
-1.30910710083152e-05
-4.15458699911129e-07
-1.30700122592352e-05
1.90986947068677e-08
-2.86432726016345e-05
-4.37735449712847e-05
-3.65119353889438e-05
-2.3705799847123e-05
-3.14045493483772e-05
1.81851484902084e-06
-4.13032072411573e-05
-1.88147832558661e-05
-3.22983990710399e-05
-2.68720384760408e-05
-4.2231404587143e-05
-2.3578639712426e-05
-6.35852631508648e-06
-2.86809871406961e-05
-1.42743433523888e-05
-4.60563796567345e-05
-2.2189570988189e-05
-3.34385108143848e-06
-2.03708881596736e-05
-2.58938797955365e-05
-3.54802263056582e-05
-1.7939994592401e-05
-9.02765223976286e-06
-3.66899576456326e-05
-4.37969320591567e-05
-2.65400539742836e-05
-9.40380610886296e-06
-2.14435937736252e-05
-6.93437297074823e-06
-3.98382055717157e-07
-1.24492539421248e-05
-1.60873389839135e-05
-2.08484804031345e-05
-4.40075203014974e-06
-1.48829351473263e-05
-2.12456470031475e-05
-1.39035625887985e-05
-4.49329100192367e-05
-2.76263162158618e-05
-8.25694797901899e-06
-2.35070392105564e-05
-1.46039604875146e-05
-1.61399931762925e-05
-1.88459402897645e-05
-1.54702337767647e-05
-2.58433234501181e-06
-1.90666280905752e-05
-1.00051196667215e-05
-2.8509293877732e-05
-2.90361875536639e-05
-2.69728263471269e-05
-1.83937945542735e-05
3.07535232025699e-06
-1.32315644966534e-05
-3.60391865334612e-05
1.73146437972232e-05
-2.34277876459898e-05
-3.16311928207342e-05
1.50446078820319e-05
-3.7362666049351e-05
-1.67603261460681e-05
5.87776016743019e-06
-1.52231425385451e-05
-5.00315930711129e-06
-2.87834232587724e-05
-3.38144403208958e-05
-3.00259631535803e-05
-2.8818258447859e-05
-2.63639098264514e-05
-1.98201187773954e-05
-2.54132218706452e-05
-3.15620052037409e-05
-4.64281712672646e-05
-2.17565952953539e-05
-2.85747675431539e-05
-1.65902909299809e-05
-2.4376962691303e-05
1.29125322671935e-05
-2.97131881520285e-05
-2.20488446475931e-05
-1.27339137962536e-05
-4.42159290758678e-05
-2.68103991805774e-05
-2.05766913593347e-05
-9.03727443571465e-06
-1.15881804481023e-05
-1.89863467637608e-05
8.28553610654151e-06
-9.10461795761263e-06
-1.71074798901621e-05
-2.11378431863578e-05
-2.16467196479661e-05
-2.45238606470625e-05
-1.46607553322003e-05
-1.84156438561233e-05
-7.46901823583967e-06
-2.87978215922903e-05
-4.43689642984527e-05
-3.61513241612743e-05
-6.16171554885707e-06
-1.85551273895758e-05
-6.02616750810803e-06
-2.653844270687e-05
-1.18916338902301e-05
-2.70006678894182e-05
-2.96596307818989e-05
-4.30115043017975e-05
-5.14134192458351e-05
-1.53665998439643e-05
-5.29222362238143e-05
-2.63482527642865e-05
1.55312321135898e-06
-1.71725920186968e-05
-8.34531372822154e-06
-7.58312624035208e-06
-2.75457610440702e-05
-1.05519711062633e-05
-4.62428722748441e-05
-2.63961272668324e-05
-3.01429439923886e-05
-3.02316677286926e-06
-1.24399172373478e-05
-1.53582795684009e-05
-1.59261087589387e-05
-2.94175557562475e-05
-2.35572288945684e-05
-6.07285758732888e-05
-2.0375571039829e-05
-7.1733585884901e-06
-2.38150652413849e-05
-3.22354053990344e-05
7.4585328718382e-06
-3.87023350862488e-05
-1.66803212410324e-05
-1.02821619561208e-05
-3.22041949526389e-05
3.98602124866396e-06
-2.27247200005962e-05
-1.22890964586146e-05
-2.95617969285852e-05
-1.97958658193637e-05
-2.16841130528965e-05
-2.47144733202582e-05
-2.79048693526966e-05
-1.6660580847766e-05
-1.64001592598479e-05
-2.34274723590136e-05
-1.06597777796756e-05
-1.55434338288949e-05
-2.00039889446241e-05
1.02961839003989e-06
-1.07803171644013e-05
-4.39461401911817e-06
-7.68211778810119e-07
-2.10717507588922e-05
-3.28627724444981e-05
-4.09130749721541e-05
-6.10440552558775e-06
-3.41449247657711e-05
-3.41966654941514e-05
-3.37492997890911e-05
-2.16206738735258e-05
-2.31089897092929e-05
-3.22454339836818e-05
-2.91983524130004e-05
-2.61924422263923e-05
-5.32359388278645e-05
-1.83631532789048e-05
-1.60336520209276e-05
-2.47250219753585e-05
-1.61792696900312e-05
6.99534491430185e-06
-1.6336111408685e-05
-3.92505558667739e-06
-2.1035965559085e-05
-1.21827452454316e-05
-4.39089233496318e-05
-1.37676561652251e-05
-3.76522424444406e-05
-3.85416431295267e-05
-1.37742267554216e-05
-3.76612899932384e-05
-3.62725137506512e-05
-3.58482504777799e-05
-2.16023404501457e-05
-2.66302078541092e-05
-2.77950643180741e-05
-2.92491803448134e-05
-3.34994600777959e-05
-2.22946694539019e-05
-1.08320604424748e-05
-2.19353544860078e-05
-1.39728344598064e-05
-1.51844464028275e-05
-1.14444141186198e-05
5.65088265930684e-06
-8.65769558458468e-06
-1.90940947574658e-05
3.75414592122162e-06
-1.65133393848705e-05
-3.88305619990948e-05
-4.07270974127833e-05
1.0219704862722e-06
-3.02345346479274e-05
-1.41459145537529e-05
-1.34371137560152e-05
-4.76306133646447e-05
-2.84538821521619e-05
-2.88611994922032e-05
-2.83179016401027e-05
-1.10089338249855e-05
-4.12583339787997e-05
1.01974646275689e-05
7.84308671799018e-06
-1.81460016881995e-05
-4.03068068212172e-05
-1.87276621953752e-05
-2.2729609428843e-06
1.47452651867178e-06
-8.57700701179215e-06
-2.06470379143943e-05
-1.84033793871889e-05
-3.46684327410583e-05
-1.31304341509853e-05
-3.21380877317356e-05
-4.9059549794635e-05
-3.70511548357114e-06
-7.57900374332042e-06
-2.28616661598277e-05
-4.22303391975946e-05
-3.5575871357806e-05
-1.93463781798325e-05
-1.15667473180079e-05
-3.61210359886641e-05
-1.61505158932478e-05
-2.84058753940028e-05
-3.60162528116532e-05
-1.04582356932882e-05
-1.76789456574588e-05
-3.39348235044982e-05
-1.17230813288584e-05
-3.83647474295112e-05
-4.52423818201493e-05
-2.71295883755064e-05
-1.70478446751082e-05
-2.81687151990558e-05
-2.01920337681263e-05
-6.03417700527068e-06
-3.52231897854695e-05
-2.00548275336319e-05
-2.01346652941622e-05
-3.14841090021143e-05
-4.03308409173004e-05
-3.38635378039583e-05
-4.67843735428617e-05
-4.54871712628601e-05
-2.79626902059341e-05
-9.46249717147856e-06
-1.96414220352149e-05
-1.45265279872734e-05
-2.94665581520504e-05
-3.07200818695037e-05
-3.68331794864161e-05
-2.82209908122878e-05
-1.68095065185e-05
-3.54848235006081e-05
-2.96437816433822e-05
-1.9100992039802e-05
-1.62637131425502e-05
-4.3692374958147e-05
-1.76148379829428e-05
-1.58173976959837e-05
-3.36138171530119e-05
-1.5645229554163e-05
-1.19264848499262e-05
-3.40868524982746e-05
-4.3118476155261e-05
-2.86357619481583e-05
-3.06732216824634e-05
-2.33582274148825e-05
-4.97011747815273e-06
-1.91476896916747e-05
-6.18079738848172e-06
-1.75131834622549e-05
8.14485325792252e-06
-2.29044424786748e-05
-2.03864507897982e-05
-1.04036361195893e-05
-3.93991785842679e-06
-5.65930246172477e-06
-1.79604758929697e-05
-1.88231030915251e-05
-1.62200050877429e-05
-2.46371876664799e-05
-2.16931515875537e-06
-3.12931919583186e-05
-1.16238237798224e-05
-2.19599157034527e-05
-2.26516824786563e-05
-3.9747994809443e-05
-7.55917811090035e-06
-1.57493203559809e-05
-4.82454672219528e-06
-2.45521470720775e-06
-1.13430979092119e-05
-2.31902827356034e-05
-2.64979675918182e-05
-3.37293359088828e-05
-3.03162034282619e-05
-3.64097434013029e-05
-8.49191962221688e-06
-2.70521337628774e-05
-3.2936401104858e-05
-2.341354321886e-05
-4.47762776130189e-05
-2.22143028381982e-05
-5.35928321583791e-06
-1.89124160793694e-05
-5.85968527293151e-07
-3.33464560208857e-05
-2.4860951092356e-05
-5.46270703457982e-05
-2.02410294971232e-05
-1.40523680068046e-05
-1.3790145460968e-05
-2.88460621037347e-05
-3.07369384110683e-05
-2.09389627399936e-05
-3.78932652407992e-05
-9.99680961106642e-06
-2.32668305243442e-05
-3.15520404861832e-05
-1.87794389043037e-05
-1.91506687447084e-05
-2.47856179185644e-05
-1.59972147206198e-05
-2.53604976136771e-05
-4.12903531143318e-05
-2.46014374815957e-05
-2.44074828795833e-05
-3.22613691943813e-05
-1.94215910328928e-05
-1.69536956313689e-05
-1.54656224056804e-05
-3.56689947198967e-05
-2.69301049872542e-05
-6.85064554059929e-06
-1.7478195592121e-05
-3.86138140621337e-05
-4.03240184080486e-05
-3.34431805194371e-05
-1.96208576374557e-05
-7.99650901634856e-06
-3.99823703357232e-05
-2.36542452085575e-05
-4.17253182335619e-05
-3.1322090618633e-05
-2.63195808216663e-05
-3.99866902720133e-05
-2.75809955920623e-05
-3.01324364949076e-05
-8.38255666149454e-06
-2.4636893487823e-05
-2.98140854870902e-05
-1.51982308759017e-05
-6.53414863807805e-06
-1.62504745327186e-05
1.90622167343765e-05
-1.69379704367865e-05
2.61644902848625e-06
-3.76874920739384e-06
-3.18240490857829e-05
-1.87063230341642e-05
-2.07176898112973e-05
-1.3692970424841e-06
-3.95013810392037e-05
-5.51647051825404e-06
-4.31413728893242e-05
-5.01328935548422e-05
-4.64393768572947e-05
-2.17022594444316e-05
-4.76557090356445e-05
-1.4644514530623e-05
-2.79973717381112e-05
-6.38787933655316e-07
-2.79280251886865e-05
-2.23496760555984e-05
1.47897318709867e-06
-1.5178070403922e-06
-4.34616902092415e-06
8.82546154618244e-06
-1.69623598530804e-06
-2.62114154855614e-05
-2.0066512454224e-05
-1.08113849759701e-05
-1.84574109759336e-05
-7.13566116047345e-06
-3.85001535286278e-05
-2.53667229129557e-05
-3.4836257477313e-05
-4.92496741742963e-05
-3.3002854838284e-05
-4.09617430390563e-05
-5.35027641908672e-05
-4.48092006822697e-05
-4.28887195825711e-05
-2.11401932451021e-05
-2.89871317700322e-05
-3.43880939131175e-05
-3.35824215857237e-05
-2.7924525653539e-06
1.70162599506248e-05
-8.0808293863445e-06
-1.45862924352075e-05
-1.36050961618444e-05
-2.44495300755542e-05
-2.13818107087744e-05
-5.4184385994585e-05
-1.93400661959369e-05
-1.77968798065686e-05
-3.77989607543751e-05
-3.54747141996497e-05
-4.4667183337919e-05
-1.64137674970885e-05
-5.45260138937906e-05
-3.86028758405675e-05
-4.57571163215797e-05
-5.47098952515489e-06
-5.23761069716807e-05
-4.05976395388917e-05
-2.41615983963609e-05
-1.83864937366331e-05
-1.20671561946579e-05
-4.0826531087511e-06
-1.76796020615528e-05
7.70849564106409e-06
-1.87604211278608e-05
-3.89190189896506e-05
-1.07201952100846e-05
9.76323948795948e-06
8.20448434088421e-06
-2.04454169492276e-05
-2.32099144033117e-05
-1.90862083827111e-05
-2.10075181779297e-05
-2.18503991720954e-05
-3.72695000706329e-05
-2.06237920298363e-05
-2.14907915529724e-06
8.22701982119204e-06
-6.88195909432706e-06
-1.61271555826804e-05
-3.05583392427144e-05
-1.49471010168027e-05
3.36696631610695e-07
-2.82416200907091e-05
-2.36716011063413e-05
-1.51690595715657e-05
-1.58099288410443e-05
-3.97447763902064e-05
-4.35497760196396e-06
-1.65833016401432e-05
-4.94053989367935e-05
-1.82111270857476e-05
-1.27475482582099e-05
-4.13485669798437e-05
-2.87732573058358e-05
-2.56519045244642e-05
-1.53845403869017e-05
-1.51954272088546e-05
-3.89672758360978e-05
-1.88194917899238e-05
-5.76467153524731e-06
-1.79767603093276e-05
-4.57007998890446e-06
-2.32556387664572e-05
-4.09883107910756e-06
-2.65861193915625e-05
-4.33919510756831e-05
-1.68909848797904e-05
-3.02096599610584e-05
-1.18846270605107e-05
-1.61312016194397e-05
-4.10206873357693e-05
-3.15962235165935e-05
-1.74921173556281e-05
-3.34170918427361e-05
-1.06645659432008e-05
-4.59167371320087e-05
-4.61533806759611e-05
-2.47001012656298e-05
-4.37213669960593e-06
-8.29631703205378e-06
-3.65280618193646e-05
-5.4595325638172e-05
4.60469864793468e-06
-1.38217613463158e-05
-6.14074294557498e-06
-9.86570828469447e-06
-4.7254784712801e-06
-3.45247057380125e-05
-2.70974468192772e-05
-2.96185869925207e-05
-4.61976210892125e-05
-2.74873080022029e-05
-3.83753551637523e-05
-3.25936099110873e-05
1.26723722043175e-06
-3.89840012248326e-05
-1.57952434509287e-05
-2.61108547492753e-05
-5.52332666261143e-05
-1.51699792565675e-05
1.90496107444395e-05
-1.24004209983336e-05
-1.80237638316158e-05
-1.181912311359e-05
-1.23107530688108e-05
-9.35718713039925e-06
1.3404980914913e-05
-2.53810456662496e-05
2.4200451701713e-05
-3.12117663569081e-05
-4.19833909297437e-05
-2.93545098157622e-05
-1.12191863131754e-05
-2.05347709626807e-05
-2.99821226842201e-05
-4.58515746552301e-05
-2.54506293873907e-05
-3.38056970906909e-05
-4.49692035551763e-05
-4.46521651524219e-05
-7.42254352607576e-06
-1.98060221979768e-05
1.55330331111403e-06
8.57548143427737e-06
-4.38020364172896e-06
-3.0579297297982e-05
9.57117762857529e-06
-1.44419409643596e-05
-2.3681144130274e-05
-2.39405300093636e-05
-1.76661063696268e-05
-3.26730942703379e-05
-2.02852348719298e-05
1.53793457246175e-07
-3.13459889745374e-05
-5.33911390838578e-05
-2.74050712805119e-05
-1.98355381650471e-05
-4.42323074250564e-05
-1.88208496074979e-05
-3.89616401394988e-05
-2.86588656325929e-05
-3.915882401084e-05
-3.52504302518171e-05
-4.53072123665044e-05
4.75033930538198e-06
-2.81141674943188e-05
-1.57897878778155e-05
-1.26865900560366e-05
-3.38848189808359e-05
-3.12996310162311e-05
-2.81710106311716e-05
-1.92016640023842e-05
-1.90608483737577e-05
-3.63595779426763e-05
-2.36576409793296e-05
-1.43292146982343e-05
-4.0476812235017e-05
-1.8796737806017e-05
-2.72573387334326e-05
-5.52992417475242e-06
-7.11601520854271e-06
-1.30474560515345e-05
-1.61161942430909e-05
-3.10985157057797e-05
-1.67178955893731e-05
-1.37022056631901e-05
2.78611765007185e-06
3.0665366698823e-06
-1.1772960519929e-05
-1.11977012278558e-05
-2.59467055886355e-05
-3.84334365215802e-06
-2.86122009180696e-06
-3.33756441017261e-05
-2.84384359504038e-05
-1.95544769597173e-05
-3.44997927305165e-05
-4.0491040919693e-05
-2.88908571310082e-05
-3.20042185752247e-06
-9.09328551999617e-06
-3.08726680681956e-05
-1.40259639763022e-05
-3.50273330241592e-05
-3.97387883566087e-05
-3.14033044393874e-06
-1.11799076576113e-05
-8.65577267619859e-07
-3.04753963859624e-05
-2.15446742956745e-06
4.06765788383375e-06
-2.60261376271007e-05
-7.10355398906589e-06
-2.85852956492737e-05
-2.51753154701234e-05
-2.54417058627236e-05
-2.12611470933069e-05
-9.32168531748484e-07
-1.55006544560257e-05
3.17258227701462e-06
-7.63720970604804e-06
-1.89996447882971e-05
-2.65886722558519e-05
-2.32582212603596e-05
-3.28496857714111e-05
-4.48723991114931e-06
-2.74179701391981e-05
-2.10790360041823e-05
-2.45343087808303e-05
3.1618658753616e-06
-7.97245880150705e-06
-2.24845993871358e-05
-3.37356170145825e-05
-2.07240285418084e-05
-1.84847717533437e-05
-8.511357423396e-06
-2.90583999193333e-05
-1.21717106374656e-05
-2.56064828229933e-05
-3.85789443774756e-05
-1.09986987030181e-05
-3.3934630466542e-05
-3.80922889988586e-05
1.1548275186355e-06
-2.77550743406075e-05
-9.61247794415281e-06
6.5220341014941e-06
-8.03551845044387e-06
5.93986956990214e-06
-3.07799024958847e-05
-3.00038567031801e-05
-2.52205475719567e-05
-1.83202655536783e-07
-4.0515227523331e-05
-3.00858785809059e-05
-2.44447508338289e-05
-4.46561274966853e-05
-4.26265258480611e-05
-4.71828101099284e-05
-2.84339500155034e-05
1.84197521482662e-06
-2.75854403541815e-05
-9.87376420556472e-06
2.90831827835923e-06
-7.55682831856833e-06
-1.0231339849219e-05
-1.86014363311369e-05
-1.34515731072149e-05
-2.43448683143235e-05
-3.71871227132494e-05
-2.25757950253318e-05
-3.24472262997071e-05
-3.22759040192482e-05
-3.86249385543322e-05
-4.36344729713419e-05
-1.5659657207483e-05
-2.87142288683922e-05
-2.84028229941125e-05
-2.23673856707628e-05
-2.95749940201846e-05
-2.87126956571974e-05
-3.37140978207545e-05
-3.17368841784308e-05
-3.36981795107014e-05
-1.09319088147107e-05
4.01993594936912e-06
-9.61927325289188e-06
-6.31737210623636e-06
1.73608461653304e-05
3.89090294779494e-07
-2.10299613451154e-05
-1.76374060048932e-05
-2.43156105987415e-05
2.2335302699415e-06
-4.2600720397951e-05
-3.74479382047425e-05
-4.08429562297585e-06
-1.52721950859767e-05
-4.0805226424323e-05
-3.02626876496413e-05
-1.89789674679746e-05
-3.04595859213179e-05
-1.91808942866152e-05
-1.31589375917639e-05
-9.59476924920482e-06
-2.839202709072e-05
-1.24199293001692e-05
-4.77435825268342e-06
-1.37395031196284e-05
-1.44463088976222e-05
-1.00323234225496e-05
-2.867586736048e-05
-1.51976475083307e-05
-1.56442258354911e-05
-3.61035580973288e-05
-1.36438189031448e-05
-1.89573208087224e-05
-1.80271894236192e-05
-2.22424394278127e-05
-1.20376314964279e-05
-1.4758416283233e-05
-2.59609138846673e-05
-2.51700955337129e-05
-1.50510382555004e-05
-3.42134776104189e-05
-4.05446948360358e-05
-1.84086713950524e-05
-3.36739217592532e-05
-1.14812876432162e-05
-4.57540845103177e-05
-1.28069856691911e-05
-3.18127150702311e-05
-4.01039568931801e-05
-1.66518096844839e-05
-2.11781352170069e-05
-2.37699504519324e-05
-2.57157107396022e-05
-1.91121311762716e-05
-3.17645349226902e-05
-1.96361312410674e-05
-2.49790302852754e-05
-2.00910460634063e-05
-4.26355007588941e-05
-1.0468740849812e-05
-5.19287694329287e-06
-2.5132919940724e-05
-8.2024295502404e-06
-3.14012373852588e-05
-1.61955048206288e-05
-1.40197204099954e-05
-2.53856963727454e-05
-2.64590647429342e-05
-3.3350493748135e-05
-2.48958328794823e-05
-3.31568581157644e-05
-3.3259748228777e-05
-4.78502069502421e-05
-5.19430918423067e-05
-4.37288895555124e-05
-4.01308672026347e-05
-2.58246048902607e-05
-3.7310651602504e-05
-4.53786595350904e-05
-2.99038883624438e-05
-9.94753586278904e-06
-5.77755134730288e-06
1.10407218466755e-05
-2.27852808938858e-05
5.23360654659637e-06
2.13689659806572e-07
-1.76207219732322e-05
1.23684416689587e-05
-1.67685363920757e-05
-2.00520889384525e-05
-3.53954309340582e-05
-1.70320140013326e-05
-2.34722696544689e-05
-1.33364972714773e-05
-3.51958066742583e-05
-3.89566296822155e-05
-2.66826955595613e-05
-2.8617830918286e-05
-1.62375467352668e-05
-2.6663524093513e-05
-1.00247107896232e-05
-5.16918995053042e-06
1.36503384052441e-05
5.6154097429789e-06
5.52659474470452e-06
9.73926276343089e-06
1.38911652764695e-06
-2.04525306991622e-05
-1.98508143070258e-05
-3.25988629952806e-05
-3.0348350817534e-05
-4.36481280648467e-05
-3.57896665948874e-05
-3.74043729386873e-05
-1.65767156788059e-05
-5.3887631944269e-05
-3.3215177315117e-05
-7.75246644486601e-06
-1.51049400536108e-05
-2.132953465506e-06
2.0288547375929e-06
-1.99622777177806e-05
-3.76291447766699e-05
-3.71948217129023e-05
-2.00982850798555e-05
-3.63467892294889e-05
4.41924527334043e-06
4.53744756486184e-06
-4.26107945164479e-05
-4.778396584513e-05
-3.67249271873514e-05
-3.38104058196706e-05
-2.67092698534916e-05
-3.32884795483458e-05
-5.26899911217072e-05
-4.43339685938772e-05
-6.40662615507294e-05
-2.85953652819538e-05
-4.01599186060243e-05
-2.09771832540359e-05
-5.33884957955366e-05
-1.75278487780895e-05
-4.16660144014829e-05
-2.17832416323467e-05
3.32586953993464e-06
-3.24992851919008e-06
1.35703904485359e-05
6.29291584970169e-06
-9.87005934248435e-06
-6.12639442092372e-06
1.1443823826576e-05
-2.2585042510121e-05
-2.74301794635507e-05
-1.64205319015578e-05
-4.22650216444133e-05
-6.15841277124132e-05
-4.01735874222263e-05
-2.58265489714151e-05
-4.77796657981739e-05
-1.81182264302696e-05
-3.1527317906798e-05
-5.45302316649687e-05
-3.27207272966147e-05
-2.28321798907884e-05
-6.04462187936823e-06
-2.20502995484118e-05
-4.91721214651774e-06
-6.43046158895579e-06
4.67771821101102e-06
-6.10632578472957e-06
-1.85527432576401e-05
-9.88763718801726e-06
-4.97326749411272e-06
-3.05292745872654e-05
-2.35622528987894e-05
-2.5873048168713e-05
-3.90525083473503e-06
6.20692894308131e-06
-5.04474523033719e-05
-3.06082093958181e-05
-2.0553008250444e-05
-2.57347645589955e-05
8.6311698653444e-06
-3.23727237634015e-05
-3.40994998245668e-05
-3.02856892111876e-05
-1.71915776832764e-05
-2.36011005566199e-05
-2.30164565297511e-05
-1.36280446871936e-05
-2.43135202049846e-05
-1.60427187701358e-05
-3.81981071819944e-05
-8.50807383600696e-06
-2.93787810546233e-05
-5.25641548017927e-05
-3.00707812320645e-05
-2.9541991175771e-05
-6.04495126509094e-05
-2.79763243201136e-05
-2.23950982860697e-05
-2.33770839332117e-05
-4.77570289564276e-05
-6.01898745314289e-06
-7.98738596072874e-07
-1.86363774868347e-05
-4.28902910297927e-05
2.58922981108313e-05
1.86205728322126e-05
-5.71960358664961e-06
-7.77202933335461e-06
-1.80382746008179e-05
-2.37099856770111e-05
-3.54412210826542e-05
-6.82043246235416e-05
-1.05578662085884e-05
-2.43321511616304e-05
-4.42350764200519e-05
-2.22785367697452e-05
-3.17378223032699e-05
-3.40792129598503e-05
-2.35310580378142e-05
-3.6570056700751e-05
-1.1872397880854e-05
-2.62088676797841e-05
-1.92117638971396e-05
1.27415200768035e-05
-2.09060650842873e-05
-1.24491165952783e-06
-1.50946277142097e-05
-8.00188662753486e-06
-5.78435392530293e-06
-1.3380530914295e-05
-1.1521686984866e-05
-6.30793949217527e-06
-4.06449648553428e-05
-2.7733125040681e-05
-1.57409868093283e-05
-2.91094101890175e-05
-4.32802052597298e-05
-2.97433668176947e-05
-3.18098467848097e-05
-2.52410374632808e-05
-1.94349832951212e-05
-1.91409446279602e-05
6.04856631245537e-06
-8.3228752563535e-06
-1.51368771713902e-05
-1.3651510638861e-06
-2.80978002206381e-05
-1.51634957968252e-05
-7.77592955044701e-06
3.13779018502995e-06
-7.75186256176167e-06
1.64969638080559e-06
-1.96470127621407e-05
-3.05657495630405e-05
-4.93387169044491e-05
-3.81919767939293e-05
-4.98208141844624e-05
-3.81357583599531e-05
-3.12061341945931e-05
-4.20865555064158e-05
-2.87997003415788e-05
-3.05787945111796e-05
-1.10848462433251e-05
1.78010376825379e-05
2.4485273976906e-06
-2.68488052964694e-06
-8.61937031120962e-06
-2.27542059503153e-05
-6.85016074296854e-06
-2.00914527526128e-05
-2.78903979225208e-07
-3.36196175685072e-05
-2.24689966731454e-05
-1.33091291875337e-05
-3.22319011893461e-05
-5.50388531436195e-05
-4.42667648933638e-05
-2.59410678765432e-05
-8.72679615603183e-06
-4.5070627073998e-05
-3.44618168522302e-05
-5.23114530540858e-05
-3.62833020741352e-05
1.74893950190689e-05
-1.4561714758574e-05
-3.91894821064153e-06
-2.72827885340446e-05
-9.17566717861219e-07
1.24239852764657e-05
-1.16392317479688e-05
-2.0524813296449e-05
-3.51904995004229e-05
-2.83915738758756e-05
-1.92339925490766e-05
-6.13947346886902e-05
-6.66300993037331e-05
-6.85219025201871e-05
-3.9841139964198e-05
-5.22967571507762e-05
-5.07333973252148e-05
-4.34095251849424e-05
-3.7850114909273e-05
-2.75935187952384e-05
-9.86912130797439e-06
-1.08963899506543e-05
2.86985644148169e-06
-1.2047958909729e-05
-2.19822276292557e-05
-9.82485307261866e-06
-7.45091910954043e-06
-2.44259284067061e-05
-1.59180453722077e-05
-4.42410566459385e-05
-3.2214060249226e-05
-2.35460157896527e-05
-5.52677443933891e-05
-3.33179209893421e-05
-6.42179289698558e-05
-5.21330879843506e-05
-1.82605247455199e-05
-2.40614883460268e-05
-1.37718116966799e-05
-1.79338660990144e-05
-2.36969095219249e-05
1.06526762456367e-05
1.22380087856545e-05
1.08958208401355e-05
-8.62120819852589e-06
2.08719461417616e-05
5.31036242786512e-06
1.0273872534021e-05
5.03836323394433e-06
-9.50081732738382e-06
-2.77356468216455e-05
-3.04574562381217e-05
-6.50984333651655e-06
-3.903167578704e-05
-3.79194985211057e-05
-5.43415377775703e-05
-2.46830939874224e-05
-3.45833148713274e-05
-3.33121537174996e-05
-4.04403962452003e-05
-2.41392414339927e-05
-2.66287992638292e-05
-6.78192543338853e-06
-1.53341443399301e-05
5.15778835119085e-06
8.55415956059856e-06
1.91970031575403e-05
-2.67250560058101e-06
3.48168581796988e-06
-4.26160744008191e-06
2.31981170324721e-05
-1.42088026137602e-06
-1.43818752619116e-06
-4.25684831604551e-06
-1.97075438138876e-05
-5.73217259561461e-05
-3.90696979945925e-05
-3.67203498805954e-05
-6.21446848369219e-05
-5.6314292947584e-05
-6.10193167359377e-05
-4.32755623730449e-05
-5.80186246738239e-05
-4.31898165238533e-05
-3.77529126053688e-05
-2.33402453398391e-05
-2.7682409165112e-05
5.87610600768469e-06
2.42234864050003e-06
3.81917185685465e-06
2.31110004164666e-06
1.24396592860579e-05
-1.53518266975831e-05
-8.15735357805422e-06
-2.34748499497695e-05
-3.11682272647316e-06
-1.99230606611082e-05
-5.23042739557895e-05
-3.25285303757794e-05
-4.92244430319788e-05
-3.81947606917751e-05
-3.90258732921055e-05
-5.48331865102902e-05
-4.35832889054053e-05
-2.69856271854103e-05
-2.43225111339123e-05
1.09084376206309e-06
-1.62840338932516e-05
1.8398800567547e-07
-8.37061898875782e-06
6.07370807920318e-06
2.2602227464335e-05
7.80198930126212e-07
5.30718528170481e-06
-6.3215893850023e-07
2.43994844676645e-05
-2.49304452041847e-05
-1.02663351723405e-05
-2.5705834481229e-05
-2.13788300508616e-05
-4.55908049449064e-05
-3.4495144569699e-05
-2.2857468661866e-05
-2.07188956899319e-05
-3.18586618818021e-05
-1.6892221521514e-05
-1.74543127877546e-05
-6.68552155522871e-06
-6.04602165253068e-06
-9.99064597535992e-06
-3.24350454269686e-06
-8.17071810854695e-07
9.46114792196923e-06
-2.78321194987335e-05
3.55841765140057e-06
-3.69972070433975e-06
-3.04434068561594e-05
-6.41409557449458e-06
-4.71948089840504e-05
-2.50633813454739e-05
-9.66980195283833e-06
-3.85593555198609e-05
-3.12082919508606e-05
-4.43465613408471e-05
-3.98594702263682e-05
-1.99094778614856e-05
-3.50717529917014e-05
-2.8082476539058e-05
-1.43389498734742e-05
-1.85548413264491e-05
-3.69300208263423e-07
-8.84302774098172e-06
-1.70820130445742e-05
2.79722888293348e-06
-1.67612007785526e-05
-6.46393469428276e-06
-1.88218643915353e-05
-3.82029475602111e-05
-3.1792460453104e-05
-3.77769091158005e-05
-4.89143441506969e-05
-2.91162487989559e-05
-6.23531429053944e-05
-2.79490368879856e-05
-6.2760853089511e-05
-2.84951637701861e-05
-3.49081809392174e-05
-4.0684695545907e-05
-9.99718508450077e-06
-1.32492347790547e-05
-2.17000127039945e-06
-2.16225386196702e-05
1.74138141405401e-06
-2.61460748832962e-05
-2.96227714177524e-06
-1.56918521917525e-06
-3.10245153048967e-05
-2.43745447442475e-05
-4.35321555652145e-05
-2.43857934820719e-05
-5.12266292678862e-05
-5.17092361777115e-05
-2.48544803123762e-05
-1.79508762006312e-05
-6.71665257381209e-05
-5.53994263929937e-05
-3.10446915861419e-05
-2.82017299367878e-05
-1.61412170213607e-05
-3.15554657240908e-05
-1.100253586409e-05
-5.18059373389634e-06
-1.13133993390235e-06
3.32160152852343e-06
2.50839860084226e-07
-6.56845565514817e-06
-3.11772924969892e-06
-3.74951251737411e-06
-1.36166547411254e-05
-6.1091272242652e-06
-1.25403320725644e-05
-2.58767264945967e-05
-6.52467882002869e-05
-2.94407236461973e-05
-4.237598029343e-05
-4.87685074293191e-05
-4.01887680378963e-05
-3.88423693199125e-05
-3.49568893148433e-05
-1.78360023415277e-05
-2.41735092353638e-05
-1.14760108963814e-05
1.56235982502258e-05
-3.31621262077519e-05
2.77117545158578e-05
-1.00868106912724e-05
3.27524552065394e-06
7.39978308989249e-06
-1.19643864463345e-05
-1.92905478999688e-05
-1.03511001912191e-05
-1.58117257408689e-05
-2.29226019662868e-05
-1.79356500362684e-05
-3.19326197553373e-05
-4.55380341081843e-05
-5.69767371026558e-05
-3.87330730606429e-05
-2.23392854990177e-05
-2.15989408544043e-05
-6.8012214990611e-06
-1.47832991168896e-05
-8.87230238953997e-06
-2.26495750375855e-05
-5.64115660873603e-06
-2.60845888435743e-05
-2.85018669960717e-05
-6.97306107754202e-06
8.05577123169271e-06
3.78269124559626e-06
-3.48848453477843e-05
-1.85106244709222e-05
-3.95334144328678e-05
-1.82090870411492e-05
-2.3440729522551e-05
-5.82721093648689e-05
-5.90224046956388e-05
-2.51894268431585e-05
-4.10308863340199e-05
-3.55243320346619e-05
-2.01456190847214e-05
-2.41937985678661e-05
-3.06274687607698e-05
-2.87468327600523e-05
4.02189101983159e-06
-2.7236260423694e-06
1.25716011059428e-05
4.08258740124665e-06
-2.01807891224188e-05
-2.86072880041297e-05
-1.95154989913358e-05
5.29457998154065e-06
-4.11397689113015e-05
-1.11746145543479e-05
-6.09135937826508e-05
-2.34061251860157e-05
-4.91377086094467e-05
-4.78062770973749e-05
-3.64708447249989e-05
-3.04321990714224e-05
-2.51727408760978e-05
-2.90341635304516e-05
-1.32126806013351e-05
-2.60611554986943e-05
8.91864585251077e-06
-6.34261999253867e-06
1.59922843476791e-05
8.31417161014477e-06
6.38913563722453e-06
-7.22917694190378e-06
-9.09450785022343e-06
1.57755198356348e-05
-1.11425680394171e-05
-1.85331883560753e-05
-4.63722570323377e-05
-4.40516330449358e-05
-1.57211996866253e-05
-3.38737921276743e-05
-9.27766258437347e-06
-1.46716006060807e-05
-2.31538022042535e-05
-3.21385353991037e-05
-3.006493242072e-05
-3.14637238036857e-05
-2.68436361264745e-05
-2.25709148013872e-06
1.14764213179207e-05
-1.73170604192922e-05
3.15455681151102e-06
-4.68120531549004e-06
6.3346079359024e-06
1.99045157652943e-06
-2.2512401632291e-05
-3.94951150502454e-06
-9.24851266138173e-07
-4.82594041046193e-05
-3.65886412500439e-05
-2.29095290946762e-05
-3.39698143910503e-05
-3.40110499785642e-05
-5.53966739958596e-05
-3.3286313312108e-05
-3.90501061957274e-05
-4.10612703609614e-05
-1.00506007954035e-05
-3.24572119994223e-05
-1.13054323979016e-05
-8.05017308621473e-06
-2.35259662619552e-05
-1.23145779729389e-05
-1.53858856486722e-05
-1.84685015190326e-05
-3.13181823143794e-05
-1.86298929531721e-05
-1.54199107024985e-05
-2.91569236218367e-05
-1.66753243342174e-05
-4.82448580320367e-05
-3.19836538309062e-05
-1.44320891140354e-05
-3.38595380066119e-05
-2.15308968316094e-05
-2.11499156441497e-05
-3.10202771063071e-05
-3.56811038663681e-05
-3.26996008576596e-05
-2.38458548963496e-05
-4.55367543765702e-05
-2.43571320497658e-05
-1.9493642281733e-05
1.81301528836086e-06
-9.30976052944085e-06
-6.30464425650601e-06
-1.20401256323076e-06
1.44848013733986e-06
-1.16683744220849e-06
-1.53573298966662e-06
-1.15665364892272e-05
-2.26577561313487e-05
-1.95358516289038e-05
-3.1542735035694e-05
-2.73669704251877e-05
-1.87771908155196e-05
-2.27907924322831e-05
-4.11760096901475e-05
-2.22507961629188e-05
-2.67704605203233e-05
-1.07639449022266e-05
-1.86923293955161e-05
3.94666176763838e-06
-3.22082921582667e-08
-8.26967189525252e-06
-3.83625246637637e-05
-3.01935399433573e-05
-2.62428179689196e-05
1.44036912112689e-06
-2.31283554451742e-05
3.13273476864746e-06
-1.01421800309201e-05
-1.59555165829116e-05
-2.34390345107429e-05
-3.40808998705658e-05
-1.23052931428425e-05
-1.18531709400906e-05
-1.53293650276905e-05
1.71507864547128e-06
-6.22546973428348e-06
-3.64621243023793e-05
-4.7989241278589e-05
-1.71309175723723e-05
-1.28687731170026e-05
-1.16615587560925e-05
-1.48620760783433e-05
-2.93117842913371e-05
-4.64234631790655e-06
-2.26601794467595e-05
-1.00313399476725e-05
-3.76648508816701e-05
-1.27639775597803e-05
1.39520498136375e-06
-3.05866242752619e-05
-2.34512008483291e-05
-2.35152821150042e-05
-1.38994881741581e-05
-1.31903451519637e-05
-2.71719238229248e-05
-3.63643827465723e-05
-3.46099133030193e-05
-3.02166346140801e-05
-2.20721757890336e-05
-2.72474681365682e-05
-1.92513138203984e-05
-3.66217049938777e-05
-1.84330050951772e-05
-1.09661773514531e-05
-4.40448236660495e-05
-1.39218633284152e-05
-1.57439971734221e-05
-3.21885465796653e-05
-1.89140891626406e-05
-2.3171909486496e-05
-5.19694890856112e-05
-5.1012734348334e-05
-5.49224226159627e-05
-1.70695020581946e-05
-1.52601616552355e-05
1.28155398412406e-05
-4.74606146197477e-05
2.55514857495902e-06
-1.35801826653742e-05
-1.08286376125023e-05
-3.0214296711831e-05
-9.24718161211299e-06
4.24435205303664e-07
-3.27883786482182e-05
-2.58452519203102e-05
-2.91519857066563e-05
-1.68060387873264e-05
-1.25909740321012e-05
-1.09028345085835e-05
-1.92425446210822e-05
-4.16523221454255e-05
-2.85467996775761e-05
-2.76944703170531e-05
-2.99293650538162e-05
-1.68179433031718e-05
-3.39309740808035e-05
-3.21289765053912e-05
-1.83507688002375e-05
-3.41984057060849e-05
-1.18710254610278e-05
-7.44874840185311e-06
-2.4659752152381e-05
1.21255289828524e-07
-1.22026800422543e-05
-1.17535750345999e-05
-1.64409884719485e-05
-3.70073582252046e-05
-4.70587771748235e-05
-2.56014000176039e-06
-1.24650557794274e-05
-3.84347218517183e-05
-3.2399060560945e-05
-8.66154395941299e-06
-1.74195743867827e-05
-3.11304994939986e-05
-1.47989667778545e-05
-2.09628526299672e-05
-9.21595924300504e-06
-3.34877531011904e-05
-5.72571678840253e-06
-1.57792712422271e-05
-4.82337093058003e-06
-1.29074625407743e-05
-2.38605570304957e-05
-4.60943244887113e-06
-2.65627478981933e-05
-1.93200670897144e-05
-1.34167047350439e-05
-3.06132838792075e-05
-2.435908483631e-05
-2.8434747802626e-05
-3.17485837021398e-05
-1.07773203414692e-05
-1.20820377084569e-07
-1.78085934861168e-05
-2.60906083598939e-05
-3.75357959272324e-05
-2.87096727905654e-05
-1.44222674529052e-05
-8.39063235241484e-06
-4.11435362510057e-05
1.77349562052459e-05
-1.94674680037009e-05
-2.08844451272694e-05
8.32286935251134e-07
-3.67389321914508e-05
-3.2747551423125e-05
-1.35694457965373e-05
-5.78507661458547e-05
-3.65127199790011e-05
-1.44340829828261e-05
-4.59552697182363e-05
-2.12465476194986e-05
-1.93068216775152e-05
-5.3791541410983e-05
-5.1013383161892e-05
-4.03739820190187e-05
-4.36528385865415e-06
-4.44567884801142e-06
-2.97358161401916e-06
-3.94250326266478e-05
1.78480935315362e-06
-2.38860481791348e-05
-2.52684351902251e-05
-8.83795794784547e-06
-1.2586091872857e-06
-6.19463236272762e-06
-1.93829490682699e-05
-1.12981001156109e-05
-9.56666018702076e-06
-3.51005906161541e-05
6.18638614351168e-06
-1.6166217729219e-05
-4.33415259105119e-05
-1.73704004226098e-05
-1.63989028257016e-05
-3.45064065465302e-05
-2.66775445712473e-05
-1.83283622839013e-05
-1.4615956473368e-05
-1.75368349827234e-05
-2.12019573223364e-05
-2.51468780408364e-05
-1.56276071152936e-05
-3.14633910674126e-05
-2.00354440462013e-05
2.50359794826454e-06
-6.03403322657148e-06
-2.22344852305597e-05
-3.94502414601019e-05
-3.05138988511804e-05
-9.18363743176074e-06
-2.23205169476019e-05
-3.18004921837916e-05
-5.67390881611618e-05
-3.32652361336389e-05
-1.76554031792626e-05
-3.91986447242668e-05
-2.21144752303843e-05
-2.05944914744496e-05
-1.59698754653224e-05
-2.84849959032361e-05
-2.3936524984699e-05
-3.71416474395211e-05
-4.419525631865e-05
-1.70290532689723e-05
-1.41995995604597e-05
-1.6096547536921e-05
-9.45337900054548e-06
-5.23523877063926e-05
-4.3428004870378e-06
-3.24953747732868e-06
-2.20225538279062e-05
-1.39297738614935e-05
-3.2110822561554e-05
-5.38713520511226e-06
-2.0681838842375e-05
-2.31704996541899e-05
-5.36787874695404e-06
-2.7592290340202e-05
-1.74429459161782e-05
-1.6209797073633e-05
-4.37600675233995e-05
-2.31175298548256e-06
-3.16788437337869e-05
-4.50769121948025e-05
-2.4563644443109e-05
-2.26889914503979e-05
-5.93640164954178e-05
-5.84075688042893e-05
-3.84250460064933e-05
-7.38989132571282e-06
-4.16738523957764e-05
-2.09311445902816e-05
-4.26642708688672e-05
-3.75956152026663e-05
-2.09196003574855e-05
-1.14283493035832e-05
6.47089242537648e-06
-2.75447345405273e-05
-1.13274509993996e-05
-3.21713016853339e-05
-2.17967726877274e-05
-1.36027658833536e-05
-2.86523555663373e-05
-9.13265045147655e-06
-8.49850770518223e-06
-1.88648941278158e-05
-2.14979721599778e-05
-4.03588096478004e-05
-5.08643382192172e-05
-4.09749147673271e-05
-4.3109860448546e-05
-2.80308506883781e-05
-2.56229272856128e-05
-3.32290114459619e-05
-1.79858369298336e-05
-3.07338222056467e-05
-2.45384451320178e-05
-2.86023511398636e-05
-2.76509427130701e-05
-1.89010380256001e-05
6.43303213024506e-06
8.02487323101958e-06
-1.45987849489538e-05
-1.18684911183423e-05
3.07718175186002e-05
-4.66567237899113e-06
-2.6917554421248e-05
2.16632913812731e-06
-1.62615713158564e-05
-3.38740968990744e-05
-6.55673826407673e-06
-5.41549274207272e-05
-4.58504076803602e-05
-4.26068915824678e-05
-4.76666509607894e-05
-3.63037593739464e-05
-2.70994587715422e-05
-1.68792178374572e-05
-4.1719117311602e-06
-2.70621290243104e-05
5.21606437363372e-06
-1.69136619490262e-05
-1.85672106542301e-05
-6.77905969213243e-06
-2.62119659019407e-05
-1.24114342371538e-05
8.54116729889366e-06
-1.91258364762448e-06
-2.02333556978054e-05
-3.86374204372415e-05
-2.62783360749325e-05
-2.00262449384344e-05
-4.58299659498649e-06
-3.06675318612061e-05
-4.7760491477118e-05
-3.04318871352027e-05
-5.84548121724949e-05
-5.2717166429992e-05
-6.42137137281273e-05
-3.46814545956754e-05
-1.48843298408696e-05
-9.40086909055886e-06
-3.58594696191466e-05
-1.75862149853588e-06
-1.42655364165322e-05
-2.28215695603411e-05
-1.69238177769338e-05
-3.3646086346307e-06
-1.5110351521982e-05
1.97148414514929e-06
-3.79174107945287e-05
-2.31594043920544e-05
6.37189131820342e-06
-4.10477061254014e-05
-4.36393705779262e-05
-5.69590234683098e-05
-3.31692448616076e-05
-2.35562882209066e-05
-4.58518118462556e-05
-4.1272137526586e-05
-4.98003100648634e-05
-9.03942219045104e-06
-2.30486020851639e-05
-1.67913530503579e-05
-1.59956649750864e-05
7.38816160605152e-06
1.59480642464807e-05
-1.10622650726117e-05
-1.1500536086871e-06
-8.75345378804363e-06
-8.73545982487245e-09
-1.51204142071765e-05
-1.13794430920619e-05
-2.88595924146295e-05
-3.02528516986552e-05
-2.05943046262278e-05
-3.95205792569726e-05
-4.36503892328284e-05
-3.95088605457287e-05
-4.69941815227084e-05
-1.704895549079e-05
-2.45501882956557e-05
-2.0976285037027e-05
-8.69131417617619e-06
-1.2999978647409e-05
-3.10667466150173e-05
-5.07753621072303e-06
8.48454912418753e-06
4.01889008648096e-06
1.26454919345542e-05
-1.98499599341391e-05
4.17961236124706e-06
6.51272859216481e-06
-4.32443220141075e-06
-1.64242711839343e-05
-2.67276566060644e-05
-1.35216802351593e-05
-2.77017423227501e-05
-2.49183128690097e-05
-2.55010046777816e-05
-3.20924003697539e-05
-1.4412733534901e-06
-2.69200867645857e-05
-4.14238692843106e-05
-9.79477210825348e-06
-8.01435765643973e-06
-1.24057159386997e-05
-9.06950445945579e-07
-2.40854254727584e-05
-2.64437315048814e-08
-5.04763240272473e-06
-1.29961652794511e-06
-4.35495669672274e-06
-2.328860670324e-05
1.51291646117939e-05
-3.38343751319628e-05
3.68464962270272e-08
-2.81003588302046e-05
-1.92880449004337e-05
-3.9213734446094e-05
-3.67554738246872e-05
-2.44498876538085e-05
-3.62857675312495e-05
-3.17547605261796e-05
-2.61163015328184e-05
-1.9623833580396e-05
-5.10569932021506e-05
-3.32687767785968e-05
-1.36628308549608e-05
-1.74898271177251e-05
-2.50183091080038e-05
-5.07811896985558e-05
-1.76002483910409e-07
2.80608692913538e-06
-2.38166805925241e-05
-1.43998467849321e-05
-1.44056836286197e-05
-2.6415919979532e-05
-1.31324214578848e-05
-3.69592457003541e-05
-1.5256261584176e-05
-2.77872702613922e-05
-3.43389186554681e-05
-2.9653184426654e-05
-1.64474016065207e-05
-2.67387073813627e-05
-2.26288196545103e-05
-2.48083107213614e-05
-2.12129069592955e-05
1.47587983432888e-05
-1.51428934487828e-05
-1.43313708345033e-05
-2.24592586738981e-05
-1.45504948820709e-05
-2.66499668684897e-05
-1.67285769227969e-05
-5.00083847228334e-06
-1.03825356340383e-05
-3.99035010808641e-05
-9.98179938235529e-06
8.46232104054011e-06
-3.20589753778604e-05
-4.32794914723327e-05
-3.43263202364721e-05
-3.13231707907118e-05
-5.45326412812233e-05
-1.31030969494353e-05
-3.9228676478157e-05
-3.06495687646192e-05
-2.87644985131569e-05
-1.03486500410776e-06
9.95487208396789e-06
-9.02949557573146e-06
-7.42209521248307e-06
-2.20487624011875e-05
-2.17302824630951e-05
-1.39050377120788e-05
-3.10765834812374e-05
-1.55269963405816e-05
-1.99061712186963e-05
-2.67354019062251e-06
-4.37074250407106e-05
-4.49190593294993e-05
-2.96492738458952e-05
-3.92435561229686e-05
-2.8663780428095e-05
-4.71783389210809e-05
-1.87998874429094e-05
-4.35735985425085e-05
-3.52732026280729e-05
2.66023253754244e-06
-2.3594238671045e-05
-9.8685867923996e-07
5.36831929803533e-06
-1.46752421289764e-05
-2.16205207682866e-05
-2.4133984896302e-05
-1.46964074800402e-05
-2.93277437106303e-05
-3.50897774295619e-05
-2.35728565736271e-05
-5.06573767362001e-05
-4.74436401820013e-05
-5.05460365459523e-05
-2.72087145976759e-05
-1.51622149027402e-05
-4.74640135187247e-05
-5.39397717506411e-05
-4.11947653371013e-05
-2.22995015858913e-05
-1.39101831095365e-05
-3.32730810978029e-05
-8.26694657698597e-07
4.04835952733639e-06
-2.12068333636936e-05
-1.23892767713411e-05
-2.67785006930881e-05
-8.98936066698295e-06
-1.6068656232343e-05
-2.77132099469357e-05
-7.4162276083898e-06
-9.59743140066406e-06
-2.84309442147284e-05
-2.87803554811688e-05
-2.04108186552115e-05
-2.55387214757667e-05
-4.82891425403786e-05
-4.99457249189358e-05
-2.32182432217231e-06
-1.78977314652509e-05
-6.66887447997804e-06
-2.89918693332407e-05
-4.2011340163499e-06
-7.9490610287694e-06
-1.57756022719368e-05
3.03723856377083e-05
1.81905114337537e-06
-1.14921723774389e-06
-1.80180944389695e-05
-2.67615631128662e-05
-8.58655920010041e-06
-1.39742314089252e-05
-3.14778683805055e-05
-5.53944927127734e-06
-1.50591657862769e-05
-2.05264899411184e-05
-8.42111606310975e-06
-8.55533200456629e-06
-1.1217420236534e-05
-4.38803934915065e-05
-3.88619531541395e-05
-2.39213367723465e-05
-1.92933936396794e-05
-1.69618726688406e-05
-1.99740804613976e-05
-1.40363645923155e-05
-9.71186928998669e-06
-6.1249546176933e-06
9.07405644065859e-06
-1.29757318816929e-05
-1.12537537152744e-05
-2.80251544597e-05
-3.87713883854523e-05
-2.43741232474632e-05
-3.7527637601296e-05
-2.62070142072838e-05
-4.69936858611334e-05
-2.36083108850627e-05
-2.90088311143419e-05
-3.74855675031584e-05
-3.12057711122994e-05
-3.27754148410359e-05
-2.99875874605334e-05
-3.82214067165901e-05
-3.25623535093019e-05
5.59769286951894e-07
2.31999877694088e-05
-1.08897645542616e-05
-4.37636595255997e-06
-2.8600043882063e-05
-3.32056286278553e-05
-2.94418225820199e-05
-1.65592198767396e-05
-3.35585592011864e-05
-3.31844384187084e-05
-3.33800543070404e-05
-4.84301831378159e-06
-2.10098247860755e-05
-3.61509338879806e-05
-1.2271771395253e-05
9.96135721793805e-07
-8.13451915241528e-06
-2.87377675613055e-05
-2.09902211343807e-05
-4.25109304111371e-06
-2.26764693948158e-05
-6.34974460879152e-06
-2.1840296364817e-05
-3.29225751982059e-05
-3.40007068245297e-05
-6.57064154551006e-06
-1.77323807050953e-05
-1.67689313630483e-06
9.14689887175023e-07
-1.18050661250821e-06
-1.29717941500037e-05
-2.87400022632426e-05
-3.59389641209126e-05
-2.46825651251341e-05
-3.24304025225938e-05
-1.43106998482926e-05
-3.28582022233484e-05
-2.27615979855012e-05
-1.4319422512031e-05
-2.42886894954224e-05
1.58081899749122e-05
-5.09936514815997e-06
-3.45118679472261e-05
-1.26168480379119e-05
-2.136705027846e-05
-3.79781634367601e-05
-2.50433300673653e-05
-2.59525893889745e-05
-2.47809748116878e-05
-1.76707287966084e-05
-2.24794359372226e-05
-2.09443152012197e-05
-2.9215180217267e-05
-2.54150497113669e-05
-1.06573311598234e-05
-1.5516680012521e-06
-1.38058664425594e-05
-1.21269820977795e-05
-5.86459944578833e-06
-1.87952560731024e-05
-1.9830808584637e-05
8.35902118709912e-06
-1.62416955237173e-05
-2.40188474997993e-05
-3.92232705471265e-05
-2.24081347666784e-05
-5.2847418162359e-06
-2.34961964909367e-05
-2.06746558477851e-05
-2.31778894867938e-05
-2.15326894350387e-05
-1.72150669683719e-05
-1.39393394722769e-05
-2.92248426836927e-05
-9.12487516408655e-07
-1.76494381734832e-05
-3.92681669285881e-05
-2.36365085364659e-05
-1.48793446224904e-05
-1.59003370970818e-05
-2.18006467769077e-05
-9.19620171915894e-06
-3.60785047446121e-05
-2.76538205985813e-05
-2.08627440036822e-05
-7.64530825065279e-06
-3.08854904185725e-05
-3.78749623702825e-05
-3.30544575619105e-05
-1.95379978114454e-05
-3.43743569000435e-05
-2.52882553348257e-05
-3.33190226875964e-05
-2.97476431256757e-05
-2.36838887225655e-05
-4.58611775051908e-05
-1.26922569434072e-05
-2.92532959182038e-05
-2.27773772059872e-05
-2.04686160871224e-05
-8.46542025405956e-06
-1.37965735535974e-05
-2.37701164088541e-05
-1.30110411504188e-05
-1.56621386105901e-05
-2.62738535992083e-05
-2.25118541167094e-05
-8.07992275485036e-06
-1.73146746275605e-05
-2.95468207261899e-05
-2.3967879140476e-05
-3.15919021905151e-05
-2.69545501134508e-05
-2.17831922236092e-05
-2.46278860876672e-05
-2.90722496892277e-05
-1.56271587082849e-05
-2.94340263764099e-06
-3.03545710260568e-06
-2.82556129360564e-05
-2.64740172170686e-05
2.36095246240807e-05
1.17243522845153e-06
7.4617447514608e-06
-3.1139342083122e-05
-3.33774688748278e-06
-6.21637510935376e-06
-1.65919333121427e-05
-1.27600638538006e-06
-8.70975180326654e-06
-3.30751021194859e-05
-2.41723379295182e-05
-3.34361733559359e-05
-2.63755556244244e-05
4.55586283551409e-06
-3.91716164365351e-05
-1.05934725005858e-05
-1.6998855019296e-05
-2.4422372552787e-05
-5.82555407348485e-06
-1.64980281058306e-05
-3.12404343618052e-05
1.7997710132418e-07
-4.06509398696786e-05
-3.02849882453007e-05
-2.18219413085316e-05
-2.90744263440271e-05
-7.78473431127497e-06
-2.07855412100001e-06
-9.58465348505776e-06
-1.03798852810409e-05
-4.81329164062669e-05
-1.96636860448512e-05
-1.66718790298538e-05
-4.25610126078935e-05
-1.569966402312e-05
2.39119065555481e-06
-2.39728293432436e-05
-1.02531901966297e-05
-1.29319965265531e-05
-1.83607812424102e-05
-1.35851534848509e-05
-2.67138549592324e-05
-2.61220186344123e-05
-4.25255921061358e-05
-3.79822976140937e-05
-3.74157189189026e-05
-3.34257426111969e-05
-3.39546418013591e-05
-3.4854569259696e-05
-1.58597979880664e-05
-4.43725005982336e-05
-4.70699862243207e-05
-4.83052264045111e-05
-4.22498667287176e-05
-5.38971143064527e-05
-2.16159786424643e-05
-2.87485567930419e-05
-5.4613735994474e-06
-2.36498623619321e-05
-2.75608060435618e-07
-4.5407998961184e-05
-2.26456490255972e-05
-2.91995238483657e-05
-2.00060458670952e-05
4.68537636304449e-06
-8.9002251839022e-06
-9.17228751156101e-06
-9.29259893841869e-06
6.74650113034464e-06
-3.79468740058839e-05
-3.51507147861231e-05
-3.53322172070974e-05
-3.62909942061606e-06
-1.9627284689326e-05
-2.79743423063533e-05
-9.62466145700919e-06
-2.75161858862106e-05
-3.7265663904772e-05
-1.57991533695135e-05
-3.08158514924408e-05
-1.49276277718235e-06
-2.16254862866588e-05
2.00521995187999e-05
-7.66236417312596e-06
-2.1649691285416e-05
7.34283614217516e-06
-2.14518843972617e-05
-4.07342925195365e-05
-2.00237151217573e-06
-1.77053809147915e-06
-1.25830646159876e-05
-1.26718552143018e-06
-2.47601542309347e-05
-3.70412747021711e-05
-5.64396884335746e-05
2.65738808678637e-06
-2.47189038278872e-05
-1.83411937822603e-05
-3.10768693660777e-06
-3.00993911961712e-05
-9.13708684946671e-06
-1.11443887525982e-05
-2.04225705393927e-05
-2.79098607727561e-05
-2.63227274298014e-05
-2.97417668228324e-05
-3.77679080996063e-05
-1.80227403025189e-05
-7.43052179573519e-06
-8.29570641061957e-06
-6.40035804264644e-06
-6.77018554755519e-06
-1.97740387546967e-05
-2.33498791600128e-05
-1.57225642776117e-05
-1.90810088502236e-05
-2.71836484348126e-05
-3.67377160825985e-05
-1.60465222620061e-06
-1.99554164333416e-05
-2.56532184148639e-05
-8.96820218892625e-07
-3.31753526820518e-05
-1.07559638840354e-05
-3.4739369373339e-05
-1.64469981609122e-05
-1.43510412125138e-05
-2.30697978811376e-05
9.88814224165919e-07
-1.0383124218544e-05
-5.17037908147004e-05
-2.16464217470485e-05
-2.4508240047335e-05
-5.19361148252842e-05
-4.67157900075778e-05
-2.80536295536546e-05
-3.1927696139599e-05
-3.37797716716039e-05
-1.80139324449572e-05
-2.0951927467862e-05
-3.40824835137897e-05
-3.30374837800601e-05
-5.96299782626966e-06
-1.31577769505308e-05
-1.75582327711655e-05
-8.62885741942929e-06
-2.94136236325324e-05
-2.84886736875894e-06
-2.12690316765944e-05
1.359178926871e-05
-3.28786186031669e-06
4.27355063639669e-06
-2.19677236973234e-05
-3.46731479072121e-05
-2.68957609034131e-05
-1.37765630562382e-05
-2.94353872712606e-05
-2.37481474279561e-05
-3.33429530388188e-05
-4.73493661748425e-05
-2.15000778686134e-05
-2.92166724828607e-05
-1.88563798002835e-05
-1.0878396432358e-05
3.47038890432898e-06
-2.8213472017258e-05
-1.91732727936751e-05
-7.88019680043071e-06
-2.07311027087476e-05
-1.28310097003277e-06
-1.8062600618206e-05
-2.7586864296974e-05
-3.06078607096189e-05
2.54967185403986e-06
-1.88405974152425e-05
-3.06341522907189e-05
-4.03034755645392e-05
-2.27815571881254e-05
-2.49631730911605e-05
-1.14813135324483e-05
1.55098898238209e-05
-3.44173222543451e-05
-2.13957576906281e-05
-2.55993353897901e-05
-3.12746382143785e-05
-3.95639176172363e-05
-2.06514171079705e-05
-1.81049290408828e-05
-9.85726514448254e-06
-2.35721878255212e-05
-3.2954550345026e-05
-1.72211162865549e-05
-2.54635959134452e-05
-1.61400995704815e-06
-1.06596454831198e-06
-6.88527015966485e-06
-6.21361222458884e-06
-2.64058527099809e-05
-1.9277994350682e-05
-2.44937187885182e-05
-2.50271580234248e-05
-2.41341586078057e-05
-1.57976311295815e-05
-3.71594385732353e-05
-2.4502251519425e-05
-3.89522291791003e-05
-1.13398425576225e-05
-3.90014594270887e-05
-2.63004800247617e-05
-3.36555646553703e-05
-5.3961035540755e-06
5.67428700987551e-07
-3.20442393133328e-05
-1.55991177670233e-05
-2.70416460170884e-05
-1.30561474785569e-05
-2.50622757938341e-05
1.32855783684487e-05
-3.56367653074528e-05
-3.9797682022603e-05
-3.33901026658962e-05
-3.86493586345577e-06
-4.32516578519827e-05
-3.67067326515351e-05
-1.42727022893686e-05
-3.1690821153974e-05
-1.45347120950201e-05
-4.444611247161e-05
-1.17034616480879e-05
-9.65998458144803e-06
-3.47285246424301e-05
-2.02538295522897e-05
-3.09530818120582e-06
-2.2585952721339e-05
3.49459093703718e-06
-6.57554877174313e-06
-1.04525139485818e-05
-8.89428586001701e-06
-2.20494991983877e-05
-1.41460039792115e-05
-2.01673722292272e-05
-1.6848944774717e-05
-4.01027417524099e-05
-1.16277618840399e-05
-1.38797455390075e-05
-2.13167666862838e-05
-2.07018617063441e-05
-3.22173460449571e-05
-4.66767692493081e-05
-1.91504669325593e-05
2.50737618951114e-07
5.93689852196831e-06
1.35377148359945e-05
-4.21230556729027e-06
-1.97484026856117e-05
-1.41079736864937e-05
-2.45421923440273e-05
-8.18563288390206e-06
-2.75151548093233e-06
-4.64926506383921e-06
-1.66435287078903e-05
-2.28277698169017e-05
3.15763680990831e-06
-9.92162569596134e-06
-2.48898582421117e-05
-2.18028905261452e-05
-1.08616761404046e-05
-3.91842498523516e-05
-2.55319137434149e-05
-3.41701335299736e-05
-3.1495195328593e-05
-4.28485143557209e-05
-4.15899415133119e-05
-1.65245079836537e-05
1.00713407006862e-05
-3.28457837931713e-05
-1.88517242832819e-05
-1.99185288624608e-05
-4.9566908204339e-06
-3.3354691730061e-05
-2.19463899252642e-05
-2.46857820387297e-06
-1.05641453226791e-05
-1.33554465420575e-05
-3.51448611604212e-05
-3.80287240391792e-05
-2.58075784292549e-05
-3.1625497501223e-05
-1.58466411736317e-05
-3.20512996722237e-05
-1.04060273529537e-05
-3.3144358484622e-05
-5.00966419917281e-05
-1.45893598560377e-05
-4.86044083549754e-05
-2.19526987805179e-05
-2.17941771311934e-05
-9.77351051479948e-06
-2.3159568198989e-05
-1.69149827162389e-05
-3.03719960489827e-05
-1.97659459018495e-05
-2.38639135442092e-05
-2.25066545837585e-05
-1.28353903517079e-05
-2.23694636981402e-05
-1.75767903988401e-05
-6.98109094540102e-07
-1.81903921022404e-05
-3.21174257209693e-05
-6.00669393673242e-06
-9.14624740046708e-06
-2.59917537597545e-06
-8.31186916336956e-06
-2.3177530594106e-05
-3.23732991361081e-05
-3.91422019248885e-05
-1.1983077459304e-05
-1.88165053364401e-05
-1.50862789579834e-05
-1.62861143488242e-05
-2.20514757924535e-05
-1.3581909500533e-05
-2.16610710649144e-06
-2.88604428097552e-05
-1.90185919029643e-05
-1.67525237373517e-05
-2.9942307044622e-05
-1.30793333153706e-05
-6.8108908646475e-08
-7.54500179474639e-06
-1.39886953874206e-05
-4.06857845791169e-05
-5.13687181376485e-06
-2.23993395605236e-05
-4.92139541097241e-06
-2.96881908683212e-05
-1.06473531450373e-05
-1.87866327837502e-05
-8.70519385072924e-06
-2.08763521671291e-05
-7.05549241049837e-06
-3.21848151971428e-05
-1.4052765073838e-05
-3.53162596132916e-06
-3.55024901726202e-05
2.03481275583449e-06
-2.29364907694763e-05
-3.34246788661491e-05
-1.87417619577952e-05
-3.22408688844583e-05
-4.17935651019272e-05
-4.5913486902093e-05
-1.88110722462297e-05
-2.72743279404243e-05
-4.85795889225318e-05
-2.93717642403906e-05
-2.05102890102013e-05
-3.39943141928705e-05
-5.00782879034935e-06
-1.47487982137812e-05
1.65183450769859e-05
-6.83941365375705e-06
-2.42421821452096e-05
-2.19231674857703e-05
-1.47167759622664e-06
-3.62438085786528e-05
-2.18157596607635e-06
-7.53357910439569e-06
-3.4260848428559e-05
-2.91615359783578e-05
-1.46666636479599e-05
-3.90056769044451e-05
-1.48992343158978e-05
-2.60613075665497e-05
-9.60278035689308e-07
-2.7270598468624e-05
-2.80149867080458e-05
-2.77801990610512e-05
-3.72703174818514e-05
-5.89907851885275e-06
-2.42429663367519e-05
-2.79482588393113e-06
-1.46655016761411e-05
-3.26183125443553e-05
-1.67803304412331e-05
-2.43720444964311e-05
5.25535095844868e-06
-2.36204300184832e-05
-7.64871206291049e-06
-3.68477974564307e-05
-9.0189135361386e-06
1.75108181754808e-05
-3.02972541779521e-05
-2.87347160315213e-05
-1.9575282002094e-05
-3.36229888186447e-05
-7.64875023497269e-06
-3.48820372898408e-05
-2.22740914119888e-05
-1.35209151715755e-06
-3.61398225819215e-05
-2.03658335499321e-05
-2.15169824285848e-05
-4.5075536332265e-05
-1.66303200426259e-05
-6.97887646921416e-06
-4.0864502432891e-05
-1.20774808075036e-05
-9.75652486687563e-06
-7.96602779124388e-06
-2.86821404660576e-05
-1.81952405691283e-05
-3.14043429115849e-05
-3.08613362816935e-05
-2.62693910239328e-05
-7.07697812975722e-06
-2.21723761411538e-05
-1.8739395627771e-05
-2.35069864311684e-05
-3.11223698010679e-05
-2.48386978194361e-05
-2.1607742610285e-05
-1.48979192974292e-05
-2.52570017309708e-05
-2.08003189765381e-05
-2.39574190238852e-05
-1.84608657432134e-05
9.95189541564942e-07
-1.70810616713211e-05
-3.30694890887711e-05
-1.96976156756325e-05
-4.61712002424129e-05
-1.74012684720762e-05
-1.191117256375e-05
-2.8674522419232e-05
-2.58893100140338e-05
-1.9011579800554e-05
-1.20253563327781e-05
-1.96886121859023e-05
-2.20790334506537e-05
-2.43262996697766e-05
-3.31407127357931e-05
-1.39593073346944e-05
-3.11049267771909e-05
-4.60945432127318e-05
-3.17280416850848e-05
-1.76203659442108e-05
-2.58103090322973e-05
-1.67537413975804e-05
-3.96483279719355e-05
-9.28682790483653e-06
-1.15718778953579e-05
-2.22459147870799e-05
-1.60533402977505e-05
-6.0446758191655e-06
-5.69277013168155e-05
-3.57406008328602e-05
-4.235640293875e-05
-1.35893269764885e-05
-2.25140060891235e-05
-3.89960243847213e-05
-3.49884427694363e-05
-9.75198861484656e-06
-3.30578713609667e-05
-4.56458765663419e-05
-2.19476518598176e-05
-8.4957191935493e-06
-3.11269192498441e-05
-2.79828814182647e-05
-1.87940812962259e-05
-2.1384809267697e-05
-5.02239845244215e-05
-3.54200091285511e-05
-1.31891018707486e-05
-1.92712197513907e-05
5.79885804505012e-06
-3.36864014880879e-05
-2.45656097903958e-05
-2.72022405567428e-06
-1.08816411984894e-05
-1.73573812590584e-05
-5.35525523679425e-06
-9.23457905514101e-06
-2.06625480237162e-05
9.07768306347814e-06
-1.47901004593149e-05
3.55019815089381e-05
-1.8204850355903e-05
-1.36821869351049e-05
1.04673323482495e-05
7.79824513271976e-06
-1.61287794470132e-05
-4.36407159269633e-05
-3.52834664592986e-06
-3.47119031069951e-05
-1.46314336013255e-05
-2.9686134182343e-05
-2.81079016519332e-05
-4.20701782129772e-05
-3.41809879223725e-05
-2.26700349042125e-05
-1.81265810318635e-05
-3.47557051874621e-05
-1.29541343192319e-05
-7.55533884400339e-06
-3.97049339738875e-05
-2.89521326092362e-07
-1.51520353120041e-05
-1.60714729481296e-05
-2.99743045703296e-05
-2.54017366477819e-05
-5.5086815061727e-05
-2.12476059429595e-05
-9.6641607695223e-06
-2.09676536805838e-05
-1.84595960717205e-05
-4.13061014873104e-05
-4.30466074947579e-05
-6.02743017504201e-05
-5.48523267524364e-06
-5.50500167862504e-06
-2.46550117067112e-05
-3.93567954423905e-05
-3.61762107594228e-05
-2.41720187993196e-05
-2.2609399964313e-05
-2.30517886371871e-05
-2.95104704597273e-05
-2.30195040756836e-05
-3.2131922087284e-05
-2.72148601271206e-05
-7.20272695945848e-06
-2.64750144508227e-05
-2.42190876669789e-05
-2.27279857903378e-05
-1.62146990467809e-05
-4.18991725964626e-05
-3.01920992091004e-05
-3.21292018363667e-05
-4.03148526322498e-05
-3.22921165110333e-05
-3.23255275533946e-05
-1.12964812845179e-05
-2.40231555884522e-05
-2.69707770476696e-05
-2.31508644734278e-05
-4.15275472332304e-05
-3.84635142957464e-05
-1.4741841391158e-05
-4.13531797587774e-05
-1.26273017665701e-05
-1.60158965785345e-05
-1.01885346246712e-05
-4.91534704231134e-06
-2.75488608645652e-05
-2.112919604957e-05
-9.14924521980203e-06
-4.11607260355744e-05
-2.81123032587486e-05
-1.53016174295319e-06
-1.50931128831825e-05
-2.74247310603208e-06
-3.93867752543486e-06
-7.77483905465295e-06
-1.92420583361138e-05
-7.39815455179157e-06
-1.15451542416861e-05
-1.85960262787086e-05
-1.10832376924515e-05
2.05822807801345e-06
-3.58058435389654e-05
-3.10799966187321e-05
-3.34574449673117e-05
-2.15182954133356e-05
-5.5333699210292e-06
-2.24410226947312e-05
-2.23438894337699e-05
-6.20172893115734e-06
-2.90429076886432e-05
-3.92719283207314e-06
-2.60153391760927e-05
-2.03813591805016e-05
1.17296679204743e-05
-2.10371453789563e-05
-1.31422497413284e-05
-2.93608352483263e-05
-2.35906944655852e-05
-2.60355871306382e-05
-1.01323784062934e-05
-2.12187999860838e-05
-1.40027715751116e-05
-1.46012862594296e-05
1.81603337003679e-05
5.51771814648361e-06
-3.88310068989925e-05
1.19722517902443e-05
-1.05954484356806e-05
-4.36564515253323e-05
-2.83870090670191e-05
-3.69567343062175e-05
-1.99259203323131e-05
-2.24880588084647e-05
-2.86909147010556e-05
-3.38137672256678e-05
-3.27020591949664e-05
-3.03534798290922e-05
-1.32091338639126e-05
-3.22571926035547e-05
-1.73036242645497e-05
-1.18653093468033e-05
-1.21673409353412e-05
-2.16617725342994e-05
-1.4396643750416e-05
-6.46414868562173e-07
-2.59182922858265e-05
-2.53730685870411e-05
-2.8278673419153e-05
-2.15895134460956e-05
-1.74734068855089e-05
-2.89484809518366e-05
-1.06268461369672e-05
-4.42146002624733e-05
-2.09657745640576e-05
-9.5262479199651e-06
-4.33183553326512e-05
-3.48376306255652e-05
-2.32403908193124e-05
5.56360822159905e-06
-7.55831127054546e-06
-3.05373351057827e-05
-3.2072968550964e-05
-1.1484679826564e-05
-1.10435131887608e-05
-2.16694342779916e-05
-1.16962139676534e-05
-2.9797317898474e-05
-3.18043048239428e-05
-1.04050462600555e-05
-2.74491977946757e-05
-3.0494187738151e-05
-3.18118662578323e-05
-5.81488178012804e-05
-6.81539554884721e-06
-3.36647271916402e-05
-2.10070989278069e-05
-1.029577246167e-05
-2.41151965869308e-05
-2.43445779718868e-05
-2.67763568487794e-05
-1.98890389993221e-05
-4.04123055940026e-06
-2.89144503377816e-05
-6.21422998508673e-06
-3.04839240879976e-05
-9.58017059401862e-06
-1.39326489850269e-05
-1.69666669263889e-05
-4.39690466783485e-05
-1.31374230248432e-05
-1.11354195156754e-05
-1.64747788320845e-05
-2.64913009263207e-05
-3.23159386282982e-05
-4.20116221693727e-05
-3.19534386949546e-05
-1.07804528374484e-05
-1.4148185416012e-05
-1.87443600182478e-05
-3.74528133572379e-05
-1.32025078816306e-05
1.7042769970345e-07
-2.60463465887293e-05
-1.28737728988924e-05
-1.18447729495221e-06
5.45941552012767e-06
-3.88631568880232e-05
-2.93659952460287e-05
-3.28272773124969e-05
-2.80383142287164e-05
-3.31405464028949e-05
-4.07159848158317e-05
-2.51695920571585e-05
-2.74751044637122e-05
-1.47168918193695e-05
-2.90133001002966e-05
-3.61842267925986e-05
-4.55352736735729e-05
-2.00294634621191e-05
-1.85803643465942e-05
-2.41334023103761e-05
-9.51198886653497e-06
-4.40804188602446e-05
-2.52504433987912e-05
-2.65718669965619e-05
-1.26656032851337e-05
4.24983025853391e-07
-1.33834042643816e-05
-1.09110612923123e-05
-1.68908453662933e-05
-3.57237777970571e-05
-3.89422151280999e-05
-7.43004567388718e-06
-5.11706117774375e-05
-4.02047921520794e-05
-3.93874664479477e-05
-3.53658300376488e-05
-9.99217261472253e-06
-2.99114296042159e-05
-3.31795274212168e-05
-2.25659666430951e-05
4.66804324494797e-06
-3.24338138401368e-05
-5.224513542289e-05
-2.52391779802629e-05
-3.6566237729462e-05
-7.38738793566248e-06
-1.96706852514639e-05
-2.43275783718836e-05
-3.08750126218936e-05
-1.09632263518971e-05
-2.31872506397162e-05
-8.15870417117802e-06
-1.94043570100858e-05
-1.50947098479509e-05
-4.29064052065928e-05
-3.15274089200021e-05
1.33128121647651e-05
-4.12559092808791e-05
-2.96445176612669e-05
-5.96719800680066e-05
-1.3536981425669e-05
-2.07157790179898e-05
-4.64415563745175e-06
-4.84455791507237e-05
7.22991238858378e-06
-4.02188379404917e-06
-3.46386498576007e-05
-1.64258319000223e-05
2.11535450121801e-05
-3.33131277862027e-05
-3.1677499888819e-05
2.25834518597238e-06
-2.5719265100956e-05
-1.50433135515275e-05
4.44480599072392e-06
-1.66836778091312e-05
-3.41982518286096e-06
-2.50939096190537e-05
-3.5178954240638e-05
-3.39946122442604e-05
-6.42422363492609e-06
-2.4010250486976e-05
-3.34762436759262e-05
2.5431761424484e-06
-3.13252754467485e-05
-4.39826491009988e-05
-1.51022204523651e-05
-4.36630290104119e-05
-1.64422071037138e-05
-1.79707405899568e-05
2.54373254054846e-06
-1.47575741611069e-05
-3.2843350115835e-05
-1.69907871811659e-05
-2.25531601679796e-05
-1.74554179455399e-05
-3.56297195841524e-05
-2.84311622528124e-05
-2.611253552431e-05
-1.20758985090407e-05
-1.92896389559495e-05
-4.25082912318836e-05
-1.462615063936e-05
-2.53173369117568e-05
-1.35712067785399e-05
-1.22626713110297e-05
-1.23335191222918e-05
-2.53632412252693e-05
-3.05023474693561e-06
-2.41861317200594e-05
-3.79236720650522e-05
-2.8438603388185e-05
9.3867345095567e-07
-2.94615659437893e-05
-1.27590424362099e-05
-2.21412717741138e-05
-1.30045754204202e-05
-2.52682599394059e-05
-5.78722963436362e-05
-2.36285631124513e-05
-1.69946444466996e-05
-2.62269303998303e-05
-5.88745229851353e-05
-4.75268830550806e-05
-1.33408374875791e-05
-2.34577456615936e-05
-1.61570708181323e-05
-2.14399357856415e-05
-1.83263560977041e-05
-1.81248948430042e-05
-1.9097114669701e-05
5.26232912824233e-06
-3.1316610143734e-05
-2.64527309574201e-05
-1.75881210886348e-05
-1.07216871226788e-05
-9.58036310360344e-06
-2.27324046858565e-05
-2.61624458787476e-05
-1.93694233870167e-05
-2.98093334800638e-05
-3.15218836849494e-05
-1.47884530769759e-05
-1.84534624881832e-05
-1.89851111473303e-05
-2.32518517489986e-05
-6.70561429203474e-06
-2.46834650470365e-05
-7.28036719459946e-06
-1.21295421449862e-05
4.50869825551005e-06
-2.64415726135872e-05
-1.56547050043446e-05
-2.43994174154762e-05
-4.23828098824324e-05
-4.04422236255715e-05
-1.52955277825433e-05
-3.15550588432634e-05
-3.72245189667042e-05
-2.08509596047882e-05
-3.77645737000385e-05
-4.71895287441921e-05
-2.86238141712398e-05
-4.89282065481212e-05
-3.81328244468167e-05
-4.82690533878437e-06
-4.96765673280351e-05
-2.07715789715762e-05
-1.90220837349028e-05
-2.09536097516002e-05
1.69343067097784e-06
-2.5800245993962e-05
-8.37197569731411e-06
-5.58933073988587e-06
-3.89243664549226e-05
-7.45355024484797e-06
-4.03245007697654e-05
-3.61492843165384e-05
-9.84721860974043e-06
-3.96633228711654e-05
-4.12371254294635e-05
-2.60327973770354e-05
-2.44286809351778e-05
-1.98521793034947e-05
-4.04816004716999e-05
-3.95799991174796e-05
-3.93811962618628e-05
-2.54324538823324e-05
-4.35531416015797e-05
-1.25038811633974e-05
-3.21704457564992e-05
-3.00183998556917e-05
-1.80954817852392e-05
-1.66084123166796e-05
-3.28290786124356e-05
-3.45005648964587e-05
-2.56591128780996e-05
-3.77798094658995e-06
-3.40137191762602e-05
-2.50048341782371e-05
-1.6553662883749e-05
-5.39679175078164e-05
-4.2824663180744e-05
-2.19011423083373e-05
-3.8215832649095e-05
-3.28709912444985e-05
-2.63322260730183e-05
-9.21785471577992e-06
-1.38862427959763e-05
-3.34364002857819e-05
-1.14592510517974e-06
-3.78883569616126e-05
-1.76740607577801e-06
-1.05565869138299e-05
-2.4833468246913e-05
-2.36328379361877e-05
-2.67329776926434e-05
-1.14325217499257e-05
-1.17964392251964e-05
-1.08930058278778e-05
1.72804465242157e-05
-7.7864089702607e-06
-5.90993947424055e-05
-1.83705257493111e-05
-1.53987598705389e-05
-1.72604256518309e-05
-2.04076532704037e-05
-1.21388803214284e-05
-4.68689664730962e-05
-4.09141742276346e-05
1.51264212174174e-06
-1.31724140910558e-07
-1.21911268710407e-05
-1.13438501863883e-05
-9.67854712137912e-06
-1.33678553989384e-05
-1.0673083331017e-05
-4.7095526043708e-05
-2.89825191870351e-05
-1.14388824375188e-05
-1.86212854018085e-05
-4.47145861673388e-05
-2.98224595190849e-05
-3.96853184294847e-05
-3.53660361730875e-05
-4.2918561294844e-05
-2.886847005936e-05
-2.17085171892008e-05
-1.39066938597019e-05
-3.22882882616311e-05
-1.87989237078561e-05
-2.26474727409662e-05
-2.00265513856476e-05
-1.73341813917496e-05
-4.45282306322612e-05
2.67302176557134e-06
-3.26912660820876e-05
-2.93437774436527e-05
-3.46420041681432e-05
-5.98846055395511e-06
1.35411790440906e-06
-3.58519233814368e-05
-1.71604724135649e-05
-1.96820184293778e-05
-3.07141674700151e-05
-3.08358660435969e-05
-3.65907144077082e-05
-8.3654354566339e-06
-4.02199720335512e-05
-7.96882197047835e-06
7.84120496537566e-06
-2.29137900826159e-05
-2.53502263514089e-05
-2.38696244746735e-05
-2.17798957102834e-05
-1.30349757059359e-05
-1.7332267775416e-05
-3.93045658641696e-05
-4.05639658061156e-05
-3.74806240639162e-05
-3.73900537217678e-05
-1.67793707777962e-06
-3.90520900972062e-05
-2.69713494651541e-05
-1.39165293730832e-05
-2.19033802128473e-05
-4.73359441190362e-05
-2.71703657850854e-05
-9.53611178021624e-06
-1.23649168177085e-05
-3.56697881875116e-05
-2.10802705966462e-05
-5.7493413939592e-06
-5.92132842169066e-06
-2.24322266820606e-05
-1.00109681101142e-05
-1.15922737443326e-05
-2.8814674980281e-05
-1.52755346494173e-05
2.64017580393819e-05
-5.1345196660986e-06
1.32246109251362e-05
-3.09569510715263e-05
-2.42405635517727e-05
-5.01253670911581e-06
-3.50665464373461e-06
-2.64047839382785e-05
-2.66623320402167e-05
-4.22054510639096e-05
-1.92512565015182e-05
-1.28401673683958e-05
-1.68431679476923e-05
-4.92807021909568e-06
-4.88917904801784e-06
2.80636462749592e-06
-2.65698894508209e-05
-6.47848716999174e-06
-1.0426289892738e-05
-3.09390812227949e-05
2.50007300120821e-05
-3.50472545290737e-05
-2.52018390231895e-06
-1.5750970298362e-05
2.57051572121031e-06
-1.73632932505971e-05
-1.55083746449808e-05
-5.63925302651888e-06
-4.31628992035017e-05
-1.88121997990632e-05
-1.60490987023236e-05
-2.1553961244273e-05
-3.31020144726874e-05
-1.47046102120803e-05
-1.24104237453629e-05
-2.32425581574146e-05
-4.65566555994269e-05
-4.56787906583777e-05
-3.26534816450907e-05
-4.53974834202143e-05
-1.5027213397875e-05
-1.12114505723895e-05
-7.03477352202938e-06
-2.69994929453047e-05
-3.55371385296954e-05
-5.71014404399306e-06
-9.02164610125282e-06
-1.07062632335749e-05
-1.47016960553069e-05
-3.44899378994016e-05
-2.79598017090968e-05
-2.57469660865527e-05
-3.14055817113399e-06
-2.051232120909e-05
-2.9269242400663e-05
-2.96692020930263e-05
-2.55507337471535e-05
-2.53788587784216e-05
-1.58034252950244e-05
2.5765468972816e-06
2.80126057796237e-06
-7.28592598543167e-06
-1.24828612387717e-05
3.66148513097729e-07
-9.92608555055769e-06
-2.81899923634541e-05
-1.24021037254621e-05
1.66725832165559e-05
-2.16487986628569e-05
-3.30483432211451e-05
-1.01925085870527e-05
-3.97645354758812e-05
-1.73175998859838e-06
-1.28859022887017e-05
-1.14136770491454e-05
-1.81398407912218e-05
-5.38223264936698e-06
-3.09657005144114e-05
-1.60627547464516e-05
-2.39324638211113e-05
-4.57723152717337e-06
-3.0842404314777e-05
-1.11810111011813e-05
-1.63223482754431e-05
-6.38405767044647e-06
-2.66104307480452e-06
-3.27533085115576e-06
-4.42328822257109e-06
-7.05043274773223e-06
-3.20881442065255e-06
1.46972750139333e-06
-1.85618333284705e-05
-1.46027767553067e-05
1.42230268747193e-06
1.14033774148911e-05
-2.35681131810643e-05
1.69642756601253e-06
3.15564891078644e-06
-3.42783472057352e-06
-1.03620724559981e-05
-6.32179086333026e-05
-1.89759359195107e-05
-5.18410284507549e-05
-1.43603114683681e-05
7.8115673884735e-06
-1.71353084144338e-05
-1.40949858395347e-05
-8.27652834150237e-06
-1.2050782912251e-05
-3.27573529062483e-05
-1.70520003213601e-05
-7.19629829980478e-06
-1.99886308866019e-05
-3.04843262778669e-05
3.91278733595477e-07
7.1516527789987e-06
1.62339983400812e-05
1.31328063106266e-05
-2.54369799799009e-05
5.45527905135846e-06
-2.82483328159109e-05
-8.71138534131347e-06
-2.48666051693497e-05
-2.87931969230108e-05
-2.2798281107256e-05
-3.88789748018763e-05
-1.17295057771054e-05
-3.79563561092494e-05
-2.85064944679658e-05
-6.10138128076412e-06
-1.63014968386403e-05
-1.21152731230048e-05
-2.45217552136021e-05
-1.52391248531662e-05
-2.18281015045591e-05
-3.36801883438608e-05
-1.03762692496412e-05
-2.8494533088396e-06
-3.0983622685688e-05
-3.51916344984228e-05
-1.6517285980416e-05
-3.95506542360418e-05
9.13106569406202e-06
-2.357028873642e-05
-4.65649739393064e-06
-1.59689472797497e-05
-5.13830389265828e-06
-1.04111752758093e-05
-2.29526738628246e-05
-6.35891050818069e-06
-8.79470313865105e-06
-1.06196312050572e-05
-4.1482086426682e-05
-4.44701856219392e-05
-2.25489896796792e-05
-2.12356273571693e-05
-1.47565612798307e-05
-2.50783304985762e-05
3.33805234676547e-07
-1.4480525438119e-05
-1.16712139881138e-05
1.57289309473849e-05
-1.2446196377124e-05
-2.30174108124537e-05
1.87886681358833e-05
-3.24607477410784e-05
-1.23520527242997e-05
4.31114062417955e-06
3.1752219653955e-07
-2.58512658560619e-05
-6.58680093260594e-06
-4.72530843459198e-05
-2.19368277653249e-05
-4.08184405855406e-05
-4.12517611819166e-05
-1.7731683408403e-05
-7.93194879059319e-06
-2.47572820772118e-05
-5.14844857493498e-05
-2.85493150408257e-05
-1.54844558608747e-05
-1.43900061551886e-05
-1.96965773450635e-05
-1.22653137798178e-05
1.58212942928876e-05
-1.84889489087596e-05
-2.43333012367081e-06
-2.82159871701264e-05
-6.26998966976974e-06
-8.08125186672449e-06
-1.58100991771839e-05
-2.25618182658773e-05
-3.16494946254484e-05
-7.79532361326839e-06
-1.93032340086168e-05
-3.98313871967217e-05
-3.01370205451559e-05
-2.15223833157337e-05
-1.37800543103992e-05
-2.88833123900906e-05
-1.15779831888557e-05
-1.68572007770619e-05
-1.47660372035658e-05
-9.61659327140517e-06
-1.76126793383839e-05
-1.02792970448972e-05
-2.77962332115558e-05
-2.1604600988718e-05
-2.33491871466343e-05
-8.9606794280283e-07
5.03325206000002e-06
-3.96083463841845e-05
-7.23186491060625e-06
-2.81126005023076e-05
-3.57865991670132e-05
-2.75640233768345e-05
-3.20781932740695e-05
-7.08538676572014e-06
-1.58576700994745e-05
-1.77535375267056e-05
-1.01895424820593e-05
-1.20464119816573e-05
-6.60447321067136e-06
-9.69842601008752e-06
-6.44988237346918e-06
-1.91366339119135e-05
-6.87942347270583e-06
-1.92466736642465e-05
-2.98871118419371e-07
-9.98574699793936e-07
-2.43920791018342e-05
-2.49725926518324e-05
-2.65062417158403e-05
-5.40818624726851e-06
-9.26253118168574e-06
-2.20416239050275e-05
-1.18570957815575e-05
-2.76632526866779e-05
-2.46175898317172e-05
-6.42803520755696e-05
-2.97242481058163e-05
-1.64071630667537e-05
-1.93880276498677e-05
-9.12935433768722e-06
-3.76099589952811e-06
1.59323489364434e-06
-1.43345458167258e-05
9.16987051906182e-06
-7.2836316256636e-06
1.09350095162517e-05
7.89859575640102e-06
5.54492531292614e-06
-2.34279212042803e-05
-3.88525639114079e-05
-4.22405473043723e-05
-1.33995318833933e-05
-3.8984311049519e-06
-2.66222786783348e-06
-1.96964553063968e-05
-2.62213581630081e-05
-2.98401844045629e-05
-2.09610990136544e-05
-6.3666005926676e-06
-5.94247474847247e-05
-3.8264408192111e-05
-1.42942507302158e-05
1.13196777182641e-05
-1.72244600705467e-05
-5.31084156904156e-06
-1.64257322755102e-05
-2.25275419344498e-05
-1.86737819144664e-05
1.42689965424389e-05
-1.89491745902183e-05
-2.45454017431231e-05
2.51462939094188e-06
-2.99000815638907e-05
-2.91910913183075e-05
-3.69230242164019e-06
-3.2807258178661e-05
-9.214514217567e-06
1.97853918084258e-06
-2.59420613189517e-05
-3.26738371332254e-05
-1.63130900025984e-05
-1.67279330938901e-05
-4.81733401881107e-07
1.04561407215161e-05
-1.67680823328488e-05
-2.29355696673019e-05
2.53796198768051e-06
2.84508482035715e-06
-2.11485204089247e-05
-2.00852959904228e-05
-8.32156290740081e-06
-1.70778170324586e-05
-1.84218337674791e-05
1.23871682094577e-05
-2.69422942255823e-05
-1.67543429613014e-05
-3.8544569682831e-05
-1.32031686131849e-05
-2.5370545212771e-05
-3.733122800445e-05
-2.34246198726945e-05
-1.12182530351171e-05
-2.15043552123726e-05
-1.51087797331431e-05
-4.64618317674914e-06
-2.15638146833666e-05
4.3436865289642e-06
2.15189939612535e-07
-1.99936601686006e-05
-1.88346668241544e-05
-2.14400925681775e-05
-1.39747431622326e-05
-1.50515253608252e-05
-5.34543436623828e-06
-1.78987047234698e-05
-1.45200554579471e-05
-1.87484628675067e-05
-2.64008055355346e-05
-1.93533847103356e-05
1.10846662041453e-05
-2.46024696825525e-05
-1.24234331837553e-05
-2.787618877641e-05
-1.34668188162247e-05
-2.23052580217804e-05
-1.79323091476315e-05
-1.60447895474986e-05
-3.26127892856754e-05
-3.00579136484548e-05
1.73007617468151e-07
-2.33029107095842e-05
-6.96243564590165e-06
-3.22705142009891e-05
-3.9103804861299e-05
-1.68179057816923e-05
-1.05369838826826e-05
-2.90209658792333e-05
-2.55253198455494e-05
-3.46788806242075e-05
-1.45726421709688e-05
-4.30810939387503e-05
-2.33762352922332e-05
-1.19744797353591e-05
-1.91236764627049e-05
1.43293160407556e-07
-1.33472390291486e-07
-7.07663472190529e-06
-1.10123399109861e-05
-2.82016148176302e-05
-2.15998553040237e-05
-1.49270065703828e-05
-9.92561626693518e-06
-6.95425304515015e-06
-3.09350884426138e-05
-1.26239823199484e-05
-1.19628093588103e-05
-1.80702208188611e-05
-3.65051995263459e-05
-5.63273660169215e-06
-2.1788141032609e-05
-4.23528917347725e-05
