# Supplementary material for: Research on computational propagation and identification of mine microseismic signals based on deep learning
Source: PLoS One. 2025 Oct 22;20(10):e0334641. doi: 10.1371/journal.pone.0334641 (PMC12543183; doi:10.1371/journal.pone.0334641)
Supplement: S10 Data — (ZIP) [file pone.0334641.s010.zip › 000101100001667.xlsx_0.txt_24.txt.txt]

-3.06922833378816e-05
-2.51222056980937e-06
-2.73724245276857e-05
-4.58251743550043e-05
-1.04248349888421e-05
-3.16254298626715e-05
-1.04451958504652e-05
-1.51957253708346e-05
-3.8540417618207e-06
-1.29503524955814e-05
6.55179565194493e-06
-2.59511767862181e-05
-2.0656182216743e-05
8.07911979839073e-06
-8.71751768861772e-06
-1.57115405992666e-05
-1.82596051560585e-05
-2.11227228804131e-05
-1.0164775214673e-05
-3.07002396987457e-05
-3.6571491107416e-05
-2.95035177648983e-05
-2.96083217137944e-05
-1.53509170561273e-05
-3.63703818653276e-05
-1.27605229819425e-05
-7.94614714897509e-06
-2.88597093077674e-06
-1.03486169626029e-05
-1.09768180267658e-05
-1.64667497381765e-05
-4.31102849600968e-06
-3.1810259668799e-06
-1.13604376451655e-05
-2.00336829539663e-05
-1.40559151834376e-05
-3.53365856696393e-05
-2.17312117100491e-05
-5.17452072598068e-05
-1.78305615150735e-05
1.70375287485285e-06
-3.24583754635864e-05
-1.58525503927984e-05
-3.73125152585005e-05
-1.84348642853212e-05
-2.4772202234552e-06
-1.98982218142803e-05
-1.05504157967033e-05
-9.48096512317655e-06
-2.18101150759128e-05
-2.08147107977381e-05
-2.73713765063887e-05
-2.3354024939432e-06
4.57280756854796e-06
-1.41215895268095e-05
-6.95123782256789e-06
-1.22492087918417e-05
-3.07580171228754e-05
-6.2945842137844e-06
-1.15849951492945e-05
-3.52757537833833e-05
-1.79318665215646e-05
-2.21759887547305e-05
-3.77241319593176e-06
-3.39201765903943e-05
-1.78845400465216e-05
-1.37018121764012e-05
-1.78184433240962e-05
-2.47061958248081e-05
-1.95895977779743e-05
-1.86101426000214e-05
-2.65341313129066e-06
6.72913595754113e-07
2.2581667007488e-06
-1.54024315432099e-05
1.16791184801904e-05
1.73071268134601e-06
-5.35508513362654e-06
-8.34298438219582e-06
-1.00967837418341e-05
-7.17912740637422e-06
-1.66781984625807e-05
-3.30015944282063e-05
-2.38735160337302e-05
-3.6083927353697e-05
-3.09417846979311e-05
-1.16612867303387e-05
-3.25411274768015e-05
-6.98021880753117e-06
-2.70244421240013e-05
-2.05336326926645e-05
-1.86150744570578e-05
-1.03720550431165e-05
-8.2127726607358e-06
1.22561346346115e-05
-2.40017753869995e-05
-8.50430489537985e-06
1.38781165402615e-06
-7.6517892578439e-06
-6.07526463956133e-06
-3.63212462148564e-05
-1.30171588626611e-05
-1.31479631905926e-05
-2.749933044028e-05
-3.01837627362894e-05
-3.06323077931022e-05
-3.22059539588817e-05
-4.76433385506364e-05
-3.14677655720026e-05
-3.61950704254096e-05
-4.08060651456545e-05
-8.78238935611307e-06
-2.53304840777563e-06
-2.4205524727881e-05
-2.72726189303175e-06
-2.07458095245872e-05
-1.74094904283424e-05
-1.26080874874994e-05
-7.61140144609081e-06
-9.68055508632698e-06
-2.1583455318727e-05
-5.95772434740683e-06
-1.38075233388815e-05
-2.81643129798341e-05
-4.64455169402588e-05
-2.5052869700544e-05
-1.9092197422946e-05
-1.83626649307175e-05
-4.52172076682349e-05
-2.59338200271499e-05
-2.69228875634407e-05
-2.4169663222307e-05
-1.43316141725654e-05
-2.18223293869356e-05
-3.06787815433423e-05
-2.17897872420394e-06
-2.55699354576522e-05
-1.25747353247325e-06
2.43385409887475e-06
1.29927005256819e-05
1.13853770871762e-05
-1.10501474728093e-05
7.23377100523437e-06
4.13406113487832e-06
4.39403747755724e-06
-7.34633821413371e-06
4.35394084534403e-06
1.75557371707725e-06
-2.1433279136346e-05
-2.48926747334832e-05
-2.35638519327969e-05
-3.27238580477431e-05
-2.34975197244429e-05
-5.31206942012102e-06
-1.136643091219e-05
-1.0805371725969e-05
-9.6680971846593e-07
-5.21628860611488e-06
-1.54995885618168e-05
1.01727753287125e-05
-1.236824858856e-05
-6.48351503109643e-06
-8.47483160215974e-06
-4.5467816549782e-06
-5.5005790313393e-06
-4.05711107128179e-06
1.35843310831636e-05
-1.41866932454244e-05
-2.99848019251268e-06
2.83179003293766e-06
-3.28019627850967e-05
-2.06023449237261e-05
-1.86977095396663e-06
-1.67291908024338e-05
-1.37098533184803e-05
-2.25841642222577e-05
-2.11093604780552e-05
6.57045339470393e-06
-1.99244531568601e-05
-7.72737866434679e-06
-3.12302419311723e-05
-2.99093696749268e-05
-9.0414953064516e-06
-2.8641750011957e-05
-3.34599903136882e-06
-1.82911546647254e-05
-2.19709192775535e-05
-3.55082879560975e-05
-3.64441850153054e-05
-3.24400138511882e-05
-2.94966261415834e-05
-3.79491539785993e-05
-2.54126153368662e-05
-2.84378445758809e-05
-7.89967612137868e-06
-9.01242897019779e-06
-1.60231035588294e-05
-6.01536719765364e-06
-2.16938466593383e-05
-1.16055887240458e-05
-9.2489045269905e-06
-1.05807692842116e-05
-1.00624309816537e-05
-3.39313097914572e-06
-1.3014523177284e-05
-2.86873721278806e-05
-2.49087317161457e-05
-2.68741817179715e-05
-1.29865964096469e-05
-1.92831403880468e-05
-4.34951703072313e-05
-2.16882700336801e-05
-4.53351828526625e-05
-3.26310887951909e-05
-2.42072964110412e-05
-2.18634684905176e-05
-3.4679202588768e-06
-7.13161309589198e-06
-3.34048508121998e-05
-2.24534681336211e-05
4.9607733044497e-06
-1.67679739138328e-07
1.32463332423968e-05
1.25471863575275e-06
-1.70517863371398e-05
-3.68188085125447e-06
-1.62066033666903e-06
5.19935643098223e-06
-2.8915780607974e-05
-8.72775601351956e-06
-1.30457575009932e-05
-3.01777534996431e-05
-2.9492420372938e-05
-1.43725289615165e-05
-5.79974840233777e-06
-2.37263261933714e-05
-1.66581883823045e-05
-1.79527658293532e-05
-1.73692600242828e-05
-1.34935530426309e-05
-2.92732266722167e-06
-8.7866428572681e-06
-1.29989885021548e-05
5.13080558810023e-06
-7.44506684452184e-06
1.75041962866984e-05
-2.18631420459647e-05
-2.41498633938864e-05
-3.25712567874121e-05
-1.10078142510543e-05
-4.66669679465064e-05
-2.25464152347769e-05
-8.50176248600868e-06
-3.51504076738255e-05
-2.94565457317386e-05
-1.60900622613623e-05
-6.04424567170278e-06
7.5631996171034e-06
-3.17264389317466e-05
-9.29398341739941e-06
-1.13378450951046e-05
-2.60207733513257e-05
-3.1665333559494e-06
-3.59298185893529e-06
-1.16521369632312e-05
-9.48008912534956e-06
-2.37647167666052e-05
-3.45429756429068e-05
-3.27294490259973e-05
-2.89342460783409e-05
-3.23291958954581e-05
-1.92995042622511e-05
-2.00947900616291e-05
-2.58155118840472e-05
-3.36987787495088e-05
-3.42421560528606e-05
-1.49863089594169e-05
-3.82678443818598e-05
-2.12406297159325e-05
-3.92214901123402e-05
-1.72543327766318e-05
-1.19938444029761e-05
-4.9014780963994e-06
-1.09538583098278e-06
1.21005732640723e-05
-9.38953413316103e-06
-2.05846528590183e-05
-1.92181131291209e-05
-1.00952492207213e-05
-1.77712880793779e-05
-1.20677381842564e-05
2.99964001274488e-07
-2.22971759268507e-05
-1.47833179098806e-05
-3.68703127808285e-05
-1.49466677334614e-05
-2.15752710442044e-05
-2.74745240051303e-05
-2.69603424447901e-05
-2.02144514613696e-05
-1.91858489466166e-05
-2.1999447607728e-05
3.13620704341338e-06
-1.13239267384067e-05
-2.84840872741203e-05
-6.52164143685432e-06
6.39594230060311e-06
-3.09950794856349e-05
-1.08272820856616e-05
-1.08183121846521e-05
-4.74283503532994e-06
-1.82611768188668e-05
-1.72739740864516e-05
-2.29183096397057e-05
-1.82921689160432e-05
-1.09282415557503e-05
-2.41108843067632e-05
-1.36997461602755e-05
1.70587256609387e-05
-1.27047378190543e-05
1.11536156807032e-05
-2.31947728604927e-05
1.84564001670649e-05
-1.4671333286963e-05
-5.99217960772315e-08
-2.75469454339532e-05
-2.44300080410097e-05
5.72667781952742e-06
-1.93488482394269e-05
-2.3707772094555e-05
-4.92954169365979e-06
-2.2059026500162e-05
-3.44995403892507e-05
-3.19275063140617e-05
-2.73754198941629e-05
-7.95502524076704e-06
-2.1504685878691e-05
-3.80753764566391e-05
-8.45930408376902e-06
-1.71278423599197e-05
-1.68081671311752e-05
-2.29859018964833e-05
-2.49350930797531e-05
-9.29440887498312e-06
-1.62825320845756e-05
-1.44892448076092e-05
-8.33730541073467e-06
-7.80568395901688e-06
-9.25676066335495e-06
-1.10739264596806e-05
-2.57485774178294e-05
-4.76085540685563e-06
-2.49476344456929e-05
-8.11792605850086e-06
-2.40099512632187e-05
-2.5807716842368e-05
-2.21156399445977e-05
-2.20928808896473e-05
-5.51034386697983e-05
-2.73208315773901e-05
-1.81210444232655e-05
-2.61323670971997e-05
-1.31587044609317e-05
-1.05196147864177e-05
-1.26191811514414e-05
-1.51588519431715e-05
5.22932276797621e-06
-1.45667971448395e-05
-2.21503396334243e-05
-6.29742300198299e-07
-8.5457925101357e-06
-3.34750461541744e-06
-2.60709342406937e-05
-9.1006804497655e-06
-2.87373439835721e-05
-5.43501381291419e-06
-1.63360173233193e-05
-3.45435153224692e-05
-2.5244754341181e-05
-2.13128527343173e-05
-3.21961028751114e-05
-1.8269746663273e-05
-1.83934372555612e-05
-3.462666263214e-06
3.0431681739444e-06
3.21258138204727e-06
-4.10758837616512e-06
-8.26265895285896e-06
-2.44879461582009e-06
-5.83538689507208e-06
-4.30549016764474e-07
-1.05331578543155e-06
5.28932861730174e-07
-1.64977649794531e-05
-2.61819079695384e-05
-1.43305921531441e-05
-1.29606853309042e-05
-1.36579256766489e-05
-3.1765460652354e-05
-1.82597182006804e-05
-5.94466890206004e-06
-3.89788176129363e-05
-1.52735958218983e-05
-1.97924628576168e-05
-1.52113522419319e-05
-3.14557963841082e-05
-4.01656353299569e-05
-1.69124791201941e-05
-4.56339984764877e-06
-1.0079652148585e-05
-1.17063948440588e-05
-1.02215141292661e-05
-1.47556868526158e-05
-7.74902766351621e-06
-2.18280538340269e-05
-1.85587507469252e-05
-3.08031929633532e-05
-4.10629808780783e-05
-1.69333152577115e-05
-2.77936045611801e-05
-5.67814609455007e-06
-7.56356128745936e-06
-1.57292508684167e-05
-2.79454212112272e-05
-1.07102177335284e-05
5.48044825697451e-06
5.24606592426491e-06
-3.21393494948193e-06
-1.20207957380337e-05
4.78611223961577e-07
-2.15626296362626e-05
-4.38535070298822e-05
-3.04870283289577e-05
4.08495664352455e-07
-2.18455729754309e-05
-2.34092888767161e-05
-3.09721790559436e-05
-2.89344159683047e-05
-1.67168132417277e-05
-5.31762931327926e-06
-4.02378588502398e-05
-3.99849219589582e-05
-1.66968773342441e-05
-1.69238879485389e-05
-1.27208532488593e-05
-4.19175394533159e-05
-4.5897929902387e-06
-2.10397035346026e-06
-1.37964700016962e-05
4.89058167384779e-06
-7.56367513942842e-06
-1.59694019675086e-05
-6.67269908357397e-07
-1.5428352203002e-05
-1.57973004559351e-05
-2.09701355570128e-05
-3.07020244110882e-05
-1.9457985089331e-05
-3.213365227584e-05
-3.45609137770978e-05
-2.08022510855327e-05
-3.99956218442408e-05
-2.87580178365324e-05
-8.65804581635449e-06
-4.12232915647404e-06
-2.11032750370925e-05
-2.31294226376344e-05
-2.05914475069942e-05
3.55307204487383e-06
2.51530976858556e-05
-8.88672494868245e-06
1.34763184053568e-06
2.18370958565824e-05
3.40599232990726e-06
-4.17558152640501e-06
7.81638940943699e-06
-1.13821486214234e-05
-1.01092775248535e-05
-1.88214603790828e-05
-2.35236504541599e-05
-1.44298351838521e-05
-3.74110012962663e-05
-1.80292094015201e-05
-1.71389346756932e-05
-2.2455059520054e-05
-1.86840957903006e-05
-2.85803052305622e-05
-2.99689119236247e-05
-3.79786302669036e-06
-7.47663335747588e-06
-5.50368968137638e-06
-4.7607123586468e-06
-2.61129402505982e-05
-4.91373989299569e-06
-9.23495214425808e-06
-5.67880090462726e-06
-2.88089396110601e-06
-1.10583860691485e-05
-2.5994125535019e-05
-5.23251926617202e-06
-5.23292238298e-06
-2.05127605113438e-05
-2.85435973802479e-05
-2.90363681700519e-05
-3.41926651831363e-05
-2.26099861474625e-05
-2.34438759203069e-05
-3.38787577430788e-05
-1.33149117488937e-05
-3.61404535422115e-05
-2.42481132797079e-05
-1.37867712543657e-05
-1.89922720207917e-05
-1.83894563389196e-05
1.04716589383594e-05
-2.60961860734848e-05
-1.7040982738899e-05
-4.34383275685879e-06
-3.47301284448457e-05
-1.40827841983571e-05
-3.53789790819764e-05
-2.32908919025714e-05
-3.2102852827389e-05
-3.2429730233596e-05
-2.44597650073426e-05
-3.09583635789145e-05
-2.1779226690339e-05
-2.41659705378898e-05
-3.59359930849908e-05
-1.15992511179564e-05
-1.51300968476365e-05
-4.43264380393296e-06
-3.6001877002895e-06
-1.09676559393385e-05
-2.03634020698194e-05
1.54170451546724e-05
-8.01798511018737e-06
-1.77527744912781e-05
-1.05000963536603e-05
7.55966178566451e-06
-8.63988320901388e-07
-3.04805368486433e-05
-2.18136358521329e-05
-4.04539013181973e-05
-1.83801335265857e-05
-5.70158814349203e-06
-8.67211214988892e-07
7.13776704178289e-06
-2.40914559029195e-05
-1.79933211612823e-05
-1.16914435461848e-05
-2.78312308960004e-05
-3.59050296917586e-05
-2.56404803886697e-06
-3.5723872490262e-06
1.23164730906459e-06
-1.60970962668656e-05
-9.74459347490467e-06
-2.88689322700866e-06
-1.65159458822507e-05
-7.40719621803846e-06
-1.703892533237e-05
-1.38026346367194e-05
-2.02648216143712e-05
-2.1497171542513e-05
-8.44886799570667e-06
-8.21318451981146e-06
-1.08392367489023e-05
-1.54947122052485e-05
-1.68656203111018e-05
-1.7881091941601e-05
-1.34493689028247e-05
-2.99014684370241e-06
-1.01555864461454e-05
-2.04931557731892e-05
-1.21950765591839e-05
-1.12568071328233e-05
3.99865320914301e-06
-7.4921212668969e-06
-1.94235649411931e-06
-2.47951935267726e-05
-3.08803264126951e-05
-1.19079235932975e-05
-8.66713924714285e-06
-3.55443590719108e-06
-5.62669485976094e-05
5.13031416099248e-07
-2.04771251601419e-05
-1.51805201354242e-05
-2.49395797387399e-05
-1.25822020268487e-05
-1.99328979250133e-05
-3.41593633520372e-05
-1.41627223759138e-05
-3.13006888227684e-05
-2.74406732907517e-05
-1.57663576720152e-05
-1.40279797024866e-05
-1.56905188672442e-05
-1.03558704251876e-05
-2.13904626759236e-05
1.15468264730863e-05
-1.85349211703353e-05
-2.25200907351388e-05
-3.40806981934986e-05
-8.71237988600985e-06
-1.58360386458786e-05
4.0432162696117e-07
-3.13104249073222e-05
-1.4478546906329e-05
-2.49153338126962e-05
-2.8445907287233e-05
-3.03855295785794e-05
-2.35363300585912e-05
-9.49468874018788e-06
-1.45864666636071e-05
-3.27472175062406e-05
-1.48029171620247e-05
2.05186777913057e-05
-4.67362950053388e-06
-3.70866821948117e-05
-1.50741839248267e-05
-1.17985281476144e-05
-3.01072310221167e-06
-1.27519028507741e-05
-2.97988788088746e-06
-3.6742958193812e-07
1.57699385771023e-06
2.46504461275254e-06
-2.40684153600871e-05
-1.09681776350581e-05
-2.63088279391966e-05
-1.43829646695183e-05
-1.956235047757e-06
-5.2365604815078e-06
7.12945679074933e-06
6.49811667501451e-06
4.89844811227651e-06
2.20435496530958e-05
-2.35303356333112e-05
1.00155922951839e-05
-1.40732462171069e-05
-1.65309716528003e-05
-2.2249630906104e-05
-2.28093196164349e-05
-1.93229375974959e-05
-9.30729158433674e-06
-1.32532881071454e-05
-7.67478948761333e-06
-2.14924043277375e-05
-2.63854932748406e-05
-2.22205678017198e-05
-2.05862787650953e-05
-2.09298505440571e-05
-3.07391090507124e-05
-2.53543867031603e-05
-1.92660346631975e-05
-1.82040240110289e-05
-5.423898501042e-06
-1.68930635583914e-05
1.11340934088439e-05
-1.18883243525611e-05
-1.26912558087834e-05
-2.92724097815762e-05
-3.20023256056802e-06
-1.91955147554915e-05
-2.56684390124217e-05
-1.52474393531868e-05
-2.98447740307132e-05
-4.28655292812656e-05
-2.39819703487546e-05
-2.15662821240576e-05
-1.55858134288212e-05
-3.4114183465105e-05
-4.06955920689518e-05
-1.07321646966612e-05
-9.69730760236942e-06
-1.23389301489811e-05
-1.49031712510357e-05
-2.9438207421769e-05
-1.18000942062937e-05
3.05914615640575e-06
-2.72181268643903e-06
-1.10686319791783e-05
-7.26583175346528e-06
-2.03445959251695e-05
-7.13956814869613e-06
7.55223686703078e-06
-1.05553457940508e-05
-4.01368390301812e-05
-2.59437105570689e-05
-3.79730024466435e-05
-3.87761508432099e-05
-2.71718827483566e-05
-2.48308359456257e-05
-2.93650651984229e-05
-2.60848515900385e-05
1.37567866436497e-06
1.86210579424813e-06
-1.84113823568462e-05
2.0229302113054e-05
8.23486270354953e-06
-7.78732018578811e-06
6.99431642617257e-06
8.09260208876754e-06
7.99374510592833e-07
4.28501829512551e-06
-1.47669908193171e-05
5.66667947859035e-06
-2.99715668121421e-05
-1.12416804528927e-05
-1.58676213344297e-05
-4.95191552491853e-05
-1.13250277736138e-05
5.13572552455391e-07
-3.34955519785013e-05
-1.41961273953968e-05
-4.27890790219827e-05
-3.51006919526483e-05
-2.84179927107102e-05
-1.82747232154098e-05
-1.17118449288579e-05
-3.65067642751194e-05
4.53474288978849e-06
-2.39360750545007e-05
2.56404751623434e-05
-1.49738199682891e-05
-9.69071579501974e-06
-1.251212423848e-05
1.16021712363324e-05
-3.42823022528379e-06
9.87600773800619e-06
-1.21990496547319e-05
-2.72851076373955e-05
-1.62670717118219e-05
-3.1568168356001e-05
-1.87202655539601e-05
-4.37386767054215e-06
-3.15770576801887e-05
-1.85213825102557e-05
-4.21487720030721e-05
-3.33165906987838e-05
-1.57120915044125e-05
-2.47510558224929e-05
-3.74959731910788e-05
-2.63497738045082e-05
-1.41178517536083e-05
-2.12673695962517e-05
-2.18978236499418e-05
-2.0205307959559e-05
-2.54697694637784e-05
-2.62300803984918e-05
-1.7705364470369e-05
-2.29908492200767e-05
-1.69902489173327e-05
-2.15394195388823e-05
3.65130039426435e-06
-3.10934226013302e-05
-2.46965476099677e-05
-1.00818777474574e-05
-2.93534346445144e-05
-1.26190155900736e-05
-2.54693257333031e-05
-6.38091739127224e-06
-2.7025785597318e-05
-1.46011314532623e-05
-2.90269911646926e-05
-2.32662361405011e-05
-1.04741343329688e-05
-2.45138084832396e-05
-2.12580972837201e-05
-9.77412237349579e-06
-2.31849082094729e-05
-3.03994175864366e-06
-1.93612954350221e-05
-4.32562740828957e-05
-2.51041430481906e-05
-1.03171453500763e-05
-2.15732456782943e-06
-2.56360241759647e-05
-8.39228232487722e-06
-4.81019208338118e-06
-5.12978803777065e-06
-1.82842643987471e-05
3.6031639245996e-06
7.14747798831075e-06
-2.22884061381804e-06
5.35520092396125e-06
-1.73378840679159e-05
2.51744819450633e-06
-1.17547994413223e-05
-4.03341287300118e-05
-3.48312154653566e-05
-1.02368253638482e-05
-2.31343582364188e-05
-1.34393151607255e-06
-2.12643920773026e-05
-3.91350422111244e-05
-3.31727684925058e-05
-1.0399345312996e-05
-1.39439423408552e-05
-2.17274948154062e-05
-1.72417004060354e-05
-3.83518685432953e-06
-8.42051079901405e-06
-6.7508714584419e-06
4.96277996613589e-06
-8.9108385863421e-06
-1.55003909548033e-05
-1.69209464509759e-05
-3.36767587788542e-05
3.94528538455455e-06
-1.32198296937888e-05
-1.37736989735695e-05
-9.69881929712655e-06
-3.00736127220449e-05
-3.1287059098469e-05
-1.65302857420109e-05
-2.31915708721123e-05
8.80661602595615e-06
-4.02797574458205e-05
-2.30854352845839e-05
-2.59006947947888e-05
-2.67822293725562e-05
-2.8961159292759e-05
-1.24746036951102e-05
-3.7067571599718e-05
-3.39075997045333e-05
-2.89251994077127e-05
-9.08665715108417e-06
-3.13228938315275e-05
-2.97506931308772e-05
-3.13878390479444e-05
-1.55335905476742e-05
3.42271344563001e-06
-6.67176353196467e-06
-2.30327266293729e-05
-3.8299469036754e-05
-2.73685975028584e-05
-2.72488997756407e-05
-3.84567177328772e-05
-2.66238538473255e-05
-1.66288976922707e-05
-3.0610016488578e-05
-1.97261666709875e-05
-2.12203221638657e-05
-1.89471914984477e-05
-1.45766396949693e-07
-2.42785711025968e-05
-5.11748621236209e-06
-2.87110974942468e-05
-2.5519694905549e-05
-7.84224706993734e-06
-1.17791374007751e-05
4.9874438134026e-08
-2.20369280479378e-06
-1.33350440234468e-05
-1.07467726224362e-05
-1.10766924545859e-05
-1.89096194909113e-05
-7.68707160454627e-07
1.0053855560214e-05
-1.50047394078753e-05
-2.41216552162949e-05
-1.41520692856981e-05
-1.27685644096728e-05
-7.73495123303373e-06
-1.92609340017391e-05
-3.69306398723785e-05
-3.58480553497647e-06
-1.49410640219732e-05
-2.17851099600334e-05
-1.06850369474426e-05
-3.01616772319249e-05
-2.91956087512224e-05
-7.34347887037956e-06
-2.11338848657444e-05
-1.72054945746898e-05
-2.66330935591109e-05
-3.64325104394175e-06
-1.63251144579099e-05
-1.00787527480361e-05
-8.99990243608849e-06
-1.46439698409223e-05
-1.2861635707183e-05
-5.20378963251841e-06
-1.24776609109204e-05
-2.28764387595165e-05
-8.87480618653331e-06
-2.90301984337431e-05
-3.00009573939896e-05
-3.11960298440826e-05
-1.77220866929375e-05
-2.0364637934036e-05
-1.82660298422457e-06
-1.26504499667864e-05
-3.77657038608428e-05
-2.41197889985096e-05
-1.93180281733979e-05
-2.20370469202257e-05
-3.12482341061043e-05
-3.35055211005121e-05
1.3564355121673e-05
-4.68828922545211e-05
-8.49657110789552e-06
-1.80635879907976e-05
-8.15267666402797e-06
-2.06524543679899e-05
-3.18289468447795e-05
-1.97460402848006e-05
-3.28738442957513e-05
-2.69806960795902e-05
-2.90970306239229e-05
-2.7256531639586e-05
-4.04192126527917e-05
-1.9363789631761e-05
-2.98275466301634e-05
-1.12752092011579e-05
-3.20648900764103e-05
-4.28490547147215e-05
-2.1916924277811e-05
-1.15629963539772e-05
-1.36192286246503e-05
-2.39307505615082e-05
-1.94924511029997e-05
-1.56557337148526e-05
-2.01194700189263e-05
-1.89225065895094e-05
-8.62384079707385e-06
-1.96192104739078e-05
-1.9558565013204e-05
-3.26740528866769e-05
-8.02508269496976e-08
-1.56562082322004e-05
-3.19342909442232e-05
-1.62742568063838e-05
-2.96347972694178e-05
-2.46659041758289e-05
-2.05518829749463e-05
-3.6088243550825e-05
-1.97056309580137e-05
-1.54722110124776e-05
-2.36311360769783e-05
-7.04207227550689e-06
-2.20522799021321e-05
1.09171857429082e-05
-3.20116112760753e-05
-4.1015882094693e-06
-3.03697110568468e-05
7.55285036380217e-06
-2.59692670422933e-05
-9.9516034582243e-06
-1.25947567562721e-05
-2.01630818997169e-05
-1.42834601025608e-05
-2.65014123549278e-06
-2.44202920862663e-05
-1.05891314402615e-05
-2.60305007371329e-05
-1.65055988610135e-05
-1.22610612514162e-05
-1.28116581693338e-05
-3.10992059554478e-05
-9.66649863278193e-06
-6.10823699230835e-06
-1.8398721214582e-05
-8.27852012770881e-06
-2.50960286309579e-05
1.03601050896443e-06
2.18691506388258e-06
-2.61391148112153e-06
-1.02746049976832e-05
-1.33815239968144e-05
-2.61139271296758e-05
-2.64098171156095e-05
-1.75981058373496e-05
-1.53220681074924e-05
-3.87852196242977e-05
8.15190158712539e-08
-1.6579593643443e-05
-1.17780979737045e-05
-2.17108098353654e-05
-1.65714890447672e-05
-1.94014416345174e-05
-1.56862730113089e-05
-1.55306240463819e-05
-2.65213914972689e-05
-5.27673388726073e-06
-2.30582174823319e-05
-2.73239750360864e-05
-2.65819754637323e-05
-1.29864958374188e-05
-3.74910199229745e-05
-2.74036749764469e-05
-3.41139915763406e-05
-5.76276468641169e-05
-3.68095856646483e-05
-4.03525643350157e-05
-2.39842839051404e-05
-3.32899467167024e-05
-3.54230857919093e-05
-8.60764101637805e-06
-2.14935463289368e-05
-2.6980406105864e-05
-2.05707952179734e-05
-1.38032009629878e-05
-1.02483819701258e-05
-4.51124972099647e-06
-1.769521897994e-05
-1.47284558449573e-05
1.15971963510484e-06
-2.52764456396688e-05
-2.42104195724834e-05
-2.90269504245238e-05
-2.15144628919602e-05
-4.43276507060131e-06
-2.91283999915345e-05
-4.16310157887199e-05
-5.53230082803436e-05
-3.60979122175276e-05
-1.33634187529534e-05
-4.10564287590944e-05
-3.22752903582111e-05
-1.21939445037495e-05
-3.06617622201131e-05
8.92425928096346e-06
-9.99461294580074e-06
-1.22757171583392e-05
-1.5966185231669e-05
-8.30702813362928e-06
1.45367278763154e-05
-3.13889364873731e-06
-1.13183212734492e-05
-9.01912681580965e-06
-8.91128063539359e-06
-1.27240008759621e-05
-4.67292393180361e-07
-2.70995074456596e-05
-1.83059273374693e-05
-1.99465284250097e-05
-2.17961028148643e-05
1.23056993010205e-05
-2.70131050744917e-05
-6.48854179113397e-06
-1.11983979329866e-05
-1.76845390194724e-05
-1.50700334699976e-05
-3.52718663744968e-05
2.28183087534609e-06
-2.13895928513547e-05
-1.51121742899736e-05
-2.21198382534356e-05
-1.20357368234339e-05
-2.88743048384841e-05
-1.8812613711981e-05
-2.39397407168478e-05
-1.80891711641578e-05
-2.76802300060222e-05
-7.79650037246575e-06
-5.17621453954329e-05
-2.60909623987421e-05
-2.28160331626236e-05
-6.59708340879487e-06
-3.75834732651952e-05
-2.70493839906642e-05
-6.83366301895811e-06
-2.74840072044905e-05
-5.31901321526132e-06
-1.54265392024822e-05
-2.0410829668097e-05
-6.52109798218814e-06
-2.02685907834693e-07
2.86948060301132e-06
-2.74304896554641e-05
-1.61963131975304e-05
-2.09536320094601e-05
-3.79428813110751e-05
2.58469823509673e-06
-2.74988020042706e-05
-4.00554524578826e-05
-2.95499579683772e-05
-2.68902805544917e-05
-1.39511103423773e-05
-2.87897146507591e-05
-4.06782629625576e-05
-3.29201541031466e-05
-2.40367437911889e-05
-2.64890229254158e-05
-1.85469027301583e-05
-5.27358039687759e-06
-6.54018271147791e-06
-1.69301848978907e-05
-2.01480469903612e-05
8.3878097946747e-07
-9.26292824860586e-07
1.90207288674113e-05
-1.42476700429667e-05
-1.11555000193682e-05
1.18739300245601e-06
1.01956986213283e-06
-2.80767337073107e-05
-1.44205107380647e-05
-6.62381960213711e-06
-6.50314498693271e-06
-1.66026654747563e-05
-2.83819126041237e-05
-2.86329991645338e-05
-5.07495272498276e-06
9.47372532933429e-06
-1.60727338622983e-05
-2.26466526994311e-05
-1.3769063347486e-05
-1.2395852654318e-06
-2.99913227543359e-05
-1.39452674532122e-05
3.39584198842288e-06
-1.97929479295853e-05
-1.11211684768864e-05
-6.65827973608973e-06
-1.76663722937097e-05
-4.62306983836391e-06
-1.42557607473945e-05
-1.41760088779468e-06
-1.81892392475949e-05
1.17609551791786e-06
-3.14345449536625e-05
-3.30099921795486e-06
-1.59107862752838e-05
-1.9106345979809e-05
-1.67733912122849e-05
-1.46218299757095e-05
-3.48227797735669e-05
-6.21383384963778e-06
-1.36122279567437e-05
-2.59544579962429e-05
-1.41958246499445e-05
-1.23704406891015e-05
5.48894790182109e-06
-1.51971929500485e-05
-9.95984626715374e-06
-2.31921209950884e-05
-3.43747076543666e-05
-1.60044796318019e-05
-2.70409613930656e-05
-2.89833330307984e-05
-1.80315499571323e-05
-2.36329344869823e-05
-1.90354278247832e-05
-1.908361780283e-05
-9.45405033470003e-06
-8.02252646950907e-06
-1.42714245154458e-05
-1.01159810356897e-05
-3.58013833673183e-05
-8.21891230666708e-06
-1.7804091430413e-05
-3.24628725273192e-05
-2.57358276069951e-06
-3.01519213380547e-05
-2.53535159040359e-05
-1.13564718190984e-05
-5.88046398162863e-06
-8.64469616999821e-06
-5.38209668600367e-06
-2.79707686082074e-05
-2.25960455402922e-05
-2.24236622368889e-05
-4.41664514740714e-05
-1.71892696371327e-05
-1.34168229628587e-05
-4.61138929964786e-05
-3.25821750509078e-05
-9.37567597385393e-06
4.31840493918983e-07
-1.05046408888585e-05
-8.03543314851538e-06
-1.45757256968613e-05
-8.18703800866513e-06
-7.12878721611235e-06
-2.41854529473644e-05
-3.38159103379521e-05
-1.63832385889158e-05
-2.140222620294e-05
-1.94634750674341e-05
-3.88149277609746e-05
-5.00834515066569e-06
-2.10476582084226e-05
-2.17554361777855e-05
9.30974384187776e-07
-1.24713550885028e-05
-1.83140891001165e-05
-1.53128599614188e-06
-1.79285706773228e-05
-1.72877445223037e-05
2.442194349412e-06
2.6501050799191e-05
-1.49763242658001e-05
-2.05338858280349e-05
-8.57661607527542e-06
-1.25009776259584e-05
-7.54296432243543e-06
-1.26175926337129e-05
-2.94817170322827e-05
-3.04486831474865e-05
-3.64784041987443e-05
-2.10383105166838e-05
-1.0655762403551e-05
-3.78654146249993e-05
-2.3356610581709e-05
-1.1494934623256e-05
-2.60927408362359e-05
-1.35658890887276e-05
-2.01005511542934e-05
-3.54793767853886e-05
-3.6345708346296e-06
-4.73213605906466e-06
1.12713271507697e-05
-3.24790879084883e-06
-2.68920599537919e-05
1.17732279917523e-05
2.49664704867438e-06
-1.72201715328778e-05
-1.4565245526041e-05
3.55745124277877e-06
-1.89653835918764e-05
-2.0616101750425e-05
-6.56290536189079e-06
-2.31319190561438e-05
-2.10238195267075e-05
-2.48314525678783e-05
-3.41406830063379e-05
-2.32432400892014e-05
-2.07337474668736e-05
-3.23412661361789e-05
-9.91477125335467e-06
-1.70875606193977e-05
-1.85126485650608e-05
-2.8679782731848e-05
-1.88159673155577e-05
-3.3343713601944e-05
-3.27173296248924e-05
-3.01614663609898e-06
-1.2910122917679e-05
-2.03650817929373e-05
-2.60326521227421e-05
-1.4282837050376e-05
-1.49075522773057e-05
-2.85994014898439e-05
-1.77809752344305e-05
-2.59205718434048e-05
-1.71040189251723e-05
-2.35248852340328e-05
1.16076779126173e-05
-8.99514038472483e-06
-9.36168497216635e-06
-1.69943339870621e-05
1.84227816925656e-05
-6.62913040263718e-06
6.31552271851603e-06
8.99336954785091e-06
6.92628670275104e-06
-3.1029866713801e-06
6.62511601417731e-06
-2.56171125401612e-06
1.65719958076949e-05
-2.91152739299075e-05
-1.9013144244178e-05
-3.27178326733793e-05
-1.31992440470261e-05
-2.01477006826583e-05
-1.74282412411475e-05
-1.83394419380433e-05
-1.15856847643419e-05
-1.58343458755061e-05
-1.17843927230791e-05
-1.87365218204454e-05
-1.6931439537471e-05
-6.27246014782621e-06
-1.82921563824733e-06
-9.58083419564081e-06
-1.35979386191598e-05
-9.1878183474471e-06
-8.50316392555078e-06
-2.16312687873632e-06
-2.36018801213367e-06
-3.2158978222606e-05
-1.28448574168264e-05
-2.94375125076779e-05
-1.6378249277816e-05
-1.4864492160773e-05
-3.16731089765528e-05
-6.06643126730071e-06
-2.44846594234335e-05
-6.33929443015198e-06
-2.15370299824823e-05
-5.70184252863902e-05
-8.45759544576755e-06
8.54885932046253e-07
-2.57344792310981e-05
-1.74823224553403e-05
-7.8465840960836e-06
-1.91217582880835e-05
-1.74178898548282e-05
-2.73403886003486e-05
-2.80652757237328e-05
5.8751329412075e-06
-4.18567210436048e-05
-3.56819175765808e-05
-1.48785526821912e-05
-9.64335913091081e-06
-2.99816603257606e-05
-1.00858853285583e-05
-1.61791884241372e-05
-3.39335777565814e-05
-3.31098055575883e-05
-1.93030012820314e-05
-5.02183754526916e-07
-2.75088203178637e-05
-1.41026250696558e-05
8.17414330377854e-07
-1.19704130772294e-05
3.71288232328905e-06
-2.42261594404862e-05
-2.08855705188444e-05
-1.57491059769944e-05
-2.41283356072688e-05
4.69998974495162e-07
-3.80400252595082e-05
-2.25180115402938e-05
-1.75392158137752e-05
-1.1214475564687e-05
-2.75915829467102e-05
-1.84659067067257e-06
-1.47731870037976e-05
-3.09772356311228e-05
-1.05148387556237e-06
-3.15393545377485e-05
-2.49216172097798e-05
-8.09422848843933e-06
-7.13423468125431e-06
-4.33337734917063e-06
-5.11339159885056e-06
-1.6589780981626e-06
-8.47480884186546e-06
-1.74021221597951e-05
-1.77117695194958e-05
-1.08630933016517e-05
-7.65645720447884e-06
8.94104697472499e-06
-2.76486979035614e-07
-1.16478900445309e-05
-1.37776360247062e-06
-3.24836858678729e-05
-1.05545316442181e-05
-1.12317722238775e-05
-8.13430090205002e-06
3.17911813651147e-06
-3.57858614162794e-05
-1.06831558587413e-05
-2.92720884419584e-05
-1.52093297565084e-05
-7.78106335676527e-06
-1.55174735507441e-05
1.27221431468434e-05
2.59560380506248e-06
-1.32678444280448e-05
1.8723375841561e-06
-2.526611126536e-06
-2.77443159155668e-05
-1.37512897297588e-05
-1.04406125639921e-05
-2.76065446429921e-05
-8.88861035968619e-06
-2.78018177478879e-05
-6.66991865404406e-06
-2.58269072954418e-05
-1.2528453985499e-05
-4.78322290676168e-06
-1.02523099407726e-05
-1.81581553359424e-05
-2.3051941937971e-05
-2.9255128892179e-05
-6.08779149636051e-06
-2.9200915991803e-05
-2.55710747447835e-06
-4.92971022414526e-06
-2.61475109582619e-05
-1.4682267771191e-05
-2.25024039845926e-05
-2.81441737430562e-05
-1.33459748435076e-05
-2.24640903353196e-05
-3.54163582447924e-05
-4.30499204829196e-05
-1.98625005601841e-05
-1.11708490350402e-05
-1.88881494082532e-05
-5.71755025775401e-06
-1.04268121805786e-05
-1.65446765174886e-05
-2.23041034062797e-05
-2.86576048446651e-05
-2.52142003568469e-06
-1.72278973680552e-05
-1.10394967009688e-06
-3.51540995560082e-06
-2.16696123171713e-05
-1.01182218248822e-05
-2.76903959968522e-05
-1.46300537461798e-05
-3.4331276616298e-05
-1.0236108923099e-06
-2.28535965789827e-05
-1.29441120328149e-05
-2.28479916257135e-05
-1.30758711634158e-05
-2.47607774827664e-05
-4.25797830776659e-05
-1.50855000163989e-05
-2.18780239896443e-06
-3.54960429937782e-05
-5.41293025959654e-07
-2.80629292513835e-06
2.21256807787937e-06
-1.69924597666561e-05
7.96738696419294e-06
-6.63499916158695e-06
-9.28043341800414e-06
-9.62386438041066e-06
-1.96097717531117e-05
-4.46315658562064e-06
-1.18228562090279e-05
-9.76348678443606e-06
-1.19326738706561e-05
-1.74998869131352e-05
-1.27952906392137e-05
-1.31438593514117e-05
-2.21261160268474e-06
-1.40702689185793e-05
-3.32538619069174e-06
-2.22925574951128e-05
-1.72669839885949e-05
-8.52554164958135e-07
-1.9707622880922e-05
-1.3778790165524e-05
-2.5549820757779e-05
-2.15744193300963e-06
-2.52805848999261e-05
1.89836481625874e-06
-1.69749425044653e-05
-1.18002358470815e-05
-4.04162199288398e-05
-3.46687829239942e-05
-3.25525831507245e-05
4.25995402908613e-06
-1.40837883677408e-05
-8.05155156869545e-06
-1.17585288355547e-05
-2.85014661858361e-05
-2.0227211646247e-05
-1.90115049784527e-07
-2.59188133003136e-05
-1.00971836534032e-05
-1.10988969822166e-05
-1.64414056011168e-05
-2.07836535843363e-05
-2.0878914403279e-05
-9.30486737832472e-06
-1.98308546322478e-05
-1.50715675711582e-05
-1.67286583104639e-05
-2.51079567348913e-05
-2.34848525662828e-05
-2.9243021702223e-05
9.06064891617895e-07
-2.23438326514742e-05
-1.01906179642472e-05
-2.27189143857196e-05
-1.57833287157832e-05
-2.63220997456906e-05
-1.57942867914419e-05
-1.51810976302343e-05
-7.09422678932914e-06
-1.48488074492508e-05
4.40039553761031e-06
-1.38395269380348e-05
-2.45233649606465e-05
-1.88967694626896e-05
-2.95624925031901e-06
-2.19135601908535e-05
-1.46394355299385e-05
-1.15192836997136e-05
-1.03005447213361e-05
-1.38233087511965e-05
-6.94993283013988e-06
-1.03961876299517e-05
-2.08072418751215e-05
-2.0959277228089e-05
-1.94287912654715e-05
-3.5147487484099e-05
-1.25369860115404e-05
4.03748057424221e-07
-1.64495148589546e-05
-7.98942067057925e-06
-7.30017713567744e-06
-2.11923470090152e-05
-2.09899865105028e-06
-1.84341018796956e-05
-2.29690980350952e-05
-2.09572219473376e-05
7.45335959126655e-06
-6.38477676406433e-06
-2.21854294462184e-05
-7.13806100828893e-06
-1.49185322883645e-06
-1.29591231960538e-05
-3.66237462095151e-05
-1.86864648124583e-06
4.30224509614117e-06
2.51002418772092e-05
-1.37151765449801e-05
-7.33171505089294e-06
-7.95283230255933e-06
-2.77762287592281e-06
-6.59067500713892e-06
-2.93634701673999e-05
-8.59900853428628e-06
-4.48335766273561e-06
-2.60242015738341e-05
-1.1657043139999e-05
-1.60428449807694e-05
-2.74662014778381e-05
-1.25387942899737e-05
-2.89085582841295e-05
-9.86210221449862e-06
-3.21842468082855e-05
-1.6082875163113e-05
-2.55447197866781e-06
-3.10191842116945e-05
-7.64314577631131e-06
-1.75510510978033e-05
-7.54823172948201e-06
-6.23402348857008e-06
-2.56819042416078e-05
-3.81721194797334e-05
-2.04464023306775e-05
-1.3396012743842e-05
-3.17968857779826e-05
-1.54558402809075e-05
-6.82897241230227e-06
-3.81285171241105e-05
-4.72406449768922e-06
-1.65347964444874e-05
-1.30138448285197e-05
-7.9605190424138e-06
-3.000740415219e-05
-1.89979278523352e-05
1.05967140598041e-05
-9.0000411704798e-06
-2.96062060858911e-06
-1.44348394932977e-05
-1.81209832198309e-06
-6.47656617374418e-06
-2.5708466453191e-05
3.77807666271042e-06
-6.94934342540314e-06
-3.14027826028684e-05
-1.30173836248385e-05
-2.09865281758063e-05
-4.02173828411366e-05
-3.10442438681292e-05
-1.00181573797266e-05
-2.7315719627533e-05
-3.66614591009739e-05
-1.41280441476774e-05
-2.74457051542527e-05
-2.35960292972385e-05
-1.61179537759705e-05
1.03901707842031e-06
2.29249888815354e-05
6.58712015349587e-07
-2.15593247202373e-06
-1.41603064410668e-05
2.70758034743953e-05
-4.81362604293533e-06
-2.02430227549833e-05
-1.32504295195553e-05
-4.32479643166355e-05
-1.08905526124152e-05
-2.62088823644071e-05
-9.17513177812469e-06
-1.31363453404824e-05
-2.3837124917387e-05
-2.24663855485598e-05
-1.89150237890644e-05
-2.41144629887157e-05
-1.8349522297246e-05
-2.48716428365611e-05
-2.24515851555026e-05
-7.84330732448236e-06
6.74924950194433e-06
-7.53475396670255e-07
1.32910706527914e-05
8.3898278371141e-06
8.72003345717601e-06
4.73114871072233e-06
-1.11781587123183e-05
-9.03976830833915e-06
-3.59247280550663e-06
-4.08193710528949e-06
-4.47309215380531e-06
-1.46105611867059e-05
-2.62476801515613e-05
-3.00228072229455e-05
-2.92305182738484e-05
-2.0028273706286e-05
-3.14674624085669e-05
-1.66162350234057e-05
-1.92240465439335e-05
-2.91340985452483e-05
-2.32794563392239e-05
-3.78921898070097e-05
-1.23376016591848e-05
-1.37889296972926e-05
-4.69077429794827e-06
-2.30796443310291e-05
-2.54199905593437e-05
-1.00264398319297e-05
-6.65943736539847e-06
-1.94989397450395e-05
-2.65307783133183e-05
-1.66094838128821e-05
-1.22023857729246e-06
-1.24456493329506e-05
-2.09586535192641e-05
-2.49141743961287e-05
-1.6486350137735e-05
-3.28884745512877e-05
-2.30896598452508e-05
-2.92002248949858e-05
-2.11206525003245e-05
-2.628280652083e-05
-7.76369382989429e-06
-1.79061266562239e-05
-8.29236392075614e-06
-2.19809540467411e-05
-1.21673632186517e-05
-1.28716376907767e-05
9.49740506110561e-06
-8.36730351937127e-06
-6.09477491308471e-06
1.54979606658394e-05
-2.5025894583814e-05
-1.93712037266781e-05
-1.9519466668792e-06
-1.14751950727186e-05
-2.17209379744698e-05
-3.51817002640305e-05
-9.26098713306071e-06
-3.83591953588921e-05
5.83014460360862e-06
-1.56983216412658e-05
-1.4089485747395e-05
-2.12880223742348e-05
-2.23951942133618e-05
-3.09758410739446e-05
-1.18888890332619e-05
-2.2885019822076e-05
-2.54719335923378e-05
-7.14326158723505e-06
-2.00415186516609e-05
-1.1894302855135e-05
-3.40760048150406e-06
-5.53941915575545e-06
-5.5163191212244e-06
9.47379033558716e-06
-1.65719654290789e-05
-1.34085205429403e-05
-2.02844976657492e-05
-1.78028841062316e-05
-9.99643627952238e-06
-7.81648797428749e-06
2.66369936221556e-06
-2.13393746028519e-05
-2.33750545397647e-05
-3.25407344197332e-05
-8.07213801175726e-06
-9.70110897302321e-06
-1.95931464522014e-06
-1.53209803753729e-05
-2.78753294740929e-05
-1.03989925085645e-05
-2.02530819550314e-05
-1.50478418013867e-05
-1.41551086371202e-05
-2.03792759797268e-05
-2.81737103747201e-05
-1.98061816834734e-06
-8.39892807908102e-06
-6.00323326292399e-06
-2.88916226939491e-05
-1.55832590005524e-05
-2.79667312220904e-05
-3.16697678544407e-05
-1.84432666491499e-05
-9.79816322930875e-06
-2.98228322967853e-05
-4.94854031570988e-06
-1.91684146097644e-05
-2.35520336599586e-05
3.53120908199302e-06
-2.09297500512297e-05
-2.38752666930147e-06
-1.68701757170949e-05
-2.89029654797925e-05
-4.12675147387099e-05
-5.46513791644729e-06
-1.75433646125579e-05
-5.45478253008828e-06
-1.80138465816266e-05
-3.24776187382574e-05
-2.06034925912461e-05
-2.76008064050651e-05
-1.82469589305813e-05
1.1113668215374e-05
-6.12260734520498e-06
2.77891034222377e-06
-9.62498157162126e-06
-1.00252624592795e-05
-5.4183187131386e-06
-1.43733890196333e-06
-3.67758070993838e-05
-1.66431215304971e-05
-2.57132112190395e-05
6.43626645996313e-06
-1.36413408228499e-05
-7.94347205239183e-06
-2.36731435089687e-05
-1.31175192100698e-05
-3.35078709867348e-05
-2.93360055214486e-05
-1.45423924885311e-05
9.62168595812917e-06
-1.05868152672849e-05
-1.03628463283245e-05
1.13482211584871e-05
-1.93849446890098e-06
6.76319978354178e-06
-1.59010761760344e-05
1.09040324205013e-05
1.04519502581754e-06
4.53038157124507e-06
1.07142481113697e-05
-3.23026445500018e-06
6.21457293384544e-06
-2.22863079325045e-05
-2.878240965327e-05
-1.52600498744977e-05
-3.02817955261137e-05
1.78678960770884e-05
-6.3844929532805e-06
-3.44911196413027e-05
-1.1219792834798e-05
-2.77678549637672e-05
-6.50505482223524e-06
6.02866560615589e-06
-6.63264749329134e-06
-2.73011163451609e-05
-2.2027866982264e-05
-5.04636206728753e-06
-2.10321630447315e-05
-2.94496586360941e-05
-2.11224435728967e-05
-1.1454041990743e-05
-2.69621595696979e-05
-1.72406428426034e-05
-3.41202054398756e-05
-2.70280026758785e-05
-2.42207192815946e-05
-1.48736422451572e-05
-2.69582985335518e-05
-1.73477387555154e-05
-2.17720860765752e-05
-1.54583630408128e-05
-2.15869878150971e-05
-1.51086410733849e-05
-1.10381874117829e-05
-9.01973901538723e-06
-1.36151348892199e-05
-3.92959503684612e-07
-6.83809042128994e-06
-1.85652656039805e-06
-1.91316018070438e-05
-2.27392105029232e-05
-1.62663429716385e-05
-2.91032267655122e-05
-3.52672258879701e-05
-4.19922871487051e-05
-4.40203450041631e-05
-3.59216410311717e-05
-3.24218526825148e-05
-2.31489911192771e-05
-3.07559471889722e-05
-1.80454698568882e-05
-3.24036858178514e-05
-2.22168572679943e-05
-2.36641746644176e-05
-1.13133984041142e-05
-2.0277793385413e-05
1.54771764337869e-05
1.50414083272525e-06
1.45404420478524e-05
4.59052674891197e-07
-8.7867275957213e-06
-6.89484289000198e-06
6.25971440310223e-06
-1.59403301347076e-05
-2.95577575307623e-05
-2.86304729026315e-05
-3.42061024151652e-05
-3.33814899833311e-05
-4.08917404303307e-05
-1.82914700348339e-05
-1.9550039640484e-05
-3.01697110457347e-05
-1.83270115440846e-05
-1.02810839131779e-05
-4.96812039655082e-06
-3.48006850216917e-05
-1.23200266500295e-05
-1.78747103206614e-05
-1.67091992551114e-05
-7.41849514774037e-06
-1.07449167867143e-06
-7.28211820536886e-06
-1.95164932215903e-05
3.94566002586957e-06
2.04992135898118e-06
-2.58315905250995e-05
-2.30344905462523e-05
-3.30625265637048e-05
-2.64384440255893e-05
-4.20109051048218e-05
-8.27236636124674e-06
-2.32118410771094e-05
-1.77506979139467e-05
-2.57559244986118e-05
-2.78039559645985e-05
-1.24770681326218e-05
-2.04849051511326e-05
-1.2361405102349e-05
-4.70605544129282e-06
-7.26173196042136e-06
-1.38175122228248e-05
4.00127723585849e-06
-5.17278422976547e-06
-2.03438062078227e-05
-4.85688732206272e-06
-1.56589383547108e-05
-8.05433188807976e-06
-3.49622508298125e-05
-3.85856748636316e-05
-4.01372355227736e-05
-4.32042610140935e-05
-1.5818008655973e-05
-1.94916596146694e-05
-2.19033296867025e-05
-2.47778498417865e-05
-1.68744651058293e-05
-2.70273629887493e-05
-6.74069501900948e-06
-1.34110207254944e-05
-1.51955444551534e-05
-3.09928654189889e-05
-4.01060466240249e-06
1.33654001713355e-06
-2.71136632910506e-05
-2.875984333025e-05
-9.31770558421376e-06
-4.71837017446385e-05
-1.61095212943137e-05
-1.96159636656149e-05
-3.30380103202085e-05
-4.6089842961878e-05
-2.52595576809895e-05
-2.51528376301643e-05
-2.41650702760704e-05
-2.31225348861585e-05
-2.78919594256883e-05
-2.28258527123124e-05
-4.52039162112172e-07
-2.53350735452395e-06
-1.08809862416811e-06
-6.1975724135146e-06
-1.41123596734275e-05
-5.50337300806292e-06
9.11235301687911e-06
-1.61124565625639e-05
8.87844087370104e-06
-1.2698606589349e-06
-3.91565251980388e-05
1.62402077142528e-06
-2.8024453936548e-05
-2.66367851229122e-05
-4.77816250705686e-05
-2.96543281309194e-05
-1.87541632479745e-05
-2.89919092121233e-05
-3.27291370169095e-05
-3.45488712309807e-05
-1.03138544361176e-05
-4.49446752074121e-06
-2.23090850984507e-05
3.02516398675108e-06
2.71082386591834e-06
2.23023915072323e-06
-3.22258961536378e-07
-3.55541092142172e-06
-1.85931309690209e-05
-1.60011739189599e-05
-1.56729370141024e-05
1.10834624187114e-05
-1.99619613669657e-06
-3.39589695406803e-05
-3.60072146430069e-05
-1.16679602359209e-05
-1.12895366279592e-05
-3.75780232425206e-05
-3.3893298778535e-05
-1.41757375958426e-05
-4.16075976513176e-06
-3.42795485587891e-05
-1.65012856353013e-05
-3.04670179484673e-05
-6.33867783771812e-06
-4.54375595724214e-05
3.72732733271187e-06
-1.26882408146133e-05
-8.90165585855939e-06
1.13814534185284e-05
-3.73939313208791e-05
3.50910221459134e-06
-1.17724939895799e-05
-2.39599348077088e-05
-3.01779622644427e-05
-1.60315870231241e-05
-2.95586827166532e-05
-2.87893544638663e-05
-3.789975713226e-05
-1.96111092604378e-05
-1.29977678481154e-05
-1.69355830667024e-05
-1.75944426874519e-05
-8.52868451635591e-06
-1.86749048451082e-06
-3.20913567735115e-06
-4.87901732015503e-06
-2.38433280018044e-05
-3.47821218852101e-05
-2.02561859168405e-05
-2.08161021793951e-05
-1.66582134427065e-05
-1.49331535899643e-05
-3.13511897126679e-05
-2.85688012888794e-05
-3.15976711989564e-05
-4.70682908482677e-05
-5.25647720729624e-05
-2.91186755921944e-05
-1.78535758544567e-05
-3.00876163275095e-05
-3.17954064090078e-05
-2.30100575574077e-06
-2.62175473101492e-05
-1.66515703053041e-05
4.44855924537667e-06
9.31518627953679e-06
-1.11099880132487e-05
2.15361454376797e-05
-6.1178716429328e-06
-2.46597224712516e-07
1.02924091180778e-05
-9.51408117243317e-06
-5.59713348432373e-06
-3.05554603653743e-05
-2.47619340674978e-05
-3.68802788442872e-05
-2.906511218273e-05
-2.74340993629989e-05
-3.00017429907016e-05
-3.09707315619221e-05
-2.99252027610792e-05
-3.38488489149062e-05
-1.3209655664543e-05
-1.97846780580937e-05
-1.13885533671294e-05
-3.68778373236111e-06
-6.72552290869709e-06
-2.1649425775858e-05
1.6032906113596e-05
-2.1867001126222e-06
-5.95490054266087e-06
6.12024719818222e-06
-5.10733909890563e-06
-1.99510699954051e-05
-3.3952394927486e-05
-9.43059564965419e-06
-1.44862889715947e-05
-2.29296204271822e-05
-1.58230850936416e-05
-3.58817419511038e-05
-6.01758639360316e-05
-7.72744499912724e-06
-1.34926725920328e-05
-3.08477735795344e-05
-3.78008297389618e-05
-2.43473088069339e-05
-3.20287865025212e-06
-1.11817715169103e-05
2.30888749181723e-06
-1.38465405859573e-05
-1.30462021794108e-05
-2.26720744259779e-05
-9.31807274765976e-06
-2.35546413755172e-05
-3.90372062004389e-06
-1.5295328569716e-05
-1.03182756173834e-06
-3.67333580616432e-05
-2.906836377933e-05
-1.9961163512404e-05
-4.24276627351474e-05
-2.08675305295884e-05
-3.55526891657311e-05
-1.32701461419351e-05
-2.31808413399063e-05
-2.58763015579614e-05
-1.84967612920287e-05
-1.65677769291204e-05
-9.06190852245786e-06
-5.58417952871965e-06
-1.03719981267701e-05
-1.52107676922518e-05
-1.24903563265051e-05
-2.47201514449182e-05
-1.35380284995397e-05
-2.63026514197152e-05
-2.27028944487473e-05
-2.51771249422182e-05
-3.14596319667749e-05
-5.37643823204908e-06
-2.89775526473459e-05
-7.49535158198143e-06
-2.07027434694578e-05
-2.17845780003571e-05
-1.7189376959836e-05
-2.62028581831128e-05
-1.18272058066551e-05
4.08487811968674e-06
-1.7115283278259e-05
-2.03317005531306e-05
-6.43775160262713e-07
-1.40258451540945e-05
-2.28061448923241e-06
-1.2416497455275e-05
-3.55393659785112e-05
-1.69506319186793e-05
-1.50698009344332e-05
-1.11992704529258e-05
-3.79129379274184e-05
-1.41320960330139e-05
-1.96083386349221e-05
-2.88329791578104e-05
-2.22818561881893e-05
-2.70269844839753e-05
1.48267435500487e-05
-1.68963243823732e-05
-6.14302851286237e-06
-1.51837853626117e-05
-6.21004302594626e-06
-1.14395192261279e-06
-1.24993961614907e-06
-1.4417314781349e-06
-6.88851812120646e-06
1.81280533497686e-06
-1.97256635245061e-05
-1.32001448220819e-05
-1.28116680994423e-05
-4.11660346764032e-05
-3.81790478270955e-05
-1.94656431800586e-05
-2.76835019195035e-05
-3.52796338762002e-05
-1.58185939217342e-06
-2.98861354958168e-05
-3.68977352549968e-05
-1.22121364853207e-05
-3.12086152822213e-05
-1.13741228390605e-05
-3.50390508004357e-05
2.12521766766399e-06
-1.43032358466188e-05
-1.9986538094794e-05
-2.2153695861642e-05
-9.94561070625827e-06
-1.25247816714289e-05
-1.38023080941684e-05
-1.90396368183568e-05
-1.29184751341006e-05
-9.80693502856307e-06
-1.36606020056909e-05
-3.86598423824566e-05
-9.59001527091058e-06
-4.39068056583461e-05
-2.21461345351992e-05
-3.46373643672758e-07
-4.17824261562244e-06
-1.25065597714401e-05
6.58284853446169e-06
-2.47965092505257e-05
-4.88476743995724e-05
-1.89216007521477e-05
-1.42739891858484e-05
-1.29475584452808e-05
-9.74488191306992e-06
-2.77987661801426e-05
-2.30015427081419e-05
-3.01368108288087e-05
-2.6495050321529e-05
-2.7087918925958e-05
-1.44668474025619e-05
-1.30114176852434e-05
-8.77726898117268e-06
-2.49030328713337e-05
-3.26615887070485e-05
-1.44947018578306e-05
-1.86182431988163e-05
-1.42520673506472e-05
4.61693776134378e-06
-5.88373666904553e-06
-7.34289362786185e-06
-2.88495253782985e-05
-7.52566959234098e-06
-3.50235488404669e-06
-2.28835645052721e-05
-1.48386433982999e-05
-1.28683316858562e-05
-2.23107480764505e-05
-8.15570546860623e-06
-1.40633278641706e-05
-8.56039721858005e-06
-4.45697400696107e-05
-3.28943677223941e-05
-1.55532888144218e-05
-4.19463935655466e-05
-3.21322141453942e-05
-2.80502757302807e-05
-2.1113436195597e-05
1.04149835786806e-05
-1.48129468071701e-05
-2.24028203328351e-05
6.25768501671141e-06
-1.95678911228768e-05
-9.47456100482281e-06
-1.84212440222776e-05
-2.05855122950256e-05
-6.43001418798391e-06
-1.89718473299914e-05
-2.70021339449453e-05
-2.45537178595213e-05
-8.7282101766186e-06
-1.97528457303739e-05
-2.24496583351987e-05
-3.58465822224326e-05
-1.50121174963223e-05
-1.80958314976977e-05
-2.24806155178379e-05
-1.93163751947401e-05
-3.48994982736656e-06
-1.07185200944873e-05
-9.27210439655324e-06
-7.52815520511452e-06
-1.41797706775083e-05
-3.54654306604955e-05
-1.82368056700424e-05
-1.10025998471795e-05
-1.16831091726378e-05
-2.41906973260429e-05
-3.84157930970957e-05
-3.31646108022262e-05
-2.14229264983272e-05
-1.88794791058486e-05
-3.96346732087594e-05
-2.72124273604163e-05
-1.51246163114864e-05
-1.1068757167585e-05
-3.3982288896911e-05
-3.3785304893721e-05
-1.46966918779975e-05
-3.25855164756772e-05
-1.3435958099411e-05
-3.70562351533088e-05
-1.0705254824524e-05
-2.31791458727227e-05
-1.80783257916195e-05
-1.87845092396673e-05
-3.93755426558876e-05
-5.26086532624932e-06
-1.05983042563712e-05
-2.15829952003077e-05
-2.86477130616321e-05
-2.27254610879597e-05
-1.36617985701442e-05
-3.48593844244178e-05
-1.85157423233481e-05
4.97123548834706e-06
-1.86266160195736e-05
-3.27341626302052e-05
-2.89348091866337e-05
-2.34767018738374e-05
-1.50845256744215e-05
-1.98873322959219e-05
3.29290240261399e-06
-2.92023809744379e-05
2.12802311177577e-06
-1.32744122552322e-05
-2.40605246775064e-06
1.27480852114152e-05
9.83564284491674e-06
7.54823060108446e-06
-1.44535096386127e-05
-5.76010281076578e-07
2.63250947665199e-05
9.08946395351087e-07
-2.82967640103434e-05
-2.74928155550776e-05
-1.6893075627542e-05
-3.01960475550301e-05
-1.04648318841872e-05
-3.18434196107574e-05
-1.1893895216771e-05
-1.28913412404425e-05
-2.18921471946084e-05
-1.77267512927677e-05
-1.99970025738586e-05
-4.18118527728999e-05
-1.11969859470751e-05
-4.64577409772589e-06
-3.12944681104362e-06
-1.30262074626426e-05
-4.62948244500621e-05
-2.62283697167157e-06
-2.82190685083481e-06
-7.44646473904638e-06
-1.36528999706417e-05
-2.96354142368055e-05
-1.14461496329626e-05
-1.12194381076862e-05
-4.31518829983376e-06
-2.15091052257951e-05
-2.14744786604821e-05
-3.08015829944281e-05
-1.65713697428244e-05
-3.92607617034199e-05
-1.2532511723657e-05
-3.42597804705913e-06
1.33771030242373e-05
-4.87546983340265e-06
-1.27980102089373e-05
-2.00644550821191e-05
-2.40967684557697e-05
-2.42064410556865e-05
-2.71830179651369e-06
-3.84947268278407e-05
-3.59391002066706e-05
-2.24176910118453e-05
-1.41647714791931e-05
-3.15238263100498e-05
-3.75040922380973e-05
-1.14841135590086e-05
-1.35272825292546e-05
-2.31826021024639e-05
-6.00355077544816e-06
-3.43393164895525e-05
-1.27746529018393e-05
-8.93012549365879e-06
-7.74119957980061e-06
1.25385454962901e-06
-3.00973734143792e-05
-2.61448007681026e-05
-1.23889195356629e-05
-2.81538181199784e-05
-1.65543516321877e-05
-2.53159738137763e-05
-3.81219222891628e-06
-2.61889593855508e-05
-2.95692486922232e-05
-2.41714869767767e-05
1.22926076423509e-05
-1.52619984213475e-05
-2.4453731804992e-05
-6.70632107689956e-06
-5.875718261991e-06
-5.75864382994922e-06
-3.01543133111711e-06
-9.97054408044343e-06
-2.02942705073604e-05
-1.07196854689493e-05
-7.6787360506764e-06
-3.64573342069292e-05
-1.19691705846701e-05
-1.03163516364777e-05
-3.79826037834453e-05
-7.49689671181579e-06
-1.64925672781255e-05
-2.08538780748071e-05
5.76421317965297e-06
-1.55559864820445e-05
-3.84547708143753e-06
-4.40261299686523e-07
-2.07301698745532e-06
-9.11521014023836e-06
-2.73434875212404e-05
-1.91633937336395e-05
-1.52421383167942e-05
-3.66450495122548e-06
-7.06820659032978e-06
-1.66126707274732e-05
-4.83988251542185e-06
3.5414830885597e-06
-8.64062515005261e-07
-9.98329764386429e-06
-4.58768621891737e-05
-3.77675170124324e-05
-1.42018512343082e-05
-4.08243589223665e-05
-2.22771101095122e-05
-2.87041648610174e-05
-4.63757899297698e-05
-2.89381653701778e-05
-2.7254003775183e-05
-2.52047714096378e-05
-1.30421314768064e-05
-3.23720211844897e-05
-1.35945916895252e-05
-1.45983287456585e-05
3.75978452885084e-06
-1.29497179490506e-05
-8.66164224722896e-06
-1.37407472825658e-05
-7.06534475216753e-06
-3.28554716336016e-05
-1.18763897365447e-05
-2.29114298621844e-05
-3.30872048978348e-05
-4.36224081546805e-06
-1.6129474653257e-05
-2.67338371393504e-05
-3.849413382104e-05
-1.94887319517983e-05
-2.70182445718585e-05
-3.5630121691228e-05
-2.0887140330206e-05
-3.97970581720088e-05
-1.82609791635792e-05
-3.90039189695743e-06
1.71811961705034e-06
-2.45833698706151e-05
-1.77222371816379e-05
-1.92605203262614e-05
-7.75120935557344e-06
-7.40845158430316e-06
-5.55515346740193e-06
-5.34108787207672e-06
-2.68510835412984e-05
-1.16419175019487e-05
-1.9885826141335e-05
-6.07487818357014e-06
-3.67870623929432e-05
-2.91174470346146e-05
-2.37233657266914e-06
-7.50927909420278e-06
-3.08598579864714e-05
-1.87543446345239e-05
-1.17579838247842e-05
2.49462093592618e-06
1.06371221221369e-05
-1.6887461867534e-05
-1.57408355975656e-05
-1.10609467371336e-05
4.58634951153516e-08
-1.27814515872287e-05
-1.83977709451119e-06
7.00261040553934e-07
-1.27615884775073e-05
-1.08151122731931e-05
-1.98409663892584e-05
-2.54222306543615e-05
-2.64192240094393e-05
-2.75026259845647e-05
-2.37451161051139e-05
-1.903566856793e-06
-1.300602769512e-05
-3.48129410893431e-05
-1.12658190940234e-05
-2.86809124680249e-05
-2.93082506143209e-05
-1.91705977965642e-05
-3.61027499749398e-06
-1.12921869117255e-06
-1.37944499784062e-05
-2.37432195635199e-05
2.15235835193316e-06
-1.14574672266705e-05
-4.29638026412276e-06
-6.64404068228097e-06
-1.86005924557666e-05
-1.21556330197566e-05
-1.26597772038052e-05
4.65148588996585e-06
-2.25674000612869e-05
-1.46701313246403e-05
-3.22734754776728e-05
-3.78548660480208e-05
-2.82178704080987e-05
-2.26407178371712e-05
-4.02731920165455e-05
-3.38002392679233e-05
-2.1635837569519e-05
-2.24533033007149e-05
-2.64322559116704e-05
-1.82391589621126e-05
-9.71705842637004e-06
-4.52782003568598e-05
-4.66669126405964e-06
-2.49179689007666e-05
-2.84057774404265e-05
-2.67730859817438e-06
-2.35957595526972e-05
-4.11809789452747e-06
-1.90885082485493e-05
-4.48427480219426e-05
-1.8480327410392e-05
-3.95340486394147e-05
-2.65120228487743e-05
-2.30509723957163e-05
-1.47804345160432e-05
-3.35519203020184e-05
-3.50133407407217e-05
-1.02766636735261e-06
-8.62422804877263e-06
-1.59546181652396e-05
3.44273582271145e-06
-2.08391960970068e-05
-2.30416330885661e-05
-2.08105124003944e-06
-8.6299706954612e-06
-1.58550249827245e-05
-1.74455072334093e-05
-1.55978275098135e-05
-3.74382745872758e-05
-1.03746027228247e-05
-1.61200789650983e-05
-1.56248049703918e-05
-1.44973607146691e-05
-1.41241402156091e-05
-8.58193639699785e-06
-2.33302005482439e-05
-2.08764903306831e-05
5.10996698964136e-06
4.91771500654062e-06
1.41900337799873e-06
2.20809990982859e-05
-3.29926088178037e-06
3.64542005284919e-06
2.25784820089883e-06
-2.30809818942308e-06
-7.50826419465048e-06
-5.1072401980478e-06
-3.56774633972666e-05
-1.54549365898968e-06
-1.15541140767886e-05
-2.66011457682067e-05
-1.83098736367129e-05
-2.26816136136299e-05
-2.55481941563869e-05
-5.218572949527e-05
-3.32408095339344e-05
-2.56098390891579e-05
-1.13872774979899e-05
-1.27404615870502e-05
-1.03200085896612e-05
-1.44884609452334e-05
1.69293027173135e-06
-1.29784305926998e-05
6.16106990542991e-06
6.17404350060901e-06
1.04590398573357e-05
-1.40016885041162e-05
-6.09975074464517e-07
-1.74255650670256e-05
-2.7097121143654e-05
-2.68084605519886e-05
-4.34328950329428e-05
-2.72744014393752e-05
-2.35441125833947e-05
-2.43546968465022e-05
-3.53113921563386e-05
-2.07397407031804e-05
-2.18342304389702e-05
-5.21518752754012e-05
-2.70911552643782e-05
-3.43352498586671e-05
-6.04776952095122e-06
-1.71324315119135e-05
-1.52554454120516e-05
-2.39343005721126e-05
-3.24374924110078e-05
-1.44570305605802e-05
-2.80582874123621e-05
5.07855354951872e-06
-1.09229763970549e-05
-1.78261909090889e-06
-2.26559402513293e-05
-1.31532294867453e-05
-1.99270583655501e-05
-2.05103332949906e-05
-6.21616537952949e-06
-3.1282138515171e-05
-9.84302528542581e-06
-9.02348707825469e-06
-2.79451593525411e-05
-3.20993888064354e-05
-3.54852667509194e-05
-2.13322036246128e-05
-1.96446123334973e-05
-2.77551587093676e-05
-1.73004302471056e-05
-2.59784374148641e-05
-1.44388978154822e-05
-1.99592843535992e-05
-1.18568888494275e-05
-6.68941515724984e-06
-1.19794341127294e-05
-2.6145846167885e-05
-9.52008973420616e-06
-2.04640703772921e-05
-2.45989830186112e-05
-3.80604915126035e-05
-3.93643281199975e-06
-2.36640597220988e-05
-6.32216874184234e-06
-1.50836614740583e-05
2.06095330804551e-05
-2.19704214584462e-05
2.91836527406575e-06
-1.00113694336152e-05
-1.05488258108718e-05
-2.44950462191946e-05
-1.84132166636282e-06
-4.60741937550116e-06
-2.17438457636781e-05
-2.83377659744137e-05
-5.34632720575367e-06
-3.75596598008043e-06
-1.21489708895736e-05
-1.58942251606729e-05
-3.24894785758715e-06
-2.88620649256639e-06
-1.49825906176207e-06
-6.14471335563358e-06
-4.6415147950228e-06
-3.07351409917191e-05
2.20264390130848e-06
-2.34028694995504e-05
-2.22046684730192e-05
-1.53207857600535e-05
-1.88058522940122e-05
-1.23429530386963e-05
-2.84648440363781e-05
-1.99972872643572e-05
-4.3304759917891e-06
-1.69427467130106e-05
9.73299005640945e-07
-1.94559880217318e-05
-1.27306007024812e-05
-1.26130814668886e-05
-3.23970856001812e-05
-3.41924394729067e-05
-2.71991910674257e-05
-2.9551592279093e-05
-1.49625833794936e-05
-1.55927109039322e-05
-1.98547557032346e-05
-1.15369288795069e-05
-2.6828152271386e-05
-3.13264735123886e-05
-6.46321189439432e-06
-2.74544272041562e-06
-1.15203236212115e-05
-3.18344991744001e-05
-3.13953467644018e-05
-2.49652646570729e-05
-1.06557215893211e-05
-1.7806440396699e-05
-5.09949952550742e-05
-2.00585527742019e-05
-4.24597344617785e-05
-7.7254652987316e-06
-2.496397031978e-05
-1.74638853802729e-05
-1.47698624326344e-06
-2.92990122029645e-05
-1.79080882523451e-05
-2.3194819573933e-05
-1.58893006712366e-05
1.9738223616571e-06
-1.64705646872823e-05
8.16141526450002e-06
1.13356692093512e-05
-1.97455728204428e-05
-1.07239106596989e-05
-1.95369580548356e-05
1.10090929620529e-06
1.38154950676607e-06
-1.21447635309724e-05
-1.32266524082589e-05
-1.31366284705032e-05
-2.59474280279797e-06
-1.26702946116062e-05
-2.85132941612131e-06
-1.3904482745061e-05
-7.74517750647596e-06
-1.62892895224099e-05
-2.09182344418281e-05
-1.02336165993293e-05
-6.73934304756006e-06
-1.12226419410114e-05
5.90412926020434e-06
-6.78213000226938e-07
-4.62524026367431e-06
-8.99831527382356e-06
1.66074035131645e-05
6.16305971272179e-06
-2.28201324021496e-05
-1.62831542868913e-06
-2.37795248569457e-05
-2.55287608995926e-05
-1.52407392783453e-05
-3.80395072612052e-05
-2.24608914825993e-05
-2.61195925030514e-05
-2.07206609713885e-05
-2.48709203223272e-05
-4.24618485396381e-05
-2.45412115979597e-05
-2.55756903433199e-05
-1.6514610841218e-05
-1.64971247710373e-05
-1.33297139882981e-05
-1.27560218337041e-05
-2.75616708695124e-05
-4.42732777710141e-06
-1.20260024113441e-05
-1.94506377986238e-05
-2.48813317953016e-05
-2.72359693239657e-06
-1.06835191390993e-05
-2.77737786976662e-05
-1.91875290083441e-05
-2.89752756226704e-05
-2.01763065565949e-05
-2.94076995625385e-05
-2.83794867493602e-05
-3.46161259929836e-05
-1.36245814055062e-05
-4.51562570684178e-05
-2.45094292834763e-05
-4.83688823284084e-06
-1.91386951074861e-05
-3.12629224703872e-05
-2.24899478307808e-05
-4.11993608605846e-05
-3.37809896158423e-05
-2.86409436589548e-05
-2.7696588126696e-05
-1.68638189394369e-05
-1.48221868032421e-05
-9.46725437233431e-06
-1.58001524153502e-05
-2.502306025658e-05
-2.84859954023654e-05
-2.03265324930789e-05
-1.39204648169308e-05
-1.14691646553261e-05
-2.59834287181841e-05
-5.06082679600166e-06
-1.44864309863155e-05
-1.72242832028957e-05
-1.69734786153522e-06
-5.65224024458811e-06
7.13329137900326e-07
-1.34437475362307e-05
-2.24258012483149e-05
2.86162482142782e-06
-4.45560448336415e-06
-1.55050212484094e-05
-2.74525400629695e-05
-1.12851060773878e-05
-1.95577028124e-05
-1.12037229711871e-05
-1.72905649904285e-05
-3.95298293296182e-05
6.86183497638274e-06
-4.30482180222458e-06
-1.27545268525588e-05
-1.96514783376567e-05
-8.07464796504909e-06
-2.72874761286764e-05
-4.52089544754129e-06
-9.0935031898766e-06
7.24189483804335e-06
-7.32180032493384e-06
-2.22772071159929e-05
4.04514301919594e-06
-5.72546664721097e-06
-6.11667675531756e-06
-8.53955060157975e-06
-2.19366505661905e-05
-1.78167775735215e-05
-3.59733739066593e-05
-3.06193038346407e-05
-1.53502851634429e-05
-1.48000499284802e-05
-1.35980008938835e-05
-3.72039968260728e-05
-9.93809443346565e-06
-1.37184831179646e-05
-2.60975000232508e-05
-2.43444507690409e-05
9.14497900663753e-06
-8.8578509226173e-06
-2.43998747404999e-05
-1.32808921257753e-05
-4.97082299116909e-06
-1.78290236586239e-06
-3.19621244469217e-05
-2.24609616127916e-05
-2.76920129991126e-05
-3.97415737464974e-05
-3.84592486616509e-05
-4.17848204772773e-05
-4.24629941912478e-05
-4.00926796558614e-05
-3.07690010717795e-05
-2.34495296329917e-05
-1.71894983002996e-05
-2.58260909096669e-05
-3.86884481970886e-06
-2.10257564070438e-05
-1.59664793077132e-05
-3.77089216103121e-06
-4.55393651167137e-06
8.51743245918625e-06
9.82116420470075e-06
-8.83646306710063e-06
-1.73490076547538e-05
-7.66661741943622e-06
-1.30311376531001e-05
-9.38542906100082e-06
-2.19681641898331e-05
-1.89404239348709e-05
-2.05150067573213e-05
-2.36684527113798e-05
-2.29923946380098e-05
-2.91396286224057e-05
-3.22313471509766e-05
-2.3456036900538e-05
-3.99005312769754e-05
-4.55577074914465e-05
2.37188666839475e-06
-8.92971133174786e-06
-2.7106141551309e-06
1.01104245927422e-05
-7.74816340392931e-06
-2.74651291187076e-06
-9.1258505939239e-06
2.08337341721209e-06
-2.43037664564425e-05
-1.53705969095293e-05
-1.5669300187363e-05
-1.95042214645133e-05
-3.68874790171342e-05
-1.45251031434349e-05
-2.49554073529405e-05
-1.95223527284686e-05
-2.63690676085605e-05
-2.05583633211955e-05
-7.54369277170213e-06
1.46196807637139e-06
-1.25616977795285e-05
-4.54528771283238e-07
-9.20417034564135e-06
1.66347057883457e-05
4.83520385518119e-06
5.16845392187695e-06
-1.37187766263134e-05
-3.6027018627552e-06
-2.03884795890108e-05
-5.6899886875838e-06
-3.32377183023883e-05
-4.5832082688827e-05
-3.94603564292239e-05
-2.12367658275507e-05
-1.36326012959293e-05
-6.08207617577688e-06
-2.84638214778513e-05
-1.50907471500095e-05
-1.32048373691902e-05
-2.37568454601303e-05
-6.11846448893941e-06
-1.07519332963405e-05
-2.4283384686178e-05
-1.66819913935441e-05
-8.7038062164859e-07
1.46195511880838e-06
1.29129596589194e-06
-2.80083148790346e-05
-1.16765397086842e-05
-9.23388421663833e-06
4.77236086732679e-06
-4.51785242435035e-05
-3.22628021315813e-05
-4.45044975140534e-05
-4.15969677238099e-05
-4.84893582518148e-05
-1.59236461093555e-05
-3.92704566359912e-05
-2.27897384761827e-05
3.77585892548626e-06
-1.66960087086107e-05
-1.44360573070312e-05
-8.62779465866372e-06
8.64857138229283e-07
-1.71465432889037e-05
-2.29831832768302e-05
1.11242467101619e-05
-6.5432649171817e-06
-6.29915798488903e-06
-2.63314791222524e-05
-4.31483270674579e-05
-2.19404916128409e-05
-2.46688890837413e-05
-1.24595674689723e-05
-7.65479475298651e-06
-2.64545241511039e-05
-1.82139751888946e-05
-2.72168164445562e-05
-1.75610703010088e-05
5.04810055541448e-06
-1.18331123228105e-05
-1.66371054022391e-05
5.14113898388681e-06
-1.07646211603623e-05
1.36200132764571e-05
-7.33063472836041e-06
-1.2364296989671e-06
-8.40510890747888e-06
-1.82291208958502e-05
-7.01173219033671e-06
-1.66991748239844e-05
-1.11248640563028e-05
-2.53788517597966e-05
-5.53528747724812e-06
-2.745955693133e-05
-2.69092970929894e-05
-3.67863858673556e-05
-1.50267687759202e-05
-1.33405124793983e-05
-1.78209771629557e-05
-1.25871130381157e-05
-1.02102428213298e-05
3.73385047986394e-06
4.15762446673873e-06
3.45747078072898e-06
-1.24181234457322e-05
3.3489162173608e-06
-7.09812946287541e-07
-1.07122320354393e-05
1.7402917101523e-05
-1.47564287935888e-05
-1.31919623587274e-05
-1.38316672876133e-05
-9.28673778578085e-06
-1.36328475624456e-05
-2.20115862231363e-05
-4.19995105711611e-05
-8.99386061314998e-06
-2.68556406990654e-05
-2.86801131076065e-05
-2.82479951808114e-05
-1.20160877010432e-05
-3.22384363365164e-05
-2.36995767249102e-05
-1.40248349717787e-05
-8.19061537195744e-06
6.73639726007754e-06
-2.38450731274265e-06
-6.75711050930787e-06
4.73664558082739e-06
-1.5383373572125e-05
-3.05229054427681e-05
-1.49956499901452e-05
-2.13450098112871e-05
-6.64670307681879e-06
-3.01296132462988e-05
-3.26912647005627e-05
-2.16170159001358e-05
-9.78252672713052e-06
-3.17989791045452e-05
-3.3949755359457e-05
-4.06983235599305e-05
-1.13694267011356e-06
-5.04549847003212e-06
-3.01162327788993e-05
-1.32737532434559e-05
9.01540586825936e-06
-2.53599134119556e-05
-5.2758272642855e-06
-9.77822977190536e-06
8.07276835713565e-06
-1.40479254470817e-05
-3.52175160049487e-06
-4.21719674734043e-06
-1.93740219279925e-05
-1.46293269559198e-05
-1.66136551636224e-05
-1.97860601212951e-05
-2.70829419692328e-05
-3.84491381387156e-05
-9.54674621763524e-06
-2.33549768517553e-05
-2.05537223541082e-05
-5.88194010388663e-06
-2.96201862410084e-06
-8.42116888528185e-06
1.00516429664473e-06
-5.56037384910474e-07
6.27612926512335e-06
-1.57065325306813e-05
-8.39234826531127e-06
-1.30303931849405e-05
-1.49724070533447e-05
-3.30062224181321e-05
-3.18140640071429e-06
-6.78730977768003e-06
-1.83425429868089e-05
-2.08243952716738e-05
-9.45000638964291e-06
-2.94651325620703e-05
-2.41845094955216e-05
-2.57478008464005e-05
-3.86398383227059e-05
-2.80421677114703e-05
-2.03718622032463e-05
-2.42272188753308e-05
2.48155334292421e-08
-2.8869411769836e-05
-1.99479924094707e-05
-9.45290561573425e-06
-1.76876291770365e-05
-2.24462981732789e-05
-1.15601293203105e-05
7.29309288078566e-06
-1.74886159082051e-05
-1.58700470563532e-05
-3.9247929407847e-06
-3.67618526094758e-05
-2.56737620719663e-05
-3.43216216396954e-05
-3.55306348002966e-05
-1.39923257028411e-05
-4.20717629723834e-05
-3.39686663441741e-05
-3.41758540390395e-05
-4.58502654598586e-05
-4.22288112859435e-05
-2.47545847150694e-05
-2.68113513962884e-05
-4.15837755357121e-05
-3.56004128673331e-05
1.00204764431544e-05
-9.78760405375744e-06
-2.06601077290703e-05
-1.0540628794099e-05
6.17190485992259e-07
-1.65320032632989e-05
-3.14670306865611e-06
-1.73246897255135e-05
-1.91123630063699e-05
-8.22816686517184e-06
-2.93296887765816e-06
-5.46297637953634e-05
-3.69413299989554e-05
-4.10839310846428e-05
-3.03632989221118e-05
-4.66304822749052e-05
-2.28920817510601e-05
-1.58310217321655e-05
-4.84702085581884e-05
-1.94312025648368e-05
-1.32080598294885e-05
-6.65098452445434e-06
3.20377760069623e-06
-1.168673747162e-05
1.31432469953276e-06
-2.13352496539963e-05
-7.14506406298291e-06
4.8717661292727e-07
6.32338621335061e-06
1.03123608424765e-05
-2.009735819781e-05
-1.6698015473748e-05
1.46686399051431e-05
-1.87001248311872e-05
-1.6285861442965e-05
-1.04355044539963e-05
-1.78410293656967e-05
-1.53968364228356e-05
-3.19769740856651e-05
-9.75234709461202e-06
6.61856588129711e-06
-1.421890749451e-05
-2.496053740937e-05
-9.47937267053347e-06
-5.60272390729271e-06
-1.04227283936512e-05
-2.86115862177902e-05
1.81015016138627e-06
-1.08248081100599e-05
-3.50718528382998e-06
-1.07578725061215e-05
-2.48345645244252e-06
4.42845038790592e-06
-2.33880290398997e-05
-1.08936047834178e-05
-1.45286566482927e-05
-1.54027741610474e-06
-2.05392379948134e-05
-2.44666145768671e-05
-2.12856768168639e-05
-4.62279039593239e-05
-3.36490865923114e-05
-4.45275714198229e-05
-3.68901684831749e-05
-2.45507327215313e-05
-2.823816807863e-05
-2.51771419440041e-05
-1.05331376373172e-05
-2.92242474042288e-05
-1.57802467758409e-05
-2.29404837792679e-05
-2.16868118791288e-05
-6.52571086316174e-06
-2.18524220318789e-05
-5.81944012193923e-06
-1.9091787439491e-05
-3.11039773112032e-05
-1.78427906751323e-05
-1.80838570652598e-05
-2.0689655144575e-05
-3.35550374951169e-05
-1.63656931984819e-05
-3.14826322887938e-05
-2.02139752764151e-05
-4.39723352667753e-05
-1.495483106741e-05
-1.82426090312878e-05
-2.02135136791539e-05
-1.79286433877416e-05
-2.60288271947445e-05
-1.11650845320964e-05
-1.92162141266957e-05
-8.8817898761673e-06
-1.99395231842755e-05
-6.36084413373764e-06
-1.24204264509533e-05
-1.67020638532427e-05
-3.34017517842538e-05
8.33126693262889e-06
-2.27365500917001e-06
9.57442413403876e-06
-1.37528441130802e-05
-7.93060707901127e-06
-2.01449173404652e-05
-8.29229395967317e-06
-2.09987868393916e-05
-1.62266321611559e-05
-2.14631152618153e-05
-1.67381729279145e-05
-1.94471482330405e-06
-1.17297216620712e-05
-5.75859982046988e-06
4.53051647009927e-07
7.13754560310121e-06
-1.72220495243898e-05
9.01375352683343e-07
-2.85765739703033e-05
-1.9914936677607e-05
-7.59085585921447e-06
-8.77078178732537e-06
-4.3228073981182e-06
-3.1271096391157e-05
-1.33037247843947e-05
-1.58137395945767e-05
-1.85871797586377e-05
-5.33526579250376e-06
-1.67418602767434e-05
-2.61700716488372e-05
-1.96692842917132e-05
6.2020703785507e-07
-3.21200330496535e-05
-1.47095883167858e-05
-4.39874731431756e-06
-2.18343509496336e-06
-9.28083285851384e-06
-2.24243116335967e-05
-1.96461656961508e-05
-3.83074283305602e-05
-2.07120216362959e-05
1.63690770516703e-06
1.19809743466876e-06
-1.45692579976547e-05
-1.11002997988207e-05
-1.36960644575351e-05
-2.28610934783637e-05
-2.23716036678423e-05
7.74776000678515e-07
-4.83322575007591e-06
-3.54078974017836e-05
-3.60270222100159e-05
-1.96485231592288e-05
-2.73948075027595e-05
-6.11859741013358e-06
-1.18066377351224e-05
-3.40722182780482e-05
-1.39982326762593e-05
-2.11870194542291e-05
-2.84550761242601e-05
-1.44561182334758e-05
-2.21503558950622e-05
-3.15156866267741e-05
-2.76631050141721e-05
-3.08498338016806e-05
-7.03047477745725e-06
-1.74526132208247e-05
-1.71038770434582e-05
-1.64658411840935e-05
-2.00205922275005e-05
-5.38308007939225e-05
-9.60280557429156e-06
-8.26717146596065e-06
-1.55010726566953e-05
-1.88511188688639e-05
-2.0975450097952e-05
-1.49198577673363e-05
-3.15991511081952e-05
-2.31829746399455e-05
-7.359286235253e-06
-1.04068276278221e-05
1.17199693090686e-06
-2.37919209431367e-05
-2.14954941409954e-05
-2.14137705110259e-05
-1.43721864799335e-05
-2.941791381786e-05
-2.0938285658691e-05
-2.89661111839173e-05
-3.3158607773881e-05
-1.437374341012e-05
5.48926349087622e-06
-8.96201945731762e-06
-7.14296327013464e-06
-1.91503192318102e-05
-1.2910729400441e-05
-8.53440460464949e-06
-1.74735587311965e-05
-1.59028111410616e-05
-9.14009661928451e-06
-1.83636826763804e-05
2.36362451082547e-06
-5.79438791529501e-06
-1.65331655974075e-05
-1.69331432249052e-05
-1.63803223393919e-05
-1.71918517371859e-05
-1.24935459320823e-05
-1.88095671387807e-05
-1.32583984825301e-05
-1.3891940423031e-05
-1.7436974389737e-05
-1.13185872712189e-05
-2.61604738203026e-05
-2.90168842925718e-05
-1.09980268332591e-05
-2.00374468124194e-05
-1.26171758457202e-05
-3.15614872703318e-05
-8.88499085831373e-06
-2.66120368514343e-05
-2.62884607833392e-06
-1.30284773358396e-05
7.20191942244684e-06
-4.55169578702363e-06
-1.56542403907346e-05
-1.71611987360737e-05
-7.89801351948114e-06
-1.31693234800708e-05
-2.54426909011056e-05
-1.01753451398398e-05
-1.217405516161e-05
-2.24909728690734e-05
-2.58887864461869e-05
-1.81336792466558e-05
-3.43983264260914e-05
-3.77491635099339e-05
-2.08620719380091e-05
-2.23442789154162e-05
-4.25637903847112e-05
-2.36740606619099e-05
-1.21987156359778e-05
-1.11561614865902e-05
-2.16017468162363e-05
-2.30549321752063e-05
-5.00269487116691e-05
-3.10534320441152e-05
-2.23709459765206e-05
-2.55432833569158e-05
-2.88820813314534e-05
6.74571868408872e-06
-1.74262155510138e-05
-1.61383320042336e-05
-2.48264205356047e-05
-3.42283453373305e-05
-8.79671380689938e-06
-4.24489572875178e-05
-2.58170741670778e-05
-1.05508974509797e-05
-2.24548321723067e-06
-1.60414994218271e-05
-2.78307396061102e-05
-1.43043257013974e-05
-1.82227674016983e-05
-5.91654291454149e-06
-4.03638301256326e-06
-1.10494932183056e-05
-1.76950688071792e-05
-5.10760053188294e-06
-1.20237588771851e-05
-2.56825210647771e-05
-2.22623577936913e-05
-8.97734246868604e-06
-2.7746376070543e-05
-2.27777235066492e-05
-1.20389056033297e-05
-1.79886697180896e-05
-2.23159090243584e-05
-3.40838490690645e-06
-2.64824217573979e-05
-4.07862079153018e-06
-3.24530835100238e-05
-1.17020288046027e-05
-3.39974740915267e-05
-9.01640810131062e-06
-2.04535785707512e-05
-1.43295383049316e-05
-2.50956879271219e-05
-3.30593000044321e-06
-1.44521544773723e-05
-2.12714591376183e-05
-1.57890240638749e-05
-5.90487238073648e-06
-1.67572122918905e-05
-8.32953923099672e-06
-2.80531368654276e-05
-2.4629738194613e-05
8.98286784726965e-08
-3.57007425616065e-05
-1.55595006382267e-05
-9.42190365130315e-06
-1.13085139865382e-05
-3.3347913145241e-05
-2.29869322579422e-05
-1.90354344318773e-05
-2.00720309463435e-05
-1.46810420351852e-05
-1.36243931797706e-05
-1.84967451183289e-05
5.70129549687285e-07
-1.20079253867323e-05
-3.36965920927721e-05
-1.19524199524556e-05
-1.5911879617776e-05
-1.65828839280288e-05
-9.41414360550648e-06
-2.42725288392886e-05
2.59356699635687e-06
-1.8701603383478e-05
-1.66791852266191e-05
-4.08866042193005e-05
-3.44529051374453e-05
-4.08227814916056e-05
-2.37059511815404e-05
-4.29379990269138e-05
-1.48920908927833e-05
-4.54477790190806e-05
-3.41530193424656e-06
-7.87906278601514e-06
-3.05810543441565e-06
3.74704866199785e-06
-7.11721921010412e-06
-9.58107514657598e-06
-3.00705836683056e-05
-1.36056415897875e-05
-1.63228039997909e-05
-2.27751342693881e-05
-1.53762914737317e-05
-2.70413331876147e-05
-4.85684697199457e-05
-1.21928062814724e-05
-2.47334728869967e-05
-7.83276228794353e-06
-1.61584787564048e-05
-3.44358051686236e-05
-4.27015247275937e-05
-8.88465695051699e-06
-1.85126528285234e-05
-3.66119926387181e-06
-3.52511117233323e-06
-1.50040445502266e-05
2.19376724468901e-06
-8.62238443858774e-06
4.10613473343278e-06
-3.75355215937772e-06
-4.96124940361301e-06
-5.95672691528797e-06
-2.40373332576264e-06
-4.67228614563871e-06
-3.33204079421763e-06
3.84258466281448e-07
-4.02414586642837e-05
-7.8004008260954e-07
-1.31212910741513e-05
-2.26818072506941e-05
-2.75218312565211e-05
-3.03511558168336e-05
-2.25225176821068e-05
-2.03543066857962e-05
-1.77400420089739e-06
-2.1361844505551e-05
-1.003489562781e-05
-1.95851039476701e-05
-1.62581252985733e-05
-4.82890632426736e-06
1.50008500681543e-05
-3.72138074477707e-05
-8.33095551637194e-06
-1.0868673258679e-05
-1.95024440300606e-05
-2.60280794174339e-05
-1.79961506467787e-05
-2.41709675514464e-05
-2.69110186169116e-05
-2.14387898931549e-05
-2.96704395275683e-05
-2.83988363378844e-05
-2.81250509179344e-05
-1.24973237184533e-06
-3.8038063808083e-05
-2.2277621386541e-05
-2.10544816636588e-05
-1.40789000684531e-05
-2.03117157147527e-05
-7.3056203358245e-06
-4.49270285828821e-06
-1.2253058858363e-05
-2.08528724433171e-06
-1.23735199367308e-05
-3.23539535009814e-05
-2.25047669065404e-05
-3.49727699742516e-05
-1.80617060689195e-05
-9.51154807835494e-06
-2.08103683953193e-05
-3.24031160776255e-05
-1.98412282651297e-05
-2.05177403586497e-05
-4.82999360252959e-05
-2.34214288762373e-05
-3.03259271041231e-05
-1.70157792023258e-05
1.11009601661939e-05
-2.09425265253305e-05
1.02026799231675e-05
-2.16887969621465e-05
-2.14404866618004e-06
-6.31993325119786e-06
5.26474615068075e-06
-1.90492818729235e-05
-3.0047566447556e-07
-2.42213932105633e-05
-3.11617769679879e-05
-2.59300709901512e-05
-1.03194644481833e-05
-2.24770336419741e-05
-1.76674143344048e-05
-3.11784903125104e-05
-4.02567767491502e-05
-2.29021314924702e-05
-2.98266023264039e-05
-3.80596050227596e-05
-1.92274552846693e-05
-4.14121600026004e-05
2.55848380191097e-06
-1.3370016243199e-05
-1.17837087424054e-05
4.82221411309782e-07
-1.63012154544625e-05
-2.73672275374334e-05
-2.17245061689339e-05
-1.40910765380125e-05
-8.28457720658994e-06
-1.18711540618158e-05
-7.31610392051733e-06
6.92805386989773e-06
-6.10952700084804e-06
-2.72734461653604e-05
-2.51930336610359e-05
-1.6081934155134e-05
-2.14315028389354e-06
-1.07980585825073e-05
-6.89575018939541e-06
-2.12605335286022e-05
-1.3613709282689e-05
2.49705044701308e-05
-1.11390429936159e-05
1.08188246047952e-06
-5.88618913844206e-06
-1.62979541408512e-05
-1.97867027783473e-05
-1.49471882691255e-05
4.55930436479141e-06
-1.4965998679114e-05
-3.48907874827347e-05
-3.03708101382424e-05
-3.16690323985978e-05
-1.75459335072033e-05
-1.44632004172733e-05
-2.75540738988565e-05
-3.57354521231756e-05
-2.63543275867339e-05
-1.33040505399443e-05
-2.44971469343783e-05
-2.5506811402333e-05
-1.75710683775183e-05
-2.56016096519385e-05
-1.58118599292185e-05
-1.44276152161809e-05
-4.02825715462574e-05
-3.68223378081046e-05
-8.42993655426249e-06
-9.68396876966628e-06
-7.4102318838864e-06
-2.14235789117735e-05
-1.65853526793754e-05
-4.76408812558544e-06
-5.60720495804765e-06
-2.33679269498031e-05
-9.02326032732458e-06
-4.14458086177956e-06
-1.7111703806539e-05
-1.88987624427284e-06
-1.8153217250008e-05
3.59677824561062e-06
-1.31796202890074e-05
-3.43320654601205e-05
-2.349034058584e-05
-2.15597518781259e-05
-1.89329918970402e-06
-2.98742978782828e-05
-4.94671265815012e-05
-1.25002689868093e-05
-1.26269494530921e-05
-2.00413711295307e-05
-1.05297753219302e-05
-1.87540857574458e-05
-1.86819184009041e-05
-6.62755789732519e-06
-1.16906403496921e-05
-2.12836432882953e-05
2.07879665453093e-05
-9.45369567578129e-06
-1.28289908712758e-05
-4.2880692599744e-07
1.01364659033626e-06
-2.69487490766844e-05
-2.33274179449338e-05
-3.09959160304052e-05
-3.61330664842375e-05
-2.64453725316634e-05
-1.92596732759881e-05
-1.27413853177361e-05
-5.18455541339408e-05
-3.80935833471339e-05
-3.01825350952421e-05
-3.54990721385442e-07
-2.18705191893926e-05
1.37578012361607e-06
1.39467852421248e-06
8.83046053454931e-06
-5.03086816707225e-06
-1.50907026465461e-05
1.13229609528804e-05
-3.09478614845645e-06
-8.95508557546408e-06
2.85840165217552e-06
-1.54102407471382e-05
-1.99163245329128e-06
-1.52971689106303e-05
-2.41987348287365e-05
-3.49065151606249e-05
-1.23814066624576e-05
-2.78214965284397e-05
-1.28845652065843e-05
-7.61985353568429e-06
-2.68083225156247e-05
-2.48663592389599e-06
-2.8682849129244e-06
-8.82125242009744e-06
-6.1199151134619e-06
-2.48341311938108e-05
-1.53489743865457e-05
-6.50214712150708e-06
-4.19869589903678e-06
-1.99176638138514e-05
-1.1528774661943e-05
-8.28536924738291e-06
-2.89421862376947e-05
-1.70242522046398e-05
-2.169167415677e-05
-4.57282063788506e-05
-4.49645518647401e-05
-3.8795769952482e-05
-9.44708997124881e-06
-2.63326277483657e-05
-2.06323143093649e-05
-2.05695519478968e-06
-1.50625445893133e-05
8.26977382186478e-06
-2.10584130372965e-05
9.81651990211792e-06
-1.27078753686188e-05
6.20513501828421e-06
-9.6511068285306e-06
4.48092392877096e-06
-1.37826840798418e-05
-5.92602135821074e-06
-3.34913662495891e-05
-1.61521528508022e-05
-2.63129755435449e-06
-2.43276888387847e-05
-2.85105455440116e-05
-3.4027832196584e-05
-4.18184633527399e-05
-3.55312010899911e-05
-2.06394772627043e-05
-2.79201180241331e-05
1.43452792046945e-06
-1.17939143192202e-05
-1.24121814677804e-06
-2.19409461626815e-05
-2.22130176668502e-06
-3.30211226089002e-07
9.62581325823587e-06
-2.12777403649354e-06
6.44097809381373e-06
3.54456055459898e-07
-2.9762370279607e-06
-7.61367481578176e-06
-2.20612990897307e-05
-2.13668443717323e-05
-3.09425424254017e-06
-1.41184288892751e-05
-1.69158042686061e-05
-3.28842497712268e-05
-3.70131520637302e-05
-2.2875487920282e-05
-2.85534031623808e-05
-1.58416741168229e-05
-1.64129396440869e-05
-1.50101325622255e-05
-1.11525787627141e-05
1.08546058694163e-05
1.01998458782129e-05
1.18175222448982e-05
3.93067024588821e-06
9.59676181813326e-06
-1.90066681829285e-05
-1.88114133709213e-05
-1.85030368671581e-05
-2.83092449847044e-05
-3.41315804962421e-05
-1.90106737543007e-05
-3.2512762305362e-05
-4.12509909557431e-05
-3.01490422570052e-05
-2.57935229403984e-05
-4.02212191087433e-05
-3.51327607312864e-05
-2.42271443836591e-05
-1.83285546010453e-05
-1.41855568543227e-05
8.35024531585942e-07
2.2213332195799e-05
5.4525951680713e-06
-2.61004244587925e-07
-4.57990605038558e-06
2.92778273355992e-06
6.06687314707336e-06
-2.52482406095846e-05
-3.12937967286846e-05
-1.4097007074103e-05
-3.57317617675206e-05
-8.54155079741704e-06
-2.66713126798496e-05
-3.94032817601616e-05
-6.50051983844924e-05
-3.54391126392837e-05
-2.35536231533938e-05
-3.72131307538264e-05
-3.15689224660417e-05
-2.56466348865036e-05
-3.05182249357196e-05
-5.62295885325608e-06
-2.52283160195643e-05
-1.20853189071901e-05
1.82596862924952e-05
2.21071995335642e-06
-6.42408589876631e-06
2.00422960536676e-06
8.4599088851396e-06
-1.76395611015281e-05
-1.56086040531696e-05
-3.12899936177123e-05
-3.41019758944918e-05
-3.19786973432695e-05
-2.76171200692296e-05
-2.22359868135098e-05
-3.8960680812416e-05
-2.75628148767882e-05
-1.66228025245369e-05
-2.42810600221408e-05
-2.46969277971883e-05
-8.1494287149833e-06
-1.42335228968715e-05
-9.36107402908741e-06
-1.05506242089982e-06
-1.29617230042243e-05
8.6014676980399e-06
-2.01793097503094e-05
-9.34964494232609e-06
-4.09296898242343e-05
-3.05972013919403e-06
-1.84003843504918e-05
-1.02272077446399e-05
-2.44427153446782e-06
-1.02938046330571e-05
-2.46170835612742e-05
-3.03202183936636e-05
-2.7169299144148e-05
-5.41582659424849e-06
-1.07486303182063e-05
-1.94682871901846e-05
-3.62501260385235e-05
-1.15712628599862e-05
-3.32210004681957e-06
-2.56831986469555e-05
-7.16361673040601e-06
-4.63544389207122e-06
-1.23364135615343e-06
1.0585730305084e-05
-1.73250406483496e-05
2.04779216884976e-07
1.59830125249127e-05
-3.57044963529947e-05
-4.12971186804672e-05
3.44768156657554e-07
-2.1723800408831e-05
-2.41265450521774e-05
-1.83438263517065e-05
-2.10968676961475e-05
-1.9483594616847e-05
-1.12506489706654e-05
-1.78223856590859e-05
-2.00253157819353e-05
-2.79380850316871e-05
-9.04106306239342e-06
-9.79071724810879e-06
-7.81041101961753e-06
-4.21747967390915e-06
-2.48151737059523e-05
-1.94354121673833e-06
-2.17739686762471e-05
-1.8411869201704e-05
-2.59018443898744e-05
-2.73067033692197e-05
-4.13335533896365e-05
-4.03603991153152e-05
-2.46592237907942e-05
-5.75912886746215e-05
-3.53126881717835e-05
-2.45127791899854e-05
-2.33354915732663e-05
-1.66886096687048e-05
-1.48250825949383e-05
4.9148005567742e-06
-1.50912089677609e-05
-2.1039397058479e-06
-8.18454770629052e-06
-7.61100036424098e-06
1.78618997935475e-05
6.65019245970228e-06
-1.18444953332621e-05
-1.00540253266456e-05
4.90125325365319e-06
-1.5677808182068e-06
-1.46410648084034e-05
-2.96081673059337e-05
-2.93205075795092e-05
-4.96256005022377e-05
-2.31805751437833e-05
-2.82035802403113e-05
-3.68704640521555e-05
-7.90452449319851e-06
-3.38209875866946e-05
-1.52893979442195e-05
-2.01361235578761e-05
-1.19183015064394e-05
-8.08429676331711e-06
-6.38386148278128e-06
1.78606662187719e-05
8.40968212583814e-06
-2.02659058811906e-05
-3.41059248666973e-06
-1.34143190744815e-05
-6.89583925204644e-06
-2.05879616390267e-05
-3.47358964179268e-05
-3.31813749636813e-05
-2.15083504170928e-05
-4.36695515196561e-05
-3.76925385602352e-05
-2.81106872181603e-05
-2.54136417288193e-05
-2.16218357925847e-05
-3.61616132092387e-05
-5.06524826094035e-06
-1.69033485809735e-05
8.73167996935681e-06
-6.57027887479082e-06
-1.09664476195451e-05
-2.35689678865271e-06
1.19524476820454e-05
-1.19666391644052e-05
-1.31834131367298e-05
6.95284303121719e-06
-1.04745497681297e-05
-3.25163729494434e-05
-1.1527368134921e-05
-2.75137291931104e-05
-2.58267383617592e-05
-4.28732412526362e-05
-4.28014061654944e-05
-5.25126412046395e-05
-1.85674677889102e-05
-3.62659119374741e-05
-4.86066680885475e-05
-2.2044028440149e-05
-2.25835892550032e-05
-7.54874930823207e-06
-2.45875957145349e-06
-1.2521473037901e-05
-4.49383441186052e-06
-5.63063013169466e-06
8.32411972075185e-06
-1.73751396124823e-05
-9.99808119592127e-06
-7.93774590429664e-06
-9.47247305646329e-06
-1.00502469739648e-05
-3.91507673933935e-05
-2.97775115249608e-05
-2.87494934656794e-05
-2.55851673635745e-05
-3.07694870488329e-05
-2.53880788642059e-05
-2.49592921920769e-05
-1.11815302224759e-05
-1.5206008087895e-05
-1.66908573930895e-05
-1.68816744036283e-06
-1.89271798220545e-05
-6.53513452348812e-06
-3.1638884564063e-06
-4.02643989982236e-06
3.05124580834327e-06
-8.86280286647019e-06
-1.96426455341478e-05
-2.67745845883404e-05
-1.18969518289371e-05
-3.07152366018069e-05
-3.04393801577616e-05
-1.53829936869167e-05
3.10024312305058e-06
-1.61673675014279e-05
-4.02041966067804e-05
-2.00964688223948e-05
-2.3531750558609e-05
1.29897447920361e-05
-3.20495972865295e-06
-1.62083653263546e-05
8.86223024490283e-06
-2.11156698641713e-06
-1.03705337992252e-05
2.36150112602777e-05
1.00274729154474e-05
-8.94016099390569e-06
-1.36241380806962e-05
5.69588734026969e-06
-1.64352811848313e-05
-3.59915972772086e-05
-2.98440432078006e-05
-4.37908483060442e-05
-2.93810553966467e-05
-3.03189673721172e-06
-3.01834401197678e-05
-3.12794391488133e-05
-2.12564279306857e-05
-1.89283297233845e-05
3.35386179201159e-06
-1.24028420990211e-05
7.26780598373801e-06
3.33278442589946e-06
-3.79439293060318e-06
-1.49044928078741e-06
-1.25052719043211e-05
-3.36577593409692e-06
-1.21397871584359e-05
-8.5019170447123e-06
-1.05632740728421e-06
-1.09363775827167e-05
-2.63734758609054e-05
-1.73248480471592e-05
-2.62885395405835e-05
-3.26679247103388e-05
-5.16169763548935e-05
-3.31357903091602e-05
-4.61159743272521e-05
-5.85618718929718e-05
-1.86950809919225e-05
-1.95252749991675e-05
-5.61256140645866e-06
-1.04869978207357e-05
-1.13460482489555e-05
-1.91436045265349e-05
-7.95847421944286e-06
2.25768110268694e-07
-1.19092396094262e-05
-7.50224322656032e-06
-2.8375696639809e-05
-8.20577089927991e-06
-6.07368257356599e-06
-2.54555557484326e-05
-3.92388942955829e-05
-2.47344422373533e-05
-4.02014018038159e-05
-2.25728644023078e-05
-3.30299791157307e-05
-2.90288084261082e-05
-1.01330456312686e-05
-3.15901669006371e-05
-2.65501656165307e-05
-4.11263863579839e-07
4.2738231881839e-06
-7.06156997866079e-06
-1.78902166463438e-05
-1.88942419016092e-05
4.76326135700119e-06
-1.95060408201055e-05
-1.83008970841169e-05
-1.67983164437529e-05
-2.73113837971464e-05
-2.26805526426276e-05
-2.07785513560529e-05
-1.08404704119048e-05
-2.20955332522009e-05
-1.93459685767976e-05
-8.79215152651834e-06
-3.91398152258334e-05
-3.89311001822604e-05
-1.043431264364e-05
-2.20029129348719e-06
1.58567111936383e-07
2.92991767417717e-06
-3.70874195797623e-07
2.63147326486746e-05
-7.16571859854452e-06
4.31553476630621e-06
3.48879793288364e-06
-3.99073833294572e-06
-2.54535964890242e-05
5.93431724991024e-06
-1.70550503258436e-05
-2.86264922135539e-05
-3.60293962369146e-05
-4.82531463811273e-05
-4.10769619092859e-05
-4.26285015524475e-05
-3.55276668080507e-05
-1.85088152900359e-05
-3.65229398765958e-05
-1.51498487173281e-05
-1.23224774693751e-05
-2.53767229309823e-05
-1.69978736859528e-05
-1.20464977835083e-05
-1.0822410964908e-05
1.83623136148011e-05
4.65470095044272e-06
-8.3905946678716e-08
-8.49052611912332e-06
-2.02637611865066e-06
-9.27209267686237e-07
6.00013873287281e-06
-3.62525342447285e-05
-1.87928837124324e-05
-1.76075069004032e-05
-2.73142471105016e-05
-3.49395564994638e-05
-4.71811824666537e-05
-3.95084459788815e-05
-2.30722285659722e-05
-2.2274302342658e-05
-2.32627174911322e-05
-1.6592464836646e-05
-2.54300331669815e-05
-1.64770672146099e-05
-1.60512462339472e-05
-1.90839272621618e-05
-1.24685330406282e-05
-1.61835102593294e-05
-3.40649391469123e-05
-3.50942654904925e-07
-1.1894132188529e-05
-1.90239523714771e-05
-8.76144142191197e-06
-2.03128306705669e-05
-1.86456882144755e-05
-2.93117765548734e-05
-4.2534705708645e-05
-3.41263090483144e-05
-2.96950114623531e-05
-2.66269720295548e-05
-3.29558548677737e-06
-1.99265040628405e-05
-9.17032028885245e-06
-2.09448406837792e-05
-8.12923971412399e-06
-3.08611334923724e-05
1.03594234176299e-05
-4.96269605899019e-07
-1.8986593631973e-05
-2.16271366944303e-05
-1.53806171744342e-05
-2.17107612974908e-05
-1.77563555701513e-05
-2.17989427487943e-05
-1.75070027796279e-05
-3.36584171922109e-05
-2.69565063914939e-05
-1.91705896464928e-05
-1.06885403551794e-05
-1.2697871859504e-05
-2.04670216081793e-05
-7.40237842590293e-06
-1.57388358708495e-05
-1.79966950855966e-05
-6.0470365197375e-06
-1.47106711521023e-05
-5.48303196133037e-06
-5.06877030754213e-06
-1.36184844526402e-05
-1.19396803274627e-05
-1.42189550973681e-05
-7.46463930212382e-06
-7.48026084000726e-06
-1.93987604022586e-05
-2.0135712600618e-05
-1.95791385164223e-05
-8.08118897080527e-06
2.66623806067777e-06
4.40496958376919e-06
-8.51403758536307e-06
-1.97308044990076e-05
-1.23298330862859e-05
1.40884734530422e-05
-8.02619579020454e-07
3.54403628799261e-06
-5.01361918049315e-06
-2.76583815167958e-05
-4.79064735049174e-06
-2.47122037597624e-05
-1.75734770546063e-05
-2.31548000364504e-05
-2.22056936881234e-05
-3.32901116817509e-05
-2.25893689796702e-05
-1.2799349785802e-05
-1.17940658757161e-05
-3.72123774006764e-05
-3.88559012859219e-05
-1.72481066608215e-05
-4.58314018560511e-05
-2.62590346946259e-05
-1.91374174694334e-05
-2.28608227491584e-05
-1.26287866481089e-05
-1.13019361938321e-05
-5.70841997206184e-06
-8.2364044026852e-07
-1.20467808479924e-05
-2.59926975766704e-05
1.45118910238129e-06
-8.62640362667996e-06
-1.77743511243748e-05
-1.56871133775836e-05
-1.89833394204414e-05
-2.08016488678199e-05
-2.87296128399297e-05
-1.70209977257813e-05
-1.22251672956911e-05
-2.79271799294301e-05
-2.30867574694591e-05
-4.33432023800964e-05
-1.94062874636692e-05
-2.43498429601426e-05
-3.68012922259066e-05
-3.72692506604659e-05
-3.40347022124876e-05
-2.2991174175547e-05
-1.63539842456756e-05
-9.91821677589071e-06
5.07971818993862e-06
-1.69523750149448e-05
-6.18780723393844e-06
2.13056582453088e-06
-7.48338098397588e-06
-1.42731497568688e-05
6.58180693843002e-07
1.04390717651704e-05
-1.29100807031379e-05
-5.1643908022095e-06
-2.08695871504508e-05
-3.72121749311096e-05
-1.32387307554121e-06
-2.61132257659915e-05
-4.74062038844984e-06
-2.30596419016966e-05
-1.58065199079362e-05
-1.67456335486536e-05
-2.68695236404377e-05
-3.8406856250429e-05
-8.22794075726691e-06
-6.92343101306419e-06
-1.34663595474801e-05
-9.03582842463711e-06
-8.98586805959029e-06
-2.11496842831351e-06
-2.55132911838937e-06
2.66292669408629e-06
-9.92631146239111e-06
5.87287373115543e-07
4.65148301366853e-06
-2.44797064935993e-05
-1.65410809885673e-05
-2.77442748322654e-05
-5.77114783153412e-06
-2.35552496683124e-05
-1.4846830120499e-05
-2.3700099859674e-05
-9.32078869447496e-06
-3.83460090487746e-05
-3.68131945424775e-05
-1.20338395161399e-05
-5.95323413969371e-06
-1.04661633977957e-05
-2.33003530661404e-05
-1.24530303046603e-05
-7.18180970562259e-06
-1.28448823756587e-05
-3.29057411704983e-05
-1.7355270303056e-05
-7.2362613340086e-06
-3.12030653309244e-05
-3.2723611594552e-05
-4.64851824199568e-05
-4.49927125741471e-05
-4.11681998436013e-05
-2.60160141532662e-05
-3.77387122203817e-05
-2.22999567648189e-05
-1.54892332269392e-05
-1.11377859952756e-05
-3.27868711807579e-05
-2.56788914337082e-05
-4.07080989496533e-06
-4.5720614713186e-06
-1.14208486216159e-05
6.5543126299681e-06
9.24022314910117e-06
-1.49792083771713e-06
2.04989736759142e-05
-4.08106326485287e-07
-1.48022471446331e-05
1.05291371840049e-06
-3.8211880075216e-06
-2.44924525254246e-05
-7.17944207034151e-06
-8.11577027373591e-06
-1.06299335307092e-05
-1.66710057256872e-05
-2.8879561491552e-05
-2.44664368416704e-05
-1.5295475061044e-05
-1.13878243736417e-05
-7.38854459455289e-06
-1.09975614452365e-05
-1.74944683351981e-05
9.66416792936646e-06
-1.02464583997393e-05
-1.57301613016106e-05
1.10081713596992e-05
1.53794444902179e-05
-2.58152638649992e-06
-4.69467833743781e-06
-1.25978696413214e-05
-1.15084346428386e-05
-5.376205443615e-06
-5.33996598433253e-05
-2.15056460841667e-05
-1.08917671271829e-05
-3.65102069235748e-05
3.33685948136462e-06
-1.56030754222037e-05
-1.35490734614974e-05
-7.44507256759198e-06
-6.54408064136152e-06
-2.32876944604504e-06
-2.7006854406066e-05
-2.98265356431691e-05
-2.09128810054189e-05
-2.97331853055713e-05
-1.52544690682571e-05
-3.54229377750658e-06
-1.46184714628593e-05
-8.99676125153752e-06
-3.12994900875812e-05
-2.09195626837578e-05
-1.79770514440473e-05
-3.58600452803414e-05
-3.14831490194707e-05
-1.07392520272095e-05
-3.41646528830137e-06
-4.52769350557126e-05
-2.05034312078347e-05
-1.67428310056091e-05
-9.06161370127662e-06
-2.42874046379237e-05
-1.77417574048359e-05
-1.71565565161489e-05
-9.87346104436514e-06
-5.09228822815422e-07
-1.91997310075635e-05
-2.35362771474557e-05
-2.58767689699022e-05
-1.0216695476188e-05
-2.80451739888889e-05
-4.13049801632854e-06
-1.49479400872971e-05
-2.22657906691349e-05
-3.00354237376974e-05
-4.05653012308666e-05
-3.01232658894131e-05
-3.70739382309056e-05
-3.1983718649874e-05
-3.4351595929875e-05
-1.2818762762692e-05
-7.21555811297407e-07
-8.23726913484097e-06
9.54666516572963e-06
6.97405664907431e-06
2.76563542371073e-06
-1.60893507469188e-05
-1.93812196910926e-05
-1.88196341243052e-05
-2.61001580553078e-05
-3.32115291393965e-05
-3.08747118847125e-05
-2.99187297765583e-05
-2.68977714692702e-05
-2.69513303512953e-05
-2.39653740149458e-05
-4.68225299718853e-05
-2.53617533146836e-05
-1.67885590341963e-05
-1.26004551302363e-05
-1.66203288674293e-05
-1.92917633892191e-05
-1.51486758800145e-05
-2.22281437452052e-05
6.32972326857345e-06
-1.06862660515759e-05
-1.71519145831116e-05
2.58251969240854e-06
1.91194463703708e-07
8.02000819383518e-06
-4.87954418393908e-06
-8.88899766041068e-07
-1.41029606074407e-05
-7.47729731883692e-06
8.32000593335195e-06
-1.44951271450949e-05
-1.50566359222042e-05
-2.29913054598624e-05
-1.64662196769487e-05
-1.36221519100543e-05
-2.53931462804508e-05
-2.98117948571127e-05
-1.53026202320414e-05
-1.90046856851185e-05
-3.14193268612896e-05
-7.37927552109185e-06
-2.96099743050162e-05
1.6762399433639e-05
6.0797751106096e-06
-6.96898159019516e-06
-1.47226237420395e-05
-1.14793457754163e-05
-9.42931226106486e-06
-2.3125990563113e-05
-9.18095342780086e-06
-2.96669331700689e-05
-1.40843812212783e-05
-2.49048656745332e-05
-3.29914607216347e-05
-2.39433100004029e-05
-2.87526054705172e-05
-3.63568512822968e-05
-2.61678549775399e-05
-2.25288597045402e-05
-2.6195804734871e-05
-2.77457891529605e-05
-1.03228459909917e-05
-1.48646054468642e-05
-2.89730283958048e-05
-2.55959619668654e-06
-4.56880158937088e-06
-9.25531580838614e-06
-3.65475568187655e-05
-1.29633151197736e-05
-1.45469664448308e-05
-4.96527586780719e-06
-2.79287519926376e-05
-1.93057566230957e-05
-1.07063642916024e-05
-9.54061049089572e-06
1.28956801055898e-05
-2.23659915229717e-05
-1.294897536531e-05
-6.35840218161189e-06
9.26490878001565e-06
-3.95446161768342e-05
-6.63380507939037e-06
-1.26909420678464e-05
-2.02222911633312e-05
-3.27161132056091e-05
-3.50868169366905e-05
-2.26480449388269e-05
-3.31206973590309e-05
-2.3747380447596e-05
-2.67446705321052e-06
-5.81863402039581e-07
-4.22549384708537e-05
-2.00351129221878e-05
-3.31820222473365e-05
-1.5788959568744e-05
-9.64195039990417e-06
2.97844620978505e-06
-1.42899657305623e-05
-1.35361004359337e-05
-8.66651957803247e-06
-1.91768696502645e-05
-1.98863022298447e-05
-8.97065801787388e-06
-1.3655630424321e-05
-2.15822539185655e-05
-1.32829454757588e-05
-2.27585800480086e-05
-1.8530461388713e-05
-2.99756298907468e-05
-3.27559797143372e-06
-2.88897048930538e-05
-2.04458613211606e-05
-1.00129002478572e-05
-1.03179310339464e-05
2.74703129132848e-06
-2.86083529161282e-06
-5.09991789032973e-06
-1.14328925398381e-05
2.29183121726691e-06
-1.33776356939495e-05
2.3245024564792e-06
-1.12605317970437e-05
-6.11240566812683e-06
-1.8638120140304e-05
-3.14021516129391e-05
-3.55882044880141e-05
1.48952598297831e-06
-2.46668277066732e-05
-2.9071400751533e-05
-1.67006846973501e-05
-3.55040822881431e-05
-1.6281146482725e-05
-5.17211293032638e-05
-2.4206948782925e-05
-1.37531261404157e-05
2.70774471056274e-06
-9.62019400905937e-06
-2.71369112067899e-05
-1.26345699387952e-05
-2.59196046063373e-05
-7.16980773531384e-06
-7.98326766298886e-06
-1.13936367552674e-05
-2.14955127264529e-05
-3.68970466744974e-05
-2.68876286452985e-05
-3.9308149807775e-05
-2.22926691956572e-05
-3.09054489448949e-05
-2.82699986446613e-05
-2.00505371221303e-05
-3.95792365948971e-05
-1.4716870312089e-05
-3.90343107453909e-05
-2.27671386987847e-05
-1.13993806222896e-05
-1.58379263797468e-05
-2.95707182461243e-05
-5.54680308186415e-06
-1.37873969392061e-05
4.8954769002217e-06
7.60527912264221e-06
9.79969866371775e-06
6.1226930794755e-06
-1.32926602444702e-05
-8.77513377442597e-06
3.33427992347439e-06
-2.5178808194947e-05
-3.27323540746589e-05
5.30241199867567e-07
-1.92240761524558e-05
-1.9184341072653e-05
-2.59642823837465e-05
-1.17067580115377e-05
4.40769186896796e-07
-2.33122429158204e-05
-5.65065934824845e-06
-6.34378007602837e-06
-1.10117665338924e-05
-1.36642338806597e-05
1.41776199943667e-05
-1.60469302930517e-05
-5.16582018855366e-06
3.86619381380059e-06
-1.75156524071916e-05
-7.31332869555771e-06
-8.91380212814137e-06
-1.15391619821273e-05
-1.47581158343154e-05
-1.38582974880698e-05
-1.68681039452434e-05
-2.36075917673323e-05
-3.14307376199474e-05
-1.25309001759073e-05
-2.45525046716349e-05
-1.05041350903534e-05
-1.93472948987786e-05
3.24971040499102e-07
-2.42922420530454e-05
-1.05877417294649e-06
1.06565697967644e-05
7.34122080362401e-06
-1.1369638166867e-05
7.26816220753899e-06
4.70809905655596e-07
4.8134408427635e-07
-1.3325306382891e-05
-2.55275530464454e-05
-2.69727815684877e-05
-2.27290078401067e-05
-2.32398150420499e-05
-2.83055869217357e-05
-2.38433671803393e-05
-3.34544094285951e-05
-2.22344836971749e-05
-4.35833682180487e-05
-2.94482350648385e-05
-1.75353396330141e-05
-7.23787688449645e-06
-2.88471657174664e-05
-3.11398111594306e-05
-4.7292552147762e-06
-2.6306823743049e-06
8.20579565372075e-06
-3.98197760524629e-06
-9.18710405419551e-07
4.1518417613535e-06
-2.1850330536996e-05
-1.36760063098184e-05
-2.61808161799972e-05
-1.06937905943629e-05
-2.7346043644161e-05
-6.13745701460442e-05
-3.11680724417032e-05
-1.85666370511978e-05
-2.5071090979176e-05
-3.11782048815268e-05
-2.61371013223126e-05
-2.60138223330861e-05
-3.04349524740845e-06
5.18444394561123e-06
4.38079887812687e-06
1.00774534386485e-06
-1.08748866756201e-05
-2.2439690025831e-05
-8.94148883472859e-06
8.3985323906721e-06
5.16763943727049e-06
-2.55956456005108e-05
-1.97006244719652e-05
-3.73185960181394e-05
-3.02679542530068e-05
-4.93924643890003e-05
-3.53896055810545e-05
-2.55297637740823e-05
-3.1817374988384e-05
-2.44001143682332e-05
-1.7224392035981e-05
-2.25474963576908e-05
-4.57674492723287e-06
-1.42139589471502e-05
4.01185926563184e-06
-1.10100372153289e-05
-1.35674400398248e-05
2.10526230458537e-05
9.59030411130928e-06
-9.13741928465807e-06
7.31441403524631e-06
-1.13382294507147e-05
-3.0226784657601e-06
-2.15425645296245e-05
-2.04824507866979e-05
-1.84354880617317e-05
-3.75076456657308e-06
-2.58612372756883e-05
-2.35790196128114e-05
-2.4533420647016e-05
-4.16655939787628e-05
-1.92543748812782e-05
-9.59454807128674e-06
2.41262957800844e-06
-2.17360186390636e-05
-1.1989801346644e-06
-2.54383707198706e-06
8.93784420336197e-06
-2.79365505193857e-06
-7.62237037251418e-06
-1.1366353554157e-05
-3.35472072588535e-07
-9.22751511868539e-06
-2.10266435187736e-05
-1.84315165268835e-05
-3.05128730000631e-05
-3.21180206055396e-05
-4.56185585685654e-05
-2.25826700336492e-05
-2.98254293538012e-05
-5.83675648384365e-05
-3.49989403049213e-05
-1.87490875624437e-05
-2.11605340981362e-05
-2.42398349043931e-05
-1.65197949150197e-05
3.67764788733532e-06
-2.07759067290559e-05
-1.24346971373039e-05
-1.23871832780971e-06
6.33267490538325e-06
-1.3108145148264e-05
-2.16190924281807e-05
-1.72829997232554e-05
-9.53880897540698e-06
-2.02566432182681e-05
-4.91225118981862e-05
-3.57587582721591e-05
-4.53943728293239e-05
-3.82160579129033e-05
-4.17341846663078e-05
-2.36499709889322e-05
-2.40579266293054e-05
-2.90353747197079e-05
2.76672270008226e-06
-1.28611045130481e-05
-1.65666912934847e-05
-1.94897906045338e-06
-1.15760829235861e-05
-1.07815544322201e-05
1.35952369040136e-05
1.49611299860162e-06
1.9439458366344e-05
3.76032648245902e-06
-1.51028082711086e-05
-2.63631142969558e-05
-3.45661983413835e-06
-1.43756481587878e-05
-2.42881249889047e-05
-1.87905834074933e-05
-2.99978131995822e-05
-3.616262047982e-05
-2.8405505789747e-05
-2.29921997142356e-05
-1.56723749425208e-05
-1.40279692542966e-06
-2.40719630394435e-05
-3.4655478853115e-05
-2.13339699456618e-05
2.16537846548695e-05
3.7793286729631e-06
-1.2147502225553e-05
-8.77713115053238e-06
-4.02187999206939e-06
3.58394066950867e-06
-2.00072696558922e-05
-1.11620401257428e-05
-1.99820207844888e-05
-3.83068772209913e-05
-1.64200852292619e-05
-1.8140668840044e-05
-2.89246562539637e-05
-3.27318057245956e-05
-1.82034406666047e-05
-2.52934912805777e-05
-3.24195938958983e-05
-2.8032923390108e-05
-3.00538217687053e-05
-1.60297487363095e-05
1.27870162281624e-05
-1.83863123542618e-05
-2.99565180147278e-05
-5.85391244177244e-06
-2.02746372873183e-05
-2.53960424086186e-05
-6.46443403994205e-06
-7.73054968733422e-06
-1.50879092980613e-05
-3.1670016109685e-05
-3.61927774349081e-05
-3.01206475874715e-05
-3.10030750701778e-05
-3.51056103580846e-05
-1.93176772424788e-05
-3.56992528603254e-05
-3.9972818485741e-05
-2.83833081015164e-05
-3.52239279552339e-06
-1.91729747224382e-05
-1.34333683295059e-05
2.69818347678167e-06
1.24091322680554e-05
-3.10625777817342e-05
-2.41135961482681e-05
-1.80433557441715e-05
-1.28061098546835e-05
-1.91425304490964e-05
-3.44614705608673e-05
-3.92779273198861e-05
2.9860843125872e-07
-1.80553546313865e-05
-1.9511326795275e-05
-3.91323121634966e-05
-4.50626534169757e-05
-2.05143857305984e-05
-3.14556603486426e-05
-3.31491378616802e-06
-3.93037661718165e-05
-1.85612663937026e-05
-1.51180041649434e-05
-9.73272186285254e-06
-2.16869459874795e-06
-7.64504444934862e-06
5.27753654142729e-06
-2.42882231493603e-07
1.53192550536689e-05
-1.12235113388769e-05
-4.05348998852393e-06
-2.687286012506e-05
-2.94474287491418e-05
-3.1661531069865e-05
-2.1839098606051e-05
-2.20628389706794e-05
-3.9744244915873e-05
-4.23083777254094e-05
-3.49591249159867e-05
-4.49137237812848e-05
-2.26822921815769e-05
1.0124197215823e-06
-9.82606679593608e-06
-2.16576052581326e-06
-1.85996902582458e-06
-1.24184487447962e-05
-9.76472990383324e-06
-1.51809824690936e-05
-8.29815919917006e-06
-2.80549663547623e-06
-1.40232382678139e-05
-1.11853486562534e-05
-1.2098032401102e-05
-2.2668272174762e-05
-3.2141814367718e-05
-1.19806116414054e-05
-3.44294374950446e-05
-5.75382382165643e-05
-2.23140006870894e-05
-1.43226724725411e-05
-3.93989967934543e-05
-2.83778613412635e-05
-2.96671894889165e-05
-2.7248737650259e-05
-2.5181912506574e-05
-3.10939286224016e-05
5.00695292375862e-06
-8.32704922313503e-06
1.00632374026407e-05
-9.84452176633108e-06
-2.57566787680982e-05
-1.09102495408883e-05
-1.73637287508913e-05
-2.49448741890052e-05
-1.74453348961314e-05
-2.3202868403259e-05
-5.45916185735691e-05
-2.97325428592971e-05
-4.9865202327644e-05
-5.49563443445513e-05
-4.35254203254808e-05
-3.66018679113417e-05
-2.30438858084553e-05
-3.72468432781744e-05
-1.86970567987048e-05
-1.40364074776213e-05
-4.78712972669554e-06
-1.30952225885916e-05
-1.39035632543879e-05
-5.2600394149339e-06
-7.68729626489798e-06
-3.12651924604333e-05
-2.47021472579352e-05
-1.99965959846622e-07
-9.48131964970472e-06
-6.57621712661074e-06
-7.8255031481635e-06
-1.7467891944827e-05
-1.82970788010792e-05
-1.81361041874999e-05
-2.17336432083483e-05
-2.05706324173477e-05
-3.98269284913928e-05
-2.44764253147057e-05
-2.65520725165359e-05
-1.14547521017018e-05
-2.30005370777523e-05
-2.21152627405445e-05
-1.31299601792467e-05
-1.59487286393216e-05
-4.82758381161532e-06
-7.4174344953741e-06
-2.33301691215292e-05
-3.33159788437915e-06
8.69811320823244e-06
-8.47855889329945e-06
-5.06519531481344e-06
-4.09251968377166e-06
-5.49868652372675e-06
-1.65586423756271e-05
-1.29368961848715e-05
-8.65976055178064e-06
-1.35993447057047e-05
-3.8291403416033e-05
-5.31626575365385e-05
-1.89056048961853e-05
-6.62070498334279e-06
6.24223080359785e-06
-1.87931746511145e-05
-1.87360086523684e-05
-1.46930869367426e-05
-1.78282046735528e-05
-8.394404485126e-06
-1.6933153368804e-05
-2.04956721315249e-05
-7.09148864433676e-06
-2.00057613024602e-05
-4.54851085581202e-06
-3.37009366437034e-06
-2.1261085706644e-05
-2.30676279545661e-05
-2.54090692066797e-05
-4.84789752540099e-05
-2.8265749483327e-05
-9.26037809240155e-07
-1.38350905074304e-05
-3.08681677624068e-05
-2.74747536564564e-05
1.95445812032221e-06
-2.44197831486286e-05
-1.54647099480641e-05
-2.9092405051441e-05
-1.78079083671174e-05
-3.18566780440089e-05
-1.22538137449195e-05
-8.26280634613649e-06
-3.56960727679105e-05
-1.00918720658143e-05
-1.20313916209748e-05
-7.75615490411761e-06
-4.01650753721647e-05
-1.59580003449544e-05
-3.61694259392997e-05
-4.74378931291825e-05
-2.75554136410047e-05
-2.7828855733525e-05
-3.30832577200561e-05
-3.1145649604571e-05
-2.7453334423902e-05
-3.30724884570697e-05
-3.02869976219386e-05
-2.74994966056781e-05
-3.60018430281979e-05
-4.18722267039777e-06
-2.08044385424669e-05
-9.25667055022231e-06
-3.80469931361249e-05
-1.69492323859505e-05
-8.66471164265287e-06
-1.76089594541894e-05
-4.26863878941516e-06
-1.83088739629955e-05
-4.97920634597968e-06
-1.41968544072151e-05
-2.32216745742441e-05
-1.36814498694939e-05
-2.30499958780386e-05
-1.55570958721704e-05
-2.2059030260101e-05
-9.46560742761013e-06
-2.85262493279063e-05
2.27796699648296e-06
-5.44728725032663e-06
-6.81712736416244e-06
-2.77444501156415e-05
-2.04088451234509e-05
-2.90649698436442e-05
4.13104728319148e-06
1.80573959709666e-06
-2.36509470334187e-05
-9.07988297012552e-06
-1.14482518038093e-05
-1.49931968548846e-05
-1.40281223431189e-05
-1.14783969603044e-05
-2.49154947313604e-05
-2.43789417128315e-05
-1.7641278272177e-05
-4.3653952279807e-05
-2.21891910491194e-05
-2.21545861796888e-05
-2.78888103288233e-05
-6.92571816074132e-08
-2.754167666968e-05
-9.60632434526112e-06
-1.11576331441082e-05
-2.2976050059593e-05
-1.1362407585429e-05
-2.15531398600454e-05
-3.46190995873109e-05
-1.76623995938928e-05
-1.42489347495633e-06
-2.32484419931803e-05
-2.73385428831052e-05
-4.23648739156443e-06
-1.58364807385106e-05
-2.44413070131219e-05
-2.67387434067489e-05
-2.00563710157826e-05
-1.6976707348793e-05
-3.35880836369913e-05
-2.4113893958661e-05
-3.79315754484018e-05
-4.79738827517683e-05
-2.22547100242222e-05
-2.03964369796352e-05
-1.41347600006929e-05
-3.41224900233163e-05
-3.47538625920716e-05
-1.85923774928373e-05
-3.71878831793513e-05
-1.53983930495461e-05
-3.57640967121597e-05
-1.15328094898663e-05
-3.50252994892748e-05
-2.6611028557115e-05
-3.0072707226284e-05
-2.203921457929e-05
-4.41056578593528e-05
-3.07943636283244e-05
-2.34561752204998e-05
-4.07090227425346e-05
-3.6113837038222e-05
-1.63686906838175e-05
-2.68764876969586e-05
-3.054691273339e-05
-4.3737915033252e-05
-2.05874241696265e-05
-3.97929005284798e-05
6.85690148707505e-06
-1.04758935043909e-05
6.68520537287385e-06
-2.09123167434704e-05
-2.06215196170284e-05
-2.88860577507215e-05
-1.42079482793261e-05
6.42567764160481e-06
-4.22353818328545e-05
-1.42772556323305e-05
-3.05170677969314e-05
-4.53377379301357e-06
-3.6679272122217e-05
-3.0982105723256e-05
-2.36935955800504e-05
-1.6965058023223e-05
-4.04715407698724e-05
-3.97584354178247e-05
-3.4925157436915e-05
-1.83182315431166e-05
-4.3838895507861e-05
-1.31432855833096e-05
-3.83599661979044e-05
-6.46673241169637e-06
-2.26048907334427e-05
-3.56647411082993e-06
1.31037550448653e-06
-2.14926143774074e-05
-2.4501064550433e-05
-2.89447620717575e-05
-2.21513095751156e-05
-3.00045737019103e-05
-8.93522216943363e-06
-7.69402049919293e-06
-3.26556704086503e-05
-1.87677768598327e-05
-1.71165738134872e-05
-3.19747747885162e-05
-3.48178694448878e-05
-4.48060581796011e-05
-2.98247879883403e-05
-3.27065029929737e-05
-1.75580919984871e-05
-8.31234046268937e-06
-2.47242082174213e-05
-2.73173426169117e-05
-4.41447509888336e-05
-4.03500910467382e-05
-9.97371636188037e-06
-3.66598714770094e-05
-9.84816246061514e-06
-3.16736319345278e-05
-1.46648239351764e-05
-7.17368569663268e-06
-2.6723128530196e-05
-1.86360826310532e-05
-4.08121834584069e-06
-2.29575190871115e-05
-1.82716905576813e-05
-9.00487061452258e-06
-3.78971822896442e-05
-3.91357823012185e-05
-1.21122524237841e-05
-1.40240470379785e-05
-2.00825403086352e-05
-2.13752930420138e-05
-7.22446414976167e-06
-1.65434750018397e-05
-1.66025408778846e-05
-1.04896350080709e-05
-1.49730631838414e-05
-1.79221850088824e-05
-3.14321285369782e-05
-2.82994103901304e-05
-2.56006680562468e-05
-1.14827157559613e-05
-3.14577721598621e-05
-2.71872028701828e-05
-3.51842449062006e-05
-1.23111219727105e-05
-1.02942429191446e-05
-9.92461626474143e-06
-2.6502912892544e-05
-5.32696368923514e-06
-3.92678568523106e-05
1.16284416336016e-06
-4.70480139773151e-06
-6.95820636667663e-06
7.87655291558725e-07
-1.03007218705615e-05
-5.05393415990656e-06
-5.90881169711884e-07
-1.4592882360926e-05
-2.37700415074701e-06
-2.58276547879335e-05
8.67082081783414e-06
-2.83902892448256e-05
-2.17524210257877e-05
-1.76400046558632e-05
-4.14440558013217e-05
-3.369597090613e-05
-7.69412004186254e-06
-1.23994817086502e-05
-2.07034418791261e-05
-3.16034404902718e-05
-1.63245649193929e-05
-1.05179717343329e-05
-6.07765291486809e-06
5.85653591811476e-07
-1.87614827507715e-06
-5.19460576759548e-06
-2.46394985708507e-06
-1.1961498322846e-05
-2.46199726533416e-05
-9.91549149732247e-06
-7.27383228718794e-06
-2.24052696011884e-05
-3.63713577466165e-06
-2.63500102275155e-05
-2.581761566347e-05
-1.58881687549186e-05
-1.05063738744383e-05
-3.02579603942085e-05
-3.25153597583617e-05
-2.59698269405777e-05
-2.38413947486259e-05
-4.26849295984528e-05
-4.0303236230787e-05
-4.20663265580257e-05
-2.32467042719196e-05
-2.6337468698958e-05
-3.73612771235048e-05
-4.18403825698024e-05
-1.59997903545033e-05
-1.78421281826723e-05
-3.39006777958207e-05
-2.9919970478745e-05
-8.86711036762189e-06
-3.8435580003866e-05
-3.27000094190967e-05
-3.82374154640709e-05
-1.08777037529773e-05
-5.04443711013031e-07
-2.73250870594349e-05
-7.63978611085587e-06
-2.56976390699527e-05
