# Supplementary material for: Research on computational propagation and identification of mine microseismic signals based on deep learning
Source: PLoS One. 2025 Oct 22;20(10):e0334641. doi: 10.1371/journal.pone.0334641 (PMC12543183; doi:10.1371/journal.pone.0334641)
Supplement: S10 Data — (ZIP) [file pone.0334641.s010.zip › 000101100001668.xlsx_0.txt_24.txt.txt]

-1.05910577653949e-05
-4.31389169670285e-05
-2.01126594403698e-05
-3.70966140674193e-06
-1.52695853847824e-05
-1.84109875223227e-05
-2.89287411890888e-05
-6.43152512628782e-06
-1.42717315681614e-05
-1.74695807668622e-05
1.55694684633306e-05
2.07286907298161e-06
-1.72491117574876e-05
-2.86294018039491e-07
-1.40811525608648e-05
-1.73284744164816e-05
1.49690464480125e-06
-7.87744634434034e-06
-3.72598421017016e-05
-2.37588347938921e-05
-1.00405509858154e-05
-1.75871968252144e-05
-5.59905192403601e-05
-3.1489573321934e-05
-3.1036912668641e-05
-3.56523684464338e-05
-2.36854998664012e-05
-2.85083624561259e-05
-1.33046971982119e-05
-7.34553939373479e-06
-1.48217504112519e-05
-3.46888055784967e-05
2.12993071170199e-07
-5.97801839530275e-06
-9.12272649677146e-06
-8.26923456492059e-06
-5.04581187571112e-06
-4.1674727220601e-06
1.04309472314472e-08
-2.32278607558084e-05
-2.5573577471767e-05
-1.41699570417276e-05
-2.16862685604082e-05
-2.00878557292146e-05
-4.80938280523543e-05
-3.95581099923714e-05
-1.65367601814618e-05
-1.71656062869063e-05
-3.9176103709363e-05
-9.11981272863741e-06
-1.6418170652662e-05
-3.14327638876881e-05
-7.83892226267975e-06
6.57523436308746e-07
-1.5990026592641e-05
-1.47500835634361e-05
-1.09470840054315e-05
-4.93554090820053e-06
-3.83194277902248e-06
-2.43297065981427e-06
-4.16113898210032e-05
-4.12321218857173e-05
-5.29046193224612e-06
-1.71393240040621e-05
-4.0843250956887e-05
-1.04159076709379e-05
2.58461820312882e-06
-7.32554568555346e-06
-7.09793339905209e-06
-3.7340816977595e-06
-1.08996192614578e-06
-4.4714164232485e-06
1.29240276450834e-05
-5.93317468652823e-06
2.19167156962236e-05
2.22527850272631e-05
-8.76278687777277e-06
6.61045372454897e-06
-4.92601034236383e-06
-8.55427675330972e-06
8.8731855175734e-06
-2.85913877611387e-05
-2.39794117230309e-05
-1.86857966041302e-05
-3.47067341999446e-05
-3.78538302835665e-05
-3.73001698798215e-05
-3.70264388879377e-05
-1.55392547023407e-05
-2.19556906497611e-05
-4.41931237384656e-05
-6.3858199975547e-06
-1.02122872754809e-05
5.15856098849467e-07
-1.34660612035084e-05
5.30958413675623e-06
-3.40433004549874e-05
-1.39919701461943e-05
-1.17755560880147e-05
1.66618375160805e-06
-3.36016845609648e-05
-3.00945800603304e-05
-2.05437964300583e-05
-1.15691223022085e-05
-4.36771514609772e-05
-3.15626044308171e-05
-9.31417092339955e-06
-3.42607028532935e-05
-4.11067183009888e-05
-2.17892646005241e-05
-2.28560818769817e-05
-2.33755626112515e-05
-2.5640534088456e-05
-1.13517610108082e-05
-1.77505478196129e-05
-9.71337533942415e-06
-6.19842906036244e-07
-7.39600515673693e-06
-2.93822422521865e-05
-6.16389727170485e-06
-1.99584061464315e-05
-1.2798283500512e-05
-2.08638722949246e-05
-2.67365117006427e-05
-2.3607618794971e-05
-2.49523095131151e-05
-3.04658409144601e-05
-3.60675351131386e-05
-1.68056773952944e-05
-2.51807799385943e-05
-2.91883137512792e-05
-1.79830084976357e-05
-9.2887989383449e-06
-1.90686136747106e-05
-9.75966517044422e-06
-2.60240219998894e-06
-3.42411981490087e-06
7.02195188676671e-06
-1.60585707773233e-06
-7.14711168194285e-06
-5.17408053842062e-06
-2.37884464803265e-05
-4.51693789793098e-06
-3.29969850798385e-06
-9.79000604265187e-06
-2.01854622377791e-05
-7.41560982394372e-06
-3.29819283844153e-05
-8.58170417356535e-06
-1.8514171819659e-05
-2.28928372940326e-05
-2.27727599616524e-05
-1.30112625872744e-05
-6.29078127749892e-06
-1.80396267309595e-05
-3.55772916868238e-06
-6.01523306635578e-06
-3.75455995106148e-06
-1.40651209767949e-05
4.71988996967034e-06
-2.45139948606619e-05
-1.5444406460298e-05
-1.3619954539969e-05
-2.06518504448094e-05
-2.51056433768818e-05
-1.9818155212982e-05
-1.23805247460023e-05
-1.88723846669917e-05
-2.09687321576932e-05
-3.08486254915938e-05
-4.6190306830287e-05
-2.58845847782989e-05
-3.95552758075706e-05
-2.10150994608407e-05
-2.156891244202e-05
-9.76497676331878e-06
-8.46407969383584e-06
-3.11901849808906e-06
-1.11710135614429e-05
-3.0792252756649e-06
-1.93944359135875e-05
-1.25759574467366e-05
-9.63987621471811e-06
-3.94899376916639e-06
-2.25429548026375e-05
-1.73156088817898e-05
-1.57266861084761e-05
-2.22114360802595e-05
-2.15237999974526e-05
-2.52993601030671e-05
-3.37600198928575e-05
-3.31705552546043e-05
-1.11725686447669e-05
-3.84677892619445e-05
-1.41773528627364e-05
-2.52579130708139e-06
-3.2780266075396e-05
-2.10993405551559e-05
-1.43158886543856e-05
-1.89905769586521e-06
-1.93627812789329e-05
-2.74173429347057e-06
-7.74121198712173e-06
-1.34868580055918e-05
-1.37576211881716e-05
-9.60231685767514e-06
-7.52884892074052e-06
-1.8086794517511e-05
-2.04137252856623e-05
-1.19291719840491e-05
-2.65269725024118e-05
-4.3430871825865e-05
-2.88220667750864e-05
-4.16691246334367e-05
3.92281623662341e-06
-1.99823849094266e-05
-2.83865136372742e-05
-1.97248532272035e-05
1.13122313590712e-05
-2.31184486866131e-05
1.38686558086205e-05
6.16939810954436e-06
-1.34741437401722e-05
-2.10053370991699e-06
8.43904818289218e-06
-7.58874179105416e-06
-4.10944033153507e-06
-1.74030690345326e-05
-2.07516766905588e-06
-8.00366737110582e-06
-2.25927497925931e-05
-3.35799460847012e-05
-2.18362240638272e-05
-1.57589548329048e-05
-6.43840463544516e-06
-1.6670315097928e-06
-1.2340290025408e-05
-1.13375207600161e-05
-1.25660003452711e-05
-2.69089467008144e-05
-2.31714164320967e-05
-2.25285659402261e-05
-5.70323871643352e-07
7.74932738004223e-07
-1.39444648131469e-06
-7.38549133085306e-06
8.41177792520185e-07
-1.76598771315937e-05
3.11201485595863e-06
-7.89185869637213e-06
-3.21877498654487e-06
-1.40016764802893e-05
-1.40595592711784e-05
-4.43928721589125e-05
-2.87503548777795e-05
-1.5373200756539e-05
-4.30124729634307e-05
-3.64340461999703e-05
-1.75364371188989e-05
-4.61932615415432e-06
-2.58142629279162e-05
8.34192870758763e-06
-8.28766898559057e-06
-4.40665840206427e-06
-2.64685890626224e-05
5.06033269819388e-06
-8.63878934013284e-07
-3.17093199227623e-05
-4.14381068242281e-05
-1.03170994118664e-05
-1.1075013827045e-05
-5.55595724375716e-05
-9.77069130268622e-06
-2.86413917208693e-05
-2.05922446236317e-05
-5.4190705383049e-05
-2.53693551606037e-05
-2.19094010210198e-05
-6.09472575986134e-06
-1.16582268791712e-05
-2.73419249986813e-05
-3.67060399813201e-05
-9.91137760120187e-06
-2.13856068578046e-05
-8.92019607977623e-06
-8.30348226164776e-06
2.14818787627122e-07
2.60277020539247e-05
7.77396996164509e-06
-1.88195501003639e-05
-1.55979732073992e-05
-1.22284182750581e-05
-2.06525424418575e-05
-3.47940045183971e-05
-1.88570810717109e-05
-3.04877267196469e-05
-2.29655339286013e-05
-2.28555047332098e-05
-2.40791102576672e-05
-8.18087839576576e-06
-1.39000263586901e-05
-2.45669107152664e-05
3.25979603083316e-06
-4.38261526889056e-06
1.02787482406207e-05
-9.3572824496665e-06
-1.48476738035593e-05
-8.77609455943478e-06
-1.11826351499002e-05
-2.59047662674592e-05
2.62403694329723e-06
-2.19509820882315e-05
-2.59474006238558e-05
5.62302991024293e-06
-4.53601985090793e-05
-1.55396564688302e-05
-4.21309224509202e-06
-3.18120810846463e-05
-2.96789260726735e-05
-2.56470772968088e-05
-1.34439061250772e-05
-1.65823858262692e-05
-8.12381877276447e-06
3.65565853925329e-06
-2.72656495188502e-06
-1.09997135588233e-05
1.0779652568018e-05
-2.32465922104716e-05
-1.47156186742305e-05
-1.86085098184974e-05
-2.39802635749609e-05
-2.94708546507352e-05
-2.97299243509851e-05
-3.24658198539316e-05
-2.90089822518313e-05
-2.3095475002147e-05
-1.97493337405964e-05
-1.72630384781991e-05
-3.32848409036131e-05
-1.98754973820466e-05
-2.95245241361293e-05
-3.33908748010082e-05
-1.81600070535001e-05
-1.33744085145448e-05
-1.41730829565415e-05
-2.22189992234169e-05
-9.6553224451806e-06
1.72210092977344e-05
-7.61692794065539e-07
-1.83007312128643e-05
-1.42392091168257e-05
-1.29902317314501e-05
-1.32831582676801e-05
-2.69329410784298e-05
-2.83847320484768e-05
-2.81483951710249e-05
-3.13982926350504e-05
-4.38765030230801e-05
-3.36132926177694e-05
-5.1146294859175e-05
-1.39025106660399e-05
-9.92372182021681e-06
-1.65601557359575e-05
-1.82997486041306e-05
-3.83587748999476e-05
-1.30095576651454e-05
-6.47875242480027e-06
1.9605078817349e-06
-5.802911606964e-06
-8.21551938077041e-06
-6.30983380129528e-06
-2.76904289087198e-05
-1.44087474524074e-05
-2.51094988601113e-05
3.65397357509643e-06
-1.73535839215886e-05
-7.41948924503411e-06
-2.93394280143434e-05
-1.61383051790027e-05
9.13427859203632e-06
-2.85443844645151e-05
-2.35497357033984e-05
-7.75470523896624e-06
-2.1042669008848e-05
-2.783167021489e-05
-8.28500794907613e-06
-2.13345502333751e-05
-1.19575011438943e-06
7.52885001481585e-06
1.98849849236421e-05
1.46417782319993e-05
-2.5912879723139e-05
-2.17228661254865e-05
-3.82437588146593e-06
1.20280527386483e-05
-7.33838155416335e-06
-1.72634369412384e-05
-2.11948274239861e-05
8.98152411355493e-06
-2.69258586305054e-05
-1.30500277133662e-05
-1.35020795555444e-05
-3.9445522873515e-05
-2.86995756438147e-05
-2.47857829494283e-05
-1.39041276640019e-05
-1.98589619069977e-05
-1.30744075915257e-05
-1.95474814397872e-05
-1.39292826102404e-06
-1.51784278642278e-05
4.77672626765224e-06
-2.10714889618051e-05
-5.63200983334672e-06
5.53563415723534e-06
-1.69133094936843e-05
-6.4580177410349e-06
-1.99425936830058e-05
-1.01260698665267e-05
-2.83476343339464e-05
-3.06180411812414e-05
-2.9089351269304e-05
-3.94688340349816e-05
-4.50197381508109e-06
-2.9197078241474e-05
-3.32120523757322e-05
-3.63620076300244e-05
-4.32512125595742e-05
-3.80712082874491e-05
-3.61547329915043e-06
-2.71343053012549e-05
-1.24071155073511e-05
-2.67584793528411e-05
-1.65649014201312e-05
-3.37912075447608e-07
-3.60765653963641e-06
-2.19801477872477e-05
-8.79835259444497e-06
-1.55895943325338e-05
-3.47174793662768e-06
-2.08770729789051e-05
-3.6439217314572e-05
-2.4534219984953e-05
-2.5328890400876e-05
-9.47101861275161e-06
-8.95841486800076e-06
-2.37283711093849e-05
-1.78916417102752e-05
-3.51425190638115e-05
-2.76287681551003e-05
-2.7486712010212e-05
1.52916966340214e-05
-1.69142363218929e-05
-7.054526512136e-06
-3.07204866120388e-06
-2.6208520729057e-05
-9.04160574490065e-06
-3.05099446423581e-05
-1.16207196076581e-05
3.33269219756257e-07
-1.18461307201469e-05
-1.69385880524298e-05
-1.9102054785443e-05
-1.68445753517313e-05
-3.54593320256208e-05
-3.1470394504178e-05
-6.4266403968436e-06
-2.16800115857237e-05
-2.8348759922524e-05
-2.34252412017113e-05
-1.46287856846215e-05
-2.16467906196671e-05
-1.66992317051331e-05
-9.00106316314143e-06
-2.95860542193395e-05
-1.06602070691459e-05
-7.93981054070731e-06
9.09202632421963e-06
-1.83531087059173e-05
-1.58209117031801e-05
-2.28162767698516e-06
1.51809881522933e-05
-1.66226897300609e-05
-1.71924712512288e-05
-3.08162570651871e-05
-1.52826446648425e-05
-3.36538794742051e-05
-1.21448321232405e-05
-2.23666743672797e-05
-2.67865882775924e-05
-2.9511355469632e-05
-1.3837175704938e-05
-2.4416804105258e-05
-3.47097938387562e-05
-2.68995036948466e-05
-3.50647647203525e-05
-3.38291475001174e-05
-2.4533142720087e-05
-3.09252776517719e-06
-8.12580057500151e-06
-1.54248476775135e-05
-2.14527772169246e-05
-4.68202413003241e-06
-3.75377557040681e-06
-1.04566626590213e-05
-7.31821841206099e-06
-2.18633769041433e-05
-4.97825735036439e-06
-2.77204503868414e-05
-8.48526170942093e-06
-2.74414261750492e-05
-3.65629745218275e-05
-4.35340097036647e-05
-3.66750944830657e-05
-2.95053496354555e-05
-2.24668371672453e-05
-3.79697424537078e-05
-1.209706442621e-05
-2.42608584769794e-06
-1.23536741727034e-05
-8.49543211239869e-06
-5.0736110932697e-06
1.72798339408144e-05
-7.16268266407048e-06
8.62068459553628e-06
-1.43910682599865e-05
-1.13464660875052e-05
-1.471019259129e-05
-2.54086351296186e-05
-1.55706829850697e-05
-2.32547905102516e-05
-1.38792619154351e-05
-2.86778592804424e-05
-3.76193347265746e-05
-2.12034258439445e-05
-6.29886559179099e-06
-2.93054817303007e-05
1.95706388374942e-06
-1.15998901578183e-05
-1.77427473657984e-05
-2.30348840381416e-05
8.21533481186394e-06
-2.07078896740409e-05
3.86487808317168e-06
3.06750935937618e-06
1.66000150437633e-05
2.01485343414119e-07
-7.74957743569233e-06
-2.44704233940621e-05
1.24083576300315e-06
-9.88082339992154e-06
-2.46841414527034e-05
-3.75667043173236e-05
-1.17334346688193e-05
-3.54336702151223e-05
-2.19000562344492e-05
-1.7748075328323e-05
-2.98855857319845e-05
-3.55634327194342e-05
-1.21867705414446e-05
-1.33976857918476e-05
-7.69182742763269e-06
-1.06349401704882e-05
-3.35838123405614e-06
1.27208884812001e-05
-2.23496829709408e-06
9.49949302347946e-06
1.11023098777645e-05
-8.85699830771829e-09
-2.21237488660307e-05
-1.7549199100726e-05
-1.53463827172404e-05
-3.12994652311111e-05
-2.19148223399244e-05
-1.06647373306987e-05
-3.26053455317051e-05
-3.94972585385182e-05
-2.63388460651421e-05
-1.8368778982268e-05
-3.33529832122348e-05
-2.46773566516078e-05
-3.80659574087988e-05
-2.52407128379718e-05
-3.42602723039002e-05
-1.4224799066514e-05
-2.42494520894226e-05
-2.66853853142284e-05
-8.61941702064968e-06
-1.46709335228243e-05
-1.60452236224467e-05
-2.30929737467209e-06
-1.16271078626565e-05
-6.75894592778309e-06
-2.45918495723651e-05
-3.83669454382057e-05
-1.01528265159274e-06
-1.75448446340732e-05
-2.66519382292707e-05
-2.25090215943057e-05
-3.93688760549038e-05
-3.04763172364895e-05
-1.39432503081866e-05
-9.01011746480939e-06
8.9893878695691e-06
-2.09188179048957e-06
-1.70792793360635e-05
-1.47535016757208e-05
-6.00117629831621e-06
-1.9547657021598e-05
-1.9279268632867e-05
-3.6661629609791e-06
-5.10546148208663e-05
-1.34523319050216e-05
-1.78559875229944e-05
-1.85689202738289e-05
-1.62269959983203e-05
-6.47894356177035e-06
-1.83108509436279e-05
2.57485282812844e-06
3.55581326539408e-06
-1.77322148333041e-05
-2.63034062759297e-05
-1.29038279847615e-05
-3.62042950980636e-06
1.22982465188845e-05
-2.10595636622838e-05
2.01422201631511e-06
7.33973169802696e-06
-1.67551225208469e-05
4.08532743950795e-06
2.52749026438111e-06
-1.54358356804389e-05
-2.03359888016634e-05
4.21851164609487e-06
-7.6398660353391e-06
-1.76731210939547e-05
-1.8741276590946e-06
-3.95023791447899e-05
-3.01295382335006e-05
-1.37898112716203e-05
-2.04891949197499e-05
-2.31898812099825e-05
-2.05429771265812e-05
-9.78421700080702e-06
-3.04731337209074e-05
2.28690680517915e-06
-1.32056676839752e-05
4.45920507729507e-06
-1.58756878191606e-05
-4.75629667286715e-06
1.10902628477681e-05
1.93091452699734e-06
-1.85787657860837e-05
-8.68572395260906e-06
-2.88517827739289e-05
-3.58781551749675e-05
-2.75353597565475e-05
-3.17108369649428e-05
-3.1411773301938e-05
-1.95586008821967e-05
-1.26399874747947e-05
-1.39015789139753e-05
-2.66269299493667e-05
-2.91393949984702e-05
-2.40499443256564e-05
-2.74184076837163e-05
-1.42414941884124e-05
-2.45565760973354e-05
-1.64227008053286e-08
-1.12177909291371e-05
-4.52561970039748e-05
-3.97705572590851e-06
-1.46598160568991e-05
-1.00109493475944e-05
-1.77180185156491e-06
-2.13891038235941e-05
-1.78010950452215e-05
-1.31103375584657e-05
-4.20353672543257e-05
-3.83230162980517e-05
-2.65019372768482e-05
-3.67272757785247e-05
-3.59012061460003e-05
-2.77808199421657e-05
-1.10212503241797e-05
-1.04186722045789e-05
-3.188928885026e-05
-1.00330753578796e-05
-1.84507630303361e-05
-2.20920248871773e-05
2.02795691081205e-05
7.31333333349426e-06
1.37495282274371e-05
1.5604281835139e-05
-8.97650031401626e-06
1.42523687714038e-06
-4.8299284396115e-06
-1.77998370653344e-07
3.6086374790156e-06
-4.05484200645432e-05
-1.0007696154591e-05
-1.4309903004938e-05
-2.77130249916848e-05
-3.91427301042339e-05
-1.7331681771021e-05
-3.14644656984508e-05
-1.55564752512763e-05
-1.92345441525729e-05
-2.76477495527314e-05
-2.10433350547696e-05
-1.09434099088105e-05
-1.30809850087633e-06
-2.79810929349482e-05
-2.99978024148922e-05
-1.45192797413036e-06
1.37604428792863e-05
-1.16135057786229e-05
-1.38669184590833e-05
-3.07374074850571e-06
6.07152797295857e-06
-7.45093482058908e-06
-2.4527389703043e-06
-1.08147298195007e-05
-4.53827400978073e-06
-2.09413360774746e-05
-2.84323553473538e-05
-2.76127347014715e-05
-1.8457703486026e-05
-1.45230661083683e-05
-2.26843640533208e-05
-1.47108352681006e-05
-1.87499703078362e-06
-1.5806648434995e-05
-2.17224115828297e-05
-7.16552742560458e-06
-1.33050995374155e-05
-8.12173061349439e-06
-1.36390348488432e-05
-1.10191028162964e-05
-6.40746996529332e-06
-1.59159014858162e-05
-2.22677436012643e-05
-4.58611126768346e-05
-2.73313366619357e-05
-2.67129984291785e-05
-3.93089402003005e-05
-1.94042849375882e-05
-3.08454742839846e-05
-1.59884133134871e-05
-2.82266668544337e-05
-1.34395006241727e-05
-2.33688244596182e-05
-4.25330196563382e-06
-2.60960003193783e-05
-2.35734465291729e-06
-2.15630309076671e-05
-1.95904786235704e-05
4.29430961722718e-06
-1.66476527676449e-05
-2.19356662438942e-05
-4.72513060495553e-06
-4.0894323557415e-06
-1.22800012636543e-05
-3.40701320389951e-05
-2.74491522051174e-05
-4.61112486692245e-05
-3.17597837483594e-05
-3.69326636513508e-05
-2.35555791282883e-05
-3.10955129838279e-05
-3.5830498794126e-05
-2.58959350716226e-05
-8.76074997700242e-06
-1.12105708996604e-05
-1.6054545772261e-05
-9.33321481382487e-07
7.45068021460947e-07
-1.0241562050656e-05
-9.60590912312652e-06
-1.59878726911241e-06
-1.08674187842483e-05
-2.73416519477787e-07
-3.38352317634644e-06
-1.33462655378086e-05
-3.07354139791345e-05
-1.61584793527444e-05
-2.34329925434706e-05
-4.03537580955402e-05
-2.43388765883908e-05
-3.38767472892838e-05
-2.10027680650321e-05
-2.28094940655512e-05
-5.9564977374185e-06
-2.6545285340508e-05
-1.76405534899098e-05
7.19654791811114e-06
-1.17531119968242e-06
-2.20341928831266e-05
-9.26247252392169e-06
-5.08469944266621e-06
5.49613726805672e-06
-5.26304768254543e-06
-9.08562730558429e-06
7.12356885139742e-06
3.72972206632695e-06
-2.37515390225223e-05
-1.29867249020544e-05
-1.04906473517573e-05
-2.70736542899756e-05
-3.93811670626919e-05
-3.12689718390466e-05
-3.67725143600385e-05
-2.77128700606287e-05
-3.34229884504361e-05
-1.18266115891633e-05
-1.82366192511167e-05
-2.2473695348822e-05
-3.96424793121435e-05
-1.88117339521367e-05
-8.14259348449913e-06
-3.15004940518931e-05
2.70859896915674e-06
-1.00789244412425e-05
-2.72375949596968e-05
-1.44887906590366e-05
-2.60353156444956e-05
-3.3893047559277e-05
-3.05564084624167e-05
-1.29488315525109e-05
-1.02600970924276e-05
-3.02412540984799e-05
-2.26397244459213e-05
-3.38857349001319e-05
-2.89946858831662e-05
-1.78107887761676e-05
-1.31483441862498e-05
-2.79437263348581e-05
-3.19406183784523e-05
-2.70015711938946e-05
-1.71760587639124e-05
-5.16292254516594e-06
-2.30012088465341e-05
-1.10496307031406e-05
-1.49271191909767e-05
-1.25498552517835e-05
-5.10817988099874e-06
-2.02308758213312e-05
-2.66906640082473e-05
-2.42703798580869e-06
1.91959305456098e-06
-9.63960078718137e-06
-1.4921416807034e-05
-2.27431678800268e-05
-1.23666088310452e-06
-2.79208245069634e-05
-2.77957598002643e-05
-1.68083305404714e-06
-2.43329743606969e-05
-1.67473270533335e-05
-5.45479801605941e-06
-2.66499062804028e-05
-9.97628682876724e-06
-9.09253154367317e-06
-1.45668501344627e-05
1.8571940772029e-06
-1.84826318414241e-05
-5.11618561389842e-07
6.90363264817317e-06
-5.61804681205457e-06
-1.53976305125623e-05
4.27542755155949e-06
-2.28560462845116e-05
6.05411394175527e-06
-9.09000732270699e-06
-2.11789156509274e-05
-8.88460720086389e-06
-1.49687211554891e-05
1.26882915478561e-06
-2.57035298825612e-05
5.43563689450478e-07
-1.54066256899501e-05
-3.05680274369961e-06
-2.48286261084452e-06
-2.08013943985816e-05
-3.38707546459675e-05
-1.31251608398448e-06
-1.89418860706688e-05
-2.75489895683061e-05
-2.87307881317358e-05
-1.98782892004697e-05
-2.11839842575948e-05
-1.71953793644059e-05
-1.87999823678656e-07
-2.26264445380238e-05
-1.99884176189576e-05
-2.39514290578501e-05
-2.25700272876667e-05
-2.108815555871e-05
-3.87701493722562e-05
-3.77134156071596e-05
-2.31989077172657e-05
-2.80777636013683e-05
3.74846682310038e-06
-2.31234205432836e-06
-1.28274593219823e-05
-7.74988496028155e-06
-2.59924429798958e-05
-7.65658690094654e-07
-5.43707662292189e-06
-3.53158670622248e-05
-2.3920759618705e-05
-1.19622008592257e-05
-6.76576587696066e-06
-2.73745776272743e-05
-2.954159745303e-05
-2.69212311477978e-05
-3.84698333152099e-05
-2.80233793234851e-05
-3.19793283216551e-05
-2.46930473525789e-05
-2.60466103683869e-05
-3.29428379053792e-05
-1.07500039622084e-05
-1.02681002802226e-05
6.26339248608109e-06
-3.73676583933628e-06
-1.13223961250362e-05
-1.1356922029686e-05
-2.48643034914678e-06
3.56005498014023e-06
-3.30467522583792e-05
-2.12646441411686e-06
1.25537481764026e-05
1.17676289479009e-05
-1.79745348933905e-05
-3.25160389540735e-05
-1.9308009251324e-05
-2.12706630793016e-05
-1.22077462183337e-05
-9.14793394287516e-08
-1.72159801100571e-06
-2.24643260989972e-05
-1.73709903367599e-05
-1.92321742277751e-05
-1.63163757730005e-05
-7.84574566882082e-07
8.52254100499806e-06
5.66575699022587e-06
-1.28252473663004e-05
-1.38280790418007e-05
-2.96994303270147e-05
-2.4479431280363e-05
-2.00485885372163e-05
-1.75673505889231e-05
-1.92026483944726e-05
-1.32836871580525e-05
-1.60351808727969e-05
-1.19359182852627e-05
-4.6065910163311e-06
-2.92907465127498e-05
-1.88443333252382e-05
-1.22963614743777e-05
-5.04626404106102e-06
-8.94799875707676e-06
-1.38665535589438e-05
-1.82505310880649e-05
-1.55887205007073e-06
-2.56662577120079e-05
-1.6744317161693e-05
-1.13851224498982e-05
-3.02214914240446e-07
-1.33528803036659e-05
-1.63966655636478e-05
-3.20149271401643e-06
-8.50834348835439e-06
-9.83780079729467e-06
-2.85498739025005e-05
-2.20312109602682e-05
-9.02240273923141e-07
-3.98923523501704e-05
-1.33248713124101e-05
-1.97098231846743e-05
-1.14878343844671e-05
-2.70568745944223e-05
-1.25150020729339e-05
1.11666616441317e-06
-1.32775816502692e-05
-1.68831568242088e-05
-3.74205622528799e-05
3.06365583198391e-06
-3.64970778570877e-05
-2.40128931796442e-05
-3.14597227302464e-05
-1.77642827874302e-05
3.72677307630352e-06
-2.77227275751379e-05
-5.68434608778248e-06
-2.82474227884241e-05
-1.3472645545047e-05
-9.85845824620707e-06
-2.33426827578657e-05
-5.8029081693679e-07
-7.59424917883417e-06
-1.09462117501263e-05
-1.13812003559518e-05
-2.7280910028698e-05
-1.11447860724029e-05
-2.2275583170467e-05
-3.17312030305585e-05
-1.32583391765374e-05
-1.0563987284203e-05
-2.2466005187373e-05
-3.95388830376433e-06
-2.20188214726583e-05
-1.204086723868e-05
-2.49419580033435e-05
-3.01720420963685e-05
-5.76363878654955e-06
-3.83769044726448e-05
-7.26965826336336e-06
-4.25235585045543e-06
-2.38752244468213e-05
-5.82860461655532e-06
1.05940189413921e-05
-1.46896108345565e-05
-1.66030555621186e-05
-1.47275424672668e-05
-1.67384290326051e-05
-3.00675155705501e-05
-1.74683854130554e-06
-8.30238138692464e-06
-2.77286818300287e-05
1.05110111759853e-05
1.22260507862494e-05
-2.74398642815783e-05
-3.75823219704028e-05
-2.61992710410331e-05
-2.62327266953273e-05
-1.77324598992693e-05
-2.9364548963028e-05
-1.588702342278e-05
3.44390348708809e-06
-2.42177096421662e-05
-3.19153499484515e-05
-5.35070261850376e-06
-2.69284481903144e-05
-1.60416962200599e-05
-1.63304818248293e-05
-2.80082799698378e-05
-1.12328940313675e-05
-2.59371390512355e-05
-6.47281657767327e-06
-4.46426995350768e-06
-3.00073186709747e-06
-5.9799432887683e-06
-1.40449401470231e-05
-6.73048997614135e-06
-2.88430907549735e-05
-2.12888568745364e-05
-1.19604750786194e-05
-1.76719433411218e-05
-2.18194974048203e-05
-1.84051131056251e-05
-2.90724722315277e-05
-4.61089679050868e-05
-4.44531741899006e-05
-4.38322170989699e-05
-3.86623745744307e-05
-1.00767191437994e-05
-3.66286302818813e-05
-1.9218222743572e-05
-1.30600777905975e-05
-1.03704836040969e-05
-3.63666984597737e-06
3.56015561143813e-06
-1.03580327865591e-05
-1.55912839826173e-05
-2.30692759936134e-05
-1.17214395496446e-05
5.22814256039625e-06
-2.58627449224649e-05
-2.26985518727733e-05
-2.24834848909764e-05
-2.42186803732684e-05
-3.83111885092535e-05
-4.35099928038857e-05
-1.71437270898152e-05
-3.17643365081369e-05
-2.04592080692526e-05
-2.21485806161187e-05
-1.13952089494989e-05
-2.67980650705206e-05
-2.96886887801244e-05
-2.1395295035569e-05
-1.48051284868193e-05
-6.42304550078478e-06
-2.92619460837342e-06
6.99345084636618e-06
1.75793284030902e-05
-2.65286136801558e-05
-2.33860168328625e-05
-1.304161905934e-05
3.21163483452139e-06
-1.15958222860107e-05
-1.61610116047605e-05
-3.07056662431684e-05
-4.53176428665572e-06
3.88010195320352e-06
-1.51734566561051e-05
-2.95370727033611e-05
-1.92817287507247e-05
-9.08561189968576e-06
-2.43658659168078e-05
-8.16356767150521e-08
2.71244553802216e-06
4.71648657386361e-06
-1.52681857042704e-05
1.33029890319723e-05
8.21970905257876e-06
-1.72886948278712e-05
5.49324740273693e-06
-2.15845895875299e-05
-3.63172765638133e-05
-8.82984562177588e-06
-3.85511561878711e-05
-4.86331719863681e-06
-1.00083624943637e-05
-2.5535192692185e-05
-3.05641262856041e-05
-5.32964058950401e-05
-1.77065565738994e-05
-2.09019478718308e-05
-4.1446959434705e-06
-1.70892833286934e-05
-1.69473736280706e-05
-2.35291319598955e-05
-1.33536362663081e-05
-6.57209798555436e-06
-6.41932201229528e-06
-3.40156353973768e-05
-1.54520266771924e-05
-8.05726804398059e-06
-3.08449722886643e-06
-4.24625592580579e-05
-2.78791648370749e-05
-8.60954246484125e-06
-2.17874186765741e-05
-6.0444777820412e-06
-1.96273046620155e-05
-3.83251490535801e-05
-3.90129800787863e-05
-3.27879786767338e-05
-2.77001110952467e-05
-1.2033713128602e-05
-2.60560298485153e-05
-3.52307482768972e-05
-1.83319217093299e-05
-2.6409018516894e-05
3.02576564835611e-06
-3.20878284420966e-05
-2.59572676370288e-05
-7.63483288185652e-06
-1.1258726750721e-05
-3.83648403097351e-05
-1.94624967584629e-05
-6.41087800734023e-06
9.26893805477041e-06
-1.62034013372731e-05
-2.28264717634337e-05
-1.51551738892606e-05
1.336119955321e-06
7.02505785158992e-06
-1.69176286065315e-05
-1.60697946116582e-05
-6.6953472938635e-06
-1.45379657881548e-05
-7.89257402426233e-06
-5.9238285913804e-06
-1.41656258580089e-07
-2.58943036192347e-05
-1.2601206586914e-05
-2.51626223657946e-05
-9.74275754320584e-06
-1.57195641085475e-05
-8.84544043760072e-06
-5.87855202018595e-05
-1.85839305154604e-05
-1.0093669272414e-05
-1.30749439688866e-05
-1.2134449698766e-05
-1.69892905292178e-05
1.1153036505875e-05
4.54409148238478e-06
-1.97702120254606e-05
8.1943316245911e-06
4.79839039393273e-06
-1.3059160665622e-05
-4.35666695126851e-06
-1.2978285958306e-05
-1.68476509572632e-05
-1.98116695540293e-05
-3.54262618599257e-05
-2.43891853638405e-05
-3.72168981697534e-05
-3.17508437393677e-05
-2.64213742048831e-05
-6.35074775144167e-06
-2.10385212239249e-05
-2.2796222911284e-05
-1.61339178705687e-05
-1.89133650689495e-05
5.11423546558621e-07
-1.51450620074853e-05
-2.24621824347634e-05
-2.62740678911253e-05
-1.26850672856605e-06
3.37070226686116e-06
-2.18757160880975e-05
-2.94959349857046e-05
1.24269193739075e-06
-2.69257188168815e-05
-3.031114117854e-05
-4.81522339843646e-05
-3.97810000894164e-05
-3.72136058106693e-05
-3.5320397117686e-05
-3.62380900070797e-05
-5.42080068538067e-05
-2.54613068640528e-05
-2.86324624287449e-05
-2.6924485968158e-05
6.68707683100805e-07
-6.49100791998662e-06
7.39051190768026e-06
-1.3875864196375e-05
-5.00038135998357e-06
-3.69920776558871e-06
-8.38321538126387e-06
3.68349952182608e-06
-1.29038123284444e-05
4.41260845750822e-06
-1.12929758117766e-05
-2.52647226118554e-06
-3.14528311393577e-05
-2.79770870558341e-05
-2.0542260089575e-05
-4.41189125383779e-05
-1.75293036049014e-05
-4.82659035597937e-05
-2.21520149786288e-05
-2.88932057678569e-05
-4.18849412548558e-06
-5.21673502293692e-06
-1.06769569627093e-05
-5.63819112435015e-06
1.08679109773425e-05
-9.88075458612495e-06
2.59884545493548e-05
7.03339714770444e-06
-1.32740604076575e-06
-5.18053297886873e-06
-6.848225800455e-06
1.01582499663245e-06
7.26146651048009e-06
-4.8214630678761e-05
-3.17074018633259e-05
-1.26167122299618e-05
-3.73007374855927e-05
-3.13334330241892e-05
-1.35092566547793e-05
-1.07128053193613e-05
-3.93178697285399e-05
-4.59627781835296e-06
-1.4395484857864e-05
2.09069092876578e-06
3.40895268030413e-06
1.21849004317308e-05
5.48355322895266e-06
-6.20471716559012e-06
-1.23228879536513e-06
-6.84745044571512e-06
-7.63743997448968e-06
-1.24102536674025e-05
-1.57729343074518e-05
-3.40958627688978e-05
-3.50854210701026e-05
-3.71349474412124e-05
-1.73619891286758e-05
-1.93732228126513e-05
-2.29737068501821e-05
-4.00876140040165e-05
-2.24215629670106e-05
-2.64680048774854e-05
-1.75426828729535e-05
-1.69293827580109e-05
-6.59738230173713e-06
-2.08187944515689e-05
-4.63791656313219e-07
-2.12998541724862e-05
2.44186788544624e-06
-2.12051640159561e-05
-4.93490780090633e-06
-2.54194828976403e-05
-1.29460373298456e-05
-1.83215642329199e-05
-3.07301552681504e-05
-3.0700932167693e-05
-1.68290727818304e-05
-2.1356750631534e-05
-1.91754442068761e-05
-4.07096052059474e-05
-2.86017195536351e-05
-3.52496834881041e-05
-1.61138742140707e-05
-3.37131371052147e-06
-1.17673661830858e-05
-6.8261201394294e-06
-2.15934059990081e-05
8.13698021304484e-07
1.31621271324628e-06
-8.58446307784995e-06
-1.37733728203014e-05
-1.23819281468161e-05
-2.38175039638244e-05
-1.56661809195278e-05
-1.59145283490524e-05
-2.92108891117283e-05
3.83663972449921e-06
-2.01232571603305e-05
-1.95987948638091e-05
-2.20554731345603e-05
-3.58762544438048e-05
-3.78634834139141e-05
-3.02159263178646e-05
-1.27970930966749e-05
-2.16372646943423e-05
-2.72666552239734e-06
-1.31548203194849e-06
-1.15873459625969e-05
-2.94508941766204e-06
-1.31848369165561e-06
7.73750094565941e-06
-2.48180015856009e-05
3.78450148754812e-06
6.51251319399389e-07
-2.14345923562445e-05
-1.93485379320532e-05
-2.68933613319263e-05
-1.89473061283366e-05
-1.28019900505334e-05
-2.00781483376768e-05
-2.50871300514925e-05
-2.49692870374261e-05
-2.35086775811956e-05
-2.99840729361252e-05
-2.53436213548602e-05
-1.06654302877496e-05
-1.1976683762608e-05
-2.41861601514784e-05
6.54584359080285e-06
-1.54549418164136e-05
-1.3284992670377e-05
-1.14265613193558e-05
1.52454521063777e-05
1.17832743918178e-05
-1.77296737350545e-05
-2.50355664670992e-06
-1.84014844478693e-05
-2.20512709386213e-05
-1.61071121008811e-05
-1.98005424118773e-05
-3.68040807533939e-05
-3.07891694983498e-05
-2.06395367524196e-05
-9.6445499687662e-06
-3.45114965256489e-05
-1.95923351109164e-05
-1.08650685200339e-05
-1.81098981115744e-05
-3.59218767699048e-06
-6.27378599314569e-06
-1.82965849029711e-05
-5.76388640004421e-06
-4.56998126623426e-06
-1.08029744796335e-05
-1.80422936630515e-05
-1.93931762701016e-05
-1.77762108053485e-05
-4.25793509405412e-05
-2.10842474339501e-05
-4.45001954745565e-05
-3.98455980736424e-05
-4.98155320343166e-05
-2.17020170957998e-05
-5.34206325117328e-05
-3.92369551465386e-05
-3.1541882130673e-05
-1.60748024131072e-05
-3.21062970996273e-05
-5.14864373579045e-07
1.45863382692245e-05
-8.32064821075943e-06
-8.19221133875876e-06
-8.58135814160482e-06
-1.30597511559734e-05
-3.4048844451626e-06
-4.654740896616e-06
-1.07353777400713e-05
-2.71643053845089e-05
-5.24773960253124e-06
-1.25016695489114e-05
-3.42299978978793e-05
-2.4640175091884e-05
-1.65123969644014e-05
-2.83983309377019e-05
-2.02483204745398e-05
-2.42884942964132e-05
-3.28921556899541e-05
-2.82863559580425e-05
-1.2045342990578e-05
-1.20731919536043e-05
-1.73621932182095e-05
-2.90168837764346e-06
1.11817815873237e-05
-1.49365573370365e-05
2.03501448641309e-05
-2.86234493486665e-06
6.43364839340835e-07
-1.50388892444763e-05
-3.79618348880765e-06
-1.32538423583447e-05
-1.10052532054655e-05
1.6717275483884e-06
-4.53895518402459e-06
-1.79923250014264e-05
-7.76229328288625e-06
-4.10681811989661e-05
-2.59219112064367e-06
-1.7788363494395e-05
-7.88310608607362e-06
-1.3368462017491e-06
-1.58859104619189e-05
-2.71142779451384e-05
-1.75922758328777e-05
-8.15038096820311e-06
1.78500766607708e-05
-3.01899572047329e-05
-2.7400232854573e-05
-1.41882501530281e-06
-6.84317927978834e-06
5.8009373582796e-06
-1.26450693002406e-05
-1.74993156646387e-05
-1.64287213995863e-05
-2.31543124635483e-05
-2.203225655887e-05
-5.38406314310397e-07
-1.8309173986578e-05
-1.92503797870848e-05
-2.29968001319475e-05
-2.79142270989983e-05
-3.11102875777424e-05
-2.32923397750904e-05
-2.34987285181433e-05
-1.55367305527904e-05
-4.69264462650577e-06
-1.25828867160362e-05
-1.5544712019865e-05
-7.32163555023057e-06
-1.83086529536312e-05
-4.99981419402168e-05
-3.42027920460326e-05
-3.10733620890087e-05
-1.26804942351362e-05
-3.24044473784328e-06
-1.49910366994168e-05
-2.3032102825482e-05
-4.31785645929226e-05
-2.75653649376937e-05
-1.28281158723028e-05
-2.82824504970684e-05
-1.87460686678121e-05
-1.81433682194889e-05
2.55354899126152e-06
-2.61218261545617e-05
4.62376385826711e-07
-1.38480063866985e-05
-3.43460544951883e-06
-8.47603818830678e-06
-2.47255783849253e-05
-1.14329159357618e-05
-8.30677906413857e-06
-3.48761735852031e-06
-1.43137621943643e-05
-9.59052639808744e-06
-1.7871629531606e-05
-2.33710611460928e-05
-1.35819827680831e-05
-5.93936583540302e-06
-2.66970147707342e-05
-1.17689624554863e-05
-1.64464037768324e-05
4.4673170594418e-06
-2.70541988497978e-05
-1.12065842078316e-05
-1.37745414795009e-05
-3.4312130196398e-06
-2.75597837622002e-05
1.0290858573564e-05
9.63579850050618e-06
3.93462621151424e-06
-7.41063065263052e-06
-2.97133253063106e-05
4.88354016677931e-06
-1.25199077794069e-05
-1.33723249002711e-05
-2.00923858444252e-05
-1.71805138822658e-05
-9.4068195913979e-06
-1.28412362886108e-05
-6.05385923743748e-06
-7.18176862809461e-06
-1.94750381235298e-05
-1.00156535092744e-05
4.5022266496038e-06
1.2344106726444e-05
6.31442393416608e-07
-3.26609730214208e-05
-1.17880209939601e-05
-6.75398221494835e-06
-3.7629918295145e-05
-2.34428695862815e-05
-2.34284436918994e-05
-3.69616352033838e-05
-1.97769652585918e-05
-2.17673929459018e-05
-2.39943786763822e-05
-9.47743157726395e-06
-3.22046957212313e-05
-1.9734228533257e-05
-9.05816205176224e-06
-2.96740754323335e-05
-3.3813126540395e-05
-1.59476624525311e-05
-2.59618176623746e-05
-3.40368734331582e-05
-1.97478961153529e-05
-3.69129197760339e-06
-2.25915078795225e-05
-1.99727543453229e-05
-9.77536223963603e-06
-3.74138929353963e-05
-2.39539898007424e-05
-1.60010979611846e-05
-1.73565943399208e-05
-2.79231589479127e-05
-2.96611546357265e-05
-2.69071003120373e-05
-5.47048761735232e-06
-1.68900253349362e-05
-2.23710365049626e-05
-3.65779791014453e-05
-2.81124579843785e-05
3.30969617148265e-06
-1.21736695932584e-05
3.79138197219512e-06
-1.80053296524866e-05
-1.87131589044507e-05
-1.25402058049193e-05
-9.94053979151828e-06
-2.55818395777521e-06
-1.610449995646e-05
-2.20257187838618e-06
-2.2546716790438e-05
-2.6645120434214e-05
-2.6650995964882e-06
-2.11260912144633e-05
-3.81278237727981e-05
-1.23043968390998e-05
-2.9342405463249e-05
7.59798843478152e-07
-1.380506020312e-05
-2.74678678332527e-05
5.80638234319798e-07
-1.80664097301555e-05
-7.50302514590801e-06
-1.7995352316913e-05
2.23058679149662e-06
1.97818173946942e-05
3.45260486110415e-06
-1.89416082888656e-05
-2.71331948608002e-05
-2.46959249207309e-05
-1.69947495686373e-05
-1.99181485913183e-05
-9.84885094225412e-06
-2.08648773743809e-05
-9.21652693865688e-06
4.65242393609179e-07
-2.07351844935999e-05
-7.62314242150084e-06
-2.03370485699263e-05
-2.72816394630204e-05
-3.00804479419678e-05
-2.01962349150184e-05
-1.39844186894168e-05
-9.49011223402783e-06
-6.18142757658293e-07
-1.69637653388155e-06
-7.83266462442964e-06
-4.81629709471522e-06
-1.20779575796367e-05
-7.02768480069138e-06
-2.60995627933788e-05
-7.65758353963213e-06
-3.42427421806809e-05
-2.85963413395236e-05
-2.02326475183694e-05
-3.01064215109094e-05
-1.81176333813219e-05
-1.34219653491154e-05
-3.12027920063113e-05
-2.53577708177529e-05
-4.6139992863496e-06
-1.91020941801128e-05
-2.51316918261189e-05
-1.71114693873072e-05
-1.97954186305924e-05
5.48167184093473e-06
-8.14735891946546e-06
-1.11629043343948e-06
-1.00907345389552e-05
-2.07132112308296e-05
-1.02580818047112e-05
2.04553257691661e-06
-1.22499427102064e-05
-2.97227539390316e-05
-1.15603246617845e-05
-1.61876450985689e-05
-1.61249300554006e-05
-3.28136969321314e-05
-2.95548098377595e-05
-5.30460944124736e-05
-3.01309881420004e-05
-3.37697770428915e-05
-1.0426130795309e-05
-1.11580750176612e-05
-1.45662370206263e-05
-1.81933894233153e-06
-7.44700499137915e-06
-8.35027140528547e-06
1.21622804107061e-06
-9.36904033569008e-06
7.55415364704967e-06
3.85975542363295e-06
-1.00783515700197e-05
-1.14179000280356e-05
-1.05789024822399e-05
-7.06661558312101e-06
-1.70556040702515e-05
-3.10106738367792e-05
-5.63897979952087e-06
-3.05702323561305e-05
-2.63400477366591e-05
-2.1616772391797e-05
-1.76028653725991e-05
1.19687405208668e-05
-1.12701902997084e-05
-1.66317246957978e-05
-1.42163551845159e-05
1.12983058612285e-05
2.46593888228109e-05
-2.67059626361946e-06
2.10244563152306e-05
1.92724066190967e-07
-8.24892811304391e-06
-9.04996866550526e-07
-3.91363533066379e-05
-2.6818354077526e-05
-2.07596910943055e-05
-1.74448508523357e-05
-2.56530000925743e-05
-3.10398225131704e-05
-1.27686002354919e-05
-4.2553469584551e-05
-4.11541061887395e-05
-1.86162602418752e-05
-6.1103657994923e-06
2.87302021851496e-06
-1.68531329976617e-05
-3.54380752550105e-06
4.08068707463244e-06
-1.25841578218117e-05
5.19667635765087e-06
-1.23676657071028e-05
-2.5674288492212e-05
-2.53289282878289e-05
-2.30275291392605e-05
-3.3350182955749e-05
-2.01693388671677e-05
-1.55827500751309e-05
-4.01890995936152e-05
-2.79124750815409e-05
-1.0071167263152e-05
-3.4486629292306e-05
-3.66609818582969e-05
-2.19743407297023e-05
-3.04617807548981e-05
-2.83946324906815e-05
-3.06101146847078e-05
-1.15676661378882e-05
5.20027287522533e-06
-6.58725490549729e-06
-3.78059772519069e-05
-2.14258396222319e-05
-3.74103201571724e-05
-6.84357355763043e-06
-8.53034227025721e-06
-2.81879090627152e-05
-3.90015388086511e-05
-3.66610613470033e-05
-2.84327264892537e-05
-4.83383044346424e-05
-2.2655025339596e-05
-6.25341313703878e-06
-3.75684058855102e-05
-4.75150602998267e-06
-1.73274536577382e-05
-8.45744355905771e-06
-1.29724200592282e-05
-4.98084579833894e-07
1.43301885418127e-06
-9.17363764390609e-06
-5.11998017386407e-06
-2.0026225038437e-05
-6.62796715061957e-07
-1.27296309025412e-05
-1.87386470516469e-05
-1.60114628141986e-05
-3.12976531952591e-05
-4.85858333393425e-06
-2.85878894272476e-05
-8.48345808786062e-06
-5.21180127882171e-06
-2.27513720963352e-05
-3.4257343692894e-05
-2.06271296791019e-05
-2.6907320183378e-05
9.62118571583427e-06
1.66630232401691e-06
-2.7189375018641e-05
-1.04417309085475e-05
-1.85355057668313e-05
-2.64902193500861e-05
-1.20602210205292e-05
-1.41007940042001e-05
-9.63861138414856e-06
1.53488215373161e-06
-2.90666375032915e-05
-1.12816132556063e-05
-3.38999217496971e-06
-2.06084393541214e-06
-2.56338643256917e-05
-2.26128917380213e-05
-2.81967775399687e-05
-1.07275822460625e-05
-2.12730459279032e-05
-5.81460664683223e-06
-9.6586903267525e-06
-2.20643552050432e-05
-6.58228803218869e-06
-9.72570357016331e-06
-9.16686228731822e-06
8.79578452497488e-06
3.91398333470338e-07
-5.4750096066884e-05
-1.5144593273639e-05
-3.44549846137033e-05
-3.52174130326856e-05
-2.57194320662682e-05
-2.04144165646792e-05
-4.7046731912756e-06
-3.38323902206231e-05
-3.95467634788211e-05
-2.78923895717978e-05
-1.14778361521507e-05
-6.14934282726443e-06
-1.48077879424218e-05
-1.279520436408e-05
-2.09280786780229e-05
-3.55708151490371e-06
-1.84167859250406e-05
-8.13476261417169e-06
-7.77118210428235e-06
-2.72610862542649e-06
-3.30790410131312e-06
-2.9836183567259e-05
-1.7475529094482e-05
-2.90567344777991e-05
-4.23234093536254e-05
-1.59042383461059e-05
-6.04291597222972e-05
-3.48940813958181e-05
-2.12035769569385e-05
-1.7248169656926e-05
-1.71942933327691e-05
-1.53871822134613e-05
-7.92942465347079e-06
-1.03280293097734e-05
-6.56422109370769e-06
-6.13349500178743e-06
3.41310389754214e-06
-3.05255473535897e-06
-1.45515244385571e-05
-1.27620508025037e-05
1.67786333179157e-05
-1.81407078116396e-07
-1.62745803523129e-05
-1.68639566043112e-05
-1.83775069057864e-05
-2.17561749496396e-06
-5.62497867009107e-06
-2.4343367770422e-05
-2.99115249641054e-05
-1.91002096541225e-05
-1.55021949852274e-05
-1.91936855918811e-05
-1.25655315803253e-05
-5.42240345877278e-06
3.02671832117478e-06
-2.15562279178835e-05
-8.96096156254752e-06
-5.38615896411778e-06
1.637235749115e-05
-1.24398330513073e-05
-4.39851005522397e-06
7.76380850689783e-06
-2.48287318003452e-05
-1.05957417705647e-05
-1.19317130067095e-05
-2.02808328102146e-05
-1.87607865332212e-05
-2.50529921860797e-05
-1.68358183559871e-05
-2.8458150492636e-05
-2.35062111860693e-05
-4.46671460507966e-05
-3.68947118594771e-05
-1.39853659900506e-05
-9.26360006208756e-06
-2.43655284412086e-05
-8.61746464804103e-06
-6.63237211860074e-06
2.98333340602644e-06
-6.62546349950188e-06
-9.7282242756428e-06
-9.45375351613963e-06
-2.45543408989366e-05
-2.53450995662206e-05
-2.47744630617317e-05
-1.28895005082102e-05
-3.77151299309197e-05
-3.83969505789149e-05
-3.78336739427533e-05
-1.65153516477731e-05
-2.02787840381574e-05
-1.45243505110626e-05
-2.98522039141153e-05
-1.1082879819125e-05
-2.70896137719128e-05
-3.14562437097865e-05
-9.68387305506468e-06
-2.45616467503894e-05
-1.13293054997093e-05
-1.78148634118267e-05
-1.53954419235172e-05
-1.82190959061735e-05
-6.71305068774686e-06
-3.95942511027115e-05
-3.33566887676433e-05
-2.56284766793009e-05
-8.14706807156996e-06
-2.87955674192359e-05
-4.16527326112955e-05
-3.28936318948599e-05
-3.15977702039251e-05
-2.39146660413665e-05
-3.48396631008815e-05
2.80683083406846e-06
-1.36968599753807e-05
-1.31182354921068e-05
-1.07461264390646e-05
-1.40423040799588e-05
9.01307460841643e-07
-2.83604531842134e-06
1.24838687422543e-05
-3.1199647627705e-06
-8.6580199729804e-06
8.73420362697748e-06
-7.20606730713133e-06
-1.62856144606464e-05
-6.82959761386158e-06
-1.35003813016983e-05
-1.0871442742122e-05
-1.76922323603438e-05
-1.32913686557222e-05
-2.34755772500633e-05
-2.3137367746868e-05
-2.28159717219847e-05
-4.83657615013918e-06
-1.50477275350772e-05
1.1719939973495e-05
-1.52303818347077e-05
-5.16724090779735e-06
2.98953635232506e-06
-1.68067326805158e-05
7.79904557962076e-06
1.18615646104311e-07
1.5435082767632e-05
-1.111903307167e-06
4.98553573372311e-06
-2.1052197227815e-06
-3.93472567391231e-07
-1.80230625680857e-05
-1.14705672348697e-05
-1.1279882174192e-05
-3.96255189664785e-05
-1.01467942616555e-05
-1.88236791848411e-05
-1.48482340827718e-05
-3.37986670195696e-05
-4.03410578209614e-05
-2.54170393034415e-05
-1.97732712037894e-05
-1.26717316958205e-05
1.29225741601883e-05
-1.70421143092208e-05
-1.23482122247089e-05
-1.90583208413078e-05
-2.68877876703336e-05
-9.90574445220741e-06
6.64595825132994e-06
-1.62726596217723e-05
-2.51255269950276e-05
-8.66459348303784e-06
-2.49505053093275e-05
-2.94889496156354e-05
-3.57612476265307e-05
-1.17609207565631e-05
-2.13541729106939e-05
-3.26242488142646e-05
-6.41423450907407e-06
-1.51332517660655e-05
-2.80656252661814e-05
-3.16791798508407e-05
-2.03707599545271e-05
-1.38395575350109e-05
-1.16073845374428e-05
-1.9375020196112e-05
-2.68573997461598e-05
-3.90411863868769e-06
3.66621214164752e-06
-2.37783600382729e-05
-3.41331784912873e-05
-2.47417515852008e-05
-2.15784473768571e-05
-1.5389092988916e-05
-3.15134016055742e-05
-1.14179896813823e-05
-3.43253662259113e-05
-2.33710576626538e-05
-1.89745174249483e-05
-2.13578795285488e-05
-2.39412045048477e-05
-2.93235936215242e-05
1.14567803330792e-05
-2.16648953014856e-05
9.3434129071221e-06
3.17889396570359e-06
-2.02074723142899e-05
-1.03034852939107e-05
-2.14328906728619e-05
-9.8843482075991e-06
3.85890486303885e-07
-1.11882572377334e-05
-1.56194529422894e-05
-1.95478119518488e-05
-1.36359102460174e-05
-8.88405798066908e-06
-2.56148259876869e-05
-2.05576790816034e-05
-4.59959931335513e-06
-1.20569239757309e-05
-1.45628640585109e-05
-1.35258423668979e-05
-7.57190395540653e-06
-1.02065038704222e-05
-3.49981733589999e-06
-1.68298911312579e-06
7.67802495677771e-06
7.92333325491275e-06
-1.80362102112195e-06
1.05826964192424e-05
-9.45834850553228e-06
-1.15207090007517e-05
-5.07855342316899e-06
3.5547725406455e-07
-9.73247862416069e-06
-4.4213707806652e-05
-3.83721791647586e-05
-5.05415768644425e-05
-3.26171310498003e-05
-4.18179392364388e-05
-2.17414915801476e-05
-7.81189016156661e-07
3.03520384724915e-08
-8.71136455669677e-06
-5.77139364437412e-06
1.47289903333932e-05
-1.71589000177289e-05
-2.91475797286349e-05
-8.25034526568153e-06
-1.59428821433917e-05
-3.44387164831133e-06
-2.07229969100207e-05
-2.92654125234306e-05
-7.9094310952411e-06
-2.83290245587569e-05
-2.22221382458017e-05
-1.18816092191194e-05
-3.48313341483139e-05
-3.53516110202103e-05
-4.45675674900574e-05
-1.79336039590899e-05
-4.03197401878097e-05
-1.54404753242252e-05
-1.25743381741249e-05
-3.97931495250976e-05
-1.80956658370602e-05
-1.89983634882745e-05
-1.59605042399476e-05
1.4777443134245e-05
-2.88721122685303e-05
-1.21910313718839e-05
-1.65176730109976e-05
5.80591215447681e-06
-1.87355003586264e-05
-1.64648686744121e-05
-3.55556753669352e-05
-1.51304501063716e-05
-2.96587589948384e-05
-7.17413695255197e-06
-1.68672858161648e-05
-9.16504810167916e-06
-3.63632962652959e-06
-1.62134588115328e-05
-5.56911771621799e-06
-9.76832565910302e-06
-7.47076401396023e-06
6.2356241410858e-06
-1.3121980586628e-05
-2.23576147819682e-05
-2.5105142566776e-05
-1.82230340469841e-05
-2.1028282357924e-05
-1.97768744602751e-05
7.86495323217066e-08
-2.35197103629937e-05
-1.15636796822094e-05
-4.40580864313534e-06
-1.29301444877539e-05
-2.08138053541135e-05
-1.21481454112627e-05
6.20161880976052e-06
-1.72359593515098e-05
-1.78902348474735e-05
-9.96472737478384e-06
-1.67720705599017e-05
-3.03008822165981e-07
1.51672189583913e-05
-1.32308651430141e-05
-1.03907691537643e-05
-2.82175680061628e-06
-1.88865672686784e-05
-1.92479918417758e-05
-4.45112860774347e-06
-8.32840920721154e-07
-7.9450277574415e-06
-7.08008509386115e-06
-2.61212431114831e-05
-2.3722679616856e-05
-1.6250083847552e-05
-2.1555974027574e-05
-1.10092398808127e-05
-1.3488899718435e-05
-1.21157487829178e-05
-1.17081295997827e-05
-1.67479800454367e-06
-5.39972488750118e-06
-4.03311159423357e-06
1.31619156445223e-05
5.74663320119802e-06
-1.4104719324895e-06
-4.13282228469021e-05
-2.55222552119352e-05
4.23613419165705e-07
-1.65100020973418e-05
-5.78403862428865e-05
-2.52875461451572e-05
-2.97374750797244e-06
-1.53670409662975e-05
-2.92897175103476e-07
-2.68452259726335e-05
-3.16104358463645e-05
-2.58601145284483e-06
-1.60883579870351e-05
-3.38250200220916e-05
-2.35937652755577e-05
-1.56642752549736e-05
-2.53791715785325e-05
-3.50216457134795e-05
-1.1319857179591e-05
-2.39765579515712e-05
-1.25961096082607e-05
-3.06846304090372e-05
-2.56989406062234e-05
-2.31880094852224e-05
-3.12636466819756e-05
-1.44883061428227e-05
-4.15223551474416e-05
-1.70296534671401e-05
-1.19069990170499e-05
-4.48907141073582e-06
-1.1228379308258e-05
-1.9916671441395e-05
5.53982447446122e-06
7.79038054346524e-06
7.63166883414219e-07
-1.06651577214723e-05
1.51670744878826e-05
-1.19873897442871e-06
-1.22600694581135e-05
2.93556660570306e-06
5.44533921607677e-06
-2.54184147522142e-05
-2.73778012507352e-05
-2.34129205794132e-05
-3.14166261193746e-06
-2.16705889090564e-05
-3.98169425787308e-05
-2.37202594937211e-05
-1.03990215150247e-05
-1.74234220153643e-05
-1.43245319428693e-05
-1.46168711181833e-05
-6.27685225692572e-06
-1.39376484633411e-05
1.59369088718769e-05
-1.25305081113893e-05
3.41432446418326e-06
7.97482848966237e-06
-2.12230287675298e-05
-1.11861517422349e-06
6.17980255627766e-06
-1.69087715325207e-05
-3.77668503683508e-05
-1.37913213417907e-05
-2.18598268294446e-05
-8.83795543472089e-06
-8.06259393421344e-06
-1.46164233457021e-05
-3.95042595011193e-05
-1.99503654916689e-05
-2.13681726175106e-05
-2.07213022331687e-05
4.48462516206838e-06
-5.83814948018799e-06
-1.69879142634983e-05
2.14502103333027e-06
-1.90613613121588e-05
-1.28609662848612e-05
-2.23174801485187e-05
-1.28903618994193e-05
-8.92353696998901e-06
-2.93212769900777e-05
-2.60202417627862e-05
-3.25917284099662e-05
-3.74163235689881e-05
-5.54854556958144e-05
-4.01902336812418e-05
-2.19579260565696e-05
-4.54116604089013e-05
-3.13493559824962e-05
-9.93868871008129e-06
-2.10705108142087e-05
-2.87842130428216e-06
-3.20469759193143e-05
-7.48324115351178e-06
-1.13852834876526e-05
-5.65084142887207e-06
2.51041461731179e-05
-1.77496612935884e-05
-2.61306718435625e-05
-1.03762103125027e-05
-1.25793748852573e-05
-1.12527943121413e-05
-1.40091589194925e-05
-3.41523444341809e-05
-3.35908399128742e-05
-3.78148576439023e-05
-4.47349660201981e-05
-1.96528536372979e-05
-3.648105573425e-05
-4.06203957582785e-05
-1.46135333189152e-05
-1.26893198722546e-05
-9.65158619083237e-06
-1.02241077241229e-05
1.48914530875157e-05
-1.57106808955592e-05
-9.87061077829815e-06
1.43397961582227e-05
1.55575734786672e-05
1.63066227011212e-05
1.55252610690328e-05
-3.24741795977332e-05
3.59979722282931e-06
4.44591551878956e-06
-1.61040116368572e-05
-2.0014570629021e-05
-2.31836177339008e-05
-1.44571105940904e-05
-2.16170720398411e-05
-3.98254037659605e-05
-9.86667635276395e-06
-2.04480282403913e-05
-2.45455760521361e-06
-1.8015610240363e-06
1.00984338018143e-06
-3.22728415361815e-06
1.16863294260957e-05
-4.15048161464754e-05
-5.84150536784406e-07
-5.8195390137484e-06
-1.3556606138835e-05
-2.39022173860164e-05
-8.66844826178374e-06
-1.49532667282585e-05
-2.51841404955612e-05
-1.82218292673935e-05
-2.59298289210021e-05
-3.35500876905204e-05
-1.50290776324343e-05
-3.43316915740469e-05
-1.91897709119798e-05
-1.90462695673718e-05
-1.68722170468264e-05
-9.68721006637807e-06
-9.70794117637803e-06
-1.22143375867132e-05
6.92329609438605e-06
1.00080496428436e-05
-9.01542495374322e-06
-2.09169842712495e-06
-8.00467261695046e-06
-5.46789986868861e-06
-1.28374194196577e-05
-2.29680924999391e-05
-2.61538379146701e-05
-1.51003927711406e-05
-2.69409251491164e-05
-3.69259913140938e-05
-3.08377439469136e-05
-2.2905440526775e-05
-7.49399803287207e-06
-4.17390795588775e-05
-3.33470932138793e-05
-3.62601159832501e-05
-2.95256974319499e-05
-3.19458972104957e-05
3.0341328432197e-06
-6.47272660249064e-06
-1.24051032490483e-05
-1.31693689820171e-05
-1.74559891016756e-06
-2.01182777009326e-05
1.80629492328349e-06
-1.58557985906842e-05
-2.6172009152767e-05
-1.77256735822311e-05
-3.48286789306169e-05
-1.77331740889982e-05
-7.84384957313201e-06
-3.60919654042234e-05
-2.84451180888748e-05
-2.92264074507081e-05
-4.99758697881826e-05
-4.78187249936666e-05
-2.08415913787807e-05
-2.1494695731163e-05
-1.26626680737323e-05
-2.65404331892504e-06
2.27809380299621e-05
6.09325438883782e-06
-1.11789696104439e-05
1.66647393612632e-05
-1.61935010539029e-06
-1.64209831250851e-05
7.3520381641087e-06
-2.7357497237618e-06
-1.24560446784106e-05
-1.72583926654511e-05
-3.3052328969713e-05
-2.22943286095649e-05
-2.01398697199735e-05
-2.46243507156738e-05
-3.58942966588961e-05
-1.62770418172274e-05
-1.28022467274944e-05
-1.51081767439301e-05
-2.93342237152526e-05
-1.89385391239611e-05
-2.67977434860355e-06
-1.38194232374283e-05
-1.15857394123632e-05
-1.04323238885054e-05
-4.99612800356459e-06
-7.17392043463486e-06
-1.19111128093933e-05
-1.52653899905694e-05
-6.87608817540633e-06
-1.6778918741277e-05
-1.53695265361141e-05
-1.54034119762622e-05
-5.87770280568126e-06
7.57237725429252e-06
-2.49854207006842e-05
-2.44927904664805e-05
-4.64764177017542e-06
-1.6941431948343e-05
-2.65267249860443e-05
3.32051639595105e-06
-3.85402722002066e-06
-1.86308966812684e-05
-2.57115782348647e-05
-1.21009645226743e-05
-2.05063745304937e-05
-6.79122210908659e-06
-2.87828449788138e-05
-7.04608256843373e-06
-5.59804625605168e-06
-2.03232607661936e-05
-2.6050412622763e-05
-3.51694548681483e-05
-2.42277027115288e-05
-2.33619998385368e-05
-3.80417961362772e-05
-2.36158784274318e-05
-2.47360559699621e-05
-3.28345079147525e-05
-2.90908617004492e-05
-3.21085117746948e-05
-2.87616290581972e-05
-3.98060820322425e-07
-1.84658499898217e-05
-8.05271088058364e-06
1.22102903145577e-05
-7.82743454598966e-06
-4.73618389515141e-06
7.64442472352917e-08
1.63234923290155e-05
6.0754594772003e-06
1.70398736708544e-05
-1.51938335112062e-05
1.30352327628138e-05
-2.1841576470377e-05
-4.76989145758542e-06
-2.78550498958403e-06
-1.95774910702004e-05
-4.68198386917077e-05
-2.22756632145644e-05
-2.68036749865251e-05
-1.64955733665771e-05
-1.8386479847742e-05
-3.19014055153452e-05
-2.13971715839919e-05
-2.79218241324566e-05
-2.96611537536861e-05
-1.84809918408857e-05
9.79869827613643e-06
-1.42454624763163e-05
1.3034409993142e-06
9.74690789816173e-06
8.77338933902007e-06
1.03540683098958e-05
4.41980691136839e-06
1.03082344674376e-07
6.86329583702931e-06
-2.57041127301668e-06
-2.05132130880326e-05
-2.44365218629997e-05
-3.4084285689683e-05
-8.20811561948837e-06
-6.72958759108325e-06
-1.52173264979256e-05
-4.68815323817499e-06
-2.69620379513224e-05
-1.8624568951253e-05
-1.30882208115447e-05
-3.00454929210681e-05
-2.4281521529258e-05
-2.61458777882749e-05
-1.17585378185145e-05
-5.32261917635107e-06
-7.3177244118823e-06
-4.70449853396559e-06
-1.03624115164223e-05
-1.53941097512612e-05
-1.88988126944359e-05
-1.75969398663654e-05
-1.49671364365749e-05
-9.85065824794626e-06
-1.73957409082694e-05
-4.70975105092309e-05
-4.04012241304572e-05
-7.71905725424474e-06
-3.29452499953584e-05
-3.5871308636315e-05
-2.8182611355848e-05
-1.45527232243206e-05
-5.16506543454624e-05
-2.44800932865813e-05
-2.15036144192941e-05
-1.85948897363262e-05
-1.6934075173627e-05
-2.24352166541281e-05
-1.51407042677436e-05
-2.18672616653162e-05
-4.52984270653193e-05
-9.8058878841665e-06
-4.29658280179209e-06
-2.6821573733129e-05
-3.72347737867191e-06
-5.05804919968807e-06
-7.15656678618589e-06
7.78211007130619e-07
-7.20707762242195e-06
-3.07184569360085e-05
-1.23255256443179e-05
-1.19389554307146e-05
-1.80902943754635e-05
-2.41083570751e-05
-2.28227812519721e-05
-7.4056950182592e-06
4.93775765619706e-06
-1.64836632215235e-05
-1.53434771199251e-05
-9.01923703366234e-06
-2.49712110080001e-05
-2.8356610997012e-05
-9.92831915107285e-06
-1.33886276167526e-05
-1.98431399972817e-05
-1.87615640517356e-05
-5.28288392674019e-06
-1.99810327951022e-05
-5.50779485016423e-06
-2.37820082092155e-05
-1.18077207275319e-05
-4.94976152059268e-06
-6.45859115652486e-06
-4.84692517077646e-06
-9.57705545277348e-06
-1.03249718103731e-05
-1.82167892231582e-05
9.22501253259659e-06
1.09805377346017e-05
-2.20316080525058e-05
-1.0719988197433e-05
-1.10489173813123e-05
-1.41354018251031e-05
-1.25076508999646e-05
-1.69667480391603e-05
-7.51572555986013e-06
1.29471839986529e-05
-4.29857411556971e-05
7.40917893780913e-06
-2.66538817834301e-05
-7.49954417483061e-06
-2.06031991397003e-05
-2.68526451488558e-05
-2.36527736886764e-05
-4.46176125877912e-05
-8.29731892872808e-06
-5.05515414823182e-06
-4.8283497868111e-06
8.75228906061641e-08
-1.04284953130577e-06
-2.49923230708366e-05
-1.28154248769391e-06
-2.13054696426771e-06
-1.06608411387597e-05
-1.33280158943166e-05
-1.25803111471346e-05
-2.0783469897941e-05
-3.07244989903798e-06
-3.73111829273195e-05
-5.56809650450199e-06
-3.61543459216805e-05
-2.33944963743229e-05
-2.62008430280099e-05
-2.71144848807483e-05
-2.58060314610762e-05
-1.69531993499178e-05
-3.24824562971591e-05
-4.00099911843448e-05
-2.5183487517771e-05
-1.30835040612534e-05
-2.52608461976523e-05
2.70947516930034e-06
-7.61491425072192e-07
-1.23725067371541e-06
-9.68193518662121e-06
-1.65446402218768e-05
-1.12728797511084e-06
-3.14249938296793e-06
7.28400494102906e-06
-7.43750646438436e-06
-3.5779121804614e-05
-4.31999226373586e-07
-1.22849039674903e-05
-1.99840579539974e-05
-2.0468435511798e-05
-1.41366373389629e-05
-2.65350170128391e-05
-2.99789355156703e-06
-1.41549573568195e-05
-5.84821688342003e-06
-1.57845851174362e-05
-2.0343911639068e-05
-1.6896207894279e-05
-6.63044267136223e-06
1.54364081657037e-06
-1.20486751009218e-05
-2.51436437351897e-06
1.18071743386087e-05
-2.11872828184818e-05
-9.73576864893724e-06
-1.05621772511183e-05
-5.54623420129147e-06
6.27934608405846e-06
2.89484310595116e-07
-3.92033478575134e-06
-1.65905301060312e-06
-2.48263894077214e-05
-1.00156242684109e-05
-2.12551809710099e-05
-1.43380336811304e-05
-2.64318037156451e-05
-6.29390156856445e-06
-2.91781628160465e-05
4.39688998501346e-06
-2.39882930097853e-05
-9.23578409145687e-06
-4.9471206001154e-06
-1.23085920911021e-06
-1.21491857518655e-05
-5.97243968592308e-06
1.29042129218257e-05
-3.83799074182511e-06
-2.51005510509245e-05
5.80711666060524e-07
-2.15620061381439e-05
-2.80112159876712e-05
-1.10594631427772e-05
-9.19211781751558e-06
-2.9362983435787e-05
-1.98136216627163e-05
-4.48595806229579e-05
-3.19351742932986e-05
-2.13955114737179e-05
-9.08796619926284e-06
-3.12180046467658e-05
-2.73340959357918e-05
-9.37873131210761e-06
-1.12633849126849e-05
-2.59187763863844e-05
-1.64425786518246e-05
-3.31478512880108e-05
-2.12593497587173e-05
-2.93733030164754e-05
-4.59175051385144e-05
-3.76141465189697e-05
-1.02381372595703e-05
-6.94954612491314e-06
-1.67312337037751e-05
-2.64045840891482e-05
-1.20373478678325e-05
-2.53145175058135e-05
-4.08283196553641e-05
-2.29013767817224e-05
-2.82762280205937e-05
-3.2390024777872e-05
-1.67131787366406e-05
-8.601990588482e-06
4.82690572483884e-07
-2.25681097692451e-05
-4.48326032761299e-06
-2.0014983905223e-06
-3.62889705532244e-06
-5.58914412462513e-06
5.62059395848958e-06
-1.3144731946645e-05
-2.55545731589512e-05
-1.68316124778391e-05
3.63739259174652e-06
-2.22933087243244e-05
-3.52024276969729e-05
-1.44882692373553e-05
-3.23481484848322e-05
-1.7460076428021e-05
-1.6651869062208e-05
-5.87212819639435e-06
-1.68122166916567e-05
-1.47997406302869e-05
5.29179321329922e-06
7.5322215086621e-06
-1.97383228740689e-05
6.71989815236242e-06
-1.14601239582931e-05
1.08335960672867e-05
-8.25720726108506e-06
-1.52409651013892e-05
-2.22407642377724e-05
-1.76898184231164e-06
-2.16828188214555e-05
-2.7944171519517e-05
-1.58228297319305e-05
-3.32474464147712e-05
-3.75154852056972e-05
-2.28420354485751e-05
-1.30178559696902e-05
-1.65357045781513e-05
-1.73035616630065e-05
-1.32748571045719e-05
-1.88483235663838e-05
-1.97969367783344e-05
-1.64249364185788e-05
-7.57253959542981e-06
-1.14525269352604e-05
-7.49336752473232e-06
-2.10861270591811e-05
-2.64988269936438e-05
-1.30666511048656e-05
-2.71614010468207e-05
-1.02650505840134e-05
-1.06577970969051e-06
-3.74833575981338e-05
-5.6200857338619e-05
-2.31331028411291e-05
-4.84668513803427e-05
-2.65110883974972e-05
-2.13742170219236e-05
-2.72077978774362e-05
-6.57715887530049e-06
-4.97734544856029e-07
4.77478585942703e-06
-2.02260220878569e-05
-1.86838292312184e-06
4.55691088588174e-06
-2.28502810180082e-05
-2.98232220793771e-05
-6.14451967975474e-06
-1.49262528682058e-05
-3.61748353204979e-05
-2.63500833644936e-05
-1.28378511059283e-05
-3.04534680213909e-05
-3.7156752783899e-05
-2.16042128482754e-05
-4.36691422713137e-05
-3.86289461414218e-05
-1.92887028970012e-05
-3.2620599837145e-05
-3.67077964048644e-05
-8.97910292351485e-06
3.54831761412581e-06
9.36105990275747e-06
-6.31290420226873e-06
1.01527386035216e-05
2.91264429706924e-05
-2.11823883981933e-06
1.51944975492298e-05
-1.38029922121131e-05
6.26807579947751e-06
-1.19588541611378e-05
-3.67440229907768e-05
-6.52204361284225e-06
-1.37376816202317e-05
3.53964705016348e-06
-3.16543270439571e-05
-1.13882083395184e-05
-3.90932661634138e-05
-5.24195420167311e-05
-2.16323283707832e-05
-2.15073031700202e-05
-4.14312927431898e-05
-1.93121371559737e-05
-1.93388007261521e-05
-1.08440954027629e-06
3.74096153858824e-06
1.95397065721157e-05
1.91185026664698e-05
4.94649376683868e-06
-7.49151813457802e-06
-1.85797512493559e-05
-5.93675559287549e-06
8.38556591288458e-07
-2.15806707682221e-05
-2.36019088318067e-05
-1.98904059801463e-05
-1.4917810119369e-05
-4.72764419598191e-05
-4.09569909115782e-05
-3.23293474454806e-05
-1.84402985253784e-05
-2.59142666458619e-05
-2.09879714105253e-05
-3.53640771413299e-05
-9.66523257633196e-06
-1.86636435210153e-05
8.05386730421702e-07
-1.08338237666388e-05
9.20558355088957e-06
-1.38486324805049e-05
-1.87607929456526e-05
-7.02320583558971e-06
-4.88434132537746e-06
-4.41247441769843e-06
-4.49645399363551e-06
2.64514887966575e-06
-2.48401534253496e-05
-5.8807963765836e-05
-3.20310504770238e-05
-3.8070242324792e-05
-4.96026850726293e-05
-2.72059912191343e-05
-3.91468696264414e-05
-5.36839804228464e-06
-2.59692350661973e-05
-2.43950849477995e-05
-1.39026585937014e-05
-1.81877665096459e-05
-1.45591086210764e-05
-1.53520072633914e-05
3.79538467494523e-06
7.34660293129592e-06
-2.15142770966873e-06
-7.84024016596707e-06
-1.25254992961267e-05
-8.67632271906706e-06
-2.06057796106273e-05
-3.21701074523685e-05
-2.94554764590971e-05
-3.80884145599531e-05
-3.45602305163089e-05
-2.3074468108647e-05
-2.51105693370311e-05
-2.09671950849973e-05
-2.17347091860938e-05
-7.10370705006437e-08
-6.06502861281644e-06
-1.30234616485324e-05
-9.15025994870267e-06
2.61112704379988e-06
1.76764645670928e-05
8.53174365303419e-06
2.55794355877309e-05
8.57972451734678e-06
8.79776129425789e-06
3.01090372676949e-06
-1.68128933503985e-05
1.25209331475534e-07
-2.91295204916408e-05
-1.71976119318763e-05
-3.82139976870353e-06
-2.21288692559179e-05
-3.54791355494954e-05
-2.08518567255128e-05
-1.94204564655374e-05
-2.0168135359282e-05
-3.03791864962322e-05
-8.07013680859392e-06
-5.74815449704246e-06
6.42670768387059e-06
1.9405482557872e-06
7.74872045709842e-06
-4.19395519534391e-06
1.04532071749034e-05
6.27275004301906e-06
-2.0689472503203e-06
1.74557011256037e-06
-6.76641361423308e-06
-1.39867898901243e-05
-2.5252036174869e-05
-2.88628415808073e-05
-1.86430133101686e-05
-3.6153486649767e-05
-3.71289532346017e-05
-3.00209274427125e-05
-3.3336243900575e-05
-1.66781244747153e-05
-2.87489045589754e-05
-5.0000335801625e-06
-1.25559988502208e-05
-1.69611490107456e-05
-1.41896587289014e-05
-8.69871278085412e-06
-1.29246265522877e-05
-1.51495139344172e-05
-1.60545901094641e-05
-1.48239076367062e-05
-1.50776413169338e-05
-2.13564848650295e-05
-1.52754690080753e-05
-3.93565315823712e-05
-4.96070574886994e-05
-3.68650015603401e-05
-3.01246503926826e-05
-1.9266695887677e-05
-2.77213606212892e-05
-6.04951969049237e-05
-3.74880244324026e-05
-7.43668536985479e-06
-1.72498002916875e-05
-4.07919664006466e-06
1.49334565188363e-05
8.16960685953246e-06
1.42292775331795e-05
-3.55282941233217e-06
4.46786683084912e-06
-8.9229637169937e-06
-7.53584831585959e-06
-4.19095500381676e-06
-3.59974912376153e-05
-3.80641135659988e-05
-3.49536708662618e-05
-2.01834086227286e-05
-5.33874735041582e-05
-2.70543654553875e-05
-4.13578970368317e-05
-2.68899509212315e-05
-1.40675829152651e-05
-1.93715334567605e-05
-3.08612861022324e-05
-1.41636673766966e-05
-1.57650909743644e-05
1.47982566860022e-05
4.6984190056831e-06
-4.71881777141972e-06
4.97275013880934e-06
1.6861915050783e-05
1.43696558691441e-05
-1.57021563129874e-05
-1.29119125715988e-05
-2.22016349358264e-05
-1.30041883758498e-05
-2.33617888796116e-05
-2.16522386806807e-05
-3.91164533772443e-05
-3.01251982736329e-05
-3.67731056639645e-05
-2.94188660286284e-05
-1.40022565020622e-05
-2.50752369094995e-06
-2.40077889420894e-05
-1.99557434856785e-05
-1.08233167184492e-05
-1.28302796001745e-05
4.86096230645105e-06
1.99943643753537e-05
-3.49171043787111e-06
-7.22836711674749e-06
7.13243069448744e-06
-3.54805097047173e-06
-1.14267320373657e-05
-3.47070680728814e-05
-1.86464823912892e-05
-2.14307213964321e-05
-2.24473602992661e-05
-5.41990994782795e-05
-4.02163934769167e-05
-2.40228463628705e-05
-1.85409374180181e-05
-3.4894166968913e-05
1.37157171800832e-05
-7.63034356648557e-06
-8.26584423988723e-06
-2.50538533635295e-06
-7.25822282348325e-06
-2.27764950112898e-06
-1.40617981858479e-05
-1.50661993559593e-05
-2.46942073048871e-05
-1.77782427637473e-05
-3.00745334734478e-05
-3.97469599242857e-05
-3.60479643040553e-05
-4.40633542647821e-05
-4.04202932082552e-05
-2.89231319936228e-05
-3.93633681839521e-05
-3.40624534094995e-05
-3.57829718103529e-05
-3.35642404532122e-05
-4.35053442976914e-05
-1.24763888667296e-05
1.1951977034574e-06
1.02954400735263e-05
-4.4691498820956e-06
3.375332003805e-08
-4.02561169298078e-07
1.46082311244813e-05
-5.08059343073953e-06
5.29937992842369e-06
-9.92581136190105e-06
-2.22332281062709e-05
-1.9750437450113e-05
-1.43953193831922e-05
-2.39806216971431e-05
-2.53725596598073e-05
-3.34825749302452e-05
-2.9567566055729e-05
-1.0226630796253e-05
-7.31046439787671e-06
-1.97947901671794e-05
-2.65808097901153e-05
-2.23609315921299e-05
8.73143840234404e-06
-1.774828168083e-05
-6.19723924517008e-06
4.13820392083623e-06
-6.66060030374131e-06
-4.52179466017056e-06
-1.57272621044822e-05
5.74835446256115e-06
-1.52123179893961e-05
-4.25716874331793e-05
-1.69280309121984e-05
-7.58294489144154e-06
-3.30586593037154e-05
-1.754608103401e-05
-1.54151400809612e-05
-3.35785114755512e-05
-1.56133160600877e-05
-1.57837661356101e-05
-1.58226257035506e-05
-1.81232359173605e-05
1.54579406448378e-05
2.67555117588666e-07
-1.41920577437128e-05
1.55639129335382e-05
-1.63016564067714e-05
-9.52882519844193e-06
5.24194590275995e-06
-7.04681688911283e-07
-1.45703847819922e-05
-1.40123232330793e-05
-2.35682685817315e-05
-1.80705506649721e-05
-4.24442560504251e-05
-2.79079203879884e-05
-3.32742301612228e-05
-1.742271117052e-05
-2.45688337067504e-05
-2.39765400956436e-05
-2.27475223466709e-05
-2.22891517759915e-05
-1.69249303136607e-05
-1.80599324736563e-05
-1.8790751852544e-06
4.79590546069665e-06
4.6083044384657e-06
1.35629171112911e-05
-1.3763046831995e-07
-4.55436777912431e-06
-1.7260236092236e-05
-2.92607652821222e-05
-1.6357277087979e-05
-3.73651517296729e-05
-2.24845684281481e-05
-2.10830653276342e-05
-2.69889571830409e-05
-4.59853671074731e-05
-4.34865854981174e-05
-3.52726718997235e-05
-2.25968078995345e-05
-4.48381432171069e-05
-2.22849559240334e-05
-1.45996289056008e-05
-1.77992615672373e-05
-4.26308692290968e-06
-1.04168304245998e-05
-1.02505122679142e-05
1.12969387571538e-06
-1.09752006983583e-06
9.63479723888666e-06
-3.23635073333607e-05
-1.76152363619144e-05
-2.41029617614031e-05
-9.41912055962602e-06
-2.59367670086735e-05
-3.34878981111596e-05
-3.24380280214949e-05
-4.0405425719278e-05
-3.01680168654354e-05
-2.69131049008434e-05
-2.02647133500234e-05
-3.20066971468053e-06
-1.12571120244435e-05
-2.08249882300927e-05
-7.96552117792395e-06
-1.23900731766623e-05
-6.14098216153295e-06
4.17236150630343e-06
1.10981097094261e-05
6.71151609367809e-08
-9.45655729390108e-06
6.92205579645864e-06
-1.43312655837964e-05
-4.97821187157818e-06
-6.32651267386066e-06
-1.14517258440037e-05
-2.54984075973016e-05
-3.61999764988836e-06
-2.1645703186632e-05
-1.16125139837413e-05
-2.01161251738939e-05
-1.59190996582231e-05
4.79055037336182e-06
-1.84236250084801e-05
1.82581936301101e-06
5.05109962929598e-06
-5.13660375738956e-06
4.61113086480233e-07
-1.88328506568039e-05
-2.12697969834992e-05
-2.31653412566316e-05
-3.02010072359338e-05
-2.29329351857414e-05
-1.92472674226654e-05
-3.38198654186332e-05
-4.38861578794549e-05
-3.73672035459485e-05
-4.254796514715e-05
-2.64704983974783e-05
-5.1923793803502e-05
-2.47697281507674e-05
-3.31375318569627e-05
-5.27823004890557e-05
-5.40883143955767e-06
-2.69577190557895e-05
-1.81987971463543e-05
-7.04370081578779e-06
-4.57514396772676e-08
-1.37890717187397e-05
-1.00773081014341e-05
4.73083496790326e-06
-6.96885487280395e-06
-5.78276443182863e-06
7.28863726793185e-07
-1.83277652317974e-05
-1.48778819040579e-05
-2.04505461776301e-05
-4.00677996756183e-05
-3.91174880842932e-05
-2.80268010157389e-05
-3.01850142242775e-05
-3.5584128657547e-05
-4.73068508289566e-05
-3.73142945158912e-05
-4.32372947123663e-05
-3.99894975124578e-06
-2.25287186589348e-05
-1.61736443098522e-05
-9.17522636268603e-06
-2.73563495912421e-05
7.14428751393876e-06
-2.44170053015316e-06
3.23214170582946e-06
2.88278820239473e-06
-1.43810517767393e-05
-2.09190651615298e-05
-6.23507213289371e-06
-2.14337213091337e-05
-1.97049407213016e-05
-1.51177780298503e-06
3.67134013519422e-06
-1.96930242407527e-05
-1.04929977994308e-05
-3.51462616792995e-05
3.30530439767344e-06
-4.347468376618e-06
1.89906337601947e-06
-7.56025369536761e-06
1.94276390930844e-06
-9.45226148132802e-06
-1.20247834500656e-05
-2.12876751852861e-05
-1.19730024401155e-05
-2.21171477451153e-06
-1.83622685032709e-06
-2.23683448646051e-05
-2.31999069520459e-06
-1.0524329558087e-05
-2.9258583071675e-05
-2.78666616019029e-05
-2.72142114983378e-06
-2.68742327277878e-05
-1.29268123089969e-05
-2.30950004755786e-05
-1.80148805519025e-05
-2.40756743747677e-05
-2.28508348986909e-05
-1.08236176759047e-05
-1.40040044529206e-05
-9.13586354789854e-06
-2.07057347330458e-05
9.54298588131228e-07
6.85690100914255e-06
-1.19605290656754e-06
6.24105444582656e-06
3.0504906438995e-06
-1.67754842961848e-05
-2.16926072225644e-06
-1.61590457711068e-05
-1.13552590539793e-05
-3.50858685913868e-05
-4.23293100585316e-05
-4.18895757658167e-05
-2.79907386709826e-05
-4.19749285784002e-05
-2.78239089117383e-05
-3.19861613748059e-05
-2.85897265973121e-05
-4.18238226326463e-05
-3.41056897483833e-05
-5.73878317113699e-06
-2.68228746736753e-06
-2.03615309517672e-05
-2.11317445083262e-06
-1.06918527928369e-05
-1.48921259584307e-05
-7.09842979677222e-06
-2.11993588628517e-05
-2.85146052595256e-05
-1.70806744323845e-05
-2.95164589240381e-05
-1.89783824766323e-05
-2.64823875157576e-05
-1.20602716999655e-05
-3.01657690107805e-05
-1.96378796073575e-05
-1.37961331428055e-05
-3.14266025300749e-05
-2.33603627764657e-05
-2.31351610604761e-05
-1.06596545801529e-05
-1.25927853383634e-05
2.4665904696413e-06
-1.61805978614758e-05
2.35068211670562e-05
-5.28929764896787e-06
1.81040750091587e-05
-8.06456659897368e-06
-2.29942723274028e-05
-6.70708000287879e-06
-2.21299384281413e-05
-1.42417838236545e-05
-1.56856296373192e-05
-2.01819511008886e-05
-3.31541747388635e-05
-1.52166320380247e-05
-2.13745721917001e-05
-4.42207781178397e-05
-1.42907110358655e-06
-1.68480859100742e-05
-1.26017308084235e-05
-7.43831026356648e-06
-1.73698750803619e-05
6.86158217151059e-06
-2.46871006361325e-06
2.02382324095078e-05
1.21314461346129e-05
-5.10617577749897e-06
-1.0210231417832e-05
-3.93178687577479e-06
-2.32651677351776e-05
-1.37544569417124e-05
-2.71715894080647e-05
-4.37821150429941e-05
-2.20504996477138e-05
-2.37420306443083e-05
-3.97450096693807e-05
-3.4846881817047e-05
-1.83479262750016e-05
-2.36932241759141e-05
-9.80934992534286e-06
-3.22194194385439e-05
-1.5466512830121e-05
1.72355955776211e-05
1.02771314025072e-05
-4.73254869187036e-06
-5.82887238705336e-06
-6.28823616513606e-06
2.40297985742449e-05
-1.19138689939732e-06
-1.85511277701132e-05
-7.00658572294416e-06
-2.35055505209661e-05
-2.80898959508234e-05
-3.3542185651467e-05
-4.43623411991074e-05
-2.91499198106843e-05
-2.6087519648598e-05
-3.65781007110154e-05
-4.04446905373677e-05
-1.37726821810484e-05
-2.72970091612053e-05
-1.57286620597974e-05
-1.44211900877864e-05
1.90049725974015e-06
-1.17034299477429e-05
8.31779627412042e-06
-5.24167415207441e-06
-9.20311777412262e-06
-1.55093963838503e-05
-1.28930959157847e-05
-1.71949722090373e-05
-2.15515654529363e-05
-6.12028039549876e-06
-2.87567870742641e-05
-1.83485350502046e-05
-2.33748432317388e-05
-4.08074870568823e-05
-3.03613589965342e-05
-1.77122473898183e-05
-3.76614000695622e-06
-2.16871896925198e-05
-1.76612670966221e-05
-1.49068917872016e-06
-3.00378247922224e-06
-1.71257467348541e-05
-7.19104398365112e-06
2.70602967076093e-07
3.45649527402257e-06
1.02247482635395e-05
9.81257301156772e-06
-1.43946616341418e-05
-5.15755892163954e-06
-1.88255256288688e-05
-3.82380412957673e-05
-3.86822957168317e-05
-3.28812080054945e-05
-2.39597269148817e-05
-1.97260014965961e-05
-3.75816582347986e-05
-1.95030686049656e-05
-2.15445233202306e-05
-1.2544765844495e-05
-1.37783151138186e-05
-1.58420961669804e-05
3.81371851785222e-06
-9.66024760681459e-07
1.63883669295895e-05
4.26323650345834e-06
-9.27070356485232e-06
4.34677571422965e-06
1.88659556300072e-06
-4.10133085292292e-06
-2.64155675861802e-06
-2.35660328294389e-05
-1.83661757155991e-05
-1.28599120452772e-05
-3.23977022139657e-05
-3.24323362232007e-05
-3.40008077874331e-05
-3.29649850511598e-05
-3.01909454920587e-05
-5.37747867936847e-06
-2.55021427282381e-05
-3.03108499504321e-05
-5.48632401031367e-06
-2.46681566106822e-05
-1.63208954079809e-05
-1.28827948981026e-05
-1.87926069645512e-07
-5.51493580276017e-06
-1.53403164803046e-05
-1.13641886544153e-05
-2.57375906444541e-06
-8.89246277636834e-06
-1.34489850315911e-05
-4.7581772192487e-05
-1.37332044769833e-05
-8.07579345515412e-06
-3.28958716668978e-05
-2.84547609955179e-05
-5.68919778693331e-05
-6.89110897791555e-05
-2.31157952979341e-05
-1.08472178600041e-05
-3.5753410236704e-05
-4.98011952544194e-06
-7.88599436941328e-07
1.12192372526511e-05
-4.82480019705321e-06
-7.79561866974839e-06
-1.89940262680005e-05
-3.64610520838426e-06
-2.40471543970484e-06
-1.73029201321471e-05
-2.90990395200455e-05
-2.32749098329673e-05
-1.97619267885504e-05
-3.02635912805167e-05
-2.81826509259091e-05
-2.39534413237429e-05
-3.74955172617544e-05
-3.10688392823492e-05
-3.72830031130703e-05
-1.76633361570056e-05
9.69213031469114e-06
-1.24912319492567e-05
7.43449542701077e-06
5.13387751814991e-06
6.83212513202021e-06
3.0790144489249e-05
3.44166888708392e-06
-4.5637721504395e-06
2.56041492998058e-06
-1.47203291465706e-05
-7.44006653792954e-06
-2.40361900935298e-05
-8.02519717395141e-06
-1.45492072432332e-05
-2.3006390124183e-05
-6.7201256667312e-06
-2.6222506942106e-05
-2.79946654675075e-05
-3.23964381061645e-05
-1.30783230038447e-05
-2.28148807138626e-05
-9.86458993449313e-06
-1.78416940459049e-06
1.98333506307903e-05
-9.39403309926437e-07
1.0712852503923e-05
-8.02445789525176e-06
-5.49985915938262e-06
2.29891313186326e-05
1.94654163835671e-05
-1.02386757380592e-05
-1.64398625820989e-05
-3.64569938839961e-05
-2.01627452163706e-05
-3.02124342444558e-05
-4.36663132537854e-05
-3.63250539117916e-05
-3.80538264724363e-05
-4.79777008274716e-05
-1.92887878935607e-05
-4.05346188097687e-05
-2.01478946534643e-05
-1.6885501979798e-05
-1.03950532205041e-05
-1.54675242058044e-05
-1.02308485523622e-05
-1.30474202875828e-05
8.53597796027738e-06
1.01631389447777e-05
-1.75970882877364e-07
-2.17222877159687e-05
-3.75987540554226e-06
-2.39340342556382e-05
-2.61830742797153e-05
-9.12704930124012e-06
-1.73623698611681e-05
-2.24080762507976e-05
-5.38987418313286e-05
-3.08049875426566e-05
-4.68091545777482e-05
-5.76355678635162e-05
-5.11545960208727e-05
-3.44285391246136e-05
-4.0404034909466e-05
-2.77960369030627e-05
-4.27192619663469e-05
-3.04256144840178e-06
-1.7701373225008e-07
5.64441805879577e-06
-1.80650345434342e-06
-2.777698188318e-05
-5.55634554024017e-06
-5.54590872522775e-07
-1.00802539550663e-05
-6.23045196198246e-06
-2.09289809793187e-05
-3.53562450903336e-05
-4.23143607143169e-06
-1.29318050540048e-05
-2.86186350633398e-05
-4.68320204728575e-05
-3.44101503148861e-05
-4.12588066484535e-05
-2.51721301103328e-05
-1.64406444809756e-05
-1.02872078500583e-05
-1.16692691245914e-05
-3.45606984760835e-06
-7.07785436764503e-06
-4.97589527787105e-06
-5.2355231986862e-06
9.22074477052582e-06
2.82288204583541e-06
-5.70577525663676e-06
1.50766207955782e-06
-3.03403367893499e-05
-1.05360197434711e-05
-1.8580031204492e-05
-2.22813820326552e-05
-3.29564409779193e-05
-1.09809863020396e-05
-3.29892937536073e-05
-2.94428157668165e-06
-1.76934887210506e-05
-6.56689079296533e-06
-1.49967942908612e-05
1.15299543449305e-05
4.21979368350124e-06
-9.2393598953621e-06
-6.07422404726206e-06
1.80044002055379e-05
-5.8040676442321e-06
4.51149670051377e-06
-8.47548826066314e-07
2.14430104244587e-06
-1.8278987310949e-05
-9.78300542230015e-06
-1.97003286629848e-05
-2.32005749434909e-05
-3.8537043451146e-06
-4.77319769427545e-05
-3.13893449998211e-05
-1.71123144611205e-05
-4.62663729027287e-05
-3.89815125774822e-05
-1.91323506852047e-05
-1.83153404537221e-05
-2.50968713593678e-05
-2.68215626516441e-05
5.23025199428751e-06
4.61493433633806e-06
-1.24715207135713e-06
3.59935756266896e-06
-4.06817938790711e-06
1.70542987689438e-05
-1.65175380371654e-05
-7.58483947683178e-06
-1.26289466639639e-05
-1.20865261998171e-05
-3.53514390976149e-05
-2.88187379065829e-05
-4.02319463201838e-05
-3.44668102251834e-05
-5.00310738307163e-05
-4.45189712138156e-05
-4.72497603740204e-05
-5.14066422094901e-05
-3.60987897315523e-05
-5.44005569051797e-05
-1.89938908819511e-05
-1.80246506552116e-05
9.84203766242059e-06
-3.80177330250935e-07
1.06335528484678e-06
3.29022399237547e-06
2.10547807707181e-05
8.68259056425049e-06
1.10536440433858e-05
3.60445573847683e-07
-1.91549698075492e-05
-2.86148107118417e-05
-2.52627035380841e-05
-3.05034185388789e-05
-1.77353324164816e-05
-1.85413318140488e-05
-9.87916999546949e-06
-3.7131101982525e-05
-1.7196911882476e-05
-1.68126649159173e-06
-3.3068483274622e-05
-3.62314827622615e-07
-1.81885075021327e-05
1.68515462930395e-05
-3.35230016224397e-06
9.50864010718759e-06
-2.97225278280084e-05
-3.006577189764e-06
-1.40984957878732e-05
1.03732926484774e-05
-3.92566573098427e-07
4.97989459961749e-07
-7.61362687165611e-06
-4.00600247974958e-05
-1.65642165005406e-05
-2.11054713909951e-05
-1.12671409214983e-05
-1.65271268303768e-05
-1.69258307316508e-05
-1.82750602222288e-05
-1.19424972361609e-06
-2.70958322015845e-05
-1.85513047277403e-05
-8.3891899154108e-06
-8.72995619222677e-06
-1.83419092986657e-05
1.83497081527788e-07
-8.45548292861727e-06
9.64597313673646e-06
7.48370510447564e-06
-6.20847527146753e-06
4.36773947951378e-06
-1.46533918262906e-05
-3.46987925220641e-05
-2.74272533905552e-05
-3.05540243771676e-05
-3.30613683981421e-05
-4.1740868734457e-05
-2.80499820498303e-05
-4.56978136225321e-05
-3.32352296536553e-05
-2.30265048053722e-05
-2.70043364732835e-05
-2.20680369141057e-06
-4.62132036489906e-06
-2.65982385543513e-06
2.32743657853521e-06
-1.54607458869012e-05
-4.85826063288195e-06
7.21346857772788e-06
-1.79792172814925e-05
-1.10894880977955e-05
-4.16509406082004e-06
-2.48867978091225e-05
-2.93903475527799e-05
-4.04990757258358e-05
-2.91036129820401e-05
-2.80538563867485e-05
-3.07354467920979e-05
-4.43366893041392e-05
-2.89089540382597e-05
-2.14199844292631e-05
-3.30154327880043e-05
-3.67257895145239e-05
-7.69744105385279e-06
-2.40621938388171e-05
-2.37283346846493e-05
-2.30585275144585e-05
-1.55945259897051e-05
5.0247553920328e-07
1.32840766436802e-06
-1.35249590051709e-05
3.99784895212748e-06
-1.38856439547012e-05
-6.80217585998726e-06
-2.29422791133558e-05
-7.07062713232776e-06
-1.53041894342012e-05
-1.83373954378679e-05
-3.42067820989119e-05
-3.02812784371787e-05
-2.92638421234395e-05
-2.62883520826614e-05
-2.25231488879213e-05
-2.75775261719928e-05
-2.7489642667792e-05
-6.01342697167987e-06
-1.4876573987482e-05
-4.30613956003841e-06
-1.32883552518945e-05
-1.20846022511448e-05
-2.39959088350596e-06
5.73096002010253e-07
-6.28787167803762e-06
-4.42756821387539e-06
-1.72901185973473e-05
-2.50928481509179e-05
3.22969556669405e-06
-3.17895548822276e-05
-2.5031518084862e-05
-3.07395167914375e-05
-2.58282140458904e-05
-2.12907823286805e-05
-4.69309785718109e-05
-1.21237423712969e-05
-4.7726622195041e-07
-2.33870512861676e-05
3.81253595274373e-06
4.08818444394268e-06
-1.08244164129203e-05
7.34403359104546e-06
-2.58100729936318e-05
-1.37176092207291e-05
-2.54907436213576e-06
-1.83106190738091e-05
-2.39526007796603e-05
-2.13935811180256e-05
-2.67962460706189e-05
-1.73956448778713e-05
-2.0697916930477e-05
-1.20386300288432e-05
-2.19814979043104e-05
-3.28151227504799e-05
-3.25930438648993e-05
-2.33114422449312e-05
-2.4617344126502e-05
-2.15014825710143e-05
-3.06258270198551e-05
-3.24679107249002e-05
-3.15353046515991e-05
-8.52247131328227e-06
-2.2116189947596e-05
-2.07407629649775e-05
6.22024053515421e-06
-2.80222136564275e-05
-1.3137922861174e-05
3.66348623998926e-06
-2.85789257487285e-05
-3.66688604769221e-05
-3.27977781908779e-05
-2.99846799493789e-05
-3.16684547112476e-05
-3.02684752630439e-05
-3.6206907000048e-05
-4.009942572952e-05
-1.59911610163235e-05
-1.22481048445839e-05
-2.01677840534856e-05
-1.31735315753805e-05
-1.59162413025033e-05
-1.42533109678449e-05
-1.71066549993634e-05
-2.31437009049067e-05
-7.93009441014501e-06
-1.99129964050094e-05
-1.80056970016988e-05
-1.69193889057956e-06
3.04107237342381e-07
-1.83281359247686e-05
-2.62747204405718e-05
-1.97155417093404e-05
-2.20486201552695e-06
-3.2361050762512e-05
-2.78198171471222e-05
-1.1190002801509e-05
1.82655665838454e-07
-1.48369175832159e-05
-2.01335553356627e-05
-1.56252300053148e-05
-4.96368595256068e-06
-1.73268422103229e-05
-4.73685498341103e-06
-3.06349286285163e-05
-2.58169811776898e-05
-2.63217876664972e-06
-1.20804856118951e-05
-1.1762076088093e-05
-3.0144705775688e-05
-3.53308582516234e-05
-8.44979303633313e-06
-3.62210728547768e-06
-1.12727350826114e-05
-2.31855967460098e-05
-2.70615707360232e-05
-4.45485307686413e-06
-1.19003232540557e-05
-9.85573337195313e-06
-2.39124262770626e-05
-1.52445374654301e-05
-1.77346280438488e-05
3.83337017768797e-06
-4.41238441577316e-06
4.09510104267422e-06
-3.18211711267784e-05
1.66792345514668e-06
-5.25580529694414e-06
-1.94616072664095e-05
-2.19779389425253e-05
-1.94034236618048e-05
-2.52776780260602e-05
-3.69337436304178e-05
-4.52633311092796e-05
-3.33031028010438e-05
-3.52158639566629e-05
-4.6574201408313e-05
-3.5213390139124e-05
-2.93447651004108e-05
-2.26287737914415e-05
4.60127226148773e-06
-3.42735038052237e-05
-1.52181060476368e-05
-5.66684664380588e-06
-7.9887683718597e-06
-7.05645246142254e-06
-7.78407374930454e-06
1.1221524729305e-05
-2.52434786311831e-05
-3.00793130470629e-05
-2.31530627355825e-06
6.22036180001404e-06
-1.50302532805391e-05
-1.22652208962005e-05
-9.0806078530535e-06
-2.27666734754222e-05
-1.08150213331528e-05
-2.12368660497296e-05
-2.44446893635312e-05
-3.36619320045875e-05
8.68249603545646e-07
-3.01288911235507e-05
-1.72411875302797e-05
-2.41800590311628e-05
-4.18083406193915e-05
-8.65209958822791e-06
-3.16051256877144e-05
-2.64849625136518e-05
-1.458785417898e-05
-4.93053609666023e-05
-2.05638030557932e-05
6.84368533837358e-07
-7.46332226627651e-06
1.07028665472985e-06
-1.69914220879275e-05
3.08671938337095e-06
-1.87925901418163e-05
-1.20045408954751e-05
6.21798206889005e-06
-7.24872189215817e-06
-3.19000206241551e-06
-4.95914418707019e-06
-2.34948606144351e-05
-1.72349801330152e-05
-8.9047865740765e-06
2.92628144602078e-07
-1.9739253962158e-05
-2.80424901253112e-06
-2.14214498668765e-05
-1.96296916355793e-05
-3.09906401763736e-05
-2.31884616677512e-05
-2.94913789982722e-05
-3.22665696828638e-05
-1.72042517809922e-05
-1.57988278377984e-05
-1.99632141648666e-05
-2.80526118500159e-05
-1.6218358153481e-05
-2.8213630065213e-05
6.71962756282509e-06
-1.41598708861706e-05
-1.7758663531564e-05
-1.00290061351115e-05
-2.09781227107588e-06
-4.64713293727024e-06
-6.75765147829498e-06
-3.09925729830622e-05
-2.30419591973136e-06
-2.49357370342131e-05
-2.17518139655219e-05
-2.79222901331343e-05
-2.80641069524006e-05
-2.78259554341536e-05
-6.9912784394677e-06
-1.9940847713043e-05
-1.59184811083359e-05
-1.39946626885741e-05
5.06930330641725e-06
-2.67871931288912e-05
-3.74406194264165e-05
-6.29037252205331e-06
-3.10428657129704e-06
-7.92502948232267e-06
-1.84284756353177e-05
-2.95479151878847e-05
-2.34428256331269e-05
-1.25726356527894e-05
-4.51549318438565e-05
-1.412779447331e-05
-2.63712863132748e-05
-3.72569776179564e-05
-3.53690503579944e-05
-3.46208314352687e-05
-1.327419071333e-05
-1.53606639688233e-05
-1.51186897239043e-05
-1.26070484195603e-05
-2.45569866550729e-05
-2.23561290719536e-06
-7.46075904466696e-06
-7.63262029875144e-06
3.64741751688683e-06
-1.48368378095004e-05
-7.13107667314781e-07
-1.48239361364125e-05
-3.0718647223917e-05
-6.98387019907363e-06
-4.62468860657146e-06
-2.52591269781709e-05
-3.52706877307338e-05
-2.6046342645546e-05
-2.24842707413879e-05
-3.40718783452055e-05
-1.47377202495432e-05
-3.58204913911903e-05
-3.39315117610753e-05
-2.07169393695619e-05
4.93631925914979e-07
-5.59487382778262e-06
-1.45049193830753e-05
-2.26150991231289e-06
-3.62481506736509e-06
1.95679728214143e-05
4.10208305602971e-06
1.41245746913714e-05
-2.84378010432378e-06
-2.39626222691478e-06
-1.80560199846741e-05
-6.81345867922079e-06
-2.42923294905089e-05
-2.39332633769533e-05
-4.54967586417569e-05
-2.13218655369898e-05
-2.9747608320844e-05
-1.37777959977216e-05
-4.01188016740161e-05
-1.03546548194283e-05
-1.83320866306556e-05
-1.95716188298102e-05
-5.4942379866416e-06
-1.99620428739476e-05
5.06071687386618e-06
-1.22461680057259e-05
-1.00314860943003e-05
8.87745414807724e-06
-2.0725697370958e-05
-1.11823329393625e-05
-1.86225488396957e-05
-2.86447997741025e-05
-1.20615516838382e-05
-7.93421648842745e-06
-4.10445688323301e-05
-3.13307062140051e-05
-2.94639032923176e-05
-3.31707001695806e-05
-3.3400553792827e-05
-2.3992853995481e-05
-3.62618054916809e-05
-3.13821061126832e-05
-2.93050378345408e-05
-2.63874253624004e-05
-1.29590140330842e-05
2.17038833876543e-06
-9.51119111551567e-06
2.50693556269584e-06
-7.31616778235685e-06
-1.15303546052133e-05
-7.58527478344103e-06
-2.19872431311935e-05
-1.09070470069732e-05
-1.81084631238616e-05
-2.95065105074563e-05
-3.89825491757063e-05
-2.05294778478131e-05
-2.09577927387563e-05
-2.2666097126897e-05
-2.53697873940388e-05
-2.62816362618286e-05
9.42395927802727e-07
3.86813094746272e-06
-1.12297082138962e-05
-4.69466831360224e-06
-6.35733145508963e-06
-1.79173431495703e-05
7.39144532163521e-07
-3.47266683229095e-05
-5.1775480369292e-06
-1.00420211052318e-05
-1.25911469187262e-05
-1.546409460265e-05
-1.05527217187432e-05
-1.33697302511535e-05
-5.29398741774214e-06
-3.02997690660811e-08
-5.61518715860341e-06
-1.81941419663137e-05
-1.47738082646166e-05
1.84125904494435e-06
-2.60813604716719e-05
-1.10555870615737e-05
2.47874549842272e-06
-5.5233021211917e-06
7.25071877472737e-06
-3.2677215027566e-06
2.75096198656252e-06
-2.45002369090909e-05
5.96570176731054e-07
-2.52124505967106e-05
-9.48703425300653e-06
-2.18280567254354e-05
-9.95225952831822e-06
-3.27416602088133e-05
-1.4719210756782e-05
-8.69808678816195e-06
-4.27586981230205e-05
-9.14612730956206e-06
-3.76645638959649e-05
-2.55223628688984e-05
-9.48463291905854e-06
-2.35341269109028e-05
-1.54376415923808e-05
-2.14916801342296e-05
-9.16998645222822e-06
5.89140791560259e-06
5.97370239557231e-08
-1.14317601082383e-06
-2.03966832270809e-05
-1.9705315318036e-05
-1.34799840334321e-05
-3.53275405193149e-05
-3.68922928451634e-05
-1.72589570488344e-05
-2.37077856675005e-05
-3.83774297353722e-05
-2.03671841573532e-05
-2.25917463485103e-05
-1.52046934477543e-05
-1.06333171707091e-05
-1.22534040587024e-05
-2.43847293769506e-05
-2.84091412434077e-05
-1.33471583242788e-05
-2.54651792577011e-05
-1.04753726077538e-05
-2.19880254870009e-05
-1.81206397073547e-05
-2.78388474226647e-05
-1.68058654962784e-05
-1.45186571206528e-05
-1.88037326238289e-06
-2.35788419762701e-05
-1.52035693984083e-05
-1.34037794170723e-05
1.73057794473479e-06
-1.04235519376319e-05
-3.39803122580165e-05
-4.98887641393459e-05
-2.32274654268037e-05
-1.29271875166324e-05
-4.11456851546716e-05
2.22644333940736e-06
-6.83844087682303e-06
-2.40906680038776e-05
-2.63868198546421e-05
-2.88765976638007e-06
-6.42584865291378e-06
2.4304400567189e-07
-7.41838573186197e-07
-2.80717203722989e-05
-6.50956914871524e-06
-1.64899915628584e-05
3.82993185415004e-06
-3.79010440196206e-06
-2.05368528300846e-05
-1.9724614566652e-05
-2.29221753167972e-05
-2.42401427218374e-05
-5.1673160854603e-06
-2.17437055451217e-05
-2.50197903973929e-05
-1.68199252066456e-05
-2.3783275319629e-05
-2.47418353108263e-05
-7.47879735908337e-06
-1.33203323246653e-05
-2.23326408388944e-05
-1.6454186152475e-05
-1.24454831487137e-06
-1.68024268491016e-05
-1.34019594851469e-05
6.79837445520752e-06
-1.13841606643111e-05
-5.99695577067311e-06
-1.05032742440412e-05
1.84705430337681e-06
-1.23371148001365e-05
-1.72250515750571e-05
-1.30272848465005e-05
-3.23591168571302e-05
-3.50627885781515e-05
-2.16471545397128e-05
-4.0270743832837e-05
-2.66220129766372e-05
-3.51863387168158e-05
-2.94215889086352e-05
-3.91352453690149e-05
-1.63047558059368e-05
-1.63457261960301e-05
-2.33568469538882e-05
-2.62280789020822e-05
-2.76162914857595e-06
-1.32127025257459e-05
-1.24938391670559e-05
-1.29976811176011e-05
-9.76925227547031e-06
-3.97825731821733e-06
-2.22676478809432e-05
-7.454324982978e-06
-6.21137347890443e-06
-2.80239714224887e-05
-1.40912436368701e-05
-1.13189664112494e-05
-1.58693494084988e-05
-2.44890388980932e-05
-3.85999910958931e-05
-4.56339978677145e-08
-3.08290981136846e-05
-2.1156980430436e-05
-3.45985303367878e-05
-2.45657908384675e-05
-1.14402249494296e-05
-3.8400861007826e-06
-1.18941714238149e-05
-3.28550153011265e-05
-1.94217019492527e-05
-2.37387051517454e-05
-4.62512632386871e-05
-9.20486805618371e-06
3.77497797732401e-06
-3.46912919016818e-05
-1.8608908021675e-05
-1.02726029973816e-05
-2.52291402975012e-05
-6.68409872458029e-06
-2.79259580871057e-05
-8.10983994337681e-06
-2.77935463829252e-05
-1.97146386726108e-05
-1.26688572386298e-05
-1.56687060305007e-05
-1.71428899621362e-05
1.31783992954219e-06
-8.02305442768774e-06
-1.11204949203769e-05
-8.85252130541991e-06
-1.83897316929363e-05
-1.60162825022087e-05
-1.18871222852398e-05
9.19441847085828e-06
-1.50439556859061e-05
1.14923741575321e-05
1.18657338659959e-05
-1.12938326887108e-05
-1.20152737311177e-05
-4.86214785593825e-06
-3.31721617873802e-05
-4.78318520977519e-06
-3.53428237712294e-05
-8.06773998595793e-06
-1.404065391812e-05
-1.56833667458287e-05
-9.2116685068453e-06
-1.38391102401692e-05
-1.30856031859537e-05
-1.79186369432624e-05
-4.72949777582338e-05
-1.40802718388302e-05
-2.18144404034119e-05
-6.36208960966105e-06
-3.54030751971808e-05
-2.1490125477416e-05
-1.61323357710605e-05
-6.78788381994013e-06
-1.35636829961843e-05
-1.7401374855375e-05
-1.02590388939568e-07
-2.68701822404488e-05
-2.5208573659149e-05
-2.60448342112118e-05
-7.32289636015609e-06
-3.50047484941422e-05
-2.72798345797847e-05
-1.564804589833e-05
-1.56703203453961e-05
-1.67537657131803e-05
-2.62704362482174e-05
-2.59177641140536e-05
-1.14929538194473e-06
-2.95632140650825e-05
-1.96846709600261e-05
-3.41140622059738e-05
-1.58799570742763e-05
-2.02096774977445e-05
-2.06952339759136e-05
-2.33066208914173e-05
8.66860568524107e-06
-6.35601358581096e-06
-2.19117870914221e-05
-6.90461340247612e-06
-1.43844308319372e-05
-6.0428916238315e-06
-2.75338693001943e-05
-5.67526320009279e-05
-3.0723743282794e-05
-2.2511357855444e-05
-2.37386211943326e-05
-3.76372260796952e-05
-2.28991410635724e-05
-1.9383206590932e-05
-1.5394949338188e-05
-2.22814908772894e-05
-4.78378524092111e-06
-6.99690528954752e-06
2.33746322650939e-05
1.88141780920786e-05
9.88295539262657e-06
1.79489073145443e-06
-3.36162667249574e-06
-1.5708803125973e-06
8.03252477915223e-07
9.00810118472752e-06
-1.48188894056051e-06
-1.26339983471959e-05
-2.92916126434681e-05
-1.34927015765816e-05
-1.57784605904864e-05
-4.68821016142338e-05
-1.62478196628259e-05
-1.15843660720708e-05
-4.95293977322366e-06
-1.2063275233176e-05
-1.17387652084465e-05
-1.14567822028316e-05
-7.4560583964214e-08
-2.73853399678906e-05
-1.94342527535311e-05
1.61075079266931e-06
1.93759892553221e-05
4.68355167996016e-06
-1.46500154672887e-06
1.40888674684206e-05
-1.08363447423834e-05
-1.97841564371473e-05
-3.66683797542541e-05
-2.84886343906719e-05
-2.71508016434416e-05
-1.48245705325788e-05
-2.16063851264429e-05
-2.84544926367503e-05
9.7847539985003e-07
-5.08848655322882e-05
-3.42684549552364e-05
-1.08338528732514e-05
5.09487798123724e-07
-4.24572709675155e-06
-1.65883442874735e-05
-3.04018762350354e-06
-7.38079690830715e-07
-4.5829844976632e-06
-3.66201766451482e-06
-3.67126664807571e-05
1.37310346367593e-06
-1.9469030019422e-05
-1.30381512787454e-05
-2.93834172282137e-05
-2.13265979588649e-05
-6.60664898744434e-05
-3.55367218179338e-05
-2.58768131687874e-05
-3.80998308321819e-05
-6.18839604948104e-06
-1.10382725783492e-05
-5.66050996825721e-06
-5.42575296291507e-07
-1.77479683427543e-05
2.20407952253522e-06
-1.14978078746217e-05
-1.63625365575997e-05
-1.33016739862461e-05
-7.24071186313503e-06
-9.24741534422528e-06
-4.79506819891786e-06
-2.13109103269871e-05
-2.9831245364236e-05
-2.49806863488522e-05
-4.26565609927904e-05
-1.91542906229637e-05
-1.44301523171288e-05
-3.39447955369965e-05
-3.96216281459081e-05
-2.92775898851444e-05
-9.69520059632911e-06
-9.7056248097181e-06
-1.61075999179945e-05
-1.00096404568687e-05
-2.77710558514466e-05
1.15145362405857e-05
2.72103535978498e-06
-2.19024412112589e-08
9.83674948542797e-06
8.99705037008257e-06
-9.47465392091893e-06
-1.84650471994175e-07
-2.44918902913884e-06
-1.99028957847933e-05
-1.95591658543688e-05
-4.34980655918539e-05
-1.81106372444724e-05
-1.43025054462427e-05
-2.57760178762873e-05
-4.68257854542619e-05
-2.82399613090812e-05
-1.81893309663987e-05
-2.32912408983664e-05
-2.74123324726598e-05
-1.19774035162444e-05
2.05616073442582e-06
1.91476628204816e-05
5.01580817721441e-06
-7.44004441686047e-06
9.72583846561188e-06
-5.45778358028576e-06
-1.59113956129568e-05
-2.85310598136302e-06
-4.33246812641754e-06
6.61160257529104e-06
-1.591935770154e-05
-3.68741423423402e-05
-2.9914054152103e-05
-2.67016992165637e-05
-5.40387614249234e-05
-5.69396006899652e-05
-2.89976504234173e-05
-6.8051083389132e-06
-3.47413609654739e-05
-1.49819318392758e-06
-1.42810038069791e-05
-1.78898750355338e-05
-1.00145138500935e-05
-2.04979086930533e-05
2.08680367373511e-06
-2.32012606073848e-05
-1.64420328595318e-05
-1.95358956200696e-06
4.08724392322658e-06
-1.0172171265068e-05
-2.53250735446627e-05
-1.61355825204946e-05
-3.11720869859056e-05
-1.56482604611814e-05
-3.86474569140443e-05
-3.34183748840948e-05
-2.13114627674665e-05
-3.50987333689211e-05
-1.67005307282869e-05
-3.07763052970787e-05
-2.24787818429941e-05
-2.69662018201982e-05
8.764445557238e-06
-1.28633687160171e-06
9.33648402577057e-06
-1.35510189398878e-05
8.44341131716323e-07
7.43711396109481e-06
-1.55757566871499e-05
-3.36517011912471e-05
-3.7015591265493e-05
-2.05164347481839e-05
-2.5016002688317e-05
-3.87829244103236e-05
-3.06286798524086e-05
-2.18577469533988e-05
-4.79661621382826e-05
-2.47699150862557e-05
-2.22465681317962e-05
-1.53465585023935e-05
-6.47324227656634e-06
-1.23954000702116e-05
-5.56048986861925e-06
1.39784571561203e-05
5.05942507764574e-08
-2.20192988429818e-06
9.04410780774857e-06
-8.55124162978523e-06
1.00858309031142e-05
2.01904523589267e-06
-1.73277905235172e-05
-4.2591625720462e-06
-6.83121903695613e-06
-2.73680837663274e-05
-1.81164138457986e-05
-1.36100889686234e-05
-1.87663007997163e-05
-1.58582431492278e-05
-2.75163365728732e-05
1.21343783019706e-06
-1.00845525081408e-06
-1.69641995039996e-05
-3.68309959491884e-06
-1.59421079860429e-05
2.67055679413655e-06
-1.90158701403675e-05
-1.12402002767864e-05
-6.40258117950953e-06
3.5227200486019e-06
-5.50503370474385e-06
-2.15575621864243e-05
-1.97735277277094e-05
-1.4014057735953e-05
-3.29865599569069e-05
-6.09935706954197e-07
-1.05722271511767e-05
-2.64490670691813e-05
-2.61562268463717e-05
-1.77571752057535e-05
-3.10104857449936e-05
-2.79985666370842e-05
-2.3604691844653e-05
-1.18143264328553e-05
-2.87443539207429e-05
-3.32154454726281e-05
-1.45188656314804e-05
-2.50380646265554e-05
-1.97452465131124e-05
-2.10111405680166e-05
-5.53411108034044e-06
-1.5020445167086e-05
-4.93014920301298e-06
7.17170394170461e-06
-1.47964615561393e-05
-2.46053293518525e-05
-3.48559053206361e-05
-1.83988912753554e-05
-2.29658192286349e-05
-2.39389834227253e-05
-9.07708823263867e-06
-3.12172926055706e-05
-1.74171551576994e-05
-3.47594001769115e-05
-1.37025209426262e-05
-1.26131158567392e-05
-1.27072327172967e-05
7.25109465916228e-06
5.99757856068013e-06
-1.06768895718364e-05
-2.82467062432319e-05
-1.40048702125947e-05
-3.43920693756285e-05
-2.51494570428946e-05
-1.05985189554159e-05
1.05151154159379e-05
-1.99562921504584e-06
-3.71367477886899e-05
-3.92214502955061e-05
-1.97828993471307e-05
-3.23729786072754e-05
-1.81835451054056e-05
-1.81988423990586e-06
-2.8850065116849e-05
-2.15619490453956e-05
-1.62680731141859e-05
-8.1786429574945e-06
-4.51637549569669e-06
2.0044865055738e-06
6.45908004392044e-06
-1.09552863916561e-05
-6.05049286733816e-06
6.5938532162692e-06
-1.66047645682402e-07
1.45345001752593e-05
-1.37654674681525e-05
-4.90603298421188e-06
-1.11618015692986e-05
-1.45303820897663e-05
-1.82260089370416e-05
-8.07976052403394e-06
-1.97470570961473e-05
-3.05933761104227e-05
-2.13878338669412e-05
-2.30131553534203e-05
-3.76427988636529e-05
-2.85638889627617e-05
-1.47885389711235e-05
-7.64860673803083e-06
1.43639745877596e-05
-8.91252666650588e-06
-1.87340562685469e-05
-2.20515119001676e-05
-3.69253527047935e-06
-2.62898589410156e-05
5.27974426775493e-06
-6.99965613934394e-07
8.75382926650763e-06
4.01520778606191e-08
-2.70683251699124e-05
-1.84857231219698e-07
-2.25585761910637e-05
-4.9548269212471e-05
-5.01585388815209e-05
-4.22700664239436e-05
-2.25856380191303e-05
-4.69685468844815e-05
-2.11557617908509e-05
-2.45148285857016e-05
-2.46214914457365e-05
-2.16086941938816e-05
4.5702114789164e-06
-1.86878559684408e-05
2.06791955955995e-07
4.60845340675887e-06
-1.38727190410908e-05
9.68129673172868e-06
-1.33296481161955e-05
-1.41154274047711e-05
-2.5300908250924e-05
-2.65393447523469e-05
-2.05262126160788e-05
-7.99610228291828e-06
-7.70183884957956e-06
-3.77128762452973e-05
-3.23285814607151e-05
-1.61137505847472e-05
-2.54336292993613e-05
-1.75485156999575e-05
-1.02468615757753e-05
-3.06490741294557e-05
-3.31994027682263e-05
5.99932904934459e-06
-2.20481704789768e-05
-2.61113226878796e-05
-1.39634957867892e-05
-5.16967571006722e-06
-1.38468035930443e-05
-1.37712572398643e-06
-1.71934548347323e-05
-1.91749794266905e-05
-6.65163752576832e-06
-1.0789483856751e-05
-3.57435411299015e-05
-1.21187836942243e-05
-1.93175537729321e-05
-1.62158867775628e-05
-1.19703926337001e-05
-1.83498043363778e-05
-8.27463692313761e-07
-1.32244712210156e-05
-1.7462306777825e-05
-5.66622093326243e-06
-5.80248583192473e-06
-7.42697540522661e-06
-3.2719599288936e-06
-7.24709389450074e-06
1.61473121639272e-06
-6.42570990710017e-06
-1.25462666567792e-05
-2.59056306985362e-06
-1.03540095474101e-05
-2.70706284029919e-06
-1.29664056151706e-05
-2.08611015880296e-05
-3.26889070456339e-06
-2.27244879068312e-05
-2.20382175745566e-05
-3.28516470481934e-05
-2.22195200492202e-05
-2.15263749766178e-05
-1.80693455049386e-05
-2.28430389988572e-05
-2.18922419077334e-05
-6.63228114915758e-06
-1.20879253983862e-05
-1.3743561104071e-05
-2.70535522402602e-06
1.36246268380661e-05
8.63023870959793e-06
-1.6257915636011e-06
-1.7295287693914e-05
7.45278736258738e-06
-3.47079332916735e-05
-2.15664777830627e-05
-3.10540359649347e-05
-7.7821236923011e-06
-1.81477429414394e-05
-3.57069274046782e-05
-2.56446515945467e-05
-3.16059068571063e-05
-3.05437159509832e-05
-2.59002977839284e-05
-3.08357206930227e-05
-2.41903730799248e-05
-3.01325589402946e-05
-4.39387463471798e-05
-3.01404292335013e-05
-2.59426111868357e-05
-1.18978930012533e-05
-1.89212839718414e-05
6.44777336607805e-06
-2.9581475039936e-05
-4.14481615483412e-05
-3.0331302555836e-05
-2.63271854859117e-05
-1.63727575811093e-05
-2.23184086037999e-05
-1.56963876901615e-05
-1.83117204443172e-05
-4.3439156284603e-05
-2.8428341006167e-05
-2.82574086598147e-05
-1.66886904242085e-05
-1.60101628157112e-05
-8.60133045549305e-06
-1.13933041018633e-05
-1.2854459961502e-05
-1.27154618644265e-05
-3.02412219743564e-07
-8.44777882130133e-06
-9.54457677226699e-06
2.31748830542046e-06
-9.78441044367965e-06
-2.80300226935833e-05
-1.7849919520926e-05
-3.05852583811166e-05
-1.28644959370138e-05
-2.24823284947099e-05
-3.78745166980531e-05
-1.58917503009734e-05
-2.3305744606038e-05
-1.61783793674368e-05
-1.32047647003914e-05
-2.57568051004568e-05
1.91422897024271e-06
-1.22012056503207e-05
1.09414108818137e-05
8.24850344779465e-06
-6.5086641045227e-07
5.50770313168413e-06
-1.58374328813818e-05
-4.49271298536071e-07
-6.66046994170158e-07
-6.62775546663818e-06
-3.05471465821704e-05
-6.64576709068792e-06
-1.48605533120827e-05
-1.47530727762864e-05
-2.56061794642389e-05
-2.33863013963728e-05
-2.60625202277911e-05
-6.129790710631e-06
-3.14394714037713e-05
-1.81040123035384e-06
-2.87355127054654e-05
-1.870500085542e-05
-1.12096565028604e-05
-3.02581727410639e-06
-1.55565465550449e-05
-9.68928365179041e-06
-3.34516540206631e-05
-2.62206989067834e-05
-1.20848373499636e-05
-1.72517375092087e-05
-4.19568067062018e-05
-2.3389528292884e-05
-2.32821579333027e-05
-1.35062384423427e-05
-2.78399505353268e-05
-4.45725059556002e-05
-1.48316863695401e-05
-2.68006789965903e-05
-2.76346576497317e-05
-3.73395822556435e-06
-1.29647891192577e-05
-1.05390302774946e-05
-1.24864141659074e-05
-4.22046424646775e-06
-2.41805834951141e-06
-5.24360433402751e-06
-2.3396685654218e-05
-1.45427146288048e-05
-2.85473052224863e-05
9.25952165226187e-06
-1.15390526795973e-05
-2.584260486976e-05
-3.51553574205033e-05
-4.82926136768111e-05
-1.97033236669097e-05
-2.8869758404782e-05
-4.33575912737159e-05
-1.70164177349339e-05
-2.24833321557519e-05
1.22959811825351e-06
-1.50786638300395e-05
-2.10701337933121e-06
-2.47458870028838e-05
-6.88799315515077e-06
-1.42427248133705e-05
-7.28082592363083e-06
-4.47320769185412e-06
1.3539564247078e-05
-2.20854258823113e-06
2.21176293545756e-06
-2.29262604484727e-05
-3.98678800965813e-06
-3.33848015879092e-05
-1.20530299897554e-05
-2.41248092272311e-05
-1.8003911451271e-05
-3.68793622174688e-05
-2.43930103060941e-05
-1.19792892958133e-05
-4.2879441407459e-06
-4.29946211213699e-06
-1.35409774575154e-05
7.270131525776e-06
2.34497428319645e-06
-1.42942592575947e-05
4.3391732060766e-06
5.24894752382997e-07
1.27417287350104e-05
1.75866230834159e-06
-2.07856858847487e-06
-1.46299334262423e-05
-3.21087407778545e-06
-5.8250551954732e-06
-3.32062065721342e-05
-1.08323545385334e-05
-1.75357664201336e-05
-2.72256943356733e-05
-2.67248743536909e-05
-3.8583314513966e-05
-2.97376178727743e-05
1.97718455444265e-06
-2.1043006760928e-05
-1.29005371614065e-05
-1.59254957549329e-05
-1.04269674454455e-05
-9.23833715753515e-06
-1.73152813188843e-05
-7.70246253747022e-06
-2.66220797327757e-05
1.33367989259839e-05
-3.20709857016406e-05
8.20571442372597e-06
-8.13141953803045e-06
-7.66707731723453e-06
-2.75941423745753e-05
-3.47272535446015e-05
-3.01654905075203e-05
-3.808594081294e-05
-3.11556152226518e-05
-2.20750346058882e-05
-2.96530286803274e-05
-2.44659682987854e-05
-2.56964134265885e-05
-5.08961040886341e-05
-3.16377432550263e-05
-2.11392237069159e-06
-2.70617770765816e-05
-5.12021057918798e-06
-6.06994065963666e-06
-2.09629598387417e-05
1.76108083538296e-07
-8.31358416615164e-06
-9.86139471483076e-06
-1.07190489138099e-05
-8.54163329815967e-06
-1.32126002260628e-05
-2.35785003271279e-05
-3.18171589581481e-05
-2.4327222676322e-05
-2.77281153505522e-05
-3.33468924805703e-05
-2.62534993459911e-05
-1.04614187186751e-05
-2.56347246898603e-05
-1.67568438737274e-05
1.25742609821206e-06
-2.54753450935814e-05
-2.35184367547722e-05
-3.46271695014889e-06
8.03900541620053e-06
5.20070706853121e-06
-3.49334780357259e-07
8.43262957020959e-06
-1.12720492061007e-05
-1.02029809965794e-05
1.16760204121291e-05
-2.62888995701815e-05
-2.07512496794429e-05
-3.23180886431779e-05
-7.16567406043496e-06
-2.92704181145876e-05
-7.51470703238273e-06
-1.13669192030805e-05
-3.23008129188567e-05
-1.20969651192357e-05
-1.30392964206431e-05
-1.56831279029518e-05
-2.35385357400334e-05
-1.02283315230914e-05
-3.29306620256605e-06
-2.00221174493981e-05
2.37259207945925e-05
-1.74047023575725e-05
4.7551065762123e-06
1.45791848305211e-05
-2.74862290269751e-05
-5.44724163070916e-06
-9.02347550495314e-06
-1.43266754389528e-05
-3.16543792457532e-05
-2.76302326508167e-05
-3.12932613253841e-05
-2.13436842407795e-05
-2.22107209431251e-05
-1.6202560699888e-05
-2.92720742848639e-05
-2.29105717324348e-05
-1.60336657167967e-05
-3.4088317471643e-05
-1.91977628817205e-05
-4.53482231483763e-06
1.91336637819821e-06
1.12028913151363e-06
-1.99966764100004e-05
-1.61923615191549e-05
-2.63679969628991e-05
-2.61164268192478e-05
-1.22918751280545e-05
-2.66906973278041e-05
-3.82389418797286e-05
-1.97199751831481e-05
-4.50471506651404e-05
-5.65476493058679e-05
-5.13544410451737e-05
-3.11250785197643e-05
-4.11561896881011e-05
-1.92085848365087e-05
-3.22323531291671e-05
-1.167911583202e-05
-1.26307812796989e-05
2.33595996064256e-06
2.84803586117568e-06
8.39124309697001e-06
1.25218643025576e-06
1.53243139628495e-05
1.22292592321472e-05
-7.90264876806957e-06
-2.9319090394956e-06
-2.9445282291225e-06
-1.01160909708276e-05
-3.22993486558356e-05
-3.45434335040083e-05
-3.98428620942364e-05
-3.59679004256359e-05
-4.59925508423152e-05
-4.00919464220096e-05
-7.56848863222974e-06
-2.94368884035771e-05
-1.56981975021239e-06
1.27643918682426e-05
-2.06090323050828e-05
-1.49416889391166e-05
-1.31379011236726e-05
6.27176376093477e-06
1.05802162663952e-05
5.0524434749377e-06
-1.62659226388284e-06
-1.73088104838145e-06
8.9572686404617e-06
6.62489467198439e-06
-1.79078676044761e-05
-1.16381595498167e-05
-3.00742881569343e-05
-2.00126299434796e-05
-2.13354555382714e-05
-9.78297779968414e-06
-3.64198731804543e-05
-2.85478399454881e-05
-2.07903938001631e-05
-2.42861186190259e-05
-5.29732701545547e-06
-7.21220973387705e-06
-7.67100677530092e-06
3.61998250600017e-06
-1.2942979412971e-05
4.3481023253882e-06
-6.12395867660973e-06
-1.12586502796888e-06
1.44707124431765e-06
-1.00907892351003e-05
-2.05666551834012e-05
-2.70328893622517e-05
-2.7575430762992e-05
-2.14912747672641e-05
-3.12408379114918e-05
-2.07950275706348e-05
-2.46720108883206e-05
-3.1730237615716e-05
-3.18417489650557e-05
-2.67358218303003e-05
-2.68135284503189e-05
-3.30103259854841e-06
-1.34246849632169e-05
-3.94951808561069e-05
-2.31150545955049e-05
-1.60924085290283e-05
-1.08683571536832e-05
-7.9624949907605e-06
6.6751710329016e-06
2.79665293284554e-06
-1.95848780868217e-05
-9.22352444273904e-06
-3.0517697435312e-05
-3.92032407566311e-05
-3.24152047116741e-05
-2.88694419274528e-05
-3.10858634991651e-05
-1.22042419964073e-05
-5.28005702464748e-05
-2.05713740135952e-05
-3.54792002616572e-05
-1.29294084342545e-05
-1.44305076826982e-05
-3.84338054638367e-06
-5.82888818158138e-06
-2.12844900649646e-05
-1.08088510580072e-05
1.01650612132389e-05
-6.05676085128793e-06
-1.60807180860904e-05
-2.9392029252176e-05
-4.51327870554739e-05
-3.96131012915263e-05
-2.94588786155533e-05
-3.4393667914266e-05
-2.53403006442198e-05
-3.090158183209e-05
-1.49912997445283e-05
-2.69471446166311e-05
-3.31715684951255e-05
-2.34597454414646e-06
-8.90470756253789e-06
-2.0314797440594e-05
1.7059930689949e-05
-3.78949383493077e-06
-1.31624041969985e-05
4.28944869473014e-06
1.38521220316402e-05
5.22983712031297e-06
-1.49260381718442e-06
6.50839590220074e-06
-4.79150556642561e-06
-6.87959180451845e-06
-1.88979663583572e-05
-1.43811357090228e-05
-3.25910747774138e-05
-4.44734740674879e-05
-3.36037760993429e-05
-2.66025035799538e-05
-8.87219591048654e-06
5.30208657722359e-06
-2.87890381139433e-05
-1.73946984668096e-05
-3.47425594960511e-05
-2.5494601521271e-05
-2.10139691403353e-05
-1.49852784639301e-05
4.84473243239292e-07
-7.98672020994163e-06
-1.41763622951889e-05
-4.2388535308588e-06
3.99173112838968e-06
-3.06654921570604e-06
-2.6637658979759e-05
-2.35458724915178e-05
-2.88847538204447e-05
-2.91411823921751e-05
-4.16193788036233e-05
-1.83195347944418e-05
-2.84515252674491e-05
-3.77769946821672e-05
-4.18206239849216e-05
-2.46302748563131e-07
-9.04781671555941e-06
-1.76849677437426e-05
-1.4702445939125e-05
-1.67512025133116e-05
-1.70658985726817e-05
-7.59712933242797e-06
-2.1046125530152e-05
-2.00706369234551e-05
-2.44962862671715e-05
-1.51877631237576e-05
-3.14404656515671e-05
-1.6818342205468e-05
-1.97176586535138e-05
-3.47685691046698e-05
-4.45604178902761e-05
-3.2359157132206e-05
-3.65848587991853e-05
-4.0906117561833e-05
-3.13453538956104e-05
-2.60187699558994e-05
-4.78855720432216e-06
-1.95912231762787e-05
4.28760298939117e-06
8.04179645335394e-06
-1.41239163654353e-05
4.40792887813472e-06
-1.83158093394055e-05
-2.29965703111477e-06
-9.001433209589e-06
-7.62164970197283e-06
-5.78878550942762e-07
-4.0626741847924e-05
-2.94707863853877e-05
-5.00458349904808e-05
-9.60052670317341e-06
-3.1813560295626e-05
-3.26044295945202e-05
-1.01719222303883e-05
-1.58345793999582e-05
-1.77266731727255e-05
-4.350420075261e-06
1.78659477996132e-06
-3.32165135716593e-06
7.23547433288026e-06
-1.48536060953172e-05
-9.63177583055698e-06
8.20433789666759e-06
2.32633082606108e-06
1.83905013909198e-05
-3.55982867062144e-06
-6.71084874521339e-06
-2.02252117719224e-05
-1.52974624913245e-05
-8.94021193800841e-06
-1.0224711951851e-05
-1.70237606870798e-05
-2.88258769299126e-05
-2.59382320025071e-05
-1.28399801286249e-05
-1.26647564913428e-05
-4.75251861176951e-05
-3.22428549360084e-05
-2.09602502287609e-05
-1.15779142064787e-05
-9.78194983079986e-06
-2.18933145441398e-05
3.36758379562575e-06
7.40359535011475e-07
-5.49695270976365e-06
-3.30622933729223e-06
-6.68204989093648e-06
-1.40350658851946e-05
-1.98961103395955e-05
-1.07889271608571e-05
-7.65635408634254e-07
-4.42607371219946e-05
-2.67252288712893e-05
-1.14955428731851e-05
-2.05795185646799e-05
-2.56396720032223e-05
-2.66684082312842e-05
-2.92877898779446e-05
-4.62511067076778e-05
-4.30330299350663e-05
-1.78179869030903e-05
-1.65138528001397e-05
-1.17817931050932e-05
-1.75698541176607e-05
-2.21363155163291e-06
1.01453009144575e-05
-5.28708852000568e-06
-1.79815304265889e-05
6.55846577679166e-06
-2.97224730514681e-06
-5.21869225005609e-06
-3.89822744065424e-06
-4.67431912055069e-05
