# Supplementary material for: Research on computational propagation and identification of mine microseismic signals based on deep learning
Source: PLoS One. 2025 Oct 22;20(10):e0334641. doi: 10.1371/journal.pone.0334641 (PMC12543183; doi:10.1371/journal.pone.0334641)
Supplement: S10 Data — (ZIP) [file pone.0334641.s010.zip › 000101100001669.xlsx_0.txt_24.txt.txt]

6.14102686609093e-06
-5.16285762215612e-06
5.48459129308402e-07
-2.62873166933398e-05
-2.15677819628619e-05
-2.63931423713411e-05
-2.18566970676326e-05
-3.58205194641857e-05
-3.66009689227743e-05
-3.38678471067791e-05
-3.60445371487655e-05
-2.75150171853443e-05
-2.66046846946771e-05
-8.38830727209702e-06
-1.78006078482321e-05
-2.50832943549095e-05
-2.25198970009585e-05
-1.15434288597061e-05
-1.79414604429772e-05
-5.98841821447636e-06
-1.26390303489776e-05
-1.68988743763369e-06
-9.03293288112724e-06
-1.41925868100503e-05
-1.68166715134395e-05
-3.93596399755136e-06
-2.19035636160715e-05
-2.1009296323536e-05
-4.44689589939122e-05
-4.32610858958198e-05
-2.31108549917583e-05
-2.80963906571881e-05
-3.29987593123417e-05
-4.01363672063649e-05
-3.34684572809156e-05
-1.67387343288304e-05
-2.06575930747371e-05
-1.65699037540081e-05
7.30070710430261e-06
-4.37377692446318e-05
-9.38300262777891e-06
1.3656978148657e-07
1.39162712086073e-05
-2.19702659147205e-06
-1.87873782189096e-05
-9.76780533989318e-06
-9.99799581934791e-06
-6.83564407467602e-06
-2.58266881042939e-05
-7.91478466772013e-06
-2.67085724945104e-05
-1.42212848568865e-05
-3.03270821006556e-05
-8.35064239559425e-06
-1.35782758195371e-05
-3.11491312164701e-05
-1.49554431128066e-05
-9.95776065895182e-06
-1.81818534321997e-05
-2.00373273746498e-05
-2.16590164349065e-05
-1.83286024018173e-05
-1.26683470961907e-05
4.30274739884783e-06
8.41356075006175e-06
-2.6783523217876e-06
-4.86945410617029e-06
2.09555886663789e-05
-8.60291465264235e-06
-7.5491173330804e-06
1.23769931513368e-05
-1.87345925250128e-05
-3.05623804715096e-06
-2.05062448205875e-05
-2.34176368787952e-05
-2.39425270846891e-05
-2.61056255955938e-05
-1.24459902920765e-05
-2.86741993026961e-05
-1.63300811103978e-05
3.27910101161982e-06
-2.71352474524597e-06
-1.97736567463436e-05
-5.00793925807895e-06
1.20454459542675e-06
-1.06708100531306e-05
-1.28366403280588e-05
1.09007674823218e-05
1.08135581058177e-05
9.37233814630028e-06
-2.99368378829334e-05
-4.11414438954378e-06
-1.43968692715721e-05
-3.82845221601708e-05
-1.5086595549648e-05
-4.10539217569205e-05
-4.31620382492906e-05
-4.75273342077821e-05
-2.60358577742746e-05
-2.40507430052677e-05
-1.45721814448336e-05
-1.86184857529865e-05
-2.91974601291044e-05
-1.61495266640127e-06
-2.83687616254856e-05
-1.43192410199562e-05
-2.08517802007651e-05
-1.34130563314733e-05
-1.95887343812518e-05
-1.56498936299311e-05
7.65188252988536e-06
-6.07910313799054e-06
-2.62793302468398e-05
-1.75647879906823e-05
-1.91342130013481e-05
-4.21954106682434e-05
-2.77150141887195e-05
-4.20026244464434e-05
-3.08777597147879e-05
-2.54303225593357e-05
-1.5136534280058e-05
-1.19438884553839e-05
1.89111091699053e-07
-1.05662309619621e-06
-2.06525496119211e-05
-9.84623452441872e-06
-6.63120239279013e-06
-8.82075705096399e-06
-1.63185268145751e-05
-3.74251305464479e-05
-1.07411472841876e-05
-8.19331323405328e-07
-1.62874246863697e-05
-2.85098909801631e-05
-1.36814405663956e-05
-2.39654241446228e-05
-9.80689867462233e-06
-8.99154107457491e-06
-4.31720782998368e-05
-1.97072528759193e-05
-1.15060113801206e-05
-1.24792182753663e-05
-2.41644287664777e-05
2.48547373050465e-05
1.85423781880584e-05
9.08548941294788e-06
-1.44101310395314e-05
-1.33339961463763e-05
-1.43841263110411e-05
-4.29412957773451e-06
-1.52340033234731e-05
-1.28188533825621e-05
-1.90429799446089e-05
-3.19907751730199e-06
-2.51141937963517e-05
-2.49151343583373e-05
-1.28984543149887e-05
-2.31079205432027e-05
-3.24285728978125e-05
-2.64495669507964e-05
-2.83347672294853e-05
-5.34401938325804e-06
-1.87802352650318e-05
-9.39912633674229e-06
3.94401876801643e-07
-1.46522994384845e-05
2.68981389326389e-06
-3.18947641024987e-05
-5.15895132932502e-06
-1.96084314017781e-05
1.14753549067522e-05
-2.90427608760883e-05
-3.05028132921992e-05
-2.81501251293817e-05
-2.68438265592182e-05
-1.62709173117075e-05
-1.11400103869867e-05
-2.118637328757e-05
-1.63331517370697e-05
-1.76766976371223e-05
-6.10252298016238e-06
-2.79814999538827e-05
-2.5977436427296e-05
-3.08313924572745e-06
-7.06792903684855e-07
3.89198550086375e-06
-2.56617922452923e-05
-2.93493995049944e-05
-3.8776650323479e-06
-1.60786470819639e-05
-2.58114175802306e-05
-4.01699687596395e-05
-3.10610781494418e-05
-2.81647440568679e-07
-2.85831303978904e-05
-2.26138172291925e-05
-2.80781055431713e-05
-9.70427154905166e-06
-9.28335237791572e-06
-2.3824460786903e-05
-2.56774277927575e-06
-2.36195846203519e-05
-1.9751529976944e-05
-1.5302104836133e-05
-5.34906765208995e-06
-2.34402505552827e-05
-1.69001254371337e-05
-2.08634054970975e-05
-6.45892514100741e-06
-1.56593819398787e-05
-2.26741584887146e-05
-2.12486273506356e-05
1.20959706550029e-05
-1.75891123379877e-05
-1.01787344823904e-05
-1.17824806057781e-05
-8.45312280897595e-06
-1.20961721080543e-05
-1.41451946871796e-05
-1.34845662134746e-05
-4.03415308057744e-05
-4.85043236970851e-06
-2.4606044903943e-05
-3.31091215829692e-06
-3.58887811195442e-06
-1.70235469482074e-05
1.35649519610975e-05
-1.52512407109919e-05
-2.21696899210977e-05
2.12453347227661e-06
-1.88974116164234e-05
8.87151971041068e-08
-1.39639229284053e-05
1.44861381924783e-05
-2.49388723199609e-05
-3.04807892309691e-05
-2.63617281985726e-05
-2.02980065200491e-05
-2.76254233092339e-05
-3.68258323317892e-05
-1.39950075341545e-05
-2.22786428531034e-05
-2.90856429209274e-05
-3.85522447339521e-06
-1.91312523406102e-05
-2.40208638085951e-05
-9.95623863949508e-06
-1.04428914634924e-05
-1.93736867871062e-05
-9.63082069284038e-06
-8.14445319328676e-06
1.23663251322997e-05
8.82850879596592e-06
-1.57177168762563e-05
-2.87984503460616e-05
-1.47414779083904e-05
-1.55389329465971e-05
-1.87912957216309e-05
-2.9528672619204e-05
-2.80605656992374e-05
-2.41956306575597e-05
-4.18249148141339e-05
-2.48009693981969e-05
-2.24688092624136e-05
-2.52066981974824e-05
-2.52535811519738e-05
-1.68894912532966e-05
-1.20182383539502e-06
-8.21858718661657e-06
-2.76365326037768e-06
-3.61897243211731e-06
6.31387507601501e-06
-2.1125093787349e-05
-2.58766614421072e-05
1.42284102431491e-06
-2.04791337271885e-05
-3.45643576637243e-05
-3.5441332677562e-05
-2.59659754626545e-05
-3.93170132445076e-05
-2.8899395143308e-05
-3.45776144655991e-05
-3.2619102258776e-05
-1.19543760335372e-05
-4.54959228318749e-05
-3.56792057089356e-06
-8.53026354245884e-06
-2.2350696188889e-05
-1.35907284296692e-05
-9.288343354597e-06
-1.26874837503966e-05
-8.46370156457806e-06
-1.40016614137894e-05
3.06039675552693e-05
5.72520212302508e-06
-1.08747031290642e-05
-1.17926509483537e-05
-6.7988607323736e-06
-1.41842166114969e-05
-1.93410348805033e-05
-1.31266312863392e-05
-3.07060026973685e-05
-1.12315565653394e-05
-2.95723625861988e-05
-1.34096006868431e-05
-4.22808189806937e-06
-3.53568605374744e-05
-9.79386022672911e-06
-7.29786508255061e-06
-6.97595617337885e-06
7.7915712821072e-06
1.01682908082159e-05
-2.14862595141301e-05
-1.85710101938015e-06
4.18754022396707e-06
2.57335158430939e-06
-4.11415674346555e-06
-1.17492712004802e-05
-1.01652578317253e-05
-1.85850608990118e-05
1.72527420289521e-08
-1.82279949207305e-05
-2.48273203153632e-05
-2.09919484144467e-05
-6.21441554743521e-06
-2.46186063905324e-05
-1.2102379228669e-05
-1.5533408130539e-05
-1.10493867341704e-05
1.83562818307383e-05
2.53824065132964e-05
-3.02230469536521e-06
-9.60935471077996e-08
-1.54835202558129e-05
-7.20663994396482e-06
-9.02255270068755e-06
-1.41158442246328e-05
-3.22592999714634e-05
-2.49773446188068e-05
-2.89132627932574e-05
-2.09811606387581e-05
-3.8170734201796e-05
-3.12180262107213e-05
-3.10996485761132e-05
-2.39768604095675e-05
-4.26235445483366e-05
-3.26774780037757e-05
-3.15438355558393e-05
-1.23647935403607e-05
-6.74535947937842e-06
-6.2250757216973e-06
-2.26478019883125e-05
-1.90986474467302e-06
5.21886509965259e-07
-9.32951071156973e-06
4.05886761080642e-06
-5.97295713541173e-06
3.01264922647583e-06
-6.40572261981871e-06
-2.17139388713112e-05
-3.19644869129541e-05
-3.38838250015115e-05
-3.07865777111106e-05
-4.06944496257526e-05
-2.00831230261316e-05
-1.65376365091884e-05
-1.61581884146967e-05
-2.19597234495288e-05
-6.68561592335715e-06
-2.26546855211541e-05
-1.52699513694889e-05
-1.96458724327074e-05
-1.18471851489008e-05
1.57560543090114e-05
-7.97680052560524e-07
-1.42033201478545e-05
1.25032712170648e-06
-8.75258658303573e-06
-9.55435628741576e-06
-1.24532787934826e-05
-1.69784192698661e-05
-2.56906740015898e-06
-1.63046156071025e-05
-2.1910951873233e-05
-2.21821239835156e-05
-2.53356303029031e-05
-1.36796622777796e-05
-2.0787221195521e-05
-2.05542832732542e-05
-6.22667092668225e-06
-1.65190411634034e-05
-2.01507690320336e-05
-8.72827840625043e-07
2.78529183644586e-06
-2.50677810324453e-05
-1.05740650794904e-05
-7.66492639928896e-06
5.26466453374141e-06
-1.06535227228539e-05
-2.0691218949857e-05
-1.28173405953331e-05
-2.93532898049335e-05
-1.36937795710223e-05
-1.51243801562485e-05
-1.54677840050571e-05
-2.3547263139655e-05
-3.8591756571388e-05
-8.08911159048561e-06
-3.10072133688128e-05
-2.01907716259045e-05
-9.52256328771753e-06
-1.52203954708169e-05
-8.4011271066703e-06
6.46595394105094e-07
-2.07812591243725e-05
-3.16172764530386e-05
-7.36958659120283e-06
-1.81293673825578e-05
-1.36843618552986e-05
-6.04754179169707e-06
-3.83460589553075e-05
-1.80979686424704e-05
5.29791127325064e-06
-2.55831569177469e-05
-1.09519213959168e-05
-3.03820002345572e-05
-2.68929972424264e-05
-2.73849485627489e-05
-3.18316088401381e-05
-2.42782768485517e-05
-5.99158407282952e-06
-2.72609163601034e-05
-4.05314429738566e-06
-2.10912109002295e-05
-2.07458933274683e-05
-4.42665333273711e-06
1.37383122588045e-06
-3.53215600496683e-05
-3.95319021339313e-07
-6.92081675903833e-06
-1.38942987398124e-05
2.4809303645547e-06
-9.3048824076758e-06
-7.73419452768624e-06
-3.50045023196199e-05
-3.35450124855387e-05
-2.76367534825309e-05
-2.57167254301179e-05
-1.80031114274548e-05
-1.22462924401904e-05
-2.98139692470029e-05
-5.921025079312e-06
-2.11721811649091e-05
-2.13880189507142e-05
-1.436434519991e-05
-8.88130734161556e-06
-8.57414948839472e-06
-1.83208111512234e-05
5.55476427172077e-06
-1.49283540412676e-05
-1.45951178071973e-05
-9.24856816228139e-06
-1.81777050004302e-05
-1.92301745814382e-05
3.07825865407535e-07
-4.84664079468046e-06
-2.80226611186258e-05
-1.61032274533486e-05
-1.16585678430004e-05
-1.30932401721541e-05
-2.11615671178343e-05
-3.69842528249233e-05
-2.66209345551612e-05
-1.04525360883612e-05
-1.16745638403971e-05
-2.01281041705092e-05
-1.023617476367e-05
-3.92978274147783e-06
-1.93181603155666e-05
-1.10835232445111e-05
6.8889977977773e-06
-2.24874830221765e-05
-6.76265452760322e-07
-2.75980138890708e-05
-2.2493988568382e-05
-2.64492419078727e-05
-2.18865097924551e-05
-1.89737288058636e-05
-4.01371870851797e-05
-1.98863514594853e-05
-3.3825718921369e-05
1.24520654488641e-05
-1.89600879969842e-05
-2.11453174131744e-05
-1.62660006468559e-05
-4.2097326195134e-05
-3.3342531072952e-05
-2.30392747087308e-05
-3.04666749371183e-05
-2.7429709104112e-05
-2.67992242765666e-05
-2.50536118566236e-05
-3.50216254148992e-05
-2.17419165656437e-05
-2.41037397144428e-05
-2.70337154454454e-05
-2.49156191143052e-05
-3.26144511489603e-05
-2.71291090430806e-05
-3.0703179814829e-05
-2.48787231878109e-05
-7.77602395712556e-06
-2.56563448999703e-05
7.97422194129584e-08
-2.553601234411e-05
-1.38023265937583e-05
-2.75421811549705e-05
-1.29684222108962e-05
-4.97996620352212e-06
-3.23492905126062e-06
-5.15819325362681e-06
1.66173327259566e-07
-1.02829716145049e-05
6.22422363824665e-07
-9.20884208491241e-06
-8.35903152899095e-06
-2.36521124755355e-05
-3.0957022546966e-05
-3.34858147781887e-05
-1.75899679730215e-05
-2.97229564922328e-05
-3.53927106632474e-05
-2.6127381919082e-05
-1.2522052879315e-05
-6.48034747710384e-06
-1.55445074648917e-05
1.5545945192895e-05
-1.90855495781777e-05
2.49425236952748e-07
1.70900526622993e-06
-3.80666797870818e-06
-7.65600721218689e-06
-5.99461810847713e-06
2.98284180468226e-07
2.95507488956532e-07
1.34601758237699e-06
-9.62168871409192e-06
-2.3078468302273e-05
-2.73702577768539e-05
-3.7951803190477e-05
-3.55834429261747e-05
-2.73909031765126e-05
-2.46558292447095e-05
-1.96920176373034e-05
-2.58722558412516e-05
-7.39966940702146e-06
-1.96535245545681e-05
-7.65557871928858e-06
-4.16124804155514e-07
-8.6079922802801e-06
-1.41384895580155e-05
8.67148628961477e-06
1.86169201340317e-07
-1.81649946704998e-05
-1.01582915828776e-05
-1.99057611714809e-05
-1.76249672006546e-05
-2.04141255310591e-05
-1.89739322713373e-05
-8.60844865528138e-06
-1.08151220685555e-05
-3.20471544157082e-05
-3.92008073476368e-05
-2.90621315933137e-05
-3.29902102754206e-05
-2.58310181335802e-05
-1.80711255951533e-05
-3.14122152884767e-05
-2.14071839322657e-05
-1.00064255357105e-05
-1.75191604972248e-05
-2.3879874437888e-05
-6.38944721247628e-06
2.04069817028326e-06
-7.19226431578565e-06
-1.88608470876537e-05
-2.34258178645683e-05
-6.66541192968488e-06
-3.9644675805612e-05
-3.9849353404886e-05
-4.45668489608183e-05
-2.95787840436209e-05
-1.0112385891465e-05
-4.27602485899091e-05
-2.56359442534416e-05
-2.58980502834998e-05
-1.26899454483982e-05
-2.24193464456853e-05
1.30754269790648e-06
-1.31286091656031e-05
-1.23222538837305e-05
-1.61389090528371e-06
7.05638907723628e-06
-8.63035233149741e-06
-1.07091338894059e-05
-1.00961112090234e-05
-9.7129565771445e-07
-3.30221661793354e-05
-1.01227354859749e-05
-1.43715863036597e-05
-1.84011951609395e-07
-9.65724640737294e-06
-2.34476888248682e-05
-3.90342358904582e-05
-2.10881860002315e-05
-1.40510701577982e-05
-1.39513985215191e-05
-1.61689251232967e-05
-1.36597230314812e-05
-1.22267018005833e-05
-6.53892256471296e-06
-8.21723571112302e-06
5.43541944761852e-06
8.42324234175019e-06
5.14557453061316e-06
-8.41038497116482e-06
-5.25748576632043e-06
-1.2928696368765e-05
-2.44558472786276e-05
-2.13003775119227e-06
7.74154055915744e-06
-1.78007295709272e-05
3.26343802947395e-07
-3.95531518214319e-06
-2.22629631782283e-05
-1.24295086374092e-05
-1.91317833314522e-05
-2.58604771352462e-05
-7.12185488591254e-06
-5.58806951674147e-05
-2.00333226788696e-05
-1.62952046817066e-05
-2.15362419353424e-05
-2.07514346624912e-06
-3.99672486360925e-05
-2.71640059736104e-05
-2.26885308965873e-05
-2.05011562505622e-06
-1.58695721937701e-05
-1.16626700561055e-07
-1.28201940262334e-05
-3.13970414219018e-06
-2.87171668441678e-05
-2.36116616732723e-05
-4.49287896787932e-05
-3.07530563664313e-05
-1.75835102436701e-05
-2.44001770993048e-05
-3.97118287688849e-05
-1.62085816296747e-05
-4.06661400903361e-05
-6.20311922443044e-06
-2.41617157309822e-05
-2.90097582743286e-05
-1.30198965613404e-05
-9.48003430789859e-06
-1.69385371299389e-05
-2.11545511898683e-05
-2.63440751654752e-05
-1.93875599884871e-05
-2.25292589667121e-05
-3.64400406648102e-05
-2.2594297010387e-05
-1.66114925028564e-05
-1.3455202133438e-05
-7.78514641309774e-06
-2.11197893672246e-05
-1.02572889452737e-05
-1.82932478113672e-05
-1.95309254852125e-05
-2.35885119449548e-05
-1.25567595048123e-05
-4.78840650570198e-05
-3.65618871777588e-05
-2.46796455386475e-05
-1.28005600997185e-05
-1.82777622305601e-05
-2.83510318591422e-05
-1.23150102643122e-05
-1.61181497552904e-05
-1.66839292678651e-05
-1.47254687178657e-05
-6.22341832143002e-06
-4.91053847998579e-06
-1.41721844586873e-05
7.87258646202388e-06
-9.90028561539297e-07
-6.39268789776297e-06
-1.02371897403041e-05
-2.55144427046921e-05
-3.07119457389763e-05
-2.95580997190472e-05
-2.47320467594467e-05
-2.93889583264028e-05
-3.0237521713595e-05
-2.18681674766705e-06
-1.75701779319635e-05
-3.0371065645732e-05
-9.24257026747768e-06
7.60104621842284e-06
4.80205203896945e-06
2.53055968823621e-06
-1.73576218804613e-05
-1.49703250347992e-05
-1.853564690592e-05
-2.06943767577357e-05
-1.0578016500002e-05
-9.34349588113721e-06
-3.76867046943709e-06
-2.02893183455442e-05
-2.47859274646399e-05
-9.70577241034015e-06
-1.50981976874233e-05
-2.31442788876939e-05
-1.26916218008958e-05
-1.87318683787766e-05
-2.51563970487624e-05
9.45435521052021e-06
-2.32448575488594e-05
-8.89089879206175e-06
-1.38976582675593e-05
-1.1825239419703e-05
-3.27873528532695e-05
-3.50895000553224e-06
-2.33370258402438e-05
-2.24153455536497e-05
-6.55943372386711e-06
-3.6359212933904e-05
-2.04879237786019e-05
-2.04048765898179e-05
-3.09269484046876e-05
-1.71861301967496e-05
-2.39269128229951e-05
-3.68010164476888e-05
-2.68402117057071e-05
-2.28592601025375e-05
-2.03497338954509e-05
-1.5817808832808e-05
-2.16457281826493e-05
-1.30103924597944e-05
-1.01743387943718e-05
-5.63371939777535e-06
-1.26053049613913e-05
-1.9271369156245e-05
-1.91476172894398e-05
4.52931131821669e-07
1.6717197381097e-06
-5.06440471243343e-06
-1.06901776207192e-05
-3.17426585003238e-05
-3.113830975912e-05
2.0058166551451e-06
-2.13387972770621e-05
-1.68047976448326e-05
-2.73597403556327e-05
-2.97319377946551e-05
-1.96993950432484e-05
-2.84950593786381e-05
1.61162845141581e-06
-3.16808354730199e-05
-8.1307159391537e-06
9.66175032639992e-06
-2.38546137910312e-05
-9.79409728600256e-06
-7.59233401022952e-06
-1.52740137995267e-05
-6.19570658744027e-06
-1.40174349122665e-05
-6.49699108318596e-06
-2.08151505024515e-07
-1.16450448645133e-05
-1.66443047944688e-05
4.80249433698219e-06
-2.44608040237756e-05
-9.87928975203939e-06
-9.85775339672244e-06
-5.94077953667917e-06
-3.60200792154451e-05
-1.1226738091118e-05
-2.3254242261961e-05
-2.10868236450333e-06
-1.54677009977132e-05
-2.57581784254585e-05
-1.5240511980849e-05
-6.71650324626719e-06
-2.35396881043532e-05
-1.12126743949411e-05
1.61855683713179e-06
-1.33522087751861e-05
-1.15397167129954e-05
-1.62124520870501e-05
-1.1761528477433e-05
-1.59496299049011e-05
-7.19572646651326e-06
-1.95058724068684e-05
-9.15643801802328e-06
-2.87190800666467e-05
-1.75342741191684e-05
-1.56982173089946e-05
-2.26044485060123e-05
-1.66638999444098e-05
-2.04178722142707e-05
-2.49351798195083e-05
-1.35291158076386e-05
-1.06669363501363e-05
1.42055151803401e-06
-1.61961339720147e-06
-2.85000824888873e-05
-2.88734336573526e-05
-2.96192608730154e-05
-1.16072863382392e-05
-1.75993901766047e-05
-1.05145882321793e-05
-1.23445824817474e-05
-2.99099281947671e-05
-3.69925696598942e-05
-3.56998826968154e-05
-2.06708681998886e-05
-3.10020387933016e-05
-3.746244685082e-05
-2.74681665663665e-05
-1.15013498300229e-05
-2.25550763239793e-05
-2.89333183794919e-05
-2.57954960047103e-07
-1.73580069790817e-05
-6.51665451395729e-06
-1.49515813352245e-05
5.52074444164608e-07
-1.66747250725585e-05
-2.07218826440123e-05
-1.06276711729582e-05
-4.43309145356116e-05
-2.60412409538247e-05
-3.58392240842222e-05
-2.18394380851314e-05
-2.12763426304525e-05
-2.358777197199e-05
-9.4842459655107e-06
-2.56351560550041e-05
-1.48826089137081e-05
-1.54175041079086e-05
-1.36886049208246e-05
-2.01497053916601e-05
-7.57528118538928e-07
-1.25348788693477e-06
-8.33954635988069e-06
-1.80265418656835e-05
-2.83840677736578e-05
-2.57959588508154e-05
-1.12645723623563e-05
-7.17613222231537e-06
-3.1917551997907e-06
-3.06821984467734e-05
-1.35204991605072e-05
-2.66596010630335e-05
-2.47469963626871e-05
-9.9751476019086e-06
-1.99146363959652e-05
-4.3795993435633e-05
-4.46804899383512e-08
-2.36919764390301e-05
-1.47916115746829e-05
-2.07026646687934e-05
-2.28589026627033e-05
-1.12747318022822e-05
1.65871111335241e-05
-1.08081511645469e-05
-9.17088211255504e-06
-7.01446148103297e-06
-4.57069353825393e-06
-8.21516018506742e-06
-2.28485115774101e-05
-9.75595322974998e-06
-2.43798529906526e-05
-2.29861222404056e-05
-1.48790083255257e-05
-3.96331112765898e-05
-2.62208507821648e-05
-1.39677900475917e-05
-2.88234043837122e-06
-2.14437883465141e-05
-2.38198635306682e-05
-2.6085822931748e-05
-3.15347718426904e-05
-2.04256268397619e-05
-2.81185261561486e-05
2.58252799123998e-06
-3.00550702418163e-05
-1.17439758095386e-05
-2.25672447471604e-05
-3.11975153159544e-05
-9.54597107219884e-06
-8.50589737088641e-06
-1.95855472194472e-05
-3.36154633851551e-05
-9.24497998370249e-06
-5.02604882691093e-05
-2.73623881569875e-05
-7.69930372361462e-06
-2.82185724260376e-05
-2.46613590366483e-05
-2.32901557689143e-05
-1.16038603721297e-05
-1.3882363751077e-05
-9.97588232792888e-06
-1.68478240894317e-05
-1.00222275269362e-05
-2.30971146465661e-05
-4.59764313025253e-06
-4.04620063255407e-06
-1.19746556036983e-05
-1.72799819174576e-05
7.32490150853817e-06
5.07941092330823e-06
-3.09944877773175e-05
-1.1843212360323e-05
-1.97137983153551e-05
6.6084168707961e-06
-2.24788792338978e-05
-3.28694602976935e-07
-1.2274691603669e-05
-2.21692041604566e-05
-1.82129062367852e-05
-1.96278525427724e-05
-1.66407302793061e-05
-1.84904964512665e-05
-8.80554462732951e-06
-8.75291878567067e-07
-2.08325428576436e-05
-4.4073238793341e-07
-2.23427406605522e-05
-8.89670494877033e-06
-1.07118964855924e-05
-9.57047339006489e-06
-2.94134400932473e-05
-2.03771080859696e-05
-1.12781534831843e-05
-1.84672566382598e-05
-1.85537005779086e-05
-6.73760115265182e-06
-5.71032756302807e-06
5.26251561614858e-06
-2.20015339787756e-05
-1.87256925220604e-05
-2.13112853955108e-05
-1.97481143715067e-05
-1.8638077120923e-05
-2.13952626974203e-05
-3.14910340523474e-05
1.56291526940152e-05
-6.25553662642782e-06
1.13771592346947e-06
-6.46690799184739e-06
-9.59549085800863e-06
-1.82786872353035e-05
-4.62077350391295e-06
-2.16759679966564e-05
-1.38596750345669e-05
-1.5978410499298e-05
-1.76783870376608e-05
-3.26264996938614e-05
6.08104518926539e-06
-1.53181415981016e-05
-3.05076628139617e-05
-2.55801783554614e-05
-2.3734766556667e-05
-5.55966916195477e-06
-2.72513581721842e-05
-3.10167528889686e-05
-1.69421491934297e-06
-2.52836693399254e-06
-3.17341117342399e-05
-2.0245017229979e-05
6.08196483699314e-07
-2.12117684883664e-05
-1.94638710553453e-05
-3.82249240255014e-05
-8.14909754828765e-06
-3.36146523358531e-05
-6.72245695129307e-06
-9.69621509560609e-06
-2.63186636133912e-05
-3.00200467754702e-05
-2.5836430376711e-05
-2.50962039340723e-05
-1.06656484257808e-05
-2.49514823253261e-05
5.8845330513536e-07
-2.91199540220061e-05
-3.33421151789133e-05
-1.20591556942648e-05
-1.80855896018068e-05
-1.60613816903056e-05
-2.38229075310987e-05
-1.47753444873273e-05
-1.61905451347688e-06
7.48804639758239e-06
4.61689965399667e-06
-1.52137251252374e-05
-1.37218785337436e-05
-3.04905257712449e-06
-2.13764151727825e-05
4.7109785665206e-06
-7.29720132537951e-06
1.85149877285907e-06
9.80756237287806e-06
-2.24602726032322e-05
-6.44574951716037e-06
-6.92637054823962e-06
-3.06459265868647e-05
-6.96865158830938e-06
-2.10202841862042e-05
-1.23917836810189e-05
-1.50179359243847e-05
7.35520132854417e-06
-2.93863441053015e-05
8.69562311333495e-06
-2.53937689002229e-05
-1.08915521131524e-05
-1.01840626196265e-05
-6.51618795747284e-06
-2.35221856463391e-06
-2.5258788113002e-05
-6.95232149368704e-06
-6.95524520249398e-06
-1.4571992148866e-05
-1.19188448161617e-05
-2.54660092956692e-05
-3.20576878856907e-06
-2.45907242424863e-05
-5.81371120504141e-06
-1.96908829186979e-05
-2.63347666388466e-05
-1.53853060136996e-05
-2.26784742467983e-05
-2.83911016144211e-05
-2.42336758491533e-05
-2.68086179259305e-05
-1.42852244944794e-05
9.68844246650477e-06
-8.64813664978083e-06
-3.21497758639556e-06
-8.78370911272008e-06
-3.18117605142082e-05
-1.41214392171842e-05
-2.35450906865732e-05
-2.86168294855626e-05
-1.87207808083457e-05
-2.56237963943646e-05
-2.0524771957155e-05
-2.51023865493306e-05
-1.77880831224707e-05
-2.7772913405602e-05
-3.17451209917573e-05
-2.91339933782646e-05
-2.48346158548415e-05
-5.10727778987032e-06
-1.72731726370959e-05
-2.37697808681159e-05
-1.92228524877052e-05
-2.30651390688237e-05
-2.51262472914542e-05
-1.47026857912344e-05
-3.14645122001949e-07
-2.38667289392851e-05
-3.02145565538708e-05
-1.41110710833647e-05
-1.94116748447365e-05
-1.16044792724337e-05
-2.4995468225378e-05
-1.6978083542152e-05
-1.31961138066135e-05
-2.7005723610968e-05
-8.84991173984221e-06
-1.46564905374033e-05
-2.4674116247831e-05
1.27499362804485e-06
-1.96820013295132e-05
-2.40007956461054e-05
-1.29971354961419e-05
-6.62057896049915e-06
-1.75176449084749e-05
2.24796023612928e-05
-1.30491032730289e-05
-4.6041198316845e-07
-1.46904922872385e-05
-2.77419958650636e-05
7.95194589118712e-06
-2.91275859175777e-05
-1.22153782017837e-05
-1.06576901771895e-06
-1.51062189664375e-05
-1.08367819421062e-05
-1.08285023273506e-05
1.05656790963311e-05
-1.23128658667358e-05
-1.80620974405297e-05
-1.48170649584941e-05
-2.77200595584079e-05
-1.48314409242335e-05
-4.51751189497811e-06
-1.0432228904553e-05
-7.56351037569136e-07
-3.10154857905677e-05
-1.92515868180839e-05
-2.18479810098682e-05
-2.38995975927854e-05
-1.69691720619144e-05
8.37170357500751e-06
-6.16386657050139e-06
-1.64051255825087e-05
-1.3667890536099e-05
-9.2911671479017e-06
-9.49582379742518e-06
-1.22184528406568e-05
-1.42016510829312e-05
-1.10028798142077e-05
-2.13760668150213e-06
-2.29126100074935e-05
-1.5191431266522e-05
-2.75614450674263e-05
-2.34367229179124e-05
-1.06199936326693e-05
-1.55017011443261e-05
-2.68007808099509e-05
-1.8168174553145e-05
-2.42478558442597e-05
-9.70179005650273e-06
-1.05203445262266e-05
-2.43971032886582e-05
-1.68438484204306e-05
-3.03232811110581e-05
-3.33711381470665e-05
-3.04672643142392e-05
-1.76739604835967e-05
-2.43730464417137e-05
-3.48968253730178e-06
-3.49605047774086e-05
-2.94071980327831e-05
-2.12265648116056e-05
-1.08525909408405e-05
-1.4549902979889e-05
-1.51270753678954e-05
-2.30588269365671e-05
-3.51528675059731e-05
-2.58290416136386e-05
-4.48002594268871e-05
-5.20044406997529e-05
-3.55389744479707e-05
-4.69554378985683e-05
-2.07495930628674e-05
-1.46667408267394e-05
-2.13872898509945e-05
-1.0917668949515e-05
-8.40611333214375e-06
-6.45632292181536e-06
-1.86748916547022e-06
-1.01236404121842e-05
-1.77998250605163e-05
1.87405746099566e-06
-2.06184480780995e-05
-3.08734578516132e-06
-1.794467820399e-06
9.3874918302369e-07
1.66932153533551e-06
-1.47142634822637e-05
-4.7063996644541e-06
-8.56607325715041e-07
-1.28915733384362e-05
9.94671232752447e-06
-2.00785531006979e-05
-2.37480321091415e-05
-2.30069178409628e-05
-8.49535349368067e-06
-1.04280276413828e-06
-3.51114714253272e-06
-6.19173639688174e-06
2.71132638449726e-06
-2.6341880204518e-06
4.07895059449844e-06
1.96977743417853e-06
-1.28141447087339e-05
-5.43677086027391e-06
-1.06160905717977e-05
-5.32329243951841e-06
-5.15172163160909e-06
-1.24879829974836e-05
-1.82022574962225e-05
-3.15707603486269e-05
3.07492299627952e-07
-1.77618026183867e-05
-3.32234125159566e-05
-2.51948414183317e-05
-1.95235060482441e-05
-2.03724097322385e-05
-9.79155237141322e-07
-2.9416789125565e-06
-2.09478359557936e-05
-1.17511698273896e-05
2.66418961660015e-06
-1.03807729530316e-05
-2.79462186437609e-05
-2.52408197692573e-05
5.95272165272946e-06
-1.28045264969973e-05
-1.09749000014462e-05
-2.50969870331425e-05
-2.26791660992784e-05
-2.29861219292197e-05
-1.90779747411352e-05
-2.86562422862186e-05
-2.44014734746399e-05
-1.85539740423675e-05
-1.22512143132529e-05
-6.15729772360435e-06
-7.18073506668533e-06
4.53267329224169e-06
-8.64974908950854e-06
-1.01508885606363e-05
-7.80843253283024e-06
-2.78082409793336e-05
-1.07780911724925e-05
-1.87124474907852e-06
3.90271627955568e-06
-1.23689949623301e-05
-1.93556733817382e-05
-4.07748271471374e-05
-1.67458450551819e-05
-4.80577034394293e-05
-1.43860562934882e-05
-1.99371984566853e-05
-3.72114472834307e-05
-2.7430029378261e-05
-8.97840148064028e-06
-1.62796974000052e-05
-6.08373036082187e-06
-1.94093452837122e-05
-2.11065946691524e-05
-4.93819185606681e-06
-1.03733596979032e-05
4.70696413555802e-06
-4.68109303063317e-06
1.43674301111826e-07
6.58278387429853e-06
3.32919467143767e-06
1.05439292763498e-06
-1.85983278139121e-05
-2.00449732676479e-05
-1.73135028989071e-05
-3.14704258273717e-05
-3.57934247684475e-05
-1.66288624988841e-05
-2.50529080200983e-05
-5.17066860303287e-06
7.54845886231529e-07
-1.37869551193983e-05
-1.78637190288189e-05
-2.63768449297251e-06
3.44540516598224e-05
8.53049207473065e-06
-8.35315606125749e-06
2.67398513115413e-06
-9.63955481206783e-06
-9.25441765669427e-06
-8.28377458023697e-07
-1.17135016243194e-05
-1.83816575845987e-05
-1.82372354709535e-05
-1.96533616472294e-05
-3.77033082827412e-06
-3.70064816984453e-05
-1.64441125660158e-05
-9.72257742218399e-06
-3.76916550605088e-05
-2.46290309992165e-05
-1.22208832709459e-05
-2.82902240594607e-05
-1.57188994105901e-05
-2.73420228158736e-05
-3.03793467649366e-06
-3.3686631141871e-05
-1.20350322503407e-05
-1.26078939588821e-05
-2.16517548079356e-05
-5.69859670053717e-06
-1.28582585550437e-05
-1.56172251053919e-05
-1.91487695691272e-05
-3.00711723105359e-05
-5.38970834995536e-06
-2.35560647170826e-05
-1.57608752842932e-05
-3.31334786801303e-05
-2.74767914093362e-05
-1.8518496872431e-05
-2.47889883541399e-05
-1.5695144957941e-05
-2.83597823509883e-05
1.89541489842174e-06
-9.70841086014438e-06
3.40600949704283e-06
-1.41609573733949e-05
3.43953757995676e-06
-1.98908487529205e-05
-9.93382873130256e-06
-1.70829466127217e-05
-2.83372707496213e-05
-3.35868685279706e-05
-2.20040298648875e-05
-2.28116710303618e-05
-1.35902756271145e-05
-2.78622161983444e-05
-8.45576625333874e-06
-2.87764535464349e-05
-4.15768702296823e-06
-1.50107335788508e-05
-1.25440317850961e-05
3.75028240352691e-06
-9.11545130099475e-06
-1.07765503489754e-05
-7.26590013997384e-06
7.52610389366548e-06
1.07090686759738e-05
-9.21849842818025e-06
2.8807503033528e-06
-2.89094983298033e-05
-2.31786838338755e-05
-4.11702023480797e-06
-2.57387530299838e-05
-2.06720748274105e-05
-2.47393438500959e-05
-2.38884436325669e-05
-2.70041570549143e-05
-2.77084341863902e-05
-1.69270284831495e-05
-2.52360583400482e-05
-1.93734867293638e-05
-8.25668628627021e-06
3.95259270165352e-06
-3.90590350293536e-07
-1.34165076692216e-05
-1.37008386142956e-05
-7.90439382786184e-06
-6.27518464003532e-06
-1.52397167666657e-05
6.41901784212613e-06
-1.17881597956061e-05
-1.75579395469137e-05
-2.44733450565295e-05
-2.36879590130919e-05
-2.45108778545117e-05
-1.62398372108175e-05
-2.82123183214796e-05
-2.73446792052422e-05
-2.05723497498442e-05
-1.55118392050504e-05
-2.53241180489895e-05
-2.33085312574543e-05
-1.45385480643592e-05
-2.36725115826672e-05
-1.10118097072943e-05
-2.13932760481307e-05
-2.49145301029561e-05
-2.1053421290813e-05
1.03048551076458e-05
-1.57941511798749e-05
-1.2880743164782e-05
-3.9378477316495e-05
-2.75518292672555e-05
-1.85875545625111e-05
-4.39959740181406e-05
-3.81951549346645e-05
-2.76022933183593e-05
-2.27948164511166e-05
-3.21842702696025e-05
-2.03748986015202e-05
-2.78720022221818e-05
-2.12954064230683e-05
-7.44008962725049e-06
-1.85707340153874e-05
-7.28862036205231e-06
7.80739413722508e-06
-4.01445364656417e-06
2.00246694759236e-06
-1.51556925814081e-05
-1.3658160870854e-05
-1.65222285524163e-05
-5.39423544859071e-05
-9.01257346497263e-06
-2.81832503233965e-05
-2.17758420258691e-05
-2.91313249080882e-05
-4.90452098492665e-05
-2.69637234494992e-05
-2.3477821079127e-05
-1.24588643341519e-05
-1.04125400735904e-05
7.86338762841332e-06
-1.41050179811783e-05
-1.35668568840895e-05
-1.62693751147416e-05
1.61363074550872e-05
-5.90662790673658e-06
4.91142963301e-06
2.28505824622502e-05
2.70736236548125e-06
6.9139212582297e-07
2.6698391196204e-06
-2.21446675413057e-05
-1.41461925144509e-05
-1.58448557421147e-05
-1.09778319293694e-05
-3.68370219744839e-05
-2.02289309937981e-05
-3.57547754359156e-05
-1.25176135564203e-05
-5.47895402302969e-05
-1.34047858286601e-05
-1.67452489292797e-05
-9.37441644001287e-06
-1.20713537394431e-05
-1.64737204835191e-05
1.09607675133034e-05
-2.67491247664224e-05
3.34137507999986e-06
-3.66053294280866e-06
-2.25629956344918e-07
2.53482707133099e-06
-1.20041072584025e-05
-2.26882443278293e-05
-3.68402930032401e-05
-3.77268025131414e-05
-6.76913789477635e-06
-2.16775991321372e-05
-1.07217381747171e-05
-2.21058106079754e-05
-4.79985228724792e-05
-2.60394835682226e-05
-1.97192499735041e-05
-2.14189036175914e-05
-1.84139094463018e-05
-2.16002405480723e-06
-9.10616147022787e-06
2.98176070554525e-06
-4.35488176860103e-08
-1.40059846997043e-05
-2.93081128272483e-05
-7.85461200773879e-06
-1.33860350269939e-05
-3.48599681301784e-05
-1.26018661108012e-05
-2.05658265292868e-05
-2.75499654618826e-05
-2.42352438469154e-05
-1.6135767367077e-05
-2.61320573019251e-05
-1.31856919519598e-05
-8.19289489068274e-06
-2.38210298017883e-05
-2.83542921745085e-05
-4.00958103019291e-06
-1.08623501428973e-05
-1.74474112863455e-06
-5.13119743986216e-06
-1.94188207885467e-05
-1.76497328860139e-05
-3.07423153532491e-05
-2.39350748140439e-05
-1.51553210143481e-05
-2.25229641861033e-05
-2.19943358734445e-05
-2.663236144634e-05
-2.46277581967073e-05
-2.52057224971505e-05
-3.00800785905878e-05
-3.25690401912987e-05
-2.48781481131776e-05
-2.65276743189047e-05
-1.43801480913969e-05
-1.38567817796159e-05
-8.0319718195396e-06
5.90593073096091e-07
2.30514291422699e-06
1.93732623662341e-06
1.59216149070316e-05
2.13402292225737e-05
1.34146966535918e-05
2.20342728896033e-06
-1.77117561956453e-06
7.46737868022575e-06
-1.89226767044722e-05
-7.17330691965169e-06
-1.33429280709176e-05
-8.79098989190279e-06
-2.47742763495192e-05
-1.21625625249251e-05
-1.75870109115748e-05
-1.76352609610045e-05
3.20766592646863e-06
-1.50715229396336e-05
-1.52103034648378e-05
2.55274458809618e-06
-3.74199332059231e-06
1.04632341528756e-06
-7.75482876366379e-06
5.1925819616955e-06
-1.63299492156313e-05
7.75153247451953e-07
-6.51666989071812e-06
-2.32680226210137e-05
-2.52830071112903e-05
-1.16328006398213e-05
-3.32670910990507e-05
-3.51714682574709e-05
-2.6899272457895e-05
-3.99436600499738e-05
-2.66067608748884e-05
-2.19457525550188e-05
-3.41808183792103e-05
-7.76611821553989e-06
-3.72553502088285e-05
-3.22990831203692e-06
-1.52855336100871e-05
-1.56276787267353e-05
4.11391478852197e-06
-1.96681214061924e-05
-6.65469382118444e-06
-1.96692837191628e-05
-1.44275037586355e-05
-9.28870569295656e-06
-1.57165893883403e-05
-2.40018483905077e-05
-3.5153021067972e-05
-3.97468747846073e-05
-2.93365954301664e-05
-4.67703402685553e-05
-4.01683326468656e-05
-3.85042792614126e-05
-1.61911276216259e-05
-2.33974638831108e-05
-3.86422109634357e-05
-1.6617031102347e-05
-2.95693678981502e-05
-1.39487902999472e-05
-2.73416616537085e-05
-2.03195261559843e-06
9.30856910614343e-06
-1.80340079812906e-05
-9.20898286358646e-06
-9.07415149678733e-06
-1.336886053238e-05
8.49689254888804e-06
-1.27104637260464e-05
-1.91950122580115e-05
-5.22624308692643e-05
-2.45816809469723e-05
-2.35174887757498e-05
-3.55873721125913e-05
-2.89879929265112e-05
-1.71013476133212e-05
-1.68608502891539e-05
-3.57111092494947e-06
2.95155784035274e-06
-1.39925826840185e-06
7.63060501552204e-06
1.17495012656794e-06
1.66899537811069e-06
9.28152372012892e-06
-9.96273869394568e-06
5.33953507239386e-06
-2.51020001182141e-06
-2.65003990663391e-05
-3.96759890620633e-05
8.13054468726971e-07
3.71551458782547e-06
-1.81182113692882e-05
-1.19608806669875e-05
-2.33322105231399e-05
-2.45636762611819e-05
-8.01041291982759e-06
-5.20084682803398e-06
-2.94740058030402e-05
-1.80039221051954e-05
-1.28701351470057e-05
-2.60804306139826e-05
6.54947233980396e-06
2.92144767297167e-05
9.96968617177042e-06
-1.60574660519474e-05
-6.85836954548113e-07
-7.28440231265104e-06
-7.09177486998753e-06
3.69271366711355e-06
-7.89818542291244e-06
-2.2760958662764e-05
-1.16861248105239e-05
-2.48772740445603e-05
-3.56180693677463e-05
-2.86815750560959e-05
-2.37324947224444e-05
-2.58987900422208e-05
-1.96908543874935e-05
-1.51700608766171e-05
-3.39324553648261e-05
-2.8633793817893e-05
-2.1410396029203e-05
-1.39015424888704e-05
-1.21582955150696e-05
-1.30338003196004e-05
-1.90748949860679e-05
-3.20108242818502e-06
-2.52805576469205e-05
-2.84527999110978e-05
-2.31723974461438e-05
-3.23129574981861e-05
-2.25896822327186e-05
-3.03040610612038e-05
-1.76660617065199e-05
-1.13654540923111e-05
-8.51366996142302e-06
-2.57739162923886e-05
-2.78368655710024e-05
-3.47985256541801e-05
-9.39208843840761e-06
-3.7019883029261e-05
-1.5509777895751e-05
4.07442524078812e-06
-7.18373211919834e-06
1.03813499350269e-05
9.2164107576116e-07
-2.45480161175252e-05
-1.69914959596569e-05
7.81484382077143e-06
-2.37800448227107e-05
-2.15037966916259e-05
-3.07164427804988e-05
-1.44714146051542e-05
-3.12789961130457e-05
-2.63072285391832e-05
-3.28120690522194e-05
-1.36872052077169e-05
-1.19831571321752e-05
-2.85029642031511e-05
-1.78791050634211e-05
-1.36250076300981e-05
-9.1726511074676e-06
-2.12833967233393e-05
1.19359066456245e-06
-2.28562564864017e-05
-9.5037895689444e-06
1.15073293187016e-05
-1.24576683281596e-05
2.69311889933172e-05
-2.53174925752854e-06
-1.50094324707222e-05
-2.12620663634883e-05
-1.14562602028235e-05
-1.35375721313129e-05
-2.28221374538313e-05
-3.2854314215764e-05
-4.14995146419155e-05
-1.31134200536648e-05
-2.40798618620185e-05
-2.55376190278324e-05
-1.31916675267936e-05
-1.47307479072934e-05
-1.71193299122762e-06
-6.02730640827407e-07
-1.57894127394777e-06
-1.31327703011284e-05
1.74390730141753e-05
4.63068781708909e-06
-2.14958849138091e-06
-1.57396998316371e-05
-1.58239571543671e-05
-1.69904401632332e-05
-2.83450857939348e-05
-6.7318451402075e-06
-1.27088630783678e-05
-3.62890202038645e-05
-4.19328085502955e-05
-2.71747279965688e-05
-2.19619595058367e-05
-4.78124229332823e-05
-4.75627314324957e-05
-1.72352415526299e-05
-2.61381568979093e-06
-2.05833656606598e-05
1.57409432422755e-05
-6.03998799139136e-06
1.52061911219724e-05
3.53082974917068e-06
-4.73888409197623e-07
-3.11938121927403e-05
4.97335513084823e-07
1.43323097913665e-06
-7.48826203317661e-06
-1.28296560134352e-05
-1.88331591759685e-05
-4.96934556280787e-05
-3.17460301582427e-05
-4.13215555389811e-05
-4.02393389428131e-05
-4.47500250862919e-05
-2.90251055045339e-05
-2.13019324621474e-05
-2.92913753683806e-05
-2.34835632071272e-05
-8.77918909803689e-06
-2.9094583721637e-05
-7.90941679792146e-07
-1.18748122030031e-05
6.71235382953925e-06
1.47636945344813e-06
9.0596727216428e-06
7.04826396087502e-06
-2.82326447438455e-06
-8.37067054965041e-06
-1.02431053030069e-05
-4.5381029865847e-06
-5.3925591350654e-06
-1.78350591670534e-05
-4.10619808194184e-05
-2.74654072860691e-05
-3.19832550079954e-05
-1.69150640383807e-05
-7.82560048788019e-07
-8.01902288104162e-06
-6.15466471311896e-06
-4.93739618512131e-06
-1.2842757883822e-05
-1.00476790904814e-05
-1.07759180961507e-05
-9.78988756512897e-06
8.03528576947441e-06
1.91743272247014e-05
1.73769669616949e-05
1.37319767872084e-05
-7.09395361272872e-06
-9.84013981868659e-07
5.56853737884255e-06
1.37601023644202e-05
-3.97376686650083e-07
-3.36393930648472e-05
-1.79730275501754e-05
-2.60596539871429e-05
-2.36165434056525e-05
-3.46998957022571e-05
-4.25306400180057e-05
-2.01391871722461e-05
-2.60043622895943e-05
-3.7370527253153e-06
-1.69070986516891e-05
5.73245406152655e-06
4.64465870070918e-06
1.37303573122621e-06
2.08056836900519e-05
-8.9197163557308e-06
-2.6145763613835e-06
-1.68206797802523e-05
-1.18761819989803e-05
-2.39186937029384e-05
-4.76008465869548e-05
-2.27853614302412e-05
-2.89020608389156e-05
-3.39254860828209e-05
-1.08611091253527e-05
-3.61108021657299e-05
-1.02374814096784e-06
-2.30827543331939e-05
-4.70873121408328e-05
-2.8188288266204e-05
-4.01415658084684e-06
-2.65861528855975e-05
9.77708215532267e-06
-7.61931149364999e-06
-1.33101579886577e-05
-3.09732743393004e-05
-1.10299464165198e-06
-9.67847657443312e-06
2.78967738240435e-06
1.48667500073736e-06
-2.96274699242166e-05
-2.06771848705943e-05
-2.07514003073767e-05
-2.36444623091427e-05
-1.08667372064195e-05
-3.25032999608316e-05
-1.78489018939681e-05
-1.99317592780638e-05
-2.24894131730509e-05
-3.6873033564005e-06
-2.47125514369611e-05
-3.43818371384254e-06
-6.61576669376668e-06
4.89868306541354e-06
-8.9618057336645e-06
-1.50868579410843e-05
2.44633793083552e-06
-1.70399558768778e-05
-3.06358720677668e-05
-9.89864618824628e-06
1.76679140451118e-06
-8.24005498790921e-06
-2.38415187866327e-05
-1.53667981743953e-06
-3.90546992369088e-05
-2.195780866666e-05
-2.98319372245504e-05
-1.51437651019454e-05
-2.04445705782421e-05
-2.27170502967664e-05
9.85296773619309e-06
1.98515625299262e-06
-2.56926674938045e-05
-6.78087968567008e-06
6.94014311498769e-06
-1.94484422201598e-05
-1.54681078698031e-05
7.86768727923451e-06
-2.95449649286733e-05
-1.48146152642514e-05
-3.81378372889325e-06
-1.84040125247666e-05
-1.03540312659602e-05
-1.73022939123371e-05
8.47558790192287e-09
-1.71567232986322e-05
-2.63774864220222e-05
-1.18866618719238e-05
-3.36088150533242e-05
-3.40553264461607e-06
-7.3681543806585e-06
1.05818349016978e-05
-3.19351850499824e-05
-3.4448517128123e-05
1.91827643929352e-05
-5.51145775135486e-06
3.47374310307252e-06
-2.14691111970203e-05
-3.66365491625765e-05
-2.57044409142989e-06
-1.10762669567151e-05
-3.87048327351469e-05
-2.25268399972176e-05
-3.8078483349375e-05
-3.58192337059635e-05
-3.15183102806515e-05
-2.60991526104643e-05
-2.54176678762111e-05
-4.43667064049511e-05
-1.77769936204805e-05
-2.39391161388649e-05
-2.44186089737051e-05
-6.58457309801368e-06
-9.71132366332206e-06
-2.19113104614305e-05
8.74648013001232e-07
-7.56245462623934e-07
2.49724417650695e-06
1.66198176622627e-05
7.45675466533394e-06
-1.80162817013608e-05
-2.85880505268132e-05
-2.97765928235717e-05
-3.51592007314091e-05
-1.6178384568928e-05
-4.06076240479509e-05
-2.05065196220281e-05
-2.54310225114173e-05
-1.79734906388298e-05
-4.95767136668516e-05
-3.58865811700057e-05
-1.81878445513635e-05
-1.00071878902477e-05
-1.48962320695216e-05
6.21619735535445e-08
3.80065026450485e-07
-2.01387564460729e-05
-6.18411853753022e-06
-1.78756860351578e-05
-7.96099386252524e-06
1.93721860230574e-05
4.01389374836436e-06
-4.28197223226865e-07
-3.41650691630168e-05
-2.46488250965315e-05
-1.23057843073471e-05
-9.56634726180091e-06
-2.57856961757007e-05
-1.46372346185889e-05
-2.35401738186403e-05
-3.33947025149829e-05
-1.8762731802379e-05
8.67725030372144e-07
1.85756171594378e-06
-5.07233366877196e-06
5.33865694065092e-06
6.916311135534e-06
6.11350382697543e-06
1.89763439425725e-05
2.97024078718415e-07
8.24124557281415e-06
-1.35251073466076e-05
-1.31067169331491e-05
-2.77122042311806e-05
-3.18592512133626e-05
-2.95345505654425e-05
-2.2963917023977e-05
-3.58622058441269e-05
-2.08497259793096e-05
-2.92171993946342e-05
-3.91361628008306e-05
-1.48998026825229e-05
-2.97274328445032e-05
-2.00109756942857e-05
-1.73808408792872e-05
-1.67651228484192e-05
-1.32034013401818e-05
-3.44200405583322e-06
-1.00185265343493e-05
-1.47189828208716e-05
-2.86600393770391e-05
-5.12650179757889e-06
-2.74014422657729e-05
-3.88730020956727e-06
-2.51973065608551e-05
-1.72989298941217e-05
-3.37129505685298e-05
-3.59964496327474e-05
-4.89365278936609e-05
-2.71238543926814e-05
-2.86743780798454e-05
-2.75707316595394e-05
-3.39824390496609e-05
-4.3074751555228e-05
-1.28981189008528e-05
-7.63938668030117e-06
-3.58165107606622e-05
-1.92374110873667e-05
-1.17107948011812e-05
-1.27069839403232e-06
-1.5694091608229e-05
1.05823488508413e-05
-3.46475962587144e-05
-3.82736164151774e-05
-1.67149656064241e-05
-2.62506927952687e-05
-1.98824091902579e-05
-4.45469166038194e-05
-4.27864846193058e-05
-5.28985729701426e-06
-2.28882088591243e-05
-3.06950860923724e-05
-3.32521633653756e-05
-2.14630752059893e-05
-1.95676577798725e-05
-1.42732747367807e-05
1.18918993711671e-05
-1.24553177590045e-05
-1.72652758405314e-05
-2.35576204152154e-06
7.16047903426808e-07
-5.79308738441821e-07
5.64372510784097e-06
2.28801763958017e-07
-2.17951318674601e-05
-1.15181690785809e-05
-2.36459402031631e-05
-1.0893137845457e-05
-1.50072596317319e-05
-2.17702731432331e-05
-2.79090287486011e-05
-1.19306359345357e-05
-1.59421504338448e-05
-3.40632353591826e-05
-2.91545067301712e-05
-3.60404120114057e-05
-6.78263140523985e-06
-7.16246788590529e-06
2.65217890380372e-06
1.26411551122978e-07
-1.31651270271325e-05
-4.55666587652702e-06
-2.19329170717764e-05
-1.42862794238465e-05
-1.93188130575308e-05
-1.53431932757819e-05
-1.25487032693993e-05
-3.24494970973324e-05
-2.09210634426557e-05
-2.73726461393299e-05
-1.88798123974268e-05
-3.87265267951693e-05
-2.06255744091506e-05
-1.31689847439384e-05
-2.23200965161115e-05
-1.18332938768585e-05
-1.9971018519285e-05
-1.90167337624352e-05
-1.2630121025043e-05
-1.3485681180202e-06
-2.00444737717776e-05
-2.91525536018745e-05
-9.29715926621108e-06
-1.33809097165343e-05
-1.41630213501245e-05
-6.58982901222408e-06
-5.55792939322992e-06
-4.31185040317177e-05
-2.09768386334287e-05
-2.67504965023768e-05
-4.20342750614837e-05
-2.38828652400453e-05
-3.66818754793172e-05
-2.5767322303758e-05
-2.74712977637755e-05
-2.40002949891895e-05
-9.77130190780415e-06
-2.28392587204681e-05
-3.12464517115896e-05
-7.17822630697095e-06
-2.37479222291467e-05
-2.81111406711995e-07
1.12876701658688e-05
-9.44296330716728e-06
-3.97957634308627e-06
-1.60379655026981e-05
-2.18449876725038e-05
-2.36051073924648e-05
-1.48688035108795e-05
-2.2184566053505e-05
-1.90021656782532e-05
-2.93858727329429e-05
-3.28541342558671e-05
-2.73473582003267e-05
-3.32633781657309e-05
-3.28645922016928e-05
-2.29482359127154e-05
-2.29651308947004e-05
-1.05281580971393e-05
3.80717214052838e-06
-1.75701515639602e-05
-1.00896073456473e-05
4.48096192077053e-07
5.33509251168524e-06
-4.6946502217948e-06
-2.36229205767004e-05
-2.05291189131182e-05
-6.35143463646744e-08
-1.95968734097343e-05
-1.25010864754546e-05
-3.40083730462686e-05
-1.99637589503676e-05
-2.38556306140318e-05
-1.64324553857501e-05
-1.06728969388692e-05
-1.54401380747891e-05
-8.5608139278311e-06
-2.02870919774122e-05
-1.31537302162452e-05
-1.54738916759407e-05
-1.47224013455817e-05
-6.34239255769291e-06
-1.11414183442412e-05
-5.12330905708999e-06
-1.45531355978957e-05
-6.26286587143057e-06
-2.78079048560072e-05
-1.12875864462661e-05
-1.45313786883917e-05
-1.21360280999877e-05
-2.11145914332737e-05
-2.44056746021138e-05
-1.87195303989131e-05
-2.96693316430242e-05
-1.41945715753202e-05
-3.2984469784639e-05
-2.81772029637743e-05
-2.35822563970644e-05
-5.05886442054533e-06
-1.03609144640694e-05
-2.79413004500576e-05
-4.5473660051124e-06
-2.47699595079078e-05
3.23947181918774e-06
1.43686866820559e-06
-7.3316709050255e-06
-9.05080428818337e-07
-1.82263363212803e-05
-1.49730598985776e-05
-2.10298194170754e-05
-1.6694936915287e-05
-3.88871218887058e-05
-3.66353413102027e-05
-4.00311763591396e-05
-1.72738537933537e-05
-2.47780242909857e-05
-2.2961456005604e-05
-2.2300430787709e-05
-2.18807154132274e-05
8.11023947945099e-06
-1.08840930207693e-05
-5.83858399830573e-06
-2.43798727796676e-05
-1.43951616456792e-05
-1.29747981016468e-05
-1.46600388512963e-05
-9.96217042576007e-06
-3.51775657268197e-06
-2.0080153134419e-05
-1.53096384804482e-05
-1.73054142936207e-05
-1.66287443542589e-05
-2.34481152756075e-05
-6.31742971285852e-06
-5.72513384727389e-06
-2.47759733546329e-05
-3.51132289730995e-05
-2.90209939425296e-06
-9.71641632583817e-06
-2.51919813947647e-05
-3.76781099838038e-06
-2.57378137773e-06
-2.87528434015752e-05
-8.11597571504404e-06
-1.60294854847756e-05
-1.88332769180384e-05
4.72946920900318e-06
-2.85439037551968e-06
-1.86350652879223e-05
-1.37786615135537e-05
-9.35027128097228e-06
-5.04028739970575e-06
-1.82025979392688e-06
-2.64387291981759e-05
-2.08363706640822e-05
-1.18454439049918e-05
-1.90618800113215e-05
-2.0830126333348e-05
-2.79483914152712e-05
-1.90177300736443e-06
-5.44996584772293e-06
-1.90431738237517e-05
-1.04516801245341e-05
-6.36868190409498e-06
-4.7102169955462e-07
-2.19403852076787e-05
-1.00443377134781e-05
-1.68461688871279e-05
-3.0655045431298e-05
-2.25060514848215e-05
-1.99769687200451e-05
-1.73596984606306e-05
-2.97762003421138e-05
-2.6482052475262e-05
-3.57273809011235e-05
-2.02490393548098e-05
-2.587040670266e-05
-1.79192621784706e-05
-2.624759519573e-05
-2.28426852283205e-05
-2.50859102328262e-05
-1.30424978271811e-05
-2.28171247282061e-05
-8.9507563118409e-06
-1.28772100169188e-05
3.05419362190962e-06
-5.18478132006235e-06
-1.86297990589027e-05
-3.59620539821765e-05
-6.32438350419104e-06
-4.33596068670009e-06
-1.44529398490526e-05
-5.73508612891439e-06
-2.06676327303488e-05
-2.61072673763096e-05
-2.0043882287357e-05
-4.19044843004657e-05
-3.4873378509523e-05
-1.7424020821691e-05
-4.28615659923079e-05
-4.30557604596053e-05
-1.68797594572685e-05
-1.2573152070416e-05
-2.94357954682242e-05
-1.89342163087715e-05
-1.22120947795076e-05
-1.23544346031922e-05
-5.79340100462136e-06
-2.15196808777963e-05
-3.4100323227707e-06
-1.73808568664586e-05
-8.24769371790105e-06
-2.35745519114975e-06
-1.97368737214706e-05
-1.70216420839998e-05
-1.50389395618179e-05
-2.13270323521199e-05
-2.87484262245702e-05
-1.38621736769213e-05
-1.93230886192847e-05
-1.76913064189718e-05
-2.67536252091656e-05
6.48657521289945e-06
-2.45301144543214e-05
-1.20756271916741e-05
-2.67467596562268e-05
-1.57196388461012e-06
-3.63447902425406e-06
-1.07166599369329e-05
-1.6019180907906e-05
-1.17454643977713e-05
-1.52608221989933e-05
-2.16825622280138e-05
-2.11272093943935e-05
-1.52640890020086e-05
-6.06395108557384e-06
-2.54385292816013e-05
-3.24274706567901e-06
-2.2959825654593e-05
-5.77064133843802e-06
-2.39619921345937e-05
-1.88536349773566e-05
-1.94145077972734e-05
-8.69796040640934e-06
-4.35657027313448e-06
-5.45357374653366e-06
-2.97585049964919e-06
1.68075586599523e-06
-1.23413285327617e-05
-1.82711422147486e-06
-1.09730526937456e-05
-2.10687083917958e-05
-2.62249938273891e-05
8.38511543290306e-06
-1.56848849786114e-05
-1.03724129512398e-05
-2.00634777183845e-05
-2.74408195973237e-05
-2.45330853230851e-05
-3.42221200152389e-05
-3.61051346632288e-05
-3.92555618874591e-05
-1.01783123420828e-05
-1.92803894228101e-05
-2.02377337857249e-05
-1.55069366745973e-05
-1.9628775369494e-05
-1.6569083385211e-05
-1.0568939639562e-05
-9.48375262084127e-06
-1.93162987169665e-05
-1.21561374376862e-05
-5.41179049245772e-06
4.00591889214607e-06
-2.3446510086989e-05
-1.27806918414285e-05
-2.81894157391846e-05
-2.95591277372919e-05
-1.9813822750223e-05
-1.55030704132899e-05
-4.37870702595609e-05
-1.78285896483194e-05
-2.1937660674865e-05
-3.52985603394421e-05
-4.57993788630378e-06
1.06331572830597e-05
-1.98653120194109e-05
-9.17910711468468e-06
-3.01368579487864e-05
-5.52870836989776e-06
-1.57259575412016e-05
-2.24573488981804e-05
-2.09885713119749e-05
-8.79728450937288e-07
-1.70521041670712e-05
-2.36830418696669e-05
-1.85947183642389e-05
6.70760867696307e-09
-2.03026114297735e-05
-3.72280240685612e-05
-2.52198160963338e-05
-2.06006584374712e-05
-1.08374905535461e-05
-3.56399815712707e-06
-1.70356619316594e-05
-2.90918941709204e-05
-1.6061981994611e-05
-3.0517802117754e-05
-2.21153170927638e-05
9.80576000256436e-07
2.09618769035837e-06
5.71749977299528e-06
-1.07913574267507e-05
-1.33947472706003e-05
-8.84000461326531e-07
-9.16164387308275e-08
-1.84900751041706e-05
-3.99542976820888e-05
-1.62510705883707e-05
5.17882118321665e-06
-2.32139116454184e-05
-2.82676968606879e-05
-2.15058507288212e-05
-2.76867118752031e-05
-1.39836842860943e-05
-4.07908520269746e-05
-3.39488480032213e-05
-1.65478404664387e-05
-1.37509575700586e-06
-1.44185476262956e-05
-2.31707241228908e-05
-5.11988866634602e-06
-5.9740627202416e-06
-6.22283854396266e-06
-1.34695599282525e-06
1.2140650070926e-05
-7.2454910143702e-06
-6.43396158009521e-06
-2.68587899198119e-05
2.57213191562088e-07
-1.69469216099939e-05
-2.87957166457831e-05
-3.52198253008202e-05
-3.25305131206796e-05
-4.07074096857031e-05
-3.38563656988283e-05
-2.50351288273993e-05
-3.1638517330431e-05
-2.5669256914621e-05
-5.08126879776696e-06
-2.90674783239573e-05
-1.10449087784086e-05
-2.53644956431678e-05
-2.90925589728827e-05
-1.60913455762946e-05
-1.88197616029698e-06
-3.43320752702621e-06
-9.10020055919724e-06
7.00073589937718e-06
-2.53006563709432e-06
-2.54456855191074e-05
-1.18552622447457e-05
-3.04350288884102e-05
-1.08028370042584e-05
-2.26986914395751e-05
-2.28193397236035e-05
-1.98750291619721e-05
-1.77207509960051e-05
-2.98202408874938e-05
-7.47664673456773e-06
-1.83402183766994e-05
-3.38725936153161e-05
-6.81273033700695e-06
4.98073013366049e-06
-1.69089599865141e-05
-1.27997696280182e-05
-2.45113098644769e-05
-3.15072355887025e-06
-2.12752477848843e-06
-5.12434514781297e-06
-2.95513870263702e-06
-1.76849270346319e-05
-1.20353342292382e-05
-9.2348036972496e-06
-1.18882438412966e-05
-1.13171436214074e-05
-1.27001668741355e-05
-2.36687800674138e-05
-2.44315479838076e-05
-1.60439618367628e-05
-1.91531386914785e-05
-4.65801473119745e-07
-6.60413420572558e-06
-1.63345176079544e-05
1.88555316326632e-05
1.29032549263988e-05
7.85088757354468e-07
-1.80250319005545e-05
-9.44287927699802e-06
-1.73290692099626e-05
2.09573682905002e-06
-6.56352589921641e-06
-2.63436244270527e-05
-2.17716932775493e-06
-1.46110406873684e-05
-1.99848546716586e-05
-1.84070357647333e-05
-3.04623044609996e-05
-2.22949230493113e-05
-2.76512846643656e-05
-1.59834802220599e-05
-1.73162531550155e-05
-4.01153481048691e-05
2.45949012673819e-06
-6.38012216993645e-06
-2.82224300882899e-05
-7.93504413961945e-06
-6.89233823865492e-07
-5.68877325900395e-06
-5.10486719911113e-06
-1.72477844674396e-05
-1.28242776873596e-05
-8.37287203017384e-06
-1.20552346698536e-05
-1.55761769949277e-05
-4.4321741794589e-05
-3.18127676193842e-05
-1.70035646032899e-05
-2.69111185018245e-05
-1.53443545833379e-05
-3.26846605611324e-05
-6.94965923300363e-06
-2.92327062794781e-05
-8.27544791165953e-06
-2.28094210498888e-05
-7.41272538745285e-06
-2.29621334754551e-05
-1.59800649867113e-05
-1.32929338097957e-05
4.43176541257362e-06
-2.23529281022278e-05
-1.52530229300557e-05
-4.27351156294341e-07
-9.40312775352087e-07
-2.92599682029208e-05
-6.20454067615763e-07
-1.3534756687295e-05
-1.96454815148793e-05
-2.39885398665578e-05
-2.3332308587964e-05
-2.35048889641586e-05
-4.8594544762976e-06
-2.123188585639e-06
-1.11193009688443e-05
-1.67218647045671e-05
-1.89109434081606e-05
-3.86174319356627e-06
-2.28925405346586e-05
-7.45389966801277e-06
1.41067483102561e-05
1.71837440220022e-05
-1.69467798900271e-05
-8.93943849159444e-06
-1.76144093210519e-05
-2.72797994998713e-05
8.30012145471108e-06
-2.30172973309975e-06
-1.46832376774692e-05
-1.59718772370488e-05
-1.50452825459192e-05
-2.62820361908332e-05
-1.41408173127683e-05
-2.00199512207628e-05
-2.30505228184475e-05
-4.95115390331175e-06
-3.03979832873512e-05
-2.57895709611503e-05
-2.32912353583884e-05
-1.38367164402244e-05
-5.88273325533825e-08
-2.18451061761778e-06
-1.35278157614323e-05
-4.32275815026931e-06
-1.07865855268314e-06
-6.435378193039e-06
9.77103092787672e-06
-1.08687485678542e-05
-7.77428313282127e-06
-1.18234521407745e-05
-2.44669795170194e-05
-1.09613381556274e-05
-7.259597014027e-06
-1.73587883034883e-05
-2.67430612718844e-05
-1.43899143830135e-05
-1.06598321690803e-05
-2.00984376368982e-05
4.29852456416148e-06
-6.51327318543974e-06
7.12243854348638e-06
-3.1207491949035e-05
-3.4541423012356e-06
-1.45560492674432e-06
-1.55007409004777e-05
-3.64119914683673e-06
-1.92292138944271e-05
-6.11530520173937e-06
-1.71761424783547e-05
-3.06360563421014e-05
-1.14259369629633e-05
-1.91546825378831e-05
-2.64195744799077e-05
-4.58083518004042e-06
-2.14286943888393e-05
-1.73071713519274e-05
-2.84696368873764e-05
-4.65393809101649e-05
-4.14259015669782e-05
-1.98098951432447e-05
-2.45874954322292e-05
-2.50191173242281e-05
-1.49996358031089e-05
-1.5237678539432e-05
-3.2013483560015e-05
-2.2335641712996e-06
-8.80295495055471e-06
-2.74325133085321e-06
-1.41062370314253e-05
-1.5412211764174e-05
-1.30020898253312e-05
-4.38845301381586e-05
-3.75485249761184e-05
-1.02889352852853e-05
-5.51546778165841e-06
-8.22819543159125e-06
-2.06381442572612e-05
-2.57659273781001e-05
-3.70490068534363e-05
-1.16423936094188e-05
-2.38408046367874e-05
-8.72335294471968e-06
4.3174791792805e-07
-1.06773114799371e-05
-1.70515934881697e-05
7.88400641521693e-06
-4.31756915705804e-06
4.98066215368928e-06
1.49456939807455e-05
2.38844367132887e-06
-1.66195294656496e-05
-1.50370530578865e-05
-8.00023029230598e-06
-1.40913330710107e-05
-1.78023837188764e-05
-1.56632761758182e-05
-2.96340247613865e-05
-1.35143708199699e-05
-2.72325352487301e-05
-3.62994295094816e-05
-5.49989742494651e-05
-1.16394503924321e-05
-1.20762362588664e-05
-1.11202745922874e-05
-3.09397175821906e-05
-1.96539223068006e-05
-1.07402601894637e-05
1.11128363756926e-05
-1.36072369210163e-05
-3.35591070737773e-06
-2.30253131722792e-05
-4.06741825927741e-06
-7.50385356733738e-06
-2.19118870298862e-06
6.69411938517738e-06
-2.93681410269805e-05
-2.79314992999778e-05
-2.6396184631819e-05
-9.0355041778491e-06
-1.46976614557256e-05
-2.94572885654086e-05
-2.03808647651609e-05
-2.40347439537605e-05
-1.66234205980803e-05
-1.41323007483606e-05
-2.12272827660897e-05
-1.11499828160686e-05
-2.11424817232623e-05
-2.30150671971788e-05
-2.31278456384417e-05
-1.27333820293649e-05
-2.10381246196579e-05
-2.56952028263843e-05
-2.8353874646829e-05
-1.68935493911539e-05
-6.9489248538821e-06
-1.67968864497654e-05
-3.34630242167524e-05
-1.94815815927353e-05
-2.79922907404553e-05
-7.30270711451729e-06
-6.5530053145025e-06
-2.95569743370818e-05
-2.51883044678923e-06
-1.7240845783986e-05
-2.98361133325833e-05
9.30983070020232e-06
-5.16453643223187e-06
3.87540676533469e-06
8.58714710076857e-07
-6.4879548526648e-06
5.22102717820374e-06
-7.32517612475571e-06
-2.96891968237183e-05
3.95864273818393e-06
-9.85194378292098e-06
-2.46319874432041e-05
-1.80356784694513e-05
-2.67873935316067e-05
-2.68469770932118e-05
-2.23232638146095e-05
-2.63748919859852e-05
-5.17158687013237e-06
-3.7043119728825e-05
-2.00273277007122e-05
-1.01073361158731e-05
-2.27687692722175e-05
-1.50928954226632e-05
-1.11208685021524e-05
9.26944627954036e-06
-1.56153067135428e-05
3.24867212579638e-06
-1.15854187294883e-05
-1.21077885235331e-05
1.42864428949194e-05
-5.89520151922512e-06
2.829400050161e-06
-2.79496241265091e-05
-3.03507119885811e-05
-1.19051085841189e-05
-2.71015483531042e-05
-1.47842118200154e-05
-1.15068020514733e-05
-1.39844301569201e-05
-1.08557539844231e-05
-8.27117852053383e-06
-4.80233053216066e-06
-2.38643737600381e-06
3.11463421610612e-06
-2.21939061688021e-05
1.13872939638497e-05
3.00556599350401e-07
2.15551292669336e-05
-1.02250950696624e-05
6.40769486674508e-06
-1.29255370123555e-05
-4.62138637064963e-07
-2.10142661240035e-05
-6.23234543680521e-06
-2.51301257020436e-05
-3.02433534328728e-05
-3.39896535517456e-05
-1.18874286493185e-05
-2.55893776428744e-05
-3.8970030971303e-05
-1.69841483348355e-05
-1.33499208014667e-05
-5.06631261772304e-05
-1.79859577129531e-05
-1.23368022821581e-05
-1.32883736666522e-05
1.04839508579327e-06
-1.92673671757422e-05
-7.30460059720419e-06
8.99502613028274e-07
-1.95484156642358e-05
-5.9420386315703e-06
-4.01774707606383e-05
-1.10701905680918e-05
-1.76129481442008e-05
-2.44438273062651e-05
-1.7088223209045e-05
-2.83669843034835e-05
-1.04249466506927e-05
-3.69559444373145e-05
4.10828503399132e-06
-1.88441264481231e-05
-2.4757504414769e-05
-2.15982756775622e-05
-1.20004820227834e-05
-3.10973746353776e-05
-6.07365694468632e-06
-1.89187675618934e-05
-4.83359838951837e-06
5.93859650373134e-07
-7.85463458961463e-06
-9.27422234576581e-06
-2.37131822710173e-05
-4.20667304174332e-05
-1.8092296582945e-05
-4.24799989232912e-05
-3.98139979206031e-05
-1.50466243147016e-05
-3.26268383377819e-05
-2.48592223566385e-05
-5.78945451021184e-06
2.85097758390068e-06
-1.79711162865178e-05
-1.28776001141445e-05
-3.98752900489278e-06
-1.42684677317797e-05
-1.88834517783125e-05
8.50448157189087e-06
-6.68130260039772e-06
-4.85723702512782e-06
-6.5843641139172e-06
-2.1936094434436e-05
-1.04811031895435e-05
-9.73844036453441e-06
-3.03467983258291e-05
-2.24573770121456e-05
-1.46724857715214e-05
-3.04977329511845e-05
-2.98740437544731e-05
-2.03370612974925e-05
-2.02215679849452e-05
-1.80341149919305e-05
-7.77531710403456e-06
-1.43878183784816e-06
-1.80315058916769e-05
-8.24329268862716e-06
-1.86566671911025e-05
-5.7474224607883e-06
7.08005360589696e-06
-1.82700944282261e-05
-1.01823086118447e-05
-1.82083627917258e-05
-6.53588716502563e-07
-3.3605740670924e-05
-2.04372124382224e-05
-1.81389514556711e-05
-1.62069857612094e-05
-1.73161506570086e-05
-4.08568306402436e-05
-2.97632935055703e-05
-1.05163221421475e-05
-2.41409670872413e-05
-1.67731766129615e-05
-3.4151562084393e-05
-1.91355248896194e-05
-1.26236212526252e-05
-1.95003484871026e-05
-1.42662282718402e-05
-1.29501962447562e-05
-2.23937826830374e-06
-2.23319663322641e-05
-4.69152876787367e-07
-7.90630413694839e-06
-9.21870854391233e-06
-1.12610646383683e-05
-3.08977399581006e-05
4.53375029257151e-06
-1.48027747511547e-05
-1.89317918931632e-05
-2.23540510519535e-05
-2.94876266533437e-05
-2.92249560218268e-05
-2.37952905600776e-05
-1.66576548888693e-05
-4.40352800444418e-05
-2.15014264687965e-05
4.54168743817824e-06
-3.99794707108728e-06
-7.14462408273296e-06
4.42398568384694e-07
1.9404988056371e-06
-2.55962176350058e-05
-1.64215719862299e-05
-1.19621284148808e-05
-1.38028304478822e-05
1.17759166431257e-05
-2.55969301000131e-05
-2.38703577447136e-05
-4.21397210809738e-06
-1.58553405482278e-05
-2.45182400665578e-05
-3.20805834764685e-05
-3.36826326476576e-05
-5.93958665176351e-06
-3.4442902221398e-05
-1.01950059847791e-05
-8.08973207854714e-06
4.40526539649151e-06
-1.28969602413531e-05
8.03758003905765e-06
1.07523515382831e-05
-1.71574075396727e-05
-9.81188863806916e-06
-1.90016711647112e-05
-2.13208918785862e-05
5.7824773915738e-06
-2.4190082646975e-05
9.37282091136423e-06
-1.04384855490285e-05
-1.91324706727005e-05
-7.91884015469248e-06
-1.54734377015987e-05
-8.45730497881028e-06
-3.55345759630089e-05
-2.84244234700385e-05
-2.68431158177657e-05
-3.51297603178429e-05
-3.08332960314534e-05
-2.26086086145259e-05
-2.46755950341649e-05
-2.00794798287741e-05
-2.08899177863538e-05
3.04859176967084e-07
-2.60866686751215e-05
-1.5671022471198e-05
-2.02798576371376e-06
-6.41236799104656e-06
-1.77083138172899e-05
-1.62815501212981e-05
-2.48170685877391e-05
-8.8517578794856e-06
-3.21894096214771e-05
-1.21078811510737e-05
-3.01503204617506e-05
-5.202727654837e-05
-7.34202796997893e-06
-3.56803028950279e-05
-2.50098270162281e-05
9.62127150525779e-06
-3.28262698816696e-06
-1.16398025218919e-05
1.20187558546788e-05
-2.25219912509782e-05
-1.97156791868461e-05
-1.84922434081645e-05
-2.42663967190922e-05
-2.34845015622218e-05
-9.12589204446222e-06
-1.32509121433805e-05
-1.9799967354677e-05
-3.2172032603428e-05
-1.31341483825895e-05
-2.29824162421432e-05
-1.02206261030806e-05
-2.34572512978831e-05
-3.62865646274351e-05
-3.17384444669482e-05
-3.09059507433956e-05
-2.10861079037132e-05
-2.21758996576723e-06
-1.36737026483528e-05
-3.23564260323207e-05
-4.01756782656248e-07
-2.09213879275316e-05
1.99338772039525e-06
-3.14514827555896e-06
1.88739587124278e-05
-8.39051690606088e-07
-1.03599171370935e-05
-1.11320302574527e-05
1.00913172814797e-05
-3.70225794167526e-05
-9.13367133310008e-06
-1.95624140581168e-05
-2.64157257265293e-05
-2.66977178454468e-05
-2.0800398808526e-05
-2.92666489214367e-05
-3.20438225277323e-05
-1.73236118797562e-05
-2.00842764821036e-05
-8.92466387121947e-06
-1.76710181913559e-05
1.08416312026028e-05
-9.59056417139964e-06
-1.55196013615954e-05
7.20557120721667e-06
-1.81902630053014e-05
-8.31962328188481e-06
-5.34638621367055e-06
-2.8015593217682e-05
-2.63466372289324e-05
-2.11618919690294e-05
-1.86573807995069e-05
-1.80939699657909e-05
-8.84705809325648e-07
-2.36059694987737e-05
-2.05385046396583e-05
-3.17810138218583e-05
-8.59943303696647e-06
-2.37911305518863e-05
-2.95364771497037e-05
-2.44416228118752e-05
-7.44476909900122e-06
-1.03536931184997e-05
9.80965600561244e-07
-1.37519142923572e-05
-2.96111937243839e-05
-1.9468787581368e-05
-3.02779000050611e-05
-1.62660600639085e-05
-3.66406740439031e-05
-3.18334874115204e-05
-1.0113419678923e-05
-2.08160932055032e-05
-2.14548569290559e-05
-3.11381261379948e-05
-4.31084335227152e-05
-2.2813819239588e-05
-1.70303400842079e-05
3.35955675177683e-06
-2.34034820213674e-05
-2.13682770583552e-05
-1.13613972516651e-05
-1.57341900871399e-05
-1.2734919022777e-05
1.69818906501427e-05
-3.85407981326965e-05
-6.14514555733373e-06
-1.30616283497095e-05
-2.08586366293015e-05
-1.44875338746617e-05
-2.04341687214696e-05
-1.30039691911259e-05
-1.38106343589758e-05
-2.79388185506183e-05
-2.44522472057704e-05
-1.91258981183114e-05
-2.69993102424094e-05
-1.11948667646677e-05
-1.79567532446708e-05
-1.5204062967449e-05
-2.44703473832216e-05
-1.92545488636522e-05
-1.22738533861974e-05
1.02129198789115e-05
2.45468927074796e-05
-6.6883125582752e-06
-4.94977037156186e-06
1.01831452330906e-05
-2.22821651491864e-08
-1.53308103426108e-06
8.17799622236546e-06
-9.93662820890146e-06
-2.92973413794085e-05
-2.17149395190628e-05
-1.7782527095144e-05
-4.1586167405472e-06
-2.25372964345047e-05
-3.84860632983799e-05
-2.89078560802766e-05
-3.65595205575391e-05
-2.16996612510474e-05
-4.92414456795197e-06
-5.98729962912379e-06
5.64559948454298e-06
-1.21619968647039e-05
-1.40311428865319e-05
-6.58782693401794e-06
-3.39494108057449e-05
-2.60498071376015e-05
-4.06267264740425e-06
-2.15671022702599e-05
-8.4826490684277e-06
-2.25314661332238e-05
-3.00568587957477e-05
-2.46233794499549e-05
-4.29035301488127e-05
-1.79902324248416e-05
-2.64883472972415e-05
-1.39662418052324e-05
-7.23820326494488e-06
-2.33613990823178e-05
-6.24302039858973e-06
-1.06276540851501e-06
-1.10373823974342e-05
-5.73103839129984e-06
-1.39746407531159e-05
-1.19092217191569e-05
-6.63254035524697e-06
-2.23954374388514e-05
-2.68249264844513e-05
-1.23655235449717e-05
4.02166669895482e-06
-2.11510615054579e-05
-1.56626360308785e-05
-4.44557603637962e-05
-2.77830522311239e-05
-2.85284643590472e-05
-3.75329656627359e-05
-3.41817422745335e-05
-2.06492198770306e-05
-3.99928440439844e-05
-7.77187945662953e-06
-1.47797610827687e-05
-3.4157676740075e-05
5.99171959255555e-06
4.70195700448684e-07
-8.24525860627415e-06
-7.71927355641903e-06
9.03918054363309e-06
9.32144934948617e-06
-4.17923871056999e-06
6.91327325868203e-06
-2.39709063050448e-05
-6.91311488648403e-06
-2.94055407713212e-05
-9.96230941561878e-06
3.74178404803084e-07
-2.19581314961243e-05
-1.65811424593312e-05
-4.83672142801571e-05
-2.7722746824583e-05
-1.10964359797132e-05
-3.39119631894388e-05
-1.0403558032173e-05
-1.92272716830212e-05
-5.91582461652209e-06
1.13692189469616e-05
-5.60117526821215e-06
-9.98476106614655e-06
-6.12686745176627e-06
5.25046693527447e-06
3.06549511963653e-06
4.13916707736903e-06
-2.33036191323318e-06
-2.01315091182737e-05
-2.3975142547246e-05
-1.28384488080224e-05
-1.03861612839586e-05
-8.1675492206741e-06
-3.91041077464157e-05
-1.88600185063861e-05
-2.83763769032754e-05
-1.65847819773032e-05
-1.48872446025302e-05
-2.17348526477391e-05
-2.3101960505844e-05
-1.85642337842064e-05
-1.20338408831698e-05
-1.84199008318975e-05
-1.58935833452898e-05
8.16424851288276e-06
-4.17611378061121e-06
-1.10680482336122e-05
-4.92784641634243e-06
-1.5457459638037e-05
-2.62501730430864e-05
-2.1463632939962e-05
-3.78018398182565e-05
-2.02474244399732e-05
-2.13285118258896e-05
-1.60077381279694e-05
-3.74885677360431e-05
-3.93225970128091e-05
-2.78726694598578e-06
-2.64238756526359e-05
-1.6511068264027e-05
-1.67143142049781e-05
-3.17169749200232e-05
-1.70657057648065e-05
-1.562618800416e-05
-8.12975946807387e-06
-2.95571972224683e-05
-7.98679004909556e-06
-1.46333584277334e-05
-1.49684599575343e-05
-2.22607165109501e-05
-3.02599180570018e-05
-3.68465021003936e-05
-1.53939996442162e-05
-1.29857633559588e-05
-8.51033051442809e-06
-5.08388568168032e-05
-1.31353067852088e-05
-1.79007936710505e-05
-2.30602459542869e-05
-2.21287615792353e-05
-2.89342235752925e-05
-1.65998245139413e-05
2.85769041840305e-06
-3.68797026930443e-06
-5.34576789271117e-06
-2.0518239094607e-05
1.00822546689494e-05
-5.63087380266864e-06
-3.63737793263387e-06
-1.33749127099784e-05
-1.02204275042208e-05
2.41978714162285e-06
-6.50411482019346e-06
-2.05810663630189e-05
-2.90803535863692e-05
-3.24877317617395e-05
-3.89034412718079e-05
-2.73508239593179e-05
-1.27421133327094e-05
-1.53795817676175e-06
-1.89655244160163e-05
-1.14021511679958e-05
-1.88917301293606e-05
-6.68768588159368e-06
-1.35483621323523e-05
1.9874862861547e-06
3.59385266149122e-06
-5.18047524067239e-06
2.74659532800974e-06
-6.71665104769421e-06
1.03502812081886e-05
-2.70256463769288e-06
-1.77172597998037e-05
3.1165383583258e-06
-1.83463122848583e-05
-1.50109103896277e-05
-7.23056011238016e-06
-2.93406352114229e-05
-1.63063404519833e-05
-2.74770724648759e-05
-1.46484289614225e-05
-4.84941333116273e-05
-1.00042697456288e-05
-9.26061723504891e-06
-3.68623842964828e-05
-5.27272234833468e-06
-2.13332726008012e-05
1.05622493691088e-05
-1.37559583556906e-05
-2.52834072001074e-05
-1.65548287131069e-05
-8.26041652311311e-06
-1.3841752419427e-05
-1.11490821949391e-05
-2.48561294975433e-05
-2.82577118393194e-05
-2.09141936513266e-05
-3.13246720228247e-05
-1.00803483107176e-05
-1.66554038449639e-05
-3.8313200326929e-05
-1.33140393959367e-05
-4.59978401404728e-05
-1.40987266919764e-05
-3.08456089888635e-05
-2.4369332020377e-05
-1.4557620198168e-06
-1.9694306241231e-05
-2.33918118074415e-05
5.18062180861427e-06
-1.51662347656824e-05
-2.4536536964617e-05
-2.66596296954718e-06
-1.72386402484879e-05
-9.07392094256909e-06
-3.49380390348136e-05
-3.85257218972526e-05
-3.20421021327784e-05
-1.48569653364805e-05
-2.63188113691367e-05
-2.49807903619031e-05
-2.35947722617844e-05
-2.7979151568304e-05
-1.96997190348634e-05
-2.68297481526724e-05
-7.75955322587487e-06
-1.1272060473395e-05
-2.83167078365456e-05
1.85175906385375e-06
-1.15245886187295e-05
-1.65180805988532e-05
3.93403921586185e-07
-1.23149464498053e-05
-3.59731165290935e-05
-1.26352747998034e-05
-1.13409213259441e-05
-1.22255638609046e-05
-4.49774993100957e-06
-2.29953933594372e-05
-3.64068204542567e-05
-2.0329431082706e-05
-1.47230804434626e-05
8.82284361875672e-07
-2.19785270355673e-05
-2.78602816162565e-05
2.97998290388699e-07
-1.68166561377825e-05
-5.16369409050146e-06
-1.19292121394104e-05
-5.99887426719517e-06
3.34242260679265e-06
-4.36574573715695e-06
5.41461228349265e-06
-1.65033847039713e-05
-4.80272216481988e-06
-3.47683529654693e-05
-1.53607335675286e-05
-1.91873943473053e-05
-1.9870566860287e-05
-1.0317305859005e-05
-1.55056233956799e-05
-1.72331269023653e-05
-2.11526259020704e-05
-1.43849778701177e-05
-2.9958431269029e-05
-3.01019413162176e-05
-1.36598364871688e-05
-2.27500452913398e-05
-2.16718676281699e-05
-1.5526796760071e-05
-2.22957742706795e-05
3.00596513751167e-06
-9.23211184473132e-06
-2.69343408350134e-05
-3.17045817578359e-06
-2.37393415798973e-05
-1.55830537843464e-05
-1.58150682330134e-05
-3.52707688521554e-05
-3.19588622347489e-05
-2.57299571744382e-05
-4.13391266329576e-05
-3.09035009786105e-05
-2.7830979911444e-05
-2.35908241606341e-05
-2.71042416619031e-05
-2.14491778738677e-05
-2.78674809320402e-05
-2.40169412316952e-05
7.97465368283825e-07
-8.29907888377435e-06
-5.94309722663349e-06
-1.16366954085633e-05
-1.70831195925635e-05
-2.57433862506402e-05
-3.43649266835199e-05
-8.98574852991261e-06
-2.11272562404338e-05
-2.41395260819931e-05
-7.17963439112816e-06
-2.86733261947803e-05
-1.33528333318526e-05
-1.91647493373714e-05
-2.6533692104479e-05
-3.26990847098425e-05
-2.78153511379346e-05
-3.35709853414443e-05
-2.74816770214526e-05
-8.87531088169134e-06
1.06768945467361e-05
-1.63389083322837e-05
-2.5273127281768e-05
-1.6055462738912e-05
-1.5602665177299e-05
1.4693965727718e-06
-9.71063237178241e-06
-2.34748334732882e-05
-1.9171838309871e-05
-1.68640952692313e-05
-1.40338936221516e-05
-9.82542009525215e-06
-2.35620112727947e-05
-2.51215253310353e-05
-2.2271472551384e-05
-2.07608930745935e-07
-1.50551568792482e-05
3.78289256942577e-07
-4.43304519319902e-06
-2.5614986445029e-05
-2.37204680171922e-05
-1.77266932987256e-05
6.3396792925754e-06
-8.33809356562804e-06
-7.30787708618671e-06
-1.91957735552817e-05
-1.64731897393291e-05
1.99810508759678e-06
3.93542041249101e-06
-2.09990741543045e-06
-1.67119132072291e-05
-2.01929222387335e-05
-1.18218820155461e-05
-2.13953466104594e-05
-1.9240001904005e-05
-1.48032920312718e-05
-2.44828758372865e-05
-1.65974373543539e-05
-2.75924499064613e-05
-2.24530873035945e-05
-4.07825656866026e-05
-3.63639090167357e-05
-2.14970398240069e-05
-2.25390256870407e-05
-6.04500953233849e-06
-3.51156842319182e-06
-4.4608570861757e-06
-3.18423496726263e-05
-3.65565688981188e-05
-2.56448285777012e-05
-4.75255236467385e-06
-5.77637311732609e-06
-1.99556413502942e-05
4.49485680567877e-06
-2.59227114569961e-05
-2.22732485953189e-05
-1.60064026596782e-05
-1.78675458164093e-05
-3.13082353176396e-05
-1.25064409032915e-05
-1.02356285829079e-05
-2.85940371276859e-05
-3.16547894254256e-05
-2.07678280058566e-05
-7.88912007419301e-06
-2.98558706023869e-05
-1.21504006390736e-05
2.87265893741619e-06
-1.53110702375268e-05
-1.51506851896343e-05
-2.98816265245184e-05
-1.56726718337148e-05
-4.03598642844668e-05
-2.93270510864353e-05
-5.63170723298481e-06
3.13262569955015e-06
-2.32590188297856e-05
-1.46591709730387e-06
-2.29732159973396e-05
-1.25730360169044e-05
-6.27186249058832e-06
-4.37179692001885e-06
-1.54931172421632e-05
-5.99714120084652e-06
-1.37686869594786e-05
-1.04352627653364e-05
-2.03765224633398e-05
-2.85120295230823e-05
-1.21168248020769e-05
1.12768541067032e-05
-2.04459828481109e-05
-2.81193028445617e-05
-1.77971800766426e-05
4.31831642335251e-06
-1.61746943936773e-05
-2.47481705026406e-05
-6.77185121702227e-06
-5.20860118684832e-06
-1.73925355971303e-05
-2.61608538025258e-05
-1.03299820941311e-05
-2.99354026749483e-05
-1.80575508829021e-05
-2.88043147144263e-05
-2.30743818210128e-06
-1.84075520788808e-05
-8.43145667040604e-06
-1.33265709947922e-05
6.67143026026414e-06
-1.83788096279305e-05
-1.26988420329411e-05
-2.84229152541983e-05
-1.74084861446576e-05
-3.09819278705438e-05
-2.32068179045257e-05
-3.57410586864975e-05
-1.61418468722035e-05
-2.88638208146185e-05
-6.04852796922785e-06
-2.3126874036886e-05
-3.14947741396688e-05
-2.16583004643785e-05
-1.5690215899333e-05
-2.54296442453831e-05
-6.34272309659486e-06
-1.59492045272353e-05
-2.58580242591532e-05
-2.81865918036575e-05
-2.58929017427289e-05
-4.26524051070007e-06
-1.94539662777503e-05
-2.27072194081089e-05
-2.79898037876349e-05
-2.35677035384212e-05
-2.45908469995056e-05
-1.72363924882538e-05
-2.71507408545976e-05
-3.13887691085552e-05
-7.16399578295437e-07
-2.21479159595533e-05
-2.95240290209395e-05
-1.94422954211226e-05
1.35382729684868e-05
-2.77720162196684e-05
-1.77895611798295e-06
-1.48085001840489e-05
2.21863706032078e-06
-1.84288566692828e-05
-2.0272548916316e-05
-1.42145839813992e-05
-1.56224169974413e-05
-2.11326264033385e-05
-2.18049621326424e-05
-3.58988071084866e-05
-2.57947161275359e-05
-1.72404127620493e-05
-1.99101010790987e-05
-1.28795819071436e-05
-3.83349586307265e-05
-2.15774453494896e-05
-1.77585643410885e-05
-2.60868647530027e-05
-1.29466940764114e-05
-1.30869510916056e-05
-2.726411824738e-05
-1.19366540275139e-05
-1.46008109572736e-05
-2.02782437136707e-05
-4.2779737406163e-06
-1.16233711270733e-06
-1.05193409069213e-05
-1.39934500048997e-05
1.71911542530257e-06
4.08890547007416e-06
3.52342551756372e-06
1.00614777936345e-05
-7.44410184596623e-06
-1.86112088499204e-05
-8.68187627437692e-06
-1.44361935990571e-05
-1.00552035103148e-05
1.15601631273083e-07
-9.33236079375689e-06
-1.18392140991689e-05
-4.76572030495141e-06
-4.33346408586305e-05
-1.53687854471124e-05
-8.14324239271982e-06
-1.1187984995823e-05
-2.5830672068456e-05
-2.42422022594891e-05
-1.28246718735217e-05
2.79134511270637e-06
1.55511877467553e-05
-1.30900361559146e-05
-2.06057756664896e-05
1.83301699613861e-06
8.8772711787987e-07
-1.82469110406307e-05
-1.85420846850059e-05
-1.94072778522976e-05
-7.03983824894409e-06
-2.04697044209211e-05
-1.83480495977685e-05
-1.88937001786804e-05
1.48343984031986e-06
-2.09782225013055e-05
-2.1952079969384e-05
-2.69586827583969e-05
-5.57812269447816e-05
-1.2899389942376e-05
6.15394714856645e-07
-3.00649552313308e-05
-2.1121301892349e-05
-2.72922364120898e-05
-1.06124166401589e-05
-2.04161016217919e-05
-4.16150706649978e-05
6.39786037116884e-07
-1.62006973814316e-05
-2.53655816185146e-05
-2.0588584804153e-05
-3.15461142845519e-05
-2.21005537584848e-05
-1.70258482336515e-05
-2.33825764572495e-05
-1.61201632713124e-05
-1.94330872256222e-05
-1.19814392300543e-05
-3.3707761853455e-05
-2.58557243197702e-05
-2.35607797455919e-05
-2.02607401517545e-05
-1.85582608411068e-05
1.26023599164135e-05
-5.04237069770731e-06
-7.88014826595766e-06
4.41074854767902e-06
-4.62852537587015e-06
-3.66766596014449e-06
-2.48678439290038e-05
-2.56981819074614e-05
-1.30946203691563e-05
-3.33133302985619e-05
-3.2362381046103e-05
-9.36231600870556e-06
-1.63428059028454e-05
-1.98363712414563e-05
6.85639611577428e-06
-2.36522630212192e-05
-1.12747422015541e-06
-1.48424445553787e-06
-1.05822642614307e-05
-4.83635094771995e-06
-5.31942998836478e-06
-4.9458429299844e-06
-2.17051411425378e-05
-5.76820958302732e-06
1.00408272237301e-05
-1.12548297813367e-05
-3.21906607278241e-06
-6.86862039646005e-06
-5.57941854977589e-06
-3.34706280716533e-06
-3.25401575267476e-06
-3.18670642485952e-05
-2.27758419413731e-05
-3.35633562122266e-05
-1.54575081500995e-05
-5.53133609931017e-06
-2.54617831513085e-05
-2.61565896160866e-05
-2.40267517998479e-05
-1.41273353106779e-06
-2.22267297734188e-05
-4.02171901424676e-05
-5.89734305196223e-06
-2.39949537886832e-05
-1.76258261486731e-05
-5.01748797061244e-06
-2.72357661135174e-06
-2.84069977786038e-05
-5.82075770413654e-07
-1.75130364497063e-05
-2.93391706128245e-05
-3.00082586042597e-05
-2.78991494142019e-05
-1.83317734136717e-05
-2.22920218913601e-05
-2.01806016957277e-05
-2.5679185798801e-05
-2.76744955572027e-05
-2.84878490457631e-05
-1.14641400000556e-05
-1.2639623840118e-05
-3.45427054218496e-05
-1.02201055523606e-05
-2.46091941227998e-05
-1.67400480156123e-05
-7.08757369257434e-06
4.13267978409126e-06
3.53083755550106e-07
-1.38536197321277e-05
-2.63448350197089e-05
-2.54407301899162e-05
-3.37221620146524e-05
-1.37206213341247e-05
-3.04224745671941e-05
-4.58829250392227e-05
-2.09531682612274e-05
-2.19117397317623e-05
-2.97221046182081e-05
-2.13085869793916e-05
-6.63377824913418e-06
-1.84801093151258e-05
-2.61089311511614e-05
-1.91125622749594e-05
-1.25607345489139e-05
-2.27797242161655e-05
-3.07833174478352e-06
5.53440868256862e-07
-2.53698277497322e-05
-1.34868846637543e-05
-2.16384016095642e-05
4.26378352176876e-06
-2.62564076421669e-05
3.87471182893577e-06
-4.33446679985314e-06
-6.6309885709564e-06
4.05745046666208e-07
-1.38072243658342e-05
-1.63989501939722e-05
-1.74759728534809e-05
-1.24003434986862e-05
-1.2737564274032e-05
-2.62231022505837e-05
-1.91075532707183e-05
-1.53568271191929e-05
-1.82620878694983e-05
-2.27201848906405e-06
-1.39191108800062e-05
-2.41401741603659e-05
-2.0757255445842e-05
-9.19649233959846e-06
-2.82820241965845e-05
-6.59094926433541e-06
-7.99817060407474e-06
-3.38924297040914e-05
-1.2196497975528e-05
-6.95840938286517e-06
-2.91170682097905e-05
-1.81534309461369e-05
-2.06763375723867e-05
5.53446508253663e-06
-1.39020618897121e-05
-1.07841640478292e-06
-3.45615682469569e-05
-2.27758959810316e-05
3.33561804986908e-06
-1.82752518958818e-05
-6.76708665725696e-06
-2.5842776328305e-06
-1.33190781690236e-05
-1.37950050092449e-05
-7.57014259974307e-06
-4.50118941263962e-06
-2.65822396588643e-05
-1.30574818485407e-06
-1.9371951328442e-05
-2.98674053615348e-05
-4.15831672366422e-05
-9.86656314620146e-06
-3.48695840836616e-05
-2.50984000243498e-05
-2.73336782668623e-05
-2.34740977429454e-05
-1.90558482274494e-05
-2.13616143973983e-05
-1.25397786782156e-05
-2.91347792089725e-05
-1.71685168707311e-05
-1.72670347688263e-05
1.4657171635449e-05
-1.77105505193352e-05
-2.03064309780703e-05
-2.06687785547528e-05
-1.27174823893848e-06
-3.60459309946434e-05
2.15714047816347e-06
-1.76023000071492e-05
-2.36188778460749e-05
3.6763581344267e-06
-1.14141231960784e-05
-2.54157775545633e-05
-1.35471952403942e-06
-2.07887690814654e-05
-2.23182268929479e-05
-2.20048637992293e-05
-1.0226538308971e-05
-1.28301823530437e-05
-1.77910108976542e-05
-2.03929740179634e-05
-3.36361238854118e-05
-2.84000405835151e-05
-1.01585699133801e-05
-2.93277149632826e-05
-2.88834026566669e-05
-1.45247158401915e-05
-1.34893404921373e-05
-1.57356565908179e-05
-1.31211087463993e-05
-5.44369044207159e-06
-9.86521333877926e-06
-1.77957529873742e-05
-2.84340972030767e-05
-2.25373218569824e-06
-5.16802230575666e-06
-4.5968329398429e-07
-1.59452272722354e-05
1.34006029995349e-06
-3.68953859543075e-06
6.54074892208799e-06
2.7206659189868e-06
-1.08394102468147e-05
-1.1499824983472e-05
-8.56956474071654e-06
-1.46137790636896e-05
-2.96064872876776e-05
-4.22702349970957e-05
-1.001697000482e-05
-1.41071866368225e-05
-3.23254969611575e-05
-2.69083512385605e-05
-8.67622381219633e-06
-1.57795377633514e-05
-2.45925099593988e-05
-2.87248651439063e-05
-1.06223919406341e-05
-2.66033234148746e-05
-2.36194969834471e-05
-1.20059629171936e-05
-2.54437392857667e-05
-1.72435977503649e-05
-2.00817445031025e-05
1.06336517299186e-05
-2.16170580199694e-05
-2.06958965704243e-05
-1.53462436428098e-05
-1.84496324144336e-05
-3.64089769435924e-05
-3.33050719687892e-05
-1.8666923488488e-05
-1.96120297548796e-05
-1.46062146365053e-05
-2.85470355711481e-05
-1.92566343852084e-05
-2.77947931263427e-05
-2.04879389304494e-05
-1.79416598766262e-05
-1.4795013672462e-05
-2.22169538680615e-05
-1.7580999970257e-05
-4.87785715061847e-06
-1.69915183958185e-06
-1.00088980056234e-05
-7.31390866249312e-06
-2.69461190166742e-05
-2.72305589315921e-05
-4.50404757107414e-06
-5.61516212713388e-06
-7.2671716059513e-08
-5.10645675678624e-07
-1.51735915965577e-05
-1.46294033550321e-05
-4.72210929364858e-05
-3.29778228382182e-05
-2.66212127670157e-05
-1.86381619687275e-05
-2.72601194276551e-05
-8.76870321072772e-06
-2.30542286903043e-05
-2.17942278315436e-05
-6.22392810453962e-06
-1.46801614538879e-05
-1.55855006643257e-05
-3.43135121711253e-06
-1.55660690096929e-06
-1.76041545352521e-05
-9.96127374423813e-06
-2.40055883187235e-05
-2.39082356637538e-06
-1.92975926504507e-05
-1.27725468417812e-05
-1.73204253712869e-05
-6.64362278586767e-06
-1.68448341594345e-05
-1.7150362462712e-05
-1.02156270401664e-05
-2.988926474417e-05
-1.71059486380365e-05
-2.81255113826649e-05
-2.20375131706402e-05
-1.00000810787552e-05
-2.10237386068321e-05
-2.11988796392892e-05
2.61118810998361e-06
-2.11506583294965e-05
-6.07591914703789e-06
6.0794133578593e-06
9.91168171416975e-08
-8.99301984630335e-06
-8.43384132866524e-06
8.94407023669164e-07
-1.41615565691572e-05
-1.30149530810342e-05
-2.6011313152218e-05
-2.7649573753339e-05
-3.10094352709655e-05
-1.46852647004128e-05
-3.06754848316388e-05
-2.27326777351744e-05
-1.64358768124788e-05
-2.76368265641918e-06
-2.7210247557156e-05
-1.04751199711307e-05
-3.24359926261933e-05
-1.02154500097895e-05
-2.06413020453973e-05
-1.34026034039693e-05
-6.87439125097892e-06
-2.42659989568556e-05
-2.95680031640283e-05
4.93453995901261e-06
-1.69256191102113e-05
-2.91393778330957e-06
-1.99385580645457e-05
-1.51220962177221e-05
-1.99020380988685e-05
-2.07436085110925e-05
-1.45325707251139e-05
-2.75847432109341e-05
-1.65559719889362e-05
-2.208780868647e-05
-3.86016794672966e-05
3.07415062909351e-07
-4.24748184548307e-05
-2.78831213369668e-05
-1.41171357751996e-06
-2.51737310058241e-05
1.2028395487745e-06
7.19391615621812e-06
-1.21658843443777e-05
-2.64768310862645e-06
-1.84336899881246e-05
-1.29041399787495e-05
-2.80150312892206e-05
1.23306015722468e-06
-2.78281875741297e-05
-2.29797345146262e-05
-1.96558402545671e-05
-2.06191507962124e-05
-1.52724197994728e-05
-2.34172409516281e-05
-3.38932845373098e-05
-3.10636943403545e-05
-3.69379940234457e-05
-1.72002738554277e-06
-1.37481055962705e-06
-2.64232082393057e-05
-1.32165130689399e-05
-1.27398223307322e-05
-1.51999409722969e-05
8.39252783109708e-06
-1.02496720994433e-05
-1.01408657355151e-05
-1.94540103372313e-05
-1.45081043013551e-05
-1.11167922093789e-05
-4.43058560004556e-06
-1.53744034451061e-05
-1.31882634590912e-05
-1.32889834022989e-05
-1.01934767593572e-05
-2.81259394298013e-05
-7.81327268612431e-06
-1.51136082310904e-05
-1.31135111516568e-05
-2.78833387142854e-05
-3.08413953582074e-05
-9.9600507346648e-06
3.99291078713928e-06
-3.46750339682682e-05
-1.4701917480164e-05
-1.29361328803094e-05
-1.15569367517872e-05
5.67718943346888e-06
-1.73588234166085e-05
-3.29229943614142e-05
-2.54637504731663e-05
-2.18989105414891e-05
-1.2366251377883e-05
-2.58868011572531e-05
-1.80030949171191e-05
-2.15842767952269e-05
5.49974565905799e-06
-1.54380958271364e-05
-2.09159604733402e-05
-1.28661658170739e-05
-1.39238257648735e-05
-2.22886734862659e-05
-1.02468290285033e-05
-2.79935418641122e-05
-1.33894653067654e-05
-2.76014199318223e-05
-6.54914051260493e-06
-3.18559372964183e-05
-2.74574624103256e-05
2.74984979905977e-06
-2.47844621540472e-05
-2.32444053876141e-05
-1.46277764588391e-05
-2.77760790089965e-05
-1.3468977461748e-05
-1.84336158440947e-05
-2.66836966757948e-05
-4.13860652998475e-05
-1.84538720513457e-05
-1.95863884644059e-05
-1.87792513775627e-05
-2.47517508644564e-05
-1.96061844480171e-05
-7.79196361830023e-06
-2.86036223524677e-07
-4.80960804577708e-06
-1.9990727311775e-05
-1.57212212303675e-05
-1.21767268086679e-05
-2.11192775628255e-05
-3.01533327725559e-05
-2.47255993010122e-05
-2.44892669177793e-05
-2.80362119008212e-05
-1.77612788344197e-05
-3.93815726172811e-06
-5.52699103033479e-05
-1.64539570752829e-05
-1.10508609177109e-05
-2.48818170335022e-05
-1.70614750518051e-05
-3.13154659247474e-05
-2.70528383050808e-05
9.19136306075138e-06
-1.29486131054325e-05
-1.35462627175808e-05
-5.08692198280062e-06
-3.05018295432343e-06
-6.41632912542072e-06
-1.96778395046738e-05
-1.57668822192665e-06
6.19710935457934e-06
-2.52490093647386e-05
-1.16294709823882e-05
-1.98404962394841e-05
-3.4588346520846e-05
-1.78524479188198e-05
-8.10920066696576e-06
-2.24405032631314e-05
-9.9599277640782e-06
-2.77945468877223e-05
-8.51736158388819e-06
-1.83481261367369e-05
-1.97613818545463e-05
-3.51859739734004e-05
-3.65555341259936e-06
-1.94605840256337e-05
-2.18612295647597e-05
2.1504211020419e-06
-2.43380759966293e-05
5.11017035719168e-06
-1.52761951477726e-06
-2.42943002593656e-05
-3.38790147361204e-05
-2.66116039364471e-05
-1.56179794944745e-05
-2.91567331947533e-05
-3.59010289591373e-05
-1.96872001835911e-05
-1.39517394674663e-05
-1.6022281431358e-05
-3.80586950395997e-05
-4.82522085711705e-05
-1.96034343279999e-05
-2.6843815111145e-05
-1.39944606050947e-05
-1.78443275389566e-05
-1.68159079270212e-05
-1.12748365759374e-05
-5.37271903161234e-06
-1.65077891431033e-05
-9.64863509618323e-06
-1.57022153577793e-05
-1.38375343771387e-05
-1.40002947438501e-05
-1.46604305135896e-05
-1.51145914189348e-05
-2.60194579415927e-05
-2.44427202697974e-05
-2.3367065178149e-05
-2.22829985154597e-05
-2.57762170903463e-05
6.22793115695801e-07
2.34166405298905e-06
-1.18454149413153e-05
-2.21950052598032e-05
-1.04366079483475e-06
-2.45023185071086e-06
-1.14270977705723e-05
-7.71725807707742e-06
1.29292095567407e-06
-9.65413824631162e-06
-1.80726805763466e-05
-3.34567978286722e-05
-7.61973820242304e-06
-4.06083944592278e-05
-2.82422098319158e-05
-1.90483509385782e-05
-2.4484637944154e-05
-1.70857171443271e-05
-8.31321668456851e-06
-1.72493302698242e-05
4.69115114860133e-06
-1.40506661986725e-05
-1.15591129335269e-05
-2.04894425947461e-05
2.65454940621841e-06
2.10608239551857e-07
-1.0026533253985e-05
-9.78735323316067e-06
1.25192353102587e-05
-2.2807776798943e-05
-1.56244986003639e-05
-2.3781944065078e-06
-1.83245844062498e-05
1.1590025299561e-06
-8.39620646943073e-06
-2.27872449550013e-05
-2.86766430980508e-05
-1.78374522261488e-05
-1.4703038795043e-05
-1.1271797177238e-05
-1.89720026183967e-05
-2.12999454072544e-05
-1.67684163115195e-05
-4.05086274194178e-06
-1.1824253311397e-05
-2.5975727536346e-05
6.26808128528308e-06
-3.27581724938879e-05
-6.65112152107144e-07
-1.31122177496697e-05
-1.2230941756251e-05
-2.11642583648369e-05
-4.15070180786542e-06
-1.26327098494502e-05
-1.35927153523798e-05
-1.56167334247495e-05
-1.91034270868977e-05
-2.69021973336568e-05
-4.80398614463082e-05
-3.71594636711899e-05
-3.17072573145356e-05
-2.05603530107467e-05
-2.99161765037813e-05
-1.66356287680708e-05
-2.72626181682944e-05
-1.3955839238702e-05
-9.82473875707848e-06
1.18092275805129e-06
-2.3618131434177e-05
-1.63235241710145e-05
-3.2743850101978e-06
6.76894527281168e-08
-5.88675902501139e-06
-1.15782216530853e-05
-2.81517888862986e-05
-1.68285511107107e-05
-4.03992857116432e-06
-2.10605994475298e-05
-1.98240893026843e-05
-5.39181040168804e-05
-2.18951585996793e-05
-2.45853154518954e-05
-1.33507662773614e-05
-1.92342976057219e-05
-1.69622767656187e-05
-9.25754220007217e-06
-3.44091453467088e-05
-2.99036151342092e-05
-1.44608750846332e-05
4.45171049701578e-07
-1.97847619991008e-06
-3.76280919830644e-06
-5.52466602290331e-06
-8.17469721352863e-06
-2.84377166112772e-05
-7.95469049248499e-06
-1.71222655925296e-05
2.37139769753437e-07
-2.32020844207064e-05
-1.50885740620797e-05
-1.15057868965065e-05
-4.20594138673705e-05
-2.80084445465572e-05
-1.23069154507042e-05
-2.96564011959642e-05
-2.04002990357263e-05
9.87671086181306e-07
-2.93382937381113e-05
-9.34910162282158e-06
4.29999447440773e-06
-2.65967139740563e-06
-8.21176898313284e-06
-1.38662421762063e-05
3.02601620439369e-06
-9.86057617605194e-06
1.35827557086854e-06
-8.78997134547517e-06
-9.02340890290303e-06
-1.22892904756602e-05
-2.04903186181856e-05
-1.65917181291281e-05
-1.6594148319583e-05
-1.16407301143482e-05
-1.30174622030688e-05
-1.94703770250676e-05
-3.24276147382732e-05
1.45552120473511e-05
3.54272031068128e-06
-2.02870403577123e-05
-1.21774558263016e-05
-1.11012438983975e-05
9.97495651321343e-06
-1.14947021687988e-05
-1.33092599920657e-05
9.18743530184732e-06
-1.19217562800653e-05
-2.91604822564508e-05
-4.71869759765017e-06
-2.16649991275157e-05
-2.99498334691933e-05
-2.94161490068084e-05
-2.78027743130796e-05
-3.34372705795447e-05
-3.83017942160188e-05
-2.08079996559271e-05
-3.02992395307274e-05
-1.59128645509581e-05
-2.96550150031822e-05
1.25135597810517e-05
-2.34932488268728e-06
-1.65536345574136e-05
-4.74693244511807e-06
-6.23049998620108e-06
-4.79377454379296e-06
-3.64005532950768e-06
-2.25953275507442e-05
-3.54796427953296e-05
-2.26099904143851e-05
-9.66526583781106e-06
-1.00902015378644e-05
-2.2126893784063e-05
-3.29756138188817e-05
-2.01312498184035e-05
-2.36832004337252e-05
-1.73544375045094e-05
-1.55396302271422e-05
-3.26211110075405e-05
-1.36760524595029e-05
-1.09656360956542e-05
-2.77946881226024e-05
-2.1200074255066e-05
-1.01388470210097e-05
-5.16654730120287e-06
-1.00976429184548e-05
-2.50151180487799e-05
-1.74937723358128e-06
-2.10040229462069e-05
-1.48802367353546e-05
-1.37185470184943e-05
-6.67751609765981e-06
-1.97796364657053e-05
-3.69849464717473e-05
-1.31888542157618e-05
-2.76957730901352e-05
-1.83254251194269e-05
-2.0418282484218e-05
2.53692205040482e-06
-1.64321270118386e-06
7.32474900140075e-06
-4.26394638674929e-06
4.32396819268374e-06
-5.5828010109355e-06
5.88543263110674e-06
1.75200607269831e-05
1.92136202771428e-05
4.22965235443755e-07
-2.83667718601813e-05
-1.64017482651433e-05
-3.54477166594513e-06
-1.77561991450389e-05
-3.11103148748564e-05
-4.15832326578119e-05
-3.47021472878244e-05
-5.13415961756292e-05
-5.29208614402995e-05
-4.9154908769346e-06
-1.48977559279015e-06
-1.81550364422119e-05
-2.60433202165625e-05
-2.95878946053565e-05
-6.75234928659675e-06
-1.53914582607958e-05
1.79090870081152e-06
1.94558724776047e-06
-5.59252880081121e-06
2.01858036374815e-05
-1.4070509840645e-05
-8.78896245595905e-06
1.31316620077359e-06
-1.05571499890456e-05
-2.11092931042947e-05
-3.86194352783565e-05
-3.77728923997962e-05
-4.31719722609174e-05
-4.35130240497431e-05
-4.19944260223608e-05
-3.31126402253001e-05
-2.47078608332353e-05
-1.91392594023415e-05
-2.50702365381429e-05
-1.85928344977461e-05
-4.04136448048201e-06
-1.71167717486348e-05
-9.55646474699233e-06
2.73407155204158e-06
1.09480958350148e-05
-5.65201585717135e-06
-2.70939998934596e-07
-1.55347261043788e-05
-6.3697037961426e-06
-2.03637254501224e-05
-2.25249878503161e-05
-3.18765863306602e-05
-1.73714277022724e-05
-2.48877202575599e-05
-2.64793969268022e-05
-2.61694680869729e-05
-9.15673883236848e-06
-3.06804243735848e-05
-1.8484755063288e-05
-8.0248634445158e-06
-1.96138285306471e-05
2.5692665782017e-06
1.98044705441615e-06
-1.44398632213181e-05
-5.41093512664705e-07
9.01264455983062e-06
-8.06644071175012e-06
-4.93561040031098e-06
8.62458121040494e-07
-2.27627406035677e-05
-2.53522324636795e-05
-1.14414067595027e-05
-1.54734731097735e-05
-2.195151006885e-05
-2.3859394881027e-05
-1.58575925565828e-05
-2.52293266514778e-05
-2.56583341311701e-05
2.23294896754398e-06
7.73356223663704e-06
-5.94056566676261e-06
9.14880811105496e-06
-6.75044895299301e-06
-8.63961295120503e-06
-4.76638319495087e-07
1.37853008040322e-06
1.58219266511111e-05
6.77748152284986e-07
1.99460634069786e-05
-1.31756898701865e-05
1.66103825705917e-07
-7.65013741062149e-06
-4.27380226096979e-06
-2.54124239856816e-05
-3.9064788783294e-05
-2.23870000321471e-05
-4.52934349209503e-05
-4.30927951609242e-05
-3.04011991758553e-05
-1.13206133299522e-05
-2.13126744231293e-05
-2.6026181365006e-05
-2.57977589454323e-05
-1.94790983563985e-05
-1.97836104616564e-05
-8.00775473852979e-07
-1.7654396386299e-05
7.16045500703238e-06
-1.28265541503154e-05
-1.25815466432463e-05
-1.50904313576221e-05
-5.10675792032094e-07
-1.65985581820413e-05
-2.33705207678491e-05
-4.22954474161907e-05
-1.71053251773794e-05
-2.78573576060964e-05
-2.32703925660543e-05
-3.7841625430971e-05
-3.60037167751016e-05
-3.06671549587504e-05
-3.33094085022808e-05
-1.38533359756763e-05
-1.88366551356764e-05
-7.85073161570601e-06
-1.03002554029342e-05
-2.71999123955101e-06
-1.15043276027926e-05
1.04478216775899e-05
3.79098376578504e-07
6.6999417691182e-06
-7.73716692282242e-06
-2.33006156677735e-05
-2.36581900893529e-05
-3.92646646762268e-05
-3.33645606076805e-05
-4.04089784905946e-05
-3.45935773144647e-05
-3.76999951325499e-05
-4.01279275280186e-05
-4.07498723000392e-05
-2.6793423833277e-05
-2.64104890915655e-05
-4.14082051349043e-05
-4.41751469774457e-06
-1.35186044739241e-05
7.83287939222407e-06
-6.07978922557328e-06
1.68938569590496e-05
1.38727513697811e-06
-7.45261300183989e-06
-2.2609048300033e-06
-1.25051161140708e-06
-1.06410089807937e-05
-1.15319849601492e-05
-1.76285198444675e-05
-2.38140624969303e-05
-4.16818336944549e-05
-4.92202009260101e-05
-2.23870793530463e-05
-2.16549387240377e-05
-9.99074479022896e-06
-2.53397641726621e-05
1.2047698283937e-07
-4.75166437731781e-06
7.58121904461544e-06
9.25271156125006e-06
-3.47591520134616e-05
1.41266722851901e-06
-5.52755054859837e-06
5.10021685393924e-07
-2.19317462023409e-05
-1.71458533690151e-05
-1.00581540070976e-05
-1.753293135433e-05
-3.42087461424002e-05
-2.36753688489686e-05
-3.28818664499586e-05
-2.89769446835463e-05
-2.69209456772351e-05
-1.25588241269073e-05
-1.27367992209842e-05
-1.86733487796911e-05
-2.02128884663397e-05
-3.80758793370864e-06
-1.49535757547135e-05
3.34219348632757e-07
5.16695190404348e-06
-7.0168893499954e-06
-1.64768967058283e-05
-1.73051325845289e-06
-2.72501960301114e-06
-1.61727728339517e-05
-2.9501012671461e-05
-7.34581540777186e-06
-2.00500635520397e-05
-1.18433874017225e-05
-3.16322009272769e-05
-2.50178667961923e-05
-2.70417863187857e-05
-2.2476370540308e-05
-4.38385159831855e-05
-2.85521044158389e-05
-1.98036425404906e-05
-1.7958191247214e-05
-2.82069175873444e-05
-2.0891403770404e-05
-1.43449526727675e-05
-1.98301230888882e-05
-3.06009819867214e-06
-3.23428652466594e-06
-6.88422057973648e-06
-1.08314905488198e-05
2.01140588642872e-05
-2.28825065750154e-05
-1.74700088201526e-05
-3.33993753293481e-05
-4.97306196447431e-05
-4.25204119029867e-05
-3.87852072061525e-05
-6.98016891321838e-06
-1.44970904460004e-05
-2.33710824130241e-05
-1.63427965184827e-05
-2.79587517507692e-05
-1.16956069426356e-05
1.30498132280889e-05
-1.04840422321758e-05
2.18145027160125e-05
4.38891555270318e-06
3.54628959494506e-05
2.63044100510056e-07
1.06774473152736e-06
4.47258761847219e-06
-2.05640815895258e-06
-1.09088812748998e-05
-2.78336590880877e-05
-2.24622817022543e-05
-3.41786781822542e-05
-3.75047532001053e-05
-2.56765250796051e-05
-5.61047587865679e-05
-1.73355044930252e-05
-3.58811490671067e-05
-1.50102441653856e-05
-1.13348873975289e-05
-1.3818028640538e-05
-1.23024793846079e-05
-2.07420152666089e-06
-4.09344818502357e-06
-6.47926985588351e-06
-7.82537313213796e-06
-1.38189627176467e-05
-2.49471498706463e-06
-7.99710689511473e-06
-2.74634682188708e-05
-1.09579542539891e-05
1.15385560888287e-05
-7.49999621858392e-06
-1.86174311224189e-05
-2.32397340612664e-05
-4.40441151394185e-05
-3.09500656594407e-05
-4.44084385304171e-06
-3.7602731924478e-05
-2.98873757526165e-05
-2.26958207658814e-05
-3.08580883184087e-05
-2.44432563008065e-05
-2.46696611953705e-05
-3.14561237895937e-06
-1.4755879390103e-05
-7.92074622187541e-06
-2.52607933800391e-05
-1.85560925052159e-05
5.26346135587157e-07
-2.86660628889189e-05
-1.14160412023419e-05
-2.16413239607847e-05
-2.86097554082654e-05
-2.29432904022466e-05
-8.51905995343474e-06
-4.04612739844694e-05
-3.59254224090869e-05
-1.76229292501172e-05
-2.40758493712705e-05
-2.79958279602039e-05
-1.64791605936521e-05
-1.1557064846392e-05
-1.50935908127671e-05
-1.42973729527488e-05
-1.47566606374898e-05
-2.52191012524944e-06
-3.28939200329787e-05
2.66111537022914e-07
-1.55804321110574e-05
-2.86590597512608e-05
-1.28507177034588e-05
-1.68656189723283e-05
-2.68638002445326e-05
-9.29727181875982e-06
-1.78191017417013e-05
-2.54647856283503e-05
-2.86241494547807e-05
-1.35295993640153e-05
-1.56993401840422e-05
-1.95230906313431e-05
-6.9497535232334e-06
-1.36621535181001e-05
2.86814608212672e-06
-9.69581302217342e-07
-1.31715118562677e-05
2.97210264920921e-05
-1.80679625633141e-05
-4.86775953610813e-06
8.33660021867098e-06
-1.66455879356782e-05
-1.04503886370734e-05
-8.1583349180829e-06
-1.61713341528074e-05
-1.74376613073456e-05
-1.67105624359037e-05
-1.54143433571986e-05
-1.86327033993089e-05
-3.49357231543562e-05
-2.19235208088794e-05
-1.14649123379683e-05
-1.47285790254822e-05
-4.1351275703946e-06
5.87064931763023e-06
-2.15246746259948e-05
3.69870645297754e-06
-1.90729127561487e-06
-3.07791073570359e-05
-8.80776403382483e-06
-3.18428977442167e-05
-2.81140000947158e-05
-1.23746365728688e-05
-1.91901406907459e-05
-2.1299999640439e-05
-1.43716610296604e-05
-9.01194024486471e-06
-1.91889258093903e-05
-1.58852972960401e-05
-1.95776224237069e-05
-1.6464721979046e-05
-1.29545566861253e-05
-2.38084995504517e-05
-1.94936908627161e-05
-2.32464737324229e-05
-2.63045772298256e-05
-2.25264285503786e-05
-7.28607348162484e-06
-4.29268255061603e-05
-2.32582495659666e-05
-3.25544916253685e-05
-2.31911809579592e-05
-2.23014222050418e-05
-4.73280211716354e-06
-2.88348284522158e-05
-2.39248362770107e-05
-5.16024410557082e-05
-2.58110128084145e-05
-2.20807082730679e-05
-2.62869185382964e-05
-3.53724411577143e-05
-1.86794264495464e-05
-1.28939887353277e-05
-2.05742625730038e-05
-3.33351462802135e-05
-1.47203328102988e-05
-4.78156377653015e-06
-2.83007442800037e-05
-9.44672236245446e-06
5.13467594361367e-06
-1.08142981765367e-05
-2.14911364825581e-05
-1.70531410891075e-05
-7.31949644841442e-06
-8.8824694009158e-06
-5.76483069780993e-06
-7.99883243123538e-06
-3.61668148488134e-05
-3.23117858625504e-05
-4.38818952102486e-06
-2.69071980102504e-05
-1.73278105609839e-05
-6.20408401692638e-06
-2.61840972214168e-05
-2.55051157901423e-05
-1.47952259027962e-05
-1.18887813819389e-05
5.41468151851294e-06
-1.476023227404e-05
4.9773651738084e-06
-1.54981286071878e-05
-2.51729925454089e-05
9.42064922393886e-06
-8.93585113290835e-06
-4.56981418332231e-06
-2.97145652207173e-05
5.60529241943011e-06
-3.61995193843294e-05
-1.23908777408359e-05
-2.79219225161013e-05
-2.14915736475403e-05
-6.70977366817549e-06
-3.1327208222115e-05
-3.02010604674139e-05
-6.46864851194227e-06
-1.26988308556485e-05
-3.01197356654264e-06
3.25064145569191e-07
1.38356700818769e-05
-1.43453073786896e-05
-8.9140528645217e-06
-1.80545842426478e-05
-4.2725672609035e-06
-1.8213326540895e-05
-6.2106960839076e-06
-9.95976412357307e-07
-1.4022217543111e-05
-2.6961223699217e-05
-1.72192895829322e-05
-4.50327472607348e-05
-9.28482498755268e-06
-3.64288304140315e-05
-3.17181448042518e-05
-2.42391551294553e-05
-2.69646638935912e-05
-2.98816667133035e-05
-2.63997515697573e-05
-1.10647988291721e-05
-7.31487207332913e-06
-3.76956496156532e-05
-8.07359932519634e-06
-4.3804836395429e-06
-2.19793765573198e-05
-7.31322468583674e-06
-8.94266651171727e-06
-1.83419579870479e-05
-2.83582410022834e-05
-1.60727149196338e-05
-2.52307338565993e-05
-3.78093979357649e-05
-1.94374642032303e-05
-1.50448428424915e-05
-1.7077667874833e-05
-1.35558436093223e-05
-6.78376384438643e-06
-1.88264522391512e-05
-1.75330678149861e-05
-2.05457047262517e-05
-2.279367069637e-05
-1.41769815202307e-05
-4.63954790654394e-06
1.51985834300737e-05
-9.93411978925144e-06
-1.61838057173299e-05
5.72597205973832e-06
-1.23896713384825e-06
-1.38108523943808e-05
-2.36647866035433e-05
-1.21970629919731e-05
-3.09344102069785e-05
-3.38916929394275e-05
-2.8370365029631e-05
-2.65775236453755e-05
-3.13362975419984e-05
-2.4818795948678e-05
-1.28745378390676e-05
1.04240911989704e-05
-1.56876591307452e-05
-2.83313454827024e-06
-7.94385612159269e-06
-1.77273400509141e-05
-8.29051055944863e-06
-3.2796070375038e-06
-1.57120821251471e-06
7.36073045972285e-06
3.72657458439688e-06
-2.13073868307946e-06
-6.40189389131707e-06
-8.81618593112204e-06
-7.87134737628419e-06
-2.56551735105781e-05
-9.0548256389177e-06
-8.0876934471937e-06
-2.39003678382918e-05
-2.16141479384095e-05
-2.83241412755435e-05
-2.25239404676798e-05
-1.42859990097324e-05
-6.26913070799828e-06
-2.65479841227066e-05
-2.20551366601262e-07
1.19135869443015e-06
-1.98270707737349e-05
6.11795175000205e-06
-1.55075957771491e-05
-2.23296877427441e-05
-4.56753882715318e-06
-9.5594685630696e-07
-2.97113552557194e-05
-2.27370106885961e-05
-3.0391792338638e-05
-3.10332997012935e-05
-3.86759243062919e-05
-1.75650832022916e-05
-1.89471826812243e-05
-4.88836102927639e-05
-2.37322802708002e-05
-2.51089637406475e-05
-1.59919070066574e-05
-2.37225231068195e-05
-3.9028308896852e-05
-8.8826318147814e-06
-2.48436308418933e-06
-2.50657572466393e-06
-3.25566196370628e-06
-1.72629351934519e-05
-1.52299488962303e-05
-4.11652170557151e-05
-2.76125620129707e-05
-8.13142882486729e-06
-3.65085755776945e-05
-2.86445606823948e-05
-3.58797083391931e-05
-4.17098118037771e-05
-3.03947502707095e-05
-2.99655093873621e-05
-1.76956577943398e-05
-3.48656455248161e-05
-2.82756050509887e-05
-2.75112809664922e-05
-2.55039036441725e-05
5.91879091119073e-06
-5.09820509222616e-06
-1.9671196967798e-05
-1.12723320298868e-05
-1.27620120179215e-06
-6.00782661192537e-06
-4.13606814205057e-06
-1.6657715561098e-05
-2.60863954501214e-05
-9.02467664698711e-06
-2.59722409444386e-05
-2.6476987510869e-05
-7.74101646213507e-06
-2.23757949299995e-05
-1.84100796404304e-05
-2.24403181855475e-05
-2.40179102412949e-05
-1.73220315448641e-05
-9.77881820853896e-06
-1.05939995242376e-05
-2.1532826171951e-07
-1.47037401735298e-05
-9.05239829748088e-06
-1.97176046675137e-05
-2.54386374647038e-05
-9.02824549493843e-06
-1.22133085376186e-05
-2.33047053721756e-05
-1.73530448813377e-05
-1.58921834290973e-05
-4.1973451749641e-06
-7.07788272045642e-06
-8.37921511256305e-06
-1.24706313822145e-05
-3.21067203113245e-05
-7.80827295969013e-06
-1.0637529000504e-05
-1.44141388404169e-05
-1.61062774120093e-06
-1.83902825548743e-06
2.44297215823126e-06
-1.74444584685738e-05
-1.76255340185133e-05
-1.66531222743906e-05
-7.0656452448774e-06
-1.72637755321439e-05
-9.43407822689281e-06
-1.1621443730022e-05
-1.17010064948219e-05
-2.04105646451374e-05
-2.80915165247118e-05
-4.4890833144357e-05
-3.3556735797751e-05
-2.83158506128431e-05
-1.19725134613459e-05
-2.52034007262027e-05
-8.17001337895431e-06
-2.36932695288587e-05
-1.37932152447037e-05
-1.84992477014941e-05
-3.70104839829098e-05
-7.29157354729584e-06
-7.82942881168393e-06
2.63068241885169e-06
-2.1690965072698e-05
-2.42040371504991e-05
-1.40178743608198e-05
-4.23075215037306e-05
-2.33359834701738e-05
-2.40274652899276e-05
-4.1338675672349e-06
-3.71886373800147e-05
-1.88030643649512e-05
-1.35046783100363e-05
-2.91918854367023e-05
-8.07355949045301e-06
-2.63847660170297e-05
-2.75790262020203e-05
-2.66633944064145e-05
-2.29123279943238e-05
-8.901471130477e-06
-2.06042944808614e-05
-5.93130959684535e-06
-1.64762891679294e-05
-2.5056381968486e-05
-1.03104599506823e-05
-1.6849055665067e-05
-9.73605009279862e-06
-2.7053760264526e-05
-1.43278200586893e-05
-2.37313819948775e-05
-2.06747797267806e-05
-1.55141289170971e-06
-2.74281830009581e-05
8.7053273818568e-06
9.453640647286e-07
-7.10915598824358e-06
2.02847679450209e-06
-2.21210702493024e-05
-1.41551513923829e-05
-2.03289721983287e-05
-1.12639393828285e-05
1.27345721098786e-05
-1.48069378411156e-05
-4.81944492813059e-06
-6.86920075973421e-06
-2.01247527596188e-05
-2.08778726049973e-05
-2.13520308800149e-05
-3.56204737309349e-07
-2.67906840083549e-05
-1.8867741414053e-05
-2.52540024439024e-05
-1.99701589177252e-05
-3.40459979466117e-06
1.11137024420357e-07
-1.14487378423768e-05
-6.31692023475523e-06
-1.36568196803185e-05
-1.69893054940368e-05
-8.45717357178287e-06
-1.10836258480367e-05
-4.4362125745555e-06
-2.93713980904788e-05
-1.06633628415143e-05
-4.620459732667e-06
-2.46470166701239e-05
-1.57023134474842e-05
-4.19770711367316e-06
-1.53217008444255e-05
-2.68731366960574e-05
-3.58615788165621e-05
-3.00066807618266e-05
-2.06694194597322e-05
-1.27894064796411e-05
-3.34754069652679e-05
-3.36072954257138e-05
-8.99574117076772e-06
-1.28452235227186e-05
-2.93793891980392e-05
-2.65644824571438e-05
-2.29881012410137e-05
-1.92779609224977e-05
-1.31144394130126e-05
-2.40065014046964e-05
-4.03857722385539e-05
-1.15470347454548e-05
-9.7382591759242e-06
-1.04010667815122e-05
-9.14840940549879e-06
-3.78444917932817e-05
-8.07490164044719e-06
-6.82816061742697e-06
-1.44237095133039e-05
-3.40670247654898e-05
-1.53391904437755e-05
-3.81170352415448e-05
-3.30906185048577e-05
3.81141536517957e-06
-2.7138714643059e-05
-1.59237165521994e-05
5.64788856067502e-06
-3.7098179451113e-05
-6.21119022777362e-06
-1.65735410534533e-05
4.06690931725985e-06
-7.85081845766878e-06
-1.50372650594676e-05
-6.42146432292781e-06
3.22219597324575e-06
-1.30467392199059e-05
-1.20603781707089e-05
-6.60310040156106e-06
2.27458361342171e-05
-7.70265155116338e-06
-1.41270815197513e-05
-5.3812287722482e-06
-1.17829275515484e-05
-2.23876205916942e-05
-3.00942800666426e-05
3.15074346598604e-06
-7.67245649550567e-06
-2.36709396856251e-05
-2.92915668974337e-05
-7.85780577070892e-06
6.44959112192059e-07
-9.958152526341e-06
-1.39598479724301e-05
-4.41518469032873e-06
4.96181757186024e-06
-1.26990190808471e-05
-2.01652360769454e-05
-1.05929988963995e-06
-2.84038696921272e-05
-8.97920040071906e-06
-9.86588947694866e-06
-1.51539684617366e-05
-2.53467710339644e-05
-3.70633068930366e-05
-1.64026807376934e-05
-1.95100027947769e-05
-2.5711293937067e-05
-1.62185615692359e-05
-8.65098467652812e-06
-2.26509240460684e-05
-1.72320568836584e-05
-9.05616464857369e-06
1.22827239261296e-05
-4.55839104240762e-06
4.44767914968403e-06
-1.75527343302899e-05
-1.47645367263689e-05
-4.94838367487865e-06
-2.68646046887112e-05
-2.99259503878439e-05
-4.29267197888902e-06
-1.39545067515657e-05
-9.02136895057298e-06
-3.11911173118933e-05
-2.17968225976411e-05
-5.09584169150328e-05
-3.00790813371812e-05
-3.49396230138599e-05
-1.94782117195857e-05
-2.02862004977877e-05
-2.48129425886742e-05
-2.53436974685184e-05
-2.64643349721534e-05
-5.16598207074738e-06
-2.54200851662437e-05
-2.72748787005224e-05
-4.336469152168e-05
1.97561603633925e-06
-3.10115423074617e-05
-2.93744629761827e-05
-2.76520138540584e-05
-2.60532797178137e-05
-2.92815579542978e-05
-2.81598308904674e-05
-7.3311215189116e-06
-1.83283821275986e-06
-6.24492432087831e-06
-2.23286260599084e-05
-1.3879317570828e-05
-6.2972029998957e-06
-3.08519474121652e-05
-2.62470355373023e-05
-3.77808901155479e-06
-1.50545016832624e-06
-1.78767016788734e-06
1.50341602297195e-05
-1.22341066635277e-05
-1.27127635491804e-05
-2.39912287834038e-06
-9.27316335547197e-06
-2.50496720814704e-05
-2.29925568216716e-05
-1.37028376846373e-05
-7.3670956128127e-06
-1.74132315138712e-05
-4.2594508956139e-06
-2.02002652716538e-05
-1.35898150109372e-05
-1.69687481768231e-05
-3.10098661316159e-05
-5.98470775029906e-06
-7.29864532841949e-06
-1.44753192397875e-05
-3.40024599802894e-06
-2.46140399305498e-05
-1.76662977858663e-06
-1.53584667984253e-05
3.73185625061622e-06
4.85744247123255e-06
-1.03028658743058e-05
-5.01821508944084e-06
-2.27005244806821e-05
-2.11670978416335e-05
-2.28011814651308e-05
-1.88375041104565e-05
-1.33337193100203e-05
-1.52920087959791e-05
-1.92135303445807e-05
-2.37884710168753e-05
1.15393019455149e-05
-2.54496469774005e-05
-2.4313377606148e-05
-1.49920665275259e-05
-1.63326498192454e-05
-2.06990597890702e-05
-2.05341327325967e-05
-3.49736464821017e-05
-5.09550461865993e-05
-6.06731713401145e-06
-4.17521531209648e-06
-4.69845070989188e-05
-3.09678654896609e-05
-2.78224172145289e-05
-3.30680413227111e-05
-2.61796800786054e-05
-1.88064493502689e-05
-1.03751883315657e-05
-1.33121796470579e-05
-7.49370418069459e-06
-9.01368952532033e-07
-7.7559937344675e-06
-9.15096423262158e-06
-6.37710948725273e-06
-1.46554898913439e-06
-7.487587118242e-06
-2.14274098566225e-05
-1.67062008139197e-05
-2.93369531993976e-05
-3.29548642645732e-05
-2.34743724243729e-05
-2.46063353228702e-05
-1.7397697395399e-05
-1.99607110858795e-05
-4.27507538015942e-05
