# Supplementary material for: Research on computational propagation and identification of mine microseismic signals based on deep learning
Source: PLoS One. 2025 Oct 22;20(10):e0334641. doi: 10.1371/journal.pone.0334641 (PMC12543183; doi:10.1371/journal.pone.0334641)
Supplement: S10 Data — (ZIP) [file pone.0334641.s010.zip › 000101100001670.xlsx_0.txt_24.txt.txt]

-1.17208375711786e-05
-4.1438447351372e-06
-3.03624132882921e-05
-3.0063343245176e-05
-1.07730513143467e-05
-3.14115330384952e-05
-2.56609573992157e-05
-2.84216491954731e-05
-4.37796574095658e-06
-1.15606888757318e-05
-3.1689017225307e-05
-2.13643430469854e-05
-1.91494356146638e-05
-1.38485733644385e-05
-4.61265556486859e-06
-2.51432747741104e-05
-2.41239718843673e-06
-1.35279230472322e-05
-1.66293145040318e-05
-1.6714351974656e-05
-2.09288868505776e-05
-2.28709032770429e-05
-1.06851686646398e-05
-3.32608655773378e-05
-1.31814901284015e-05
-9.33801701366923e-06
-3.39910407869698e-05
-1.41591375409518e-05
-2.73350673256533e-05
-5.38151142791798e-06
-5.52155810494123e-06
-1.58241160289067e-05
-1.75628061632782e-05
-1.66395392247562e-05
-1.71637199260809e-05
-5.35764420648966e-06
2.7278210626828e-06
-1.15263989852447e-05
-1.02036388252276e-05
-1.75049326429604e-05
-2.28676815736307e-05
-3.05630028314234e-05
-2.1408794580845e-05
-3.27499143565327e-05
-2.44979858507468e-05
-7.74766698749373e-06
-2.94891907286092e-05
3.85274653618679e-06
-2.33074200522134e-05
1.5481075538605e-07
2.84320687272095e-06
-5.45504884119051e-06
-1.54610043775768e-05
8.56761531478101e-06
-4.39697184365821e-06
-2.07865506428054e-07
-2.01328393051844e-05
7.72703883200554e-06
-3.90814886963274e-05
2.95377333801113e-07
-2.21121900517336e-05
-2.29109739727168e-05
-1.24913833318938e-05
-1.78474081872024e-05
-1.56138266294701e-05
-1.36841666241984e-05
-6.28162140354924e-06
9.59387955561001e-06
-1.57010518817641e-07
-1.43415931927465e-05
1.47754301569842e-05
9.79425025296931e-06
-7.20824543840599e-06
-1.018566324016e-05
-8.09920117362683e-06
4.80594614661566e-06
-2.72136504858789e-05
-2.00787250344157e-05
-1.01146643510263e-05
-3.81760253520885e-05
-3.14222438829125e-05
-3.83791219968771e-05
-2.06770387174451e-05
-2.79773483094723e-05
-2.54609272845246e-05
-2.59758911124607e-05
-1.87044688284354e-05
-1.89517249731259e-05
-1.88624816546987e-05
-2.16454214911535e-05
-1.2471001211453e-06
-1.55887028334183e-05
-9.10077442662322e-06
5.97908110078355e-07
6.06109933077674e-06
-2.36884974999157e-05
-2.09107792145005e-05
-2.30119061086344e-05
-3.5751326922348e-05
-1.29411346617141e-05
-3.62208960126264e-05
-3.04107763238993e-05
-2.23484224734441e-05
-3.10991548784226e-05
-3.11336463405243e-05
-4.39083992403493e-05
-3.40518689844675e-05
-1.1179068168958e-05
-1.78503033264167e-05
-2.64591635702334e-05
-4.13322594049922e-05
-6.9526011999887e-06
-1.75671030302339e-05
-2.23621632262038e-05
-2.26734007256336e-06
-1.17437011575952e-05
-5.17590193651193e-06
-2.91701493140991e-05
-8.59565355426802e-06
-2.32633442445827e-05
-1.51776550105776e-05
-2.53096238154122e-05
-2.12336479754071e-05
-3.10497694089412e-05
-1.56209375497723e-05
1.61627788157703e-06
-2.95841090761188e-05
-1.66369133908823e-05
-2.67303088348549e-05
-2.64665474882709e-05
-8.79013049291596e-06
1.14341169302314e-05
-1.75074070956459e-05
4.36853114158382e-07
3.40938783348001e-07
-1.05732494919522e-05
6.75391624841618e-07
-1.26064710347333e-05
-1.08342166440864e-05
-8.24497796427874e-06
-2.18037577087328e-05
-3.76431754979202e-05
-1.59424788556646e-05
-9.93168863004178e-06
-4.86379988139817e-06
-3.53277509411167e-05
-2.5524205595854e-05
-3.47961343102161e-05
-2.32051383288692e-05
-1.11403255428795e-05
-6.4510473249719e-06
-1.25630338861078e-05
-6.4434849101674e-06
-1.5340717948638e-05
-1.67313880418832e-05
-1.02095152885684e-05
-1.22984540153393e-05
-1.79054504747292e-05
6.04118143746244e-06
-3.04622323209133e-05
-2.02204117305128e-05
-4.41259015059794e-06
-7.16389763847809e-06
-5.43805708235698e-06
-2.64028046837148e-05
-2.76366470322536e-05
-3.57176640661174e-05
-3.06415287600375e-05
-3.90962379343399e-05
-2.13959847282885e-05
-1.4150512654745e-05
-2.77164972469871e-05
-2.0520838593901e-05
-2.74807302792198e-05
-2.27156005945662e-05
1.3254718047071e-05
-3.12510765050656e-05
-2.63910891271175e-05
-1.70838984523504e-05
-1.74553027879638e-05
-8.78606773337087e-06
-1.24619446717139e-05
-7.62002363433217e-06
-1.37949977181067e-05
-2.29365168571575e-05
-2.3209048813009e-05
-3.40232612675256e-05
-2.65771038862699e-05
1.27981460237557e-06
-1.38076786504107e-05
-1.4559982025899e-05
-2.63054417193878e-05
-2.49891729789019e-05
1.03364628636651e-05
-2.6021974622009e-06
-2.25949267323229e-05
-1.43231011203314e-05
-1.19029676344936e-05
-1.58462734399489e-05
-2.51840860409979e-05
-9.01653944717981e-06
-2.51180714082798e-05
-1.48803161392001e-05
-1.18773252138686e-05
-3.26827185946919e-05
-1.3254333432822e-05
-3.16411674761225e-05
-1.38786741115668e-05
-1.35785291822169e-05
-4.51948520413738e-06
-8.01992352026775e-06
-9.55566826017016e-06
2.43651986931933e-06
-2.55336614633276e-05
-1.2813127013639e-05
-1.17471572565521e-05
-5.7296836438803e-06
-2.89061003832023e-07
-3.07045710739867e-05
-2.00382464370923e-06
-4.21349805869057e-06
1.04266385565895e-05
-2.26191837494309e-05
-2.39928027262125e-05
-2.91001950136933e-05
-5.13752632189303e-06
-2.18732145703142e-05
-1.25134271200191e-05
-1.29229421503569e-06
-2.24949439849621e-05
-1.94391636039041e-05
-2.83030129290412e-05
-2.84844266707998e-05
-1.70350264353757e-05
-7.81378603567473e-06
-9.32303752070462e-06
-3.15297940523718e-05
-3.78178868331513e-05
-2.80318017560774e-05
-1.34803042603715e-05
-7.41967358129927e-06
1.8315858723279e-06
-2.88757513289453e-05
-1.78543834261639e-05
-2.31229236431325e-05
-2.59225123577695e-05
-1.99609519839049e-05
-2.92595305065288e-05
-2.00419098227158e-05
-1.84110971345961e-05
1.85823252929498e-06
-1.73451942586656e-05
-1.03448248851985e-05
-1.79287255458165e-05
4.92911679821735e-06
-1.53291147348634e-05
-1.99587553824309e-05
-4.00256057752142e-05
-4.24746936895893e-05
-1.89482990979879e-05
-1.36845541408905e-06
-8.57779057423003e-07
-2.6182288845051e-05
-1.92309354968133e-05
-2.5137940786497e-05
-1.60642199208269e-05
-1.12781147739531e-05
-2.94611533859959e-05
-1.61345734767309e-05
-2.19048501587367e-05
-1.67558047051715e-05
-2.82897760960432e-05
2.98292662427115e-06
-1.31441149739182e-05
-3.13086917966987e-05
-4.74866426123448e-06
-2.09935498242603e-06
-1.90878248476194e-06
-1.33892209173724e-05
-6.62616717606127e-06
1.69164684832177e-05
-2.94355238480947e-05
-1.0922345115137e-05
-2.05595478274187e-05
-1.74209086049945e-05
-1.33771267393882e-05
-1.63315417544759e-05
-1.54465567276677e-05
-2.97248275529254e-05
-1.47318062305526e-05
-1.25991908524394e-06
-2.87252987640631e-06
-2.54834199316409e-06
-1.6984921769338e-05
-1.2097569185673e-05
-1.1935587559689e-05
1.72276653383861e-06
-1.59474739134451e-05
1.86187103511664e-05
1.03957943050921e-05
-6.84567461327614e-06
-2.57367995043983e-05
2.43458648351982e-06
8.40104163516273e-06
-3.44028929056199e-06
-3.01290998628555e-05
-1.75082734702526e-05
-1.36479523325853e-05
-3.05117555715685e-05
-3.24683860474621e-05
-3.67221695007973e-05
-3.71483317403442e-05
-9.46457085812198e-06
-2.52112897489878e-05
-1.9147800550948e-05
7.13961368928594e-06
-1.60473013489863e-05
-1.37974157798034e-05
-1.12865048426913e-05
1.03078333360233e-05
1.71338106122658e-06
1.8375193186075e-06
-2.28908972389641e-05
-3.47271404933229e-05
-2.00838949431854e-05
1.06745399968651e-06
-1.83706702452178e-05
-2.91690345214156e-05
-2.26265706489268e-05
-2.38390029678868e-05
-4.78192595694675e-05
-2.48384993533528e-05
-4.16392350244071e-05
-3.2491418869842e-05
-3.08832886734276e-05
-3.59479409644362e-05
-2.68582140168819e-05
-1.18239347460221e-05
-1.9928525237289e-06
-1.95261827292617e-05
-1.23172173411059e-05
-2.21489151481165e-05
-3.06438332940988e-05
-1.61274248859489e-05
-6.05838443641511e-06
-3.52326282003715e-06
-1.23039597957805e-05
-8.17158833204329e-06
-2.83667926296873e-05
-1.1816693282727e-05
-2.32328202277921e-05
-2.44817384068605e-05
-4.41129756025063e-06
-1.7938398901578e-05
-7.99186244710808e-06
-2.20975709095092e-05
-2.89280277101751e-05
-1.80366070599481e-05
-3.31148188439397e-06
9.27587081659187e-06
7.78440603770142e-06
-1.69306175274375e-05
-7.52639435617103e-06
-7.15429615312674e-07
-3.36946207916809e-05
-3.41924246331408e-06
-1.65317432926014e-05
-2.83737883620748e-05
-3.05752326827954e-05
-2.02126022566322e-05
-3.40938694493792e-05
-4.28420910622907e-05
-2.55461656810642e-05
-4.17509386460632e-05
-3.00726562945928e-05
-1.23912958462136e-05
-3.4391133494472e-05
-2.03213109591454e-05
-1.5205031792346e-05
-1.5798221909086e-06
1.40159465299904e-06
4.65570789735132e-07
6.61135037541944e-06
-6.54602677732675e-07
-2.81183489623755e-05
-8.7326267026427e-06
-1.0268541609499e-05
-9.05423084651456e-06
-3.14305290639714e-05
-2.00768676801096e-05
5.36184059322029e-06
-6.42618217799121e-06
-3.02421835315718e-05
-2.71174913936903e-05
-1.79525419243219e-05
-2.56391312169289e-06
-1.77738872653071e-05
-1.3750923439204e-05
1.20461350233111e-05
-1.59081580514874e-05
-6.7569538563375e-06
-5.15652038393922e-06
1.08002904351975e-06
-8.49962142733442e-07
-1.97097745903673e-05
6.95546986404293e-06
-1.48496249597857e-05
-2.12017315300975e-05
-1.98170602829338e-05
-1.35154429410397e-05
6.20022758028315e-07
-2.5707192760111e-05
-3.71493286681187e-05
-1.45817789214338e-05
-1.36097663814861e-05
-4.08542307133136e-05
-3.78098258405633e-05
-1.99846853006469e-05
-1.8750338713439e-05
-4.55856174250384e-05
-1.45430954784665e-05
-3.57981363228027e-05
-1.54916676628171e-05
-4.88048572969305e-06
-1.34900156892262e-05
-8.4226362418219e-06
3.67327041188171e-06
-1.55531810085968e-05
-2.30123174593688e-05
-2.20322987887763e-05
-2.19622342123318e-05
-3.22633077507331e-05
-9.25034135843359e-06
-1.24459009040599e-05
-2.10573390281674e-05
-2.4144644905066e-05
-2.50143967870989e-05
-2.6873062365907e-05
-3.67897582365727e-05
-6.67297400421306e-06
-3.16864092504712e-05
-5.57294176796543e-06
-1.09765307368002e-05
-9.8026741999495e-06
6.1729682969082e-06
-9.66110311137866e-06
-3.17798467442462e-06
-1.50833642516705e-05
-2.31509019534572e-05
-1.96836375713801e-05
2.21993807893907e-05
-1.64651577388851e-05
-1.42285188041772e-05
-6.290071228409e-06
-6.89432992510482e-06
-2.44408450016375e-05
-2.4911709344696e-05
-2.66629645024588e-05
-3.9683770397891e-05
-3.25774342669313e-05
-7.96825330774444e-06
-1.52199552983474e-05
-1.98437514571577e-05
-5.72491967952781e-06
-2.44222999299848e-05
-3.19126004437836e-06
-3.23585189174193e-06
-4.32389404647573e-05
-2.95045784281748e-05
-8.2145170396678e-06
-2.32989203477832e-05
-1.71171795060433e-05
-1.242385954381e-05
5.43330990690894e-06
-7.18039858120843e-06
-2.03965996130657e-05
-6.62811201359977e-06
2.27844834147904e-07
-2.35893874247036e-05
-2.35560006281303e-05
-1.66434532438757e-05
-2.33979371759375e-05
-2.16367347990636e-05
-9.93839058130581e-06
-5.37665262764358e-06
-1.69872573613457e-05
-3.22296738239756e-05
-1.38238796729689e-05
1.08294805039439e-05
4.96047943673011e-06
-5.91836043383986e-06
-1.61868563220847e-05
-3.68063506730045e-05
-3.44440413612904e-05
-3.12818745810005e-05
-3.65604088420845e-05
-2.49601336174015e-05
-1.59537651475261e-05
-2.520030917846e-05
-3.45426719210114e-05
-4.57441440419337e-05
-2.75815264690931e-05
-3.02571213214803e-05
-3.55540834223087e-05
-2.07657276894592e-05
-2.43694427151339e-05
-3.14086301720279e-05
-2.53268222427479e-05
1.98307467073752e-06
5.20470416902301e-07
-2.39726405858869e-05
-3.00268181090405e-05
-1.73510958918081e-05
-2.63989998557907e-05
-8.62072596088162e-06
-9.82236415709054e-06
-1.50404508928497e-05
-6.50324429342467e-06
-2.55808530516745e-05
-9.30562032117911e-06
-2.32765848488102e-05
-1.34661274298506e-05
-2.16392706088695e-05
-1.19742948888858e-05
-1.78307133794092e-05
-2.14641352431456e-05
-2.44966080986606e-05
-2.94466680145113e-05
1.74739658956953e-05
-1.57161621781655e-05
-2.25149909862478e-05
-3.15160292324421e-05
-2.18777655746758e-05
-2.09544479799446e-05
-1.42833102207209e-05
-1.51054345001611e-06
-2.67037144802222e-05
-2.93894470567669e-05
-2.04835198920182e-05
-2.27995924838192e-05
-1.07463221685137e-05
-1.92773186637486e-05
-1.96947820761594e-05
3.1097194027771e-06
1.46102087920395e-05
-7.68874849396285e-06
-5.1807633515279e-06
-2.96201263368262e-06
-8.93633848632507e-06
7.30925254793703e-06
-1.76450763816181e-05
-7.8316739380073e-06
-5.42351217303735e-06
-1.34920966740756e-05
-1.22690440023012e-05
-2.52680608428018e-05
-6.89387641384373e-07
-1.92765400679653e-05
-2.1747013774274e-06
-2.5117428824666e-05
-1.22167009130587e-05
-3.54619580590065e-05
-3.20150086770648e-05
-2.27861782888639e-05
-2.12547213519745e-05
-1.53490948457453e-05
-3.23202972695585e-05
-2.76917390226279e-05
-2.16409521631556e-05
-2.64624777921047e-05
-1.35585295538294e-05
-1.05103146951848e-05
-1.51349944048566e-05
-2.1711696145091e-05
-2.00438419742993e-05
-2.76885680394112e-05
-2.36533598144027e-05
-2.1108907547557e-05
-2.05073033544379e-05
-2.58222671141112e-05
-2.23469165663174e-05
-1.64920334539048e-05
-2.29976797426905e-05
-7.98891412424574e-06
-1.59344054680307e-05
-3.91783857859388e-05
-6.32502050273036e-06
-1.47658157873078e-05
-1.16774519409229e-05
-1.3111743435277e-05
-1.72676304876335e-05
-3.54674789448741e-06
-9.67086690317584e-06
8.98903580014197e-06
-2.72426310666789e-06
-1.05471139936438e-05
-2.39145198052288e-05
-2.4191777066476e-05
-1.9568579942962e-05
-1.92597338402096e-05
-8.31773459142274e-06
-2.47039039279161e-05
-2.26111859975663e-05
-4.37044010151094e-05
-3.32601488088807e-06
-9.59012782599509e-06
-2.84766253718917e-05
-1.32237304888695e-05
-2.84037462059241e-05
-1.26926965170402e-05
4.59271173999897e-06
-6.11069408297914e-06
1.91693115426748e-06
-1.54660661186676e-05
5.10003970624236e-06
-1.65363967537378e-05
-1.75999527160761e-06
9.83108654566066e-07
-2.16263090724924e-05
-5.05020410973976e-06
-1.18348702480023e-05
-8.43762454006884e-06
5.11697093740849e-06
-3.12026501732041e-05
-1.71460076140239e-05
-1.63236743518422e-05
-1.1040510842473e-05
-3.6406324464974e-05
-1.38851952375609e-05
-2.28071555016566e-05
-2.62995854962592e-05
-1.67028477297058e-05
-1.46517881328351e-05
-9.90902530566131e-06
-3.88537506150018e-05
-1.45235360935941e-05
-2.65450501910445e-05
3.83220718887354e-06
-4.66624676117486e-06
-1.14734046353517e-05
-7.10840321562672e-06
-1.072402716877e-05
-6.33917438111917e-06
1.40536520716781e-05
-2.07222204203971e-05
-2.32602309216789e-05
-1.66531691000709e-05
-1.16928312246449e-05
-1.73024026917177e-05
5.6396652324224e-06
-2.13869490662455e-05
-2.43817945947112e-05
-9.85511158313816e-06
-1.36285149292931e-05
-1.59923197651765e-05
-3.10560519993415e-05
-2.74658657716535e-05
-3.40819057495101e-05
-1.30053345776307e-05
-2.49165691289724e-05
-4.01469408791194e-06
-1.34869366042867e-05
-6.18228835761325e-06
-4.29875511562996e-05
-2.31506896868243e-05
-2.62379947488076e-05
-1.09075938932111e-05
-3.97031621955244e-06
-1.99469621710729e-05
2.48744127958133e-06
-2.02247416096788e-05
-4.58747605454472e-05
-1.07930793947173e-05
-2.10834582873006e-05
-2.76485729050794e-05
-1.73802408077101e-05
-9.87919964555351e-06
-2.80829944845235e-05
-1.28621354287107e-05
-1.65833379436604e-05
-1.49506165801148e-05
-1.81494536705055e-05
-2.76331442753628e-05
-5.63858214378539e-06
-2.008908478132e-05
-4.01505538097637e-05
-2.16609881092116e-05
-2.56638805021883e-05
-7.52181794193872e-06
-3.05195057104476e-05
-1.86513759277461e-05
-1.59709507748885e-05
5.32834719652008e-07
-2.73473516791846e-05
3.72304567837753e-06
3.90029193076568e-06
1.44794069039046e-05
-1.48707375949913e-06
-1.73740936871546e-05
-1.43451060337116e-05
-1.62496695394875e-05
-7.61435355869198e-06
-1.03591769714966e-05
-1.76628014942797e-05
-4.96752375260166e-06
-2.1047597554577e-05
-1.64882487534783e-05
-1.99575166308387e-05
-2.00424959374691e-05
-1.83429356653327e-05
-8.50096140626174e-06
4.78076600171042e-08
-6.9488896598576e-06
-8.03629780998276e-06
-1.36328576839407e-05
-1.15449780060718e-05
3.12386067693525e-07
-8.80256376038081e-06
-1.34917580312565e-05
-2.05914742423741e-05
-1.65992764271015e-05
-2.16982144806496e-05
-5.55802274384073e-06
-1.5107859405133e-05
4.57989938536329e-06
-1.59425154797076e-05
-5.04688735586263e-06
-2.92359634976649e-05
-3.62887741659678e-05
-5.94133666947527e-05
-1.06720591168693e-05
-1.15066976164086e-05
-3.31088217941827e-05
-2.31848653837323e-05
-2.04969849082565e-05
-2.92999266318615e-05
2.65900698189475e-06
-8.77286373872613e-06
-2.46696979358495e-05
-1.70474861584405e-05
-1.91450815438863e-05
-2.85051835995632e-05
-1.84777348255057e-05
-2.88588824198796e-05
-2.59770886001703e-07
5.74704237078757e-06
-2.84090369312334e-05
-1.0542107578256e-05
-3.0023382643148e-05
-1.12948682936215e-05
-5.64292614868278e-06
-1.29921728643469e-05
-2.01410306160919e-05
-1.04410332413359e-05
-3.1874475630192e-05
-2.14332440840042e-05
-1.9550873871293e-05
-2.66314402552576e-05
-1.71286485718841e-05
-6.6849777846761e-06
-2.19748065453665e-05
-1.32242895434845e-05
8.42595800008254e-07
-1.42825934949001e-05
-1.38502309924932e-05
-2.87827843721119e-05
-9.92528719365988e-06
-3.46368761449369e-05
6.67438032140513e-06
4.94014235067548e-06
-2.47546814715198e-06
-2.50735481463155e-05
-8.90583891118082e-06
-1.1856813310186e-05
-2.16560630594943e-05
-1.52101179731362e-05
-4.41698458472597e-06
-5.58659300850898e-06
-5.65018887860891e-06
-1.30749226064833e-05
7.44813764340494e-08
-2.61226248683862e-05
-1.62725764860233e-05
-1.80916080815545e-05
-2.33341849701177e-05
-1.9619938198549e-05
-2.06392155084575e-05
-9.9282838821582e-06
-2.86405510631009e-06
-2.63300561493036e-05
-2.23275950104048e-06
-1.35100625781444e-05
-3.75984085041112e-06
-1.87575857897325e-05
-1.08181681627254e-05
-1.70173145533208e-05
-4.50263664812951e-06
1.59006477516631e-05
-1.64179258944071e-05
-1.54400902734198e-06
3.68059076343791e-06
-2.25476177064947e-05
-8.1600939642696e-06
-6.72268442111212e-06
-7.36248978537251e-06
1.69086028400335e-05
-2.88836443618956e-05
-5.9969667332223e-06
-2.38325207074799e-05
-2.16330231751312e-05
-1.91227858396505e-05
-1.524314247723e-05
-2.4115257617377e-05
-1.14591684221657e-05
-5.0658265192132e-07
-2.1715458361588e-05
-2.58886768463542e-05
7.70576684746561e-06
-2.5834871449439e-05
-9.12809891726527e-06
-1.5345945859131e-05
-2.81858647388068e-05
-2.92700292518832e-05
-1.50489922547279e-05
-1.7157760872045e-05
-2.08229164790066e-05
-2.63932342468173e-05
-9.3260676455372e-06
-1.75130103748227e-05
-6.3868516647409e-06
-2.42230664135812e-05
-3.59015600900081e-05
-2.14523207290552e-05
-7.80089217558676e-06
-1.30529198841143e-05
-6.52150006567213e-06
1.11455010324161e-06
-4.09325170877883e-06
-2.17650314286767e-07
2.47757587219254e-06
-1.85584902577992e-05
-1.42604174946068e-05
1.34438024754746e-06
-1.16176699302183e-05
-2.32798700541998e-05
-1.6030542973057e-05
-5.04943256251381e-06
-1.60032718882474e-05
-2.29409865836533e-05
-7.16319661595651e-06
-2.53393938097293e-05
-4.56697661923501e-05
-2.64269197464637e-05
-1.83491650108258e-05
-1.79380519237208e-05
-2.73099180133549e-05
-2.31772338644119e-05
-1.62546370288977e-05
-2.5766503586823e-05
-2.6465182748328e-05
-1.73752374289713e-05
-9.81321605015504e-06
1.47756272918325e-06
-9.7412176554058e-06
-9.99180700907228e-06
-3.87561657730999e-06
-7.69849727997353e-06
4.95818996780399e-06
8.70717340837429e-06
2.14911884167532e-06
1.25190721560097e-05
-1.44132580490636e-05
-1.50002727060941e-05
-4.72210250127629e-06
-8.07018693440553e-06
-1.19863156503468e-05
-9.70748601852783e-06
-2.82108385307056e-05
-1.3322663253756e-05
-3.31404347340805e-05
-4.41415563268137e-05
-2.88356347237671e-05
-3.30532484522392e-05
-3.05768381092693e-05
-1.04456884837029e-05
-2.14938981368116e-05
-2.74258261392791e-05
-2.75224060163229e-06
-3.31864484175231e-05
-1.70502710618156e-05
-3.29417137320955e-06
-2.23063245209205e-05
-2.99794198584863e-05
-2.17410378986317e-05
-1.8496540917883e-05
-2.36689589612033e-05
-1.47985393125175e-05
-7.46909975073193e-06
-1.17296315235818e-05
-9.70197115400399e-06
-2.42416296219505e-05
-1.60447873795553e-05
-1.95044811022645e-05
-3.12430496582232e-05
-1.07145299745715e-05
-1.1161024990175e-05
-2.19938308774235e-05
-1.5055486007706e-05
-1.93784841567408e-05
-8.15948575365269e-06
-1.44767547650575e-05
-1.4085639058662e-05
-2.67016760506898e-05
-2.41026891382911e-05
-5.58682265076697e-06
-2.19174727031698e-05
-1.5314454028934e-05
-7.04115135331493e-06
-5.39149355026815e-06
-2.1992050766689e-05
-1.95080383367565e-05
-2.73183097720162e-05
-2.42600026903834e-05
-3.52412363479641e-05
-1.09229463763253e-05
-1.82717064179429e-05
-1.75871414846586e-05
2.53947828125808e-06
-1.38532138333173e-05
-9.63608232693767e-06
1.47745568629565e-06
-1.13248352844001e-05
2.47980001793184e-06
3.55637110806292e-06
-1.88704217720237e-06
-6.20369816037239e-06
-7.49834345136868e-06
2.68444616620241e-06
-1.67540973690776e-05
-1.74275024243726e-05
-2.33459950777711e-05
-2.25174698628441e-05
-2.16458628739054e-05
-3.81020063821966e-06
-1.12648833350638e-05
-1.292843181877e-05
-9.13032729109998e-06
-3.09803378804913e-06
1.06736382681927e-05
-9.11268337022098e-07
-1.29602467651285e-05
-1.33079762318543e-05
-3.61432766072676e-06
-1.22887476602098e-05
-2.13470021067468e-06
-1.99566513930232e-05
-1.57147334560442e-05
2.39323626738719e-06
-1.11488766263849e-05
-2.55237303628458e-05
2.10669525477479e-06
-2.89985266542653e-05
-3.12334982511714e-05
-1.99477790148301e-05
-2.90903746594836e-05
-2.42050683296187e-05
-1.79952406494097e-05
-2.09767960243003e-05
6.42162512086855e-06
-5.74981584212803e-06
-1.26974798824391e-05
-3.14877843323491e-05
-1.39011361839681e-05
-2.2679291666671e-06
-3.42044716552175e-05
-2.22658845620676e-05
-1.45000041464881e-05
-2.00486848218695e-05
-1.37353979032752e-05
-3.04348330214635e-05
-2.91986588386746e-05
-3.35432429369186e-05
-1.00130838236987e-05
-1.37243762878891e-05
-1.98716693366357e-05
-2.73869019878719e-06
4.78390708380424e-06
-1.15608795075443e-05
-1.09589814482228e-05
4.74440076747479e-06
-1.96722411721959e-05
-5.35122459229555e-06
-1.93576751651089e-05
-1.01059985438745e-05
-4.73833757965699e-06
3.49780180360993e-06
-4.91833534251802e-06
1.16170379087608e-05
-1.5718404376756e-05
-3.30927230981234e-05
-2.61861706474727e-05
-2.58029242594871e-05
-3.24646408214053e-05
-2.29232070884923e-05
-4.65843097458291e-05
-3.19670978169294e-05
-2.80632423646126e-05
-1.86267745578124e-05
-2.22470110359618e-05
-2.03499806514652e-05
-1.83784329296979e-05
-2.35237839454672e-05
-8.3742574136432e-06
5.4758393278482e-06
-4.20047994902459e-06
-9.02213408749697e-06
1.69972298075212e-05
-7.70150624175245e-06
-1.12215251020447e-05
-1.18394981392633e-06
-1.47114304507567e-05
-2.22853293988642e-05
-1.40508624147303e-05
-1.80578973585758e-05
-1.85415549152636e-05
-1.98339349513962e-05
-2.26921198648178e-05
-1.74253554276819e-05
-1.9733627487464e-05
-4.68445871759798e-06
-2.02115560129661e-05
-7.56889361503443e-07
-1.68945114301631e-05
-1.04373385459919e-05
-3.93768790145691e-06
-6.54271506660944e-06
-3.0778516120366e-05
-1.37764989783099e-05
-1.21498121009926e-05
-1.22930871246785e-05
-1.57043263509234e-05
7.52082953671243e-06
-3.04385325056448e-05
-3.23950817352583e-05
-2.35084444281337e-05
-1.46210365387272e-05
-2.88585368328708e-05
-1.11984593875534e-05
-2.63488098314041e-05
-1.60277638736605e-05
3.04865386175702e-06
-4.99238975792513e-06
3.19588816044918e-06
-3.05560159723497e-05
-2.02735163916975e-05
-1.90203671642088e-05
-3.56567527895086e-05
-7.05011439858703e-06
-1.38928015908274e-05
5.07360108294902e-08
-1.52778288491542e-05
-1.95320832117781e-05
-2.04604700812065e-06
-1.20388837559901e-05
-3.51471201997035e-05
-1.98962122726832e-05
-9.82858536399364e-06
-2.84163051759641e-05
-1.67157892632481e-05
-3.79083277752376e-05
-2.54850795400478e-05
-5.29644025392893e-06
-1.89379900234653e-05
-2.4185118915891e-05
-1.09523225903579e-05
7.51778838173994e-06
-1.36377879034981e-05
-2.15424339149669e-06
-1.91843265630953e-05
-1.57128977517531e-05
-3.50146671722272e-06
-1.74413373438171e-05
-2.88561632212958e-05
3.55569433896955e-06
-4.00711586151511e-06
-2.5088301767035e-05
4.39239913508097e-06
-2.34384255967814e-05
-9.41557693918301e-06
-2.46402803953546e-05
-2.64891173560759e-06
3.77184686675866e-06
-6.73820829681257e-06
-1.23729888076771e-05
-1.07169021704918e-07
-1.45300246934311e-06
-3.07003097730457e-07
5.69447072614681e-06
2.58160781462444e-06
-2.93529303729608e-05
-1.13906475994601e-05
-2.22130582154793e-05
-1.93017797548459e-05
-1.57434674871086e-05
-2.18290988328563e-05
1.22791844583608e-05
-3.33644845562327e-05
-1.92603256767928e-05
-2.6524397163143e-05
-1.81791718713633e-05
-7.72865089833562e-06
1.30081583066566e-05
-1.37466926240482e-05
3.15725984165504e-06
-1.06807868982338e-05
1.48896009917444e-06
-1.45827006365606e-05
-2.11041478733617e-06
1.56087726835353e-05
-1.63705152522051e-05
-1.23874710165747e-05
-8.18177062412363e-06
-1.15605794654316e-05
-1.44393624202954e-05
-2.11433017355058e-05
-1.92443085862532e-05
-1.97469013519763e-05
-3.43501259839804e-05
-2.49029765234717e-05
-3.42620108874856e-05
-2.24994400109646e-05
-2.26821494683204e-05
-1.7267542912601e-05
-9.14747152778718e-06
-1.25133696198347e-06
-1.31958973869047e-05
-1.77202067596834e-05
-4.08558546732474e-05
-1.48159986327529e-05
-1.62806953927175e-05
-3.35421512313103e-05
3.81860838530459e-07
-1.76051277938241e-05
-2.88536895240553e-05
-1.69502389183036e-05
-2.0828460107541e-05
-3.68215434070044e-05
-1.19340054258602e-05
-2.51053048674305e-05
-2.66111553275819e-05
-4.92826099441972e-06
-5.33243561886985e-06
-2.18700508931519e-05
-7.17943453455795e-06
-2.53180612366467e-05
4.24720144380345e-07
-2.02866097504413e-05
-2.12318069492712e-05
-1.68830708592634e-05
9.03247795227481e-06
-1.50622978201187e-05
-1.54761234087387e-05
-6.75553438682054e-06
-1.63904580115992e-05
-1.73457175910614e-05
-4.46380860150315e-06
-1.82893329781014e-05
-3.74815514898197e-06
-1.42313149919453e-05
-4.58692146738582e-06
-1.36372622099059e-05
-2.37414343189252e-05
-7.83260611223984e-06
-1.51361691328262e-05
-1.06127558225936e-05
-1.54793412099124e-05
-4.866430926028e-06
-1.85427349884592e-05
-1.5038870308375e-05
2.91139540175357e-06
-6.86475916486707e-06
-3.00795768591371e-05
-8.77189651742226e-06
-6.106341545152e-06
-1.89008875185772e-05
8.91528954693163e-06
-9.11598272570604e-06
3.79188052479656e-06
-3.32198348984636e-05
-1.05629656048733e-06
-2.01239470343965e-06
-2.40629533038002e-05
-1.86736130013694e-05
-1.607888617501e-05
-1.42256498170156e-05
-1.1290450129543e-05
-4.92942481045205e-07
-2.4580419916392e-05
-2.31569040481326e-05
-3.15706783905049e-05
-1.6625479634288e-05
-1.92806766957004e-05
-2.54237753829762e-05
-1.35153210933461e-05
-2.36076083155996e-05
-2.01886053654891e-05
-2.65400784922078e-05
-1.5068433713139e-05
-1.81701407842744e-05
-3.01627190915768e-05
-7.53246892239729e-06
-2.09919690884091e-05
-2.23835217206066e-05
-1.57906086222109e-05
-9.28079075055482e-06
-1.64326828934179e-05
-5.20484347672193e-06
-1.64531132129648e-05
-5.85885784118105e-06
-1.25046317879224e-05
-2.70831615403131e-05
3.56219997839157e-06
-2.46749758506475e-05
-2.86773088377357e-05
-1.03171860000183e-05
2.98036332219595e-06
-5.41051986967527e-07
-1.59472655273905e-05
-8.25505007377108e-06
-2.15580329877553e-05
-2.0631898992815e-05
-1.78951528610056e-05
-1.88039876213477e-05
-1.81492141588078e-05
-4.234539704261e-05
-1.68446962894219e-05
-1.85958956694821e-05
-8.91108124514077e-06
-2.26091532461992e-05
-1.25107674728938e-05
-3.84502788692981e-05
-3.28094184076401e-05
-1.74542928364905e-05
-2.19506394999502e-05
-2.86288610471973e-05
-8.96962340120548e-06
-1.66746903727825e-05
-5.27327081060736e-06
-8.38102705820666e-06
-9.17130566491849e-06
-6.2935977090508e-06
-1.13745280852436e-05
-9.11340729128022e-06
-3.42785477797735e-08
-1.33394477682268e-05
-1.07101040401574e-05
-3.55869058339255e-06
-3.73712316585149e-06
3.12162664779854e-06
-2.24635947491344e-05
-2.76662298284956e-07
-8.83937079005256e-06
-1.4495601202388e-05
-2.57953265779477e-05
-1.4719607526328e-05
-1.53751802921515e-05
-1.66072028412243e-05
-5.51556745328573e-06
-1.13015534382357e-05
-1.58834456896895e-05
7.18830330483809e-06
-2.8894620702676e-05
-2.58257624251855e-05
-1.22103759448817e-05
-1.36626633541192e-05
-2.12720673310903e-05
-3.99792659447477e-05
-3.2509991250737e-05
-3.83713959548172e-05
-2.94207015478747e-05
-1.92976361384876e-05
-8.75371489391693e-06
-1.18091001977766e-05
-3.49186261135075e-05
-1.69239854104315e-05
-1.15967867485067e-05
-1.29271607597592e-05
-2.03388197442275e-05
-3.67349104294139e-05
-9.42482016469558e-06
-1.39718799470748e-05
9.01179671263021e-06
-4.4017077994819e-06
-1.86653329210501e-05
-2.31110346632433e-05
-2.10755555309655e-05
-2.15431336322664e-06
-2.20089549914697e-05
-2.37547895622439e-05
-3.6754052614156e-05
-2.28511080145971e-05
-2.52280464948025e-05
-4.20464069284764e-05
-4.78606518469801e-05
-2.2346844635905e-05
-2.5862954838466e-05
-2.01689755774312e-05
-2.36445099978478e-05
-2.52059049759176e-05
-3.12726421465971e-05
-1.11806001159357e-05
-3.02518366523702e-05
-2.91487607542535e-05
-1.90613128461614e-05
-2.79972462189893e-05
-2.58739138129351e-05
-2.91375072140452e-05
2.31623376726353e-06
-1.62300036263503e-05
8.25377264074881e-06
-1.42414454947658e-05
-1.64924250340161e-05
-1.38696651492502e-05
-1.15238607688e-05
-5.00076842469627e-05
-2.67347704499859e-05
-1.91664911677777e-05
-1.9537799885482e-05
-1.53825487720875e-05
-1.88901732215282e-05
-9.60262377470454e-06
-1.43586433518597e-05
-2.01486607460121e-05
-8.75323591251812e-06
-2.25659112046616e-05
-2.76870140656974e-05
-2.90065371978332e-07
9.48267152922326e-06
-2.69381553870002e-06
-1.37504833544712e-05
-2.54871463130157e-05
-9.50460798794389e-06
-2.10307637147595e-05
-3.59985606858941e-05
-4.52554401285484e-06
1.59905047505357e-05
4.69814149528295e-06
7.54435724711636e-06
-5.27385146995172e-06
-6.19182358483033e-06
-1.4695305071615e-05
-7.33175667670009e-06
-1.71313034520299e-05
-9.34012293561205e-06
-7.74511556247249e-06
-2.02558257599648e-05
-1.28878615194962e-05
-3.08046458083224e-05
-1.5537292466675e-05
-1.59210683240076e-05
-1.97461528923138e-05
-1.33804805430574e-05
-4.41199222808993e-05
-1.9569950652666e-05
-2.28837013834551e-05
-1.83548320899171e-05
-2.75813379575594e-05
-1.11150539057452e-05
-3.20968260203376e-05
-2.98400156712528e-05
-1.98421301349308e-05
-2.04012052922224e-05
-8.49082186660418e-06
-1.67775815320784e-05
2.91059615602259e-06
-1.16073556705788e-05
-1.98377955640679e-05
-1.06044347715052e-05
-1.94852009613261e-05
-1.36111642609914e-05
-2.60247600849672e-05
-7.53238148998358e-06
-2.14357187037651e-05
-3.28275995707494e-05
-3.06685649585105e-05
-2.78411956809254e-05
-1.92594489298838e-05
-2.96790285781121e-05
-2.04964490196298e-05
-2.49444832547293e-05
-6.77146453621497e-06
-1.41323118244721e-05
-3.97919895952104e-05
-2.55561460824577e-05
-2.62965001568192e-05
-1.41398852206345e-05
-1.62064695603062e-05
-4.79254704408997e-06
-2.31421552349312e-05
-1.99989538624968e-05
-1.10587949261915e-05
-2.25399795953532e-05
-3.23499487480666e-06
1.25856645016306e-06
-1.61909070285769e-05
-1.69405832700624e-05
-2.20654309617123e-05
-1.76044627411812e-05
-1.79318799560258e-05
1.62896739022315e-06
-3.56072264056493e-05
-1.07530055385733e-05
-6.55265676030556e-06
-8.02591323684218e-06
-2.42466769621836e-06
-5.3608265647742e-06
2.33433672152062e-06
3.15786189366314e-05
-1.00147883838017e-05
1.78402918038248e-05
-7.08263096959946e-06
5.40646066811065e-06
-1.55320852887653e-06
-1.50459139180912e-05
-1.71914580476438e-05
-3.20156979842402e-05
-4.31373375179435e-06
-2.39924192554849e-05
-2.41106834225335e-05
-1.51304296673921e-05
-3.73185200401523e-05
-3.97542263364697e-05
-2.53598541860734e-05
-2.94003040262479e-05
-4.05271312342548e-06
-1.80839474677655e-06
3.51458668753383e-06
-1.02621723553033e-05
-1.63358611116349e-05
-1.12519749897178e-05
1.17503821430237e-05
-3.9458739859478e-06
-1.71186840877897e-05
-1.30322183614126e-05
-1.61122440577572e-05
-2.87989363399138e-05
-2.10551116391482e-05
-2.18831801701755e-05
-2.14768964541116e-05
-5.17291113458745e-05
-2.47913322558785e-05
-2.01994137097111e-05
-3.63984090532058e-05
-2.04955426039789e-05
-2.99739017982774e-05
-2.60538682922168e-05
-5.42359164549171e-06
-1.75974633345793e-05
1.41222114883179e-06
2.12555799756479e-05
-2.01979528938249e-05
-2.26609404452574e-05
-4.36059691563289e-06
-3.14349243498058e-06
-2.64285939383077e-05
-1.34654704706887e-05
-3.7806519542667e-05
-3.32696623389562e-05
-2.62324368295256e-05
-3.73779439764596e-05
-3.66095652703151e-05
-4.49964551165611e-05
-3.03426998497127e-05
-4.69479449651895e-05
-2.40533175214505e-05
-2.21899011426399e-05
-1.70395351374944e-05
9.99102908802788e-06
-2.11742268979779e-05
-1.72232104598596e-05
5.48660339451545e-06
-1.79688009388985e-05
-7.0851400473073e-06
-1.78887481674322e-05
-1.09681155795472e-05
3.9148254720705e-07
-1.98456076905255e-05
-2.85548237211221e-05
5.28273011563271e-06
-2.52924347588847e-05
-2.75138174334561e-05
-2.62732107973304e-05
-2.34149778420502e-05
-2.02029285364554e-06
-9.77456542829815e-06
-8.38518340786148e-06
6.75595745253447e-06
-1.94242156873404e-06
-2.92026878455846e-06
-1.47679846130534e-05
1.27092417212799e-05
-4.76710360138163e-06
-7.87401153173575e-07
1.00392462697123e-06
-6.43669181620515e-06
5.92893487261e-06
-2.0801170629078e-05
1.97618687064894e-06
-2.19939019505429e-05
-1.49037883930272e-05
-1.36836066915322e-05
-3.15019385381738e-05
-3.10106762692152e-05
-3.41812690735093e-05
-5.67858733317829e-06
-2.33490973106555e-05
-2.5098224684959e-05
-1.0289439156443e-05
-1.50575003737948e-05
-2.65442903221749e-05
-2.941847763297e-06
-6.8041205432362e-06
-5.55456978505252e-06
-8.4251427889092e-06
-5.71671600801191e-06
-2.19724078736216e-06
-1.87253360695669e-05
-2.14460997107296e-05
-1.70426436689151e-05
-1.72354438987016e-05
-2.1338506818182e-05
-3.05840592509449e-05
-5.97555646334658e-05
-4.01249346899646e-05
-3.76794003396306e-05
-2.79318016195881e-05
-3.17948307438854e-05
-2.38153419458181e-05
-3.38151686076268e-05
-1.24323804214738e-06
-2.17628733934706e-05
-5.75930315246567e-06
-1.0652717827752e-05
-3.09114424827513e-06
3.77325988497599e-06
-1.16828464739589e-05
-5.8374519680966e-06
-1.41176713173956e-05
-1.46547336172504e-05
-2.19206476027604e-05
-2.78526830617966e-05
-2.13389147017884e-05
-3.82040722992049e-05
-3.65291317765775e-05
-3.62547787814415e-05
-1.80517730197746e-05
-2.59224767173564e-05
-3.07778864319849e-05
-1.77197281393957e-05
-1.10493526102589e-05
-1.19522317088909e-05
-1.99041997799306e-05
-9.34673480825042e-06
-1.28640118329623e-05
-2.05138388848847e-05
-1.12487552684099e-05
1.71567364265618e-06
-1.70892704540421e-05
-1.13547161487186e-05
-1.72461144843384e-05
-3.64568362699943e-06
-9.68360638328988e-06
4.12531357224188e-06
-6.9214757713551e-06
-2.51000755463521e-05
-8.25961600497378e-06
-3.58793935052084e-05
-1.91695037084414e-05
-1.5377745238314e-05
-1.09690135892759e-05
-2.1832250560314e-06
-1.10878017706049e-05
-4.42099875829771e-05
-2.43069622595063e-06
-3.60652414583309e-06
-1.24359868971588e-05
-4.69859308210033e-06
4.74926461030974e-07
-8.37901256661067e-06
-2.32901290521418e-06
-2.3709592957196e-05
-2.13130159897263e-05
-2.0032332335051e-05
-2.22171014349736e-05
-2.83448106821247e-05
-1.59708565001089e-05
-2.150045200961e-05
-3.40465345984717e-05
-2.25081177175165e-05
-1.88347448355389e-05
-1.21753838650329e-05
-5.04788887745415e-06
-1.02687793247071e-05
1.19811205859918e-06
-1.30824142425314e-05
6.79950238974052e-06
-1.80066458341609e-05
-9.18685334076372e-06
-9.29375647358157e-06
-1.09868088133306e-05
-1.80322305204123e-05
-4.73081323452374e-07
-3.41794665733905e-05
-2.67608002607094e-05
-1.32846863431377e-05
-3.07385529287835e-05
-2.44214757946555e-05
-3.84647770305341e-05
-3.21681554413001e-05
-2.10026811587559e-05
-2.58172692859589e-05
-3.17713748904794e-05
-3.81700178100021e-05
-2.8665368366259e-05
-1.34479320713374e-05
-1.25176514330449e-05
-1.41911599359135e-05
-1.31981795648278e-06
5.38788168335664e-06
-1.49115309543303e-05
-2.2330618982032e-05
-8.11273452338978e-06
-3.2051602499033e-05
-2.67761150366217e-05
-1.4011054207932e-05
-2.22883550751607e-05
-2.25324532610417e-05
-2.16551994391444e-05
-2.85985678581392e-05
-1.53034131897625e-05
-1.19351340931714e-05
-1.18422391502761e-05
-1.7233129067689e-05
-2.24319536326001e-05
-1.80733540129995e-05
-1.41528224521443e-05
-1.20903039541548e-05
-6.89811995513498e-06
-2.22925019957386e-05
2.51932862999547e-06
-1.57579076521368e-06
-7.88928685154901e-06
-6.01220197008595e-06
-1.84198873102976e-05
-2.9851480863796e-06
-5.08952867444204e-06
-7.41278966636629e-06
-2.11941849322337e-05
-2.07497640314789e-05
-2.96018537090746e-05
-1.87839984533169e-05
-1.8806636688928e-05
-1.59540801237063e-05
-1.6679400646255e-05
-5.96892011586691e-06
-1.17152195052052e-05
2.7004537143255e-06
-4.8576494596291e-06
6.1399767338722e-07
-3.23960088325815e-06
-1.28849194549261e-05
5.9978482351669e-06
-1.48466542130844e-05
-2.37274676820366e-05
-2.18060894653253e-05
-2.98946562500578e-05
-1.94941078258164e-05
-2.08224797842432e-05
-5.23557362164279e-05
-2.23540046224754e-05
-2.93288486551047e-05
-6.64981342623203e-06
-1.88381144240262e-05
-1.91304486195696e-05
-3.05150701824045e-05
-3.76801875087726e-05
-2.97020284630247e-05
4.03420108846472e-06
-1.50158535560928e-05
-1.6205987260732e-05
-1.09294052771256e-05
-9.99119783450544e-06
-9.1904210804131e-06
-2.53252382407197e-05
-1.13100737205417e-05
-1.88988302275643e-05
1.44681774629233e-06
6.77235383156402e-06
-9.52221212279751e-06
-1.21644516330463e-05
-3.36764498864404e-05
-1.38482619739184e-05
-2.43856446391422e-05
-7.61013618867851e-06
-2.47425803860423e-05
-3.96535333889806e-05
-1.7087873689965e-05
-2.1032829962253e-06
-2.55980237265195e-05
5.38306798167084e-06
1.97601687603305e-06
1.81212146622017e-07
-9.90262252665401e-06
-2.38888710266436e-05
-1.77605179160856e-05
3.11571799677916e-06
-2.05814563336977e-05
-2.63523019713891e-05
-3.22296958599703e-05
-2.28518542144873e-05
-1.75936254902961e-05
-2.8673007442956e-05
-2.847804628895e-05
-9.57259350137875e-06
-1.19419784823552e-05
-3.39734777787974e-05
-8.40620447931783e-06
-4.59001209969475e-06
2.18146103867857e-06
-1.95767832627569e-05
1.1570046749511e-05
7.2430805172263e-06
-5.60694675354709e-06
-6.3270854264454e-06
9.24328774709439e-06
-8.52352758661487e-06
-5.88085180588676e-07
-1.18241599944727e-05
-2.2419638108503e-05
-1.86776476369062e-05
-4.95707877587505e-06
-1.86109026366698e-05
-1.85748281655726e-05
-2.83337755899144e-05
-2.26153785678857e-05
-1.58970072253929e-05
-1.87618888841021e-05
-2.30507528118353e-05
-2.82975093991618e-05
-2.00427441945134e-05
1.32223489612393e-06
-3.48273182786451e-07
5.63765947638619e-07
-1.41815850631482e-05
4.88224973636699e-07
-1.11544543388974e-06
-3.54503758614801e-05
-7.03896830483785e-06
-2.1809187043737e-05
-1.69325948897893e-05
-2.87844300764187e-05
-1.12712814593915e-05
-1.84127169959814e-05
-2.03663760277782e-05
-2.7624440824828e-05
-1.87590729452153e-05
-3.45273252433904e-05
-1.37208436524535e-05
-2.87888036784793e-05
-8.33141962316261e-06
1.12406094754279e-05
-1.33614414349019e-05
-1.19240579609892e-05
7.13672287033057e-06
-1.88910186081492e-05
-3.67667921946785e-05
-2.08851051444987e-05
-4.67376288698249e-06
-2.26336845501954e-05
-2.2427753631339e-05
-2.34356701890551e-05
-3.46470140930146e-05
-3.01610094158083e-05
-3.10269709382549e-05
-2.83572744552515e-05
-1.9927538444609e-05
-1.74782379496691e-05
-2.76531812693573e-05
-2.91519409579233e-05
-3.11841262284037e-05
-1.31375121418196e-05
9.16528420482892e-06
-1.59960282756634e-05
1.16732797466009e-05
2.8523337583191e-06
-5.94305518531041e-06
6.70806962823352e-06
1.55485683898542e-06
-1.9349760511659e-05
-4.11636254076187e-05
-3.40241457539239e-05
-2.68344852814831e-05
-1.15822776886294e-05
-3.34938163634839e-05
-1.12965197890336e-05
-2.74944081274756e-05
-3.00738479906222e-05
-1.76522859742355e-05
-1.58850985427975e-05
-3.34133373750645e-06
-1.12240484754466e-05
6.11356304562802e-07
-7.52623086299263e-07
-7.83213016962067e-06
-6.80549725289336e-06
6.07636290820976e-08
-5.0360190731213e-06
-1.26063789107941e-05
-1.2469725746913e-05
-4.06662854701968e-06
2.02090519184122e-06
-9.0989314428456e-06
-5.11741811472957e-06
-1.32715088752987e-05
-7.51398754987827e-06
-1.86516454228817e-05
-2.61507319400703e-05
-1.83545520713738e-05
-6.01608125733781e-06
-1.11033249534144e-05
-1.5632131875115e-05
-3.04259602636108e-05
-2.22351325277741e-06
-2.06183484355671e-05
-2.20115356675609e-06
-8.08429038028819e-06
-2.80044329594663e-06
-2.93792948622838e-05
-1.63263362773719e-05
-2.17074813979473e-05
2.9920520873935e-06
-3.12061581809929e-05
-1.2758482479713e-05
-4.60246338477368e-06
-1.69476180329665e-05
-1.33674175565389e-05
-2.13362833876742e-05
-3.28344019910011e-05
-1.68306302499661e-05
-2.51830595217769e-05
2.22065863996273e-06
-1.39821964382734e-05
-3.46714807127618e-05
-9.36075795860869e-06
-1.38753054744182e-05
-5.19769387379362e-06
-1.20425764636646e-05
-2.03387062250597e-05
-2.56900561564872e-05
-3.08795676372651e-05
-3.47926807860904e-05
-1.00664138184804e-05
-2.14695889794932e-05
-2.4064962034031e-05
-6.2528989952727e-06
-2.36198092824101e-05
-2.80980306074114e-05
-1.7204254379733e-05
-1.98936706426854e-05
-2.26689491756376e-05
-1.03878395438275e-05
-6.67393964952388e-06
-1.98670952703715e-05
-8.57101645668096e-06
-1.58068095349797e-05
-3.06655503084477e-06
1.52725745183121e-06
-5.91346455910792e-06
6.68702222473102e-07
1.92306809910604e-06
5.29346566012914e-06
-8.92277572440917e-06
1.83069337987902e-06
-2.47217443884263e-05
-4.28784979126961e-05
-3.97487941222555e-05
-5.05093654615706e-06
-8.62508288268718e-06
-2.92509377798445e-05
-1.86369321022114e-05
-6.32594750190571e-06
-1.64934904581182e-05
-2.60589552813601e-05
-7.72874338415368e-06
-1.19893797005399e-05
7.52108660016811e-06
-1.26124543313915e-05
-1.14193146894848e-05
5.3699135419234e-06
-2.06895961689345e-05
-1.66720876536564e-05
-1.51017329713939e-05
1.79735484748466e-05
2.48591735513555e-06
-1.3193548316713e-05
-9.89229934884497e-06
-8.72508021489555e-06
-8.04361597293648e-06
-1.5549244568295e-05
-1.31547779533858e-05
-1.67034018976965e-05
-1.63736473790843e-05
-3.09584734979419e-06
-1.71985792237492e-05
-2.03262118137279e-05
-3.73727523492878e-06
-9.34069699671791e-06
-7.4736211880866e-06
-2.91060050900856e-05
-1.10874447472752e-05
-3.76875161318769e-05
-2.99314824896809e-05
-2.85111178444407e-05
-6.41490322443492e-06
-1.12853255020679e-05
-2.42327940455452e-05
-1.54260844816997e-05
-3.88232144664261e-05
-2.43242177398203e-05
-1.71613602553343e-05
-9.69192828927135e-06
-7.14435328025804e-06
-1.12963173176378e-05
-1.84089511299991e-05
-2.65362871453675e-05
-1.90636152730837e-05
-1.09085967113992e-05
7.35473402611495e-06
-9.46704528616e-06
7.54793537812865e-06
-1.29162901460412e-05
3.06429198290542e-06
-5.96817256048072e-06
-1.69176145517137e-05
-3.18495088499036e-05
-2.81425629924939e-05
-2.38461341091549e-05
-3.17518341178961e-05
-2.93821945732463e-05
-2.09730414601761e-05
-3.84279389064907e-05
-1.69709230194412e-05
-2.09243640590891e-05
-1.8227515948596e-05
-1.992141831727e-05
-2.5573264084246e-05
-4.78471192015455e-06
-2.09812045500863e-05
-7.56650572504604e-06
-6.39242786380315e-06
5.37560423419848e-06
-9.27807105431916e-06
-2.66853519264463e-05
-1.00568680667405e-05
-1.42904381873412e-05
8.54867226944677e-06
5.18375897527508e-06
-2.9066577779805e-05
1.31951648678641e-05
-3.18122224155575e-06
-1.16754031105312e-05
-2.1639651045144e-06
-3.86939467112085e-06
-1.96673174325899e-05
6.13164513298785e-06
1.10047967643906e-05
-2.1976314310493e-05
-1.24091362051255e-05
-6.12461000230372e-06
9.02065034192542e-08
-9.86926678158068e-06
-1.0530643726351e-05
-7.2111251838709e-06
-2.19241921303913e-05
-1.93108152955606e-05
-3.37135992076761e-05
-2.20402674306009e-05
-1.94499218009684e-05
-2.44249569344764e-05
-4.70452984268677e-06
-2.07460095970608e-05
-7.33811697195752e-06
-6.68517386072112e-06
-2.03335255691713e-05
-4.81081862389755e-06
-1.60139365798825e-05
8.2712097506786e-06
-1.77023636160977e-05
-2.27942718684813e-05
6.4709098075285e-06
-2.87758497076028e-05
-1.66586307144091e-05
-1.43631729612299e-05
-5.83501585078436e-06
-1.02654316490776e-05
-2.65158185125477e-05
-4.41248201449593e-05
-2.37448565101626e-05
-1.36955954314363e-05
-2.56385752577943e-05
-4.26708078071736e-06
-3.01499034223455e-05
-1.30636277512934e-05
-2.05019195812189e-06
-2.23787747012989e-05
-2.0185549977878e-05
-1.10318162322978e-05
-2.27891857936839e-05
-1.92380621270601e-05
-2.32629242433044e-05
-2.13914577288356e-05
-2.6047646329318e-05
-1.99713562822106e-06
-3.33940150537459e-05
-9.25202264751054e-06
5.13177985469329e-06
-2.29443091649767e-05
-2.7208838478203e-05
-1.85396849931276e-05
-2.75755200661539e-05
-2.31031838314884e-06
-7.09521181211564e-06
-1.74459823701276e-05
-2.13796942420548e-05
4.42729019692257e-06
-2.02878688766947e-05
-5.54017778679683e-06
-1.42076000876236e-05
-1.70972826852371e-05
6.20722479033988e-06
-2.3946867742232e-05
-1.96973733203779e-05
-2.98811310879143e-05
-1.3379515690768e-05
-3.83165696677994e-05
-1.11736426765329e-05
-1.78786783381528e-05
-1.71137448076957e-05
-3.31748158785647e-05
-4.42348259857994e-06
-2.83975264912303e-05
-1.20182015386812e-05
-2.34484892061292e-05
-1.30728889726332e-05
-2.60610313253707e-05
-1.99226441391084e-05
-1.38097137307641e-05
-1.50604668574436e-05
-5.7666283620467e-06
4.22937041105672e-06
-9.78378516056922e-06
-1.4402244336864e-05
-8.51052314137874e-06
-2.06287879527265e-05
-1.40648358342575e-05
-1.49230742812944e-05
-2.30453892110558e-06
8.37283081901653e-07
-1.27927809482772e-05
-3.48244085624925e-06
2.61208770447883e-06
-1.01245371255231e-05
-1.41736812279252e-05
-9.83068526419945e-06
-4.33711544429271e-05
-3.3575324652713e-05
-1.36229270252673e-05
-3.17295661924139e-05
-3.02453125830316e-05
-3.6266692236233e-05
-1.68368786136506e-05
-4.29962031018777e-05
-2.84156380888433e-05
-1.35582241148938e-05
-1.11139765879916e-05
-9.0128399474362e-06
-6.23004212733736e-07
-1.86896717271607e-05
-1.24504946255916e-05
-1.6055724350227e-05
-2.7313266695311e-05
-5.37397743437294e-06
-3.50940493085554e-05
-3.36072301556199e-05
-1.88707971600209e-05
-1.04842242818933e-05
-2.06415492568764e-05
-2.65102303845324e-05
-2.20182853656855e-05
-1.37432193897519e-05
-3.73226791951698e-05
-3.02582659819793e-05
-3.70015106514352e-05
-3.22079806746293e-05
-2.42183847544169e-05
-2.96004168457252e-05
-1.12189187341025e-05
-9.86180939264725e-06
-3.73794690355132e-05
-2.36237931438946e-06
-1.05424818302482e-05
-2.93543661380694e-05
-1.87162135674139e-05
-1.89418821593055e-05
-1.99885468307303e-05
-1.27210657710165e-05
-2.64360711366741e-05
-3.0739697977457e-05
-1.35152454769365e-05
-1.78537461371488e-05
-1.88958551284816e-05
-6.65761973560654e-06
-2.02049000302604e-05
-2.04522157656737e-05
-1.09703148843402e-05
-3.67032046372699e-05
-2.850623572039e-05
-1.53791699442016e-05
-1.10778758387644e-05
-1.0851678902672e-05
1.53087258298926e-06
-1.09681558056646e-05
9.02279314206309e-06
7.11661237739144e-06
-1.08505473817492e-05
-2.22530406895102e-05
-1.62272878069187e-05
7.63388970368632e-06
1.10490458149312e-06
-6.98427894040807e-06
3.34040944499985e-06
-1.15670535295067e-05
-2.40250926834805e-05
-8.99053792899806e-06
-2.15538429662965e-05
-2.59281225719004e-05
-3.63612711111402e-05
-1.73551785693873e-05
-2.55836085383075e-05
-2.34992849431668e-05
-1.41734599696118e-05
-6.9461084812642e-06
-1.65328560539308e-05
-1.09806385595808e-05
-2.92798304351743e-05
-2.70905449880871e-05
-1.05647742153609e-05
-1.66190425112079e-05
-2.54364137059622e-05
-3.69208890615131e-06
-1.95369063906927e-05
-8.24780341513996e-06
-1.29668308931038e-05
-9.85194595660216e-06
-2.75932824823495e-05
-2.66705225701282e-05
-4.98662730902467e-06
-2.11909476977464e-05
-2.123628779733e-05
-2.4398285247388e-05
-1.14507157278552e-05
-1.2033405947701e-05
-2.43942323501244e-05
-3.50241233539594e-05
-2.07585693433032e-05
-1.7802697193591e-05
-2.50480461087178e-05
-2.09989246779568e-05
-3.05033028922678e-05
-2.6282160686877e-05
-2.89826671117849e-05
-3.01472614631297e-05
-3.00414787739148e-05
-4.73630695902122e-05
-1.49188579772556e-06
-2.36895156819085e-05
-9.73504392774119e-06
-2.20726041884574e-05
-1.90758968119089e-05
-2.14564315345513e-05
-2.99149315584958e-05
-8.23848265342741e-06
-2.41159419014617e-05
-1.1485557873399e-05
-1.54472215805538e-05
-1.90760339556074e-05
-1.60679194780835e-06
-2.62365390076484e-05
-2.37107686270297e-05
-8.36182825005035e-06
5.59082862332511e-07
-2.02420076000416e-05
-6.54732241381814e-06
-3.57587744796501e-05
-1.64112111909057e-05
-2.25675411080623e-05
8.45581851140975e-06
-1.52812526667168e-05
-7.72182669991695e-06
-3.35100076126264e-05
-1.67648969550691e-05
-1.51868885316338e-05
-1.7992343371189e-05
-2.74974977395605e-05
-2.10079802751987e-05
-1.00462344224846e-05
7.07756043466005e-06
7.04653379882789e-06
-1.10201898549321e-05
1.08703057624717e-06
-3.02464248145911e-06
-2.32061970371512e-05
-2.100002527521e-05
-3.57965430529234e-05
-2.39879337218145e-05
-1.26576666484779e-06
-8.18776232650611e-06
-9.41924101431091e-06
-2.03334463961528e-05
-6.54471611146598e-06
5.08248139746823e-06
-2.04673306924509e-05
-2.91270724057011e-05
-1.37748797474696e-05
-1.46804518445971e-05
-3.56001836291761e-05
-1.42986767189472e-05
-1.95323427214016e-05
-1.65555313872128e-05
-1.61614705807933e-05
-1.45205167611949e-05
-2.42071158419658e-05
-3.92674537553881e-06
-2.5499802348134e-05
-2.37789864144646e-06
3.75108456074023e-06
-1.70864827301059e-05
-4.0824810177739e-05
-1.52660352852628e-07
-1.31389300210784e-05
-1.9081431651444e-05
-2.87581412844899e-05
-2.85145814756381e-05
-1.34111601938858e-05
-4.13908425637721e-05
-4.72806940369302e-05
-2.54947498710333e-05
-4.05881861115469e-05
-2.60129834227612e-05
-8.59317925946499e-06
-1.78330549566361e-05
-2.51669244453265e-05
-1.65182783559677e-05
-2.54876548074193e-05
-1.52607260393457e-05
-1.49960064225772e-05
-1.20576567546265e-05
-2.00512787703684e-05
-1.18416941869932e-05
-1.84337465826424e-05
-2.19150060493358e-05
-1.5821845507676e-05
-1.95060721194869e-05
-1.70142230051352e-05
-1.08501250790492e-05
-4.21950471696358e-05
-1.67499399779277e-05
-2.45211138353456e-05
-2.44510997499204e-05
-2.11876981766947e-05
-1.27647643164108e-05
-7.05227773084819e-06
-5.73908523096546e-06
-2.60148453463608e-05
4.26518747955641e-06
-1.2161670334924e-05
-7.15673434185567e-06
-1.31337769086121e-05
-1.11084607981454e-05
-5.57451119227328e-06
-1.58785005406125e-05
-1.50772432955884e-05
-6.35582384405923e-06
-1.68840180971487e-05
-2.70133429652707e-05
-9.13699112034072e-06
-1.6792335742667e-05
-1.87152385429991e-05
-2.21173062478281e-06
-8.75001861216551e-06
2.53511932087778e-07
-1.64300675331669e-05
-2.36145862815205e-05
1.45930037046037e-05
-9.88805337161542e-07
-3.61023065169777e-06
-9.35112177878058e-06
-3.53218476042995e-06
-8.88467568861422e-06
-1.30941589121271e-06
3.35991355888412e-07
-1.27032502789902e-05
-1.62953216288898e-05
-5.28273600444274e-06
-2.44541967236438e-05
-7.97874378123042e-06
-1.31093795494393e-05
-4.49661262239853e-05
-2.78358888878555e-05
-2.26838078726685e-05
-1.15592742924398e-05
-9.4016294986446e-06
-2.03150621855017e-05
-2.05300214894247e-05
-1.02580188905608e-05
-1.5620178153777e-05
-9.83442620848524e-06
-1.01741068860294e-05
-1.75069740340837e-05
4.82370546400098e-06
-4.92467726347538e-06
1.54437353863961e-05
-2.44253874928597e-05
-8.55732782686838e-06
-1.75828947854421e-05
-1.2853263243469e-05
-1.7134948689804e-05
-1.47879053141858e-05
-1.05859133473815e-05
-1.18014629456373e-05
-3.04098728827899e-05
-3.63203872768194e-05
-3.35372330042467e-05
-2.24197422375902e-05
-3.71264158667072e-05
-2.22088041913829e-05
-1.16596020330983e-05
-2.59653195454616e-05
-3.95123720623044e-05
-2.16973396617066e-05
-1.55633167715088e-05
-4.21895112839958e-06
-2.86523983730875e-06
-4.65305264657324e-06
9.19126190295502e-07
-2.8294718324027e-05
-7.90467219760163e-06
-1.86941406822102e-05
-1.27384395162447e-05
-1.89091610245755e-05
-2.64219395831228e-05
-1.36617653595788e-05
-1.74683608074001e-05
-2.14233090138485e-05
-1.41810703662407e-05
-1.24973755507377e-05
-1.52587528477543e-05
-2.97498273337759e-06
-6.75926348799929e-06
1.64170100867573e-06
-1.73636248466617e-05
-2.40513385318917e-06
-1.21285509787705e-05
2.5665201183191e-06
3.39440333696094e-07
-2.06445749212875e-05
-1.50883360707736e-05
-2.32429944435854e-05
-1.49960972641637e-05
-2.54266371714114e-05
-1.47159121991528e-05
-3.21109954660161e-05
1.42685612596644e-06
-1.64980455000742e-05
-2.30958166293291e-05
-1.01792820483884e-05
1.19406953039815e-05
-1.10229544121796e-05
3.6092702060379e-06
-1.41448596758638e-05
-1.8642724796332e-05
-1.34756751359323e-05
-1.23872509299728e-05
-1.6539444540647e-05
-1.07913473679966e-05
-1.68509269717126e-05
-1.32292866729455e-05
-8.27049596063053e-06
-2.7508153428352e-05
-1.74560979725663e-05
-9.1103863493604e-06
-2.92384846575648e-05
-2.21142050774339e-05
-2.3664060304986e-05
-3.47316810762694e-05
-3.25347538517578e-05
-5.9874779843977e-06
-1.38416875231915e-05
-3.25413364415121e-05
-1.92314340829068e-06
-2.30719079556009e-05
-2.69893786635407e-05
-3.21099791854726e-05
-2.15543450755565e-05
-1.4665776109496e-05
-2.439259352064e-05
2.18584880427291e-06
2.79488931537993e-06
-3.17980585129253e-05
-2.43001384282486e-05
-2.54176023211307e-05
-2.0417752414193e-05
-2.92475808778552e-05
-1.615999075591e-05
-6.54544534844248e-06
-2.24357063389437e-05
-1.01468559653162e-05
5.07073595035604e-06
-9.35334698650719e-07
-1.46828398427194e-05
-3.6738245938583e-05
-4.10707941723864e-05
-6.44113788562194e-06
-6.92175590620348e-06
-6.46429792679773e-06
-2.48447632825228e-05
-3.74498824138611e-05
-2.91776691901386e-05
-1.49590088015822e-05
-2.69307504764223e-05
-1.605396418296e-05
-5.20445747593648e-06
-1.67895870992235e-05
-1.78684646641307e-05
-1.72561210364522e-05
-1.38913482105058e-05
-7.94510742341765e-06
-2.02603032036519e-05
-1.55272354594744e-05
-7.67629068617258e-07
-2.49558988502366e-05
1.82329126607557e-05
-1.16327796303273e-05
-1.61327650164456e-05
-3.81816215238006e-06
3.38312395314685e-07
-2.38644799511507e-05
1.47079334779288e-06
-5.59886841993546e-06
-2.01202256375263e-05
-4.30359009551483e-06
-2.92701092636927e-05
-1.54185391082001e-05
-2.57765912671898e-05
-2.58661452052989e-06
-1.46056467569927e-05
-4.90360424902391e-06
-2.5094432509747e-06
-4.31827110942806e-05
-2.46638249623474e-05
-1.96452029607573e-05
-5.04576444872553e-06
-1.30481252548713e-05
-3.8873150689778e-05
4.82929593656579e-06
-3.9355338296898e-05
-7.08709036635713e-06
-8.58090857814475e-06
-1.68657108675956e-05
-2.07434734101957e-05
-1.01896492196182e-05
-1.6335530448118e-05
-1.69872751490686e-05
6.7712458942318e-06
-1.12824029416281e-06
-2.36449725678401e-05
-2.43683717719549e-05
-2.12427644618904e-05
-1.30560236930605e-06
-1.86818388633931e-05
-4.33464007725769e-06
-2.49390950449382e-05
-3.35085555988311e-05
-1.31982495390965e-05
-1.59214847868609e-05
-2.58557531691632e-05
-3.85359586421399e-05
-3.75975674238939e-05
-2.46395504115843e-05
-3.48623865975439e-05
-2.10638152710933e-05
-2.17633641738032e-05
-2.25080671838068e-05
-2.81503887478349e-05
-2.27593740712299e-05
-2.77101994077439e-05
-2.0768129528173e-05
-3.33964734202496e-06
-2.39721081236594e-05
-1.18537137418596e-05
-9.66728042561094e-07
-1.39267009084402e-05
-1.49301189491158e-05
1.11716691099709e-06
3.09520686466616e-06
-4.61979457552078e-07
2.58490149104551e-06
4.91336289714675e-06
-9.683092138878e-06
8.82808116612432e-07
-1.79923459391495e-06
-1.52591802695678e-05
-2.78059804813225e-05
-1.81232103125616e-05
-1.77365178569021e-05
-2.13631882404779e-05
-2.27970859693189e-05
-2.60459345294573e-05
-2.46049347843371e-05
-3.98590512966759e-05
-2.24645455657954e-05
-1.67528937145101e-05
-2.96275302046695e-05
-1.47138149833172e-05
-7.65083705082481e-06
-6.27088906849499e-06
-7.33050230108064e-07
-6.08389751915328e-06
-7.21680874533012e-06
-1.65042262758992e-06
7.25165588759755e-06
-8.79093102181989e-06
7.31382918968905e-06
-2.47653969856314e-06
-1.47249865031664e-05
-5.78236983015872e-06
-3.18415744942358e-06
-5.62896057984253e-06
6.90139095352808e-06
-1.27402620248681e-05
-2.1208185840831e-05
-3.94105454920118e-06
-1.32181846487417e-05
-1.709662482342e-05
4.94991249509405e-06
-3.35817049796484e-05
-1.24133949419269e-05
-1.08770450256247e-05
-9.42524284947543e-06
-1.58403016844804e-05
-8.82322029815701e-06
-1.8833015272214e-05
-1.64522364015728e-05
-1.27523461222537e-05
-1.50453073832288e-05
-1.57952786151328e-05
-2.59765824368332e-05
-3.88295503295519e-05
-1.72064441568751e-05
-2.55796507510152e-07
-1.63305775444767e-05
-1.18284146673437e-05
-1.89949075190715e-05
-5.81189311373376e-06
-1.20860913508522e-05
-5.17570437122315e-06
-1.81672234008891e-05
-1.92574331056731e-06
-8.13665379905788e-06
6.05401695861738e-06
-3.06713828989188e-05
-1.30720808741495e-05
-1.15814569754088e-05
-1.94080291250541e-05
4.43811962734302e-06
-2.40558095809096e-05
-2.00395653580285e-05
-3.13165167860445e-05
-1.88617148071442e-05
-4.32856656438569e-05
-2.67146179999721e-05
-4.0114151820185e-05
-3.22573203738552e-05
-2.08705578794052e-05
-1.79750521662934e-05
-2.41802229262574e-05
-4.33187171316642e-06
-2.51977670782375e-05
1.51283826842592e-05
-4.42992932366074e-06
-1.03797916031675e-05
-1.60714083345698e-05
-1.50144324239127e-05
-8.63216231123605e-06
-7.6707624410788e-06
-1.87406593274849e-05
-2.43442656413834e-05
-3.49796157603988e-06
-1.81069837099019e-07
-9.16334526006764e-06
-1.93272000868902e-05
-1.2666962265291e-05
2.28751208908788e-06
-1.81455921657978e-05
-2.28344959411011e-05
-3.93724077168438e-05
-1.4994004842285e-05
-4.42389714985976e-06
-1.14125218545864e-05
-1.89035146763012e-05
-2.56595994936211e-05
-1.6301533814125e-06
-1.8036612807495e-05
1.79514629853326e-06
-3.43228852071942e-06
-1.64246727082949e-05
6.33662913196996e-06
9.36774684501401e-06
-1.85252969457515e-05
-2.09543957192181e-05
-1.12725426745495e-05
-2.1895704270491e-05
-1.00139505422845e-05
-1.07344708002453e-05
-3.10775714584759e-05
-2.672853515872e-05
-1.30948483159748e-05
-1.63718691015953e-05
-3.8711724978045e-05
-2.73735255271362e-05
-3.07107827147041e-05
-3.28724670583095e-06
-2.02417716148263e-05
-3.87916453242918e-05
2.60631351883851e-06
-2.36786313795096e-05
-2.30809642415673e-05
-2.75230742805323e-05
-9.05823764606162e-07
-7.96831431549528e-06
-2.78867914774601e-05
-2.83271729927927e-05
-2.38945209510485e-05
-2.08198315978902e-05
-1.82639988370466e-05
-1.87645931167522e-05
-3.12332046994767e-05
-2.90060880594405e-05
-3.22256620934852e-05
-1.38201020643934e-05
-3.10401584074193e-05
-1.74728185465635e-05
-2.59829142113861e-05
-2.35127970938583e-05
-3.18921995461028e-05
-4.57963640076565e-06
-3.24733200942655e-05
-2.36899373632858e-05
-2.01890269866164e-05
1.63425149342697e-08
-2.17922181865393e-05
-1.12052495279322e-05
-2.42405287150125e-05
-2.41252067381126e-05
-1.44142754321606e-05
-2.32388720481e-05
-1.57213854561858e-05
-2.72483122579632e-05
-3.22241821445236e-05
-2.01266999138364e-05
-4.6877215048159e-05
-3.36985620187933e-05
-1.63423105723131e-05
-4.67119477123555e-05
-2.61955638937178e-05
-2.49512862571875e-05
-2.62917373064139e-05
-1.32434144027383e-05
-2.26434106610438e-05
-3.00706084573218e-06
6.77744241445985e-06
-2.59587964781548e-05
-3.20688567168198e-06
-5.36515117659145e-06
-1.86309965646855e-05
1.86641519560518e-06
6.38228144266132e-06
-1.66511430395007e-05
4.62188426839017e-06
-1.59678611315708e-05
1.36438874422539e-06
-1.49999902447279e-05
-2.5571799488608e-05
-1.57195100957026e-05
-1.7589578819796e-05
-3.27926118771386e-05
-1.15606098562613e-05
-2.74586124868333e-05
-2.4313295326022e-05
-6.62100971003472e-06
-1.69024425143609e-05
-4.39748870340804e-05
1.63612025192624e-06
-1.69022092280285e-05
1.85984209274729e-05
-1.76270591148449e-05
-2.48312769971577e-05
-9.60931960879786e-07
1.60226401775114e-05
-8.65276872731041e-06
5.10419236212973e-06
-2.11044233774846e-05
-1.00226173505819e-05
-1.24324554527696e-05
-1.54653816312798e-05
-2.45362620734153e-05
-2.99678453324867e-05
-1.70367315310563e-05
-2.52834727695891e-05
-3.47734063097302e-05
-2.79979434442794e-05
-1.54062177465007e-05
-2.29727214648604e-05
-1.35521569930211e-05
-4.0211004248149e-05
-2.06690846930512e-05
-9.25448186606866e-06
-1.88174321008733e-05
-3.24612698183367e-06
-2.28438277907882e-05
-5.01905231097519e-06
-1.80683312938813e-05
-1.02519688586379e-05
-3.18640699378539e-05
-2.4159106498357e-05
-2.99515744446599e-05
-2.22978642367505e-05
-2.9297683567378e-05
-3.45159881215499e-05
-3.44584603857907e-05
-2.83215285813377e-05
-1.87270412503597e-06
-2.55375098679956e-05
-1.91317290340212e-05
-2.78258946053332e-05
-3.55181791751853e-05
-7.10723343315982e-07
-8.31022047467989e-06
-9.21064873494871e-06
-1.5784707236507e-05
1.59135968912086e-05
-9.17456779601097e-06
-5.07838168122149e-06
-8.56242749768747e-06
-1.83759000920197e-05
-6.03717782016216e-06
-2.21891312811581e-05
-4.12694315237158e-05
-6.16700413247089e-06
-2.17547858934366e-05
-8.31672520654776e-06
-7.31380919407506e-06
-5.76091959158004e-06
-1.69555198023713e-05
-5.68554437287848e-06
-6.88834000538636e-06
-1.40669419155407e-05
-2.2083761690221e-06
-2.26080741144001e-05
-9.49255943862395e-06
-1.21245778572892e-05
-2.63303439740289e-05
-2.11984436069762e-05
-2.01899043105076e-05
-2.56760230268121e-05
-1.14895469003134e-05
4.37522042511291e-06
-4.20533893159289e-05
-7.991112278095e-06
7.04486384337038e-06
-2.16299711658798e-05
-1.37072338435807e-05
-8.63189120336336e-06
7.93940660752088e-06
8.48120209648743e-06
-7.34055642398368e-06
-1.3910532295702e-05
-1.36805685961204e-05
-1.49628602568142e-06
-3.24820681176368e-05
-2.37117548580182e-05
-5.97184756700856e-06
-1.45164456406436e-05
-9.72418151600399e-06
-1.12480135971543e-05
-3.39481136072019e-05
-1.27477173824979e-05
-2.81783209375301e-05
-2.04056959576198e-05
-1.47839136277486e-05
-2.44648680357894e-05
-1.59942238734261e-05
-2.49600992143216e-05
-3.79750306894186e-05
-1.24384526100539e-05
-2.09875968656412e-05
-1.51527990708785e-05
-3.35697367334258e-05
-7.8112195449835e-06
-2.13302726474252e-05
-1.56725499189989e-05
-2.98755337833775e-05
-7.17667992858411e-06
-3.08903190629906e-05
-2.89039998878236e-05
-3.12514950489844e-05
-3.64731262568274e-05
3.68224272991895e-06
-2.31235600382682e-05
-6.39836067503125e-06
-1.54680380562217e-05
-2.10043413624649e-05
-1.00890818599667e-05
-1.3614681926404e-05
-1.61496174402082e-05
-1.28118642067175e-05
-2.30846141092012e-05
-2.38944590710657e-05
-1.9989649604257e-05
-8.03165852164558e-06
-2.51597221437609e-05
-1.29220472547701e-05
-2.36931229861656e-05
-1.48508989537358e-05
-1.77849850788521e-05
6.64320427265005e-06
-1.39327239423076e-05
-3.04104611891719e-05
-1.67349567107984e-05
2.2426930567103e-06
-2.77145699322619e-05
3.08124760730419e-06
-1.1800112484599e-05
-5.76552775893477e-06
-4.95695414905899e-06
-1.49652700392106e-05
-1.01034620485246e-05
-2.02777797082897e-05
-1.52234643655041e-05
-1.12200482317072e-05
-1.85563924145864e-05
-3.02545864210203e-06
-4.2189853554452e-06
1.31678547678075e-06
1.22998190449204e-05
-9.51206058018767e-06
-1.3944537672821e-05
-1.45156959893357e-05
-1.25631227924458e-05
-1.66553153461695e-05
-2.06820241960729e-05
-3.14819487417872e-05
-3.40576798450133e-05
-8.38441304074395e-06
-2.68925743871178e-05
-3.01025024841642e-05
-2.56610632540452e-05
-3.56852242055419e-05
-3.43620733660204e-05
-4.01087800138314e-05
-9.49722221430264e-07
-2.6142450093843e-05
-2.23467931553362e-05
-1.40163432788221e-05
-2.0200994664997e-05
-1.38862703831288e-05
-1.43031515160716e-05
-2.87814494968155e-05
-2.03205696029825e-05
-1.51437730597611e-05
-1.73355027385961e-05
-1.07777684871406e-05
-1.23237185997993e-05
-1.33344898950062e-05
-1.92517830782152e-05
-3.72573827981994e-05
-2.28495681305381e-05
-2.96164401330382e-05
-2.0270656316893e-05
-3.82200056002968e-05
-3.04082495663993e-05
-2.6148583136157e-05
-8.67967004176597e-06
-2.53492416087365e-05
-1.54744403199616e-05
-1.82364482260134e-05
-2.38685292480028e-05
-1.34757962958585e-05
-1.00679774079443e-05
-2.78173361084244e-05
-2.49984106958692e-05
-1.29114607531747e-05
-1.27185879953296e-05
-3.3538632559066e-05
-1.12973603820654e-05
-2.15431786426574e-05
-2.43217954926724e-05
-2.39887356582414e-05
-3.05574567448319e-05
-3.56244168401498e-05
-1.87066856756128e-05
-2.43763928680903e-05
-1.94929897657903e-05
-1.67090821269442e-05
-2.34840583658223e-05
-1.89831151786243e-06
-1.13946895425156e-05
-5.16514595559715e-06
2.0046039067754e-06
-9.44320538210019e-06
-9.9539874836897e-06
-2.15329455615619e-05
-1.42141111204636e-05
-1.05781647382979e-05
-1.84304499759427e-05
-1.73794459387464e-05
-9.05398452506894e-06
-4.80192680770613e-06
-2.76089307122012e-05
-2.04672556713163e-05
-2.33807337629937e-05
-2.11784549243282e-05
-8.52176062529954e-06
-1.79165698832889e-05
-2.59506354183407e-05
-9.09444820404404e-06
-2.33780512859598e-05
-1.08525481963079e-05
-2.73406730059471e-06
-1.00866472348702e-05
-1.40830730765897e-05
-2.37628359896933e-05
-1.52715369930447e-05
-2.85644331163561e-05
-3.36421774328245e-06
-2.56973966161096e-05
-1.47106612317687e-05
-1.04815154299908e-05
-2.0016568160167e-05
-5.12803669350591e-06
-1.71975977938649e-05
-1.50487925120483e-05
-8.44339734479097e-06
-7.89596225051075e-06
-6.49865667080397e-06
-2.50265001231774e-05
-3.74164195422855e-05
-3.4877585593921e-05
-3.45324569907385e-05
-1.61925779350306e-05
-2.10663114397204e-05
-2.34618886472743e-05
-4.56676255343161e-05
-1.8785370632953e-05
-3.79049254455249e-05
-1.41686177803102e-05
-6.45808402414629e-06
-3.62933118567147e-05
-8.0740035603752e-06
-7.75876145669311e-06
3.39421369599892e-06
-1.14883518053279e-05
-1.60043431624768e-05
-1.38064382498931e-05
-1.63842958135456e-05
-1.92305944109066e-05
1.06209794583165e-05
-1.06210376599168e-06
-2.70248075669486e-05
-5.28130430341244e-05
-3.75927114834324e-05
-7.28255593665016e-06
-1.81808516020816e-05
-2.04797890884481e-05
-1.2223649922221e-05
-1.96692090683885e-05
-2.78084065113632e-05
-2.79782930938651e-05
-1.93709998231275e-05
-6.89138137268668e-06
-7.77582633081921e-06
-7.86649569144535e-06
-2.11497796438733e-05
4.06840793848755e-06
-1.6632982346084e-05
1.21397011737673e-05
9.94412637391648e-06
-5.53734310799591e-06
4.31679437820766e-06
-2.86755523861311e-05
-9.44452213252668e-06
-1.66422677048127e-05
-2.26030016165042e-06
-1.56021086227492e-05
-2.22957556209363e-05
-2.11796368923694e-05
-3.42267245104899e-05
-3.71606780919426e-05
-3.61277134801603e-05
-4.63922428677876e-05
-3.06626184588501e-05
-5.83586090418157e-06
-2.09649190068437e-05
-8.34159011619527e-06
-1.1286342605693e-05
-1.73877800282479e-05
-8.72990368180693e-06
-4.68317139065085e-06
-6.19273489776081e-06
-9.04920049813432e-06
-6.30088919924189e-06
-3.12003206270295e-05
-7.56615266600158e-06
-1.47048464684924e-05
-1.12071155936274e-05
-2.90645739174051e-05
-2.0367716773779e-05
-2.12515780325221e-05
-1.18107715024273e-05
-2.60839714439665e-05
-2.36582604536537e-05
-1.70145500618828e-05
-1.81031421549794e-05
-1.54979631907397e-05
-7.41032888680621e-06
-2.94329784152664e-05
-2.03061599338599e-05
-5.52010256029288e-06
-2.5314662721092e-05
-2.59387070247538e-05
-2.37904443512241e-05
-2.06776883614127e-05
-1.21473179908463e-05
-2.99813289613824e-05
-1.97886932549939e-05
-2.71739739092104e-05
-2.01656716641298e-05
-4.27141989659826e-06
-1.99792339958901e-05
-2.57177531061346e-05
-2.02208437154287e-05
-2.7676684626468e-05
-6.39005065613704e-06
-9.32942585732156e-06
-3.05130507762983e-05
-1.8642264050099e-05
-1.68076624110762e-05
-1.64652249700832e-05
-1.16795719453735e-05
-5.19420522343665e-06
-1.4730807297291e-05
-2.07442063480674e-05
4.72259081141913e-06
1.50219523012451e-06
-1.87858567006319e-05
-3.29321945184135e-05
-5.37019559755846e-06
2.43676784757804e-07
5.45508123702459e-09
-2.44588848213649e-05
-2.25691915709573e-05
-1.56085428601927e-05
-2.3271783546962e-05
-3.60478825088388e-05
-1.33383274342043e-05
-1.38466468974815e-05
-1.16101065943533e-05
-1.10126416420746e-05
-2.94706281303673e-05
-6.369769963974e-06
-2.08957696061998e-05
-1.99850240699605e-05
-8.02967550934846e-06
-1.33830228144029e-05
1.71695603836247e-06
-7.04935409995216e-06
-1.03343853487612e-05
-2.38886046782853e-06
-1.63110338671056e-05
-1.8321940337293e-06
-1.15691488466326e-05
-7.39674515701511e-06
-2.30737232200749e-05
-1.70618455722057e-06
-1.31934040646654e-05
-3.24417515272872e-05
-2.68842428633289e-05
-1.61228167463078e-05
-2.69224170621754e-05
-2.7085372078803e-05
-2.05886552249454e-05
-3.39394549606986e-05
-2.40246588697238e-05
-1.19183158313946e-05
4.54809873343362e-07
-2.0262836291212e-05
-3.42624646831089e-05
-2.92074847105496e-06
-1.08273716230674e-05
1.65544996602325e-06
1.04636632479806e-06
-1.44091333402746e-05
-1.15739293529078e-06
-6.58756469633867e-06
-1.0208134833683e-05
-3.08178718204349e-06
-2.88068973558676e-05
-3.31243941178022e-05
-2.12380792051548e-05
-1.92849053238937e-05
-5.99419274907926e-05
-3.03760201868844e-05
-3.22045592479475e-05
-1.30293486239337e-05
-2.45018210460188e-05
-2.52089409716008e-05
-2.77740926371628e-05
-2.41661023312385e-05
-1.78582542950815e-05
-1.98602522814881e-05
-2.55058288321421e-05
-2.85188328682482e-05
-1.17739821902136e-05
-7.3928771716631e-06
-1.89240381863257e-05
-3.24979903248366e-05
-1.66598058174808e-05
3.98817130174084e-06
-1.18496928382235e-05
-1.03708267374973e-05
-2.13338990895598e-05
-5.47042183676124e-06
-3.84744672899041e-05
-7.36044139382467e-06
-1.52245036102016e-05
-3.38206696092212e-05
-1.96486913477286e-05
-1.64442075964911e-05
1.17296573507654e-05
8.67249560376723e-06
-2.62818372850446e-05
-2.58163963400283e-05
-9.33671084039207e-07
-1.47423179340803e-06
-9.34966039078466e-06
-1.90981053465517e-06
1.4941411205735e-05
-4.25185182229167e-07
2.71889176344543e-06
-2.98460183628421e-06
-2.61632448891595e-06
3.0449529408638e-06
-7.38837544364139e-06
-2.79864996783349e-06
-5.88105290457436e-06
-8.29020401684992e-06
-5.76076610186666e-06
-1.18240631408412e-05
-2.54879143649566e-05
-2.16803200106904e-05
-1.10154862231446e-05
-1.92124041152926e-05
-1.88438894169028e-05
-1.1685039276906e-05
-2.12790514761818e-05
-1.02520592517837e-05
-6.9359355780899e-06
-2.76291486219136e-06
1.75818825859047e-06
-1.28166296447559e-05
-1.63236615437402e-05
-8.25190331818499e-06
-1.06188523741624e-05
-3.37197354138575e-06
-4.10974577963323e-06
-1.14321307852525e-05
-1.1822748339834e-05
-2.21396598596011e-05
-1.31324452310574e-05
-1.26983680786354e-05
-1.94408741894317e-05
-3.05166807436432e-05
-1.04130501544093e-05
-1.38560970912413e-05
-9.67685932619095e-06
-8.54991994692202e-06
-4.08893780997221e-05
-2.99994359180294e-05
-1.99308962252692e-05
-3.09894916315212e-05
-2.80880195376705e-05
-6.87345689376573e-06
-2.39871433148488e-05
-2.39843248989254e-05
-1.23956671954222e-05
-1.78219114334037e-05
-1.17779343789709e-05
-2.49185392550496e-05
-3.02723769082352e-05
-3.2125853231367e-05
-7.01278953496504e-06
-3.0465722578918e-05
-1.40502687449241e-05
-1.73878122089179e-05
-1.21234324918689e-05
2.7049519620934e-06
-2.16728121366828e-05
-1.23967033391557e-05
-2.33348940139185e-05
-1.51624814326879e-05
-2.37149342857003e-05
-2.62753253940094e-05
2.08404045081597e-06
-1.64334485427525e-05
-1.92841269947891e-06
-7.77267670713045e-06
-6.5691254446653e-06
-2.85654256342057e-05
-2.81654712952332e-05
-1.76887104695546e-05
-2.07410179809565e-05
-2.17343740582998e-06
-2.4167135795231e-05
-9.87845780294276e-06
-1.02485095893363e-05
-1.93478606613141e-05
-2.76701695823461e-05
-3.71415571795057e-05
7.99014160178193e-06
9.72344915372742e-07
-2.90062904291448e-05
-2.03722872731855e-05
-2.38412193631525e-05
6.66009534353446e-06
-2.25247699725155e-05
-6.96527679595658e-06
-1.59097916900756e-05
-1.66126999493859e-05
-2.49805905534481e-05
-1.64734902941243e-05
2.30060994825949e-06
2.02215839737915e-05
-2.76484753824076e-06
-1.36129170813048e-05
-8.49708669544363e-06
-6.72584942700495e-06
-5.96802128100495e-06
-1.18489743584719e-05
-2.65884884950851e-05
-9.18065336048961e-06
-1.91569340449542e-05
-2.75790858795868e-05
-2.17257942305545e-05
-7.61760852644296e-06
-2.59890872172758e-05
-2.91680125617468e-05
-2.39908799217175e-05
-3.84548457077171e-05
-4.13562712229657e-05
-1.77482634325408e-05
-2.79339246446709e-05
-1.95610248752669e-05
-8.64709387458466e-06
-1.6771416812084e-05
-1.49179571116879e-05
-1.70252377153935e-05
-2.03046999400717e-05
-1.21605048734564e-05
2.26056120652358e-06
-2.02431297568893e-05
-6.22324225958433e-06
-2.14524521949748e-05
-7.90382239223867e-06
-2.0914906706091e-05
-1.0358536652219e-05
-3.80983034136671e-05
-3.12008956046603e-05
-2.05993165472038e-05
-4.65479817075001e-05
-2.73906334390785e-05
-3.79086827570069e-05
-2.3177754935612e-05
-1.64674002310276e-05
-2.70630996710459e-05
-1.8316895980756e-05
-8.32247329500631e-06
-1.15190012072017e-05
-2.66311878404996e-05
-6.45443386196606e-06
-9.63114060530502e-06
3.53943549348611e-08
-9.27657752719432e-07
-1.17349062988892e-05
-1.50726019859529e-06
-2.04811820843813e-05
-1.6718147767554e-05
-9.53279444393482e-06
-4.04115983016609e-06
-3.29539844498026e-06
-9.41204721197013e-06
-1.7615840977056e-05
-1.06858603352288e-05
-4.77895129935222e-06
-3.55612429580664e-05
-4.4687699528696e-06
-9.68642821179689e-06
-1.31867042077529e-05
-2.03428696221999e-05
-2.15498110083632e-05
-1.51203980778008e-05
1.71366578596563e-05
-1.40675044227618e-05
-2.67024877705735e-05
-2.43701485926697e-05
-1.38318714922378e-05
-1.27066104652796e-05
-5.68542374523652e-06
-1.06349109176162e-05
-1.44682451609262e-05
-1.69939495186003e-05
-5.86634297795253e-06
-2.43195517705338e-05
-1.8631443010714e-05
-5.46332113625401e-06
4.02566788463543e-07
-1.75175931875768e-05
-1.83274458587138e-05
-2.65084615416502e-05
-1.61836047557832e-05
-1.33304033779923e-05
-2.44500454063241e-05
-1.37366831616572e-06
-3.51691484802037e-06
-8.79063289897267e-06
-1.68792393725007e-05
1.99704145163954e-06
-1.42955447028928e-06
-1.86251992308278e-05
-1.38949251101355e-05
-4.58991944241058e-06
-1.84190189866848e-05
-2.03962665808018e-05
-6.42348458965837e-06
-1.49334091259199e-05
-8.9947740492211e-06
-3.22969634161212e-05
-2.57302390571835e-05
-1.25631761442746e-05
-1.81752951256525e-05
-2.17688454692151e-05
-1.76164450767696e-05
-1.6248187713295e-05
-2.85111460223105e-05
-3.63069320597572e-05
-1.30795461176258e-05
3.10926407382704e-06
-7.75025779210611e-06
-2.86511364777758e-05
-1.42978406100723e-05
-1.20301525580106e-05
-5.60092742745154e-06
-2.00624359839306e-05
-7.47138233940929e-06
-1.31984431883611e-05
-4.55335765443559e-06
-1.50782613559362e-05
-1.85894619930771e-05
-1.05634944105254e-05
-2.16922886767019e-05
-1.33698528415377e-05
-3.21579623785177e-05
-2.89630921949164e-05
-1.55546130031382e-05
8.68810898092525e-06
-3.59149362839058e-05
-1.94376732186489e-05
-1.57977667456353e-05
-7.99916648462493e-06
-2.94469352679254e-05
7.48310105675951e-07
-1.71772126376709e-05
-4.28751186468941e-06
-1.22607801245958e-06
-1.62825163960986e-05
-9.54399215832916e-06
-1.83363068709115e-05
-8.8189629927565e-06
1.34143688318806e-05
-2.40355841262799e-05
-1.52300334772543e-05
-4.04922396679166e-06
-2.21098278173081e-05
-2.12934062367566e-05
-1.7969736929855e-06
-1.07380062634092e-05
-2.65012136139623e-05
3.75759328853908e-06
-8.11256321097295e-06
8.77401071626921e-06
-1.92409814894514e-05
2.32137259006653e-06
5.41139725915004e-06
-9.47100933410181e-07
5.3576628214734e-08
-9.85980538424749e-06
-3.72735205216915e-07
-1.12263961166641e-05
-2.58225066633734e-05
-1.66494170886477e-05
-2.83651848348228e-05
-4.95002320742563e-05
-3.10409218424201e-05
-3.30403047128595e-05
-5.5581318219039e-05
-3.07746176866874e-05
-1.42957853972399e-05
-1.79266854055893e-05
-1.23646667444935e-05
-2.24932776002599e-05
-8.88385854891547e-06
-2.36837596344923e-05
-9.50951472352596e-06
1.93058685432492e-06
-2.84161042862633e-06
-1.81881496416716e-05
-1.9064708117545e-05
-3.00393964173174e-05
-3.19613544147892e-05
-4.03704171757458e-05
-2.27014334674998e-05
-1.57466482278338e-05
-4.27490436062392e-05
-1.85463665588774e-05
-2.76080137115679e-05
-4.1201612302445e-05
-2.22948910029148e-05
-3.85502172957238e-05
-6.70299729144893e-06
-1.75206423506945e-05
-1.42387071067433e-05
-2.26553739398206e-05
-2.39671704019916e-05
-1.40128303466113e-05
-2.99379288052958e-05
-2.76412234103377e-05
-3.44961904977342e-05
-3.05119299211741e-05
-3.14419725052386e-05
-7.17606710634425e-06
-3.29876454313189e-05
-1.96101611361178e-05
-1.73619828785912e-05
-1.48840447713755e-05
2.73389300166156e-06
-2.23267916078742e-05
-8.84485801132958e-06
-4.33032716998568e-07
-2.61431900210381e-05
3.7364657369638e-06
-5.11774625265442e-06
1.11561609470404e-05
-3.35684633904779e-06
4.34910546240795e-06
4.53708501607421e-07
-3.90811057657961e-06
-1.05036652676794e-05
-2.20539179592952e-05
-2.34614814301807e-05
-9.96732138170043e-06
-2.73009371006042e-05
-4.22024520651905e-05
-3.74075628319153e-05
-4.71029284427974e-05
-2.65054663799447e-05
-3.37917170888711e-05
-4.12150007590126e-05
-9.50787431548514e-06
-2.64868462119774e-05
3.11096945539625e-05
-1.21798785201978e-05
6.13417382801692e-06
2.65763551759241e-06
4.85376481979646e-06
1.50832675178794e-05
7.88678824864139e-06
1.10204801016326e-05
-1.6946230502618e-05
1.27965828327777e-05
-1.50003605296511e-05
-1.21229029657209e-05
-1.08012947801097e-05
-2.52523563449901e-05
-2.31479794885523e-05
-2.35620771576502e-05
-1.44296789117979e-05
-7.95010048352611e-06
-1.95266427256615e-05
-2.08363973349247e-05
-3.40597971485081e-05
-1.89289995368923e-05
-1.40199251615363e-05
-1.24634592784969e-05
-1.45491263870409e-05
-1.48582946885579e-05
-1.42839458331594e-05
-3.06687162098085e-05
-3.08590388624332e-05
-2.87135731932748e-05
-3.19407882827035e-05
-2.46088719353247e-05
-2.62070287272337e-05
-3.07221871469283e-05
-3.28019654103742e-05
-3.98725506076488e-05
-2.97493438323274e-05
6.16576703080217e-07
-2.97909828032738e-05
-3.12729670294813e-06
-9.49767216685133e-06
-7.93984038012657e-06
7.89551834137633e-06
1.36885575778105e-05
-1.20297282790578e-05
8.81407259917898e-07
4.22450107774438e-06
-5.60438656526767e-06
-5.30877927015693e-06
3.56646473613922e-07
-6.54244917475471e-06
-2.3215475499006e-05
-3.16154150583667e-05
-3.13471653731356e-05
-3.27261091877385e-05
-2.23988866421092e-05
-4.55668424064621e-05
-4.35906893078727e-05
-2.8651776020241e-05
-3.22865614654143e-05
-2.87899650786618e-05
-3.04172368595363e-05
-2.78724457372643e-05
-2.64153065615206e-05
-2.66847723522797e-06
-2.20416772470713e-05
-1.12723233235007e-05
-1.88347280317971e-06
-1.14450686585523e-05
6.14253092987008e-07
-3.53459578213587e-05
-1.54896174460681e-05
-1.25785202981416e-05
-7.8253533836459e-06
-2.45849728325742e-05
-7.97785998371209e-06
-3.12916886524462e-06
6.53570726263383e-07
-9.45195797603307e-06
-6.65376526440852e-06
-2.0148082410886e-05
-1.58178653677278e-05
-5.62097241284328e-06
-1.46590295806257e-05
-5.76985428052282e-06
-8.77612555253938e-06
-2.1087274366682e-05
-1.50821767009276e-05
-1.01152102082231e-05
-3.40348496208837e-05
-1.85747485426949e-05
-8.51285738021338e-06
-2.71747487298282e-05
-3.27505773467257e-05
-4.43467231794479e-05
-2.13172478435044e-05
-4.01299013089272e-05
-2.52815962540192e-05
-1.02749396460771e-05
-1.98503785737649e-05
-4.46771352320988e-05
-1.37718933395675e-05
-1.57179313630832e-05
-1.80852482491763e-05
4.23089664376887e-06
-6.59848063019556e-06
9.36677563520959e-06
8.10521970892613e-06
-3.62186459012223e-05
1.84347112542701e-05
-1.21513954382733e-05
-1.1726945544112e-05
-1.3477447047487e-05
-2.49936148635215e-05
-3.36050524894725e-05
-3.06263150446865e-05
-3.792374035308e-05
-3.74861397257184e-05
-2.08207189164219e-05
-1.58813338923336e-05
-4.16249009137773e-05
-3.7323799340997e-05
-9.69044865059471e-06
-3.2084365923195e-05
-3.30542835016354e-05
-3.21721351443297e-05
-1.32680580728546e-05
-1.58813175994253e-05
-1.24408652245937e-05
-1.18793801651883e-05
-6.26075570223094e-06
8.76669437197782e-07
-5.89243144464959e-06
-2.57243072335739e-05
-1.57454794860945e-05
-2.92057330011788e-05
-1.60257665001034e-05
-1.75816965680256e-05
-3.19067824404582e-05
-2.32435114962575e-05
-5.91844733562965e-06
-1.3440567406246e-05
1.52242759180324e-06
-2.74188361340741e-05
-2.89422484052912e-06
-8.4601105771974e-06
-2.64162528112834e-05
-1.06993049158343e-05
1.08769147428885e-05
-8.51930743266748e-06
-1.45796936291699e-05
-5.16658116608874e-06
-1.25288498482065e-05
-3.1636561689141e-05
-1.19718582855634e-05
-1.63550111587075e-05
-1.98218147896406e-05
-2.98078085155323e-05
-3.12676792962519e-05
1.08277682986254e-06
-2.62213522345389e-05
-1.97526101172352e-05
-1.87202218474778e-05
-2.6625080836523e-05
-1.00644645642383e-05
-6.93899175943444e-06
-4.91438360958691e-06
-2.24795706723036e-05
1.32362767168647e-06
-8.06915127383185e-06
-1.29977685453511e-05
-1.37030370388868e-05
-2.06463880645433e-05
-1.79932322411287e-05
5.92186867568154e-06
-2.94462889912505e-05
-1.27282894583382e-05
-2.14226877366899e-05
-1.45255437815324e-05
-1.92017596071768e-05
-1.64308211854141e-05
-1.52097251693342e-05
8.38605875155386e-07
-1.89596207168917e-05
-3.54286971148533e-05
-1.20469581454234e-05
-1.40346662526789e-05
-5.49474191236779e-06
-2.89498366991624e-05
-1.26045182301983e-05
-1.7447788541488e-05
-4.71185124642726e-06
1.94102391269206e-06
-1.39586038580032e-05
-1.77242301664598e-05
-2.35592617194992e-05
-1.28854830533345e-05
-2.17212582801395e-05
-3.05306774539827e-05
-2.22379158650528e-05
-3.57756395842052e-05
-1.81461491730122e-05
-3.82766490109683e-05
-2.86781656470649e-05
-1.18032782797973e-05
-2.02139397309991e-05
-1.13701037539425e-05
-9.08064457819526e-06
-1.01824468236537e-05
-1.44959710732278e-05
-2.09225063044164e-05
-1.40035977832405e-05
-3.88176442436885e-06
-5.26634541746721e-06
-1.56518923411094e-05
-2.48564395109427e-05
-2.66799482657633e-05
-2.74590902721046e-05
-2.47467560600832e-05
-1.68710261546729e-05
-1.98607480773575e-05
-1.04256204661628e-06
-3.52503548513153e-05
-2.33579674408944e-05
-2.9740064625024e-05
-2.52179552985055e-05
-5.16784450054247e-08
-2.94744084315742e-05
4.26565095993938e-06
-1.52592180929908e-05
-1.59029893996281e-06
1.87096396096149e-05
-1.52820925145072e-05
5.46208542362894e-06
1.40371272576757e-05
-9.50781935358296e-06
-5.28869965483421e-06
-1.73710150176015e-05
-2.17192002809556e-05
-4.33445008515773e-06
-3.32743734458183e-05
-3.19861968579329e-05
-6.74313360552264e-06
-2.84176133606029e-05
-1.31662197536468e-05
-1.94090785976595e-05
-1.57037532105888e-06
2.44906850348912e-06
-1.84383953592599e-05
-6.74376262114149e-06
-5.68312315903417e-06
-1.24031471206706e-05
-1.28522007285487e-05
-8.67219574894642e-06
-5.19940662164956e-06
-7.91850709259252e-06
3.47682165787091e-06
-1.63560756349863e-06
-7.08735242330205e-06
-2.43194951214304e-05
-2.54327071035677e-05
-7.6977434526878e-06
-4.91047681179161e-06
-2.83662014145593e-05
-3.10551285452884e-05
-3.76534991135267e-05
-2.04862239682952e-05
-2.90012289581343e-05
-1.56892252068262e-05
-2.99768617827651e-05
-3.06202213491208e-05
-2.23934092934411e-05
-1.7299558329702e-05
-2.10445330460629e-05
-3.88709705911794e-05
-2.17060541158957e-05
-1.42413047231209e-05
-1.86972905475091e-05
-4.26214540600729e-06
-7.45249372964302e-06
-1.25891167590276e-05
-1.14417883194208e-05
-4.3833215081766e-05
-1.31187235653036e-05
-1.51405678929183e-05
-6.51191357459792e-06
-1.17752696987733e-05
-3.70657045116155e-05
-1.0446711778595e-05
-4.48701081001727e-05
-2.04237275568966e-05
-1.05232734758073e-05
-1.96583940246639e-05
-4.05226158541064e-05
-4.04357836337181e-05
-2.40074080980492e-05
-1.09912273828526e-05
-3.44659872474807e-05
-1.83162601647335e-05
-1.99993496247321e-05
-2.65835627024045e-05
-1.45092201825937e-05
-1.06419399014546e-05
-1.18519393998494e-05
-1.13161929200867e-05
-1.89407132186151e-06
-1.39795452198541e-06
-1.5349545801391e-05
-1.67479258574355e-05
-1.58763864534421e-05
-3.1276647870976e-06
-3.36360926778788e-05
-1.60823517292289e-05
-1.2674380225702e-05
6.02093539402664e-06
-1.87710190025535e-05
-1.07653334565704e-05
-1.32493464771053e-05
-8.94591364915377e-06
1.25101840446113e-05
-6.35145306397411e-06
-1.00214164555781e-05
1.42583545420302e-05
-1.37082341098275e-06
-2.53601405887528e-05
-1.65356707688229e-05
-4.22132593079568e-06
-2.35745293623552e-05
-3.38955650176556e-05
-4.4201875484187e-05
1.1967324053718e-05
-1.94108942911619e-05
-2.69021415018771e-05
-4.36014004964942e-05
-3.14953269179798e-05
-2.64039624147023e-05
-1.11400716584706e-05
-1.28539395589972e-05
-1.87686246294823e-05
-9.93975108747294e-06
-2.38310792831146e-05
-3.8960865021707e-06
-1.79957433476655e-05
-7.40584507866692e-06
-2.21279339662161e-05
-1.66789626553902e-05
-9.98632550169287e-08
-2.1548915142264e-05
-2.22328372524112e-05
-1.7706879153274e-05
-1.62017789270352e-05
-6.42648029386697e-06
-4.75012629033588e-06
-1.60343678790168e-05
-1.40702009786147e-05
-2.64527578438604e-05
-2.68992197441748e-06
-7.19529594137363e-07
-8.68585319728118e-06
-3.22872057686106e-06
3.89355385292347e-06
1.17614911662548e-06
-2.07950151279697e-05
-2.05749561229533e-05
-3.19841214733049e-05
-2.56872096442172e-05
-3.28422584081089e-05
-2.89915701505144e-05
-2.77253969912334e-05
-3.46724767473332e-05
-2.01821220276982e-05
-3.63095541547899e-05
-3.14386926628196e-05
-2.43804266966287e-05
-3.16029259591626e-05
-5.31731597029177e-06
-1.14852953491848e-05
-2.0748158413225e-06
4.2236528913547e-06
-2.67838099673699e-06
1.01950178640085e-06
-5.57903334932858e-06
4.20915080372569e-06
-4.1157200841932e-06
-5.6051814080537e-06
4.35718406227596e-06
-5.25594090531443e-06
-1.38716560877337e-05
-5.99499731244974e-06
-1.14789976683789e-05
-2.4887480662234e-05
-9.07622667373398e-06
-3.12551753548507e-05
-1.4221504442506e-05
-2.13928441173546e-05
-3.08296938573365e-05
-1.93271053898119e-05
-1.97807387737904e-05
-1.64983360088417e-05
-3.69860954484354e-05
-2.43505637544296e-05
-8.60115826463606e-06
-1.47603746071023e-05
1.51741224998285e-05
-1.61003239598074e-05
1.01707801737528e-05
-1.9202018667844e-05
-1.29031424215959e-05
-1.82089686522054e-05
-1.02913703615814e-05
-2.42700342532936e-05
-1.8012407603937e-05
-1.88277742120538e-05
-4.67532108205842e-06
-2.27731296953107e-05
-1.50985381363787e-05
-3.22352564903177e-05
-3.46607239737134e-06
2.20720309939824e-06
-2.29167477723702e-05
-1.88284586710058e-05
-2.62031577996461e-05
-7.43701111869145e-06
8.38083822640035e-06
-2.16797971499811e-05
-1.86986078947422e-05
-2.61509954390911e-05
-3.27744536656884e-05
-2.4785370139656e-05
-3.39277226910908e-05
-2.5140692826958e-05
-2.15621572269724e-05
-1.23248239477804e-05
-2.21095270034606e-05
-2.18287539838531e-05
-2.44042659054119e-05
-2.71070411320637e-05
-4.436430991862e-05
-1.76069345811636e-05
-2.12129904592495e-05
-3.38137139247789e-05
4.59801587734883e-06
-2.27217076450532e-05
-1.07809678423682e-05
-9.04254781184896e-06
-1.13915893204323e-05
-1.26495078894321e-05
2.47934489448996e-06
-2.22397412489778e-05
-4.10418902359591e-07
-2.41325417179654e-05
-4.5831717176569e-06
-1.485501397682e-05
-2.279386067583e-05
-2.69004731433535e-05
-3.03602048422285e-05
-2.53001347426526e-05
-1.62324885951839e-05
-3.56674751084798e-05
-2.93324843891469e-05
-8.55746266407979e-06
-3.78351191319495e-05
-2.67140874287233e-05
-2.9198801535704e-05
-2.20499329321642e-05
-1.81272342816306e-05
-5.60599017677923e-06
-4.02375937689991e-06
-1.16659486348736e-05
-2.53028904541503e-05
3.88541465005955e-06
-1.31480868341302e-05
-1.7178520558651e-05
3.79475203803602e-06
-9.05801116569766e-06
-7.98026844364917e-06
-9.13872473664886e-06
-4.28711013931498e-06
8.02143903624842e-06
-7.07994218191246e-06
-7.88619593285802e-06
-1.51496417594886e-06
1.1896585761243e-06
-6.06298068075748e-06
-3.20547939119852e-05
1.25245514462189e-05
-5.57989220178673e-06
-2.66135058421557e-06
-1.1661151145748e-06
-1.50282852007215e-05
-3.08792385943052e-05
-2.73015841607692e-05
-2.30784270755596e-05
-3.36107512707449e-05
-2.40467567333638e-05
-3.47958965334087e-05
-1.97224747218068e-05
-2.49137884349403e-05
-2.55147191055536e-05
-3.05384942591894e-05
-3.2460371711814e-05
-1.60153738149559e-05
-1.78339547076428e-05
-8.70935210911068e-06
-2.07601847116233e-05
-1.42670443997698e-05
-1.90637088835555e-05
-1.73142339872785e-05
-1.1898384462589e-05
-1.3870052371561e-05
-2.02502395372611e-06
-2.62602303859421e-05
-1.83389456716471e-05
-1.48947944959837e-05
-2.15719406364518e-05
-1.04531692440978e-06
-1.34968618538706e-05
-5.96125303932736e-06
-1.06861556086663e-05
-1.36207149022481e-05
-1.29255306916009e-05
-2.10117177109705e-05
-2.49042309525345e-05
-2.31776913528392e-05
-2.68275716876296e-05
-1.46231394738412e-05
-1.29671691511107e-05
-3.14608236963981e-05
-3.40757435038087e-05
-4.80748550001782e-05
-3.24195825673574e-05
-2.57905138600721e-05
-1.2019883853528e-05
-2.37805599169637e-05
-2.45426308277842e-05
-4.07704103191565e-06
-2.04562764281543e-05
-9.24013913664182e-06
-7.76709612142729e-06
-1.60766373683196e-05
-2.5818895212398e-05
-2.22518986944872e-06
-2.75841600568969e-06
-6.52412655672066e-06
-1.65292838120996e-06
-1.35066646625714e-05
8.29919229037585e-07
-3.39079411084814e-06
-1.96976167380458e-06
3.4495115879646e-06
2.51725229621186e-06
-3.78976302937892e-06
-8.15564377642909e-06
-1.51449407530063e-05
-2.85343540429672e-05
-2.3943536779231e-05
-1.01378555635096e-05
-1.35841499279726e-05
-2.02843734331552e-05
-2.20629440464475e-05
-1.44154213004169e-05
-2.07645196105453e-05
-4.49683200164467e-06
-1.3346416364183e-05
-1.02753528196843e-05
-1.90108024100806e-05
-3.11838884373298e-05
-1.15266837657468e-05
-1.09014614903559e-05
-1.18283897796453e-05
-1.87780437145461e-05
-4.86981351437658e-06
-7.41020023268044e-06
-6.75348911847419e-06
-5.10946740606385e-06
-8.95617192990847e-07
-5.00425652744545e-07
8.20093752100919e-06
-8.26563868274407e-06
-1.6718721376997e-05
-3.82144131538037e-05
-7.52741706057309e-06
-2.43417433809387e-05
-3.39987206018667e-05
-3.06217981297881e-05
-2.75654419506043e-05
-2.0217214274181e-05
-2.3724222103905e-05
-3.1392646476141e-05
-1.46036202762966e-05
-4.63004046677266e-05
-2.32441153586595e-05
-1.23999058824675e-05
-1.95801847481584e-05
-1.74115403898736e-05
-8.47299723312563e-06
-2.35810125140621e-05
-2.31675757764643e-05
-2.25406067278254e-05
-1.31789969181717e-05
-2.15683972299918e-05
-2.21375117135898e-05
-1.15270033303341e-05
-2.06293302888081e-05
-8.30056764387792e-06
-1.6277661266586e-05
-3.68977492400822e-05
7.21932484060374e-06
-1.21681246000529e-05
-1.384040378781e-05
-3.18944714260347e-05
-1.71192207617635e-05
-1.0841844264626e-05
-1.38787749047259e-05
-1.10256344919337e-05
-1.75924686240386e-05
-1.99959528079358e-05
-2.84139171930554e-05
-1.96123029000684e-05
-3.20573055268011e-06
-3.58602995901191e-05
-1.3311141055959e-05
-2.00584186341713e-05
-3.22714458795397e-05
-3.26367682274689e-05
-2.19562531783044e-05
5.49639296058441e-06
-5.48082714790029e-06
-7.79803447341018e-06
-7.04950272645665e-06
-9.95468016293062e-06
-1.16635744976379e-05
2.49875998485995e-06
-1.97410764549081e-05
-1.30992444400524e-05
2.2957131247276e-05
-9.86561249901666e-06
7.03070759384474e-06
-6.55990028192738e-06
6.02907008394837e-06
-4.25290116386651e-06
-4.77352698174207e-06
-1.59862486898063e-05
-7.6570786584322e-06
-1.63522809518259e-05
-2.31206338908365e-05
-2.19455240571659e-05
-2.12415483626079e-05
-7.56189342782191e-06
-1.61321289276646e-05
5.62060551285455e-06
-2.60388329406438e-05
-4.82008225807814e-05
-3.42999221182235e-05
-3.009414196791e-05
-4.26944324105004e-05
-1.6177604209138e-05
-2.5129747772206e-07
-8.00691457252467e-06
-1.85613121629092e-05
-2.93482417613084e-05
-1.58737841793479e-05
-2.1969067131882e-05
-4.72287216637334e-06
-1.3118119791398e-05
4.99862547560406e-06
5.62237944234843e-06
-8.4296705194622e-06
-1.62101996492207e-05
-2.34541592065024e-05
-7.56427923816995e-06
-2.43621098221268e-06
-5.27535334406789e-06
-2.35607553869718e-05
-2.9249540166575e-05
-3.51681297814339e-05
-2.7095827203502e-05
-3.3053753493655e-06
-3.56207675775258e-05
-3.14638091567575e-05
-1.12727743298842e-05
-1.56283527879526e-05
-2.50175275192549e-05
-2.53325309173183e-05
-3.26545206919567e-05
-2.67560851048825e-05
-9.92921831738012e-07
-4.32780465635897e-05
-7.82042779829863e-07
-1.80136796603289e-05
-5.01217483509511e-06
-2.0907212332926e-05
-5.36524587049651e-06
-2.28330286008972e-05
-2.77561629742266e-05
-3.27565038809737e-06
-1.38253117468718e-05
-3.14344034309746e-05
-2.73885532589784e-05
-1.02983385190107e-06
-7.798743844306e-06
-1.54578319938578e-05
-9.08795196477217e-06
-1.40487506844011e-05
-3.44714509443167e-05
-2.78606682481921e-05
-8.83861375925425e-06
-4.29884454512565e-06
-2.23180985969787e-05
-1.57024150014791e-05
-1.58103663367871e-05
-1.8059578250516e-05
-1.27651968671942e-05
-4.91457207015912e-06
3.21584267437936e-06
-1.6481081774142e-05
-2.94344716320353e-06
-5.35169469009292e-07
-2.33751472169421e-05
-6.2008101377436e-06
-6.25345394938767e-06
-1.52296318850364e-05
-1.60568188858443e-05
-4.27512309393585e-06
-9.27516854932541e-06
-3.53544595072212e-06
-1.52226254053482e-05
-1.2375835995017e-05
-1.64738610859293e-05
-1.56469493162477e-05
-1.16224931152737e-05
-1.50829769919231e-05
-1.80348530643108e-05
1.34508872427474e-06
-1.59966117821996e-05
-9.65255754141677e-06
-2.53167353047082e-05
-1.62145568741912e-05
-1.91102266798431e-05
-3.0220798389448e-05
-1.82031805929901e-05
-4.84778039957407e-06
-2.58197152719948e-05
-3.1342152071932e-05
-7.88652211667869e-06
-1.09393812786668e-05
-9.29923805013738e-06
-1.52153923277807e-05
3.87917231460131e-06
-3.27040213306295e-05
-1.18732698287122e-05
-6.34036852029581e-07
-2.50112561373023e-05
-1.8024853619822e-05
-1.82651634595449e-05
-2.09127584458194e-05
-1.60085072944373e-05
-2.32352637850362e-05
-3.77894503684739e-05
-1.1380028211129e-05
-1.52392759302461e-05
-1.63552979981329e-05
-1.09309819629352e-05
-9.34029145109223e-06
-3.84613969749498e-05
-1.18902510695331e-05
-1.30525700694847e-05
-2.42875631701777e-05
-2.69166532626124e-05
-3.01475783901035e-05
-3.78326701651837e-05
-2.60228183567472e-05
-1.50771396430139e-05
-1.15936431689276e-05
-1.28589749625223e-05
-1.87443131671078e-06
-2.64373308259605e-05
-1.15683761028495e-05
-1.08683433494259e-05
-2.61538319753565e-05
-1.35920930731919e-05
-5.64565225763883e-06
3.15794520320622e-07
-1.09177196895951e-05
-1.77712680625069e-05
-1.34573364425373e-05
-8.97335084018787e-06
-2.55793672271236e-05
-8.50144153734778e-06
-2.01476693041907e-05
-1.72348766537573e-05
-1.4458658345493e-05
-7.61697841185643e-06
1.88557228187894e-06
-1.64657916312395e-05
-2.1026531742202e-05
-2.02234770535896e-05
-2.59136026849733e-05
2.40878395392656e-06
-6.20480652085447e-06
-6.62129276833899e-06
2.35898087491639e-06
2.75628711669368e-06
-1.08953957129055e-05
-1.26309492070794e-05
7.0864115388028e-06
6.37498318777569e-06
-2.01845574367311e-05
1.25142238278628e-05
-8.07277032229079e-06
-1.08700272611973e-05
-2.08377014005432e-06
-8.04004064968692e-06
-2.05660745667013e-05
1.99561536834966e-06
-2.1710149628178e-05
-1.44232512775717e-05
-1.27690911882428e-05
-1.72953924860208e-05
-3.92478768059214e-05
-2.38759659479739e-05
-2.30006019761698e-05
-4.1080972248063e-05
-1.82362597484645e-05
-2.18561849320101e-05
-2.70870466932178e-05
-3.22197810679228e-05
-2.65410514202825e-05
-2.24503819073781e-05
-1.50602421609556e-05
-1.264694595526e-05
-2.41417175255761e-05
-3.76272683343355e-05
-1.69013090855811e-05
-2.31842876900306e-05
-1.20339775420649e-05
-1.30219195672974e-05
-3.06452655860664e-05
-2.25888020646599e-05
-2.17642716611688e-05
-2.01453416764994e-05
-2.06505028254919e-05
-2.52677200421032e-05
-9.98330510283012e-06
-2.11910057724247e-05
-2.85972302963579e-05
-1.32414407185748e-05
-2.61102712312351e-05
-2.14964130074582e-05
-1.43869445799206e-05
-3.36667538830703e-05
-3.76155310714968e-05
-1.85026314172787e-05
-3.33396562475251e-05
-2.27017642665084e-05
-2.5525083906812e-05
-1.01242986625678e-05
-3.56578169867362e-05
1.39492247123128e-06
-2.16746972156934e-05
-9.01973596357624e-06
-6.91960302078664e-07
-7.49798634212842e-06
-6.90069969815309e-06
-7.15269754002842e-06
-1.2105919933823e-05
-3.64730287641957e-06
-8.17326437311151e-07
-3.98155458162974e-06
-3.03464439409794e-06
-1.69941427361825e-05
-4.91437125215681e-06
8.98434191561264e-06
-2.13572468238584e-05
-1.40989289548856e-05
3.90838820828395e-06
-5.25243641247426e-07
-3.05746507240566e-06
-1.92330069919194e-05
-1.40671483060692e-05
-1.33491160218254e-06
-2.06694338859779e-05
-2.39652608601234e-05
-2.82126680250084e-05
-2.19943398064029e-05
-1.69984441771097e-05
-1.7823741096418e-05
-4.18115787590365e-05
6.58116411042562e-07
-1.14104394017019e-05
-2.58903991080228e-05
-2.50990563308188e-05
-1.25171105082311e-05
-1.96434174981354e-05
-5.74565010772188e-07
-1.16482509937463e-06
-6.27299227696086e-06
-1.68785924415063e-05
-2.19573073405053e-05
-1.62193103109184e-05
-3.93806461480414e-06
1.0153506102413e-05
-2.4051357895564e-05
-2.79981873971985e-05
-1.93455498886747e-05
-1.34697235182003e-05
-2.51660825641486e-05
-2.00375251759372e-05
-3.13069500039076e-05
-2.1571456927893e-05
-2.60120114239349e-05
-4.10249352233141e-05
-2.87033580748395e-05
-2.70190358841959e-05
-1.79192307392947e-05
-3.49031645465829e-05
-3.00939944061909e-05
-5.42661549948511e-06
-3.41571019037095e-05
-3.53914388257831e-05
-2.14967931208858e-05
-3.47953630296146e-05
-1.40594099501311e-05
-2.36149118027778e-05
-3.33666492959783e-05
-2.2601250826088e-05
-1.95450399912036e-05
-3.61331751375208e-05
-2.8425183831185e-05
-1.27552646852158e-05
2.83329534500788e-06
-3.34632969779994e-06
-1.02815070559331e-05
-1.56666644923384e-05
-3.42588121739293e-05
-8.12578143264597e-06
-6.29200251733732e-06
-1.63933510692902e-05
-2.91157048085217e-05
2.20956625525396e-06
-1.90733367813639e-05
-1.0269832377296e-05
-1.08711103694891e-05
-3.57749938071379e-05
-4.24260186260419e-05
-2.56724376484387e-05
-2.57490142475058e-05
1.27142373406731e-05
-2.29887004234079e-05
-6.79700161954947e-06
-7.49354293669486e-06
2.32075808418298e-06
-2.65553402894659e-05
8.38356047640779e-06
-1.3523115020519e-05
-1.17866085740976e-05
-1.5603914372586e-05
4.25664681397403e-07
-1.18587657295187e-05
-2.39449450275657e-05
-3.47402645403831e-05
-3.1473589949955e-05
-1.64837643536299e-05
-1.82661022847259e-05
-7.84960396999157e-06
-1.20987164150891e-05
-2.26306173619451e-05
-2.46449511250884e-05
-1.03163698757385e-05
-1.22714478396336e-05
6.819403124639e-06
1.49532627414499e-06
-1.49260865191945e-05
-2.22541800666209e-05
-1.60248753239918e-05
-1.9071981470215e-05
2.1944447129633e-06
-1.86567963747581e-05
-6.71168597734092e-06
-7.0814435834026e-06
-2.26712492748957e-05
-9.31740016515241e-06
-2.09254064788086e-05
-2.72208889695189e-05
-1.98245778237135e-05
-2.44441041028201e-05
-2.14822172172816e-05
-2.2056404459316e-05
-1.49020732098732e-05
-6.95718519570156e-06
-2.17501560255582e-05
-2.24418801187625e-05
-2.57660215061577e-05
-4.00668205068827e-06
-3.04488828164032e-06
-3.20146993998352e-05
7.93194822431354e-07
-1.02220546309324e-05
-2.64074055812173e-05
-2.33579084208694e-05
-1.75584198522336e-05
-1.59399053431632e-05
-2.38327798966285e-05
-1.92817389054553e-05
-3.83942040727385e-05
-2.51682879989831e-05
-2.01337077708577e-05
-1.86850714511594e-05
-9.86668623380342e-06
-3.02163761896329e-05
-2.14219511409675e-05
-1.56196155006786e-05
-2.14141661995362e-05
-2.15293840495658e-05
-2.68989144064319e-05
-2.86549109298799e-05
-1.56530499589762e-05
-2.51020763907697e-05
7.57542033828252e-07
-2.2307940320489e-05
-4.7712517761444e-06
-1.52307720563502e-05
-1.53806475157538e-05
-1.50512086093114e-05
-2.63625750898792e-05
-3.56450036208894e-05
-7.80625467308431e-06
1.24555690180134e-06
-1.15157422594575e-05
-7.2363897369501e-06
-1.81359184646174e-05
-2.56316465623425e-05
-1.99047656648473e-05
-1.86479510409469e-05
-3.34229881513059e-05
-1.2410554415087e-05
-9.34663722292676e-06
-1.70098918638255e-05
-1.57220136964238e-05
-2.27105833842697e-06
-1.37087614816202e-05
-8.98190973563097e-06
-2.32754245401938e-05
1.36625759737079e-06
-2.76766611448341e-05
-1.45627345893978e-05
-7.53396370223255e-06
-3.29984944816333e-05
-8.56446291167473e-06
-2.77537804087746e-05
-2.14003348673688e-05
-2.72944174264932e-05
-1.52534604357797e-05
-1.8553743974593e-05
-3.33522978560154e-05
-1.12242282092844e-05
6.77213528959287e-06
-1.22437738052106e-05
-1.73643731438953e-05
-1.97439176570117e-05
-1.90662720534207e-05
-1.88507474969906e-05
-2.49317309844029e-05
-8.66288823990695e-06
-2.05881936996262e-05
-1.63261953122331e-05
-2.63128062420496e-05
-2.76287287960685e-05
-1.77429570405682e-05
-1.22091646216585e-05
-2.49658768399961e-05
-1.74373318144357e-05
-2.0447081029502e-05
-1.9446754153112e-05
-1.7909664355006e-05
-1.15800980929205e-05
-2.19676442925596e-05
-2.15141157574689e-05
-1.08785739773956e-05
-2.99572230679267e-05
-1.62093939300085e-05
-3.06225619845496e-05
-4.27708374222244e-05
-2.59528527577554e-05
-1.67357164435828e-05
-4.23116708151385e-05
-2.47295077391594e-05
-3.4483347631878e-05
-1.0646149331029e-05
-1.06774133613107e-05
-3.5708374911494e-05
-2.52060926070415e-05
1.35786488191852e-05
-2.11993703205812e-05
-8.21970223853291e-06
-3.0967605828118e-05
-1.19871336513754e-05
-2.03249032827561e-05
-1.78908269325513e-05
4.02392029294175e-07
-1.53085012315494e-05
-3.92542743129046e-05
2.46077329148716e-06
2.88280482247743e-07
-1.74573780964706e-05
-3.71208859920729e-05
-1.06452379360637e-05
-3.27148139132873e-06
-3.02220000469644e-05
-2.72360853628783e-05
-2.882918370388e-05
-1.01611112839318e-05
-2.65440583966576e-05
-9.26859013676929e-06
-9.04189092573987e-07
-2.28157313936724e-05
1.06303447895945e-05
2.97601217888196e-06
1.27105928222182e-05
3.72543469829372e-06
5.40128448725448e-06
-2.63181951948873e-06
-6.49331954793545e-06
-2.73054751681388e-05
-1.32691333609263e-05
-2.00094182673603e-05
-1.30631631863712e-05
-2.76659505846027e-05
-9.1042130880138e-07
-9.68259187767188e-06
-1.82356717531132e-05
-2.2711604811451e-05
-2.79601631575139e-05
-3.02305174410622e-05
-2.57979451521794e-05
-3.06634852992206e-06
-1.97142014602451e-05
-2.43749091738657e-05
-1.46132936808988e-05
-2.32710502473094e-05
-1.23901090790159e-05
-2.82514417278198e-05
-6.76031220247322e-06
-2.58438685278209e-05
-1.69252395045356e-05
-1.01035974780066e-05
-1.18869847900268e-05
-6.49914685772236e-06
-8.111342442339e-06
-1.95793492435742e-05
-1.71208122830301e-05
-1.57238306827875e-05
-1.46529465969979e-05
-3.40860080035522e-06
-4.14949567023537e-05
-3.8745229069026e-05
-3.01076788203304e-05
-1.72830851336925e-05
-1.26998682021764e-05
-1.18311095642587e-05
-7.57374634885302e-06
-2.11230419849538e-05
-3.95998884458384e-06
-1.07917054831138e-05
2.70203622745631e-06
-2.84918594848843e-06
7.46416761551338e-06
-3.39594263032258e-05
-4.40253854040962e-05
-1.26853275479284e-05
-2.6755428776493e-05
-1.92919237825768e-05
-1.76444637504663e-05
-2.28505752512944e-05
-1.75141479173209e-05
-2.92415923271611e-05
-2.12869552028956e-05
-2.86572060177186e-05
-1.49746728717974e-05
-1.28659803514899e-05
-3.13622963699386e-06
-1.71378935984784e-05
-2.47536510518813e-05
-1.35195669263222e-05
-2.04351282654855e-05
5.20589964712521e-06
-2.41039270398814e-05
-1.61404287704546e-05
5.20305175592745e-07
-2.04019927033355e-05
-2.2640835489667e-05
-3.74359180096955e-06
-5.29912396052679e-06
-1.4259666471248e-05
-2.38666939316541e-05
-5.69038546282961e-06
-1.4486583289618e-05
-2.06578542764661e-05
-5.72611939545523e-06
8.77701719166718e-06
5.2523190182342e-06
8.62912353073586e-06
3.32643759383089e-06
1.27612383459165e-05
-1.29359700253848e-05
-1.70546241340815e-05
1.13134424784282e-06
-1.23749926728821e-05
-1.90904799763202e-05
-1.1433860980517e-05
-1.22173167615453e-05
-2.11401014066881e-05
-2.41813686946472e-05
-8.41648759010005e-06
-3.25586348510104e-05
-2.96208940475198e-05
-8.01441094011039e-06
-1.04574966347969e-05
-3.08241245052174e-05
-4.44505181025838e-06
-1.28381439723719e-05
-1.21725109342501e-05
6.17673609890439e-07
-2.6783182670629e-05
-1.35982494712568e-05
1.24896865458862e-05
-1.96993614090445e-05
-2.94293030988868e-06
1.80700110420119e-05
-7.57575501397152e-06
-2.9536080925052e-05
-2.46953104084227e-05
-1.92817668588512e-05
-1.83861917437168e-05
-1.07374835471401e-05
-2.49406382059447e-05
-4.47824648118752e-05
-1.553732464863e-05
-4.72877713550463e-05
-1.12135923364823e-05
-3.44063167611275e-05
-1.36918397881228e-05
-2.21931906643412e-05
-2.74033796521838e-05
-1.36267446027758e-05
-2.22696489212301e-05
-1.89350392136928e-05
-2.76371040321484e-05
-1.92094812433475e-05
-2.71896494878093e-05
-3.27026254596193e-05
-2.85344274877255e-05
-2.2770407027137e-06
-1.63466070522042e-05
-8.82315178463782e-06
-2.3752455389839e-05
-2.43864877962171e-05
-3.2780520702585e-05
-2.1730996021808e-05
-2.77581961559841e-05
-1.79926690063645e-05
-1.4912838967082e-05
-1.16595446292994e-05
-1.79948713353542e-05
-1.74126616391395e-06
-1.65233311814984e-05
-1.25829907358422e-05
7.43304554654201e-06
-2.25905797451453e-05
-1.46181958416369e-05
-3.2247695004688e-05
-2.73272368179422e-05
-1.95703512129787e-05
3.44368367430176e-07
-1.8490996888075e-05
-2.52878440351329e-05
-2.59594536751351e-05
-3.60041516643135e-05
-1.21177993176917e-05
-1.9675704301422e-05
-3.78704318191109e-06
-1.97886036012385e-05
-2.15502786718485e-05
-1.22186490636464e-05
-1.47095515027482e-05
6.70233416688166e-07
-1.17582212873309e-05
-1.22406590676133e-05
-1.17437826402147e-05
-1.78837504592296e-06
4.07590285061936e-06
-1.67795885521256e-05
3.69007821309004e-07
-2.77800998355684e-07
-5.45804817163628e-06
-1.75351053505062e-05
-1.61300815642384e-05
-2.50226731401203e-05
1.37286465422285e-08
-4.1799911353775e-06
-2.78414939787292e-05
-1.44844805408607e-05
-2.65704726226523e-05
-1.58756105138339e-05
-8.97779325835508e-06
-2.04623732976327e-05
-2.26155358387696e-05
-1.88814002841979e-05
-2.98701764780625e-05
-9.20610294728185e-06
-3.18014061703399e-05
-2.92985161280541e-05
-2.23978547476957e-05
-3.21586927677011e-05
-2.28844032055662e-05
-1.80581928728729e-05
-3.28340370929292e-05
4.29671059005339e-07
-3.15674859821671e-05
-1.85869596408359e-05
-3.3633314950988e-05
-8.85170032879992e-06
-1.04429146591933e-05
-6.91474031800883e-06
-7.89432279560937e-06
-1.8531411741712e-05
-2.97815033640543e-06
-5.80769455188803e-06
5.65328238508816e-07
-9.47804553097566e-06
-4.47180046313931e-06
-2.87855965499001e-05
-3.06402287117228e-05
-2.01450673550218e-05
-1.12238400419856e-05
-3.22596191334804e-05
-1.92434500565009e-05
-1.82644235253028e-05
-1.42098820705612e-05
-1.25262363002372e-05
-1.19939435258499e-05
-2.0229832317039e-05
-3.06429885968415e-05
-1.08680159467884e-05
-5.99583303477273e-06
-1.49817142782713e-05
-1.5192328836815e-05
3.80690023928172e-06
-1.02141357142424e-05
4.48862275879877e-06
1.70908302688814e-05
5.3401256103257e-06
5.30141767534856e-06
-2.0884232549815e-05
-1.50640495409938e-05
-7.45547079668626e-07
-1.95795795791455e-05
-3.65980656860062e-05
-2.8996170749007e-05
-1.77658061288241e-05
-1.86661723424412e-05
-3.17883042831118e-05
-1.96032048140075e-05
1.79162846608124e-05
-2.54338632932787e-05
-1.12743446494509e-05
2.96270688711386e-06
-2.10565760720406e-06
5.51771278897384e-06
-9.74067491882224e-06
-1.41630195637558e-05
-1.09606790993549e-05
-5.42989237152607e-06
-1.77962601274766e-07
-2.41831232574392e-05
-6.8212675478347e-06
-1.53628998523118e-05
-3.17219890072636e-05
-2.32794330866599e-05
-2.82312360289281e-05
-1.49623553690174e-05
-2.40056039797602e-05
-3.62083951765832e-05
-2.31943634628489e-05
-3.11483530875908e-05
-2.16011461792687e-05
-3.37078884168617e-05
-2.32561189752047e-05
-2.48333017674669e-05
-3.7275569645896e-05
-2.65289344642491e-05
-2.12054904544405e-05
-3.04834601868317e-05
-2.56489303177395e-06
-7.5865527034241e-06
-2.71066674843894e-05
1.59012760640003e-06
-1.13054317672047e-05
-1.40226858630932e-05
-2.12681098569105e-05
-4.03003908751512e-06
-2.78537665802436e-05
-2.37228807721311e-05
-3.86022981905902e-05
-1.53417719022054e-05
-2.58759830982136e-05
-3.80714724580966e-05
-3.1104071795096e-05
-1.49101194646705e-05
-4.32927059549951e-05
-8.26685540593532e-06
-2.09840087783503e-05
-1.70489816185344e-05
-1.48722443923208e-05
-1.1910953300949e-05
-4.80081124036526e-06
-1.11553775628021e-05
6.6150819048316e-06
1.80490047663058e-06
-6.69353685437379e-06
-9.13823008565389e-06
-1.5384537550183e-05
-1.91104470707038e-05
-7.37077103490873e-06
-1.69231762927976e-05
-5.65786003411591e-06
-3.46795719336988e-05
-2.45535229901204e-05
-8.86839380471338e-06
-6.41608576976306e-06
1.14117577383992e-05
-2.29104837477048e-05
-1.94372824983851e-05
-5.61478358804494e-06
-1.02756209181011e-05
-5.9271276431537e-07
-1.20030387445596e-05
-7.32846344461748e-06
-5.61340632436339e-06
6.55392967070889e-06
-1.53284834996364e-05
-1.97169531202817e-05
-2.57199270645933e-06
-1.79746590337619e-05
-2.95768565440154e-05
-1.52742445383089e-05
-4.85256097822779e-06
-2.63787049318599e-05
-2.20482315522109e-05
-2.73984065855925e-05
-2.72753601929741e-05
-2.58726622433529e-05
-1.73173161984571e-05
9.13788275446464e-06
-8.3366622505588e-06
-1.07077095466884e-05
-1.15023147204566e-05
1.62023213561773e-05
1.73254775639986e-05
-9.5529189223956e-06
-1.24150105178828e-05
-1.7995221268876e-05
-2.28978306091338e-05
-2.71246847668033e-05
-2.08167775555523e-05
-1.07450006792956e-05
-2.23351386758557e-05
-3.03487518724098e-05
-2.8198681787275e-05
-4.85624065403815e-05
-3.99864584179655e-05
-2.34866879359442e-05
-2.51277697881878e-05
-4.13544489045936e-05
-3.20375447476437e-05
-1.70560808379656e-05
-1.61438911840221e-05
-1.49273444423585e-05
-2.17680906099968e-05
-1.73532608600125e-06
-1.55595404540962e-05
-3.02130333960293e-05
-1.75877526363568e-05
-1.91866000685671e-05
-2.12556761172863e-05
-2.1895501069935e-05
-1.15676374513603e-05
-6.58888381901277e-06
-1.86536475949718e-05
-1.44368323643541e-05
-1.51642529800796e-05
-1.18369699215641e-05
-2.3376724195901e-05
-2.73374958652492e-05
-1.07302133863897e-05
-4.90390100408007e-06
-1.63066773573572e-05
-2.05662411422734e-05
-1.680220028772e-05
-1.87808864120249e-05
-1.72382843432433e-05
-1.13364922901105e-05
