# Supplementary material for: Research on computational propagation and identification of mine microseismic signals based on deep learning
Source: PLoS One. 2025 Oct 22;20(10):e0334641. doi: 10.1371/journal.pone.0334641 (PMC12543183; doi:10.1371/journal.pone.0334641)
Supplement: S10 Data — (ZIP) [file pone.0334641.s010.zip › 000101100001671.xlsx_0.txt_24.txt.txt]

-4.33683395474105e-06
-7.47595635471483e-06
-1.72857419165544e-05
-2.02860021050941e-05
-1.01426730136814e-05
-3.22015691623213e-05
-1.77023327543854e-05
-1.14383602583046e-06
-3.73654776751095e-05
-1.78943411809636e-05
-2.75972177059206e-05
-1.53367893099511e-05
-3.87487472327463e-05
-1.65761158642866e-05
-1.94743104926179e-05
-2.68426524631755e-05
-2.90233138376186e-05
-1.73214028806218e-05
-3.20677653690052e-05
-2.95686115839476e-05
-2.81938248018734e-05
-4.40613685991368e-05
-2.59642796446367e-05
-2.3817999426902e-05
-3.40209110373585e-05
-1.34193752900798e-05
-1.35413499260461e-05
-1.45187018075141e-05
2.12495091013845e-06
-1.07032691883331e-05
2.87677117024877e-07
-1.90721529830655e-05
-7.00120978209913e-06
-1.45677089672464e-05
-1.26661172995225e-05
-1.92856968567767e-05
1.163953761922e-05
-3.8852786184947e-06
-2.48209443637535e-05
-1.37789883430303e-05
-1.32905898004508e-05
-1.24041143228598e-05
-1.36674368218243e-05
-1.1577119898155e-05
-7.86876585453375e-06
-1.953806643022e-05
-1.80623733908418e-05
-2.72119197213854e-05
-2.97172846166288e-05
-1.13354544195172e-05
-1.16756546075918e-05
-2.20948505099949e-05
-2.98412825651487e-05
-1.31897213764763e-05
-2.14855823326958e-05
4.66636699182568e-06
-1.22198778402279e-05
-5.29908954233304e-06
-7.1557518719832e-06
-1.42808607115935e-05
-2.85339681098493e-05
-5.19282098269741e-06
-5.77001568010225e-06
-2.33469853724008e-05
-1.66727731697258e-05
-4.28629978259314e-05
-5.01347499932237e-07
-2.07260082763679e-05
-9.86157137425845e-06
-2.43847031728212e-06
-2.85265792396717e-06
-8.53756495859159e-07
-1.45652397615633e-06
-6.86218882581921e-06
-1.35451892940934e-05
1.87771416006376e-06
-2.92561740831783e-05
-6.19568543745558e-06
4.71744446949804e-06
-2.48444641775036e-05
-1.55580383668598e-05
-1.95714951479366e-05
-1.84653158012853e-05
-3.65242589873325e-05
-4.22618878725576e-05
-2.94163480290744e-05
-4.26642744318856e-05
-3.05798279769066e-05
-3.19131700410532e-05
-2.83209219752082e-05
-2.49952942884616e-05
-8.8749015159638e-06
-1.66805942164667e-05
-8.81967792096632e-06
-1.89005410353284e-05
-1.50630287249295e-05
-1.9727578591913e-05
-6.9589056620903e-07
6.39380265939216e-06
1.46611635593236e-05
2.44271881658262e-06
-2.64447689601964e-05
-1.61561814976856e-05
-1.66894814323083e-05
-6.64041475380305e-06
6.28590062369386e-06
5.57240516975136e-07
-4.0954745099397e-06
-1.778910608882e-05
-4.3301674766571e-05
-1.57726285554007e-05
-9.41897852128499e-06
-2.42664611283012e-05
-3.11617064075645e-05
-2.91205121962149e-05
-4.17390445996238e-06
-9.70650934141166e-06
-2.67334611121739e-05
-2.34037411399158e-05
-1.32218742480887e-05
-9.91890579179689e-06
-1.49584480860249e-05
-8.93995337376907e-06
4.78128986846377e-06
-1.77711063308817e-06
-5.41489157966174e-06
-6.64594444591993e-07
9.22264729629597e-06
-1.28630942941911e-05
-1.43158739251906e-05
-1.63929268016205e-05
1.07800338150143e-05
-3.15355005557209e-07
-6.57841077301282e-07
-6.00563191018977e-07
2.69013016154092e-06
-7.44268843738949e-06
4.27867186640401e-06
-8.08657434697381e-06
-1.41147319701857e-05
-9.09214042120885e-06
-3.20027916366071e-06
-1.15335493432493e-05
-2.34011714423349e-05
-1.76601338539687e-05
-3.4962310709523e-05
-1.46490041275152e-05
-1.44321763245135e-05
-1.16990924566609e-05
-1.80211047822545e-05
-1.46522862032943e-05
-2.32807503917839e-05
-1.23326069098048e-05
-7.33519167848751e-06
-2.42159746498283e-05
-1.00190788577e-05
-1.81065520707668e-05
-1.24962797175871e-05
-2.82155747511968e-05
-2.31066206148048e-05
-1.99252749376546e-05
-1.18743290813846e-05
-2.70963368762407e-05
-3.91482306909124e-05
-4.49699391374645e-05
-2.66196678493863e-05
-1.88268458841402e-05
-2.29213246572938e-05
7.97774969302072e-06
-1.48192527078268e-05
-2.48268643848195e-05
-3.00798185249686e-06
-2.02148989766268e-05
-1.14414749375707e-05
-1.0445865102055e-05
-1.27736604144276e-05
-1.60083291324819e-05
-1.10136382293456e-05
-3.57398951871056e-05
-1.57260683710105e-05
-3.32973099065557e-05
-4.22744494766464e-05
-3.36047630952451e-05
-6.93109294120903e-06
-2.02322029305523e-05
-3.87196939480415e-05
-2.890647166029e-05
-1.9359898282756e-05
-2.69593026489048e-05
-1.85670142488788e-05
-2.93018491897941e-05
-1.4529869802519e-05
-2.48610365192681e-05
-2.02415378702658e-05
-1.91819178967473e-05
-1.79215403599133e-05
1.03485636799833e-05
-6.08609511116083e-06
6.41912935667718e-07
-3.24761313162034e-06
-1.44417088767031e-05
1.97417815624807e-06
-1.23114822029188e-05
9.9752260279615e-07
9.57686727919021e-07
5.75244852478013e-07
-2.00575427649134e-05
-7.50319658824671e-06
-1.21737805507703e-05
-1.50062758855694e-05
-1.73478356800367e-05
-3.31778595955643e-05
-3.45759064807011e-05
-2.79559865222809e-05
-1.01405065368082e-05
-1.62649267072329e-05
-2.08465446996713e-05
-3.66157440905988e-06
-1.30029180505103e-05
-1.83050974828084e-05
-1.22821544373923e-05
-2.2524804248834e-05
-9.93937320098538e-06
1.31771769891599e-05
-1.23786950573399e-05
-1.43719707812231e-05
1.98759823060372e-05
-8.71844348646106e-06
-2.8942676509638e-05
-3.31129831479975e-05
-2.62368628361816e-05
-1.04660805419661e-05
-1.21347522672361e-05
-4.7099603871553e-05
-1.88096615636141e-05
-1.47356165294264e-05
-2.39014576438569e-05
-6.53491466497206e-06
-2.62619975549359e-05
-1.71390684819632e-05
-3.86505673250289e-05
-3.06395360800073e-05
-2.0709084390707e-05
-1.20244862279867e-05
-3.67796278074877e-05
-1.02408629965201e-05
-3.20565498938625e-05
-2.0815834131385e-05
-1.53825966053198e-06
-3.55885999922725e-06
-2.11161427887598e-05
-1.26928795702468e-05
-4.82234023166168e-06
-1.77910856299878e-05
-2.29228322853173e-05
-2.21953774949565e-05
-3.57571108697844e-05
-2.56363006826491e-05
-9.71448085012501e-06
-1.54653513319243e-05
-2.20965722594254e-05
-2.98223513747407e-05
-2.94702597187905e-05
-3.57187860912173e-05
-9.39158889093866e-06
-3.20233868337432e-05
-3.2275292496417e-05
-1.49740695128255e-05
-2.20745665807876e-05
-1.51497966810229e-05
-5.40383616266817e-06
-1.16126740126238e-05
-1.71442202076831e-05
-2.63838225837293e-05
-1.60668070465798e-05
-4.16042648528962e-06
-9.47495705914581e-06
-2.61805373852845e-05
-6.17612961753348e-06
-1.59223076379759e-06
-2.46594348442226e-05
-1.48808005409832e-05
-1.92367733990223e-05
-1.90273465318263e-05
-9.22061897734273e-06
-6.64932487168796e-06
1.51375029894999e-05
-9.68064333894633e-06
-6.4798180955736e-06
-3.45199884150559e-05
-5.89608162229331e-06
-3.24977022310738e-06
-2.16984186805111e-05
-2.25384361977433e-05
-5.82236972930988e-06
-8.9156317664122e-07
-8.09478805112123e-06
-3.26156255957095e-05
-7.34237361695857e-06
-1.70737523916248e-05
-1.78806841464618e-05
-2.99669990905045e-05
-9.14450977774677e-06
-1.79483897392042e-05
-1.36235394674557e-05
-2.92803552137991e-05
-7.64370176487146e-06
-1.9798075809093e-06
-1.63717267251825e-05
-1.52901875842415e-05
-1.11155557054249e-05
1.78252003715465e-06
5.82574156471117e-06
-3.48252546881936e-06
-2.17829479998385e-06
2.06545191928603e-06
-6.87835117052761e-06
-7.90424544665506e-06
-2.77048119665984e-05
-1.90724078037098e-06
-1.92050706649914e-05
-1.77040603143617e-05
-2.87930061913424e-05
-4.22627797346089e-05
-2.7250755324928e-05
-2.1088030930894e-05
-2.40098698839134e-05
-9.90223942619244e-06
-3.31511289714433e-05
-2.97621341812489e-06
-3.41584146415361e-05
-3.12427186929827e-05
-2.78237912499645e-05
-1.52955680628848e-05
-1.08473217173636e-05
-2.50151903058667e-05
-1.22274653666006e-05
-2.46605746429646e-05
-2.01142111901689e-06
-2.63953031753547e-05
-1.99095324266369e-05
-8.41968772817079e-06
-9.77310136323036e-06
8.89707075416551e-06
-1.71141394039008e-05
-6.42740335678794e-07
-1.23582368479298e-05
-2.05621776999803e-05
-1.03187205837145e-05
-7.847367507146e-06
-1.99545760882464e-05
-1.66171647088282e-05
-1.69916391572358e-05
-1.00553610403943e-05
-3.7836416323385e-05
-2.22431533561205e-05
-3.53799618140538e-05
-1.33110310599539e-05
-2.92817981996228e-05
-4.6516020411895e-05
-4.26410540948178e-05
-3.52451573765263e-05
-1.99363755352159e-05
-1.8978953844178e-05
-1.37187912052289e-05
-9.06422309685667e-06
-2.71925525776067e-05
-1.25745287913421e-07
2.50060150607809e-05
3.04240841450473e-06
7.63173029647984e-06
-7.32783952905127e-06
9.97363763450806e-06
2.02150864640322e-05
4.46725355890663e-06
1.47262798806801e-05
6.10974735011701e-06
4.27174899834125e-07
5.09095045161302e-06
-9.62357696459613e-06
-1.82148217289663e-05
-2.58779523504475e-05
-4.91701125383027e-05
-3.35995151762885e-05
-4.38422077422902e-05
-4.3205091146919e-05
-3.54433192714427e-05
-3.92611140289152e-05
-2.69278757741213e-05
-6.34689994768411e-06
-1.51258480870431e-05
-1.72537190595875e-05
-1.55665451934167e-05
-2.45889582136241e-05
-7.37721042590571e-06
-3.1685203247016e-06
-2.16457171042486e-05
-3.81421558045131e-06
1.24306875844613e-05
-8.44557537368518e-06
-2.6346002444476e-05
-2.13745586055321e-05
-2.83895563588582e-05
-3.06533478862039e-06
-7.87681595228718e-06
-1.50982335512944e-05
-4.43202249537515e-06
-2.27572858132549e-05
-1.78637314402768e-05
-1.15044976020585e-05
-2.50325115387656e-05
-3.54771180251353e-05
-2.12114467069523e-05
-3.21847226844706e-05
-2.6324770366238e-05
-1.68800074341801e-05
-2.83744954729159e-05
-1.97443529140882e-05
-2.03610512340908e-05
-1.40082028623735e-05
-3.59993214981127e-05
-2.7993663561002e-05
-4.13602012450626e-05
-2.47738739843353e-05
-1.40482349897703e-05
-4.08251166581617e-05
-1.7179224483904e-05
-1.90605153243296e-05
-1.33627855232909e-05
-3.33109721546332e-06
1.16421083526269e-05
5.79816953469254e-07
1.67559363296059e-05
4.16152365874201e-06
-1.98243704230991e-05
-3.04279313020395e-06
6.7331904084331e-06
4.03173124793341e-06
-7.36140136742976e-06
-4.96116502913093e-06
-2.86426900526108e-05
-1.05578889348585e-05
-3.17562255071772e-06
-1.91509641574159e-05
-1.15060449822805e-07
-3.11121162128401e-05
-2.37977898193291e-05
-2.26442308206192e-05
-8.43228051244537e-06
-8.55245561107225e-06
-3.39911932112971e-05
-3.76294013561997e-05
-1.30819093631353e-05
-2.71371997880655e-06
-7.45891902218792e-06
-2.03995173763868e-05
-1.33312299456757e-05
-2.2686566415367e-06
-9.19130143252085e-06
-2.26250795813324e-05
-7.84575829680035e-08
-4.72527715778769e-06
-1.60233954752409e-05
-1.59230808524456e-06
-2.46465423862229e-05
-1.96316620603743e-05
-1.56557531820111e-05
-1.78466082186838e-05
1.36874940243962e-05
-2.41917199506856e-06
-1.24466364407991e-05
-1.44139842798444e-05
6.51852750413083e-07
-6.19158736437352e-06
-5.49827911955311e-06
-1.72867795916317e-05
-1.04380527618307e-05
-3.57014008685174e-05
-1.9248790355505e-05
-3.37086572246725e-05
-1.59729779233352e-05
-3.08560072318432e-05
-3.12024991648209e-05
-3.48640270055806e-05
-2.89633807862707e-05
-4.65439660495294e-05
-2.96368766103611e-05
-1.69431037616865e-05
-1.04733583349851e-05
-2.45868324281173e-05
-3.07020728108646e-05
-1.34979214519327e-05
-6.12108692442359e-06
-8.42533352220194e-06
1.12223911444397e-05
-1.17733579400404e-05
1.53324080259713e-05
-1.57822335879657e-06
-1.0505913990571e-05
-7.6057824899582e-06
-2.22382787128728e-06
-2.78520278763796e-05
-2.30078846295151e-05
-3.44109181729901e-05
-3.49592745463167e-05
-3.65519559799616e-05
-3.26452071467668e-05
-1.81996086219057e-05
-1.84742234887982e-05
-3.92106036189928e-05
-2.12689994027085e-05
-1.87821501105339e-05
-1.70102351897446e-05
-1.11337970658305e-05
-3.53841944871665e-05
-2.10018508540852e-05
-2.12711527984706e-07
2.80991558474758e-07
-1.8165943501291e-05
-7.16747602824373e-06
-7.82895137574919e-06
-7.70489564798951e-06
-1.09251878313971e-05
-1.08196324706611e-05
-1.65778690787511e-05
-2.03943835461712e-05
-4.86798748644106e-05
-2.27856453462161e-05
9.62609725292258e-06
-1.64148928851258e-05
-1.3127312043253e-05
-1.75548156661335e-06
-1.17345944698649e-05
3.87624451804824e-06
-1.19305818233229e-05
-1.06961896234932e-05
2.28911182072914e-05
-2.51150273839851e-06
4.94417257981035e-06
-1.30851214611689e-05
-1.59986216925232e-06
-1.43020942448338e-05
-2.25333616731842e-05
-3.33845953831673e-05
-1.73826773865873e-05
-4.03899475341155e-05
-2.37628968193643e-05
-2.93749135875227e-05
-2.15855574138265e-05
-4.36189351177683e-05
-1.24223742982107e-05
-3.93140118669122e-05
-2.43946493424876e-05
-1.86802281711127e-05
-2.75596345896255e-05
-1.14082679136284e-05
-1.28996859721923e-05
8.20274256943973e-06
4.41949450125733e-06
-1.07740871796204e-05
1.88583419088177e-05
-1.10281873498712e-05
-1.17970152140526e-05
-2.64592802502522e-05
-4.66279222004817e-06
-2.95915617309337e-05
-3.25736556531357e-05
-2.15135101255803e-05
-1.98126460994263e-05
-4.16699128812078e-05
-3.53679872871375e-05
-3.70911115526775e-05
-2.67364599900164e-05
-4.00735644709558e-05
-2.89620475193448e-05
-1.14687456252503e-05
-1.58344172413049e-05
-2.40983494936555e-05
-1.21005262915421e-05
-1.52768675484078e-05
-3.26306260747064e-05
-2.58251143710098e-05
-2.2055615494061e-05
-1.62974495123938e-05
-1.28061471906967e-05
-2.26308058144413e-05
-3.02726633074679e-05
-2.24695208030674e-05
3.07961062383605e-06
-1.86242448650598e-06
-1.40931137739558e-05
-7.52947582937459e-06
-2.62765184062336e-05
-1.14859918686837e-05
-2.76415647879807e-06
-3.21870940873944e-06
-5.83824000953835e-06
-1.63940535302799e-05
-2.65455635855216e-05
-6.79356863238674e-07
-1.41630824681313e-05
1.50098712494772e-05
-1.70567040008802e-05
-1.97617934026492e-05
-4.21064007722923e-05
-2.10543884173446e-05
-3.13400106394443e-05
-2.42233343098022e-05
-2.1258594492428e-05
-1.59959217790855e-05
-1.7127670692553e-05
-1.17682010554148e-05
-4.73459494639685e-05
1.39109381200842e-06
-2.24867149722496e-05
-3.88900435990304e-06
-6.78285164614586e-06
5.86319841075422e-06
9.47831643611185e-07
5.79349575937453e-06
-8.57142301023022e-06
-6.91221029860591e-06
-1.44907889881571e-05
-7.89358907917032e-06
-1.51882306775318e-05
6.3861974142458e-06
5.76515793921457e-06
-3.26447990839895e-05
-2.98181221136683e-05
-2.79720538648561e-05
-1.31263690831425e-05
-3.22239689121158e-05
-2.92566446323635e-05
-2.89824243125904e-05
-3.70827063178055e-05
-1.16362786271992e-05
-3.08054061724178e-05
-1.08178709708453e-05
-1.56127723917631e-05
-4.39191556930727e-05
-6.48707706879792e-06
-3.33777949879756e-05
-2.23064969729819e-05
-2.35967701099002e-05
-2.12853947506965e-05
-8.79091534982233e-06
-2.12234082141625e-05
-1.78050964360402e-05
-3.10512944492842e-05
-3.14507610053608e-05
-2.59036922310975e-05
1.94368373238282e-06
-1.8657900303834e-05
-1.94482833841616e-05
-1.04267008442938e-05
-7.26173167065399e-06
-1.48122013911626e-05
-1.06234381598025e-05
-3.87718869533665e-06
1.55036821213964e-06
-2.27191536650851e-05
-2.12340609145428e-05
-2.93853563988617e-05
-3.16010727129326e-05
-2.9106474882045e-05
-2.32967047766379e-05
-2.22027423104862e-05
-2.29415734081704e-05
-4.43466083924808e-05
-2.71897026437172e-05
-1.49750613833037e-05
-4.38625538775714e-05
-1.22671003578073e-05
-5.6980279389554e-06
-2.14364627055881e-05
-2.1304775054501e-05
-2.03917337790669e-05
-1.57118510937108e-05
-1.23425543319119e-05
7.42586398305441e-06
-3.80168852025104e-06
-8.32553990644307e-06
8.68709260133362e-06
2.14527234252946e-05
3.3286998562365e-06
-1.0563699992681e-05
8.30417470660717e-07
1.44679367285534e-05
-2.40772707847572e-06
-2.28551001814609e-05
-4.08148319046357e-06
-9.96207104405646e-06
-1.37423639334076e-05
-1.20261383072215e-05
-1.56948719684317e-05
-2.00216221179609e-05
-1.56876578519699e-05
-1.88710941447184e-05
-3.45947172670323e-05
-3.65106375352424e-05
-2.64431109629765e-05
-1.95191815985401e-05
-2.72608737572875e-05
-1.75277081345856e-05
-2.39310633074141e-05
-2.79806307824286e-05
-1.74910993503547e-05
-3.20476988175941e-05
-1.5079505650247e-05
-6.03746150833754e-06
-6.8001850460634e-06
1.01544080243914e-06
7.34582525988272e-06
6.72646668200572e-07
1.46535611117442e-05
-1.73231059413564e-05
-2.34359284572414e-05
-2.07650133774889e-05
-8.15965257962868e-06
-2.13934087337469e-05
-8.86061359580675e-06
-2.57038840959001e-05
-2.34454805224621e-05
-2.80731080157741e-05
-4.2081618096078e-05
-3.47727429519876e-05
-3.14266308649404e-05
-2.25279977543639e-05
-3.87931230318693e-05
-2.75826128347351e-05
-3.54720434014692e-05
-2.32386641683056e-05
-1.36157224111337e-05
-2.01824171969428e-05
-2.58946576678102e-05
-1.26857039328638e-05
-3.00895185033951e-05
-5.50304416871168e-06
-6.32078396640308e-06
-5.86632025494331e-06
-1.24997300464286e-05
-4.00922888071554e-05
-2.73975287626139e-05
-2.86591689187369e-05
-2.02613003827111e-05
-2.36833164629672e-05
-2.2941031328456e-05
-1.35026290068088e-05
-1.53341624495361e-05
-9.79397693821772e-06
7.37657957015363e-06
-1.39111849633648e-05
-1.94421287971449e-05
-2.06113218302184e-06
-5.18413762512956e-06
-2.83238741631944e-06
-2.13759013222942e-05
-2.19918785019977e-05
-1.52602293622047e-05
-2.33673711880603e-05
-1.17241055320283e-05
2.84414558916029e-06
-2.71642833753359e-06
4.69110554295935e-06
-1.77959836775874e-05
-3.70377870674819e-05
-2.6864178030522e-06
-1.75295944839707e-05
-3.54590638686113e-05
-4.03223055308071e-06
-2.47382701607611e-05
-1.84527054056902e-06
-1.68422134123016e-05
-9.46049138870278e-06
-2.10089814143311e-05
1.05733221079077e-05
-6.73045433016156e-06
-5.95388247314417e-06
-7.65323559041576e-06
1.34445632686311e-05
-4.96844368712539e-06
-5.16199701773872e-06
-3.27777404633554e-05
-1.65175828307068e-05
-4.99569522961206e-07
1.3798809288267e-07
-1.00971177650681e-05
8.53974235465474e-07
-2.20473594593444e-05
-3.40524348005863e-05
-1.39510417479419e-05
-3.41668886380752e-05
-4.38657712872454e-05
-2.43676267159654e-05
-1.7415217599956e-05
-1.46744825826502e-05
-1.44426427956093e-05
-1.21994681234912e-05
-2.61526371658173e-05
-3.90947746303267e-05
3.26236815461953e-07
-1.57352859099951e-05
-5.9493107660045e-06
-3.13482950394467e-05
-4.88597191927777e-05
-2.19546486724518e-05
-1.97508117601564e-05
-1.25992980833131e-05
-1.36631577242303e-05
-2.80939605755499e-05
1.40529959440908e-06
-2.4133046880196e-05
-1.28586066978941e-05
-9.76107191983476e-06
-2.12727207252234e-05
-4.13344091641168e-05
-4.57174914347206e-05
-1.79759904653454e-06
-2.82411591621381e-05
-3.90513436984349e-05
-1.65812342042464e-05
-2.74073495104875e-05
-4.59851711460326e-05
-2.54964097469072e-05
-2.57156887463915e-05
-2.25297468306397e-05
-4.19154344702565e-06
-1.65598792591036e-05
-1.26842507353205e-05
-6.46218116935123e-06
2.3604041721846e-07
-6.15195521040913e-06
-1.43142596611902e-05
-2.06241002655289e-05
-1.69563964470218e-05
7.25281263013089e-06
-1.4003584940516e-05
-2.74120294418303e-06
-5.42818074302113e-06
-2.06532625407721e-06
-1.32869195194093e-05
-9.91769458509056e-07
-2.26416465660794e-05
-9.96591066127454e-06
-2.28733047060012e-05
-2.00763287132377e-05
-2.86866908317137e-05
-1.45553253073536e-05
-1.54205215629445e-05
-2.87982415728717e-05
-2.28503344001636e-05
-9.93468097744139e-06
-4.02315137764915e-06
-2.22407156280655e-05
1.46781251455082e-06
-1.44453294616163e-05
-5.71206232669878e-06
1.72451759944779e-05
8.26343688016579e-06
-4.98897768519737e-06
7.68394218403912e-06
-1.22298927008357e-05
-9.13137410143664e-06
-2.5526597086192e-05
-1.62776961121419e-05
-7.90640408799536e-06
-6.28211680180547e-06
-1.1088626413018e-05
-1.33509690190373e-05
-1.8991810115725e-05
9.88690827761197e-06
-2.02480496508429e-05
-1.86732816966906e-05
-1.88731648590494e-05
-2.21805359201824e-05
-4.89798410051675e-06
-1.39983797857047e-05
-1.64459822890746e-05
-3.17569577684263e-05
-2.21145303424621e-05
-5.6974158633928e-06
-1.71797123496731e-05
-2.49499290055746e-05
-2.87277084713362e-05
-2.26042684611123e-05
-1.91016147351892e-05
-1.45184849396409e-05
-1.62678260824457e-05
-2.21293838833555e-05
-2.59223941172839e-05
-2.25523849484949e-05
-1.70227221521876e-05
-2.58665304896213e-05
-4.15717095081381e-06
-2.94940288221293e-05
-7.11375734900529e-06
-1.15987922558836e-05
-1.20006581568061e-05
-2.40249700871828e-05
-1.7532651943848e-05
5.73415491889384e-08
-2.0018731770165e-05
-3.75628148559085e-05
-3.31233046547548e-05
-2.27963914136232e-05
-1.72799047854325e-05
-3.78837423507665e-05
-1.05118526456924e-05
-3.82866058887008e-05
-2.76780715286435e-05
-2.2796427648563e-05
-1.96731658742861e-05
-2.24685544600016e-05
-2.09692762414475e-05
-2.06880034065529e-05
-8.33373017727807e-06
-5.14011760223579e-07
5.33757004299536e-06
-1.74185872475443e-05
-6.86719073205721e-06
6.61344636494181e-06
-5.60122812551988e-06
-7.22291325767616e-07
-1.31582738922784e-05
-2.06450859839367e-06
-3.55898260699113e-05
-6.86378020958403e-06
-2.94423857357156e-06
8.19221705960048e-06
-7.54008926134652e-06
1.02187300580967e-05
-1.56460306362361e-05
-2.74638291349622e-05
-2.00478227541129e-05
-2.9162512799493e-05
-2.55870557717463e-05
-2.0353719623636e-05
-8.39927904353808e-06
-1.85639745028373e-06
-2.32196426156776e-05
-1.48929342496223e-05
-7.08028340223643e-06
-1.15902762916311e-05
-1.84739224664135e-05
-2.33041303937044e-05
-1.33432909286916e-05
-1.45870691407084e-05
-6.19117300570801e-06
-8.8832859575138e-07
1.49818143518234e-05
-3.46038292474777e-06
-2.31407001747068e-05
-8.03495703587521e-07
-1.10252752391467e-05
-3.39525781401805e-06
-2.77033163129525e-05
-3.29685276066584e-05
-2.67888256453036e-05
-2.69341804055761e-05
7.15350553066936e-07
-1.66517052974834e-05
-1.52544172928765e-05
-8.88239922078062e-06
-3.34333817051588e-05
-2.87870734372149e-05
-2.09335195933785e-05
-2.95364820467864e-05
-3.57804497821001e-05
-1.51301242634334e-05
-1.60663358372692e-05
-4.25011659208759e-05
-2.6248156890324e-05
-4.01202187914642e-05
-3.19818835721905e-05
-1.56078605603558e-05
-1.09227810174339e-05
-7.40430045222166e-06
-1.89607547877755e-06
-2.11790834008008e-06
-2.51154110734485e-05
-3.34175642221062e-05
-1.95433139589543e-05
-3.1043364119029e-05
-2.85581193461896e-05
-1.33928712890924e-05
-1.99009390055269e-05
-1.95334251569265e-05
-1.14739613938144e-05
2.22769016678749e-06
-8.89912380911045e-06
-6.33752085727132e-06
2.00931200284888e-06
-9.42206233940352e-06
-5.71671921457161e-06
2.29657532148465e-06
-2.76266300937916e-05
-3.53505903827678e-05
-7.53677982300321e-06
-1.79105227226974e-05
-5.80774979947216e-06
-2.07620687870113e-05
-2.57792370833694e-05
-8.14531299342134e-06
-9.34381271329899e-06
2.08794918648728e-06
-1.58582870379874e-05
-2.81912473307696e-06
4.87754068276097e-06
-2.12489588838067e-05
-7.66368262310826e-06
-1.14819934505226e-05
-2.18170595310459e-05
-1.67285355882244e-05
-2.36128675858023e-05
-1.12018465053048e-05
-3.04975108473853e-05
-1.75592005648248e-05
-1.57685785842834e-05
-3.15323816387086e-05
-3.19520406971873e-05
-1.91280986320075e-05
-1.02432447176668e-05
-2.12337997255416e-05
-1.07500832083071e-05
-1.90667788412184e-05
-1.1648431993422e-05
3.61414310413712e-06
-1.72505222304451e-05
-1.62934692401296e-05
1.74198685105779e-05
-1.54434803180788e-05
-2.33216776712338e-05
-1.46463836118405e-05
-1.28197299428305e-05
-3.01677620699178e-05
-1.20062966705443e-05
-7.24267476602031e-06
-2.0022467459648e-05
-2.27418193531249e-05
-1.7192295003103e-05
-2.91458593451049e-05
-1.56857504261327e-05
-1.54710299943295e-05
8.43569632274458e-06
-3.12608093791696e-05
-1.70968698888634e-05
-1.87913058956215e-05
-2.68873358391252e-05
-1.68678891827093e-05
-1.8527179405202e-05
-1.46241269433751e-05
-1.80555750679007e-05
-1.07822550847672e-05
-1.66807956355123e-05
-7.16822137257925e-06
-1.9302063294337e-06
-1.12960590405797e-05
-2.16393448327602e-05
-2.55346351681025e-05
-2.55579708431606e-05
-1.52228061598024e-05
-5.56469507110319e-05
-1.80726969616664e-05
-7.87496123757264e-06
-6.98055400446e-06
-9.97931336188093e-06
-3.06934580714693e-05
-1.57616093024913e-05
-3.15319313734976e-05
-1.61451330560929e-05
-2.88012178634465e-05
-3.66353968629143e-05
-3.74474543255058e-05
-1.17726020143313e-05
-1.85099694967743e-05
-1.62264231109133e-05
-2.32279413059486e-05
-2.36336140991487e-05
-3.71181016181521e-05
-1.26000262660765e-05
-5.14059329851824e-06
-5.76698678590478e-07
-1.7892974705797e-05
-1.79804310783691e-05
-3.24501024264576e-05
-1.98744273342081e-05
2.61390742729709e-06
-9.40459255250503e-06
-6.65145443511167e-06
-7.07138069209906e-06
5.43308171116163e-06
-1.70341263302245e-05
-1.22805862515711e-05
9.38198462588303e-06
-1.46733838465783e-05
-2.6157130070924e-05
1.36031990681997e-06
-2.50979164363985e-06
-1.3792193750508e-05
-5.94930730055153e-06
-7.59826936056397e-06
-4.77189133498011e-06
-1.39337028977839e-05
-1.62117855705102e-05
-3.55634955437786e-06
-1.97804228465277e-05
-3.10875620603771e-05
-5.39789636636172e-06
-1.94466236593501e-05
-2.8830786908418e-05
-1.85082872807174e-05
-9.407970603093e-06
-6.06961437088915e-05
-6.7720854196559e-06
-2.5638026964311e-05
-1.71752116870371e-05
-4.12346708489019e-05
-2.65572300203118e-05
-2.11443113106176e-05
-3.2247959264528e-05
-7.98094174089859e-06
-4.80493407763729e-06
-8.90178821211567e-06
5.57492968044529e-06
9.95581837386024e-06
-3.11851004392995e-06
1.17088932679172e-05
-2.17594227522468e-05
-2.22527494855495e-05
-3.12511133030117e-05
-1.65422871575559e-05
-2.2495953700483e-06
-9.91113078872915e-06
-3.25333496717587e-05
-1.88871945439707e-05
6.07233285761747e-06
-1.95981499830534e-05
-4.09598644522218e-05
-2.21055990168175e-05
-3.15314280444687e-05
-3.58056616252051e-05
-3.62245066185199e-05
-2.56976780778391e-05
-3.50560354514404e-05
-1.56968847020611e-05
-1.1126056063803e-05
-2.53167144818138e-05
5.84114263124866e-06
-1.29872473680182e-05
-4.70132337020617e-06
-2.07285778303766e-05
8.32228579518569e-06
-1.3730214035478e-05
-8.08513199602635e-06
-2.33250389420181e-05
-2.52092072683005e-05
-1.83427593019568e-05
-3.26151153433877e-05
-3.19962095698819e-05
-2.20147249470668e-05
-2.95392089653316e-05
-8.43932591895651e-07
-1.03857012615218e-05
-1.74924930317484e-06
-1.62830161718859e-05
-2.70206834549657e-05
4.52716730132877e-08
-1.56076815574581e-05
-4.07462918213802e-06
5.68924462398098e-07
6.91658045373239e-06
-3.78887956757508e-05
-3.97199859412814e-05
-1.0568835110064e-05
-1.93224845660126e-06
-2.75713288702581e-05
-2.15881234422723e-05
-2.27312164314833e-05
-1.0266800270395e-05
-1.78067189495895e-05
-4.56489505980618e-05
-1.73309852705877e-05
-2.13345211997345e-05
-1.61157048098879e-05
-5.55756259597841e-06
-9.77934779344991e-06
-1.799007655759e-05
-1.35395231819785e-05
-1.94346027328247e-06
-1.95258275653464e-05
-1.25083593623242e-05
-9.8799139200156e-06
-8.16960159815057e-06
-2.53001448251445e-05
-1.01778461571221e-05
-1.51927950085165e-05
-1.93679595479612e-05
-1.96366311418809e-05
1.40689353723511e-05
-1.84223647686135e-05
-2.69118637739068e-05
-1.9399449745777e-05
-2.54889789213889e-05
-3.55588644387772e-05
-9.71147821054394e-06
-3.92205241995294e-05
-2.46061549363982e-05
-2.40639807662491e-05
-2.50312245069779e-05
-2.07648195339225e-05
-9.80183331476918e-06
-4.37234165191432e-05
-7.77980269779169e-06
-2.671050082666e-05
-1.40705053831873e-05
-1.74898177881454e-05
-2.79248530654628e-05
-2.8224152885674e-05
-1.85950637818882e-05
-1.985950172144e-05
-2.19873242102276e-05
-3.0656151606943e-05
-1.0689000309314e-05
-2.87874349570876e-05
3.57608272601142e-06
-1.1897417719646e-05
-2.27404442999303e-05
-3.11559658802984e-05
-1.48648016285756e-05
-2.95070661177656e-05
4.69538075238672e-06
-2.33488559608638e-05
-1.69066715928921e-05
3.58187728009224e-06
-1.57620469916613e-05
4.85969008914341e-07
-1.61532690089283e-05
-2.35922168997419e-05
-2.74075967823836e-05
-3.75368021757253e-05
3.96134337305398e-06
-1.92881283177048e-05
-1.36009039501389e-05
-8.14759936364585e-06
-1.42407434570694e-05
-9.48400396981209e-06
-2.14407913720422e-05
4.14114824521186e-06
-1.39434328782171e-05
-1.33686729886644e-05
-3.75350489007506e-06
-1.38314740056383e-05
-1.95346703158866e-05
-1.48006250052664e-05
-2.04818507353439e-05
-2.93732744651389e-06
-2.05893191646624e-05
-1.13407505492694e-05
-1.5560978623677e-05
-8.18915405989863e-06
-1.56592410623836e-06
-3.94301367485918e-06
-1.373368118524e-05
-1.13046107933732e-05
-3.38717306758919e-06
-8.76435182757383e-06
-1.05081520390619e-05
9.12534625509518e-06
-1.05618004227933e-05
-3.2324584247985e-05
-3.65120829049144e-05
-2.66224800479255e-05
-5.59096294365652e-05
-2.51066620126698e-05
-1.50831577125768e-05
-1.56308263359566e-05
-1.54483841744362e-05
-2.87025027229739e-05
-3.22488420124947e-05
-4.17135563412919e-06
-1.19839488835238e-05
-1.45771544799334e-05
8.32126785357771e-06
-7.494637086579e-06
-3.60839992545043e-06
-8.25195424076649e-06
-7.17542913718277e-06
-9.54800802396239e-06
-2.63517290826747e-05
-1.75591037976284e-05
-9.58171682404491e-06
-6.83961412961233e-06
-2.58539792927122e-05
-3.53133014354167e-05
-4.21799348082547e-05
-1.38993401002149e-05
-3.58218076100054e-05
-3.52976348881688e-05
-4.78638552761225e-05
-3.24534724520626e-05
-2.47449592636852e-05
-3.129077847003e-05
-2.71540502789207e-05
-2.15949163040917e-05
-1.7693957402109e-06
-3.13327230426534e-05
-9.87774280447857e-06
-9.84022402280983e-06
3.68871794232248e-06
1.50764125762454e-05
-2.05731467826485e-05
-8.86433998469913e-08
-2.96408621057425e-06
-9.73668900398749e-06
-7.93653934658502e-06
-9.71618534252239e-06
-8.86879329117871e-06
-8.89411042391563e-06
-1.73869543797669e-05
-2.1312964255153e-05
-1.36532764434552e-05
-2.99628357106584e-05
-1.30248030101108e-05
-9.70862048460508e-06
-2.65758331521209e-05
-2.01976298108885e-05
-1.51620428786112e-05
-2.99460372173884e-05
5.46598041142573e-07
-1.26926189462407e-05
-3.09589095331426e-05
-1.25101209998348e-05
-2.04404648339552e-06
-3.71885845939191e-05
-1.5332392693809e-05
-1.9381888407793e-05
-2.47584545994971e-05
-1.0648417178756e-05
-1.54627837355815e-05
-4.45566760080477e-06
-1.20211500213329e-05
-1.03362458550824e-05
-1.04518359129677e-05
-2.54371879647868e-05
-1.69969599231782e-05
4.71573578038762e-06
-1.60197355408079e-06
-2.59179629916785e-05
-3.74806726330978e-06
-6.72303544213579e-06
2.86090699286862e-06
-6.70876992361904e-06
-1.21264212776391e-05
-3.39374191991287e-05
-2.55900672584381e-05
-1.9615330840532e-05
-1.89343114177624e-05
-1.8061052441341e-05
-3.20314830419576e-05
-1.27846167859825e-05
-3.77435995332703e-05
-2.8799674250471e-05
-3.20185277591815e-05
-2.14810224499101e-05
-2.15177852726062e-05
-2.87755595551615e-05
-3.34056092777911e-05
-1.71562032213253e-05
-1.92694044030362e-05
-2.33048010849464e-05
-1.11123959918729e-05
-2.52757546292785e-05
-1.09410303295159e-05
-1.14478223125524e-05
-8.16997252235732e-06
-2.0020717567351e-05
-2.78512086088263e-05
-5.95102774374267e-06
-4.88947937924785e-06
-1.01313862768807e-06
-2.90099895263317e-05
-1.36961224793088e-05
-5.36108907586692e-06
-1.87930521395348e-05
-1.57264546254502e-05
-1.62476358809662e-05
-1.05938613753529e-05
3.30104626449442e-06
-3.44313598499466e-05
-3.7534444187963e-05
-4.03399311651829e-05
-2.94398412996092e-05
-2.02698739298002e-05
-1.02296207807489e-05
-1.25776887369381e-05
-2.09053046565485e-05
-2.33198663945958e-05
-1.97557057555905e-05
-2.13664711558036e-05
-4.39325047796907e-05
-1.75743496653733e-06
7.90283862927555e-06
-1.07744470524466e-05
-6.11153416500511e-06
-7.74854085062994e-06
-2.6902599578181e-06
-1.27242276678958e-05
-1.27783266721841e-05
3.28866387732931e-06
-1.21255970044057e-05
1.12942579272711e-05
-2.09207427073256e-05
-1.96109648398962e-06
-1.03082190035133e-05
-1.57546121622456e-05
-3.98048143056242e-05
5.75084518304233e-06
-1.55856027506661e-05
-1.53856235817382e-05
-1.75898308690894e-05
-2.85277733272891e-05
-9.7294753545754e-06
-1.56551403213416e-05
-2.00770347100131e-05
-1.22926715037763e-05
-1.1399542035229e-05
-1.28334047394691e-05
-2.25672475604541e-05
-8.77095698987549e-06
-1.14971043173093e-06
6.17858300518679e-06
-1.43567049506664e-05
-7.29522039377122e-06
-6.89560493454787e-06
7.2510718092579e-06
-1.11770837473732e-05
-2.32112445997515e-05
-2.24579926277889e-05
-1.22679982412529e-05
-1.63082859146378e-05
-2.50357214838935e-05
-2.32997143827848e-05
-1.37077570428413e-05
-4.64574737420505e-05
-3.29481527943548e-05
-1.47449322215371e-05
-1.97740472592622e-05
-1.27517198538923e-05
-1.89227577663105e-06
-3.1269892300571e-05
-2.50826812322636e-05
-1.58539467400466e-05
-4.98895166584723e-06
-2.29321820096833e-05
-1.58982989641156e-05
-3.24098428278281e-05
-1.12530967717909e-05
-2.68098086426188e-05
-1.87214012091037e-05
-1.89019552463689e-05
-1.95583606649239e-05
-4.69341218251174e-06
-2.45275059926826e-05
-1.6292834363493e-05
1.65477656104193e-06
-1.27816709584784e-05
-1.90677825479612e-05
-4.41796706897826e-06
-1.12551330131426e-05
4.02209947266863e-06
-9.05694869140182e-06
-2.57412472771981e-06
-4.37188831982299e-05
-1.25331186552213e-05
-2.56878895374623e-05
-3.11739242401053e-05
-2.23449874346429e-05
-3.4772430903477e-05
-8.96530112797321e-06
-1.08660304913958e-05
-3.39717681956871e-05
-4.43491029941078e-05
-1.92909696346589e-05
-9.83788234594576e-06
3.47191931255723e-06
-2.24142657739554e-05
1.047452617976e-05
5.74329740066892e-07
1.80107504649423e-05
2.36752951500299e-06
-1.0434486610532e-05
-8.42747293996123e-06
-8.1492606452091e-06
-6.3605188813112e-06
6.7580967178496e-06
1.03012454391301e-07
-2.09362542266754e-05
2.69631515119204e-06
-5.11965435736184e-06
-2.01768247526789e-05
-3.19916979508169e-05
-3.60942863329676e-05
-1.90995203446804e-05
-1.30896759640607e-06
-2.02917666199537e-05
-2.82514391584291e-05
-1.46912701019252e-05
-8.06234041655032e-06
-2.13764697531537e-05
-3.84908599556425e-06
-1.85922280471463e-05
-1.83873310162671e-05
-3.13137485019346e-05
-1.43011263870632e-05
-2.02243276894051e-05
-1.2832757676687e-05
-1.14329882745789e-05
-2.0207027332228e-05
-5.53302205893264e-06
-4.09627345226325e-05
-2.17174632459799e-05
-1.7390045644401e-05
-1.77448707520368e-05
-2.80769573010215e-05
-1.77722303533172e-05
-2.70603234818897e-05
5.48497210462206e-06
-1.33158196848423e-05
-2.03996114994113e-05
-1.69145420736181e-05
-2.51406161213897e-05
-3.94980064540763e-06
-1.19187101393661e-05
-1.80173725605568e-05
3.2417307519588e-06
-2.93442816489816e-05
-1.21049401498685e-05
-1.11276084455351e-05
-2.93607332875427e-05
-2.36792564967107e-05
-1.00128705675291e-05
-2.53891202731992e-05
-1.84068396901313e-05
-2.16797274352045e-05
-1.35819080940199e-05
-2.48159856076083e-05
-2.02596778363689e-05
-1.44408815995969e-05
-3.94531211613131e-05
-1.6561247185567e-05
-3.29544870597776e-05
-4.83757656460156e-06
-1.33292460428318e-05
-1.66992154477478e-05
-1.51641324128831e-05
-4.18877842402444e-06
1.00449762583933e-05
-7.08259910047061e-06
-1.40092265715605e-05
-3.38507712687646e-06
1.19720476390688e-05
9.73372452050874e-06
-4.18964375386767e-07
-8.44484471772242e-06
-2.12601481755888e-05
-3.82703267697647e-06
-3.69774390552335e-06
-9.13731660298064e-06
-2.57330665682836e-05
-3.73254358616735e-05
-2.47589652731964e-05
-1.05090949325612e-05
-3.11602768074974e-06
-1.59394215141908e-05
-2.08733413401816e-05
-1.16746423862138e-05
-1.82974865308077e-05
-2.37198519186352e-05
-6.32080669791811e-06
-1.45902176749021e-05
-1.69257087391975e-05
-3.70386855111096e-05
-1.83588596020199e-05
-9.02986711874522e-06
-4.90361237989528e-06
-2.25836615174441e-05
3.58452647210922e-06
-9.28217294349509e-06
-7.71942513861267e-06
-2.24284466075276e-05
-3.43928869453462e-06
-5.99932988962364e-06
-2.1279045445892e-05
-1.49054258686144e-05
-2.64513348929918e-05
-3.93918173382564e-05
-2.82733914265077e-05
-8.31942190287806e-06
-1.2219350316719e-05
2.45535199521409e-06
-2.74526658691012e-05
-2.80616789935818e-05
-1.01100669342504e-05
-2.56458354074887e-05
-2.62410403789164e-05
-2.03244540777194e-05
-9.49620894531958e-06
-2.09958168192468e-05
-3.10814326102695e-05
-2.15360581438102e-05
-2.67183190111048e-05
-3.66674931572581e-05
-3.39533504868168e-05
-3.23319066094594e-05
-2.52510568992508e-05
-3.52756607564719e-05
-1.13536299060156e-05
-2.76833798519196e-05
-1.65962313134546e-05
-2.87233739466338e-05
-7.92646187170828e-06
-1.47597954565895e-05
-1.39253670342467e-05
-2.80816207421308e-05
-3.28065390871757e-05
-1.18163144444443e-05
-3.26716000878029e-06
-1.981655794584e-05
6.40725274486589e-06
-8.5105088617986e-06
-1.43061437581569e-05
-2.34668028989413e-06
-2.72120442708815e-06
-1.14152069826137e-05
-7.82729822980504e-06
-1.350579815834e-05
-2.43527406144377e-05
-2.15418518926678e-05
-3.28539338362579e-05
-1.02197823591033e-05
-2.15819802223544e-05
-3.49868180301249e-05
-2.96549253691329e-05
-9.36754781912725e-06
-1.753305974913e-05
-2.69925218073427e-05
-2.89587338573375e-05
-1.04251018635298e-05
-4.51344099120481e-06
2.32682731450932e-06
-9.77002171774053e-06
1.81926962065546e-06
-9.63213593666745e-06
2.8385606647693e-06
-4.71476051467277e-06
-8.51119764309192e-06
5.94080431467389e-06
1.98374223813856e-06
-1.83558365147914e-05
-1.62821300098724e-05
-6.68734445589187e-06
-1.03052508649407e-05
-1.75097643011283e-05
-1.61955236037039e-05
-1.19173572123013e-05
-2.44668199070474e-05
-1.18777625275959e-05
-1.09107041545163e-05
-1.67191750120079e-05
-1.53502749718702e-05
-5.78923869986343e-06
-1.90895448555048e-05
-7.20896191479299e-06
-1.77902002672488e-05
-1.32312074389091e-05
-1.18344348152164e-05
-2.31835304375987e-05
-2.089080637414e-05
-2.11707566827953e-05
-1.14642614155626e-05
-2.03202739544176e-05
-3.51362078620107e-05
-1.97364378599187e-05
-1.79591219811345e-05
-2.29751654222374e-05
-2.29091205050346e-05
-1.13607987988409e-05
-2.43437713892051e-05
-1.77825594982957e-05
-6.85688822460939e-06
-6.7401879225896e-06
-2.93448325693606e-05
4.1413854190177e-06
-1.76093889625046e-05
-1.18341835536255e-05
-1.81144542441265e-06
-2.17257961346979e-05
-3.01559575147297e-05
-3.69667775962449e-05
-2.2575823177397e-05
-2.82492243216713e-05
-3.27322828631051e-05
-2.71666421113149e-05
-2.01811195144216e-05
-2.79652912686718e-05
-2.47569069147645e-05
-1.85296830364009e-05
-2.44627567245185e-05
-3.20328600279197e-05
-1.2886843723025e-05
-2.16550203513641e-05
-2.9953243087594e-05
-9.25901858535959e-06
7.92586827551787e-06
-7.84478235825362e-06
8.78794242271228e-06
-1.1752542263132e-05
3.69094415592815e-06
-1.61169223860911e-05
-7.05073840141433e-06
-1.86472406207702e-05
-8.01929293259692e-06
-4.15708419463e-06
-1.63259526275028e-05
-3.13638469881187e-05
-2.67347925415419e-05
-2.39176495915617e-05
-3.6024395834903e-05
6.2117226744218e-06
-2.2498074496968e-05
-1.87996544880589e-05
4.9619485215245e-07
-2.10250240858441e-05
-6.25151601944904e-07
-1.39236500390944e-05
-8.38288474204196e-06
-1.25060654177599e-05
5.36125861527737e-06
-8.11622289840336e-06
-9.34729910201908e-06
-7.00320956196904e-06
-1.93634773033739e-05
-1.46285132967565e-05
-2.33376564310752e-06
-1.60074283308904e-05
-1.18330946213961e-05
3.01886255389242e-06
-1.5428658433397e-05
-1.49435194960671e-05
-2.98688584661362e-05
-1.18693780145738e-05
-1.58821428982641e-05
-2.1635780666561e-05
-1.80260053563201e-05
4.85720261719422e-06
-1.11374815198661e-05
-8.92923087614344e-06
-1.75241872346493e-05
-2.31084678401641e-05
-1.92252024424529e-05
-2.16751360472779e-05
-1.39100273020849e-05
2.20724842733057e-06
-1.53062526017775e-05
-2.00090731471793e-05
-2.34241313394685e-05
-3.28175885836662e-05
-2.38730257617668e-05
-1.69677773651294e-05
-6.79613050074424e-06
-1.66209862042939e-05
-2.68048901483372e-05
-2.30400578907077e-05
3.38251770199155e-06
-1.63183661376942e-05
-1.36686737630809e-05
-2.86684530853248e-05
-1.1950211894709e-05
-1.66843831757795e-05
-3.65399162184905e-06
-8.50835790823474e-06
-8.10367889170927e-06
-1.45941939355229e-05
-2.36825200354133e-05
-1.99415952382397e-05
-1.61449171528787e-05
-4.0648783315126e-05
-2.23038153759732e-05
-1.77728831859924e-05
-3.50745568019255e-05
-2.0228172799871e-05
-1.53915129972772e-05
-2.09078871540306e-05
-1.14936273637773e-05
-4.19648244195812e-05
-1.90634531817616e-05
-2.05438619695998e-05
-5.04818414204918e-06
-1.14835442700037e-05
4.12505295709177e-06
1.86769889616153e-06
-1.6470515232311e-06
9.47541302054095e-06
-1.27277221294807e-05
-1.42131230610707e-05
7.48356339831223e-06
1.05597179203245e-05
-3.12075647274646e-06
1.26651028590464e-05
-1.42422760855937e-05
-1.80029437933165e-05
-9.94676399813097e-06
-1.54494640587976e-05
-1.5714230627826e-05
-3.88632941659515e-05
-2.49020761036202e-05
-1.80639428605804e-05
-1.32623343103114e-05
-6.5493391126376e-06
-3.70273638194051e-05
-2.85125390107723e-05
-3.10954540911635e-05
-2.84139363964725e-05
-1.132481316001e-05
-2.15326227083555e-05
-3.16184987459018e-06
-7.78458930523485e-06
-4.47616641560535e-06
-1.27174331851156e-05
-3.52029260977909e-05
-2.09830986743015e-05
-9.92454117598194e-06
-5.12290076366039e-06
-2.42964745480254e-05
-1.24380616902695e-05
-2.02545119338979e-05
-1.99973666508135e-05
-2.14571983952188e-06
-1.2407343113421e-05
-3.14432142117142e-05
-4.67017079487531e-06
-5.80644888741989e-06
-2.4040076955561e-05
-1.97095386130358e-05
-1.87331814696291e-05
-2.12099071730687e-05
-2.35880339706516e-05
-1.05846702857122e-05
-4.06248133598962e-05
-2.44672550675574e-05
-1.14681262985881e-05
-4.82101791663427e-05
-2.06967703534608e-05
-3.46501021812386e-05
-2.63533739133736e-05
-3.72966574334728e-05
-6.90255705609573e-06
-7.95882560425073e-06
-3.04813609993931e-05
-1.98322201556457e-05
-1.75432462861214e-05
-2.48515868147017e-05
-2.86059198829752e-05
-2.71839978299288e-06
-2.27602705297729e-06
-1.96457504818364e-06
1.07040478212441e-05
-2.0877077742564e-05
-1.29506105315984e-05
-2.60330622646116e-05
-2.2417310975556e-05
-5.40930871368669e-06
-6.44735511881188e-06
-1.95306445990732e-05
-9.57852142903419e-06
-2.20459317264688e-05
-1.86511577628733e-05
-2.07720597198025e-05
-2.21202843646626e-05
-2.71411967987012e-05
-1.72122239795633e-05
-6.74095984840272e-06
-1.40017089206271e-05
-1.70363768485242e-05
-2.29538509815027e-06
-1.86701820096772e-05
-7.09604069928333e-06
-5.55026587460413e-06
-1.02481084142018e-05
-1.44485180454294e-05
-5.57285665821383e-06
-2.79376512999973e-05
-1.26524294343271e-05
-3.82535107559881e-06
-1.10226923617213e-05
-4.03649622583098e-06
-1.55172172076538e-05
-1.54262516176069e-05
-2.47831668764852e-05
-7.91004887644826e-06
1.19623255464966e-06
-1.03531736374257e-06
-9.34312826500907e-06
-2.14588602151316e-05
-1.23826947921541e-05
-8.01922599406223e-06
-3.49113985182333e-05
-4.18561126650281e-06
-4.21510906951862e-06
-1.19992242868599e-05
4.73168836400964e-07
-3.16498104410792e-05
-1.45588369332481e-05
-9.13407385391098e-06
-1.59971034489944e-05
-3.35790773634545e-05
-1.66647860446341e-05
-2.6200663325941e-05
-1.92058239282805e-05
-1.95311475830652e-05
-3.37131700963216e-05
-1.33354311461015e-05
-3.1829269896508e-05
-2.94468441114708e-05
-1.14847071911907e-05
-1.50253293283684e-05
-1.77095366628843e-05
-1.32504469167168e-05
-1.79857741975804e-05
-3.46042125636697e-05
-7.53032866678776e-06
-9.84558023167525e-06
-2.7249257830739e-05
-1.18413329527292e-05
-1.0525362920595e-05
-1.07930978585445e-05
-2.71324059729198e-05
-3.03658060233751e-05
2.18959132546015e-06
-7.45826711854527e-06
-1.3802579677201e-05
-3.20371763692806e-05
-1.53717694291896e-05
-1.8870425977336e-05
-1.09550854039793e-05
-3.41297197311786e-05
-1.13895118810611e-05
-1.27183614764059e-05
-3.24134824630609e-05
-1.55164331264016e-05
-1.69533062055767e-05
-2.85986632624506e-05
-2.39819962125205e-05
-1.49587025830976e-05
-2.22534065897387e-05
-2.037203977918e-05
-3.32135779304792e-05
-1.90194998151147e-05
-2.11444183285442e-05
-1.79092791710102e-05
-1.59421108671392e-05
-5.5610522731806e-06
-1.221379493945e-05
-2.05006087237292e-05
5.75429066489814e-06
-5.80916638381431e-06
-6.07481794361366e-06
-1.53133705488973e-05
6.76355784257021e-06
-1.08339394119063e-05
1.64596821567415e-05
-1.02212093688564e-05
-1.60007365943931e-05
-6.33233481869512e-06
-2.38888665397912e-05
-2.20416691629521e-05
-4.17045861037177e-06
-1.28953965443922e-05
-8.35726550792192e-06
-2.19254102823578e-05
-1.40779668362943e-05
-8.81534184272618e-06
-1.95649161900409e-05
-1.13331357691545e-05
-1.73863167748911e-06
-2.78915722824532e-05
-3.03576407691648e-06
-1.30182518224298e-05
-3.19299817677119e-05
-1.25398538566395e-05
-1.11924946364982e-05
-1.21726204557915e-05
-3.90920949611576e-05
-1.83117238529157e-05
-1.67459065745891e-05
-2.14603633085582e-05
-1.06950248023776e-05
-1.37304821767234e-05
-2.79294637198584e-06
-8.71810820636722e-07
-1.49719428945806e-05
-4.0042975962217e-05
-1.88186982005982e-05
-1.7107851761483e-05
-2.45653865017417e-05
-4.38952334700899e-06
-2.58123800333461e-05
-1.26796144061224e-06
2.47352919638774e-06
-1.49810157279697e-05
-1.82835903186801e-05
-7.05035219561479e-07
-2.97373410036724e-05
-2.58696686200362e-05
-2.85861548452835e-05
-3.25610725167208e-05
-2.24615915685161e-05
-4.40525286920144e-05
-2.33693907257658e-05
-7.30156766076313e-06
-1.28758645610064e-05
-2.24391736991151e-05
-8.90330593727347e-06
-3.07544490270952e-05
-3.30927595199421e-05
-1.5942683911678e-05
-1.50754003004361e-05
-3.82463029405094e-05
-2.89329517220515e-05
-1.43582028595576e-05
-1.9637946867594e-05
-1.02290952232702e-05
-2.97031647455454e-05
-1.26169764761236e-05
-3.32573915544733e-05
-2.27976603002686e-05
-8.78210866751426e-06
-2.94715911793108e-05
1.16337473259682e-05
-1.27731082906238e-05
-3.09834183427624e-05
-1.30753468769219e-05
-1.26540616393685e-05
-2.07443743485302e-05
-1.47854231905385e-05
-2.72185665075637e-05
4.17241992956475e-06
-1.08544741467274e-05
-1.51310924631711e-05
-1.99657659456307e-05
-1.61834906446021e-05
-1.52127911465838e-05
-3.5153979283067e-06
-7.28670576746945e-06
1.98997668325196e-06
-4.89024257219291e-06
-2.21844658837339e-06
4.10905430913773e-06
3.93841923203101e-06
-1.72447098552539e-05
-2.5962085171984e-05
-1.65962248574118e-05
3.92263414339414e-06
-8.66865413114063e-06
-1.46958676379966e-05
-1.57263627922941e-05
-1.03163436558048e-05
-9.084339455767e-06
-1.0542092628211e-05
-9.66625422135648e-06
-3.14711713879916e-05
-1.67472549289784e-05
-1.10292536142192e-05
-6.0355686608114e-06
-4.11021060224632e-06
-2.04030862427901e-05
-1.27083943003e-05
-6.1507093784841e-06
-2.25012729567061e-05
-3.02700741319528e-05
-1.44360116440984e-05
-2.86697759823146e-05
-2.02355969908132e-05
-3.30607051207407e-05
-2.92142169281324e-05
-5.67853697003122e-06
-2.88946833784789e-05
-2.7870916304176e-05
-1.30455780357832e-05
-1.65297820542339e-05
-1.88086004641232e-05
-2.04183248125128e-05
-2.76336186967851e-05
-2.983479919741e-05
-4.68039597368219e-05
-3.35134430078585e-05
-2.16983979539677e-05
-1.99232507555784e-05
-1.37989489677849e-05
-1.54883520899703e-05
-2.91121123898674e-05
-2.46993512564546e-05
-8.74714503132107e-06
-9.343029260404e-06
-1.1247559425789e-05
-2.01528097319256e-05
4.3999248571571e-07
-1.21739711760287e-05
-8.22271351171313e-06
-1.71583685841651e-05
-1.65173475801901e-05
3.8620427301402e-07
-1.40298310700426e-05
-6.38593698967451e-06
-1.65457919112521e-05
-2.06723490781683e-05
-6.50034036226004e-06
-6.27774994876834e-06
-2.83247890031965e-05
-1.59667718607524e-05
-4.77611328662179e-07
-1.7802366313943e-05
-2.22162673200884e-05
-7.89715533222139e-08
-2.28718307990776e-05
-2.17154388116151e-05
-5.90889865878471e-06
-1.94062197835125e-05
-9.21497756253144e-06
-6.27550867171576e-06
-1.81944628770758e-05
-2.26672279522952e-05
-5.03034515771785e-06
-4.5249803205718e-07
-3.91046385782189e-06
-1.37783960614634e-05
7.420019370901e-08
-1.1769218636658e-05
-1.0025614584887e-05
-1.19206448500252e-05
-2.15401655635417e-05
-4.78622718401108e-06
-2.90885184827747e-05
-3.15814306850767e-05
6.9664692652386e-06
-1.4050103812363e-05
-1.63102696143186e-05
-1.15652674042045e-05
-2.08105576229583e-05
-3.0924280737052e-05
-3.94857899629392e-06
-2.9212280833534e-05
-4.34604185267382e-05
6.08475345542789e-06
-2.09451886874649e-05
-2.29982393635434e-05
-3.02870740701328e-05
-2.45338323826027e-05
-1.24636431760341e-05
-1.80714198929712e-05
-4.27744104739027e-05
-2.46610635254951e-05
-2.86435924189814e-05
-9.43213177118134e-06
-3.3331820330749e-06
-1.46124146554452e-05
-9.89605637485992e-06
-1.82522198256605e-05
-1.28989155893619e-05
-2.94205311541501e-05
-1.77493424312539e-05
-3.61175625840417e-05
-1.49467472683305e-05
-2.84953605395371e-05
-8.39753045193494e-06
-4.06211539975911e-05
-2.4819940615903e-05
-2.58178570968659e-05
-1.61344012838191e-05
-5.81358646771321e-05
-3.982232419313e-05
-3.62202066342425e-05
-1.16310284500843e-05
-2.46541529279591e-05
-3.2230590724083e-05
-2.60346948123299e-05
-2.36844794650874e-05
-2.37560156430458e-06
-7.86912187953156e-06
-1.21848226354402e-05
-6.83620999457983e-06
-9.89950673632677e-06
-2.99093354948452e-06
1.84932480828631e-06
-4.21465079786305e-06
-1.55336795931476e-05
-8.60594670573128e-06
-2.01703394987384e-05
-4.37518283467855e-06
-1.30157898133592e-05
-1.61232987575671e-05
-7.61283250351744e-07
2.54048590985795e-06
-5.64455868849037e-06
-1.86224399225445e-05
-3.27615307141616e-05
-2.71156808412507e-06
8.21853139141817e-06
-3.60037487190203e-05
4.77352169160883e-06
-5.27393250490569e-06
-9.13493240047284e-06
-2.60500852623154e-05
-3.21163085516039e-05
-4.18265210193274e-06
-1.31167246988708e-05
-1.9988466561588e-05
-1.78375814559176e-05
-7.55255716885295e-06
-1.1429337968991e-05
-5.90718397228369e-06
-8.30456142403921e-06
-2.9518703251189e-05
-1.18088839145136e-05
-1.006102745655e-05
-1.6055474906824e-05
-1.45090692936294e-05
-2.16688556926607e-05
-1.77573715020507e-05
-2.97745839054075e-05
-2.15215689185613e-05
-2.19632262747856e-05
-2.92806082673066e-05
-3.37752446933526e-05
-1.99671937918522e-05
3.68656629985842e-07
-7.97444355657382e-06
-2.53347902068098e-05
2.46001077213648e-06
-1.53463521644756e-05
-2.38826318774374e-05
-1.85122829110094e-05
-2.34019028058977e-05
-1.93993582856367e-05
-4.75095134378319e-06
-7.58960092672477e-06
-2.42608931973815e-05
2.17258976290514e-06
-2.25149818839248e-05
-2.58229967369643e-05
-2.40551111958027e-05
-4.24127765439471e-06
-2.70942274744646e-05
-3.93793450775882e-06
-3.61712977287353e-05
-1.21738166177241e-05
-3.97204343503241e-05
-2.68521255926253e-05
-4.64477543471316e-06
-2.0753217119017e-05
-3.21973420535449e-05
-2.78798433840541e-07
-8.16386510762332e-06
-4.07697936080314e-05
-1.73234144299877e-05
-2.27618057382598e-05
-4.76571029114982e-05
-2.86883759389752e-05
-2.44887328554493e-05
-2.42600024768444e-05
1.08942357325322e-05
-1.8889229543384e-06
-1.89402368151443e-05
1.65122001938327e-06
-1.2594432834872e-06
-1.64769026193066e-05
-2.63506490998522e-05
-8.8214414117717e-06
-2.41818941872489e-05
-2.68908524963423e-06
-1.8299388090432e-05
-9.03485303305866e-06
-1.65147505553121e-05
-3.70085574819961e-06
6.15172398827921e-06
3.78757326757275e-06
-4.13082105548815e-06
2.99466037651485e-06
-3.15727660145121e-05
-2.17879948303947e-05
-2.25310485188045e-05
1.11592255408487e-06
-7.965509254966e-06
-4.79034422814742e-06
-1.07829599182563e-05
-7.02484421507991e-07
-3.03999943482513e-06
-8.03688343871354e-06
-1.41046268877411e-05
-2.16658155505143e-06
-7.17447139268642e-06
-1.73332704410345e-05
3.89917317077045e-06
-3.66193624782533e-05
-8.89520932935836e-06
-2.22999323216194e-05
-3.16885143931933e-05
-2.40483653267335e-05
-1.20732377405949e-05
-3.68370656313098e-05
-1.21914827071229e-05
-7.75622724888879e-06
-9.31575431601202e-06
-3.54964356358441e-05
-1.14189687618171e-05
-2.69743647264848e-05
-1.92740920968075e-05
-1.52996675965289e-06
-1.94895522353674e-05
-1.72370409453239e-05
-1.65095948226536e-05
-4.76378907805543e-07
-8.6965995061551e-06
-1.13999078862203e-05
-6.01319413502858e-06
-2.27126763848361e-05
-3.99185069299669e-05
-4.91188729224171e-05
-2.14898009558002e-05
-4.03999199366556e-06
-2.87460716886156e-05
-3.97214919381261e-05
-2.90746104811452e-05
-1.45472934216419e-05
-2.99738826183717e-05
-3.98026867653834e-05
-2.38709379849785e-05
-6.54529216123524e-06
-1.38366937541834e-05
-2.53068737270925e-05
-1.96060254772224e-05
5.3665233770983e-07
-1.49524813628655e-06
-2.27083864857507e-05
-1.8961905776425e-05
-2.09386865870477e-05
-1.681810362278e-05
-2.29470715703225e-05
-3.37356003245164e-05
-1.09733790882244e-05
-2.12607017440461e-05
-4.54198977974496e-05
-1.42760308594125e-05
-2.9794667274281e-05
-2.93835737432561e-05
7.91729976227847e-06
-1.52392366012943e-05
-3.70534042807939e-05
-2.86819846726642e-07
-1.08580136532066e-05
-2.8138933527918e-05
-1.38952356005098e-05
-1.11319653449028e-05
-1.70676105015643e-05
-8.79599709170837e-06
1.01822350110911e-05
-1.38099963282691e-05
9.1824789909053e-06
-2.10983537763314e-05
-1.06495551558615e-05
-2.52873734469839e-05
-2.27235140708417e-06
-1.80311422427087e-05
-7.04831136027389e-06
-2.87988593763775e-06
-1.92070062311363e-05
4.5784847192854e-06
-2.72801338448977e-05
-2.81415669287484e-05
-2.90797986122059e-05
-2.4630492129035e-05
4.08331706220483e-07
-2.3891461746167e-05
-2.4645028961642e-05
-9.00887619544951e-06
1.11060240131577e-05
-2.33946936081671e-05
-5.05197786902511e-06
-1.84619286900669e-05
-1.47513302305528e-05
-4.93390177267537e-06
-1.70327220541715e-05
-8.31955839652316e-06
-3.2400916874982e-05
-3.51074815232625e-05
-1.12880885882169e-05
-3.15132300729657e-05
-2.0429653832635e-05
-2.87259927608939e-05
-1.6520312816809e-05
-2.33991124564588e-05
-2.01106692623925e-05
-1.86283164413213e-05
-2.22716308460905e-05
-2.03942278382458e-05
-2.89294771694268e-05
-6.21718799058171e-06
-1.58895740707039e-05
-2.1709670265483e-05
-2.32853352736374e-05
-3.07526182277487e-05
-1.14977694484118e-05
-1.33191036709011e-05
-8.08824746652654e-06
-1.38034028276001e-05
-2.55393188672266e-05
-2.4190881077322e-05
-3.21780196322129e-05
-2.82372948350603e-05
-1.91321951698588e-05
-3.04560309146559e-05
-4.96060827219593e-06
-2.28937378414047e-06
1.69132994654281e-06
-1.34384774882159e-05
-9.67964882273233e-06
-1.01803052399674e-05
-1.23104002656045e-05
-2.18624343901492e-05
-2.20431634215636e-05
-1.10106244845005e-05
-1.09195280336019e-05
-1.70616562887145e-05
-2.4192114402613e-05
-3.00866864110072e-05
-2.90200455658311e-05
-2.636404244731e-05
-1.87392922801869e-05
-4.27993803784761e-05
-2.05829651245304e-05
-1.01279280897627e-06
-1.92172834260195e-05
-1.55584803706955e-05
-1.65731341902662e-05
-1.21084148651083e-05
-3.01915665808316e-05
-5.0880742512309e-06
-4.81472429943883e-06
-1.95508463600543e-05
-2.76087535188729e-06
-2.8634945157028e-06
-1.88834075641221e-06
-4.47305874532335e-06
-7.24999514109127e-06
-5.98245677056893e-06
-2.73145690160458e-05
-1.21318493501351e-05
-1.41964841169186e-05
-1.71340271820544e-05
-2.49619865525095e-06
-3.49662305665042e-05
-1.9995943013296e-05
-1.38951626597762e-05
-6.32085104856483e-06
-1.41523131598873e-05
2.78416040258228e-07
-7.26182101241191e-06
-9.4957941917321e-06
-1.45803989218184e-05
-1.19871316268491e-05
6.08666942522367e-07
-1.94467970062762e-05
-2.1615594507665e-05
-2.29037419450034e-05
-1.88237992977635e-05
-1.38492849565352e-05
-2.31786574124041e-05
-2.50886630547817e-05
-9.36137151565432e-06
-9.12393163906073e-06
-3.26372729939778e-05
-2.20583638081317e-05
-1.55039951702419e-05
-2.46272532770676e-05
-8.08234993299053e-06
-1.38055586192735e-05
-2.54370154548054e-05
-1.31243344008658e-05
-9.48525764816684e-06
-1.88046326583422e-05
4.06856158944087e-06
-1.95067887876988e-05
-3.98033658828029e-06
-2.19175052619054e-05
-1.49983814683227e-05
-1.86624244694087e-05
-4.31684163667761e-05
-3.47166088703426e-05
-3.28049824552182e-05
-1.68690414711798e-05
-2.13304040570943e-05
-3.64793819744669e-05
-2.3263453678568e-05
-1.09447969025683e-05
-6.62614645778869e-07
-2.00372509205308e-05
-4.16790095768081e-05
-5.85448680980778e-06
-8.44826361697109e-06
-2.58937082890099e-05
-8.83829948255267e-06
-4.91253472615277e-06
-4.35879861905828e-06
1.14663851502982e-05
-5.33505406416209e-06
-9.3418866460724e-06
-4.26181410010044e-06
-1.71104861384603e-05
-4.34499989460774e-06
7.49397039847655e-06
5.92468490786024e-06
1.33626789914881e-06
-1.40198791346607e-05
2.19216080372382e-06
-3.50805987940572e-05
-1.7852033822826e-06
-5.20834289184265e-06
-3.67228476971091e-05
-2.8236460675962e-05
-1.71185680333379e-05
-1.22686902354142e-05
-2.25089765041748e-05
-1.90137697164978e-05
-9.67760079229948e-06
-3.57411462224667e-05
-9.42492133928924e-06
-1.23968980053826e-05
9.01981975416703e-07
-7.2980114714283e-06
-9.82600501578537e-06
-7.03510728414264e-06
-1.01189985473649e-05
-2.85204521012243e-05
-1.01029812215271e-07
-1.46140039841891e-05
-1.88501400835375e-05
-1.94133570513651e-05
-1.25475234826497e-05
-1.20276670158038e-05
-2.19370572609328e-05
-2.08401664497658e-05
-3.4054517836033e-05
1.73978629298236e-06
-1.11275371428897e-05
1.61273672944132e-07
-3.0842421131425e-05
-2.76764599669106e-05
2.06463462708266e-06
-1.97503580943275e-06
-1.13988102366553e-05
-2.93037893820654e-05
-2.46732375899967e-06
-2.96220483831523e-05
-2.12585908865638e-05
-1.59187633136259e-06
-1.71887482323439e-05
-1.30811959901373e-05
-9.67721781850375e-06
-1.77997983739228e-05
-1.02910974652854e-05
-4.34360663330596e-05
-2.44808308080873e-05
-2.66005763210861e-05
-1.80017526879266e-05
-7.36826699260548e-06
-2.6442921073385e-05
-1.49771521340097e-05
-2.36310021297092e-05
-2.32112194187385e-05
-3.41400972504807e-05
-1.28245816248876e-05
-3.88242200957756e-05
-1.7295323320039e-05
-3.84063851301055e-06
-1.09836660600161e-05
-2.59859316774479e-05
-2.91945441747385e-05
-8.52176156959944e-06
-5.71433459102545e-06
-7.05484850010492e-06
-1.86664629733168e-05
1.08052489737921e-05
-1.20611486809308e-05
-1.24129692213154e-05
-1.87645819823904e-05
-6.29974529284378e-06
-1.08683998965735e-05
-2.00261788424098e-05
-1.16080805354434e-05
9.89411380340089e-06
-7.2488669330983e-06
-3.47972661733655e-05
-1.47333831333345e-05
4.7024951802212e-06
-1.89967971269888e-05
-6.39282765452383e-06
-3.75059382221786e-05
-3.38311551092191e-05
-2.20384681970375e-05
-8.54257567639225e-06
-1.32495722753647e-05
-1.17695337054939e-05
-2.48279767883238e-05
-9.13158336514597e-06
-3.47098635640123e-05
8.42974574327294e-06
-1.67209372130732e-05
3.74261455819226e-06
-8.67448544664218e-06
-1.64831284185051e-05
-5.26678261487753e-06
-9.41031283869118e-06
-2.81756007257693e-07
-1.06091878509129e-05
-1.22304985952673e-05
-1.88367288621483e-05
-1.91883181910687e-05
-1.44200007480352e-05
-1.09158371542027e-05
-1.38271234319942e-05
-1.37952653985951e-05
-2.33679469337618e-05
-1.3558049096451e-05
-2.71364471022744e-05
-3.294038709559e-05
-5.26063055985933e-06
3.72153165326787e-07
-2.03335553699663e-05
-1.19565811590268e-05
-2.87301986032251e-05
3.07625533066543e-07
-3.0465565808527e-05
-1.56258886276865e-05
-4.94746273314337e-05
-3.81431302831047e-05
-2.71118902414522e-06
-2.79249354236346e-06
-1.3501946520045e-05
-2.82520662342859e-05
-2.38815378562074e-05
-3.09722191634279e-05
-2.36198651243556e-05
-2.07503236405364e-05
-2.03318014325347e-05
-3.33787759800303e-05
-7.12059977128925e-06
-2.49759306403889e-05
-1.82647112562042e-05
6.28167954304413e-06
-1.0802646538491e-05
-1.6595015652499e-05
-2.21635673245827e-05
-2.70518867432663e-05
-1.11772689654364e-05
-2.94834101107099e-05
-1.36265030211306e-05
-6.44304855397766e-06
-1.72208851277294e-05
-2.48026213232907e-05
-2.4808657022586e-05
-2.81701525433941e-05
3.49621908123668e-06
-1.46140353319922e-05
-3.06962549908469e-05
-2.00159386730902e-05
-2.52330409048026e-06
-1.25230170923623e-05
3.17660641749329e-06
-3.40402279527969e-05
-2.26139957465908e-05
-1.07094996657443e-05
-1.33732448288281e-05
6.95332645380174e-06
-7.71722598276022e-07
-1.89295993456101e-06
1.8012852727859e-06
-2.24356576043829e-05
-2.87716098823969e-05
-1.06870812574281e-05
-3.25930552303567e-06
-1.36527816468323e-05
-1.81573059106023e-05
-1.15517499784203e-05
-4.98677803823448e-06
-2.23561791380065e-05
-3.68430093061497e-05
-3.11763657329338e-05
-1.34859405842889e-05
-2.39958953613556e-05
-2.22125945902943e-05
-2.26533698226394e-05
-2.35438330389757e-05
-1.9043135028809e-05
-1.35380751742429e-05
-3.24912035465886e-05
-1.31211250671723e-05
-3.23755559802165e-05
-1.16918641896022e-05
-1.27503322102383e-05
2.99370691640084e-06
-1.43713912638858e-06
-1.03983990316795e-05
-2.67102692540622e-05
-1.27376509361683e-05
-2.60796205183737e-05
-8.1714459388391e-06
-1.83680907639533e-05
-1.55687043614156e-05
-9.56803456543088e-06
-2.78233788399729e-05
-2.52691420199456e-05
-1.96189462975797e-05
-2.82060010065742e-05
-1.35479713839718e-05
-3.76594751252298e-06
-2.26746118729428e-05
-1.04516877723727e-05
-1.11937171783535e-05
-1.8723975492192e-05
-1.8215396330794e-05
-2.82487050129744e-05
-2.25011943250421e-05
-3.34743043882215e-05
-1.50009947884028e-05
-2.27878624028208e-05
-1.0947851159838e-05
-8.04720282425188e-06
-1.29551970316994e-05
-1.27244254558042e-05
-1.12517949593087e-05
-9.15441028608385e-06
-1.86262127676338e-05
-1.89637895446293e-05
-2.9277448280496e-05
-2.86250751077899e-06
-7.85527687226138e-06
-5.07652003717468e-06
-2.63735743387502e-05
-1.81844793886934e-05
-5.90431340779391e-06
-3.97650478415787e-06
-5.85497151483557e-06
5.27722825736295e-06
-1.31300576968588e-05
-6.58976120012215e-07
9.54668311410655e-07
-3.12453531474545e-05
-9.79129228819463e-06
-2.05492296897938e-05
-2.4784459180203e-05
-2.50387570169844e-05
-7.68728938552083e-06
-1.06302007284374e-05
-1.93693588848048e-05
-1.2748407075995e-05
-2.87341474359196e-06
-2.58532241516273e-05
-2.28894840586394e-05
-1.02850530763587e-05
-7.42516433306564e-06
1.1096931867899e-05
-2.06343367112355e-05
-2.12250331279945e-06
2.75128920107253e-06
3.65778183353305e-06
-7.34403958576632e-06
-1.39046046055217e-05
-1.89728970808572e-05
-3.45295660279594e-06
-8.89122086322519e-06
-7.96735149521098e-06
-2.62375816126143e-05
-1.97388938480061e-05
-4.85796566444546e-06
-2.63758328332426e-05
-1.83425943297034e-05
-1.49443074430517e-05
-1.39644381610208e-05
-1.54625332111669e-05
-6.07702878813913e-06
-3.04491944569379e-05
-3.71419487557267e-05
-5.45752359893832e-06
-5.72325859973273e-06
-2.8589986875317e-05
-1.08919048377962e-05
-4.21405594391827e-06
-1.75036801184682e-05
-1.05752489363165e-05
-1.12342611473848e-05
-1.94972956745378e-05
1.38969903775065e-06
-1.959412374751e-05
-9.1092410550299e-06
-1.93289631183119e-05
-1.72166403517372e-05
-1.44712786110399e-05
-3.10178797289493e-06
-3.14450428666774e-05
-2.5079332046403e-05
-2.0150612737766e-05
-1.05777138992501e-05
-3.70093391096769e-05
-2.79395312961531e-05
-1.6135195849024e-05
-1.31899060725298e-05
-2.69440550663652e-05
-1.98522385172198e-05
-9.54347417623218e-06
-1.4131776224156e-05
-2.44246452169982e-05
-3.5398645464079e-05
-2.39828818658397e-05
-2.60439996782606e-05
-1.3895912481191e-05
-8.51097782835882e-06
-2.73211055124097e-05
-3.08811157478875e-05
-1.61017492145398e-05
-2.19285782221994e-05
-6.58729662838695e-06
-1.71745279373632e-05
-7.58347247037723e-06
-2.89466954800815e-05
-7.28402063258545e-06
-3.09624397941526e-05
-2.93571417446948e-05
-1.47568423105341e-05
-2.34410123158089e-05
-4.44680621489127e-06
-1.3786448099876e-05
8.00448224855937e-06
-1.31236163707183e-05
-1.26844266815122e-05
-2.92865864696775e-06
-1.64083687433869e-05
-2.66454778593323e-05
-2.44783746966029e-05
-1.78887871803591e-05
4.68314438524792e-06
-1.90562676157224e-05
-1.17997609452771e-05
-2.63973608469449e-05
-8.01332782385464e-06
-8.31050138995492e-06
-1.27713196875991e-05
-2.18922181463893e-05
-1.34705853597841e-05
-5.7470549527728e-06
-8.98654910721564e-06
-5.135258750837e-06
-1.0011098582942e-05
4.03313845826203e-06
5.28923013689529e-06
-3.39415576337888e-06
-3.25978645908605e-05
-1.9438096722508e-05
-1.27370307592608e-05
-1.96282320047668e-05
-1.42120466619954e-05
-3.15662299199565e-05
-2.60663869614213e-05
-2.05055233828344e-05
-1.72298076276797e-05
-1.48714105161467e-05
-2.81790264635457e-05
-9.64718783857606e-06
-2.57636867374165e-05
-3.01098369701902e-05
-3.84050428368675e-05
-2.33582802348576e-05
5.76001906772433e-06
-3.37995713240364e-05
-3.03666021817323e-05
-2.7425154033556e-05
-8.56821009623628e-07
-1.36099540662345e-05
-8.30917394045694e-06
-2.26083630381015e-05
-1.4501365128775e-05
-1.11370814004867e-05
-2.77032148829912e-05
-2.97807265681273e-05
-1.44365179544002e-05
-2.24457446286099e-06
-9.21219955401332e-06
-5.11096717851201e-06
-3.70162927275921e-06
-1.88476500052359e-05
-4.12510532668251e-05
-2.04231307808697e-05
-3.17809845090823e-05
-2.88656505178047e-05
-1.77518480039346e-05
-2.39304975869659e-05
-2.28312653332152e-05
-7.05885542939298e-07
-3.58792955376767e-05
-2.85585067880635e-05
-2.16633911927639e-05
-1.30704056781698e-05
-2.77785382608828e-05
-5.21193001671133e-06
-2.72699838297085e-05
-1.98642659836428e-05
-2.27886939855621e-05
-8.90498402104656e-06
8.3762499160626e-07
9.28248028064782e-06
-6.65475168103639e-06
5.69261307306513e-06
-5.46320099852043e-06
3.79675396682232e-06
-1.61377819133529e-05
-4.57544080402381e-06
-3.17856958190186e-05
-2.87256880995218e-05
-2.11124735142899e-05
-2.09793865409089e-06
-5.90112501197287e-06
-2.12178485443841e-05
-3.03615731044064e-05
-2.59409723314685e-06
-4.26979193055872e-05
-4.24814138916839e-06
-1.80619107940155e-05
-1.31671177650001e-05
-1.24891565860825e-05
-1.69187816523965e-05
-1.26227543637971e-05
-1.93938864682427e-05
-9.98111865946666e-06
6.62745910376141e-06
-1.43331130955177e-05
-8.68043925263276e-06
-7.4855865763847e-06
-1.09553211970404e-05
-1.19663114228305e-05
-1.98171059802673e-05
-3.47563831716776e-06
-2.26798407604787e-05
-1.31786541316076e-05
-1.79827628903557e-05
-1.55817163153214e-05
-3.15366237242935e-05
-2.27301191912783e-05
-2.75078494724556e-05
-1.92570031777296e-05
-2.17930559256808e-05
-1.18108054645951e-05
-1.67070202326278e-05
-1.7831687423018e-05
-8.13398591749499e-06
-5.51324504737718e-06
-2.30673689296944e-05
-1.44879528164667e-05
-2.28017097947422e-05
-1.6869127730073e-05
-1.95367640794318e-05
-7.77283661444495e-07
-3.10812957120493e-06
-2.93842018657867e-05
-3.26589718815666e-05
-3.53359694641221e-05
-1.2439072961335e-05
-2.38203973669813e-05
-2.84037667926124e-05
-1.08115815408589e-05
-1.63131397688858e-05
-6.56328091262666e-06
-5.15374509569124e-06
-1.32932403585852e-05
-1.6568164209284e-05
-1.95667825086749e-05
-8.04501526561422e-06
-2.65971724876257e-05
-8.23823791230182e-06
-7.4053589206066e-06
-1.89570744734026e-05
-1.36811460218509e-05
-2.8737773840392e-05
-3.29051441872442e-06
-2.61496909769014e-05
-3.46590264113922e-05
-1.24484121386015e-05
-1.42963945734941e-05
-1.36771100058874e-05
-2.64277435702704e-05
-5.74975459323941e-06
-1.71358201574006e-05
-1.81366739864687e-05
1.29053154960296e-06
-4.52694443853096e-06
-1.68999576855871e-05
-1.93734442362413e-06
3.83094201850612e-06
1.25372284654548e-06
-1.01382173251544e-05
-4.35133887206404e-06
-2.20633616264251e-05
-1.0591568583296e-06
1.64448580320054e-05
-9.16210378775938e-06
-4.93416903187081e-07
-2.55049903584303e-06
-4.32241823915921e-06
-1.01290339520354e-05
-3.63908498767736e-06
-3.16928438978745e-06
-1.97292376942571e-05
-1.41112622879273e-05
-2.19243022247693e-05
-2.33503032090249e-05
-1.67268236841181e-05
-2.70031787891227e-05
-2.28234736460855e-05
-1.0190591611655e-05
-1.3516404758389e-05
-2.4950599710215e-05
4.4001058981371e-07
8.15109359545671e-06
-1.06631875864472e-05
-1.04787307939849e-05
-1.25965697153146e-05
-2.27928145292411e-05
-7.86685080472187e-06
-2.12490294446427e-05
-2.97308746795139e-05
-2.79854704179729e-05
-1.07250798770808e-05
-1.4101733590385e-05
-3.25949747983723e-05
-1.60633417303017e-05
-1.00906397976754e-05
1.13230296133373e-05
-2.48754920826752e-05
-2.87266803665451e-05
-9.46649827790339e-06
-2.44293400318721e-05
-3.58378082422898e-06
-2.4751822378843e-05
-1.79128608219244e-05
-3.5189983544647e-05
-1.72305465685084e-05
-2.22050018571117e-05
1.55194698826828e-06
3.23186101099634e-07
-2.31429107598371e-06
-2.38822693225165e-05
-1.14137846779197e-05
-1.35095691961101e-05
-2.15543481641214e-05
-2.47972661038827e-05
-1.6510425257415e-05
-9.69403777459226e-06
-2.45938639888838e-05
-2.900461641628e-05
-2.63729023658049e-05
-2.82900784663463e-05
-1.28686418213898e-05
-1.93968940074841e-05
-2.07293497961047e-05
-2.53499665563731e-05
5.23104133129808e-06
-9.9457944282687e-06
-2.93972046333998e-06
-7.67215286854789e-06
-8.58139854644947e-06
-2.41632778338191e-05
-3.45961372630576e-05
-3.14840404918837e-05
-2.44024211511433e-05
-2.45187530289251e-05
-1.68416274916299e-05
-1.29227401099574e-05
-1.23646649153565e-05
-1.61837947002413e-05
-2.88391552447178e-05
-2.09506857046135e-05
-1.449114507575e-05
4.92440896060673e-06
-1.04727069783823e-05
7.23198051915279e-06
-4.33240674157271e-06
-5.91530400348017e-06
9.87478212541907e-06
-2.79419403437248e-06
-1.91882846405396e-05
-8.55740597353643e-06
7.6431290072465e-06
-2.09734670070649e-05
-1.53741859113557e-05
-1.22910575140527e-05
-7.35377489204077e-06
-1.55647976333842e-05
-1.97790270677783e-05
-2.98961941863967e-05
-1.43326461382972e-05
-2.12805702815991e-05
7.49809640195991e-07
-2.27812317123197e-05
-1.95938850537875e-05
-2.95139571527117e-05
-2.25503435066697e-05
-9.12033220570053e-06
1.09420468465378e-05
-1.57410348377559e-05
-1.92834520232084e-05
-2.23389837301331e-06
-1.26523908613178e-05
-3.56811006219168e-06
-1.14724524358824e-05
-2.77111662816722e-05
-3.65695209503537e-05
-8.64553327512742e-06
-2.56707403314807e-05
-2.58296251246094e-05
-2.68522731211503e-05
-1.74461293695927e-05
-2.17423041904843e-05
-1.34379853935193e-05
-3.36495430665787e-05
-2.97290439399963e-05
-1.67293082305354e-05
-1.67238285441701e-05
-1.90752295787511e-05
-2.02019230732438e-05
-1.31278477242736e-05
-3.4228252429312e-06
-2.12516594240514e-05
-1.53080008230526e-05
3.35643686101765e-06
-3.4184561972716e-05
-2.6162191350977e-05
-2.89076917167928e-05
-7.30400395606106e-06
-1.93224385678518e-05
-1.78169899920229e-05
-1.61013596316102e-05
-1.68846867996229e-05
-1.47588806138704e-05
-1.66447722342478e-05
-1.17150212246855e-05
-1.58741743377271e-08
-1.74994897728901e-05
-2.05556209539145e-05
-1.67119930894578e-06
-8.17267714999583e-06
-4.80110791186827e-06
-1.61373039071081e-05
-6.85707266092388e-07
-7.10655920406096e-06
-1.86023086082733e-05
-1.34712613073293e-05
-1.70195447699457e-05
-1.94975873574379e-05
-1.09409227695208e-05
-1.37476865396179e-05
-1.39016314560519e-05
8.79623837872848e-06
-1.26542633397458e-05
-1.40567736297877e-05
-1.28317215002738e-05
4.72864138347135e-06
-3.75471981996674e-06
-2.62366273032685e-05
9.67507204962764e-06
3.77033403116834e-06
2.39014345939442e-06
-2.64959007912894e-06
-1.50388748631314e-05
-4.27081792252346e-06
-4.4428243829434e-06
-1.55898094081715e-05
-2.63111958020984e-05
-1.68019643937251e-06
7.19829687210155e-06
-1.04600952168192e-05
1.1124356062842e-05
-7.16824419238255e-06
-4.9077565958005e-07
-2.48249470917641e-05
-1.38160551623908e-05
-7.79036907026632e-06
-1.33658497550375e-05
-3.24792830212351e-05
-3.62334116421167e-05
-3.32391915331251e-05
-1.67654220570657e-05
-2.169096818739e-05
-2.71169694352449e-05
-1.85462312852823e-05
-2.31099619240009e-05
-2.56918846299449e-05
-1.83750725048445e-05
-2.49599024473427e-05
-1.74441866960384e-05
-1.61281431620846e-05
8.27484128935088e-06
-2.8771325002228e-05
-1.32086624210415e-05
-3.11569759826525e-05
-7.70096270366126e-06
-2.77643103307456e-05
-1.24534198826337e-05
-4.50630836564253e-06
-5.05736836234167e-06
-2.04369656255263e-05
-3.18910195336539e-05
-4.55110255324174e-06
-3.57627986560644e-06
-1.54835063752039e-05
-2.61766925408409e-05
-1.99251228480612e-05
-2.87225771530428e-05
-1.48614709358138e-05
-1.08008990072048e-05
-1.42532926102023e-05
-1.98530755203079e-05
1.09140676854027e-05
-3.40123648755128e-05
-1.04923890583285e-05
-1.2627553761342e-05
-8.7559449079193e-06
-1.40321603567811e-05
-6.62810412619321e-07
-1.97314455496914e-05
-1.29997484677087e-05
-1.05218134061257e-05
-2.34926210234233e-05
-1.09722926027056e-05
-1.39719002032252e-05
-1.47886413875684e-05
-1.39864011679798e-05
-1.75884246743186e-05
-8.37269998984096e-06
-2.33701145237481e-05
-1.92098435359544e-05
-2.3662589662614e-06
1.3381272458859e-06
-1.40535670295079e-05
-7.9810194338024e-06
-1.83096330456282e-05
-8.60378680755042e-06
-3.11773242050662e-05
-3.76651030094343e-05
-1.26659238532211e-05
-7.17905039114403e-07
-1.3447356880032e-05
-6.91460547628692e-06
-1.32395705082588e-05
-1.78528937012648e-05
-1.38078523888281e-05
-3.48915261163424e-07
-1.6010610351232e-05
-2.78704876977416e-05
-2.35823062068003e-05
-9.85705832798955e-06
-1.07524506553309e-05
-3.0534729308828e-05
-1.92220894167416e-05
-2.58540657004211e-05
6.40914027755884e-06
-2.23396432091715e-05
-2.48095407021133e-05
-9.0023266040213e-06
-1.24974046191165e-05
-1.39712717292631e-05
-1.54755104018402e-05
-3.11204196729357e-05
-1.22786402846443e-05
-2.32943306638586e-05
-2.28584510225056e-05
-2.42129047202417e-05
-2.56505201068937e-05
-1.28001635350731e-05
-3.32560384198118e-05
-3.01729694538347e-05
-1.58811114258687e-05
-1.0706938877911e-05
-1.20905835081908e-05
-3.57242564148156e-05
-2.21307897789759e-05
-1.69507042137997e-05
-1.73552877679516e-05
-1.5966347195817e-05
-1.82857246278423e-05
-1.9319126778935e-05
-1.36798751050765e-05
-2.89742368182187e-05
-2.09073222102431e-05
-5.999090572685e-06
-1.28788307330601e-06
-3.46295269864146e-05
-8.42396297072798e-06
-7.32817195110514e-06
-2.97278505737313e-05
-1.58868591554385e-05
-1.85163054738476e-05
-1.79148727227247e-05
-1.54905066623907e-05
-1.96253550220144e-05
-3.12826357910373e-05
-2.05265087673337e-05
4.20683179741398e-06
-1.76132593122497e-05
-3.0028584427382e-06
-1.59860446905875e-05
1.38189081912908e-06
-3.5458158494485e-06
-2.28731907507228e-05
-2.86770494339985e-05
-6.45698737612961e-07
-2.19513413040608e-06
-1.19985065708735e-05
-3.22380890935685e-05
3.09398137064646e-06
-2.06298737172105e-05
-2.12633545673989e-05
-2.1191080198015e-05
2.21522696596622e-06
-9.03240346385899e-07
-4.70413468621306e-06
-2.27605187375468e-07
-2.36002502138695e-07
-4.78808893155474e-06
-1.38712051430341e-05
-7.68201287273927e-06
-2.0067779462388e-05
-3.19799905689982e-06
-1.4804036399615e-05
-5.11549040414262e-06
-9.30496556368156e-06
-2.39686941765724e-05
-2.69492894342782e-06
-1.09377503997579e-05
-6.7987279259129e-06
-5.1711319383012e-06
-2.71371048060086e-05
-1.65877150943736e-05
-1.55072568154958e-05
-1.57396751644984e-05
-3.76625820608601e-05
-1.38655816505678e-05
-3.09646230739497e-05
-1.840486082977e-05
-3.7844956561941e-07
-9.7284699747431e-06
-6.2179832785095e-06
-2.74942137504383e-05
-1.25372737080991e-05
-2.03782218341865e-05
-2.81402936342013e-06
-8.92202501701401e-07
-1.14046614911908e-05
-1.12731117943444e-05
-3.29081899044685e-05
-3.53598333606527e-05
-1.11146584248667e-05
-2.34031862442115e-06
-2.2918999433773e-05
-3.8863202332547e-05
-1.20711921275387e-05
-1.18654705155359e-05
-3.46939467284185e-05
-2.66554479515669e-05
-1.04477938439635e-05
-8.01074591754696e-06
-1.55375133048256e-05
-1.62049985947273e-05
-8.95512109750419e-06
-2.17642026410148e-05
-3.01371852082902e-05
-1.80385323063754e-05
-2.05147768291638e-05
-2.21700615544255e-05
-2.03895471471883e-05
-2.44197299329243e-05
-2.17936356587806e-05
-1.50262872533709e-05
-8.92443019243631e-06
-1.55824085047809e-05
-9.56701567747478e-06
-1.87088136160858e-05
-3.76940402774812e-06
-6.81973359262851e-06
-8.72831393407856e-06
-2.09238986122127e-05
-1.51497169710919e-06
-2.80537209560723e-05
-1.32848447169036e-05
3.35906624716088e-06
-6.19352359206632e-06
-3.60661735650855e-05
-1.4390151053742e-05
5.77651819028886e-06
-2.10858278203781e-06
-4.42769404077845e-06
9.94861764200852e-06
-7.42079769004112e-06
1.78000111848576e-05
-2.13518258122545e-05
-1.80414077500818e-05
-1.38875607215692e-05
-1.87417889747559e-05
-3.45191100826505e-05
-1.76040152462756e-05
1.54422625622057e-06
-1.89478379399417e-05
-1.56610640348918e-05
-1.5282009385387e-05
-1.9179929450243e-05
-3.5502776695368e-05
-1.05723612738003e-05
-1.69321251163904e-05
-8.28350986828467e-06
-8.72257561199654e-06
-3.08601437211745e-06
-1.07215652779076e-05
-5.41767545149294e-06
-3.19418553079402e-05
-1.80894211988933e-06
-2.81635238421711e-05
-2.26532535740367e-05
-1.52242393963263e-05
-2.09657894693457e-05
-2.78584151793715e-05
-1.05940594468602e-05
-1.91648480180427e-05
-3.43143861588835e-05
-9.47164820906064e-06
-2.70497699862105e-06
-2.39999020979672e-05
-1.97769077182347e-05
-2.81154273411147e-05
-6.54897027532025e-06
-2.49623496587693e-05
-1.13605054451783e-05
-1.6702913745557e-05
-2.1274396554099e-05
-1.54578340583288e-05
-2.14695536690942e-05
-1.54892020117735e-05
-3.02022799645481e-05
-2.49632881357632e-05
-2.90870675865128e-05
-2.26417285980001e-05
-2.53606984999256e-05
-3.12737065172041e-05
-2.2057328065863e-05
-3.97337135973076e-05
-2.9791519165854e-05
-3.4894995937743e-05
-2.5166425695492e-05
-1.76094077591287e-05
-1.69819758895953e-05
-1.96339120067394e-05
-6.04423938766059e-06
-6.61542593903286e-06
-2.22165014076868e-05
-2.97268795508337e-05
2.83518386321297e-06
-7.67646187150897e-06
-2.17258285442824e-06
-1.11383583172573e-05
-1.34305815855604e-05
-2.57475789488428e-05
-2.66336912523831e-05
-8.87795919469687e-06
-7.79081075502015e-07
-2.07076348056065e-05
-1.40094176494458e-05
-9.7069272406726e-06
-2.89948990041275e-05
-3.34655540744539e-06
-2.24146040264084e-05
-1.8528922436368e-05
-1.06354882778626e-06
-1.11072241751193e-05
-1.16627647650261e-05
-2.97577383903074e-05
-1.51234816097887e-05
-8.18376592349512e-06
-1.17014161447731e-05
-1.90723765668565e-05
-2.59798477917933e-05
-2.91105274764774e-05
-3.7418213543771e-05
-1.17373718249585e-05
-9.46145662411267e-06
1.28167109516696e-06
-1.27573316804408e-06
3.02758260659874e-06
-1.29157534526209e-05
3.9486135269676e-06
-1.32387811496113e-05
-9.9532258192895e-07
6.96694127752556e-06
-7.13539822817716e-06
-3.5144217205683e-05
-1.94159690550164e-05
-2.37924544498413e-06
-1.51248838638887e-05
-2.87296450084331e-05
-2.71592466539431e-05
-2.4661402491821e-05
-2.63155043430452e-05
-1.86697770415882e-05
-1.80076336638229e-05
-2.18804913517093e-05
-2.21976564617034e-05
-2.17398941241443e-05
-3.09000732017726e-05
-2.80806489913539e-05
-9.41750077508981e-06
-2.40763876605172e-05
-1.43434879346038e-05
-2.78833079028208e-05
-2.40655978077986e-05
-3.35635199394161e-05
-2.37553400456924e-05
-2.16803250974285e-06
-6.04113942468277e-06
-3.41664694927951e-05
-2.18197586915833e-05
-5.10374119754489e-06
-8.4104481976656e-06
-2.47189456314035e-05
-1.75590147249601e-05
-2.17748152866064e-05
-4.20449866900424e-05
-2.01958044932679e-05
-2.14746996786985e-05
-2.70271767321951e-05
-3.79154000072905e-05
-2.16020233920166e-05
-1.7467395328359e-05
-1.4923866493418e-05
-4.46174682985513e-06
-2.56933381293445e-05
-1.05568103898136e-05
-2.52482222093215e-05
-1.57725842270531e-05
-2.19649381872752e-05
-2.49258955018682e-05
-2.10146122617279e-05
-1.36005155385486e-05
-3.03938101206308e-05
-1.91254325414698e-05
1.69943893871275e-05
-1.51865690252668e-05
-2.6210985447525e-05
-2.22909497700572e-05
-1.95303751425241e-05
-1.02463056094865e-05
-8.9720814104414e-06
-1.95302582478769e-05
-5.22118235650892e-06
-1.3286039232837e-05
-3.52335746037023e-06
-2.28077309734736e-06
-1.27550041793333e-05
-7.43419676305621e-06
-8.7974895041119e-06
-1.57814070699079e-05
1.22109394575987e-06
-8.22246904283379e-06
-2.77682347656262e-05
-2.53025438932008e-06
-9.71334326111092e-06
-2.32717316178847e-05
-2.83539059998597e-05
-1.51712694814378e-05
2.33143742933917e-06
-1.81913412606057e-05
-1.25899934245487e-05
-2.08659387291982e-06
-2.59634055236147e-05
-3.33602656045261e-05
5.87817308211752e-06
2.68057492909214e-06
-1.87121485169085e-05
-5.7209804156453e-06
-1.16766452415446e-05
-2.34285266657375e-05
3.49309409058119e-07
-6.32931562512576e-06
-2.26720347017181e-05
-1.55924782552674e-05
-2.60826979203567e-05
-1.50051027605946e-05
-1.31663518236002e-06
-2.37040027864572e-05
-1.31436021667788e-05
-3.29932558380619e-05
-2.60271282928016e-05
-8.43458080674627e-06
-4.16962439911395e-05
-3.06992294364234e-05
-2.93864971610791e-05
-1.17177809924707e-05
-7.07198353326287e-06
-2.68971271720243e-05
-2.43492346400773e-05
-1.50668880005937e-05
-2.12561332454573e-05
-2.38302861698904e-05
3.09382998617076e-06
-3.06525438796002e-05
-9.98037761442695e-07
-3.16254544034263e-05
-1.89849669658805e-05
-1.48904373433148e-05
-1.88601786613246e-05
-1.5049140711695e-05
-2.13657319405308e-05
-1.23958138078908e-05
-2.04436446392627e-05
-2.34721223697363e-05
-3.93654408055479e-05
-2.38137166094818e-05
-1.94033392478452e-05
-2.10951895117489e-05
-1.41630847149629e-05
-2.55082139180768e-05
-2.99513310743607e-05
-2.40735951415701e-05
-2.26302022659548e-05
5.00177156386592e-06
-6.22796019577987e-06
-1.58274131435868e-05
-6.24030055991642e-06
-7.88709823705632e-07
-1.60998666538848e-05
-1.45937814627144e-05
-3.71560810755968e-06
-1.1900258537057e-05
-8.34690789130324e-06
-4.83626332337187e-06
-1.42787238424471e-05
-1.6510243684491e-05
-1.06461328281866e-05
3.8375753716617e-06
-1.45367419052587e-05
-2.67254903566648e-05
-9.99288949553471e-07
5.29769470051158e-06
-1.506514189023e-05
-1.93327502399594e-05
-1.06984072573154e-05
8.96705755444165e-06
-1.29796427057186e-05
-1.12174986532943e-05
-1.38107380184283e-05
-2.56935296627193e-05
-1.41142846993977e-05
-1.7024729919944e-05
-1.48871652700019e-05
-1.79672444491416e-05
-1.67114549261961e-05
-3.21019592440706e-05
-1.92132019238861e-05
-2.12071101311805e-05
-1.81360161242471e-05
-1.86142087019294e-05
-2.20139133884487e-05
-2.43884783361392e-05
-2.90931274525593e-05
-9.8541728910574e-06
-2.67039045652677e-05
-1.61334977279497e-05
-3.16299997667988e-05
-1.27515457853966e-05
-3.29306467422652e-05
-9.53378103963191e-06
-2.84592752951087e-05
-2.12741255082157e-05
-3.28079857630916e-05
-2.55220751460759e-05
7.50777551877138e-06
-1.82941165781263e-05
-2.61903650477113e-05
-2.56911958597752e-05
-3.64730566828313e-05
-2.83793798191631e-05
-2.98953166816236e-05
-2.99615510125364e-05
-3.76484563363983e-05
-2.41053119192298e-05
-2.89919150697993e-05
-2.48578677599641e-05
-4.27002065930526e-05
-2.3153917601336e-05
-3.04628557806639e-05
-3.00589804475606e-05
-2.59621692100196e-05
-1.24424505924579e-05
-2.27496121067386e-05
-1.00325918295762e-05
-2.3187781645195e-05
-7.39375001083355e-07
-1.1651101374958e-05
-1.59164814162205e-05
-3.11754773112655e-05
-1.17053281928603e-05
-1.8801068871458e-05
-1.8968448861054e-05
-2.10540506612797e-05
-1.60453163133387e-05
-1.7535519498515e-05
-1.79326530291497e-05
-1.15311092692395e-05
-2.12627514246332e-05
-1.27892507652448e-05
1.7823066119076e-06
-2.17911322658043e-05
-1.36714762724567e-05
-7.27357602162997e-06
-4.54495236945186e-06
-1.25660585015286e-05
-1.22568588764646e-05
-2.23415578244539e-05
-8.96073011364683e-06
-1.51301827002863e-05
2.14248542785146e-06
-1.99690957626644e-05
-1.45698048344807e-05
-1.33708957935009e-05
-2.49514803998521e-05
3.50367806516067e-06
-2.07866454584181e-05
-2.61483972433433e-05
-8.56078653491591e-06
-2.07074595017414e-05
-6.66930351196368e-06
1.43026946260927e-06
-8.71487681035958e-06
-1.9651395696242e-05
-1.4692549616562e-05
-5.65541467959359e-06
-3.82666523614503e-05
-1.5077934079724e-05
2.16346658607629e-06
-1.14882773088294e-05
-2.86774979015218e-05
-1.11468730310432e-05
-1.93480607578317e-05
-1.98206927520924e-05
-9.36058579179362e-09
-1.68375399338841e-05
-1.48633863941808e-05
-1.57020586952142e-05
-2.75722862751449e-05
-1.51537747685702e-05
-3.26410591346391e-05
-1.08865840000009e-05
-2.31250592520365e-05
-2.36946521898257e-05
-2.42085369093649e-05
-3.78085512997136e-05
-1.96249399683202e-05
-2.67522637580696e-05
-1.21487009517741e-06
-1.87829443927103e-05
-2.55194301734201e-07
-2.43990989813431e-05
-2.72658949523904e-05
-5.73898089758362e-06
-3.4564411291483e-05
-3.26982163575695e-05
-2.02459434724887e-05
4.86515795434871e-06
-4.02706167584787e-06
-1.47778962325785e-05
-1.71772650192019e-05
-3.21299285439791e-06
-1.01232090696258e-05
-1.72866523622371e-06
3.03504172978907e-06
-4.79665567711338e-06
-9.93797636623466e-06
-1.29887818040228e-05
-2.36641897006994e-05
-1.00678012655818e-05
-2.53571651840829e-05
-7.2206864542698e-06
-1.31844188368343e-05
-1.16464071610467e-05
-9.49769849991205e-06
-1.73431463502458e-05
-7.6747639190899e-06
-7.91851016507112e-06
-3.55048810823471e-06
-6.60131262030769e-06
-1.09749826403486e-05
1.02440067150903e-06
-1.28191363522179e-06
-2.35997324526911e-05
-2.40421398422387e-05
-6.13742463893891e-06
1.27125226875542e-06
-2.57326080699243e-05
-7.49794239466387e-06
1.86831558654898e-05
-8.75006352407876e-06
-3.45169779765609e-06
-1.40199337645328e-05
-3.1824002008259e-05
-1.74138932447522e-05
2.50605514557285e-07
-2.85491642674067e-05
-1.03629788999861e-05
-1.69157421693813e-05
-2.33926307389094e-05
-4.46502811388674e-06
-1.42599084026628e-05
-2.63679678451219e-05
-3.27880826671194e-05
-1.66374325069904e-05
-4.33236660087313e-05
7.3038123520519e-07
-2.17348001530671e-05
-1.05031316879407e-05
-1.93277939248792e-05
-2.96595394312388e-05
-9.39231870577331e-06
-5.67706552396161e-06
-2.68637193882039e-05
-9.54716222704843e-06
-3.61825652586569e-07
-7.52703028186326e-06
-7.93233844337933e-06
-3.36898912509134e-05
-1.61123835622813e-05
-2.59668010454255e-05
-2.72963447217498e-05
-4.75033028781724e-06
-1.17753594892582e-05
-1.29201888246215e-05
-3.62960309904587e-05
-3.48367914563531e-05
-1.4485956196544e-05
-3.88524493569975e-05
-8.76931771826901e-06
-4.06008618142749e-05
-1.72077419311446e-05
-1.95002338614195e-05
-2.61082026762638e-05
-3.06416458149956e-05
-1.9843382649929e-05
-3.26897137065269e-05
-3.18017500081838e-05
-1.81980507702119e-05
-2.88087211366588e-05
-3.23473179985283e-05
-1.77305174686327e-05
-1.55949195361297e-05
-9.77394518121921e-06
-7.19918810228245e-06
-1.08124797322994e-06
-1.29877336620508e-05
-1.12548883165265e-05
-1.43606139402092e-05
6.48006024144582e-07
-4.89572969881206e-06
-2.73847306928278e-05
-3.29545367022618e-05
-2.00176353896159e-05
-1.80857171516065e-05
-8.13247180249592e-06
-3.38614657593501e-05
-3.18283162933551e-05
-1.96473033791607e-06
2.71206560665607e-06
-1.36758295938587e-05
-1.34227698499035e-05
-5.14952994482081e-05
-1.52208308040959e-06
-1.82736826910056e-05
-1.53763307470107e-05
-2.15959928423905e-05
5.88819868823208e-06
-1.1975771916385e-06
-7.24285256248733e-06
4.36976412842742e-06
1.00488475371767e-05
-1.76041795571038e-05
-1.55445994157669e-05
-2.09133848104824e-05
-2.55936166521864e-05
-1.82688958862426e-05
-2.50095547751018e-05
-3.40418409310516e-05
-3.74332902810401e-06
-2.48290585447685e-05
-1.70210940540431e-05
-3.26857323039033e-05
-4.71712837889564e-05
-2.56972534826605e-05
-1.3939274788713e-05
-1.36427024688277e-05
-2.8883496151562e-05
2.2119896387059e-07
-6.80154505196272e-06
-1.29946897397193e-05
-2.98626694189127e-05
-2.71053688140192e-05
-1.60906362010277e-05
-2.95903298601493e-05
2.02482554836907e-06
-2.00917990783941e-05
-2.36534858508556e-05
-1.74530472611068e-05
-1.00279171765369e-05
-7.88470569998772e-06
-2.04430889674396e-05
-2.50813208239366e-05
-2.41286441844972e-05
-2.7280228227403e-05
-1.41901360939942e-05
-3.29491910756061e-05
-2.46482575405468e-05
-1.87712253174038e-05
-1.53797637565778e-05
-9.74425954965712e-06
-1.73941805028819e-05
-2.34201240467291e-05
-3.06952216608812e-05
-1.37541706314412e-05
-3.38221365055155e-05
-3.07182189228165e-05
-1.15522868654626e-05
-3.5618850180054e-05
-2.16361794247088e-05
-1.87972017279861e-05
-2.75940446119594e-05
-1.35459130627816e-05
-3.91480216160624e-05
-2.41399740578829e-05
-5.22365147976021e-06
-1.37605858995994e-05
-1.44111413517373e-05
-2.09986849414179e-05
-2.20754635104366e-05
-7.98576981366551e-06
-1.28747556226816e-05
-2.0981889177497e-05
-1.11647057615379e-05
-2.7827718633487e-05
-4.56903480487901e-06
-4.39387529306932e-07
-2.14861371779045e-05
-1.27232102429629e-05
-1.90844068052473e-06
-1.55869761066138e-06
-1.61294870359432e-05
-4.50787731821976e-06
-1.88769170130514e-05
-2.54135063747456e-06
-9.08954301792543e-06
-1.64300145281226e-05
-8.20901482123283e-06
-1.51022564284782e-05
-1.35300418004992e-05
-9.79684459398884e-06
-7.88837103368598e-06
-1.79022651958588e-05
-2.31282345848885e-05
-1.16806035917704e-05
3.72594848024946e-07
-9.34603432017074e-06
-4.30996924860343e-06
-2.99098630493998e-05
-1.69897126076487e-05
-3.64128274825752e-05
-1.43557768323882e-05
-3.60393672251139e-06
-6.99823476060407e-07
-1.66183661710118e-05
-2.07857206233644e-05
-3.86281434336002e-06
-1.21455463433029e-05
-9.92227604147206e-06
-1.17059261051292e-05
-1.02085410208465e-05
-4.88426251957282e-06
-8.72679976157791e-06
-1.4583637557668e-05
-2.25447915287922e-05
-9.36666542115324e-06
-2.22680578416969e-05
-1.50637383975638e-05
-2.62187347002834e-05
-1.18984817656464e-05
-3.69523403164582e-05
-3.35141653436645e-05
-2.86065689895167e-05
-3.42524503238945e-05
-2.01189101153115e-05
6.63773271871554e-06
-2.97473668877915e-05
-1.4478076259735e-05
-1.89750704660413e-05
-1.27218272054401e-05
-2.57157208545137e-05
-1.3360690558579e-05
-3.10375421669073e-05
-2.04401186802495e-05
-2.28717593916842e-05
-1.96237816184309e-05
-2.4114328530194e-05
-5.26985420882787e-06
-3.42918526399919e-05
-1.63302466997863e-05
-8.92030605388005e-06
-2.58191744883978e-05
-1.70120233479689e-05
-2.44988732684749e-05
-1.45460521668899e-05
3.6088889670161e-06
-4.05769673333235e-05
-1.36414360037455e-05
-3.39601075048259e-05
-8.908477080837e-06
-3.85053860775939e-05
-1.61619015633712e-05
-3.3000226739548e-05
-1.3638618295127e-05
-6.14718946453165e-06
1.19060384829162e-05
-1.23855460358613e-05
-6.29130643017913e-06
-6.73061277553546e-06
-6.45622532090892e-06
-1.29272537581134e-05
-2.83327647145989e-05
-8.88007142605204e-06
9.92123421773817e-07
-4.21509591879572e-05
-2.2451109265579e-05
-9.13139679587751e-06
-3.11762209004265e-05
-1.28084132081903e-05
-9.50312976350791e-06
4.1976893343138e-07
-2.12880930320864e-05
-1.86131411329119e-05
1.87727783758806e-06
-2.26351089034101e-05
-1.43852267695924e-06
-1.71901055047964e-05
-1.30438330522095e-05
-1.99584724096664e-05
-4.81218113645031e-06
-9.33587867556818e-06
-1.18554839216912e-05
-1.91968459218119e-05
-3.68490392337469e-05
-8.96762421250501e-06
7.667513873223e-06
-3.54772597689884e-06
-2.15895965959257e-06
-2.25525444227102e-05
1.62598006602197e-07
-2.03104451791815e-05
-1.2857985667392e-05
-9.89332902052697e-06
-1.61421142944898e-05
-2.34191138975202e-05
-1.50415732236953e-05
-1.00598261933438e-05
-9.87623458569224e-06
-2.86323221800627e-05
-5.63704177883286e-06
-1.84813160881656e-05
-2.4751653436378e-05
-1.08560509402577e-05
-1.33293622023081e-05
-1.68645039479035e-05
-1.54792364657047e-05
-1.54864708977393e-05
-2.9100016769925e-05
-3.44168572378245e-05
-2.321291739167e-05
-1.63770583867545e-05
-2.55871662216123e-05
-1.48368021108294e-05
-2.47157790917898e-06
-2.33008179938502e-05
-1.45923907083184e-05
-3.19824700144471e-05
-2.36475426244768e-05
-1.08259428000666e-05
-1.8831409794267e-05
-1.1224508448689e-05
-2.43956691629927e-05
-1.84284989863402e-05
-2.23387999636901e-05
-2.72353948750739e-05
-1.43032650439211e-05
-9.7871751459249e-06
-1.15210261223428e-05
-3.27905367803407e-05
-4.83049644835826e-06
-2.33774851510654e-05
-3.01368660196085e-05
-7.02748250315067e-06
-7.24006174655222e-06
2.9056497113697e-06
-5.97124996820439e-06
-8.8043657380932e-06
-4.9740974051251e-06
-1.83768830090619e-05
6.65750886307152e-07
-1.57506598819131e-05
-2.50479051697657e-05
-9.67169661824784e-07
-1.10127723689158e-05
-1.20373565101219e-05
-3.36709616439417e-06
-6.69764172694439e-06
-1.38520193453486e-05
-1.50836449507284e-05
-1.78332125133387e-05
-1.44886436034602e-05
-9.71666457572476e-06
-2.86889228919048e-05
-4.1517795952716e-05
-2.50222941163504e-05
-1.04690678425775e-05
-2.81703758932341e-05
-1.89545995489121e-05
-1.22082058737276e-05
-3.79197929441182e-07
-1.60229061826948e-05
-1.02956552421792e-05
-8.23493518649193e-06
5.14126666262095e-06
-1.04621005651407e-05
-2.51867012771992e-05
-2.14001055686643e-05
-1.44788860163214e-05
-7.57983769504186e-06
-1.91758220037134e-05
-1.1020094403469e-05
-1.36965747069226e-05
-2.51584888483685e-05
-2.24050064442731e-05
1.43451821335559e-06
-9.5230873745964e-06
-2.48045396284603e-05
-2.18664775115973e-05
-1.49690067821178e-05
-2.0563851615802e-05
-1.52101349394899e-05
-2.28279861656056e-05
-9.23891594646799e-06
-3.63719468579056e-05
-1.56282171175975e-05
-4.30199253967125e-05
-4.54595405157732e-05
-1.08901026268571e-05
-1.54596140829368e-05
-2.8346873162182e-05
-3.61814429088092e-05
-2.1576450538969e-05
-2.83080283104587e-05
-3.34108869180729e-05
-1.55413670863154e-05
-2.47184239938858e-05
-2.46589614871646e-05
-2.10494597779075e-05
-2.90300564181384e-05
-2.90029658202333e-05
2.61397175179558e-06
-1.97892205029843e-05
-8.47865530389916e-06
8.15116943871008e-06
-1.36279985816527e-05
3.29617485774903e-06
-2.21833035612679e-05
-2.12673888756229e-05
-1.49621779707774e-06
-2.03071174341026e-05
-1.90739031977255e-05
-1.92406283624743e-05
-2.38241449099173e-05
-1.36391255314382e-05
-2.04519489646285e-05
-2.64243486386519e-05
-1.2795194674618e-05
-1.17465830762826e-05
-6.59232042362871e-06
-1.14851358391591e-05
-1.8662137917021e-05
-3.44325036065681e-06
-9.65172064290376e-06
-2.33605873481535e-05
-2.21095123253294e-05
3.58303087039813e-07
-1.68976181047383e-05
9.35069613911357e-06
-1.55777491033995e-05
-6.99681723288403e-06
-1.29103470425123e-05
-1.84305266923858e-05
-1.77110164768928e-05
-1.60610320993409e-05
-7.74185340420422e-06
-2.80992576098759e-05
-1.80665021721768e-05
-1.04683285157416e-05
-1.83811788288257e-05
-3.80843243554562e-05
-1.75305055759304e-05
-1.13694927811772e-05
-1.46255569710865e-05
1.08575951832034e-05
-1.31346576583508e-05
-8.25464833541587e-06
-1.07259245942013e-05
5.10947821689736e-06
-4.21096172304704e-06
-1.70553821112307e-05
-1.26693940870339e-05
-1.64377278246807e-05
-2.11992005589907e-05
-2.50392127645997e-05
-1.7796600892172e-05
-1.45826330311611e-05
-1.67150216850386e-05
-5.68598522912503e-06
-2.14734732447815e-05
-3.19396396338236e-05
-1.88729951308033e-05
-2.59140069286739e-05
-2.08173393693807e-05
-1.3415220317241e-05
-2.94400843386524e-05
-1.13456294545656e-05
-1.11141708567258e-05
-2.38159215137793e-05
-1.46711780586043e-05
-2.10006429256642e-05
-9.76808372560634e-06
-2.21716351726988e-05
-2.40300911147085e-05
-1.82777230800992e-05
-3.45184365940033e-05
-2.34316871478225e-05
-2.59509121720487e-05
-1.11284453683334e-05
-2.85813249362463e-05
-2.12689933439302e-05
-1.49747226069407e-05
-1.56248386860471e-05
-1.64568993329163e-05
-2.64328788022901e-05
-9.63230137621352e-06
-1.72966542639733e-05
7.50655399077114e-06
-1.13960313200399e-05
-2.31158822709986e-05
-3.04043005843152e-06
-1.17000802612746e-05
-9.12289188952274e-06
-1.58663527861006e-05
-9.66931179978388e-06
4.23759008819924e-06
-2.01568488695648e-06
-9.0074250867889e-06
-1.59761406326959e-05
-9.52487117690053e-06
-1.799758812053e-05
-1.66764278494852e-05
-3.00686441588282e-05
-4.05365814921322e-06
1.22178970469877e-05
2.22552842168631e-06
-3.52870587509947e-06
-4.60581250377034e-06
-3.24808535123027e-06
-1.99426310343935e-05
-1.82057526074866e-05
1.23945441757314e-06
-1.47342918409738e-05
-2.33617644437962e-05
6.04921065747005e-06
-2.91992862578446e-05
-1.15418839857641e-05
-1.28764471135943e-05
-9.6537638277844e-06
-2.18348432974955e-05
-1.67472687825119e-05
-1.1102939408984e-05
-1.37781685934637e-05
-2.43028102670156e-05
-1.6638427022921e-05
-2.70827803683323e-05
-2.97448484209656e-05
-1.0149208564924e-05
-1.67916174031469e-05
-2.34039941578106e-05
-2.56972132570415e-05
-1.39328846352814e-05
-2.59195963892152e-05
-6.54935706733861e-06
-1.89495249857031e-05
-1.24230696700808e-05
-2.2014680323004e-05
-2.00390615951341e-05
-2.42572353686417e-05
5.10277235565741e-06
-2.14398183228098e-05
-2.16824209644456e-05
-1.73438321195445e-05
-4.92446337801538e-06
-1.11072680285237e-05
-1.90734281094279e-05
-2.88343732339257e-05
-6.07600128842948e-06
-2.06079015576082e-05
-3.07146220235033e-05
-3.84065927109859e-05
-2.93116597842113e-05
-1.65992536941451e-05
-2.01658656711371e-05
-1.14738399837615e-05
3.25678860119602e-08
-2.72619695579698e-05
-1.63666205109347e-05
-1.00927709507893e-05
-6.32052203497914e-06
-1.33723621200413e-05
-4.37550944224324e-06
-3.37447808373197e-05
-2.41731204942879e-05
-3.8612310168654e-05
-2.32375353771511e-05
-2.59387260782417e-05
-1.51818378677479e-05
-2.56888991689822e-05
-2.09087669158755e-05
-5.3973783419271e-06
-9.54807239626219e-06
-1.53557083426273e-05
-1.90544329804178e-05
-2.09821452119024e-05
-2.37939477104274e-05
-2.17780614607957e-05
-6.58323943777431e-06
4.61163574020486e-08
-1.23189858468143e-05
-1.19496487344218e-05
-2.56895501719017e-05
5.93394429662942e-06
1.40959845352477e-06
-5.82787341141253e-06
-2.3911351584459e-05
-1.20079119751131e-05
-1.95122239470558e-05
9.76924274245783e-07
-8.76204901860079e-06
-1.05461519547706e-05
-9.90139654578381e-06
-1.35927464877169e-05
-3.01866023105884e-05
-1.09214904369896e-05
-1.31510236770393e-05
-8.22044169532522e-06
-1.4732976069342e-05
-1.34944486852441e-05
1.74680374485698e-06
-2.56928340484557e-05
-1.43325184651534e-05
-1.55273811478093e-05
-2.70021734548637e-05
-1.18815839574114e-05
-5.28307409442693e-06
-1.49242503641928e-05
-4.33848921055129e-06
-1.05595192695148e-05
-2.53543307977528e-05
-2.53949369906059e-05
-2.30978089869193e-05
-3.89237341590479e-08
-4.94520995935665e-06
-2.73234634046258e-05
-2.17510800194059e-06
-1.12151247607928e-05
-2.10077591860159e-05
-1.12804482403025e-05
-2.0864918153631e-05
-1.89599492003983e-05
-5.1251285852401e-05
-9.71559708186059e-06
-2.30804161205659e-05
-3.25371715845014e-05
-2.8455424030675e-05
-2.21177707354995e-05
-2.46237217717111e-05
-3.46345463855707e-05
-2.58476763270217e-05
-2.43766694196665e-05
-1.77923372173995e-05
-4.29165256160412e-05
-1.23498166740243e-05
-3.72330949330331e-05
-2.36399497522529e-05
-3.42290413762247e-05
-2.99696762973671e-05
6.75699210707198e-06
-2.35704321245134e-05
-7.90903727738988e-06
-1.60120547905755e-05
-1.52595063610811e-05
-2.13848690754561e-05
-2.21976657388354e-05
-2.60489631239221e-05
-2.10117244111957e-05
-3.26624875518476e-05
1.60162147833437e-05
-9.62812513808419e-06
-6.82332118491682e-06
-5.88893079191312e-06
-3.00303189790777e-05
-2.04456287745794e-05
-1.6510591329668e-05
-1.12033789601241e-05
-1.12080384759045e-05
5.28171256037523e-06
-1.10218769923339e-05
-2.62563654712738e-05
-7.00467771079825e-06
-1.47974431146895e-05
-1.07457104289594e-05
-1.48515755901232e-05
-3.26273481862652e-05
-2.61317743256313e-05
-4.29261232157968e-06
-2.99809861785667e-05
-3.6298658928867e-05
-5.29797273832379e-06
-1.44301225220953e-05
-2.66244345432035e-05
-4.25931251090235e-06
-2.31717382314503e-05
-2.18247280637468e-06
1.01522806190072e-05
-3.02755931974651e-05
-2.23023405573728e-06
-3.88194990889609e-06
-2.8161537103677e-05
-1.52084779036511e-05
-3.01158945562276e-05
-1.80507745964016e-05
-1.88168618836501e-05
-1.91437179668759e-05
-2.38124530671186e-05
-2.32844457700985e-05
1.9935792249009e-06
-4.27485041797961e-05
-2.40805366376986e-05
-2.07015205739582e-05
-2.55325954462432e-05
-2.28821629601616e-05
-1.53043637806158e-05
-3.52441922137027e-06
-1.24030802213017e-05
-2.01046099992477e-05
-1.23723699708024e-05
-8.19214392991789e-06
-3.29822122027244e-06
-2.91631251904879e-05
-1.7681210670714e-05
-2.37826964281032e-05
-1.74321425039799e-05
-2.47808016768168e-05
-4.0727374401469e-05
-1.59592865673351e-05
-3.82922471696176e-05
-3.12039128313892e-05
-2.24670467548725e-05
-2.94637550826551e-05
-1.85509443098777e-05
-2.38874175407352e-05
-2.63079093451406e-06
-2.13672811846545e-05
-1.51127460972091e-05
-2.8308756018172e-05
-2.35454074185817e-05
-7.2980734408728e-06
-1.40794841822669e-05
-1.65620051474875e-05
-5.37066625945493e-06
-3.67080003572297e-05
-1.99868804265292e-05
-1.55004211563426e-05
-1.88754681662456e-05
-1.86972103093452e-05
-1.19886953190071e-05
-3.18154602077868e-05
-1.86160694536337e-05
-1.29501408753849e-05
-5.85140033616135e-06
-3.18686966475686e-05
-2.65392433903227e-06
-3.87098483770275e-06
-6.60429601371949e-06
-1.45920634620361e-05
-1.36245306208887e-05
-2.68973189309698e-05
-2.50833310015046e-05
-3.2296994812504e-05
-1.56081241386017e-05
-1.82242949387675e-06
6.98364853107632e-06
-9.34700310005193e-06
-6.6345716552157e-06
-9.61585984300019e-06
-2.2204072592776e-05
-1.11333839650085e-05
-2.40288439255242e-05
-1.33794663438479e-05
-1.48691248633752e-05
-1.49685596844286e-06
-3.28061336840308e-05
-4.02957138799527e-06
-1.00299513314731e-05
-5.19731229737051e-06
-2.87055859709117e-06
-7.11885732447221e-06
-1.19456721652709e-05
-1.27201241318645e-05
-1.5554590739969e-05
-2.31575356189782e-05
-2.1217870010366e-05
-2.7611510353121e-05
-2.24648207337589e-05
-1.31759552371102e-05
-1.02962197401546e-05
-9.06368033944141e-06
3.03216627319829e-06
-3.36380593747494e-05
-2.37774266436112e-05
-1.38261418142131e-05
-2.62914592600921e-05
-1.01720987027327e-05
-2.93038499339214e-05
-2.15735148737645e-05
-1.46777471615946e-05
-6.40681523134728e-07
-2.84702229587864e-05
-2.12585048698176e-05
-1.16771618629294e-05
-2.89949583694896e-05
-1.61848617271725e-05
-2.64633158317305e-05
-2.55224927460128e-05
-3.38547259680421e-05
-2.09276833578337e-05
-1.65109626068913e-05
-4.49137326315453e-05
-3.46148598167223e-05
-1.58691180336935e-05
-2.02053383126787e-05
-1.84327360935708e-05
-7.28494327888784e-06
-1.96582200942826e-05
-4.26017515825352e-05
-2.54162952988142e-05
-1.67579519053947e-05
-3.07447574463066e-05
3.69583432058118e-06
-2.81862873334618e-05
-1.05781427503481e-05
-1.94569345084524e-05
-1.7843425755062e-05
-2.7010011920202e-05
-2.23965699974263e-05
-4.17623568126978e-05
-1.66487712852032e-05
-8.32156887125984e-06
1.35639483718335e-06
-2.1627599341015e-05
-2.18077624341742e-05
-1.2491393299372e-05
-2.23502283456731e-05
-1.14535334660478e-05
5.73946318745829e-06
-1.56012256718387e-05
-3.09245496964608e-05
-4.09214214519137e-06
-8.86122136497139e-06
5.80556927469727e-07
-8.70829069844611e-06
-1.44723680583328e-05
-9.28902437118814e-06
-1.99973962152167e-05
-1.32480325063136e-05
-3.58327508769895e-06
-4.52666803556868e-06
-2.64538876116219e-05
-1.48724364705511e-05
-1.05202610598066e-05
-5.48047851671122e-06
-2.35439381255613e-05
-2.49993505100297e-05
-2.5247160525403e-05
-9.69603276336784e-06
-2.02270355131505e-05
-1.36338809923225e-05
-4.7988873359477e-06
-1.1464412477915e-05
-1.90614363634193e-05
-2.45206817980733e-05
-1.6357918907143e-05
-1.71853714452069e-05
-1.03296529659926e-05
-1.04339409619384e-05
-1.41194915551859e-05
-1.66948438823015e-05
-1.65122689966354e-05
-3.5179552722229e-05
-2.89392016516421e-05
-2.43040837013667e-05
-2.1943876491175e-05
-1.94285518410499e-05
-3.50615033138598e-06
-2.1697960895025e-05
-3.25895065501746e-05
-1.77479379804358e-06
-1.1120875847401e-05
-3.25090221694515e-05
-2.55025487386541e-05
-4.89067572272843e-06
-2.14404782184834e-05
-1.2308317062657e-05
-1.62845148028427e-05
-1.32595446081897e-05
-3.50867720743523e-05
-1.10734991475417e-05
-3.75130225179328e-05
-3.73885972538754e-05
-4.49094200525264e-05
-3.32207993776316e-05
-3.55659654628071e-05
-2.40364502887716e-05
-2.38060059021513e-05
-2.753036148023e-05
-8.56545883428475e-06
-1.49211832060969e-05
-6.15925866029915e-06
-3.32156985907654e-05
-1.30026221765488e-05
-1.46618118915892e-05
-1.99926305187356e-05
-1.46023935782835e-05
-1.10904969186572e-05
-8.65525329863368e-06
-1.69364255263421e-05
-3.8846379892111e-05
-1.23221670017329e-05
-1.65728498869999e-05
-6.43577588897424e-06
-2.16488704317183e-05
-1.07418501726095e-05
1.43751046807166e-06
-1.82231849060938e-05
8.66662942834212e-06
-1.25596898127267e-05
-1.40405650766688e-05
-2.59225677423261e-05
-1.54070576906303e-06
-1.4453725476728e-05
-2.72389232887747e-05
-2.4672459484744e-05
-2.51703012418894e-05
-2.27127167699256e-05
-2.19293690734716e-05
-2.1007121091576e-05
-3.12412723632535e-05
-3.84738506177702e-05
-3.56319955272236e-06
7.49283072167534e-07
-6.5426945967091e-06
-1.55588915941885e-05
-2.41500274965362e-05
-1.60128606168173e-05
-1.55887906064156e-05
1.44644722554518e-06
-2.83307339475429e-05
-7.06692152224493e-06
-1.20496052349108e-05
-6.49716270142923e-06
-1.40022189795865e-05
-9.58638774104149e-06
-2.36548170435419e-05
-1.21009580552412e-05
-2.73549984111918e-05
-1.83080301305289e-05
-2.25084080099325e-05
-2.51862488780041e-05
-1.50889711887468e-05
-3.02406424914017e-05
-2.05579309526475e-05
-2.16082581969745e-05
-1.49161214663877e-05
-2.88593679611789e-06
-2.77216535198711e-05
-1.76757622693814e-05
-3.43932095348847e-06
-2.70385367960321e-05
-1.29631014678176e-05
-7.79403589045262e-06
-3.35222011567573e-05
-1.53297711862461e-05
-1.73731579925048e-05
-2.16597994308485e-05
-1.93433793248888e-05
-1.25565948690861e-05
-1.23159244309808e-05
-3.34683819942496e-05
-7.27125567553166e-06
-3.70975451680775e-05
-1.99607985991793e-05
-1.19032632452428e-05
-1.24317957199176e-05
-8.43598006575138e-06
-1.03588902783993e-05
-4.71146743154782e-06
-9.344770551613e-06
-3.53840891837e-05
-1.68996851577186e-05
-3.63338707880662e-05
-4.20475075448694e-05
2.80660576645854e-06
-3.02351117572621e-06
-3.50493067621109e-05
-4.93109295586506e-06
1.32704920146503e-06
-9.51199441436409e-06
-3.00760489452251e-05
3.29588898720683e-07
-1.63550723976851e-05
-2.61801498293614e-05
-1.80016361952328e-05
-1.67077713402576e-05
-2.49057543082339e-05
-9.81060268550472e-06
-1.94240167009619e-05
-3.44414961060526e-05
-1.74492379350117e-05
-3.59721021100876e-05
-2.37059663805619e-05
-3.88357005288708e-05
-2.13964381176017e-05
2.65018020133084e-06
-6.87901579016027e-06
-2.72497113408945e-05
-2.47459081065375e-05
-2.63237503925506e-05
1.35089056102981e-06
-8.39500457009018e-06
-8.88800744049725e-06
-3.20150564882489e-05
-2.59378192251316e-05
-3.65858657480889e-06
-3.1946738475277e-05
-1.4918321992904e-05
-1.08997199163315e-05
-2.49474646085125e-05
-1.67287341996542e-05
-1.3756429951175e-05
-1.42494147850259e-05
-1.24725209671013e-05
-2.74986597294952e-05
-1.31832121968909e-05
-3.58842566872149e-06
-9.81906560493565e-06
-1.70981572140989e-05
-3.75516057574363e-05
-8.62972785294065e-06
-2.50853901053313e-05
-1.22805864708965e-05
-1.80227016907874e-05
-8.82058008266615e-06
-2.46917298347335e-05
-2.52693739875439e-05
-1.56473427905082e-05
-1.5452364391754e-05
-1.34443966151407e-05
-2.29504529871052e-05
-1.63693030811488e-05
-3.5345194218391e-05
-2.79419081485194e-05
-2.25889235216984e-05
-1.49499539859879e-05
-3.14089023179637e-05
1.55022679138489e-07
-2.2949741952171e-05
-2.45803159788255e-05
-2.57779420246439e-05
-3.67012706052516e-05
-3.40373437787719e-05
-1.32056447276812e-05
-1.96606574143184e-05
-1.7842756008661e-05
-2.19585589260938e-05
-1.95682564400036e-05
-1.10564810015599e-05
-2.11728488383711e-05
1.08857772628835e-05
-1.29423629010525e-05
-6.73115227107462e-06
-1.26137392257895e-05
-3.78444476045341e-06
-3.65819570695335e-06
-5.83363950905625e-06
-3.42414859520584e-06
-1.58515545799767e-05
-1.1441635590615e-05
-1.40018162373228e-05
-5.30153126975448e-06
-1.68331439701156e-05
-4.06182514068283e-05
-1.57145141981682e-05
-1.77617538536748e-05
-2.51551734067518e-05
-1.43233550256447e-05
-2.7630360416375e-06
-1.68984020797633e-05
-1.77417771925867e-05
-2.81347247622707e-05
-2.16699356456651e-05
-1.13064783648775e-05
-1.17513558976164e-05
-1.64573270532161e-05
-8.20131539489464e-06
-7.49329783592424e-06
1.21593299556203e-05
-1.03669665968617e-05
-1.34850025985181e-05
4.42493236954071e-06
-1.36170850916367e-06
-2.09825183149659e-06
-1.70853554858171e-05
5.98383746210001e-06
-3.09271601528156e-05
5.31329265124304e-06
-7.75568309429078e-06
-2.7894782155841e-05
-2.88495204556448e-05
-9.14489748835387e-07
-2.16073295182076e-06
-1.55553886554247e-05
-8.56708010430504e-06
-1.55376584684114e-05
-9.01474588657813e-06
-3.58923903790911e-06
-3.39569798234757e-06
-4.69874993569082e-06
-4.92512279649138e-06
-3.68790623658046e-06
-2.32516919972093e-05
-8.82260419530711e-06
-2.80018544876955e-05
-2.77550331819626e-05
-2.26070052663059e-05
-2.99967000800922e-05
-3.67072252515618e-05
-3.27374894649898e-05
-4.32467272783346e-05
-2.29613611847157e-05
-2.26801613083625e-05
-2.98699033230198e-05
-2.13395560804593e-05
-3.02505227696694e-05
-2.33834727818848e-05
-1.51270166025539e-05
-1.29110851903898e-05
4.62369167361581e-06
-1.09621494106438e-05
-1.94956957960347e-05
-1.2358729885654e-05
4.28451657308148e-06
3.38284805335366e-06
-8.78658893504841e-07
1.34754819601304e-06
-4.00464391309495e-05
-2.70813186903925e-05
-2.94830875388047e-05
-1.23604912980217e-05
-3.38605516613051e-05
-3.05499877066259e-05
-3.32980536526876e-05
-2.15961624296754e-05
-9.37212098537435e-06
-2.58388572562776e-05
-1.42121906898893e-05
-3.05295866337208e-05
-3.71270900553857e-05
-2.29349350539942e-05
-2.2114335150176e-05
-1.71511498916099e-05
-8.07364486081418e-06
-1.53298634793729e-05
-1.2922756145658e-05
-3.37014143393564e-05
-1.53919059256419e-05
3.24619360180317e-06
-2.11283324033631e-05
-1.71022631802586e-05
-1.73233952648428e-05
-1.03107458403214e-05
-3.15203920845399e-05
-9.47478185135405e-06
-3.30473568880897e-06
-1.72975274744684e-05
-1.22069783206274e-05
-3.50848802179294e-06
8.59560862484964e-06
-1.25863262215401e-05
-4.10735089242057e-05
-1.81321435339472e-05
-4.00780363814706e-05
-7.27488787908375e-06
8.68189935576369e-07
7.46091212276238e-06
-1.66394637030045e-05
-2.73189176163449e-05
-2.44827776489119e-05
-2.33498115199439e-05
-5.90317424794587e-06
-2.54029389358666e-05
-1.53239429971881e-05
-2.36614062581677e-05
2.13537116062092e-06
4.4665076438676e-06
6.21148373113481e-07
-1.14460892975557e-05
1.35891665857559e-05
-2.13027563796545e-05
-1.80296126805894e-06
-1.49351486147569e-05
1.52075194276629e-05
-2.12190697242302e-06
-6.73988273973651e-06
-2.83546800689959e-05
-2.86592203173888e-05
-3.95097242223129e-05
-2.87296790429547e-05
-4.00128753471606e-05
-3.44149362782123e-05
-2.6530822621064e-05
-3.55513025081564e-05
-2.27439142766013e-05
-1.74260448001315e-05
-1.74155058659882e-05
-1.62888921454857e-05
-6.82636184978458e-06
-2.44886318535397e-05
-1.94768952005523e-05
-1.77192372050215e-05
-2.35971041189853e-05
-3.2051731249396e-05
-2.5556398639345e-06
-2.0828409894505e-05
-2.0559072126894e-05
-1.6601045282115e-05
-3.95760276770748e-05
-1.52783077132071e-05
-2.1282692810658e-05
-8.8066481764102e-06
-2.651832560794e-05
-3.61050064465143e-05
-1.29746876282776e-05
-2.46896993047324e-05
-1.0642687440477e-05
-1.992778452407e-05
-2.75168615203817e-05
-2.53557095953586e-05
-4.01332733986774e-06
6.82623712593326e-07
-2.9103157904338e-05
-3.37101034698957e-05
-3.08966340826216e-06
-1.71901449704151e-05
-4.97246456841662e-06
-1.55220702574359e-05
