# Supplementary material for: Research on computational propagation and identification of mine microseismic signals based on deep learning
Source: PLoS One. 2025 Oct 22;20(10):e0334641. doi: 10.1371/journal.pone.0334641 (PMC12543183; doi:10.1371/journal.pone.0334641)
Supplement: S10 Data — (ZIP) [file pone.0334641.s010.zip › 000101100001672.xlsx_0.txt_24.txt.txt]

-1.51950980106051e-05
-2.63319638400527e-05
-3.1401387560868e-05
-2.15474286954188e-05
-2.83615636388904e-05
-2.98754401427484e-05
-2.78735448480543e-05
-2.39132340382027e-05
-2.28340921203279e-05
-3.50805938256447e-05
-1.98561474326436e-05
4.16114757221088e-06
-1.99666036744342e-05
-2.46183701979871e-05
-6.38306935231057e-06
-1.79197543082929e-05
-8.99674033684455e-06
-1.32085337414092e-06
-1.28327960985371e-05
-1.34777034271076e-05
-2.31414841883472e-05
-2.11254629757519e-05
-1.91466393778338e-05
-2.35864150558221e-05
-2.84733237509383e-05
-2.15644010227514e-05
-2.82990364730855e-05
-1.15282610775185e-05
-2.10421354663632e-05
-1.94301429283159e-05
-1.75082728730978e-05
-2.07523682275078e-05
-2.17858174735951e-05
-1.95954316299512e-05
-2.80429271022332e-05
-2.2596049357329e-05
-1.65102522884894e-05
-5.59449821165637e-06
-1.60899633788718e-05
-3.52258691430086e-05
-1.81626628061486e-05
-6.7288756577239e-06
-3.13227614716643e-05
-4.38987684784289e-06
2.21052976098718e-06
-9.26913293032143e-06
-1.02520508640155e-05
3.42103164729445e-06
-1.89011906026739e-05
4.0552467453e-06
-1.96231870271452e-05
-2.54318371244364e-05
-1.43980872231978e-05
-2.14744840590325e-05
1.31509207208169e-06
-1.56463442798583e-05
-1.2979725207517e-05
-6.47653577315345e-06
-5.1251486276589e-06
-2.22434955862018e-05
-2.88705584699465e-05
-8.33103026442528e-06
-2.34526401902266e-05
-4.64180901716705e-06
-1.88198226255298e-05
-1.52943789669131e-05
-2.05477544176287e-05
-2.92920418177911e-05
-2.16710183581954e-05
-2.47001470059481e-05
-2.33008545017651e-05
-1.66426787259075e-05
-2.18417595929075e-05
-1.31636481712014e-05
-4.31700812600365e-05
-1.03087746029312e-05
-2.28939060089465e-05
-1.60401206102055e-05
-8.35470237618537e-06
-1.46326826252154e-05
-3.15931191277503e-05
-1.35941874566994e-05
-1.75097281827274e-05
-9.09472569286804e-06
-2.83890481469699e-05
-1.06819184312434e-05
-1.27097356550985e-06
-1.54388480718605e-05
-8.89110880910485e-06
-4.25747359780353e-05
-1.29504115425765e-05
-3.14584346902258e-05
-3.00899931236565e-05
-1.96946604002203e-05
-1.82542908493228e-05
-2.32677532891259e-05
-1.7386270175333e-05
-3.09301919823057e-05
-3.14653566202961e-05
-1.23707581695048e-05
-2.99761691243326e-05
2.89427253805417e-06
-6.84697853699657e-06
3.71159786803325e-06
-1.22585845965092e-05
-3.80926704713395e-05
-1.29015603407645e-05
-2.20823523341322e-05
-1.93491861902659e-05
1.47617571848428e-06
-1.59135472532031e-05
-2.1812722897777e-05
-2.67481391858827e-05
-1.27824439425772e-05
5.32816662895431e-06
-5.12910268202919e-06
-4.95146356674349e-06
-9.57161371230603e-06
-1.32511249362529e-05
-2.24475031863703e-05
7.28319682547789e-06
-2.20248216750056e-06
-1.29844279900048e-05
-2.55893863088997e-05
-1.35801439949327e-05
-5.63138370218375e-06
-1.95932556616886e-05
-1.82521551964381e-05
-1.13521801193151e-05
-3.72071952597787e-05
-5.97965266586226e-06
-1.22527701035467e-05
-1.97511849849089e-05
-6.81228341164799e-06
-7.6835515014443e-06
-4.18781058050147e-06
-5.27998425860053e-06
-1.57959603916593e-05
-1.21225107516637e-05
-2.199984144997e-06
1.42062330423022e-06
6.45133939982866e-06
4.24687023222411e-06
-6.91836410032443e-06
-3.11953432424361e-05
-4.01191136078295e-05
-3.14871100335712e-05
-2.81519795000453e-05
-3.72413751152365e-05
-2.12860643741246e-05
-1.1477243228795e-05
-3.18032042914029e-05
-2.59144079651908e-05
-1.2649606486857e-05
-2.88963415816372e-05
-5.45416788615247e-06
-2.32634848198674e-05
-1.35183976006142e-05
-1.5955869898269e-05
-1.12859586006019e-05
-2.41025990053137e-05
-2.0692826776412e-05
-1.05918781175302e-05
-1.78614956461601e-05
-1.22245692221098e-05
-3.48466991569477e-05
-3.29176206022446e-05
-3.78901782698629e-05
-1.34914483095736e-05
-4.67548287708264e-06
-5.02912330707213e-05
-1.85719967463562e-05
-2.0181235870086e-05
-1.92179655668013e-05
-2.92283807658625e-05
-4.18914595552778e-05
-1.75903032361158e-05
-1.69976758152298e-05
-1.21755001903767e-06
-1.70106264403733e-05
-1.33022953349878e-05
-2.86437048727719e-05
1.07758771556787e-06
4.75645098268135e-06
2.58014644503885e-06
-1.31856056717596e-05
-8.56508458631413e-06
-5.26498302315901e-06
-1.23581469288824e-05
-1.15522788264465e-05
-7.05956104661342e-06
-2.37736427726112e-05
-2.53714628319997e-05
-2.38708029486281e-05
-3.01461987118152e-05
-3.59260232623682e-05
-2.3257637330399e-05
-6.21809851250978e-06
-3.11051718582834e-06
-1.89908635867146e-05
9.32750999012334e-06
4.03262105737846e-06
-2.12574372980485e-06
-6.82599706177631e-06
-3.53527704683356e-06
7.84467524474646e-06
6.7772706585979e-06
1.95124999968649e-07
-1.08984168917868e-05
-1.93535045349994e-05
-3.14779138002988e-06
-8.67567412748424e-06
-1.15540125768692e-05
-2.74675821245507e-05
-1.89567840322205e-05
-3.24517117581405e-05
-1.97978068808875e-05
-4.93741973252306e-06
-1.55772630805225e-05
-2.73105028274209e-05
-1.43310364244947e-06
-2.5671446763213e-05
-1.41835307640376e-05
-1.74414474947371e-05
-2.14099373367031e-05
-2.65837820755689e-05
-6.15329698969009e-06
-1.82280497887549e-05
-3.33892786326741e-05
-3.08696516571507e-06
-4.1852306197668e-05
-2.6401779562503e-05
-4.19913626722953e-05
2.97088495881244e-07
-1.69710040503553e-05
-3.26550172660637e-05
-3.78540171356266e-05
-2.8763639326243e-05
-1.69051659955829e-05
-2.74124702532249e-05
4.33878477389555e-06
4.26599156558429e-06
-1.07569748821372e-05
8.96960959627032e-07
-6.93208448304039e-06
-6.60659733788548e-06
1.15946093485167e-07
-5.67030180736383e-06
-2.48750895951065e-06
-2.42470892337114e-05
-2.32550409995208e-05
-1.57590513664129e-05
-2.06014276691923e-05
-3.04187136680949e-05
-1.27251208690192e-05
-3.36855255166254e-05
-3.24246359177051e-05
-1.99948471663997e-05
-1.61957385350375e-05
-1.52122795180587e-05
-1.30406752794934e-05
-1.64576572935784e-05
-2.11363393878708e-05
-1.08532447735184e-05
-2.93815561802148e-05
-1.2143150018032e-05
-1.35301024449057e-05
1.68962612256241e-06
-2.10295344172093e-05
-1.70400376636613e-05
2.98304530730296e-06
-2.40967459859038e-05
-1.36804318590927e-05
1.26893191875468e-05
-2.29111192443904e-05
-1.80331983198688e-05
-2.25292315990869e-05
-3.12430464333056e-05
-2.57660565534686e-05
-2.21358225888507e-05
-6.1246511812916e-06
-1.5350938516263e-05
-1.88995663258082e-05
-2.03256358284304e-05
-1.44489232957916e-05
-1.93334488170737e-05
-9.67012466999902e-06
-1.08320542739132e-05
-9.33058991141101e-06
6.62948119563863e-06
-2.78198400319344e-05
-1.21999904166351e-05
-4.64623121838076e-06
-2.66551061354282e-05
-1.02478081690122e-05
-1.48283601557981e-05
-2.85706053195248e-06
-1.40167839899163e-05
5.01235284139872e-06
-1.50072616740063e-05
-3.2050482847817e-05
-1.39897042866015e-05
-1.07962536120256e-05
-1.51319988732492e-05
5.48820575235484e-06
6.60089094080655e-06
-1.23898768692542e-05
-1.10073077370944e-05
-4.92786047192825e-06
-1.82969475418131e-05
-2.32238240409049e-05
-3.08128630211139e-05
-1.59695790444206e-05
-1.79350891226898e-05
-3.15390810241412e-05
-3.62733796125927e-05
-4.7605237026301e-05
-1.78877594864551e-05
-2.03717408741943e-05
2.69783212850305e-07
-2.44416553561973e-05
-2.48729803681894e-05
-7.77392672097948e-07
-3.26542697352865e-06
-1.78476478602486e-05
-1.92278236710706e-05
-3.34111778263081e-05
1.61329102681768e-07
-3.10289103742855e-05
-1.54611498801089e-05
-1.26716885881868e-05
-2.14130203113321e-05
-2.33403044818261e-05
-2.68700866746132e-05
-1.9760454700891e-05
-2.01698053423266e-05
-2.8709493447366e-05
3.05867750163128e-07
-3.95084260943977e-05
-1.3373362380151e-05
-2.94030567154481e-05
1.33402205672328e-05
-1.35398933604548e-05
-1.08140457055324e-05
-2.98811568996403e-05
-1.38424436226055e-05
-1.43642804237952e-05
-7.97829200355057e-06
-1.87440819513413e-05
-1.61734763860951e-05
-4.40125678687334e-05
-1.28021207465876e-05
-3.76043845933186e-05
-2.67712355198706e-05
-3.02011755579016e-05
-7.90862506302537e-06
-1.54328720971006e-05
-4.12777114164039e-06
-3.20161503852032e-05
-2.35157615608459e-05
-1.67886993124324e-05
-8.40409939982522e-06
-1.54089849291536e-05
-6.08534073973605e-06
-1.89081310359453e-05
8.90225061666584e-06
5.35313746270871e-06
2.50244999312111e-06
6.24816238483289e-06
-4.40006085682795e-06
7.23359106661384e-06
2.61123496169854e-06
-1.84476967836233e-05
-7.74895955792075e-06
-1.39830379501565e-05
-2.02840212469629e-05
-2.76169918158133e-05
-2.25209797359233e-05
-6.84491477673823e-06
-2.58730615087441e-05
-3.93799399803276e-05
-1.65005093320574e-05
-2.31906349438183e-05
-2.689758222225e-05
-1.5925625316511e-05
-1.90934736271089e-05
-4.9078709657935e-06
-2.21426965350204e-05
-1.93773238635812e-05
-1.50262837937793e-05
-1.08537801733474e-05
-8.70625834801815e-06
-7.42037839445833e-06
-1.94927281393188e-05
4.78655823560874e-06
-1.99154024733088e-05
-1.59214415323539e-05
-1.74702267101229e-05
-2.265926513029e-05
-4.20634751706402e-06
-2.70710994220243e-05
-1.29185255157471e-05
-2.24202571476635e-05
-2.73755241126769e-05
-1.50651069414608e-05
-1.31093695608638e-05
-1.73268883402593e-05
-3.07016456144264e-06
-1.92111982003933e-05
-1.42278270886521e-05
-3.06699313270609e-06
-2.10163922194506e-05
-1.98094705302509e-05
-2.00849650393127e-05
-2.58187773069277e-05
-1.08079276621985e-05
-4.96960687027149e-05
-3.0149038169227e-05
-3.60636869451364e-05
-3.53656264466044e-05
-2.13601941449826e-05
-6.64927918688362e-06
-2.34306831049625e-05
-2.31945681845199e-05
-8.5251626620327e-06
-8.92131372380851e-06
-2.89947987552239e-05
1.9681823055122e-05
-2.0719110875281e-05
-1.18057017694407e-05
-5.74694896575582e-06
-9.30324013446738e-06
2.2702317677739e-06
-1.89473451644383e-05
-1.54787375980296e-05
-1.46558476663664e-05
-2.52644088096836e-05
-2.91263698507476e-05
-1.49485401284444e-05
-8.15023298266622e-06
-1.3045181578457e-05
-3.64811678347306e-05
-1.57729961174127e-05
-1.46689785116922e-05
-3.71930650068221e-05
-3.44375450128365e-05
-3.32684923124056e-06
-2.03180553286174e-05
-1.67605909049327e-05
-1.33748462699276e-05
-2.20974168642635e-05
-7.99311568591403e-06
-1.76575393874792e-05
5.23936506077142e-06
-3.01779903207974e-06
1.2826722898778e-05
7.09968353284512e-06
-1.79874467624887e-05
-4.27716337608571e-07
-6.71474444158388e-06
-1.95423408502964e-05
2.00988440518231e-06
-1.10858281021377e-05
-2.35257229886961e-05
-2.64880524994901e-05
-6.81698236089375e-06
-2.7193112184563e-05
-1.50344267613448e-05
-1.64549712983908e-05
-5.04933683127647e-06
-1.7160326097351e-05
-1.49086027172585e-05
-1.90910128268066e-05
-1.00470516937623e-05
3.73455905585022e-06
-3.0017772094686e-05
-1.64288188704902e-06
-6.32736917625701e-06
-2.40763502453063e-05
-1.69568018106576e-05
-1.80993661420194e-05
-2.27080829867367e-05
-3.08061114108343e-05
-3.03587984042875e-05
-1.68328387059516e-05
-3.03273328610521e-05
-9.73233048235737e-06
-1.99718735796001e-05
-1.27366506353817e-05
-1.4276645822803e-05
-1.98251768279231e-05
4.34517466460187e-07
-2.02055318295302e-05
-1.40588524100457e-05
-1.09597089847465e-05
-2.5815336925044e-05
-3.0267275768032e-05
-9.17380080985594e-06
-2.64686115294309e-05
-2.92413398404847e-05
-1.44996880989274e-05
-2.37893693431087e-05
-1.40630790356135e-05
-6.94267611425532e-06
-3.24599039785891e-05
-3.0797196695398e-05
-8.91533472283602e-06
-6.77867338924367e-06
-2.71554481818958e-05
-9.81337533399279e-06
-1.56834659388532e-05
-3.46038714004164e-05
-3.4728214656677e-05
-3.26570592942938e-05
-3.14655406117504e-05
-2.60688945994199e-05
-1.28347799680746e-05
-2.03242299566127e-05
-1.26780772358369e-05
-1.83915222928147e-05
-4.88032356134116e-06
-1.52495781144997e-05
6.43262302652514e-06
-1.33089197560325e-05
6.85289831227828e-06
-2.15071274003934e-05
-5.230267715026e-06
-3.04516548362602e-05
3.4278582147029e-06
-9.03511711715357e-06
-1.66756511203844e-05
-1.47161515595122e-05
-1.46826426786462e-05
7.91799288271777e-06
-1.29581941322211e-05
-2.56877461812878e-05
-3.14109297117927e-05
7.26341528052072e-06
-1.01499233391562e-05
2.47132727845732e-06
5.43900519663583e-07
-1.77435674309513e-05
-3.13325296265354e-06
-1.24666060328449e-05
-8.09882993201209e-06
-1.44910775186536e-05
-2.05862778447744e-05
-1.399966185115e-05
4.0623616049959e-06
-1.07615561239687e-05
-1.21275624748087e-05
-4.05748301890286e-06
-1.7927624322723e-05
1.69948164200859e-05
-1.82639000135889e-05
-3.43391213539845e-05
-2.32241844272551e-05
-3.10158025560311e-05
-2.04187437935316e-05
-2.13555263568805e-05
-3.59239857536528e-05
-3.97016019951745e-06
-3.17984802157102e-06
-2.84817647735466e-05
-1.98277928737643e-05
-1.08284905977721e-05
-5.72001726787289e-06
-1.73360398069668e-05
-1.55631523896386e-05
-1.10468283519045e-05
-1.03622192953058e-05
-2.23754464978647e-05
-1.84747311832393e-05
-1.37367584049109e-05
-2.1656919914927e-05
-1.56445455298187e-05
-2.49320281171018e-05
-2.15364086512197e-05
-2.38111749924112e-05
-1.85448947129126e-05
-4.78036649571804e-05
-3.53226217606394e-05
-2.20184996987563e-05
-2.01809337957758e-05
-1.69962368148911e-05
-1.42708677408405e-05
-4.50326980743523e-05
-2.02369506427157e-05
-1.61922051393532e-05
-2.14158124368822e-05
-2.62037380514871e-05
-1.99819414261335e-05
-1.76969288569572e-05
-2.16051694027033e-05
-5.69615836493465e-06
6.71515448319433e-06
1.06632854175302e-05
-9.74821528350512e-06
6.81311811366755e-06
-1.33346971443493e-05
-1.29881451512531e-05
-1.719092447553e-05
-1.04465876706205e-05
-2.28989779056134e-05
-2.69039273579401e-05
-1.19506475213058e-05
-1.65973218544497e-05
-1.74651691683269e-05
-2.03387090167215e-05
-2.04442909987364e-05
-2.82748939404066e-05
-1.95940111907455e-05
3.55739557280433e-06
-1.03716121771431e-05
-5.48493576725016e-06
5.96252746329585e-07
-8.87681985779773e-06
6.44103884648167e-08
-4.15896319009982e-08
-2.73702606701987e-06
-1.62139324643742e-05
-2.52174832734923e-05
-1.47223199950797e-05
-7.58405217492734e-06
-3.63455571708894e-05
-3.36993024253858e-06
-1.75420767183202e-05
-2.20379051890183e-05
-2.08318433366109e-05
-2.08702556561606e-05
-1.18389008504638e-05
-2.71353321102925e-05
-1.97256827913597e-05
-7.85769418105893e-06
-3.91343959525791e-05
-1.07426554966274e-05
-2.6116945267678e-05
-2.04852452256557e-05
-9.84724454016667e-06
-1.47369434180136e-05
-1.87351670408514e-05
-1.78899820963768e-05
-2.70202048099548e-05
-2.57339905127778e-05
-3.26817015217338e-05
-2.88932291389319e-05
-1.98087137964945e-05
-3.00086232688383e-05
-1.74821919230853e-05
-2.93707359046834e-05
-3.6017387205633e-05
-1.81722335058232e-05
-9.82622677574967e-06
-3.5542786080674e-05
-2.8058463318498e-05
-2.05528975539247e-05
-1.67476226275172e-05
-1.68701576056243e-05
-1.31524842933511e-05
-5.20197942339943e-06
-1.51716434997695e-05
-3.7832258128005e-05
-8.23147097298085e-06
-2.14704922769135e-05
-5.51740230502331e-06
-4.85312651207931e-06
-1.02023812078462e-05
-1.7549129051679e-05
-2.01735096022396e-05
-1.15768299628487e-05
-3.26822966760138e-05
-3.97218163524663e-05
-1.34082694725897e-05
-1.81723133619759e-05
-1.08889809784675e-05
1.16202263024826e-05
8.73027436317448e-06
-1.70778937518952e-05
-3.76370806977166e-05
-1.71837488132774e-05
-1.52709526052947e-05
-3.33705359913042e-06
-1.68529819253037e-05
-1.70146915350362e-05
-6.4297646892045e-06
-1.67528570222299e-05
-6.13211123978881e-06
-1.14007466209655e-05
-2.36551967153496e-05
-3.36756930036269e-05
-2.63073460704992e-05
-3.52849232129012e-05
-7.89612700300099e-06
-1.08633960291077e-06
-1.36749466119388e-05
-2.10340760177609e-06
-8.53418169474166e-06
-1.35253575571053e-05
-1.30179808320577e-05
-3.14117002388597e-06
-2.1766501747341e-05
-2.43814003546979e-05
-2.49329770707612e-05
-1.22755350378752e-05
-7.25862126728528e-06
-2.0403846919976e-05
-2.26558447161472e-05
-8.30786446722573e-06
-1.097674177455e-05
-2.80272950668374e-05
-9.25648922650512e-06
-1.86189756112481e-05
-2.63328085067738e-05
-7.63048767847561e-06
-2.4478427515397e-05
-3.80972184984656e-05
1.98120507861354e-06
-5.21740887012278e-06
-1.84824247468205e-05
-2.02035789820582e-05
-7.5118571938299e-06
-2.26597340080524e-05
-1.49407710969503e-05
-3.65455636802183e-05
-7.94912698931926e-06
-1.5223472274801e-05
-1.04907461404703e-05
-2.59099852299421e-05
-3.18229092239343e-05
-9.96122680904059e-06
-1.20129387938897e-05
-2.590303453615e-05
-1.54927220946609e-06
-2.35512921658396e-05
-1.55364484025095e-05
-3.97359758684211e-05
1.66040276447989e-06
-1.2388470718339e-05
-1.98363695256251e-05
-3.34326027424057e-05
-2.34696601610158e-05
-1.52917683885698e-05
-1.79139898450444e-05
-4.54146264017638e-06
-1.10226675877696e-05
-3.17633017944628e-05
-7.12164945360136e-06
-8.25625367345319e-06
-2.25963339673383e-05
-1.39418766642274e-05
-2.93074108578443e-05
-1.96629581339521e-05
-1.95320557179014e-05
-2.82639545453108e-05
5.16597881517055e-06
-1.66266213206761e-06
-1.25775525857312e-05
-3.88785749456878e-05
-1.29234254939681e-05
3.17141886868569e-07
-1.10645280136701e-05
-5.63961817791054e-06
-1.99078080055256e-05
-6.36178207910125e-07
-5.16525234350076e-06
-6.8339433055425e-06
-8.50234566063609e-06
-2.00896132060546e-05
-1.41310840381447e-05
-1.56643018598503e-05
8.85820573573607e-07
1.35273125298894e-05
2.09349961716077e-06
-1.5856045120216e-05
-1.23066948968189e-05
-2.34332116763945e-05
7.74297694217494e-06
-2.46127561648517e-05
-1.94855405781948e-06
-1.37830188194501e-05
-2.20352224277466e-05
-2.57150663275153e-06
-9.21053045318486e-06
-4.35092252467896e-05
-1.02785179715194e-05
-3.3529872969114e-05
-3.3211068897131e-05
-9.54778463718481e-06
-1.92214515398994e-05
-2.03979578061893e-05
-2.00084203544454e-05
-1.41604180366737e-05
-1.48692382679339e-05
-5.48441006778962e-06
-8.97457187718047e-06
-1.75209785171707e-05
-1.01410640761611e-05
-2.44063158842984e-05
-2.84304420482657e-05
-2.79866420278307e-05
-2.09126429844779e-05
-1.37539814585156e-05
-1.51736659436465e-05
-2.11834386088037e-05
-3.92115500557005e-06
4.88986155715307e-06
-1.33199078920862e-05
-1.52094246288042e-05
-2.8369712911396e-05
-3.10704808110269e-05
-3.29186568577446e-05
-3.18516476528697e-05
-2.63232040225269e-05
-4.28141187904182e-05
-2.2942697898469e-05
-1.82209275985948e-05
-4.03212992589873e-05
-2.51288548910323e-05
-3.84991406360933e-05
-2.9603622108817e-05
-1.7745854347857e-05
-3.60139274273995e-06
-3.66671016131574e-05
-1.0106448559227e-05
1.84357339313652e-06
-2.24963706785391e-06
-2.81456306440078e-06
2.2822650417588e-06
-1.03591972630689e-05
-1.09578519596686e-05
4.93540772131075e-06
-2.07038665128398e-05
-2.29864726851939e-05
-1.12351294773754e-05
-2.61159622957578e-05
-8.12414294872046e-06
-1.0024887320984e-05
-2.26408988353726e-05
-5.13626896317739e-06
4.99339116994639e-06
-1.54002575009395e-05
-1.7181416226126e-05
-3.46146392414445e-05
-1.10794923117281e-05
-1.81525023081798e-05
-1.01371118647225e-05
-6.50358638298972e-06
-8.74031235474473e-06
-1.30548085361004e-05
-1.49000182546179e-07
-9.45655167399218e-06
-1.34665518311808e-05
-9.10227229017433e-06
-5.9956844984116e-06
-2.60737115008707e-05
-1.5918100007737e-05
-9.86307194943636e-06
-5.36546203781394e-06
-1.44878011703195e-05
-2.51985632840614e-05
-1.40166010589159e-05
-6.76324952068185e-07
-2.13069231485536e-06
-9.71161750089028e-06
8.94796841678465e-06
-2.53916403505367e-05
-2.34450813513718e-05
-2.78549705467936e-05
-1.872646533079e-05
-3.1454549130119e-06
-9.0671099083044e-06
-1.31806786739342e-05
-1.92196365769043e-05
-2.13459460859507e-06
-3.85387977294484e-05
-2.42992055100333e-05
-2.00022851177681e-05
-1.50952548040703e-05
-2.81251183229352e-05
-2.52757948705501e-06
-3.6747097098721e-05
5.49856572597411e-06
-1.42987834236615e-05
-1.9416552521106e-05
-2.07150377762195e-05
-2.04854506986591e-05
-2.5555068718212e-05
-1.76235223869943e-05
-9.55209332913189e-06
-1.61531211589614e-05
-3.37895397558251e-05
-2.54819507278584e-05
-3.17008875999397e-05
-2.75972761794889e-05
-2.72733615584656e-05
-2.6764755234737e-05
-1.66673395248238e-05
-3.85679789872772e-05
-1.93950070548681e-05
-2.41963864268951e-05
-3.28046325291298e-05
-1.76400792588227e-05
-2.16590363697716e-05
-1.56369361365298e-05
-1.90303427513226e-06
-1.08049930426619e-05
1.33657793281088e-06
-2.12279556721579e-05
-1.73840918417986e-05
-2.0166982366749e-05
-2.35397185525086e-05
-2.61114289714949e-05
-3.89276426250946e-05
-1.4704286157206e-05
-9.62945798662665e-06
-1.07838366150432e-05
6.2302652128492e-06
-1.9681586545855e-05
-2.21800431228664e-05
-1.04512746846034e-05
6.85349898940659e-07
-2.909533775569e-05
-1.70568498609652e-05
-1.96788294942246e-05
-1.24551779395173e-05
-1.94847520171068e-05
2.71481259246421e-07
-1.13882029225597e-05
-1.3027069327065e-05
-1.18770555769675e-05
-1.30125088847396e-05
5.56762025707496e-06
-1.57118668995133e-06
-6.53156216504029e-06
-2.09795107783221e-06
-3.41879982880678e-06
-1.34292212977152e-05
3.09390994754973e-06
-1.19895234745075e-05
-1.07794898244832e-05
3.47063784712328e-06
-1.03088603389656e-05
-1.46393003274576e-05
8.17597692938364e-07
-6.69958890494715e-06
-1.13416947516551e-05
-1.26365540889002e-05
-3.30622504773656e-05
-4.01849881152356e-05
-5.75654606484379e-06
-2.7577413672351e-05
-2.50340170220619e-06
-2.00878607081532e-05
-9.68762188253607e-06
-2.28366827354572e-05
-1.03831637671236e-05
-2.64837473626671e-05
-1.52479738686188e-06
-2.52899690188127e-05
-5.00114149068851e-06
-1.8271199286584e-05
-1.3383331019456e-05
-2.85907791495605e-06
-2.78861527710569e-05
-3.55980276016187e-05
-1.46990587482332e-05
2.96077227025483e-06
-7.48153789017228e-06
-3.48054940536002e-05
-1.13684548017032e-05
-2.46050673984648e-05
-1.61690415327907e-05
-2.91370135669199e-05
-2.46380876904234e-05
-3.89798089697254e-05
-3.0378180620642e-05
-2.52876673318188e-05
-2.23361015522901e-05
-2.49184977126787e-05
-1.79756660555166e-05
-1.2696379612724e-05
-1.8517448645671e-05
-1.61171960383475e-05
-2.08973687837904e-05
-1.52750081211646e-05
-1.81104557781208e-05
-1.37255197887775e-05
-8.17226614363528e-08
-1.78118474353764e-05
-9.72055974656708e-06
-3.63216346885932e-05
-2.91814007307386e-05
-1.5495721520161e-05
1.08875098757201e-05
-1.75469756938138e-05
4.67802839048998e-06
1.75213948766369e-05
-1.95488709384603e-05
-3.0517059075509e-05
-2.12754758336416e-05
-1.08546333878777e-05
-2.97530280100686e-05
-1.6660696239245e-05
-1.11506028215513e-05
1.03125719850442e-05
-4.05541299983894e-05
-5.76443578171873e-06
-1.17468912937693e-06
-9.40972166261991e-06
-1.02964534721814e-05
-2.13741118894726e-05
-1.70371827549015e-05
-6.62782759712239e-06
-6.26127470722573e-06
-1.45837289461905e-05
-7.53041069229378e-06
7.44472376973527e-08
2.85320869770869e-06
-2.03476003961332e-05
-1.35997299958038e-05
-2.16113619351676e-05
-6.91864044757884e-06
-2.06451027064716e-05
-1.48761418213472e-05
-1.34642138416907e-05
-1.26850640392152e-05
-6.13805430312214e-06
-9.33181384661315e-06
-1.37758806610608e-05
-1.40612821835958e-05
4.69590963638003e-06
-1.32087734749511e-05
-6.42421461252365e-06
-1.86262175374298e-05
5.30650052096698e-08
-2.39469335752967e-05
-3.29624356658621e-05
-1.82173170060107e-05
-1.71765995733877e-05
-9.81964894620128e-06
-2.86276731530833e-05
-1.90861124385079e-05
-1.31823321672615e-05
-3.06186940297869e-05
-2.53885691682412e-07
-1.95465722533193e-05
-2.44559031418999e-05
-2.9999245746291e-05
-2.85922200392111e-05
-1.61890880815378e-05
-2.4551425199439e-05
-2.21027033376371e-05
-2.41468315858609e-05
-1.2947148161371e-05
-2.24555404579596e-05
-1.94587132499044e-05
-2.29668838810719e-05
-2.26127279583577e-05
-1.4079620855735e-05
-7.18345620678273e-06
-2.48495893049971e-05
-8.59217525159506e-06
-3.78302596948291e-06
-8.64428083228585e-06
-2.44747533844682e-05
-1.6765183753564e-05
-1.51528216562321e-05
-2.61596334494964e-05
-1.7524996331709e-05
-2.9080000480534e-05
6.8310533269037e-06
-1.19476829464168e-05
-2.75865388169197e-05
-2.06085804384908e-05
2.27367091862459e-06
2.06743530681339e-06
-4.76791535851407e-06
-1.8920861711342e-05
-1.06246481588689e-05
-1.14764201802578e-05
-1.28315503860395e-05
-1.28852403058646e-05
-1.62467137921269e-05
-2.56575543622043e-05
-2.54596744813756e-05
-2.36698821861e-05
-9.54806942046018e-06
-1.49909553807436e-05
-1.3893042049601e-05
7.32816449341307e-07
-1.51309302363729e-05
-2.61409496208235e-05
-7.99158013336107e-06
-2.24765923465749e-05
-1.97743224763489e-05
-2.30612388266273e-05
-9.79976380991027e-06
-4.31222904656184e-06
-1.07792559300055e-05
-4.81043867079184e-06
-4.44685272860353e-06
-7.22884958448107e-06
6.82912824881211e-07
-5.87301009516871e-06
-8.33830600974205e-06
-1.02390333500167e-05
-2.28557065439968e-05
-2.57364367448716e-06
-1.44559077907358e-05
-3.78143090362134e-05
-9.19253021813687e-06
-3.13480502735346e-05
-1.64003025297344e-05
-3.71218534238065e-05
-3.54853036913773e-05
-2.43079982553692e-05
-5.41501861487424e-05
-2.80594018143264e-05
-2.8429350703055e-05
-3.7193894392273e-05
-3.26208073767599e-05
-1.11068224023068e-06
-3.39750368956102e-05
-2.37332942674409e-05
-1.56149231779706e-05
-1.36278747694409e-05
-7.68390977576517e-06
-4.31757393998449e-06
-1.39529403438857e-05
-1.69947437724909e-05
-1.20958725064554e-05
-6.37944990430583e-06
-2.44841047614827e-05
-6.5686382118079e-06
-8.70559275721894e-06
-1.80186306677602e-05
-1.19308683701576e-05
-1.28246342230243e-05
-9.75987411290318e-06
-1.67711355560279e-05
-1.01520276268481e-05
-1.66822181011895e-05
-1.45790650998106e-05
-2.46711918811791e-05
-1.23885958264367e-05
-2.26227405042987e-05
-1.22493387400012e-05
-8.26236745732942e-06
-2.22521747938719e-05
-2.48797017856417e-05
-2.5621621133773e-05
-2.53404141189948e-05
-5.15401330288208e-06
-1.02638256587542e-05
-7.52174201908869e-06
-1.38025136253164e-07
4.99340414058209e-06
-1.13657219534584e-05
4.47199334529876e-06
5.1469161404146e-06
-5.91133063037653e-06
-1.65893619909095e-05
-6.09498577802312e-06
-1.65724536117589e-05
2.99805965004375e-06
-7.58678536073207e-06
-4.6234350653575e-06
-2.86849164297634e-06
-8.77291035237909e-06
-6.06617278344668e-06
-3.52677226546788e-06
-1.20541643828077e-05
-1.31691076580477e-05
-9.08190910563467e-06
-7.44592891550591e-06
-2.08530656868739e-05
-2.71998233774433e-05
-1.86654427184884e-05
-1.16723508240907e-05
-2.80467928707537e-05
-2.3441392374462e-05
-2.92905706139915e-05
-1.62174246983406e-05
-3.61489860587491e-05
-4.94527275756968e-06
-2.3816865922925e-05
-2.13926031379627e-05
-1.34108294827254e-05
-1.38318451280881e-06
-8.09691868909773e-06
4.83952314276726e-07
-1.44607126676584e-05
-1.64261101125059e-05
-8.25089441292089e-06
-1.18116287319424e-05
-1.03271823908589e-05
-1.57135416532673e-05
-3.57655288423523e-05
-2.37261910994301e-05
-4.1129216127339e-05
-3.24719172871049e-05
-1.95445109388725e-05
-4.85083543393897e-05
-2.28504422551572e-05
-2.55618523724295e-05
-2.28201882019277e-05
1.8040399179265e-06
-2.34666870101801e-06
-2.47524583213834e-05
-2.91218834117627e-05
-1.31630902744683e-05
-2.80163603967576e-07
-1.31799645285039e-05
-1.9909765374054e-05
-2.27798576710701e-05
-2.79613831906503e-05
-7.69681585322504e-06
-3.10377395385438e-05
-5.19870019490628e-06
-1.71829015327959e-05
-2.63943711701907e-05
-4.37797795173773e-05
-2.79570674529859e-05
1.12488708254634e-05
-3.8985361795959e-05
-2.0068543126902e-05
-1.14344767407278e-05
-2.4163826208512e-05
-3.02339754539376e-05
-1.84624866442483e-05
-1.57125376050862e-06
-1.68121546840744e-05
7.51608755836959e-07
-4.13826537073645e-06
-1.9903224355085e-05
-1.89093163715801e-05
-1.51798693024691e-05
-2.03783753301923e-05
-1.67546566358138e-05
-6.53942866735608e-06
1.76269258557866e-07
-7.38004831388824e-07
-4.60224736549186e-06
9.77688755496552e-06
-1.05155069428682e-05
-7.4795077525884e-06
-1.28654722958319e-05
-1.00081262578952e-05
-1.66554124753385e-05
5.29195097139644e-06
-5.41038201571921e-06
-1.18968849531708e-05
-2.48615796461219e-06
-3.16651483900823e-05
-2.07868542438797e-05
-2.00692539501726e-05
-1.03197727301634e-07
-7.33907226541543e-08
-2.53851363231092e-05
-2.5817438506752e-05
-1.57966683552542e-05
-3.31389337368367e-05
7.67479985013911e-07
-3.61031742901304e-06
-1.95280551207155e-05
-1.48039706885046e-06
-4.53029672556803e-07
-4.15117890099597e-05
-2.15757495443247e-05
-5.93687338139103e-06
-2.45869498238916e-05
9.41433847152033e-07
-5.19867390900252e-06
-3.44750642300712e-05
3.77014201542181e-06
-2.40527964753227e-05
-2.34829499087861e-05
-2.92982519806731e-05
-1.98037535971618e-05
-1.01329268506593e-05
-1.77670896427535e-05
-7.80907325425102e-06
-2.23028967609857e-05
-1.93531558039571e-05
-1.39582266432245e-05
-4.97058466624036e-05
-1.57803002108896e-05
-1.99323129826785e-05
-1.36265087313628e-07
-2.58524918785661e-05
-8.44690802689747e-06
-3.15611553984618e-05
-2.06884809978852e-05
-2.52104723364194e-05
-2.93378455918258e-05
-1.76212009400563e-05
-3.61718605635224e-05
-2.67469002362982e-05
-3.22025711905885e-05
-2.8001119870268e-05
-2.82225607365842e-05
-3.00426026059934e-05
-8.99321595616581e-06
-4.17272436948067e-06
-1.33060417878535e-05
-1.77535628635181e-05
-6.96339442560039e-06
-9.0619156899254e-06
-4.84194198643286e-06
-4.03331622406249e-06
-1.71002770124686e-05
-1.15762390929472e-05
-8.36675715835487e-06
-2.4628658751731e-06
-2.52134087488722e-05
-9.03596106359224e-06
-6.45626337406292e-06
-1.38596211780865e-05
-1.98971566783107e-05
-1.56094254099898e-05
1.03093041729361e-05
-2.08700104933275e-05
-1.53188246106804e-05
-1.30609420462877e-05
-1.63771532008506e-05
-2.21850544087272e-05
-1.76565276130391e-05
-2.7630888723827e-05
-2.71359381062328e-05
-5.71223535301679e-06
4.60537089513533e-06
-1.39046216543219e-05
-2.22484660796883e-05
-2.32038538574795e-05
-2.17942292558728e-05
-1.20900804103561e-05
-1.62566538990624e-05
-3.20707789116138e-05
-5.52867311547719e-06
-1.49143979880062e-05
-3.61499289029636e-05
-2.24454793090649e-05
-2.07925554771198e-05
-1.52927445030462e-05
-3.21823954789042e-05
3.51145458292183e-06
-1.81792663405025e-05
-8.70479144073853e-06
-2.89305882767227e-05
-4.80045229451095e-06
-1.179295843008e-05
3.33104746796307e-06
-2.11100321978507e-05
-3.00475067303923e-05
-2.45284089813755e-05
-2.63451098757599e-05
-2.70966613156526e-05
-2.10039707727695e-05
-2.23167067891651e-05
-3.64460499581096e-05
-2.16734210999502e-05
-2.72429255066669e-05
-3.02561389894621e-05
-2.39729323095233e-05
-3.21163667944774e-05
-2.78843971193069e-05
-2.08152085928534e-05
-3.21622242110917e-05
-2.72734943299021e-05
-8.75699112373384e-06
-1.47506115331745e-06
-3.43470960090685e-06
-2.36936989696477e-05
-1.48048263363949e-05
-2.45435840709876e-05
-9.1170522846414e-06
-4.46422099630453e-06
-1.3798827048225e-05
-5.27742322255119e-06
-7.3317101671316e-06
-1.01959515069173e-05
-2.33311537924869e-05
-9.28813240700382e-06
-2.33776467402039e-05
-1.0885179760896e-05
-2.48875943151856e-05
-2.15350514152766e-05
-2.96084267114736e-05
-2.74528414986508e-05
-2.31211067645317e-05
-1.69412665852776e-05
-3.71779819732768e-05
-1.05426766388434e-05
-5.35482201775824e-06
-1.38191761101536e-05
-1.90618836300374e-05
-3.42620168987753e-06
3.10017326106713e-06
-1.4384971941952e-05
-4.30646755607338e-06
1.05686276913708e-05
-2.18308594655372e-06
-1.24598241757128e-05
-1.44354828768767e-05
-9.75713292792355e-06
1.34681541295723e-05
-1.47411160546069e-05
-4.35387690275414e-06
5.84077878997282e-06
-1.99028260801568e-05
-6.84274481746215e-06
-1.66005469585559e-05
-1.23264225579853e-05
-2.01825007224206e-05
-2.57748292339284e-05
-4.36412752864138e-08
-5.6822743637566e-07
-2.03731288013685e-05
-1.08909932435136e-05
-3.13773375561802e-05
-1.11224006450937e-05
-1.87271249490536e-05
-5.51420512485718e-06
-2.55179608999068e-05
-3.98741201482928e-05
-2.76103355824471e-05
-1.58150868741026e-05
-2.67469697886956e-05
-1.52542151350614e-05
-1.73877345284981e-05
-1.56596272163674e-05
-9.01391985687966e-06
-1.75079465457328e-05
-2.77068745344965e-05
1.074944911395e-05
-3.84691613063441e-05
-3.08827546398133e-05
-2.49088509652357e-05
-1.74779332107335e-05
-3.12008895599482e-05
-3.7033404094899e-06
-1.81646641854338e-05
-2.780781441018e-06
-2.17001781794644e-05
-2.45314820673547e-05
-2.54957777438218e-05
-3.41372659872845e-05
-1.33656589728402e-05
-1.91246747462857e-05
-2.48230928874086e-05
-2.31685533694083e-05
-2.42793775171491e-05
-3.66223331439241e-05
-2.45776808739031e-05
-1.97870268111105e-05
-2.95686609949049e-06
-5.70332989398443e-06
-1.73780201006321e-05
-1.17295757614282e-05
-2.15200104758727e-05
-2.31076668497783e-05
-1.97726701862403e-05
-8.55180266437606e-06
-2.11423690513346e-05
-2.00868317754639e-05
-3.8892509975027e-05
-1.18404842462521e-05
-4.50324179663947e-06
-2.13563598602592e-05
-2.60830378959386e-05
-7.54918497793391e-06
-1.71162767586616e-05
-2.73501657903095e-05
-2.02264089256822e-05
-2.33238581522138e-05
-2.27514507557126e-06
-5.91451874147242e-06
-8.47914368233335e-06
-1.38693210498356e-05
-1.73610304916997e-05
-2.37264400463357e-05
-1.34837638281171e-05
-7.98623034596337e-06
-1.04059124801431e-05
-2.49214532112414e-05
-7.92719344726139e-06
-3.59802273885806e-05
-3.07855874367952e-05
-3.82957788726609e-05
-1.33988640380005e-05
-2.67329507037987e-05
-3.24670549762065e-05
-2.93882971255008e-06
-9.88974945930786e-06
-1.59436446640826e-06
-2.19533569417401e-05
-2.94171852408684e-06
-2.43386753348343e-05
-2.58769341731404e-05
-2.77564264646265e-05
-2.2786995220056e-05
-2.71419770135363e-06
-2.5362741145322e-05
-6.27979119512928e-06
-3.17142702692187e-05
-2.16387309899366e-05
-2.86838805953204e-06
-3.11461959052768e-05
-3.27717548467678e-05
-1.84420942272679e-05
-1.0200743061148e-05
-1.54184198287369e-05
-9.81588422982323e-06
-3.29316218493403e-05
-1.15593754438798e-05
-3.26894590951499e-05
-2.96508441591411e-05
-8.36038141670424e-06
-1.00474857642339e-05
-1.18243423901536e-05
-2.14528464859486e-05
-2.00654856347885e-05
-2.76400915373739e-05
-1.62404388925457e-05
-3.31487641415e-05
-2.32534561412653e-06
-3.48704208808316e-05
-3.43128713344969e-05
-3.20867519376109e-05
-2.12112771047608e-05
-2.86672638904085e-05
-3.85485555088606e-05
-2.14645803107674e-05
-1.57584494615145e-05
-8.08873769867462e-06
-1.76114378035945e-05
-3.06697791964206e-05
-1.7515182711087e-05
-1.57513647341488e-05
6.84277640030189e-07
-5.58527222765314e-06
-3.06183114602535e-07
-1.18511600860844e-05
-8.08356891899767e-06
-1.8411246792695e-05
-4.7561358534992e-06
-2.85277386601726e-05
-2.93794223056481e-06
-9.72742087510151e-06
-1.60400630819167e-05
-1.37522097859981e-05
-2.92044912236105e-05
-5.15354392205109e-05
-3.49572019257549e-05
-1.90514999102559e-05
-1.2701234424778e-05
-1.77887478871827e-05
-2.00978273024161e-05
-3.41873232846756e-05
-1.28245555544339e-05
-1.09904599910279e-05
-3.13967512437895e-05
2.68721132297852e-06
-1.55324308638497e-05
-8.56509577704113e-06
1.40494737180663e-05
-1.76715725055148e-05
-1.60717347476612e-06
4.62221748492568e-06
-1.36226248712807e-05
-1.05961977397106e-06
-2.27300624615039e-05
-1.62395294640968e-05
-3.34629449885924e-05
-2.1056039648549e-06
-1.54341607580131e-05
-2.08757005026179e-05
-1.29122525889907e-05
-1.13972889053693e-05
-9.81414124277802e-06
-1.63345366242182e-05
-1.32314269577715e-05
3.65603928378142e-07
-1.81557944922366e-05
-8.26091213770421e-06
-1.74393222808838e-05
-2.80569790173753e-05
-1.1643804367866e-05
-5.88291135772663e-06
-1.65969734932979e-05
-7.37678250953877e-06
-3.05202487145983e-05
8.63238662296919e-07
-9.38470554853811e-06
-2.91243446489244e-05
-3.30639395013635e-05
-2.21815208236805e-05
-2.89900577655602e-05
-1.8460006194513e-05
-2.07321141550914e-05
-1.11889760912726e-05
-2.43706569681301e-05
-3.12084797530386e-05
-9.9815737652381e-06
-3.08855628579324e-05
-2.48637244377967e-05
-1.31038348038623e-05
-1.55495937097472e-05
-2.36715634226031e-05
-6.43576839560082e-06
1.83663524084755e-07
-2.06272762824008e-05
-2.61485074198232e-05
-2.61995765650429e-05
-1.6569841402004e-05
-2.31365875473774e-05
-8.54977538846374e-06
-2.68152791822934e-05
-3.59715162007119e-05
-8.9680320215702e-06
-3.93030611006014e-05
-1.76641877272842e-05
-3.34792548180315e-05
-2.819687635993e-05
-2.33104249505975e-05
-2.50303664630606e-05
-2.91519909076172e-05
-3.29677057035713e-05
6.88393717199113e-07
-1.66220280697601e-05
-2.18421434472077e-05
-2.67053198737589e-05
-1.00740894345414e-06
-3.43277618713912e-05
-1.29585694497821e-05
9.518503344134e-07
-3.99973670751486e-06
7.76689999675676e-06
5.27467921776064e-06
-8.23619602656625e-06
1.07842571120732e-05
4.53556189184045e-06
5.81359070604452e-06
6.04586623883957e-07
-1.50953339923594e-05
-3.8412302472557e-06
-7.53071545311942e-06
-1.62219144178301e-05
-1.99355583752522e-05
-2.29567787835675e-05
-1.67149806274434e-05
-1.96727793694731e-05
-1.73458921362125e-05
-1.33468841114136e-05
-3.83490304377465e-05
-8.68413656109885e-06
-1.10631350964749e-05
-6.80557459519226e-06
-9.45388733831294e-06
-1.64171975314713e-05
-1.08246514360435e-05
-2.62735618250986e-05
-2.24348337271608e-05
-3.12385133774331e-05
-1.82718424987651e-05
-1.6549687621707e-05
-2.30027140943802e-05
-4.46789772584762e-05
1.06428497366278e-05
-1.34563911747474e-05
-3.26996083887777e-06
-1.04373763000111e-05
-2.95445484373987e-05
-9.56241937653771e-06
-1.46414272160433e-05
-2.70714068417298e-05
-2.33088136472434e-05
-2.54088305827631e-05
-1.51258286850893e-05
-1.23616400737839e-05
-1.88128885085483e-05
-1.75987382147785e-05
-2.38134862477707e-05
-1.83144865725633e-05
8.22960305587403e-07
-1.07707539396589e-05
-1.68951120764058e-05
-7.58442293509919e-06
9.617764224891e-07
-2.82085640544422e-05
-2.26946532315818e-05
-4.32020559990857e-05
-2.87217368756907e-05
-1.49758709449134e-05
-3.00477649313464e-05
-3.4304794590802e-05
-1.8882639118616e-05
-2.7879600061592e-05
-2.45716783949804e-05
1.74584639661647e-05
-7.0904468977784e-06
-2.83484183424026e-05
-1.90198635125366e-05
-9.77838553324513e-07
-2.67917970698551e-05
-3.88429667673892e-05
-5.90473297133662e-07
-1.23773971726907e-05
-9.80535253625925e-06
2.11299281733545e-06
-2.46403090871549e-05
-1.03151088138377e-05
-1.59483281193246e-05
-3.29870406559019e-06
-7.48986687418638e-06
-1.25669742530368e-05
-1.25444325053165e-05
-8.72052838361554e-06
9.87831988814092e-07
-3.96699871685339e-06
-3.69299790315315e-06
-4.79968824832086e-06
7.34222983256498e-06
-2.29337980588334e-05
1.0582440256513e-05
1.04505108686546e-05
-3.04979112635741e-06
3.08315325390173e-06
-4.07324321834251e-06
4.63293123315147e-06
4.73047066416987e-06
-8.11821591700371e-06
-2.89276804456765e-05
-6.09898355548935e-06
-3.36844977946368e-05
-3.04747787759521e-05
-8.95422482655202e-06
-7.45582325491538e-06
-1.57028518698087e-05
-9.52332328217837e-06
-4.58641987362555e-06
-2.33511151016257e-05
-2.09788097200129e-05
-2.17418337215377e-05
-2.94652593148526e-05
-2.36849685408844e-05
-1.48566040259912e-05
-1.16051807770299e-05
-4.04017434667767e-05
-2.5675256549304e-05
-1.08817132630951e-05
-1.87017230781913e-05
-3.28079157420578e-05
-6.23010002680979e-06
-8.69897394143632e-06
-2.79703271038981e-05
-7.46796871648892e-06
-1.31829306487647e-05
-1.93191533914236e-05
-1.77307262917729e-05
-1.75855461891882e-05
-1.90380589357729e-05
-2.77367510614236e-05
-3.68701950999368e-05
-1.58118010534581e-05
-4.00590613407374e-05
-2.95075381801094e-05
-2.88054153240036e-05
-3.1570170420753e-05
-2.54550679428617e-05
-3.08532509544162e-05
-1.64566138675163e-05
-2.73138486897534e-05
-5.75055334953744e-06
-1.34315212227646e-05
-2.04993971406603e-05
-1.5760376280817e-05
-2.85538370807451e-05
-2.17093015341371e-05
-1.67453119200182e-05
-1.24918845175806e-05
-1.37056582614198e-05
-1.64371008005606e-05
-3.47255235398643e-05
-2.82114954861941e-05
-1.19684699450406e-05
-1.21224648662321e-05
7.55139621775509e-06
-2.41381103560587e-05
-2.29670910793916e-05
-1.19158154519479e-05
-1.8158897474724e-05
-2.31431959473838e-05
8.01112501498197e-07
-1.20032185961119e-05
-3.05022426147195e-05
-1.30162738487956e-06
-1.58785425584177e-05
-3.09588961028396e-06
-1.29704693358606e-05
-7.13346332242327e-06
-3.40738857196244e-05
-3.01281413256425e-05
-1.24367228146069e-05
-2.34435011322012e-05
-2.6335474833739e-05
-2.30960375504946e-05
-2.97577761150899e-05
-1.09096460469118e-05
-2.85362340866382e-05
-2.5478763858213e-05
-2.33856479282236e-05
-2.86044601186906e-05
-6.19408263961965e-06
-1.49186466658144e-05
-9.3628172143762e-06
-7.65219199942877e-06
-1.92191347462137e-05
-3.86314149003019e-06
1.82718897484158e-05
-7.96203533136101e-06
-1.58186419076526e-05
-1.748952190141e-05
-1.59974966812792e-05
-3.25514344960131e-05
-2.15885580289706e-05
-4.90871624655768e-06
-2.57183869783476e-05
-1.50615401300614e-05
-1.56292205984474e-05
-1.77905464652587e-05
-4.08647041417368e-06
-3.62277272442387e-05
-1.59603929456108e-05
-3.28521573520416e-05
-3.04563344851142e-05
-2.61830261428248e-05
-3.27707994360106e-06
-2.71139596894038e-05
-2.84387899609575e-05
-2.1194076347349e-06
-1.89441912201863e-05
-1.44462490311322e-05
-2.02265617963068e-05
-9.04191464934332e-06
-4.08379019251133e-05
-2.18593773179272e-05
-2.81230345078991e-05
-3.43075734557319e-05
-2.22015694156867e-05
-2.83671234097908e-05
-2.79258373281116e-05
-2.20017654180422e-05
-3.60522311032817e-05
-2.9072471371181e-05
-3.20199001778313e-05
-7.89774692415837e-06
-1.13332305088651e-05
-2.5635076250108e-05
-2.70175406568072e-05
-1.03490219214952e-05
-2.49898054990685e-05
-2.15760628553709e-05
-2.3376840493794e-05
-2.40081988248273e-05
-1.5579638423296e-05
-3.14247833651509e-07
-1.17642862212151e-05
-8.28355618327168e-06
7.18236321368079e-06
-2.73969137267732e-05
-5.54527131120005e-06
-4.38386466926862e-06
5.62629765694113e-06
-1.22609835753676e-06
-2.48712387225535e-05
-1.94514759725128e-05
-2.5703577840129e-05
-8.27180527542471e-06
-1.15146989560065e-05
-7.26587429831923e-06
-1.74682164436222e-05
-1.46463261196181e-05
-2.08235115734388e-05
-8.4759132264854e-06
-3.17767328233822e-05
-3.12405535389229e-05
-1.62152810259553e-05
-1.53318763693465e-06
-1.06546565363408e-05
-2.90610656099935e-05
-2.8929638555972e-05
-2.18391564582148e-05
-1.42153086849254e-05
-2.27337396698238e-06
-1.36870448430358e-05
-1.66632842987758e-05
1.04476156445308e-07
-9.46938694461704e-06
-2.65497699799104e-05
-2.07061858415833e-05
-6.42891782444583e-06
-2.29576404629538e-05
-2.15459258130937e-05
-3.27630170915097e-05
-3.69076659936106e-06
-5.63442399494479e-06
-8.58362071393893e-06
-1.82459793855301e-05
-1.15917469854262e-05
-2.10205526102394e-05
-2.02590680858885e-05
-1.36253026010367e-05
-1.09040527751797e-05
-1.46318768303503e-05
-1.26419808821789e-05
-3.31262425116237e-05
-1.12793424035471e-05
-2.55758563133655e-05
-1.49145910522189e-05
-1.41186772306702e-05
-2.86248394637626e-05
-1.61304627243567e-05
-1.65472290328716e-05
-8.52380117393215e-06
-2.66355290481489e-05
-2.45992664357377e-05
1.11622721800777e-05
-1.66707415615747e-05
4.58964350163494e-06
-2.44755844028876e-05
-1.35486276597948e-05
-4.23216635971135e-05
-1.20883730968885e-05
-2.34200953571016e-05
-2.61679401191027e-05
-6.13804758692972e-06
-2.97799130932424e-05
-2.78206036305857e-05
-1.57421091877633e-05
-2.75819452703624e-05
-1.01488973821989e-05
-6.40904318218073e-06
-1.31910901304484e-05
-1.65339101408813e-05
-8.42154929715751e-06
-1.95469251363024e-05
-3.10141603238835e-05
-6.85158224417927e-06
-1.82787566429826e-05
-8.76227686786207e-06
-2.97035677978068e-05
-3.42904339717561e-05
1.16326029144775e-05
-1.28770440769863e-05
-2.1064057514453e-05
-1.93339166706153e-05
-2.31639677846025e-06
-8.20227882050204e-06
-4.12191362333171e-06
-1.36607318627543e-05
-8.68469259765624e-06
-6.5207848797603e-06
-8.47206603026751e-06
-2.06492444589263e-05
-9.3597172776661e-06
1.006207746831e-06
-1.91368524964532e-05
-1.14186906700033e-05
-2.31344162149718e-05
-1.71974359060038e-05
-1.37249506454893e-05
-3.62313834941311e-05
-1.07759566601129e-05
-8.83099937200862e-06
-9.8922359044168e-06
-1.73452483621866e-05
-1.31980178601467e-05
-8.59305027230735e-06
-4.94174176524545e-06
-8.03572726072011e-06
-1.24615326233098e-05
-4.38514905947048e-06
-2.86097303250854e-05
2.85371339843452e-06
-7.65332430071135e-07
-2.92157395604285e-05
-2.91753976901606e-05
-2.66380165979276e-05
-2.03646336815206e-05
-1.81208086028094e-05
-1.96591230101878e-05
-6.88918669988527e-06
-3.95332567143569e-05
-9.17021280844356e-06
-1.66863826391138e-05
-8.42378696852409e-06
-1.97780027169979e-05
-9.89706327555032e-06
-1.62021726526508e-06
-6.39741996164388e-06
3.13378900857271e-06
-2.12202020120505e-05
-3.64784485146488e-05
-1.90578517198378e-05
-2.44790359029989e-05
-2.83067940676192e-05
-1.69090328016847e-05
-2.17697748112079e-05
-3.3297170861303e-05
-1.98104914386937e-05
-2.96109168479102e-05
-3.6757916557425e-05
-1.79577840927444e-05
-4.83874222699968e-05
-1.68777855415103e-05
-1.94421854145388e-05
-2.29766991159802e-05
-3.16726593497609e-05
-2.3514118576946e-05
-1.92981758259578e-05
-1.41647553919022e-05
-2.92178859133859e-05
-4.54481433792846e-05
-1.22669207464334e-05
-1.47397418243829e-05
3.21594289862715e-06
-2.28337502661277e-05
-7.23721506240697e-06
-1.36432991384995e-05
-2.33368624962026e-05
-1.06114116438795e-05
-1.2857506414601e-05
-1.67064732580672e-05
1.31464106330477e-06
-2.3675923601685e-06
-2.27351568061993e-05
-3.39836936457022e-06
-2.29356965044489e-05
-1.09972944828139e-05
-8.75080615188376e-06
-2.6659366950356e-05
-1.27578066214709e-06
-2.97495864890938e-07
-2.48297306639721e-05
-7.57215196873666e-06
-2.11325945659165e-05
-5.23084433055201e-06
1.88778868995632e-06
-2.4190190699648e-05
-9.32098714712796e-06
-1.47397301559876e-05
-5.29764297054332e-06
-9.35361712993003e-06
-2.74437442651536e-05
-2.53497089613007e-05
4.32048429235841e-07
9.33930601235015e-06
-1.86066934004044e-05
3.1823920010266e-06
5.4719450147304e-06
-1.21617211923065e-05
-1.57154722999465e-06
-3.45658780364695e-06
-1.38620942939858e-05
-1.80504731942624e-05
5.10219684888489e-06
2.95730859056255e-07
-9.88107173897368e-06
-2.39364379141379e-05
-5.16858844913738e-06
-1.15413993288366e-05
-1.0147802949982e-05
-1.1899286538819e-05
-1.22339713881418e-05
-1.92772521113379e-05
-2.85346134716571e-05
7.36981330087829e-06
-2.16308629187579e-05
-3.39637075523384e-05
-2.06924716249938e-05
-1.55480221437257e-05
-2.84918626484048e-05
-3.13103002912236e-05
-1.70981828076622e-05
-2.48049807668586e-05
-1.68331616395508e-05
-8.2524224538527e-06
-1.61299644643053e-05
-5.11027732711548e-06
-3.97857571652595e-05
-3.34801452749599e-05
-5.86179291674273e-06
-1.94890342817565e-05
-1.39411037485042e-05
-2.21689454983307e-05
-1.70727732707319e-05
-8.74291217452326e-06
-4.36165757948666e-06
-3.61610072789616e-06
-2.52604729649494e-05
-2.14135524041897e-05
-2.14118287243807e-05
-9.91754745057453e-06
-2.61452257384826e-05
-2.65016800995656e-05
-4.26415346811288e-07
-3.02691012584702e-05
-1.46671993804739e-05
-1.52409907452046e-05
-3.69283401347722e-05
-3.35424678372306e-05
-1.4440886895768e-05
1.91808383429142e-06
1.93846368666896e-05
1.20959562196612e-05
8.84650296196999e-06
3.08619701989916e-07
-2.16227802487724e-05
-8.44114268179941e-06
-7.38333355086803e-06
-1.21677876220194e-05
4.73174274747354e-06
-1.32517446267703e-05
-1.57573802540526e-05
-2.76923892767277e-05
-2.55378832758926e-05
-1.17804434621484e-05
-1.11889655971422e-05
-1.01753404246114e-05
1.14993568341418e-05
1.46519111526916e-05
-5.03421075194344e-06
-2.6122773530533e-05
-1.24429373478815e-05
-5.42887027106553e-06
-5.59586235293891e-06
-2.19574886672123e-06
-1.64981200777719e-06
-1.51556642798863e-05
-1.02661366412722e-05
2.81376275206888e-06
-2.50723749603785e-05
-1.50943721554096e-05
-9.7268644043991e-06
-2.35568070965065e-05
-4.5158545859883e-05
-2.63144844670675e-05
-2.7765691135869e-05
-1.71969231351095e-05
-1.69833382803233e-05
-3.9687105972277e-05
-3.8741486286533e-05
-1.748685795965e-05
-1.83622700363136e-05
-3.80492895425957e-05
-2.34425490156653e-05
-1.70166964889756e-05
5.22975553733844e-06
-3.20390434737765e-05
-1.05977898406824e-05
-3.48665882940216e-06
-1.73027104087036e-05
2.61004902277741e-07
-2.32324236986909e-05
-1.39089098694123e-05
-2.28476948655455e-05
-1.31974574695263e-05
-2.07380495957794e-05
-2.67022241128453e-05
-3.0556401712039e-05
-2.37668404368877e-05
-3.84393896633406e-06
-1.99172280065201e-05
2.7677144164343e-06
-1.68008164739489e-05
-1.34798921263869e-05
-1.20965861507671e-05
-2.38105772071441e-05
1.58115436830284e-05
-2.04150269205868e-05
-5.88570098998669e-06
-1.43490228332757e-05
-3.09291658473356e-05
-2.02281912203367e-05
-2.63696378029176e-05
-1.14656749388015e-05
-2.53949078249188e-05
4.75760053539827e-06
-3.09131227602931e-06
-1.64045331621462e-05
-4.02018685977069e-05
-3.03344754850709e-05
-1.90542118525407e-05
-2.18479237421587e-05
-2.91163344032094e-05
7.72778351235526e-06
-2.06202544320224e-05
-2.85451932751204e-06
1.5628307231284e-05
-1.96117896106829e-06
-1.19265878091552e-05
-1.68474709094754e-05
-7.51993759730194e-06
-2.17729509227551e-05
1.03241873127674e-05
-2.60619208068827e-05
-1.13468932409772e-05
-2.63303189785733e-05
-3.80451218623163e-05
-4.92719687117988e-06
-3.29692633428226e-05
-3.46680207014112e-05
-2.05691451395785e-05
-2.63267617130341e-05
1.03648644323223e-06
-1.66131110853092e-06
-2.22505119643936e-05
-7.18831086867416e-06
-1.19970571689141e-05
-2.65562826760984e-05
-2.20369356813832e-05
-1.09430099539288e-05
-1.99212512585759e-05
-2.58185327016438e-05
-2.78909680160866e-05
-2.14451135342246e-05
-2.64321531550378e-05
-1.62088608771046e-05
-2.27401228702727e-05
-5.4586887196172e-06
2.84577488003442e-06
-1.16666940663672e-05
-3.07862900306712e-05
-1.53277678696018e-05
-1.71907088277593e-05
-2.5680657270597e-05
-3.28170176379945e-05
-1.44749236248012e-05
-2.07067291986679e-05
-1.99768464709706e-05
-2.24537247971273e-05
-1.88286827018535e-05
9.30932875036538e-07
-1.35734408670363e-05
-1.01347465215494e-05
-5.35183291032206e-06
-3.23113849523307e-05
-2.40780305385941e-05
-2.4545955898424e-05
-2.14787899464027e-05
-4.3947855560132e-05
-3.03989496260021e-05
-2.7564293513366e-05
-5.82080532921822e-07
-4.04095816007212e-05
-3.1183757142393e-05
-2.18193431694348e-05
-1.51718104375839e-05
-3.4581648733348e-06
-2.21435238567058e-05
1.30793233443616e-06
-1.5629497799763e-05
-2.0080444006202e-05
-8.32407907020701e-06
-1.58924978433659e-05
-1.26669979190968e-05
-5.84363450377888e-06
-3.50610079073031e-05
-3.17463227568521e-05
-8.45692094930198e-06
-2.97357391554124e-05
-1.51908140398917e-05
-1.74519623665724e-05
-2.85529747452104e-05
-7.15985654643731e-06
7.4564655891932e-06
-2.02138203644636e-05
-3.51147163780028e-05
-1.26213890964237e-05
-8.59154267450479e-07
2.33524677487558e-06
-2.33486278343931e-05
9.22624558146016e-06
-1.01144990532298e-05
1.03755830230722e-05
-2.65516430647705e-05
-4.29912785789663e-06
-1.2506462410524e-06
5.02686668255896e-07
-1.00378070973988e-05
2.58253934747276e-06
-7.71746983001406e-06
-2.71587744248905e-05
9.08215846782745e-06
-3.23148150402227e-05
-7.26281394482678e-06
-1.31171844014942e-05
-2.83437606130794e-05
-2.79742704262333e-05
-1.86273077266825e-05
-1.83486098453829e-05
-1.95325140156007e-05
-1.75582028015383e-05
-1.79838189568801e-05
-1.77121679874153e-05
-2.60530569522927e-05
-2.78950992436201e-05
-2.21713893713733e-05
-9.76904560457947e-06
-1.78564154808553e-05
-1.98742766254379e-05
-3.71979477016922e-05
-2.06384307695748e-05
-5.39890841256902e-06
-3.83443245871241e-05
-3.06802248655181e-06
-3.58369439419154e-06
-2.17623992246668e-05
-4.68477442540409e-06
-2.62302303944608e-05
-7.74102510485372e-06
-9.82071576177673e-06
5.12611383533987e-07
-7.92690925354496e-06
-3.76993328593503e-05
-8.34626632032144e-06
-1.52301447473563e-05
-2.49064573856488e-05
-1.50685889285563e-05
-1.77514818267865e-05
-3.25696727960953e-05
-1.6333639058784e-05
-3.13019472637258e-05
-2.57281346234898e-06
-2.56551861346484e-05
-2.35048161158751e-05
-3.1988566783755e-05
-3.17203138729807e-05
-1.42594960105168e-05
-3.66126212626418e-05
-3.11211425022162e-05
-2.59192546015908e-05
-3.1238010316103e-06
-7.3237047413841e-06
-2.69762494607077e-05
-5.23264496460496e-06
-1.79792181441633e-06
-9.38061992913123e-06
-7.15602651445668e-06
-1.76353950608612e-05
-1.7296157190321e-06
-5.93140560359998e-06
-2.77337724374779e-05
1.675737122477e-06
-1.59698316087898e-05
-4.19165434510428e-06
-3.19496724796965e-05
-1.14341778644938e-05
-1.88325647915182e-05
-1.2660374311798e-05
-1.77797946326594e-05
-1.54901785060079e-05
-8.07475714451378e-06
-1.4535255162245e-06
-9.45657949414205e-06
8.56490753407894e-06
-9.9109238930835e-06
-2.89126888194238e-05
-1.11436461743716e-06
-1.15826182214132e-05
-1.26945059816754e-06
-2.95551039106252e-05
-8.01566755859793e-06
-1.08765310267903e-05
-1.89401957558764e-05
-2.62376891196721e-06
4.39527437417095e-06
-1.43037362193396e-05
-3.02515631069237e-05
-3.17314868401826e-05
-1.5504860704982e-05
2.43132208322274e-06
-2.05620424228025e-05
-1.67308893924771e-05
-1.36257042338564e-05
-7.45844759451779e-06
-2.41228054175015e-05
-1.07193428488668e-05
-4.61781550214775e-06
4.13116481564603e-06
-1.24595401655512e-05
-2.02315948649347e-05
-1.29066287539376e-05
-1.37603085654811e-05
-1.96607392126477e-05
-1.10247045752497e-05
-1.78163654115663e-05
-3.10704753765591e-05
-2.97036678244194e-05
-9.29712927381686e-06
-1.82577204819025e-05
-3.04149000762436e-05
-3.33702394834636e-05
-2.1871534840765e-05
-1.06074292505648e-05
-1.98101311069025e-05
-3.35237534798808e-05
-2.05262786341843e-05
-2.30458644420817e-05
3.58401205494339e-06
-4.55460141100524e-05
-2.23373701778614e-05
-1.74807808960147e-05
-1.62083571305567e-05
-1.56016344713132e-05
-1.88217488162226e-05
-1.76231265827558e-05
-1.77796607522991e-05
-1.806022834931e-05
-3.52797559319753e-05
-3.38371612830437e-05
-3.69054724622757e-05
-1.62454460879531e-05
-2.99692741697255e-05
-1.93621230510787e-05
-2.84865424414158e-05
-3.01138778674208e-05
-3.97535794835623e-05
-1.73766087872358e-05
-3.50277401643222e-05
-1.77684001920099e-05
3.12842089979363e-06
7.16775762312296e-06
-4.62322258239644e-06
6.77927382686185e-06
-1.85763660639481e-05
-1.38232797570061e-05
-9.12027935230992e-06
-2.17288792341223e-05
-3.3426928946781e-06
-3.08714545300372e-05
-1.32817020757811e-05
-2.43730276875085e-05
-1.71816501066897e-05
-2.99175017317933e-05
-1.29744197012757e-05
6.48700428539812e-06
-3.99242986490886e-06
-1.66410118596356e-05
-2.38065052189276e-05
-2.0033598230698e-05
-8.77703441516786e-06
-5.16589575365321e-06
-1.21965773953362e-05
-5.35185584944828e-06
-1.04660022394252e-05
1.26695293039355e-05
-1.70053490571717e-05
-2.17317986339182e-06
-2.2365821491279e-05
-1.57278521827018e-05
-2.06820665843147e-05
-2.6797115061307e-05
-3.36814364064026e-05
-3.74316172813773e-05
-7.26993225574519e-06
-1.67235735674593e-05
-2.50051271576297e-05
-2.59630879437673e-05
-1.39676228931645e-05
-2.56732024550603e-06
-1.86985051088374e-05
-5.39658184112603e-06
-1.18451810483237e-05
-1.21246833659643e-05
-2.13694654830667e-05
-3.50803322172322e-05
-4.42198953750349e-05
-1.4176579554168e-06
-6.22343558645109e-06
-2.05884602579411e-05
-2.98519195558073e-05
-2.43116128791264e-05
-1.93397639724234e-05
-2.1504735980156e-05
-3.02248684843893e-05
-4.74706823516897e-05
-2.58077095222749e-05
-3.07834757670651e-05
-5.13116397521563e-05
-2.22682556738798e-05
-3.92821888105933e-05
-3.48817337783161e-05
-4.5646072108481e-05
-1.79659958983773e-05
-1.39403579412706e-05
9.30301073529572e-06
-1.22744298000745e-05
-3.82245566754066e-07
-2.10000899211132e-05
-1.93045483496353e-05
-1.13214170967075e-05
-1.8948978684326e-06
-3.12373820222089e-05
-1.99234925097673e-05
-8.65776702897875e-06
-1.83468413808242e-05
-2.6172724661925e-05
-3.66930841142042e-05
-1.51131071275379e-05
-1.26768888252926e-05
-8.42951604253677e-06
-4.54459473226178e-06
-1.51393271118959e-05
-2.84213297905485e-05
-2.79865990319316e-05
-4.12977284782074e-05
-2.41654884148184e-05
-1.10943612727357e-06
-2.1300992917829e-05
-1.73023148380778e-05
-1.11612907049664e-05
-2.51605429603302e-05
-1.14444570506301e-05
-2.17881689301796e-05
-1.851678736129e-05
-1.13455387186245e-05
-1.63035451163615e-05
9.66077974462782e-07
-1.87445774348699e-05
-1.91629715201307e-05
-1.13537700666504e-05
-3.58705799737093e-06
-4.12264783787504e-06
-1.35986405022192e-05
-1.74890264711829e-06
-4.20089742790214e-06
-9.91853594380931e-06
-1.63190265612655e-05
-1.93182157234821e-05
-1.79106986414053e-05
-1.81204236921192e-05
-9.93069242612803e-06
-2.0797546091016e-05
1.53082948814287e-06
-2.42801126691945e-05
-4.88056602854657e-05
-2.83575652366395e-05
-2.02018270824554e-05
-1.75819233304276e-05
-2.34413607894298e-05
-1.72826752647648e-05
-2.00761263386248e-05
-1.57196345730228e-05
-9.56495198132376e-06
-6.05588395279837e-06
-1.87214595129703e-05
-2.28255832808202e-05
-3.70716205141101e-05
-1.87303001113052e-05
-7.64699259531639e-06
-6.53166352266186e-06
-1.7518690179788e-05
-1.64553889826466e-05
-3.24536272740686e-05
-3.1340521463682e-05
-2.33957841973469e-05
-1.4170015338545e-05
-2.11717988173084e-05
-2.40943403852237e-05
-2.2714135894418e-05
-1.58861337743565e-05
-2.41193480077236e-05
-2.5875211389733e-05
-2.25645514308714e-06
-3.17478876272975e-05
-2.77028285755659e-05
-9.93442162726969e-07
-1.8185819571762e-05
-2.40386625319229e-05
-1.62321169927572e-05
-2.74217790282377e-05
-1.3312953821231e-05
-1.41596934919871e-06
-9.98973912736098e-06
-7.03028596291689e-06
-4.23602754583794e-06
-2.25710856405208e-05
-1.3794376667822e-05
-3.0033459639914e-05
-3.42984404269899e-05
-1.46214833352748e-05
-1.98573617527234e-05
-1.39792915344208e-05
-2.91613679130272e-05
-2.30586622545235e-05
-1.52060828208756e-05
-2.98329326695864e-05
-5.61203852474428e-06
-8.84527718431007e-06
-9.12626747074291e-06
-7.74433266810689e-06
-3.71125110016227e-06
-1.96193856731463e-05
-3.98136526495558e-06
-1.04345437977883e-05
-8.94235297295911e-06
-4.47262116667462e-06
-1.3700766190011e-05
-1.89427317337464e-05
-3.49792884831386e-05
-1.18597615100968e-05
-2.08231998330925e-05
-1.75880580173811e-05
-3.48022603785266e-05
-7.86349679525436e-06
-2.09309089173952e-05
-2.09920844979767e-05
-1.08548862600895e-05
-2.60418827894549e-05
-2.47284470026999e-06
-1.06123712034975e-05
-2.03807106349094e-05
-5.42891639111282e-06
-8.96784300428566e-06
-2.53046435502574e-05
-2.1422160680693e-05
-2.91086437439088e-05
-3.9993912404218e-05
-2.19135742374349e-05
-2.02931223112236e-05
-2.79589886343039e-05
-2.89775038555398e-05
-2.12298982614064e-05
-3.10144305845065e-05
-7.66890483600981e-06
-6.85321117047108e-07
3.22681901767861e-06
-4.3502734066186e-06
-1.20370862043348e-05
-4.62797153070778e-06
-1.39077109038289e-05
-1.70754568755034e-05
-1.77629593347614e-05
-1.83223181273682e-05
-7.56663144884201e-07
-1.11171494042994e-05
-1.72373050918582e-05
-2.73131858082629e-05
-3.22573955982357e-05
-3.05376455621608e-05
-2.48264654934715e-05
-1.72497854341384e-05
-1.97826455751921e-05
-4.65942900195519e-05
-1.07946424489535e-05
-1.56254895669637e-05
-2.3472384925336e-05
-2.16816533253917e-05
-5.19433652982621e-06
-2.39654577072293e-05
-1.22718009611316e-05
-6.6849612199113e-06
1.07106299462056e-05
3.532849084554e-06
-6.03893207722877e-06
-2.89710250183655e-05
-1.74529094970486e-05
-1.90545262748952e-05
-1.50091682336058e-05
-1.55960984858346e-05
-1.24767385883563e-05
1.77513830384544e-05
1.66222551135298e-07
-3.09912364203341e-05
-2.14667230551928e-05
-1.4312456440254e-05
-3.02972317213356e-05
1.38389837374644e-05
-1.39609336067206e-05
3.29438212970618e-06
-4.52986593822019e-06
1.30676453109336e-05
-1.98842641533426e-05
-1.31880386928296e-05
-2.38339585839435e-06
-1.37934120531534e-05
-1.37842529447477e-05
-8.58305181698975e-06
-2.56522813149784e-05
-2.19516606633854e-05
-9.09593015996463e-06
-2.68236599594899e-05
-2.82686083873569e-05
-1.58653926259974e-05
-2.97986632519711e-05
-2.03143236870845e-05
-2.76184834305482e-05
-3.65597867188646e-05
-3.41196864650162e-05
-2.09452489773408e-05
-9.83351560340964e-06
-1.64839779101097e-05
-1.51520308141311e-05
-1.12642909609255e-05
-1.48239717784037e-05
-2.17425180333811e-05
-2.31132148630722e-05
-2.16144985074211e-05
-3.52767270369196e-07
-3.15826404301933e-05
-2.68623141942329e-05
-9.84876162644843e-06
-2.15356807257618e-05
-6.21764391717479e-05
-1.1904126809347e-05
-2.93747609424008e-05
-2.35186202484737e-05
-6.8970974025212e-06
-2.36155366786058e-05
-1.94456081732565e-05
-1.58701653785147e-05
-2.01497126390922e-05
-1.43914868356053e-05
1.28633605338169e-06
-7.5239545450961e-06
-3.00662610321981e-05
-2.12899524101276e-05
-3.42138569024819e-05
-2.9804493474095e-05
-3.32493264098471e-05
-2.27770040738741e-05
-4.07741694829425e-05
-3.71377212113745e-05
-2.32495158075913e-05
-1.60812294240663e-05
-3.61334142700467e-05
-2.67182905165993e-05
-1.94530820337353e-05
-1.56535656370408e-05
-1.73534326711116e-05
-8.47892161681362e-06
-2.12773656329854e-05
-1.14845963823809e-05
-4.96483460443094e-06
2.03964373869426e-05
-1.11962567663314e-05
-1.01878533432663e-05
1.31017834100581e-06
-1.75806968349182e-05
-1.01776604176702e-05
-1.09095085493234e-05
-1.77380309408797e-05
-1.50869772272938e-05
-1.64339763755016e-05
-1.74977083183453e-05
-2.66980307017034e-05
-3.28549450179253e-05
-1.9337989372124e-05
-2.53691250336565e-05
-2.28189045224849e-06
-1.20220685670326e-05
-8.63222543220777e-06
-1.16713781539707e-05
-1.27583965828555e-05
-1.51004891827798e-05
-1.81218428406075e-05
-1.29119278770046e-05
-4.06577305611926e-06
-1.0020533083781e-05
-1.84275413920154e-05
-1.26345817013279e-05
-2.07995729832716e-05
-9.27778005466685e-06
-1.19450756865859e-05
-1.85183972996082e-05
-1.0115471410764e-05
-6.58635949721167e-06
-1.16661866873632e-05
-6.73482410359002e-06
-7.6958894401777e-06
-2.57356328761119e-05
-1.28059581003204e-05
-6.54867844521534e-06
-6.17714228646232e-06
-1.76776709649237e-05
-3.17383035556745e-05
-2.78526773103993e-05
-1.62873124053256e-05
-2.97273967381576e-05
-1.48654765738526e-05
-6.81633398974927e-06
-1.54554586760059e-05
-1.67000633137169e-05
-1.41188310958295e-05
-3.36386878337046e-05
-8.9854748048753e-06
-2.88609482324046e-05
-3.05448662146955e-05
-2.39495818649519e-05
-2.92156372767172e-05
-2.31398011778156e-05
-1.06227640569351e-05
-2.71895823310093e-05
-1.37299301422247e-05
-1.11814093044081e-05
-8.62998042406628e-06
-6.82114832361311e-06
7.19406144567863e-07
-1.51891709210196e-05
-1.76766397907818e-05
-3.374563107449e-05
-7.58750592214718e-06
-1.28146986042431e-05
-1.51392516367299e-05
-4.16663560131443e-05
-3.0608909965804e-05
-2.24599238313695e-05
-1.22858812604477e-05
-3.37050051256112e-05
-2.24633434030133e-05
-3.42591491932907e-05
-1.15043200680755e-05
-1.68377200961735e-05
-8.64127669011527e-06
-1.02462537772194e-05
3.77682681281686e-06
-2.33125181846771e-06
-8.69292855347983e-06
-8.81054037194764e-06
-9.19332258150981e-06
-7.78491251448999e-06
-8.98652205165218e-06
-3.61341784033331e-05
-2.25109487774926e-05
1.66905414411413e-05
-6.00040929296105e-06
-2.84148026411358e-05
-3.04181764608854e-05
-1.30094329965095e-05
-1.39889120823296e-05
5.31036293706805e-07
4.54124050196157e-06
-1.93460216965066e-05
-8.80733823430358e-06
-7.73492424930595e-06
-1.07515340216243e-05
-6.48506317937868e-06
-1.99730603849061e-05
-7.14228517730707e-06
-1.12520615915685e-05
-2.49257691593363e-05
-2.16853986121587e-05
-1.99036999460886e-05
-1.55153889077709e-05
-2.91573819715122e-05
-2.34430301711209e-05
-2.51202169983897e-05
-2.26716330621836e-05
-2.0100514973461e-05
-3.57198293926294e-06
-9.62985935611809e-06
-2.90278528465178e-05
-3.70583567005615e-05
-2.44288895723803e-05
-1.71580143181325e-05
-1.77446262500196e-05
-1.24609504722635e-05
-1.32077681409123e-05
-8.50383033685938e-06
-1.3258519683141e-05
-2.19530864014402e-05
-7.24604081530777e-06
-2.40791357122112e-05
-2.97381559681833e-05
-1.79879958925154e-05
-1.78279363196289e-05
-2.61629563413136e-05
-1.69764614079162e-05
-2.02766050538487e-05
-2.80811920011048e-05
-2.4065328120235e-05
-4.71894960278967e-06
-1.38483182849835e-05
-1.60895359730454e-06
-3.72462562977782e-05
-1.09262203522706e-05
-2.27796330776158e-05
-2.45617267587375e-05
-1.60431787414361e-05
-1.80259374281319e-05
-1.86382579230368e-05
-1.62922963675406e-05
-2.97978175174006e-05
-2.74543975343377e-05
-2.90794411450189e-05
-2.56788253061234e-05
-2.15060743124982e-05
-1.59421381706811e-05
-2.05105088244669e-05
-7.43785388804892e-06
-5.92872577301565e-06
-1.44656738242047e-05
-1.57914007407215e-05
-2.48099112810732e-05
9.17859925930848e-06
-5.14286450649727e-06
-1.47276571655279e-05
-2.50609345652141e-05
-4.18727498743502e-06
-6.25533209585983e-06
1.63744183467313e-05
-1.54950688122549e-06
-4.22118167272629e-06
-2.68969182700075e-06
-1.5646442756431e-05
-2.62923834564839e-05
-8.1980636057993e-06
3.49279122197007e-06
-6.54895791159152e-06
-3.44473978918054e-05
-8.85295567667662e-06
4.3255839283888e-06
-2.29564091793646e-05
-1.17952811039749e-05
-7.25993043357318e-06
-2.2829616548147e-06
-1.96632230729455e-05
-5.67883532818418e-06
-1.10155105945909e-05
-5.30312265604295e-06
-1.74359029489266e-05
-2.60018329771594e-05
9.74301203765251e-06
-2.61584789140234e-05
-2.1821014675324e-05
-1.28050066230704e-05
-4.0945775938759e-06
3.17380532771845e-06
7.9204382318994e-07
-2.24961055321127e-05
-2.77977059916793e-05
1.87944878474929e-06
-1.22780964404757e-05
-2.42710550842814e-05
-2.13084293904923e-05
-3.80428743278203e-05
1.01654762521336e-05
-1.70942071372646e-05
-2.02306294250072e-05
-2.06005087540342e-05
2.1264814328888e-06
-1.06762669652939e-05
-8.40481888938091e-06
-2.17033614502349e-05
-1.62243412889549e-05
5.85201349298141e-07
-2.20438960602059e-05
-9.65191969802304e-06
-2.49860761164979e-05
-1.15116680028745e-05
-1.96528173816329e-05
-1.7044326047604e-05
-1.87664200200389e-05
-2.15407456678844e-05
-3.78531190650471e-05
-3.63902163016985e-05
-3.27826147711252e-05
-5.95365430592101e-06
-1.7909416677565e-05
-4.62359608830409e-05
-1.16338052539625e-05
1.04294067171225e-05
-3.77562634456848e-07
-6.25372733574888e-06
2.12463072451813e-06
-3.41311660990183e-06
-2.56641532915471e-05
-3.28774087165769e-05
-9.8067127020951e-06
-1.74314271848323e-05
-1.75611474463553e-05
-2.16475886524126e-05
-3.06558083082122e-05
-2.75167241900895e-05
-2.78019517365134e-05
-3.3387322742127e-05
-1.15557828526966e-05
-3.90493963881272e-05
-1.76743215272651e-05
-1.09261912660892e-06
-1.31470030075852e-05
-1.76316280995667e-05
-8.24236473790468e-06
-1.44978358409518e-05
-2.43345474532873e-05
-2.53289770376163e-05
-2.2854219998376e-05
-3.63980838629422e-06
-2.11229429264178e-05
-2.82895748542538e-05
-1.62308430402812e-05
-3.21534959040082e-05
-2.08670801307674e-05
-6.39342310503832e-06
-1.94890295829144e-05
-1.97969336341328e-05
-2.65349884894363e-05
-1.10962343746703e-05
-1.10572188029901e-05
-1.09811848410701e-05
-1.68024205498584e-05
9.34345553782564e-06
5.9958980025904e-07
-2.53855306567438e-05
-1.11441804424758e-05
-1.87275751277844e-05
-1.70813906994684e-05
5.88657706088761e-06
-2.579593771062e-05
-2.02864154729131e-05
-3.17399856884803e-06
-3.88942796970435e-05
-1.6058613734636e-05
-2.91260620899392e-05
-1.43095661477018e-05
-1.21819592141794e-05
-3.49760799371214e-05
-1.32085361966162e-05
3.63580338817423e-06
5.84778560225301e-06
-2.67604480066498e-05
-2.11931564064005e-05
-7.74126729914911e-06
-1.41451184524668e-05
-3.52079385461089e-05
-2.68431221802171e-05
-6.609752411689e-06
-2.66143601443867e-05
-1.92278137352999e-05
-2.16677295227136e-05
-2.94899719342638e-05
-2.01766208197612e-05
-4.17269235834952e-05
-3.15469448071383e-05
-2.21315111603367e-05
-2.97991473974538e-05
-1.13791980531256e-05
-2.7948413560034e-05
-2.40934366988171e-05
-3.22377748840768e-06
-1.91984496276111e-05
-1.41727163875071e-05
-2.35043754166899e-05
-1.32930161805556e-05
-7.88290891350403e-06
-3.04902857720434e-05
-9.67970516732834e-06
-1.49865489931844e-05
-5.380731100047e-06
3.58807626710393e-06
-2.01432202598076e-06
-2.67341511319433e-05
-1.02868538257888e-05
-1.74209376156982e-05
-3.81125496069849e-05
-9.33003313726475e-06
5.71375269036564e-06
-3.94972335866238e-05
-4.58234622344712e-05
-2.18194507438392e-05
-2.94830634719482e-05
-1.07286146930903e-05
3.54960412064722e-06
-1.99242437843625e-05
6.97582162791782e-06
-8.08925273698132e-06
-5.02978319800353e-06
-3.90532960168267e-06
-8.48194836755057e-06
-1.45680942835781e-05
-1.16314979544448e-06
1.09559253247148e-05
-1.8616876802312e-05
-1.67513919621024e-05
-1.45060149146353e-05
-1.87712088609793e-06
1.91243356037232e-05
9.33151374198646e-06
-2.43010557713261e-05
-2.06016907883813e-05
-2.89007683224722e-05
-2.18009186115592e-05
-3.10537129315047e-05
-7.98939710722021e-06
-7.35749701923481e-06
-1.56494727709584e-05
-2.17608380931797e-05
-1.37125433908745e-05
-2.4644159955698e-05
-1.81985983070955e-05
-1.68369543174084e-05
-2.0200845813656e-05
-2.91932936216853e-05
-4.79787622079714e-05
-2.15050205360241e-05
-2.62833162119378e-05
-1.37598371249746e-05
-3.42279077823865e-05
-7.41772452399922e-06
-2.50841292382843e-05
-2.94361167874122e-05
-1.29862664247497e-05
-3.80874045048827e-05
-3.27585352947587e-05
-2.18491139635546e-05
-2.92370644447278e-05
-1.33154154251186e-05
-3.2234288324088e-05
-1.55400994633021e-05
-1.94805571070273e-05
-7.6617053220768e-06
-1.69868006214693e-05
-2.57664977508773e-05
2.51627043394602e-06
-2.25991644234181e-05
-1.17852983121022e-05
-3.065563693879e-05
-4.08109239395005e-05
-2.7711763006789e-05
-2.1918953042293e-05
-2.85537699602585e-05
-2.63703678424989e-05
-1.92653035575522e-05
-1.31987391086014e-05
-2.85084175664217e-05
-9.94641636706275e-06
-2.18523896716933e-05
-3.17893502945161e-05
-3.15225590140827e-05
-1.15197352563481e-05
-2.35285494244029e-05
-3.14560851718176e-05
-2.8031876559947e-05
-2.07699580522826e-06
-2.11064758467322e-05
-4.27163528703334e-06
-1.24873006822326e-06
-2.46977675843074e-05
-1.81552126619223e-05
-3.95490488890118e-05
-4.71372441657982e-05
-1.24159953733814e-06
-1.79727482537268e-05
4.94126768558211e-07
-2.46486512411983e-05
-1.39744754806256e-05
-6.97891376493108e-06
-1.01113544788459e-05
-2.02033188023618e-05
8.92689477677862e-06
1.87566510765711e-05
6.60776716209045e-06
-4.13171360755249e-06
8.10744279347909e-06
1.40437054481562e-06
-3.13034895234809e-06
-1.81815971172184e-05
-5.87659366880703e-06
-1.67230938276066e-05
-1.89497691446669e-06
1.3874453580624e-05
1.10542745585053e-05
-2.91878654898045e-05
-1.48647668527882e-05
7.13276389252295e-06
-4.74226721878327e-05
-1.60795523577388e-05
-3.09344073739093e-05
-2.77280032652336e-05
-1.48544561434255e-05
-3.40090089633865e-06
-1.33465090527499e-05
-8.62496845584529e-06
-1.58072686212361e-05
-4.0852680576649e-05
-1.09092534874995e-05
-1.82280585381549e-05
-1.18899054344137e-05
-2.71418026373776e-05
1.24041501418577e-05
-4.70089014539836e-06
-1.53413650280439e-05
-1.99402841371826e-05
-6.05945967059926e-06
-3.62773557153127e-05
-2.07677280692528e-06
-3.41301224061018e-05
-2.70093645659205e-05
-3.03822712187143e-05
-4.76901553949389e-05
-1.28208992242166e-05
-2.21485926480228e-05
1.1403799248891e-06
-1.584565698296e-05
-5.78908714731198e-06
-1.31713487961915e-05
-2.51279834792646e-05
-2.78575162503822e-05
-2.52580863600034e-06
-1.36793033205006e-05
-4.94353214762217e-06
-5.78753435884286e-05
-2.16106108068142e-05
-2.69665254292072e-05
-2.44999712416166e-05
-1.95093639708261e-05
-2.98437627078117e-05
-1.83874530687033e-05
-2.73035685020511e-05
-2.58754678996954e-05
-8.42032202687143e-06
-1.35742997930901e-05
-4.38452375386999e-05
-2.12027835947424e-05
-2.22430141137309e-05
-2.47200678520575e-05
-8.50319499358993e-06
-5.70880345860597e-06
-2.13689758687692e-05
-1.29853394170882e-05
-3.20464573581309e-06
-4.86495517295853e-06
-1.09277728845877e-05
-2.71826366722435e-05
-1.68907541018189e-05
-1.3004573428182e-05
-9.8079842488613e-06
-1.20564049276191e-05
-1.85458358755074e-05
-4.1475385689023e-06
1.04749155494776e-05
-2.44690881754038e-06
-2.21554383760686e-05
3.90339036619829e-06
-5.62853094517724e-06
7.17309545194549e-06
3.66211240086405e-06
-1.81473026901212e-05
-2.07581580192554e-05
-3.07564445030043e-05
-2.17702798059487e-05
-1.35434092468727e-05
-2.57952755072426e-05
-2.37885811815887e-05
-3.29041025896828e-05
-1.16319274526221e-05
-9.03340344863912e-06
-2.19168432859054e-05
-2.72752836321206e-05
-3.38884656605006e-05
-2.65747867566544e-05
-4.85782272080678e-06
-1.5769028936016e-05
-3.4722515634471e-05
-9.26747366646509e-06
-5.75124917790168e-06
-4.32540929794038e-05
-7.95873520440652e-06
5.43993727935793e-06
-1.38717323028996e-05
-2.79896676416423e-05
-2.88484926585522e-05
-1.13175492159622e-05
-1.7301650053925e-05
-3.71279367016785e-05
-1.34598930761133e-05
-1.62923879770847e-05
-3.18546229744386e-05
-3.19141779794004e-05
-2.76889893198901e-05
-2.7798927264399e-05
-2.60429950887458e-05
-1.40855369925107e-05
-2.25013769648428e-05
-2.43745504877674e-05
4.89256045462808e-06
-2.12442479996507e-05
-2.13829465543553e-05
-1.4385650687903e-05
-2.51421713173967e-05
-1.47856556329402e-05
-2.12588752145876e-05
-2.75230515687299e-05
-2.67561209289932e-05
4.61682884953622e-06
-5.51720402525692e-06
-1.83681088177176e-05
-4.3458313996911e-05
-1.41928193341731e-05
-3.60719363831634e-05
-3.00759827110111e-05
-2.76795989971759e-05
-2.8416223840904e-05
-3.02912520971768e-05
-7.16398503335476e-06
3.4752549295599e-07
-1.68453364560609e-05
-1.83602763768548e-05
-2.3385642320663e-05
-1.03887869046111e-05
-7.64349871094954e-06
-2.33524219216982e-05
-2.54891582544416e-06
-5.65692460562471e-06
3.76538977773453e-07
-8.36576018855607e-06
-1.51064998210283e-05
-4.13321620976905e-05
-4.65273408607226e-06
-7.77526167318945e-06
-3.17711088092809e-05
-1.16840273434823e-05
-2.30033969147543e-05
-1.67230467946053e-05
-2.32144656138347e-05
-1.29386130302974e-05
-8.40324004400814e-06
-3.28941935929674e-05
-1.9000199172299e-05
-6.89431964953638e-06
1.34492808668183e-06
-9.71013992581439e-06
-1.64518731339269e-05
-6.54065250482134e-06
-3.28588620742914e-05
4.39031756369833e-06
-1.34851724242782e-06
-8.92616476822955e-06
-2.195480496117e-05
-1.3003543215092e-05
-7.74099885113155e-06
-2.95568825596731e-05
-1.28770208587761e-05
-3.15636255719732e-05
-1.49376232748111e-05
-1.55569843167549e-05
-2.63837853417479e-05
-3.14638304840906e-05
-1.83996677178045e-05
-1.58824787502348e-05
-2.07464868868017e-05
-1.20031226616713e-05
-2.93918614482841e-05
-2.68617564356045e-05
-1.9441386242133e-05
-2.53679219910924e-05
-1.28656387397725e-05
-1.91214071767575e-05
-2.01786245000207e-05
-2.68242816406004e-05
-9.04615689396795e-06
-7.19053798754894e-06
-2.24862179592505e-05
-3.33398383897412e-05
-3.66299756467941e-05
-1.00780854034011e-05
-1.10746627249609e-05
-2.67589564011662e-05
-1.05832880140129e-05
-2.51176138513295e-05
-1.19932328915748e-05
4.31961352157137e-06
-1.26205771775875e-05
-2.15303978091186e-05
-1.46889233702152e-05
-1.21417449017763e-05
-1.33784135358853e-05
-8.89436189196031e-06
-1.30926307276092e-05
-1.80080983444366e-05
-3.26152439687161e-05
-1.70265231755714e-05
-3.69613968287164e-05
-6.83565018761217e-06
2.91527854202103e-06
-1.34612599212632e-05
-1.25965356923248e-06
-3.52484679482929e-05
-3.5173633658806e-05
-1.52025060755692e-06
-1.66188115335838e-05
-2.1387770245045e-05
-1.25187042051234e-05
-2.91748611540064e-06
-2.43364337882722e-05
-1.10446148814352e-05
1.13290452213625e-05
5.35290426014503e-06
-3.64257825034926e-06
-7.10430603504153e-06
-8.76206262253999e-06
-2.69103126534236e-06
-2.59741000478578e-06
4.91016836014164e-06
-1.75620093913501e-05
-2.75346584825316e-05
-1.87709702166938e-05
-9.95669254048438e-06
2.30813817775778e-05
-3.16313483067267e-05
-2.51681986194035e-05
-1.48096904787272e-05
-9.59938898097225e-06
-2.06370587674285e-05
-1.4866793843166e-05
-9.43884379292818e-06
-1.9160515285686e-05
-2.70326929213212e-06
-1.4516542842384e-05
-1.87096413750901e-05
-1.28531463049143e-05
-1.78470846394686e-05
-2.31718624268738e-05
-1.40740820731736e-05
-1.06045983764839e-05
-6.18484036508299e-06
-2.39462789737902e-05
-1.24558626659893e-05
-2.77385267142624e-05
-1.06914423763588e-05
-2.99695564500705e-05
-2.1136888058067e-05
-1.07686218048266e-05
-1.77903713187593e-05
-1.68714092634477e-05
-3.57410139951187e-06
-1.27833225304887e-05
-1.32604253974289e-05
-3.0796187966947e-05
-1.22245043721173e-05
-1.80489784306461e-05
-9.98472567146646e-06
-1.05719014276233e-05
-4.23728418060863e-06
-1.7975754344323e-05
-1.62260807634829e-05
-3.70955920620476e-05
-2.90367910138785e-05
-1.6289578165223e-05
-4.21330792989988e-05
-2.62519217027142e-05
-2.60646448060894e-06
-4.28451009259906e-05
-3.93587671910387e-05
-3.5537930521894e-05
-4.0842529343185e-05
-1.96626358088698e-05
-2.59032454014397e-05
-6.44581866508708e-06
-1.30869610174012e-05
6.44932690504928e-07
-2.0401221441852e-05
-8.58713598591209e-06
1.54355112675065e-06
-4.1421166161462e-06
-2.6808402085031e-06
-2.12941357185223e-06
-1.44718316822518e-05
-2.10582640721243e-05
-2.79555468919045e-05
-2.66859967166458e-05
-1.93066924193718e-05
-2.8370761070381e-05
-6.68163703680139e-07
-1.14268704892025e-05
-1.05195228375473e-05
-1.79718524745906e-05
-1.24774228720038e-05
-3.0830901243903e-06
-1.38940442442735e-05
-1.80879761938623e-05
-8.91551915506596e-06
-1.49179251811259e-05
-1.60583477423321e-05
-1.13286096973298e-05
-8.41942773633689e-06
-1.3457208837913e-05
-1.05987861930318e-05
-1.69830571797447e-05
2.56654143582001e-06
-1.30320543155345e-05
-1.13427803088852e-05
-2.76205561055078e-05
-8.08814979189759e-06
-7.71646887753765e-06
-1.92493801475015e-06
-1.57262471926298e-05
-2.70318954482534e-05
-2.80395940404806e-05
6.06186416007908e-06
-7.82809410427299e-07
-2.10764930953449e-05
-4.47067858004337e-06
-1.70173309639096e-05
-1.9516862430165e-05
-7.25786878288736e-06
-9.45980971465131e-06
-2.44280253282301e-05
-2.06624052819045e-05
-2.34287964124898e-05
-2.84437745318382e-05
-1.94744225613535e-05
-3.87029374729951e-05
-2.15300875001163e-05
-3.52227399720042e-05
-2.52175881953814e-05
-2.05054580332838e-05
6.74526011082274e-07
1.22854981314092e-06
-1.78362495255147e-05
-2.53924147353522e-05
-1.89437670909965e-05
-8.05604926963716e-06
-1.55784754486289e-05
-3.01932175484744e-05
-2.66716505132965e-05
-9.95799145220438e-06
-3.22747074937597e-05
-1.60692521365069e-05
-2.09481556170003e-05
-2.84357877207693e-05
-4.13559919867763e-05
-3.16059658373329e-05
-2.88504265509927e-05
-3.99141193805903e-05
-3.77955859654258e-05
-4.5645024986185e-06
-3.20028795377269e-05
-3.69766123589659e-05
7.54373402359548e-06
-3.24315011583279e-06
-2.4296602036187e-05
-9.22029297951874e-08
-2.84284058364063e-05
-1.77532295308765e-06
-8.765079175647e-06
-1.45078132483635e-05
-1.902827318571e-05
-1.99792326012334e-05
6.75111825609099e-06
-3.62137383082174e-05
-5.65017982005448e-06
-5.07970189379637e-06
-1.62695350130276e-05
-1.42678460737361e-05
-2.69642253766707e-05
-2.61808719682881e-05
-2.11735087846029e-05
-5.32855660827881e-06
-1.97267241769181e-05
-2.43805447680784e-05
-1.70354873570383e-05
-4.81003451736258e-06
-8.37385393057664e-06
5.95295184215217e-06
-1.62823592048003e-05
-2.90753333412264e-05
-9.12715693089878e-06
-3.10779283997447e-05
2.42334507477438e-06
-2.03581415872495e-05
-3.45159597677539e-06
-1.38372154562916e-05
-4.65269799100624e-06
-1.57245495005055e-05
-1.85760696054469e-05
-2.47821412330931e-05
-3.35147702978043e-05
-2.40830380416998e-05
-1.29513950338185e-05
-3.35056680959335e-05
-2.58736078006074e-05
-3.25369813517548e-05
-2.26870533692366e-05
-5.6651801117983e-06
-2.45479957784868e-05
-1.54327614265836e-05
1.03486369977899e-05
-2.374660542289e-05
-7.60706250709637e-06
-2.0393211533014e-05
-3.93394001554508e-06
-1.0614824906985e-05
-2.94046178224435e-05
-9.90844554839199e-06
4.02524113987963e-06
-2.74791039216256e-05
-2.00150629192257e-05
-1.039166730522e-05
-1.29223412225049e-05
-3.77711133066854e-05
-3.64265062806161e-05
-4.20271147810169e-05
-5.97903759676225e-06
-2.38955266308253e-05
-2.44788051042182e-05
-1.61136864303552e-05
-1.98660950286828e-05
-2.47263213082069e-05
-1.5480030096548e-05
-2.5119764993311e-05
-3.76140431987824e-05
-2.42081996108291e-05
-1.94904245458161e-05
-2.63910649493384e-05
-2.50108088018827e-05
-1.27917788060212e-05
-1.72595170098311e-05
-3.72579856829268e-05
-2.15539351301908e-05
-9.97984593070772e-06
-1.19093295860194e-05
-8.98518787385968e-06
-2.43581431327199e-05
-1.4224411526671e-05
-1.79244274234646e-06
-2.87341119101583e-05
-2.28780255066775e-05
-1.84068057992684e-05
-3.65275915386364e-05
-1.0149317307097e-05
2.56624358505093e-06
-4.82535204002369e-06
-1.18045420438841e-05
-1.23868127278904e-05
-1.52713937731985e-05
-9.98326255068776e-06
-3.31602127875364e-05
-1.38965223723195e-05
-3.20989506669828e-05
-2.22157690542386e-05
-2.28488931191853e-06
-3.07664657865066e-05
-2.08602329966445e-05
-9.87152188819291e-06
-1.36663971069885e-05
-1.06134446365827e-05
-2.06727830907e-05
-9.8324760653743e-06
-6.25289426765558e-06
-1.24238767436174e-05
-7.45959464371918e-06
-1.99997378209118e-05
-4.82366822141319e-06
-1.15014699332037e-06
-1.36111420464839e-05
9.76897955349992e-06
1.39711315150158e-06
-2.25339565754316e-05
-2.09304213789317e-05
-2.70454008015801e-05
-1.90745527245283e-05
-1.15553324886571e-05
-1.17907279818189e-05
-3.89188400530594e-05
-8.35830086702888e-06
-1.62659610133815e-05
-2.78456361690287e-05
-2.87603777939224e-05
-3.10550148702629e-05
-2.5832598930124e-05
-8.49012007890829e-06
-1.27350928083865e-05
-7.54356577209909e-06
-9.9998602310482e-06
-2.09551782102254e-05
-9.60341849178283e-06
-1.74185142248419e-05
-1.20036769142281e-05
-2.8559494566833e-05
-1.94120133068791e-05
-3.85800966389821e-05
-1.85257152530484e-05
-1.60075301526609e-05
-2.25367444826814e-05
-3.42983214151316e-05
-7.56094100636449e-06
-5.16134583285912e-06
-1.39687369517177e-05
-8.59109324768753e-06
-1.55080071311163e-05
-1.52451767865522e-05
-3.78092700665918e-05
-1.54291335597661e-05
-6.18876283019644e-06
-3.96403165891323e-05
-1.61022300660619e-05
-2.25834130528014e-05
-1.99077267088166e-05
-4.78320801861685e-05
-1.66349094527003e-05
-1.65280048100946e-06
-2.19524221868713e-05
-2.69624494249462e-05
-1.69175946017365e-05
-5.41820023931954e-06
-2.13150055546156e-05
-3.24545262872399e-06
-1.34626235229769e-05
-1.84741107411503e-05
-2.10233945267249e-05
-1.45729313799875e-05
-1.00450960150542e-05
-3.76326892425328e-06
-7.07313917634675e-06
-7.79760350057588e-06
1.0325153919896e-05
-2.30937391155505e-05
-2.0542456542731e-05
-1.40772908154914e-05
-4.70967136011086e-06
-2.55311324478803e-05
1.40963227586249e-06
-3.98173369306847e-05
-2.04621799224919e-05
-3.85800122604322e-05
-4.05629495539611e-05
-2.07707630691556e-05
-2.26782808552293e-05
-1.44256622238547e-05
-1.24175798433851e-06
-2.38312736629261e-05
-2.14705683357322e-05
-1.32957866260595e-05
-2.02224471619903e-05
-2.20596568252909e-05
-9.75732682612719e-06
1.02940662290009e-05
-3.72448636456618e-05
-2.46868084275924e-05
-3.74070085438067e-06
-2.537198663842e-05
-1.77537781241214e-05
-3.26072670792929e-05
-2.12584752883145e-05
-1.92003428723871e-05
-2.49887056865556e-05
-1.93554154863091e-05
-3.6487764598856e-06
-1.98294532701389e-05
-9.21560005135917e-06
-3.99597977737183e-05
-1.28793820851531e-05
-1.63001382013381e-05
-1.02007622174528e-05
-8.79553911430194e-06
-1.86382000578951e-05
-1.67155774579045e-05
-5.03780680323335e-06
-7.85484290845275e-06
-6.76854443585773e-06
-2.53839702055386e-05
-2.43181328509079e-05
-3.27142176703913e-05
-2.67893839498688e-05
-4.14698233844643e-05
-3.08499572300378e-05
-2.13602943355776e-05
-4.00330311620267e-05
-2.51159763146958e-05
-4.07778262264631e-05
-3.78314342759618e-05
-3.04588518652296e-05
-5.83773712513702e-06
-2.0195994488968e-05
-6.38540628815061e-07
-2.96472982410528e-06
-1.85517037395572e-06
-2.15703702946395e-05
-1.14821189328832e-05
2.8190522247628e-06
6.0888227303129e-06
-2.81228262747196e-05
4.88387533271863e-06
-2.54438521098621e-05
-3.73001106374545e-05
-1.12907821537624e-05
-3.93458390262618e-05
-1.64970153696744e-05
-3.15050264843631e-05
-9.93701083255906e-06
-3.56013397230605e-05
-7.88827734969786e-06
-7.23507709076489e-06
-2.75741823953946e-05
5.18252613072438e-06
8.60852249614391e-06
4.14654536937975e-07
-9.06456266095443e-06
5.0191997509193e-06
-1.86333153356972e-06
3.75156043639432e-06
1.22467543727807e-06
-2.19906749079517e-05
1.61438960445805e-06
-1.58872066361509e-05
-7.08681901066675e-06
-1.51088294290149e-05
-1.21745862896094e-05
-5.06591305425681e-06
-4.75491051905203e-05
-1.91761599948009e-05
-2.13273889158132e-05
-2.1559338098671e-05
-3.20861179427398e-06
-1.08187625468926e-05
-1.94866672177062e-05
8.45406418295292e-06
9.41414309868842e-06
-8.52995136592761e-06
-1.43030060613779e-05
-1.53292850972608e-06
-1.59434663263826e-05
-2.19101080984653e-05
-2.6224747018514e-05
-3.30481583061919e-05
-2.43045480276551e-05
-2.07443707386245e-05
-2.62331853595428e-05
-4.48737691629264e-05
-3.18307460713324e-05
-1.25249096942272e-05
-2.23414730414766e-05
-2.3949000714559e-05
-4.40968778943023e-05
-1.54166246571169e-05
-2.55715144164555e-05
-1.38859837550671e-05
-3.16130169160046e-05
1.08650401134236e-05
-2.4525588006543e-05
-1.80143780953082e-05
3.20618861997553e-06
-2.85468179644169e-05
8.58825195148371e-06
-2.38562117137453e-05
-2.02169704586064e-05
-2.17735270144753e-05
-3.94479656282191e-05
-4.49037793712921e-05
-2.912272580325e-05
-2.03869854771348e-05
-3.19303697229771e-05
-4.09136649316707e-05
-8.61566358323711e-06
-1.95853305986123e-05
-2.64291532348081e-05
-8.95138605867126e-06
-2.84771105507288e-05
1.71571842676359e-06
-2.46901292011091e-05
-1.5415208664024e-06
-1.01307042998325e-05
9.45568789005436e-06
-1.54717990134371e-05
-1.29117393408289e-05
-2.22410653744173e-05
-2.17279033506297e-05
-2.37946710755644e-05
-2.07125052590268e-05
-1.86594799244524e-06
-3.64956124777e-05
-2.66715592873706e-05
-8.66201753323014e-08
-3.5738873827641e-05
-3.10519588660803e-05
-2.00331574047564e-05
-8.694006633265e-06
-5.24731974588235e-06
3.96618327317732e-06
-8.04306780491454e-06
-1.64897967687704e-06
4.45708480534163e-06
-2.24905247440176e-05
-1.41515969316774e-07
-9.73233169470307e-06
-8.75477446771323e-06
1.64352276010242e-06
-2.83998809382336e-06
-1.36311724525299e-06
-1.58922162797776e-05
-8.95771964332332e-06
-1.85582508562807e-05
-3.59996927731226e-05
-1.41959716278754e-05
-3.77044017061827e-05
-2.24880224927471e-05
-3.12109351065057e-05
-3.19916984589671e-05
-2.89696346007507e-05
-1.49257723508408e-05
-1.57342485977782e-05
-2.31978397765269e-05
-2.01388941510409e-05
-5.24904880458329e-06
1.25215902008109e-06
-7.67329921744229e-06
2.47623522817891e-06
-9.04960158628376e-06
-1.28677590087513e-05
-5.07945124624844e-06
-2.32061801076013e-05
-3.0031918917274e-05
-2.042784791572e-05
-6.7829405551982e-06
-2.74373033920032e-05
-5.05627559841155e-05
-2.41224673323873e-05
-4.72111527179023e-05
-1.10715522430387e-05
-2.86858700145055e-05
-1.72152110643805e-05
-1.52271953544741e-05
-2.68878779853574e-05
-2.98603668258712e-06
-1.3030971596807e-05
-3.27896789914213e-05
-2.36109778104674e-05
-1.80470380528778e-05
-1.33013699402757e-05
-2.79134935761601e-05
-3.64313612746705e-05
-1.0716301014129e-05
-1.28633033734915e-05
-3.85893637610428e-05
-2.01231114851637e-05
-1.57695442113775e-05
-1.70547370901231e-06
-2.09125648722318e-05
-3.05947151708095e-05
-2.96011546810088e-05
-3.40196563777973e-05
-2.22681434925675e-05
-7.51359457817349e-07
-1.72455635461323e-05
-1.42107867296424e-05
-1.16212938059982e-05
-2.66659070609598e-05
-2.55638999716214e-05
5.98490248875762e-06
-2.7249869112245e-05
-1.23405663358345e-05
-2.88656467721336e-06
-1.40638498252187e-05
-1.93585654549031e-05
-1.35285450405414e-05
-2.48481457770527e-05
-2.07581327833749e-05
-3.60562404088695e-05
-1.72663838232032e-05
-2.12294393506089e-05
-1.80763254616975e-05
-1.55499782102475e-05
-1.64316498265097e-05
-1.75620512061793e-05
-7.70625204987062e-06
2.64996563458521e-06
-1.54131080240983e-05
-4.62914069243637e-06
-2.18682492493362e-05
-2.37934612127178e-05
-2.89490633080855e-05
-1.34888311895305e-05
-8.72646913743204e-06
-1.97113029935715e-05
-2.47755404878447e-05
-1.59239611100857e-05
-3.60242768485785e-05
-1.51687072924475e-05
-2.14921081065959e-05
-6.01998027918306e-06
-1.35296148320897e-05
-1.6812646923658e-05
-8.2401933023969e-06
-5.05524158381965e-06
-3.17930660358442e-06
-1.0130709615086e-05
-2.52201276852129e-05
-1.66275819319285e-05
-6.19684285316442e-06
-2.94874020383339e-05
-2.48005501262811e-05
-1.93061325280165e-05
-1.22227995455792e-05
-2.60976595300885e-05
-3.02943802044128e-05
-2.81423438248028e-05
-2.33950392595837e-05
-2.51791124408663e-05
-1.25078888352025e-05
-3.87180139891051e-05
-2.88748808610501e-05
-1.69142693820601e-05
-2.00136965360923e-05
-1.29203710744958e-05
-2.00953174477247e-05
-2.54008584982561e-05
-1.28133539672977e-05
5.90611803660404e-06
-1.19230114684699e-05
8.3369122434339e-06
-1.67664370022994e-05
-1.81715366389838e-05
-8.49455096065949e-06
9.38568292870096e-08
-2.21880704552902e-05
-1.56636506213619e-05
-2.14116697216768e-05
3.55814369657505e-06
-1.75969414236199e-05
-2.69647958483204e-05
-2.39911180258713e-05
-3.85354820861925e-05
-1.9813134048e-05
-2.23236635648294e-05
-2.83293421657529e-05
-6.92881483148592e-06
-3.33002032399993e-05
-2.52771561164096e-05
-7.37382280375861e-06
-1.70214668977129e-05
-2.91372610675262e-06
5.95256377110604e-06
-4.32957463909923e-07
-1.83197120559053e-05
-2.79773409902236e-07
2.64659590639564e-06
-6.36027405477549e-06
-5.26711132024857e-06
-7.187814091232e-06
-2.89532626906517e-05
-7.46295734076974e-06
-2.83044834058482e-05
-1.43653155946969e-05
-1.13915038684308e-05
-2.77741811726299e-05
-1.72278683931448e-05
-1.32826905374099e-05
-2.85358850917905e-05
-1.32561200266008e-05
-1.18378867624633e-05
-2.45582281375228e-05
-1.07117812127042e-05
-2.24106808732443e-05
-1.54491332764102e-05
-2.86858555431772e-05
-2.42026475724314e-05
-2.65401324523e-05
-2.44708589514812e-05
-1.00436640688876e-05
-1.11288116288217e-05
-2.73996394011019e-05
-2.23552086147456e-05
-8.68800873971318e-06
-2.72617640200677e-05
-1.67988254655286e-05
-2.62593267699913e-05
-3.47755883967678e-05
-1.58828657885553e-05
-9.83271314012921e-06
-5.20204999424027e-06
-1.57433091002327e-05
-2.96417169768447e-05
-2.29633603161225e-05
-2.86790570892059e-05
-3.11580024862627e-05
-5.77247528212852e-06
-1.58227112682551e-05
-2.40857337268674e-05
-2.35134570866864e-05
-2.39587961053414e-05
-2.70410080804837e-05
-1.362195717521e-05
-1.91475763126463e-05
-1.3563122426579e-05
-1.41660322950809e-05
-2.25618797966874e-05
-2.4202477637051e-05
-2.1471394250154e-05
-2.34218941675188e-05
-2.25266767559245e-05
-2.56581235827085e-05
-2.88922540025378e-05
-3.06160384458144e-05
-3.12284860060108e-06
-3.33910201865647e-05
-3.87016008702132e-05
-1.73137605481068e-05
-1.71562942216151e-05
-4.55443524276021e-05
-4.05441838047829e-05
-1.67066642020374e-05
-1.60298123158666e-05
-1.18276968837207e-05
-2.00759085992086e-05
-1.24359360088847e-07
-4.3606613167037e-06
-3.072468148001e-05
-3.32931200639716e-06
-1.47617828734161e-05
-8.66233513188312e-06
1.50543017821219e-05
7.18068793325934e-06
-1.8308416732053e-05
-2.55883384975887e-05
-7.5570918705254e-06
-4.70966412891075e-06
-1.08786490906622e-05
-3.4938337984274e-05
-2.83343005131121e-05
1.03891931387743e-06
-2.12378809265481e-05
-2.6690327365104e-05
-2.18479974797579e-05
-8.24361999363651e-06
-7.65824136784623e-06
-1.55784014737067e-05
-4.21691644936488e-06
-2.16856146847582e-05
8.23951503479058e-07
-1.53497416883732e-05
-1.21502683711396e-05
-9.16672830001795e-06
-1.36371261513978e-05
1.10910032389427e-06
-7.86635645871132e-06
-1.63941565468317e-05
-2.26382691785402e-05
-1.64774315167687e-05
-3.30055563768194e-05
-2.45338385445148e-05
-1.41646030687887e-06
-1.39414316792589e-05
-2.73309877973338e-05
-3.40952419586501e-05
-4.14974557851204e-05
-1.70782270775848e-05
-1.15403166724905e-05
-2.70499589015607e-05
-1.1158141328169e-05
-3.79603789859465e-05
-2.40115216637636e-05
-1.48668742370675e-05
-1.92167315246028e-05
-9.18030866048169e-07
-1.29500011017507e-05
-3.27324844646738e-06
-4.66398988241816e-06
-1.43396068869889e-05
-3.33981764827452e-05
-1.85569954831036e-05
-2.41785517543933e-05
-3.67129970648081e-05
-3.86413754664689e-05
-2.009462612651e-05
-1.89423941660536e-05
-4.54492962811153e-05
-3.39529362851907e-05
-3.24958095620199e-05
-9.24762147469611e-06
-2.29065343590133e-05
-2.49178253353329e-05
-4.32213357912265e-06
-2.41147633359443e-05
-2.66369352888793e-05
-6.79641556150314e-06
-3.48180125557413e-05
-1.17751999386002e-05
-1.36276512795518e-05
-3.17024803606464e-05
-2.58862207924141e-05
-3.28357244724402e-05
-2.68970805937247e-05
-1.8956227915475e-05
-1.11274758445769e-05
-3.41267316962845e-05
-1.11675712836671e-05
-8.12149508534226e-06
-1.68639682258234e-05
-6.06505684546772e-06
-2.40903950443558e-05
-1.64489418103238e-05
-9.67468715716201e-06
-1.20844252515774e-05
-8.57299383166248e-06
-1.73761602349741e-05
-1.61290702730913e-06
-9.87814140087437e-06
-1.61704757747803e-05
-2.44833704498582e-05
-2.60704263256805e-06
-1.26345050725161e-05
-3.03215528788359e-05
-1.51912871423209e-05
-5.5908762013792e-06
1.55190036983824e-06
-3.22249494682619e-05
-1.79974233825079e-05
-2.20316512462601e-05
-2.05129752967486e-05
-2.78357763068445e-05
-2.01834521197326e-05
-3.10126598736191e-05
1.06552111363246e-06
-1.20825287976092e-05
-3.22729545469682e-06
-1.42948785854185e-05
-2.86018212924973e-06
8.47275860265773e-06
-1.96950707325692e-05
-1.2458234181406e-05
-9.74920677531975e-06
-1.05413643647314e-05
-2.52245204384314e-05
-2.70206181748447e-05
-1.41768863612283e-05
-7.18935325804338e-06
-1.83264955652443e-05
-1.64673370314801e-05
-2.95039486265259e-05
-1.33012112596341e-05
-2.24694526995431e-05
-3.68013818534497e-05
-2.53073094033929e-05
-2.67133854276224e-05
-9.09419625666288e-06
-2.11860109190914e-05
-2.05201063062194e-05
-1.08848516454964e-05
-7.18496552953091e-06
-1.45145051134133e-05
-1.9870807193909e-05
-2.67217108968907e-05
-8.56259200413367e-06
-1.91739661671822e-05
-1.47848302304939e-05
-2.25006602107607e-05
-2.14374991212868e-06
-9.24511623254256e-06
1.30883108067044e-06
-2.20351891191616e-05
-2.57342372478071e-05
-1.88961856734967e-05
-1.70554901795866e-05
-2.81196862760139e-05
-4.4576869589906e-06
-2.90675224743681e-06
-1.47754989679597e-05
-2.92460588065532e-05
-7.82463088675219e-06
-6.26844734153338e-07
-1.78387079671739e-05
-1.2891116009521e-05
-1.88919989782514e-05
-4.677562219423e-06
-9.59329046881095e-06
-7.05082605384885e-06
-2.35243778416244e-05
-1.95600773152431e-05
-9.64807196771766e-06
-5.11774709750144e-06
-9.41607698928271e-06
-1.25137372009797e-05
-1.187431915303e-05
-2.55580037167145e-05
-1.08129147461991e-05
-1.17778493598986e-05
-2.37110500552759e-06
-8.77317307127575e-06
-1.86802443378346e-05
-8.7218386781742e-06
1.08106077234155e-05
-3.47657403755762e-05
-1.40592202754004e-05
-4.80549591845706e-06
-1.92779510644264e-05
-1.99785885342186e-05
-1.83017328583573e-05
-2.89050845979686e-05
-3.58201008305715e-05
-4.67356219036556e-05
-8.26623387888689e-06
-2.61314037234324e-05
-1.32119784896971e-05
-6.35721881804348e-07
-3.01108791309811e-06
6.61462546710071e-06
-9.3946800143217e-06
1.44089176973257e-06
-9.77590050859637e-06
-2.39672484446505e-05
-4.37011726440267e-05
-3.09760285084489e-05
-1.42076602268599e-06
-1.70080184469838e-05
-2.11202314457728e-05
-1.92568014847002e-05
-2.83274061961937e-06
-3.0759836559339e-05
-1.01906461244272e-05
-2.15640276415581e-05
-1.79339283689808e-05
-1.80450898812027e-05
-2.34748299791735e-05
-2.31118660988653e-05
-1.31058859595736e-05
-2.40131082091317e-05
4.13915850317083e-06
-1.41352661519507e-05
-1.16562110403744e-05
-2.15596983306462e-05
2.92051557927207e-06
-2.38870250729161e-05
-1.87603430329044e-05
-2.25249243246933e-05
-2.15306985899837e-05
-1.88488554232934e-05
-2.74511163066928e-05
-1.74990970415648e-05
-3.72418911954615e-05
-1.05709836035869e-05
-1.75503525486259e-05
-2.70149007540801e-05
-2.39041396827782e-05
-3.76091711296234e-05
-6.44526842648316e-06
-2.32497200494839e-05
-4.11204035099768e-06
-7.1718484276304e-06
-1.75503955765206e-05
-1.67367875178877e-05
-4.96753017142327e-06
-2.20388957680082e-06
-1.6163545972175e-05
-3.13499807215932e-06
1.2476022120903e-05
-1.83809088628595e-05
-1.97987223810096e-05
-1.9981219287367e-05
-1.80800727862666e-05
-1.6511292089758e-05
-2.34362015663486e-05
-1.61602714193628e-05
-1.29887186735668e-05
-2.19711681333186e-05
-1.50013611694877e-05
-1.33339790615976e-05
-1.6225945264448e-06
-3.4360517975976e-06
-1.26047566031796e-05
9.89414948275395e-06
-2.62281420262956e-06
-8.01042524664775e-06
-2.13442808644027e-05
8.47271980548075e-06
-2.01187090835759e-05
-7.86529267519779e-06
-1.9831855887465e-05
3.49808304681314e-06
-2.86801281714131e-06
-1.91621558040275e-05
-1.00786092155471e-05
-2.36556550505544e-05
-4.43059005084244e-06
7.60930410555475e-06
-9.509690831039e-06
-4.42131825331413e-06
-2.0468689340977e-05
-4.98025505751732e-06
-1.55692276827602e-05
-2.21034638294149e-05
-5.21314792676502e-06
-2.03044827708008e-05
-8.65694135344319e-06
5.02595297628419e-06
-2.02092594705399e-05
-1.73235680146156e-05
-2.13249484490104e-05
-2.4000582814722e-05
-2.49760376212262e-05
-2.14680037427327e-05
-1.04202205046322e-05
-3.48664841325853e-05
-4.9266485945826e-06
7.83478390663095e-07
-2.97024982004933e-05
-3.42014790387e-05
-2.84414585206024e-05
-3.66642982962872e-05
-2.75769202244178e-05
-3.3649400990629e-05
-5.09890608584531e-06
-1.29977685098388e-05
-1.45127577867836e-05
-1.33471232838347e-05
-2.5695020183213e-05
-8.58346518862211e-06
2.41582234966569e-06
-2.18579375742037e-05
-1.19108442905532e-05
-1.91917468997209e-05
4.45620899867604e-06
5.29556588562029e-06
-2.60343375229878e-06
-1.26143740679047e-05
-2.3185663366099e-05
-2.1360072707222e-05
-2.29184239306437e-05
-3.11740370988443e-05
-5.84347164842856e-06
-2.29065464597468e-05
-7.7991424721019e-06
-2.3353412321071e-05
-1.9103721714528e-05
-2.09470532825566e-05
-2.03081973603556e-05
-1.56847249594993e-05
-2.46683287544355e-05
-1.92044999074023e-05
-3.19135398103598e-05
-2.11294600450238e-05
-1.4675942606625e-06
-2.46869309130267e-05
-2.8297685913474e-05
-1.63683689938772e-05
-3.19594288720271e-05
-1.81944481520179e-05
-4.10857061999103e-06
-3.13826505624762e-05
-3.86199176637165e-08
-1.96816120193057e-05
-9.60568755194037e-06
-1.06819297707737e-05
-1.09285230413099e-05
-1.98576435818116e-05
5.5752434214063e-06
1.35989556668898e-05
1.69968359406513e-06
-7.80683224626791e-06
-8.08226532713124e-06
-8.29558657190848e-06
-3.60390692439473e-06
-2.73113896578283e-05
-3.19548481753548e-05
-5.85559106807845e-06
-2.2149929381401e-05
-1.55801832746291e-05
-1.30853549210251e-05
-1.27507055254187e-05
-2.54369394595323e-05
-1.89801510783418e-06
-2.35840082874062e-05
-2.12835601620806e-05
-1.96964720757423e-05
-1.12581585808417e-05
-7.57823686733003e-07
-2.36459990849651e-05
-2.13928981943274e-05
-6.00986506058652e-06
-1.3129931501622e-05
-1.07885398739382e-05
-2.1867048273121e-05
-2.763893422287e-05
-1.93761601294002e-05
-1.87442734393232e-05
-3.57363995851729e-05
-4.48356972725811e-05
-1.88282029412379e-05
-3.69559775328406e-05
-1.5129705629243e-05
-2.59254021943501e-05
-1.89693932745484e-05
-3.25446641929594e-05
-3.07260086990328e-05
-1.75531580225149e-05
-3.11487407804816e-05
-8.7956288885469e-06
-8.79858853653983e-06
-1.97045255402005e-05
3.49083358962994e-06
-9.89115709770654e-06
3.80622910211779e-06
-1.72933630242449e-05
-2.16551168460118e-05
-1.07236956572799e-05
-2.12965485434537e-05
-1.84244714627779e-05
-2.98412199037604e-05
-2.04118171561777e-05
-1.37658900338749e-05
-2.72356410330973e-05
-3.01433768406553e-05
-3.0998525418223e-05
-1.71428803341048e-05
-2.98019994351205e-05
-3.30059256001173e-05
-2.37320098047685e-05
-2.6761048249073e-05
-7.34283690225159e-06
-8.86989893995913e-07
-6.07873210238167e-06
-1.94686867217991e-05
-1.44367545448888e-05
2.36005521725107e-06
1.31152626608293e-06
-4.40149737074391e-06
-2.30742421058209e-05
-7.5054133375397e-06
1.83713356098312e-06
-1.89519290885514e-05
1.19069441113914e-05
8.74456326725554e-06
-9.34280145724123e-06
-1.68066573592471e-05
-1.88962308817492e-05
-3.18394386229518e-05
1.44648002886951e-06
-9.36554325162306e-06
-8.38910866022866e-06
-1.88392878142041e-05
-2.58884224237031e-06
-1.08508835182492e-05
-3.14559502759212e-05
-5.29216298724003e-08
2.28397090442728e-05
-3.53059392942871e-06
-2.07503445280795e-05
-9.72656536172884e-06
-1.11090129134886e-05
-4.10996840576596e-05
-8.99148307225047e-06
-4.3770898936557e-06
-2.54755299779086e-05
-4.50785952977797e-06
-6.1677926971498e-06
-2.01535543199814e-05
-3.23338473887718e-05
-1.93735350235179e-06
-1.78770728216855e-05
-1.39199240313867e-05
-4.3279974661979e-05
-1.53415985694836e-05
-1.49157692955291e-05
-3.79390293004131e-05
-7.35371123253877e-06
-1.99599412372828e-05
-1.52759885751875e-05
-1.45676011065972e-05
-2.39166401588875e-05
-3.29585340456946e-06
1.33040009777277e-05
-1.69209527534579e-05
-1.95719301732369e-05
-2.52556118827376e-05
-9.47937581501651e-06
-2.75219152889086e-05
-3.03771166405269e-05
-3.52475791720094e-05
-1.98646028236719e-05
-2.23190348655498e-05
-3.22768175554475e-05
-3.70988253703062e-05
-2.45594595998508e-05
-2.26809401983029e-05
-2.48455604227091e-05
-1.23130844572535e-05
-1.19879789762248e-05
-7.52421486355179e-06
-1.92749333396665e-05
-3.98709335271319e-05
-2.14654597024464e-05
4.65712154598879e-06
-1.53813589183073e-05
1.94722851164261e-07
-2.10096886859748e-05
-1.01252414387715e-05
-1.54964285562575e-05
-3.80913461646774e-05
-5.86988218120688e-06
-2.31408149253867e-05
-2.96679207703376e-05
-1.99108493341345e-05
-1.5810594619764e-05
-2.59358027203925e-05
-2.74076582111291e-05
4.9949499598648e-06
-9.4939146106785e-06
-1.04182451287845e-05
-7.77744449627163e-06
5.9533980703258e-06
-1.31188781892892e-05
-2.009375930372e-05
-9.93659050392219e-06
4.65260351766058e-06
-1.19876418410283e-05
-1.94972240820661e-05
-3.06510821475431e-07
-1.76287029050471e-05
-1.65525617024975e-05
-1.77759300087045e-05
-1.6894395363282e-05
-3.61505788616673e-05
-2.02212190163964e-05
-1.96695326726818e-05
-2.40090447182305e-05
-2.38949573190578e-05
-4.3092904259955e-05
-1.31176142407109e-05
-2.62251350902229e-05
-1.32754275074853e-05
-5.22830971490588e-07
-8.48298379450058e-06
-5.56304405900316e-06
-2.42687108563436e-05
-2.02846433902461e-05
-1.21397198607337e-05
-1.16739052451774e-05
3.68974875521856e-06
-1.42104719749975e-05
-5.36681743462361e-06
-2.01132298529887e-05
-3.01065187677294e-05
-1.15590541188724e-05
-2.58903946453951e-05
-8.82006710784511e-06
-1.64447019046817e-05
-4.19683022725047e-06
-2.50721295830754e-05
-2.07021795452601e-05
-2.17120992614354e-05
-2.75513850607269e-05
-1.82132523854382e-05
-3.6805108934873e-05
-2.9401360765604e-05
-2.19704865888171e-05
-1.77539670394308e-05
-6.32524056512381e-06
-2.97955072778747e-05
-2.04452761954692e-05
-1.50132250521288e-05
-1.33664182231746e-05
-2.29625059384689e-05
-1.83595508509449e-05
-2.22393973215273e-06
-2.39646223577903e-05
-2.04054094850342e-05
-1.6845173891992e-05
-2.76073426516562e-05
-1.22071365476906e-05
-2.30176902368062e-06
-2.01968342887159e-05
-1.77346313812154e-05
-5.31765623761495e-06
-1.20816972245514e-05
-2.42984472801736e-05
-1.2835919558986e-05
-1.10725312641086e-05
-2.88062585738434e-05
-1.14214850082373e-05
-4.06048754510505e-06
-8.42849075190426e-06
-1.75414591759073e-05
-2.00916116105769e-05
-3.45585524194867e-06
-1.24555184201006e-05
-3.98946590406164e-06
-1.09708060361623e-05
3.68865958245378e-06
-3.16080767478145e-05
-3.17780149644482e-05
-2.49454218299263e-05
5.04111721507507e-06
-1.24273322582881e-05
1.29386245979737e-06
-2.07001695881306e-05
-1.1230895091134e-05
-2.33103800833732e-05
-1.95183713022596e-05
-1.9430807137731e-05
-6.27272239259571e-06
-1.13703059654742e-05
-1.77953584886189e-05
-1.67025694905799e-05
-2.83960416222364e-06
-4.80189524255892e-06
2.33239870822052e-05
-1.62013379887255e-05
-3.15359788972193e-05
-1.41728208662756e-05
-2.11312932042409e-05
-2.43852830614311e-05
-1.73086905212434e-05
-7.69829328361204e-06
-1.96631254299844e-05
-8.40803484938941e-06
-1.63616593370837e-05
-1.22482741062091e-05
-5.78669162684003e-06
-1.12075118950622e-05
-3.49921279960067e-05
-2.53339304796686e-05
-7.34309239885159e-06
-2.24155177704389e-05
-1.42873997488434e-05
-1.34775816726248e-05
-3.32341855693399e-05
-3.35115605524791e-06
-4.64660247251055e-06
-2.64707340771687e-05
-9.99684580185652e-06
-2.05435889699702e-05
-8.59616845224435e-06
-9.5793985577641e-06
-5.9171631175442e-06
-1.18586025373966e-05
-1.445732384669e-05
-2.44031628697957e-05
-3.74887982832317e-05
-2.72114562083223e-05
-3.17335413624676e-05
-1.69675702665892e-05
-2.5006434418294e-05
-2.6891077029638e-05
-4.364131116331e-05
-1.29090118632868e-05
-1.57017500541078e-05
-2.22789832585549e-05
-2.66886509954927e-05
-1.78896641973066e-06
-1.22769591747624e-05
-1.31914587313423e-05
2.6827502894722e-06
-1.42050586220857e-05
-1.545352137867e-06
-1.98556624545805e-05
-3.56978356028808e-05
-8.18850091451975e-06
-2.23010348376406e-05
-1.69738987700868e-05
-3.52293781705356e-05
-3.17078770998201e-06
-2.75228621111196e-05
-1.66946960832223e-06
-4.78198524902658e-06
7.99184326986104e-06
5.63572923922567e-06
-1.76943665672585e-05
-1.52386077992785e-05
-1.39644361962615e-05
-2.71515416211507e-05
1.8483416410259e-06
-1.39461957592671e-05
8.97229809760975e-06
-2.02376897819948e-05
-2.15794336097838e-05
5.55771259311241e-06
-2.15097484573309e-05
-3.07908406353134e-07
-3.50468592790145e-06
-6.76085334959721e-06
-1.72323384175724e-05
-3.10545972124495e-05
-2.72631325850693e-05
-1.21726758909645e-05
-1.95300438932321e-05
-9.83411745800916e-06
-1.67134071220018e-05
-2.65660966178067e-05
-4.5426243009063e-06
-1.27977148922243e-05
-1.85722758266371e-05
-1.75475288894933e-05
-1.02029198527342e-05
-1.12390158823785e-05
-9.2372657666689e-06
-4.50204063036322e-06
-1.51105155138954e-05
-1.76039381696206e-05
-6.62182394128731e-06
-9.90386504631175e-06
-3.09095483247304e-05
-1.73915156953969e-05
-2.15285101174772e-05
-2.95203927129907e-05
-3.10396852286447e-05
-3.94290557902493e-05
-2.34169579840697e-05
-1.99875546171649e-05
-1.30890523223e-05
-3.02692670295789e-05
-1.3196517015073e-05
-2.76907383782123e-05
-3.61968166725165e-05
-2.53053468340564e-05
-8.88462785400727e-06
-2.1012342146703e-05
-2.81175066233939e-05
-1.97774757166205e-05
-3.08839467262039e-05
-3.07762744102193e-05
-3.44190235256665e-05
-3.75454322560855e-05
-2.83879232775444e-05
-2.50171680773734e-05
-3.29689235292937e-05
-2.35797458507262e-05
-2.51411556153746e-05
-1.05601148778022e-05
-3.61314981881291e-05
-1.285696373843e-05
-2.82881625198902e-05
-1.02995495498416e-05
-1.11259276519535e-05
1.0025922063855e-05
-1.30085463320442e-05
-3.80650232765711e-06
-2.50921421389318e-05
1.16153906376256e-05
-1.99483622524102e-05
-4.02633848747524e-05
-1.37323515830735e-05
-2.21801694387614e-05
-3.05222319521043e-05
2.12583672864713e-06
-1.83536251545703e-05
-2.73544863164258e-05
-1.94248495805031e-05
-2.82856490320166e-05
-1.10407019960356e-05
-1.36220730887465e-05
-1.00645194248021e-05
-3.07444121340616e-05
-1.88306844085173e-05
2.92046247726728e-05
-2.67675761121268e-05
2.28011009722818e-06
9.46478866572911e-06
9.72628244703413e-06
-3.20158080999494e-05
-3.37080678450849e-06
-9.65809701176316e-06
-2.04706742005465e-05
-1.73724215881871e-05
-2.77992321151827e-06
-1.97661036740623e-05
-1.83974818735045e-06
-1.33699395377375e-05
-1.48088021938879e-05
-2.56561666849487e-05
-3.24340848932619e-05
-2.52054013802263e-05
-2.56040566980585e-05
-1.13364762534128e-05
-3.6349079913754e-05
-1.02488318772719e-05
-1.3397808825596e-05
-2.04751705436127e-05
-3.12118544124222e-05
-2.51252711261238e-05
-1.57548631484217e-05
-1.77217451688494e-05
-1.75785931077195e-05
-3.19048640941122e-05
-1.96459747304561e-05
-2.09350590793808e-05
-1.67284034317017e-05
-1.9918359253622e-05
-1.87173098073959e-05
-2.58533422825034e-05
-1.28828124640945e-05
-2.54932377617999e-05
-1.98525894690138e-05
-3.16441590166451e-05
-3.19092472253795e-05
-2.28289058497179e-05
-1.00849312420605e-05
-2.29902653243645e-05
2.24172257116977e-06
-1.54121510270782e-05
-1.5488904276505e-05
-1.488442565123e-05
-8.60127717983926e-06
-1.75470466830262e-05
-2.29517575313171e-05
-1.49421281660363e-05
-3.72549100710573e-06
-3.22255164559934e-05
-3.23255797405203e-05
-3.13899265327792e-05
-3.09475621480242e-05
-3.18142592825721e-05
-1.58251041307376e-05
-3.987507281559e-06
-8.40173690014385e-06
-1.77423720974487e-05
-2.36404709099897e-05
-1.61952790482794e-06
-1.54536964371602e-05
4.36662767669736e-07
-7.78241440423163e-06
-1.05452315878096e-06
-7.41283623891655e-06
-9.4470763517391e-06
-2.02394229902515e-05
-5.41893436909058e-06
-2.23297051008732e-05
-9.49820518392963e-06
-3.0759370153471e-05
-8.1343074644653e-06
-1.14567567887733e-05
-2.0031504285765e-05
-3.28469535072204e-05
-2.21263971832587e-05
-1.38104608681351e-05
-1.73033338985786e-05
-1.48701330906076e-05
-3.32100373265637e-05
-6.45258070707104e-07
-2.13913638767248e-05
-2.3442052362817e-06
1.21010862924996e-05
-4.65241254561739e-06
-1.8561531789101e-05
-1.4500420986286e-07
-7.0664514507226e-06
-3.54325464581591e-05
-6.49117608806193e-06
-2.01338735959938e-05
-2.51605335027734e-05
-1.01881834297777e-05
-1.60813197409682e-05
-1.36201945930921e-05
-2.60130867003861e-05
-2.3724300421744e-05
-2.65326144525908e-05
-3.13797960561654e-05
-2.31816884599374e-05
-1.78873484855873e-05
-2.77859727157526e-05
-2.1438722955716e-05
-1.93972478378888e-05
-1.264840461628e-05
-2.69781353399484e-05
3.15046426136542e-06
-2.87154427182052e-05
-3.2881491039571e-05
-2.20909376774309e-05
-2.08464670783208e-05
-2.52423656078745e-05
-2.13438987642795e-05
-3.18601740047801e-05
-3.14977237648355e-05
-2.30334841917297e-05
-2.10552582175184e-05
-1.50438616774138e-05
-3.35965714345998e-05
-1.56910836471213e-05
-7.43783440456791e-06
-2.01480307020479e-05
-1.33190200405866e-05
-2.43822748209939e-05
-1.0808344149682e-05
-2.67811434787553e-05
6.39826350327534e-06
-1.30706128925602e-05
-3.31601629258184e-06
-4.21244378914307e-05
-8.33239287004789e-06
-2.4663291063801e-05
-2.56159395504462e-05
-1.18352807476431e-05
-2.55607905948443e-06
-2.73948231841157e-05
-2.7193801572942e-05
-8.94573583926944e-06
-2.74247899762606e-05
-2.96723497800642e-05
-1.44679784216378e-05
-3.29930919985873e-05
-1.84252891581174e-05
-1.2790760936998e-05
-1.00998765998932e-05
7.77693061071028e-06
-1.71512107790209e-05
-1.41375261899227e-05
-1.65548939767451e-05
-2.02813105099131e-05
-2.00855377320527e-05
