# Supplementary material for: Research on computational propagation and identification of mine microseismic signals based on deep learning
Source: PLoS One. 2025 Oct 22;20(10):e0334641. doi: 10.1371/journal.pone.0334641 (PMC12543183; doi:10.1371/journal.pone.0334641)
Supplement: S10 Data — (ZIP) [file pone.0334641.s010.zip › 000101100001673.xlsx_0.txt_24.txt.txt]

-1.47712098143507e-05
-1.66558357096861e-05
-3.27048026193077e-05
-1.86381562101182e-05
-1.75870279537193e-05
-1.89000165065036e-06
-1.11384715541253e-05
-3.46972305746132e-05
-1.90009243489842e-05
-1.45685938375413e-05
-8.90618734284344e-06
-1.3418048697011e-05
-4.10382048135254e-05
-2.04356487370518e-05
-4.05198300847325e-06
-1.7511891176294e-05
-1.3379110423605e-05
2.47907708798351e-06
-1.11366791273961e-05
-8.43942897513762e-06
-2.30831236291436e-05
3.31906574810159e-07
-3.44926939500258e-06
-2.51470872921817e-05
-2.21523604546524e-05
-3.18951605083002e-05
-1.52978412224837e-05
-1.0435691463917e-05
-6.18571889909026e-06
-7.2162786914615e-06
-2.08030010072424e-05
-2.17033897552526e-05
-2.09637058264032e-05
-1.82044343601656e-05
1.81299576739644e-06
-3.34441261502417e-05
-1.46854518371763e-05
-1.27058240552837e-05
-6.91966946603138e-06
-1.26634111446176e-05
-3.45547767112532e-05
-2.99099448673892e-06
-1.53621390933724e-06
-1.21375329209901e-05
-1.05347990019891e-05
-1.47379873685019e-05
-2.17630358195269e-05
-1.35899930985306e-05
-1.8967246232147e-05
-1.38178683680271e-05
5.56020534140407e-06
-2.21104197056944e-05
4.90489080273163e-07
-6.99395384163038e-06
-2.8588872251225e-05
-3.91282182093309e-05
-1.93969976493688e-05
-3.20302187800563e-06
-6.007963831605e-06
-1.26242627717132e-05
-1.1148734925338e-05
-2.46029359594476e-05
-9.64230698767424e-06
-1.92064270947967e-05
-1.57375475632035e-05
-6.98927149796128e-06
-4.74130636916814e-06
-2.01022798984545e-05
-2.19307528826458e-05
-4.94537369363067e-06
-1.36672450082875e-05
-3.66244064152525e-05
-2.96682963915577e-05
-1.19675884821546e-05
-1.86689145876777e-05
-1.84235358574055e-05
-3.228140414034e-05
-1.06478772589286e-05
-1.19764198508851e-05
-1.83336530674774e-05
-9.66154869660903e-06
-1.5178239773177e-05
-1.79573177679685e-05
-1.49343183393205e-05
-6.69153504196874e-06
-2.90485286915923e-05
-2.43497663870344e-05
-5.49130665851044e-06
-1.65496618221202e-05
-9.52571713515468e-06
-3.18756313589471e-05
-4.06643353203031e-05
-2.53693110046506e-05
-2.52107676639759e-05
-2.77605070813599e-05
-2.51734474530287e-05
-2.49629342592626e-05
-2.44146921964598e-05
-3.08422512879262e-06
7.40940989498155e-06
-1.40635892995514e-05
-2.13354244599408e-05
-1.17672340242403e-05
-6.62869588189532e-06
-2.12583764163789e-05
-2.78019677979061e-05
-2.14108172342136e-05
-1.22872849175151e-05
-8.99165366499368e-06
-2.03021679527182e-05
-1.81603837467195e-05
-7.68216723224546e-06
-1.7061431352304e-05
-1.67917916729293e-05
-5.42396133710328e-06
-1.40739617451313e-05
-1.33028142903321e-05
-5.29180873696172e-06
-8.05973769398083e-07
-6.04595438280706e-06
-1.095682115106e-05
-1.84509675193618e-07
-4.56854828279272e-06
-1.18218551339036e-05
-2.22824171041053e-05
-1.41300186326942e-05
-1.60770784393538e-05
-8.33039584420572e-06
2.3859674743734e-06
-1.72667628698476e-05
-3.94948286154395e-05
-1.92441119390065e-05
-2.7058471870729e-05
-1.86277139128986e-05
-2.05137231797394e-05
-1.63487323246258e-05
-2.0474000553295e-05
-1.63850257749535e-05
7.18279235282646e-06
-1.10158550217209e-05
-2.23555613923177e-05
-1.38431031112097e-05
-1.96119572892543e-05
-1.47680854648085e-05
4.38470117675029e-06
-1.92555549602059e-05
-1.51351398426716e-05
-3.43531863683829e-05
-3.23311000351321e-05
-3.21774152672225e-05
-2.13142461174532e-05
-2.8585199082826e-05
-1.12059673816011e-05
8.45793973639296e-07
-2.16668240391848e-05
-1.52825038516229e-05
-2.0038627261204e-05
-1.74672375761209e-05
-1.8296427501908e-05
-1.71793159084811e-05
-2.08560384984114e-05
-1.63826319719027e-05
-1.4374128384331e-05
-6.85904442501475e-06
-4.67481616674916e-05
-3.10209490831388e-05
-1.21246683724647e-06
1.77461731745684e-07
1.27395428676503e-06
-3.06216012654343e-05
-2.27502582084533e-05
-2.33624689889669e-05
-1.6376256054502e-05
-2.85579789275627e-05
-2.0715412032833e-05
-1.60494269670914e-05
-2.31391275371464e-05
-6.89033448515686e-06
-2.31810788557332e-05
-2.24675750778226e-05
-2.188126930642e-05
-2.27123624034996e-05
-2.53274223243525e-05
-1.6094864858221e-06
-1.19795734199159e-05
-2.01495087414645e-05
-1.76769995767444e-05
-7.78595642952097e-06
-1.58913021764518e-05
-1.8098506584175e-05
-1.34017852498153e-05
-6.50673332955821e-06
-2.04325082403661e-05
-4.33279833339498e-06
-2.75202788298661e-05
-1.25454276597523e-06
-1.16901692792973e-05
2.55149984041909e-06
-1.55318252811827e-05
-2.19115540806972e-05
-2.49940487513365e-05
3.47322628937729e-06
-1.88450869959196e-05
-1.48195768642333e-05
-7.0680914503889e-06
-1.19323835981051e-05
-4.79131285544277e-06
-1.00988966123898e-05
-1.3827002691022e-05
6.00193888926904e-06
1.86807448437239e-06
-4.39282658989036e-06
-2.68618450962231e-05
-3.91228889426035e-05
-9.87764606927567e-06
-1.43983770566456e-05
-2.11772478397708e-05
-1.21724665412793e-05
-4.28868903498874e-05
-2.64833057413815e-05
-3.44788468087737e-05
-3.26467775361733e-05
-2.08198153040538e-05
-1.97245838087232e-05
-1.50650981891825e-05
-1.2914956377598e-05
-2.39164653881688e-05
-1.00372948135429e-05
-1.49424848165825e-05
1.11012737204827e-05
-2.79498291146076e-05
-1.79266374273684e-05
-2.04262927897841e-05
-4.08658517518545e-06
-1.2349907784907e-05
-3.05422270895986e-05
-1.12343401919877e-06
-2.66524210263167e-05
-3.94014521015647e-05
-3.29891576011871e-05
-2.38808627508729e-05
-3.50259469408024e-06
-2.64739183889562e-05
-2.73859441981363e-05
-2.62948376554846e-05
-2.48327480485413e-05
-3.63638460132523e-05
-4.58726185899574e-05
-1.33827778018855e-05
8.20811080217955e-06
-1.43450574692903e-05
-1.44451983155185e-06
-1.82720677295593e-05
-2.84540977506463e-05
-1.51980407220811e-05
-2.2813218422808e-05
-2.75529248502444e-05
-3.8356516222868e-05
-1.8316435412714e-05
-1.70965547139781e-05
-1.91117500298998e-05
-7.51023433105976e-06
-1.15742878939574e-05
-1.9376273720038e-05
-1.39826721335256e-05
-2.07656706984075e-05
-1.55868936345567e-05
-9.37176613619027e-06
-9.69744346958731e-06
-2.8163560633257e-05
-1.83130992547693e-06
8.12217386691028e-06
1.31380736643887e-05
-8.55393996504965e-06
-6.5102673731909e-06
-5.05908481317388e-06
-1.67371531801937e-05
-1.49698245795091e-05
-6.19085209707501e-06
-1.64517807628188e-05
-2.38589339108678e-05
-3.14192234269565e-05
-2.32077902853776e-05
-1.1912437491462e-05
-2.16101957194092e-05
-4.46912162983807e-05
-1.50280467342864e-05
-1.53806804332425e-05
1.54003220710037e-07
-1.31336682215613e-05
1.20357154262687e-06
-2.73554818675163e-06
-1.96032639289639e-05
-8.4720554384653e-06
4.15289421162124e-06
-7.31798009336163e-07
-1.35852580389718e-05
-7.31049719897757e-06
-1.25457182252454e-05
-1.26927841318547e-05
-1.97667434753379e-05
-3.21618100099169e-05
-1.25203841482484e-05
-1.54808835167561e-05
-1.93466531305046e-05
-2.44495650873539e-05
-1.13309139781006e-05
-4.94192706423358e-07
-1.88061605649858e-05
-1.63644574087183e-05
-2.86012487239161e-05
-3.47958702630768e-05
-1.69822193986047e-05
-1.66558287911254e-05
-2.76640954117323e-05
-2.63359738050265e-05
-2.38536202458429e-05
-1.22104817898575e-05
-2.72940213711342e-05
-1.84615077226523e-05
-2.02037200367386e-05
1.34570655845795e-06
-2.69336191495377e-05
-3.39237291894122e-05
-2.46974190270408e-05
-2.65638665585017e-05
-2.47888891654025e-05
-1.70897812364653e-05
-2.52344742482268e-05
2.73065568091424e-06
-2.08101972841252e-05
-1.40296897794763e-05
-1.5369296660641e-05
-2.60893658010772e-05
-6.45993971066594e-06
-6.96533097025202e-06
-3.54257811672737e-05
-2.56820363078059e-05
-1.38745975402165e-05
-1.73207590800119e-05
-2.13975602446846e-05
-2.23220908543214e-05
-1.22044650659774e-05
-2.1427205027681e-05
-1.58765604630276e-05
-2.81416202227997e-05
-6.26243134334737e-06
-9.38723253367014e-06
-2.90807159367747e-05
-1.14810515255692e-05
-1.4325669902202e-05
-1.88358259714852e-05
-2.87444702290228e-05
-3.69798244144858e-05
-1.27710297616922e-05
-1.66799710953482e-05
-2.2254750472671e-05
-2.04875460590234e-05
-1.74609369250051e-05
-5.02765485446628e-06
-1.51836529779896e-05
-3.66620257378177e-06
-3.93220743270249e-06
-1.39707638744302e-05
-2.10117751941346e-05
-1.53426437088535e-05
-1.3775156658032e-05
-7.69213531975738e-06
-1.35295050710405e-05
-1.16475690274687e-05
-2.38300103064824e-05
-2.13473869908834e-05
2.86230808589395e-06
-3.74907310547222e-06
-1.40662201863259e-05
-1.48814088136836e-05
-2.31002980679799e-05
-1.46426922867621e-05
-1.2923130686314e-05
-6.7924236123623e-06
4.24050905515895e-06
-1.73888279869804e-05
-1.96682572919985e-05
-2.1009999055608e-05
-1.26097106739601e-05
-1.32302462010117e-05
-1.32076780109017e-05
-8.4694343645884e-06
-6.31590989626202e-06
-1.65669444496074e-05
-1.54889643307699e-05
-1.29800972683563e-05
-1.39524871175876e-05
-3.43177577163889e-05
-2.18964979927934e-05
-4.36339353030992e-05
-3.56587422295968e-05
-2.64235570180677e-05
-1.14725088083042e-05
-4.18580946504831e-05
-3.27299317065008e-06
-2.31878711252503e-05
-1.56822211680707e-05
-1.93468280866306e-05
-2.16122094989903e-05
-2.55853320530215e-05
-1.59642569121582e-05
-3.24034525278559e-05
-2.46638982826495e-05
-1.9597489508645e-05
-2.5823534036647e-05
-1.75797489752903e-05
-2.58385542812798e-05
-3.26402983284177e-05
-1.6655276994762e-05
-1.04817529606591e-05
-2.76882295253715e-05
-1.47659480614598e-05
-1.93981558486813e-05
-1.36449594714351e-05
-1.34212587652016e-05
-1.62739691928371e-05
-6.39319280153578e-06
-6.06459672064353e-06
-1.61582652773674e-05
-1.74979196884217e-05
-1.44779174680234e-05
-2.00054185782159e-05
1.70769947481407e-07
-7.15436992617564e-07
-1.9369766509946e-05
-7.72419217438341e-06
-9.32804980652479e-07
-3.61206755262514e-06
-2.98648837173657e-05
-2.04772393273327e-05
-1.09044175250548e-05
-1.17256654719526e-05
-1.93553291170939e-05
-4.05619264658327e-06
-2.65166669747156e-05
7.13974828194181e-06
-1.37531744228043e-05
-2.11961838075417e-05
-2.01717801858963e-05
-1.34521884961082e-05
-3.61784450015288e-06
-7.12122896658966e-07
-1.32385556163354e-05
-2.17643719334818e-05
-8.35295716542286e-06
-1.81962871401385e-06
1.93709612588982e-06
-1.28982779248415e-05
-2.39243316277769e-05
-3.86840034316169e-06
-1.57338194581042e-05
-2.22230969007027e-05
-1.07881100786e-05
-1.25216755124375e-05
-1.38430215645079e-05
-1.17250366323437e-05
-4.27096658076538e-05
-1.72831136304644e-05
3.65021801516274e-06
-3.14609299496019e-05
-1.84533995085648e-05
-2.09034161515508e-05
-8.13947651890372e-06
-1.19176739750917e-05
-1.4835743998291e-05
-1.97396175866627e-05
-2.28763360478238e-05
-1.42768636792577e-05
-3.71745817977959e-05
-2.07329933168839e-05
-1.24462498129039e-05
-1.69869831494385e-05
-1.82471558595779e-05
-2.38008277358035e-05
-1.52605476746138e-05
-2.56080784172712e-05
-3.45275540593796e-05
-3.44466134780275e-05
-3.44452432822954e-05
-3.66181354441029e-05
-2.19412531541859e-05
-2.65350066878916e-05
-1.36812466267693e-05
-3.82504067650374e-05
-2.74006768348725e-05
-4.46014549478508e-06
-1.44565364725556e-05
-3.02662393480669e-05
-1.34135533141163e-05
-7.0706620067401e-07
-9.95431352200162e-06
-2.86460444423896e-05
-1.22097068581387e-05
-1.6415998160618e-05
-8.63489018974925e-06
-3.9125576702613e-06
-2.59473583140524e-05
-2.47952887707867e-05
-2.77169199163815e-05
-1.0158948184214e-05
-2.57379173356492e-05
-8.6253587708824e-06
-2.62346290363435e-05
-2.73306539805537e-05
-1.22155476655522e-05
-7.73022885141523e-06
-8.53599785159775e-06
2.49698266280774e-06
-1.53081631327888e-05
-1.78228402386562e-06
-2.26353658254503e-05
-2.77079775715935e-05
-1.39749741819735e-05
-1.04547536073862e-05
-4.23349715343537e-06
-2.02033960100794e-06
-1.01662964816161e-05
-2.40653663411358e-05
-1.82564218279784e-05
-6.22622429945206e-06
-1.48072778628927e-05
-3.39775414740398e-05
-1.61529005773789e-05
5.81085359189709e-07
-1.72963158686205e-05
-3.19106079286268e-05
-1.69452699491873e-05
-8.64323645201218e-06
-1.82028252639396e-05
-3.28664047731911e-06
-1.23361605218786e-05
-2.1687536832301e-06
-7.24506878706231e-06
2.78217161275802e-06
-1.24021167500806e-05
-1.30764174118235e-05
-9.50233079439725e-06
-2.36430063318205e-05
-2.62139847796148e-05
-2.73536377756449e-05
-1.33393018049749e-05
-1.79132203765505e-05
-2.55546793174623e-05
-1.42854939341739e-05
-4.28195721480627e-06
-1.82790103698188e-05
-5.67949490048509e-05
-2.63358831759141e-05
-7.55181837624745e-06
-2.21658996597836e-05
-1.98683182139305e-05
-3.73553705837271e-05
-2.77235616750659e-05
-1.9388256572569e-05
-1.27949898650209e-05
-2.46207042103248e-05
-2.59793588245108e-05
-2.89331214942505e-05
-3.36555282195089e-05
-1.31895666061523e-05
-1.56646639303507e-05
5.52262523044494e-06
-1.8041284374521e-05
-2.52579643278053e-05
-2.08365777161571e-05
-1.97076475063565e-05
-7.17910286217126e-06
-4.63376105876927e-06
3.7900938611355e-06
-1.42724711497857e-05
-1.23216591593695e-05
-1.16757938143271e-05
-2.03018480009699e-05
-1.6597327468352e-05
-8.98525638029055e-06
-2.98123624654119e-05
-2.01919209007564e-05
-3.57141917503837e-05
-3.73836221997366e-05
-3.96177194156518e-06
-3.50468316082774e-05
-3.45827598056816e-05
-2.69766067444633e-05
-2.29441344705957e-05
-2.2282720584331e-05
5.99371763165238e-06
8.88788779340414e-06
4.31211700320021e-06
-5.26277057505731e-06
-3.40829855702827e-06
-1.93853554543987e-06
-2.46556018779335e-07
-4.80814841885082e-06
-1.79954770944199e-05
2.55784660182826e-06
-1.3266989141649e-05
-2.76098789343715e-06
1.29182807898409e-05
-2.55767353095422e-05
-2.54028740835219e-05
-5.76798733348217e-06
-2.19559140540219e-05
2.11571751087526e-05
-1.61518062888914e-05
-2.54167722392461e-05
-1.63159802567242e-05
-9.37168181959117e-06
-1.0682542232064e-05
-8.50147784447883e-06
-1.49577091654445e-05
1.16083833781869e-06
-1.20085993364297e-05
-2.04879246111623e-05
-1.880417084241e-06
-1.53710388823906e-05
-1.87230556279502e-05
-2.46452794354923e-05
4.16838357213951e-06
-2.10168430077604e-05
-2.32960891117839e-05
-1.81563485956532e-05
-3.1761891512068e-05
1.22352969742572e-05
-3.37212340164491e-05
-1.68366607157543e-05
-1.85440704072369e-05
-1.85341264072022e-05
-2.53181614468542e-05
-1.64777284879085e-05
5.17877275894523e-06
-6.57118238906675e-06
-9.48790142033989e-06
-4.48990881572501e-06
-8.13466193284139e-06
-2.24869531332301e-05
-6.35282857318528e-06
-1.92229371679202e-05
-8.85792638470053e-06
2.19585200570704e-06
-4.04439241306306e-05
-2.87423626071535e-05
-1.8038132219688e-05
-2.26457873016731e-05
-3.32191677783411e-05
-2.47192924651994e-06
-2.17078145586515e-05
-3.00192967231532e-05
-9.95059608441626e-06
-2.09096167276496e-05
-1.53639942519832e-05
-2.60201766417498e-05
-7.98742146484899e-06
-5.84811745134407e-06
-2.38264556524745e-05
-1.29383832592394e-05
-1.31727898815353e-05
-2.91642781689228e-05
-1.96682634539526e-05
1.27119258278951e-06
-8.55893306023992e-06
-2.77072555835013e-05
-7.89503438850363e-06
-2.47487200250678e-05
-3.21736535427433e-05
-3.89617142095748e-05
-9.10828560108539e-06
-2.34147020430973e-05
-1.3218494503316e-06
-7.14601520819973e-06
-1.93430520845123e-05
-2.09003399062754e-05
-8.05428535594363e-06
-8.28756479916412e-06
1.02392098643673e-06
-1.67817169571852e-05
4.05403001655928e-07
-3.86324918226354e-06
-1.45453192941091e-05
-1.15185939631891e-05
-1.11726661073026e-05
-1.59760944995354e-05
-2.50149335635767e-05
-2.34270400206289e-05
-2.09712548188112e-05
-1.29557294175601e-05
7.72368978484531e-07
-1.93756735031909e-05
-2.73797582911985e-05
-1.10806510582725e-05
4.5064098221158e-06
-1.95016809218741e-05
-2.9434732541769e-05
-7.7756200575933e-06
-1.0847490224863e-05
-1.9018909680727e-05
-2.16660543058358e-05
-1.06706551349141e-05
-2.20902972955329e-05
-1.75738277297915e-05
-6.83064483760647e-06
-4.72607996853002e-06
-5.4229856171068e-05
-4.10809409998813e-05
-1.15700992559297e-05
-1.35371034253753e-05
-2.64804321022675e-05
-2.73038320423649e-05
-2.44344093084384e-05
-2.44218266478067e-05
-1.74826563601154e-05
-1.94132547610491e-05
-3.13454218568271e-05
-2.44332503604954e-05
-2.17868077465025e-05
-1.97946689446002e-05
-2.4584820498809e-05
-9.68420686104237e-06
-2.73696563854157e-05
5.22977283470901e-06
-1.9479185840921e-05
-2.58011295993685e-05
-5.72987381630644e-06
-1.92908828124666e-05
-1.36398271951276e-05
-1.25326372176099e-05
-4.17880591763693e-05
-2.79067536265678e-05
-1.46429798356434e-05
-2.5419807394618e-05
-2.83494834142577e-05
-8.95266309002022e-07
6.53297565505844e-07
-2.16411261472959e-05
-2.54823339562777e-05
-1.28399828508792e-05
-2.21117566729849e-05
-8.72330557958763e-06
-1.97126592059245e-05
-1.06834502542352e-05
-2.52084357369064e-05
-1.16929543603329e-05
-1.94523234558075e-05
-2.10165520603206e-06
-1.01792829683025e-05
-3.37621693392148e-05
-1.5419529570923e-05
-2.02111703585628e-05
3.56585502375383e-06
-7.81310863794882e-06
-2.43284441332937e-05
1.52713137393714e-05
-1.12205748784953e-05
3.71493425071176e-06
-8.32815640536877e-06
-1.02585876137127e-05
-2.16061848850218e-06
-7.50691681754505e-06
-2.35259415818557e-05
1.64837371173451e-05
-2.90433974044397e-05
-1.81510281596376e-05
-3.49595429797951e-06
-6.98099275331983e-06
-2.16502098786329e-06
-2.30712425540956e-05
-2.6221932134662e-05
-2.65751007665945e-05
4.98086575958765e-06
-4.44912658511916e-05
-3.77693935988028e-05
-1.28800073664675e-05
-3.21548186299585e-05
-1.45115443880752e-05
-1.56828171523181e-05
-2.94047616711817e-05
-5.90299400108798e-06
-2.2834466640584e-05
-3.48677784745998e-05
-1.00370088000831e-05
-1.36382216352313e-06
-3.74586264678373e-06
-4.02348659277606e-05
-2.38018158366101e-05
-1.30395228664509e-05
-3.01047341886898e-05
-2.73544311392631e-05
-2.03193981218874e-05
-1.31677543381717e-05
-1.78226165301085e-05
-2.51244389246349e-05
-3.59509460750541e-05
-2.08872654505609e-06
-3.33422600869558e-05
-1.82102029224945e-05
-3.3702081591735e-05
-1.14007610186671e-05
-2.03084648635461e-05
-1.2938129556038e-05
-1.22818006869382e-05
-1.54148731776555e-05
-1.1231170828435e-05
-1.66330089714071e-05
-2.01637433919791e-05
-2.98973599029026e-05
-1.22697514165984e-05
-4.53657783844012e-05
-8.96604574520009e-06
-1.04287859566509e-05
-1.42402945055298e-05
-1.20092505398206e-06
-3.54841359100847e-05
-1.80502666585145e-05
-1.47180849107217e-05
-1.10843881425513e-05
-3.14922254391629e-05
-4.08904644129401e-05
-1.5750448252944e-05
-1.50764199919865e-05
-3.93270909659624e-05
-5.77182014249437e-06
-1.0559138477452e-05
-1.61228377963694e-05
-1.61501071392264e-05
-1.58979372272879e-05
-5.72874076335852e-06
-2.04911548137899e-05
-2.65634129213651e-05
-1.81443107196038e-05
-3.5199398384643e-06
-2.22321632042992e-05
-4.51768996873183e-06
6.7509300100605e-06
-1.28326130642737e-05
-1.15257024731926e-05
-8.98831757962894e-06
-3.67916902426247e-06
-6.66164872346584e-06
6.52808037599501e-06
1.09425495499482e-05
-1.9995604691032e-05
-2.56845388529841e-05
-2.24614270918121e-05
-1.99195987335925e-05
-1.01268580944365e-05
-2.98422777692368e-05
-2.58299725721224e-05
-9.01576834295847e-06
-2.91698390789081e-05
-2.1779936032224e-05
-1.8199130620743e-05
-1.22243039256742e-05
-3.29786622733504e-06
-2.44914658614101e-06
-2.22522034103395e-06
-1.64041911419601e-05
-7.84456136780341e-06
-1.64477166231537e-05
-5.27118018743133e-06
-8.89565252573178e-06
-1.61812143693275e-05
-2.6945302711364e-05
-1.76989405667771e-05
-2.35154666416401e-05
-2.59556757674302e-05
-2.89961325564262e-05
-2.32293915258815e-05
-1.09525371536645e-05
-1.70637146252811e-05
-1.9096808992923e-05
-1.2428127136576e-05
-2.10859957529526e-05
-2.24495787754688e-05
-3.29021342614399e-05
-2.26895539826388e-06
-2.69669908663361e-05
-4.51544058719397e-05
1.09207285097974e-05
-2.71238154441925e-05
-4.35152956165138e-05
-7.68496458909673e-07
-2.12336385966496e-05
-1.68190216552685e-05
-1.3016469311533e-05
-1.30311443146037e-05
-2.61228872122238e-05
-1.0804296901525e-05
-3.42454116847268e-05
-6.94623400782724e-06
2.7709970211643e-07
-2.93425729751915e-05
-1.86617303169178e-05
-4.71608034215079e-05
-1.47006246668236e-05
-1.88933704646688e-05
-6.95185530779254e-06
-2.33657472672974e-05
-2.74576689913668e-05
-1.87320990815306e-05
-1.40215883558058e-05
-2.67476301431386e-05
-9.05944322173164e-06
-6.11991746191815e-06
-4.14711998127023e-06
-2.1027294456519e-05
-1.40722512870015e-06
-5.13644524502135e-06
-1.23511255029797e-06
-6.07859144176135e-06
-1.0048793394688e-05
-1.25767462119881e-05
-1.09604938800907e-05
-1.93456013436461e-05
-2.75304455222549e-05
-4.95025322768913e-06
-1.43302352347477e-05
-2.42316321797595e-06
-6.85150202541401e-06
-2.81903884006125e-07
-1.11906668996204e-05
-1.23177822693076e-05
-8.70304776936177e-06
-3.00792499395484e-06
-2.24019476134845e-06
7.42044831074172e-06
-2.4317659421552e-05
-2.31279744572314e-05
6.10650097302484e-06
-2.52148506004468e-05
-1.18344764339984e-05
-8.64628658826969e-06
-4.32688787758362e-05
-1.9155451907178e-05
-3.52712269694156e-05
-1.67610771043611e-05
-7.87263009384801e-06
-1.82889365070079e-05
-3.67669730262528e-05
-4.43167643042578e-06
-3.68092858832745e-05
-1.3693591367939e-05
-2.29496258863479e-05
-2.07571659500784e-05
-1.79296066178463e-05
-2.09587742920635e-05
-8.98054166468721e-06
-1.76770563652955e-05
-2.28026727265315e-05
-1.50848178913849e-05
-2.82000671426036e-05
-2.90559556287172e-05
-5.5064802165259e-07
-1.75772470263646e-05
-5.7868230158459e-06
-4.77405939699689e-06
-1.28613373334218e-05
-3.10934685096307e-05
-1.93721948803416e-05
-4.21509283643075e-05
-2.96219086238465e-07
-1.7926379786258e-05
-2.55810511410896e-05
-1.53956297794829e-05
-1.82315505596729e-05
-1.55220848546884e-05
-1.25224153631683e-05
-1.44660119364668e-05
-3.24028397559368e-05
-1.42563066180829e-05
-1.80059942851227e-05
-2.42963347557752e-05
-2.1285619379863e-05
-3.26282419276441e-05
-1.0427955192664e-05
-1.76965515244495e-05
-3.36114562701085e-05
-4.09039923707519e-05
-1.86016291731249e-05
-4.89960337609906e-06
1.20916752792421e-06
-9.61658641990428e-06
-1.1179234120962e-05
-2.04097077208023e-05
-4.64542705932217e-06
-2.0808585734058e-05
-4.23959614099301e-05
-1.49373771178699e-05
1.61013032914751e-06
-2.2125627418394e-05
-1.36224022458668e-05
-1.48841307284101e-05
-7.61857745213625e-06
-1.70493310319462e-05
-7.1495583474186e-07
-3.78744135849108e-06
-2.08252712787198e-06
4.00153539935243e-06
-8.56659774442845e-06
6.29149762158878e-06
-1.85309122017963e-05
-6.13350762780854e-06
-9.17780623272697e-06
4.39858758100463e-06
1.41957374721353e-06
-1.4590010215108e-05
-2.81929807087087e-05
-1.65242834269038e-05
-1.20240904777191e-05
-1.44774269205774e-05
-4.27173450418444e-05
-1.52869675025706e-05
-1.60517430886657e-06
-1.40785141021042e-05
-8.12142953596269e-06
-1.64103434743559e-05
-4.35823510437834e-05
-3.14399858656151e-05
-2.61348216923147e-05
-2.6422878850845e-05
-2.28815282276999e-05
-2.92663161843653e-05
-2.42401111876849e-05
-1.80941758727877e-05
-9.51088734780948e-06
-3.20073877361977e-05
-1.74709451845608e-05
-1.41394762510692e-05
-8.65473401421205e-06
-2.11701746589884e-05
-2.17253452326562e-05
-2.04983784463297e-05
-2.22203985484249e-05
-1.41817277461682e-05
-1.61866121657864e-05
-3.0096755137163e-05
-1.80989377314323e-05
-1.14525734129699e-05
-3.76767365213667e-05
-2.18485360052798e-05
-3.04526743004895e-05
-3.32003003607841e-05
-5.21733637104697e-06
-3.37827385635298e-05
-1.4500490346888e-05
-1.04295774068561e-05
-1.65920229069083e-05
-1.83726721599751e-05
-1.76665526046492e-05
-3.32649594460938e-05
-1.98831791555357e-05
-1.68288918451248e-05
-4.27352746484603e-05
-2.92523744590861e-05
-1.90722952130899e-05
-1.82517136882219e-05
-2.29496594455789e-05
-4.15982793605912e-06
-1.496762434412e-05
-2.09446481098386e-05
-2.53020928041177e-05
-2.08101829088102e-05
-9.57761361693273e-06
-1.18084717589107e-05
-2.67688827820411e-05
-2.70129237915858e-05
1.65233950852016e-06
-1.57899449567001e-05
-1.30973596107416e-05
-1.14863126153267e-05
-1.3023238551695e-05
-2.38548674901099e-05
-1.89572243849838e-05
-2.6539146922036e-05
-1.53329447925608e-05
-3.81185619603199e-05
-2.76352922250788e-05
-8.52319132874416e-06
-2.17202729553788e-05
-1.13402643041898e-05
4.91940844131797e-07
-1.95983562819116e-05
-1.83080781589025e-05
-3.15388431530871e-05
-1.46978901441238e-05
-1.7759112785132e-05
-1.17081537566478e-05
5.49142126562418e-06
-1.55371057532502e-05
1.25306208032587e-06
-8.03415099574266e-06
-1.04248653256608e-05
-3.93016835643074e-06
-1.60142723016707e-05
-1.38822543257935e-05
-3.30632465651088e-05
-7.35994431933744e-06
-3.3135596126345e-05
-2.83508509802006e-05
-2.36112710364e-05
-2.85932934082642e-05
-2.19090718181989e-05
-6.44841684975679e-06
-3.13991250606288e-05
-3.84408625411369e-05
-3.22083460235422e-05
-1.96138945774918e-05
-8.79699596753994e-06
-2.50001521310062e-05
-3.76857535055152e-05
-1.54977129401685e-05
-1.51019151770268e-05
-2.36753455821483e-05
-1.24890159806511e-05
-3.38209227564038e-05
-4.88063276367818e-05
-2.6174525367405e-05
-8.09466264849791e-06
-1.93510765161612e-05
-3.30609967155517e-05
-2.23937811403873e-05
-2.81065685982219e-05
-2.14813275716895e-05
-1.66681673202477e-05
-2.32636512265102e-05
-5.99150177945207e-06
-9.78475293413038e-06
-2.31487405751515e-05
-2.6120696384727e-05
-2.90134600959552e-05
-1.77593569785347e-05
-1.63790139360336e-06
-2.39499285625955e-05
-1.9911666278523e-05
-2.69973644070939e-05
-1.46914578799061e-05
-1.13167124327687e-05
-2.12984327137453e-05
-1.46511252394936e-05
-1.03940240911548e-05
-1.96161645344118e-05
-8.05131809239687e-06
-2.85933435764664e-05
-2.27296759523507e-05
-4.27581051462053e-07
-1.90904150992393e-05
-7.49466478861999e-06
-1.4733073761605e-05
-1.36347831696245e-05
8.04047561598976e-06
-3.28450920240573e-06
-7.47373951742274e-07
-1.95604681959988e-05
-2.17601568597966e-05
-2.76323360853321e-05
-1.25314275498065e-05
-2.02936870990587e-05
-1.26314149898306e-05
-1.65187809420731e-05
-6.15159530591145e-06
-1.1826840254084e-05
-1.81195965102903e-05
9.90329024927854e-06
-2.65949344664088e-05
-4.64326040509583e-06
4.9496210942498e-06
-9.71294706143096e-06
-1.01627103091326e-05
2.14773872068418e-06
-5.29460248648663e-06
-1.67323282029824e-05
-2.19908387899065e-05
-2.40385889586943e-07
-7.19034983357919e-06
-1.50902975627275e-05
-2.00376456569638e-05
-1.0139742349196e-05
-9.29664349852733e-06
-4.28045935663691e-05
-3.44712824200029e-05
-4.09852521781828e-05
-2.28912616563927e-05
-3.48811749121508e-05
-6.72464763837463e-06
-3.6593992084942e-05
-1.51153480173653e-05
-2.80018646283866e-06
-3.93178614430848e-06
-1.35424959410723e-05
-1.45699993565651e-05
-1.09430603256438e-06
2.78791880214605e-06
-1.5644240383525e-05
-1.71518028346354e-05
-2.11424323029122e-05
-9.76463360724171e-06
-1.41580032469742e-05
-2.94069004583781e-05
-1.97213316001739e-05
-2.71877627197451e-05
-2.74831773796927e-05
-2.96462443797249e-05
-2.69561204029139e-05
-2.75771580309247e-05
-2.23547985525557e-05
-2.06223382771682e-05
-3.42821606305847e-05
-2.44620645514513e-05
-3.37178387569301e-05
-3.86626100031955e-05
-2.74643174439994e-05
-1.56883191368865e-05
-1.68848176821186e-05
-8.71734864255054e-06
-1.8495990177772e-05
-2.59144755760352e-06
-7.22507061390001e-06
-3.0505666693475e-05
5.45149638681036e-06
2.12358687545146e-06
-2.59223803401195e-05
-1.78123639390851e-05
-3.01973476661085e-05
2.85225687671211e-06
-2.75657043817361e-06
-6.87777591213735e-06
1.1273522661078e-05
-2.72125248700031e-06
-1.20956982390306e-05
9.28971528410945e-07
-7.37849767620102e-06
-2.08285345728804e-05
-1.63091102779877e-05
5.44717477419882e-06
-1.83492617618818e-05
-1.96917478006358e-05
-1.67030061735264e-05
-2.747864800986e-05
-4.78434498938938e-05
-2.6585351405143e-05
-2.40793649633406e-05
4.99663186549545e-06
-4.11853929580274e-05
-3.48595729998985e-05
-2.21852458703471e-05
-8.62821451972321e-06
-1.48033507463299e-05
-3.87680641638727e-05
-1.02753434456118e-05
-2.07892612125071e-05
-4.23259890491171e-06
6.66782894887736e-06
-8.28893292240354e-06
-2.70103876927523e-07
-2.3858571209328e-05
-7.58412691636225e-06
-1.76385729078942e-05
3.12760260420855e-06
-1.11230990313103e-06
-2.96480115487014e-05
-1.18019023430053e-05
-1.64437821912283e-05
-2.99965604850696e-05
-1.16825011406459e-05
-1.24376999241264e-05
-1.98864473453369e-05
1.18793697901152e-07
-9.65102260106877e-06
-3.9354684450092e-05
-2.72645495973089e-05
-2.00333351251769e-06
-1.85621787644469e-05
-1.66109719162438e-05
-2.17936191417998e-05
-1.99315273989371e-05
-2.01128540711473e-05
-1.08895675957494e-05
1.36020659749769e-06
-1.92982512612187e-05
-7.03675216477813e-06
-1.07843869608731e-05
-2.09357963143071e-05
-2.01017769108236e-05
-1.08222118773666e-05
-1.74028348152591e-05
-9.54667021446748e-06
-2.2394176641884e-05
-1.80637702706106e-05
-1.77956267606377e-05
-1.86289835576257e-05
-1.49971574541364e-05
-1.52422667595008e-05
-7.17100162994906e-06
-5.122970029495e-06
-1.65987812264171e-05
-9.58097892808809e-06
3.3944139426392e-06
-3.24981800178326e-05
-8.21843210543313e-06
-3.00276742336949e-05
-1.6022919065365e-05
-2.55199635976791e-05
-1.60314632743161e-05
-2.89282787650736e-05
-2.93230117816963e-05
-1.8568091093569e-05
-1.52467334265171e-05
-2.98420611378064e-05
-2.54280079822761e-05
-7.00460670669132e-06
-1.25489889389906e-05
-1.94643388943545e-05
-4.28648186783198e-06
-2.85404552428996e-05
-1.88073427492049e-05
-1.74277095397853e-05
-1.91436707303722e-05
2.6371135506634e-06
8.61473277610673e-06
-1.03810458877143e-05
1.30788147757562e-06
-6.55216311318324e-06
-2.05767823605947e-05
-2.42448043388012e-05
-1.39113001367786e-05
-5.10700490605538e-05
-2.5858966877118e-05
-2.82572841052114e-05
-1.30119310198863e-05
-1.92497287065189e-05
-2.30911894279138e-05
-5.62844177938514e-06
-1.20453487305424e-05
-1.40654192739723e-05
-1.72300160339373e-05
-4.17367132947198e-06
-1.08230628520714e-06
-1.05983399466787e-05
-2.50174569896015e-05
-4.20875452100682e-06
-1.0585582174616e-05
-2.37890346110883e-05
-2.00690826530329e-05
-3.47642948548628e-05
-2.21189385395991e-05
-2.69120389266734e-05
-3.08481972039048e-05
-7.87551344056335e-06
-1.37395919812102e-05
-6.49163439917811e-06
-2.52105574917846e-05
-2.70329574151303e-05
-1.60036298191968e-05
-2.22862957206395e-05
-2.36765683932925e-05
-8.11879316123879e-06
2.63734022051673e-06
-3.23571102573971e-05
-2.11973812267473e-05
-5.99277738040654e-06
-2.43301390557761e-05
-2.7875639996123e-05
-2.45541883619834e-05
-4.19081760985138e-05
-1.59227290258934e-05
-1.33265630950498e-05
-4.04578396741675e-05
-3.7253940041703e-05
-1.23218905426845e-05
-3.49354848444888e-05
-5.84542712328562e-06
-2.78555150237547e-05
-2.06472308452208e-05
-1.03465263314799e-05
4.44095657720662e-06
-5.59006854492392e-06
-2.77945469982532e-06
-1.4900556473989e-06
-3.11017395283279e-06
-2.43482461345999e-05
-1.49944931019201e-05
-6.82459282739681e-06
-1.00807311817222e-05
-1.13919674763979e-05
9.0490762838619e-06
-1.51480106522342e-05
-1.20988578446297e-05
4.64979540643682e-06
-2.82958165736761e-05
-1.09582203116838e-05
-1.47704471607323e-05
-7.54830822086113e-06
-7.95311596313841e-06
-2.20304223435395e-05
-1.36001582479138e-05
-5.42096668597305e-06
-1.3847963398047e-05
-1.77657203262893e-05
-5.4193520485835e-06
1.35584038664699e-05
-2.57761283234527e-05
-1.07882783810756e-05
-8.44951698532333e-06
-2.34974858939699e-05
-9.02178001406739e-06
-1.20624267745472e-05
-2.43287590158057e-06
-2.04643770135155e-05
-1.27608542722029e-05
-1.98511464170728e-05
-1.41183129610643e-05
-1.81116821462626e-05
-2.37022434078352e-05
-4.93159796756421e-06
-2.83457852165097e-05
-7.42578594660362e-06
-1.40472879074772e-05
-4.10433379763268e-05
-1.25036652790136e-05
-2.18785825583899e-05
2.86977525316186e-06
-1.42198026204905e-05
-1.09721230488029e-05
-7.31489983039268e-06
-1.27959258613947e-05
-3.76170343979843e-05
-2.09872588915171e-05
-1.72548084199942e-05
-2.38379203319982e-05
-2.56211743227104e-05
-3.75222275771526e-05
-2.3237063275184e-05
-9.59727953186001e-06
-3.61189927239307e-05
-3.75052620353843e-05
-2.93730563582555e-05
-1.19342616328805e-05
1.17411836068107e-05
-3.17421572807707e-05
-2.35060642866174e-05
-1.63656794800012e-05
-1.48176899932753e-05
-1.88560273216824e-05
-2.11280250327668e-05
-1.66122042510137e-05
-1.32621760110838e-05
-2.4518862307388e-05
-1.18279292543265e-05
-1.94962702681253e-05
-4.30278111540748e-05
-2.14337218651316e-05
-4.3598588614396e-06
-2.58087488394034e-05
-2.77550322240195e-05
-1.63755238357546e-05
-1.37274068596899e-05
-1.4560906919032e-05
-2.48887679031281e-06
-9.08112574591292e-06
2.65087774038211e-06
-3.43007656279643e-06
-1.89422048548714e-05
2.00716482826729e-06
-1.22688086451218e-05
-2.02333312636101e-05
-1.08222585554617e-05
-3.49382276278473e-05
-2.57589590583934e-05
-2.72047726721411e-05
-1.82936117785335e-05
-1.98100702971065e-05
-2.60722529136164e-05
2.06284926417413e-06
6.58049744272269e-06
-2.54105660108805e-05
-1.49713095114518e-06
-1.31670722691641e-05
6.28613128606199e-07
-6.17220080211792e-07
-9.11183678518336e-06
-9.0622110131073e-07
-4.19607791652819e-06
-1.63567885728055e-05
-7.24998411279895e-06
3.22958789661986e-06
-8.04897186183904e-06
-3.99839480634856e-05
-1.77728171977035e-05
-1.94709452991345e-05
-1.22213969906124e-05
-2.00570478643862e-05
-2.8086922580307e-05
-2.78219519786791e-05
-2.72983227085813e-05
-7.88116195860972e-06
-2.11021348201536e-05
-7.27752881847549e-06
-1.57272167455529e-05
-1.60726184296829e-05
-1.51795004312908e-05
-5.47846451827406e-06
-1.51616032052433e-05
-1.50921742435958e-05
-1.03972356842493e-05
-1.92121024606773e-05
-7.30260259732061e-06
-1.83522985330513e-05
-2.4134541588962e-05
-2.33028735823079e-05
-2.40561440551403e-05
-1.58347968931627e-05
-3.27106579361885e-05
-2.2876546706427e-05
-3.65023665065496e-05
-2.32235426322644e-05
-2.85674287855943e-05
-2.34610423795985e-05
-2.96721053375392e-05
-1.47651839257891e-05
-1.31439861391092e-05
-3.34958529834168e-05
-1.00925003208273e-05
-7.11795028287972e-06
-1.03109868748208e-05
-3.03598878231217e-05
-1.39185243590938e-05
-8.86828198374794e-06
-1.5193413516773e-05
-2.65847722458892e-05
-1.35660514947432e-05
-3.38372193380248e-07
-1.40045491286142e-05
-1.34471668493052e-05
-2.4307232360462e-05
-1.38084598035904e-05
-7.46079367813734e-06
-4.6929780647119e-06
-7.15006359767256e-06
-3.01484499190054e-05
-1.94765016693076e-05
-2.67742527003673e-05
-1.43678038800943e-05
-4.23520116198048e-06
-2.73412767091767e-05
-4.33897262413056e-07
1.77579026496944e-06
-4.27704749790973e-06
-3.34680718915251e-05
-9.45791587540318e-06
-2.58053485124675e-05
-9.76054552341351e-06
-2.27054310522439e-05
-2.22148580030675e-05
-1.49128349449046e-05
-4.66424047188151e-06
-2.08038031161295e-05
-2.16789690321658e-05
-1.32278041570589e-05
-5.56212279418844e-06
-5.57114334264753e-06
1.56502368222937e-05
-1.96130623643423e-05
-3.80771077123356e-06
2.3474827612759e-07
-4.40499840971486e-06
-8.53167467229708e-06
-3.58405416488338e-06
-2.0658038022448e-05
-7.42841104823051e-06
-1.37181280003878e-05
-2.08619199996542e-05
-1.31321057873586e-05
-1.21194829717439e-05
-4.7247724388616e-05
-9.15802452435664e-07
-2.52711701043814e-05
-5.83997647321805e-06
-1.87585620214675e-05
-9.35746921120444e-06
-1.22344206334506e-05
7.78406415394291e-07
-2.94757070009403e-05
-7.39856184234107e-07
-4.52484578203187e-06
-6.65895484707851e-07
-2.62939789727842e-05
-2.18834850345724e-05
-2.59878749394316e-05
-2.07027272730397e-05
-2.99583559682215e-05
-1.24184094362113e-05
-4.00903362649453e-05
-2.99800667112913e-05
-3.03527697056007e-05
-2.86299583504676e-05
-2.33090153803018e-05
-2.92439198364706e-05
-2.2410039194751e-05
1.28886546506344e-06
-1.18922886568924e-05
-1.76717427758854e-05
-2.8032172373185e-05
-3.95137619786076e-05
-1.63541515407698e-05
-7.1648874121998e-06
-3.62017868133166e-06
-2.4179513751175e-05
-4.52893649545258e-06
-2.90738546304303e-05
-1.59762819314094e-05
-1.57710666785822e-06
-1.52046164693436e-05
-1.09264551966875e-05
-2.22757655718891e-05
-1.12985006640597e-05
-1.65673380364741e-05
-3.05086357705789e-05
-1.5616296431075e-05
-4.29454223939724e-05
-3.16304385841983e-05
-1.55885105896182e-05
-2.65209716915161e-05
-5.65107930792773e-06
-2.41862082965994e-06
-3.7314346476051e-05
-1.16187249218374e-05
-3.90913956025863e-06
-5.52931204236935e-06
-1.56435464770171e-05
-1.55413366023824e-05
-2.10817237211469e-05
-8.90672513284411e-06
-4.20969614529806e-05
-2.19416870863745e-05
-1.16698471505828e-05
-1.6795630783827e-05
-1.07610744643194e-05
-1.97352652421314e-05
-5.2423561042846e-06
-1.95073703590502e-05
7.36285667526375e-07
-1.9755739561195e-05
-1.82023579991745e-05
-8.39254005227277e-06
-1.17284623114856e-05
-5.47501094127604e-06
-3.69848438634689e-07
-6.9658377712198e-06
-9.57977232195171e-06
-5.62679380386697e-06
-2.89433032534354e-05
-1.30091471232892e-05
-2.42636886357694e-06
-2.49235593857554e-05
-2.3168381265508e-06
-2.78951132234978e-05
-2.65002797122527e-05
2.20318742429089e-06
-1.83531339185189e-05
-2.21876285828724e-05
-1.75715007050162e-05
-1.68019575759199e-05
-2.82858451309021e-05
-2.67042307751547e-05
-1.6832474514028e-05
-2.12309431609697e-05
-2.05005797279449e-05
1.3000727305094e-08
-1.22283552798337e-05
-7.41541628602522e-08
-2.73995170193944e-05
-7.52911955090864e-06
-1.03191765969653e-05
-1.24965817251269e-05
-2.23985225517248e-05
-9.47468438905415e-06
-1.69927219932939e-05
-2.74139629530051e-05
-7.89696497603003e-06
3.7801499782081e-06
-1.50026786516281e-05
-2.08682282629679e-05
-1.77202047087793e-05
-6.47180954056511e-06
-1.1628770991856e-05
-1.93077495557906e-05
-2.48634832196643e-05
-6.56072465922462e-06
-3.64003409430242e-05
-2.18472410423428e-05
-2.3385431595648e-05
-1.48805990229931e-05
-1.43318568274321e-05
-1.60036149292824e-05
-2.69935310839461e-05
-1.56662812760532e-05
-4.09335352863675e-05
-2.95368054186279e-05
-1.52961171807081e-05
-1.0975824722678e-05
-1.40663738592939e-05
-1.01198391598705e-05
-2.02069734599713e-05
-2.77349499949404e-05
5.99507716117687e-06
-3.06983751395897e-06
6.96886276194926e-07
-7.67020111128199e-06
-1.76546594871027e-06
1.86326352398511e-05
-1.62656163332185e-05
-9.05553991307457e-06
-7.53950935947226e-06
-2.39399704857407e-05
2.99074306008824e-06
-1.9721137436192e-05
-1.21421189652553e-05
-1.50925054044963e-05
-2.16831847436681e-05
-1.95080071334107e-05
-1.39593179958054e-05
-1.53177984899597e-06
-4.92412281162748e-06
-1.86616886273292e-05
-9.96220647101691e-06
-1.93535590905781e-05
-2.25954104801727e-05
-3.14610758850378e-05
-1.87215139657691e-06
-1.65174118916238e-05
-2.05393680920014e-05
-9.92771740526312e-06
-1.1978630279839e-05
-1.54761267440425e-05
-1.04879712218787e-05
-2.48705579395607e-05
-4.85446724537058e-06
-4.05343272888542e-05
-3.16506764856803e-05
-8.39245970378581e-06
-3.41776234744936e-05
-2.46633154326629e-05
-9.87509345137591e-06
-1.46057687260092e-05
-2.45434560436329e-05
-1.74792943670427e-05
-1.31994669618732e-05
-2.25579966510711e-05
-2.06343135718025e-05
-3.02773407402575e-05
7.85460309084344e-06
-3.29631182296616e-05
-3.07912874288704e-05
-2.4729556453656e-05
-1.46596968455372e-05
-3.83011874536182e-05
-1.80853445684107e-05
-1.92944866544415e-05
-2.31581175797188e-05
-3.02928574550899e-05
-2.34412287964481e-05
-1.45695187367929e-05
-3.61618419515612e-05
-1.68365101695579e-05
-1.16066784044678e-05
-1.83372150880742e-05
-7.04316999930322e-06
-2.14289211932644e-05
-1.04018201101356e-06
-1.71867063117913e-05
-1.58340565758326e-05
-1.78162620627525e-05
-9.92948941890747e-07
-3.68362602292606e-05
-2.64313956933285e-05
-1.08836742691538e-05
-1.72360256327858e-05
-1.61900238499412e-05
-6.46775556591881e-07
-2.62900717164585e-05
-2.74871975766391e-05
-3.27604554287213e-05
-2.27613003624857e-05
-1.80653564355926e-05
-4.21183816621984e-06
-2.51370532259585e-05
-1.04203605175736e-05
-9.26334827193999e-06
7.32043735405659e-06
-5.07365715471989e-06
1.25297109458326e-06
7.80759202128503e-06
1.48918630876568e-06
-1.16818134298921e-05
-9.80766858485196e-06
-1.87009079158811e-05
-2.32368145637758e-05
-1.99412704048054e-05
-3.08497629896579e-05
-1.20524007540721e-05
-3.71049619222483e-05
-2.78288111871893e-05
-1.91939576614788e-05
-1.95906228687679e-05
-2.5582548082308e-05
-4.06900423085474e-05
-1.28573965818504e-05
-1.5611950131787e-07
-6.28307423001508e-06
-7.78413378275278e-07
1.58699369675626e-05
-1.10710389471311e-05
-1.24441295432666e-05
-1.4106964949967e-05
-2.02119509889258e-05
-1.67104537557683e-05
-2.75016786483545e-05
-9.02405170869219e-06
-7.68403948686094e-06
-1.38934064572535e-05
-6.40331085085994e-06
-4.56353042878417e-05
-6.32348213254234e-06
-3.05427283128709e-05
-3.51915606142122e-06
-1.66918030957197e-05
-7.56220810196684e-06
-1.95598802442994e-05
-1.91930793072874e-05
-2.2584027564091e-05
-1.29678320316905e-05
-2.88020032827237e-05
-1.36074121158671e-05
-1.66579353316577e-05
-3.03850664268078e-05
-2.26260873846821e-05
-1.01356785906462e-05
-3.13847677760442e-05
-4.31690280622611e-05
-3.86641477436115e-05
-4.28301264691133e-05
-4.36647119862122e-06
-3.41515961335191e-05
-2.33214471968084e-05
-1.64243534307248e-05
-1.50094818701156e-05
-1.24447833683296e-05
7.06784477255571e-06
-2.28332783595521e-05
-2.5751971839614e-05
-5.80146108857514e-06
-6.48780992700875e-06
8.89272493760138e-06
6.51432994112222e-06
-1.83600342456369e-05
2.36084878849823e-06
-7.44238403367912e-06
-9.44040500009933e-06
5.90005063193098e-06
-2.36260288937002e-05
-3.16702303875112e-05
-2.57182103452068e-05
-1.64986155746063e-05
-2.27012554040931e-05
-1.28998202148929e-05
-2.85669043707118e-06
-2.07848750828936e-05
-2.54469500870452e-05
-2.24339956039725e-05
-1.65202349124163e-05
-1.1720083476358e-06
-2.45480585658483e-05
-1.66971343770029e-06
-2.30252843975409e-05
8.16510032983583e-06
-2.41221666917178e-05
-2.22666065451511e-05
-8.41193898410914e-06
-5.81546703095271e-06
-2.01096164275564e-05
-2.23008511480545e-05
-2.48363349473151e-05
-1.17047494075365e-05
-2.04651992678969e-05
-4.7368870127427e-06
-7.15617446884179e-06
-1.29390789316665e-05
-1.54304925111664e-05
-5.32803241026474e-06
1.88297955379371e-05
3.18982039345977e-05
-2.70664025693756e-08
-8.42838582717943e-06
-1.80282495513754e-05
-1.29849586323342e-05
-4.06608659783317e-05
-1.92698923607651e-06
-1.96320611718781e-05
-4.68918886254569e-05
-2.52061725658775e-05
-2.87830153133908e-05
-3.11108184985908e-05
-2.98685141078303e-05
-2.99772962532808e-05
-1.57844677670197e-05
-1.44984136298283e-05
-2.88608663237988e-05
-2.83295755151783e-05
-2.55977734568012e-06
7.55786710326309e-06
-2.78442125016008e-05
-1.60982410075672e-05
-1.00272945576387e-05
-2.04968418183826e-06
-1.74587396106655e-05
-6.19382586436633e-06
-1.94860311527111e-05
3.82359380457337e-06
4.70153648990329e-07
-2.42947287792857e-05
-2.46187417060271e-05
-9.23844069707906e-06
-3.61413172324901e-05
-2.13899676253844e-05
-2.14123777677461e-05
-4.1100131514179e-05
-2.40500047117576e-05
-1.96682534900816e-05
-2.45140817819569e-05
-1.39873000340407e-05
-4.84701036351988e-06
-1.56215777391917e-05
3.92169372062614e-06
-1.84200718511414e-05
-5.35423047808206e-06
4.62226180726125e-07
1.17074995457011e-06
-2.41307036045136e-05
6.57061995481281e-06
-1.29689384753498e-05
-3.3833729782419e-05
-3.61084874567839e-05
-2.66032431184215e-05
-2.75774709019227e-05
-1.21527625034482e-05
-1.79963789277054e-06
-1.4735395013813e-05
-1.59929727566187e-05
-1.9701110408333e-05
-2.36739263311683e-05
-2.42430102913261e-05
-1.05072573528945e-05
-1.82407041224447e-05
-4.04923912400019e-06
6.10008710211544e-06
6.02625539502671e-06
-9.24015665427334e-07
1.13508105554303e-05
-1.79083300630353e-05
-1.41245471283449e-05
-1.3098156549065e-05
-3.34949115231161e-05
-2.57442117603137e-05
2.12973672947774e-06
-6.96210838498481e-06
-3.57421139166398e-05
-2.26519397760243e-05
-2.23844354824999e-05
-1.70026371969848e-05
-1.39043280833654e-05
-2.01786831353253e-05
1.3727273283763e-06
-2.80054263337292e-05
-2.95907490736875e-05
-8.95204391577312e-06
-2.56756216016618e-05
-1.03954091716884e-05
-1.08759853105627e-05
-1.28984363458144e-05
-1.59662627967181e-05
-1.14372290086344e-05
-5.38888493489e-06
-1.72393564003748e-05
-2.87058754532287e-05
-1.21508155184954e-05
-3.35494086497015e-05
-1.81953542462562e-05
-2.57440295167244e-05
-2.17501062077889e-05
-3.71310350820423e-05
-1.66963559801941e-05
-2.58246043457486e-05
-2.13949784525277e-05
-1.87359093626112e-05
-1.47125797925638e-05
-2.50922576277695e-05
-2.3328126660866e-05
-1.23312961221658e-05
-2.40620047303043e-05
-1.85291854014759e-05
-1.17093543879407e-05
-1.43351246242715e-05
-5.53995310942834e-06
-1.3641202631553e-05
-3.16555519909251e-05
-1.62573930585358e-05
-1.82722796910785e-05
-1.95031019901764e-05
-3.01484749881181e-05
-2.3577844056095e-05
-2.0517199963167e-05
-2.218709690018e-05
-1.7463835421366e-05
-9.79170981769683e-06
-1.63083124092112e-05
1.18060197933294e-05
-1.72517283102964e-05
-3.07124110790159e-05
-1.74882259126288e-05
-5.87887265178985e-06
-3.17466199713853e-06
-1.80489392035693e-05
-5.54825697082659e-06
-1.20581279759363e-05
-5.48331274279224e-06
-1.2538767713757e-05
-1.70306233038416e-05
-3.64296831805038e-05
-1.10504280574356e-05
-1.79461516289625e-05
-2.21026993096934e-05
-9.62715477279828e-06
1.22402699103083e-06
-1.56415191914152e-05
-1.47060153113986e-05
3.37197579804814e-06
-1.22984999494655e-05
-1.14259471716336e-05
-1.92883159276422e-05
-2.6792082446627e-05
-1.29399391085173e-05
-1.5594059661983e-05
-1.03814561051763e-05
5.352493101019e-06
-2.63460776610383e-06
-2.85620700678164e-05
-1.27485991283841e-05
7.63845499096666e-06
-1.97266143629872e-05
-7.06754952856452e-06
-1.59209886760996e-05
-2.12229712619097e-05
-2.16217058466963e-05
-3.28107001926176e-06
-1.49411497557912e-05
-1.30673976366086e-05
-2.49521249219447e-05
-2.71092980864134e-05
-8.9885809528341e-06
-4.39368104413009e-06
-6.65866619129879e-06
-2.38160351953437e-05
-5.52050351495194e-06
-2.25496158661926e-05
-2.57310697743462e-05
-2.38924589459206e-05
-2.54477341514763e-05
-1.09441474137886e-05
-3.89491409155446e-05
-3.3160288522986e-05
-1.43820938034261e-05
-1.4854670633296e-05
-2.40882236816205e-05
-2.44665947645289e-05
-1.45176687578899e-05
-6.12655843052446e-06
-2.57588341028297e-05
-1.14799355864003e-05
-2.23262488720456e-05
-1.90524284417619e-05
-3.93934455406017e-06
-2.61724398322788e-05
-1.92178475440118e-05
-2.522745698283e-05
-1.77399600307864e-05
-2.88533561566693e-05
-1.18375954568194e-05
-1.78351280385122e-05
-3.9042846089473e-05
-1.09787189232371e-05
-7.38040539658114e-06
-3.08669279403486e-05
-1.71256542237663e-05
-2.11132893920316e-05
-1.23732596171682e-05
8.67830613084218e-07
-1.18000374678689e-05
-1.82238106522061e-05
-7.72402970171369e-06
-2.84092550324386e-05
-8.30978573862197e-06
7.25180371106653e-06
-1.52307042984471e-06
-4.12122547135012e-05
-1.64839268828583e-05
-1.98585909366472e-05
1.70049533948059e-05
-1.10873362180872e-05
-1.15473367098271e-05
-1.46999015078957e-05
-2.24603559969829e-05
-1.57407637358674e-05
-2.02697137342756e-05
-1.52320663769281e-05
-2.75042817594124e-05
-2.15627319877023e-05
-1.99640557508762e-05
-2.25249263576706e-05
-3.58392350937345e-05
1.88932879167455e-06
-1.98456412204571e-05
-1.26986134441372e-05
-1.6362330911897e-05
-1.28121496926424e-05
-2.49656747567414e-05
-1.35188456400494e-05
-1.42919788518903e-05
-3.55977679653033e-05
-3.7602844451667e-06
-9.08747263773848e-06
-2.32036752236911e-05
-9.3684012771349e-06
-1.29490377879688e-05
-2.5304429353215e-05
-2.52088000613386e-06
1.17209898712053e-06
-2.86970615446113e-05
-1.17218055888197e-05
-1.96063057261324e-05
-1.24021426243862e-05
-1.83855141875422e-05
1.23810468156524e-05
-3.71681277645699e-05
1.55918842354826e-06
-2.22616960421256e-05
-1.69951549530116e-05
-2.68699965510271e-05
-3.36650411955175e-05
-2.78096233991501e-05
-1.81188871254077e-05
-2.29192659602369e-05
-2.77627417277566e-05
-1.19791411832822e-05
-1.10543661643098e-05
-1.47068863044866e-05
4.03531777285352e-06
-1.63735933617541e-05
-1.91199697930565e-05
-2.01992287707287e-05
-2.7172932755594e-05
-1.55707669568813e-05
-3.92610852634163e-05
-2.27303328934299e-05
-1.48948042471866e-05
-2.56695555328224e-05
-6.39323200069426e-06
-1.07410028404229e-05
-5.6864832068131e-06
-1.5551131212538e-05
-1.32654999406316e-05
-1.60473989067701e-05
-1.52405941749641e-05
-2.33258747308649e-05
-6.21188021934812e-06
-2.05204237213551e-05
-2.40639869622276e-05
-2.22659367866948e-05
-7.45952375157055e-06
-7.53752826844379e-06
-3.44780512870945e-05
-1.73508981291305e-05
-1.72486217130394e-05
-2.2435224829184e-05
-2.42273857896815e-05
-2.15180686180561e-05
-3.13605177453689e-06
-2.0236012082894e-05
-5.01662630878485e-06
-1.17789342443166e-05
-1.66562914139592e-05
-1.05191443482549e-05
-1.93398574489935e-05
2.96764178989671e-06
-1.02556890352311e-05
-3.7185284278005e-06
-1.63275409285814e-05
-2.58479974244196e-05
1.05686418198699e-05
-2.98260073553675e-07
-1.96594701735614e-05
-3.42170297270824e-07
-6.41650774061094e-06
-1.90272687228761e-05
-1.31490556241937e-06
-3.38386837416289e-05
-2.30162127690114e-05
-8.96090595763434e-06
1.59178863413443e-07
-3.91254684673781e-06
-1.83322367142369e-05
1.28004180138523e-06
-2.69504164291922e-07
6.74789463456056e-06
-2.69920678328114e-05
-2.50453880830761e-05
-2.13829223698345e-05
-5.53701489994556e-06
-1.90740502167916e-05
-2.00737352895494e-05
-1.08062857711715e-05
-6.16095141439917e-06
-1.2355981618843e-05
-1.21805458150215e-05
-1.69582138983636e-05
-3.21917815969223e-05
-2.48453875709932e-05
-1.36079818648205e-05
-1.39031388664512e-05
-2.38995493626488e-05
-1.22272161114337e-05
-2.21273239466437e-05
-1.83827295980732e-05
-2.77661991753915e-05
-5.85729394660622e-06
-1.40528144418396e-05
-1.2357717196299e-05
-1.68525247054795e-05
-2.63706559793008e-05
-2.0400000559203e-05
-8.98800189320177e-06
-1.98870727320059e-05
-2.61319336454151e-05
-3.02973395334059e-05
-1.57735243944533e-05
-3.44518791584573e-05
-2.1121527321795e-05
-1.98919213464908e-06
-3.00595030086758e-05
-8.82308051255572e-06
-2.52498893600681e-05
-2.17451234586693e-05
9.49962123349062e-06
-1.36381542728553e-05
-1.99681533017448e-05
3.57749985517233e-07
-7.60669488051748e-06
-2.26604213846395e-05
-1.16456593629115e-05
-2.08047845232879e-05
-2.02495227808447e-05
-3.02479539726988e-05
-1.76948502019102e-05
-2.14908431455262e-05
-1.08707995647856e-05
-5.80988282226523e-07
-1.14294703690142e-05
-3.41029403369464e-05
-1.7765373675727e-05
-2.30128027934425e-06
-1.03917285965593e-05
-1.01640090034483e-05
1.91397632376625e-06
-3.26597776500105e-05
-1.23769655667984e-05
-1.82898409431072e-05
4.80269680421755e-06
-2.06284618273939e-06
-9.97823945935481e-06
-7.36386793900279e-06
-5.21648742364231e-06
-6.63310651940685e-06
2.70922182120961e-06
-2.22030942735859e-05
-1.88618461303119e-07
-1.54464239509841e-05
-2.19402677709531e-05
-1.13222906934332e-05
-2.43342983997325e-05
-4.91849733893287e-06
-2.74387158053562e-05
-1.43254540913183e-05
-1.93228675741229e-05
-1.79015644876251e-05
-1.82605225427831e-05
-1.0687957422223e-05
-1.36819236221404e-05
-2.60308981294874e-05
-1.36491997004086e-05
-1.50786660804901e-05
-4.32366612223059e-05
-1.10244869376609e-05
-6.03381026759691e-06
-2.62651744176505e-05
-4.06922165131932e-05
-3.30630835306506e-05
-1.28560309970029e-05
-1.7786889185106e-05
-2.95988683155967e-05
-2.23675412233132e-05
-2.54614136579341e-05
-2.38327681062662e-05
-2.1467175467751e-05
-2.1339106894649e-05
-2.03454660931595e-05
-3.05748411276759e-05
-3.06442871852371e-05
-3.30812574579973e-05
-1.20909247468782e-05
-1.4863203837814e-05
-1.41888987735064e-05
-4.52926941644847e-05
-2.65117024531004e-05
-1.29870755044952e-05
-3.07710358892456e-05
-1.94625714242272e-05
-9.55250679551051e-06
-2.13832460426933e-05
-2.77169934061951e-05
-3.28885096732269e-05
-1.38633555726194e-05
-2.19060412038722e-05
-5.69107591333644e-05
-2.34833806389156e-05
-8.54493544497696e-06
-2.78672023442142e-05
-1.30377430220293e-05
-2.4193415730798e-05
-8.26259350296901e-06
-3.16541566369349e-05
-2.56454058504059e-05
-1.11153972299971e-05
-1.13143108765487e-05
-1.39356164829654e-05
1.66350185136929e-06
-9.40773249113052e-06
-1.60767772718553e-05
-1.08420321353428e-05
-2.54263352773778e-05
-1.31801244306383e-05
-2.81397079661533e-05
8.53472987665095e-06
2.42004617648962e-06
-6.78849950255297e-06
-8.52754873785499e-06
-1.53380501532501e-05
-3.53145996934378e-06
-1.32016551993977e-05
-8.09170087222665e-06
-9.60096273841942e-06
-2.02824787849258e-06
-9.75390407706004e-06
-1.90242827240989e-05
-7.42982600387707e-06
-2.06939014956715e-05
-1.57439948417796e-05
-4.20098406233475e-07
-5.26453965635548e-06
-1.65438165124979e-05
-1.0708953851761e-05
-1.43106713215482e-05
-3.52451875039214e-06
-1.207956374297e-05
-1.57576576918974e-05
-6.62542487657722e-06
-1.03064342831976e-05
-1.16262592846033e-05
1.55200543008801e-05
5.6681428224298e-06
-1.91178416316407e-05
-5.42220285568348e-06
-9.57503295573692e-06
-1.62353195118506e-05
-1.36847303584697e-05
-1.99713103573595e-05
-3.88729783186861e-05
-2.47981742682296e-05
-1.81980526307679e-05
-1.84754706018016e-05
-2.16365792234973e-05
-3.811937475506e-05
-2.87868174334011e-05
-2.83734537861219e-05
-1.15523693097244e-05
-2.94641088020725e-05
-1.68652048274932e-05
-1.94090592803673e-05
-1.98040762622853e-05
-1.34061119853735e-05
-1.68156733459784e-05
-1.17420444903583e-05
-9.9728991683624e-06
-1.52755535049467e-05
-3.80399167791005e-06
-1.91157876451687e-06
3.9686842016672e-06
-1.95432914285577e-05
-7.64280556074384e-06
-9.92867759664965e-06
-4.56177003032277e-05
-1.71917408531547e-05
-2.96825804378329e-05
-9.09381851552721e-06
-1.18531231110513e-05
-3.79485252120856e-05
-1.35292270012323e-05
-9.15400537115865e-06
-1.13563610526302e-05
-2.49963026346009e-05
-2.22148956313944e-05
-1.75275066449782e-05
-1.50971987171185e-05
-2.33788639152602e-05
-1.72761890613692e-05
-1.36646613231047e-05
1.29028344759514e-05
-8.00054120288193e-06
-1.33092622434077e-05
-8.63508209475248e-06
-6.26960191392541e-06
-2.67617880663318e-05
-1.56049874836051e-06
-2.22179576189952e-05
-2.68140572455519e-05
-1.5059658216174e-05
-2.22398011191393e-05
-2.36960750835572e-06
-2.86333744960213e-06
-5.76222517289044e-06
-1.08161164573472e-06
-1.80500928732724e-05
-5.28870423032872e-06
-3.01181233839866e-05
-2.1298907816066e-05
-2.29438907890916e-06
3.23962373197942e-06
-2.90557775916381e-05
-1.63740921356468e-05
-2.27255775311152e-05
-7.16530390077031e-06
-1.87753901647969e-05
-9.27803269670901e-06
-1.96913608385324e-05
-1.54155238435188e-05
-2.11004061347539e-05
-2.93200503247626e-05
-4.88377716085966e-06
-2.52381291247581e-05
-3.07818802879262e-05
-6.75577377369837e-06
-4.77973384599981e-06
2.02403453829726e-06
-8.81023786583987e-07
-2.45718687494066e-05
-1.47695624476656e-05
-9.54863123028701e-06
-1.42985820780464e-05
-2.28405712319523e-05
-5.83615382703268e-06
-3.3120461109026e-05
-1.52946461381263e-05
-3.37431765486506e-05
-4.92778396583403e-06
-2.68633350537562e-05
-2.28525190246547e-05
-1.20666015813636e-05
-4.17475400889909e-05
-5.77774141250389e-06
-2.87359604352619e-05
-2.9734466661671e-05
-1.3174992947777e-06
-4.50324910996393e-07
-1.00002430878056e-05
-1.95868582237208e-05
-2.42335375252054e-05
3.36742679669446e-06
-9.50254773557899e-06
-5.08241896536192e-06
-1.12092520350385e-05
2.7446069082417e-06
-3.83111046433775e-05
-3.90387407443157e-06
-3.81447840211007e-05
-1.85917619571699e-06
-3.22289660615825e-06
-1.7632545340462e-05
-1.85841405118977e-05
-5.74740417357742e-06
-8.07955081247861e-07
-1.00389423450851e-05
-2.52579273202661e-05
9.26576350588204e-06
8.63341723121062e-06
-1.40087156372432e-05
-2.63511787091958e-05
-3.83437503922411e-06
-8.55251877851211e-06
-6.20406581480696e-06
-1.44808261925775e-06
-2.07714148892354e-05
-5.04444455798661e-06
-2.09375591956022e-05
-7.83195946703862e-06
-5.46665171402678e-06
-2.24169757170622e-05
-9.63716265535237e-06
-1.42679288076953e-05
-6.08357220842596e-06
-3.07090669558593e-06
-4.88124429898399e-06
-7.0304197293999e-06
-1.46495191154471e-05
-1.02188913090972e-06
-6.2095614823473e-06
-2.09008841821846e-05
-1.76134337523287e-05
-6.02877793960719e-06
5.04857198768295e-06
-3.36655069885093e-05
-2.33539768194807e-05
-6.30140004808648e-06
1.47270362093668e-07
-1.53123873307964e-05
-2.16736855369813e-05
-1.59913544328093e-05
-1.84657757927364e-05
-3.03261584682695e-05
-3.50690560407126e-06
1.12111129330551e-06
-1.32028556684086e-05
-1.74063589531246e-05
-2.88892719714671e-05
-2.52361050209424e-05
-1.88561677194735e-05
-4.39740870774545e-05
-2.77460383513617e-05
-1.43590010498237e-05
-1.68988300596936e-05
-7.69527383483885e-06
-2.08794028691185e-05
-1.40362290520479e-05
-2.23128221745155e-05
-5.35448135865792e-06
-1.54711847509876e-05
-4.8425748037051e-05
-2.28088015397409e-05
-2.21322559845495e-05
-1.90239537592973e-05
-2.3250575801219e-05
-3.81318145570226e-05
-1.13483775335619e-05
-2.96345208565483e-05
-1.32944088402997e-05
-1.91994711697832e-06
-2.01772792097529e-05
-9.62322329943198e-06
-1.97470087237345e-05
-2.44591868109714e-05
-1.76026524897962e-05
-1.78934877352766e-05
-2.3914019762805e-05
-2.67431971788097e-05
-4.97468574441207e-06
-9.30911127337407e-06
-3.38895390661622e-06
-3.08043410011985e-05
-2.02175803110464e-05
-1.04049100232863e-05
-1.10459200479376e-05
-7.17928188491159e-06
-1.57776212581791e-05
-9.98146788123231e-06
-1.86428438575327e-05
-1.93086211302599e-05
-1.27165119067923e-05
-1.37061569082382e-05
-9.01780044336195e-06
-2.56610372538414e-05
-2.1500159787955e-05
-1.95350587607909e-05
-2.12005830152763e-05
-2.26659506253099e-05
-2.0832467597851e-05
-2.09679667496904e-05
7.9071150834562e-07
3.40200371017859e-06
-1.12813854605949e-05
-9.50736626739041e-06
-2.08807952592983e-06
-2.43157453780307e-05
-3.94991162190544e-06
-2.41990696673851e-05
2.35257985993437e-07
-1.38438169417549e-05
-1.67483234604313e-05
-9.24911577730356e-06
-1.60275805700426e-05
-1.62038606480865e-05
-1.43900790365142e-05
1.49027184215104e-05
-2.64341082974558e-05
-2.38815507541931e-05
-2.03060928840208e-05
-1.07361808742577e-05
-4.12530778896871e-05
-6.84624387546414e-06
-1.13174510011735e-05
-2.97069877234525e-06
-2.09455112929912e-05
-2.53281223174685e-05
-6.1673172459237e-06
-1.21097082876607e-05
-6.06206913685904e-06
-1.85273412502701e-05
-5.36178836685738e-06
-2.75985767125466e-06
-1.35548362490895e-05
-1.44404822327739e-05
-5.39028794272785e-06
-1.29485099262102e-05
-2.00017616916379e-05
-2.75211711096236e-05
-2.48137047472661e-05
-2.50734913720187e-05
-3.790451345523e-05
-1.50081192302306e-05
-2.17492106066844e-05
-1.27849435244126e-05
-3.17849196045379e-05
-2.18622859419105e-05
-4.2150516262845e-05
-2.75155623627385e-05
-9.83334521857052e-06
-2.27434488807193e-05
-1.51540616286596e-05
-2.42520191479278e-05
1.12376393375169e-06
-1.93077215234889e-05
-4.51386440987147e-06
-1.07077290005685e-05
-1.87586869143101e-05
-1.95999358987118e-05
-3.24750079570957e-05
-1.89819601802041e-05
-2.00815767955024e-05
-1.82738580624402e-05
-2.2155961517617e-05
-2.63004566506753e-05
-2.32506034366083e-05
-1.75224907047364e-05
-2.89985332551583e-05
-1.38139542824786e-05
1.37245827994855e-06
-7.09300512257093e-07
-8.87889403071258e-06
-1.52806167098169e-05
1.07172324242534e-05
-8.71399772799464e-06
-2.95719813278408e-05
-5.92668710413097e-06
-1.93670034981015e-05
-4.66574384695074e-07
4.55033385520998e-06
2.50783668785101e-06
-1.19513497455494e-05
-2.40492334397209e-05
7.74119754658972e-06
-1.4942119630982e-05
-2.92181598161455e-05
-2.16788830468039e-05
3.71830997167721e-06
-1.67791981953718e-05
-2.2877211881858e-05
-2.72316362238416e-05
-6.38175658485472e-07
-1.89159946649144e-05
-1.47184369874855e-05
8.48352610219787e-06
-1.25652231389374e-06
-1.75299467019191e-06
-6.26518105514853e-06
-1.12758547324698e-05
-2.98278626115154e-05
-2.13659705010553e-05
-1.13982506853529e-05
-9.26158880980894e-06
-2.24463167881778e-05
-1.75323535310578e-05
-2.4647840613491e-05
-7.7690920640506e-06
-2.14192743920882e-05
-1.94128179328555e-05
-7.65003299767977e-06
-3.51080018095753e-05
-3.14050180023542e-05
3.11087118063449e-06
-1.88835752279258e-05
-1.28453384173493e-05
-8.56936390788397e-06
-1.57455981984544e-05
5.99874599160764e-06
-1.17059370086601e-05
-1.1588458264076e-05
-5.8336908325614e-06
-1.70170299281483e-05
-2.84035676545412e-05
-1.6863272177684e-05
-4.12842159704715e-06
-5.70747441540994e-06
-2.11590837557463e-05
-2.88263888194248e-05
-2.18238991007894e-05
-2.30798100167892e-05
-5.8553802641533e-06
-1.480321845995e-05
-1.37959832870031e-05
-1.38542479511095e-07
-1.30848922305911e-05
-3.25230506041728e-05
-8.20534302628571e-06
-8.31679989176428e-06
-5.66499799891307e-06
-1.06541229983686e-05
-1.2851448864855e-05
-1.45619278505918e-05
-3.57975781438965e-05
-3.04312249903695e-05
-1.27676854399356e-05
-1.84600554805506e-05
-2.65406228816995e-05
-1.63631560989872e-05
-6.05321831334202e-06
-1.35354625845003e-05
2.10316058141796e-06
1.05959954124335e-05
-2.04895101790825e-06
-3.98587154389101e-06
2.89608263830375e-06
4.77499669388522e-06
-1.21700650634454e-05
3.53684596009358e-06
-4.71017727437599e-06
3.97869259498782e-06
-1.86854234917626e-05
-2.5883452608435e-05
-2.68878966022624e-05
-2.63207907381757e-05
2.31274254497187e-06
-2.03841714161763e-05
-7.72907095727755e-06
-9.05622749795205e-06
-1.46228158921397e-05
-9.38922875919667e-06
-1.63364828533534e-05
-2.30498603178881e-05
-1.18779094589417e-05
-8.73523652164372e-06
7.14866836811019e-07
-1.09719160440807e-06
-4.94702216365523e-06
1.10396278888931e-05
-9.34695384044299e-06
-8.63572508110744e-06
-1.41887180791879e-05
-6.65395866276151e-06
-7.33327872735584e-06
-4.0320667921198e-05
-3.06877846755788e-05
-7.00518575431474e-06
-1.41722951024815e-05
-1.75294134519685e-05
-1.33009661763344e-05
-6.56823029570177e-06
-2.11621769440066e-05
-2.77875612721043e-05
-1.73643609608389e-05
-8.69958179375845e-06
-3.92830174773033e-05
-1.03755433701335e-05
-2.8262873728015e-06
-1.1581853603728e-05
-1.93483070047774e-05
-3.62910123661316e-05
-3.5752827317701e-05
-2.09827723933834e-05
-2.55717529019806e-05
-2.11159718729073e-05
-3.01572427969763e-05
-4.01722997964527e-05
-2.94474255576292e-05
-1.35680957848407e-05
-3.81206066207689e-05
-3.25674025320081e-05
-1.57606156112965e-05
-3.21191259297934e-05
-1.30208277172628e-05
-2.94343025443374e-06
-2.04323379918008e-05
8.3835870633363e-06
-2.85888820939253e-05
-2.09660382191517e-05
-3.06231525671366e-06
-2.39781262692465e-06
-1.16701937460714e-05
-5.44984542955317e-06
-6.31052514304912e-06
-1.95157532073282e-05
-3.22325851719844e-05
-2.32921931095032e-06
-2.65104684651712e-05
-2.83810342908899e-05
-2.66929456961798e-05
-2.79831474010811e-05
-3.90105722603989e-05
-4.70506734185018e-05
-3.48963998636183e-05
-2.11294730380722e-05
-9.74906559602381e-06
-1.67278506259927e-05
-1.78008431989351e-06
-5.7477904062626e-06
-1.09734106823114e-05
1.18375597662377e-05
-9.42815899880966e-06
-3.99402230821695e-06
-8.60071311216565e-06
6.81245625462979e-06
-8.49329437364223e-07
-9.02331812454432e-06
-2.13217411506475e-05
-2.37694377895379e-05
-1.5756017021578e-05
-2.27125161142999e-05
-7.48381975164375e-06
-9.84882476221999e-06
-1.60171649508319e-05
-8.20922121450209e-06
1.55088577000773e-05
-6.87082505992163e-06
-2.26917699877147e-05
-2.38325797743002e-05
-1.49312171413144e-05
-1.35624508480486e-05
-2.69941295015472e-06
-1.0958474144832e-05
-1.49566859061922e-05
-1.2382676993034e-05
-2.8878096173846e-05
-1.042479612615e-05
-3.18620892836342e-05
-2.56567990043962e-05
-2.58855670456331e-05
-2.14457563319064e-05
-2.75466096468088e-05
-2.73008065553841e-05
-1.04557530448395e-05
-2.64467901369079e-05
-1.37573104086015e-05
-3.44728538846501e-05
-3.19694558346037e-05
-6.26768109555175e-06
-1.75591400234734e-05
-8.74396912167119e-06
-6.95081470405406e-08
-8.49718333036922e-06
-9.58863870283898e-06
-7.75058362257792e-06
-1.45032076054755e-05
-1.41104364940836e-05
-2.4263731068235e-05
-2.45605711307392e-05
-9.94188486284467e-06
-1.91766198363953e-05
-4.16219146894678e-05
-3.56713882874341e-05
-3.11621597120253e-05
-2.1263303408909e-05
-1.48525185463873e-05
-6.49506210205029e-06
-1.84291486439223e-05
-1.64720229384391e-05
-1.78036014487642e-05
-2.26968968535799e-05
-9.6449137783268e-06
-3.35246756340677e-05
-1.01587060068405e-05
-8.40320806074854e-06
-2.01897527820195e-05
-1.74663937248065e-05
-1.96346765515782e-05
-9.43131178227291e-06
-1.37127882643522e-05
-2.02925572201477e-05
-5.91545865169454e-06
-1.19009499734663e-05
-1.16733118884792e-05
-3.74128195362948e-05
-6.11818287434194e-06
-2.02033328703091e-05
-1.32572343481469e-05
1.60721882496334e-06
-2.43793446014273e-05
-8.59697582365331e-06
-4.27800606314109e-06
-1.60289694262676e-06
2.72481493329649e-07
-2.52041458766728e-05
-1.35230778007603e-05
-2.96724409074309e-05
1.82155215296547e-06
-6.73938116539205e-06
1.29097980807865e-06
-1.77468360139835e-06
-2.44179532985222e-05
-1.26509980598128e-05
-2.69411003232178e-05
-1.80649756906153e-05
-2.48557997741516e-05
-3.56374129466384e-05
-1.90999338912735e-05
-2.31977674183086e-05
-1.04718653249989e-05
-8.22363862857988e-06
-1.19792087464653e-05
-5.33012150586288e-06
-2.72441840214282e-05
-1.79297436843976e-05
-1.9389026616693e-05
3.85466438652557e-06
-1.38059346406234e-05
8.85854066007343e-07
-2.95895587008955e-05
-1.43516735745523e-05
-2.52525384512793e-05
-2.69662923153144e-05
-2.6651656398466e-05
-7.62832920664632e-06
-3.96729790128217e-06
-1.4570987088719e-05
-2.71576755546007e-05
-3.77515811497735e-05
-5.02837786419056e-05
-1.99351223609687e-05
-1.96901529694711e-05
4.15917504584709e-06
-1.30232086655076e-05
1.60337411648005e-06
-2.53587360697302e-05
-2.19253205836317e-05
-2.63050375174806e-05
-1.25897174160393e-05
-1.56775418732531e-05
-2.39876778536346e-05
-1.18160682703775e-05
-2.06338198317694e-05
-1.7952353885032e-05
-3.05120319514611e-05
-3.0315727386329e-05
-3.16495579592712e-05
-1.55071958676106e-05
-2.78943177461487e-05
-4.03104848318022e-05
-3.5482848314838e-05
-2.70526140292718e-05
-2.73116150468583e-05
-1.09296083556842e-05
-7.35448388525523e-06
3.26293120374206e-06
-1.56070983957506e-05
-7.524434250246e-06
-2.2052968361852e-05
7.99738699673682e-06
-1.80558957309498e-05
-2.18145715287244e-05
-9.68282336317414e-06
2.29710335033123e-06
-2.36903265700788e-05
-5.36403715104738e-05
-7.64748791171721e-06
-2.60349131772294e-05
-8.00748653964556e-06
-1.7899520670203e-05
-1.55067913665131e-05
-1.71903047656747e-05
-1.68181820137409e-05
-1.70909995071213e-05
-7.76858113542703e-06
-5.07286181981593e-06
-1.70454658164676e-05
-5.75725671339187e-06
-2.52368451639452e-05
4.74306737918615e-06
-1.27890527120499e-06
5.16726304151193e-06
3.47277983625918e-06
-9.20458288861049e-06
-5.5140776131009e-06
-2.49895402150461e-05
-1.1978338398352e-05
-3.06198329266036e-05
-1.70009325601335e-05
-1.44291609994482e-05
-1.20038369900839e-05
-1.33274794442942e-05
-1.56314814954337e-05
-3.57777549419848e-05
-1.6280337856783e-05
-2.33589848056537e-05
-1.55022491628841e-05
-2.51577229457864e-05
4.41640524376707e-07
-1.49248687419933e-06
-1.2172904237943e-05
-1.67238348770513e-05
-3.96353193824239e-06
-2.80968736876551e-05
-2.56997652910489e-05
-2.26680362050233e-05
-2.95117387328438e-06
-2.50613899631407e-05
-3.78095228617554e-05
-3.35148458567454e-05
-1.48097276906005e-05
-3.46354971573041e-05
-3.224870440298e-05
-2.95610159621717e-05
-5.3337244226533e-06
-1.84847181765112e-05
-3.71787504535084e-05
-1.82615734298201e-05
-9.48527843931592e-06
-1.60181819527243e-05
-1.21388976532475e-05
8.23644635048985e-06
-3.91510449423222e-06
-9.88632480382501e-06
-2.40274042181023e-05
-3.67613326315751e-05
-3.93300143880741e-05
-3.93136613177873e-05
-7.01925149102006e-06
-1.30584407632441e-05
-2.380424808589e-05
-7.70623309037421e-06
-1.68749070444607e-05
-3.06570436864652e-05
-7.85306150606853e-06
1.19546845314241e-05
-5.01860107220753e-06
-1.40598837656995e-05
-1.95792735281639e-05
-8.50434639478543e-06
-1.65975175654402e-05
-1.63419297114507e-05
-3.29525176597427e-05
4.41452911153159e-06
-2.12988736498362e-05
-1.15776000654485e-05
-2.1814818127575e-05
-2.3156271145914e-05
-1.61579514586449e-05
-1.86627183522164e-05
-3.97386238992488e-05
-2.4968875676175e-05
-1.14605591054262e-05
-1.34639731499748e-05
-1.06570420243934e-06
-1.06385014843761e-05
-1.81513022803949e-05
9.2450936426422e-06
-4.68388425470082e-06
-9.93514898257857e-06
-1.53144432731326e-05
2.03711204604222e-06
2.57360032978861e-08
-1.68850182382263e-05
-2.76195137085656e-05
-1.11608999615904e-05
-1.40916356441454e-05
-2.19331614373558e-05
-1.29676616052787e-05
-3.14409120452263e-05
-1.79986773819453e-05
-3.4032921388016e-05
-1.29900637709638e-05
-8.55425566636313e-06
-8.22400520610429e-06
-1.5001045827677e-05
-1.69726983234171e-05
-1.73337320349653e-05
-1.86680431125032e-05
-2.90893778434905e-05
-1.81242540593525e-05
1.48745375901633e-07
-2.58162445807465e-05
-1.13836732612621e-05
-1.65393329980564e-05
-3.49268874328066e-06
-2.57321931832076e-05
-1.13468140324301e-05
-2.85308759620435e-05
-4.14748111575768e-05
-1.66806754179234e-05
-3.00092908726498e-05
-1.67223554852728e-05
-2.67870645570652e-05
-2.31038101578648e-05
-4.57117205619387e-05
-2.61708913760988e-05
-2.10571284682488e-05
-3.01990794389336e-05
-2.22778650334932e-05
-2.24409712485559e-05
-1.70476841916032e-05
-2.58263442836775e-05
-1.70509668165465e-06
-3.42510184089268e-05
-2.91049740120679e-05
3.3745609686722e-06
-1.54309300413349e-05
-1.70878437240144e-05
-1.46811798933114e-05
-2.62663055246924e-05
-1.20684657078382e-05
-5.79635246417057e-06
-2.0662159766197e-05
-3.54066675674128e-05
-3.22596095288654e-05
-1.70819830520535e-05
-1.61143220831525e-05
-1.05594602363186e-05
-2.6718297945605e-05
-1.86729582538202e-05
5.18700450257652e-06
-2.62535943456169e-06
9.24692774538717e-07
-2.73623977714192e-06
-2.43906314326901e-05
1.42190853305588e-05
-1.72168950506545e-05
-1.47296782897688e-05
-2.15283855932828e-05
-2.37121406981768e-05
-4.56530395868924e-07
-4.7800368613962e-06
-1.60875528514708e-05
-2.65088235615911e-05
-1.60801659842208e-05
-7.62248315661152e-06
-2.38707598790577e-05
-1.18252414428275e-05
-3.4580061870859e-05
-1.13423159925278e-06
-8.71650972093292e-06
-1.69021823995683e-05
-9.62884671398596e-06
-2.95312011158981e-05
-6.27531959601471e-06
-2.4035950246588e-05
-1.24215051715074e-05
-4.83579390269421e-06
-1.17301476768056e-05
-2.13258071161624e-05
-1.16368153373789e-05
-2.28724095455155e-05
-3.24890571620517e-06
-2.61325100799207e-05
-1.79646057638908e-05
-1.71404398552386e-05
-2.7490777946127e-05
-3.08204066805269e-05
-5.36310554951472e-06
-3.1072127580425e-05
-2.52506845610518e-05
-2.66019832605494e-05
-2.83256745499598e-05
-1.51050983914887e-05
-1.30314358877478e-05
-2.50334313277156e-05
-1.31251593762118e-05
-2.27471375739622e-05
-8.1803898907449e-06
-1.71496824552367e-05
-2.45657600969913e-05
-2.07316436035634e-05
-2.40220532296235e-05
-2.86606229012646e-05
-1.34016033109628e-05
-2.33367528404367e-05
-1.7923887857301e-05
3.78208296601012e-07
-3.39094159216182e-05
-2.05595701197186e-05
-2.0687849419358e-05
-9.96556430094814e-06
-1.17868027381251e-05
-3.05810167574584e-05
-1.29218710165454e-05
-3.23162035729086e-05
-1.67251576851777e-05
-9.35321281256663e-06
-2.54891900587251e-05
-1.16300276394997e-05
-3.96897991785804e-05
1.10115513141036e-05
-1.28377037937635e-05
-3.15190057305825e-05
-1.7982260441751e-05
-2.11756457421044e-05
-1.04158719358863e-05
-1.18566347640963e-05
-6.57054977145361e-06
-1.66114733501311e-05
-1.49799897095719e-05
-2.5571719459867e-05
2.25488692914514e-06
3.64151185506665e-07
-1.22401222641819e-05
-1.6913706255961e-05
-1.1683168846642e-05
-2.08349896146715e-05
-5.38709172281106e-06
-1.30780196724623e-05
-2.99638838164224e-05
1.26325155881161e-06
-1.30623576259828e-05
-2.66770897782398e-05
5.51954442089365e-06
-1.99046420365148e-05
-1.66674634901987e-05
-1.0080230458631e-05
-1.11776063501507e-05
4.34909438286559e-07
-1.82334453453558e-05
-1.15021264950413e-05
-1.54176996821442e-05
5.23364334148969e-06
-1.69034325131877e-05
-2.2261075138221e-05
-5.7961084290154e-06
-3.7262274077016e-05
-9.47343496291065e-06
-2.55784646216847e-05
-1.10295510737668e-05
-7.78538889749882e-06
-3.08362725933636e-05
-2.23453849427117e-05
-2.9413408521425e-05
-1.54996386336922e-05
1.03472751504514e-05
-1.64483742309048e-05
-2.17333735010544e-05
-3.15015839400106e-05
-1.25672530937024e-05
-2.87839448680989e-05
-2.8885148509766e-05
-7.22301066416857e-06
-1.49078880165611e-05
-2.56869359945887e-05
-1.65227506777031e-05
-2.81180986283398e-05
-1.41065369982473e-05
-2.42485498496274e-05
-4.52996827883737e-06
-2.71843888130428e-05
-2.05270913804206e-05
-1.63589938684924e-05
-4.91722360110734e-06
-3.0951050083572e-05
7.14382837325996e-06
-1.45256066814804e-05
-3.63002960664359e-05
-9.35457216780754e-06
-3.51146508775866e-05
-1.41857507356625e-05
-2.95261601691709e-05
-3.90694914127406e-05
-2.1843149302154e-05
-2.5778403151253e-05
-9.78314503443338e-06
-3.84414876562545e-05
-2.96554302165351e-05
-2.27100318601191e-05
-3.11273481887092e-06
-3.30227979597993e-05
-1.20482316325538e-05
9.23324377241032e-07
-1.22655569566288e-05
-1.42076965086457e-05
-2.55580002272412e-05
-1.68461384300244e-05
-5.80353031348352e-06
-2.77154875252863e-05
-1.02207506631112e-05
8.78247878128777e-08
-1.63557977818624e-05
-2.21030539514852e-05
-3.31925836676149e-05
-1.40638105092285e-05
-3.0506226513105e-05
-3.31541864563319e-05
-1.5170645122447e-06
-1.22763557374069e-05
-1.69296207743985e-05
2.87671384929524e-06
-1.4339620345385e-05
-1.03416164055712e-05
-2.38030625697636e-05
-1.36006071058256e-05
-3.41100384690278e-06
-5.10307504905458e-06
-3.34069893102635e-05
-6.678462810326e-06
-1.32554537772564e-05
-2.09407838970202e-05
-7.77100744662388e-06
5.66135121707099e-07
-1.35021426842417e-05
-1.05238275547783e-05
-2.22594615646941e-06
-1.17889210191361e-05
-2.03721165731451e-05
-1.86736214991879e-05
-2.38850491961172e-06
-3.67889465974212e-05
-3.5423212768356e-05
-3.20041148451533e-05
-1.58406352423764e-05
-8.00845493489659e-06
-1.52022657450757e-05
-2.02881215475118e-05
-1.99511463336128e-05
-1.73692348122004e-05
-8.49546181673251e-06
-1.80913214866493e-05
-2.11086267190058e-05
-1.77501325218083e-05
-4.29022306270115e-06
-2.42665542850892e-05
-2.86169459947382e-05
-4.20200682904913e-06
-1.89230740915154e-05
-2.04006985812428e-05
-1.24127941400829e-05
-3.80940567003929e-05
-1.44266415602718e-06
-2.3492432464675e-05
-2.67073932194314e-05
-6.46636637480051e-06
-1.20952717594884e-05
-2.73068335884421e-05
-1.97981949715381e-05
-3.65510673490775e-05
-5.99335234489071e-06
-3.79407821353389e-05
-1.71949728097321e-05
-3.12738878040365e-05
-2.56949302750057e-05
-1.706532296952e-05
-1.5167213495871e-05
-3.085470960169e-05
-3.29370128881413e-05
-8.29411990237378e-06
-1.62860779356567e-05
-2.32278029513924e-05
-1.94912995014761e-05
-1.85392651385497e-05
-7.09720156997319e-06
-1.8836733652054e-05
-2.98405029940851e-05
-4.04274476843472e-05
-1.16661305332036e-05
-1.06211058968864e-06
-1.26706469092365e-05
-1.49316357915215e-05
-1.57970054648116e-05
-3.55777768576587e-05
2.82980533993238e-06
-2.24796129624579e-05
-1.53021303266707e-06
-1.36763883788551e-05
-2.17769887154116e-06
-2.85128018549186e-06
-1.75608871324196e-05
-9.44935598462207e-06
-2.02737319707739e-05
-1.78993243192379e-05
-1.92524653069463e-05
-4.53613888954551e-06
-2.66457980836837e-05
-2.82736557117942e-06
-2.15987092614924e-05
-4.29364733430827e-06
-1.41527014839056e-05
-1.71191255907831e-05
-1.35784778633895e-05
-1.5883998504597e-05
-1.92837703717129e-05
-7.91363787310033e-06
-2.59672077946445e-06
-9.94500030722641e-06
-4.61323411529889e-06
-1.74614587202545e-05
-1.06872796981473e-05
-2.1855668310384e-05
-3.91554045403918e-06
7.06764598616307e-06
-2.87078410859087e-06
-5.37038605436798e-06
-1.16972971336389e-05
-5.08630704093336e-06
-1.65145308029225e-05
-7.90784711588361e-06
-2.49165679739021e-05
-3.99208399126172e-05
-1.52102783537051e-06
-1.80958048272423e-05
-1.28719778913768e-05
-1.93847175633172e-05
-1.19396690678975e-05
-1.29568043027785e-05
-1.81727182511896e-05
-1.69043621891581e-05
-1.83020971972517e-05
-4.50478975350072e-05
-2.10996261495879e-05
-3.05918289535894e-05
-1.85380867178394e-05
-3.99312627305358e-05
-2.7098044126422e-05
-2.94407073592534e-05
-3.080095722243e-05
-2.32043920597586e-05
-1.72405476756204e-05
-3.06144672668245e-05
-3.53297957552836e-05
-2.45736511236164e-05
-2.07222028157045e-05
-1.88416038646073e-05
-8.23936339231811e-06
6.79443249115856e-07
-2.07485320861716e-05
-1.43425048682656e-05
-2.84852943128112e-05
-2.47161052271685e-05
-1.30169394981903e-05
2.71575794691334e-06
-9.50867517883186e-06
-7.50346416164827e-06
-2.83867859130615e-05
-2.95863846219747e-05
-1.36329122578489e-05
-1.09864594650421e-05
-7.45537632699336e-06
-1.7720130129189e-05
5.46117446634371e-06
-1.39534752528344e-05
-9.75551359436544e-06
-2.82566820349545e-05
-9.80412358159074e-06
-1.19069433188612e-05
-7.21606007347062e-06
1.6659288693707e-05
-1.12319809590754e-05
-2.89341684788028e-06
-1.49301836835767e-05
-2.11708067426236e-05
-7.85083270471693e-06
5.68586781778923e-07
-1.46827607853084e-05
-1.32314080382837e-05
-1.78012176274168e-05
-4.87929258235346e-06
-5.13759256502689e-06
1.09136379143187e-06
-2.58658247950356e-05
-8.10236915767428e-06
-1.061273609806e-05
-3.24945801132529e-05
-8.66185710534651e-06
-3.38847238385392e-05
-2.79996242013328e-05
-1.90940421546439e-05
-1.01912559157607e-05
-9.13195870578806e-06
-1.79996183166012e-05
-6.4521895024972e-06
-2.71046667562575e-06
-8.61757060329037e-06
-1.36102924551379e-06
-2.91044929754595e-05
-2.89317112126264e-05
-4.10934734120563e-05
-2.39574926127832e-05
-1.2507592879763e-05
-3.19242229157734e-05
-3.23565962406167e-05
-3.67684612955174e-05
-3.0847897956088e-05
-1.97019604744097e-05
-3.80325794366308e-05
-1.83324843285189e-05
-1.70960060444442e-05
1.10434724373123e-05
6.01479753788147e-06
-2.41610675052435e-05
-4.2426290661881e-05
-2.63553602422629e-05
-2.47653722141265e-05
-3.31160929301142e-05
-1.96793873296198e-05
-3.17347541896162e-05
-4.45162723710913e-05
-2.15990750584811e-05
-9.54468783388304e-06
-6.80224820561881e-06
-2.49418551576436e-05
-3.13100864234973e-05
-7.03502934455465e-07
-1.55179677475798e-05
-2.70225912135344e-05
-3.64031187257555e-05
-1.92575153807293e-05
-1.58515946820031e-05
-3.58529719613341e-05
-2.15909806809145e-05
-1.48709713574838e-05
-2.5010997738208e-05
9.58984633913644e-06
-2.35117142303229e-05
-3.35859701993155e-05
-4.73591534509278e-05
-8.46740605962871e-06
-6.19771725496683e-06
7.16106931565176e-06
-1.75787063537212e-05
-2.51029409295935e-05
-1.70292630762958e-05
-1.94575886728563e-05
-1.24347281189426e-06
-1.16737588816711e-05
-7.66027627701685e-06
5.79478761717525e-06
7.68752865937095e-06
-3.30823423617101e-06
-1.50785045368491e-06
6.50053731568112e-06
-1.05761808311905e-06
-2.30693370789033e-05
-1.19133476931568e-05
-1.01601918087119e-05
-7.75814540813702e-06
2.24861100809027e-06
3.44953455953346e-06
-1.23810491426912e-05
-2.57567941400148e-05
-2.61508801667086e-05
-2.21803724712726e-05
-1.46286482856301e-05
-2.09566628408055e-05
-7.45939311462015e-06
-7.79127682421938e-06
-1.9586584930928e-05
-2.83895440974445e-05
-2.66268154814976e-05
-1.27272048202954e-05
-2.84838303610045e-05
1.35056548510292e-06
-2.10085678260514e-05
-1.05120104639269e-05
-2.9575934372728e-06
-2.45234330226071e-06
-1.57941932177029e-05
-6.50896064080156e-06
-1.85316463410225e-05
-3.05873700364091e-05
-4.34858579313052e-05
-6.10342955343184e-07
-1.20356764423012e-05
-2.12319216272577e-05
-2.60787336491229e-05
-1.24654931061436e-05
-3.02214570913196e-05
-3.83872367900436e-05
-2.90278156016552e-05
4.84737977987484e-07
-1.48389020316565e-05
-2.19786556217514e-05
-5.58913218491025e-07
-2.77007230261223e-05
-3.36876960102412e-05
-2.06727439082022e-05
-3.64893973523053e-05
-5.3310150721844e-05
-2.26481094785683e-05
-3.2416770673703e-05
-3.34644575252683e-05
-4.30358794486443e-05
-2.65309439249504e-08
-2.30011428761815e-05
-1.76202344639087e-05
3.33212495574308e-06
-1.614412376478e-05
-1.40730781831323e-05
-2.74269645031612e-06
-1.15449394016568e-05
-1.79228795558463e-05
-1.99789333689845e-05
-2.01530830898802e-05
-2.40142537319533e-05
-1.56761863112023e-05
-7.7573646720778e-06
-2.66325210957225e-05
-3.05854446327837e-05
-2.86570869159858e-05
-6.35379772479682e-06
-9.04871301370108e-06
5.01302783376643e-07
-2.03989638085955e-05
-1.35010885142741e-05
-4.82163691912832e-06
-1.02151819383405e-05
-6.56617100572455e-06
-1.65082638032526e-05
-1.24835142184544e-05
-1.67450200159848e-05
-1.8717334767329e-05
-3.68555664196736e-05
-1.37648372793288e-05
-3.74069342180036e-05
-1.4879478906196e-05
-8.12904896839585e-06
-1.26600518965392e-05
-1.48650137432507e-06
-2.79528255716657e-05
-2.23093949805825e-05
-2.27957165510092e-05
-9.46142091788455e-06
-8.82971419455519e-06
-2.19922159865282e-05
3.71448067542871e-06
-1.9883771137506e-05
-4.32804601908793e-06
-1.16382850326604e-05
-1.25396420414255e-05
1.37453425735907e-06
-2.90493872668212e-05
-4.56811417367564e-06
-4.19513652086928e-06
1.86708681148806e-06
-9.91058628596048e-06
-1.37067054153243e-06
-1.75027980589053e-05
-4.52159337485165e-05
-3.31121093270283e-05
-4.00738561566949e-05
-3.89484744246683e-05
-1.44155756760761e-05
-3.13134105097289e-05
-2.33293813960939e-05
-1.29889044678004e-05
-1.63825319478492e-05
-1.80360855133331e-05
3.41279727863951e-06
-1.8959618169882e-05
-1.72800749290708e-05
-1.89555562328565e-05
-1.38113124583462e-05
9.90834516001548e-06
-1.8238020079473e-05
-1.4742623597892e-05
-2.10933786079205e-05
-9.10604358521672e-06
-1.16413445742286e-05
-1.07521000651791e-05
-1.6458760230021e-06
-2.9440856380971e-05
-9.95958984566502e-06
-9.05230196279523e-06
-1.21921250213453e-05
-1.92153942785637e-05
-2.38432331852992e-05
-7.40270151051661e-06
-1.73515731880647e-05
-2.19924841727236e-05
-1.76814196682783e-05
-1.55997613909513e-05
-1.32538642293132e-05
-2.56735482036261e-05
-7.90169702118084e-06
-2.2367768286401e-05
-1.72053774157185e-07
-2.36694932630426e-06
-4.27267586983205e-06
-2.13903426088733e-05
-1.5807974273221e-05
-2.80378748066496e-05
-2.5399990361824e-06
-8.84632279383501e-06
-1.75004316167236e-05
-8.11945486085475e-06
-1.35825791320979e-05
-1.09805748961261e-05
-3.69054977912084e-05
-1.65048612376504e-05
-2.24456118357248e-05
-1.75042599073018e-05
-1.15840025681725e-05
-9.09496139323187e-06
7.29729983215716e-07
-1.09572837510016e-05
9.18123764526439e-06
-1.1219557187753e-05
-9.96170601075068e-06
-8.23990621669887e-06
2.02347592946668e-07
-2.26324171204767e-07
-1.10419752942691e-05
-1.90361744306913e-05
-1.96700406400625e-05
-3.6069659758755e-05
3.07437831578381e-06
-9.62825665695053e-06
-1.28937258283153e-05
-3.07301577686244e-05
-9.91736273589437e-07
-2.27856094063964e-05
3.18225927568638e-06
-2.75257839634516e-05
-9.15824977616346e-06
-1.30994440643647e-05
-1.81369664702422e-05
-2.44439285488589e-05
-1.69040019568791e-05
-2.93670811737959e-05
-9.45419532034427e-06
-2.41155777413168e-05
-3.46396072231326e-05
-3.90824876062544e-05
2.0062083514423e-06
-2.30305015028547e-05
-1.19991046970599e-05
-3.72148022006151e-05
-1.33603153875321e-05
2.83549802330376e-06
-8.80729106227148e-06
-1.76283816402831e-05
-2.59956310996681e-06
-2.86909895490814e-05
-9.72964140195748e-06
-9.75845582600441e-06
-2.53738297282626e-05
1.31507846885126e-07
-2.53118125632717e-05
-1.61285181251041e-05
-1.50421677682413e-05
-8.27637792563755e-06
-2.96075910355776e-05
-1.66577893903887e-05
-1.74612416673817e-05
-2.2021462736487e-05
-1.53423556596815e-05
-8.57988453878049e-07
-2.63481759746722e-06
-1.51711741628893e-05
-2.29986673248564e-05
-2.46168403304284e-05
-1.32123449052632e-05
-1.44148901689985e-05
-1.14038171149412e-05
-2.45794879435678e-05
-1.12342801970872e-05
-9.05604598416554e-06
-1.17617185590591e-06
-2.67776670482168e-05
-1.73620930658912e-05
-1.91819507161464e-06
-2.22794317367846e-05
-1.21116088263402e-05
-7.39313037946704e-06
-1.72689181754129e-05
2.67394134071162e-07
-1.76886758381317e-05
-1.36080888955385e-05
-1.29611961506627e-05
-9.81500941377991e-06
-1.19215463957689e-05
-2.08634016753144e-05
-1.75707772911674e-05
-1.48705375190571e-05
-4.31536478258289e-06
-1.08601546053383e-05
-8.3430752696683e-06
-1.04737881681569e-05
-3.1894578917479e-05
-6.52880929786956e-06
1.04351152169147e-07
1.15994617608311e-05
-9.67497396861718e-06
-1.82705843604599e-05
-2.23005723375099e-05
-1.18141773979126e-05
5.58124214685831e-06
-1.28253727292553e-05
-2.4815915724948e-05
4.86997487246259e-06
-3.65225127494178e-05
-2.64431291279514e-05
-1.36993980315772e-05
-1.33346250202442e-05
1.07290240078434e-05
-1.89612682451079e-05
-6.84369487539179e-06
-1.02403620600264e-05
-1.97761001343248e-05
-6.18615007720193e-06
-3.69660307971754e-05
-2.00816076944552e-05
-1.37647155655942e-05
-3.48464094977523e-05
-2.19411362019518e-05
-3.79364424130561e-05
-8.47710640306968e-06
-2.8984161995641e-05
-1.86365610549356e-05
-2.08126885373083e-05
3.63797004875745e-07
-2.74373353503178e-05
-7.99526792547996e-06
-1.39884093917873e-05
-3.21911873481432e-05
-3.28365893429423e-05
-1.37681500960183e-05
-2.09769690975355e-05
-3.20551239775098e-05
-2.78841061524812e-05
-2.39557134940887e-05
-2.21774687116055e-05
-3.01096507759955e-05
-2.50771804589347e-05
-2.18226735840639e-05
-5.83147933781001e-06
-9.7568199834181e-06
-2.13515127901946e-05
-1.95006909334027e-05
-1.4791401550653e-05
4.24771022125307e-06
1.08359603346067e-05
-3.92578069428749e-06
-1.42350884128915e-05
-2.10519067592189e-05
-2.02268982352631e-05
-9.83212471147215e-06
-1.66580358562108e-05
-1.38533927613329e-05
-1.2769940943968e-05
-1.15139178233892e-07
-1.86047485423562e-05
-1.45965880256984e-05
-1.51528496926022e-05
1.04564388340895e-05
-5.09440179469401e-06
-1.08311615817878e-05
-1.19641767121483e-05
-9.49981408966465e-06
-2.73111614347027e-06
-2.53683445644839e-05
-7.67171765627709e-06
-3.71925069852052e-06
-2.01591705755207e-05
-9.63078594861882e-06
4.56306872883865e-06
-4.35170835940783e-06
-1.33389984290758e-06
-1.79853470204843e-05
-1.75059842157832e-06
-3.5282573417536e-06
-2.70622356270501e-05
-1.9692620037245e-05
3.34671648470288e-06
-4.7548396474355e-06
-1.19592523510983e-05
-1.86064116474145e-05
-2.5796373741658e-06
-6.9750826781472e-06
-1.10633935897764e-05
-1.08613338901289e-05
-3.45679352985708e-05
-6.49329778024089e-06
-7.96569089411009e-06
-3.14016522087058e-05
-1.22638251383339e-05
-1.62317730208897e-05
-2.80504341407647e-05
-5.96104536649582e-06
-2.06372984307176e-05
-2.44161468540043e-05
-1.02429705210463e-05
-1.19354381663915e-05
-2.23241236392589e-05
-2.01519222362705e-05
-2.47564544268846e-05
-1.81362014658915e-05
-7.32001041871634e-06
-3.1694199303708e-05
-1.86573855069479e-05
-3.32741405023902e-05
3.66603461115031e-06
-2.23258510707138e-05
-2.08111120060609e-05
-1.36688818666115e-05
-2.06148554353054e-06
-1.21100283257185e-05
-1.53307966232431e-05
-7.35395739752859e-07
-1.16633520058716e-05
-3.52825187730594e-05
-2.97098107838364e-05
-4.14286188808415e-05
-4.25414696562911e-05
-4.82895752584237e-05
-2.84230063449163e-05
-2.89143742482131e-05
-2.52567117267162e-05
-3.51368286698882e-06
-1.87112937236045e-05
-1.31128179501606e-05
-1.92701678437457e-05
-8.6510710660825e-06
-1.25848209910507e-05
-2.04794479252237e-05
-2.17442821531896e-05
-2.38270976733547e-06
-6.15684753837519e-06
-1.56910987914846e-05
-2.45888081750258e-05
-1.69796278153184e-05
-6.5086769931821e-06
-1.87020234090519e-05
-1.97365666500333e-08
-1.99698568569729e-05
-3.62993273641739e-07
-2.39823509535387e-05
-2.80756553805429e-05
-1.01882476497475e-05
-3.03830261911432e-05
4.74537441210287e-07
-1.92574186301048e-05
-3.60416373851461e-06
-1.07773289580271e-06
-1.44146119163927e-05
6.43061795675913e-06
-2.08284599542304e-05
-7.97965374276957e-06
-3.33236338577266e-05
-1.13113177059821e-05
-2.1657753545886e-05
-3.11443824002931e-05
-2.18512475357495e-05
-2.20135126573935e-05
-2.29989136711436e-05
-1.12030971923549e-05
-1.898766743993e-05
-3.12066379415651e-05
-2.1571681550891e-05
-1.6894525336432e-05
-1.84930372868925e-06
-1.6705547059493e-05
-1.12860027182068e-05
-1.35249688987988e-05
-2.15828345073513e-05
-1.55424320619169e-05
-1.23310408146044e-05
-1.68714029229631e-05
-1.05619267934711e-06
-8.27642711643567e-06
-1.26135750447544e-05
-2.60793260752397e-05
-1.71667095689687e-05
-1.33726274956101e-05
-2.97375160346914e-05
-3.35347142111553e-05
-2.67544737104783e-05
-2.14576448335521e-05
-2.65703860154311e-05
-3.922279832867e-05
-1.98820385634501e-05
-2.42598987215107e-05
-6.70048863102441e-06
-2.61895197595675e-05
-2.44597910704016e-05
-2.90952182263489e-05
-7.00370432405515e-06
-2.22090188614627e-06
-2.43645016895212e-06
-1.15366305770938e-05
-1.37892212645472e-05
-8.59542226355512e-06
-1.99322701900768e-05
-2.82081917237268e-05
-2.53235488106998e-05
-1.82170792169338e-05
-1.26808906106069e-05
-4.93413040283849e-06
-2.0259912634793e-05
-2.63104065519014e-05
-7.60837340013309e-06
-1.07545303592544e-05
-1.33105305114788e-05
-2.52997983988457e-05
-3.04555666079485e-05
-9.19177761780447e-06
-2.06073644054976e-05
-8.94342951385526e-06
-1.85538227478289e-05
-1.18577386181884e-05
-2.1764358452979e-05
-1.80777310246033e-05
-2.88239377145254e-05
-1.79236616415727e-05
-3.5173770366623e-05
-2.6703018934261e-05
-8.50844254984982e-06
-9.93925737696852e-06
-1.55896659485893e-05
-3.02743369050284e-05
-2.61763357454088e-05
-1.21292123682228e-05
-9.03537262670152e-06
-6.33389803390018e-06
1.6039518789298e-05
5.0555728105276e-06
-1.88294338112646e-05
4.22211442441222e-07
8.2535534543182e-06
-5.80624916611579e-06
5.6470664069992e-06
-1.42715726227211e-05
-2.94631124933412e-05
-8.66302440159735e-06
-4.60105112357406e-06
-2.70066175515151e-05
-5.04693180691146e-06
-4.88445835884757e-06
-1.35556778615531e-05
-4.06795171715324e-05
-3.49405303777296e-05
-1.54533444861518e-05
-1.72806427301566e-05
-1.25535310691837e-05
-3.84873746127846e-06
-2.94737297118943e-05
-2.8187364876409e-05
-2.57244223552813e-05
-1.12695063796477e-05
-1.34944260177636e-05
-7.42447912001322e-06
-2.74408508946131e-05
-2.32723540820964e-05
-9.83045877201447e-06
-5.76002364322123e-07
-1.7826492480274e-05
-2.4561343680491e-05
-1.52015854739827e-05
-3.82153885927073e-05
-3.44650252423081e-05
-2.14765860239587e-05
-3.7401008803451e-05
-2.64170109525123e-05
5.82254788351973e-06
-8.76160203231305e-06
-3.31552247027623e-05
-1.38673238379263e-05
-3.64934659631346e-05
-1.73735458368457e-05
-6.39928294585833e-06
3.76611186860595e-07
-2.14896490308988e-05
-1.45912659028877e-06
-8.29362218376834e-06
-2.5517812372771e-05
-1.12557412331099e-05
-1.91687795516107e-05
-3.12940532479638e-05
-1.53060649769693e-05
-3.10633428806739e-05
-1.38890372408552e-05
-2.54826557155245e-05
-2.19992379133647e-05
-3.09816575660942e-05
-1.25433371097855e-05
-5.43279318790527e-06
4.0459194894453e-06
-1.68166639264609e-05
-1.57524430673261e-05
-1.38544824533944e-05
-1.41754720862942e-05
-7.1041334986365e-06
9.21962478610636e-06
4.20504982528937e-06
6.58180313504461e-07
-8.90238959450546e-06
7.64600128084137e-06
-1.87274513600964e-05
-2.49848771455054e-05
-3.01326965383915e-05
-1.26198957255133e-05
-2.04739853019583e-05
-1.09418902211533e-06
-1.10303832886393e-05
-3.50358695708458e-05
-1.67944445224858e-05
-6.23583979365005e-06
-2.48756764834113e-05
-1.70004657191788e-05
-6.81314381834401e-06
-1.48516524468195e-05
3.27336986177121e-06
8.80151080036854e-06
-1.89356595476073e-05
-3.71797385076965e-05
-3.90418711454278e-06
-3.87688899481373e-06
-1.62323189599872e-07
-2.40814734572866e-05
-1.7652935816649e-05
-1.03759281399187e-05
-1.21314250102473e-05
-1.44738762347584e-05
-9.17314366521587e-06
-2.11492613475041e-05
-2.47124088401911e-06
-3.05171893254093e-05
-5.70807032549147e-06
-2.22770619587146e-05
-1.51439460194911e-05
-3.78881203461508e-05
-2.08067352877288e-05
-2.62872590248344e-05
-3.24097575312288e-05
-8.20655724539862e-06
-5.3440447036282e-06
-1.88920781610014e-05
-4.25696714255576e-05
-1.47616942182333e-05
-2.06090199388682e-05
-1.23227899325416e-05
-2.57596681513833e-05
-3.14262225885881e-05
-2.8539110097146e-05
-2.82851569248214e-05
-3.72798314589136e-05
-3.17072273691949e-05
-3.24471232294833e-05
-2.07751048719974e-05
-7.80357987582845e-06
-1.98763287835114e-05
-1.18593865987315e-05
-9.32998203669368e-06
-2.62409708638549e-05
-1.24491604395811e-05
-2.59951120094469e-05
-3.05812836406756e-05
-2.15042450641759e-05
-2.1287508678302e-05
-1.92488950985231e-05
-9.84250884008283e-06
-2.50204041780464e-05
-1.62261820690752e-05
-1.37834931985859e-05
-2.98235021443917e-06
-1.44110040974119e-05
-2.21951178683256e-05
-4.44833143989147e-06
-4.39153234256279e-06
-7.84849673687523e-06
-9.73888853657727e-06
3.19220682169424e-07
-7.17828317311532e-06
-1.11274781993538e-05
-1.87334780115909e-05
-2.502521140419e-05
-7.40414623151024e-06
-1.54265427260444e-05
-1.12080661101553e-05
-2.53277566449824e-05
-9.31367096858472e-07
-2.95693520882752e-05
-2.47501161804543e-05
-2.21020500135066e-05
-2.70927716254246e-06
-3.5267364224511e-06
-1.66780965561191e-05
-2.26309947773259e-05
2.68410453864967e-06
-1.2134239065245e-05
-6.12866438696386e-06
-1.38164195696134e-05
-1.16045499930903e-05
-8.00574293207589e-06
-1.8762173987587e-05
-1.96138899750704e-05
-3.40280922872841e-06
-1.99906364629643e-05
-2.54742725277049e-06
-1.57853451913343e-05
-1.36169242093784e-05
-1.88657193870356e-05
5.68983787025014e-06
-1.30119614283179e-05
-4.43326580202935e-06
-1.67065520056078e-05
-1.78997411418045e-05
-9.41194107769341e-06
-3.39354102414748e-05
-1.80410495034938e-05
-2.76127259204985e-05
-2.79907928538879e-05
-7.04475078070611e-07
-1.10970541031993e-05
-2.88815967771202e-05
-1.73763207728857e-05
-3.08759902100627e-05
-2.42801109660607e-05
-9.52617437364034e-06
-7.10794527688833e-06
-1.43708827066948e-05
-1.55937551303115e-05
-1.32404501001366e-05
-1.69101593835013e-05
-2.77121525977826e-05
-2.68456598473467e-05
-1.25778744774632e-05
-1.60044580256176e-05
-2.35557592815039e-05
-8.23127098025632e-06
-7.16602277901063e-06
-1.06170637542755e-05
-1.69614511861369e-05
-2.51659610845918e-05
-1.64534588569801e-06
-2.95286796136576e-05
1.62787907545769e-06
-7.96424367886517e-06
-1.33704254213176e-05
-1.56004737633208e-05
-1.72210262098774e-05
-1.96004441716007e-06
-3.74025759130655e-05
4.8223973854623e-06
-3.08211015961123e-05
-3.1457624495057e-05
-2.66253012115749e-05
-8.28370294552407e-06
-4.23525349731243e-06
-1.59588076847708e-05
-1.08576849694151e-05
-1.78458845189239e-05
-1.16120090719162e-05
-5.79310802084084e-06
2.47734510194661e-06
-1.43412713486886e-05
-6.00357338468878e-06
-1.55784537074646e-05
4.09687225303501e-06
8.6747793190739e-06
-1.43160140441876e-06
9.53509993342773e-06
-1.52005257862532e-05
-8.52414216681405e-06
-1.65153981076752e-05
-9.94685696836554e-06
-1.19810300654788e-05
-2.91475246896123e-05
-2.77444813539654e-05
-7.81719553414798e-06
-7.53324189816245e-06
-1.71705006908784e-05
-1.20446416300507e-05
-1.90197063589518e-05
-2.95112715251866e-05
-1.56220763952312e-05
-2.1353156347106e-06
-9.5943605165876e-06
-2.10622698540754e-05
-1.52025101663617e-05
-8.57577991676922e-06
-2.90063987678362e-05
-2.36066899899622e-05
-2.49595694529176e-05
-1.98875451684933e-05
-1.90754273895541e-05
-5.92105910427955e-06
-1.89847295339437e-05
-2.06061238410991e-05
-2.7137776154948e-05
-1.56364208495411e-05
-2.82804084187938e-05
-2.14244712909692e-05
-9.2903753510668e-06
-1.58793142237724e-05
-3.68779544878965e-05
-1.55807639072907e-05
-2.53280771678805e-05
-7.64136559409352e-06
-3.06604597563182e-05
-2.00807822168454e-05
-3.14712583189765e-05
-1.84077714432913e-05
-3.02988269112776e-05
-4.2340438119132e-05
-3.06665029010095e-05
-2.74007246458489e-05
-2.26553729928991e-05
-8.28030125679714e-06
-2.40223692866877e-05
-1.84375864349723e-05
-2.64751992316706e-05
-2.38352706292105e-05
-7.4038435510778e-06
-2.68073032267057e-06
-3.48196612014293e-05
-1.30945425498096e-05
-3.39061388155437e-06
-2.30094764944693e-05
9.8229028685687e-06
-1.30591574591002e-05
-1.54198716533862e-05
1.76225416773971e-07
-2.19413821023272e-05
-1.35748970188547e-06
-3.7468246724834e-07
-1.49507095354185e-05
-1.01860380898849e-05
-3.25549359785429e-05
-2.79451153852655e-05
-2.11039940139322e-05
-2.71737200114352e-05
-1.33900580181623e-05
-3.32072972174958e-05
-4.12143089620522e-05
-8.08453957285785e-06
-2.10910168866006e-05
-2.13172089097163e-05
-2.91922815897907e-06
-6.7117476106804e-06
-8.25323318994593e-06
-1.40757075104847e-05
-3.54833241196517e-06
-6.39399557743215e-06
-1.40886979070833e-05
2.35331795289748e-06
-2.05259585970827e-05
-2.56521886420962e-05
-1.25402207359871e-05
-2.87855675043369e-05
-2.92322403251583e-05
-1.2370498646217e-05
-1.5282827000551e-05
-1.82560673389699e-05
-6.86497733649871e-06
-1.56301226095498e-05
-3.09225072703309e-05
-1.32740194189359e-05
-2.39996456826143e-05
-1.69837330762267e-05
-2.14764429213702e-05
-6.18841109974882e-06
-2.82947643270842e-05
-9.38091112714021e-06
-1.81048825873482e-05
-2.85554998287131e-05
-2.15885763579532e-05
-3.12001955930578e-05
-2.14653604573767e-05
-2.13481271918283e-05
-3.5891279676974e-05
-1.6571169313849e-05
-3.282976385128e-05
-2.96768968971143e-05
-3.05731777535867e-05
-2.17003277175129e-05
-7.26619816411459e-06
-1.86562791517849e-05
-2.25129452333452e-05
-7.09025591552634e-06
-1.48409290660768e-05
3.96402949412681e-06
-6.1526485886052e-06
-3.1055490450598e-05
-3.37072256090602e-06
-2.12722199227338e-05
-2.66114950150052e-05
-7.15362776410524e-06
-3.29454525883969e-05
-1.10641821830588e-05
-6.58468414968421e-06
-2.90224788324053e-05
-1.83470275827622e-05
-3.38364828978107e-05
-4.58424074783732e-05
-2.50083810609217e-05
-2.89761513519627e-05
-3.32605236135203e-05
-2.78579723610506e-05
-3.39093762630467e-05
-1.97410480774906e-05
-4.1823277668068e-05
-3.34568248810497e-05
-2.20813970300544e-05
-1.09279920216403e-05
-1.41762604842665e-05
-1.32004059255492e-05
-6.36018389446847e-06
-9.57697259901846e-06
-8.15135010874572e-06
-1.96706615117421e-05
-3.50378658966143e-05
-1.15349017874146e-05
-8.78534948096665e-06
-1.82088313811267e-05
-1.733075515098e-06
-5.7646801002916e-06
-6.33245634763476e-06
-7.35600430381998e-06
-3.38812918977173e-05
-1.79722877286958e-05
-4.82766239703948e-06
-1.13275022497401e-05
-1.49368372166606e-05
-1.61030079447389e-05
-5.84575594789496e-06
-2.4087592530259e-05
-1.51186883353946e-05
2.47681841196244e-06
-1.61153181024223e-05
-2.47992096761667e-05
-2.08735640483583e-05
-2.17854601776155e-05
-2.85662128058493e-05
-2.17036052347743e-05
-1.53552200980918e-05
-4.32186425585594e-05
-1.42041104479533e-05
-1.01748958786942e-05
2.80698902186429e-07
-1.56607717448555e-05
-3.69874875043267e-06
-1.0057980515114e-06
-9.0566750808022e-06
-5.98003904880874e-06
-2.0591449672822e-05
-1.69842779792767e-05
-2.32300537065759e-05
-2.61209378073457e-05
-1.25175385028999e-05
-2.20107819196904e-05
-2.14508849964527e-05
-2.25276377563473e-05
-4.16594805817684e-05
-2.96795810600564e-05
-1.96194389603581e-05
-1.90119313859847e-05
-3.61478314484534e-05
-8.52049410460558e-06
-2.5129779449386e-05
-2.68921741080409e-05
-6.20266541293395e-06
-9.62739996864565e-06
-1.27214370759923e-05
-9.13537200504644e-07
-2.30495694198667e-05
-1.43681165034457e-05
-2.22362864673806e-05
-9.3163221757881e-06
-2.66267307280208e-05
-1.93798672645063e-05
-1.33235395196574e-05
-6.75847266955669e-06
-1.63976422222678e-05
-2.08761761503255e-05
-1.6908777518052e-05
-2.77752223518117e-05
-1.68051177596632e-05
-2.49704769335746e-05
-2.18276989357372e-05
-3.89450466427156e-06
-2.05466925083908e-05
-1.13342104662056e-05
-9.30137147368957e-06
-6.8659170315475e-06
4.72865707005411e-07
-1.06599815084122e-05
-1.58931277634032e-05
-2.24003075763051e-05
-2.22468782679584e-06
-2.18585369617115e-05
-2.53512045329046e-05
-1.52719643524718e-05
-2.46643746488657e-05
-3.56083250024482e-05
-3.97857325661609e-05
-6.99183124275623e-06
-5.97480580557108e-06
-6.52647964300306e-06
-5.46823319267748e-06
-2.65437353320157e-05
-2.31890893122933e-05
-3.12178435492606e-05
-1.56787222457218e-05
1.52830324623938e-06
-9.56617748089544e-06
1.21999109554078e-06
-9.81482656394875e-06
-1.12038599657551e-05
-9.26926898085692e-06
-5.08187624028638e-06
-2.85238084350545e-05
-1.40909134707142e-05
-3.57208080623496e-05
-1.89161077260443e-05
-4.27665037823535e-05
-3.15775525612889e-05
-4.69858898337275e-05
-1.48227301552029e-05
-3.50703469747329e-05
-7.73645706094835e-06
-7.8161405112814e-06
-6.78868188248001e-06
-1.00168756174913e-05
-1.61799417241504e-05
-2.23787618596749e-05
-1.56313719703888e-05
-3.19929196104777e-05
-1.70402775976665e-05
-1.26722240212867e-05
-1.65758348084737e-05
-1.51530094636448e-05
-1.0977031241291e-05
-2.7195466249365e-05
-2.98703556770443e-05
-2.59010836311827e-05
-4.44149083121399e-05
-4.7716779990296e-05
-1.31937334852217e-05
-3.56938383748014e-05
-1.505491917169e-05
-2.55526358096723e-05
-3.24634649801946e-05
-4.64181466479237e-06
-9.04136180587323e-06
-3.3564966391599e-05
-7.1014421330402e-06
-3.93085529466991e-06
-1.99322628060348e-05
-5.22558323470077e-06
-1.14574930080702e-05
-3.29730192615349e-05
-1.47616605197183e-05
-1.21749578346287e-05
-7.68218611779371e-06
-2.11253209023215e-05
-1.96596402623741e-05
-4.25728539304943e-05
-3.01306811578898e-05
-9.86542432047136e-06
-1.3211974462622e-05
2.2166901366185e-06
-3.1419765475858e-05
-1.39221420596157e-05
-4.34121878820206e-06
-4.7233266775058e-06
6.60548970257242e-07
-1.20663715522511e-05
-2.01744503423521e-05
1.58491296743894e-05
-5.76117959302122e-06
-8.64035173404154e-06
-7.43919045023264e-06
-1.51416731399102e-05
4.60815203620251e-06
-1.83179099870283e-05
-1.0236596874813e-05
-1.07167361391474e-05
-1.97049851977094e-05
-2.30185371136152e-05
-8.53391023276596e-06
-2.21484804250581e-05
-1.4393004432006e-05
-1.09551267385779e-05
-3.71495267737213e-05
-4.33126496859009e-06
-1.94449001902904e-05
-1.79389954951775e-06
-4.07668997958075e-06
-6.83489697907682e-06
2.50386235662298e-06
-1.72230031634978e-05
-1.9458601762801e-05
-2.12506334773158e-05
-1.45710539626706e-05
-1.90738376088815e-05
-1.54064515544043e-05
-2.4082597355324e-05
-2.54441779611744e-05
-1.59581401405397e-05
-2.51497938658443e-05
-7.77801367895461e-06
-1.08376725477398e-05
5.10276989355286e-06
-1.18125242145078e-05
-2.6223492956279e-05
-1.43522009932616e-05
-6.26449122844081e-06
-2.7753382005106e-05
-2.03302508559091e-05
-1.26470349993565e-05
-2.29934333174458e-05
-2.8743756555932e-05
-2.88379682814675e-05
-2.31062412079624e-05
-2.20332696293225e-05
-1.56384011122929e-05
-1.2722168137521e-05
-2.34739877078873e-05
-4.49199402261812e-06
-1.00621344977997e-05
-2.35778151851466e-05
-1.53827214815843e-05
-1.52525270121879e-05
-2.58197959397532e-05
-3.27894868019633e-05
-1.79096526390066e-05
-9.35462806338315e-06
-2.51595489642589e-05
-7.21619276422572e-06
-1.46152073094407e-05
-2.33954941502708e-05
-2.96759095359402e-05
-1.85953888010787e-05
-1.89640620930867e-06
-2.71053184030573e-06
-1.75759347928617e-05
-1.16167777835117e-05
-1.14219438261835e-05
-1.83279015043955e-05
-1.84947661415248e-05
-2.91793307533955e-05
-2.15928551827427e-06
-1.80831064516387e-05
-2.12198898398931e-05
-1.90991704876001e-05
-1.44624459267582e-05
6.49995048435681e-07
-2.66477907149411e-05
-1.68349431716427e-05
4.74220450236356e-06
-8.06391415234637e-06
-4.39026029938885e-06
-9.1093874821193e-06
-3.09679831973004e-05
-1.84638367939579e-05
-3.36461647532008e-05
-1.28710725662294e-05
-2.04588381834035e-05
-3.18074246644736e-05
-1.13618713896047e-05
2.70906915845931e-06
-2.29876770172825e-05
-3.1849874720043e-05
-1.58799162603698e-05
-2.43234217642092e-05
-1.47102600520416e-05
-4.1773961370979e-06
-1.13126863137326e-05
-1.65940179032396e-05
-4.62687694082018e-06
-9.06917070798048e-06
1.54505601267783e-05
7.84183068858654e-06
-3.16467855268824e-05
-1.25890062485e-05
-1.93151018450288e-05
-3.51164716995777e-05
-2.26122970728052e-05
-3.04561067168781e-05
-1.59587067203271e-05
-3.24330553384961e-05
-4.21770606911118e-05
-1.42822172522087e-05
-2.56541616284788e-05
-1.0108370950279e-05
-9.43808522109594e-06
-2.25987244258048e-05
-1.61567953976976e-05
-2.35914745238527e-05
-1.971966534022e-05
-2.19924120716494e-05
-9.85267080189215e-06
1.2982844078853e-05
9.42193584781433e-06
-1.32381760324769e-05
-1.49623764214527e-05
-7.3953675765913e-06
-3.0495917809478e-05
-2.15332425754437e-05
-1.96451406483449e-05
-2.56072383163368e-05
-2.69695741751892e-05
-2.93536420859281e-05
-3.13955080868927e-05
-6.40784840450088e-06
-9.61081314433376e-06
-1.7691364305949e-05
-2.51804061898248e-05
-2.43940511857916e-05
-4.0775495513621e-07
-2.24863601998572e-05
-2.4075436903773e-05
1.62587040974966e-06
-2.21940067608605e-05
-2.15180929277547e-05
-2.18972453699518e-06
-7.86329066390528e-06
-2.93223365548857e-05
-7.65520775317905e-06
-1.58867120298954e-05
-9.40717520552244e-06
-1.07899437712532e-05
-1.41486451713077e-05
-1.00578491538363e-05
-1.86815654739038e-05
-2.89666376445202e-05
-7.76235097792886e-06
-4.91017166843048e-06
-2.31923024984543e-05
-9.96395661261266e-06
-7.56796658010823e-06
-5.14128820106754e-06
-7.951714113741e-06
-1.38092329323517e-05
4.68213760346077e-06
1.12623897753689e-05
-7.41265014233806e-06
-1.81899155326001e-05
-1.05504730140856e-05
-4.65964130100973e-06
-1.54613502570961e-05
-1.35036550127705e-05
-3.14852703126205e-05
-1.57605283459877e-05
-1.50127793362493e-05
-3.31665035060388e-05
-2.47454139362751e-05
-1.5447455408666e-05
-3.08540673677428e-05
-3.52328917479737e-05
-7.37252359873987e-06
-1.67538834895528e-05
-5.61238295273784e-06
-8.28198445830007e-06
4.90955013287423e-06
-7.96838089186462e-06
1.57509343637221e-06
-1.7665181125215e-05
-1.96282445114493e-05
-1.46303586583631e-05
-2.1466400906059e-05
-4.76700307338571e-05
-3.18789984288946e-05
-3.5396031574615e-05
-2.35474626164633e-05
-2.69426027910861e-05
-3.04763139155954e-05
-3.61042829489279e-05
-9.89669851406294e-06
-2.04404591662144e-05
-2.76686078088828e-05
-1.3613831919012e-05
-3.43251558911155e-06
-1.7288089875421e-05
-2.20097155113952e-05
-3.18252295661959e-05
-8.36182734723361e-06
-2.10729461207584e-05
-2.4781325700324e-05
-7.68602283175616e-06
-3.42992618443832e-06
-2.28998162393545e-05
-1.68438661827331e-05
-3.23495114871743e-05
-3.19413358115467e-05
-1.05509042827159e-05
-6.87128023123047e-06
-3.10539234949253e-05
-2.54500791339178e-05
-1.01548403313373e-05
-1.83745711910367e-05
-3.53927013845221e-05
-3.50008630044295e-05
-1.71991875467605e-05
-1.10461073646462e-05
-1.57371057186679e-05
-1.54959896952057e-05
5.54425231044049e-07
-8.95637285923273e-06
-2.84733524666879e-06
8.23833153435229e-06
-3.36377343700123e-05
-1.52272698628414e-05
-1.56376864649057e-05
-1.78208125960052e-05
1.34400731390998e-06
-9.63877819094901e-06
-4.33720699272779e-05
-2.53249161507542e-05
-1.37763338721471e-05
-3.2413771424848e-05
-2.62790415849004e-05
-1.78827541904037e-05
-5.24896665626421e-06
7.25259345416897e-06
-2.50496873543671e-05
-2.67191893124542e-06
-1.44116040705513e-05
-1.72859453742975e-05
-1.24254835313763e-05
-6.30085850216252e-06
-1.27070016940739e-05
-1.6458650198156e-05
-1.45427666657366e-05
1.33430612199632e-06
-3.02175497161606e-05
-1.31349581565428e-05
-3.92886419298578e-05
-5.03205094117005e-05
-5.20632760882074e-06
-1.65865577708604e-05
-2.38185719642763e-05
-4.16354948197714e-06
-8.27155862205632e-06
4.68568831914308e-07
4.4508667776464e-07
-3.8156688345419e-06
-2.84284686731696e-05
-5.03719770091909e-06
-4.33803446591502e-06
-1.53245700681036e-05
-1.29130867384252e-06
-1.2999378274662e-05
-1.15294269372499e-05
-5.30078005541154e-06
-1.54428881148207e-05
-4.77132302475838e-05
-2.07077432601787e-05
-4.29735920997559e-05
-1.66760995441107e-05
-3.35849441323103e-05
-1.41124045117841e-05
-1.15703076917973e-05
-4.24748802049525e-05
-1.79453007205507e-05
-1.28723113288798e-05
-1.27858458201438e-05
-8.63590170672046e-06
-3.88744157259255e-05
-9.80506763712614e-06
-1.60202509783935e-05
-1.84278988029021e-05
-1.17447120843688e-05
-2.1986527835964e-06
-2.26711408599949e-05
-1.40753276510631e-05
-2.12615089924817e-05
-3.07516346705967e-05
-4.11291357110613e-05
-3.04598221522023e-05
-4.79963015315752e-05
-4.1079647706394e-05
-1.95259377377044e-05
-2.52282823354742e-05
-1.67353507333063e-05
-2.64190845131205e-06
-4.90991769511049e-06
-2.00937098325477e-05
-4.93569381976908e-06
9.51900252317808e-06
2.37338068039006e-05
3.79202033125811e-06
7.26249358115328e-06
-1.66268968415233e-06
-1.65602475516671e-05
-1.35202343451544e-05
-1.36557430363027e-05
-2.47940998751918e-05
-1.19549118439624e-05
-1.55474894263625e-05
-1.82785476951413e-05
-2.95990948183561e-05
-3.51490992349877e-05
-1.59006742879125e-05
-3.27370789329198e-06
-2.65374638422981e-05
-1.29760989920562e-05
-2.1831177786011e-05
-4.21931105430723e-06
-1.16551643485108e-05
-2.32356227788037e-05
1.5854373443864e-05
7.93986718441914e-06
1.03200243391882e-05
-1.05587304381641e-05
-3.01780232976275e-05
-1.79475437669463e-05
-1.80608950713746e-05
-2.18782914180458e-05
-1.35820807388652e-05
-3.52585491976112e-05
-4.43204608705967e-05
-1.55543097925351e-06
-2.96274431569269e-05
-3.60799637799333e-05
-1.93224927385035e-05
1.59442010597299e-06
-1.30232091891025e-05
-2.01346618320496e-05
-2.37699196914141e-06
1.33399783499919e-05
-1.19243862221433e-05
2.06114123542746e-06
-4.17150802563458e-06
-1.27090904228346e-05
8.3829452695369e-06
-3.81719018471722e-06
-2.54044545113877e-05
-2.89449941951263e-05
-3.86730608558831e-05
-3.85012492403818e-05
-1.17899624783745e-05
-2.98900634818565e-05
-3.42845834143567e-05
-2.70372365493282e-05
-3.43814593532081e-05
-3.15619658708449e-05
-1.52216887921795e-05
-2.53326763924961e-05
-2.53505885608506e-05
-2.97955816117358e-05
-2.10188539940207e-05
-1.18552619585809e-05
-3.29037852198604e-05
-2.85771759947178e-05
-2.29364520290874e-05
-2.19276141863919e-05
-2.10820258061014e-05
-7.04445760825279e-06
-1.76458663232309e-05
-4.11109304809773e-05
-1.80971278572592e-05
-2.86734161934931e-05
-1.71360652815101e-05
-4.36603328246319e-05
-1.36294394153069e-05
-1.17429483710363e-05
-9.91118491720423e-06
-2.22422309847572e-05
-3.63085344660309e-05
-9.94947686911573e-06
4.6256715398428e-07
-2.58416220471027e-05
-1.75162327478714e-05
-1.32246031979068e-05
-1.20393578920358e-05
-1.00452444214845e-05
-8.91127494892073e-06
-1.79526977522146e-05
-1.1432399935939e-05
-1.560516453003e-05
-2.56605986185422e-05
-1.90587250227915e-05
-1.21837618381305e-05
-3.32413181196911e-05
-2.96505424034532e-05
-2.69927462053344e-06
-1.1001462774681e-05
-1.06957498143645e-05
-7.84257292732501e-06
