# Supplementary material for: Research on computational propagation and identification of mine microseismic signals based on deep learning
Source: PLoS One. 2025 Oct 22;20(10):e0334641. doi: 10.1371/journal.pone.0334641 (PMC12543183; doi:10.1371/journal.pone.0334641)
Supplement: S10 Data — (ZIP) [file pone.0334641.s010.zip › 000101100001674.xlsx_0.txt_24.txt.txt]

-1.12545649891184e-05
-6.63948623785613e-06
-3.22142147113818e-05
-2.40715983285273e-05
-2.06168690282214e-05
-2.32904624992223e-05
-3.15495471946899e-05
-2.89364979567524e-05
-2.05030191290843e-05
-3.05550792608603e-05
-3.24783755404483e-05
-2.13955658466352e-05
-1.53807733268715e-05
-6.27972845681958e-06
-2.37936754303642e-05
-1.67120524940645e-05
-6.77051129533676e-06
-2.72700892656678e-05
-2.13500916313395e-05
-2.57766651000086e-06
-1.84169806835017e-05
3.67502294979168e-06
-1.10935768856816e-05
-3.01790066431589e-05
2.83979868001105e-06
-1.50749991762934e-05
-1.85299096798279e-05
-1.95774453824119e-05
-2.53325493803946e-05
-2.83192433649889e-05
-2.32071236599312e-05
-2.05381712646233e-05
1.46506068164092e-06
-2.10747227551154e-05
2.84681824351073e-06
-1.81027117903238e-05
-2.15508113468564e-05
-5.67824453456104e-06
-1.968108173443e-05
-6.7493771710294e-06
-2.01393776587775e-05
-1.44394900559218e-05
-1.83054167598269e-05
-1.27833653004508e-05
-2.19110014656604e-05
-2.29141049371579e-05
-2.23390135014027e-05
-2.30322699180744e-05
-2.27038417793026e-05
-2.12307240390988e-05
-1.93077956132678e-05
-2.27960346750332e-05
-1.26361597979084e-05
-1.71435453826956e-05
-1.0592427292811e-05
-4.98911102607576e-06
-1.77917341184293e-05
-2.50332130228959e-05
-7.29395716675605e-06
1.6651188623923e-05
-9.81178189662876e-06
-4.53336273146539e-05
-2.61230743000456e-05
-4.14943097824673e-05
-2.67074929222629e-05
-3.02811748908612e-05
-3.48219688291639e-05
-1.85040517335229e-05
-3.37391389868748e-05
-3.1005235686551e-05
-1.58053789907143e-05
5.96220538700483e-06
-3.92441451361954e-05
-2.14253511145653e-05
-1.36903574648583e-05
-6.86552983563588e-06
-2.16356709499734e-05
-2.45915918930068e-05
-1.70046064920294e-05
-1.82211279840569e-05
-1.25065467406556e-05
-1.58594444315716e-05
-2.2989876578132e-05
-1.27425336855136e-05
-3.26340060707292e-05
-1.6120125720077e-05
-1.45463176258649e-05
-1.95959184201999e-05
-3.48529995084541e-05
-2.79567426351288e-05
-2.69079386028407e-05
-1.30484108566418e-05
-1.80153866476634e-05
-2.53209602225744e-05
-2.49320437168798e-05
-1.9726606296665e-05
-2.01821963329189e-05
-1.62877416305612e-05
-1.41363886270892e-05
-1.83597541649318e-05
-1.01804006105223e-05
-1.89606931668089e-05
-1.03553600865815e-05
-1.01417844720076e-05
-8.38261749764589e-06
-4.02133306989247e-06
-1.93745212987371e-05
-2.00651986472563e-05
-1.69932337596905e-05
-1.68966602472785e-05
-6.97339421835187e-06
-2.25758797764041e-05
-7.54344322188641e-06
-2.24997452363639e-05
-5.79234850783942e-06
-1.35872529972257e-05
-7.10962203916456e-06
-1.15103090048935e-05
4.75667064100309e-06
1.06320264444382e-05
-1.53803966672854e-05
-7.95065904909998e-06
-2.20654507362315e-05
-1.93958988391696e-05
-2.81673990903893e-05
-6.5704532944946e-07
-2.5013182152417e-05
-7.77000550274709e-06
-1.72089302421103e-05
-3.14126139811959e-05
-4.72092747756504e-05
1.72326936653037e-07
-1.34246643654997e-05
-3.90646630115764e-05
-5.17764175149253e-06
-1.80566098384027e-05
-2.65334985628424e-05
-1.91698760424125e-05
-2.64994597764571e-05
-2.61947377188718e-05
-1.47427839088761e-05
-6.46498562615958e-06
-9.85152770388708e-06
-1.88576875293996e-05
-7.61680336536824e-06
-1.6904344770383e-05
-2.04520185025961e-05
-1.45360874449273e-05
-2.4049626347894e-05
-3.41910107154363e-05
-1.34351422189561e-05
-3.54195672883218e-06
-3.09781747350319e-05
-2.93895945689173e-05
-3.330841669564e-05
-2.22991575328834e-05
-2.03659643520233e-05
-3.13320133079148e-05
-6.09111922573291e-06
-2.2521429655436e-05
-2.17592761516198e-05
-3.58300793864858e-05
-1.48953912447032e-05
-8.42349635695794e-06
-1.61428664315576e-05
-1.96772631697448e-05
-2.0487693435294e-05
-1.27795934079303e-05
-3.09485063730291e-05
-2.58384594002932e-05
-3.51839927410307e-05
-1.43568277111276e-05
-2.63824002077979e-05
-4.64500275876881e-05
-1.31888036966054e-05
-1.31303429279822e-05
-6.30883999453851e-06
-1.44777642268623e-05
4.07739376769612e-07
-8.68582404386423e-06
-9.78348181966162e-06
5.39509436271437e-06
6.9322602282316e-06
-1.04460090334126e-05
-1.23085285987106e-05
-1.04044004027853e-05
-1.85113077097957e-05
3.81682015677045e-06
-1.92569078547119e-05
-9.84904082438142e-06
-2.45688474748787e-05
-1.89815169558753e-05
-2.31048618340595e-05
-1.19918496082451e-05
-2.03246975723679e-05
-2.28150002980444e-05
3.78941672692521e-07
-1.52434454886878e-05
-1.15498917454705e-05
-5.880209675758e-06
-1.54626931801275e-05
1.46308383870101e-05
-5.46654845111538e-06
-2.76086255207307e-05
-1.27319363919476e-05
-7.02205388807316e-06
6.14992428190738e-06
-5.85120662024118e-06
-1.13799936569923e-05
-2.40562799696752e-05
-2.39767685890206e-05
-1.38509494333538e-05
-8.82152383479938e-06
-4.64709462565385e-05
-2.09351504386049e-05
-1.05083536167209e-07
-2.31104075482115e-05
-3.12461179712885e-05
-8.67198623971685e-06
3.80830044726491e-06
-6.64940292565094e-06
-1.53609170533255e-05
-3.16627732072886e-06
-1.527187954648e-05
-1.96834087353515e-05
-2.53801647951755e-05
-1.79470471826766e-05
-4.39300597236889e-05
-2.11976967847775e-05
-3.84274218677294e-05
-2.003671711285e-05
-1.86325864179406e-05
-2.21657437748849e-05
-2.99968446071442e-05
-1.67749660698115e-05
-8.49005203500046e-06
-2.74425682187018e-05
-1.48571479930518e-05
-2.65864616888607e-05
-3.38172283434996e-05
-3.15116832163509e-05
-9.99221165292928e-06
-4.32648997530959e-06
-1.61411475958335e-05
-1.22384553453095e-05
-3.33715419768904e-05
-6.10176157575633e-06
-1.86569048197907e-05
-1.79930393633043e-05
-1.89757234354991e-05
-3.21622909065983e-05
3.49331799610346e-06
-5.77430268958168e-06
-2.52471715968073e-05
-1.50425500204256e-05
-1.08120592115605e-05
-1.59923920156396e-05
-3.07354383523018e-05
-2.73387838390842e-05
-2.78710804607366e-05
-1.94015453065642e-05
-1.51177623466501e-05
-1.57558393281281e-05
-2.74531547298009e-06
-1.00726391257454e-05
-2.39924783724457e-05
-1.1766360997593e-05
7.46604125532773e-06
-1.47570954004177e-05
-1.4813195507072e-05
-1.40087429443928e-05
-2.78074579112555e-05
-1.36134035733419e-05
-2.48799001859053e-05
-1.55975852454093e-05
-2.16493822044067e-05
9.4091509870297e-06
-1.13877743022206e-05
1.94574271560712e-06
-2.09578223504331e-05
2.70557504650358e-06
-2.17798170379247e-05
-4.62351933469204e-06
-1.80739353275831e-05
-1.60397245422817e-07
-1.69292690699355e-05
-1.21868321472007e-05
1.73903749000849e-06
-1.43186221128869e-06
-5.70705985431139e-06
3.65067418977292e-06
-1.50952890017557e-05
-1.81516401179738e-05
-1.85626728361015e-05
-6.36445928597237e-06
-3.47146887951992e-05
-2.43485895103494e-05
-3.46213228851558e-05
-1.64511914357639e-05
-1.13220755906758e-05
-2.49814130791437e-05
-2.39047184898043e-05
-1.0325143061715e-05
-3.27933432819527e-05
-1.61640477648618e-05
-2.57898596402715e-05
-1.66266100920227e-05
-3.37574093184537e-05
-2.6945004838633e-05
9.35097437776096e-07
3.30946567619406e-06
-1.47268311837763e-05
-2.95287317968501e-05
-7.75556033661635e-06
-4.13922460327215e-05
-3.08153648837227e-05
-2.77694708520559e-05
-1.183986768631e-05
-2.20649123837051e-05
-3.73419169389588e-05
-2.60836589515396e-05
-1.4721974977759e-05
-2.84446279682012e-05
-2.16520324791371e-05
-1.9163346283861e-05
-1.3260241117977e-05
-9.34279309850073e-06
2.8021638377163e-06
-1.6520655758023e-05
-1.33599081576047e-05
-1.25231272698144e-05
-1.31111850691248e-05
-2.02632177764082e-05
-1.74873439580252e-05
-2.07959778932804e-05
-2.60265418533982e-05
-1.61278223054052e-05
-3.35002120288607e-06
-2.4591390168619e-05
-1.54988854441362e-05
-4.06804743464389e-06
5.00373589795183e-07
-1.59516546370452e-05
-2.32295914380259e-05
-8.65900914601225e-06
-9.39468496870278e-06
-1.28344854376808e-05
7.27077580926973e-06
2.16389597305914e-05
-1.54506702501296e-06
-5.23834900640929e-06
-4.60997221721768e-06
6.76253690797577e-06
1.0680505366783e-05
-1.41466497716767e-05
-2.36092830195593e-05
-1.26601339571609e-05
-8.81357590494236e-06
1.49732517822747e-06
-7.7384583612987e-06
-2.90960834093508e-05
-2.02364550660886e-05
-1.78548844511639e-05
-1.0824349956553e-05
8.78905379679333e-06
-2.14414063871165e-05
2.94692686928955e-06
-2.30140777604385e-05
5.72404134033427e-06
-9.77647066245584e-07
-1.71166885515975e-05
-2.32634448180166e-05
-1.01413221204356e-05
-8.44478653194379e-06
-2.5260563938032e-06
-1.68148236863396e-05
-2.49371401168591e-05
-2.26818098848941e-06
-2.91528371733982e-05
-1.83555262263722e-05
-1.91861480873016e-05
-3.03961752281864e-05
-2.5503930719899e-05
4.17066316155833e-06
-1.29178126089829e-05
-2.29121548203528e-05
-2.68940247242896e-05
-2.00707300853928e-05
4.97695048821021e-07
-2.0133832129239e-05
-1.22070036563077e-05
-9.9079190708579e-06
1.81126997149468e-06
-2.51085561954706e-05
-2.64305436679311e-05
-1.44300748858219e-05
-3.3976751983275e-05
-2.70961089823706e-05
-1.84237108255295e-05
-3.64026601191583e-06
-1.14695063075311e-05
-2.60579083919192e-05
-2.24177942946087e-05
-6.18550102346136e-06
-2.49670691870168e-05
-4.36559120107469e-05
-1.3422992041023e-05
-1.86781161464848e-05
-6.19627666453638e-06
-2.49844373313173e-05
-3.12882622026452e-06
-2.17147058139295e-05
-2.06432993915796e-05
-9.26071031701431e-06
2.90144289162043e-07
-2.2387443422938e-05
-3.60094237515381e-06
-2.52219226531866e-05
-9.38035430756067e-06
-3.04682655970603e-05
-1.85998056278987e-05
-2.86077250517547e-05
-2.881145206813e-05
-1.72753992608675e-05
-1.29337070667974e-05
-3.99518103418801e-05
-2.17649872036133e-05
-6.35900901393403e-06
-2.14789785791931e-06
-1.01921833986538e-05
-1.50096292643019e-05
-4.63504950353548e-07
-1.75327279686572e-05
5.30599714892659e-07
-3.51961084476391e-06
5.83812174193437e-06
-1.42952919979067e-05
-1.09388950807432e-05
-1.02761220511926e-05
-4.82449052266067e-06
3.06617441957643e-08
1.46148959092002e-05
-2.8658872598567e-05
-2.15359542423641e-05
-2.30512780372828e-05
-1.70822737092328e-05
-1.46792811953187e-05
-2.19547151111644e-05
-7.73597556514747e-07
-1.02970023622781e-05
-1.48040923795767e-05
-1.71670119249868e-05
6.73319387956696e-06
-1.34479574971905e-05
-2.76776194463731e-06
-3.5059529635556e-06
-1.07020703805375e-05
-7.69306377811854e-06
-1.26736857248151e-05
-2.27730342080035e-05
-1.97615256613996e-05
-2.99147153150786e-05
-6.42403321890877e-06
-2.23957664075595e-05
-3.64334715751314e-05
-3.19469311542309e-05
-2.35114082497408e-05
-1.13625825972538e-05
-4.46892899479467e-05
-2.0966557004405e-05
-1.13352415305378e-05
-2.38989340734629e-05
-9.37598694315859e-06
-1.5605090443429e-05
-2.94293647865756e-05
-2.30933836188736e-05
-2.34135244824907e-05
-1.80903553207605e-05
-8.72713470774223e-06
-2.44017293471564e-05
-1.86423013057466e-05
-1.56038875439453e-05
-7.02644734946575e-06
-5.22989743603146e-06
-1.67837042809839e-05
-2.97258418441171e-05
-1.29582560199435e-05
-3.1247874878023e-05
-2.17524917833328e-05
-1.96156833401904e-05
-2.71339112442148e-05
-4.65550986292006e-06
-5.36739735401348e-06
-1.84257157554975e-05
-3.65292048039907e-05
-1.7488277365763e-05
2.27112039452963e-06
-1.17873715508055e-06
-1.1585568552599e-05
-2.27259001800195e-05
-1.83924332939831e-05
-1.65323573888787e-05
-2.25678726102028e-05
-9.65178284824049e-06
-2.43269235429246e-05
-8.35995943571735e-06
-1.26444940647781e-05
-1.47660413799946e-05
-2.08843980616579e-06
-7.09746327199593e-06
-6.70841538530722e-06
-2.8573696669049e-05
-2.53746303948853e-05
-1.42779437015627e-05
-9.77172569462313e-06
-1.91704440863852e-05
-1.23992622684215e-05
-4.18515188863126e-06
-1.97731432168998e-05
-6.98442341249475e-06
-2.80176997969243e-05
-7.91727596170905e-06
-1.07136817218049e-05
-1.20495491184469e-05
-1.76643400312522e-05
-2.27105698170639e-05
-2.5522861880878e-05
-1.89671431859814e-05
7.28079434271694e-06
-2.49751165587747e-05
-9.30902920477203e-07
8.23698375916941e-06
-7.74579879899691e-06
2.10464086238158e-06
-2.09357925217155e-06
-1.85896578940422e-05
-2.51288432822233e-05
4.82761873056066e-06
-2.2061287784396e-05
-1.26714555027598e-05
-4.76726119849888e-06
-1.72765877029745e-05
-7.65346362567554e-06
-1.77529419337e-05
-2.62789936253085e-05
-2.9818404841814e-05
-1.65303420310181e-05
-2.11334200259711e-05
-1.16114965904325e-05
-4.33217117739241e-05
-1.70974951063445e-05
-2.37100605337949e-05
-9.65063938853944e-06
-4.71031540851699e-05
-3.77269669388933e-05
-3.37631668836132e-05
-1.9456714071918e-05
-4.164916716368e-05
-1.97487549017364e-05
-1.70874145229932e-05
-2.25498715433723e-05
-6.01624550116506e-06
5.88604708199485e-06
-2.14502079561463e-05
-1.70044791218608e-06
6.99421951473442e-06
-2.01353009061324e-05
-1.32436754868866e-05
-3.37845542768981e-06
-1.79208702138153e-05
-3.86109429492522e-05
-8.18295666224051e-06
-3.18337196175314e-05
-1.7254834233885e-05
-1.01551503289274e-05
-2.68838983877475e-05
-2.9452260591296e-05
-3.27828734681583e-05
-2.07001425071063e-05
-7.96388495410559e-06
-1.36813280640369e-05
-1.17113413887304e-05
-5.93444791793766e-06
-1.4576647211866e-05
1.60848245979879e-06
-2.35627239281527e-05
-1.47006893722516e-05
-1.45105775933743e-05
-1.95973637965879e-05
-1.08759815697313e-05
-6.46463811826161e-06
-1.70592221306359e-05
-2.96787057182352e-05
-1.1542369274231e-05
-9.8500162550074e-06
-1.71395958143904e-05
1.23368635600954e-07
-4.51283642047156e-06
-7.25420014480099e-06
-1.08554728262103e-05
-2.32424627623512e-05
-3.03382140281344e-06
-2.28219572991163e-05
-2.59564558752621e-05
1.77977298742495e-06
-3.45004991870895e-06
-2.68095263032441e-05
-2.55200918027807e-05
-1.1011662963641e-05
-6.50114586093803e-06
-1.18276665020687e-05
-9.86182741228597e-06
-2.11584923822551e-05
-1.77397776155889e-05
-2.7113492140111e-05
-1.67168344929445e-05
-2.56803435437697e-05
-2.45817796730051e-05
6.70388995091909e-06
-2.36463876626013e-05
-2.32786073873212e-05
-2.41182855283941e-05
-1.94206657801267e-05
-4.84477367402495e-05
-2.24998222914128e-06
-7.29997894415146e-06
-1.11197857733569e-05
-2.22632538272606e-05
-7.19680029673944e-06
-1.60772217619257e-05
-4.87221322864594e-07
-2.27988823948278e-05
-3.0293737217522e-05
-1.06435085361807e-05
-5.74504428961097e-07
-2.08349749149078e-05
-1.20074530573582e-05
-2.47706004148486e-05
-3.23650722496783e-05
-2.48175534031884e-05
-3.03850973618664e-05
-1.05211063020168e-05
-1.41842913312527e-05
-1.4842353338249e-05
-8.63038886170001e-06
-7.44838005993171e-06
1.6886010539851e-06
-1.96652804049907e-05
-1.86859083166083e-05
-2.60800640763689e-05
-1.05479727309819e-05
-2.46090821125589e-05
-1.03825402477105e-05
1.22839388104496e-07
-1.21661999629409e-05
-2.4487651012086e-05
-1.01821753369022e-05
-2.14615531592935e-05
-3.2175322974594e-06
-1.00127515866312e-05
-1.65878904727139e-05
-3.39604845337266e-05
3.92215122706178e-06
-1.66484758709819e-05
-2.34097631531091e-05
-1.71195694097055e-05
-1.28184863387204e-05
-7.45034213722684e-06
-2.51116314145153e-05
-3.09113624531958e-05
-2.45461894916858e-05
-2.37508264357203e-05
-9.60685735767166e-06
-1.4107126535811e-05
-1.73895067631162e-05
-2.45287228518189e-05
-2.65891927892904e-06
-1.44132097684197e-05
-7.36809145022929e-06
2.45803695786561e-06
6.92641807933991e-06
-2.08219193226863e-07
-3.43703347540357e-05
-1.09580814397825e-06
-2.58908922643465e-05
2.90728930669935e-06
-3.39173353790518e-05
-1.67580499851449e-05
-7.74763924892812e-06
-2.77328310435336e-05
-1.83484305149851e-05
-1.79736856609585e-05
-2.01053099683438e-05
-2.2050851413012e-05
-2.10700850477398e-05
-1.97156598802852e-05
5.55741444400176e-06
-1.43239207599261e-05
-1.98003946738619e-05
-7.03539707707392e-07
-2.4543982994164e-05
-2.38571282765055e-05
-6.6635617743849e-06
-2.58866512064973e-05
-2.46243001664695e-05
-2.58154492200863e-05
-1.63093074971626e-05
-1.49768284197983e-05
-2.99561671297509e-05
-1.20942673171822e-05
-2.7258481511348e-05
-1.47361460145529e-05
1.40150226064686e-06
-1.98791288184209e-05
-2.49378275173913e-05
-4.87170754026262e-06
-2.09166110255378e-05
-1.58884359656599e-05
-7.36037167202036e-06
-1.94334479850275e-05
-2.70801918778972e-05
-8.2455389934647e-06
-5.30853681623356e-06
-2.64009771961134e-05
-3.13530238441849e-05
-2.62345228334655e-05
-1.44497362282673e-05
-1.42593236203791e-05
-1.54956750997211e-05
-1.71730793735764e-05
-3.53543113474363e-05
-3.50362284335112e-07
-2.97407790754472e-05
-9.8353024486584e-06
5.58625012738102e-06
-2.47918203757986e-05
-3.4309447195244e-06
-4.98376052584594e-06
-1.79162202479615e-05
-1.5947735716622e-05
1.31368313578701e-05
-1.62491828216852e-05
-1.45851386262316e-05
-1.43754572086675e-05
-2.3976697530807e-05
-8.1862968126476e-06
-2.28975440444886e-06
-1.70275678205847e-05
-1.42105718599244e-05
-3.11793939913013e-05
-1.54422498250062e-05
-2.79445893154085e-05
-1.11379448553611e-05
-4.55955333483292e-06
-9.79544069422105e-06
-2.83105695470247e-05
-1.75367532933023e-05
-1.6966607573481e-05
-8.83884462262188e-07
-9.74130269743047e-06
-1.74558067979069e-05
-1.76679800184671e-05
-1.22892561875822e-05
-1.12161695452458e-05
4.44215090387197e-06
-7.3101384956714e-06
-2.72317533635495e-05
-2.6306851143288e-05
-1.59653948133731e-05
-1.29534622181549e-05
-3.40408121784849e-05
-8.00601209241854e-06
-2.08034752249972e-05
-1.2818537058048e-05
-8.64643722033386e-06
-3.56389170818697e-05
-2.62759047888074e-05
-3.20579405711226e-06
4.39214368793842e-06
-2.08926311647271e-05
-4.68391036375656e-06
-3.01723579130481e-05
-3.18839688343441e-05
-1.60789762808195e-05
-2.2108347677344e-05
-7.20580201619763e-06
-3.37215038845213e-05
-3.6659678144771e-06
-2.53670072123574e-05
-1.43421377058016e-05
-1.59361382621559e-05
-2.09786321339114e-05
-3.57172819163369e-05
-1.94588754450926e-05
-4.20699458749266e-05
-2.69346088177723e-06
-2.01713850211135e-05
-2.22050764709264e-05
-3.18940026388728e-05
-1.7763228660428e-05
-1.27145966731619e-05
-2.6415288021442e-05
-9.70116864086213e-06
-1.82324768361896e-05
-1.99949958862268e-05
2.41279659686559e-06
-1.07773004144793e-05
1.24002611079359e-05
-2.44819779881334e-05
-1.75017069746673e-05
-2.74738594404906e-05
-2.86366828599407e-05
-2.6532117429827e-05
-2.55036470870235e-05
-6.10867122265063e-06
-5.76240630946499e-06
-2.30246736329619e-05
-2.21600762601978e-05
-4.10860424851119e-05
-1.30193132793616e-05
-1.4905791882099e-05
-3.4651548926497e-06
-8.54515347139063e-06
-5.19535433900394e-06
-1.91868155174618e-05
-2.27646294319159e-05
-2.26934103047811e-05
-1.64875385196424e-05
-1.6173067232325e-05
-1.15100726659591e-05
-2.76569012336943e-05
-2.05023124531667e-05
-3.36889308156155e-06
-3.05621986896801e-05
-2.2502628134336e-05
-9.90087665319639e-06
-1.00228412594167e-05
-5.98427956581553e-06
-8.73464282607177e-06
-2.32684516620367e-05
-2.94876612825029e-05
-2.6211824829373e-06
-2.34675384819024e-06
-1.09661415513033e-05
-2.91662331864675e-05
-2.1437105802608e-05
-2.03516928386761e-05
-4.26907413566747e-05
-2.73768721799908e-05
-2.64623665314178e-05
-1.03945657659789e-05
-1.86672307987001e-05
-2.74636692817769e-05
-1.79743039927431e-05
-1.70032496300285e-05
-2.4425232785077e-05
-2.57331461055782e-05
-3.10688437974479e-05
2.73805351180383e-06
-1.55957831275382e-05
-1.53324167524596e-05
-1.90421347936523e-05
-2.29419115695424e-05
-2.19663990271108e-05
-1.62379585622787e-05
-2.62759270048249e-05
-1.39959663520749e-06
-2.36468907296116e-05
-2.25746792728238e-05
-2.64161170224407e-05
-2.54458196883701e-05
-2.78869966923074e-06
-2.29185834805081e-05
-2.14631814290542e-05
-3.50210673477479e-05
-2.3394971166249e-05
-1.66506504794946e-05
-4.66076624955045e-05
-3.23594512806524e-05
-1.44582815225891e-05
-3.84169172412777e-05
-2.26822143564444e-05
-2.92717932751895e-05
-1.59762732658448e-05
-1.15631524274033e-05
1.08172938589109e-06
-2.05071152239477e-05
-2.03103798691602e-05
-1.11149632131202e-05
-9.42224763583336e-06
2.33911343207489e-07
-1.08090757578548e-05
-2.03287688108687e-05
-8.10895904941917e-06
-8.66939016657161e-06
-2.16144571300826e-05
1.66928882378424e-06
-2.36430310438084e-05
-2.45767508510976e-05
-1.63286153517711e-05
-1.30354297551504e-05
8.97227867435269e-06
-6.50947711989791e-06
-1.82849858156581e-05
-9.45322704848548e-06
-4.47422865754421e-06
-1.35028709040004e-05
-2.71712081354683e-05
-2.78835908112224e-05
-9.56053627574746e-06
-2.18385005071176e-05
-1.26234592294828e-05
-9.81261057838789e-06
-7.0608437665589e-06
-1.12630302704454e-05
-2.61433129343378e-05
-2.03742929372095e-05
-2.68267549878436e-05
-2.26810890034614e-05
-3.37462672240699e-05
-1.97972249713239e-05
-1.85974666783453e-05
4.28391931717988e-07
-1.43339670055124e-05
-2.57885320227251e-05
-2.86938530308648e-05
-1.60082520290616e-05
-3.0873257523287e-05
-1.73836296479113e-05
-2.77435111392896e-05
1.36543352534841e-06
4.47390622505046e-06
-3.28502334858402e-05
-1.67107567817059e-05
-1.62908603666845e-05
-2.13354201004638e-05
-1.64886576487595e-05
-2.63267802647741e-05
-2.56545646112111e-05
-4.6903933355046e-06
-1.77850001146392e-05
-2.15606299554509e-05
-1.44909103771475e-05
-2.5715424712228e-05
-1.65060838743987e-05
9.29237394851775e-06
-3.5172477862012e-05
-1.32692473162413e-05
-1.49999095976511e-05
-2.9324373838192e-05
-3.34251457763036e-05
-1.52127143732669e-05
-2.94061373135056e-05
-3.03747287483e-05
-3.55184279416914e-05
-2.8523618912701e-05
-2.00548339092523e-05
-2.97264942869335e-05
-2.13116615778919e-05
-1.59018631642354e-05
-1.32955476605767e-05
-2.4960906915027e-05
-1.33185801039545e-05
-1.94004585555235e-05
-2.80038801700603e-05
-1.22414522427669e-06
-3.14836317034361e-05
-1.19829985085054e-05
-7.90995191554351e-06
-1.56981096800268e-05
-2.48877455457409e-05
2.70156597189564e-07
-1.48357023096544e-05
-2.36117812556671e-05
-1.10575983660872e-05
-2.40777535564531e-05
-2.85241282951401e-05
-1.40195909987967e-05
-2.54628140068163e-05
-5.75530546535193e-06
-1.92480492108087e-05
-1.81264927144249e-05
-5.17412623028455e-06
-1.08736865271059e-05
3.32600649385685e-06
-7.68441747137709e-06
-6.01219251330078e-06
-1.55077643243482e-05
-1.60553319631066e-05
1.16230222067257e-06
-2.88214325174952e-05
-4.079252760026e-05
-1.66408545336155e-05
-1.18523713568977e-05
-2.14907123242704e-05
-7.37988795975153e-06
6.060672118587e-06
-5.75496819531335e-06
-6.30005766865173e-06
-2.15073254349697e-05
-1.39138801462041e-05
-1.31244525326144e-05
-1.75892189705399e-05
-2.56409859367667e-05
-1.22228765719348e-05
-1.38039895423749e-05
-2.6120006820357e-05
-8.4876868177173e-06
-3.27524101989417e-05
-2.04804600756397e-05
-4.17619459224532e-06
-1.34312910608702e-05
-1.34667880983303e-05
-3.46720857764831e-05
-2.46790215095651e-05
-2.48782372072433e-05
-2.50033209581989e-05
-7.6263865516098e-06
-2.88195526272084e-05
-1.56984744714168e-05
-1.02594253160139e-05
-8.34376131290819e-06
-1.55197279042121e-05
-1.04122841042697e-05
-2.69256874723574e-06
-1.21605396635177e-05
-6.59835639502608e-06
-6.86850863628601e-06
-2.36687231639884e-05
-1.2765572449217e-05
-2.39854552099283e-05
-8.1605634869514e-06
-2.41768429641126e-05
-2.71105017156109e-05
-1.54503086242547e-05
-3.03882777226014e-06
-8.86236140497629e-06
-1.21844067797399e-05
-2.76196469394761e-05
5.3040872689762e-06
-3.11687849501462e-05
-1.82770202756953e-05
-4.03620716078306e-06
-2.81187978680119e-05
-2.29837634997468e-05
-2.56286122565353e-05
-1.18400546042264e-05
-2.23046655197837e-05
1.6210832688542e-06
-1.46190054072444e-05
-2.43204554421299e-05
-2.54564583570268e-05
-1.54512021143094e-05
-2.99606810191686e-05
-2.14123301875959e-05
-1.51821173687128e-05
-1.62444561078392e-05
-2.08579892315984e-05
-1.98208828335847e-05
-1.24156115572433e-05
-9.84270973412144e-06
-3.09362200233271e-06
-1.75888695803158e-05
3.73418821682854e-06
-7.81111997454414e-06
-1.8685503161124e-05
-2.82724651183422e-06
1.03762399056408e-05
9.71536869698219e-06
2.99457125730528e-06
-1.05294033381497e-05
-1.68328997418234e-05
-1.95327444066642e-05
-6.66644324571166e-06
-5.56539557606091e-06
-1.87707637602465e-05
-1.60768191030453e-05
-1.51434491153294e-05
-1.31663880214527e-05
-9.309901311431e-07
-9.61280442902008e-06
5.28510439743006e-06
-1.62518358829465e-05
-2.31354143698679e-05
-1.52962351964123e-05
-1.25168561669691e-05
-2.96236255862712e-05
2.12432017967876e-05
-1.02590257806995e-05
-1.56475507218906e-05
-1.34782936590888e-05
-1.31055544496297e-05
-2.68522274162056e-05
-1.13339653632648e-05
-2.59144829049422e-05
-1.13376954069035e-05
-1.66445767574528e-05
-1.9148833450598e-05
-2.57288473544427e-05
-1.64350482162554e-05
-1.31907415704596e-05
-1.42594152345226e-05
-1.75145779451673e-05
-2.36888493351004e-05
-4.36561304010315e-06
-4.49970809289805e-05
-2.89713528093624e-05
-1.49881231005246e-05
-2.73491033169826e-05
-2.39586252397298e-05
-2.61477122593615e-05
-3.9608884265514e-05
-3.19569169720929e-05
-1.39821844515475e-05
-3.40090967484889e-05
-2.09308601363829e-05
-2.18963976692285e-05
-9.20284942314295e-06
-2.15661138773776e-05
-2.64650273419831e-05
-1.84001662418267e-05
-2.72944780397262e-05
-2.21255465696688e-05
-2.84336481946182e-05
-1.36212220059764e-05
-2.73803297421438e-05
-1.98326115441983e-05
-1.57219892601085e-05
-1.82277365985156e-05
-1.72295315763549e-05
-3.36265239825846e-05
-2.83689562915102e-05
-1.44760480682477e-05
-1.97000052749837e-05
-2.18614802598725e-05
-1.76194735772464e-06
-1.81983512509416e-05
-2.85762661842046e-05
-2.03965410208068e-05
-1.66756357996779e-05
-3.00338173854778e-05
2.82960198256805e-06
3.61261203861382e-06
-1.71207977625591e-05
-1.37077348332032e-05
-2.55975774558698e-05
-4.9298095026893e-06
-9.35683092394258e-06
-1.36865016797106e-05
-2.5636520117089e-05
-1.6779492276178e-05
-1.64431824196027e-05
-4.27324623186706e-06
-1.03809458137897e-05
-8.06868042096082e-06
-3.03821925940653e-05
-1.6431910877832e-05
-6.85829178199535e-06
-3.12369756913655e-05
-8.91937583943752e-06
-2.09800181892385e-06
-1.98200348770826e-05
-9.45453267864268e-06
-1.56711456585141e-05
9.03135517859205e-06
6.85298002488929e-06
-2.78749430210887e-05
1.20860964560769e-05
-4.12611168740958e-06
-2.44762200234868e-05
-3.17737812790002e-06
-8.84828507033745e-06
-1.35799624944834e-05
-1.31598816174617e-05
-1.73113518251787e-05
-1.70512469779413e-05
-3.36900287106147e-05
-1.75311105140394e-05
-2.33991257552765e-05
-7.58279324378354e-06
-2.14843220627553e-05
-3.04622387888511e-05
-1.83297392906578e-05
-2.02017057873653e-05
-1.42509683788297e-05
-2.97999975875793e-06
-2.48103408207598e-05
-2.38812145968605e-05
-2.11630701876301e-05
-3.16740535320906e-05
-1.05129776038504e-05
-8.98953620694111e-06
-2.268301817992e-05
-1.07498679070764e-05
-2.34560141693276e-05
-2.0868070590929e-05
-9.13376266687066e-07
-2.89652532840492e-05
-1.1947139016201e-05
-1.4043637184512e-05
-3.54896962200614e-05
-2.55056922007371e-05
-1.47306298981487e-05
-9.42163494739933e-06
-2.03244140371428e-05
-1.65244545014367e-05
-1.60900109688963e-05
2.00825502684057e-06
-3.92667278430621e-06
-2.29641653905595e-05
-7.16374143874831e-06
-2.27438999230527e-05
-4.0815449186869e-05
-2.42971165134609e-05
-2.19596040677242e-05
-1.42910316555882e-05
-1.33995948028772e-05
-1.67809502804472e-05
-2.43817895271703e-05
-9.77742235547283e-06
-2.48442526927424e-05
-2.16024277116807e-05
-2.88024179774583e-06
-1.04158409559274e-05
-1.27590197628657e-05
-6.92568438760041e-06
-1.45390515737096e-07
-6.40901934830845e-06
-6.12582425663094e-06
1.70611814680171e-05
-3.04984201184978e-06
-1.66514901064118e-05
-4.08350791365521e-06
-6.63683448471784e-07
-1.98550183967508e-05
-4.65953847282067e-06
-2.01367897261644e-05
-1.49641136094684e-05
-7.9834337647261e-06
-1.57972136513758e-05
-1.98091269004832e-05
-1.03819718849973e-05
-1.96361955655919e-05
-3.49198512060152e-06
-9.49149898564901e-06
-8.56818624641491e-06
-1.07799434221071e-05
-2.39205382609534e-05
-2.04119966552314e-06
-1.736803178312e-05
2.58000733544771e-05
-3.86035659425812e-05
-3.21061118764269e-06
-3.86734530821593e-06
-2.54295377067726e-05
-2.43977382888058e-05
-9.39136892879367e-06
-1.3622287066616e-05
-1.20507707939115e-05
-2.42423304488852e-05
-1.16494825009608e-05
-2.46970237824538e-05
-8.83548410398332e-06
-2.99698137252517e-05
-3.16873010993421e-05
-2.7527227055987e-05
-2.80946871422452e-05
-2.69777864604746e-05
-1.2976021573361e-05
-2.47476884971405e-05
-2.90903449290987e-05
-3.39129430343635e-05
-2.56908531777809e-05
-4.31298705327783e-05
-3.40750369505402e-05
-2.47255708806661e-05
-2.9026254318554e-05
-3.04710457170115e-05
-1.2272960295773e-05
-3.00217184310487e-05
-2.09505491857951e-05
-3.26370589290915e-05
-2.77832243250637e-05
-1.03126103994424e-05
-2.36082801544092e-05
-9.63043964713017e-06
-2.8557240459525e-05
-2.47576469516116e-05
-1.49354020985615e-05
-3.03148446376466e-06
-1.98744814935344e-05
-2.06026684129939e-05
1.81462120659199e-07
-1.879709290432e-05
-2.73752175383155e-05
-2.03307957991713e-05
-3.1162377928523e-05
-3.1756375902233e-05
1.33237284517695e-07
-1.52877423415221e-05
-2.23728210103455e-05
1.45719288499763e-05
-2.30618506066081e-05
-2.84628754226881e-06
-2.08160928883263e-05
-3.18263791299509e-05
1.67181971074169e-05
-1.3828109869407e-06
-2.91660729802848e-05
-4.52208018287796e-06
-2.18101924329939e-05
-1.70746950666077e-05
6.67775703455945e-06
6.19644694138532e-06
-1.57013919528467e-05
-1.91373899072531e-05
-1.92214488700022e-06
1.20283099707153e-06
9.10743924098935e-06
-2.00314165786393e-05
-7.83869200339385e-06
7.58596688509046e-07
-1.4206718350821e-05
-2.03274795378223e-05
-2.90745096382172e-06
-1.98641081567364e-05
-7.71100053699373e-06
3.71470080635961e-06
-2.68709078582236e-05
-8.32302521815563e-06
-1.63329678344475e-05
-1.52098627084612e-05
-1.10083961983327e-05
-2.8542006223826e-05
-4.37111473032826e-05
-2.09896587240945e-05
-1.70056066671749e-05
-1.89811335336239e-05
-1.35570554074052e-05
-2.4822646843191e-05
-2.4580871290629e-05
-1.86153790006674e-05
-3.71963154545976e-05
-2.03051249198421e-05
-3.49922720396534e-05
-2.42457194508692e-05
-2.62674542902443e-05
-2.19443725197883e-05
-1.88066130435131e-05
-2.66223656192668e-05
-3.48817155416684e-05
-1.93229881937721e-05
-1.86502083102973e-05
-2.03489584803264e-05
-9.55091786949726e-06
-4.52334931085141e-06
-4.03471010831714e-05
-1.87182807991832e-05
-1.21708698593898e-05
-3.01352415975816e-05
-2.17243361419315e-05
-1.51121054115168e-05
-6.07068399235091e-08
-1.52507555773354e-05
-3.56170421229662e-05
-1.38013137454208e-05
-1.72134261131654e-05
-1.93955610617321e-05
-1.79102731234455e-05
-2.15985900320418e-05
-1.92094524014315e-05
-1.65060393347432e-05
-4.24229631747837e-06
-5.64040909735187e-06
-2.44678658271695e-05
-1.22706395100172e-05
-1.73774996519529e-05
-1.60348350315413e-05
-1.75108221736245e-05
-1.69060169532969e-05
-1.0905388509735e-05
-2.17878995310253e-05
-2.76888099288192e-05
-2.72730597433049e-05
-1.12739952616961e-05
-1.10955340808633e-05
7.13689826316945e-06
-8.7049669469578e-06
-3.30606556646604e-05
-8.55081009386232e-07
-1.15661033878936e-05
-4.67164277412455e-06
-2.26769265832856e-05
-9.93601158199141e-06
5.35496603102433e-06
-2.26613003708828e-06
-1.75539791749197e-05
-1.5080932242762e-05
-3.36897403500304e-05
4.15234015333852e-06
-8.27589503612515e-06
-2.66802541160888e-05
-8.84868100706828e-06
-1.44155943136602e-05
-2.01899884350962e-05
2.12408084757949e-07
-1.62169043096179e-05
-3.39630722312464e-05
-1.26644005133063e-05
-1.90322902483601e-05
-6.71331293995361e-06
-1.70926604636598e-05
-9.25009805971654e-06
-1.25129039574901e-05
-8.3263642480313e-06
-3.2119587080788e-05
-1.82293668059194e-05
2.48818478257294e-06
-2.36287473398964e-05
-2.64876520648989e-05
-1.87126035634365e-05
-2.78477838465568e-05
-2.78329263277546e-05
2.09691891359809e-07
-1.03933420073636e-05
-2.25939738631567e-05
-2.74230138652513e-05
-8.47092940391899e-06
-2.38670273524852e-05
-1.66856592666784e-05
-2.37145536552795e-05
-2.24648266958582e-05
-2.48603164044417e-05
-2.00245438082926e-05
-2.18333910221476e-05
-2.8445628683061e-05
-1.48595361765986e-05
-1.06775250129292e-05
-1.79460517602405e-05
-1.79146696110696e-05
-4.57805874728952e-05
-1.72054971771994e-05
-1.11116421927436e-05
-2.74578519456498e-05
-1.91334745869237e-05
-2.12026408378653e-05
-2.06554385944438e-05
-3.17870809491943e-05
-9.07479892329955e-07
-6.1700655853214e-06
3.04340605581524e-05
-1.95627373124455e-05
-1.57058105395019e-05
-3.02913765017173e-05
-1.34303530273857e-05
-3.01698295822144e-05
-1.96001596097047e-05
-3.27305836712986e-05
-2.00848938299225e-05
-1.19409519254198e-05
-6.89275659075411e-06
2.84043668967676e-06
-4.53875543505987e-06
-1.51624214564411e-05
-1.82040802375371e-05
-1.14136090930197e-05
2.90536249406873e-06
-2.69936424274702e-05
-3.50649601152826e-06
-1.70971945047989e-05
-2.04014132440953e-05
-1.51428461465952e-05
-1.04948477073571e-05
-1.40487335479708e-05
-1.42038080576714e-05
-1.49084072183848e-05
-2.3985893208592e-05
2.76823073030231e-07
-7.24352474196398e-06
2.07137646845484e-05
-1.41741461656534e-05
-1.18946120529416e-05
-1.21983879415119e-05
-1.83552975410197e-06
-1.85094771138347e-05
-1.76254086190763e-05
-1.11046368259847e-05
-6.05298222844726e-06
-6.62287677690875e-06
-1.47779064556675e-05
-1.31163459026931e-05
-3.72972198158221e-05
-3.58831219219206e-06
-1.82489869953879e-05
-3.83486110957187e-05
-2.06182593529217e-05
-2.29551385538461e-05
-1.06239923989821e-05
-1.77328333157854e-05
-2.03913979971374e-05
-1.06173243555081e-05
-5.84598482520602e-06
-2.32256085712131e-05
-1.71585952254935e-05
-4.48375733062598e-05
-2.29729983696472e-05
-9.79981363491879e-06
-1.30279184970881e-05
-2.90966969522741e-05
-2.49848642908408e-05
-1.83905842827746e-05
-2.89278062403273e-05
-3.07643232194071e-05
-2.4915164002801e-05
-1.91183563190977e-05
-4.23765678360075e-05
-1.77868031843729e-06
-3.87334992905333e-05
-2.55887929541649e-05
-3.62311005594844e-05
-1.60042668800685e-05
-3.45357226493376e-05
-7.33226663126263e-06
-1.64490645783294e-05
-1.45030785400469e-05
5.4423264675283e-07
-1.77879866483264e-05
6.08037152256196e-06
-2.78418706042242e-05
-1.8155178201634e-05
-8.25297939367836e-06
-6.94757426834201e-06
-2.08454121256625e-05
-2.77873307334476e-05
-3.15354253279765e-05
-2.03834949182805e-05
-2.44063125591358e-05
-3.40415393920116e-05
-1.05165352091869e-05
-2.77899835756425e-06
-1.51693357769003e-05
-1.2980873569624e-05
-1.04681471032227e-05
-1.97849864158635e-05
-1.19388777348335e-05
-2.01016530088745e-05
-1.11065534399827e-05
-1.38819529718539e-05
6.81872894408437e-06
-7.77417980187538e-06
-6.04770332757938e-07
-2.33999894874571e-05
-2.10699050532967e-05
-3.18876558748338e-05
-2.21945071723873e-05
5.12754699474866e-06
-4.94703229253627e-06
-2.12685350787531e-05
-5.81682397341013e-06
4.17231158225371e-06
2.70867965011286e-06
8.76346340686679e-07
-2.74769656301376e-05
-9.05761159694536e-06
-1.45473847562835e-05
-1.10349060548392e-05
-2.53394335494339e-05
-1.10636676476108e-05
-1.07608331071681e-05
-2.05100690208665e-06
-3.188358737499e-05
-2.51691430674254e-05
-1.32019640806931e-05
-2.34771055390708e-05
-2.7094823581475e-05
-3.33860504094801e-05
-2.78326415302957e-05
-1.10125603399506e-05
-5.14366724627573e-06
-4.92314242043832e-07
-1.52612061455103e-05
-8.09424792871977e-06
-6.93613733921398e-06
-1.89668371916208e-05
-2.5782816492706e-05
-2.51223959125643e-05
-1.65234205700408e-05
-1.7937297738833e-05
-1.93253785791157e-05
-5.86813225215892e-06
-1.38365655862027e-05
-1.5418441955987e-05
-2.85823027589435e-05
-3.00379468550735e-05
-2.10952298793256e-05
-3.00871159070758e-05
-2.51283764585571e-05
-1.49971502674578e-05
-1.64383175585517e-05
-2.76965816624621e-05
-3.16206929219088e-05
-1.41180278101046e-05
-1.0391724098288e-05
-1.97779811180871e-05
-2.03585012621948e-05
-2.74688328447372e-05
-1.73664086469022e-06
-1.82521758176295e-05
-1.06518745717011e-05
-6.92508858608155e-06
-1.15876496651074e-05
-2.40756026948851e-05
-1.14950841888869e-05
-8.16668148955312e-06
-1.69727858829328e-05
-1.64294556775027e-05
-2.38724304757819e-05
-8.49512190817326e-06
-2.27048713824911e-05
-1.63704237813842e-06
-2.14395245649426e-05
-5.59653839967047e-06
-3.10719926924596e-05
9.03777659405854e-07
1.1453479602578e-06
-6.38247542763544e-06
-2.00862791287628e-05
-1.11409367553101e-05
-1.32937303800805e-05
-8.12304835157589e-06
-4.20622944802958e-06
5.63584056238913e-06
-1.3289257071405e-05
-1.68073034844749e-05
-1.57642040317644e-05
-3.53918318501217e-06
-1.33994879849137e-05
-3.00091792939932e-06
-1.98709531187892e-05
3.40593523781831e-07
-9.60951129589705e-06
-3.18390116358518e-05
-1.12715970265835e-05
-4.58857515423283e-06
-1.52313048544246e-05
-1.77726536593117e-05
-1.23566286280874e-05
-4.78257310490352e-06
4.65991232508972e-06
-2.26565061452107e-05
-2.20735401381313e-05
-1.71981965166745e-05
-1.56427719482567e-05
-2.95898479692039e-05
1.29646044770372e-05
-2.09563449854969e-05
-1.63617500213237e-05
2.52906960708286e-06
-4.63459499735708e-06
-4.93408576750588e-06
-2.16974697480779e-05
-3.447770124878e-05
-1.45229032597111e-06
-2.50697744558032e-05
-2.82039942609811e-05
-3.92235577929058e-05
-2.08822216149799e-05
-1.12655894165836e-05
-4.80782840078061e-06
-2.54138080667745e-05
-3.13620954680771e-05
-2.51059342962451e-05
-5.73021783599875e-06
-2.51120297929607e-05
-2.08181863451041e-05
-3.16978377628364e-05
-2.07268325331884e-05
-1.11797273545562e-06
-2.22131319340238e-05
2.43652469235898e-06
-4.23039089548003e-05
-2.51176115270666e-05
-9.54533810150311e-06
-1.77867928653777e-05
-1.18889455438855e-05
-2.60215171822288e-05
4.27478628512752e-06
-2.80395389141472e-05
-1.21964044434723e-05
-3.20374331270444e-05
3.46093241705021e-06
1.30084249148746e-06
-9.56270401701556e-06
-1.73908317835213e-05
7.98129434307827e-06
5.01290401329314e-06
1.42727872713072e-06
-1.64734134806038e-05
-2.05705782107361e-05
-1.21997397575876e-05
-3.27041537772358e-05
-8.01426823555585e-06
6.81223080055482e-07
-1.40006167145656e-05
-5.69914968992912e-06
-1.29907676380303e-05
-2.08970073159878e-05
-7.00221043333745e-06
8.69087088618279e-08
-4.24346199361012e-06
-1.56136943795359e-05
-6.86618669038297e-06
-1.16722632632642e-05
-4.1272488360912e-06
2.9444373129836e-06
-1.32918335505436e-05
-9.37569130104879e-06
5.14461758586307e-06
-1.32799954325855e-05
-1.59221694102581e-05
7.97573491661836e-07
-1.13835407033227e-05
-5.89839725007926e-07
-1.24125237571351e-05
-1.92203547985812e-05
4.8098648515731e-07
-2.19784517579464e-05
-3.76442872017133e-07
-9.1225473657837e-06
-2.1207199321399e-05
-2.19514035067332e-05
5.45790073088949e-06
-1.23729003145039e-05
-1.43423295204552e-05
-1.27662011581249e-05
-2.66496943496175e-05
-1.13229318599885e-05
-1.93572242631897e-05
-1.91142183894668e-05
-2.415163220249e-05
-2.33359379197236e-05
-2.85650775962649e-05
-3.32114605620323e-05
-5.05332751561507e-05
-2.35680979507047e-05
-2.69106691863156e-05
-1.63024066954865e-05
-1.64635594693324e-05
-1.64018461453503e-05
-1.3668949888585e-05
-1.97237249600723e-05
-8.83559407896902e-06
-2.57277656780174e-05
-3.08985662027443e-05
-7.74825692500638e-06
-1.01002337555047e-05
-1.45377082488724e-05
-2.15969888023315e-05
-2.02370339195703e-05
-1.96363661386712e-05
-2.13248229347876e-05
-1.70809959609909e-05
-2.27166267678013e-05
-2.94274596938592e-05
-1.77166994257779e-05
-2.25033948125601e-05
-1.65640156659886e-05
-5.9342256825712e-06
-2.75416541913494e-05
-9.55197395155316e-06
-2.0262870318258e-05
-1.45579750861777e-05
-3.059826881145e-05
-1.64194661597858e-05
-1.0537128096365e-05
-1.64198239178783e-07
-1.81656264309916e-05
-1.18683797057703e-05
-2.18308233741487e-05
-2.34706858013008e-05
-1.4151608002985e-05
-2.570221250178e-05
-1.87382381615466e-05
-2.64554095945503e-05
-1.03528563450911e-05
-2.11678156228969e-05
-1.54233353371889e-05
-1.62936928879495e-05
-9.18844435569276e-06
-1.56168276635912e-05
-4.84410772099336e-06
-1.27909883102156e-05
-5.68568770930628e-06
-1.25237448963882e-06
-1.44676487138551e-05
1.01628514957668e-05
-1.12485368450202e-05
-3.30237364516229e-06
-8.69423656228691e-06
-1.35375427332396e-05
-1.91640690774583e-05
-1.3445139525878e-05
-1.54566529381292e-05
-8.30185270993371e-06
-1.48555857128509e-05
-9.38883406937857e-06
-2.21964945100423e-05
-1.3111776612495e-05
-1.67106833461418e-05
-6.76908899280681e-06
-6.56751778110875e-06
-4.12584917896564e-05
-1.64302020913308e-05
-2.65657607616772e-05
-1.2713541369632e-05
-1.68622910655556e-05
-1.30254049783096e-06
1.69243542477546e-06
-2.84530463286907e-06
-1.30458190060601e-05
-1.99542156545564e-05
-1.8207029773358e-05
-1.11023998955671e-05
-1.59064042714224e-05
-3.03327944932156e-05
-3.50980052696778e-05
-1.48828301243262e-05
-2.174605566922e-05
-3.85685305995114e-05
-3.21292081733987e-05
-1.83535046007874e-05
-1.83865513538419e-05
-1.48691026925545e-05
-1.68065149839365e-05
-8.86955315275961e-06
-1.55174263844165e-05
-1.52647534717169e-05
-1.03365674429345e-05
-2.91714539660007e-05
-1.80658929531544e-05
-1.51634059260575e-05
-4.20020799447447e-05
-1.4490112982755e-05
-3.00531251975521e-05
-2.19795496197283e-05
-2.98449180208028e-05
-2.11759218127255e-05
4.20558607509064e-06
-2.07747932940277e-05
-1.54965817859902e-05
-1.91923477510363e-05
-3.89992965475672e-05
-1.47267873301216e-05
-1.55502959632499e-05
-3.12660467548971e-06
-1.31302997485562e-05
-1.52431872319827e-06
-2.42950442192617e-05
-1.5467083863366e-06
-1.63766769019275e-05
-6.17399958901235e-06
-1.24017966626901e-05
-9.11257460796984e-06
-1.32998850721462e-05
-3.40102709496859e-05
-1.85086395030886e-05
-9.5249372735859e-06
-2.16564723857298e-05
-2.06848174992254e-05
-1.21826219862577e-05
-6.36854836576919e-06
-1.76999824437447e-05
-8.06052478586035e-07
3.49993682536508e-06
-2.35167831357849e-05
-1.07895030648746e-05
-1.15944762679106e-05
-2.47577924399548e-05
-7.00343438063165e-06
1.41846246647701e-06
-6.94166839846041e-06
-2.3106643775413e-05
-9.73052129508951e-06
-1.64794161562366e-05
-1.77079647405956e-06
-1.72180376252151e-05
-9.7118059792559e-06
-1.27991843279027e-05
-1.00823222211273e-05
-7.21916262648883e-06
-7.42079351981154e-06
-2.68738737195188e-05
-2.32946774789211e-05
-1.34004778743924e-05
-8.80611158750633e-06
-1.77110652571421e-05
-8.74119724727191e-06
1.25866649731438e-05
-4.28354401847604e-06
-1.32284401687788e-05
-2.85086414677714e-05
-2.06835278192618e-05
-1.36374875174943e-05
2.1203711002444e-05
-9.58939345948725e-06
-3.85711167312958e-05
-1.98071884946881e-05
-2.54481473788437e-05
-1.20803320871212e-05
-1.5189623954831e-05
-1.31580298229701e-05
-2.96093765670654e-05
-1.34597879294124e-05
-1.98288927206698e-05
-2.46871461180273e-05
-1.58090187029406e-05
-1.31500725158083e-05
-2.17940073952856e-05
-2.10910522004027e-05
-8.46095011775323e-06
-1.2932991683612e-05
-9.65275688197635e-06
-1.36095927871916e-05
-1.24871952559509e-05
-1.99648969558587e-05
-1.41274159729976e-05
-3.17601318431257e-05
-1.59081867572052e-05
-2.0696966372004e-05
-2.12832555102111e-05
-3.32001061886409e-05
-4.00916994250229e-05
-2.40334805401288e-05
-1.63821462215295e-05
-2.33690867755467e-05
-3.30656436515935e-06
-1.66963662627109e-05
-2.91098414642241e-05
-3.68965764628825e-05
7.13446981193179e-06
-5.32005889685465e-06
-9.82708393909703e-06
-1.30145290697286e-05
-8.31332604730932e-06
-1.47581836148156e-05
-1.13647246130592e-05
7.01325210033662e-06
-2.34286989430026e-05
-2.5505527050287e-06
-7.39346788435258e-06
-7.38102996124837e-06
-1.96582914722143e-05
-1.51272263230611e-05
-1.24355493957066e-05
-9.8177688150208e-06
-1.0605761283221e-05
-1.16581638111801e-05
-9.62654894188661e-06
-5.0484482589116e-06
-1.13188032829517e-05
-9.88758041074001e-06
4.77373072902849e-06
-5.79540905852305e-06
-5.13238774823427e-06
-2.84398014811093e-05
-8.31621033707072e-06
-2.847340732115e-05
-2.47556292559808e-06
-9.16440136674412e-07
-2.24118557442755e-06
-1.89192096120126e-05
-1.02705741754516e-05
3.85200960939832e-06
-1.76402706467021e-05
-1.58248516834842e-05
-3.06697644064331e-05
-4.70794971825321e-06
-1.16640146447158e-05
-8.74849050460748e-06
-1.66429533347924e-05
-1.73039914530116e-05
-1.15415936811909e-05
-1.09031824564879e-05
-3.73398133908166e-06
-2.14672634953291e-05
-8.50857599239808e-07
-2.22383054770529e-05
-2.76620437870978e-05
-2.09903743928078e-05
-9.39159490167713e-06
-2.16920083838505e-05
-1.03823045795319e-05
-3.20497409133263e-05
-2.27861024589311e-05
-2.41618927492671e-05
-7.79318978339275e-06
-3.36328894680957e-05
-1.58050189789574e-05
-8.94917458617106e-06
-1.54625190144063e-05
-2.55618827463275e-05
-1.12787075903072e-05
1.20074540594416e-06
-1.7728249642127e-05
-1.74112383898084e-05
-1.78901057746087e-05
8.77341556068717e-06
-2.5890170374598e-05
-2.16877870548052e-05
-1.22546820190461e-05
-1.59506085810342e-05
-1.84836118053988e-05
-1.70952763013916e-05
-3.6852653425305e-05
-2.97021380526617e-05
6.7381550409149e-06
-3.05638185084146e-05
-2.5949372866842e-05
-5.59550420984772e-06
-9.1543481128949e-06
-2.27541113809983e-05
-6.60420105405755e-06
-1.12254585875838e-05
-1.78397090046849e-08
-3.53039391130241e-05
8.48756659550312e-06
-1.64055589528351e-05
-2.73621154860642e-06
-1.36099098750533e-05
-1.07551715238297e-05
-4.73566203400914e-06
-1.96396954595725e-05
-2.60061000309984e-05
-5.40069638906463e-06
-2.30017632210338e-05
-5.21022093806392e-06
-1.34088633092883e-05
-2.83742157913645e-05
-1.21921693174163e-05
-1.21419761737071e-05
-1.18103500626594e-05
-1.47863440519844e-05
-1.38580608867662e-05
1.56484047634228e-06
2.81290153847092e-06
-1.38549558409398e-05
-1.53411186841411e-05
-3.8837863753075e-06
-1.44527118496183e-05
-2.96722966288545e-05
-1.95714512680055e-05
-3.44068020665466e-05
-1.95457526904425e-05
-2.22472089829888e-05
-2.71877053441883e-05
-3.2366680990465e-05
-3.63831554075967e-05
-2.29695468108185e-05
-2.38985397133879e-05
-5.50635700894428e-06
-2.80050470354341e-05
-3.10336112696236e-05
-9.86036094793837e-06
-2.65679964470281e-05
1.73084448303622e-06
-1.85671498207913e-05
-5.53149701463911e-06
-2.60267874586925e-05
-3.25611697516433e-05
-1.32766925436573e-05
-7.38952572668215e-06
-2.10373660679737e-05
-2.98709853024187e-05
-2.5011421216986e-05
-2.40950606647621e-05
-2.66766537238444e-05
-1.71655705813432e-05
-3.29507506876326e-05
-1.02438311991144e-05
-2.64123173584139e-05
-2.40483494807915e-05
-1.30467239462504e-05
-9.4512764723857e-06
-2.23467795014711e-05
8.56034309497995e-07
-1.35031025905805e-05
-6.89550366058346e-06
-2.75709480341726e-06
-2.66880902191833e-05
-1.86809774321819e-05
6.42743728819977e-06
6.09129345703005e-06
-3.57302953192943e-05
-2.0039194977687e-05
-2.3639448249797e-05
-6.32126270371813e-06
-3.61008146902176e-05
-2.5235570458101e-05
-5.36375200063287e-06
-1.04140364345038e-05
-2.23998265305491e-05
-1.82183613685456e-05
-1.89375544158244e-05
-1.17805083711613e-05
-3.12520018584286e-05
-3.25121804192009e-05
-1.07849846867494e-05
7.11305660630715e-06
-1.93228602738258e-06
-1.56383383776589e-05
-1.85950818928691e-05
-1.97133713841469e-05
-1.39316938356441e-05
-3.51220129991238e-06
-1.00548413279632e-05
-6.5507373557408e-06
-3.31179466319551e-05
-2.22126152625659e-05
-1.33481135111798e-05
-2.18648745268545e-05
-3.70775790116488e-05
-2.73676257840014e-05
-1.85942497425788e-05
-1.56536657858254e-05
-2.07904421200526e-05
-1.95959367938216e-05
-4.94458149196861e-06
6.41145301850684e-06
-7.14568329201167e-06
-2.04640649237473e-05
-6.45318815197404e-06
1.66293903616957e-06
-1.28080980021728e-05
-1.2074341636866e-05
-2.54817771858204e-05
-3.55267983217285e-05
-3.87607081597551e-05
-1.49538261743164e-05
1.42692427669546e-06
-1.94149754594045e-05
-2.09058950330504e-05
-1.17445643728388e-05
-2.36457616391849e-05
-3.13736873339788e-05
-1.10851457697501e-05
-3.31330522340293e-05
-2.51086511874524e-05
-2.88099690128985e-05
-1.19521157763139e-05
-8.7793026282903e-06
-9.53055298855399e-06
-1.49687440350443e-05
-1.59032231835676e-05
-3.63289897865525e-05
-3.2809715640934e-05
-2.25694738296783e-05
-8.75019299236605e-06
-8.92883912779028e-06
-4.22168118945979e-05
-7.00165197046703e-06
-3.80496536855464e-05
-1.78938617916962e-05
-1.56565600718236e-06
-2.77547352644159e-05
-6.64043677983613e-06
-1.58728021328099e-05
-1.55207555234705e-05
-3.29699764633417e-05
-2.17728658554915e-05
-8.32574632871213e-06
-2.58876014499048e-05
-1.45542765270117e-05
-8.54174326222621e-06
-9.15348729159622e-06
-1.25334929388512e-05
-1.76943527344522e-05
-1.02683505400422e-05
-2.39338020318339e-05
-2.77509543512918e-05
-1.53005204390899e-05
-1.27953038312166e-05
-6.50910235712387e-06
-2.68234406362092e-06
-3.01244382600095e-05
-2.88779307614365e-05
-9.36145179464961e-06
8.87876041596648e-06
-1.89726000556616e-05
-2.25216220574229e-05
-1.92606875115806e-05
-9.60540552753083e-07
-4.67001364268482e-06
-1.60746008304792e-05
-1.25911857548854e-05
-1.01941648900865e-05
-6.70315938110644e-06
1.50040994977909e-05
-2.14152973060687e-05
-1.47286355578275e-05
-7.45699154584712e-06
-2.05156091397541e-05
-2.81981963848372e-05
5.20616200529641e-06
-1.79223205756059e-05
-1.01690897830821e-05
-1.2260496141779e-05
-3.40976411692826e-05
-2.11380433098505e-05
-1.54423728614251e-05
-1.05450964633072e-05
-2.61835289882153e-05
-9.64210847515894e-06
-2.92718941500184e-05
-2.76162080173592e-05
-1.53288346290132e-05
2.55137228222096e-06
-1.95406395975611e-05
-1.43607086091322e-05
-4.5130129369392e-05
-2.0028079654966e-05
-8.57513001148695e-06
-2.7648960739262e-05
-2.07810738198094e-05
-4.00427248562338e-05
-4.92736048928268e-06
-1.39786670188041e-05
-4.37586338987691e-05
-1.00932596793697e-05
-9.94304558746704e-06
-2.13111627343865e-05
-1.95044075538283e-05
-4.56219669908697e-05
-3.43401574392373e-05
-3.63114928582809e-05
-1.75089082119224e-05
-5.01919098232059e-05
-1.95775609669755e-05
-3.49567743939398e-05
-1.69627311755492e-05
-2.07968235730072e-05
-4.16351183164344e-05
-3.47051069453324e-05
-1.36949243394507e-05
-2.70131443954095e-05
-4.42659737580984e-06
-1.11319854360354e-05
-2.97631613925655e-05
-1.32855117826821e-05
-2.08135557009707e-05
-2.83942137795591e-05
-2.3290244625233e-05
-7.43785241566741e-06
-2.24113596313489e-05
-5.90640463546542e-06
-1.29426187912455e-05
-8.16789704138977e-06
-3.00593211942478e-05
-1.18509528228452e-05
-1.86567800432694e-05
-1.11983115638519e-05
-7.1580272692344e-06
-2.21488000452499e-05
-2.27987828546923e-06
-1.49968182555459e-05
-5.02880386318061e-06
6.75468536004141e-06
-1.21012035608718e-05
-1.92392091196449e-05
-2.09630547130692e-05
-1.77643048701665e-05
-2.15082407959727e-05
-3.04539653011355e-05
-2.92546020988772e-05
-1.5327414702649e-05
-2.76523888337414e-05
-1.5663151892165e-05
-1.96530213213804e-05
-1.04441515794754e-05
-1.53867887310814e-05
-1.52642448140058e-05
-9.41763151524818e-06
-1.3551246644951e-05
-5.69793173066947e-06
-1.87431205690491e-05
-2.09722174101938e-05
1.50120965806995e-06
-2.20244586180919e-05
-2.73136511922478e-05
-2.18985109365315e-05
-2.52136269943818e-05
-2.23343557257776e-05
-2.16773694523048e-05
-1.97256790697011e-05
-1.47385379725297e-05
-2.53395727729634e-05
-2.12663041183328e-05
-1.08234753727272e-05
-1.33047638158059e-05
-1.37706185692531e-05
-1.98521604070013e-05
-1.89312455295008e-05
-1.60497765412175e-05
-1.88667241305188e-05
-8.97359890476363e-06
-2.63879547009227e-05
-1.96852921369129e-05
-2.05711581225288e-05
-2.37562669630617e-05
-2.14647893846496e-05
-4.2154913245483e-05
-2.01617574842132e-05
-4.02481396769287e-05
-1.51621250059852e-05
-2.69206231074268e-05
-2.21586866466027e-05
-1.07896370924376e-05
-2.07944984409857e-05
-3.18027736217843e-05
-1.9971066036875e-05
-2.23120250194344e-05
-2.38635750215164e-05
-1.67216263540644e-05
-5.01996083855645e-07
-1.51383569626972e-05
-2.08943794321037e-05
-1.82818257865692e-05
-1.99076408109176e-05
-1.42643427258056e-05
-2.43426143999802e-05
-2.85779611087893e-05
-1.23159414771386e-05
-2.39464411198634e-05
-1.19077031238288e-05
-2.78094776624821e-05
-1.21458207369271e-05
-2.99738046891968e-05
5.56891667840428e-06
-2.99616546120548e-05
-3.77204004568688e-05
-8.36035378932374e-06
-9.8706911322173e-08
-7.78737253167672e-06
-1.08136472444071e-05
-1.59259539281836e-05
-2.57833639052447e-05
-3.0891658321507e-06
-8.62409177770099e-06
-2.69371923830958e-05
-1.94812686950972e-05
-1.41774938744106e-05
-2.84916701201659e-05
-2.23861474869402e-05
-8.55323350017368e-06
-4.25539826669674e-06
-9.24096590988743e-06
-8.44893087188592e-06
-2.32191224293633e-05
-2.01454662546248e-05
-3.16438486134338e-06
-6.09258251811286e-06
-4.81615154054452e-06
-5.73702567125468e-06
-8.54067523654507e-06
-7.63808690625888e-06
-8.66781852729942e-06
-1.27912604810863e-05
-2.4548696446125e-05
-3.18650619431182e-06
-1.99976643692831e-05
-1.56038020490011e-05
-3.52734144246214e-05
-8.86088329097086e-06
-3.01788041484361e-05
-1.15861477460848e-05
-2.32310137426893e-05
-1.11873938787899e-05
-1.68417841524385e-05
-2.1325650568151e-05
-2.78277247021182e-05
-2.12454469959295e-05
-1.16210482306549e-05
-3.06821803779266e-05
-5.5386131175159e-06
6.37163525347815e-06
-2.06858871608114e-05
-2.23390054780828e-05
-2.51110995837112e-05
-2.31265198275792e-05
-2.07795783521853e-05
-1.53036883518476e-05
-3.24316735862753e-05
-2.65740232956404e-05
-1.25567969600268e-05
-1.49534276354854e-05
-2.26532595000344e-05
-2.38403162638185e-05
-1.62631755848089e-05
-1.56912712442176e-06
-1.39950327302962e-06
-3.25060501466841e-05
-1.68780290934014e-05
-2.78716397309769e-05
-1.88068337051802e-05
-1.20453174945177e-05
-1.51339250032389e-05
-1.17628741714054e-05
-1.37171735848758e-05
-3.46355884158623e-05
-1.77883297244131e-05
-1.28842940854689e-05
-3.67122729009505e-05
-1.02993746617266e-05
-1.01980511000507e-05
-2.64451042391324e-05
2.36909826062077e-06
-2.05849039406808e-05
-3.18915745553281e-06
-2.52606415205767e-05
-1.51550168375155e-05
-1.86520910670192e-06
1.11791237926596e-05
-1.9368520767627e-05
1.0525389335308e-06
-1.916246852929e-05
-1.78124810121928e-05
-3.53533245759243e-06
1.34379257734076e-05
-1.45215788911383e-05
-1.25170870592817e-05
-7.32892849895801e-06
-2.17218396428274e-05
-2.49096617336968e-05
-1.98324098468439e-05
-4.59869253894517e-07
-2.12754310962715e-05
-1.7662752054344e-05
-1.47444941413888e-05
-1.13472455765372e-05
-3.58529097710428e-06
-1.20367581252102e-05
-3.05257476156484e-05
-1.45883609598499e-05
-2.00483698040991e-05
-2.77456749691568e-05
-1.04676421200106e-05
-2.79777302992044e-05
-2.27586403382442e-05
-5.93864736145302e-07
-1.51408409199307e-05
-1.00325283268848e-05
-3.21108449290492e-05
-2.83091856302172e-05
-1.85025906811292e-05
-1.57644983351389e-05
-1.3974375458329e-05
-2.82149348904864e-05
-4.00874042699462e-05
2.57194009198521e-06
-1.07969963591015e-05
-2.90077336447887e-06
-1.30442256299336e-05
-2.55046465719854e-05
-7.81885862461234e-06
-2.59242774087447e-05
-1.03306333654802e-06
-2.75186794832851e-05
-1.19987482209823e-05
-1.73349864333792e-05
-2.45816933586632e-05
-1.952938630021e-05
-3.26621498724755e-05
-8.14789317050816e-06
-3.10827899924857e-05
-2.19043882552229e-05
-1.51331385789303e-05
-7.85254400986177e-06
-2.70120156010634e-05
-1.92025984655625e-05
-2.34721434693357e-05
-1.37454778544982e-05
-2.72639101152554e-05
-2.86250552506532e-05
-2.26137941016197e-05
-1.15822845028883e-06
9.77984469980407e-06
-2.42670435757693e-05
-2.18295690881106e-05
-1.60445619639965e-05
-2.7763025045384e-05
-3.89735739472089e-06
-3.14278788994934e-05
-2.91690070106024e-05
-1.29890607813122e-05
-2.11530126652353e-05
-7.56877028483486e-06
-2.03274238657496e-05
-1.02470368982949e-05
1.25019299130932e-06
-1.73403483043042e-05
-1.86853761443473e-05
-2.62487402941593e-05
-2.27034359811182e-05
-3.16827880000652e-05
-2.68299118037696e-05
-1.34706303920802e-05
6.45891840915452e-07
5.89593475941916e-06
-6.96076309715517e-06
-2.02247048838196e-05
-1.87359289176499e-05
-1.69985684778894e-05
-2.84114404737707e-05
-1.97925860964695e-05
-6.88330566064921e-06
-7.93282060936439e-06
-1.5119271068798e-05
-9.9515522258462e-06
-2.33754666033435e-05
-2.57966684102915e-06
-3.12963195806319e-05
-1.59539162032629e-05
-2.7831552110609e-05
-2.96167117149391e-05
-4.23473411702551e-06
-1.46303159564894e-05
-1.18724543312358e-05
-8.78872741851004e-06
-1.99705092623041e-05
-1.18701681728297e-05
-2.38540822258537e-05
-2.63268565417323e-05
-1.5745124386516e-05
-7.7986000416908e-06
-8.8701733060964e-06
-3.05181878057117e-05
3.74917098306235e-06
-1.21267783582326e-05
-2.54624277509451e-06
-2.27422489484799e-05
1.97392336554614e-06
-7.70006448101134e-06
-9.45023143125609e-06
-4.14605099023022e-06
-1.7035434795517e-05
-2.85034666652191e-05
-3.1115770236578e-05
-2.64897021219235e-05
-1.26310829229477e-05
-1.46333250355386e-05
-2.18896314351273e-05
-2.37714538367515e-05
-3.68835511334258e-06
-1.21105941305417e-05
7.37168995801893e-06
-6.44526725898633e-06
-2.72189854816476e-05
-1.66391437287794e-05
-3.14260833112674e-06
-1.10906077565795e-05
-1.98410611218707e-05
-1.41785962915432e-05
-2.71550816111767e-05
-2.21246869804623e-05
-2.5296746692036e-05
-2.2792057824667e-05
-1.92820160389852e-05
-1.68764495440327e-05
-7.55140350341955e-06
-2.30809809919349e-05
-1.74691972618618e-05
-6.96058474295451e-06
-4.0407367261563e-05
-4.57642636905426e-06
-1.73025453526528e-05
-2.92460081096972e-05
-1.40381423178947e-06
-6.29344219461446e-06
-2.88878360811814e-05
-6.89131651448993e-06
-3.19075216619052e-06
-1.92063359039101e-05
-3.27749633205593e-06
-5.52499822788061e-08
-6.62503233471711e-06
-2.10352246213703e-05
-8.00653210897057e-06
-2.96920273520065e-05
-2.01319216258075e-05
4.40287308967677e-06
1.83543937608298e-06
-1.09613176979845e-05
9.00905288994354e-06
-4.03975895550672e-05
-1.50663191684929e-05
3.22702007187907e-06
-8.95845027523745e-06
-1.73779485340228e-05
-3.52767193641888e-06
-6.02276077570589e-06
-1.26985327983332e-06
-2.64084615312425e-05
-1.32474612364275e-05
-8.99740555898907e-06
-1.84411902014587e-05
3.12381136278718e-06
-1.06391033695752e-06
-7.54535807512511e-07
-2.67343861499401e-05
-3.00838030485531e-05
-1.44028810439096e-05
-2.07752094638386e-05
-2.45642775887252e-05
-4.503352712661e-06
-3.58719221796683e-05
-2.60888537665401e-05
-2.66924572803599e-05
-1.11906204949404e-05
-1.46513176587494e-05
-2.00655486806207e-05
-3.42698116552227e-05
-3.63400036638109e-05
-1.50219897109791e-05
-1.8024019627366e-05
-2.5591692635658e-05
-1.3234781900501e-05
-1.36425043599062e-05
-2.35514416337677e-05
-2.96920042463937e-05
-3.07613402015663e-05
-2.18338980708223e-05
-1.6214680240625e-05
-2.0875312116487e-05
-1.07340325431675e-05
-1.37524966948174e-05
3.11362929775038e-06
-1.00920876872444e-05
-1.63801343690309e-05
-3.21364613700754e-05
-1.61725344115185e-05
-2.79401288069045e-05
-1.5340040516182e-05
-1.30162409539945e-05
-3.09960178727784e-05
-1.35880971083837e-05
-3.14574871411998e-05
-1.40308652026479e-05
-1.17705601440507e-05
-2.12931629650077e-05
-1.17535265165331e-05
-2.90978242136189e-05
-1.52992950939706e-05
-4.39854878840162e-06
3.21598185532404e-06
-9.58837744781136e-06
-7.26285573192313e-06
-1.61154455611934e-05
-4.06912411988527e-06
-6.89617958318993e-06
-5.40377550192823e-06
-3.07854202349151e-05
-1.85041623088462e-05
-1.97927410693784e-05
-2.14721489845972e-05
-2.9824885374243e-06
-1.4768268793382e-05
-1.37438069103385e-05
-3.44817661312067e-06
-1.74906902623755e-05
-2.85792251441753e-05
-1.46905542015582e-05
-1.80172039709338e-05
-7.69581046328455e-06
-2.46574651030592e-05
-2.18172095802529e-05
-4.08599252102514e-06
-1.04441895404536e-06
-2.30897360364611e-05
-4.22573717437029e-05
-2.55781111894548e-06
-1.1936853759793e-05
-2.09919973575039e-05
-1.14550914661552e-05
-5.64605036127854e-06
-1.82446652662945e-05
-2.77498485207472e-05
8.67100590099893e-06
-1.91773475148544e-05
-2.74499539628859e-05
-2.6521180472021e-05
-1.37860440184453e-05
-2.01870846024947e-05
-1.44247945635216e-05
-2.31108608369755e-05
-9.63799398008684e-06
-2.47818896197894e-05
-1.38716338727217e-05
-9.74707229459059e-06
-2.00624712993505e-05
-1.33187325293497e-05
-2.37187302054012e-05
-1.34738649891574e-05
-2.0601605380303e-05
-1.93395132997476e-05
-2.22193035294237e-05
-3.58611469337012e-05
-7.02854514811925e-06
-2.92991352493403e-05
-3.01265556107525e-05
-2.60844644642223e-05
-2.03803187706685e-05
-2.1857410142292e-05
-2.79425171731392e-05
-1.76572506276319e-06
-4.06125764083141e-05
-1.46152427228466e-05
-7.58482193220811e-06
3.87282363665048e-06
-1.8555171738583e-05
-2.75227545057436e-05
-5.10022293798369e-06
-1.4438509785293e-05
-2.92826696294837e-05
-1.89431219008138e-05
-1.4381623339924e-05
-1.94416061860146e-05
-9.62185564909052e-06
-1.38846636074117e-05
-2.75228006080778e-05
-9.76456013870278e-06
-2.616150587819e-05
-1.13264351889753e-05
6.43114388381989e-06
-2.45989672197373e-06
-3.54663776332375e-05
-3.14902023061056e-05
-2.43140497838459e-05
-2.60810430738182e-05
-1.01215672145431e-05
-6.29787329831071e-06
-9.68127988563982e-06
-1.4195158774148e-05
-1.99940859814305e-05
-1.20153421613216e-05
-7.1682243070518e-06
-2.66620951863976e-06
5.92089540273175e-06
3.69338418481225e-06
-6.82942189257246e-06
-2.08979414693835e-06
-1.09411000398552e-05
-1.90456007048081e-05
-1.18613879948965e-05
4.45837296763551e-06
-4.99202836270979e-06
-1.53358227246696e-05
-1.362375696537e-05
-2.66008752257701e-05
-2.68108810056886e-05
-2.20346022982649e-05
-1.85364403566453e-05
-1.65091415030428e-05
-1.47362817899412e-05
-1.83983568006735e-05
-1.80080254814874e-05
-3.53422984726403e-06
-9.63875213994691e-06
-1.85436688873281e-05
-2.48498158028385e-06
-3.29717849119227e-05
-9.5468180502297e-06
-2.79290854480267e-05
-9.25813164503178e-06
-7.86389458596675e-06
-1.8109466332876e-05
-5.86606055765592e-06
-1.62157589169696e-05
-1.04985113056966e-06
-1.3145343031022e-05
-1.27238644920519e-05
-1.63191428737201e-05
-2.11442006325795e-05
-3.95983183757193e-05
-2.05308574119451e-05
-2.04532956287867e-05
-1.97708939381505e-05
-8.25422130017466e-06
-1.83533613996724e-05
-1.84567654311782e-05
-2.38909609852442e-05
-3.45987240952995e-05
-3.34231951071325e-05
-1.89203560648862e-05
-1.38173987371118e-05
-8.22706729202803e-06
-1.100044046307e-05
-2.31355579217219e-05
-3.59071341288215e-06
2.04541700358206e-06
-1.29231629517443e-05
-1.38652705158473e-05
-7.75567716798819e-08
-1.8823833803651e-06
-3.28502799572056e-05
-3.70358790537647e-05
-1.70936097202313e-05
-3.30043686097335e-05
-1.91999375606974e-05
-1.37626783588371e-05
-1.54443855104835e-05
-1.21583047365236e-05
-4.94115262598134e-06
-2.32046440271724e-05
-3.07032836910622e-05
-1.38378309633263e-05
-2.39373687807745e-05
-1.64549049508927e-05
-3.94580383897853e-05
-1.10995040190361e-06
9.23159763036984e-06
4.73484716755652e-06
-2.00257478894342e-05
-3.03853151660635e-05
6.8133967445701e-06
2.13147819461949e-06
-6.54541241209087e-06
-1.46532693775557e-05
-1.71931365439217e-05
-1.07943861846247e-05
-1.17301430598353e-05
-1.58985088096164e-05
-8.46082339588362e-06
-2.5119714980501e-05
-1.44444864158893e-05
-1.72554889453762e-05
-1.43678843101058e-05
-1.28124262955718e-05
-2.08497651560916e-05
-2.08882534568068e-05
-1.50272365650526e-05
-1.99546145806293e-05
-2.22019569638771e-05
-1.87240515416228e-05
-3.6091491270124e-05
-3.15889123052369e-06
-1.48193279530056e-05
-2.05023375727796e-06
-9.37605257812288e-06
-5.27821850716756e-06
-4.47836321583686e-06
-1.06884872419055e-05
-1.97974824532374e-05
-1.05561833542603e-05
-1.22016148506969e-05
-1.82867915060113e-05
-1.91662677325399e-05
-2.84406419289929e-05
-1.81393489599172e-05
-2.69594045367316e-05
-2.29528820921693e-05
-3.64748554033108e-06
-2.12712690878502e-05
-1.48638227882471e-05
-1.64223897119081e-05
-1.12926142471828e-05
-1.74286786317161e-05
-2.42199727546875e-05
-1.5063802670749e-05
-1.19438211820727e-05
-2.54008969641766e-05
-1.75915601191468e-05
-2.17672076765136e-05
-3.49790544463847e-05
-2.15131818774486e-05
-1.7397764718558e-05
-1.24589845660803e-05
-1.39544135608337e-05
-3.35349700663349e-05
-4.44870373476434e-05
-3.40901199738974e-05
-2.57310086021037e-05
-1.00070322254055e-05
-2.44990824796515e-05
-7.62931329642618e-06
-1.63229063511781e-05
-2.73355314556122e-05
-3.37163872081487e-05
-2.94936799438535e-05
-1.34241319247922e-05
-2.22391764854139e-06
-1.92140936995563e-05
-2.61612748946641e-05
-1.12310365391294e-05
-2.05134926907288e-05
-2.2840875983234e-05
-2.54986690679293e-06
-3.86056604070985e-05
-3.63480519316408e-06
-2.1462228616615e-05
-3.10719611471053e-05
-1.29693300268096e-06
-1.80780441236515e-05
-5.75292134262985e-06
-5.65400222063604e-06
1.43618921336639e-05
4.00047880528478e-06
1.06853333464827e-05
-2.74417837804996e-05
-1.37580799121974e-05
-2.337229185966e-05
-2.55328999119055e-05
-2.33179893463078e-05
-1.10753264565353e-05
-1.68458867389789e-05
-1.43051388569053e-05
-1.08843274686667e-05
-2.3345390578062e-05
-1.69128304930231e-05
-1.07024490644957e-05
-1.53817497355326e-05
-3.727690062725e-05
-2.05750980560566e-05
-2.53367885118355e-05
-1.82831124740032e-05
-1.73650858480909e-05
-1.10252316959738e-05
-2.02854612158891e-05
-1.2367905719243e-05
1.22879216619632e-05
8.38773661498013e-07
-2.371612584712e-06
-3.92138229833904e-06
-1.37065141833761e-05
-2.16632023454812e-05
-1.98200825366158e-05
-1.08925459574705e-05
-1.27161965569234e-05
-1.29219410161332e-05
3.2488187901429e-06
-8.2415511101576e-06
-2.96892113482583e-05
-1.88711832042107e-05
-2.22160936023197e-05
-9.41940555874393e-06
-2.60204014868839e-05
-1.26863603070841e-05
-2.65429999039084e-05
-2.00613364173304e-05
-1.28215125430476e-05
-1.18706578277825e-05
-2.10633924459604e-05
-2.11516624839059e-05
-3.32902955508041e-05
-3.01284433771437e-05
-7.57937213639919e-06
-2.60518091808152e-05
-2.18254628157062e-05
-3.6670309473454e-05
-6.76397589792896e-06
-2.51414917385057e-05
-1.16051957573675e-05
-2.37178905205765e-05
-1.2958251311706e-05
-1.21398622873348e-05
-3.26872977137958e-05
-1.92496262075545e-05
-6.68692984781649e-06
-1.22717517544297e-05
-1.09960633337041e-05
-1.07142266973274e-05
-1.57437830566813e-05
-7.63993974635155e-06
-2.08673685188574e-05
-7.66022085699174e-06
-1.77839695785922e-05
-3.78980860597089e-06
-1.7854941795481e-05
-1.9114511187475e-05
-1.8400124751121e-05
-1.8864995845114e-05
-1.90718738456898e-06
-5.91620534571516e-06
-2.13791318058563e-05
-2.22757285730541e-05
8.46252385258975e-07
-8.29750483694734e-06
-1.3721710548612e-05
-2.17410427819556e-05
-8.67965748726819e-06
1.18087095111719e-07
-1.53286847768624e-05
3.55449318046312e-06
-1.05352142645716e-05
-2.8061244003869e-06
-2.58671022619746e-05
-3.01280730672026e-05
-1.24714809800131e-05
-1.27376265669016e-05
-1.58951172839816e-05
-1.78563001892451e-05
-9.09994058782143e-06
-5.83204114464916e-06
-3.07921315609321e-05
-1.53155531371683e-05
-5.05672261953671e-06
-2.38258075264905e-05
-8.86961455770142e-06
-1.29904850208995e-05
-2.14298400939133e-05
-3.00389790460236e-05
-2.79414217398145e-05
-1.3169346072591e-05
-8.09512880329268e-06
-1.36889646780378e-05
-2.70891302984455e-05
-5.14773371168546e-05
-1.28016042252386e-05
-2.80108491908292e-05
-1.23642616235552e-05
-2.94421725186559e-05
-2.31558311612421e-05
-4.40169485849252e-05
-2.0991778766509e-05
-1.9273814920586e-05
-1.53762817124013e-05
-3.67643022635392e-05
-2.56909003643851e-05
-3.61443633570831e-05
-1.19179726275692e-05
-3.78987161876074e-05
-2.08276580275871e-05
-6.11312605348297e-06
-1.38877685635439e-05
-2.58915970373469e-05
-1.50753229311248e-05
-1.99751011219916e-05
-2.39413468045937e-05
-1.2660517686425e-05
-4.00435213527241e-05
-2.54367428793422e-05
-3.88488421480363e-05
-2.11828192714426e-05
-2.63253168629475e-05
-2.24117142745435e-05
-2.36658717072744e-05
-1.81057858398178e-05
-1.60584489482514e-05
-3.33616730140052e-05
-9.72018753002964e-06
-2.12113688136283e-05
-1.48887759783752e-05
-1.38580634162955e-05
-2.85319468973456e-05
-1.24902494457565e-05
-6.68525608265999e-06
-2.36190439879079e-05
-7.72752425330331e-06
-7.00380118043795e-06
-1.44767307703844e-05
-2.02191124040146e-05
-2.30501460506107e-05
-1.69945375713304e-06
-1.31604293460664e-05
-2.49459271988746e-05
-8.7001192588208e-06
-2.35864131120112e-06
-3.15008681826144e-06
-1.63945862676672e-05
-2.6485393012323e-05
-6.81169426045038e-06
-1.03665949837853e-05
-3.02377664637946e-05
-2.28132365911297e-05
-1.7361446795518e-05
-2.26264379944673e-05
-2.23553694320739e-05
5.10884360959116e-06
-2.44410433752004e-05
-1.64178507007624e-05
-8.14435781768413e-06
-1.00454769740094e-05
-2.24958425523684e-05
-8.22590336525248e-06
-1.59225030099389e-05
-2.39792018008677e-05
-3.63975809847407e-05
-1.95828979443804e-05
-2.83095944525348e-05
-1.08723586411289e-05
-1.70442780138394e-05
-2.4112998262975e-05
-1.86086807747873e-05
-1.28711688068989e-05
-1.34121201858201e-05
-4.82728470864098e-06
-1.13343409746285e-05
-1.97682797646378e-05
-1.25238453900586e-05
3.67549801299856e-06
-1.93702287485055e-05
-1.23549353526157e-05
-5.99569838043136e-06
-1.26591362831131e-05
-4.56830055880958e-05
-2.04913815141495e-06
-1.64052281892396e-05
-1.33289369961904e-05
-1.33157538739107e-05
-2.79408692109587e-05
-2.23409111320041e-05
-2.44445335319485e-05
-2.08381220683363e-05
-1.05852438756003e-05
-3.65579002275772e-05
-1.25878159893412e-05
-8.37592176371775e-06
-3.72415158607262e-05
-3.07750211812778e-05
-3.5309863131182e-06
-9.79970592899465e-06
-2.68347202019529e-05
-1.36642091020895e-05
-2.57669380922278e-05
-1.46018478125163e-05
-4.02671945170775e-05
-4.92512809759102e-05
-2.50644726581618e-05
-3.4728966352869e-05
-5.21764440870239e-06
-3.15530144776339e-05
-6.37993486521288e-06
-1.25471636587862e-05
-1.02282344095785e-06
-2.12868081412744e-05
-1.31011119896357e-05
-1.44975595415468e-05
-3.25142175008518e-05
-1.57442586626816e-05
-1.95791853423863e-05
-2.61001169520209e-05
-1.71435770379658e-05
-3.10365579775531e-06
-2.08520887777132e-05
-2.18141082781799e-06
-2.65216554426074e-05
-1.34419681114793e-06
-5.37401968125574e-07
-1.91965476700567e-05
-1.14689316355479e-05
-1.81717679260497e-05
-1.51650425801753e-05
-9.73301754640966e-06
-1.21648384332644e-05
-2.59080013490567e-05
-2.01600867926177e-05
1.63849011901062e-06
-1.58629167610724e-05
-2.04500335727347e-05
-1.721940607552e-06
-7.19986639447725e-06
-1.24982001088145e-05
-7.49350692337653e-06
-1.67862132384862e-05
-4.77678242676463e-06
-1.53664121468833e-05
-2.1740490852886e-05
-1.21018527667552e-05
-7.13224184368057e-06
-2.08685562179656e-05
-1.33168812266328e-05
-2.54090745707169e-05
-2.22232537316494e-05
-2.58502184137481e-05
-1.83537074995009e-05
-2.16807792947707e-05
-1.7870496533381e-05
-8.44437056100469e-06
-7.7292787486994e-06
-2.10645668877395e-05
-1.75706452825189e-05
-2.5935844260587e-05
-3.8141930338405e-05
-9.96199456127296e-06
-2.7065974268678e-05
-2.0521750912846e-05
-7.28417180271462e-07
-8.4150067469738e-06
-1.09113068975854e-05
-3.40649710800171e-05
-2.51559900508748e-05
-3.74683398804551e-05
-1.10033708688368e-05
-3.83182606976561e-05
-2.46622149904982e-05
-6.04646574320338e-06
-2.7344472897317e-05
-3.22088694344605e-05
-3.34281971247863e-05
-1.48264022913197e-05
-2.35196700488348e-05
-2.15151448278661e-05
-1.94798792574087e-05
-1.63895649131931e-05
-1.82938759014043e-05
-1.70248722640445e-05
-2.16832672026462e-05
-3.29859656754332e-05
-1.99712435928838e-06
-2.73693307658685e-05
-1.29880542137005e-06
-1.82129879037661e-05
-3.70832841676729e-05
-1.04091402699995e-05
-1.87427439271921e-05
-2.67164571059191e-05
-1.93388577313832e-05
-7.64899206972939e-06
-3.27368539718997e-05
-2.0519588934612e-05
-1.47866746862229e-05
-2.79828970292785e-05
-7.07744888366088e-06
-4.79483939223658e-06
-9.24587727420564e-06
-1.06636145407109e-05
-1.42032555159797e-05
-1.72926347216186e-05
-7.3164034369317e-06
2.43893770967414e-06
6.24326216382557e-07
-1.09500455340925e-05
-3.21160399386687e-05
-2.8475778776815e-05
-5.63276717994776e-06
-1.25397134868593e-05
-2.24961426065054e-06
-6.8318237246986e-06
-8.93871509480343e-06
-2.02354345555652e-05
-6.19339164963476e-06
-1.57772606202182e-05
-8.95355638873183e-06
-2.70824839343378e-05
-2.22013689509047e-05
-2.21657011359152e-05
-1.413922342756e-05
-2.1873173609332e-05
2.40102403178853e-06
-1.77696727743911e-05
-9.9203296618709e-06
-2.16358306743982e-05
-8.98177652764442e-06
2.71653791481332e-07
-2.49686760597983e-06
-3.2306630097894e-05
-1.89937073903446e-05
-2.6939082329046e-05
-2.03811461039753e-05
-5.43846968772268e-06
-1.125106499869e-05
-1.96560158696713e-05
-3.21938618433254e-05
-1.1689944812919e-05
-2.00608597551406e-05
-4.30652295125764e-05
-3.34671286876419e-05
-1.85553209396358e-05
-2.26331357819207e-05
-2.12704557283393e-05
-1.32718643980221e-05
-2.292711279735e-05
1.74608971572782e-06
-1.67879088507482e-05
-1.76018422928238e-05
-1.33050723206403e-05
-1.17069999058023e-05
-1.79888684628394e-05
-3.19405859307209e-05
-3.44435035945465e-05
-3.26769550503698e-05
-2.13704719966222e-05
-1.47616067632708e-05
-2.57180105297929e-05
-5.56155101849051e-06
-1.9138456456378e-05
-1.43191464592391e-05
-2.43403638906282e-05
-1.66508424941044e-05
-3.22375287290509e-05
-3.36940451571217e-05
-1.88139453521609e-05
-2.13030764229997e-05
5.31580555577854e-06
-3.42294606936023e-05
-3.01564495736938e-05
-1.27782014076269e-05
-1.31881687486133e-05
-2.39042859378127e-05
-2.22378706638957e-05
-2.04394891906173e-05
-3.80566228166204e-05
6.61667685604179e-06
-1.09104858037579e-05
-2.36929436623023e-05
-1.2222174403991e-05
-2.55517900269809e-05
-2.29984860656763e-05
-1.64358851227905e-05
-3.58941660422428e-06
-7.81417609243267e-06
-3.7986701265735e-05
-1.20777810208615e-05
-3.15548904281882e-05
-7.28848791333448e-06
2.32988801087316e-06
-1.93574887152343e-05
-1.91151898539539e-05
-2.58562970488453e-05
-6.67422440519177e-06
-1.44951031444404e-05
-2.0209577972357e-05
-1.84127685049897e-05
-3.03404147554532e-05
-2.83173476155833e-05
-1.9855743345861e-05
-1.09236793936115e-05
-1.45110302678228e-05
-7.68283017126974e-06
-1.32648619667147e-07
-1.50980177190566e-05
-5.62425008671491e-08
-2.54161358164644e-05
-8.67872407275828e-06
-2.08809821492435e-05
-8.42322391913437e-06
-1.70813614557174e-05
-3.49468761329178e-05
3.17067053914066e-06
-1.14551242615039e-05
-2.12198658118595e-05
-1.49404496026902e-05
-4.21861509113219e-05
-2.32089283692112e-05
-2.60380430620085e-05
-1.03654037971277e-05
-3.00323026823342e-05
-2.34064865133346e-05
-3.60610868891255e-05
-2.00212894496217e-05
-2.34976639518237e-05
-2.68375142768002e-05
-1.62063684016663e-05
-1.90408342699576e-06
-7.84538047079421e-06
-8.21375031727198e-06
-2.69976858161673e-05
-2.49288449004247e-05
-3.48407140457104e-05
-3.22682353056336e-06
-1.33013039539591e-05
-7.93557718966177e-06
-1.98426518496054e-05
-1.7941958081828e-05
-4.44785630254282e-05
-1.83168872351785e-05
-2.04638737696758e-05
-1.20804277571519e-05
-1.60648366682858e-05
-1.5917041254096e-05
-1.44586842633523e-05
-1.94650484888971e-05
-2.17379735514188e-05
-7.04694537337253e-06
-3.11360968775193e-06
-1.30925268558843e-05
-3.13888751452846e-05
-1.96612515142315e-06
-7.58474591734942e-06
-2.05410809120788e-05
-2.92347868301929e-05
-2.51285155568849e-05
-1.28113024782373e-05
-1.64025171408059e-05
-1.15953481191245e-05
-7.2010503106878e-06
-2.71494560788915e-05
-9.6857589748584e-06
-2.26616117750225e-05
-1.37062358994395e-05
-3.18212542242557e-06
-2.6453455355474e-05
-2.2518642334047e-05
-2.8450027069185e-05
-4.31301908963187e-06
-1.46013827334211e-05
-2.33125878183149e-05
-2.71879018295209e-05
-9.57000597763926e-06
-2.10125255930785e-06
-9.6859323021946e-06
-1.54721544580595e-05
-4.00839133687598e-06
-1.33952405733029e-05
-8.88588438791714e-06
-1.52851852847711e-05
-1.28038161346854e-05
-1.40323555975815e-05
-1.45765857095345e-07
2.91721581985459e-06
7.22046315307225e-07
-1.88587858326629e-05
-2.97571914070026e-05
-1.22072081492535e-05
-7.45714256803156e-06
-1.0172283007844e-05
-2.86581140405438e-07
-2.36667944430805e-05
-1.11943491964882e-05
-2.08910445229795e-05
-1.64573843282986e-05
-2.09248413981921e-05
-6.50657285027132e-06
-3.25537942277096e-05
-2.20377799019769e-05
-2.06531314286139e-05
-2.96368567597885e-05
-1.19776189990329e-05
-2.7612201940246e-05
-5.35842175952567e-05
-2.62949674050867e-05
-2.05780815416004e-05
-1.56445922434781e-05
-3.16333953273662e-05
-2.37080186406942e-05
-6.30882079368577e-06
-2.72796845585005e-05
-3.46942336616529e-05
-2.43554335393592e-05
-2.06930412410219e-05
-2.15394677424651e-05
-1.87902686349121e-05
-9.21476102401658e-06
-2.1927751820924e-05
-9.53664765888229e-06
-9.33673227930601e-06
-1.01488083591453e-05
9.47693489151758e-07
-1.48015116233492e-05
-2.95031167791282e-05
-3.41842254469212e-05
-2.48833254973696e-05
-9.60650906203009e-06
-3.11829873161147e-05
-9.7793778018631e-06
-3.06950432968653e-05
-3.03288649878367e-05
-1.65781815097226e-05
-2.25631053432476e-05
-1.35065074990331e-05
-2.13883434538987e-05
-1.81239170587095e-05
-7.21506653567414e-06
-8.91359523923874e-06
-3.06792055860602e-05
-1.22145402095518e-05
3.93074535239123e-06
-4.1422220809431e-06
-1.17415817789881e-05
5.80277484554521e-06
-9.6710687449942e-08
-2.26503296016759e-05
-7.29434723744481e-07
-9.0792783631417e-06
-1.01270508581158e-05
-8.10085889092522e-06
-3.07130905185777e-05
9.09644274903319e-07
-1.64952246879999e-05
-9.79551635910925e-06
-1.08280383039503e-05
-1.14062730752905e-06
-3.78647589382925e-06
-1.32085631688306e-05
-1.86258572658804e-05
-1.63426239551256e-05
-9.10806421046181e-06
-3.5079553164089e-05
-3.88280807510209e-05
-3.10932344825269e-06
-1.88150590823747e-05
-8.25236849119139e-06
-2.59392417905443e-05
-1.61020232145251e-05
1.57130757989037e-06
-2.01510408703308e-05
-3.26578143232266e-05
-5.14380458627343e-06
-2.92723271693501e-05
-1.58351464219394e-05
-2.11599696143204e-05
-2.03528515980495e-05
-1.29240889774598e-05
-1.43954361892233e-05
-1.78734017770155e-05
-3.36621076083303e-05
-2.4245570834468e-05
-2.3830090209964e-05
-4.90701746914933e-06
-2.21008652368518e-05
-2.09072549522811e-05
-1.30572294763439e-05
-1.64939929759818e-05
-3.33204784166574e-05
-5.86600232269438e-06
-3.63707784867604e-05
-3.5778323032067e-05
-7.58127888195563e-06
-3.08664475312941e-05
-1.97805305961605e-05
-1.1233295291987e-05
-2.47110754353206e-05
-1.57447377685712e-05
-8.93865116047777e-06
-4.32415560425744e-06
-5.1696177467948e-06
-1.20906149420693e-05
-1.29700365209079e-05
-2.89597759049788e-05
-2.67671502424296e-05
-3.43300473325185e-05
-1.04686398299302e-05
-2.13422213270732e-05
8.22492910604996e-06
-1.19977589932097e-05
-1.42369433052316e-05
-1.42715599915508e-05
-2.05196914793281e-05
-2.42827728839681e-05
-3.14253134430901e-05
-1.92557545618843e-05
-4.84414487601629e-06
-1.93544103783455e-05
-3.16564110713617e-06
-1.21782923163095e-05
8.0852137188285e-06
1.16584948259591e-05
-8.32968169305679e-06
-1.27617374081331e-05
-1.58285799307954e-05
-6.95322788115066e-06
-1.06464791964795e-06
-1.35109362075391e-05
-1.4152639304943e-05
-2.64251098472265e-05
-1.63117659162617e-05
-6.16690051981155e-06
-3.29401496411578e-06
-1.97813828295899e-05
-2.15599147005326e-05
-1.47089987989891e-05
-1.01892241850873e-05
-9.54362346977532e-06
-1.40972639286439e-05
-1.12005785226614e-05
3.08938785958572e-06
-2.49101121608613e-05
5.43163201366471e-06
-2.13821372871373e-05
-7.91095962415111e-06
-2.04608835058907e-05
-1.66230810934628e-05
-1.15934533871963e-05
-6.26170511471502e-06
-1.26165272340731e-05
-2.85781150513401e-05
-3.17464971884097e-06
-2.7412918997767e-05
-2.40984976162574e-05
-2.74758248406806e-05
-4.68570048621006e-05
-1.8723331398564e-05
-1.22502720729294e-05
-3.32248137528786e-05
-3.10045015058695e-05
-2.41371969953637e-05
-1.70320883450883e-05
-1.82661837007534e-05
-2.40044884863636e-05
-2.73011832443157e-05
-1.99214409705267e-05
-1.29928125702157e-06
-4.03842556753821e-05
-1.58965320886567e-05
-1.42222154234359e-05
-1.01956785810572e-05
-4.48205063724751e-05
-3.07389554836856e-05
-1.52456716374034e-05
-4.64682479288358e-06
-8.0316149220466e-06
-3.68191586549353e-05
-2.10532953704931e-05
-2.36475869842403e-05
-1.51239512300474e-05
-1.00969153015979e-05
-1.82671168411627e-05
-6.9853223837554e-06
-2.42815191728392e-05
-8.35881812548225e-06
-3.1948246795428e-05
-2.58921274736501e-05
-9.87007812120332e-06
-1.73807013546267e-05
-2.90672211229829e-05
-1.37525146188424e-05
8.62729514867056e-06
-5.46824790220139e-06
-1.81046245198187e-05
-1.4312326965765e-06
-1.33285391331312e-05
-1.39345316856558e-05
-3.34959983066341e-06
-1.1498733425302e-05
-1.91386599850838e-05
-5.87181872104253e-06
-1.69259053490255e-05
-2.38471032703008e-05
-5.25007395037679e-06
-1.33966678540445e-05
-1.42055780584587e-05
-3.69618838195367e-05
-2.70806470181881e-05
-2.77151564367575e-05
-1.45205473961021e-05
-7.12025885328355e-06
-8.44775443855604e-06
-5.17638348248034e-06
-6.64731734705569e-06
8.18675974348924e-06
-2.51498452042054e-05
3.51967342837338e-06
-2.79328008413858e-05
-2.3811516220364e-05
-4.91974645125679e-06
-5.45135316751985e-06
-1.3164343022374e-05
-1.78808446983143e-05
-9.84629561809544e-06
2.51150467876389e-06
-1.89146721759859e-05
-4.48559440763369e-05
-8.25051148950345e-06
5.04231157647068e-07
-4.177348812186e-05
-4.66188750027718e-05
-4.97738213259855e-06
-2.85419088461513e-05
-2.08722732545211e-05
-2.36699080668683e-05
-1.43223469830528e-05
-3.24542257037468e-05
-1.8179737863512e-05
-2.33715497111079e-05
-2.32558353182408e-05
-3.05514596291075e-05
-2.34291727807194e-05
-8.88580950559873e-06
-3.63950891782122e-05
-3.31848493050481e-05
-3.06605329650753e-05
-2.40554214543594e-05
-3.38387532033575e-05
-1.60529506253244e-05
9.79668540497764e-07
-3.06891281195412e-05
-2.37207204166182e-05
-1.36591820081136e-05
-2.05462548587379e-05
-2.84543069224883e-05
-2.73677687470276e-05
-3.1176878162203e-05
-3.28347525570979e-05
-2.65187385650564e-05
-1.82025055958122e-05
-3.75154024387521e-06
-1.42498313499744e-05
-2.30338190386983e-05
-1.69980696790501e-07
-1.88671841164483e-05
-7.19992067193815e-06
-2.41769677734274e-05
-2.53449298758713e-05
-2.22175778830423e-05
-1.94032938826483e-05
-1.00230736079425e-05
-1.03442553575076e-05
-2.38604957548352e-05
-2.49113154012462e-05
-1.95173142498954e-05
-1.10086438955656e-05
-1.33663896952784e-05
-2.39717412239556e-05
-1.65489526942142e-05
-1.28696435010252e-05
2.32322604929291e-06
9.94942896752493e-06
5.58254843168762e-06
-8.84785784053868e-06
-5.74684712470757e-06
-1.45046750179957e-05
-1.59997500817751e-05
-2.10651492276772e-05
-6.2686056437496e-06
-1.60517337904545e-05
-2.86432598840327e-05
-1.14693227685715e-05
-9.73839616579973e-06
-2.29411937750301e-05
-1.90963742432167e-05
-8.20557228474277e-07
-1.61005803928465e-05
-1.73191701995012e-05
1.40871524787252e-06
-7.74292542577624e-06
1.46971024835701e-05
-1.20969604625776e-06
-1.33240103275193e-05
-1.26824444513807e-05
-3.8064045788235e-06
-2.49490008455068e-05
-1.91479257879101e-05
-2.81640328249939e-05
-2.0379818844681e-05
-5.58201012367901e-06
-1.01547281744096e-06
-2.64457639418531e-05
-1.15389817418082e-05
-5.15922580339161e-06
7.13235388538656e-06
-1.45660523926445e-05
-1.24367690965301e-05
-2.61605098777596e-05
-2.27157049498627e-05
-3.07915950274526e-05
-1.49949945163377e-05
-2.96132570198032e-05
-1.73968307986588e-06
-2.18976653319437e-05
-2.62327071128628e-05
-1.6791190325291e-05
-2.50803492029992e-05
-2.75214859490539e-05
-2.25918170163599e-05
-1.01265387480627e-05
-2.62157332695938e-05
-6.13169964528403e-06
-1.83488168492861e-05
-1.04745582274065e-05
-1.13863973699758e-05
-2.95011409452887e-05
-2.8309216602506e-05
-2.62736461625435e-05
-5.05163749927461e-06
-1.56456945858838e-05
-2.18184130097019e-05
-2.93166803489463e-05
-1.88796738803785e-05
-1.09683004839539e-05
-1.11791920714241e-05
-7.46206462468587e-06
-2.39932488683636e-05
-1.74237067019125e-05
-3.8102062529992e-05
-6.98409015552277e-06
-1.52522924365885e-05
-1.50100821126802e-05
-2.78980878416268e-05
-9.58120671031626e-06
-1.42564121550989e-05
-2.71445779702695e-05
-1.67324557958481e-05
-1.74769909656963e-05
5.01751707957312e-06
-1.02172296451643e-05
-1.00691550301462e-05
-2.19931647286775e-05
-1.25445237901063e-05
-8.25950500535473e-06
-1.05081376408508e-05
-1.61312219038488e-05
1.84840240811046e-05
-2.9887619687003e-06
-2.11237902670263e-05
-8.24150402856305e-06
-3.96306746788536e-06
3.20121430959784e-06
-3.39203949951984e-05
-7.299667727677e-06
-1.19985896458703e-05
-2.19460243242878e-05
-2.52607115118688e-05
-2.30240993940712e-05
-4.26719821598519e-06
-2.8729722574196e-05
-1.59185202877532e-05
3.62402673498526e-06
-1.51819868963476e-05
-1.48795160196754e-05
-1.66912356216809e-05
-1.09381376750234e-05
-3.01480078198179e-05
-1.43852511682479e-05
-1.06853271530931e-05
-1.6858055590331e-05
-1.31771220629961e-05
-3.65382384275409e-05
-6.55410579251597e-06
-1.17054386533349e-05
-2.38699145482242e-05
-1.95653016562715e-05
-2.31263156641185e-05
-6.13304142858442e-06
-5.82283059691211e-05
-2.04853692378213e-05
-2.29112081019268e-05
-2.74997357652835e-05
-2.51770053559646e-05
-1.66029563151346e-05
-1.78045486426717e-05
-2.86498384527587e-05
-1.61263989513496e-05
-2.53114078382449e-05
-8.71287791804285e-06
-2.34153237580162e-05
-2.76669691820512e-05
-2.7531315153453e-05
5.29696794551713e-07
-1.40922476725948e-05
-2.15901035038535e-05
-3.73155503717848e-05
-2.56548639026286e-05
-1.838649644348e-05
-2.27255909698686e-05
-1.70513945139473e-05
-2.2893184844192e-05
-2.23365711103103e-05
-2.39020375574813e-05
-1.58221734800679e-05
-2.13610677369494e-05
-1.48776606677226e-05
-1.53074504764156e-05
-1.78593793023496e-05
-2.36566429899746e-05
-2.25463497049536e-05
-1.15850035103203e-05
-1.25787653122092e-05
-7.81507448881167e-06
-2.10574208986062e-05
2.46383171176331e-06
-1.44767927071167e-05
-5.20998143033203e-06
-1.21154932588e-05
6.55498569075923e-06
-8.53604419677425e-06
-2.23965571676221e-05
-1.32418783733601e-05
-1.26121456595191e-05
-2.4497355091643e-05
-8.32081276753045e-07
8.31941781129112e-07
-1.19949773039492e-05
-6.23880763649031e-06
-3.07724405906743e-06
-9.41827186297311e-06
-9.98877759586603e-06
-1.86482257199576e-05
-1.32985866293419e-05
-1.14554564827846e-05
-1.85985144447305e-05
-1.29846478867754e-05
-7.9896792959292e-06
-9.53261526035495e-06
-2.05545195875909e-05
-2.53282990679302e-05
-2.06696650766236e-05
-2.49152032172939e-05
-1.61729599196056e-05
-8.60052228370414e-06
-1.01962980224623e-05
-2.25964839798941e-05
-1.19963597326791e-05
-1.94594878927048e-05
6.15407961598785e-06
-5.18128756260846e-06
-2.62562598530043e-05
-1.23904180040417e-05
-2.57897197680555e-05
-2.69231567403496e-05
-2.59617676568388e-05
-1.09428301680182e-05
-1.08601954354622e-05
-5.22404550885724e-06
-2.81750224822131e-05
-1.87216137041784e-05
-9.99387138627385e-06
-3.06110354172505e-05
-3.8542523617494e-05
-2.26985568335191e-05
-4.3152502652641e-05
-2.65157424436033e-05
-1.25368864133103e-05
-2.93342050732345e-05
-3.30613303008181e-05
-1.26703674055889e-05
-1.30763943669921e-05
4.72135942907722e-06
-2.6790811390385e-05
5.47013870735626e-06
-1.27761180199542e-05
-2.25798362460669e-05
-2.72065852185689e-05
-3.69346223179184e-06
-2.54757231673087e-05
-1.73327452815927e-05
-3.32681688540029e-06
-1.99473439991109e-05
-6.54004348777651e-06
-3.76590647623644e-05
-2.53666180045933e-05
1.43468508430917e-05
-2.33470884631526e-05
-5.28934245667728e-06
-1.11263466439587e-05
-2.14963995484023e-05
-9.45223962987246e-06
-1.05373691146347e-05
-2.43756985510701e-05
-2.57229422280161e-06
-1.5164811495682e-05
-1.65821268517554e-05
-1.81919999179529e-05
-5.49144911404172e-06
-2.33067829626671e-05
-1.11365035406133e-05
-8.90328818796907e-06
-2.37787833056389e-06
-2.388303042889e-05
2.36097072220817e-06
-2.03104305216466e-05
-3.04612785980732e-05
-1.56384557998388e-05
-1.52441013992568e-05
-1.65274962473063e-05
-3.94355350366874e-06
-2.99405154092416e-06
-1.70202584358527e-05
-1.34613663615229e-06
-2.01628883653564e-05
-9.83740119990617e-06
6.53899184619036e-06
1.30877495193245e-05
-8.45757159342894e-06
-3.03567888181111e-05
-1.89184985572754e-05
-2.45598436472436e-05
-1.87286614991178e-05
-2.18880866155082e-05
-2.57495541726238e-05
-1.71657012352267e-05
-1.92392404717112e-05
-8.32170155099348e-06
-1.27224306951367e-05
-1.2301866500116e-05
-8.39813737062337e-06
-2.64474564028198e-05
-3.80444657137573e-05
-9.37340150128557e-06
-7.36014892582405e-06
4.55033888319264e-06
-1.67072932308474e-05
1.31376081261956e-06
3.11652530261373e-06
-3.20580189589482e-05
2.41583712443261e-06
-3.7969158465854e-06
-3.75229283718413e-05
-9.70777407989317e-06
-2.58083644718237e-05
-2.0244402293544e-05
-2.23127998458696e-05
-3.09875162433463e-05
-1.77477968749544e-05
-4.29916549149641e-06
-1.32703156412099e-05
-1.76533363855676e-05
-3.87625462497421e-05
-3.10635658980775e-05
-1.74122546568976e-05
-2.05528547660289e-05
-2.42987865712836e-05
-3.50046693909698e-05
3.86089650228535e-07
-9.77130021513089e-06
-1.41130240680324e-05
-1.18831299522281e-05
-9.12893451405202e-06
-4.55905945750411e-06
-2.01425422941651e-05
-2.69565296199199e-05
-1.61502835151326e-06
-9.29765749144652e-06
-7.99510452259711e-06
-2.36898538071263e-05
-1.12477352378914e-05
-2.61102886192837e-05
-1.66093299618632e-05
-2.84140741310523e-05
-6.93549227678644e-06
-1.46556829288457e-05
-1.2231577169094e-05
-1.84752077032164e-05
-1.20620613195669e-05
-1.56746750434258e-05
-7.05314245533975e-06
-7.83173107926228e-06
-1.67756710093007e-05
-1.40231213226502e-06
-3.52530885235723e-05
-1.40772871983179e-05
-2.18052042468157e-05
-1.02600374076997e-05
-8.89783055858664e-06
-7.93734747024881e-06
-8.52208413371357e-06
-1.50211978276854e-05
-1.91462855371848e-05
-1.27699072504129e-05
-2.86486126350076e-06
-1.95680931653121e-05
-1.25107827564559e-05
-2.20187678900404e-05
-1.22056998645388e-05
-1.49978607437936e-05
-7.85842999107789e-06
-2.19866476443015e-05
-1.64485651862532e-06
-8.456553192367e-06
-8.27626688665373e-06
-9.59608064997984e-06
-2.79600886931829e-06
-2.53552531291567e-05
-1.18888662675659e-05
-3.03490590625827e-05
-1.57968666941433e-05
-4.13330135543165e-06
-1.58700978719115e-05
-1.21038702220472e-05
-1.35410337266113e-05
-2.4977349848515e-06
-2.86240166003613e-06
-2.20936120915496e-05
-3.96288116623515e-05
-1.8639248564938e-05
-1.47635611212776e-05
-3.10574468737482e-05
-1.34926608658951e-05
-1.65445535364393e-05
-2.26205964720714e-05
-4.32958385277704e-05
-5.05865783024072e-05
-2.92751047944735e-05
-1.15457681753302e-05
-1.49085555382169e-05
-2.8804879771598e-05
-2.87163415822201e-05
-2.41267257782781e-05
-2.35037853172732e-05
-1.1097740353708e-05
3.80131605354238e-06
-1.91415685918823e-05
-3.33523432073294e-05
-3.21913971111791e-05
-3.44355809492873e-05
-1.91773031088698e-05
1.9504032152347e-06
-6.33528219599082e-06
-2.97609230448268e-05
-1.38482378116061e-05
-8.84996798591704e-06
-3.42857966468466e-05
-1.54103304587567e-05
-2.71067622104304e-05
-7.09393200576366e-06
-1.46872322463065e-05
-1.79923898167085e-05
-2.73428570648548e-05
3.34788640301681e-06
-4.1338843627308e-06
-2.02691494218127e-05
-1.28887855640953e-05
-1.83050635303034e-05
1.94649317693541e-06
-1.28271726943279e-05
-9.99832934581457e-06
3.5211183994895e-06
-6.4593570544059e-07
-1.96983954460813e-05
-1.13561797644335e-05
-1.02590094972564e-05
-2.4848086542056e-05
-1.15611825824262e-05
-1.10859393308867e-05
-1.04421445459286e-05
-2.17973580620685e-05
3.26946841599956e-06
-2.12758772148106e-05
-1.89209570205296e-05
-5.0840126744773e-07
-1.65802204754565e-05
-2.07800084146888e-05
-1.27988799815556e-06
-2.28206882514131e-05
-1.68559026243693e-05
-1.74164805261072e-05
-7.99898657098722e-06
-9.17175027989317e-06
-5.93353821793062e-06
-1.282626551573e-05
-9.50124592297208e-06
-1.49959657460511e-05
-1.89785652479861e-05
-8.57036852227462e-06
-6.71518728755491e-06
-9.66588957365362e-06
-4.02717194700804e-05
-3.23485371065085e-05
-2.60453517092251e-05
-1.49730834759268e-06
-2.82438174294053e-05
-2.83288906466669e-05
-2.52139088016056e-05
-3.06611226902604e-05
-2.79055355873046e-05
-2.89250862004216e-05
-1.78986467255941e-05
-2.44229757166706e-05
-1.59017526949763e-05
-3.97332019157018e-05
-2.82874598330292e-05
-2.82219216658186e-05
-4.77025451032583e-06
-1.10558418119283e-05
-2.11652513626438e-05
-2.52558275395091e-05
-2.09923432356852e-05
-2.58299966985938e-05
-1.84064029648825e-05
-3.12300600680268e-05
-1.40553420505193e-05
-1.29926689223229e-05
-1.96539675983204e-05
-1.50921879704484e-05
-3.97680213096481e-05
-2.57607681736745e-05
-3.85409249051227e-05
-2.31925032127899e-05
-1.00238461340141e-05
-6.48461286363031e-06
-1.59907643746553e-05
-2.62602267538252e-05
-2.04372434282331e-05
-1.87934324723331e-05
-6.53097808634712e-06
-5.01279268256774e-06
4.365752103018e-06
-1.17121846198926e-05
-2.59983214827589e-05
-1.53694771482717e-05
-7.48013738254834e-06
-2.27149318227505e-07
-1.18616212262028e-05
-1.86922575744583e-05
-1.6722240164536e-05
-3.28752932886902e-07
-1.21639856237886e-05
-9.56374058833056e-06
1.44080296808258e-05
-1.39187381077017e-05
1.26467414093794e-05
-7.55293731910108e-06
-2.21771862905749e-05
-1.02221274572347e-05
-2.9934414847135e-05
-2.58129517564856e-05
-1.36153893766111e-05
-7.85116573197698e-06
-2.96858542618959e-05
1.14276358381704e-06
-1.6666612934341e-05
2.65835657983117e-07
-1.81009895877272e-05
-7.33002168488774e-06
-2.79780788160103e-05
-2.8689207180289e-05
-6.68497707867319e-06
-1.29650300365156e-05
2.41088363850131e-06
-2.42198866001418e-05
-2.05219731247613e-05
-2.15603214719525e-05
-3.07255331913205e-05
-1.90824772674855e-05
-2.70767145620747e-05
-1.80293865010015e-05
-3.91639405481093e-05
-2.34174142243853e-05
8.23682703399383e-06
-1.78176918393257e-05
-1.47938338903065e-05
-3.50596390931791e-05
-1.89395726502033e-05
-6.2158729791094e-06
-3.81232339816594e-06
-1.71077375126964e-06
-1.91175757762882e-05
-1.89958886266936e-05
-2.10735698449314e-05
-1.21525028920467e-05
-1.03503375485212e-05
-4.90822171818907e-06
-1.14980880274725e-05
-4.2622538761959e-05
-2.70621112386718e-05
-3.73277888788442e-05
-2.89711797756486e-05
-2.2080856760907e-05
-2.76189473561594e-05
-1.20377872565637e-05
-2.32167335982446e-05
-5.1084046300008e-06
-1.16177608307727e-05
-1.60398650342351e-05
-3.64857108929633e-05
-2.57833454547519e-05
-1.64102909233278e-05
-2.7923321114233e-05
-2.63334936474991e-05
9.02286229796169e-06
-2.04881977115283e-05
-1.79549862528672e-05
-7.74079531758409e-06
-1.72718249543836e-05
-1.19599588069297e-05
-1.29250266687181e-05
4.80547921785645e-07
-1.78471065419982e-06
-1.8910072406689e-05
-1.11863519465615e-05
-2.32426987649335e-06
-1.15077317298028e-05
-1.88815218077209e-05
-1.75346106504377e-05
-2.32232695657692e-05
-3.30344623949834e-05
-1.04689111431868e-05
2.42590172957214e-06
-1.67622626235067e-05
-1.41143808408847e-05
-8.89699682927987e-06
-2.22173598985006e-05
-3.96486184493736e-05
3.38684234654914e-06
-6.24625432815959e-06
-1.76261164395503e-05
-1.56575263298876e-05
-9.33581883699407e-06
7.24727497201951e-06
-3.70083154975597e-05
-1.9253806572303e-05
-1.03967830868359e-05
-2.57282461731073e-06
-2.67624094602083e-05
-2.14133487367145e-05
-1.15476727157924e-05
-2.66094120460325e-05
-1.75197818582746e-05
-2.42370083141688e-05
-7.76212150956032e-06
-2.65096610257304e-06
1.58973177888109e-05
-1.67888915786136e-05
-1.54394581720622e-05
-8.9039565176355e-06
-2.32392853231313e-05
-1.80062756836589e-05
-2.33599451807671e-05
-2.03761186042053e-06
-3.55574095201502e-06
-1.66977592081881e-05
-2.93350092132917e-05
-2.92442827975605e-05
-4.62287877089942e-06
-2.3058312170455e-05
-8.67470029051523e-06
-6.78741323357188e-06
-2.30642015050488e-05
-3.13450514797422e-05
-2.56495820830501e-05
-1.93080326040076e-05
-1.25255227935691e-05
-1.11486270054276e-05
-2.09050582118667e-05
-1.22586531784751e-05
-2.87449520082177e-05
-1.33405616589057e-05
-2.28189030041229e-05
-1.74653799771367e-05
-3.79399394854291e-05
-2.35626733006941e-05
-1.5691119133325e-05
-2.0175211622325e-05
-3.57417144402166e-05
-1.91748413929703e-05
-2.28218106552198e-05
1.4499231305676e-06
-8.7134942545228e-06
-5.48183864219407e-06
-1.79627545246852e-05
-2.47390786829857e-05
-1.9709618574201e-05
8.01763298544157e-07
-2.90743786471073e-05
-1.57818098183781e-05
1.36518119361144e-06
-8.59101492722983e-06
-1.46296421234169e-05
-1.83291675568805e-05
-8.6922833104776e-06
-2.44124641846218e-06
-2.56813306762294e-05
6.32872468978614e-06
1.08503050125299e-05
-1.50862523255565e-06
-1.9834025339028e-05
-1.02372171757749e-05
-1.94483734814381e-05
-2.25132982651801e-05
-3.65696751164213e-07
-9.046397270959e-06
-1.62432571349753e-05
-3.25677754320297e-06
-7.97104688547289e-06
-2.28106802874368e-05
-2.17768552981165e-05
-2.1205537565718e-05
-7.72788795667232e-06
-4.60269810202547e-06
-2.28195363480862e-05
-1.99976586456197e-05
-2.33882339514332e-05
-9.75241065302556e-06
-9.14029781375399e-06
-6.0677704081514e-06
-1.08309871946891e-05
-3.61145278884383e-05
-1.54024051625319e-05
-1.77319039229169e-05
-1.54032671115514e-05
-1.03619085800888e-05
-3.90225752822912e-06
-2.24319208985277e-05
-1.76199311245398e-05
-1.03972740607007e-05
-8.47191943513963e-06
-3.40751838611192e-05
-2.57874246658419e-05
-3.61464755619444e-05
-8.57469035001645e-06
-2.37885319743893e-05
-2.14310605245266e-05
-3.76444671924214e-05
-3.1154436361993e-05
-2.03699484616603e-05
-1.72988851865144e-05
-1.99261374059267e-05
-3.50702169088168e-05
-3.1791035322661e-05
-7.52533362095066e-06
-5.14916680646357e-05
-4.98957932133963e-06
-3.1898341990562e-05
8.22465907725294e-06
-1.75083740856124e-05
-2.09434955281972e-05
-6.06151990333908e-06
-2.21853958130244e-05
-8.44022818647414e-06
-5.3488747446374e-06
-7.23250106650804e-06
-4.01432301536267e-06
-1.16858977223566e-05
-1.70970681256258e-05
-6.65371624212708e-06
-2.63360464252695e-05
-8.56312529149535e-06
-1.42871350008374e-05
-1.630818092277e-05
-2.41168400794318e-05
-2.29210988869227e-05
-5.30115760001384e-06
-2.67913684056922e-06
-1.99682458850829e-05
-2.20935401849262e-05
-2.14643739319121e-05
-1.43208927908673e-05
-2.0368920395132e-05
-2.08462172672047e-05
-9.5013378424673e-06
9.78330237535695e-06
-7.90349214179636e-06
3.42192743100749e-06
-6.31520660459169e-08
2.49431360447343e-06
-1.49285002871472e-05
-1.07144381757821e-05
-1.33371091287473e-05
-2.1987435647339e-05
-1.68154894548734e-05
-1.4258647272045e-05
-6.26767471770946e-06
-3.02012530161664e-06
-1.05011311877833e-05
-9.6035476938401e-06
-2.42485584262276e-05
-7.022303340209e-06
-1.34466624612113e-05
-7.03579107776273e-06
-3.94954053032284e-06
-1.69702833015098e-05
-1.08651591971913e-05
-1.2020689470533e-05
-1.01334532646641e-05
-2.2954475351717e-05
-3.10587018775648e-06
-1.91159509669932e-05
-2.39871690448934e-05
-1.28073764967167e-05
-1.31601882655053e-05
-2.88076753902566e-05
-1.25504235118782e-05
-2.80778938336036e-05
-1.36267234572517e-05
-1.12841682606761e-05
-2.91776385939145e-05
-2.65123128232939e-05
-6.39941202422197e-06
-1.14383283052184e-05
-2.74182665685282e-05
-9.05891237177863e-06
-1.56339199176833e-05
-3.45018661867922e-05
-3.15734862467579e-05
-2.50858096046274e-05
-2.1165714051957e-05
-5.92266364324446e-06
-1.71419778293486e-05
-1.14734403683455e-05
-1.10688841131499e-05
-2.53695649543622e-05
-1.96165413237669e-05
-7.62673004703033e-06
-3.37007715846093e-05
-3.2871179593063e-05
-1.80401262704274e-05
-2.80791182654187e-05
-3.12065547195149e-05
-2.55004468337529e-05
-2.12428581992684e-05
-2.58210076985611e-05
-1.82127444438807e-06
-1.11790231850117e-05
-9.9168264646993e-06
-2.60488945162145e-05
-2.6866038666708e-06
-1.18739846591937e-05
-1.38336594256177e-05
-1.90032930259174e-05
-2.59491706873135e-05
-2.6056633655993e-05
-2.1249109335667e-05
-9.18656481336074e-06
-1.48460667144767e-05
-2.46718216966988e-05
-1.18783425568476e-05
-1.35097185230552e-05
-7.12759869926241e-06
-2.30516413699665e-05
-1.97310201821972e-05
-2.76421806378231e-05
-2.15707352388088e-05
-1.95274519393868e-05
-2.41037586151765e-05
-1.52648502317066e-05
-1.96314836735576e-05
3.33435694145576e-06
-1.74799815728408e-06
3.77763136137754e-06
-1.16166937200832e-05
-2.75053971492987e-05
-1.66125277974859e-05
-2.61038203847295e-05
-1.20506972242027e-05
-2.31338256471574e-05
-3.47419337646412e-06
2.55422299054342e-06
-2.96822961502212e-05
-1.48193389874041e-05
-2.34060024278828e-05
-1.93503875191197e-05
-1.6354196192503e-05
-2.56652592567066e-05
9.82917088906395e-06
9.75005204205715e-06
-1.08485949768078e-05
-3.51245522292105e-06
-2.82842934097027e-05
-1.48725729501367e-05
-1.84808669049837e-05
-1.20194105340341e-05
8.34231844380119e-06
-1.1549301936977e-05
-2.2745137877871e-05
-3.66197921464721e-05
-3.14402454524497e-05
-3.3246090373127e-05
-1.23708759290553e-05
-1.57809864535309e-05
-2.60083070583145e-05
-1.6009892072107e-05
-1.46086947811155e-05
-9.44347244333405e-06
-2.3002487875822e-05
-1.59191437601559e-06
-2.09656918816187e-05
-2.13287548271357e-05
-2.39222864708819e-05
-1.21705055105058e-05
-3.30227838517024e-05
-1.35057733618535e-05
-3.6953803305644e-05
-2.1088960668075e-05
-1.36968310557122e-05
-2.68768527086627e-05
-9.95124047372571e-06
-1.8636490791296e-05
-5.43204212714895e-06
-3.10695534098704e-05
-2.69158316629673e-05
-1.70376943095575e-05
-3.70318952315878e-05
-2.09177926188954e-05
-1.48984351579286e-05
-2.61419756142903e-05
-3.93012161194751e-05
-1.77337762678569e-05
-7.82041091381805e-06
-9.92308165113467e-06
-6.39927270728064e-06
-2.79639913401892e-06
-3.33054116411808e-05
-1.21622057637423e-05
-2.04695481132123e-05
-1.86919534275883e-05
-1.35032734684171e-05
-1.17095730662187e-05
-3.44941889956295e-05
-1.86924756253086e-05
-3.80244829664598e-05
-9.97567130965142e-06
-1.84213171176577e-05
-2.60445715138172e-05
3.37965218314142e-06
-1.53747309376113e-05
1.2290012525714e-05
-2.20010690837349e-05
-2.34287610106052e-05
-2.56309080578127e-05
-2.85076910474051e-05
-7.45111709851203e-06
-1.608064466856e-05
-1.59776897976006e-06
-7.58189334761349e-06
-1.50905446739514e-05
-5.27059043049903e-06
-2.40597388955698e-05
-2.04496247284628e-06
-9.77679771330242e-06
-4.00318655932814e-05
-1.86879496653109e-05
-1.36371010737621e-05
1.22634534329286e-05
-2.63612640500403e-06
-1.75973622263111e-05
-4.12486772402e-05
-1.96514496293883e-05
-2.07179111357052e-05
3.36298208741542e-06
-7.73960644946235e-06
-7.42625645681709e-06
-2.31973849185509e-05
-1.66631885843113e-05
-2.49912057798084e-05
-1.91487419554984e-05
-2.65140370009242e-05
-6.90664393230866e-06
-2.00371917896503e-05
-2.83104213918768e-05
-1.43696090763753e-05
-2.55246862431597e-05
-2.66237505326241e-05
-1.99661583378474e-05
-4.01782409684299e-05
-4.69502809159507e-05
-3.01458295099263e-05
-9.72999066587389e-06
-2.24390383555331e-05
-3.66189398708601e-05
-1.54536790230712e-05
-1.92036991733647e-05
-3.86596181727352e-06
-1.86685972534743e-05
-8.89175121865648e-06
-2.23508504090834e-05
-1.51294658638156e-06
-2.86105113334578e-05
-1.14975632510412e-05
-2.05954361388923e-05
-2.90282817390188e-05
-1.98313196259174e-05
-2.26899086210632e-05
-1.43905632651973e-05
-1.30156233978221e-05
-4.43426374885757e-05
-2.18330537406413e-05
-2.92116779452528e-05
-3.32528064020277e-05
-1.10658040411308e-05
-2.54112319820891e-05
-1.5768255728832e-05
-4.28099102212975e-05
-2.07439558273676e-05
-1.13224314059479e-05
-2.61330679511944e-05
-2.80237270255282e-05
-1.46534776688069e-06
-1.64142840150502e-05
-3.29325540160645e-05
8.79391504148588e-07
4.03267825482926e-06
-3.22840525547691e-05
-1.05394699299487e-05
1.56595671742554e-05
-2.98838313902806e-05
-1.76257246194701e-05
-3.474613235278e-05
-3.83635728332357e-05
-1.79272473497161e-05
-3.15350642125433e-05
5.61175831685111e-07
-4.77814698890858e-06
-1.62864630196655e-05
-9.07664658960421e-06
-8.97302695782936e-06
-5.98553332029688e-06
-2.04471430496941e-05
-2.04392203737735e-05
-1.79984751503819e-05
-2.02773927382407e-05
-1.5896405382161e-05
6.60581028292058e-06
-9.97019978090769e-06
-2.03239962400399e-05
-1.81566712826757e-05
-9.12913672792161e-06
-2.27768833562057e-05
-1.08167086625064e-05
1.034635774659e-05
-2.55706622634525e-06
-3.1640480861737e-05
-7.50151887578383e-06
-2.59405316471757e-06
-1.38882331045087e-05
-3.72584087010473e-05
-1.21596214547636e-05
-1.4255544195512e-05
-9.81538711696541e-06
-1.60640298572452e-06
-2.66322189115209e-06
-2.56037346619882e-05
-1.88009847609927e-05
-1.90703424177428e-05
-1.66567678383683e-05
-2.20191395704219e-05
-1.54806819797425e-05
-2.6772636297581e-05
-1.52586032173711e-05
-1.45200065966871e-05
-2.20948777270538e-05
-2.90883277207833e-05
-2.11655411828382e-05
6.27316304893287e-06
-1.45136680600372e-05
-3.06674649078488e-05
1.08540522454416e-05
-2.50142686802149e-05
-4.01883376067133e-05
-2.93501004479127e-05
-2.65170500392128e-06
-3.73071021429086e-05
-2.13258485778039e-05
-8.18677332358263e-06
-3.21341148650502e-05
-1.46268816512238e-05
-2.66403286345773e-05
-2.13322354164462e-05
-2.00441611781143e-05
-1.98443257200143e-05
2.64356856883277e-06
-2.5079131529499e-06
-4.48861277684494e-06
-1.85961333133318e-05
-2.08438027346684e-05
-8.77730180819483e-07
-2.01651134687541e-05
-9.39312336899211e-06
-1.02758251538473e-05
-1.20754839922391e-05
-2.89449075985205e-06
-1.40058211814784e-05
-1.11790627741397e-05
-1.55588575984169e-05
-6.85573577624235e-06
5.42988232710892e-06
-1.07319539479908e-05
-8.97918589383936e-06
-2.23411397455048e-06
-1.36578000750678e-05
-2.70301437646219e-06
-2.77705541535581e-05
-3.08622565052771e-05
1.15383054536939e-06
-1.62589573664262e-05
-1.25581669235552e-05
-1.28173355367207e-05
-1.75441522147521e-05
-1.04146643442054e-05
-1.1373500682314e-05
-1.1719162017673e-06
-9.21337912148971e-07
-1.61427178976706e-05
-1.01577381416086e-05
-1.96631718029041e-05
-3.23467426118435e-05
-1.58951572311865e-05
-1.83810763181113e-05
-5.01428857040967e-06
-2.82004552961778e-05
-2.68416870914236e-05
-2.03729288551029e-05
-1.50350436178314e-05
-2.19600894655006e-05
-1.33427228938409e-05
-1.77196543104186e-05
-1.96577480063501e-05
-1.27695026326658e-05
-2.05601543603371e-05
2.75795845218298e-06
-3.82270684279374e-05
-8.72792280352486e-06
-2.43191279640753e-05
-3.11270555295484e-05
-2.30954608131899e-05
-3.18785674901651e-05
-1.38528462177401e-05
-3.87245489741069e-05
-2.08229021783045e-05
-1.59615091817399e-05
-1.37129782582953e-05
-1.84410864791179e-05
-3.96645772497812e-05
-2.10815927272086e-05
-2.14885189758453e-05
-2.84072352753355e-05
-2.39428581749393e-05
-2.21208733220629e-05
-2.16255281695478e-05
-2.71014460777734e-05
-8.30187821316767e-06
-1.32147156075339e-05
-3.01257748792814e-05
-6.1689352792139e-06
-1.94623595701056e-05
-1.55941107457485e-05
-2.77081448452599e-05
-2.45000779780453e-05
-7.63930359869648e-06
-1.97893379446557e-06
-2.37265484178064e-05
-2.41825199166879e-06
-2.44158147222198e-05
-3.0724599676738e-05
-2.44238052019902e-05
-1.91588430449417e-05
-2.56544858690587e-05
-2.01588930338372e-05
-2.31269245944059e-05
-3.01110283259842e-05
-3.37812477448994e-06
-2.64283657245732e-05
-1.17740077170671e-05
-1.80549325698334e-05
-2.1582754992368e-05
-1.66066088766447e-05
-1.96559008791292e-05
4.90820830906586e-06
-3.24187258023893e-06
-5.99907461153299e-06
-1.58377956933596e-05
4.07779112552956e-06
-6.69930519483598e-06
-2.7944380608762e-05
1.9918377407972e-06
-1.93011424089916e-05
-9.1359060519626e-06
-2.22189358555765e-05
-6.16130682260151e-06
-1.30885125131238e-05
-8.01579217196751e-06
-1.97627525312713e-05
-1.25046573125622e-05
-1.6212429562716e-05
-9.98016983434305e-07
-2.47670409696698e-05
-1.53076777142251e-05
-1.91780334219896e-05
-9.87773617951759e-06
-6.65694030446597e-06
-8.95674123160657e-06
-1.02592282673509e-06
-2.67740607804108e-05
4.27740350453169e-06
-1.95405940696219e-05
-2.96203642782203e-05
-3.35176025520548e-05
-2.14607779575564e-05
-1.3688934948063e-05
-6.99963840327088e-06
-2.33600902733926e-05
-5.98934041063056e-06
-1.57623854975645e-05
-1.3224513785271e-05
-1.88516566312191e-05
-2.86177807654871e-05
-2.04928267909143e-05
-1.71303611680409e-05
-4.5634261501578e-05
-2.72817342515127e-05
-3.38658519439946e-05
-1.9078884621419e-05
-3.25179001599496e-05
-2.16304009607374e-05
-3.62315129678876e-05
-1.65665849387859e-05
-1.95554095728474e-05
-2.99019984326432e-05
-2.76311609895903e-05
-2.11006648114429e-05
-2.16400694982262e-05
-1.6916701452744e-05
-3.1711824811508e-06
6.97679685501346e-07
1.01113297792293e-06
-1.98144810707043e-06
-1.81133008335422e-05
-8.5485061878071e-06
-9.5002255678447e-06
-2.27949846650767e-05
-1.75647982409314e-05
-6.2323821995689e-06
-1.78435864274316e-05
-1.24495862191244e-05
-4.19114349792049e-06
-2.08137282512773e-05
-1.83979277905014e-05
-5.10023266093078e-06
-7.58977259963893e-07
-1.8385303974466e-06
-1.61752819381627e-05
-4.84509316449037e-06
-3.01838178178775e-05
-1.24088984232814e-05
6.6775469808559e-06
-2.48933445881694e-05
3.48901227445587e-08
-1.0394051342639e-05
8.37364718219099e-07
3.60419033962575e-08
-9.91485900825016e-06
-4.19930961386762e-06
-2.49877377345023e-05
-1.38160019531211e-05
-1.79018069119149e-05
-4.1060059297888e-05
-1.76755145128853e-05
-2.47735931447936e-05
-2.34986298859465e-05
-5.03626897284895e-06
-1.18253620213008e-05
9.06556799257844e-06
-1.60141181211108e-06
-4.74643198305788e-06
-1.19224558981877e-05
3.17433506929668e-06
-2.56591598068307e-05
-2.08148246382936e-05
-2.05205620305633e-05
-2.76339694524211e-05
-1.66100886546152e-05
8.26719814969754e-07
-2.54450394325264e-05
-1.19507788725568e-05
-2.30657385157919e-05
-2.56161488115677e-05
-2.4095598563307e-05
-4.6406311238898e-05
-1.59979262999629e-05
-2.082257427903e-05
-2.53424118300203e-05
-3.7371714675627e-05
1.9039268563046e-06
-2.66737013241115e-05
-1.00059624107804e-05
-2.86953537435393e-05
-1.90314236297893e-05
-2.14803257145669e-05
-2.55201604181588e-05
-2.51569406112967e-05
-3.10638517098652e-05
-2.73321571014626e-05
-3.42068165833433e-05
-6.48449874335497e-06
-1.99352193613434e-05
-3.40514501820502e-05
-3.59754326386202e-05
-4.86254638070552e-06
-1.55233293873652e-05
-2.61579684274779e-05
-2.4407934309853e-05
-1.04901375253253e-05
-1.67571765147354e-05
-1.81704843594703e-05
-2.67386494552375e-05
-2.86593089703956e-05
-1.31126321071618e-05
-9.39567532004885e-06
-3.02966406214009e-05
-2.1872165866928e-05
-1.37935817141214e-05
1.28719925338514e-07
-1.72968894636354e-05
-1.94712840023225e-05
-2.22162688996612e-05
-9.54201400081597e-06
-2.53835037019043e-05
-3.04005167883342e-05
-2.14738603136774e-05
-2.36313358964057e-05
-3.34783368838509e-05
-2.05194033386844e-05
-1.13138746921994e-05
-1.97506321885399e-05
-1.02793688164686e-05
-2.08273424126961e-05
-2.30675310129576e-05
-3.15660347024623e-06
1.22469419077857e-05
-1.36413166671272e-05
-5.76700582334099e-06
-7.54260885079329e-07
3.62280227538302e-06
-2.11609552845302e-05
-9.61675125165849e-06
9.95896798855103e-06
-1.03509438852882e-05
3.34560390111021e-07
-2.20562101924406e-05
-1.12058704345847e-05
-2.64536711740515e-05
-3.59490928264769e-05
-4.88720570101644e-06
-1.01218620634182e-05
