# Supplementary material for: Research on computational propagation and identification of mine microseismic signals based on deep learning
Source: PLoS One. 2025 Oct 22;20(10):e0334641. doi: 10.1371/journal.pone.0334641 (PMC12543183; doi:10.1371/journal.pone.0334641)
Supplement: S10 Data — (ZIP) [file pone.0334641.s010.zip › 000101100001675.xlsx_0.txt_24.txt.txt]

-2.90643992774278e-05
-7.31198880095749e-06
-2.38551156810428e-05
-2.33268581016504e-05
-1.08668909007672e-05
-8.53650230477078e-06
-3.37791375130258e-05
-3.03744579452811e-05
-1.18417957639845e-05
-6.41537238677208e-07
1.24795563060294e-06
-2.71129482130398e-05
-2.63729258845546e-05
-2.18920778955231e-05
-3.45382392553509e-06
6.38502147429823e-06
-7.66625596258809e-06
-3.08067573266847e-05
-5.2857320019174e-06
-6.23690336686974e-06
-1.55239970691814e-05
-1.79020569973293e-05
-2.37180201890493e-05
-1.71757612940213e-05
-4.22058237079407e-06
-6.39574044737211e-06
-6.91680827289324e-06
-4.2856366344625e-06
-1.69794915654112e-05
-1.2474624968287e-05
-1.52228984340842e-05
-1.35226592306873e-05
-1.32677253940742e-05
-3.24649552080601e-05
-1.98816608734657e-05
-3.90278643632695e-06
-7.8233097341703e-07
-1.55979358617173e-05
-1.53162117410534e-05
-1.62042499979036e-05
-2.54374808834831e-05
-8.62201328476001e-06
-2.74841984542227e-05
-1.81848440376496e-05
-1.29049041193856e-05
-5.19257376489961e-06
-1.17285853391846e-05
-1.22526267421093e-05
6.48130251155552e-06
-2.91067423458827e-05
-2.01524878883169e-05
-6.18742110275239e-06
-1.22896897825309e-05
-1.59136678715963e-05
-1.47514805512489e-05
-1.96883066254174e-05
-1.80822125263408e-05
-2.46898418421496e-05
-9.46808163999882e-06
-2.17659909612857e-06
-3.62523881253329e-05
-1.47838552968357e-05
-2.52598432780641e-06
-1.91393306710675e-05
-1.74785535826799e-05
-7.97170633848362e-06
-1.72767434925679e-05
-1.75102994769406e-05
-9.11235118644955e-06
-2.76631801513264e-05
-2.24140413889396e-05
-1.92924078166755e-05
-1.34466681410642e-05
-2.25747086535189e-05
-4.43889343063379e-06
-1.35870283986399e-05
-8.50778970972879e-06
-2.52755575009479e-05
-1.63033417555938e-05
-3.21965135044527e-05
-5.12450428630829e-05
-2.94990538114683e-05
-1.57399135542838e-05
-3.61428013662623e-05
-2.43760473615338e-05
-1.27837666833931e-05
-2.88532682185586e-05
-2.28807747168425e-05
-4.66683669187081e-06
-1.46373010413652e-06
-2.12388949774309e-05
-1.39280580521833e-05
-3.10973137688096e-05
1.7309974772045e-06
-1.3245350368209e-05
-2.2427094875603e-05
-5.45846361402607e-06
-7.40225100456647e-06
-2.35005615910412e-05
-9.0256010070323e-06
-4.85598253975793e-06
-3.09196247933769e-05
-7.86529983808316e-06
-1.22412921046695e-05
-9.33759983844214e-06
3.09867718595742e-06
-1.23331951697528e-05
-1.37474512582087e-05
-1.15709893336275e-05
-2.1464790477922e-05
-3.61942243223756e-06
-2.25060247368995e-05
-4.87841869221935e-07
-1.68488487428987e-05
-1.99719299676901e-06
-1.29216934998637e-05
-2.47159725572343e-05
-2.00379071839307e-05
-2.76965535327655e-06
-2.64894234259065e-05
-2.76213795038755e-05
-2.46656996928393e-05
8.11768082953696e-07
-6.28044011062999e-06
-2.75920789713314e-05
-3.3115377613788e-05
-1.96174500409747e-05
-2.99680873039668e-05
-1.26309429540364e-05
-3.00289172909916e-05
-8.61592657732851e-06
-1.69587388129665e-05
-4.09706115779659e-05
-1.93838739090476e-05
-2.09972826022156e-05
-2.46167283326968e-05
-2.77913632244293e-05
-3.18123744113716e-05
-1.3956839281286e-05
-1.62222571997725e-05
-1.76415015599233e-05
-3.66106371722608e-05
-3.46562994113297e-05
-3.32199791921556e-05
6.39493589089144e-06
-3.5505219671723e-05
-3.37413815319568e-05
-3.05917473449773e-05
-3.01744343653097e-05
-2.17784776351051e-05
-3.55581493553957e-05
-2.01170840035792e-05
-1.64078203930264e-05
-6.67691051324377e-06
-1.07011019110351e-05
-1.26159090413345e-05
-1.15016545710487e-05
-2.04138825669263e-05
1.62732993099266e-06
-2.47650149484965e-05
-1.19176208213792e-05
-1.28791919894912e-05
-4.2789266859072e-05
-1.94046147307698e-06
-1.30960332398316e-05
-1.87116911772104e-05
-1.05903491342015e-05
-1.43686503101173e-05
-2.99885677527477e-05
-2.4901227378096e-05
-1.31119076649934e-05
-1.55265735551323e-05
-3.19699163549748e-06
-1.6715016405718e-06
-5.79141275427222e-06
-1.68953550982871e-06
-2.70113913571148e-06
1.0902964382829e-05
-7.2206606824085e-06
-1.89166059409912e-05
2.33114186605799e-06
-3.08566272467449e-06
-1.71435628605174e-05
-2.32118886129916e-05
-1.32951669359815e-05
-3.25038369265026e-05
-1.75961586197404e-05
-1.05020776143487e-05
-1.10272907044442e-05
-1.79580330893203e-05
-6.31583676631346e-06
-1.52026659145422e-05
-2.07055523734095e-05
-5.18679546366501e-06
-5.67620321381366e-06
-1.56365123271485e-05
-1.33720604518621e-05
-1.59629289407455e-06
-1.73513570215614e-05
-1.41789079146074e-05
-2.28867737144003e-06
-7.3389157046989e-06
-8.84539250775838e-06
-1.7629981930853e-05
-2.40263966866023e-05
-1.68113319231688e-05
-1.72004837262698e-05
-4.37234912141107e-05
-2.12328529671902e-05
-1.38525007202709e-05
-3.11827852778115e-05
-2.2733857967367e-05
-5.10272523945805e-06
-1.13414832970171e-05
-7.52450511000208e-06
-3.52613727033666e-05
-1.36077230721359e-05
-1.20683965773351e-05
4.36890601707381e-06
-3.65109728857469e-05
-1.62113000293452e-05
-1.21293624195022e-05
-2.72080402854082e-05
-1.49293327867899e-05
-1.83286505920631e-05
-2.9102926880891e-05
-3.18339864406474e-05
-1.9109528936194e-05
-1.64761301244822e-05
-1.35642433353109e-05
9.62029647406229e-08
-3.43828825094581e-05
-2.76447055841167e-05
-2.23409337019349e-05
-2.18310387924866e-05
-3.41382640924266e-05
-2.17047184843689e-05
-3.15072434876435e-05
-1.44654211951647e-05
-3.27225457897652e-05
-1.94849387694219e-05
-1.87442660081037e-05
-1.16037103371957e-05
-1.00373709123497e-05
-1.43470555414012e-05
-3.22432639576685e-05
-2.15592031030623e-05
-7.2602452029973e-06
-1.68536532784347e-05
-4.23914368087866e-06
-1.57414273614153e-05
-1.9356965260307e-05
-2.43016204486345e-05
3.60395013374463e-06
-2.69970118904004e-06
-1.35568151308898e-05
-6.78068709676071e-06
-5.25944029580332e-06
-9.51011774656167e-06
-9.33614051482688e-06
-2.8858289130455e-05
9.6814680056166e-07
-2.1318114671024e-06
-8.34938553884717e-06
-2.07708150061729e-05
-1.7613411983764e-05
-1.87347899061358e-05
-1.87213579595584e-05
-1.21927443086672e-05
-3.37691619883923e-06
-1.52198369371517e-05
-3.21689676981741e-05
-1.1147800851097e-05
-2.20084448595759e-05
1.10618286294304e-05
-2.38906090698176e-05
-4.32840956213289e-06
-1.65861406807238e-05
-7.65601681660447e-06
-2.30716025774881e-05
-2.11902841599747e-05
-2.39414658272744e-05
-2.03681875219595e-05
-8.50112240679295e-06
-1.5175926032887e-05
-1.56934773533355e-05
-4.20881712222906e-05
-1.17849230860098e-05
-1.18335725135397e-05
-3.42532473536499e-05
-2.67353448127875e-05
-1.70492480788882e-05
-4.73432599827757e-05
-2.83376936624432e-05
-2.16468121461945e-05
-2.38747837441032e-05
-1.43328892518205e-05
-1.87249979703427e-05
-1.69329985371763e-05
-1.79562893047455e-05
2.36215460213367e-06
-2.57692325501639e-05
4.59516919136443e-06
-3.14919272758041e-05
-3.02020858938281e-05
-1.91959046356756e-05
-1.69942786678072e-05
-2.93860577994966e-05
-2.85082282133147e-05
-1.37820103286546e-05
-1.7697007388798e-05
-3.37467508737657e-05
-9.2948891183483e-06
-1.13591059681124e-05
-3.66389378771568e-05
-8.00396080971887e-06
-3.03883314928851e-05
-7.85419300815238e-06
-3.06556032653968e-05
-3.58697788635719e-05
3.79091459261424e-06
-4.90304153813692e-06
-1.52252804795482e-05
-1.32045796491925e-05
-1.7326750910827e-05
-2.85762349552644e-05
-3.1782213563148e-05
-1.12633617036132e-05
-3.68069064737525e-05
-3.91718671847806e-05
-2.30605085832516e-05
-1.75029370494213e-05
-6.55137331459091e-06
-4.40497388797528e-06
-1.6315037575789e-05
-1.1834083441361e-05
-1.82402191915816e-05
-1.05502013798378e-05
-2.27081812900006e-05
-6.78325598962747e-07
-1.04529795954493e-05
-2.17767512931052e-05
-1.60844682261862e-05
-1.04221034111506e-05
-2.85615931643202e-05
-1.75438794921212e-05
-1.44153987787298e-05
-1.48784049041327e-05
-1.78650025208364e-05
-1.51789559806219e-05
-3.57981733673674e-05
-7.87009787335307e-06
-3.24361296110862e-05
-1.66788885368504e-06
-1.73737946654476e-05
-1.22001177696099e-05
-1.05070337512307e-05
-2.89117101175007e-05
-1.79089536017022e-05
-2.04026033635109e-05
1.26701625964908e-05
1.23271753875995e-06
-1.27155343857486e-05
-1.01073820051196e-05
-1.17825014653804e-05
-1.27367883598331e-05
-2.6688179700699e-05
-2.53646873580019e-05
-6.60626913859682e-06
-2.11658220378988e-05
-3.0283113543299e-05
-1.82151271066536e-05
-3.05682349122143e-05
-2.29321292604191e-05
-3.3923566160622e-05
-2.19572858573727e-05
-3.91857201013655e-05
-2.8411752423876e-05
-2.49615790324905e-05
-1.23770856818832e-05
-1.17313549059191e-05
-2.18846416026892e-05
-9.92546633329544e-06
-1.59597441085e-05
-2.60364289545289e-05
-1.19919472256148e-05
-1.96257122343368e-05
-1.3970872611411e-05
-1.33692991561531e-05
-7.33243656236516e-06
-1.55053076737502e-05
-2.8594935847915e-05
-3.20709043739922e-06
-1.39427531967474e-05
-2.47040580843779e-05
-2.37812387801916e-05
-5.06776299180786e-06
-2.18055084702179e-05
-2.30966855734021e-05
-1.90000683040425e-05
-1.5078438800912e-05
-7.02859951218865e-06
-8.54152070069193e-06
-5.35214063469121e-06
-2.73202461003989e-05
-1.67502930734249e-05
-1.12127270005147e-05
-2.22491587038695e-05
-8.14169268588027e-07
-2.46123476779361e-05
-1.22842376308522e-05
-1.35073335759731e-05
-1.78322841635863e-05
-2.36392955573219e-05
-1.53419623867817e-05
-9.66145521991289e-06
-1.80418799245952e-05
-5.13354229893733e-06
5.81726815093049e-08
2.4657767552247e-06
-6.27297874336367e-06
-1.58057323478371e-05
-1.04041210608728e-05
-1.70724936090153e-05
-2.01295765549667e-05
-1.18666107385709e-05
-5.07642079932911e-06
-9.82472526279755e-06
-1.33419573142889e-05
-1.38712823603176e-05
-3.34234043311938e-05
-2.53963733201176e-05
-1.11121087042585e-05
-4.06505067251483e-06
-2.14101731065082e-05
-2.7928557289102e-05
-9.4460437919397e-06
5.38016557727394e-06
-9.50898996620945e-06
-4.71789418030977e-05
-8.64135584181416e-06
-1.33562312910682e-06
-7.58838643386353e-06
-2.65215274236954e-05
-2.35548308479393e-05
-1.20385989185115e-05
-1.42996797389522e-05
-1.2867234363707e-05
-1.20423584939117e-05
-2.04679207968911e-05
-8.90017088647446e-08
-1.4052276572069e-05
2.2241503984636e-05
-4.37688750826565e-05
-1.48703402931972e-05
-2.74087271277069e-05
-3.30368555342322e-05
-4.95867115937807e-06
-3.76893850209952e-05
-3.241168981986e-05
-1.92338805110445e-05
-1.8306608598647e-05
-2.42799073438854e-05
-3.48902597318856e-05
-2.13229461032686e-05
-3.26757362452963e-05
-1.38541301822801e-05
-2.75145435322606e-05
-3.64624371483342e-05
-2.6899035208807e-05
-1.77537326895791e-05
-2.76632067123175e-05
-3.63939310942398e-05
-3.33121850812356e-05
-3.10679618674259e-06
-2.30059619910712e-05
-1.97489383547325e-05
-1.81314685895077e-05
-2.01350262338818e-05
-2.85084333426279e-05
-3.09925780879993e-05
-1.28111287655572e-05
-8.10699842381976e-06
-8.87186591877738e-06
-1.14583337173524e-05
-1.53380490509224e-05
-1.98832219383746e-05
-3.15100362951129e-05
6.80000650551824e-07
5.89807255096296e-06
-1.38665812490944e-05
-2.84159926877728e-05
3.20523478764547e-06
-1.41977986964746e-05
3.86147749069503e-06
-1.37080646226038e-05
-7.29402647171682e-06
9.30650413743674e-06
-2.54461365421279e-05
6.47677126178621e-06
1.48445701421227e-05
-1.19871559522017e-06
-1.9199504808861e-05
2.89911885405378e-06
-4.07082306516619e-06
1.76492691718144e-05
-1.60755643038686e-05
-1.12679481696398e-05
-1.02283924768358e-06
-1.78303907102615e-05
-1.40869189143008e-05
-2.94541602415876e-05
-2.40190414540287e-05
-1.23114675840259e-05
-3.57904250984645e-05
-2.29873166902885e-05
-1.06544268004952e-05
-2.92234834941539e-05
6.50795410092236e-06
-2.27312977925447e-05
-2.27576706157856e-05
-7.26465988137286e-06
-1.01344859453735e-05
-1.57786842109911e-05
-3.82597878991663e-06
-4.30751354806364e-06
-1.6057677278498e-05
-3.48940063769404e-06
6.38345465403859e-06
-5.27181996508911e-06
-1.03637994565817e-05
-2.40333063370561e-05
-1.16980063499659e-05
-1.33513211373451e-05
-1.84121018815799e-05
-3.17138394394553e-05
-2.76518714658084e-05
-1.05132480534225e-05
-3.06231517022656e-05
-1.338244860394e-05
-1.44073616398824e-05
-1.82110900084274e-05
-2.72748061864361e-05
-3.12819870963935e-05
-1.42103571769775e-05
-1.69994745541626e-05
-4.80826745330592e-06
-1.37686705628251e-05
-1.32027695127261e-05
-1.14821646865832e-05
-1.85814802306661e-05
-2.14008365358581e-05
-1.86468885223117e-05
-1.52655459326459e-05
-8.34887059600936e-06
-3.31614636306942e-05
-1.67575156363429e-05
-3.06757038031153e-05
-1.06102723948779e-05
2.49869393589765e-06
-4.97474351618521e-06
-1.95867549494616e-05
-1.4740850594791e-05
-7.48846207427654e-06
-2.59766043247298e-05
-3.4378064515909e-05
-1.11812086807196e-05
-2.44932194221185e-05
-8.28054034164963e-06
-1.6400123664919e-05
-1.23823155926058e-05
-9.88125045867001e-06
-8.9039549893383e-06
-1.79831390179323e-05
4.98056300224353e-06
-2.17801596511442e-05
-1.58130766097036e-05
-2.29452856324728e-05
-9.51343728829721e-06
-2.1849766864989e-06
-1.62552264285913e-05
-2.29717018072364e-06
-4.82294364127516e-06
-1.80060378192635e-05
-1.04056660458013e-05
-1.15013722398416e-05
-1.37035928496715e-05
-1.75946231098939e-05
-1.76733298986334e-05
-2.57809309432824e-05
-1.32152224210626e-06
2.74197619425586e-06
-1.68644495030536e-06
1.33386592776143e-05
-7.22213679633654e-06
-7.87354056232927e-06
-1.53794580766511e-05
-9.04200295560627e-06
-1.56628005110129e-05
-3.61869969613308e-07
-1.31689230381692e-05
-8.42025930997449e-06
-1.29842415595921e-05
-1.66979127537885e-05
-2.27826682101529e-05
-1.75310245271154e-05
-2.90319822683749e-05
-1.85310236744357e-05
-1.77273037312092e-06
-3.13651811726874e-05
-2.27752221934707e-05
-2.00686422113439e-05
-2.63327468357934e-05
-1.79819468328351e-05
-3.94245574705961e-05
-6.5789364577053e-06
-4.92008798722311e-06
-9.57561942808094e-06
-1.44152391613185e-05
-1.23537397464492e-05
-3.1150370418775e-05
-2.79779022527118e-05
-5.10214084709616e-05
-3.29095689966937e-06
-2.19808765066303e-05
-2.23851124208264e-05
-1.42351862929533e-05
-2.67812671939602e-05
-3.2649213969482e-05
-4.01068127682264e-05
-1.74357122217557e-05
-3.3728754046337e-05
-1.42321120815436e-05
-2.26206058144527e-05
-7.70648745104391e-06
-1.29346262899709e-05
-3.70449090857545e-05
-1.23408906679312e-05
-2.51994151515414e-05
-1.34659957303507e-05
-1.6251211529762e-05
-7.6366959240828e-06
-8.80998445207557e-06
-2.7074250198308e-05
-2.3765311816727e-05
-3.22180405452971e-05
-1.23484003184479e-05
6.95049361252266e-06
-1.64128496897287e-05
3.22846404989038e-06
-3.4328199675385e-05
-2.20372483103242e-05
-1.9413152206002e-05
-1.1509051012988e-05
-8.67468808737077e-06
-9.06990588789037e-06
-2.57919780875445e-06
-1.47981682590142e-05
-2.05348581767984e-05
-2.45372593790772e-05
-1.53961896593886e-05
-1.94002287356852e-06
-1.5042715427021e-05
-1.34704540708641e-05
-1.0383210094252e-05
-1.62659549038327e-05
-1.0636397792111e-05
-9.80224662290826e-07
-6.86917174428645e-06
-7.17659953847616e-06
-2.05413763660518e-05
-1.17813099762021e-05
-3.7819931754994e-06
-2.1701202459377e-05
-3.10668901926747e-05
9.24213949221347e-06
-1.88751301086575e-05
-2.25650873394354e-05
-2.24971985242466e-05
-1.58223444451409e-05
-9.89313619765411e-06
-3.00038948578887e-05
-1.51429868061866e-05
-2.49857507926864e-05
-1.88447285288327e-05
-2.67628455725928e-05
-1.72978181008619e-05
-1.72849965718494e-06
3.82742300728457e-06
1.73991573466864e-06
-1.27010816327893e-05
-1.10906033762855e-05
-2.03098136493798e-05
-2.38074337388766e-05
2.10732083030853e-06
-1.45826969433596e-05
-3.30745379643143e-05
-1.79170025192165e-05
-1.58744588235064e-05
-2.10690046093512e-05
-2.38990977049468e-05
-3.57410700664752e-05
-1.9279915769428e-05
-2.02701850626496e-05
-3.18366299087439e-05
-2.8674538206698e-05
-2.28910165634798e-05
-1.19978097079846e-05
-2.21473551569615e-05
-5.80237303884289e-06
-1.88085623390848e-05
-3.32452175834437e-05
-3.41771156809066e-05
-2.25587591257475e-05
-1.59649673009867e-05
-1.43994067899985e-05
-1.6995410638375e-05
-1.50681472310695e-05
-1.47484697968447e-05
-1.1560291829108e-05
-6.21088623600637e-06
-3.22078188416586e-05
-2.66091582641979e-05
-2.56500501567161e-05
-1.19049700221853e-05
-9.00384605918184e-06
-2.65174619953242e-05
-1.8992194470594e-05
-4.14457969881187e-05
-1.51875264661726e-05
-3.56324507796199e-05
-1.99293720072012e-05
-2.26278591641981e-05
-3.80984485019087e-05
-1.06042466013326e-05
-1.98002699219719e-05
-9.17924817514066e-06
1.36465258370908e-07
-1.15063126440037e-05
-2.54220087999429e-05
-1.06033839983186e-05
-1.64572019721504e-06
-1.35376505686447e-06
-5.95135557844891e-08
-2.54683249820112e-05
-7.45929750901858e-06
-5.03004898439892e-06
-1.3633924896381e-05
-6.45078351766256e-06
-5.94009269411938e-06
-6.75557310440429e-06
-3.29892413209771e-06
-3.15084460908734e-06
7.41282823492573e-06
-2.24475288707308e-05
-2.57860785639633e-05
-2.56110862010419e-06
4.33102540727697e-07
7.89650551161672e-07
-7.35130584701089e-06
-6.59785441027244e-06
-2.92130713469301e-05
-1.20181026350582e-05
-1.08326510430689e-05
-3.95630759272017e-05
-2.15139793894975e-05
-2.87994482909639e-05
-3.4046192530818e-05
-3.38207448721177e-05
-5.72190012116278e-06
-3.25904574747186e-05
-4.52347808551903e-06
-1.29019496930975e-05
-3.50311462411604e-05
-1.57664269839943e-05
-2.8924011278041e-05
-8.55010570136272e-06
-3.97233092157989e-05
-1.98920574108807e-05
-1.14498443780483e-05
-1.7810178955739e-05
-1.73311201861126e-05
-1.81068297068468e-05
-2.23086022480444e-05
-1.7594163087668e-05
-1.60649046247504e-05
-1.0010103827195e-05
-2.82672607255471e-05
-1.64976452913814e-05
-3.24836099515236e-05
-2.54373356409355e-05
-1.67208179088889e-05
-1.68919313421739e-05
-1.43739702681777e-05
-3.36138757636365e-05
-3.85252415338078e-05
-1.69247013708139e-05
-1.85454898846097e-05
-1.42989148152825e-05
2.30614583542357e-06
-2.22489674523078e-06
-2.30360636833088e-05
-2.35828380062474e-05
-1.94516527752742e-05
-1.88596070349788e-05
-3.54802237676023e-05
-7.22122450928074e-06
-1.16644731617528e-05
-1.53421364993798e-05
-1.57439813262798e-05
-7.37956716815675e-06
-2.21266820470417e-05
4.31775169656505e-06
-1.56683149779763e-05
-8.11950139039846e-06
-1.0583565809576e-05
-1.99281024405834e-05
-3.30463045644794e-06
-1.91617699716944e-06
-2.12336310599731e-05
-6.40004567063049e-06
-2.15423878518583e-05
-1.15942157192286e-05
-1.91478622387843e-05
-1.75425115617949e-05
-3.45562955781526e-06
-2.82564080004365e-05
2.64890309864413e-05
-1.32890855465107e-06
4.31405525811544e-06
-4.94518791983675e-06
-7.27400317494151e-06
-1.77922495219723e-05
-9.11531380678914e-06
-9.46544955168068e-06
-3.41406532569622e-06
-1.18543526778769e-05
-1.1422797346231e-06
-1.10030268002826e-05
-8.51128337662592e-06
-1.49994378215929e-05
-2.11306872195768e-05
-2.5805927571096e-05
-3.58819928045733e-05
-3.17888300321053e-05
-2.54355288444104e-05
-1.39231282807882e-05
-1.18032749501311e-05
-2.53059369150946e-05
-9.26267442238335e-06
-2.45965213173176e-05
-5.22910720073501e-06
-2.86290856007161e-05
-5.93148423251477e-06
-1.67537472436218e-05
-2.02338741765599e-05
-1.35712061283561e-05
-2.16250554260468e-05
-8.37518984088528e-06
-9.01688580343337e-06
-6.75016294234755e-06
-2.6742295860145e-05
-1.70215773730974e-05
-3.50549115716553e-05
-3.08803381967141e-05
-1.48445387680262e-05
-2.94612191610296e-05
-1.2002090981311e-05
-2.40157847587712e-05
-8.22192760080044e-06
-1.10733177648473e-05
-3.91150586856883e-06
-1.39113055985349e-05
-2.76707221436763e-05
-1.22935800747933e-06
-1.12327406658516e-05
-1.30539170788645e-05
-1.96329084057351e-05
-1.96146000182672e-05
-1.17120380162836e-05
-3.40199295674003e-05
-9.58212598861736e-06
-1.15642002393942e-05
-2.80797844371221e-05
-4.29811229084922e-05
-1.65763303367616e-05
-3.91427017909755e-05
-2.17710932343828e-05
-3.87861167793189e-06
-1.26267366930727e-05
-2.62506735110795e-05
-2.24613721114244e-05
-1.25757447378808e-05
-5.0519386493303e-06
-1.09606040753517e-05
1.13127782498832e-06
-1.07389417689988e-05
3.03981112998801e-07
-6.05167759364081e-06
-1.33456556697363e-05
-1.48031926625762e-05
9.21572598967134e-06
-1.79041305254673e-05
-2.30207880352978e-06
-2.761661072832e-05
-4.07026250211866e-06
-6.13964183820585e-06
-8.63621048205257e-06
5.58939941872811e-06
-2.53629604192405e-05
-3.6799785394367e-05
-2.23714875073622e-06
-3.51007232304287e-05
-2.01281988583894e-05
-2.15034654765005e-05
-1.56724341813208e-05
-1.7019820667596e-05
-2.38843974857211e-05
-7.85764787012273e-06
-2.76591873346887e-05
-1.46870117170571e-05
-4.26443929557758e-06
-4.20311025356521e-06
1.51166311573239e-06
-1.09542328067928e-06
1.48594180132086e-05
-1.44311072397126e-05
-3.63192885041198e-05
-4.5187848830597e-06
-1.48448706762341e-05
-3.10984803047248e-06
-3.88284682824722e-06
-7.04145101133693e-06
2.87415783230476e-06
-4.29201814639077e-05
-3.5291115926671e-05
-8.78939372838966e-06
-2.11303901900997e-05
-2.82692271686037e-05
-2.94244897946382e-05
-3.71511516104413e-05
-1.66054168594655e-05
-3.62093564297807e-05
-4.31922372282844e-06
-3.99747286082335e-05
-3.40074187217236e-05
-3.28196100516748e-05
-2.44522772018027e-05
-4.51404470064015e-05
-3.58652086954228e-05
-1.24219257503121e-05
1.25118865917089e-08
-1.08512225986557e-05
-1.34744756459571e-05
-1.92405444892776e-05
-2.23005139361906e-05
-5.38471965025705e-06
-1.40342826919961e-05
-1.45576103492304e-05
1.21125786330536e-06
-1.15165979810456e-05
-2.4607797174736e-05
-1.98308002845164e-05
-1.37189846280535e-05
-2.19759980760522e-06
-5.727536827323e-06
-1.72447368361167e-05
2.14118453216583e-06
-1.48959373403576e-05
-1.83695860498305e-05
-1.54829357241567e-05
-9.14201857122487e-06
-1.37530946696257e-05
-2.39606439912063e-05
-9.0083857470311e-06
-2.77644035960522e-05
-1.12462030616667e-05
-1.18147942432811e-05
-1.8394324990867e-05
-2.4334033392304e-05
-2.38834104355549e-06
-1.50623294888431e-05
-1.7386174116266e-05
-1.63216206079721e-05
-1.02461985603417e-05
-1.20713778230513e-05
-2.13729538644748e-05
5.62803429792114e-06
-1.48454895872478e-05
-2.46373785960063e-05
-3.38018660294697e-05
-2.39179953245612e-05
4.61639488121731e-06
1.06576513583125e-06
-1.56841933375856e-05
-1.692057872017e-05
-1.87521475715962e-05
-1.92587706128843e-05
-2.23111464337277e-05
-1.43806418228624e-05
-3.73046531081167e-05
6.52462501138829e-06
-8.00580573318391e-06
-1.14196245152958e-05
-6.2839333028489e-06
-1.5164289710481e-06
-2.71720782389158e-05
-1.63359084969017e-05
-3.46860196348461e-05
-1.84465199491161e-05
-7.78451444200839e-06
-7.3010019812351e-06
-1.2067655552105e-05
-1.63802051623026e-05
-1.12366500063568e-05
-3.14354069748477e-05
-3.04528670566991e-05
-1.58285545202279e-05
-1.75418593459912e-05
-1.25253380724336e-05
-4.69336462004988e-05
-1.6343191919819e-05
-3.12746134412283e-05
-1.51588484194595e-05
-4.11587479525233e-05
-1.08566359151856e-05
-2.12080315972626e-05
-3.60299841715877e-05
-4.00008722632503e-05
-8.92048754504052e-06
-4.09809605515119e-06
-2.71707406981227e-05
-2.73479754616979e-05
-4.79839693919568e-05
-1.1995602698221e-05
-2.18132789574754e-05
-2.3010325717664e-05
-3.4203142056204e-05
-1.2000722492618e-05
-2.33771813302865e-05
-4.10538702126854e-05
-2.09528099565673e-05
-6.85426994022612e-06
-1.38415600107757e-05
-7.35762645624104e-06
-2.93024793223963e-05
-1.74971035797805e-05
-1.20874292223888e-05
-3.07799131089854e-05
-6.27539211135692e-06
-2.66625385830185e-05
-6.0980788837326e-06
-2.71663697267056e-05
-2.36544560442467e-05
-5.67235501091519e-06
-8.2456478000079e-06
-1.43342833486072e-05
-2.05411036628808e-05
-3.04651664369198e-05
-3.71148420798574e-05
-5.40550142526714e-06
-1.27769525755642e-05
-3.67880540115649e-05
-4.76526055595317e-06
-1.95540603367707e-05
-1.8204613093837e-05
-2.40075998558082e-05
-1.97769741298887e-05
-5.93010317059495e-06
-4.84627981503759e-06
-1.17531166705867e-06
-2.11411126654388e-06
-2.86440869609389e-05
-1.52016839884363e-05
-2.05047100091341e-05
-1.57733504904977e-05
-2.05189243431414e-05
-2.1639171636939e-05
-1.663736183062e-05
-8.38816626331192e-06
-1.55242885859009e-05
8.47450421020892e-07
-1.78777610224168e-05
-5.98638620133451e-06
-2.30493199436174e-05
-1.8518851359766e-05
-1.5692596706002e-05
-1.59271112537184e-06
-8.92763222181838e-06
-2.50129932620227e-05
-2.66209441943512e-05
-1.10086741830233e-05
2.54160170376104e-06
-9.46820488350347e-06
-3.58406448869734e-05
-3.15412978897842e-05
-3.67198348937396e-05
-2.42341887260165e-06
-9.50749811214312e-06
-3.02018970031295e-05
-2.76072733627214e-05
-2.50521676264122e-05
-2.57648441191653e-05
-9.44109553402874e-06
-2.03443379397099e-05
-2.01455422431945e-05
-1.54966421501295e-05
-1.75992771650775e-05
-2.00626265343839e-05
-3.82063069998928e-05
-2.71283085987623e-05
-8.88036166751379e-07
-4.01322746246173e-05
-1.45870646581448e-05
-1.2554537819312e-05
-7.56432195685091e-06
-3.19684669930201e-05
-1.86615524416515e-05
-1.49151402266886e-05
-1.62166040407128e-05
-2.20969965572077e-05
-1.70997551230937e-05
-9.70458955353299e-06
3.67958840662879e-06
-1.3801392242193e-05
-2.54270969049556e-05
-8.02223054520516e-06
-2.03765119970696e-05
-1.07137303247281e-05
-1.60309160166917e-05
-2.93046854727506e-05
-3.21553368938563e-05
-2.57527369674197e-05
-2.29296822038462e-05
-1.27158591576101e-05
-1.70391350343801e-05
1.64822927773198e-05
-4.62953420049244e-06
5.18920437520269e-07
1.2912159387176e-07
-6.78102344812989e-06
-8.87627818413597e-06
1.7617190299898e-05
-2.1287059206239e-05
-1.07789325126933e-05
-1.99069567663318e-05
-3.22727171370324e-05
-2.90299583509811e-06
-1.61694054522333e-05
-1.22611393816594e-06
-1.96577491904645e-05
-1.71735511012168e-05
6.8844603510406e-07
-1.92536210434235e-05
-1.70457150280216e-05
-1.07264610437938e-05
-2.48742967525911e-05
-2.19018233171133e-05
-2.12492888384994e-06
-2.11478416325981e-05
-1.88601381841486e-06
-5.40591622102672e-06
-2.63016156923904e-05
-5.83859053890285e-06
-1.77947427716061e-05
-5.60719880678529e-06
-2.18151938523019e-05
6.59257057451632e-06
-3.49172437362553e-05
-3.58104850032808e-05
-2.70878887256695e-05
-1.93771244794456e-05
-2.24314043591587e-05
-2.12468676090334e-05
-1.32946388310135e-06
-2.52461302412937e-05
-2.4033743737209e-05
-1.52573986525227e-05
-9.62498912767679e-06
-2.79911166059636e-05
-1.63919607322148e-05
-1.68831238353031e-05
-2.28392585759112e-05
-3.6573361628058e-05
-1.24669961670414e-05
-2.63158045215035e-05
-2.52889059864231e-05
-2.21707251500316e-05
-1.31477963294797e-05
-3.1162129060737e-06
-1.79245921090328e-05
-1.16555378643759e-05
-4.57142291290048e-06
-1.26852759286498e-05
-3.54066564702847e-06
-2.15207281868405e-05
-2.37409231650565e-05
-3.53545391291156e-06
-2.45077106919114e-05
-9.76673744425277e-06
-3.70313688078071e-05
-1.42563841815719e-05
-1.74290905062956e-05
-2.32070028668573e-05
-3.42834587969466e-05
-1.79947367731845e-05
-3.61911601672716e-05
-1.79413884570814e-05
-2.66391176920989e-05
-1.77372937805218e-05
-2.65681457763545e-05
-1.77806610513038e-05
-3.51613155688458e-05
-2.49395491822634e-05
-1.24802745569791e-05
-1.87848342157691e-05
-2.6665963840323e-05
-1.05001461588522e-05
-5.86104920287217e-06
-2.25397850010822e-05
-1.66595657657685e-05
-1.53941523351866e-05
-1.0353442804502e-05
-1.09899622886286e-05
-1.89228328790227e-05
6.74549165941866e-06
-5.22179739179436e-06
-4.95518158096118e-06
-2.06232849593871e-05
-1.77237582847351e-05
-1.67383797597675e-05
-7.31938623013636e-06
-3.50099840908857e-05
-5.777523636017e-06
-2.16407418157918e-05
6.76946020549397e-06
-1.92794158077095e-05
-1.62225236217115e-05
-1.07946463541603e-05
-1.96656310409098e-05
-1.27032218858623e-05
-2.2211818423669e-05
-2.02821627380138e-05
-1.58267883541816e-05
-1.01534631668901e-05
-4.78718914932144e-06
-4.21095720916072e-05
-2.23364839248965e-05
-1.12738701051833e-05
-2.26113029978414e-05
-1.57808928572481e-05
-2.12188139758162e-05
-1.97331090264959e-05
-3.73446370248542e-05
-2.71384025054517e-05
-2.85743709813916e-05
-2.26522924832008e-05
-2.85823015556654e-05
-1.249063567954e-05
-1.64425205122904e-05
-9.97919072830282e-06
-1.03578758267356e-05
-5.17039155704571e-05
-8.33071230545843e-06
-2.6132741046234e-05
-3.83075632987577e-05
1.0960296732472e-05
-2.04387210679606e-05
-3.05844114867583e-05
1.87445771235142e-06
-2.1072923231304e-06
-2.25200294243167e-05
-1.94489836584105e-05
-2.24535347766079e-05
-2.24771588832746e-05
-2.04172871336449e-05
-1.69967618688487e-05
-2.04928542106081e-05
-2.57681459615589e-05
-3.21892867559059e-05
-4.08720126032279e-05
-4.75755440303333e-06
-1.26822782011401e-05
-5.39790499772192e-06
-1.1388019517874e-05
-2.3258307996821e-05
-3.46232600182065e-06
-1.47331826129099e-05
-3.05352921612473e-05
-2.60950176198344e-06
-1.0327554298321e-05
-1.01998910067439e-05
-2.30640646452093e-05
-1.10349014112004e-05
2.46868368200943e-06
6.17630553449549e-07
-2.4507522105225e-05
-8.84779605927449e-08
-2.4090992555607e-05
-2.54300074495255e-06
-1.9045125446177e-05
-1.29737869799264e-05
-1.8100440344179e-05
-1.61957591672751e-05
-3.32484286055639e-06
-3.06014293195988e-05
-1.80101698762906e-05
-1.78113345332957e-05
-7.644619515491e-06
-1.79595422745236e-05
-2.68827241691635e-05
-5.90670562469283e-06
-1.56069098883911e-05
-4.26535627263225e-06
-5.3297290153192e-06
-2.14876836723194e-06
-2.87114907410382e-05
-2.33580328976484e-05
-2.83240114724599e-05
-1.9764961047564e-05
-1.96361250310306e-05
-3.52307406793962e-06
-1.59157294114121e-05
-3.07113770641136e-05
-1.49382075968981e-05
-3.25557812316279e-05
-9.0841720525867e-06
-1.03715606779668e-05
-1.1340920414939e-05
-9.08850723638142e-06
-1.03963557918353e-05
-2.11547815859286e-05
1.06609099847044e-06
-1.94171978960818e-05
-2.47910337981646e-05
-1.78364663310666e-05
-1.54088843995871e-05
-2.19727374981143e-05
-7.49299125634543e-06
-2.36124152199741e-05
-1.67447176112137e-05
-1.88008809353619e-05
-2.66744617273192e-05
-1.3276722610928e-05
-1.24418130438795e-05
-1.14194450159014e-05
-1.08028401908731e-05
-3.29938138281864e-05
2.51912330513601e-06
-9.74270508593699e-06
-1.2656768541237e-05
-8.20705057047567e-06
-2.28394470568615e-05
-1.59597473184817e-05
-1.00907126005337e-05
-1.94967875019808e-05
-5.00772950384015e-05
-1.10059045583109e-05
-5.91494265851345e-06
-1.5960897174869e-05
-2.45884785311252e-05
-3.22740529456734e-05
-2.35600092322732e-05
-3.03844919427126e-05
-1.56031219407911e-05
-1.52279818495508e-05
-1.42034029603384e-05
-3.31400031884387e-05
4.34747163433146e-06
-1.22848834965421e-05
-1.90009809523465e-05
-1.8483236189418e-05
-1.58810414099376e-05
-1.5795541428873e-05
-1.76087155021072e-05
-2.11961555045108e-05
-2.47478889445467e-05
-5.59756373399964e-06
-1.98378773514865e-05
-2.60078085913684e-05
-2.63208898801216e-05
-1.13051685685613e-05
-2.86615358390053e-05
-4.22374813476374e-05
-1.71588282031758e-05
-1.50474112902443e-05
-1.12750652905828e-05
2.80011077884147e-06
-2.10150428847545e-05
-3.52692302845488e-05
-1.20240973339945e-05
1.13208983149409e-05
-1.08541664746008e-05
-2.1601301327228e-05
-1.52880972893747e-05
-4.50443357431442e-06
-3.24906447095731e-05
-2.16745700701093e-07
-1.26844966310404e-05
-1.77853716457718e-05
-3.9604304834775e-06
-1.19849000870482e-05
-9.09409037364419e-06
-3.53779204033156e-05
-2.45643545290641e-05
-3.48532351704917e-05
-2.57469242582278e-05
-1.82991802707879e-05
-4.40601101729903e-06
-1.40914381359634e-05
-9.87767983569828e-06
-1.68631413744368e-05
-2.11313266702764e-05
-2.25936363504431e-05
-3.8690023585195e-06
-2.42619715493069e-05
-3.00078933294007e-05
-2.11054828406279e-05
-1.53769302420776e-05
-4.07090369526357e-05
-3.08054875977365e-05
-2.7174822619911e-05
-2.12627972501805e-05
-6.84188720403209e-06
-3.11207273551308e-05
-1.36507828574483e-05
-2.32236639783142e-05
-6.37424615812058e-06
-9.4645874926732e-06
-2.38480928202512e-05
-3.21278197023495e-05
-3.90553606457903e-06
-1.95453439952277e-05
-1.21875245626766e-05
-9.49632835693808e-06
-9.7261473951481e-06
-1.21746633857116e-05
-4.48107237935585e-06
-3.05302142412534e-05
-1.54723729592132e-05
-2.18832736653151e-05
-1.14334308306395e-05
-5.67038017147592e-06
-2.25420423074744e-05
-2.73138189513536e-05
-1.69521514198348e-05
-2.360985402696e-05
-2.47686332563614e-05
-7.63698876604541e-06
-1.10339077896103e-05
-1.24111502865126e-05
-1.5646692845893e-05
-4.45311598490328e-06
-2.12688250184905e-05
-1.45046081135806e-05
-2.49676711688396e-06
-6.78358232563324e-06
-2.50929541634836e-05
-1.70884758321475e-05
-5.86702178254364e-06
-1.24233312388954e-05
-2.03408240382075e-05
-8.40285731162512e-06
-8.17799702936014e-06
-4.05712812666625e-05
-1.22411889952989e-05
-6.99076278445161e-06
-3.82084093948888e-06
-1.78135854410173e-05
-1.7594213230974e-05
-2.1863559788853e-05
-8.14295981765663e-06
-2.3928525756829e-05
-1.75237406332763e-05
-7.68154175629092e-06
-2.90591219168926e-05
-2.71847199261952e-05
-1.519950758492e-05
-1.00646899506576e-05
-1.26278706516209e-05
-3.89577850836595e-05
-1.80800481749434e-05
-1.96853901441373e-05
-4.53593204050481e-06
-2.20138970229816e-05
-1.27673200098713e-05
-2.01062774580803e-05
-2.33062197297205e-05
-2.11430054431038e-05
-1.69171301188535e-05
-2.74470218012737e-05
-2.13960727871503e-05
-1.63533573398754e-06
-3.7723723588092e-06
-1.47853536955819e-05
-2.08173139518364e-05
-2.20780535533008e-05
-4.71682542333808e-06
-9.27728306357972e-06
-3.81127112527208e-05
-1.57202791862594e-05
-1.12478582545161e-05
-1.56251773926444e-05
-1.83210766441161e-05
-2.15470290494129e-05
-1.45132220266544e-05
-2.89408565758207e-05
-1.8326566769629e-05
-3.72998380591272e-05
-2.24304880268387e-05
-1.27595709489315e-05
-2.01621611309658e-05
-2.51700065854823e-05
-2.64798537544268e-05
-1.28779382893483e-05
-1.91879151561089e-05
-1.2273500021889e-05
-6.04082844655195e-06
-1.89622190453192e-05
-7.01095954487825e-06
-4.33145100954843e-06
3.76850399498898e-07
-7.10235369047741e-06
-1.70858976869637e-05
-2.65244540201481e-05
-2.53388149015342e-06
-3.2085255986382e-05
-2.20133419188151e-05
-1.35066687053716e-05
-1.80706165171949e-05
-1.45506517764453e-05
-2.40095095518057e-05
-2.12037522108862e-05
-2.56312433406776e-05
-1.26875362071653e-05
-1.16280887428865e-05
-2.68496536706442e-05
-1.43779037843989e-05
-9.64023777486682e-06
-2.02368941297319e-05
-9.36964477105237e-06
-2.44704864898595e-05
-4.13029237551757e-05
-1.71864364643461e-05
-1.1208823727957e-05
-1.20235037641545e-05
-8.01950877675454e-06
-1.03682018553059e-05
3.46655555838615e-06
1.09218945553656e-05
-2.52984000565924e-05
-4.11604218235226e-05
-1.21959485987375e-05
-2.70410829358451e-05
-1.29143881213521e-05
-8.28658440105748e-06
-9.2388241951305e-06
-2.074384876656e-06
-2.12059084029276e-05
-4.69759546324128e-05
-1.10926661605379e-05
6.53093347257419e-06
-2.66833444724044e-05
-2.13134973577328e-05
-2.4281584863101e-05
-7.48904494035892e-06
-2.33339654703303e-05
-7.93308773980247e-06
-1.70084076023491e-05
-9.52834597242659e-06
3.08350904831957e-06
-1.61909019587579e-05
-2.96605842335154e-05
-2.82308383447994e-05
-3.51738138067982e-05
-3.02724301417219e-05
-2.22017156444666e-05
-2.32994661850121e-05
-1.99202776734713e-05
-4.50435817912224e-05
-2.94407281223814e-05
-3.43125154686113e-05
-1.41501922594178e-05
-2.25490476184478e-05
-1.87608545717222e-05
-2.7867830333117e-05
-2.45467685320715e-05
-1.84696909790025e-05
-5.60852428766863e-06
-3.00055700556518e-05
-1.975133758597e-05
-2.42625309340537e-05
-3.00486123277791e-05
-1.34571394265175e-05
-7.49918167168107e-06
-3.4862607243927e-05
-1.34656495540295e-05
-3.23136831238833e-05
-2.67203646435348e-05
-1.89779173552921e-05
-4.66212927058124e-06
-2.76567040602045e-05
-2.00711662250999e-05
-1.97997710717811e-05
-1.75690250666636e-05
-1.63431243086922e-05
-1.40660910977313e-05
-1.53044161412709e-05
-9.54255433246169e-06
-1.78240129125552e-05
-5.53893255048357e-06
-1.19664869439805e-05
-2.62799084905237e-05
-1.67020700027692e-05
-8.44401198402895e-06
-1.38006848359837e-05
-2.59644115007866e-05
-2.50882475336425e-05
-1.30747820113999e-05
-2.49643412025474e-06
-1.49160943345532e-05
-5.17020345043961e-06
-1.78283027346486e-05
-1.00116586213936e-05
-2.35164112516162e-05
-2.31981278341901e-05
-2.51119749374122e-05
5.93082911355402e-06
-1.23150867048494e-05
-1.12510433764775e-05
-1.93328852779761e-05
1.94525525352541e-07
-2.94929785056943e-06
-1.99753146829039e-05
-1.36871451832681e-06
-2.45970685298762e-05
-1.51462665918556e-05
-1.49633584752912e-05
3.51200828328224e-06
-2.21967640575819e-05
-1.98691337407413e-05
-2.97464351396495e-05
-9.49259392524494e-07
-7.02298714387537e-06
-9.02038516950137e-07
-1.35110333040284e-05
-3.58591618419861e-05
-7.37939606044321e-06
-9.54156688484555e-06
-2.93246682004281e-05
-1.23296374932958e-05
-1.31491970883022e-05
-2.79770489107034e-05
-1.73407546332947e-05
-3.01397851179303e-05
-4.18971303231638e-05
-2.49382798925889e-05
-1.62930248128914e-05
-2.14815325326024e-05
-2.98552278573035e-05
-3.1084177326581e-05
-5.67125875039138e-06
-1.5042232442172e-05
-3.50298903569653e-05
-1.42417724704176e-05
-1.76362837426937e-05
-1.01414018552639e-05
-2.9688908660287e-05
-2.26538989099304e-05
-1.2896178072162e-05
-3.0233769443306e-05
-3.78191018911055e-05
-7.76705322537952e-06
-6.20257691629781e-06
-1.27111615071918e-05
-1.4219125908989e-05
9.30935182017251e-06
-3.28646190983633e-05
-9.83029503447771e-06
-1.45408740550895e-05
-2.16551917754585e-05
-3.64410397265364e-05
-1.79057408483151e-05
-1.00933195540691e-05
-1.32335095938075e-05
-1.57853810881259e-05
-2.74456624800734e-05
-2.20154228827218e-05
-9.49589974050641e-06
-2.61125309517357e-05
-2.21843856020949e-05
-3.33457771506593e-05
-3.24272217909864e-05
-1.50615015804727e-05
-2.6023795402425e-05
-8.31522337849219e-06
-1.05762796790253e-05
-2.70221248342056e-05
-1.62727610076318e-05
-9.53398829140685e-06
-2.61060989755121e-05
-2.29002104081051e-05
-1.0252976545114e-05
-7.1450830343415e-06
-3.23788741237893e-06
-1.35052770119284e-05
-2.47535721428518e-05
-1.5349756358549e-05
-1.95140963195266e-05
-3.88655699533916e-06
-1.69459531206143e-05
-3.24676275255483e-06
-1.3952205824986e-05
4.40252225699789e-06
-7.56979193599772e-06
-1.78031740808444e-05
-2.80378519055361e-05
-1.95167900687675e-05
-6.62634423026767e-06
-7.68587604822365e-06
-2.28948788659726e-05
-5.32582448940124e-06
-1.68893971377444e-05
-5.73512968916999e-06
-2.69882989363422e-05
-2.54650716314325e-05
-9.54338952635173e-06
-1.1717154987692e-05
-3.15322737595348e-05
-1.57133594617118e-05
-1.61283474950887e-05
-2.41486625208668e-05
-1.0308253928709e-05
-3.5553578797583e-05
2.42763712193276e-06
-3.07744323007815e-05
-2.6618162648136e-05
-2.17709112173404e-05
-3.61117492842401e-05
-2.45083910385879e-05
-1.06346209693716e-05
-2.80740462599742e-06
-1.35968903480994e-05
-2.17578829486043e-05
-1.79570116080099e-05
-2.53313702297731e-05
-1.71267388044378e-05
-1.83044474364019e-05
-3.23897525902425e-05
-5.84977235969099e-06
-1.06681541994773e-05
-2.30094082875771e-05
-2.32500882407155e-05
-2.64862525339136e-05
-4.63067716553918e-06
-5.84467918454893e-06
-1.33955522158383e-05
-2.60276499247439e-05
-3.31945761803042e-05
-3.08158162101916e-05
-1.59388805227942e-05
-1.55711931132688e-05
-1.21791205262574e-05
-5.11100377357442e-06
-1.02772445337285e-05
-7.09707560076135e-06
-1.35768981387407e-05
-1.3449365697909e-05
-3.21712310626043e-05
-1.75326151381548e-05
-2.78994165503179e-05
-2.40252958100436e-05
-2.80931008129249e-06
-1.59248624654446e-05
-8.63224400402107e-06
-1.76882804851933e-05
-1.22419510335643e-05
-1.55291909938134e-05
-1.91202793103856e-05
-2.60869350335862e-06
-2.93712706335855e-05
7.34570798707187e-06
-1.16034370397591e-05
1.13953639236513e-05
-1.57883040692317e-05
-4.30534979917563e-06
-3.53445457868617e-05
3.97189949006544e-06
-9.89746400002161e-06
-2.079895060097e-05
-3.23055555158928e-05
-1.64076063342774e-05
-2.42138932670191e-05
-1.49861406337993e-05
-6.97667442713801e-06
-9.74047661204427e-06
-1.04399905223484e-05
-1.8168625321175e-05
-9.32521105917869e-07
-2.39061562776984e-05
2.2921520388587e-06
-3.4860082060093e-06
-1.92105497024393e-05
-1.36090474327905e-05
-1.74429083560244e-05
-1.0592463369996e-05
-3.05010405894312e-05
-4.2919586989754e-06
-3.35686390104493e-05
-7.82606419723007e-06
-2.20113994921378e-05
-1.17337575343284e-05
-2.30642217394545e-05
-1.85038890471067e-05
-2.08216236325743e-05
-1.50386188049299e-05
-1.92542103801062e-05
-2.11088098504057e-05
-8.93568304919773e-06
-2.57400594084079e-05
-8.82532706168325e-06
-6.05100183037527e-06
-1.35029511811596e-05
-3.26987351360017e-05
-5.93186239572083e-06
-2.04423721833491e-05
-2.91912123326341e-05
-3.80613342148038e-05
-2.86051744835431e-05
-3.18158604369812e-05
-2.01622651258656e-05
-1.97304864485412e-05
-1.64293147289353e-05
-3.98627986799032e-05
-1.38875084426448e-05
-6.25538912252607e-06
-2.52489811084027e-05
-1.08069489842477e-05
-1.54177603319123e-05
-1.2536959208428e-05
-2.49786812261661e-05
-2.34404226259882e-05
2.74099459495143e-06
-4.32415775092992e-06
-1.27761055107e-05
-2.05276563043482e-05
-1.81953281179161e-05
-2.50821591878617e-05
-2.19934034119947e-05
4.77333049822102e-06
-3.03580931838517e-05
-2.76426404770652e-05
-2.32935178104761e-05
-2.21632908749282e-05
-1.38595209566028e-05
-3.83298742524823e-06
-7.7947581573756e-06
-1.69299136811246e-05
-1.41181872570662e-05
-1.57149017401692e-05
-1.59119283100803e-05
-2.01629547608684e-05
-8.95570973733838e-06
-9.00683109826928e-06
-2.76722139817284e-05
4.25705433122487e-06
-1.54234424921228e-05
-1.96152580788838e-05
-3.93068540432227e-05
1.37740445951313e-05
-5.93067554343144e-06
-7.65542221373343e-06
-3.06370148239105e-05
-1.12346539671271e-05
5.06214872422004e-06
-1.5396350071804e-05
-1.04811285485246e-05
-1.52625664833211e-05
-2.06198216256731e-05
-1.93884883054562e-05
-3.69475190157057e-06
-2.37127407660909e-05
-2.14907333589549e-05
-2.34900017863078e-05
-5.0411352096333e-06
-1.79619136539048e-05
-9.40848059875037e-06
-1.72241426153465e-05
-1.13387847857745e-05
-1.27404114459625e-05
-9.43689310750761e-06
-2.54593205349191e-05
-1.9021145719617e-05
-4.1894869613856e-05
-6.8905749907451e-06
-4.2949150784235e-05
-2.53341110131218e-05
-2.30306162836793e-05
-1.74451082204943e-05
-1.37742566058208e-05
-6.25541164220564e-07
-2.08077054913501e-05
-2.64135242984134e-05
-2.02561554985433e-05
-1.34821068045025e-05
-2.19157263929642e-05
-2.24563044341491e-05
-1.10501677753273e-05
-3.68564354795837e-05
-2.26626021889351e-05
-4.83601456757597e-05
-1.63429420234329e-05
-1.61147425426259e-05
-9.30546884981768e-06
-3.8959202785935e-05
-3.08318341133485e-05
-1.83421803238512e-06
-4.28628278120944e-06
-2.74634865232096e-05
-2.02466851838045e-05
-4.89521470906051e-06
-3.16459248013508e-05
-4.57233735151143e-06
-2.74762522442559e-05
-1.97124412565325e-05
-1.78901917261044e-05
-7.07680362286601e-06
-8.92793539363869e-06
-1.33363656410929e-05
-1.52948984914389e-05
-2.68342086799232e-06
-2.90213014637414e-05
-1.68817996165037e-05
-8.65314620323125e-06
-2.2697556090929e-05
-1.87337840416473e-05
-1.88194135152441e-05
-1.88202218389564e-05
-1.50314761199191e-05
-2.72672977454757e-05
-1.28217389448996e-05
5.47698643555375e-06
5.30736858891214e-07
-2.81181085907679e-06
-1.82492681041525e-05
-1.87190542166891e-05
-9.85581842711539e-06
-5.17579293827722e-06
-3.53137356691944e-05
-1.13941185708966e-05
-1.71040760612264e-05
-1.86250623527806e-05
3.16746544858032e-07
-2.76492847880528e-05
-1.92925483491116e-05
-3.17861663945137e-05
-2.06059654020793e-05
-1.12992500043958e-05
-2.25769782864157e-05
-1.2985224588002e-05
-1.09870843673929e-05
-4.10640385047527e-06
-2.9600209284807e-05
-2.63131581432867e-05
2.03245666664472e-06
-2.60101505533054e-05
-9.8963201442609e-06
-9.54850303957188e-06
-1.49679600362787e-05
-1.91862978907736e-05
-7.2910756675335e-06
-1.60616675713179e-05
-1.52666444146239e-05
-4.19237707209133e-06
1.52926512137455e-06
-1.27307603977579e-05
-2.97230748285079e-05
-1.96409866317979e-05
-3.1655897600587e-05
-3.04313725493519e-05
-2.95487263984298e-05
-1.16913204227144e-05
-3.07607582441557e-05
-3.25642055314527e-06
-4.194974672089e-05
-4.27511020471412e-06
-1.62105542752011e-05
-1.65034259891317e-05
-3.09218727469502e-05
-1.67783131463055e-05
-2.30510294821515e-05
-3.63343188720984e-05
-2.28437712841136e-05
-1.80156311496357e-05
-4.6375304594177e-06
-9.98754527425255e-06
-3.00479723652661e-05
-2.61448209893643e-05
-2.80215936210333e-05
-1.23891849800369e-05
-6.18675191778863e-06
-1.90938671067598e-05
-3.79933281723536e-05
-3.83071915208211e-06
-2.14695303880248e-06
-1.0701382530161e-05
-3.08464710465528e-05
-1.41015790586529e-05
-1.65900312032713e-05
-3.5917413121452e-05
-2.34997932700018e-05
-1.87010812338577e-05
-2.95732775138024e-05
-1.71428114782705e-05
-9.32088236643667e-06
-1.01379845291138e-05
-1.63217511851391e-05
-1.23396906846061e-06
-1.1169464332309e-05
-1.49080393328216e-05
-1.50011895459831e-05
-1.95335743975536e-05
-3.824915745005e-06
-1.88216522733404e-05
-1.11704186283828e-05
-1.93973237428387e-05
-1.68761287398146e-06
-2.49738633896441e-05
-1.89067005686152e-05
-4.14608928478651e-06
1.75941015668165e-06
-3.10619936399784e-06
-3.68540330101352e-05
-3.04571054925305e-05
-7.05568058542012e-06
-2.11801849729214e-06
1.04126734043444e-05
-1.99410074599667e-05
-2.12632689980381e-05
-2.53557741366046e-06
-2.33860738794346e-05
-2.48688901567476e-05
-1.6488840662706e-05
-3.14927209532748e-05
-3.96114508246414e-05
-1.85236405548991e-05
-1.71524142759712e-05
-2.14292498900689e-05
-1.59669930575211e-05
-1.99870678366857e-05
6.05561831733349e-06
-1.75634699287818e-05
-6.26171345995129e-06
-1.47600391571669e-05
-2.11836269968768e-05
-1.65315718398398e-05
-1.47658319443867e-05
-1.1733298487628e-05
-2.20618737583685e-05
-5.96704348128045e-06
-1.1376401323877e-05
-1.36991562366811e-05
-2.22632764313508e-05
-1.60151711388013e-05
-3.20056272634584e-05
-2.50538939221712e-05
-2.05959078743333e-05
-3.22983127200607e-05
-2.40400062456295e-05
-2.45704268543605e-05
-2.85055426728428e-05
-2.75228402491586e-06
-1.54329895577897e-05
-2.07064054396189e-05
-2.35816457195386e-05
-4.43842001890095e-05
-7.16645438002755e-06
-2.71295202231177e-05
-1.90766366648519e-05
-1.68118872601033e-05
-1.56863900179103e-05
-2.93935681256501e-05
-2.92923121507469e-05
-1.65481922794635e-05
-2.18057480554085e-05
-1.37697680060812e-05
-1.385026455896e-05
-1.79754232056784e-05
-5.70457324007054e-06
-1.84908132582246e-05
-2.30613810211022e-05
-4.61297898195905e-06
-1.12537056705057e-06
-1.9067856184187e-05
7.61262678078705e-06
-1.82331710163698e-05
-2.61333624589515e-05
-8.18737656150749e-06
-1.63465214365158e-05
-2.36089947673392e-05
-1.08437774961353e-05
-1.36242997214585e-05
-2.1523651671977e-05
-1.17045952054169e-05
-1.11159744441258e-05
-3.15517036272379e-05
-2.15816207895562e-05
-6.92069706753814e-06
-2.49481936144478e-05
-3.19632600751499e-05
-6.69470314746277e-06
-2.08696690640755e-05
-4.35776838610895e-05
-1.45816255590601e-05
-2.54649399267331e-05
-4.99844106123848e-06
-2.06035665021885e-05
-2.85411006485549e-05
-3.05108370217015e-05
-2.26874219865476e-05
-1.20505920077982e-05
-3.50205412803909e-06
-2.9668049461451e-05
-8.20247409309681e-06
-9.10574925114934e-06
-1.14448492565647e-05
9.67344975196252e-06
-2.51616843266591e-05
-5.86872989604282e-06
-2.53814911517405e-05
-7.04507554870167e-06
-1.83293414472192e-05
-1.45725242761914e-05
-1.85780540016179e-05
-1.11728608007089e-05
-3.10630590077668e-05
-3.57063368723461e-05
-3.77367501717964e-05
4.02048104003549e-07
-1.4662255010705e-05
-2.07614338335269e-05
-7.08204136121868e-06
-1.00580576101628e-05
-2.518623955501e-05
-1.27621575452009e-05
-1.17916588229503e-05
-1.60384441460132e-05
-2.87102907057473e-05
-3.23787239050355e-05
-2.43023564992418e-05
-1.89609311891976e-06
-1.85041480651582e-05
-1.39613492754822e-05
-2.41123714467602e-05
-1.97007077445745e-06
-1.49862907229124e-05
-3.17490978501421e-05
-1.21937493372951e-05
-6.92988846289598e-06
-2.0777166134982e-05
-1.23629164363174e-05
-3.2520743427128e-05
-3.73198954581448e-05
-7.32713547696569e-06
-1.07021712263656e-05
-1.8675462456938e-05
-2.47196248256887e-05
-1.63779177643825e-05
-7.64284517141309e-06
-2.13540767584082e-05
-3.41451916343959e-08
-2.01763353276286e-05
-2.33898999756511e-05
-1.68432092022254e-05
-2.31656899294471e-05
-2.81133702209569e-06
-1.31677404606994e-05
-1.94387067843493e-05
-1.14845903109609e-05
-1.88616673929564e-05
-1.16417749971874e-05
1.61154770384196e-05
2.49585998898993e-05
-1.4050942941807e-05
-2.11645914394224e-05
-6.26819595704743e-06
3.24634875610333e-07
-2.52005291931115e-06
-1.77390393520964e-05
-1.06165113364934e-05
-2.79598692715817e-05
-9.2257386030469e-06
-1.87429439374133e-05
-2.4146677337223e-05
1.79043818070573e-06
-1.21250909315452e-05
-2.26763137029007e-05
-2.71145026553138e-05
-2.76695702966241e-05
-2.48828895790454e-05
-1.44867888867365e-05
2.28371954417505e-06
-2.44381552018772e-05
-1.97687981552306e-05
-2.72133759302694e-05
-2.30339318711274e-05
-2.64802201188971e-05
-1.34366960407696e-05
-1.22695689153193e-05
-2.69549027809473e-05
-8.6566097421643e-06
-2.09062475720333e-05
-2.23893086717022e-05
-2.71507615659373e-05
-1.20791472426891e-05
-9.03749325118107e-06
-2.46697090612547e-05
-1.98175118775823e-05
-3.3574013724616e-05
-1.43285690075547e-05
-2.4604670241866e-05
-3.48962750875549e-05
-2.67715360523375e-05
-2.88611018418176e-05
-9.35230157498983e-06
-2.27476982199775e-05
-6.79549713488394e-06
-1.7666568043999e-05
-1.6116935058885e-06
-1.41357028652771e-05
-2.16797232219196e-05
-1.31631272711403e-05
-4.27776520148878e-06
-7.02858681520873e-06
-2.7064867045013e-05
-2.8266062974689e-05
-1.09805012226956e-05
-2.27059283295924e-05
-7.12994076063906e-06
-2.772991236292e-05
-2.03902687903439e-05
-1.33710421269081e-05
-4.34913425163043e-06
-3.02322237507143e-05
-8.84957185229342e-06
-9.7781557466446e-06
-1.84109231877261e-05
-1.08557653160896e-05
-6.82004171454961e-06
-2.29023519397222e-05
-3.14406880706922e-05
-1.2300421269534e-05
-2.9253896954191e-05
-1.67538289657559e-05
-3.35184394413292e-05
-8.24252530351501e-06
-1.82512610909339e-05
-2.09954783190285e-05
-1.66483879765133e-05
-1.76525338684395e-05
-1.14473181675133e-05
-1.43853195712654e-05
-2.48213075466891e-06
-1.92512648574045e-05
-1.51520584144704e-05
-1.17855614830304e-05
-7.76900706664053e-06
-1.11909335731203e-05
-9.49279593484568e-06
-1.38587154151987e-05
-2.12531868170782e-05
-2.0273775968055e-05
-2.95068407433921e-05
-2.23788650174004e-05
-2.19804371725215e-05
-1.13654189189337e-05
-3.1918374273071e-05
-1.94669528079078e-05
-3.03553787021732e-05
-2.33063998803658e-05
1.50524321998846e-06
-3.24770497090174e-06
-7.23614396795091e-06
-1.74819740553648e-05
-1.31506121224521e-05
-1.85784953164493e-05
-2.14789098155799e-05
-1.77160611639971e-05
-3.86519273515663e-05
-2.46419706067561e-05
-2.92494692248791e-05
-2.08572371905862e-05
-2.51421483182847e-05
-2.32891463758996e-05
-3.0808720760527e-05
-7.31527958451081e-06
5.35225069952936e-06
-1.44349118413797e-05
-2.85629842047573e-05
5.26671440597903e-07
-8.89420942035989e-06
-3.00141397682114e-05
-4.34112778095412e-05
-9.3843849383044e-06
-3.12142627859405e-05
-2.93854590694042e-05
-1.69038026991482e-05
-1.88692188614404e-05
-7.44814358428536e-06
-2.13494851475343e-05
-3.31092133735492e-05
-4.04828212186841e-05
-1.08917453325414e-05
-2.88590758255551e-05
-3.34972566974771e-05
-1.52544924837444e-05
-1.70494118588661e-05
-1.53134460435218e-05
-1.99737803131567e-05
-3.35312760739434e-06
-3.33447451262568e-05
-1.18825903576399e-05
1.91319789858551e-06
-5.7938780264068e-06
-1.94999066055608e-05
-9.73326104123759e-06
-1.76418542463046e-05
-5.14790625765326e-07
-9.4867875262984e-06
-2.2900706179097e-05
-4.17397266526604e-05
-9.62442902428634e-06
-1.97150444908139e-05
-2.62161165438478e-05
-1.91011302580541e-05
-2.18247703229989e-05
-2.77363196692632e-05
-6.71278020793685e-06
-1.27633367448816e-05
-7.37360346501337e-06
-1.82300336489167e-05
-1.28381442941557e-05
-4.27977463960663e-06
1.27579947828283e-05
-6.6472191186821e-06
-1.69129790613516e-06
-1.01323632866819e-05
-2.52972318799799e-05
-1.93567334966997e-05
-1.45797093827488e-05
-1.30881504148303e-05
-3.76444343294344e-06
-1.06292308878246e-05
-2.24486651912116e-05
-1.48047492886495e-06
-2.5700356492496e-05
-3.48813134514104e-05
-3.35586944811981e-05
-2.49049980459684e-05
-1.19308676423922e-05
-1.37609732556095e-05
-2.41690922249718e-05
-1.55479777017275e-05
-1.85115432702728e-05
-1.85470457010877e-05
-2.68392841240401e-06
8.90898955014009e-06
1.8626581699537e-06
-1.25561187605141e-05
-1.22088876196979e-05
-1.71060723956066e-06
-1.47502249980605e-05
-1.04878749698868e-05
-2.22186001450099e-05
-5.93545011555754e-06
-2.92882578088992e-05
2.3839746792252e-06
-2.38893841880901e-05
-1.32604605641223e-05
-1.54677950198914e-05
-1.6847481072585e-05
3.26895557066643e-06
-1.40837372310545e-05
-1.69119967597066e-05
-1.71861152159843e-05
-1.51154335324405e-05
-1.4435180300719e-05
-3.04030030037043e-05
-2.4476673313865e-05
-2.44992044585904e-05
-1.53285691647691e-05
-1.93284639308165e-05
-2.14825120621512e-05
-2.24593242754156e-05
-2.28073883553462e-05
-2.32743658735571e-05
-1.25650729922334e-05
-2.99016758532161e-05
-1.80006999368352e-05
-1.85118992471893e-05
-4.7140872259938e-06
-5.1965591812797e-06
-7.18152284105787e-06
-2.67947993628751e-05
-2.25541968776791e-05
-1.37531178896529e-05
-1.79682535846448e-05
-2.24505971196602e-05
-2.37284887285826e-05
-2.75702795992381e-05
-1.9511757609754e-05
-1.35890831659044e-05
-9.70785621903144e-06
-9.75901790637232e-06
-9.6684238064115e-06
-1.2048634497217e-05
-1.09871451332808e-05
-9.73830488358327e-06
-3.26214776326677e-05
-2.07412477240581e-05
4.20394506079707e-06
1.20117161295152e-05
-1.12505199482733e-05
4.97441531604753e-06
-1.73951621920405e-05
-2.84533766420975e-06
-1.68523378837388e-05
-3.94084458796356e-06
-1.4940575100617e-05
-9.40340552110254e-06
-1.79259359031095e-06
-1.50699998434079e-05
-1.39176170961968e-05
-2.18544758579992e-05
-2.64012394383272e-05
-1.29389583221803e-05
-6.61265074090416e-06
-8.07007422150898e-06
-7.92115693530087e-06
-2.12612915030174e-05
-8.97582619374207e-06
3.50467416653653e-06
-2.11998396162978e-05
-2.95250946259652e-05
-2.6629096421183e-05
-1.58956838230107e-05
-6.04517911044811e-06
-1.61999682511411e-05
-1.52483293291661e-05
-1.04478302068828e-06
-7.60720874937039e-06
-2.97805617122011e-05
-2.67478232944964e-05
-2.57861826410557e-05
-3.79582063310565e-05
-2.62533876353547e-05
-1.76495067374513e-05
-2.80837279701707e-05
-1.79385679388436e-05
-1.61148894011535e-05
-1.84204811824677e-05
-2.48677367732706e-05
-2.13656712978568e-05
-1.42355889645715e-05
-1.22448792346268e-05
-2.37380869977183e-05
-3.1473800860109e-05
-7.30288886666005e-06
-1.50244086772391e-05
-1.8737547013103e-05
-1.95480606883918e-05
-6.67369448881936e-06
-2.1625191307682e-05
-2.14503362313332e-05
-2.16519899123073e-05
-9.07892910613071e-06
-2.73296179365747e-05
-1.92868735376273e-05
-2.51641526398921e-05
-1.6338793281866e-05
-3.53208477893455e-05
-1.72403781415243e-05
-1.3861714996932e-05
-1.11481189121647e-05
-3.75752579050452e-05
-9.37447705385407e-06
-9.85702484287837e-06
-1.35067717472452e-05
-2.91571144701287e-07
-2.3264911523135e-05
-9.31215153352638e-06
-4.06452043068677e-05
-4.5946227642261e-06
-3.15292400818491e-05
1.90824773600507e-06
-1.23339861764618e-05
-1.87333424027505e-05
-2.22997723977337e-05
-1.679802267596e-05
-5.42443521914184e-06
-1.09528392949311e-05
-3.17255273582071e-05
-2.34666762620002e-05
-5.71588623536149e-07
-2.62194845238315e-06
-2.69307510064926e-05
-1.85243230136456e-05
-8.44402063905802e-06
-1.94967213601195e-05
-2.06586135695258e-05
-5.49724736059608e-06
-1.03570890471223e-05
-2.57231123202062e-05
-3.46884460607429e-07
-7.09895489008742e-06
-1.83496729688777e-05
-2.76985280574237e-06
-5.28401450620137e-06
-3.07667211571015e-05
-1.10969101806624e-05
-1.4591387400638e-05
-2.23788054756539e-05
-3.69784286171196e-05
-3.23027319134582e-05
-1.50301982700635e-05
-2.36350699226984e-05
-1.44238033909348e-05
-1.98514101797681e-05
-8.36852621912591e-06
-2.22002034514667e-05
-7.97605641807058e-06
-2.22084639597219e-05
-2.09427641272158e-05
-1.52917042030905e-05
-1.95122597850744e-05
-2.3996414387003e-05
-6.96203967141072e-06
-2.32217055207175e-05
-2.86940554858497e-05
-3.27727139382219e-05
-2.47519207444173e-05
-4.43233344799451e-05
-2.28383899406783e-05
-1.03028979257605e-05
-1.91835811570403e-05
-1.9383304132389e-05
-1.74945308043114e-05
-2.07055246848008e-05
-4.29972134472509e-05
-2.50788317023276e-05
-4.29907786305095e-05
-3.09016334742561e-05
-1.38498704615406e-05
9.84532265912835e-06
-1.65036206624687e-05
-2.85225691258733e-05
-2.76968660986615e-05
-2.46421782927048e-05
-1.82329443029822e-06
-9.28365618436591e-06
-2.53418458785798e-05
-2.55809276056731e-05
-8.72107777593991e-06
-1.19625374676943e-05
-1.75503672711456e-06
-5.28542546714284e-06
-3.63812456013952e-06
-2.34858587520018e-05
-1.52515140155314e-05
-1.62400366935165e-05
-1.60097558090319e-05
-1.45853165771496e-05
-1.20330919359068e-06
-1.83336088499157e-05
-3.43337168372117e-05
-1.70664123112147e-05
-1.65485186163901e-05
-1.86482506355796e-05
-1.36070280297403e-05
-1.03710224475698e-05
-1.88966054656858e-05
-1.75066538015587e-05
-6.28530909950705e-06
-1.00612477151245e-05
-2.1778515185235e-05
-4.4596791450192e-06
-5.85189729832774e-06
-1.42757263946902e-05
1.78835009521424e-07
-7.61187813816455e-06
-2.8867950478603e-05
-7.39630576854508e-06
-5.56881408084551e-06
-3.23532410057338e-05
-2.13608642678981e-05
-1.8059981347596e-05
-6.0802890106345e-07
-1.31499324594671e-05
-1.92825687733343e-05
-5.35467984885318e-06
-8.56036436999008e-06
-1.02572185888182e-05
-2.48489825193901e-05
-1.81079925243816e-05
-2.73727424216754e-05
-2.14976864012874e-05
-2.71514397304999e-05
3.98068168181677e-06
-1.5786787428515e-05
-1.70868402633958e-06
-1.09422057214008e-05
-7.53915497044298e-06
-9.67732468845987e-06
-3.3756607657559e-05
-2.61504915401944e-05
6.51012439706283e-06
-1.54313029251153e-05
-1.19328162024868e-05
-1.70133285974108e-05
-3.5256928366497e-05
-1.54348817559177e-05
-6.86010991952722e-06
-3.19502800940391e-05
-2.4798091713402e-05
-1.21500787794171e-05
-1.65354034155126e-05
-2.63187337314155e-05
-2.1102634646148e-05
-2.1138773233939e-05
-2.05075666461852e-05
-3.68009517205923e-05
-2.15717149968108e-05
-1.34379379795273e-05
-1.79950729326163e-05
-1.8805980724043e-05
-9.54290543254445e-07
-2.3512604435108e-05
4.49049384833112e-08
-1.02365131406682e-05
-1.32597119615937e-05
-2.90441240291844e-05
-8.81539893606471e-06
-2.15272814889029e-05
-1.98346807617616e-05
-1.95342642262433e-05
-1.55735169709693e-05
-2.92041645002176e-05
-2.35158167453876e-05
9.51730385105232e-07
-1.57085072333359e-05
-5.33998339796117e-06
-1.24730215675031e-05
-2.1861118707636e-06
-7.83333741120659e-06
-1.94803978524911e-06
6.20511402631586e-06
-1.52480421511505e-05
-1.55996454111489e-05
-6.56436304962961e-06
-1.1770478725572e-05
-2.2400565194722e-06
-1.04731404789645e-05
-1.00744621999793e-05
-2.72412367153874e-05
-5.58230836142735e-06
-2.0216375370562e-05
-3.54633322419576e-05
4.68085048731031e-07
-1.96273211493785e-05
-1.27988413224187e-05
-3.41312648740008e-05
-2.21391219341573e-05
-1.18966511866984e-05
-1.39525295483453e-05
-3.24909697932945e-05
-1.67876240613856e-05
-1.45760977849338e-05
-2.45557351023444e-06
-1.74038945751759e-05
-2.83970104137696e-06
-5.42360947679664e-06
1.37887172371873e-05
-1.54433032224825e-06
-7.07196445340193e-07
-1.23449194320389e-05
-1.63249243514572e-05
-7.17754639199394e-06
3.87839325435878e-06
-4.57639969328782e-06
-3.33208036008935e-05
-1.45203580112766e-05
-2.2203952729268e-05
-1.18377441812604e-05
-2.22453567965022e-05
-2.43273709608169e-05
-1.26204279043862e-05
-2.18482313748925e-05
-2.03149560480154e-05
-4.68899213561502e-05
-3.17582101733478e-05
-2.78094245370236e-05
-2.5375330049906e-05
-2.20542110413677e-05
-2.06418106787026e-05
-1.31099624564049e-05
-1.45667268069633e-05
-2.62359251422734e-05
-7.83415166368442e-06
-1.09986113673226e-05
-1.33903286692502e-05
-2.19875088347044e-06
-1.81826467387251e-05
-1.41843361532524e-05
-4.8557043552646e-06
-8.91398982371218e-06
-2.0610054079969e-05
-2.21556014220914e-05
-1.81359344049659e-05
-3.90645408262859e-05
-1.39817416171927e-05
-2.18266215355723e-05
-1.338301681583e-05
-2.11209903150818e-05
-1.65820635143256e-05
-2.3793485958788e-05
2.374866855526e-06
-2.59404565529392e-05
-2.17067445936906e-05
-2.20873587134264e-05
-1.94681969722943e-05
-6.13632104951046e-06
-2.6894933402998e-05
-2.31874097268281e-05
-1.81036616376209e-05
-2.47175446039571e-06
-1.13444188308596e-05
-1.88293994679295e-05
-2.12475284302598e-05
-2.53738019914766e-05
-3.01346170129893e-05
-1.97025607813592e-05
-1.69417970060923e-05
-1.26353218480711e-05
3.18576284530052e-06
-1.5161258498974e-05
-4.19507457966866e-06
-1.05393662694322e-05
-9.99256081473244e-06
-4.93660604990829e-06
-5.96706462844312e-06
-1.29596424551405e-05
-1.40000396361345e-05
-9.43697715188229e-06
-2.62581932693417e-05
-5.13312810286907e-06
-8.76902267588803e-06
-9.61465922593281e-06
-2.62177811792873e-05
2.99653333763744e-07
-1.42301387344906e-05
-1.23173786631787e-05
-2.23520579450976e-05
-3.08846042624953e-05
-2.93819378539035e-05
-1.69530913287938e-05
-1.51542287380172e-05
-1.65771110267182e-05
-6.81825686194206e-06
-1.03265379195766e-05
-5.75337591172705e-06
-1.48367764698153e-06
-1.79708407836754e-05
-1.61764334346045e-05
-3.32368290175207e-05
-9.90770509250957e-06
-3.0722828079973e-05
-1.12679569682239e-05
-4.76728581657978e-05
-3.92029060143584e-05
4.06773069920691e-07
-1.80989779401506e-05
-3.65179272635985e-05
-3.09765714485267e-05
-2.45557187850417e-05
-1.79540830870204e-05
-1.43550340645466e-05
-3.4109724477611e-05
-2.28240751993318e-05
-4.85782258922094e-06
-3.80198162801799e-05
-1.30198411999027e-05
-2.17814088299169e-05
-1.79282764127519e-05
-2.56958765012039e-05
-1.40543378327414e-05
-1.54135828560441e-05
-1.51571502911043e-05
-2.71159309134306e-05
-2.1160332845178e-05
-3.28704189997202e-05
-9.09136212353506e-06
-2.11741351169372e-05
-6.91812100687753e-06
-3.41772031971362e-05
-1.53414043421014e-05
-9.08693363684734e-06
-1.47325105125462e-06
-3.08668964298668e-05
-1.71440595484117e-06
-1.39754353379657e-06
-1.33329732598336e-05
-1.9796651837466e-05
-1.15632220861347e-05
-1.41511878747287e-05
-7.06029180989514e-06
-7.32892097403298e-06
-2.24162626622506e-05
-5.28718112359588e-06
-5.15816727150426e-06
-1.00874993856008e-05
2.3657644518393e-06
-5.58388830307038e-06
-1.96181030661822e-05
-2.96671220167445e-05
-2.14364887975438e-05
-1.70221823657983e-05
-5.89903091638469e-06
2.21520786909032e-07
-9.44118503741125e-06
-1.80593201848939e-05
-1.02492188023592e-05
-2.56098567226566e-05
-1.16986578379661e-05
-2.55330869362447e-05
-1.90971295158233e-05
-2.22036124022879e-05
-1.45108266331453e-05
-1.12228387035652e-05
-3.67935082573474e-05
-1.9501081344415e-05
-1.96673372891643e-05
-3.61041119250541e-06
-3.12234420194738e-05
-1.31153086788969e-05
-6.11468638460222e-06
-1.26870208771967e-05
-1.42719313359244e-06
4.8341174447065e-06
-3.00052633675389e-05
-1.28951808633699e-05
-5.19499101880755e-06
-2.16741963099519e-05
-2.56483995673831e-05
-8.08216104025259e-06
-1.74093806937714e-05
-1.51596040496026e-05
-2.51776863981277e-05
-3.59950415786995e-05
-2.23359981293313e-05
-1.93831960613162e-05
-2.3116011080353e-05
-3.29835199468103e-05
-4.59223820880287e-05
-2.43257095730503e-05
-8.13053108774877e-06
-1.55933336788055e-05
-3.10339635395178e-05
-2.55253565068084e-05
-1.19018667774603e-05
-2.81977717474131e-05
1.56028080327752e-06
-2.69358791862667e-05
-1.13840588782077e-05
-8.06041995824025e-06
-2.97310421867982e-05
-1.75610312104081e-05
-4.73522836514351e-05
-3.04960173491419e-05
-3.19342674614571e-06
-1.14803900493985e-05
-2.15757005414622e-05
-1.09671209382387e-05
-8.91608232147308e-06
-4.18101068967782e-05
-2.11730842722665e-05
-1.00756689066605e-05
-6.27804867345966e-06
-3.99405538561874e-06
-2.05220128456813e-06
-3.14261843976269e-05
-8.53690080572527e-06
-1.00231941132809e-05
-4.38371951978492e-05
-1.39610882205188e-05
-2.32810524254956e-05
-2.67065010896764e-05
-1.37280006655724e-05
-1.01857067271236e-05
-6.15076217700216e-06
-1.21242964175578e-05
-1.80201816705169e-05
-6.59614513918938e-06
-1.05999072874731e-05
-1.75334404915541e-05
-1.8798642955555e-05
-1.73605304994461e-05
-1.45150582695042e-05
-8.10508338508282e-06
-7.64370913170107e-06
-2.08618923757169e-05
-2.28550611154395e-05
1.88034672784307e-06
5.42078426512669e-06
-9.56556052748584e-06
-1.67206844491248e-05
-6.76495617817013e-06
-4.19473824114743e-06
-2.3264578337848e-05
-3.67026018454008e-06
-2.39365080507963e-05
-4.40884056297916e-06
-9.53998471582187e-06
-1.27004031080341e-05
-2.58782901723136e-05
2.29083001989229e-06
-3.65516504633624e-05
-1.10762147360558e-05
-2.72148301626079e-05
-3.13873011232233e-05
-2.70622583492612e-05
-3.58527123183056e-05
-1.91803931542889e-05
-1.64286910730923e-05
-1.20189896416123e-07
-2.17493604362125e-05
-3.45713644447566e-05
-1.86303852716771e-05
-2.48217831338275e-05
-8.54657006762994e-06
-1.42978844159075e-05
-1.00968614997266e-05
-2.57433617485001e-05
-1.64846144190965e-05
-3.78754870400668e-05
-1.49222544662096e-05
-1.16993740825358e-05
-1.88132453369762e-05
-4.41755954091531e-05
2.77544880324151e-06
-1.93893085393045e-05
-3.51414647170464e-05
-3.19566294420202e-05
-1.95997406194066e-05
-2.30968754447104e-05
-4.62834846389737e-06
-2.89130026778277e-05
-2.64343320043939e-05
-1.23875726676865e-05
-1.97489052452783e-05
-1.85363927464202e-05
-2.44587472841777e-05
-6.63711551308619e-06
-3.51282813716332e-05
-1.7628571211335e-05
-1.2432759798907e-05
-3.01405063217564e-05
-2.5176143513263e-05
-2.19594653371233e-05
1.0100911959673e-05
-1.59528951060038e-05
-1.19627836519167e-05
-2.52653530499775e-05
-9.81768391123002e-06
-1.07721475595032e-05
-1.48086779045013e-05
-9.55243558372327e-06
2.6939994960564e-07
-6.6241551624348e-06
-8.41411500463911e-06
-1.83611960156512e-06
-3.48953836437696e-06
-1.21368102526138e-05
1.76708088810874e-06
-8.03694718613782e-06
-2.82144352445087e-05
2.11176145819118e-06
7.8418496271468e-06
-1.32110179803584e-05
-2.01397205397836e-05
-4.22512129672982e-06
1.11739243276513e-05
-2.48753709834784e-05
4.97122805152715e-06
-1.00737623370561e-05
-9.02426020830327e-06
-2.13192260295461e-05
-2.36613812822531e-05
-2.12735617957237e-05
-3.4104605513789e-05
-2.21116268800745e-06
-2.66450318928108e-05
-1.63595379134124e-05
-3.94819760390293e-05
-1.86693138427081e-05
-5.00697377844448e-06
-1.82019927429306e-05
-4.53102256854606e-06
-3.62908944985202e-05
-2.27327406908692e-05
-2.01759460112161e-05
-1.47876015321542e-06
-3.17506992389421e-05
-2.15786914494194e-05
-2.01921419318507e-05
-2.58310286478666e-05
-1.09495118298247e-05
-8.11417778563935e-06
-7.19186540097656e-06
3.53235658614474e-07
-1.7419419188382e-05
-2.30205895912731e-05
-1.74502704078365e-05
-3.30291718582343e-05
-3.72421249942293e-05
-4.14756944784134e-05
-3.08380634699607e-05
-1.59962950342318e-05
-3.25720394983189e-05
-8.19249561620952e-06
-1.59352203026758e-05
-2.10040584146741e-05
-2.25059914757309e-05
-2.06012712807899e-05
-2.62857085487891e-05
-2.81961389761672e-05
-2.519197229778e-05
-3.33552394361208e-05
-9.78937234308123e-06
-1.49689887761067e-05
-1.5229674828093e-05
-2.42843464728189e-05
-3.18101017405697e-05
-2.04510448591471e-05
-1.73845660358115e-05
-3.4041582108479e-05
-3.48342965716056e-06
-7.03455129829127e-06
-7.1133631618376e-06
-1.26154877756656e-05
-2.17008651181486e-05
-3.62211976935245e-05
-6.55243789128144e-06
-2.16197494494645e-05
-2.82468549519698e-05
-6.87322692814192e-06
-3.61236233788057e-06
-3.40539428219252e-05
-2.08427499585751e-05
-6.51143461001476e-06
1.82369303945565e-05
-1.41353724679661e-05
-2.6423472649484e-05
2.41920818924224e-06
5.97998604272835e-07
3.07960608078808e-07
-1.45025335098089e-05
-1.62508380603976e-05
-8.3413723643053e-06
-9.99727135032749e-06
-6.22913707350188e-06
-7.86201511317268e-06
-1.79791805672633e-06
-2.03892150313558e-05
-2.7385660672054e-05
5.33348355108505e-06
-9.26709347689227e-06
-3.50378456883056e-06
-1.03228256493996e-05
-2.68759061008729e-05
-1.94753170815234e-05
3.0486274488614e-06
8.50107795738608e-06
-2.65436366095153e-05
-2.01017940148791e-05
-1.90657292095331e-05
-1.83439560716021e-05
-1.61162109542472e-05
-1.36038067104295e-05
-1.60861407037089e-05
-2.25648717362199e-05
3.57911608140996e-07
-4.57876820726268e-06
-2.15956034377768e-05
-4.99336374641602e-06
-4.0893469858968e-06
-5.22591073389319e-06
-2.17545003473981e-05
-1.23856787835194e-05
-2.18594818751795e-05
-1.10462920035131e-05
-2.61959598544356e-05
-1.71195513816944e-05
-2.06693021457323e-05
-9.06003667814436e-06
-1.49667901316408e-05
-3.4981885218621e-05
-8.72658757956789e-06
-1.76390220515232e-05
-1.49634732449555e-05
-1.94766522955917e-05
-2.21652386691176e-05
-3.37452706086455e-06
-2.17300140609125e-05
-3.10450881203806e-05
-9.10644708040696e-06
-2.44304925255143e-05
-1.11042970790191e-05
-1.65956428359789e-05
-1.98333852404175e-05
-1.47646913756848e-05
-1.88349409403997e-05
7.12864365640738e-06
-1.35681987259888e-06
-4.36105257117707e-05
-1.78032736264898e-05
-7.90215725838201e-06
-2.50725957793095e-05
-3.87147923974299e-06
-2.07069556489729e-05
-2.5956765193695e-05
-1.61010872714183e-05
-2.78551719517532e-06
-1.55462018676826e-05
2.65041557974071e-06
3.83616860223479e-06
-3.24551534674445e-05
-1.00425192712401e-05
3.74002845326631e-06
-7.04529116557249e-06
-5.19801537717955e-06
-1.64155625170806e-05
-1.91331243722871e-05
-3.5159922259841e-06
-2.75666453811769e-05
9.12541658878892e-06
-1.50046336979096e-05
-3.19087443620006e-06
-2.03772144787188e-05
-1.8012401864334e-05
-2.68400398959303e-05
-1.86350001172276e-05
-6.67982591665173e-06
-1.78275122352548e-05
2.06507503219742e-06
-1.40339160945693e-05
-1.62167582731273e-05
-1.59313714945075e-05
-2.38982530295366e-05
-5.9083598070008e-06
-9.24668410696166e-06
-3.01076060419617e-06
-6.04013924072423e-06
-1.01130895621545e-05
-1.66701275488768e-05
6.28288986520232e-06
-2.43842585845156e-05
-6.84415298042732e-06
-3.30178198742299e-05
-3.3671943590141e-05
-8.19299160997417e-06
-1.71951165009818e-05
-4.18649095363691e-05
-2.67019610311601e-05
-3.08118280517543e-05
-3.82515454601829e-05
-1.03451110357096e-05
-5.57039721201989e-06
-2.99016524273936e-05
-2.0221180591669e-05
-2.25691317809414e-05
-8.76666561212238e-06
-2.62824843651903e-05
-2.05223459187546e-05
-1.92454073174763e-05
-1.87322606532124e-05
-1.91013563102191e-05
-6.22133478731085e-06
-2.02580460704152e-05
-3.01981023845363e-05
-3.02206259720903e-05
-1.27769789082856e-05
-5.34070777827757e-05
-4.90315760909161e-05
-1.38176668459122e-05
-1.73139853911296e-05
-2.2990913182952e-05
-2.17351533280727e-05
-1.45422449329614e-05
-2.46332643762068e-05
-2.13155815386176e-05
-3.83251234826295e-05
-3.40098920649853e-06
-1.58762081197401e-05
-1.06538978783975e-05
-1.71392355620851e-05
-1.44719551100511e-06
-1.9710457939665e-05
-2.67951314650227e-05
-4.26279397217975e-05
-2.22770908939039e-05
1.53309961041439e-06
-1.70332852906096e-05
-1.53865057955552e-05
-2.25377099015026e-05
-2.14606346797596e-05
4.46884303309458e-06
-8.75889014952512e-06
-2.85246461721158e-05
-2.28339096172821e-05
-1.04949149124372e-05
-2.35360888015643e-05
-1.50966116632903e-05
-3.19818422006959e-05
-4.24023097073993e-05
-3.48860583547048e-06
-1.5393827244546e-06
-6.8065194590549e-06
-8.58760687254619e-06
-1.65039399950731e-05
1.2984660858055e-06
-3.16237072347427e-05
-1.07167810791592e-05
-1.38525276136622e-05
-1.41026089702253e-05
-2.16105033881617e-05
-1.71485580632804e-05
-6.68555765355753e-06
-5.03566357733164e-07
-3.55589151645541e-05
-4.61396375687783e-06
-1.52255463707743e-05
-3.08591466863765e-05
-2.49093449126493e-05
-2.21396267100915e-05
-1.65065976362731e-05
-1.32889506529267e-05
-2.16503955004911e-05
-2.13784018860073e-05
-2.09372947273278e-05
-4.29652040006359e-06
-1.12522029649061e-05
-2.86883072626211e-05
-3.08112950791848e-05
-2.84141147917288e-05
-1.85609862630682e-05
-3.81850969284031e-05
-2.36229108788372e-05
-7.8352960511107e-06
-1.93666890714596e-05
-1.44123534412639e-05
-2.98260786091034e-05
-4.01753253621406e-05
-4.342564659105e-05
-4.89624724561603e-05
-1.38832178024462e-05
-1.54671979423277e-05
-2.4405238404471e-05
-2.79857573285244e-05
-9.68336112338493e-06
-3.51400200384465e-05
-2.11912777966395e-05
-1.49365040301184e-05
-1.64795647396599e-05
-2.62642879194759e-05
-2.08599168949843e-05
-1.70836689849519e-05
-4.45927060806098e-05
-2.33639320284585e-05
-5.96618597814502e-06
-1.42156923809467e-05
-1.98198022597431e-05
-7.92875245535211e-06
-2.57960756986445e-05
1.60091531663006e-06
-7.28857444686509e-06
-2.42274050693861e-05
-2.23486416031927e-05
-1.33977381001942e-05
-1.56244817247428e-05
-1.44594654340713e-05
-1.46716547875431e-05
-6.20627926229714e-06
-1.33448096587847e-05
-2.28129217436601e-05
-1.869868996121e-05
-4.01560535284048e-06
-3.93643228727125e-05
-3.71912235313357e-05
-1.43923636810203e-05
-1.04880658888009e-06
-1.7404438257148e-05
-7.44551893173029e-06
-7.16867343543242e-06
-2.69610096563767e-05
-3.2347003246696e-06
-1.89792188982721e-06
-9.69646501881059e-06
-3.08289313862628e-05
-7.84419131741929e-06
-2.22731647420045e-05
-8.40128321471746e-06
-3.4400349488202e-06
-1.82510615937569e-05
-1.67956112397883e-05
-1.15574825413483e-05
-2.31552892066142e-05
-3.92527426032518e-05
-2.39888698628956e-05
-1.57748893761177e-05
-1.31217626405152e-05
-3.88402539861744e-06
-2.36243814384285e-05
-4.33990524638961e-06
-1.4968403184703e-05
-1.65494008938239e-06
-1.6798411363956e-05
-2.49520978620758e-05
4.2236972388665e-06
-1.0933071654994e-05
-1.77903844647439e-05
-7.02809628729544e-06
-1.74128798630133e-05
-2.75660546530257e-05
-2.30582021822885e-05
-8.52018718949146e-06
-3.15994337355201e-05
-1.33775150164182e-05
-2.76194570823089e-06
-1.81725943789575e-05
-1.39929495097335e-05
-2.00431308188041e-05
-1.00715941200431e-05
-2.41101451760268e-05
6.53061249466771e-06
-1.77667553003499e-05
-7.59868083800381e-06
-2.84670814379047e-05
-2.997130164429e-05
-3.29727813954625e-05
-1.65635813409158e-05
-5.31416892189223e-06
-3.08274003131879e-05
-1.46077567571069e-05
-1.83770073679537e-06
-1.57487568305899e-05
-3.25365642773288e-05
-1.61831163591674e-05
-1.66422971860744e-05
-1.61472917374019e-05
-2.21737089765496e-05
-2.29160572991331e-05
-2.25678617689025e-05
3.60828034428902e-06
-2.02543516701613e-05
-4.08174847776588e-06
1.49847407666144e-07
-1.39607973851019e-05
-1.12604608859808e-06
-2.46626707571682e-05
-3.78742145518355e-06
-1.61290651160856e-05
-2.41539217299634e-05
-1.3377198033342e-05
-3.40613994612368e-05
-1.57596707234258e-05
-2.26001403390864e-05
5.20600461073095e-06
-1.41541320717064e-05
2.18542143527412e-06
-1.19494485137736e-05
-1.66657084415743e-05
-2.93495906034103e-06
-8.43028063556949e-06
1.37623217081621e-05
-1.70606969818219e-05
-5.56892987578426e-06
-6.12365553499342e-06
4.88839198590103e-06
-1.61692218371659e-05
-1.21720282548025e-05
-1.68279338215252e-05
6.00496356516428e-08
5.33265700209975e-09
-2.1999984752232e-05
-2.0311252085246e-05
-2.51890352414048e-05
-6.66238088952843e-06
-1.76160238026433e-05
-8.04524376528938e-06
-3.42872527790395e-05
-1.51997395492963e-05
-9.98586145197111e-06
-1.67727659870341e-05
-2.5803528314409e-05
-3.83479231703108e-05
-2.5145564462774e-05
-7.77064457513083e-06
-1.82080152954977e-05
-3.19868439035056e-05
-3.1680133118843e-05
-2.16320323811772e-05
-7.55272991173341e-06
-2.06578174400327e-05
-3.66473579717534e-05
-2.47376357335217e-05
-1.95140077275047e-05
-2.2218041084405e-05
-9.13872767250711e-06
7.83095069001642e-06
-3.6556363969693e-05
-2.87758342237731e-05
-1.7394918314672e-05
-1.85158322668355e-05
-1.55104959495847e-05
-1.99332207624834e-05
3.50191034082988e-06
-1.17702798229971e-05
-2.50672188661446e-05
-8.37262169651834e-06
-2.53245390748372e-05
-2.44252906731525e-05
-2.71764804364461e-05
-4.40092413180704e-05
-3.11243322237451e-05
-3.29156647706607e-05
-4.09451198885053e-07
-3.38291828714595e-05
-2.30264760680437e-05
-2.84305047367077e-05
-1.56379457908522e-05
-3.91532264125395e-06
-2.01283257013151e-05
8.32286803129007e-06
-1.32793467873486e-05
-2.95999159252395e-06
-1.63025203722767e-05
-2.21620096593531e-05
-2.14467124455151e-05
-1.32147905635269e-05
-4.50510628096615e-06
-2.2975286843136e-05
-2.52952766435683e-05
-3.39972730626051e-05
-5.74362073848003e-06
-2.72934750831926e-05
-1.49473248545083e-05
-2.3711042473617e-05
-2.15184732673113e-05
-1.31503458033938e-05
5.76993706122176e-06
-2.09817082818648e-05
4.2017009469702e-06
-6.45256287179714e-06
-2.12274936035267e-05
-2.32214623298904e-05
-9.51187241843658e-06
-2.71040421287156e-05
-1.35853136288194e-05
-2.35526678405581e-06
-1.07044716372772e-05
-7.98570988671368e-06
6.85761799232416e-06
-1.15659521234307e-05
-1.05072624667665e-05
6.13659899348531e-06
-1.00259072788384e-05
-1.19074221919221e-05
-1.53172150450604e-05
-6.32071127532878e-06
-7.9203136583003e-06
-1.50767280286442e-05
-2.97480363033141e-05
-1.31652363744797e-05
-3.11704679213454e-05
-1.26116034079653e-05
-1.0880163670104e-05
-2.52753689461871e-05
-1.8620095527896e-05
-2.35862872141587e-05
-2.61986935763793e-05
-2.54567523643219e-05
-1.82712786000113e-05
-1.79454274581032e-05
1.65814285070925e-06
-3.10247005363196e-05
-1.56945812961829e-05
-2.19361468885599e-05
-2.13186988824898e-05
-1.25217017444654e-05
-3.82365436245986e-06
-2.65857663450731e-05
-1.82344377591013e-05
-3.57400344056482e-05
-1.46943335214764e-05
-1.43693045392543e-05
5.79429770468267e-06
-2.10992581123789e-05
-2.4764764581683e-05
-1.60063746410869e-05
-2.30420067791349e-05
-1.2086037578044e-05
-2.10359370184214e-05
-3.63362598818833e-05
-1.98467773557589e-05
-1.05835979286892e-05
-2.22478104712664e-05
-3.74851539157082e-05
-2.23006716658076e-05
-1.11547786496654e-06
-1.12138354068914e-05
-3.26966915443282e-05
-2.9542346474964e-05
-2.87829429693261e-05
-3.16996155860525e-05
-1.12004362237885e-05
-2.06670624031974e-05
-2.40375593876352e-05
-1.02369972903999e-05
-2.88436447566826e-05
-1.22431791137929e-05
-3.36586883588779e-05
-6.78617631335543e-06
-2.15506889446325e-05
-2.6283595682609e-05
-6.42794040390197e-06
-1.29490112580144e-05
-1.35108726733897e-05
-2.033623456388e-05
-4.36756666885661e-06
-1.33452464710637e-05
-1.30982784814495e-05
-1.30025600914529e-06
-4.96324536002e-06
-1.72923669833031e-05
-1.83094222828571e-05
-1.01870725914181e-05
-1.66967362824832e-05
-6.96236914928021e-06
-1.37036899177939e-05
-1.64571534221322e-05
-1.65163313898699e-05
-5.10536869293479e-07
-2.8661252162242e-05
-2.68030684344582e-05
-2.33681566272051e-05
-1.54250447956388e-05
5.23200270376138e-06
-1.63810252556548e-05
-2.57254025833409e-05
-9.45006702735669e-06
-3.55977462802883e-05
-3.12406575004657e-05
-3.91511196428232e-06
-6.87964841121428e-06
-2.01872166973439e-05
-2.4407967806432e-05
-1.7161407865666e-05
-1.67274547679301e-05
-2.31604618607195e-05
-1.91717760625686e-05
-1.85265539221203e-05
-2.35347761540104e-06
-3.03064518772123e-05
-1.30116127914268e-05
-2.65895515309381e-05
-2.23603855471008e-05
-1.88303864238506e-05
-1.26465726785091e-05
-4.27029376191414e-05
-3.83411011258409e-05
-8.44535256949214e-07
-2.23131384248274e-05
-2.22207910303508e-05
-3.38817494672751e-05
-1.09033192401518e-05
-4.36366277546101e-05
-1.96169696061298e-05
-1.59117499912525e-05
-4.13190286959656e-05
-2.2719398123973e-05
-6.25800909031856e-07
-5.24701327677454e-05
-1.50114085702837e-05
-8.34407726882129e-06
-4.43052490402028e-05
-1.34922745801988e-05
-1.31539069746391e-05
-2.50125307423039e-05
-3.02185445366024e-05
-1.32757205934192e-05
-1.48980795568814e-05
-1.39137645758252e-05
-1.28567069585472e-05
-1.11358228380028e-05
-4.50095654848325e-06
-1.10539633045767e-05
-1.54278624413938e-05
-2.51197964661531e-05
-7.79287041528306e-06
-3.21908942049147e-05
-2.70786319098458e-05
-2.62960148269435e-05
-7.78798381708232e-06
-6.88296359706003e-07
-1.87036493266152e-05
-5.57479344037316e-06
-2.68439931832601e-05
-2.26369829936839e-05
-2.444519085824e-06
-3.13542864729636e-06
-2.33139116857034e-05
-1.05088841580991e-05
-3.03401067341517e-05
-2.70175672370108e-05
4.98392647712697e-06
3.56176065302846e-06
6.03024036660927e-07
-1.43090885118607e-05
-2.59432160019842e-05
-1.3290901788276e-06
-2.07790116585108e-05
-7.78581515515567e-06
-1.30975961402277e-05
-3.35423386788019e-05
-1.56931625357985e-05
-1.31910053746746e-05
-1.14973795303653e-05
-6.16885818156241e-06
-3.02546696308085e-05
-1.11912761830648e-05
-8.00486207599687e-06
-2.36566803961591e-05
-2.81295251963115e-05
-1.46598880680763e-05
-1.80166355484244e-06
-1.96471908014735e-05
-2.32826094698062e-05
-1.63660261002732e-05
-1.294309343142e-05
1.73180642355971e-06
-2.11190307518747e-05
-9.8646730261672e-06
-1.66028435259687e-05
-1.37223631638791e-05
-1.78592719638383e-05
-1.90372855372066e-05
-1.38554105078405e-05
-1.94119264378461e-05
-2.42369242079089e-05
-2.22352736046063e-05
-1.05043618924735e-05
-2.13899753292598e-05
-2.10965219709669e-05
-2.76751092195851e-05
-8.36837717360399e-06
-2.05138569736513e-05
-3.87678571884878e-05
-1.39997268935767e-05
-2.87709532476794e-05
-2.77068779553337e-05
-6.57040995719876e-06
-2.83934007205498e-06
-2.50471655673493e-05
-1.97371250608995e-05
-1.28982649317679e-05
-1.52735571894644e-05
-1.05716560701173e-05
-2.33369007871416e-05
-3.86840389799004e-05
-1.17173897325444e-05
-2.93748401431127e-05
-2.7738342862951e-05
-2.62706070339794e-05
-6.27419385353297e-06
-1.54008754311389e-05
-1.19743366911033e-05
-2.41332541776565e-05
-1.14284592050196e-05
-2.76163340385108e-05
-2.05043858576706e-05
-1.47222766186603e-05
-2.63305603967247e-05
-2.01480591422916e-05
-1.84575767950645e-06
-8.68244138281341e-06
-1.78053240206521e-05
-2.11681114618619e-05
-1.41013602379124e-05
-1.60064728317326e-05
-1.91700533754372e-05
-1.15968904296158e-05
-3.47500663365687e-05
-3.01377011014568e-05
-2.04968934244722e-05
-8.84639070008962e-06
-2.32559677547208e-05
-2.86432406608707e-06
-2.74524027199539e-05
6.65132998063557e-06
-2.28838738290964e-05
-9.36399870338046e-06
-2.60843394871134e-05
-1.0328449423259e-05
-1.66817813522678e-05
-1.12010835098676e-05
-6.56650345258608e-06
-6.87113800516802e-06
-1.00692388012661e-05
-2.11340005702661e-05
-2.82579684596014e-05
-1.31835788368879e-05
-2.69851551614767e-05
-3.56789598812339e-05
-2.65341016611884e-05
-2.2251578581061e-07
-8.58080895505623e-06
-1.71022562013496e-05
-2.29937432050413e-05
-3.36558626725216e-06
-6.05108031898971e-06
-2.42533480365579e-05
-1.37225353861343e-05
-2.49562200528793e-05
-5.76202426733224e-06
-1.47473727796484e-05
-1.85052114838958e-05
-1.60258270778915e-05
-1.31073228139013e-05
-2.4149476851402e-05
-2.15021897050884e-05
-2.06910202470563e-05
-1.27134706592058e-05
-3.70777321352235e-05
-2.08927892737479e-05
-1.04127271903061e-05
-2.86677577670823e-05
-2.99730906163992e-05
-1.17991223542966e-05
-2.09671424109998e-05
-4.13747864681532e-06
-2.9009979754378e-05
-1.02567203329183e-05
-1.86456981113395e-05
-2.83509989306519e-05
-1.01261603453068e-05
-1.60156639031707e-05
-2.50185099457033e-05
-2.29761234669866e-06
-8.3296168915853e-06
-8.0775468391847e-06
-2.87765489208895e-05
-3.173570406143e-05
-2.83509283048463e-05
-1.60147105025156e-05
-2.18490741998154e-07
-1.94318563863233e-05
-3.19922156869031e-05
-1.60724701459685e-05
-2.21284527259999e-05
-2.10196638573203e-05
-1.29593673924872e-05
-9.32358172561622e-06
-2.67168533533349e-05
-1.99373855384255e-05
-2.34316333619584e-05
-1.4347266823784e-05
-2.78048392605832e-05
-8.14290191012624e-06
-1.60240732753018e-05
-2.27077395543055e-05
-1.33490102797999e-05
-2.32763699015472e-05
-1.58406135903295e-05
-8.82120004898989e-06
-6.85488782914794e-06
-1.19160613078607e-05
5.93529774105207e-06
-1.18765366426014e-05
-1.53099510828826e-05
-9.17192740057139e-06
-2.5238714678679e-06
-1.37530158398294e-05
-8.6274459366218e-06
-2.17510391925492e-05
-3.81118458790911e-06
-1.1026512824689e-05
8.68376300953178e-06
-8.57991389557845e-06
-2.16976533627882e-05
-1.73360931171448e-05
-2.43691434946294e-06
-6.29096824918607e-06
-2.52575922584529e-05
-1.02220898289678e-05
-1.44291401142348e-05
-2.95095264519232e-05
-3.35923438133481e-05
-2.56509528141341e-05
-2.06021491530849e-05
1.4620887590832e-06
-8.53624751923185e-06
-2.17467228285514e-05
-2.59900718180883e-05
-5.9191079173601e-06
-1.54103045948466e-05
-2.08594064627998e-05
-2.50065881548811e-05
-1.50252722910129e-05
-9.5314317617005e-06
-2.16147528421469e-05
-2.08412376820337e-05
-2.77440044989024e-05
-2.87685817335678e-05
-1.14470568247685e-05
-2.97875411980188e-05
-3.59211093845244e-05
-1.05687354959682e-05
-4.02083775428659e-05
-1.94078229255605e-05
-2.21588030976468e-05
-9.02982374849893e-06
-1.66413219866399e-05
-2.17246874227205e-05
-1.76965376734007e-05
-9.11589785619162e-06
-2.26803183133016e-05
-2.55570208285972e-05
-1.65149719398355e-05
-2.61125673116142e-05
-1.7881542069653e-05
-2.60606393948337e-05
-2.4085264195499e-05
-1.88050287923012e-05
-2.53396018423196e-05
-1.04538537002236e-05
-2.18179325785711e-05
-3.66795874182712e-05
-1.92613319174999e-05
-2.95166706574625e-05
-3.04861807857034e-05
-2.5031576897602e-05
-2.05648104176953e-05
-1.06311222559244e-05
-4.35000774594001e-06
9.59737788120162e-06
-1.85564361140275e-05
-9.29595185054957e-06
-1.30164124978091e-05
-7.18067401307709e-06
-1.79561299022801e-05
-3.92147155055197e-05
-2.00085202610547e-05
-1.4797228761784e-05
-4.58692515182036e-06
-1.52393464554499e-05
2.33069408041597e-06
-8.36125897640558e-06
-3.06841076321686e-05
-1.34313326200759e-05
-3.88937382117781e-06
3.12265240903948e-06
4.15172486260876e-06
-3.15764748122784e-06
-1.22501184618683e-05
-1.09434674278188e-05
-2.89282124560461e-05
-1.44926707871032e-05
-1.76032655732572e-05
-1.32605623312524e-05
7.23075876151431e-06
1.87959343562315e-06
-3.33170011766104e-05
-2.2323488375269e-05
-1.62496860985338e-05
-1.42992251486876e-05
-2.1892341221951e-05
-2.44945925047869e-05
-1.27405866777424e-05
-2.90772253542738e-05
-1.31415337288339e-05
-3.45057907073682e-05
-2.49257643347231e-05
-2.26312950579962e-05
-2.78334853835343e-05
-1.42844998409743e-05
-3.36081165570677e-05
-3.03387035797455e-05
-1.71051339113534e-05
-2.98040880036755e-05
-3.26795807047873e-05
-2.79660948592052e-06
-2.92223146185939e-05
-2.35591137061388e-05
-1.52804992099118e-05
-2.96636578670234e-05
-2.05721893900718e-05
-3.18406055162137e-05
-3.48005003894131e-05
-1.79926690273927e-05
-3.51550292484265e-05
-5.50694907762052e-06
-1.98013529227568e-05
-2.56305301118396e-05
-1.79236880582746e-05
-1.25379933630287e-05
-1.58473658573462e-05
-7.04495410359006e-06
-2.03637368672735e-05
-3.02911575463705e-05
-2.72434857420202e-05
-2.64872433274416e-06
-8.69844841927377e-06
-3.52993003475092e-05
-4.32363799078965e-05
-6.24616841204371e-06
-2.41172673763931e-05
-2.14018475451279e-06
-1.69753330771788e-05
-1.03019611776157e-05
-2.06393630290393e-05
-1.5790143097194e-05
-1.96446996895613e-05
-1.35586105597636e-05
-1.76619665680589e-05
-2.26820894709297e-05
2.41289159790231e-06
-1.30171110464265e-05
7.90455984008682e-06
-1.58855736041656e-05
-3.26775797183233e-05
-1.22258583225293e-05
-2.47678296535463e-05
3.60465590744738e-07
-1.10413739380003e-05
-2.23178807282674e-05
1.82270246668703e-06
-2.36383347269413e-05
-1.89807796240291e-05
2.54416946016947e-06
-1.10183391267453e-05
1.38136274223837e-06
-7.60535058730319e-06
-1.85636691145027e-05
-1.65735204564141e-05
-3.56636440371558e-05
-1.44085270929619e-05
-1.5202660029761e-05
-1.85281531851301e-05
-5.09115811053084e-06
-1.8830568625922e-05
-1.29567397359205e-05
-1.95329624444716e-05
-1.25308794038804e-05
-2.0603085428923e-05
-1.12123528346744e-05
-8.57118543918286e-06
-2.04399544035443e-06
-3.23664064536288e-06
-1.97615605295497e-06
-4.48734375723396e-06
-1.92864223145686e-06
-5.9706141197361e-06
-2.32775951474621e-05
-3.02385073236753e-05
-1.48644165416278e-05
-1.90717420932264e-05
-3.86992746947894e-05
-4.9574974230523e-05
-2.49531838499524e-05
-1.84028346309502e-05
-2.4917063153903e-05
-5.98647095053867e-06
-1.92439982398613e-05
-2.07404112028904e-05
-2.86848662920159e-06
-1.76682237663262e-05
-2.86545084677134e-05
-1.48525008932337e-05
-1.48500396758414e-05
-1.79026545952775e-05
-2.71921148292498e-05
-2.93948283535557e-05
-2.26599642849762e-05
-4.42365935220099e-05
-2.82954725297995e-05
-2.8759366621099e-05
3.24445620951604e-06
-1.25533915381672e-05
-1.88380685032795e-05
-1.36067109647652e-05
-1.84199120190801e-05
-1.37093155229973e-06
-1.01446889385392e-05
-1.21028976584266e-05
-1.94795354509755e-05
-1.64062177413378e-06
-1.48784784704413e-05
-7.98326585329719e-06
-2.20604045520015e-05
-8.1226478920045e-06
-1.01378277825151e-05
6.37431717802685e-06
-6.97972948261606e-06
-1.81722570421006e-05
-3.75871599653585e-07
-1.3127921033667e-05
-1.44274026191825e-05
-7.82255577801045e-06
-1.83480190305566e-05
-2.24706559539838e-05
-2.23447182975688e-05
-1.7154215282681e-05
-4.92662018143053e-06
-1.99760952365048e-05
-4.03201616592894e-06
-7.50892861967456e-06
3.04672578951219e-06
-1.22709490730748e-05
-9.86780897801804e-06
-1.8829377669602e-05
-1.02267826257176e-05
-2.55930964761432e-05
-1.76759820724475e-05
-1.67078273858564e-06
-2.51082886649581e-05
-1.46160280541589e-05
-3.19220750926829e-05
-1.54926502064117e-05
-1.96768013899027e-05
-1.92980043164796e-05
-1.58257470112371e-05
-2.47412988710229e-05
-5.65904732252016e-06
-1.82169538180896e-05
-3.45501041897401e-05
-5.7352222121985e-06
-1.26057021249306e-05
-1.4630361212592e-05
-1.66739710838647e-05
-1.09588164238912e-06
-1.38877675666245e-05
-4.37951285676107e-05
-9.71501524572306e-06
-1.20283910676403e-05
-3.35922117598316e-05
-3.2191522840775e-05
-1.94756978909995e-05
-1.77512203832538e-05
-3.04000086806264e-05
-2.91989846634126e-05
-2.10095272416322e-05
-2.35546795533317e-05
-2.46206629873396e-05
-2.74732824974859e-05
-2.14636470225126e-05
-2.15680224823633e-05
-3.07192937134377e-05
-7.27737616847388e-06
-3.30803416235869e-05
-7.85128515740776e-06
-2.23168825708095e-05
-3.96981099815653e-05
-2.12309112475962e-05
-2.35476077585763e-05
-2.98374951453919e-06
-8.46304222847793e-06
-2.8207989837867e-05
-1.41726362757787e-06
-3.18908348795885e-05
-2.11673865660808e-05
-1.73647934865107e-05
-1.50172110846275e-05
-2.38932856863787e-05
-1.48345870358541e-05
-2.52794245195365e-05
4.50979794597392e-06
-1.37044483139872e-05
-1.64080917488575e-05
-6.53014291044712e-06
-1.07328535439081e-05
-5.48661341913746e-06
-1.29566293132135e-05
-1.21693044866134e-05
-1.92116470926902e-05
-1.098954170563e-05
-8.22054069104961e-06
-1.72914986397664e-05
4.9874215174349e-07
-1.35157659359439e-05
-9.74096181060647e-06
-2.59027810553981e-05
-1.84386079681787e-05
-2.60269212901738e-05
-2.13535595019637e-05
-1.23769798974873e-05
-2.65619798908217e-06
-3.91695835355641e-06
-7.01662854931177e-06
-2.61067541167379e-05
-1.49657823974683e-05
-9.37262013694448e-06
-1.80623385621319e-05
-2.87395250128452e-05
-2.43752303018004e-05
-7.85206816979392e-06
-1.2025069270268e-05
-1.54728902764003e-05
-1.12960616253884e-05
-8.17347842845312e-06
9.00441404530161e-06
-2.20797376222268e-05
-1.73445934649886e-05
-3.74390224248348e-05
-2.45598422965275e-05
-1.82143449108731e-05
-3.13135232316205e-05
-8.21607853469853e-06
-2.66024002413502e-05
-1.81461215927701e-05
-1.9062785502025e-05
-1.34981868227305e-05
-1.08310763450102e-05
-1.42605710428062e-05
-1.23263901121029e-05
-1.55312546167366e-05
-3.85942147297603e-05
-2.76491536066796e-05
-3.01318380668731e-05
-2.18018334511848e-05
-2.26879256865124e-05
-2.39991701497265e-05
-2.55167735187232e-05
-2.95211762681714e-05
-1.92080923936682e-05
-3.88262803325918e-05
-1.10832242355053e-05
-1.81928107577019e-05
-2.06910877896281e-05
-2.79631716856394e-05
-1.69083177402067e-05
-2.43111482470286e-05
-7.36293287562064e-06
-2.61020483415201e-05
-1.49657730812865e-05
-1.90852207629817e-05
-3.07214607682749e-05
-1.18984812118895e-05
-1.50765960051246e-05
-2.9602878948547e-05
-1.26398931150141e-05
-1.42273585684199e-05
-8.7942472758963e-06
-2.46695593592795e-05
-9.76459590416038e-06
-1.25206751297879e-05
-1.0858001707278e-05
9.55937920632903e-06
-2.78774795901057e-05
-8.58372537904983e-06
-2.50335433433953e-05
-1.32495289826808e-05
-1.41743100463768e-05
-1.34122146866538e-05
-4.99641425493859e-06
5.24677754725408e-06
-2.78975971463349e-05
-1.64721403376186e-05
7.53105260142331e-06
1.18826058449345e-07
-2.53859553124558e-05
-2.67109579986305e-05
5.6529407503277e-06
-1.98112709850769e-05
-2.16566138410414e-05
-3.60195669094026e-06
-1.45433120366538e-05
-1.76156165344528e-05
-1.04254602539289e-05
-2.50884524281813e-05
2.14811760729482e-06
-3.81095038207427e-05
-2.71110166045497e-05
-1.31288458598816e-05
8.37121801474591e-06
-8.84592329482e-06
-1.89038439256356e-05
-3.2494574272894e-05
-2.26039463934638e-05
-6.46474793966918e-06
-1.38950977107768e-05
-7.31700127358841e-06
-3.26893855160491e-05
-2.68215367995856e-05
-1.2015543863479e-05
-1.52536015291309e-05
-2.14394752752995e-05
1.36332628004473e-06
-1.30966760701345e-05
-1.82456915020139e-05
-5.31507034586047e-06
-3.65745055711891e-05
-2.52183018271037e-05
-1.11459537406659e-05
-1.57159604305882e-05
-1.95911634137849e-05
-1.55233720669109e-05
-2.26802641745213e-05
-2.86939003781986e-05
-3.00543352744583e-05
-1.90255332138987e-05
-2.34352092105905e-05
-3.92765451589582e-05
-1.367193823452e-05
-2.94570414783731e-05
-3.32804025954915e-05
-1.35740253621917e-05
-2.39952809766188e-05
-3.5806828627295e-05
-9.73725135163943e-06
-2.61088762389761e-05
-2.47850599408291e-05
-2.42958718385784e-05
1.1335348015414e-05
-1.60221292426402e-05
-6.50014703218024e-06
-1.26842661007575e-05
-3.51050011417002e-05
-1.15931993082801e-05
-3.25025205859138e-05
-3.09675406198375e-05
-3.61095481664042e-05
1.01971122578295e-05
-4.97190837541817e-06
-3.83231744330882e-05
-1.40402273934473e-05
-2.33844217494044e-05
-1.5842629970435e-05
-1.91332156549746e-05
-1.69380439258569e-06
-1.31608128503737e-05
-1.73171326074095e-05
1.05904986679e-06
-2.02608777040423e-05
-1.79836130936311e-05
-5.08682059323878e-06
-1.50792295551302e-05
-1.23480303025266e-05
-3.368419052271e-05
-2.327640289234e-05
-2.30350906483743e-05
-2.24824684624655e-05
1.11770916509017e-05
-2.2158475317414e-05
9.88468369300935e-07
-2.59473248416807e-05
-6.76338115977323e-06
-1.74401483111072e-05
3.68428294847538e-06
-1.02590235824626e-06
-8.04077876638199e-06
4.70771553984153e-06
-3.72902070874464e-06
-2.48971838768226e-05
-2.60186729194255e-05
-2.64907802622753e-05
-2.85350502329693e-05
-1.21925440931002e-05
-6.16382019352471e-06
-1.8441963323763e-05
-2.60346999418452e-06
-1.89939428107234e-05
-2.11428001986666e-05
-2.26567439257619e-05
-1.62559602611206e-05
1.51119866098917e-06
-3.03888461445118e-05
-1.15228922726843e-05
-7.55631055684452e-06
-1.06447144022906e-05
-1.25214803156502e-05
-2.01570890799544e-06
-9.24843638485267e-06
-2.38007238838672e-05
5.72812487534409e-06
-1.56341310660202e-05
-4.08627671598231e-05
-2.65039794008474e-05
-4.92015238240509e-05
-2.86928418195542e-05
-6.60990546114696e-06
-2.48905080032109e-05
-1.64310093671594e-05
-2.04759977234212e-05
-2.68581549341416e-05
-9.76297055809494e-06
-1.63928373945398e-05
-1.07490579730575e-05
-2.26590833022227e-05
-2.4043237753399e-05
-3.37303821248451e-05
-2.93184886654e-05
-1.84490181510765e-05
-1.2030896099061e-05
-1.64404698897603e-05
-1.75279482950771e-05
-1.60732488574088e-05
-2.88014167087896e-05
1.71892467190014e-06
-1.1639109995236e-05
-2.09415652223457e-05
-1.86757518725568e-05
4.35632201945785e-06
-2.4358073501364e-05
-3.40107495366612e-05
-2.93912048830154e-05
-8.65996114419677e-06
-1.92684521721915e-05
-1.65434802806859e-05
-2.70469616472541e-05
-3.08119485348798e-05
-5.38514860358809e-06
-1.27024303461664e-05
-3.07415399483994e-05
-1.33809322721997e-05
-3.41732069516478e-05
-1.47322485089994e-05
-1.20423558925174e-05
-2.55606767143656e-06
-1.47105915291874e-05
-1.18478708649896e-05
-1.35661566757469e-05
-7.06791089305916e-06
-1.06929584613335e-05
-5.45422350021098e-06
-1.01147913256753e-05
-1.03183158209755e-05
-1.35686180355267e-06
-3.34912949860757e-06
2.47223002759693e-06
-2.25283793952481e-05
-3.3410084558119e-05
-4.15166517812091e-06
-1.3751810639135e-05
-9.87125333614255e-06
-4.33302676405942e-06
-1.76574724383617e-05
-2.52102728971941e-05
-1.67162295626626e-05
-1.11155145709297e-05
-2.76195886837361e-06
-1.61756841031147e-05
-1.20002970193415e-05
-2.27035555238621e-05
-2.65136485662652e-05
-4.33065977141294e-06
-3.58928112090378e-05
-3.24785819169e-05
-2.55650505272036e-05
-1.15345987616791e-05
-1.36767499418104e-05
-1.91329117935509e-05
-1.81851862422048e-05
-2.812191841338e-05
-1.60795400859503e-05
-1.69756339022269e-05
-1.23471945963426e-05
-1.22150614141207e-05
-1.20337031981824e-05
-8.38581352029422e-06
-3.78014217657824e-05
-2.02403137836849e-05
-1.3487606022241e-05
-2.06570750001793e-05
-2.66732781378309e-05
-1.58682363783823e-05
-1.96428901016218e-05
-3.00955932682612e-05
-1.91461162918127e-05
-1.05260846429527e-05
-1.89218237374473e-05
-1.27980987587651e-05
-2.36455220568026e-05
-2.77561689411573e-05
-2.66813973892799e-05
-2.98967868170777e-05
-2.32075957034374e-05
-8.94495074667688e-06
-2.87783913814715e-05
-1.78525723930935e-05
-2.15120781909296e-05
-6.33917898094679e-06
-1.17848891823714e-05
-2.94799135776513e-05
-1.51828018543513e-05
-1.55124119981638e-05
-2.34209675371479e-05
-2.47131397377861e-05
-2.42324779352293e-05
-8.0208439648728e-06
-1.08672231948192e-05
-3.35088684424554e-05
-8.08310452520569e-06
-3.73418007711739e-06
2.59179531570134e-06
-6.69721394970746e-06
-1.93132954239908e-05
-9.32770609465875e-06
-5.36384150484378e-06
-1.25555154593278e-05
1.78824229132052e-06
-7.825963951853e-06
6.34008595480299e-06
-1.50681488518743e-05
-2.89927956239486e-05
-1.50511764831851e-05
-2.91658893036697e-05
-1.86254558312697e-05
1.36727517539466e-05
-1.79638250671612e-05
-1.32042501219308e-05
-1.37517422794708e-05
-1.9676515258276e-05
8.44196531615442e-06
5.90770702224294e-06
-1.58540863960437e-05
-1.68500636883444e-05
-1.60154885400002e-05
-5.46561912489592e-06
-3.77604234463544e-05
-1.01695361818106e-05
-8.4995470512558e-06
-3.01469404958521e-05
-8.87311465002232e-06
-2.0745944408489e-05
-2.10239636239825e-05
-1.79643447152953e-05
-3.51026358788356e-06
-3.45237104078833e-05
-2.7896436432623e-05
-1.71205433937618e-05
-4.45845842396426e-06
-1.68289146430754e-05
-1.38740820458498e-05
-2.37740745327259e-05
-1.21276878963246e-06
-4.01341996471602e-05
-3.94185249630221e-05
-3.74165380943439e-05
-1.79010363527713e-06
-2.21017868782248e-05
-2.11571835116766e-05
-1.15154956612382e-05
-2.09461782357472e-05
-2.77496856301646e-05
-2.35254861734776e-05
-4.63509384101883e-05
-1.35041198817564e-05
-1.22959560201309e-05
-3.36509945873419e-05
-2.29444064681206e-05
-5.56263959664284e-06
-1.80271694553567e-05
-3.02669952779274e-05
-3.07447493006021e-05
-2.49086772320191e-05
-1.44847123862097e-05
-1.00348454530733e-05
-2.20283846604554e-05
3.81778682722661e-06
-2.94228508381968e-05
-5.68116985844113e-06
-6.60809393047235e-06
-1.77667125135536e-05
-1.22218231447647e-05
-2.56425880250161e-05
-1.01910720482626e-05
-4.50610299200958e-06
-1.04515056725053e-05
-7.24598885586583e-06
-1.71933780748948e-05
-1.40892899384603e-05
-2.97935275390174e-05
-1.2366444503104e-05
-3.17347668357433e-05
-3.66454860369039e-06
2.78270674147114e-07
2.0183132615961e-05
-7.37195454723182e-06
-2.61750414319613e-05
-5.15675284282743e-06
-1.48673312568642e-05
-2.40099502330798e-05
-1.6389246976461e-05
-8.06352375745478e-06
-2.91643888704546e-07
-2.57908866321633e-05
-3.4659180640622e-05
3.20263486870151e-06
-5.19195892821123e-06
-1.0282949244007e-05
-2.34866273844272e-05
-2.36599805505085e-05
-1.72926274418383e-05
-1.1702406497154e-05
-4.26169043186458e-05
-1.01060690253359e-05
-1.44851320819118e-05
-1.4073375311134e-05
-2.2816533179436e-06
-1.55949265890879e-05
-1.53370831201472e-06
-1.78686770571377e-05
2.73036960862095e-06
-2.54093923898664e-05
-1.42860754308143e-05
1.13780089483272e-05
4.66091055428234e-06
-2.10579228805061e-05
-1.78953348894139e-05
-1.77276660657852e-05
-3.03564618334876e-06
-1.41352983949801e-05
-1.78759491508221e-05
-1.12351536457382e-05
-3.10786208676102e-05
-3.4419453792826e-05
-1.17193556902248e-05
-2.9918586201245e-05
-1.81261662712221e-05
-6.53931816783083e-06
-3.02005345080759e-05
-2.77243160437366e-05
-2.80924121237825e-05
-4.17776832567966e-05
-1.22340857062703e-05
-1.34557430388335e-05
-1.96683335875539e-05
-3.30042539033084e-05
-5.99013847854094e-06
-2.19649990890962e-05
-2.03036955949884e-05
-1.00082628169832e-05
-2.02343210183745e-05
-3.35147028299967e-05
-2.43836606922738e-05
-3.60281806152135e-06
-2.11960651615917e-05
-2.96768872613245e-05
-1.6827307865337e-05
-2.1685071379284e-05
-1.74539295553709e-05
-1.49423558858214e-05
-1.16326180301038e-05
-7.86404106147188e-06
-3.19820166177893e-05
-5.41750813935052e-06
-2.13065159931099e-05
-1.43763662818541e-05
-3.94841847104938e-05
-2.92745154522096e-05
-1.41862429212172e-05
-5.02071512942922e-06
-8.29722253556323e-06
-5.30532100744553e-06
-1.96657910091257e-05
-1.67087080957112e-05
-1.3244979574649e-06
-2.44436339008617e-05
-1.23250805847226e-05
-1.21104265419415e-05
-4.01645411091123e-06
-1.63656113088235e-05
-7.47504019047882e-06
-7.11602696757496e-06
-3.96567941203886e-06
-1.06637222762756e-05
-5.70865363647488e-06
-2.7843624067387e-06
-1.50731303016674e-05
-1.42740229584781e-05
-2.22183675816415e-05
-1.61542382463069e-05
7.85716988853991e-06
-2.23482017054193e-05
-3.79397644109238e-05
5.47494868529102e-06
-1.96973096090595e-05
-2.19012174577079e-05
1.70199467789046e-05
7.62553960476207e-07
-1.80149596023187e-05
-8.00586981338647e-06
6.89938578822972e-06
-1.53328834755377e-05
-3.74691700681468e-05
-2.03206544519834e-05
-2.01845846162944e-05
-2.47765928143488e-05
-3.17174670084973e-06
-1.29165561461856e-05
-2.42018784687816e-05
-2.31878236005266e-05
-1.00932568225425e-05
-7.08858009212248e-06
-2.32692019867768e-05
-2.10364146228552e-05
1.94814197919034e-06
-2.69808977178222e-06
-6.25952873297808e-06
-1.7595912872835e-05
-9.6304604126189e-06
-2.49781336131741e-05
-4.30012372586549e-05
-2.11189311326548e-05
-3.82100445960641e-05
-1.55364342041984e-05
-2.9798572969159e-05
-3.34496411705631e-05
-4.39488813392813e-05
-2.2151034026024e-05
-2.13847624189158e-05
-3.51411267576072e-05
-2.29629892023809e-05
-3.29249523736411e-05
-3.54437510717143e-05
-1.09584628047219e-05
-3.36422199017419e-05
-1.67028009255167e-05
-1.66315942584232e-05
-1.87820659334861e-05
-7.54544593632001e-06
-2.33000507230141e-05
-2.06476823167748e-05
-2.25630921586476e-05
-2.65646113977231e-05
-2.49431196899041e-05
-2.58190358786408e-05
-2.0389834439531e-05
-2.56444629887453e-05
-6.41599941040145e-06
-2.43176115454216e-05
-1.2366093906621e-05
-8.5668216733652e-06
-3.03847253223566e-05
-1.52292193502072e-05
-4.04914299244729e-06
-1.5261027072867e-05
5.32517739840277e-06
-1.52962162173611e-05
3.32558548152543e-07
-8.44072250125991e-06
-7.50915012084686e-06
-9.26456371726127e-06
-8.5945535366476e-06
-9.26589460265539e-06
-2.08103930956952e-05
-5.3703168723759e-06
1.3968214992112e-05
-1.27273564690181e-05
-2.16234978758221e-05
-2.69731629728814e-05
-1.40808895007305e-05
-1.10414062321506e-06
6.49057450063136e-06
-1.04846681538074e-05
-1.18851403689172e-05
-1.14417008599863e-05
-3.11346672191949e-05
-7.92252226073802e-06
-1.1455957947932e-05
-2.47760490265867e-05
-1.94116283527963e-05
7.7786771081559e-07
-2.73759774128624e-06
6.80938538407671e-06
-1.28767683022613e-05
9.47509527165238e-07
-1.42812686374607e-05
-1.05154654230316e-05
-1.88772848282036e-05
-9.81103907182082e-06
-6.06013933073657e-06
-1.15166535794816e-05
-1.78961700231302e-05
-7.98427459630775e-06
-1.78363366198858e-05
-5.73658972856435e-06
-2.03512887163912e-05
-2.09099761068863e-05
-1.41428500591763e-05
-2.04013927002261e-05
-2.49918044587758e-07
-2.20825430865586e-06
-2.96166659568108e-06
-5.14995424436291e-06
-3.36723086787122e-06
-2.45820893387684e-05
-1.61412150456678e-05
-2.33303122183577e-05
-1.52390760156389e-05
-3.77579176205878e-05
-1.96507797442724e-05
-4.17321290038563e-05
-1.68709945468667e-05
-2.40230126499995e-05
-2.83569361706084e-05
-2.71956256382931e-05
-3.6218795261732e-05
-3.62346303496545e-05
-1.46251203788291e-05
-1.79489882448248e-05
-2.90120411522729e-05
-1.26334498616285e-05
6.90016352567565e-06
-2.82240580185743e-05
-2.38641272313381e-05
-1.69423286106255e-05
-2.01946488494023e-06
-1.94043716856242e-05
-1.72445350987657e-05
-1.65325670195635e-05
-1.3992767196168e-05
-7.80248400138596e-06
-2.62756198172157e-06
-1.74966106321504e-06
-2.78533322594595e-05
-3.30789141748117e-05
-1.61040882619609e-05
-3.84840132197544e-05
-8.80076763562474e-06
-2.02226334232029e-05
-6.14839840545966e-06
6.25079323933237e-06
-2.00159180539337e-05
-1.61008358109771e-05
1.18519374203986e-06
-2.22891199667184e-05
-1.54130205588115e-05
-5.80966314487095e-06
-1.07961089348444e-05
-2.38738368067648e-06
-1.29562066194032e-05
-1.12554585811384e-05
-1.51901701739623e-05
-7.52373595519263e-06
-7.06185156858289e-06
-1.44869344275284e-05
-1.90589470115142e-05
-5.55592146914321e-06
-8.68691717594637e-06
-1.09289721430391e-05
-1.18951802389311e-05
-7.23525633450091e-06
-2.66976367430056e-05
-2.43635444396654e-05
6.84319113440286e-06
-3.26581297229715e-05
-1.56241822742321e-05
-7.22582235129482e-06
-1.08728468516641e-05
3.7738307382585e-06
-2.6278014808371e-05
-3.43872904431892e-06
6.27401144536974e-06
-3.9152598231485e-06
-7.22511815564402e-06
-1.44782152476949e-05
-2.93402867809798e-05
-3.13306431185549e-05
-2.69494637035243e-05
-1.26405812255634e-05
-8.63184562257305e-06
-6.88911532720875e-06
-3.05057327672413e-05
-1.33507442931817e-05
-1.18283650970881e-05
-3.34770891039215e-05
-2.15519147938153e-05
-1.1782132483829e-05
-1.17049558985708e-05
-3.60347322506648e-05
-2.05695087517431e-05
-1.03443314005265e-05
-1.16845631873066e-05
-2.60347407215105e-05
-3.09400701102527e-05
-2.63797714512373e-05
-2.94251878235626e-05
-2.28127960684377e-05
-3.02325474546386e-05
-2.21153310540144e-05
-3.68840340698535e-06
-2.55007586882829e-05
-6.83135408055732e-06
-7.75447820767858e-06
-2.70506314045565e-05
-1.3999897636591e-05
-1.63095540330875e-05
-8.51551129651787e-06
-7.64274045843383e-06
-1.54271979384236e-05
-8.15718212259e-06
-3.21150431269435e-05
-9.3540759933247e-06
-9.71855274851534e-06
-1.01119023746351e-05
-1.19388357217971e-05
-1.84874283089537e-05
-1.58972285842476e-05
-1.64922795952139e-05
-1.6725315881948e-05
-2.96313796334335e-05
-2.29125452635352e-05
-1.17377908062617e-05
-2.38566597766028e-05
-2.2110882788237e-05
-8.72575074468448e-06
-1.28714720380208e-05
-2.08677507517851e-05
4.50882313580224e-06
-3.9939079898975e-06
-4.9929912330826e-06
-1.30646444813988e-05
-1.32880768195162e-05
1.39091932525804e-05
-5.68943927524723e-06
-1.46861415791238e-05
8.47397832365274e-06
-2.04962186110577e-05
-2.46064167426951e-05
1.51146212674688e-05
-1.14570085525437e-05
-7.58637621355385e-06
-9.77361984527842e-06
-1.5268341718306e-05
-1.25542742827262e-05
-1.28093675297505e-05
9.06357101618993e-06
-9.01716398057048e-06
-2.41452599266926e-05
-2.35452549466296e-05
-6.94228575113e-06
-2.81819206384059e-05
-1.90336463838433e-05
-2.87006758434753e-05
-3.11360045751388e-05
-2.61410448212461e-05
-4.06584982751141e-05
-3.57757092370904e-05
-1.68836941276543e-05
-2.02053496856871e-05
-3.5264381188886e-05
-1.7412828562324e-05
-2.75579395666175e-05
-2.0522177007914e-06
-2.80896450701314e-05
-8.36797698990481e-06
-1.33630580234834e-05
-2.57141480675022e-05
-2.12455672000327e-05
-2.09862573916586e-05
-2.10544481927347e-05
-4.08861210935192e-05
-1.64568979887887e-05
-1.47149808657694e-05
-3.58928829599099e-05
-2.95171316783816e-05
-2.28532564636277e-05
-1.9715790274622e-05
-2.06415507958745e-05
-1.95477821944566e-05
-3.14296738846831e-05
-2.15539549068478e-05
-2.3613995158674e-05
1.57190512794128e-06
-2.28108611378987e-05
-4.26489395513546e-05
-3.17656557807818e-05
-3.07233987879076e-05
-9.77928122230573e-06
-1.98848814655104e-05
-2.52902788955183e-05
1.88810230904689e-06
-1.85590551290092e-05
-1.39654459771047e-05
-3.10761160639207e-06
-1.5131681821745e-05
-2.04380868211625e-05
-1.97453656798406e-05
3.87350518423177e-06
-1.63970364817135e-05
-9.82849092125413e-06
-2.91738499128236e-05
-1.26103911702399e-05
-1.63118929695684e-05
-9.64405981419161e-06
-1.41131144649928e-05
-8.55221370434425e-06
9.36737315339241e-06
-1.44920487761331e-06
-2.2051781290588e-05
-2.38731268084742e-05
-7.23877808803966e-06
-2.0483822856305e-05
-2.54219652908764e-05
-1.9176341032741e-05
-1.83084685766993e-05
-1.2290385504333e-05
-1.94327724802938e-06
-4.50373896260576e-06
-8.52300868823142e-06
-7.62332554282338e-06
-2.48750845315689e-05
-3.7642519085022e-05
2.16639813439633e-06
-2.51433111520447e-05
-1.16678550743503e-05
-1.34081403321741e-05
-1.8400595701986e-05
-1.03173004843497e-05
-5.53757968210071e-06
-2.14282888460353e-05
-2.65372579695655e-05
-1.709440281778e-05
-1.27650021160543e-05
-5.20720624749428e-07
-1.75753947589052e-05
-1.92654591104443e-05
-4.10642687937972e-05
-1.43455471027525e-05
-3.63981821516525e-05
-1.33033225567238e-05
-1.48252076286053e-05
-3.01646834157474e-05
-2.81785990117974e-05
-3.56790793687436e-05
-2.16675350558553e-05
-2.49586279347885e-05
-2.29228847091375e-05
-1.73815836979624e-05
-6.61808606415633e-06
-3.09324928793836e-05
-2.07528742925177e-05
-4.13477850727521e-06
-1.47779753349082e-05
-1.73204497706892e-05
-2.68722159170027e-05
-3.28806859954408e-05
-3.28703563863588e-05
-8.94357355947672e-06
-2.79818445073348e-05
-1.40474269641191e-05
-3.10055973376952e-05
-1.9143009923115e-05
-1.37507254468582e-05
-3.36211574997255e-05
-1.03855236431189e-06
-1.3138957191002e-05
-1.28804448136389e-05
-1.68666539984155e-05
-1.10727490688563e-05
-2.64268532620983e-05
-2.48613671408602e-05
-1.32105357436597e-05
-1.41620609876409e-05
-1.65566041814359e-05
-2.5535040816539e-05
-2.29375654832416e-05
-1.98132208694049e-05
-1.13612300807248e-06
-2.08166682837775e-05
-1.80883864959599e-05
4.74145910728676e-06
-1.62183762406796e-05
-5.82159514105413e-07
6.91142685042956e-06
-1.2442544657081e-05
-1.23727855612885e-05
-3.30757736399863e-06
-8.88478288608227e-06
-3.85394983536567e-06
-4.72220539195535e-06
-1.64836654399103e-05
-1.06223053695604e-06
-1.1089180204741e-05
-2.64459769472431e-06
1.16897439827286e-05
1.51205853495898e-06
-5.93417509690776e-06
4.48934880495997e-07
