# Supplementary material for: Research on computational propagation and identification of mine microseismic signals based on deep learning
Source: PLoS One. 2025 Oct 22;20(10):e0334641. doi: 10.1371/journal.pone.0334641 (PMC12543183; doi:10.1371/journal.pone.0334641)
Supplement: S10 Data — (ZIP) [file pone.0334641.s010.zip › 000101100001676.xlsx_0.txt_24.txt.txt]

-1.04243734549704e-05
-1.55634929094873e-05
6.60685440144261e-06
-1.25770949869876e-05
-2.63774735341496e-05
-2.63088966529729e-05
-2.0965186583294e-05
-2.4430502269139e-05
-6.64166216758023e-06
-7.33671170602884e-06
-6.6760450910306e-06
-1.41907445946796e-05
-1.16820586734582e-05
4.55968777385718e-06
-8.32542020268452e-06
-1.11390024429203e-05
-8.12386978930752e-06
-1.20555181246401e-05
3.37706889207562e-06
-1.52098881252323e-05
-7.66997287588094e-06
-2.3187753205227e-05
-1.45324970589079e-05
-1.61565410966915e-05
-1.08406630341975e-05
-1.48590285733856e-07
4.30738359163906e-07
-4.32321696168984e-06
-2.46064528991298e-05
-1.77348329761902e-05
-1.96593854000336e-05
-1.55656054011489e-05
-1.49065781793281e-05
-1.57533345031762e-06
-1.63210075384453e-05
-2.48116814115935e-05
-3.1386980366382e-05
-3.58074963726968e-05
-4.21140559837266e-05
-8.47427229885342e-06
-1.7492751183472e-05
-2.63543272982693e-05
-1.81243159371557e-05
-1.6013418208558e-05
-1.43684811572926e-05
-1.709487724896e-05
-1.34817867087036e-05
-2.31490524981596e-05
-1.57745824540987e-05
-2.48325587169801e-05
-9.4464950374829e-06
-2.81543105830976e-05
-2.54105404026191e-05
-1.91002723918075e-05
-2.16421839775558e-05
2.88155757517526e-06
-1.36357483527249e-06
-2.04167330985359e-05
-1.67981875994923e-05
-3.46839573346481e-05
-9.94083659206434e-06
-1.77079662968926e-05
-2.1374187627596e-05
1.05544466087758e-05
-1.20322796783014e-05
-2.04383537782297e-05
-1.82749870042499e-05
-2.14196396427301e-05
-1.93553320423418e-05
-8.84636980930184e-06
-2.457457738148e-05
-5.35850369836367e-06
-1.71833988517452e-05
-2.80664295699316e-05
-1.19359585490728e-05
-2.97820994543691e-05
-2.31378835887406e-05
-1.06935061103098e-05
-2.86542747205129e-05
-1.28355368628787e-05
-9.76444346522743e-06
-1.36076202867629e-05
-2.92291477214434e-05
-5.12903935333375e-06
-2.98547735466304e-05
-2.16095656883091e-05
7.97907854463451e-07
-2.00599901703363e-05
-8.14694774907227e-06
-1.63708472590234e-05
-1.75032260007733e-05
3.46860212880222e-06
-2.26396577366634e-06
-1.47142881650495e-06
-6.08674009450468e-06
-3.07320282092478e-05
-3.77409631210683e-05
-2.24475090444241e-05
-3.99539143571619e-05
-4.07309884407327e-06
-7.81943851602481e-06
-9.77750122013064e-06
4.3666422262807e-07
-2.42263647208221e-05
-6.42905133135571e-06
-6.87669878875544e-06
-1.72719057875711e-05
-8.46504492849272e-06
8.57938274307897e-06
-6.61642838506711e-06
-1.07566490798922e-05
-1.87385098700377e-05
-9.58194685722453e-06
-3.82727001609912e-06
-2.23670875115859e-05
-1.31862163749879e-05
-2.50200930868174e-05
-2.72941769798497e-05
-9.71234690184993e-06
-1.48963751213848e-05
-2.33669164876511e-05
-3.69172872425305e-05
-1.0939854620651e-05
-2.0454669662516e-06
-4.51632451783164e-06
-2.24749076006031e-06
-5.33401437404655e-06
-1.26027685049257e-05
-1.9410895250474e-05
-2.70233262832791e-05
-2.03032073840351e-05
-1.84898080153329e-05
-2.4401229681508e-05
-2.29133275970417e-05
-2.57090353890503e-05
-1.6974297123541e-05
-1.6363162463918e-05
-1.93374965666035e-05
-2.00057496763327e-05
-2.2910711627717e-05
-1.52132203901254e-05
-2.52937413007775e-05
-9.10104457634593e-06
-2.49430498173843e-05
-1.47792340938818e-05
-1.73226500325006e-05
-1.67870399796303e-05
-6.76148256286477e-06
-2.48183524112033e-05
-2.34435219646519e-05
3.6847848120636e-06
-3.79724211641817e-05
-1.34067891727276e-05
-1.74469854559805e-05
-5.23457912372649e-06
-2.20492627287354e-05
-1.23760712362439e-05
-1.59269226701622e-05
-2.81590418521953e-05
-1.63259677730163e-05
-9.02470956309219e-06
-2.68159969251441e-05
-1.4610608403554e-06
-2.02758974499065e-05
-2.30845893914154e-05
-3.19285959405863e-05
-1.02357712647946e-05
-1.61325898817868e-05
-2.14954632293435e-05
1.84270848982453e-05
-1.08598758416548e-05
5.53277045439341e-06
-1.9471333001613e-05
-9.05023907062733e-07
-7.70920125984811e-06
-1.53330323692769e-05
-1.24488822580016e-05
9.36839798529057e-07
-4.57278213460362e-06
-1.65932884998327e-05
6.26397335411356e-06
2.88624270761426e-06
-4.49071251502875e-06
-2.42857816900364e-05
-3.06448548700912e-05
-5.62337117402861e-06
-1.35951293424678e-05
-1.58007345608791e-05
-1.70262800356113e-05
-3.32892540250501e-05
-1.36120524803065e-05
-2.2537194993884e-05
-6.35752906039895e-06
-6.76497016937143e-06
-3.87391186916052e-06
-1.62837383266086e-05
-1.5492722552843e-05
-1.6038335506591e-05
-1.63343243974879e-05
-2.20325840677135e-05
2.71002514232823e-06
-1.24033185316052e-05
-3.50220646464345e-05
-2.52526577833258e-05
-2.64076109821917e-05
-2.6593174285235e-05
-1.69465500045157e-05
-7.28240187680379e-06
-2.40843990900939e-05
-2.83145652937951e-05
-2.2655721198829e-05
-2.14282458912971e-05
-5.13305595565638e-05
-3.04789075687721e-06
-1.52338779789006e-05
-1.96054141083573e-05
-1.85066118124627e-05
-1.10792471620874e-05
-1.95222461515417e-05
-2.8269411620059e-05
-3.80069362093712e-05
-3.04149226374948e-05
-2.13865870027548e-05
-4.4923942659498e-05
-3.85253128600345e-05
-1.84662209471509e-05
-1.81782993931849e-05
-1.60215005855689e-05
-7.09746515472111e-06
-1.07757563786652e-05
-3.02204851079109e-05
-2.12034712982126e-05
1.49533531493421e-06
-2.58490217502084e-05
-2.45760926138692e-05
-2.59022895596864e-05
-2.22660197686603e-05
-2.55852014945287e-05
-9.34302599101154e-06
1.88239283948906e-07
-1.37641117532254e-05
-1.17022097899074e-05
-2.31713963534054e-05
-1.20985669476589e-05
-3.56229627737087e-06
-1.83793767893379e-05
-1.86637789476054e-05
-1.58562137541702e-05
-2.65362613038068e-06
-1.69996539537764e-05
-4.07995828675668e-06
-1.4323699847815e-05
-6.17177843614587e-06
-5.86980911429758e-06
-2.19252126183824e-05
1.25873129569917e-06
-6.28393797519948e-06
-1.80573827000786e-05
-5.1034071695667e-06
-3.21050682871995e-05
-1.98879645099061e-05
-9.16942900344591e-06
-1.46925331198559e-05
-1.60214773216978e-05
-1.25367615297263e-05
-1.29980619172397e-05
-2.02092273714204e-05
-3.5492290790241e-05
-1.76581520727937e-07
-2.15344214720759e-06
-2.25189440395277e-05
-2.540951150587e-05
3.29983901387767e-06
-2.16341617671052e-06
-1.39561158664352e-05
1.61049509627709e-06
-8.02067028278693e-06
-1.72514740671556e-05
-2.15489966958072e-05
-2.22873469877526e-05
-2.1332248724016e-05
-2.14451181340355e-05
-4.75238792564847e-06
-2.46206302205383e-05
-1.44207749732169e-05
-1.89746096615776e-05
-2.61956604051553e-05
-3.7039823026255e-05
-9.37299770386743e-06
-1.28682961594932e-05
-2.59649360247739e-05
-2.28612455172667e-06
-2.51962440619296e-05
-3.44476410936072e-05
-3.37119759171402e-06
-7.93689815205694e-06
-3.01393333776586e-05
5.66095426458261e-07
-3.83733341957769e-05
-1.63912917649824e-05
-2.39063851338825e-05
-2.69968799147921e-05
-2.23876284398284e-05
-8.78664912865425e-06
-3.03010176631663e-05
-2.43466456590099e-05
-8.27520350810046e-06
-2.29161680637079e-05
-4.02651662514872e-05
-1.60269268258183e-05
-2.56751709451247e-06
-2.76702239012685e-05
-1.2891319954321e-05
2.93015246834174e-06
-2.37232494694246e-05
-3.62842363105246e-06
-2.44167201355541e-05
-1.51339808625889e-05
-2.91298834214202e-05
-1.76533836994567e-05
-1.2585562331837e-05
-2.85781897622541e-05
-1.67489269241669e-05
-1.09975454472393e-05
-2.38597218454447e-05
-1.024956318531e-05
-4.08071162806295e-05
-6.90409029866869e-06
-3.52080967651791e-05
-1.12381346454032e-05
-1.92177452788786e-05
-2.32887064691827e-05
-1.4999659156315e-05
-1.73201839481444e-05
-1.21966486591728e-05
-8.84498337069017e-06
-2.6410625494152e-05
-1.61139358072062e-05
-1.22362358058135e-05
-7.82235491560364e-06
-2.15136250621827e-05
-1.63655906469324e-05
-1.2522807559166e-05
-2.12183693886857e-05
-5.35167923676595e-06
1.59056905463916e-06
-3.89936233620429e-06
-1.52144308463072e-05
-1.39757884014954e-05
-5.68400785092847e-06
-2.08753993829621e-05
-8.92359129056542e-06
-1.1851669898303e-05
-1.93498171871171e-05
-1.29447909572458e-05
-2.49432016039709e-05
-1.04781603219557e-05
-1.33043501597273e-06
-8.93789516427468e-06
-2.83400190078375e-05
-9.71175517305428e-06
-9.40592211689608e-06
-1.29109683224704e-05
-3.51462329811289e-05
-2.3373407510012e-05
-1.11791695000495e-05
-2.95770809307655e-05
-1.44368927066038e-05
1.86652188893171e-06
-6.54858916697593e-06
-9.08022195069765e-06
-3.30844751857391e-05
7.38573812236135e-07
-2.24336326620292e-05
-2.32319887360721e-05
-2.38111795319223e-05
-2.82685478331579e-05
-2.44699812712599e-05
-1.45734750305598e-05
2.11038594180107e-06
-3.42149192945071e-05
-1.79665033213381e-05
-1.61368899652482e-05
-1.50475100832294e-05
-1.1896758895766e-05
-1.72482897124029e-05
-3.68064292269236e-05
-2.33554166264073e-05
-2.57620317236305e-05
-2.27630443610156e-05
-2.22396385006301e-05
-2.2633941465203e-05
-1.84545009308708e-05
-3.24656628768479e-05
-1.82970418568578e-05
-1.66522754888818e-06
-9.2024245406905e-06
-8.88514357383427e-06
-4.34726736114079e-06
-9.53785483624565e-06
-7.91029585318614e-06
-2.74648231118374e-05
-5.77043347052124e-06
-9.53637305079522e-06
-2.18347646275901e-05
-1.8955352802316e-05
-1.43185585351379e-05
-1.63956080492897e-06
-4.99315174696012e-06
3.02595131416928e-06
-1.00299595008571e-05
1.10899916550754e-05
-1.8762706284365e-05
-6.43896456039198e-06
-1.50604071304345e-05
-1.03739680354483e-05
-1.78582016407835e-05
-2.65442428622969e-05
-2.29850341811391e-05
-1.69527516191299e-05
-2.85095356170301e-05
-1.92388701414487e-05
-6.04596834352029e-06
-5.11658944825835e-06
-3.51972999369991e-06
-1.05251558180318e-05
-1.11481681246327e-05
-2.4534503829076e-05
-1.32781207161397e-05
-1.07470752501247e-05
-1.31780673894918e-05
-1.49686425755442e-05
-2.10136702656869e-05
-2.05081159283382e-05
-1.26932045348201e-05
-1.48082564724009e-05
-2.06909376890645e-05
-2.08544908910285e-05
-1.40307774169812e-05
-1.29810749043477e-05
-2.28626507793127e-05
-2.83553799041718e-05
-1.29098391701343e-05
5.16733222998874e-07
-1.39785686273325e-05
-1.73070646937797e-05
9.79634211677472e-06
-1.80465976470069e-05
-1.66933266196199e-05
-1.1584022412842e-05
-3.25525934814903e-05
-2.6384078802566e-05
-3.41705377402809e-05
-2.04770636351154e-05
-1.89564758646136e-05
-2.3599565897387e-05
-3.81813192878178e-05
-1.85055674817099e-05
-2.21555719854034e-05
-2.0484364456734e-05
-1.57833114842229e-05
-1.3736640425829e-05
-1.56334202485394e-05
-1.2420418195725e-05
-8.54151659152309e-06
-1.53893016074897e-05
-2.60674008819798e-05
-2.81334107853577e-05
-2.36504134644078e-05
-2.41719122364714e-06
-1.04461217313942e-05
4.3048663200098e-06
-2.52384665604804e-05
-2.50585641987118e-05
-2.83948889150332e-05
1.69682844647201e-06
-2.24899960536e-05
-3.89408991409824e-05
-5.3504503879691e-06
-3.29217082568738e-05
-1.41038176442193e-05
-3.5923849449299e-06
-2.20570139112404e-05
-2.47672431853269e-05
-2.05195542055813e-05
-1.2193935820671e-05
-2.15214219289293e-05
-1.51668563742695e-05
-2.1441706299528e-05
-1.06605217151235e-05
-2.79258181108141e-05
-2.42911135898776e-05
-2.18027028060792e-05
2.55770605587572e-06
-2.94953990444685e-05
-9.99620878642202e-07
-6.74251828551455e-06
-1.36487832186316e-05
-2.08705537098369e-06
-3.3454287317037e-05
-1.2258186003238e-05
-8.19404598540366e-06
-3.17641843749419e-05
-1.00512209311576e-05
-6.53179473525022e-06
-2.80956446812939e-06
-4.28862833664939e-06
-1.23855988671e-05
-2.47748374940073e-05
-1.03665661127838e-05
-3.79759401613711e-05
-2.42495300095066e-05
-8.36011733276266e-06
-1.49329558556241e-05
-1.93377774729708e-06
4.44716763015189e-06
-3.30986819825363e-05
-2.04082413187239e-05
-2.82718184319178e-05
-1.83009634577265e-05
-2.84402082739925e-05
-1.83010943003291e-05
-1.9599567504836e-05
-1.19864458026115e-05
-2.719203046122e-05
-1.31721449999319e-05
-1.85948630103503e-05
-6.89636254234121e-06
-8.02496204721957e-06
-3.76489042074635e-05
-8.38067963643252e-06
-1.04430169055425e-05
-2.5257043829774e-05
-2.38233943442939e-05
-1.91143371668927e-05
-2.14905209051901e-05
-3.22617716180903e-05
-4.30058608927197e-05
-2.74522810581317e-05
-2.12585033216567e-05
-9.27000816472169e-06
-2.63115685705789e-05
-2.01200134329457e-05
-5.6828687456938e-06
-2.99972064986751e-05
-1.98865067473875e-05
1.16707269428067e-06
-2.92285292726379e-05
-2.56252038829467e-05
-1.58893527103964e-05
-1.56939668352447e-05
-7.22665913354494e-06
-2.21060660959753e-05
-1.00019969044561e-05
-6.56870439975944e-06
-2.26410360017126e-05
-1.53918174141246e-05
-2.27588547004764e-05
-2.24634250457323e-05
-8.15960345092238e-06
-1.84937508613467e-05
-1.90771766361088e-05
-1.8166606679226e-05
-1.81846570337692e-05
-1.81425210986023e-05
-3.30528742903652e-05
-9.84048165551559e-06
-1.64406821387914e-05
-1.581385989384e-05
-7.58987100866027e-07
-1.45892430920301e-05
-3.36808377028305e-05
-8.54517830578128e-06
-1.81347172874438e-05
-1.23012158724714e-05
-2.93201444585216e-05
-1.63374614307445e-05
-2.06127335700468e-05
-5.9498641473196e-06
-1.88177817689815e-05
-1.94187086542478e-05
-1.90012498215328e-05
-2.13025763416411e-05
-6.7247379498737e-06
-1.25991625794588e-07
1.54550405482581e-05
-1.39354177829783e-05
-3.27026085251403e-05
-4.0542482976296e-06
-1.67071070273424e-05
-8.65626057217838e-06
-2.69591875407189e-06
-1.38382021217544e-05
-1.88301939600474e-05
-1.54268059599847e-05
-1.85072889904557e-05
-2.80149372358762e-05
-2.51155027281687e-05
-4.81070173051701e-06
-4.11332556410641e-05
-1.3496312522275e-05
-2.23834576792983e-05
-8.12865298878711e-06
-2.48177858981526e-05
-1.09691564082926e-05
6.67793265394208e-07
-1.64167122745841e-05
-1.53255888999683e-05
-2.35852131234989e-05
-7.06166966363567e-06
-3.42434646840787e-05
-2.44223196856589e-05
-1.17022065380932e-05
-2.58540614029564e-05
-1.02994701870212e-05
-1.91848128099387e-05
-1.35872603751991e-06
-1.66158260300381e-05
-3.6094059294561e-05
-1.073685861538e-05
-2.81348600124314e-05
-1.81375361521595e-05
-2.22637671733144e-05
-1.06227289520616e-05
-1.92407363579259e-05
-1.70655342979288e-05
-2.4658677641365e-05
-9.78185871812843e-06
-1.16999338906529e-05
-1.14421942800401e-05
-2.38003443165442e-05
-2.15226554386836e-05
-1.5509440831494e-06
-1.64995034243183e-05
-3.42780367712349e-05
-2.45068625161494e-05
-2.00055238920819e-05
-4.59061059063615e-06
-2.57689839787769e-05
-1.55793179724505e-07
-2.13106581300774e-05
-9.93244538003557e-06
-1.90540910427966e-05
-1.44179116383157e-05
-1.22847482053853e-05
-1.12731101571387e-05
-2.20098781969895e-05
-1.01712641174678e-06
-9.83265032541104e-06
-1.11826104685073e-05
-1.88722223743586e-06
-3.63347731081233e-05
-1.61101526774522e-05
-8.42486893657234e-06
-4.58896437761055e-06
-2.26175557162569e-05
-1.85123084123576e-05
-1.32521686899068e-05
-1.43334285377051e-05
-1.70582435316594e-05
-1.45971866932945e-05
-2.57292189685292e-05
-1.88697778062252e-05
-1.53288510488357e-05
-1.88651511195706e-05
-6.72997277483781e-06
-2.9309563602636e-06
-1.98476782057436e-05
-3.68494687191906e-06
-6.2804626152788e-06
-2.41780408119832e-05
-1.15916516889088e-05
-1.00025895616417e-05
-6.09525943567013e-06
6.02336259323196e-06
-9.58646439621834e-06
-2.30523732906215e-05
-1.5550357916444e-05
-6.21636003162298e-06
-1.76532632245446e-05
-2.19684763535744e-05
-2.630273913392e-05
-7.82145844183115e-06
-9.6248114436993e-06
-3.31793753623535e-05
-8.80314181938676e-06
-1.98761548244534e-06
-2.15710378592876e-05
-3.5292807518905e-05
-2.99572658146464e-05
-1.76274199941638e-05
-1.47581009880659e-05
-1.87801403928661e-05
-2.91057530138692e-05
-2.88224149632926e-05
-1.32588160603508e-05
-3.61581476606023e-05
-2.05440543316816e-05
-1.1326128338795e-05
-1.71070015223658e-05
-1.95336218353237e-05
-1.86469780474245e-05
-3.70362668167008e-05
-7.48050789442566e-06
-2.67178995588141e-05
-4.01358329758171e-06
-2.27863138294968e-05
-1.23208718014563e-05
-2.29844750531854e-05
-8.58450312119393e-06
-7.35912075633572e-06
-2.43561574420965e-06
-3.84465998799148e-05
-2.120824431688e-05
-1.45372240058184e-05
-1.28557780704749e-05
-1.32518233600106e-05
-1.95049306154664e-05
-7.61121632975154e-06
-3.42824502053244e-06
-1.04472928117133e-05
-2.30571468072438e-05
-1.96802709567135e-05
-2.09873146260385e-05
-5.95214310335753e-06
-3.22294124659682e-05
-1.55727721475632e-05
-4.87617119871572e-06
-2.74445323216487e-05
-1.0572834368632e-06
-1.97833773591385e-05
-8.16134960085512e-06
-5.77242281061709e-06
-1.43181934467894e-05
-2.97476924473972e-06
-6.99691531269981e-06
-1.54863888432934e-05
-4.75451049489889e-06
-5.86931831168129e-06
6.60470007935058e-06
-1.12954144350629e-05
8.57571147068465e-07
2.59596767721903e-06
2.84708625418803e-06
-2.61853781040805e-05
-1.5590764499522e-05
-2.13418882682746e-05
-6.61777385856222e-06
-1.62681687182325e-05
-1.79316997858837e-05
-1.36056298369937e-05
-8.58117386532818e-06
-1.94047314535964e-05
-2.83363828901794e-05
-3.78922877982376e-05
-2.75783641455623e-05
-2.09691831499241e-05
-6.62819283168749e-06
-2.71234358307992e-05
-1.39978722863114e-05
-1.73674060786295e-05
-2.63295589206858e-05
-2.23426902529271e-05
-2.31418558575832e-05
-2.44069685524055e-05
-2.16465027091902e-05
-1.02040916516627e-05
-2.77393085603209e-06
-1.51544130585413e-05
-2.60367335069925e-05
-2.68868517191134e-05
-6.20765696906668e-06
-8.61651464225676e-06
3.59828155782426e-06
-2.15245060998024e-05
-1.72494774410921e-05
-1.82243568773463e-05
-1.34314728741567e-05
-3.02099367472901e-05
-2.42531316678192e-05
-8.37764368324633e-06
-2.22322617144475e-05
-2.9322871719859e-05
-1.4275490849244e-05
-3.8055029304476e-05
-3.12971121477883e-05
-3.94806840654151e-05
-3.02983603388144e-05
-2.01773247636922e-05
-2.56926542410636e-05
-2.22244503874668e-05
-2.72299605262234e-05
-2.62326003886566e-05
8.63184604101962e-07
-2.09151947484619e-05
-1.12479837032614e-05
-9.0088522281593e-06
-2.14787001538163e-05
-5.36111924996332e-06
-1.92920558460302e-05
-2.37000290341667e-05
-1.77115771835093e-05
-2.50377461261537e-05
-1.12204315607415e-05
-2.74727116990028e-05
-9.07511371538602e-06
-1.19995974717235e-05
-2.43005158907535e-05
-2.86641993378509e-05
-6.27345208002082e-06
-9.392303338094e-06
-1.56916417486665e-05
-1.85741635945409e-05
8.07658460365104e-06
-2.23038102679822e-05
-2.87379714418721e-05
-1.65151742500019e-05
-6.43954362246558e-06
-1.07192263614222e-05
-2.69351900966148e-05
-1.31223503288934e-05
-1.4153533934434e-05
-8.59401246117332e-06
-1.71570433484262e-05
-2.01550226045116e-05
-7.03865777534786e-06
-2.54582685987413e-05
-9.60801171304335e-06
-2.4132202181212e-05
-1.33326083165723e-05
-3.02138771638444e-05
-1.47371098440678e-05
-7.10700778007793e-06
-2.13914175514414e-05
-6.04209486203971e-06
-2.11761400517072e-05
-8.34350433063709e-07
-1.98372935814813e-05
-2.03401632596786e-05
-8.8220074468158e-06
-1.94080952875451e-05
-1.58538171131598e-05
-2.37561154292736e-05
-2.21705750653507e-05
-1.98610274027744e-05
-4.92967890608739e-06
-3.60689857050775e-05
-1.25579748847028e-05
-2.16575052971486e-05
-2.17505426251962e-05
-3.41358480794662e-05
-2.64932925732094e-05
2.3478304540602e-06
-2.4922043587146e-05
-1.43783303908092e-05
-1.88023860882192e-05
-1.9155302662596e-05
-3.32019655138419e-05
-1.67668303490129e-05
-3.17409571088281e-05
-1.8163505535821e-05
-2.98017843740699e-05
-2.07143119346669e-05
-2.89669996227851e-05
-3.14949244903213e-05
-2.30932368251896e-05
-2.53566135233286e-05
-3.02778293997423e-05
-3.74643964147134e-05
-3.65106321628334e-05
-2.68898222178159e-05
-2.0550600128637e-05
-3.03116430865806e-05
-2.65538404370538e-05
-1.62025960774508e-05
-1.3608484513132e-05
-1.94509352593648e-05
-2.24902766952234e-05
-2.20801596855893e-05
-2.89921390706343e-05
-1.69355324256331e-05
-1.61597153245835e-05
-2.09819939397792e-06
9.61221224106078e-06
-2.32480325141773e-05
-1.2748926391678e-05
-1.32152464094489e-05
1.82311704057441e-06
-3.23174461634531e-05
-1.54596651075689e-05
-2.05837263040236e-05
-2.08325786071218e-05
-2.11664629845388e-05
-1.14775194724853e-05
-8.44179167663989e-06
-8.59644178266967e-06
-2.15108295435286e-05
-1.07731133954219e-05
1.06170026943779e-05
-5.04601409362591e-06
2.96792102722425e-07
-8.20135658156553e-06
-8.47141656886557e-06
-1.71933276961349e-05
-1.39572667366544e-05
-4.62093234589266e-06
-1.77464142067777e-05
-1.08612277544046e-05
-7.79535891178342e-06
-1.37995120787677e-05
-3.5199805698778e-05
-4.15753041468979e-06
-2.23751923916506e-05
-2.35830858758986e-05
-2.26025276691215e-05
-3.84515064873097e-05
-7.69482866552447e-06
-1.45825773884851e-05
-7.99862987482069e-07
-1.84277316102675e-05
-1.88537623097908e-05
-1.03339347912215e-05
-1.57110048514315e-05
-6.09770536510107e-06
-3.27146886860774e-05
-5.53135110112884e-06
-3.15992811741061e-05
-3.39226404150398e-05
-2.43530250100171e-06
-1.4489321864061e-05
-6.17515102882674e-06
-7.24476904963915e-06
-8.91885430965892e-06
-2.25091014833676e-05
-1.21518565493029e-05
-4.16624702164899e-06
-2.57782426793141e-05
-2.70839696318742e-05
-1.86108503426033e-05
-2.72552259335195e-05
-6.5190031222236e-06
-3.07843381162959e-05
-2.16318019231497e-05
-2.71699219555344e-05
-5.18830709581554e-05
-2.75962609878005e-05
-3.31912243440835e-05
-1.74238194285887e-05
-2.73473857657438e-05
1.21714906339459e-05
-3.24440905144763e-05
1.33825186572109e-05
-4.99150930435521e-06
-5.15480963013023e-06
-9.54833968486552e-06
-1.69426667103518e-06
-9.05714721153142e-06
-1.47946704197854e-05
-2.74662371145604e-05
-1.67020544724624e-05
5.23763624943464e-07
-4.49425780211344e-06
-2.46842479678949e-05
-1.10382383015022e-05
-2.16785568453742e-05
-1.61636352607785e-05
1.12444067598236e-06
-1.83904265620834e-05
-1.21580588183409e-05
-1.39022646979633e-05
-6.99922299075197e-06
-2.49546299437831e-05
-2.31208521029467e-05
-1.17080296470596e-05
-9.11368243250173e-06
-2.29679769549919e-05
-3.03574507025146e-05
-1.96086354074154e-05
-1.77622812661508e-05
-1.69889801771379e-05
-9.65403554637989e-06
-8.49148738832492e-06
-2.04658515918768e-05
-1.64613808695212e-05
1.76177969052191e-06
-2.83294360011033e-06
-7.37842988899724e-07
-3.21789512075207e-05
-3.52423051656436e-06
-2.69802537219317e-05
-1.44073755213385e-05
-3.23204656273245e-05
-2.32782771845442e-05
-1.02934608792982e-06
-1.2450471644921e-05
-1.37625259055502e-05
-1.60312198198335e-05
5.31671288408437e-06
-3.05653019245025e-05
-2.49503215504921e-05
-3.72824193622406e-06
-2.44191402247396e-05
-2.05503442153435e-05
-2.65712676263495e-05
1.01196694651302e-05
-1.81676961928534e-05
-2.49597161505411e-05
-1.55334728150096e-05
-4.01855733403997e-05
-2.00441846422851e-05
-3.55503805807325e-06
-2.87691209847014e-05
-2.7595073615539e-05
-7.39972212823314e-06
-3.13626507780148e-05
-2.22225792148857e-05
-5.80158622591463e-06
-1.9985587525595e-05
-1.97242720070735e-05
-1.19503139649225e-05
-2.21688138371908e-05
-2.20642036644126e-05
-2.94820336048938e-05
-9.52627271027022e-06
-1.31568560132215e-05
-1.93842088523552e-05
-6.19995539661076e-06
7.31429985515472e-07
-2.24221428011609e-05
-1.26570613495736e-05
-1.52768901685411e-05
6.34079126912145e-07
-1.43813118248e-05
-1.53734753581837e-05
-1.57373697824457e-05
-2.03502639683583e-05
-1.28203565051885e-05
-1.88649588580769e-05
-1.11141705327262e-05
-1.73430737424749e-05
-1.14918892242457e-05
4.43240929145328e-07
-1.78160682650074e-05
-8.61027264594881e-06
-1.38375125996909e-05
-1.94134888624175e-05
4.33447069702207e-06
5.67348112389415e-06
-1.56695487823358e-05
-2.91895660711769e-05
8.93503033106623e-06
-5.70451176677931e-06
-9.17479968817196e-06
4.41206403120525e-06
-2.39527981040279e-05
-3.90149505725055e-06
-1.93866085785167e-05
-1.88329516197214e-05
-1.18188007194694e-05
-2.28559393943346e-05
-2.58525464433624e-05
-2.87844693373478e-06
-1.41121394348124e-05
-1.28112498093846e-05
-2.28432003438404e-05
-1.55524587484772e-05
-3.14413668824121e-06
-2.50390614170341e-05
-1.89088918211414e-05
-9.88128630204566e-06
-1.06396250903256e-05
-1.55261135982628e-05
-2.02945204618598e-05
-9.59167161394417e-06
-1.39934242914466e-05
-1.4250757170947e-05
-5.94060342330035e-06
-8.89935505993998e-07
-2.49242684414957e-05
-2.8818832554313e-05
-1.8165660941851e-05
-1.91194376757246e-05
-3.47615616612883e-05
-4.11888123757919e-05
-1.0265223625781e-05
-1.02341036918727e-05
-2.21116479626255e-05
-2.09245844874716e-05
-5.29397823378566e-06
-1.07114542998876e-05
-1.77860072878025e-05
-2.46844572280061e-05
-2.90770088240499e-05
-2.41759896793154e-05
-2.7452877195425e-05
-1.45751109272936e-05
-1.43209806110539e-05
-1.85061582974504e-05
-1.08951807696113e-05
-2.64744784275377e-05
-2.7474671860898e-05
-2.55216704319647e-05
-2.12585648153828e-05
3.97561899155255e-06
-3.25857452853235e-05
-2.82811664241374e-05
-1.55691805026627e-05
-1.74421132015396e-05
-2.79158175245571e-05
-1.92212263463042e-05
-1.35294904390761e-05
-2.22635934138087e-05
-9.3104530472121e-06
-2.02816741296767e-05
-1.02672831248036e-05
2.21213713147643e-06
-3.28751901458308e-06
-7.92862020419668e-06
-9.66717890394193e-06
-1.8679418087544e-05
-1.42688491372131e-05
-6.9829377427792e-06
-1.47797949692733e-05
-6.73825489029378e-06
-3.5624962274712e-05
-1.94406243714039e-05
-8.41411329814831e-06
-9.12036049644858e-06
-1.13036339145869e-05
-9.83306031996476e-06
-6.82414077652794e-06
-2.09624440260329e-05
-3.17358288019095e-05
-1.86327607244552e-05
-1.32828857166562e-05
-4.33739648309583e-06
-1.37599601988276e-05
-9.78991252122251e-06
-2.1438174749242e-05
-5.42375708121377e-06
-8.10271921305184e-07
-2.60301935169035e-06
-3.13600872348034e-05
-1.23205995690009e-07
-2.19081729377488e-06
-1.18941820871264e-05
-2.16892199351453e-05
-2.61434935044775e-06
-6.67750743464926e-06
-2.9463331626469e-05
-9.95969410170706e-06
-3.09282569693072e-06
-2.52791541712301e-05
-7.49102472855107e-06
-2.10286685968409e-05
-2.33673551127917e-05
-6.26850421727695e-06
-1.3903402561372e-05
-5.55373102087567e-05
-9.69585041670702e-06
-1.28377769247949e-05
-1.30183367947797e-05
-2.34402696219565e-05
-7.35412667370824e-06
-7.45695759499828e-07
-2.86897649907817e-05
3.77341368951322e-07
-2.31474538350649e-05
-3.04470524675087e-05
-2.28234374879253e-05
-1.84353516280251e-05
-6.32811831449673e-06
-6.94120637429388e-06
-1.94336324650074e-05
-1.7094970990358e-05
-2.1757126678461e-06
-1.90472103224142e-05
-1.9072838443705e-05
-1.00233739005086e-05
-2.55149620009834e-05
-2.38820825513313e-05
-4.06931722770664e-05
-1.55038750901975e-05
-1.25496725952762e-05
-2.19776314590369e-05
-8.49561843013575e-06
-2.4807742363761e-05
-1.80363621926213e-05
-9.56180394992524e-06
-2.11091962297563e-05
-1.85210340086369e-05
-2.09251992792315e-05
-2.67261861766099e-05
-1.89490389189535e-05
-2.47766665357357e-05
-2.12957825023758e-05
-2.9504672623045e-05
-1.06178711499471e-05
-1.60408418433772e-05
-1.44906894173624e-05
-2.97439129128241e-06
-2.60200847153035e-05
-2.21532977291717e-05
-2.0821957233347e-05
-1.64938232938004e-05
-4.74398082125697e-05
-1.9624480416193e-05
-1.5629394042546e-05
-2.92105116682142e-05
-2.22345797041357e-05
-1.89329461093629e-05
-2.21627029511813e-05
-1.10950189464068e-05
-6.02496969157234e-06
-7.1289984966058e-06
-1.6343761254191e-05
-3.78181487922731e-06
-3.24098061098229e-05
4.44667902586841e-06
-1.41597507076243e-05
-1.21433568739712e-05
-8.65479232126948e-06
-2.5512885016709e-05
-2.11338935188689e-05
-5.7302092434253e-06
7.20099337551228e-06
1.48223614460134e-06
-1.42997325445135e-05
-1.3820784331065e-05
-1.82531061880646e-05
-1.32646050703103e-05
-1.33454001682825e-05
-1.42721068388075e-05
-1.5793296761461e-05
-1.49777963232484e-05
-2.76125213108994e-05
-3.19363157784099e-05
-2.00896319256962e-05
-2.72965284602492e-05
-2.05836307280239e-05
-6.47898203911243e-06
5.71371640293738e-06
-1.41587022320975e-05
-1.25177411260768e-05
-6.16478894625106e-06
-2.99287046107247e-06
-1.71948005869006e-05
-3.24636050648437e-05
-2.55448876406636e-05
-1.87389011996252e-05
-1.08094712486249e-05
-1.99185735083349e-05
-2.50093512980953e-05
-3.22063760441717e-05
-2.27685527824609e-05
-1.61136097233094e-05
-2.13197498072458e-05
-3.7507379920856e-05
-3.15082906313022e-05
-2.00425638304406e-05
-2.28718884222553e-05
-3.17748097890272e-05
-3.0655673248895e-05
-1.48040146573829e-05
-2.77954929586263e-05
-1.19659505367336e-05
-4.80686440479892e-05
-2.0145343246063e-05
-7.62164777826438e-06
-2.12220759390861e-05
-1.15479476214824e-05
-2.02067670812912e-05
-1.93720594036763e-05
-3.05262523867556e-06
-4.13715620447273e-05
-7.45858698342354e-06
-5.03743335571931e-06
-1.53644647463939e-05
-1.46996637546921e-05
-1.11060225820508e-05
-2.19310542021355e-06
-1.25097341912998e-05
-8.2450734548064e-06
9.77641889084583e-08
-1.86729635501069e-05
-3.90219995716735e-07
-1.01981237766292e-05
-1.84303752121666e-05
-1.54651766643848e-06
-7.72316043265837e-06
-1.90206272429221e-05
1.47738306021149e-06
-4.13654771031837e-07
4.03994002538484e-06
-1.08341654616511e-05
6.44633475373526e-07
-5.18176354799182e-06
-5.44881375060881e-06
-5.88912188617249e-06
-1.90504275607288e-05
-2.01802276229264e-05
-7.33338198988806e-06
-8.6606070041507e-06
-1.00560679263929e-05
-1.24358550336257e-07
-1.27736346621358e-05
-3.94142548084024e-05
-3.84275502916205e-06
-2.87722473926947e-05
4.72779244343691e-06
-2.20509656363415e-05
-1.44897567148596e-05
-1.05530859416374e-05
-1.39167064276976e-05
4.72211455256986e-06
-2.66774350333999e-05
-1.38624753149109e-05
-3.20490973886425e-06
-2.36144765382494e-05
-1.14653797350497e-05
-2.9514922285942e-06
-1.89279882341361e-05
-1.28315920810286e-05
-1.78356436440292e-05
-2.77825699845183e-05
-3.71821850335908e-05
-1.37097495075041e-05
-1.8164263865169e-05
-1.68775024135172e-05
-3.37973711905054e-05
-2.48200108251145e-05
-2.9612299586474e-05
-2.94675600607113e-05
-3.35102943032282e-05
-2.14739830625867e-05
-5.30277033755736e-06
3.32997897857088e-06
-3.25315784758122e-05
9.84143161590699e-08
-2.55851458559398e-05
-2.46473690582353e-05
-1.94907505398693e-05
-2.54527660301285e-05
-1.61724653490407e-05
-4.48565355953368e-05
-1.76942423938098e-05
-2.05393707115051e-05
-2.72879111203437e-05
-2.8669504174069e-05
-8.13698228567091e-06
-1.13831894608067e-05
-2.26720083021093e-05
-1.84678895975141e-05
-1.60453113755587e-05
-2.90435457671314e-05
-1.61870602148278e-05
-3.27712658641688e-05
-4.45291589587755e-06
4.26224600541584e-07
-1.10473265969772e-05
-8.96132161208003e-06
-2.56834101185317e-05
-1.01159177993531e-05
-2.93699692248021e-05
-2.22036123617045e-05
-1.3847083856452e-05
-1.81469754396659e-05
-1.11571906771849e-05
3.51875393038335e-06
-2.74092772089419e-06
-2.87023372796025e-05
-3.89169966002626e-06
-1.4136309513367e-05
-1.3894777642149e-05
-1.69700217640324e-05
4.03999360217658e-06
2.72909554107269e-06
-1.83421544993282e-05
-2.72277620472477e-05
6.90835631049508e-06
-9.53790702742964e-06
-1.6959751318981e-05
-1.66747950502778e-05
-1.03994487458729e-05
-2.1407588116079e-05
-1.4691983121019e-05
-1.42303537997423e-05
-1.20140946403209e-05
-7.47822068015426e-06
-1.2227468730639e-05
9.97551245712472e-07
-2.56264311856984e-05
-1.36373145411311e-05
-2.03700278462678e-05
-6.79943487626821e-06
-1.26572763521875e-05
-5.44137766543366e-06
-3.58579619496583e-06
-1.90001764341818e-05
5.81726299108195e-07
-4.76950037314266e-06
-8.09527709872336e-06
-1.50756097060741e-05
-2.33796827047938e-06
-1.69677195967397e-06
-1.5553205973348e-05
-4.49430761378753e-06
-1.91028014349172e-05
-9.33109330300716e-06
-2.49048687190679e-05
-3.89626296657461e-05
-5.70827571958279e-06
-1.5543348482723e-05
-8.85397426195394e-06
-7.26174931831765e-06
-1.43455394632426e-05
-3.21975001994138e-05
-1.16717157282066e-05
-3.9818787956716e-05
-1.19460374033234e-05
-2.11083872413037e-05
-2.54248442713891e-05
-1.84164218111434e-05
-1.16212523192624e-05
-3.71451241102595e-06
-3.68136206801814e-05
-1.38370370727447e-05
-2.77897401335022e-05
-2.36142659369085e-05
-2.71383533997272e-05
-2.86572150733061e-05
-2.25647609987758e-05
-6.64655309895262e-06
-1.70253513993813e-05
-5.85343445776063e-06
-3.00868271255345e-05
-2.4563604486566e-05
-2.78081018885079e-05
-4.26509333422699e-06
-4.47481780352783e-07
-3.65945234950766e-06
-1.70913388521075e-05
-1.83586852296092e-05
-2.73275291605809e-05
-1.41063214726729e-05
-2.51113140412773e-05
-1.74574546255647e-05
-1.75589053806479e-05
-2.49909260669566e-05
-1.62424457012778e-05
-1.86185315553801e-05
-1.15634052365107e-05
-2.01326400960377e-05
-1.78504381452653e-05
-8.68365565539674e-06
-1.60469303047898e-05
-1.66166053026061e-05
-4.65435174850571e-06
-1.23764160458831e-05
-1.43643846805568e-05
-3.30155598117866e-05
-1.25869858250712e-05
-1.26443453020258e-05
-9.29603707482056e-06
-1.66145874959556e-06
-6.88688445413014e-06
-1.80102448703677e-05
-1.49411728526777e-05
-6.32488746056099e-06
-2.12082360249345e-05
-2.13232397993528e-05
-1.7287093303262e-05
-3.22499577732257e-05
-1.65133326297906e-05
-3.15575191734479e-05
-1.38376382316549e-05
-1.38044218856378e-05
-3.63142567533834e-05
-3.72038311662065e-06
-1.32196309309847e-05
-1.22413121205728e-05
-7.34884344764573e-06
-1.21403990171859e-05
-2.2232975474887e-05
-1.76628515792963e-05
-1.86429785983002e-05
-3.3274265818717e-05
-2.73612025141051e-05
-3.74362908049691e-05
-2.98162965309359e-05
-2.78259405133046e-05
-3.00382174406508e-05
-1.34783204588444e-05
-3.34578862074715e-05
-5.55407048353495e-06
-1.4285746675228e-05
-3.15526313588152e-05
-1.71992181546439e-05
-1.03809974432597e-05
-2.91321131750787e-06
-9.36962362671785e-06
-8.74143558194133e-06
-1.58439008880792e-05
-2.02369096360814e-05
-1.41618067097477e-05
-3.31092196155576e-05
-8.51365201965309e-06
-1.94755331055436e-05
-1.36540841730554e-05
-4.12512698921077e-05
-3.23246182227823e-05
-2.41026702567339e-05
-1.81034735171691e-05
-2.10042195294552e-05
-2.01414542480928e-05
1.13672920367382e-06
-2.44436301602101e-05
-2.25909707108301e-05
-5.96398185336035e-06
-2.1318024754056e-05
-1.0908661125455e-05
-1.65932147050315e-05
-2.06034580089772e-05
-2.61543084483237e-05
-3.01195835813787e-05
-1.80636950981187e-05
-7.58272098322755e-06
1.26249820051081e-06
-1.64624357952774e-05
6.97101912877377e-06
-1.02715723685771e-05
-1.02162090696916e-05
-1.29451553996575e-05
-1.79667571718682e-05
-1.04272150382013e-05
-8.38553075219844e-06
6.36714506534555e-06
-1.22882675950743e-05
-2.41890755890495e-05
-8.3387136651867e-06
1.14449128340615e-05
-2.83339483832466e-06
-1.09048602448948e-05
-1.11016113495487e-05
-2.99419911394153e-06
-1.6751914278418e-05
-6.87443107010242e-06
-2.14057747458312e-05
-1.87310030134239e-05
-1.23082358760435e-05
-9.32850003669763e-06
-6.64570447188645e-06
-2.28657052303473e-05
-3.30260912080013e-05
-1.71383639813575e-05
-1.48834806000912e-05
6.69953879942862e-06
-1.06005358738231e-05
-1.01889239506884e-05
-1.31612950943753e-05
-9.94501322642522e-06
-3.07852182741103e-05
-1.06970205565665e-05
-3.34337319369795e-05
-2.05933341699623e-05
-1.03956790449859e-05
-3.46640505933334e-05
-1.9647721408617e-05
-1.78978224874876e-05
2.94326788573618e-06
-6.85553613665857e-06
-3.11347921978816e-05
-1.33220201825103e-05
-2.42200454744985e-05
-1.56542349974087e-05
-1.16331421337687e-05
-1.65216570789035e-05
-8.72796253080549e-06
-8.01632446254288e-06
-3.01999045646467e-05
-1.19287426094354e-05
-4.09952862288464e-05
6.79485444353653e-06
-1.24353644236304e-05
-2.49627754357691e-06
-1.74057263363289e-05
-7.27236357629849e-06
-2.51538377787126e-05
9.90002621366636e-07
-3.22644013627115e-05
-1.32385781998328e-05
-3.11990907479517e-05
-2.61675726303348e-05
-1.39302398158773e-05
-4.26901542589503e-05
-1.56797333705703e-05
-2.53369586285056e-05
-3.16960020125407e-05
-4.14315492956159e-06
-2.87551751184538e-05
-3.61182653516499e-05
-1.54493891554509e-05
-9.37422408077091e-06
-3.69305703566024e-06
-3.02211437760256e-05
-2.30379729511843e-05
1.88898442097288e-06
-4.58356655551271e-06
-6.59082096620699e-06
-2.0284644675734e-06
-3.33457840804681e-06
-1.31002838126755e-05
-1.1421738678665e-05
-6.25702556767595e-06
-2.21944387188387e-05
-2.71201592176198e-05
-1.5996426589029e-05
-1.37786535877207e-05
-1.81947473393137e-05
-1.53063997036749e-05
-6.76085042011046e-06
-1.47496660610924e-05
-1.40463814213543e-05
-8.46115178627895e-07
-1.56211897197209e-05
-8.22502164608389e-06
3.02313235071997e-06
-2.11774334161292e-05
-2.48743478858314e-05
-9.59733923019175e-06
-6.98636046665666e-06
-1.01076274018371e-05
-2.89326876361036e-05
-7.54373454286568e-06
-3.30475717929916e-05
-8.31510414097802e-06
-1.83025059146226e-05
-3.38689568365338e-05
-2.41269468313583e-05
-2.11231507801603e-05
-8.99248107591208e-06
-2.73120151287427e-05
-3.31496071995402e-05
-9.0283938728494e-06
6.91786177069898e-06
-1.42455268067553e-05
-1.61736989442566e-06
-3.68723822345111e-06
-3.21847019938139e-05
-2.04385288857052e-05
-1.96928674969212e-05
6.22434911489784e-06
-1.56948709142173e-05
-2.72327490470634e-05
-5.7206879928171e-06
-1.40572344948775e-05
-2.2509782516308e-05
-2.24275465226964e-05
-8.02732644568195e-06
-2.09551155164818e-05
-1.86018426504454e-05
-3.06554084100794e-05
-3.07788911215798e-05
-2.74659031157745e-05
-3.58042450856603e-05
-1.2434017965666e-05
-1.01567104416463e-05
-1.53342797258355e-05
-2.59536188163853e-05
-1.86567502045174e-05
-3.09185244797927e-05
-3.40242497219605e-05
-1.38966151223831e-05
-3.09490060085657e-05
-1.34509916911014e-05
-7.32984864729413e-06
-1.62474806699189e-05
-1.83437599637624e-06
-9.98215728516377e-06
-1.57937776799869e-05
-2.73467272760063e-05
-1.984463260361e-05
-2.36470025982252e-05
-1.0557645779428e-05
-1.80654757374977e-05
-2.20047245580322e-05
-3.27995591633599e-05
-2.87371252561629e-05
-3.14907605050329e-05
-1.37569370406984e-05
-1.21871821698438e-05
-1.71968427616864e-05
-1.18982988390881e-05
-1.79433572474775e-06
6.98617075821833e-06
-1.3007569803596e-05
-2.14670423240087e-05
-6.81590395945859e-06
-1.69351539242449e-05
-3.29677586803855e-05
-6.54332155070493e-06
1.12044129191646e-05
-9.00691354152366e-06
-2.55811037213525e-05
2.30473799245426e-06
-2.27749888437077e-05
-2.03019615623935e-05
-7.47023147960057e-06
-2.01527970848936e-05
-1.30330403849362e-05
-2.45454346369774e-05
-2.09857310305772e-05
-2.55098194713608e-05
-9.52220934034593e-06
-2.98340364291063e-05
-2.23721018572695e-05
-8.35103993638896e-06
-1.0802910663588e-05
-2.0461939699164e-05
-1.63964042304686e-05
-1.59682056877188e-05
-1.07529465415475e-05
-2.0632258837792e-05
-1.50053196281428e-05
-5.49612628763672e-06
-2.39887240991382e-05
-2.36717395413189e-05
-2.51437916317832e-05
-3.32644494402619e-05
-2.90914563807127e-06
-2.19414309371342e-05
-1.11981927253992e-05
-9.78456833407469e-06
-2.28119739916517e-05
-2.39625468788774e-05
-2.43666284453938e-05
-1.37819381181681e-05
-2.72506693518817e-05
-3.85015633099985e-05
3.58551833794594e-07
-3.65359236234999e-05
-1.53131838604656e-05
-1.97264587648891e-05
-4.40195251996752e-05
-2.93232577083994e-05
-2.37975781170457e-05
-3.30661360465869e-05
-9.66883263334994e-06
-2.53981003128223e-06
-1.95583825940923e-05
-2.51797448421128e-05
-1.6249758127147e-05
-3.01422784698379e-05
-1.34636633615626e-05
-3.14357029524394e-05
-1.67714993225243e-05
-1.50074160823925e-05
-1.67464407372591e-05
-1.64819654559067e-05
-2.40104633904326e-05
-2.72605127458191e-05
-2.38676429902875e-05
9.96896929373504e-07
-2.42435076905323e-05
-1.85882192837709e-05
-1.79497848800709e-05
-5.72110786277996e-06
-6.90736112789168e-07
-1.66549841873133e-05
-2.97691397111632e-05
-2.19470891729282e-05
-2.21850792341728e-05
-1.81299510048005e-05
-2.27950525212906e-05
1.90485548229584e-06
-8.94257180144556e-06
-7.92548605072561e-06
-5.25576551794836e-07
-2.6440881200736e-05
-9.03558616042044e-06
-1.00439727469328e-05
9.20923405371638e-06
-6.9733045152303e-06
-2.51499074171377e-05
-7.67719076864567e-06
-1.10978830036676e-05
-1.4902137922748e-05
-5.92876556179667e-06
-1.57678968676935e-05
9.65064766866366e-07
-7.63693103974666e-06
-6.56416444563858e-07
-1.72520566391849e-05
-1.02469545588462e-05
-1.85943066300978e-05
-3.75994348241632e-05
-2.63809189393848e-05
-3.42725104241798e-05
-5.1368755269635e-07
-2.3683377300912e-05
-2.52503043120834e-05
-2.11604429745305e-05
-2.60139535245089e-05
-2.15193081823252e-05
-2.8449751601086e-05
-6.30069076154217e-06
-2.54297922335393e-05
-3.54543524810517e-05
-2.37867703767714e-05
-1.40916374784046e-05
-3.52088921537436e-06
-2.67058167254314e-05
8.54692793799971e-08
-9.61763587766293e-06
-5.30671209929221e-06
-2.10711993367019e-05
-3.54778329783134e-05
-2.69541470692274e-05
-2.72046140759765e-05
-2.54111922853737e-05
-2.3523093243406e-05
-1.01176168631744e-05
-1.14064053948203e-05
-1.06339372096613e-05
-3.23006094331681e-05
6.77353908279236e-07
-3.18897418904989e-05
-6.47586794265169e-06
-3.80297090296637e-05
-2.56097985638366e-05
4.01055147123848e-06
-1.98627329423526e-05
-2.78299539069256e-05
-3.4727447197726e-06
-2.31631335154946e-05
-1.26873626388438e-05
-1.10372524094391e-05
-1.68517352881336e-05
-6.62704987002474e-06
-1.83632748523176e-05
-2.66494978994244e-05
-1.31618146023096e-05
9.80865270648531e-06
-2.4334588358522e-05
-2.38471989134282e-05
-2.33378278366351e-05
-9.93892318247556e-06
-5.81242951118625e-06
-1.72706828971017e-05
-7.45779285568828e-07
-1.29536444713958e-05
5.30463779296154e-06
-1.18076946921683e-05
1.17873696452914e-06
-1.07598496252366e-05
-9.83277596989772e-06
1.59766472975271e-06
-6.08918089863124e-06
-1.4318970819083e-05
-5.48762453991593e-06
-1.13920334912899e-05
-1.02268199946096e-05
-1.32038829412295e-06
-2.23338694072788e-06
-4.73198632707805e-06
-1.46984592512456e-05
1.37466940017407e-06
-3.49566254407234e-06
-7.67589944549568e-06
-2.88998481065658e-05
-2.80674114060349e-05
-1.52214163498775e-05
-3.59358541436544e-05
-2.10216600589661e-05
-3.6076183367212e-05
-1.66941324013939e-05
-1.85168041123879e-06
-2.23564135845183e-05
-1.76497999231906e-05
-1.87431912986524e-05
-7.31113173964004e-06
-8.40329981753435e-06
-9.77647557526679e-07
-1.08918046221802e-05
-9.42159068160444e-06
2.66407326494449e-06
-6.53192685569754e-06
-1.50385753146469e-05
-3.48271053861266e-05
-2.54784200906327e-05
-2.40921534512254e-05
-2.99181196946187e-05
-2.37913367002508e-06
-2.779432449296e-05
-2.53422749192672e-05
-1.57103318142903e-05
-8.20884037662229e-06
-1.36503940200387e-05
-4.64332262147281e-05
-1.62909478694435e-05
-2.5357736709115e-05
-2.72993800700771e-05
-1.86593943167856e-05
-3.39478268261525e-05
-3.11343856210175e-05
-8.8585260519749e-06
-2.70693958897599e-05
-4.23923550428586e-05
-2.12997314203694e-05
-1.13781423300254e-05
-3.52953841947746e-05
-2.08124697918272e-05
-3.1377867372591e-05
-2.57242085679349e-05
-3.81478353531038e-05
-2.27967942469154e-05
-2.23923219194905e-05
-2.69132296241526e-05
-2.15634264612397e-05
-3.44598302556532e-05
-1.13576947062118e-05
4.58533499148989e-06
-1.47530319157928e-05
-2.55532261129345e-06
-2.43222946732685e-05
-6.86181004807699e-06
-4.84237421903227e-06
-2.3258083754756e-05
-2.21781500464725e-05
-3.06767534658748e-05
-2.15979729295019e-05
-1.84984606299873e-05
1.91216293160755e-06
-1.62478377817568e-05
-4.22884740073402e-05
-1.73777177693321e-05
-1.78631734899137e-05
-1.76378713173088e-05
-2.8636938293529e-05
-1.95916188380117e-05
-1.75084229913738e-06
2.42138322630281e-06
-7.87972111729145e-06
-4.86585001094391e-06
-8.53956284409017e-08
-1.41429937136096e-05
-5.89722681863937e-06
-1.89488603566562e-06
-2.57507635489024e-05
-1.89984259597955e-05
-2.17003378133206e-05
-1.99995540778513e-05
2.55400280314388e-06
-1.00772623554166e-05
-1.82047470009835e-05
-2.0847721807797e-05
1.79544495620168e-06
-1.60904100511696e-05
-2.30299314541145e-05
-1.57336137395412e-05
-1.59130680767186e-05
-1.47894855619742e-05
-1.61759182413237e-05
-1.60659574403552e-05
-1.45528355314239e-05
-6.03958508770892e-06
-4.49226133551785e-07
-7.1629130420416e-06
-1.66483362871767e-05
-1.61780239759704e-05
-1.78362080007514e-07
-3.49945597397542e-05
-1.79297324516246e-05
-2.3581778060299e-05
-1.01194567301183e-05
-2.2812706774689e-05
-1.35238531654715e-05
-2.46062394361152e-05
-2.54284805106258e-05
-2.72453678622841e-05
-9.04591921843385e-06
-7.77904917154123e-06
-3.34723701837856e-05
-2.59125610832128e-05
-2.33197294498918e-05
-3.70145123402456e-05
-2.21941115817991e-05
-2.11408499424227e-05
-1.75043925302406e-05
-1.1115812761188e-05
1.59939773745497e-06
-1.61187853926076e-05
-2.65230918553571e-05
-9.28043851256314e-06
8.12718283215786e-06
-3.40372111854585e-05
-7.5112396221784e-06
-2.58914993467826e-05
-1.4291366601758e-05
-8.85449721052721e-06
-2.38740108838111e-06
-1.32191295552233e-05
-6.63178263044211e-06
-2.71902247610357e-05
1.30911085683407e-05
-1.0977578376636e-05
-1.87721169458065e-05
-1.71413701350016e-05
-2.29213682340384e-05
-1.7083855575457e-05
-2.82513041618458e-05
-4.9701137296556e-06
-1.20234367118613e-05
-1.82940742597536e-05
-1.2059647319356e-05
-9.64657711637256e-06
-5.60729915275588e-06
-9.31735682650619e-06
-7.2066552509789e-06
-1.21673801082337e-05
-3.23567139606081e-06
-1.49865079335614e-06
-2.20423680782097e-05
-3.49721098095748e-05
-2.2278614953536e-05
-1.62404170775803e-05
1.98155034163107e-05
-2.62866732850702e-06
-2.15059338272008e-05
-1.0266032652687e-05
-1.84415771398031e-05
-1.18445449646255e-05
-5.87416276058164e-07
-9.62627696741234e-06
-2.91667918247452e-06
-2.0030360667971e-05
-1.78180201184265e-05
7.18551818418641e-07
-1.23721406601851e-05
-1.80884239873128e-05
-1.59048552320325e-05
-2.82547324790683e-05
-1.22948554008636e-05
-9.65785641636677e-06
2.70948051504565e-06
-1.21440246099328e-05
-6.97413416885379e-06
-2.31349580223522e-05
-2.81631484154195e-05
-2.74430736340573e-05
-2.68684793116989e-05
-1.69833109843597e-06
-2.46359431716587e-05
-1.45058330047083e-05
-1.5803523045897e-05
-3.69205771051169e-05
-2.04240182574367e-05
-2.82249674529206e-05
-2.99668895781382e-05
-3.50428537465002e-05
-1.3031408949489e-05
-3.24036102631957e-05
-5.23998224055528e-06
-3.14913599389349e-05
-1.5190624726553e-05
-2.13880079773156e-05
-1.26101658815676e-05
-1.86564980624772e-05
-3.02291132750877e-05
-1.69119364589164e-05
-2.35401026442161e-05
-1.63548296322271e-05
-2.03771614424525e-05
-1.76247482135864e-05
-1.22609240836691e-05
-1.04551060824492e-05
-2.14382975134536e-05
-1.57889667775301e-07
9.513627456813e-07
-3.0966214466464e-05
1.29735324402029e-05
-1.1786935076637e-05
-2.11748659762225e-06
-2.17644794647878e-05
-1.33349140222361e-05
-6.2280349390711e-06
-5.34863671251426e-06
-1.78441821571324e-05
-2.74549766216817e-05
-1.36241544976583e-05
-2.58120879249025e-05
-1.39255443896325e-05
-1.75366747190926e-05
-1.88809149826491e-05
-2.92456424000125e-05
2.20373980501654e-06
-1.13842742603521e-05
-9.22430768338243e-06
3.26739833910282e-06
-3.57364242352969e-05
-1.99332853240596e-06
-9.71971900264049e-06
4.74892089821316e-06
-5.42255030470226e-06
-2.25403190098199e-05
-2.92030528155845e-06
-9.74380242007322e-06
-2.25233999582492e-05
-2.83516365382478e-06
-4.16506032222229e-06
-1.59685055445394e-05
-1.84241991374397e-05
-7.36561573248166e-06
-7.49817800622124e-06
-3.38223207470801e-06
-2.29356578991075e-05
-3.00442439378158e-05
-2.04153854722974e-05
-1.6818343402875e-05
-1.80263837242382e-05
-2.4724375846603e-05
-1.79506273841914e-05
-2.34759365711447e-05
-2.1118821714184e-05
-2.62856558951948e-05
-2.68270409541637e-05
-2.41354698363454e-05
-2.21263880243568e-05
-8.6027546610905e-06
-3.10641975099643e-05
-3.04264495266192e-05
-2.34839506322476e-05
-2.77365173484503e-05
-7.62073313664678e-06
-2.23478116229421e-05
-1.29628110536803e-05
-2.40034744612749e-05
-2.38532030364445e-05
-3.70804904739746e-05
-1.45561941947123e-05
-1.50656353408295e-05
-1.62031832914744e-05
-1.67405098609854e-05
-8.84104594475073e-06
-2.50226115394439e-05
-1.3251064654979e-05
-2.95761322042726e-05
-2.95756546944204e-05
-1.87641458398662e-05
-2.16423067764841e-05
-3.1753247996324e-06
-6.2633595436646e-06
-2.10710741052648e-05
-1.99083292421383e-05
-2.39394576421047e-05
-9.02615015212372e-06
-4.82607724824731e-06
-2.08484150317075e-05
-2.49808519539019e-05
-3.84659965863246e-06
-1.5646805956426e-05
-2.01878843842251e-05
-2.13351039550503e-06
6.04490545696248e-06
-1.59892185712375e-05
-8.12873605860297e-06
-2.19539997231081e-05
-2.29866688303382e-05
-9.0421316105865e-06
-7.82680648852567e-06
-9.40597812488035e-06
-2.43133494545257e-05
-2.25879482960823e-05
-4.56499580612343e-06
-2.60284141793262e-05
-1.38765523691302e-05
-1.36225433691768e-05
-8.7123772711239e-06
-9.17225360253753e-06
-1.67774575572361e-06
2.87195531577291e-06
-3.61097924791428e-06
-2.24698748324706e-05
-6.93910276724454e-06
-3.16308838099644e-05
-8.21087269279272e-06
-5.87177008230845e-06
-1.07997641220707e-05
-2.58180825172645e-05
-2.7529369266713e-05
-2.76478331652089e-05
9.4961772000592e-06
-8.20507479538294e-06
-2.96086815571341e-05
-1.77564015866063e-05
-2.50739382918689e-05
-2.41215228477977e-05
-1.06896539698608e-05
-3.18125408622616e-05
-2.11744001472742e-05
-2.1625782270091e-05
-2.63185841660817e-05
-1.85805397987727e-05
-1.43180066491904e-05
-1.28835884336196e-05
-1.96998509554069e-05
-2.28842749935619e-05
-1.66056346181835e-05
-8.28963950413868e-06
-1.88075062209977e-05
-1.18059500117531e-05
-8.51082712972155e-06
-1.27104838426479e-05
-1.34271083973814e-05
-1.93321066596413e-05
-2.35190330857191e-05
-1.29238688174934e-05
-2.16765816232142e-05
-2.82962850010347e-05
-8.83844463072979e-06
-8.26063472235872e-09
-1.95820900570087e-05
-8.04363753460422e-06
-9.24661801239759e-06
-3.70596521837279e-05
-8.40462644960039e-06
-2.1079787631487e-05
-1.50129561137414e-05
-2.49374871375602e-05
-3.13668975113998e-05
-9.87849621448277e-06
-2.56915686459372e-05
-1.04468901252879e-05
-1.62276007245943e-05
-6.21773647376173e-06
-2.44625616528096e-05
-3.37864223396502e-05
-2.56609165279224e-05
-1.65415301068108e-05
-2.91176322030305e-05
-2.38397980111099e-05
-2.5976002830539e-05
-2.26836072864257e-05
-2.17760334666458e-05
-6.35621379993734e-06
5.93448374117882e-06
-9.38978471189629e-06
-1.4207219424986e-05
4.91509490440307e-06
1.40295485012219e-06
-1.66354867857516e-05
-3.0841837936024e-06
-1.0760427606356e-05
-1.96575479254073e-05
-2.59005170764688e-05
-6.70306969854725e-06
-1.86130058609188e-05
-2.61669857905146e-05
6.58952319376297e-06
5.32689077858926e-06
-1.06553415859423e-05
-1.96303391952008e-05
-3.32246601188484e-05
1.37706269752237e-05
-7.83788797615739e-06
-1.22596193977717e-05
-2.45366333482131e-05
-1.18391840111007e-05
-1.69944781151607e-05
-1.84816334436003e-05
-2.60320402835098e-06
-8.98532785628002e-06
-3.72676219963685e-05
-9.82122870943785e-07
-3.06864010985607e-05
-1.75800400533489e-05
-3.08939702334384e-05
-5.20079480884498e-06
-1.64626274040087e-05
-1.62285704713785e-05
-2.07156882890787e-05
-1.06944802866901e-05
-2.09737943158441e-05
-1.10646167603176e-05
-7.29689000798769e-06
-1.91945788535867e-05
-2.78045476360645e-05
-3.56766144400691e-06
-1.28689429200087e-05
-2.79999639862178e-05
-2.40577197644696e-05
-3.13787379748373e-05
-2.90771078506516e-05
-1.35121674135628e-05
-1.24459691262976e-05
-2.63823400689454e-05
-2.52750723547582e-05
-1.72591739773789e-05
-1.21516195627289e-05
-2.22291995958196e-05
-1.55730821221732e-05
-2.2292621168541e-05
-3.03354994478313e-05
-1.48353613643947e-05
-3.87648164918188e-05
-1.07374565884495e-05
-3.17825914769527e-05
-1.61810085507616e-05
-3.6842903176524e-05
-1.15481650256233e-05
1.16241780778014e-06
-2.48993912059338e-05
-1.81476417875574e-05
-2.50758245472853e-05
-1.13429725230776e-05
-2.49993455853081e-05
-7.52532052852102e-06
-3.26822548111888e-05
-2.26886577532447e-05
-1.90498802122399e-05
-1.10265115481252e-05
-1.12397786482452e-05
-1.42200000102466e-05
-1.74140100575832e-05
-2.25121947959733e-05
-2.07105589345228e-05
-8.16587664943616e-06
-1.84937844566854e-05
-2.01306878315413e-05
-1.95387785943861e-05
6.62579116239533e-06
-3.74380088978595e-06
-2.75891073017574e-05
-2.90910318575494e-05
-2.39224673408441e-05
1.90342977253043e-06
2.99072171705433e-06
-2.1824439076021e-05
-1.44589770268147e-07
1.04078780873659e-05
-3.25828336288024e-06
-2.13000451352212e-05
1.47315332457484e-06
-1.60526978072214e-05
-1.14659911618763e-05
-9.23021980813871e-06
-1.55333517373295e-05
-9.96250980490165e-06
-4.3701633093469e-06
-1.14131115287514e-05
4.52468116637759e-06
-2.94149933435586e-05
-2.03410457273512e-05
-2.38154290353529e-05
-3.86727829107208e-05
-1.99877049927316e-05
-1.89149442998947e-05
-1.92006325149771e-05
-1.77010816583612e-05
-2.33255844387455e-05
-1.16036768090373e-05
-4.53754962694312e-06
-2.92672520582679e-05
-3.00299439111517e-05
1.1701064062785e-07
-1.25888846891096e-05
-9.55592207231515e-06
-2.93142250408261e-05
-1.49827101361082e-05
-1.3260394156222e-05
-2.04730317056047e-05
-3.44449228447672e-05
-2.03826626722755e-05
-1.53432214480526e-05
-2.8329551459956e-05
-1.30937996418203e-05
-2.43447327325964e-05
-1.18254826502042e-05
-3.13788617546497e-05
-1.97066633903818e-05
-1.99373409055915e-05
-1.97444451713749e-05
-1.90623540930962e-05
-1.47173000600599e-05
-1.50933915402451e-05
-2.66178228048212e-05
-6.3208778095764e-06
-2.86641642082343e-05
-9.35995897650467e-06
4.92372445413953e-07
-3.53815271442468e-05
-3.81069102857802e-05
-1.7649152879865e-05
-3.54583174089599e-05
-1.92570786239886e-05
-2.24281446406656e-05
-1.4447866070327e-05
-1.61246868498564e-05
-3.08875679024861e-05
-1.2888124308929e-05
-2.08662975293774e-05
-1.13805981616882e-05
9.98179072836244e-06
-3.41859451581117e-05
-1.24990620033537e-05
-1.75115969406551e-05
-1.01408372916582e-05
-7.99325285254879e-06
-1.72080655962621e-05
-1.01907187536536e-05
1.09484716106304e-05
-2.2900250375179e-06
-1.56691422559177e-05
-1.79631258972306e-05
-2.38360277429357e-05
-1.28187940609082e-06
1.52002444904934e-05
-1.18390236288806e-05
-7.97481582407454e-06
-1.60234498772351e-05
-2.50952369099257e-05
-2.73837413812792e-06
-1.86330237200152e-05
-1.81017916206218e-05
-8.00587700165312e-06
-2.09965294970367e-05
-2.49992664228334e-06
-2.65862090256226e-05
-1.39213275054483e-06
-9.21513294198594e-06
-2.70577853095103e-05
-1.89322489451978e-05
-2.59489373282402e-05
-2.89152973073597e-05
-1.69050486387728e-05
-2.64487902201609e-05
2.53813163754648e-07
-3.12371863001857e-05
-1.74977561205972e-05
-2.60536198056132e-05
-2.32556581577214e-05
-2.14162445879678e-05
-4.28085078811636e-05
-1.87922301979173e-05
-1.7344610649836e-05
-2.15768088835912e-05
-1.76494125593872e-05
-1.77594189546702e-05
-2.47636882532968e-05
-2.14558472462781e-05
-1.729962118755e-05
-2.17622599689122e-05
-1.21448297207777e-05
3.23466667303393e-06
-4.26349205825797e-05
-3.37891358565482e-05
-2.55989237791637e-05
-1.97586936318245e-05
-1.44734193709315e-05
1.04377492182736e-05
-1.05283090366283e-05
-4.18499745357965e-05
-2.21648402601963e-05
-7.11394970569361e-06
-2.24118545688645e-05
-2.55801190972771e-05
-2.19159552449168e-05
-1.87683769120366e-05
-3.17184533235613e-05
-1.23380773506028e-05
-6.89478286187035e-06
-2.53908467162036e-05
-1.25907165927226e-05
-3.1851118215651e-05
-2.14493822128802e-05
-3.45723661123957e-05
-2.13290516029207e-05
-2.06633380750661e-05
-2.05215693085576e-05
-5.85217411483026e-06
-1.04511771157817e-05
-1.46585436936272e-05
-1.1349436566589e-05
-1.02264209245613e-05
-1.78311836986598e-05
-1.33502170096049e-05
-8.05733458171624e-06
-1.62357429994343e-06
-6.09289851632196e-06
-1.56359183369031e-05
-2.37280215995657e-05
-2.91805635663927e-05
1.93728981724031e-06
-6.45188762519353e-06
-2.70908344960835e-05
-1.79102223509723e-05
-3.13721063011438e-05
-6.474682954887e-06
-1.10928831251612e-05
-2.03566158775331e-05
-1.25148190816925e-05
-3.62828536245927e-05
-1.8978275647857e-05
-4.21914569704605e-06
-3.89687271211351e-06
-4.35925039983081e-06
-8.60360693709596e-06
-4.25047529528351e-06
6.28950946591405e-06
-2.17927129674942e-05
-3.566512515003e-05
-1.12925811010903e-05
3.27294276478318e-06
-1.17607044805051e-05
-1.28510308496356e-05
-3.11741537718825e-05
-1.16912191337059e-05
-2.07421756741613e-05
-1.03876191595237e-05
-1.62741357266715e-05
-1.91851086305259e-06
-2.24523286927358e-05
-1.01041142502487e-05
-2.27538556402569e-05
-1.47433491676337e-05
-4.88675006689273e-06
-2.19904042811451e-05
-3.07762832581141e-05
-3.94849752943988e-05
-2.87843857182624e-05
-3.68201146047812e-05
-3.53549167411455e-05
-6.23156934872161e-06
-4.8642153123651e-06
-1.76824396846736e-05
-2.70253321585372e-05
-1.95232625006998e-05
-7.85438002103635e-06
-2.80635068408418e-05
-2.82245409987314e-05
-2.4761550076339e-05
-4.44400999052402e-06
-3.31712100097057e-05
-3.07541718678729e-05
-3.40161046761713e-05
-1.44087721482556e-05
-1.30769599003606e-05
-1.53613241524673e-05
-3.86346152621661e-06
-1.04328796892788e-05
-1.94160732642547e-05
-3.65445380830852e-06
-6.43040488773343e-06
-2.66044333622514e-05
-2.67545256372512e-05
-2.03675620228966e-05
-1.99740446547144e-05
-1.91419517135671e-05
-1.62892466086108e-05
-1.20863786941699e-05
-1.94561220600316e-05
-1.3458070305312e-05
-2.60952152114208e-05
-7.87389647791875e-06
-2.31998357156552e-05
-1.88262347703599e-05
-3.73513294613322e-06
-1.50503990657683e-05
-6.58439116412373e-06
-3.55063952550646e-06
2.76703026636744e-06
-2.52432705236164e-05
-3.96572876260216e-06
-3.06186033182731e-05
-1.36948037058571e-05
-1.53680679840189e-05
-4.72309228235227e-05
-8.10050152621343e-07
6.83972959323726e-07
-1.28260660738707e-05
4.10816347172786e-06
-4.542438170395e-06
-1.51912110980978e-05
-1.11832464698157e-05
3.57132225191516e-06
-2.41040438138873e-05
-2.90510858372263e-05
-5.02443589623252e-06
-9.51762639650347e-06
-3.75926850812102e-07
-2.6121853230338e-05
-4.41742539689754e-06
-1.9753827288175e-05
-2.72063834099144e-05
-2.14352331530505e-05
-1.96938336296336e-05
-1.82200090760547e-05
-2.03124138898688e-05
-3.25388573785357e-05
-3.9871605231774e-05
-2.26336846191755e-05
-1.36889365979339e-05
-2.2463327122251e-05
-1.13808683100928e-05
-9.74254735290985e-06
-2.20232130749871e-05
-2.44400083051167e-05
-7.85109061091413e-06
-4.05922271210892e-08
-9.56233107146978e-06
-2.32758477985043e-05
-3.30904459830772e-05
-1.9633613952725e-05
-2.75795905523588e-05
-2.34481766059145e-05
-1.73720516458133e-05
-1.9905437496089e-05
-1.68979211743197e-05
-1.82337753108125e-05
-1.74979179672751e-05
-1.35211026991213e-05
4.79046185071606e-07
-7.63834661677691e-06
-1.97520306180383e-05
-1.93478540808843e-05
-3.32334764446077e-05
-2.09844332389408e-05
-3.05204838462005e-05
-3.52353181233383e-05
-1.75840283648796e-05
-2.11796339979426e-05
-7.78686729903773e-06
-2.56624034049168e-05
-2.34134631259215e-05
-3.01098922316807e-05
-1.62906714389391e-07
-1.54343695990729e-05
-1.34642729435289e-05
-6.24833187459553e-06
-1.70349117134046e-05
-2.75301271434177e-05
1.40159478021577e-06
-2.95423130976663e-05
-3.39978782339915e-05
-2.61401416204929e-05
6.26740515133132e-06
2.3181713153362e-06
-2.20233786793835e-05
-1.14732750718362e-05
4.74180380239583e-06
-1.92579510465818e-05
-8.38704465099152e-06
-4.54827642031002e-06
-6.39862504842175e-06
-1.85986605014554e-05
-9.73822335652389e-06
-1.68473468890829e-05
-1.80665698590796e-06
-1.1839808765428e-05
-1.07106240665169e-05
-1.09342791676848e-05
-6.92186919586092e-06
-6.01785243971955e-06
-9.76266985021264e-06
-1.09555831458715e-05
-6.1468678833936e-06
-1.3248607601112e-05
3.98106809915811e-06
-2.47692441261715e-05
-1.94697350444578e-05
-1.39851595627423e-05
-6.8828690550095e-06
-1.67124820573952e-05
-2.74542053295934e-05
-1.26063752727165e-05
-7.27831230099367e-06
-1.7627636550248e-05
-3.73953050734119e-05
-3.09051892833204e-05
-2.33277637309855e-05
-2.06922426257801e-05
-3.27661737972814e-05
-9.37185522226015e-06
-4.06696272028358e-06
-1.15131120718871e-05
-2.7130623073703e-05
-1.95104157579774e-05
-2.5126456070977e-05
1.70742494587358e-06
-6.55495026720522e-07
-6.41602597513939e-06
-1.09276511872667e-05
-1.3516144748127e-05
-3.01653257538949e-05
6.17829822143246e-06
-1.07763094356544e-05
-3.00713688433626e-05
-1.5975648127128e-05
-2.74745956044914e-05
-2.19385210203052e-05
-8.89391744099929e-07
-1.27831926179297e-05
-2.40811514639983e-05
-2.57699538689552e-05
-1.49756055571019e-06
-3.1295917275979e-05
-3.33764258270684e-05
-2.63513504077201e-05
-9.83409670844559e-06
-1.78787337981243e-05
-3.15022478180864e-05
-1.88317741048514e-05
-2.52835044930776e-05
-9.18154718438869e-06
-3.03438373846676e-05
-1.2178369941172e-05
-1.41543460882553e-05
-1.16303769326528e-05
-1.70752532491681e-05
-8.66577187684387e-06
-2.76174067736243e-05
-2.08492464517136e-05
-4.89913196381547e-06
-9.61481582537728e-06
-2.25455622025082e-05
-5.82924506173672e-06
-1.08755146779505e-05
-2.52410306627035e-05
-1.12048229432276e-05
-2.43941082441952e-05
-5.06822526603675e-06
-1.67621187357314e-05
-6.14580975053612e-06
-2.4700602649128e-05
-2.88783301459031e-05
-2.19118567385592e-05
-1.12199673377167e-05
-1.70047932526973e-05
-2.43607852876168e-05
-2.08364176510275e-05
-1.75110839060171e-05
-2.16272861330481e-05
-4.72890273584736e-06
-1.91036810770777e-05
-2.1105968257874e-05
-1.15498969637931e-05
-2.46100508410799e-05
-1.13329773195539e-05
-3.930084154249e-05
-7.82385259811602e-06
-1.0813110328472e-05
-1.60902319788139e-05
-2.04425923540964e-05
-1.55774617892186e-05
-4.14822287502496e-06
-2.14305531133158e-05
-2.5291226636398e-05
-1.86051114129236e-05
-2.29219014254527e-05
-3.60798688317468e-05
-2.07035554623546e-05
-2.37061299490181e-05
-1.77634069045019e-05
-7.6612656003432e-06
-1.21458327946581e-05
-1.2748613254708e-05
-3.06930570973774e-05
-2.97844873170228e-05
-2.60646972038415e-05
-2.27715350786558e-05
-1.53387350231059e-05
-1.63695733216623e-05
-2.15202238038486e-05
-2.36803235766026e-05
-2.34796655144203e-05
-1.81324733144253e-05
-1.56664735631383e-05
-1.78886033874898e-05
-1.76781038991116e-05
-3.57639000450412e-05
-2.31530626600747e-05
-3.78079441358001e-05
-3.0557237512415e-05
-7.6641617380957e-06
-1.93205237844178e-05
-5.95902036920308e-06
-3.60204870335038e-05
-3.9637333584297e-06
-1.23705015365694e-05
-1.73137099724371e-05
-2.66282833551406e-05
-7.04890785586208e-07
-2.12155003935651e-05
-1.64346173104797e-05
-2.95893277733998e-05
-2.0553893198259e-06
-3.4727096235558e-05
-3.67375475359471e-05
-2.84398344946532e-05
-1.41952547629987e-05
-1.32351164117599e-05
-2.06894919179336e-05
-1.40867940843077e-05
-2.03029315174823e-05
-2.19170681099559e-05
-1.73350660473599e-05
-2.18761105452335e-05
-1.66643704158081e-05
-2.52064968947673e-05
-1.17990944249203e-05
-2.09302804551525e-05
-1.99478631795994e-05
-6.50315084142797e-06
-1.09582473148098e-05
-7.62782565949395e-07
-8.53048908899349e-06
-9.28172115720742e-06
-3.49356317406648e-06
-2.69907689384189e-05
-2.41407655533904e-05
-1.66141052326427e-05
-2.97105152784021e-05
-8.64698125383864e-06
-1.21534605210492e-05
-8.45102942176423e-06
-2.36750856027506e-05
-2.23464325325644e-05
-2.99395511063501e-05
-5.37148420499866e-06
-2.43625962996263e-05
-1.84408692034687e-05
-9.89985659244559e-06
-1.17020256746882e-05
-1.47047897645774e-05
-1.22458988656934e-05
-9.17854709149227e-06
-1.30294342892464e-05
-2.09455769632184e-05
-7.84501099175448e-06
-1.44422700296678e-05
-3.28699823440381e-05
-3.03900003835296e-05
-2.55478938086838e-05
-1.89247147074477e-06
-1.50716734761031e-05
-1.74451116345672e-05
-1.64559746010263e-05
-2.00168068638915e-05
-2.31174271810631e-05
-1.78480987423996e-05
-2.2507390982329e-05
-1.83554984901001e-05
-2.39587406341149e-05
-1.32451511493874e-05
-1.83351157429153e-05
-2.75587974670718e-05
-4.14535078114687e-05
-3.01437962213286e-05
-2.09814385637769e-05
-1.11155103887966e-05
-1.83379936603905e-05
-1.97454986305355e-05
-7.1209061591717e-06
-1.10901103859274e-05
-2.53153870342977e-05
-2.31488290293527e-05
-1.30310620974267e-05
-2.76863915596208e-05
-3.09237331528825e-05
-2.88595269554479e-06
4.90216832061825e-06
-1.5236082338037e-05
-5.5070555485032e-06
-1.79878616563284e-05
-6.57650623284681e-06
-4.49401811092487e-06
-2.64079892535665e-05
-2.14820776943514e-05
-2.75813559918059e-05
-1.30133120932089e-05
-2.35196552894493e-05
-1.69576681664485e-05
-2.05265829469953e-05
-3.03533762290103e-05
-8.09117262282986e-06
-1.82146312424761e-05
-4.82719251326351e-06
-2.79392819131411e-05
-7.686252440846e-06
-2.65670686806271e-05
-2.35718941772942e-05
1.72292489721074e-06
-1.41974337031928e-05
-2.77708100413804e-05
-3.57146184497881e-05
-5.88223636662646e-06
-1.29282203625752e-06
-2.32973432090097e-05
-6.46046719553678e-06
-1.4823506774872e-05
-1.5810215288954e-05
9.833528915809e-07
4.43257943980765e-06
-2.92815998972944e-05
-3.1555313213148e-05
-1.36440537393125e-05
-1.3310455353888e-05
1.29669032023479e-06
-1.3285052986633e-05
-1.26812882241984e-05
3.00544885242549e-06
-3.03734417391757e-05
-9.93445789677612e-06
-8.69040620166785e-06
-1.18838158147409e-05
-1.54816747622542e-05
-1.16007778292254e-05
-2.50373447802486e-05
-9.10209028232744e-06
-2.30146179486474e-05
-2.40274336880524e-05
-9.25766360347816e-06
-2.68423272625417e-05
-7.58807350127596e-06
-2.28450643614241e-05
-2.57575149901749e-05
-2.91466137333317e-05
-2.97431869259448e-05
-2.80840816474904e-05
-2.84772381072697e-05
-1.64500039152712e-05
-2.21311518577348e-05
-1.68898507822971e-05
-3.36621366241344e-05
-4.82279704451019e-06
-6.16064983921162e-06
-3.54557749641322e-05
-1.83457034151152e-05
-1.45444297594884e-05
-3.1645298438509e-05
-3.71421447028195e-05
-1.51515550383978e-05
-3.63741605457344e-05
-1.45256409703466e-05
-7.04361634224292e-06
-1.35378276026964e-05
-3.89527708471613e-05
-2.99371425188892e-05
-1.90945750618242e-05
-1.94227821326739e-05
-1.05329659199884e-05
-3.41977085453528e-06
-2.09000379079138e-05
-1.63274889103705e-05
-1.31859463459661e-05
-5.05520888485316e-06
-1.1203255647057e-05
-1.62086449476739e-05
-2.51957045492857e-05
-9.20371768586964e-07
-1.32328754869298e-05
-2.69232239483347e-05
-2.20291727681861e-05
-6.2618716008675e-06
-5.34566250175056e-06
-1.10239231614725e-05
-1.58793119884358e-05
-9.47732240839543e-06
-2.0399161847747e-05
-2.79188868492677e-07
-1.18023463944694e-05
-1.51181415590243e-05
-2.93068814660422e-05
3.20816275702947e-06
2.77064718402694e-06
-2.19114466767115e-05
-5.32274433218516e-06
-1.16434974156092e-05
-8.68304103349536e-06
-1.79332329428616e-05
-2.61336558229545e-05
-2.0592224054316e-05
-9.64706332437177e-06
-2.5671354524503e-05
-3.11749358720231e-05
-3.55169566790862e-05
-1.7340823861868e-05
-7.86763263883067e-06
-3.00405607672444e-05
-1.43429256472537e-05
-1.58908293267602e-05
-1.83833910989074e-05
-7.0609104833751e-06
-1.69790737651805e-05
-2.70737449457833e-06
-1.52107202994167e-05
-7.60305997987306e-06
-2.06457233406978e-05
-2.34861023581457e-05
-1.50009084400762e-05
-3.2593617993069e-06
-3.12165394120487e-05
-1.62517064102023e-05
-2.16582756659233e-06
-4.95113564524656e-06
3.54903005436756e-06
-2.00510481052641e-05
-1.61718040464988e-05
-1.79791734136494e-05
-2.7945064019133e-05
-2.04343172148879e-05
-3.93117275111276e-05
-3.15433701152731e-05
-2.44273875956967e-05
-1.85021367472373e-05
-2.38282472191757e-05
8.24763704881481e-07
-9.12392716045534e-06
-1.39649264054618e-05
-1.78034554522576e-05
-2.29910896618151e-05
-3.21067997499603e-05
-1.05208552913947e-05
-3.24557164663109e-05
-1.96594309718883e-05
-1.16630736420033e-05
-1.86621557990892e-05
-8.02587563223062e-06
-2.90427753815112e-05
-1.7744853516607e-05
-9.41388622918868e-06
-2.88477632388482e-05
-1.48547363435294e-05
-2.02621152011643e-05
7.06302756720216e-06
-1.0412847697165e-05
-3.86802054506343e-05
-3.49001479087879e-05
-6.23167703397961e-06
-1.44277544813584e-05
-1.60517487313169e-06
-2.51678970059203e-05
-2.84673846235232e-06
-2.57378085770779e-05
-2.02210259753018e-05
-1.54866480439989e-05
-1.24278143698365e-05
-5.18062642058494e-06
-7.18588081162532e-06
-2.38421944336601e-05
-1.09292893924073e-05
-2.51015611920441e-05
-1.86139201827919e-05
-9.48340251888233e-06
-2.73944121946123e-05
-1.39312487879187e-05
-7.51712813619998e-06
2.10637609037923e-06
-2.54498739487848e-06
-4.96238916832213e-06
-1.0569299676582e-05
-1.79311857969712e-05
-2.67553602202397e-07
-9.76159383509033e-06
-1.48156245278574e-05
-1.10937636185346e-05
-1.65115095650814e-05
1.71584147348148e-05
-8.87405911495812e-06
-2.82476604009323e-05
-1.62364762555325e-05
-9.74708629900458e-06
-3.82110833975482e-06
-1.10718743141155e-05
-1.63590003937314e-05
-1.19160883089361e-05
-2.01470674942138e-05
-8.30773739646745e-06
-2.02943492067875e-05
1.36004563567072e-06
-1.85337509640608e-05
-2.35833014992342e-05
-1.26429079762784e-05
-9.86709539344671e-06
-1.82275153304016e-05
-2.11988480977819e-05
-1.04857048285188e-05
-1.42492117022212e-05
-1.7963684751467e-05
-3.25820237370537e-05
-7.46669732293506e-06
-3.37655711627676e-05
-2.18911400922125e-05
-2.66707079071987e-05
-2.30433113178508e-05
-1.12101307653198e-05
-2.39185709063851e-05
-2.62099237682056e-05
-2.41852064394948e-05
-2.36387223038898e-05
-1.45565538966072e-05
5.10987748809217e-06
-8.74738497685691e-06
-2.10992060175722e-05
-2.45579234925892e-05
-1.47038138244132e-05
-2.58994010581953e-05
-3.23789486477461e-05
-1.39048452331203e-05
-1.15411287627274e-05
-2.17008080686715e-05
-2.87698262365551e-05
4.29335869560619e-06
-4.05834312089268e-06
-1.55151093562957e-05
-2.36272277866745e-05
-2.25586745915781e-05
-1.51632489702937e-05
-3.36050349311533e-05
-1.42529106702401e-05
-1.20076008276441e-05
-5.90400676575854e-06
-2.26413473726804e-05
-2.41225071644602e-05
-3.61000655649951e-06
-7.87578274330843e-06
-3.4846163237513e-05
-2.52284050572541e-05
-3.28434131585632e-06
5.77116824959131e-06
-1.32581580175582e-05
-5.82216199390529e-06
-1.24958702733918e-05
-1.86621978683932e-05
-1.71173510334771e-05
-1.87535613951094e-05
-7.40713669932953e-06
-1.31762661963515e-05
-3.28239333845229e-05
-2.43943863620703e-05
-1.55730834372025e-05
-7.66198712935611e-06
-2.35779310719853e-05
-7.93852158420231e-06
2.85931387913705e-06
-3.47152697262141e-05
-3.15178090368711e-05
-3.13978025380418e-05
-1.01622382310271e-05
-2.01844108075337e-05
-7.75494012226338e-06
-8.90849101361427e-06
-2.47007077853772e-07
-5.7604041492232e-06
-1.54520037651023e-05
-1.17734298664022e-05
-2.34399919863147e-06
1.34494903697663e-06
-2.17889630653709e-05
-5.35856003006823e-06
-7.5926353788803e-06
-2.05343154334234e-05
-2.00920793179258e-05
-2.09374640429944e-05
-7.68830615504083e-06
-2.42937775233156e-05
-3.6407491916917e-06
-1.83406478867325e-05
-2.6805302127171e-05
-1.89459932051265e-05
-1.70960921018241e-05
-2.66949822962582e-05
-4.42638543953272e-05
-2.92676118868165e-05
-3.07882151580449e-05
-2.98759748862034e-06
-2.58080284110852e-05
-1.59611392971469e-05
-8.37734712425527e-06
-2.64727034260381e-05
-1.60515552965371e-05
-2.75587643704965e-05
-1.87147057528542e-05
-1.13963613633243e-05
-1.49005633202769e-05
-7.37901126007603e-06
-4.14086199756995e-05
-2.89016009426508e-05
-1.20610497301606e-05
-2.23515839780642e-05
-1.88548970459196e-05
-3.91853531921133e-05
-8.34416849248375e-06
-9.14925824626471e-06
4.72869965531628e-06
-1.270554117784e-05
-1.50509414655498e-05
-1.96100054745099e-05
-1.53788443761343e-05
-1.32178085168679e-05
-2.69797219983126e-05
-1.31851462128033e-05
-1.33496743683067e-05
-2.47226922854687e-05
-3.31302665725547e-05
-2.23537339969044e-05
-2.99065534095672e-05
-1.59583572354798e-05
-1.51409388403401e-05
-1.14414676197258e-05
-2.62998668619222e-05
-2.50705787012008e-05
-2.26023312986238e-05
-9.28597787169277e-06
-1.61716053968672e-05
-2.66092939579794e-05
1.57891918454405e-06
-1.75407898807769e-05
-5.36471940621512e-06
8.56927911460035e-06
-1.60497541374513e-05
-3.8058800044533e-06
-8.27238237860486e-06
-2.47430914757166e-05
-1.20223502832822e-05
-3.05918237250447e-06
-1.94940678444506e-05
-1.42231819068637e-05
-4.11646764444889e-06
3.00728262629603e-07
8.43279944682473e-06
-1.337746579276e-05
-3.01424851102753e-05
-2.16644546415232e-05
-4.28148461767492e-05
-2.86462997222582e-05
-1.88065506315367e-06
-2.59602739324303e-05
-3.06654942693805e-05
-2.56802370444006e-05
-2.05312437182153e-05
-1.10374740562754e-05
-1.73328485086883e-05
-1.30971059734696e-05
-3.2086286213252e-05
-1.94233146348904e-05
-2.66355676024856e-06
-7.82794127501802e-06
-2.92563436148361e-05
-1.20871545772646e-05
-1.74544052085905e-05
-1.52473488456829e-05
-4.38840594656415e-05
-2.18449690574482e-05
-3.56331013701227e-05
-3.28905515338899e-05
-1.66613018724011e-05
-2.30724891382461e-05
-1.50951565597315e-05
-1.51050016434917e-05
-2.3471981355923e-05
-1.16935172740415e-05
-2.87119394003251e-05
-9.57904712551029e-06
-1.51041763393563e-05
-2.5194344684592e-05
-7.18716774202783e-06
-2.20191292760476e-05
-8.14490423191861e-06
-1.24976284950305e-05
-1.96372625081569e-05
-5.25693156878517e-06
-1.18188712527381e-05
-2.16787621547607e-05
-8.43631700820803e-06
-1.51028429940489e-05
-1.19572692601652e-05
-2.30996206492514e-05
-3.99271063348282e-05
-4.30104217589303e-06
-1.28866004751369e-05
-3.15827287222821e-07
-2.26065752165051e-05
-3.16962488096069e-05
-9.17357207074489e-06
-2.05522608996005e-05
-2.73739548919363e-06
-9.47780724080234e-06
-1.57556825874719e-05
-2.32018752294157e-05
-1.77532050581468e-05
-1.14025596329924e-05
-4.14085057035361e-05
-2.99306775055633e-05
8.19221430706695e-07
-8.16182467343665e-06
-1.06167164901298e-05
-1.54789814158582e-05
-1.34596492687995e-05
-1.06942520433229e-05
-1.93766143960655e-05
-1.77121529052309e-05
-7.16020004063935e-06
-4.45248311416534e-06
-1.35178357350811e-05
-1.11743685367745e-06
-9.80355535169705e-06
-2.26436156018141e-05
-1.77851811611433e-05
-1.43242715739228e-05
-6.93176595416012e-06
-4.60555454533241e-05
-2.44433980417445e-05
-1.23419387098675e-05
-3.31295581497439e-05
-7.4601512477925e-06
-3.61684582123292e-05
-2.40200840154898e-05
-1.64173807272181e-05
-1.90707508385902e-05
-1.49143246662062e-05
-1.34216807350022e-05
-2.063696407007e-05
-1.16862160059027e-05
-5.49552369683981e-06
-1.16212999807114e-05
-2.66640310709239e-05
-5.8945587081755e-06
-1.99186966960342e-05
-2.82455829841656e-05
-2.00493751787496e-05
-2.49972231509051e-05
-1.95528350265291e-05
-1.8314961952718e-05
-1.294204769665e-05
-2.3048666346612e-05
-3.64739093972963e-05
-3.46142825419944e-05
-2.49893017388996e-05
-3.33053361701957e-05
-5.624983076796e-06
-1.13302921243262e-05
-1.64515189939407e-05
-1.87391172440066e-05
-1.49713806377916e-05
-3.16909764245744e-06
-2.21836259243911e-05
-1.41236751188356e-05
-2.10441029303043e-05
-2.89851919376032e-05
-2.1964277393226e-05
-1.14323269366865e-05
-2.75465605135286e-05
-1.99549966419565e-05
-7.17828085750562e-06
-1.73340689875245e-05
-1.8594527896312e-05
-2.37509174250138e-05
-1.82345198579859e-05
-2.89195228112887e-05
-1.50542286929086e-05
-4.03812579797162e-05
-1.75052689803808e-05
-2.12284133626283e-05
-1.10002984410435e-05
-3.84312522411526e-05
1.67108010262362e-06
-1.98632114116757e-06
-3.53427596329862e-05
-1.15364838050493e-05
-1.6966236947455e-05
1.7842663722787e-06
-9.36752578931579e-06
-2.78488443979001e-05
-6.08294996506682e-06
-7.79935636406049e-06
-6.81953576853044e-06
-2.12255326531191e-05
-2.10335687103985e-05
-1.07949850428963e-05
-1.04288705619127e-05
-1.82031472282536e-05
-1.31328820796663e-05
-1.56050687261283e-05
4.11158188659182e-06
3.59825708202908e-06
-2.01864859874531e-05
-1.60466302851086e-05
-1.38170208910448e-05
-3.17149144210263e-06
8.16990045152242e-06
2.25072967861399e-06
-2.39112998083063e-05
-2.42341447680703e-05
-9.52883501920857e-06
-2.79444560738674e-05
-2.44962184751818e-05
-1.83648521998866e-05
-1.80792329604195e-05
-1.96716443200626e-05
-6.64488481520395e-06
-1.69808631570155e-05
9.10659424835656e-06
2.27946276889199e-06
-2.8788338710844e-05
-4.74010961433183e-05
-1.50301563262453e-05
3.13731859723453e-06
-1.87339327723096e-05
-3.31052935880464e-05
-2.99026870201637e-05
-2.03829731077176e-05
-4.34022613024206e-05
-3.22739965921853e-05
-3.16946704757217e-05
-2.63974648620957e-05
-1.62059585824733e-05
-3.11403746735093e-05
-2.05950643266058e-05
-1.0039611993084e-05
-2.51631281248527e-05
-2.80147550647325e-05
-2.28866688200236e-05
-2.69054178370374e-05
-1.27131387672523e-05
-3.85097298398709e-05
-1.86690390898844e-05
-1.90998809959146e-05
-1.59533012412474e-05
-9.82313535114144e-06
-1.27702409058028e-05
-7.62851696792259e-06
-2.03681123047697e-05
-5.83593686528998e-06
-1.47218929411256e-05
-2.13289988679585e-05
-2.99863386705485e-05
-1.7297641981748e-05
1.37148817451957e-06
-5.33135477618398e-06
-7.93158287936066e-06
-1.43495700035623e-07
-1.12200486225203e-05
-1.41819948480591e-05
-1.31419217667481e-05
-2.10803987711155e-05
-2.32153772760277e-05
-9.29165641981603e-06
-2.09256496441619e-05
-1.755302647255e-05
-1.52343005474133e-05
-1.62398851361539e-05
-2.76960989679326e-05
-1.04242208509091e-05
-9.08320276979135e-06
-3.13438786674074e-06
-6.99424173910857e-06
-1.39363090034781e-05
-9.25670127530333e-06
-1.26316605187103e-05
-1.63613663698971e-05
-1.53864096714555e-05
4.88857277713826e-06
-1.36056803887419e-05
-9.496778948331e-06
-3.11128937547274e-05
5.73930052853437e-06
-1.08932211438569e-05
-4.31027602908938e-06
-9.64093840678585e-06
-2.16481637589299e-06
-1.49143926290072e-05
-6.67791750195495e-06
-7.8916199401727e-06
-1.66474379387898e-05
-1.25628936484708e-06
-4.65962877002951e-06
1.12764984652901e-06
-1.98857998718636e-05
-1.6205279261504e-05
-1.35355303160293e-05
-2.25176170530606e-05
1.38992053921682e-06
-6.90849929628857e-06
8.4065844184792e-06
-8.82079470405518e-06
-1.43643498262926e-05
-1.76155371380568e-05
-1.74125424457689e-05
-2.77526119893639e-05
-9.5362047165518e-06
-2.95036767579109e-05
-5.78804474576455e-06
-1.50393128075994e-05
-1.26618193223872e-05
4.69129655431312e-06
-2.16562732908835e-05
-1.27931031771003e-05
-1.83668155303416e-05
-1.51773642616081e-05
-4.13360736773583e-06
-4.0270469707139e-06
-4.20239384916565e-06
2.38328396989865e-06
-3.07011193274445e-05
-2.47787438469583e-05
-2.45676750036551e-05
-2.02644766565429e-05
-2.20136985590186e-05
-9.14203027893986e-06
-1.73448185216116e-05
-2.89262135552437e-05
-1.41499059054059e-05
-2.26104887937129e-05
-1.44831558877485e-05
-2.84634436925001e-05
-1.79887225579828e-05
-3.95615729406093e-05
-1.55538464544284e-05
-1.05577697773138e-05
-1.02148757091779e-05
-2.15521073985321e-05
-1.61466395590379e-05
-8.710286931994e-06
-6.57158350629544e-06
-1.2743605371662e-05
4.62853961710698e-06
-1.96327340473008e-05
-8.37860551373141e-09
-1.01777782095838e-06
-1.05092718584993e-05
-2.5101140259403e-05
-1.63921492754432e-05
-2.95427149200365e-06
-2.42823863636379e-05
-2.35198356872891e-05
-1.90656844433062e-05
-1.2268786931184e-05
-1.35722818337784e-05
-1.77069367272848e-05
8.77225941329922e-06
-7.0638337806391e-06
-3.07745977434982e-05
4.12626349101763e-06
-3.44523522513761e-05
-1.87406344406253e-05
-3.17811013620746e-06
-1.228496412867e-05
2.33485408920806e-06
-2.01470482766451e-05
5.5210150895378e-06
-1.22166948341055e-05
-3.03524723240434e-05
-3.16689543435678e-06
-2.48183429409662e-05
-1.45861399571963e-05
-2.05504061429117e-06
-3.49700880515779e-06
-1.520434891744e-05
-2.29415103432786e-05
-2.05245447838746e-05
-2.72110819675916e-05
-2.27618287921814e-05
-5.72119312788621e-06
-1.7970091217564e-05
-2.92764404327608e-05
1.69893720503885e-06
-1.09805057517043e-05
-3.51414946831965e-05
-8.00237653080446e-06
-3.80851132313157e-05
-1.92504737713483e-05
-2.58999992051474e-05
-3.73603572379335e-05
-4.60599182034834e-05
-1.678545818841e-05
-3.95123245001903e-08
-2.94519374772986e-05
-2.43910857565796e-05
-2.29682231820859e-05
-2.57081583103293e-05
-2.92948236294139e-05
-6.04334067998066e-06
-1.47214156571772e-05
-1.24856338521295e-05
1.05093893710768e-06
-3.30289854543386e-05
-2.07476083764978e-05
-8.48608047435798e-06
-4.29122884414735e-06
-1.45697524101964e-05
-1.31777955606917e-05
-2.64675599337511e-05
-3.05149130205541e-05
-1.92614234191635e-05
-9.5408351062361e-06
-1.02076332447931e-05
5.8520005086131e-06
-2.97216486593441e-06
-2.55357832083461e-05
-2.6883858708326e-05
-2.26024700351215e-05
3.60072710322222e-06
-1.34154267946725e-05
-1.97214869392654e-05
-1.46542612136595e-05
-2.65986097496656e-05
-5.21602661794796e-06
-6.43695737996054e-06
-2.33430654955221e-05
-2.68749067516108e-06
-1.33338381670747e-05
-1.26586896153109e-05
-9.04815467589934e-06
2.23693932553103e-06
-2.40058904156375e-06
-1.36718165697224e-05
-2.08840286019923e-05
-9.17153848435255e-06
-1.76373047229886e-05
-2.25661989672024e-05
-7.71576124367747e-06
-1.39898800261732e-05
-5.22859357783073e-06
-1.31982293041992e-05
-2.2072793964311e-05
-2.32820193658927e-05
-1.559033958371e-05
-1.37112771828944e-05
-2.82911712896619e-05
1.08444422772581e-05
-5.29961066773174e-06
-2.6255447731417e-05
-2.08899584565309e-05
9.09347007375802e-07
-1.11768633456599e-05
5.93352088311131e-06
-9.12664679077411e-06
-3.27576834040438e-06
6.33558791083601e-06
-3.73804958294664e-05
-1.03710681304352e-05
-5.76017091951322e-06
-2.90112453037859e-05
-2.81167725469353e-05
-1.05304766325798e-05
-2.67251100653344e-07
-1.84171184212423e-05
-2.69577585551012e-05
-2.15718319570149e-05
-3.25066590443779e-05
-4.23293476494009e-05
-6.73967984977703e-06
-1.85236693251455e-05
-2.10525610305495e-06
-1.19145661063406e-05
-3.30541405682864e-05
-3.71662646425714e-06
-2.88492120455323e-05
-2.48296497110518e-05
-1.8699094502993e-05
-3.47642935461873e-05
-2.23314471907134e-05
-3.4489679985525e-05
-9.13424617238431e-06
-6.83576815609894e-06
-8.92584965135953e-06
-9.02591838366699e-06
-1.64788200249428e-05
-1.58000007508189e-05
-1.49839258740474e-05
-2.61313813223656e-05
-2.78853562059361e-05
-9.56808736070668e-06
-3.05762955127422e-06
-6.73591217541884e-06
-1.71243528638916e-05
5.09380686553017e-06
-8.21382947873032e-06
-2.27523673299535e-05
-1.69713189140085e-05
-1.82324750577839e-05
-2.15760977592772e-05
-1.8585293830867e-05
-1.35787048364387e-05
-1.91195762127747e-05
1.5170978115263e-06
-8.43915284825001e-06
-1.66390208866433e-05
-4.70144305404734e-06
-1.29294402316438e-05
-1.23678477650456e-05
-1.07410236368819e-05
-1.10352693288455e-05
-9.33354974610351e-06
-2.67316312777446e-05
-1.02038096792498e-05
-3.40110738469005e-05
-1.28158868903422e-05
2.97222589350861e-07
-1.69953264659486e-05
5.1482909740422e-06
-1.36353054720448e-05
-1.00101083716276e-05
-1.4324941965975e-05
-6.9031779936922e-06
-6.40425154247779e-06
-8.34193322397192e-06
-2.43095584809311e-05
-1.14752546180874e-05
6.45602448374502e-06
-3.06099984751362e-05
-4.07612510750875e-05
-1.1529673425858e-05
-1.58242870976952e-05
-1.53475994122976e-05
-1.28655806471147e-05
-2.11475823490106e-05
-1.34480439429213e-05
-6.17958486112354e-06
-1.58950487005561e-05
-2.15386085678864e-05
-1.41466716066765e-05
-1.23566293013993e-05
-1.34908801336469e-05
-2.60959168817144e-05
-1.29761915051826e-05
-7.18261913895166e-06
-2.38289239570332e-05
-2.53009917638273e-06
-1.36245765564188e-05
-1.41918014145049e-05
-2.89908010220165e-05
-2.80735927212536e-05
-1.48682152151352e-05
-2.32159640477213e-05
-4.81997474674206e-06
-2.42486096441581e-05
-4.12557886928461e-05
-9.65589600560289e-06
-1.40120807019989e-05
-1.16629626522701e-05
-2.25696262730938e-05
-1.47470749249979e-05
-1.37717126359341e-05
-1.19328470054579e-05
-3.61538441574348e-05
-3.93699884904482e-06
-1.02638956338688e-05
-1.73376764593582e-05
-2.78827073767539e-05
-2.0506685065915e-05
-3.14369953881612e-06
-9.91013606210018e-06
-1.99561515644938e-05
-3.11327387302975e-05
-2.91199611590763e-05
-1.50087009608914e-05
2.50160945744828e-06
-2.62347490870259e-05
-1.01863545312135e-05
-2.17028240010224e-05
-3.41219462319174e-06
1.49721320000357e-07
-2.53345294839127e-05
-2.03296713909518e-05
-7.63063851483639e-06
1.04831608957174e-06
-5.54417092751727e-06
-1.26853438193696e-05
-2.24888829847012e-05
-8.09927362880502e-06
-2.35476592190337e-05
-2.24696874653316e-05
-9.83476405744469e-06
4.47153606484774e-06
-1.38928235373804e-05
-2.00955177607625e-06
3.0780401549453e-06
-1.05342230248517e-05
-8.97838384144057e-06
-1.42940757117149e-05
1.7822191683695e-06
-3.04339430926321e-06
-6.59403447778613e-06
-1.14256847263118e-05
-9.87254136230059e-06
-2.47593875753075e-05
-5.28990579928669e-06
4.50579356239462e-06
-1.73607490919886e-05
-8.74631518664861e-06
-1.47678668331569e-06
-4.74748660653158e-06
-5.19933766874519e-06
5.97422315159637e-06
-2.94564841047534e-05
-4.77347851113222e-06
-5.55175780457037e-06
-1.03510683054145e-05
-1.54636970923928e-06
-3.45211694354348e-06
-2.19326235738707e-05
-2.78273217508008e-05
-1.45182899008471e-05
-1.85160099244475e-05
-2.36773720998801e-05
-5.0834121085068e-06
-2.37145265358941e-05
-5.12036194270144e-06
-4.38971171022822e-05
7.48945251070736e-06
-2.85679339530589e-05
-1.68372952894695e-05
-2.4522810731906e-05
-3.94544488998566e-05
-2.5059710313565e-05
-2.15678270490347e-05
-2.56367819256414e-05
-1.98122111247738e-05
-2.22427474244355e-05
-3.07919353767596e-05
-1.75944749552138e-05
-4.06960663478285e-05
-1.63543918588206e-05
-3.56011099893348e-05
-7.78049561059154e-06
-3.21926603584292e-05
-4.48732019970538e-06
-1.37357469383485e-05
-1.66005155060408e-05
-2.27857749329144e-05
-1.06068005804954e-05
-1.87827682125797e-05
-1.80644187147413e-05
-1.14617743482755e-05
-5.29956649417233e-06
-8.98392847557704e-06
-2.41999934467373e-05
-1.97967097702608e-05
-1.32166667260581e-05
-2.57403826239003e-05
-3.95294853093958e-05
-2.34925982320894e-05
-1.14710392820756e-05
-4.42144487573561e-05
3.79760427983821e-06
-2.85778753549072e-06
-1.42534745190476e-05
-3.82696547303686e-06
-1.3251173542539e-05
-6.11438475664016e-06
1.31946858909109e-05
-7.67177610885031e-06
-2.03494569610758e-05
-1.97235155681513e-05
-1.29829632783359e-05
2.02164137957837e-06
-1.3325981881871e-05
-1.87297891985575e-06
2.59784401846953e-06
-1.98608082872094e-05
-1.42234879421141e-05
-3.76818858015937e-06
-1.62613429064497e-06
-5.93938074802225e-06
4.57529178200704e-06
-1.49482438422112e-06
-2.96144614368069e-05
-1.41098472765989e-05
-8.61538186977585e-06
-1.83037593925195e-05
-9.17719690133921e-06
-1.0501381740448e-05
-1.28550510156189e-05
-2.22553907400186e-05
-1.1309847163006e-05
-1.51730323514288e-05
-2.54149815507336e-06
-1.54610084059607e-05
-3.28227567659476e-06
-1.21716563214813e-05
-1.31451756777952e-05
-8.7225223665875e-06
-1.02617952051856e-05
-1.66524759387638e-05
-2.56826528840987e-05
-3.60646725916366e-05
-2.67594957757876e-05
-2.31367556308523e-05
-9.9216072223707e-06
-3.34499790511459e-05
-2.56703838661723e-05
-3.72195897880649e-05
-8.10305072040832e-06
-8.36994327542265e-06
-1.50730378378117e-05
-1.52855795727442e-05
-1.31863413052577e-05
-5.62390626842049e-07
-2.34372484040718e-05
-1.58262233047869e-05
-3.4330654410547e-05
-1.73421825070964e-05
-1.96977766535398e-05
-2.41866434271859e-05
-3.56174706690517e-05
-3.06961393984089e-05
-2.07473896481441e-05
-3.78281641100085e-05
-1.36032294377007e-05
-3.48036541501988e-05
-3.77101347653186e-05
-2.27765760894382e-05
-3.0378740571305e-05
-1.34541753264455e-05
-1.60375309427768e-05
-1.27651893772963e-05
-2.78877694329832e-05
7.19884270001283e-06
-1.44524645044306e-05
-1.12874986211388e-05
-1.9890307120522e-05
-1.42682106087437e-06
1.30051177432972e-08
-1.21459728034482e-05
-3.9026819532297e-05
4.18643188592874e-06
-1.54077555902592e-05
-1.28774471475047e-05
8.10689475744862e-06
-8.75165301702254e-06
-2.16432720967327e-05
-1.12988410747777e-05
5.7306578949322e-07
-7.80761167754029e-06
-1.74924845679066e-05
-1.8533107447565e-05
2.45499163317472e-06
-3.66149076339077e-07
-1.15498084825456e-05
-1.9554427048683e-05
-1.0560764660856e-05
-9.34759781842473e-06
1.30036659876651e-06
2.45453399446144e-06
-2.52135095070561e-05
-1.27777870244513e-05
-2.25007331542152e-05
-2.21903241144045e-05
-1.78470672044625e-05
-9.43876424622541e-06
-1.50675471409726e-05
-1.50383969263792e-05
-1.81046885976797e-05
-3.83283229369427e-05
-1.35965565568939e-05
-5.30916770763573e-06
-2.48782898166197e-05
-1.68171616839613e-05
-1.63057549548713e-05
-1.26698930721211e-05
-1.89554473088217e-05
-2.48826602322928e-07
-1.10773350593734e-05
-6.36306009952383e-06
-1.90972435750992e-05
-2.23382604200275e-05
-1.73909427743393e-05
-1.62218492735449e-05
-7.90235283779368e-06
-5.15239858307295e-06
-3.09096232271544e-05
-2.3469906014276e-05
-1.79385110931379e-05
-1.72409547487069e-05
-3.21896253642884e-05
-2.38094828092142e-05
-1.34694599738235e-05
-1.27378863632438e-05
-1.35294535526586e-05
-1.84393256513532e-05
-1.29244564943113e-05
-3.93822247691939e-05
-9.39913531378717e-06
-2.08004855735853e-05
-1.71096867303843e-05
-1.49128787467064e-05
-2.11017446329493e-05
-1.65758279999261e-05
-2.34306597983576e-05
-6.00939799300873e-06
-9.0175773965661e-06
-1.8924389199731e-05
5.18347807225488e-06
-2.22618172011495e-05
-2.93009043023254e-06
-3.90934948446283e-05
-2.44605771437683e-06
-5.32379423430958e-06
-2.56996352355806e-05
-2.58500159879092e-05
-2.21977295282013e-05
-1.74040311264382e-05
-1.44499763291418e-05
-6.99627204568134e-06
-1.01344907591498e-05
-2.41878736170796e-05
-1.38585717273008e-05
-2.13003207261218e-05
1.8241330118878e-06
-1.42478907403812e-05
-2.19440640088885e-05
-6.91684672055098e-06
-3.12503905389083e-05
2.94953930977009e-07
2.79523737800351e-06
-2.66224449569908e-05
-1.47219642570311e-05
-1.47841269916735e-05
-5.64741163915351e-07
-1.21799124070111e-06
-3.11529928779034e-05
6.02131096257129e-06
-6.00809046408664e-06
-2.2476346068803e-05
-1.13342178854528e-05
-1.47445891764563e-05
1.34727317880709e-06
-2.14518228628258e-05
-1.32817611405845e-05
6.86006320144001e-07
4.86846139925413e-06
-2.3731820613928e-05
-2.16948649573195e-05
-1.96969637090817e-05
-2.64225543882607e-05
-3.48257288960467e-05
-1.87050604560345e-05
-1.82539488063996e-05
-3.0411594883946e-05
-5.63191435612995e-06
-3.0334931749704e-06
-2.24555484397515e-05
-7.076922738274e-07
-2.07133756014161e-05
-1.73130383308058e-05
-2.00220430520758e-05
-1.37162985142697e-05
-3.27631786763627e-05
-2.980149409651e-05
-2.21363920030132e-05
-1.5062385891972e-05
-1.23276976259537e-05
-2.53786016339147e-05
-2.01922385126914e-05
-3.24208746886931e-05
-1.76901688766446e-05
-1.32846433800052e-05
-1.2974681706026e-05
-2.80171572463758e-05
-3.5289271365835e-05
-1.45076763718865e-05
-3.62936073042084e-05
-2.46390935233493e-05
-3.02605317527682e-05
-1.91741120842577e-05
-2.52790926510164e-05
-2.12300188024402e-05
-2.23217584844125e-05
-1.25647146378383e-05
-1.4489329031806e-05
-1.83213359370474e-05
-1.58237829876657e-05
-2.6788410632663e-05
-1.30655832096053e-05
-3.56943927250563e-06
-3.18393730749817e-05
-1.14113181926069e-05
-1.95365425438931e-05
-1.45319075885427e-05
-1.00292429620711e-05
-2.75844615056536e-05
-2.56631944232169e-05
-1.78624274167637e-05
-1.72580464628533e-05
-4.9425812921089e-06
-1.03296754796669e-05
-2.41769744056379e-05
-1.09063260700907e-05
-1.13938109868685e-05
-2.28825839856899e-05
6.45683849721074e-06
-2.84425613699456e-05
-7.08736600773267e-06
-2.37094424856137e-05
-1.95927508591525e-05
3.03334178120289e-06
7.15963593702828e-07
-1.08445488098761e-05
-2.85508715082784e-05
5.00221336482308e-06
-2.58074210587419e-05
-1.87764879036929e-05
5.51238088390909e-06
-2.7628373323919e-06
-1.84312158877409e-05
1.41440848500386e-06
-7.43043244085215e-06
-1.24586542299609e-05
-2.25242612661147e-05
-2.13888201227503e-05
-1.35047053924492e-05
-3.43322517483809e-06
-2.85833588150176e-05
-1.33273420189625e-06
-1.22894524187274e-05
-2.05960978747196e-05
-4.12464061769268e-05
-3.38379930655072e-05
-5.72688349423939e-06
-3.41075234283616e-05
-9.31447748237401e-06
-3.59280304993306e-06
1.01173236955737e-05
-1.28930351957363e-06
-2.88929558574009e-05
-3.50473550456656e-05
-7.79670099784064e-06
-5.09782289803129e-06
-2.08783102585912e-05
-1.48395526828682e-05
-1.3336467099979e-05
-1.38809585137025e-07
-5.91413070157114e-06
-1.05646032172259e-05
-1.10360784520292e-05
-4.93215505724767e-06
-3.24503261069098e-05
-1.80660986554118e-05
-1.02074986956154e-05
-2.70997038994037e-05
-1.28133530229718e-05
-2.81605390573788e-05
-2.49347281156276e-05
-1.71616314300878e-05
-2.6805951120055e-05
-2.04839507385097e-05
-5.9013316583974e-06
-1.09447386739826e-05
-2.44166695062795e-05
-6.96009218182486e-06
-1.24999873995722e-05
-1.12174366056812e-07
-1.43757727962683e-05
-4.09339761321919e-05
-1.89215450786699e-05
-1.67953690374169e-05
-2.78165243198132e-05
-3.7458562087269e-05
-2.91927284740914e-06
-1.76104297287537e-05
-2.10505799581364e-05
-3.07698452375939e-06
-2.01747752512389e-05
-1.25744943747796e-05
-1.89371335549737e-05
-6.79184064664093e-06
-1.01347546500055e-05
-6.64106291085632e-06
-2.72585059644711e-06
-4.4491203825269e-06
-1.47492995027137e-05
-2.27381474030699e-05
-2.51682546845963e-06
2.06165875535396e-06
-3.01297543541359e-05
-8.57115080364539e-06
-9.71317006592462e-06
-5.99934271845297e-06
-1.52026011407868e-05
-1.25619404735476e-05
-3.44705594541557e-06
-1.69851757396137e-05
-2.79647140216055e-05
-1.94509646734617e-05
-6.22981838229406e-06
-1.17468749749264e-05
-5.57476702491628e-06
-1.77870587407249e-06
-1.35806627705434e-05
-2.27680746619046e-05
-3.22810036061247e-05
-4.01010221172229e-06
6.36734249139601e-06
2.48507492171981e-06
-2.08489307245824e-05
-5.72515934938474e-06
-8.51362704611811e-06
-8.90280467752768e-06
-1.71628486594797e-05
-1.87327963671413e-05
-3.67267590788411e-05
-3.42924234557755e-05
-2.1475665839681e-05
-1.8318054970151e-05
-1.26433236137757e-06
-2.84294798256679e-05
-1.33759275130832e-05
-3.684161302387e-05
-1.36073416894073e-05
-1.82769083902971e-05
-2.18877239228925e-05
-3.20323280884805e-05
-5.00448370924993e-06
-1.42861102700318e-05
-2.43222801892729e-05
-2.433662372891e-05
-1.41394381129923e-05
-9.61670143244959e-06
-2.32289294975392e-05
-5.72563527470821e-06
-2.18299410144467e-05
-2.54835257615109e-05
-3.4228649251596e-05
-3.43950482511852e-05
-8.93026734547217e-06
-3.25627533597497e-05
-1.64880686060507e-05
-2.68238827498118e-05
-1.99884485314717e-05
-6.22822156249591e-06
-2.53114711105757e-05
6.47860555519233e-06
-2.367771860062e-05
-1.64644127188956e-05
-2.37311765939389e-05
-1.24126908133645e-05
-2.59044761471201e-05
-5.78435526523552e-06
-6.75657884961324e-06
-4.84100356327588e-06
-1.93656429082536e-05
-2.83369819659514e-05
-7.73359701247513e-06
-1.50692123341761e-05
-1.89066275413432e-05
-1.53498645935016e-05
-1.46378932269613e-05
-1.98509250323548e-05
-2.13713765720812e-05
-4.72568221709472e-06
-6.99063191413574e-06
-4.50889547812756e-06
5.44991179970567e-06
-3.7057371298752e-05
-1.76413890066714e-06
-1.31251995653796e-05
-1.17197009595783e-05
8.69075121349689e-07
-4.53440567457979e-06
-5.53683542797722e-06
-1.36315369860636e-05
-2.22406929402371e-05
-1.31070763138149e-05
-1.4817658208949e-05
-7.38720068804405e-06
-2.58975349403919e-06
-1.34150737653476e-05
-2.22787551348738e-05
-2.43441430554583e-06
-2.03391039010671e-05
-1.60320601759307e-05
-1.06888047317046e-05
-2.35902088423194e-05
-1.24791477735167e-05
-2.50225419964655e-05
-1.75919838458486e-05
8.08158688665254e-06
-1.88831459590449e-05
-2.10749033058819e-05
-1.23512658018301e-05
-2.60109165796462e-05
-6.10850689350842e-06
-1.52705973853118e-05
-2.53365876308129e-05
-8.76521528996526e-06
-2.13341763018897e-05
-2.95762982075588e-05
-2.89232966677816e-05
-4.7321637780031e-05
-2.23917352978114e-05
-2.93710092210876e-05
-2.76031601884119e-05
-2.18174298879542e-05
-3.21361971226317e-05
-6.79033496053897e-06
-3.89377167958925e-06
-6.79579738060451e-06
-2.01386427937194e-06
-2.34416980711551e-05
-2.12193533871814e-05
-1.78712435003919e-05
-7.74875822159566e-06
-2.09911952244638e-05
-4.1010844692348e-05
-1.32109232336104e-05
-1.69700247383174e-05
-3.26169768728122e-05
-2.73745521471402e-05
-1.1563466344164e-05
-2.15659700494777e-05
-2.99847285623599e-06
-1.19299538393349e-05
-6.7115269902283e-06
-2.08098320940678e-05
-4.01015673271756e-05
-1.05841360406617e-05
-1.4964940847403e-05
-9.82812836883908e-06
7.52401889108641e-06
-2.28517168039033e-05
-2.31123958862835e-05
-2.63936056537348e-05
-5.8229449150736e-06
-6.89798696456953e-06
-9.59778097751533e-06
-2.05905192715205e-05
-7.26220658505788e-06
-8.72715619772272e-06
-1.26461629188113e-05
-1.41826261765653e-05
-1.20764691500659e-05
5.95124957906252e-06
-1.83767921430708e-05
-1.40148548326046e-05
-3.16667877172255e-07
-1.56795547707106e-05
-6.85753123302569e-06
-8.3753552770081e-06
-1.73619122433812e-05
-1.45520094822249e-05
-1.58719458325334e-05
-6.32735657993856e-06
-2.64339858341444e-05
-1.11303662262048e-05
-1.41113616447869e-05
-1.13822345759329e-07
-3.29220238450261e-05
-2.15545694115203e-05
-1.53708091987671e-05
-2.66240871822484e-05
-2.82662159269438e-05
-3.34845933294002e-05
-5.61712278594902e-06
-1.6247565735469e-05
-1.62901216567386e-05
-2.85474157663157e-05
-1.45741132430336e-05
7.41570264584264e-06
-2.64969021379827e-05
-3.02747890201349e-05
-7.63291954513867e-06
-3.76766565529172e-05
-1.18371376004077e-05
-1.0964152897357e-05
-9.72632169281566e-07
-2.55496730525014e-05
-2.39915879721394e-05
-3.47781546958763e-05
-1.73807268182899e-05
-7.13197854191111e-06
-2.32992465786357e-05
-1.34630711442301e-05
-2.33489732904821e-05
-3.01833616331207e-05
9.6922327724886e-06
-4.19345771727958e-05
-8.60701448225211e-06
-2.3413228855288e-05
-2.15028351001721e-05
-2.36371883311139e-05
-1.77977955790086e-05
-7.11884092792847e-06
-1.93384195755493e-05
-1.37046381147861e-05
-2.73501728324233e-05
-1.13331645183701e-05
-2.59442436276112e-05
-2.7850903077566e-05
-1.66981438173398e-05
-1.62172808612659e-05
-1.66802351735311e-05
-3.67561293333547e-06
-2.86944689153252e-05
-2.69854671054425e-05
-2.16126577038519e-05
-2.49855426317181e-05
-9.24335708306399e-06
-1.58940889221402e-05
-6.40336033275046e-06
-2.42312400301222e-05
-2.09578010169971e-05
-1.98583290327857e-06
-9.33051300317944e-07
-2.16556621588897e-05
-5.6205325580033e-06
-1.89190313949959e-05
-2.39081851818404e-06
-2.62232264702363e-05
-3.08948779626514e-05
-1.4776807561261e-05
-2.25749436029334e-05
-1.99975318929966e-05
-2.75760968565932e-05
-1.71393822597493e-05
1.89129787753306e-06
-1.8994856860014e-05
-1.76438136059575e-05
-4.21626487315958e-05
-1.54954516114037e-06
-1.35932897366093e-06
-1.32776904238492e-06
-1.75216259229502e-05
-8.62611148147067e-06
3.36106297551032e-06
-1.01278983091135e-05
-1.82908161499208e-05
-2.24461242912191e-05
-2.43638063006392e-05
-1.13884690992165e-05
-1.75748790553734e-05
-3.67853450778329e-05
-2.02488969753385e-05
-8.9928042505202e-06
-2.64887325432968e-05
4.12412466617007e-06
-5.33530201276436e-06
-2.80129958074094e-05
-6.10598035273661e-06
-1.56811633872806e-05
-1.22816973555614e-05
-6.60028226659563e-06
-2.64648306369267e-05
-2.83680437560526e-05
-1.7583556971215e-05
-1.43508490907409e-05
-3.0340187999261e-05
-1.79016080985295e-05
-1.2620109040294e-05
-1.3232924984759e-05
-1.95078580764858e-05
-3.78726374630518e-06
-1.23715379549221e-05
-1.88970462171556e-05
-1.92332474296794e-05
-1.60385963206876e-05
-1.53985398515333e-05
-1.78013560242261e-05
-2.19456819843881e-05
-2.61625503548763e-05
-2.17558883243873e-05
-2.28161157892477e-05
-1.39563541804699e-05
-2.64853597809207e-05
-1.53293632765876e-05
-1.6186898928577e-05
-1.32781881694619e-05
-9.88138377604919e-06
-2.91020272285662e-05
-1.13147050621852e-05
-2.74765422691937e-05
-4.50535549805747e-06
-3.23022269764104e-05
-1.5992610554531e-05
-1.34653309024648e-05
-6.14144103853835e-06
-2.47198237780433e-05
-1.84185076639132e-05
-2.15249439341731e-05
-3.05777140094231e-05
-9.23922633956556e-06
-1.80938138990525e-05
-2.93436770969938e-05
-2.59865811174163e-05
-4.18928138679008e-06
5.79988945619559e-06
-2.95358627893944e-06
-1.18247920773904e-05
-3.01804818797256e-05
-5.96555003022516e-06
-1.48692445602692e-05
-2.74132124546219e-05
-1.9015916014656e-05
-1.73162983408878e-05
-9.32792427500228e-06
-1.79524898000251e-05
-1.65784361152901e-05
-9.33716243684178e-06
-1.56775386922838e-05
-1.36400014857061e-05
-4.00879415008801e-06
-7.80762418300004e-06
3.36370301565695e-07
-1.12231416250621e-05
-6.38502787488596e-06
-3.81071924523368e-06
-3.36353001814325e-06
-1.81453887924654e-05
-2.43730472100873e-05
-8.21442796668088e-06
-1.16370604362607e-05
-2.59007844351667e-05
-1.69385521458752e-05
-4.21430929726184e-05
-2.04959946086085e-05
2.90020849634708e-06
-2.72966644839243e-05
-1.85063270053755e-05
-3.84428820523292e-05
-1.2281007912866e-05
-1.30877540607087e-05
-2.72019639701832e-05
-2.71132337533955e-05
-1.90149748807438e-05
-2.09093151542775e-05
-3.07491429424068e-05
-2.58059678350474e-05
-7.37542312056981e-06
-1.40260930982483e-05
-1.56994968713787e-05
-2.52187553997848e-05
-2.43497456057817e-05
-1.53770648529514e-05
-2.17176976562858e-05
-1.67636881227984e-05
-1.58112904302636e-05
-3.98457645239156e-05
-8.76237495712209e-06
-1.935209220469e-05
-1.24386475060094e-05
-3.16246827116359e-05
-1.49880716239676e-05
-2.75399054463039e-05
-1.43988204309576e-06
-1.8607728798604e-05
-2.96325669604511e-06
-1.45876842179716e-05
-1.0285211850879e-05
-1.02559834381391e-05
3.45236634799903e-06
-2.17420731636077e-05
-1.30605444029104e-05
-2.30279091676779e-05
-2.68257180313403e-05
-2.21924928842339e-05
-1.21244993672103e-05
-2.78018472877458e-05
-1.05234799736066e-05
-2.90723765570664e-05
-8.36160260870846e-06
-1.97520493466216e-05
-2.26205112764424e-05
-8.41609914291782e-06
-2.41686049802488e-05
-9.66659633630948e-06
-1.05726448005856e-05
-9.38968895162813e-06
-1.8531289570467e-05
-2.42992696706553e-05
-5.92391319288032e-06
-1.23016540329179e-05
-1.00519566455516e-05
-1.87213727648915e-05
-9.47919018301032e-06
4.45278519763886e-06
-1.52453890147089e-05
-8.96753306344505e-06
-5.73000521065043e-06
-1.36032785591101e-05
-1.59339115094918e-05
-1.08220975033023e-05
-1.78708069075252e-05
-3.09642150729205e-06
-5.17473997128142e-06
1.49247288476686e-06
-3.995146329384e-06
-1.19087381941286e-05
-8.59530255008498e-06
-1.02011511490342e-05
-2.4537116067764e-05
-2.72263073169518e-05
-7.87865077043453e-06
-3.26015366669649e-06
-3.12445134031518e-05
3.94590054781443e-06
-4.99950805086884e-06
-4.35903251835014e-05
-4.3469053164219e-06
-7.1585931225064e-06
-3.07393945371841e-05
-1.05238794449518e-06
-8.38024546158733e-06
-2.9953256747617e-05
-2.49222842242231e-05
-5.43786872269096e-06
-2.2736011154221e-05
-4.55971213748987e-06
-8.04867837189508e-06
-1.40600607999401e-05
-2.40364944027634e-05
-3.50693645491876e-05
-1.71905536919826e-05
-6.20255870545035e-06
-4.9959324919059e-06
-2.39904346091146e-05
-2.55619300316628e-05
-2.64528108752276e-05
-2.16123597650176e-05
-1.78525804772192e-05
-4.30212302198033e-05
-2.79042389913909e-05
-3.67681844339534e-05
-3.60383100203817e-05
-1.63311990697897e-05
-2.0138307323408e-05
-8.10217348994393e-06
-1.01100886647932e-05
-1.37734693557539e-05
-1.77689812217215e-05
-1.31015130830216e-05
-2.09582272356862e-05
-2.72941677771336e-05
1.19746411960915e-05
-1.72745756012709e-05
-2.69516296724297e-05
-9.19705471913361e-06
-1.39059239101574e-05
-2.58220586505918e-05
-1.56618100713644e-05
-1.92667723097027e-05
-2.20302252060997e-05
-1.75575892976662e-05
-5.6870777080355e-06
-2.13447487241257e-05
-7.0420429570539e-06
-9.39496178138429e-06
-1.30503106922295e-05
3.47610938740255e-06
-8.55714456996485e-08
-5.32379319804158e-06
-2.95015392769923e-05
-1.19587767981348e-05
-2.49556225728442e-06
-1.66408836575234e-05
-6.1309026008305e-06
-1.40709273051372e-05
4.1501213169211e-06
1.53913068376179e-06
6.63792376790184e-07
-1.72130124254612e-05
-1.73061942646771e-05
-1.69304868348859e-05
2.65984079274242e-06
-1.31862857313585e-05
-1.00639891796312e-05
-2.3646558323617e-06
-1.37539483353897e-05
1.27789055621987e-05
-2.17492773068957e-05
-1.72798052812786e-05
8.20205033952106e-07
-1.98353041663589e-05
-3.44962959367656e-06
-2.6556770866774e-05
-1.25363446710444e-05
-1.85946732897374e-05
-2.67059330177061e-05
-2.59933956673813e-05
-2.91747314325401e-05
-2.21263817569538e-05
-1.45323535129358e-05
2.4414514092534e-06
-1.88439759455497e-05
-2.4333660026122e-05
-2.0973609415925e-05
1.22674348309258e-06
-1.51420634242785e-05
-1.45370659969057e-05
-2.19202736542511e-05
-2.03009202243001e-05
-1.91337136183524e-05
-2.82356904301893e-05
-2.19837914630918e-06
-3.34282764059795e-06
2.10713530148104e-06
-2.30320243052373e-05
-1.79566235177765e-05
-1.87607379367008e-05
-1.64955673412645e-05
-3.44685395385712e-05
-3.69844575701899e-07
-2.34492941917126e-05
-3.11548872278876e-05
-3.72154095009745e-05
-4.80705724459907e-06
-2.58816195947238e-05
-1.29280442815434e-05
-1.23549083894986e-05
-2.40644993280334e-05
-1.33791882431379e-05
-1.33663915723017e-05
-1.39390809055478e-05
-2.77695932839572e-05
-2.02080387730943e-05
5.84641205168114e-07
-3.30102887806222e-05
-1.69569633071985e-05
-3.07413247689285e-06
-1.76767159345169e-05
-2.67711100053589e-05
-3.10076159435991e-05
-2.05980731650936e-05
-1.50583420499382e-05
-1.55940530622229e-05
-9.01384084249502e-06
-7.34890038074073e-06
-4.08013729844115e-06
5.67481349791705e-06
-1.03770805347581e-05
8.58118616029019e-06
-2.33642182692602e-05
-8.31249134577575e-06
-1.06060786480551e-05
-2.75793372184778e-06
3.35133404392755e-06
-9.33288333417858e-06
-2.29166224534453e-08
-1.71745377714323e-05
-2.77001770772437e-05
-7.23309826321222e-06
-1.05345550012757e-05
-1.17072647429252e-05
-5.13664530477917e-06
-1.96233609411614e-05
-1.27191296628097e-05
8.11752893614826e-07
-1.81525148844989e-05
-9.02422895758491e-07
3.05118728714236e-06
-6.3736441741533e-06
-2.10180526706626e-05
-1.52043217501108e-05
-2.90226964372273e-05
-2.11270584168818e-05
-1.3788807448881e-06
-2.32577364923729e-05
-1.57405436831872e-06
-6.66663750403988e-06
-3.59418397056343e-05
-2.82537698391367e-05
-7.80264554870989e-06
-6.6331114608013e-06
-1.88079163132917e-05
4.59311108257743e-06
-2.00481128656499e-05
-2.17733200690689e-05
-3.01882846489832e-05
-2.79892907999635e-05
-2.53318428744371e-05
-9.90360620633581e-06
-4.66000994760071e-05
-1.51544722157427e-05
-1.6211776892017e-05
-8.14442248555489e-06
-7.90575340884461e-06
-2.75781470823303e-05
-1.99027836218774e-05
-3.09622207830948e-05
-2.68684413226155e-05
-2.34142119087993e-05
-2.93406369589956e-05
-2.34646117200771e-05
-2.69995661721649e-05
-1.44325589889145e-05
-2.43061379649924e-05
-2.97824564996213e-05
-1.29902572484495e-05
-1.76255507908511e-05
-1.52439186322216e-05
-3.38201224182091e-05
-2.05642028624075e-05
-2.27080720488164e-05
-2.24469167736269e-05
-2.43176206399588e-05
-1.1999359467639e-05
-1.66960796462761e-05
-3.03710224965523e-05
3.09742167281048e-06
-1.29602783248038e-05
-3.33910116643371e-06
-4.04782109414285e-05
-1.68300622596543e-05
-1.04640546693184e-05
-1.22449301733863e-05
-1.17964064112883e-06
-2.36885181045555e-05
-1.4289604036889e-05
-9.01409435016307e-07
-3.49368854330456e-05
-1.78908998620171e-05
-1.93960805491621e-05
-1.81184589775846e-05
-2.05362903249535e-05
-1.27983952966867e-05
-2.18757090639527e-05
-1.54060302447515e-05
-7.42229505907534e-06
-2.57237515554791e-05
-6.24429332802811e-06
-5.31537506387295e-06
-5.5385853171343e-06
-3.25773101841964e-05
-1.76265037562426e-05
-2.20474069294295e-05
-6.26419090455885e-07
-1.99433247232777e-05
-1.83717533856275e-05
-6.07223192910649e-06
1.14417308193161e-06
-3.14924065006583e-06
-9.22374720867196e-06
-2.06277920844838e-05
-1.77159978219409e-05
-1.42988995353085e-05
-1.15904366558085e-05
-3.47534270205989e-05
-2.13247093111801e-05
-1.3437995720889e-05
-2.41983422967518e-05
-2.71893559829517e-05
-2.33255378160926e-05
-6.33231347099504e-06
-1.20846451079611e-06
-1.65561089601644e-05
-2.46951079130602e-05
-1.48972100181009e-05
-2.07293435454138e-05
-1.74434347983336e-05
-9.23017650840244e-06
-1.44502120498885e-05
-2.48850673984842e-05
-2.52251098557422e-05
-6.30702577895535e-06
-3.40093026487838e-05
-2.1646429375225e-05
-1.48817201429273e-05
-2.25974004259293e-05
-1.77826783913637e-05
-2.66916797897115e-05
-2.84406977368285e-05
1.62568250347912e-06
-1.70836784059297e-05
-3.74671245723118e-05
-1.37420270579678e-05
-1.86259999247299e-05
-2.29203784257239e-05
1.60151044787924e-06
-2.73148305907776e-05
-2.47206068479874e-05
-2.63005037934712e-05
-3.5956683461846e-05
-1.50984132518532e-05
-2.72587938535451e-05
-1.81455880547319e-05
-2.03099278369265e-05
-1.37287406561131e-05
-6.22498522586438e-06
-1.44388683421315e-05
-1.62731165541235e-05
-1.55771565179854e-05
-1.82680072768741e-05
-1.22536067940599e-05
-1.61708727953293e-05
-3.20835278336178e-05
4.84213851811022e-06
-1.92736909300935e-05
-1.25473396412604e-06
1.60443868765013e-06
-1.24801556951036e-07
-1.38289469019537e-05
-2.16025385435243e-05
-9.98824804037052e-06
-2.26628332990814e-05
7.58579172197377e-07
-2.85796946806952e-05
-2.21827882873977e-05
-1.49054602701391e-05
8.85992049512056e-06
-1.17585001676163e-05
2.25937695674385e-06
-7.33429470638074e-06
-2.09716666086362e-05
-2.0110693277059e-05
-3.14139257059616e-06
-7.67116071167924e-06
-2.29362030862796e-05
-3.72521733830537e-05
-2.29607403735166e-05
-2.93424589572568e-06
-1.00800242593052e-05
-2.09484483975049e-05
-2.40968919291637e-05
-2.40480481013995e-05
-1.1971197158207e-05
-1.17633093286259e-05
8.01940800790479e-06
-5.87729586935824e-06
-1.08043498555085e-05
-1.93494803384702e-05
-3.5442155137429e-05
-2.95104566537042e-05
-1.12167820103837e-05
4.89987536267555e-06
-1.18858810090495e-05
-5.23386735657828e-06
-4.34256361151883e-06
2.34415543665135e-06
-6.53720100735236e-06
-1.51528039864763e-05
-6.7910637817913e-06
-2.58398168619689e-05
-1.60206899838759e-05
-1.30538216824799e-05
-1.78050695570475e-05
-1.51248919165698e-05
-2.62726632531722e-05
-2.87870654024394e-05
-2.3088523552123e-05
-1.7063161844546e-05
-3.14795431003834e-05
-3.56837200765837e-05
-2.79592489198264e-05
-1.68512814114453e-05
-1.19867575946767e-05
-1.17299107367141e-05
1.74124007963064e-06
-1.36684793350855e-05
-3.81452171202083e-05
-2.34811876146451e-05
-3.58354045048563e-05
-2.63370403412204e-05
-3.15563800693816e-05
-6.96562822549627e-06
8.55995724924743e-07
-1.30980861858687e-05
-1.35558134339221e-05
-2.25652883484934e-05
-2.12063857021829e-05
2.83594084401627e-06
-1.96494206183301e-05
-3.58314006056619e-05
-2.51189847903865e-05
-1.6296512575641e-05
-6.46274550883152e-06
-1.14459754259296e-05
-1.16069340237494e-05
-7.43337194672568e-06
-1.25191193247449e-05
-9.26178294973645e-06
-1.27227998287614e-05
-1.40942026413451e-05
-9.05401117597777e-06
-2.44472055940638e-05
-5.60083631720172e-06
-1.28979720718732e-05
-4.31049083561082e-06
-2.65727432294774e-05
-6.46825933965227e-06
-5.65901469443374e-06
-6.74115331884508e-06
-1.13733790929446e-05
1.82896077309128e-06
-1.91351717762601e-05
-2.47782009463109e-05
-1.59846257228948e-05
-2.591987105748e-05
-5.96500330885528e-06
1.38353463459679e-05
2.43766013969936e-06
-8.82083091550683e-06
-1.14515721597786e-05
-1.65769090668527e-05
-9.85438067593455e-06
-2.26844966686424e-05
-1.13749162803129e-05
-1.60922142620961e-05
-1.64839556305049e-05
-2.22093020797185e-05
-2.22075431688459e-05
