# Supplementary material for: Research on computational propagation and identification of mine microseismic signals based on deep learning
Source: PLoS One. 2025 Oct 22;20(10):e0334641. doi: 10.1371/journal.pone.0334641 (PMC12543183; doi:10.1371/journal.pone.0334641)
Supplement: S10 Data — (ZIP) [file pone.0334641.s010.zip › 000101100001677.xlsx_0.txt_24.txt.txt]

-2.17714841190169e-05
-5.58158905942232e-07
-1.25544463052398e-05
-1.94366805459772e-05
-1.25185483121237e-05
-4.33751701734931e-06
-2.0253339911394e-05
-1.04394096363156e-05
-6.91421094196194e-06
-8.734486416255e-06
-1.49041325185525e-05
-4.86504336185496e-06
-1.64017787672598e-06
-4.17187881425396e-05
-1.84118602630999e-05
-1.32383441548014e-05
-4.88420251877336e-06
-1.4688335206092e-05
-8.11440090490403e-06
-7.92427906706073e-06
-2.51322245585832e-05
5.25255240691044e-06
-1.82678991971248e-05
-8.45432808636077e-06
-1.50979802264595e-05
-1.79653629906219e-05
-2.43068585691843e-05
-2.91636683383496e-05
-1.07026095182456e-05
2.22137366862577e-06
-2.7870477772912e-05
-1.90527640413163e-05
-1.84921142025589e-05
-8.55546771801658e-06
-9.74246383277367e-06
-2.3486217997732e-05
-1.71663444618323e-05
-2.44374633618855e-05
-2.32545553133771e-05
-3.99503292991245e-06
-1.23755829418259e-05
-7.56277194016017e-06
-1.15808465573854e-05
-1.1756703241705e-05
-2.03554891022164e-05
-4.24178036863864e-06
-2.42450948159327e-05
-2.01304811664816e-05
-1.61031524788342e-05
-2.15877010053966e-05
-1.73563885684065e-05
-2.61369139569091e-05
-7.1290043620218e-06
-1.76003644076271e-05
-1.59377204206848e-07
-1.31410137003554e-05
-1.51940806181458e-05
-1.19224706768408e-05
-2.29208155802402e-05
-1.82238154633362e-05
-7.89423475692334e-06
-2.68842919104882e-05
-1.60448109922787e-05
-1.94553321126905e-05
-8.70754970381844e-06
-7.98866819987588e-06
-7.165466903474e-06
-5.35167392921174e-06
-2.07038511672428e-07
-3.45133227996373e-05
-1.2825854469406e-05
-1.07886643733868e-05
-1.40362616058871e-05
-2.09196512642619e-05
-7.34405253486456e-06
-2.27835184270643e-05
-3.00774813610664e-05
3.30587947076974e-06
-3.44336751491352e-05
-1.75721163501455e-06
-8.87378684687184e-06
-2.97450070085411e-05
6.4685929608003e-06
-2.08268612107686e-05
1.68908175184429e-05
-1.20498911236763e-05
1.17921005733903e-05
-1.11444632450112e-05
-1.13177004023008e-05
-2.18891498896895e-05
-1.12811229756474e-05
-2.31817335588517e-05
-3.33715640847674e-05
-2.40308649123328e-05
-8.13146481797204e-06
-1.80018414150024e-05
-8.94660297490455e-06
-2.03836771772561e-05
-4.4241311226182e-06
-2.38434910805286e-05
-2.32963922092828e-06
-1.47372595313171e-05
-2.21081571694673e-05
-1.31254643105451e-05
-9.95270888375726e-06
-1.64803895940231e-05
-8.12766676161064e-06
-2.51390380951421e-05
-9.16368258604129e-06
-1.26985297677229e-05
-1.35933219404188e-05
-1.2992722841401e-05
-5.2821407737604e-06
-1.43966411830028e-05
-3.2880935950357e-05
-2.40896675655394e-05
-1.69101195358158e-05
-1.72448225613041e-05
-4.53493508845931e-06
-2.44483205814745e-05
-8.47865498310427e-06
-1.2347790666918e-05
-6.92320712721273e-06
-2.59278194705401e-05
-1.37772101812957e-05
-1.14266069279362e-05
-8.21633760805976e-06
-1.58694455046966e-05
-1.30588754776296e-05
-6.68526882985795e-06
-3.1964504449921e-05
-1.57791921840768e-05
-7.87077100255844e-06
-1.01101341559232e-05
-3.0293756333557e-05
-1.44210751412958e-05
-2.12492358273232e-05
-4.16234541497936e-05
-2.64048247501954e-05
-1.57137038130878e-05
-3.26194043598863e-05
-3.2453523603577e-05
-8.47124588553813e-06
-1.56315653467329e-05
-2.33904860018687e-05
-1.57958908333887e-05
-4.18372634949719e-05
-3.20622782357108e-05
-6.7987548491585e-06
-3.14852504261943e-05
-1.01893931172103e-05
-1.03182888711279e-05
-2.09467130409136e-05
4.9955101422127e-06
-3.64472782307503e-05
-2.76301201937504e-05
-1.44656223490244e-05
-7.04437055842624e-06
-2.46180603022185e-05
-1.50103224951299e-05
-1.95899368526781e-05
-2.35473118502413e-05
-5.11848519217085e-06
-1.6541671081999e-05
-1.58514781307595e-05
-1.67908703619212e-05
-1.9252309020191e-06
-1.52738888400608e-05
-3.78310057151345e-06
6.10781852052972e-06
-2.11895385097429e-05
-1.43668767519921e-05
-5.55799137372679e-06
-4.82759729375971e-06
-1.69538667675504e-05
-5.1439857638278e-06
-7.9431686959388e-06
-1.99546765749829e-05
-8.56801478256243e-06
-4.80083197430924e-06
-2.06291927492468e-05
-2.99225305244499e-05
-2.76282225810906e-05
-1.06487134464808e-05
-3.5917624465753e-05
-1.83258283843068e-05
-2.11631941500323e-05
-1.45064890429953e-05
-1.52948916073322e-05
-1.30140872324955e-05
-1.19243243881862e-05
-1.46873972878474e-05
-1.83182417952487e-05
-1.50146890977303e-05
-5.72590749439757e-06
-2.58949440729422e-05
-2.59096160688009e-05
1.18655622206677e-06
-9.83084895960398e-06
-1.15270392589146e-05
-1.10540382403695e-05
-1.99002431155501e-05
-1.63722496320755e-05
-3.28248989483497e-05
-3.61754372507409e-05
-2.8615211814318e-05
-2.6526070521001e-05
-2.40976748256529e-05
3.34603782722408e-07
-5.29702330817012e-06
-2.5439858934367e-05
-2.15589974968742e-05
-2.10467354082753e-05
-1.78031007243355e-05
1.22678597868659e-06
-2.31435090462917e-05
-9.8723669117183e-06
-1.84263519008472e-05
-9.54305468357308e-06
-2.4079829165486e-05
-2.22389971351553e-05
-2.11403977548404e-05
-9.4151776190878e-06
1.00756650889244e-06
-2.46950839087617e-05
-3.8167956321749e-05
-3.31833199178303e-05
-3.16265786354018e-05
-1.99493675371327e-05
-1.55822886804458e-05
-1.45722356931838e-05
-1.62115725714324e-05
-1.63652237414706e-05
-2.15827364604344e-05
-1.68673574738983e-05
-1.43423559342149e-05
-2.73130776956471e-05
-3.89977510655248e-06
-1.28286313396282e-05
-2.49616397065427e-05
-6.89918499346934e-06
-2.47906407659385e-05
-1.33537854488478e-05
1.20113299026158e-06
-9.62784645302027e-06
-2.41795852928885e-05
-1.89187560344733e-05
-1.73539629732857e-05
7.18989102961147e-07
-1.43079432994079e-05
-1.42731061218614e-05
-4.52668350588478e-06
-1.49273970283224e-06
-2.10535533934343e-05
-1.89979602886964e-05
-5.76390583641178e-06
-1.64902095581909e-05
-2.34626258028471e-05
-2.79783768674662e-05
-9.63413443197668e-06
-1.59288394949103e-05
-1.32758607659114e-05
-1.73214846131261e-05
3.7746891131479e-06
1.15025551804669e-05
-1.6736112264491e-05
-1.57964367417456e-05
-1.09253164462571e-05
-2.33146456558956e-05
-2.50200178531357e-05
-3.25100145509141e-05
-2.80792987230083e-05
-1.0629656142845e-05
-2.48049965742089e-05
-1.89624664358934e-05
-2.68450521655683e-05
-9.2894585531831e-07
-1.61266194630003e-06
3.4040667868115e-06
-7.1215303107481e-06
-1.89681722484337e-05
-1.55411429743757e-05
-2.77955147426463e-05
-2.42724392217677e-05
-2.22325409090183e-05
-2.09408856918721e-05
-2.32837726481211e-05
-8.30685753764588e-06
-1.27235333500258e-05
-3.18780187453095e-05
-2.66768031336012e-05
-1.59133289662067e-05
-1.37898834934283e-05
-3.17184363761209e-05
-2.10326972997036e-05
-1.44456472076382e-05
-2.20648023745407e-05
-5.85276449504933e-06
-5.53007242555746e-06
-2.03731362574814e-05
-4.77346435744416e-08
-1.99269183932466e-05
-3.96683461183786e-06
-2.17723082569619e-05
-4.32565734444027e-06
-1.70603038566044e-05
-2.62836712280976e-05
-1.12223998662112e-05
-1.36658174064771e-05
-1.86555627168709e-05
-3.10156944802603e-06
-4.22763659121183e-06
-1.24662066310272e-05
1.43581308159247e-07
-3.00631417090852e-06
-1.5341665733103e-05
-2.00728990306184e-06
-1.63352677453781e-05
-2.035518039428e-05
-1.61097471101039e-05
-8.85617005967242e-06
-6.93460715141778e-06
-1.66938280714735e-05
-1.43218302373835e-05
-1.35533380247876e-05
-2.76052063541866e-05
-8.46804320103491e-06
-4.90338206763822e-06
-6.31374302374772e-06
-1.24110121124801e-05
-2.10931801840052e-05
-2.17889523928816e-05
-2.83865342579224e-05
-2.5998658750387e-05
-6.44135994670984e-07
-8.98524957527026e-06
-5.67892416622141e-06
-1.42738132426404e-05
-1.82107745438969e-05
-1.41717715745124e-05
-2.59068689473314e-05
-1.90462493852545e-05
-1.83154441338053e-05
-3.15832336684734e-06
-2.51596673301657e-05
-1.877420557562e-05
1.37632701521055e-05
-1.13305334227569e-05
-2.29948780111371e-05
-2.08188848425949e-05
-6.8372708398851e-06
-1.55224548436821e-05
-2.09423854323655e-05
-2.82875641449749e-05
-2.9599328769268e-05
-1.22037180232582e-05
-2.46861543532896e-05
-1.03444395810944e-05
-4.48291134299971e-06
-1.46690236846468e-05
-2.89436000786307e-05
-5.11897448565518e-07
-1.68507676113663e-05
-2.09268452549727e-05
-2.54035908426592e-05
-1.65990518378839e-05
-1.15159699173348e-05
-1.93132576136426e-05
-2.06425420321125e-05
-1.59398748954646e-05
-8.32788532605109e-06
-1.92089359735639e-05
-2.15220417195814e-05
-1.29961438549828e-05
-1.55755856956389e-05
-1.93433048152927e-05
-3.90933045615856e-05
-2.33710965264233e-05
-2.23114264689033e-05
-2.61289174602335e-05
-3.56542938275147e-05
-2.72741892474145e-05
-1.81930802094013e-05
-1.61125509719164e-05
-1.51575095390503e-05
-1.77607162703665e-05
-2.77332723375133e-05
-4.29357117533703e-05
-1.05519248753601e-05
-1.89053901717469e-05
-2.30768928615222e-05
-2.64984091558821e-05
-2.60502227551815e-05
-1.80534439621258e-06
-6.41474581743855e-06
-1.98473991139221e-05
-1.8340798914447e-05
1.05096787446088e-05
2.86893805312979e-06
-2.07641836302555e-05
-8.98967576016343e-06
-1.58781756278194e-05
-3.37762964001155e-05
-2.26990191502403e-06
-7.0913777519537e-06
-1.37582497109058e-05
-5.2718435254021e-06
-3.40703030611968e-06
-2.12020467453487e-05
-1.03662745399404e-05
-1.45400887064974e-05
-8.63886409689125e-06
-2.21856143360645e-05
-2.42684177266196e-05
-7.32443980185907e-07
4.96112927822133e-06
-1.40931509933018e-05
-1.22153778619963e-05
-8.17577711814228e-06
-3.51297364572005e-06
-8.23298500663486e-06
2.38603590802066e-06
6.07439457079514e-07
-2.49101451737225e-05
-1.26754980494007e-05
-5.33760769096014e-06
-2.3700171426544e-05
-2.81333570552561e-06
-7.38051596749532e-06
-1.77199956633614e-05
-3.08249321039434e-05
-1.11888427415933e-05
-4.22232485941264e-06
-3.02267122179108e-06
-2.7888636207454e-05
-1.12703166123357e-05
-4.41967696587301e-06
-2.66740641055238e-05
-8.99209598595435e-06
-1.34358094866614e-05
-2.54151267666878e-05
-2.08511698606823e-05
-1.48219705670845e-05
-3.99001238045522e-05
-2.42144091500393e-05
-1.41713487311849e-05
-2.65649051215041e-05
-4.04576211038883e-05
-6.2639678305292e-08
-2.52284708833996e-06
-2.30214869326537e-05
-7.46980791103266e-06
-2.3349067309315e-05
-2.42675453940334e-05
-2.25069714804973e-05
-2.02816391165109e-05
-2.65306954727322e-05
-3.56042360045276e-05
-2.31328946442604e-05
-3.16333802015283e-05
-1.13453446682352e-05
-2.59681922662509e-05
-1.17294146473936e-05
-2.05485348022274e-05
-3.79172033908024e-05
-1.6672544577718e-05
-2.06644128941615e-05
-1.79203535704462e-05
-7.75424252365637e-06
-1.92651423057214e-05
-4.69206991628868e-06
-3.5282372848801e-05
-2.04588939424932e-05
-4.40827412648343e-06
-2.89489839160776e-05
-1.37045011595384e-05
-2.86546712203994e-05
-2.59057855615514e-05
-9.30524535336919e-06
4.4907174129674e-06
-1.13636066442102e-05
3.18007935307906e-06
-7.14360904187043e-06
-1.40015465249837e-05
-2.64608478434092e-05
-1.16240154896849e-05
-5.53839105690387e-06
3.5655646238339e-06
-1.85096930405904e-05
-1.55427823032089e-05
-1.78098969029412e-06
-2.23298943192433e-05
-6.44084742943626e-06
-9.84903320630744e-06
-6.60327903023389e-06
-2.54147667868067e-05
-1.48379617139107e-05
-1.8772528919063e-05
-2.10651787611124e-06
-2.03164713040112e-05
-1.26812802905134e-05
-1.01926810760482e-05
-1.3619021181857e-05
5.56336105485238e-06
2.80292910480351e-06
-2.99319458090605e-05
-1.14355541905284e-05
-1.68825071636834e-05
-1.41273931194143e-06
-5.07007379183649e-06
-2.10812240953014e-05
-6.56680842087269e-06
-1.27040181546392e-05
-2.62107567653421e-05
-1.84092520482151e-05
-1.53129431129672e-05
-4.05246629619665e-06
-2.18335156650113e-05
-3.15550029558842e-08
-1.3100044954546e-05
-1.56478478978021e-05
-2.03546805460174e-05
-2.20245378340551e-05
-6.91890202544181e-06
-2.36270161096242e-05
-2.89895405041772e-05
-1.32918482450467e-05
-3.0777674283614e-05
-3.88375545561457e-05
-1.67002232060619e-05
-1.82871795670185e-05
-2.03682047778547e-05
-3.45835517166635e-05
-1.97786999754946e-05
9.49155575804638e-06
-1.13992764532938e-05
-2.97490725018021e-05
-2.80987887928523e-05
-2.0587936836055e-05
-1.62830737725879e-05
-2.01462157573611e-05
-7.90993201731702e-06
-4.01335677102666e-05
-2.41980873150437e-05
-1.08478873654733e-05
-2.18085274736179e-05
-2.16959425059608e-05
-1.31619224637325e-05
-1.00778119782077e-05
-7.34203956647211e-06
-1.41181511807394e-05
-1.46709213265293e-05
-2.0682301335971e-05
-6.82340731190493e-06
-2.63581217962455e-05
-2.45602420020066e-05
-1.92676850850736e-05
-1.28378149340577e-05
-2.50277293998558e-05
-2.80670934108178e-05
-1.22017862609878e-05
-2.09382894986437e-05
-1.52405632462663e-05
-1.48149571378473e-05
-1.87915544492123e-06
7.09844074818282e-06
-2.84701005542236e-05
1.52469370575704e-06
-5.14427846048147e-06
-2.23659904478116e-06
2.02110325923936e-07
-8.23126767074083e-06
-6.76792995435127e-06
-1.2320923402325e-05
3.24286053435245e-06
3.24817639569266e-06
-9.80455982608444e-06
-2.49398387920278e-05
-1.01066773163303e-05
-2.89403637691684e-05
-1.50475440902147e-05
1.17733145327332e-05
-1.36867214924436e-05
-8.24617381287647e-06
-2.67040371141725e-05
-1.77973475390734e-05
8.42475745445387e-06
2.0723449953141e-06
-9.03661388572875e-06
-1.2953110725623e-05
-2.55235881547921e-05
-3.58676293857125e-05
-2.2462173998218e-05
-2.47336623346806e-05
-6.72440270939647e-06
-4.01017902421431e-06
-2.11146741170775e-05
-4.80855891035473e-05
-1.24914409255921e-06
-1.0259320628116e-05
-7.64260778764372e-06
-2.25725433919714e-05
-1.260862300217e-05
-2.15371096801238e-05
-2.30062266721585e-06
-1.1135189257241e-05
-6.28216958432561e-06
-2.79141274884821e-05
-1.40168997622789e-05
-2.44417378132569e-05
-2.383393995051e-05
-2.05426733881245e-05
-4.43356368298482e-05
-2.71320151373172e-05
-2.03655983110727e-05
-1.01857304612471e-05
-1.08078459423475e-05
-2.00367784781657e-05
-1.90879298734145e-05
-5.74564761409826e-06
-4.15121940027849e-05
-2.51372817140543e-05
-2.06762210448388e-05
-2.10572793097641e-05
-2.25403096066484e-05
-2.3336043426846e-05
-6.98779536225697e-06
-1.10539944103722e-05
-1.31637568283812e-05
-2.4190450929895e-05
-2.4315850207016e-05
-3.87968606407972e-05
-1.86329572267501e-05
5.73552049127934e-08
-1.08981703840538e-05
-1.67414403670714e-05
-1.05798670047896e-05
-1.6169141988222e-05
-3.19244825575668e-05
-8.20110908793195e-06
-2.12334081721112e-05
-1.78716584656819e-05
-6.95287298257121e-06
-1.49411575257442e-05
-9.4634391452136e-06
-8.32430944769166e-06
1.41243682117624e-06
-1.14431330619953e-05
-1.72370090350909e-06
-3.96278896017579e-06
4.43355961467057e-06
-8.81361251393352e-06
-1.56592647571832e-05
5.62225908542133e-06
-2.41691403511284e-05
-2.58529476639522e-05
-2.71917184856974e-05
-1.6081745423639e-05
-1.17357512535301e-05
-6.3126964998258e-06
-1.5952508365469e-05
-9.82344341538104e-06
-8.2166603258862e-06
-1.33453970244875e-05
-1.96144376288977e-05
1.8756965327301e-05
-7.53761803973578e-06
-1.99554683858204e-05
-1.60454997329153e-05
1.20364717457229e-05
-1.79870494593203e-05
-2.18744074307451e-05
-2.36819434986555e-05
-1.47546176865886e-05
-1.99868020944699e-05
-1.59723009166878e-05
-1.18393684361171e-05
-1.19677100883882e-05
-1.20025833606132e-05
-2.82041561270502e-06
-2.41890873409057e-05
-9.31017001805131e-06
-1.72697101366989e-05
-3.59017127168763e-05
-1.49419674620906e-05
-3.30683627591412e-05
-3.35494218539015e-05
-2.22822932302135e-05
6.93941447533729e-06
-2.02346415419376e-05
-2.77159157621086e-05
-3.05495971621355e-05
-2.7960619267716e-05
-4.01198059632315e-05
-2.8655265494783e-05
-2.22439659345845e-05
-1.71333377188265e-05
-1.62769964568058e-05
-6.75464499059696e-06
-1.09428305736557e-05
-1.15178154257266e-05
-2.39347088932992e-05
-8.7975936065994e-06
-1.10358869600061e-05
-2.72363267743837e-05
-3.08929868743964e-05
-3.48349301211729e-05
-3.48060236982943e-05
-8.32279871488999e-06
-1.81142930976399e-05
-3.48918034135031e-05
-1.30478600067301e-05
-1.44925948302511e-05
-2.62885547281636e-05
-1.82817557003298e-05
-1.72188853593675e-05
-1.4936402273062e-05
-1.9327344244925e-05
-2.34927499302366e-05
-2.49488260690857e-05
-3.35145948133746e-05
-1.04449980499613e-05
-4.13419095064076e-06
-3.88732718933092e-06
-1.33551999881814e-05
-3.04730302244509e-05
-1.46190133668157e-05
-2.31459285349115e-05
9.80087524489462e-06
-2.62245868007279e-06
-1.26474150003565e-05
-2.075663492301e-05
8.61956154548237e-06
-1.71258572235967e-06
-1.54531242951906e-05
-1.62409388952363e-05
-1.52488207938269e-05
-1.70040505245066e-06
-5.81506778872821e-06
-6.47286665692761e-06
-8.91910967448466e-06
-3.20087393099045e-05
1.13232085141047e-06
-2.33468783120641e-05
-1.71399201523612e-05
-2.18879800445779e-05
-9.05035105552207e-06
-1.72911677232589e-05
-1.11103919344167e-05
-2.02944034072363e-05
-1.62085766864697e-05
-1.29799905961589e-05
-3.20721578511652e-05
-2.28647324678417e-05
-1.36582340808299e-05
-1.01426121507163e-05
-1.59896540689736e-05
-1.13575699502543e-05
1.03260922373754e-06
-1.2343546191292e-05
-2.64794238930484e-05
-1.81872684741215e-05
-1.5645570106535e-05
-1.32680928308102e-05
-2.84373505191259e-05
-3.10224368576894e-05
-7.68159204450585e-06
-2.4745980278412e-05
-3.35279337348374e-05
-1.45437427155538e-05
-7.63910652611591e-06
-1.85148164553276e-05
-1.72943008679903e-05
-1.17304115392715e-05
-2.62537572880354e-05
-2.70361445100332e-05
-3.99650041110189e-05
-2.04863455518998e-05
-1.67876321770918e-05
-1.85960441512664e-06
-1.57021577585901e-05
-1.13899632214153e-05
-1.75049025386122e-05
-1.25092559405748e-05
-1.15482878044532e-05
-3.24552873494787e-05
-2.29607136950999e-05
-3.76073073101506e-06
-8.94477096838e-06
-8.22326044418862e-06
-3.3449386300632e-05
-9.4571862134776e-06
-4.60679357240816e-05
1.82412807234524e-06
-2.44464499510587e-05
3.03567715054874e-06
-1.34972992835357e-05
6.69678863765925e-07
-3.16219647314199e-05
-6.87080042354731e-06
-5.31947588706331e-06
-1.59605482477045e-05
-2.72932477503026e-05
2.49157650090594e-06
2.67856456007804e-06
-6.67179119676695e-06
-4.71751969827361e-06
-2.48717947082491e-05
-4.0621425379664e-06
-1.58370753595559e-05
-3.3431968144016e-05
-1.29608607119681e-05
-2.44198582736823e-05
-1.22893975572898e-05
-5.82388126621979e-06
-1.78824144451567e-05
-1.62506161513965e-05
1.64945877580241e-05
-2.44058868475709e-05
-7.83852403070306e-07
-2.47295838151147e-05
-2.22566177979986e-05
3.97547840561712e-06
-2.65977831009119e-06
-4.03337246202714e-05
-1.53463502740718e-05
-1.97260730579379e-05
-4.22403808559781e-06
-2.13194006680013e-06
-1.51243777105338e-05
-2.83583360305913e-05
-1.46785777881665e-05
-2.84814328605814e-05
-3.52298439173249e-05
2.26365727112602e-06
-1.5212732984008e-05
-1.28420659426866e-06
-3.06951670182537e-06
-4.47087059024507e-06
-1.79871759883125e-05
-1.86972008982509e-05
-1.13633639811609e-05
-2.36062720317531e-05
-2.83893916560039e-05
-1.78689313187205e-05
-8.38371786838697e-06
-2.1209093871405e-05
-1.89090599543367e-05
-1.58305649038941e-05
-4.50434751673226e-05
-2.53940324955174e-05
-2.11210095666471e-05
-5.14846891443662e-06
-2.71695817640969e-05
-1.5067327072479e-05
-1.57359349982169e-05
-7.85480123662661e-06
-2.54485128218244e-05
-3.11316270020238e-05
-1.24688677821221e-06
-1.78527414700636e-05
-3.53131051761341e-05
-3.83989570012585e-05
-6.048151208413e-06
-2.88764597723698e-05
-3.98518587909641e-05
-8.96532855776494e-06
-2.51268741898953e-05
-2.83396301142107e-05
-2.97304290249823e-05
-2.17586303001176e-05
-1.96742306730382e-05
-1.56042512451146e-05
-3.24320505609726e-05
-1.49921031290987e-05
-1.88730236904636e-05
-9.76333018976562e-06
-2.2178748381973e-05
9.75750100118517e-07
-3.92344205762512e-05
-1.69846142401996e-05
-1.30554250766918e-05
-1.91985382814434e-05
-9.15456291753334e-06
-1.11561337644615e-05
-3.0449655461833e-05
-9.776093536642e-06
-2.47871614335568e-06
-1.84942212818073e-05
-1.9107286122086e-05
-1.5245904944072e-05
-1.29697267945963e-05
-1.94594563493018e-05
1.26519274573181e-06
-2.03305812863053e-05
-1.63745737221682e-05
-5.02821311649069e-06
-1.66225796256593e-05
-2.49913318227172e-06
-1.69360974524532e-05
-2.92501587903187e-05
-1.66076292827663e-05
-1.19428130707919e-05
-2.44758818653026e-05
-2.10479332396584e-05
-1.90794199926911e-05
-2.25249842414096e-05
-1.55815307760512e-05
-1.66742457946305e-05
-2.75880385820861e-06
-2.99307201016785e-05
-5.29852609505719e-06
-1.27081112797255e-06
-2.68582452505751e-05
-2.16666196699601e-05
-1.65622342259909e-05
-8.36403076530736e-06
-9.17560959141888e-06
1.83214268794189e-06
-3.58486268959323e-05
-1.31384657011011e-05
-1.94645110661193e-05
-4.50483980719472e-05
-1.59069502770243e-06
-1.88419142658629e-05
-2.52063632772233e-05
-1.66651735269786e-05
-1.23615757726767e-05
-2.14066200335687e-05
-2.22088894335374e-05
-6.60848248872016e-06
-3.23961084905689e-05
-1.77348450237104e-05
-2.04032031829247e-05
-4.31253630287754e-06
-1.84321451921411e-05
-2.51309672959088e-05
-5.21171888702944e-06
-1.7108803391502e-05
-1.6250980072409e-05
-2.04799784877233e-05
-1.44238918213356e-05
-2.5874696851164e-05
-1.86221714326607e-05
-3.61491642141013e-05
-1.55751973653685e-05
-1.90299788437572e-05
-1.13072613504507e-05
-1.61020834287589e-05
-1.44186748936832e-05
6.6628920874959e-08
-2.99177947737968e-05
-3.43297790558259e-05
-1.57783693360634e-05
-1.90921121126176e-05
-1.84587757543243e-05
-1.49296873732561e-05
-1.62138381749062e-05
-1.38821148509841e-05
-2.68876224301544e-05
-2.11852953540873e-05
-3.13729838898643e-05
-1.74234648462979e-05
-1.26176744474718e-05
1.60821630598751e-05
-3.24237294940305e-06
-2.20604094226748e-05
-1.06914426939781e-05
-1.89815466323068e-05
-2.0065455389463e-05
3.12920824374917e-06
-1.27344328858382e-05
-1.05390649270701e-05
-6.5042907290002e-06
1.52314548513623e-05
-1.80934883727414e-05
-1.78432943820539e-05
-2.87452556052569e-06
-2.08070853091712e-05
-3.60185215679682e-06
-1.8935570538604e-05
-7.22490717811332e-06
-6.88904700237026e-06
-1.31545391805803e-05
-4.5029711555413e-06
-2.62430813338393e-05
-2.40555645949573e-05
-2.91969149362235e-05
-1.68337672952752e-05
-1.05680530620633e-05
-2.18114249119217e-06
-2.15250812883862e-05
-1.59727429598992e-05
-1.77805222795287e-05
-1.47000812487768e-05
-1.26083167908359e-05
-1.94081540863301e-05
-1.64458944007634e-05
-4.02016069558499e-06
-2.23265696726035e-05
-2.01026667899643e-05
-1.63665111139706e-05
-2.30776410527255e-05
-1.73561454022705e-05
-2.03957181953114e-05
-1.28143085826411e-05
-2.6646515109279e-05
-2.17045545751407e-05
-2.86802334016651e-05
-3.76810141424863e-05
-1.37087760108415e-05
-1.157478317805e-05
-2.14831352132398e-05
-3.31972388836026e-05
-2.9549787638986e-05
-2.91664764960217e-05
-2.35475387928491e-05
-1.31510661541567e-05
-2.28378974770785e-05
-4.43380375496319e-06
-2.41316661149199e-06
-1.12570651153518e-05
-4.89964448777843e-06
-1.90750023601652e-05
-9.79777132701707e-06
-1.20939053846356e-05
-1.83493188861565e-05
-2.17487298680034e-05
-1.4566883934165e-05
-4.64965796942407e-06
-2.0042041819374e-05
-1.09713233856102e-05
-5.36370835346422e-07
-2.56474996036227e-06
-5.04986001997496e-06
-2.14744496265178e-05
-8.1463935954044e-06
-1.24843229507385e-05
-1.59430179102091e-05
-5.31381420010461e-06
-8.76340680764771e-08
-2.13533866539422e-05
-3.17121988482964e-06
-1.72430967325252e-05
1.72448407426004e-06
-7.78455962395352e-06
-2.63845943863046e-05
-2.55237736830672e-05
-1.39620667901425e-05
-2.59247400388226e-05
-4.04473601294596e-06
-1.19275892370322e-05
3.96155707036494e-06
-8.41650412177493e-06
-1.04446418336161e-05
-1.48657041045589e-05
-1.50727393552159e-05
-1.45950127795978e-05
-5.647746643385e-06
-2.06692985969334e-05
-1.90317418223077e-05
-6.30530993062054e-06
-9.36524302672366e-06
-1.52613999689276e-05
-1.22546878665114e-05
-2.26180926961745e-05
-1.14065804023979e-05
-3.08002620682165e-05
-2.65205034299027e-05
-1.31118805165367e-05
-2.04649594664078e-05
-1.76481150049886e-05
-1.20122162440794e-05
-1.40507581522421e-05
-8.42996338350493e-06
-2.08795707457947e-05
-2.35184213988147e-05
-1.47090952622864e-05
-1.30800824894238e-05
1.90906953959464e-07
-1.9010995691331e-05
-1.0935230112232e-05
-2.19436741276921e-05
-3.39776932726994e-05
-3.18944584367651e-05
-3.82461212129832e-05
-1.38742020049831e-05
-3.32509864194764e-05
-4.11132704490554e-05
-2.72722512001769e-05
-3.38156273626718e-05
-2.5139147293611e-05
-2.0599099806169e-05
-2.295627134259e-05
-3.71850046050874e-05
-2.86606964398773e-05
-1.65447704672474e-05
-3.07956604602056e-05
-1.50961003406055e-05
-1.03022096415017e-05
-2.37708379103957e-05
-1.4649037265879e-05
-2.65924759004226e-05
-2.29938680304225e-05
-1.91398066531296e-05
-2.02612462669258e-05
-1.28008668227139e-05
-3.46343359886213e-05
-2.00195466890912e-05
-1.21369225742546e-05
-1.80580881956871e-05
-3.3812781281631e-05
-3.09279763598719e-05
-1.88250216260686e-05
-1.322165823266e-05
-5.32106065564295e-06
-1.369941431439e-05
-6.70102955618143e-06
-3.0725088741438e-05
-4.66544603767368e-06
-1.52760136210586e-05
-1.68623383736583e-05
3.21361825951205e-06
-2.32213826462259e-05
-7.73721710163608e-06
-1.31151307254382e-05
-2.44705777857647e-05
-2.38371823558456e-05
5.71544923730996e-07
-8.56396057397925e-07
-1.98911967932927e-05
-1.97622535210798e-05
-1.7695740191739e-05
-1.55978167038512e-05
-1.75022149846145e-05
2.91889998721276e-06
-1.77956165060445e-05
-1.45024999873661e-05
-1.77269848738231e-05
-2.84467479643619e-05
-7.40334496530546e-06
-2.28627680369083e-06
-1.5429796275557e-05
-1.51806972199424e-06
-1.5376468132249e-05
-1.85164006225554e-05
-2.90749100367499e-05
-8.03251178374165e-06
-1.30543696207933e-05
-2.05007912345895e-05
-1.99983266851051e-05
-2.1077919037828e-06
-1.12805610474111e-05
-2.73057314246302e-05
-1.38172551130272e-05
-1.06142842610915e-05
-3.05874709305901e-05
3.77709137838267e-07
-1.93042655979912e-05
-2.92345899812036e-06
1.34922572329464e-05
-1.32484977423366e-05
1.57346528386969e-06
-1.31750320471466e-05
-1.64718215347555e-05
-1.43274438593274e-05
-1.83476431329915e-05
-3.28298239884422e-05
-3.16642328310337e-05
-1.73818649617493e-05
-2.15427720054588e-05
-1.92237073490961e-05
-1.52439918321953e-05
-1.98031110012302e-05
-4.88584734812628e-06
-2.60414570693641e-05
-2.76765367727641e-05
-2.42722100006986e-05
-2.9658391862685e-05
-2.03031615905055e-07
-1.4763783359129e-05
-2.40843975956342e-05
-2.19687715130141e-05
-1.95610248649811e-05
-1.83959584698559e-05
-2.42500679149765e-05
-1.58901050960273e-05
-2.68385258962105e-05
-3.0699780533445e-05
-1.08877737923529e-05
-3.23532213957016e-05
-8.91578775466746e-06
-1.71142891201487e-05
-2.30400324799124e-05
-3.3474579131119e-05
-3.25330506597026e-05
-1.25971780438572e-05
-2.1192253865315e-05
-2.93709175452246e-05
-1.04513523224484e-05
-1.41223540682673e-05
-1.52928000582074e-05
-1.53618083702996e-05
-1.24968939542957e-05
-1.17787575778823e-05
-2.94213711874021e-05
-1.06079427100845e-05
-2.0458446788247e-05
-2.800176587492e-05
-2.67660095432231e-05
-8.62094663122453e-07
3.44280372398509e-06
-1.8244950873897e-05
-2.0233732357361e-05
-1.88827042021971e-05
-2.83931505941305e-05
-7.07962669244074e-06
2.24795824987706e-06
9.60160029590121e-06
-3.88015475816066e-06
-2.57654069299467e-05
-6.5239455450034e-06
-1.15743640383689e-05
-4.20583350150384e-06
-5.66169950383587e-06
-7.53993776539423e-06
-9.84310182522265e-06
7.92898520330034e-06
-7.58791177399254e-06
-1.30134114364302e-05
-1.68620667530781e-05
6.03623356474863e-07
-2.86483572925724e-05
-2.46940166386496e-05
-1.80788407920828e-05
-1.87497983332476e-05
-7.07266165714582e-06
-2.21168855917828e-05
-2.83513177312111e-05
-3.54360251644031e-05
-1.10517696501796e-05
-1.81039569750694e-05
-6.85941376540425e-06
-1.78449982960072e-05
-2.24766111668233e-05
-2.73220659053662e-05
-1.93668231402644e-05
-1.88022631883281e-05
-1.92722763616976e-05
-1.09570157184202e-05
-1.59781073371734e-05
7.90497485816813e-06
-2.60022623972694e-05
-3.49630805741511e-05
-1.21390524901015e-06
-4.45007328992867e-05
-2.0784590650262e-05
-1.55831391317205e-05
-1.33429808471466e-05
-2.68714919456613e-05
-9.3578752660712e-06
-3.18646514522955e-05
-2.19056800919995e-05
-2.53514854528928e-05
-1.74025630718418e-05
-1.99566930342302e-05
-4.7466202856504e-06
-4.30064968698381e-06
-1.47477744592365e-05
-1.77154854079786e-05
-1.15979315137963e-05
-1.08007748252121e-05
-2.52252248593818e-05
-1.18523550662562e-05
-2.6183025601814e-05
-2.52311273783828e-05
-8.20938833205207e-06
-2.39351982573775e-05
-1.78279551139104e-05
-1.51639233737268e-05
-2.14439636594612e-05
-1.07010270640524e-05
-1.5837901602145e-05
-1.29658304424675e-05
-3.61357013349859e-07
-2.47481074309044e-05
-2.34535696755051e-05
7.12532531585168e-06
-1.46765536852658e-05
-2.51095302022665e-05
-5.14566035486652e-06
-1.0852301549325e-05
-1.08743370324494e-05
-1.04479237405927e-05
-9.20321923748925e-06
-3.02890089273781e-05
-1.25820657244614e-05
-4.47886351150148e-06
-1.65715164756845e-05
-8.98768625507451e-07
-1.77088952753922e-05
1.24766824884498e-05
-8.6848731724208e-06
-1.34992272008025e-05
-4.58015035871655e-06
4.92268312227954e-06
-2.30209199468648e-05
-4.01532131317447e-06
-3.47116053365788e-06
6.75068878724455e-07
-1.62886676243175e-05
-1.18543278455685e-05
-2.4293743099911e-05
-8.833607499355e-06
-1.98510655227289e-05
-1.62900678280085e-05
-6.54511609560149e-06
-1.68816384901633e-05
-1.74777768857497e-05
-1.88370025050836e-05
-3.82601780550874e-05
-3.9587072123286e-06
-2.08992514353521e-05
-1.40559187833267e-06
-2.08429916553198e-05
-2.87897657040496e-05
-2.61884944758736e-05
-2.889938472881e-05
-2.01538662886602e-05
-3.11677230368745e-05
-1.22974292341721e-05
-2.83690877843094e-05
-8.57162127881381e-06
-1.39286941001165e-05
-2.0797018865793e-05
-2.20351572488599e-05
-1.6078724834174e-05
-2.39781843004246e-05
-2.4200077836981e-05
-8.74271421479193e-06
-1.23763834750571e-05
-2.76879776074142e-05
-3.80667427683181e-05
-1.56520804956482e-05
-6.96195626148273e-06
3.93739835528231e-06
-1.61373961523134e-05
-2.7619134292723e-05
-3.59840631481311e-05
-3.18345715774644e-05
-8.53224770286444e-06
-2.01353446275107e-05
-3.17728859822595e-05
-2.48411486670952e-05
-5.89268964136503e-06
-2.12172434248425e-05
-1.85139228004478e-05
-3.39404696738182e-05
-1.99461560863865e-05
-2.97295583667907e-05
-1.30858692313644e-05
-7.80384403087747e-06
-2.07857634684918e-05
-1.05419483293357e-05
-7.54692743362457e-06
-2.46698299362947e-05
-1.88462398958479e-06
-1.62668764945919e-05
2.5539857592707e-06
-2.95300250243355e-05
-1.54317499092223e-05
-8.70563181981233e-06
-2.02742986947654e-05
-1.09110342635223e-05
-5.55002190086585e-06
-4.44806019081997e-06
1.75037868568611e-06
1.00337293467272e-05
-1.0028927990314e-05
-5.07555040869029e-06
-2.78263660776855e-06
-1.79809815825573e-05
-2.26343555479164e-05
-2.25178240518907e-05
-2.20029763862361e-05
-1.56322946351679e-05
-2.26168192674008e-05
-2.49870452642092e-05
-1.43022839827385e-05
-3.47728626071478e-05
-2.38689083007095e-05
-2.42124169382551e-05
-1.17267575697523e-05
-1.99391222667882e-05
-2.04919325834711e-06
-1.05824474516622e-05
-1.88356919992648e-05
-1.89026536251308e-05
-9.7904538695976e-06
-1.48914726986237e-05
-7.92597877177113e-06
-2.61687230905357e-05
-2.2819656065123e-05
-2.27201573991304e-05
-9.18736402710832e-06
-1.92388032941823e-05
-2.37398856152089e-05
-2.75207365072721e-05
-2.83509473772128e-05
-1.56275144069037e-05
-7.67679046112719e-06
-1.47894399286293e-06
-2.01043470080107e-06
-2.55892008693382e-05
-1.57530998204749e-05
-2.90255876523015e-05
-1.16452443977682e-05
-2.11063447749935e-05
-1.27032844822325e-05
-4.8319756267941e-06
-2.60604147876313e-05
-9.40077023657295e-06
-2.24780546369943e-05
-9.29420548418848e-06
-1.36190202433689e-05
-3.01433178381186e-05
-1.6956223531537e-05
-6.72297359324178e-06
-1.71159750250253e-05
-2.38806143495661e-05
-2.00544100569297e-05
-3.10443389848439e-05
-2.03153533488994e-05
-2.20084739264121e-05
-1.26982940168659e-05
-2.17201566505622e-06
-9.96242621158332e-06
-9.96930762006276e-06
-1.57986739687265e-05
-2.8132375917031e-05
-1.49213205043961e-05
-2.09844832381518e-05
-1.18601323817985e-05
-7.51635186094942e-06
-2.45125789532595e-05
-1.67691037792675e-05
-2.44489816217818e-05
-2.3048415148313e-05
-9.67369356781819e-06
-1.1844102299773e-05
-1.57615456208694e-05
7.87664870127445e-07
-3.90043420406647e-06
-1.22839023089381e-05
-1.65860728397172e-05
-3.38256995034672e-05
-1.91902367984213e-05
-1.48573129531513e-05
-2.5647048645921e-05
-1.13145698359048e-05
-1.671219189863e-05
-6.84230378294012e-06
-1.27238048136207e-06
3.06307357093059e-06
-1.17892535247665e-05
-1.76257625883258e-05
-2.36776583417221e-05
-2.55672240786978e-06
-1.50110763170488e-06
-1.54221144674078e-05
-1.31787407224621e-05
-8.65593083407476e-06
-3.32232016677054e-05
-1.96731597405098e-05
-2.2968758903408e-05
3.7094772487678e-06
-2.17824892689417e-05
-2.08718926458825e-05
-2.05007024917209e-05
-1.4437556471042e-05
-1.87703481705841e-05
-1.98936431049433e-05
-3.19885673624584e-05
-2.39994261272101e-05
-1.23541657695781e-05
-2.01801967711829e-05
-1.18744628354816e-05
-2.82086157938505e-05
1.3437250137169e-06
-4.21629690395251e-05
-3.99354298649327e-05
-1.77820026346514e-05
-2.86849880922187e-05
-2.4584591268821e-05
-6.60591126595992e-06
-1.90424415797762e-05
-1.30360358464927e-05
-2.48284120374039e-05
-2.59304795283549e-05
-3.25510343879671e-05
-1.56074487965606e-05
-3.27652255922487e-05
-2.51516998687021e-05
1.76230381259668e-06
-1.23162649014673e-05
-1.71097258200519e-05
-2.99740805355176e-05
9.75387392984726e-07
-1.50263917639124e-05
-1.51943517349552e-05
-1.40508317961752e-05
-2.20774406613877e-05
-2.51550940520893e-05
-2.34270119338239e-05
-3.4719170590898e-05
-1.86869613244831e-05
-2.43134648415504e-05
-2.06704837659113e-05
-3.82785029872204e-05
-1.67467971947517e-05
-9.10208260301315e-06
-2.66324008671152e-06
8.20279384998163e-06
-5.83359258137056e-06
-1.28681572721838e-05
-2.64492936886476e-05
3.03029301147435e-06
-7.66943283943887e-06
-1.93031947908131e-05
-2.20010680850949e-05
-8.67707896926774e-06
-2.79169543456882e-05
-8.99276027072353e-06
-6.05717177226218e-06
5.25804256078396e-07
-6.16775707827223e-06
-2.73704595234595e-05
-3.36469098018368e-05
-8.82110443763159e-06
-1.91666949191377e-05
-3.63746254195903e-05
-1.38167915794942e-05
9.47859278548745e-06
-2.65828015452682e-05
6.44190747801066e-06
-1.88622395874728e-05
-1.45155501879171e-05
-5.32339090224981e-07
-1.99600044883699e-05
-1.59183503489653e-05
-1.53315285282391e-05
-2.83935561620826e-05
7.06170141234303e-06
-3.05688011664706e-06
-1.1620262764761e-05
-5.17368560029421e-06
-9.73927623804179e-06
-8.94270735405577e-06
-1.8875757970582e-05
-2.43482722865047e-05
-2.52163171797581e-05
-2.12702845762288e-05
-2.69349728111541e-05
-1.25791786918536e-05
-1.76968547705255e-05
-1.41007540253291e-05
-2.75355542097425e-05
5.97018552541584e-07
-8.84833847645577e-06
-2.26874766608996e-05
-2.42401446236691e-05
-7.22407297486589e-06
-3.84094314129646e-05
-2.91772739603139e-05
-3.14312735702762e-05
-1.8516088463668e-05
-2.35009423442977e-05
-2.01993279637499e-05
-1.18970791696392e-05
-1.87412946843751e-05
-2.38114093601345e-05
-1.65834865019113e-05
-4.01594461140871e-05
-1.57838795048057e-05
-1.92220478051735e-05
-1.62141203017747e-05
-2.61559195634394e-05
-1.81433229487253e-05
-3.5901314231195e-05
-1.8783989687585e-05
-2.33569216512387e-05
-8.05776587858111e-06
-1.61796695984282e-06
2.7316541395026e-06
-2.62588244250689e-05
-1.67796259435614e-05
-1.67854136684928e-05
-2.54369249072795e-05
-3.28893262013792e-05
-1.12011896857328e-05
-1.36885039789749e-05
-5.05937620971017e-06
-1.0596292957973e-05
7.75805715230985e-06
-3.48401799834201e-06
-3.74468311855007e-05
1.16772988571441e-05
8.21538275847646e-08
-8.32237553527597e-06
-1.41128223234018e-05
-1.13682942386389e-05
-1.18444679865042e-05
-5.67420191854112e-06
-4.82495613339687e-06
3.69005025317983e-06
-9.95107268290502e-06
-1.69927726431931e-05
1.68265957348757e-06
-5.45916662726042e-06
-1.1281051928734e-05
-1.75428597359845e-05
-2.57908249348849e-05
-1.47937727041731e-05
-1.12687479342372e-05
-6.22945151598214e-06
3.99775218142241e-06
-1.24670933705042e-05
-1.30728112454668e-06
1.03523642481435e-05
-1.58481545141082e-05
-2.18226260279294e-05
1.37573151256747e-05
3.43569787835842e-06
-7.0228876842662e-06
-1.22722251724626e-05
-9.57625321262042e-06
-1.81464564636294e-05
-1.94527267728978e-05
-8.93272028414621e-06
-4.4427482074838e-06
-1.54899483768085e-05
-1.10529719954773e-05
-8.64104638254826e-06
-2.37396658607991e-05
-8.34117011716958e-06
-1.25505589808042e-05
-4.67135067270334e-05
-2.25874871780745e-05
-7.65937789186668e-06
-3.10078561157828e-05
-1.8528094141004e-05
-1.89449425950607e-05
-1.22930273265686e-05
-1.36506660491973e-05
-1.1382440112936e-05
-2.36194026353027e-05
-2.73544501498932e-05
-1.15590125548779e-05
-5.88132846215702e-06
-2.33258633617302e-05
-2.61765723966801e-05
-2.0254775430889e-05
-1.6429784784106e-05
-2.55924806460545e-05
-2.58945400307699e-05
-9.19234233896824e-06
-1.17239191593901e-05
-1.18493088851939e-05
-1.91174195329057e-05
-1.28319449257589e-05
-1.01687812592124e-05
-4.38536215900982e-06
-3.7288104801781e-06
-1.3088954175096e-06
-2.68708799104667e-05
-3.1654519625426e-05
-1.08557231255198e-05
-1.5429854773523e-05
-2.5222712986765e-05
-1.59890122218994e-05
-1.75180162754568e-05
-8.91133864861279e-06
-1.04267737297667e-05
-2.81461070339613e-06
-1.7904479233241e-06
-7.84807807876173e-06
-8.44738847623484e-06
-2.35275869104069e-05
-5.23948966472899e-07
9.50719454630104e-06
-1.44106503693379e-05
-8.82285641884555e-06
-1.61415252390187e-05
-3.05583188500945e-06
-1.86060886742496e-05
-1.19269610228861e-05
-2.46025379682835e-05
-1.73069393037787e-05
-1.95041757103026e-05
-2.51747179325375e-05
-6.3831245657571e-06
1.59776847349389e-07
-1.68370498450025e-05
-1.41919339920356e-05
-7.99947809906959e-07
-2.3663580382876e-05
-1.18291692187439e-05
-4.02459322562929e-06
-8.08361234839831e-06
-1.42538529713247e-05
-3.05820891080653e-05
7.6425503304604e-06
-1.97945645562753e-05
-1.34106799401168e-05
-5.82897866789694e-06
-2.41966130589819e-05
-1.76053802231921e-05
-2.78264781789394e-06
-1.40505099585922e-05
-2.16208882067107e-05
-3.04780826318465e-05
-2.04913416853115e-05
-2.15813829685816e-05
-8.09993625195573e-06
-3.07683778493202e-05
-2.77311535851573e-05
-2.17215108966806e-05
-2.93465638876406e-05
-2.5132485767742e-05
-3.62200556321664e-05
-2.69033809540611e-05
-2.61418190654911e-05
-1.48280317471183e-05
-1.64831972533919e-05
-4.59663293705781e-05
-1.02573889018903e-05
-1.68917177633961e-05
-1.32032250215539e-05
-9.25344342280805e-06
-2.23447303377849e-05
-3.14244613495715e-05
-2.27628215291718e-05
-1.83142337557241e-05
-2.22621704833144e-05
-3.24741778684236e-05
-2.64249319285874e-05
-9.7371177521135e-06
-1.81174134533145e-05
-1.84670011533826e-05
-7.07741216380822e-06
-1.72903211263336e-05
-1.13028325156009e-05
-1.37551948986507e-05
-1.98020681427457e-05
4.20303590678195e-07
1.30091615675608e-05
-1.75615257082573e-05
-2.09707442884854e-05
-2.51067449658186e-05
-1.74840753376289e-05
-1.63953376862723e-05
-3.63275192552011e-05
-1.62212243046784e-05
-3.26343265351387e-06
-1.35569489849066e-05
-1.4601128135883e-05
-8.11471948875429e-06
-1.30286835540026e-05
-9.63894473551547e-06
-2.55654066312663e-05
-8.52431028133205e-06
-2.29645669786342e-05
-1.17280951507391e-05
-2.97199445760261e-06
-2.3045976074549e-05
-6.78425658974112e-06
-3.57749726202455e-06
-1.77243713202428e-05
-6.51084497134721e-06
-1.55867704898026e-05
-2.54006928944078e-05
2.02518342731063e-05
-1.33457289574478e-05
-1.05610548727127e-06
-1.29210757460036e-05
-2.25003003918418e-05
-1.66133237294691e-05
-3.59620020199932e-05
-1.97315513918796e-05
-3.41215708055529e-05
-1.9635151846582e-05
-6.79439536052576e-06
-1.84803471989132e-05
-2.49347469127554e-05
7.72855258762079e-07
-5.0668484399436e-06
-1.06384549027339e-05
-4.09992025658941e-06
1.51662360482681e-06
-2.06978256290356e-05
-3.4395870923705e-05
-4.0579276055465e-06
-2.24090674524079e-05
-2.79900992656544e-05
2.05829419835927e-06
-1.81175964088788e-05
-3.98643934590537e-05
-2.22241797755223e-05
-1.54589350318111e-05
-2.93070819793946e-05
-1.99300637680231e-05
-3.72249882925899e-05
-3.75315439181652e-05
-1.55681783923979e-05
-2.13380387181941e-05
-1.91347783796635e-05
-1.60693609661111e-05
-2.4369907971303e-05
-5.20898121527992e-06
-1.33826610406228e-05
-2.24361650713173e-05
-1.89432074256988e-05
-1.72429318134992e-05
-1.83303957620937e-05
-2.04577992267872e-05
-2.86178836926765e-05
-1.70791219927161e-05
-2.38895773437647e-05
-2.8111224721822e-05
2.06735112775729e-06
-3.28102352427906e-05
-3.02370576027539e-05
-2.79197434663653e-05
-2.03449615724646e-05
-2.53679862961029e-06
-2.14056173260696e-05
-2.65571603459815e-05
-2.81250186446974e-05
1.35780349460667e-05
-1.05472373000626e-07
-1.26386741939794e-05
-2.12879252442447e-05
-5.18891118936139e-06
-1.25721291413462e-05
-2.50655849981574e-05
-7.5710602924752e-06
-5.32904329978148e-07
-2.0900223592464e-05
-2.85400618523244e-05
-6.24756600391344e-06
-8.5191164211302e-06
-1.95182804783823e-05
-9.41326877469803e-06
-7.16717128984561e-06
-1.12392330485729e-06
-4.77809767884137e-06
-9.0638327717348e-06
-1.36261892932747e-05
-1.09174980064367e-05
-1.51610048022469e-05
-1.49688869438946e-05
-1.90709069820475e-05
-2.14428258134294e-06
-2.0866986901367e-05
-2.51948554386388e-05
-1.8916510949127e-05
-1.09908133583757e-05
-1.90816957329555e-05
-2.16084721764539e-05
-1.46725121391059e-05
-3.39868069182962e-05
-3.23216612546841e-05
-1.03176518374185e-05
-2.39089990622702e-05
6.54655447814074e-07
-2.31082178973956e-05
-2.4457815647484e-05
-1.0645392748425e-05
-8.22850160676017e-06
-8.32184880276807e-06
-7.38058434123269e-06
-8.33285834557075e-06
-3.67973411886898e-06
-3.58399231390721e-06
-6.47469442201574e-06
-1.3212613295195e-05
-1.8423818859857e-05
-1.60315125796061e-05
-1.59917803937675e-05
-4.49193151730363e-05
-4.36277072873133e-05
-1.06704954936648e-05
-4.07487729746808e-05
-2.53068534589512e-05
-3.70235346769859e-05
-8.35723323833747e-06
-9.32077651996594e-06
-3.10638482728597e-05
-2.23806033868116e-05
-9.34696078005247e-06
-2.17961095438593e-05
-1.34429416519958e-05
1.44481016022824e-07
-5.82273440640291e-06
-1.6831573053457e-05
-1.39599346773288e-05
-2.56551882475623e-05
-3.41904475987565e-05
-2.5878522944672e-05
-1.07033159512033e-05
1.45129004344307e-06
-5.96178006353666e-06
-1.86185765859483e-05
-1.99175663750491e-05
-1.46081221608679e-05
-6.01180320163979e-06
-2.36956358626645e-05
-1.77951544347528e-05
-1.93663787564449e-05
-3.07807813783649e-05
-2.28916185663199e-06
-1.15688092710105e-05
1.19891249801412e-05
-9.33859765623664e-06
6.01834571282609e-06
-7.80823780586333e-06
-2.6703447297156e-05
-1.37350525176126e-05
1.66415180399483e-05
-2.01072049902915e-05
-1.10436644229003e-05
-1.12207933911718e-05
-1.27036997928563e-05
-2.22749041171433e-05
-9.86862005821116e-06
-3.04617672507406e-06
-1.66323608566698e-05
-1.72232116588501e-05
-6.5478053554409e-06
-1.16175199186682e-06
-3.36366553854328e-05
-9.00661730987199e-06
-1.32996898541956e-05
-1.75656800938886e-05
-6.32873572833825e-06
-2.92520032065721e-05
-4.3887513485291e-07
9.43261479920705e-06
1.78664130256773e-06
-1.02070711268788e-05
-1.78310781991224e-05
-8.66121999457151e-06
-1.74930480638686e-05
-1.70055664376118e-05
-2.74638551270555e-05
-2.38052764863908e-05
-2.22655646869359e-05
-2.03993634185849e-05
-8.24502715619717e-06
-2.6074580412005e-06
-4.04856569594582e-05
-3.38139454126867e-05
-2.45960494004418e-05
-2.41852446668171e-05
-2.88342630771475e-05
-1.91012680788789e-05
-1.52570640939491e-05
-2.07947697598422e-05
-2.78093451837078e-05
-1.50368337529041e-05
-2.16512025949502e-05
-3.17711315209099e-06
-3.30088378524239e-05
-1.66498286244254e-05
-1.03243829146374e-05
-1.14214709533398e-05
-2.1521495751317e-05
-3.17267113185405e-05
-3.46685602999777e-05
-4.26357071586929e-05
-2.18341026647408e-05
-2.64489606354955e-05
-9.91263841250031e-06
-1.83519990903248e-05
-3.88545663760478e-05
-1.93747829047574e-05
-1.66816818186238e-05
-2.60436579302955e-05
-1.89492833805861e-05
-2.65214792407385e-05
-2.89129131544758e-05
-2.81566099649341e-05
-2.6401734266577e-05
-9.18585155858597e-06
-1.34194427861614e-05
-8.33100597599988e-06
-2.23847338538144e-06
-1.30531233608184e-05
-2.83594822669034e-05
4.83106911739402e-06
-2.00479871617392e-05
1.44376501209279e-06
-1.73785461917947e-05
-1.84409849864556e-05
-2.65120371919899e-05
-2.44587719102515e-05
-2.08696533664898e-05
-1.15179146223587e-05
-2.58794036164475e-05
-1.47040650041617e-05
-1.06460359963846e-05
-1.98019270349953e-05
-1.89992808368111e-05
-4.22532712348982e-06
-5.33506782945201e-07
-2.38432049087657e-05
-1.89765844485908e-05
7.43474948629044e-06
1.2914852600628e-05
-1.6980042775476e-05
-1.78957979426684e-05
-2.15212583270303e-05
-2.61415819623027e-05
-1.75852701169643e-05
-2.33155294689042e-05
1.2941336934353e-06
-1.67705309275507e-05
-1.86298451092915e-05
-5.20425225724931e-06
-2.04358819491699e-05
-1.05484603049644e-05
-2.15940856491963e-05
-3.0740121304033e-05
-3.08476035100738e-05
-2.10049091056246e-05
-1.5537192602746e-05
-2.41756106106862e-05
-2.12348443449396e-05
-1.25446975218925e-05
-1.94512864736287e-05
-7.74707628246435e-06
-2.61161251622677e-05
2.86346488098772e-06
-2.16634935406342e-05
-1.69657022840212e-05
-3.76204819567479e-05
-3.57348217576252e-05
-2.66750881087115e-05
-2.03931068238612e-05
-2.49349173651706e-05
-1.57894059385796e-05
-2.70828256952419e-05
-9.35897017945549e-06
-1.4144021206687e-05
-2.60557540588072e-06
-1.11163197742758e-05
-1.50084779323146e-05
-2.63866275692787e-05
-2.4996246357255e-05
-1.90882100977416e-05
-2.23155673349305e-05
-1.96259116989847e-05
-1.68778604996068e-05
-1.176881437183e-05
-2.22133479426759e-05
-2.98354510278004e-05
-6.72896521602845e-06
-1.87409923509187e-05
-3.24767112415036e-05
-1.61075277297978e-05
-2.31964744891552e-05
-2.09855597697215e-05
-2.08014404163798e-05
-2.11333764153116e-05
-1.35927543784785e-05
-1.92739454173746e-05
-1.70306054352833e-05
-2.01767585776699e-05
-5.28184676989164e-06
-7.48589495161395e-06
-1.49371271256443e-05
-7.55157318438465e-06
9.64477946851335e-06
5.83929562788822e-06
-1.351222808485e-05
-6.53325302604824e-06
-6.68879675984484e-06
-1.60982841074423e-05
-8.0546485063994e-06
-3.38067061812523e-06
-2.41359779679407e-05
-4.09783965263682e-05
-1.73730893878509e-05
-6.70143428578101e-06
-1.17134209335985e-05
1.3192178589126e-05
-1.36403471924132e-05
-2.0273098806388e-05
-1.76238229053862e-06
-1.69459555502727e-05
-3.07550856917205e-07
6.42593522197172e-07
-1.17271722917258e-05
-1.75248774351789e-05
-1.07258589219069e-05
-9.54426132693317e-06
1.44019483452816e-05
-7.34110282696648e-06
1.05541222127217e-05
-4.5313678044296e-05
-3.30517797465529e-05
-1.78998099707338e-05
-3.96606247565427e-05
-1.63467831846522e-05
-1.93370669820919e-05
-2.61978842399e-05
-2.19186547826886e-05
-1.53734640402103e-05
-7.18621736869897e-06
-1.70059408627118e-05
-1.71949683916403e-05
-1.69427082431946e-05
-3.76979483589308e-05
-3.32031109278209e-05
-2.12519496322319e-05
-2.35100234686937e-05
-2.0384049151829e-05
-1.0304155961868e-05
-1.97929320774531e-05
-2.63881703532227e-05
-1.44675281222314e-05
-3.80724357892291e-05
-3.57371316580828e-05
-1.52742790960057e-05
-1.81846167274114e-05
-3.20538820533767e-05
-2.65947492088381e-05
-1.11216895251682e-05
-2.37583633635312e-05
-3.99822565118172e-06
-9.07302208850205e-06
-2.36824680854244e-05
-1.63611058931877e-06
-1.77439224847865e-05
-1.57136282141649e-05
-2.5369880150112e-05
-8.56304512073e-06
7.35948830863273e-06
-1.43233964290191e-05
-1.09606190414434e-05
-3.15293219944746e-05
-1.50454914607792e-05
-2.37304811792441e-05
-3.19178103845818e-06
-2.9731931994616e-05
2.09157872135223e-05
-1.18653521680998e-05
-4.57732739287693e-06
-1.63330045751825e-05
-2.28055586067655e-05
7.7964822456591e-07
-7.34354029949555e-06
-1.37355973308387e-06
1.25768545019575e-06
-2.38401098680954e-05
3.12124462649999e-06
-2.23904643536807e-05
-2.8968011049285e-05
-2.76734784584927e-05
-2.00011166479173e-05
-3.53569508110601e-06
-1.86356418767878e-05
-4.39335889879688e-06
-7.61987336707268e-06
-1.09640033753655e-05
-1.85567200043527e-05
-1.22528183006846e-05
-1.21688542776505e-05
3.9754269557936e-06
-2.98614913636636e-06
-1.13042088917345e-05
-1.34438113127669e-05
-4.8291603135358e-06
-2.37974753039089e-05
-4.55409682626891e-06
-7.84549417189594e-06
-6.5832003436941e-06
7.94797977972003e-06
6.32387732817837e-08
-1.06120889241481e-05
-5.55522658277124e-06
-2.72222610033298e-05
-2.26441335021649e-05
-2.8546278445906e-05
-1.31793327558177e-05
-2.80047163835562e-05
-2.4718046566671e-05
-7.04840241687846e-06
-2.86088170269419e-05
-1.98957037718808e-05
-1.45026170007122e-05
-2.29942906459066e-05
-2.13479129338634e-05
-1.59370176968364e-05
-1.01922542630894e-05
-8.13193004344172e-06
-4.21901964453177e-05
-1.03165360507136e-05
-2.89947669196724e-05
-1.83484387972327e-05
-2.50603426263384e-05
-3.10169673888187e-05
-2.25992310408713e-05
-9.20546733493169e-06
-2.80916325592334e-05
-2.59013150897476e-05
-3.47444805542322e-05
-2.53024784752848e-05
-1.16379528695354e-05
-2.33598372449104e-05
-9.97290440645785e-06
-1.70895704379206e-05
-3.66631612456069e-05
1.45185467525183e-06
-2.45755671054006e-05
-2.71124900583858e-05
-9.00225148762632e-06
8.74575058095912e-06
-1.03419833679223e-05
-2.90431204645253e-05
-3.18636883046541e-05
-3.85830020483855e-06
-1.10719499438203e-05
-1.44040763909478e-05
-2.17487406968657e-05
-1.56602417937061e-05
-1.81384164661553e-05
-2.53614379736229e-05
-3.34556106205282e-07
3.92236922359515e-06
-8.48622187658635e-06
-2.59635537660868e-05
2.69414341503396e-06
-2.04838728165553e-05
-1.36608894911427e-05
-4.79636136865658e-06
5.35148023600687e-06
-9.43932676642322e-06
-4.10572781778238e-06
-3.513613753241e-06
-3.42939320020718e-06
2.6197139794939e-06
-4.12589057496787e-06
-4.21134338876751e-06
-2.3817909802227e-05
-2.54889009584413e-06
-1.24099013646124e-05
-1.85379571468855e-05
-3.93245774530095e-05
-3.86719740149644e-07
-1.98975715474361e-05
-9.87111704814875e-07
-8.87778451111087e-06
5.34940730039534e-06
-1.0130002418139e-05
-2.41155872960691e-05
-1.59949034177317e-05
-3.99734586742903e-06
1.98331519869006e-06
-8.54045810072384e-06
1.64387360700936e-06
-1.87317422737525e-05
-3.30299346282273e-05
-1.13691604315324e-05
-1.11813683664135e-05
-2.69982748970336e-05
-2.66784310366195e-06
-2.77879396127104e-05
-6.44306712494911e-06
-1.27530138823735e-05
-2.24935096497688e-05
-1.04947540350727e-05
-2.5322673029359e-05
-1.25440095432878e-05
-1.30917389021175e-05
-1.39803252909925e-05
-1.3286984412745e-05
-7.96332460890449e-06
-2.17937370419653e-05
-2.96425129912375e-05
-2.33389439674872e-05
-1.2671406209742e-05
-9.56850431852606e-06
-1.98372060727059e-05
-1.59216865069597e-05
-3.12543052824893e-05
-3.73546233841091e-05
-2.98295875567892e-05
-1.9227309372533e-05
-1.84793603481188e-05
-2.47616779563969e-05
-1.16031285808878e-05
-3.70886839964347e-05
-2.16018557451953e-05
-1.94710203072478e-05
-1.35775033031247e-05
-2.33314132779524e-05
-2.13724442475345e-05
-2.86064329974011e-06
-7.02768036591262e-06
-3.2974800125472e-05
-2.62985900807133e-05
1.60860157274302e-06
-3.83943809873781e-06
-2.21520018439722e-05
-1.57261665391329e-05
-2.23232098417972e-05
-1.47533057120012e-05
-1.28878799138095e-05
-1.96076241240391e-05
-3.6060806782905e-05
-2.82081521528296e-05
-3.06969530695286e-05
-1.11408363284545e-05
-1.86156763486551e-06
-9.35240825299438e-06
2.32529278624848e-05
-2.48248483930917e-05
-2.0645294287452e-05
-2.59272438908232e-06
-1.39211412066583e-05
1.02362583676949e-06
1.29748280449227e-05
-1.28589007156265e-05
-1.51600249957409e-05
-2.26659196941672e-05
-2.69888342351887e-05
2.07361933741395e-05
-2.87650246962041e-05
-1.22940954885832e-05
-1.68046920784841e-05
-2.8524128520762e-05
-1.58052106337061e-05
-2.22765088650503e-05
-1.21880296742443e-05
-8.66775297996022e-06
-2.36014906746445e-05
-1.30344817000945e-05
-3.02064853203872e-06
-1.04888982887749e-05
-1.219360460577e-05
-2.77586689287146e-05
-1.86637145752275e-05
-1.39793536739926e-05
-3.27260947846827e-05
-3.35686033077322e-05
-1.34002503976845e-05
-1.50502253024247e-05
-1.53604426733674e-05
-7.04637396825667e-06
-1.62532746343612e-05
-2.83078951228669e-05
-2.89304142697504e-06
-4.0239689673886e-05
-2.26977265428041e-05
-2.11366585486334e-05
-2.37455919023908e-05
-1.50046129765898e-05
-2.78521898389844e-06
-2.08742594666132e-05
-1.73257210384327e-06
-2.52443185402522e-05
-4.36645357090903e-05
-3.5856627868954e-06
-2.63256236213344e-05
-2.21420001709208e-05
-1.85354462410881e-05
-3.08741422989102e-05
-1.78229470620304e-05
-2.34755322507343e-05
-2.62354511401884e-05
-7.2820041440685e-06
-1.83726011257268e-05
-2.01575032623579e-05
-2.30405652742081e-05
-9.10543979067502e-06
5.86021737342694e-06
-6.64128283888698e-06
-9.08077691653429e-06
-3.64027981539311e-05
-8.26816794703156e-07
-2.13661417336306e-05
-1.1063590413541e-05
-4.00859557462113e-06
-3.63177256772288e-06
-8.12288758448003e-06
1.29620072264799e-05
-3.12285581046172e-05
-2.17681633995061e-05
-8.03946101130103e-06
-1.25030786765113e-05
-1.24700011681574e-05
-1.24442910387812e-05
-4.06503048790383e-06
-1.7527456951337e-05
-1.69177716730221e-05
-1.61374239067987e-05
-9.87260757796834e-06
3.75468463593656e-06
-1.28166356543508e-05
-2.05815613090714e-05
-7.1370653636412e-06
-1.41280604053938e-05
-2.4525552407681e-05
-1.54335849137879e-05
-1.49381117272024e-05
-2.36245232359113e-05
-3.05180910924129e-06
-1.17276292442412e-06
-2.23365745148017e-05
-8.74051081829426e-06
-3.16434555758651e-05
-1.46101362212705e-05
-8.65895977088273e-06
-1.68939049868072e-05
-1.43162050673437e-05
-1.1448899926937e-06
-1.61083893204623e-05
-2.88897435749712e-05
-1.45579099656084e-05
-6.63017267823859e-06
-1.49712975947888e-05
-7.33025902806207e-06
-2.98490374636088e-06
-1.56082370689412e-05
-2.76865795121511e-05
-1.78447284215293e-05
-1.6834068926061e-05
-1.31172138614689e-05
-2.15550399547548e-05
-9.42936427183746e-06
-2.86127782627276e-05
-9.26928512776921e-06
-9.41703890090894e-06
-3.41318166203846e-05
-2.91665860269487e-05
-3.08329129576072e-05
-1.13954753700784e-05
-1.45702858929716e-05
-2.48236432962599e-05
-5.08742867160396e-06
-1.33912095847302e-05
-1.32001911616584e-05
-1.4212043963722e-05
-1.76814650848803e-05
-3.60665097624058e-05
-2.43160509951691e-05
-4.00002000634204e-05
-2.76776683120809e-05
-5.12917180406037e-06
-3.06728086848573e-05
-2.11069488568919e-05
-2.60809590949702e-05
-2.16924259727431e-05
-2.67010061573371e-05
-2.4532695996911e-05
-1.50717007882074e-05
-2.03682176090823e-05
-2.48591069532444e-05
-3.27018544271079e-05
-3.28354135477445e-06
-2.00845660852273e-05
-2.10817306933382e-05
-1.73761102599089e-05
-3.05495666904943e-05
-9.42155454161733e-06
-2.45505196653388e-05
-2.65237325702416e-05
-1.92955551549752e-05
-9.68151672992996e-06
-1.978203583814e-07
-2.46431860266806e-05
-2.58739499343677e-05
-1.47681783018278e-05
-2.40126570763563e-05
-7.76752851964814e-06
-9.95323147831787e-06
-2.11275258841518e-05
-9.21765044835583e-06
-3.5487850932114e-05
4.45155832820581e-06
-8.06020840260197e-06
-1.42185951532579e-05
-2.74013251264845e-05
-5.20307015007929e-06
-1.99536776531841e-06
9.75272192753434e-09
-3.8316554853179e-06
7.88345330144494e-06
-2.95354945768271e-06
-2.46115679962671e-05
-1.66838885814244e-05
-9.47408026770747e-06
-2.60579943524468e-05
-1.51500460085226e-05
-9.78162953301117e-06
-1.85042717326966e-05
-1.80179392525239e-05
-2.54716310632878e-05
-1.50989896370685e-05
5.58205905871075e-06
-2.23730820349268e-06
-1.14044342419132e-05
-2.52678785152275e-05
-1.83613956587778e-05
-7.9417300747216e-06
-1.96682076167052e-05
-1.05195128022595e-05
-5.28466235840704e-06
-2.91533789956184e-05
-2.85591015585218e-05
-1.53120839707603e-05
-2.76518101138928e-05
-3.15711200922244e-05
-1.19069697310646e-05
-1.25468648013835e-05
-2.31022111046551e-05
-1.55848731067794e-05
-3.88540231057443e-05
-2.65473316243105e-05
-2.20513990807358e-05
-4.79802297292344e-05
-2.49212693541223e-05
-2.72910294592861e-05
-1.01544420794765e-05
-2.72011879496843e-05
-3.00438706904707e-05
-8.25519894023086e-06
-2.13806784942673e-05
-3.28416006722316e-05
-2.19210199951415e-05
-3.0990168091255e-05
-2.38697188773474e-05
-1.45114312359153e-05
-1.28635246688523e-05
-3.31276546034009e-05
-2.01659419827558e-05
-3.20023594081806e-05
-1.20779982262005e-05
-3.2037887523568e-05
-1.80840477043685e-05
-8.88666740863239e-06
-1.50725934790363e-05
-4.25507614121343e-06
-2.72618933449267e-05
8.85330548125632e-06
-5.45148188107064e-06
-3.20595538089409e-05
-2.64724983071445e-05
-5.18154151704715e-06
-1.03798817556024e-05
-1.80323896614782e-05
-4.03519821249399e-06
7.87076254890156e-08
-2.4420562715214e-05
-4.23928108883168e-06
-1.45473567844418e-05
-3.39211984239653e-06
-1.09056513118173e-06
-2.14871086729175e-05
-2.5898049457685e-05
-2.64315159978487e-06
-2.51518343194628e-05
-6.61205757829766e-06
-2.09729421540951e-06
4.09759123772198e-06
-1.58774868740818e-05
-3.0700405346143e-05
-2.47683810227201e-05
-3.27584323911675e-05
-2.66064424370806e-06
5.18859307327607e-06
-6.46927768177166e-06
-1.14920520707114e-05
1.45549294872332e-06
-2.21544323425734e-05
-2.05109705677525e-05
-1.94934737116342e-05
-2.26008196279006e-05
-2.17659498954927e-05
-2.91749796014231e-05
-2.53509172772697e-05
-2.86851564551444e-05
-1.96150744842913e-05
-8.55005466638464e-06
-4.45189528950556e-07
-1.16764194448366e-05
-7.06475869302584e-07
-1.81698467479704e-05
-3.50865153404604e-05
-1.76664546624023e-05
-2.5962935602754e-05
-1.36466904399896e-05
-3.63180047671875e-05
-2.71285985883824e-05
-2.57863682847757e-05
-3.1251034057605e-05
-2.15622616548167e-05
-3.50902864963543e-05
-3.43595896179827e-05
-2.0299723706008e-05
-1.64418797291867e-05
2.05032381452716e-06
-9.60584432579262e-06
-1.78562154605617e-05
-2.6440613904658e-06
-3.42307134203787e-05
-6.86094844277527e-06
-2.52755843058731e-05
-5.69242170205532e-06
-1.25883253316133e-05
-1.87683190279193e-05
-9.96666475397239e-06
-2.08355843295725e-05
-2.61392295497999e-05
-3.28468253569439e-05
-2.02989857743815e-05
-1.94245281836698e-05
-1.68326805210206e-05
9.60086943293589e-07
-3.08854034509196e-05
-1.87130730840418e-05
-5.90497087207269e-06
-3.38517602184057e-05
-5.36900965096051e-06
-9.12981649041714e-06
-9.13279355889035e-06
-2.81609789127323e-05
-8.73877332181859e-06
-1.43059985199943e-05
-1.57817759652226e-06
-2.8511094294166e-05
-5.9937056296192e-06
-7.92767941823456e-06
-1.08572361234109e-05
8.2805374840495e-06
-1.80344806145413e-05
-8.16120859370768e-06
-1.24341528211543e-05
-2.09072544671912e-05
-2.4369456133035e-05
-1.54870823466004e-05
-2.48194734823044e-05
-1.32191839671759e-05
-1.25829197625194e-05
-3.52624814807625e-05
-2.04544497966113e-05
-1.71712320119395e-05
6.38139027200896e-06
-1.48832589359443e-05
-2.17625595857967e-05
-2.10375864976034e-06
-1.92897065113539e-05
-3.37520397016024e-06
-1.45378207866404e-05
-5.85967266940865e-07
-4.6427315570407e-06
-7.7888948231807e-06
-3.1226016724337e-05
-4.01310521948839e-06
-2.94531746441456e-05
-3.9622329869161e-06
-9.70601675630353e-06
-3.6618582347286e-06
-1.19595253635849e-05
-2.1608337783766e-05
-9.19960613329494e-06
-1.90703693845142e-05
-3.08558744777344e-06
-9.74758313827648e-06
-1.84013481920992e-05
-1.7902702295107e-05
-2.71112757800522e-05
-2.12266564520723e-05
-1.47822073581065e-05
-1.23499925575431e-05
-1.54528123608607e-05
-3.59502275500621e-05
-1.67165542618395e-05
-2.19215196941179e-05
-2.39222796937273e-05
-1.32461402177201e-05
-1.9983623142754e-05
-6.2676156829878e-06
-9.40121732630082e-06
-3.53590648942276e-05
-1.6799980276615e-05
-3.03770765463117e-05
-9.29958486521114e-06
-1.72296930419685e-05
-1.67471521406463e-06
-8.27860797287087e-06
-2.9254881391144e-05
-1.54300900115443e-05
-2.30881074105185e-05
-1.89096586694647e-05
-2.04543845432239e-05
-4.03895664703238e-05
-3.50026212499683e-05
-1.60107161720541e-05
-2.04853379383725e-05
-1.72563340847345e-05
-4.2288572187805e-06
-3.44923920349067e-06
-2.10417684999323e-05
-1.47181938178551e-06
-2.74781741995163e-05
-3.06083362502902e-05
-1.6349817060109e-05
-1.96484201196087e-05
1.39630795955299e-05
4.03052724619294e-06
-7.60335852092553e-06
-1.64181828782701e-05
1.05374518954007e-06
-1.48986910030612e-05
-1.1263700567818e-05
-1.87741706938598e-05
-2.63058468147447e-05
-1.61184170180399e-05
-1.69962705231667e-05
-2.13694953642388e-05
-5.34303327612707e-07
-1.47132218546659e-05
-2.37590763147388e-05
-6.5637803879278e-07
-1.01047963278386e-05
-1.21308089229866e-05
-1.91420227999834e-05
-2.04425723147542e-05
-7.64111209578997e-06
-9.66321014034925e-06
-2.24023588987239e-05
2.22676269985592e-06
-7.1143959811856e-06
-1.16621427500671e-05
-1.57608228392868e-05
7.76834163135093e-06
2.55168951036916e-06
-1.20340044463046e-05
5.21883501183553e-07
-1.78029921057863e-05
-1.14679323223571e-05
-4.07856421909391e-05
-2.89201233881126e-05
-3.19160964310702e-05
-3.00584968109239e-05
-1.91941531908297e-05
-1.26755133596484e-05
-1.2684897147311e-05
-3.43424634248233e-05
-2.18537522110124e-05
-1.09549060058636e-05
-8.825589709097e-06
6.33037846618445e-06
-2.55912174526185e-05
-2.08662209410795e-05
-8.21443287898575e-06
-2.97043459488115e-05
-3.39751249461392e-06
-2.19562035902229e-05
-2.52111063194201e-05
-2.70631597488483e-05
-2.69197305560438e-05
-2.32921567252582e-05
-2.57591772794786e-05
-1.86182223790389e-05
-1.6752320808276e-05
-3.20504561098425e-05
-7.16297800501539e-06
-1.60290369118571e-05
-2.33592342628646e-05
-6.74819389262816e-06
-1.59189755585576e-05
-3.39659470957071e-05
-3.55588327028642e-06
-1.96730749513629e-05
-2.81417212550809e-05
-8.72844321841129e-06
4.58801177895729e-07
-1.51554298206172e-05
-8.37790973764467e-06
-1.21186870089769e-05
-2.26917242308675e-05
-8.89707307987351e-06
-4.93725584359281e-06
-1.65115134519672e-05
-2.1588087264272e-05
-5.19071416735981e-06
-2.4646337769707e-05
1.73602929629949e-06
4.36168637627509e-06
-2.53650830022649e-06
-8.67003981723608e-06
-4.81585009343046e-06
-1.23805472704093e-05
8.28641632085496e-06
-1.42538573566813e-05
-1.53227295639371e-05
-9.48539644280138e-06
-2.77814626256305e-05
-2.53795842914634e-05
-1.68424588320625e-05
1.12822503391873e-05
-1.08959186975163e-05
-1.26689147538757e-05
1.35410863926721e-05
2.29277764192337e-06
-1.67345713150139e-05
-2.66374163165977e-05
-3.11387783070917e-05
-2.11537527008616e-05
-1.34444149248472e-05
-2.60414854038915e-05
-2.03951762107135e-05
-1.99292301064743e-05
-1.18854182680058e-05
-2.44663486383948e-05
-2.36068801640329e-05
-2.53719484043915e-05
-2.23048744697431e-05
-2.31625061403837e-05
-1.96125679940961e-05
-1.82631926792906e-05
-1.45614115842239e-05
-9.06475896704618e-06
-1.64225941651576e-05
-2.84025575960317e-05
-2.83022398381283e-05
-1.96043336266708e-05
-2.87298355519336e-05
-1.98264292089021e-05
-2.45596192507791e-05
-1.79558721583501e-05
-2.45979986422556e-05
-1.62704041942245e-05
-2.81664278245107e-05
-8.90840842487188e-06
-6.6714655845761e-06
-3.27787192370018e-05
-1.21151045731631e-05
-1.2089161434145e-06
-5.51831506190899e-06
-1.58579351332987e-05
-1.53221830190465e-05
-1.69673616887601e-05
-2.81310189282232e-05
-3.90135318147989e-05
-4.72796058648033e-06
-2.5567980310141e-05
-1.32214838305353e-05
-1.8796145463108e-05
-3.02158536907698e-05
-1.77220549598241e-05
-1.33986514293645e-05
-3.2005530765903e-05
-1.80425165472941e-05
-2.06690867049726e-05
-1.61618462475764e-05
-2.58676715446293e-05
-1.56083879939693e-05
-1.19127299217948e-05
-2.34062682294202e-05
-1.72755453519196e-05
-1.95333230226009e-05
-1.69453726466789e-05
-2.95368542033e-06
-2.61772863483425e-05
-1.95533018236832e-05
-1.36201513042499e-05
-1.9341052902851e-05
-1.29539796832242e-05
-5.30109574739412e-06
1.53615982543446e-05
-1.08782592188471e-05
-4.90952727855263e-06
8.17345952344622e-06
-2.10933805718436e-05
-1.82159087190414e-05
-2.31434331874625e-05
-5.09102431179068e-06
-3.32296487236421e-06
-1.0340853792193e-05
-1.30706557824413e-05
-1.72636324773878e-05
-5.87494374040317e-07
-1.09351794445888e-05
-4.98384231623113e-06
-1.28339711703868e-05
-1.1003269747703e-05
-1.81486836397685e-05
-2.58061614496906e-05
-2.53215236357722e-05
-1.00489793700794e-05
-1.04166326052617e-05
-1.52905906932959e-05
-1.98941530757171e-06
-9.30541940076155e-06
-1.50643469144342e-05
-7.510303801106e-06
-2.85070281839495e-06
-2.1977500901487e-05
-2.32579727560773e-05
-2.42949466111183e-05
-2.79993029034426e-05
-2.31791063608469e-05
5.17987165901977e-07
-3.61573427229552e-06
-2.45110497040195e-05
-4.03057012115503e-05
-2.50339960610108e-05
-1.03900353782864e-05
-4.79565903056184e-06
-8.40762029728198e-06
-8.50714566433364e-06
-2.43977849037989e-05
-9.17118861652868e-06
5.88627350301811e-06
-1.39488275308226e-05
-1.33418339737249e-05
-1.75373699455693e-05
-1.48642275190778e-05
-1.59487399788839e-05
-1.32308284136615e-05
-2.64504696534633e-05
-1.98862348188688e-05
-2.1395880457677e-05
-2.56185937973484e-05
-2.01839921281259e-05
-3.49307602314212e-05
-1.09909273211281e-05
-1.45260047263194e-05
-3.31736389518762e-05
-1.63001844241136e-05
-2.69793138467687e-05
-2.51745590932639e-05
-2.2745592211903e-05
-2.24485243470781e-05
-3.26840029790897e-05
-1.58620334842247e-05
-3.0973379155304e-05
-2.17404701093631e-05
-4.92032493392257e-06
-2.72352498894749e-05
-2.52183811902971e-06
-2.40301030824688e-06
-3.44808837160809e-06
-1.81079619014619e-05
-8.65594588670169e-06
-1.27186722568091e-05
-2.03070206959439e-05
-1.68392691187691e-05
-1.85002014987989e-05
-4.96234702149194e-06
2.11101122968866e-06
3.70080398827279e-06
-2.72056027428141e-06
-1.65571284707879e-05
-1.29177604494323e-05
-1.38650565930561e-05
-1.82698598988579e-05
-1.91697720251513e-05
-1.6405632152861e-05
-1.75232669840405e-05
-6.01784718103291e-06
-2.15200791720732e-05
-2.3952254658726e-05
5.18967967007704e-06
-1.22982581405011e-05
2.13247744877034e-06
-1.95703763384319e-05
-1.43500832169943e-05
-1.91252767199961e-05
-2.10315252595813e-05
-1.2508044195001e-05
-1.50259214204965e-06
-1.11962400925834e-05
-2.27545892594596e-05
-9.83650156441493e-06
-7.11326815755049e-06
-1.72486108125375e-06
-7.24179988536126e-06
-1.57573951369523e-05
-1.86401015867441e-05
-2.54588898233406e-05
-1.10805899882829e-05
-7.91196321823173e-06
-2.29535154249371e-06
-1.04787910650326e-05
-1.95974385978225e-05
-1.8490315242147e-05
-2.42553577871872e-05
-2.59735532118516e-05
-1.06837416189055e-05
-1.78906350698127e-05
-2.60953731526577e-05
-4.37810876796465e-06
-1.63214612201004e-05
-6.49668509447309e-06
-1.42382778192571e-05
-9.97743477000361e-06
4.48932574195355e-06
-1.45917454373909e-05
-1.71740046606211e-05
-5.35109489018936e-06
-1.61869140467919e-05
-1.5882814982997e-05
-1.57925089445302e-05
-2.46662919914267e-05
-3.71583701866888e-05
-1.15800965550851e-05
-1.52338465254412e-05
-2.26950961642395e-05
-1.34088208397372e-05
-2.34717131136118e-05
-5.87959537726133e-06
-1.29872220176017e-05
-8.48925635387308e-08
-5.55010552294636e-06
-1.76121500365293e-05
-7.50547069816745e-06
-1.04016715526216e-05
-1.61178367557941e-05
-1.05491539023045e-05
-9.40402369811783e-06
-9.72947979440093e-06
-3.09664658061893e-05
-5.33949362109976e-06
-5.74890104387874e-06
-1.69688241347633e-05
-2.02339023685903e-05
-7.94400229880534e-06
-6.32046866549062e-06
-7.08445180195864e-06
-1.34753183551588e-05
-6.7162492807756e-06
-8.21182698207882e-06
-9.58584197638575e-06
1.24905192745467e-05
-1.66277993376763e-05
3.54826464168032e-06
-6.66576375789097e-06
-2.8031869040911e-05
-2.06810013234516e-05
-2.06127068786377e-05
-1.77372809127771e-05
-1.67569861765907e-05
-2.79746591395626e-05
-5.54180162952086e-06
4.22399026368159e-06
-2.60482330375224e-05
-1.68250394260292e-05
-3.42241856469442e-05
9.02140478577422e-07
-1.39534389151297e-05
-2.32973449409682e-05
-1.71720061618227e-05
4.90076464649871e-06
-2.28468808062048e-05
-2.86857833358586e-05
4.32836253462427e-06
-1.7502937799266e-05
-1.14835327437942e-05
-1.80843255659054e-05
-3.29116048879075e-06
-2.89112862929498e-05
-7.74038557740825e-06
-1.74041734852546e-05
-1.53868189360915e-05
1.52900422245952e-05
-1.72649651005018e-05
-1.37679159357479e-05
-9.05239479951701e-06
4.5468242992609e-06
-3.91789759153875e-05
-1.99847715412785e-05
-4.22026890036704e-05
-2.34727776475358e-05
-4.01708195860159e-05
-1.65214474853248e-05
-3.38944071580994e-05
-6.49150740495967e-06
-2.84065251538817e-05
-2.99634745389416e-05
-2.17093328071003e-05
-2.43548952924535e-05
-3.82378363123967e-06
-1.6245242899515e-05
-2.40291188822088e-05
-3.90343725941995e-05
-1.53169627141478e-05
-1.56363105704299e-05
-3.67184724444999e-05
-1.93075861892257e-05
-1.37500736878094e-05
-1.65248920201132e-05
-1.54158111242792e-05
-1.66950402627788e-05
1.32161160809599e-06
-7.63787354430013e-06
-2.62352150779532e-05
-2.32128578393655e-05
-7.85092877085458e-06
-1.4080406587381e-05
-1.14354814994296e-05
-1.58327973622965e-05
-1.34023614769054e-05
-1.63534986707502e-05
-1.62081460637797e-07
-1.03338572132761e-05
-3.0816537179658e-05
8.26523316170819e-07
-9.97568794369464e-07
-1.08714990227112e-05
-1.71051659483158e-05
-2.73898742670961e-06
-1.93504763116337e-05
-2.32323297196999e-05
-8.7616836107206e-06
-1.12899433249445e-05
-1.54088238228709e-05
-2.68817308810941e-06
-3.24761455359767e-05
-4.88403308921083e-06
-1.07593696931332e-05
-1.91949416129609e-05
-1.84773047861471e-05
-1.65033479862631e-05
-1.56728253059857e-05
-3.04672933079333e-05
-4.30785224332512e-06
-1.97479404387735e-05
-1.45473301734327e-05
-1.39695154493059e-06
-1.99571712718527e-05
-1.76453068141827e-06
-1.08865080768751e-05
6.60523310531484e-06
-2.2281989587187e-05
1.49277719388782e-06
1.07443089531887e-05
-3.10394699033188e-06
-2.76084772890374e-05
-2.37775120288171e-05
-2.24543921351253e-06
-8.7191069819508e-06
-1.39003097126031e-05
-1.79940075605214e-05
-1.4581985928992e-05
-1.01364947956367e-05
-2.41589876900458e-05
-2.98475367104454e-05
-1.72986346700571e-05
-2.60740873783083e-05
-2.00455572263267e-05
-2.85239278866057e-05
-1.69218586032692e-05
-2.88856381145472e-05
-2.98238680132606e-05
-2.63854093251889e-05
-1.60453377238873e-05
-9.41805153770494e-06
-1.56941753114976e-05
-3.30362211570606e-05
-3.0912335433965e-05
-2.72029992604769e-05
-1.81533844675984e-05
-1.60549085922978e-05
-3.98826622484601e-05
-1.5912604800047e-06
-6.94054558304856e-06
-1.2534201468797e-05
-5.58600409308024e-06
-8.34969151950279e-06
-1.21798720480125e-05
-2.55042180019132e-05
-1.83418232230389e-05
-1.35091017014683e-05
-2.0659700421183e-05
-1.14754784183395e-05
-1.26346840411252e-05
-1.7168845243745e-06
-2.02181134191284e-05
-1.36546854934096e-05
-2.67150525822012e-05
-1.3849548051186e-06
-1.21145033074583e-05
-2.28853363043247e-05
-2.65018015609913e-05
-4.60402293882928e-06
-1.90358352105641e-05
-2.26071990748714e-05
-9.7656245605513e-06
-1.16356308020482e-05
-2.04665962037707e-05
-7.88962167572921e-06
-3.47306324111839e-05
-2.34842407275629e-05
-1.95006449859077e-05
-1.34390917998852e-05
-2.55643697412597e-06
-3.11750369073203e-05
-2.30731993950744e-05
-2.65662747367868e-05
-1.22537914036576e-05
-9.52756001535887e-06
-1.19774650506715e-05
-2.56028863127639e-05
-6.25231931117759e-06
4.26404698969485e-06
2.88319304068313e-06
-2.24687912250311e-05
-9.24199122450056e-06
-3.05136893042451e-05
-3.27827737121581e-05
-1.82670755670305e-05
3.71110079163351e-06
-1.98808971580173e-05
-4.40665823889499e-06
-1.58415964071473e-05
-1.82393275452651e-05
-3.81343768468558e-06
-1.7368508776509e-05
-2.14384138254289e-05
-1.69146694601031e-05
-1.15613192078588e-05
-1.83594631896392e-05
-1.97020077878065e-05
-1.23285235524931e-05
-2.19766445542883e-05
-2.30532187359464e-05
-1.43073190498001e-05
-1.56961677213295e-05
-2.30118252736513e-05
-1.99601584347841e-05
-2.29627066021257e-05
-1.60269198348336e-05
-5.78392049139396e-06
-1.51367193433815e-05
-3.45611215289021e-05
-8.91899775152636e-06
-3.00123546998344e-05
-2.24212691397259e-05
-2.97964489341865e-05
-2.96175313096966e-05
-2.44370022192262e-05
-1.79766617523813e-05
-2.8256791763713e-05
-3.98953521811894e-05
-2.36290375543598e-05
-3.41504410988457e-05
-2.95881034509983e-05
-2.41806712412583e-05
-2.80118729905527e-05
-3.63455426555791e-05
-3.75726203741425e-06
-2.25044318161166e-05
4.80778998913155e-07
-1.74489498326861e-05
-6.8091736503992e-06
-1.2731738915326e-05
-1.48137947624591e-05
3.11656463435844e-06
-1.74093523725901e-05
-1.59604727453983e-05
-1.02382584228432e-05
-2.08435164628744e-05
-3.59860190162458e-05
-1.47024412322781e-05
-1.47569110263348e-05
-2.29856797327956e-05
-8.97680175078804e-06
2.75253025742821e-06
-5.33653157760863e-06
-2.38387322741085e-05
-1.7790495926155e-05
-9.43985428131264e-06
-7.74175405645519e-06
-1.44774690765195e-05
-1.22510896527894e-05
-7.45889789090583e-06
-6.85920042416994e-06
-1.00722057435305e-05
-2.87858306238632e-05
-1.41098518163887e-05
-1.04367436126689e-05
-6.74457827150499e-06
-1.34542739115317e-06
-1.9903289618498e-05
-1.181772578606e-05
7.48467804034421e-06
-8.93294213843455e-07
-2.8450364847879e-05
-8.90506929950973e-06
-1.50968130605547e-06
-1.33595781710886e-05
-2.61095514728187e-05
-1.09411216463572e-05
-3.29561262164712e-06
-6.70190764257972e-08
-3.26778331462616e-05
-1.56878935188372e-05
-1.97380469813872e-05
-2.0177388543517e-05
-2.21293431149822e-05
-3.1364750862081e-05
-2.33775346118903e-05
-3.05423085854877e-05
-2.76090110227451e-06
-2.36426720221634e-06
-2.98906273291487e-05
-1.68334099401043e-05
-2.56559263799519e-06
-1.36635002131566e-05
-2.31503745295832e-05
-1.24717612697565e-05
-2.4363587089945e-05
-7.55934679586836e-06
-2.14416168548919e-05
-1.50607855732377e-05
-3.86562251051386e-05
-2.93244791823837e-05
-1.79969251249284e-05
-5.92199758102299e-06
-1.17949312168153e-05
-3.19432210801342e-05
-1.01465054113316e-05
-2.63413500128994e-05
-1.23295176579478e-05
-2.06939591638111e-05
-9.05233950019016e-06
-2.53190864124103e-06
-2.25754517912129e-05
-1.58811100045999e-05
-2.16594480770584e-05
-4.52576416026417e-06
-1.63815301889486e-05
-5.93448322311228e-05
-2.35240682803663e-05
-1.20031336460049e-05
-2.50151921242086e-05
-2.06870786591655e-05
-1.82801877518816e-05
-1.17354595115872e-05
-3.52062701723602e-05
-1.46390537994584e-05
-8.88294398876155e-06
-2.01047138159963e-05
-1.45562604769573e-06
-1.01551065784105e-05
4.04810213191285e-07
8.3393919409705e-06
-1.71569090292198e-05
-9.20043036874522e-06
-4.89101319804121e-06
1.94603998172349e-06
-1.29272579317034e-05
-1.28984967009302e-05
-5.7135707751866e-06
-3.80108467805701e-06
-1.21678592007531e-05
-1.07694760361596e-06
-2.50351715247238e-05
-1.34836362595465e-05
-1.45701429041471e-05
-1.1634317914563e-05
-1.46503398755932e-05
-3.17842944059066e-05
-2.08410862569555e-05
-9.59445300200772e-06
-1.72880813761697e-06
-1.37051608167259e-05
-7.355402138282e-06
-1.26407406297703e-05
-4.17719112696924e-05
-1.80848515007971e-05
-1.7718020908104e-05
-7.14927736154596e-06
-1.36693995868299e-05
-9.48194176395216e-06
-2.65899475720638e-05
-8.32545689175296e-06
-6.52437763190705e-06
-2.73547362014967e-05
-2.86118552637263e-05
-3.09370648533208e-05
-1.27511580619408e-05
-2.39249141966195e-05
-2.97939569812707e-05
-2.24708570274306e-05
-1.7775835569606e-05
-1.14434602657406e-05
-1.00191495386555e-05
-9.78212758531661e-06
-1.88639879907236e-05
-3.03303997499687e-05
-1.55310698116841e-05
-7.77522153670206e-06
-1.25559756730523e-05
-1.83383298111625e-05
-1.57544691704019e-05
-3.13834617393915e-05
-1.16190484921554e-05
-5.77840562872578e-06
-3.2077710563055e-05
-9.01878998322659e-06
-7.88073157905156e-06
-2.69233195261745e-05
-1.00175489451585e-05
-3.34559848259028e-05
-2.33366158783308e-05
-1.76935046326394e-05
-2.50404250951387e-05
-1.28577605171626e-05
-1.77113493254192e-05
-3.58629144221102e-05
-1.56096152413034e-05
-1.42285446457057e-05
-1.74253217694619e-05
-1.11039940484e-05
-1.45784907532321e-05
1.54101116640345e-05
-9.52168415356506e-06
-1.29424020171573e-05
-1.62261424645051e-05
-1.07663024362884e-05
-6.58636241095601e-06
-7.42347231995267e-06
-2.91741897575043e-05
-3.26469460262264e-06
-5.69106829908478e-06
1.511639591209e-06
-8.91469983121658e-06
-1.31432588025939e-05
-2.80603889945074e-05
-1.19470869746364e-06
-7.70664233079581e-06
-7.97061731554989e-06
-2.8205955020485e-05
-1.5614024083352e-05
-2.52954529172956e-05
-1.5009776572392e-05
-6.77186767448396e-07
-9.37843971963973e-06
-1.33261449976411e-05
-1.96634084845559e-05
-2.40884163505688e-05
8.3914988098904e-06
-1.65750717923783e-06
-9.91762644339926e-06
-2.22355471819229e-05
-1.53605035418867e-05
-9.568807576988e-06
-1.54780778794448e-05
-2.9937602070885e-05
-1.32870757447983e-05
9.09783144956397e-07
-2.48046292896585e-05
-2.28265236520851e-05
-1.95358509805057e-05
-6.9941548897494e-06
-7.45772831635026e-06
-1.51166042498427e-05
-2.58830696436139e-05
-8.94600331463044e-06
-1.71184442696903e-05
-1.75275456754883e-05
-1.52679945627661e-05
-4.09997011671269e-05
-1.79448591030435e-05
-3.31009781258833e-05
-1.99191068888987e-05
-3.26501355306911e-05
-2.05665301057381e-05
-1.19648188974878e-05
-3.59862790218028e-06
-2.42943188690131e-05
-2.58823444511126e-05
-2.182238247353e-05
-1.94070408652295e-05
-3.06912046413335e-05
-1.85092657628181e-05
-1.21085106132649e-05
-1.5344152241675e-05
-2.92924278234663e-05
-5.38999869505424e-07
-1.47980141089897e-05
-2.72878317285486e-05
-6.70902648464179e-06
-2.55965501206674e-05
-3.88807435522317e-05
-2.7696602941701e-05
-2.89241157205135e-05
-4.82563854036125e-06
-2.10860475539266e-05
-2.18754641941544e-05
-9.08965136504245e-06
-3.05442843978613e-05
-2.79770646878274e-05
-8.62528726724276e-06
-7.6331928358305e-06
-3.20282772314615e-05
-2.53606327330337e-05
-5.39791224061924e-06
-2.1965058602139e-05
-1.39764620328877e-05
-9.71878385360665e-06
-6.13164692005438e-06
-6.31044963532803e-06
-1.78031312462772e-05
-3.01321580244871e-06
-1.08348830218953e-05
-3.47591620266922e-06
-1.39308225919623e-05
-4.60566241191446e-06
1.4235407072802e-06
-2.45886334163175e-05
-1.01333623137722e-05
-2.18250501409249e-06
-2.53619976714799e-05
-1.06817180007447e-05
-4.3343346681312e-06
-1.54275288149415e-05
-1.67953066768817e-05
-2.78085724139317e-05
-1.02050244419694e-05
-1.02958722007683e-05
-3.90636556968148e-06
-2.07724474335505e-05
-1.70500288868851e-05
-2.54972557468906e-05
-2.84293240429688e-05
4.36235413737041e-06
-1.67662755389856e-05
-2.35871585334547e-05
-2.62572196205367e-05
-1.97714297546658e-05
-1.74414617542457e-05
-2.39562233227358e-05
-1.14023689692636e-05
-8.33697838520775e-06
-2.10258532198247e-05
-1.71876190629211e-05
-2.2377234314368e-05
-1.51954936655059e-05
-2.87765552541785e-06
-2.05540546019234e-05
-6.66446701023535e-06
-1.17254251853123e-05
-6.71222854131578e-06
-1.99231424855251e-05
-2.36306598587433e-05
-1.34611070189155e-05
-2.14317847166489e-05
-2.79234239406918e-05
-2.61657958035563e-05
-3.69764305230482e-05
-3.31346297560892e-05
-1.5878686537212e-05
-4.42766758509556e-05
-2.20632365832963e-05
-1.92233845373182e-05
-1.79286941993377e-05
-7.87426556634679e-06
2.50475457204079e-06
-1.79622232921377e-05
-4.96329713458763e-06
-1.22806366445932e-05
-9.82928229872667e-06
-1.69468032434288e-05
-2.3461529358164e-05
-1.61048754407298e-06
-1.66718303337394e-05
-1.76837288214913e-05
-1.56819106418756e-05
-2.12245320688776e-05
-2.74485857254495e-05
-3.22833184536702e-05
-3.30010383224552e-05
-1.82827766439214e-05
-1.45542374354298e-05
5.89975002132547e-06
-2.23878346616669e-05
-1.01285995761151e-05
-1.14799953700858e-05
4.29885597161582e-06
-2.09929422803776e-05
-4.15281570725629e-06
2.9919317614729e-06
-1.81173789597404e-05
-1.0117352629012e-06
-6.35227982457094e-06
-2.23793648024828e-05
-2.15218806985613e-05
4.81600612123075e-06
-2.46031627910189e-05
-2.14743274759295e-05
-1.41629360984168e-05
-1.56842955836382e-05
1.19856038232005e-05
-8.5237005398526e-06
7.5003336122059e-07
-1.2573754582735e-05
-1.50557907969831e-05
-1.70960938455333e-06
-1.48133968667441e-05
-1.52195301588023e-05
-5.14879185911965e-06
3.64748222951702e-06
-1.3994155811814e-06
-1.73415100812468e-05
-1.76796865272729e-05
-1.22263857487521e-05
-3.22370503842531e-05
-2.5473554430702e-05
-5.04356835046709e-07
-6.37993414037892e-06
-3.48385748900238e-05
-4.06663247870686e-05
-1.63655357883919e-05
-3.02490458170853e-05
-2.49224183149476e-05
2.66511410348128e-06
-4.44484826249981e-06
-3.59529830863081e-05
4.84784760686333e-06
1.0203383285765e-07
-3.22100676368483e-06
-1.67848195577482e-05
-1.49588231484487e-05
-1.20391366585382e-05
-2.79205776153974e-05
-2.19985516648287e-05
-2.73914766384683e-07
-8.09427884078213e-06
-1.94898542648749e-05
-2.23692591301791e-05
-2.62687606579781e-05
-2.42558273914384e-05
-1.408606774116e-05
-1.05102644264623e-05
-2.71042403128689e-05
-2.81102400645744e-05
-2.80153733060421e-05
-2.36400598102163e-05
-3.03629334920945e-05
-2.52527187320618e-05
-2.85434061162155e-05
-2.77374393270668e-05
-3.51480827744475e-05
4.73231896148742e-06
-1.16335321219989e-05
-1.22997139215976e-05
-1.10892849896939e-05
-1.56674387895093e-05
-3.83529176279594e-05
-2.38760131739522e-05
-2.27732945108066e-05
-2.2853635040471e-05
-2.35390091023975e-06
-1.92497292224191e-05
-5.39594583053574e-05
-2.1081389171182e-05
8.77681505302216e-08
-1.37806112723733e-05
-1.93764189732305e-05
-1.61581100537893e-05
-1.55962641161267e-05
-1.3461976775487e-05
-1.66860644736731e-05
-1.44618383699258e-05
-1.33884903653322e-05
-2.70975031650483e-06
-1.68818006843413e-05
-6.090595680266e-06
7.84275660144338e-06
-8.92409624408344e-06
-1.47240032867501e-05
-4.61588637487538e-06
-3.18969799104396e-06
-1.46234986300835e-05
-8.42737510741036e-06
-1.99908176078327e-05
-3.30922035392023e-06
-9.17283151234761e-06
3.00314420753711e-06
-2.99799259950419e-06
-1.40113464526069e-05
7.64968501025934e-06
4.75265440563449e-06
-6.84549557151078e-06
-1.16209136186132e-05
1.04058222771548e-05
-5.47318291656286e-06
-7.99131012939842e-06
-2.23154391763907e-05
-1.57851708204055e-05
-2.20307049923911e-05
-2.19225939806998e-05
-1.59399979260917e-05
-2.22860381662073e-05
-2.95172109498976e-05
-8.38954081252589e-06
-9.25120898059307e-06
-8.54638583801333e-06
-1.56296016698969e-05
-1.51578766803867e-05
-1.95941530681293e-05
-1.58245654436052e-05
3.86902084440926e-06
-1.16853309607275e-05
-2.21215898313195e-05
-2.63321917209441e-05
-1.88476399349441e-05
-1.37799696106679e-05
-1.11858951621313e-05
-1.62716956002687e-05
-2.07308037014041e-05
-1.0800333685803e-05
-3.55746480278709e-05
-1.68239060147959e-05
-2.97987522216334e-05
-2.24722898286681e-05
-1.03495530454674e-05
-1.80411008197474e-05
5.49395173321404e-07
-1.84805688346011e-05
-3.9557308103042e-05
2.09144364381e-06
-1.50546596953507e-05
-3.6977405977544e-05
9.75422316490631e-07
-3.73411463036951e-05
-7.3127145245317e-06
-1.27342646915381e-05
-1.21900412621022e-05
-7.88017943968438e-06
-2.89870668561898e-05
-2.04985029670327e-05
-2.27839608398145e-05
-3.99455064390746e-05
-1.35299526391687e-05
9.53288635368042e-06
2.64054534776792e-06
-8.92389389722578e-06
-1.38750102346611e-05
-2.26734985403113e-05
-1.48490789997442e-05
-5.31005336505604e-06
-2.76327795427593e-05
-2.58558936161563e-05
1.01997014023192e-05
-2.60480694070206e-05
-1.67801131187105e-05
-1.44071763967996e-06
-1.75740761615658e-05
-1.11523434202535e-05
-2.80765832462964e-06
-7.30753186390459e-06
-1.65748953324045e-05
-2.25162206566597e-05
-2.57221351322416e-05
-1.73748857579038e-05
-2.07895589927419e-05
-1.24120541071225e-05
-1.94651320815549e-05
-5.41897745898061e-06
-1.74664973528098e-05
-3.69785932268251e-05
-1.35227818207734e-05
-2.06028638194002e-05
-2.57542720667384e-06
-1.34375058536023e-05
-1.89564236704226e-05
-1.68730093586014e-05
2.49560722589974e-06
-1.10145504822501e-05
-1.23180015572755e-05
-1.78148135961304e-05
-1.20282614286477e-05
-5.59998995580224e-06
-7.08777550115621e-06
4.82824629442725e-06
-3.02034168218434e-05
-2.55234851174928e-05
-2.66155537325418e-05
-2.35039058871957e-05
-1.80212089647611e-05
-1.54022109015321e-05
-1.57106496229255e-05
-1.82685883782557e-05
-1.69706383156656e-05
-1.01845857235987e-05
-1.79256743107007e-05
-1.98089320754049e-05
-7.50191362054849e-06
2.4363398097945e-07
-1.35873831249514e-05
-1.58334953451528e-05
-2.97653621775997e-05
-2.20934058728438e-05
-1.81083856533479e-05
-9.85761939866247e-06
5.52561685945762e-06
-1.19578507940154e-05
9.82422471307224e-07
-2.19290681762813e-05
-1.24843680367901e-05
-3.00139950752611e-05
-2.60524017715875e-05
-2.54846861211169e-05
-2.47446017036528e-05
-6.45235629621371e-06
-1.76889473723737e-05
-8.6965383597685e-06
-2.3810322651792e-05
-3.57973989760553e-06
-1.33248188856885e-05
-2.68925581017624e-05
-1.13979010053567e-05
-3.20728333904853e-05
-1.76542256270807e-05
-8.52414737022191e-06
7.68427003055948e-06
-5.09656365303686e-06
-8.77761185466546e-06
-8.54091892735871e-06
-1.54040497827223e-05
-5.85462542384348e-06
2.21131372408022e-05
-7.70154264233692e-06
4.49445387334011e-06
-9.71114619009146e-06
-2.98761842676856e-05
-1.93768571175588e-05
1.08718528273245e-05
-1.40271775000891e-05
-1.24083650274832e-05
-7.06033769486282e-06
-6.91068948389922e-06
4.1748117925739e-06
-6.76579285549416e-06
-1.24923759737988e-05
-7.78474696278392e-06
-1.03726375973693e-05
-2.8344512949721e-05
-1.45568399174291e-05
-1.87459320919609e-05
-1.14188913961135e-05
9.10553856026029e-06
-1.14220739939442e-05
-2.13330466415491e-05
1.40046129443957e-06
-1.22708988306776e-05
-1.39506973974955e-06
-1.67286554335099e-05
-2.15066468489853e-06
-1.05546127100574e-05
-1.98010260103431e-05
-2.27435530302038e-05
-1.19115770779277e-05
-2.52067371070178e-05
-2.01389956631546e-05
-6.51206805928344e-06
-1.55841331321481e-05
-2.88023776570829e-05
-8.62696396078601e-06
-1.18264578108388e-05
-4.05709361560689e-05
-4.60314698508063e-05
-6.5520729746645e-06
-1.6189834826184e-05
-2.15413028590995e-05
-1.48900238226915e-05
-1.50807701431948e-05
-5.33858949300221e-06
-6.3681370522851e-06
-2.45467697220308e-05
-2.94883983724926e-05
-6.23858930568473e-06
-1.46374504463257e-05
-3.22455407190413e-06
-3.60483799663662e-05
-2.31468312610017e-05
-1.51281805687989e-05
-2.13004475454981e-05
-3.76575733603171e-05
-3.17986112481399e-05
-3.23612094360565e-05
-1.59816218888414e-05
-3.58356626210351e-05
-2.39499314103379e-05
-1.31663150980892e-05
-1.97409172466281e-05
-1.91569062617246e-05
-5.99954433476162e-06
-2.50530393022078e-05
-7.7459001586402e-06
-1.28037256964945e-05
-1.9028592995262e-05
-3.00251954516987e-05
-1.45292231864272e-05
-8.21624925849014e-06
-1.52887332063971e-05
-3.21920119229472e-06
-1.82634730015423e-05
-2.02847686020282e-05
-2.98720418080613e-05
-2.17367921089209e-05
1.26406851704272e-05
-2.63768836845162e-05
-6.8075352066857e-06
-7.71654783507214e-06
-1.96684573155944e-05
-2.07668495402542e-05
-1.38621721285562e-05
8.41768575549348e-07
-3.14633524158417e-06
-1.49849526323443e-05
-7.85919434472395e-06
-9.9800767734161e-06
-1.93524955246719e-05
-2.39774241614438e-05
-5.60184318710711e-06
-8.57301120258949e-06
-3.08859103455017e-05
-2.78927312068783e-05
-1.22902134874073e-05
-2.16086997384329e-05
-1.59438204977562e-05
-1.93982526290606e-05
-1.15936177863097e-06
-4.17259833795885e-05
-1.50927151791651e-05
-3.17548336468061e-06
-3.39195423444446e-05
-1.50164842256128e-05
-5.68475911484738e-06
-3.63392795196096e-05
-2.53416129225135e-05
-1.48770991133038e-05
-1.20634868446817e-05
-1.91050572530264e-05
-1.84418455694732e-05
-1.81089929834572e-05
-2.96505719413452e-05
-2.24131685796714e-07
-1.26606873942817e-05
-2.39211613105147e-05
-2.24736501939534e-05
-1.98242380442134e-05
-3.610739026827e-05
-2.07195236438534e-05
-2.75673734412888e-05
-2.1093727430624e-05
-2.76910427166582e-05
-7.05184005457237e-06
-1.24072053351802e-05
-1.83709864073744e-05
-1.82616924325282e-05
-3.18513746448937e-05
-7.66115941691249e-06
-1.1581647364859e-05
-4.66139216522294e-05
-2.82118375913726e-05
-1.15462719676611e-05
-3.99416378120632e-05
-6.38786455214232e-06
-2.54139380896576e-06
-1.68248306192783e-05
-2.62376012589362e-05
-2.78844098591273e-05
-2.47157838858977e-05
-6.56821415729255e-06
-2.39067565812429e-05
-2.30463198864271e-05
-2.34508516851986e-05
-2.65950407154276e-05
-2.7308130392956e-06
-1.42255924741683e-05
-1.27733317933309e-05
-3.29578304318107e-05
-1.36649346600658e-05
-2.35817177921953e-05
-3.54481934947094e-05
-1.66199648633513e-05
-1.52496894392688e-05
-1.71599275932309e-05
-1.47246087706171e-05
-2.7584786983012e-05
-2.16908523832729e-05
6.20649954335974e-06
-1.90915261343842e-05
-1.39422888500654e-05
-2.87548725505531e-05
-4.08134493147406e-06
-1.47700899039404e-05
-1.52551555536059e-05
-1.61829757949637e-05
-1.5920660324034e-05
-5.89677906788185e-06
-2.84991482844352e-05
-1.42425326187204e-05
-1.9786578067936e-05
-1.87133846069743e-05
-2.08463755227556e-05
-1.10739004541932e-05
-4.73099431802229e-06
-8.19985987683576e-06
-1.05085333738691e-05
-6.96770937835513e-06
-9.31442407608774e-06
-2.61192576689147e-05
-2.21375894652102e-05
-1.32057801119589e-06
4.54319373014443e-06
-1.23418916395721e-05
-1.82155763029898e-05
3.67446954925134e-06
-1.56809545457929e-05
-1.04375619644105e-05
2.97417693117248e-07
-1.77501462932964e-05
-7.81786259887968e-07
-1.80360213509921e-05
-2.01519198931589e-05
-3.35798066327755e-06
-1.00431984491927e-05
-1.47794078251635e-05
-3.87351082899955e-05
-2.97537168671906e-05
-1.28845769555934e-05
-1.34517016678857e-05
-2.5984449572209e-05
-3.04113478374766e-05
-2.57091127668944e-05
-2.06676573927078e-05
-2.22411338215958e-05
-4.56947911608625e-05
-2.02111113072195e-05
-2.7226141496704e-05
-2.98371488182204e-05
-1.17007457358628e-05
-1.98518960062871e-05
-1.87540812811876e-05
-2.58351219386977e-05
-1.81785960547165e-05
-1.75186776715457e-05
-1.75938687919199e-05
-1.99687543153795e-06
-2.89960759038449e-05
-3.35993188889085e-05
-2.71996832813875e-05
-3.43482910953488e-05
4.02587093742974e-06
-1.34846891223756e-05
-3.00358923933979e-05
-2.58368982907794e-05
-1.30063245738843e-06
1.04344812487473e-07
-1.90728705695009e-05
-2.29008859106428e-05
-1.94814436941979e-05
-1.46834228300709e-05
1.15234915178469e-06
9.15050031767111e-07
-1.45939779492959e-05
-5.45572969782418e-06
-1.17268132763547e-05
-7.5434674900588e-07
-2.05798456495784e-05
-8.06173826519868e-06
-3.4573181379797e-05
-3.20509574172822e-05
-1.15777463870433e-05
-1.23153298627407e-05
-9.65427291917522e-06
-2.42075538076718e-05
-8.86599104066828e-06
-7.18367385202363e-06
-3.07571442332542e-05
-1.49862389611669e-05
-3.84915172607025e-06
-1.70492066430017e-05
-7.17120202411013e-06
-1.58611000250131e-05
-8.67686157229244e-06
-8.29504686175805e-06
6.0570979761949e-06
-1.1853849264652e-05
-1.10819473881829e-05
-7.53614441072556e-06
-2.67550247354068e-07
-1.93661669268608e-05
-2.33530394467125e-05
-1.26245312492654e-05
-1.76326318231132e-05
-8.84600686596627e-06
-1.44922629838818e-05
-8.65760218799538e-06
-2.03663076375031e-05
-2.46917511514192e-06
-1.62519887764979e-05
-1.93184960982187e-05
-4.92010031690216e-06
-2.49673173430816e-05
-2.49389634005595e-05
7.07804733027539e-06
-1.34220330701623e-05
-1.94289652276171e-05
-2.60834738313374e-05
-2.14184986370133e-05
-4.43495292191612e-05
-2.63003129216197e-05
-1.19073330948531e-05
-1.80383656989747e-05
-2.08399795342941e-05
-3.67508362481809e-05
-1.44867761767526e-05
-2.7581238172711e-05
-2.35890579738004e-05
-3.20554835650726e-06
6.93056221617856e-06
-4.04770168112946e-05
-2.93239027813821e-05
-3.92499985829603e-05
-1.16855869946798e-05
-3.19817288463498e-05
-1.11495872349444e-05
6.38117353988997e-06
7.40969069550843e-06
-2.74259685714187e-05
-2.93652883739374e-05
-1.10528027061925e-05
-2.23735925020753e-05
-2.24106225368585e-05
-8.93585227749001e-06
-1.75385124261362e-05
-1.99761016078111e-05
-2.24433631855708e-05
-1.15415439515678e-05
-1.06023747793386e-05
-1.42368939739711e-05
-6.04893374331321e-06
-1.25669895191774e-06
-1.1845856938169e-05
-1.79535742981026e-05
-1.85413740738356e-05
-2.75283999907532e-05
-4.8836816624347e-06
-4.07458245062147e-06
-2.74159427106596e-05
-2.04548142734312e-05
-1.80674599082381e-05
-1.03866713313941e-05
-2.35150096059483e-05
-2.14136323488951e-05
-1.22525161819307e-05
-1.94461517620267e-05
-6.96828006931216e-07
-2.34590998913391e-05
-1.88585917228626e-05
1.058756378234e-05
2.03668158744863e-06
-1.65699133498935e-05
-9.639682366898e-06
-8.69973221936892e-06
7.4076698814795e-06
-5.12292867368024e-06
9.48522325857574e-07
-2.8878003575604e-05
-1.10037844202091e-05
-1.43497079883771e-05
-2.56646411835106e-05
-1.74529765511897e-05
-3.16517995764389e-05
-2.56168546023652e-05
-2.80580091923306e-05
-6.4868392674131e-06
-1.60485286164208e-05
-9.74366972875438e-06
-9.53097547652583e-06
-1.45547856776391e-05
-2.39876223830635e-05
4.82054775805305e-06
-3.8492089633437e-05
-1.79946926131007e-05
-2.07924353637761e-05
-2.89045752546302e-05
-4.9090847662367e-06
-1.42447196764457e-05
-8.73425717226759e-06
-1.4941357227998e-05
-2.61140621680794e-05
-7.21569104766888e-06
-3.19258771943064e-05
-3.0646741595679e-05
-1.00151886676318e-05
-2.05688992328053e-05
-2.57794145007532e-05
-2.37124636936887e-05
-1.64364552390419e-05
-9.16027515702761e-06
-3.25798656040503e-05
-2.32734615488883e-05
-2.51737025899431e-05
-1.43870038700196e-05
-6.35898498764888e-06
-3.79465364196588e-05
-2.27232524484703e-05
-3.28209174159775e-05
-3.23696818259825e-05
-3.09830024744227e-05
-2.6988119731938e-05
-6.00476536126367e-06
-1.49541480488866e-05
-1.38655858197463e-06
-1.46337127122458e-05
-3.26754794857576e-05
-2.32263225681911e-05
-2.26475416773155e-05
-1.88263982578222e-05
-1.05507970041194e-05
-2.13136712679315e-05
-2.86545073307489e-05
-5.28856040954241e-06
-2.022391368861e-05
-5.61351721631531e-06
-5.39326549824103e-06
-1.09760031804465e-05
-4.49216201009503e-07
-9.38340879776038e-07
-1.23534072314927e-05
-3.05343752584662e-05
-1.47359377008155e-05
-1.34560586175368e-05
-2.95756831936362e-05
5.2827444717488e-06
-5.22381575937569e-06
-1.53892799198697e-05
-4.20426642678115e-06
-1.99429833380738e-05
-2.11397001785241e-05
-1.99284298430896e-05
-1.85009456823776e-05
-6.58187704203848e-06
-3.03791412338663e-06
3.64753201779424e-06
-2.75519463783624e-05
-1.00261730065395e-05
-4.76568436165444e-06
-1.43891647774255e-05
-1.28348111621838e-05
-1.30009673223388e-05
-2.55348897198144e-05
-1.78005226889223e-05
-7.80636060973193e-06
-1.02704464229766e-05
8.8858205210639e-06
-2.95630100121007e-05
-1.98236413172329e-06
-1.47230218215019e-05
-1.24012851775093e-05
-1.48965543337093e-05
-3.31048213707452e-05
-2.49413114732014e-05
-6.91462890627436e-06
-4.77234003775366e-06
-3.87103190223234e-05
-3.0533800410623e-05
-4.8924519857925e-05
-3.69713107880517e-05
-2.83160789100525e-05
-2.6218038302187e-06
-1.40369676763935e-05
-2.22487077883334e-05
-2.17483100362285e-05
-2.68204463359353e-05
-2.15855132152874e-05
-2.25827872071173e-05
-2.7149168776396e-05
-2.74357126168988e-05
-3.44603852907591e-05
-2.77770865822088e-05
-1.21847209371596e-06
-6.74537704819673e-06
-2.82683834739786e-05
3.32087406982823e-07
-2.28067947279856e-05
-1.8411075929651e-05
-6.55788543301585e-06
-6.92987171391489e-06
-1.34587039466654e-05
-2.07108448875522e-05
-2.46063687385898e-05
-2.96057992545081e-05
-2.12649955318033e-05
-2.22386003561121e-05
-8.81389334489296e-06
-1.45576154637654e-05
-9.6478248606464e-06
-2.65147609608937e-05
-1.14854412075768e-05
-2.05434017525617e-05
3.46829640348333e-06
-2.02723699242438e-05
-1.50328992789723e-05
-2.18974087980149e-05
-2.77711406720047e-07
-1.29406490397001e-05
-1.30292335613133e-05
-1.34660253952927e-05
-1.44681222913402e-05
-1.6488930925528e-05
-2.68043970073814e-05
-1.5695409053946e-05
-4.34991592533049e-06
-3.09321785528229e-05
-6.62073830659594e-07
-1.89344665064964e-05
-2.12933220239269e-05
4.38434438940132e-06
-1.14560793693355e-05
-1.13182840515511e-06
-1.7791624587604e-05
-3.15338331221762e-06
-6.5969831815363e-07
-6.86426373941406e-06
-1.06585423898802e-05
-1.57626175629994e-05
-5.92303904847165e-06
-2.2792131473659e-05
1.0099055678287e-05
-7.26253912504528e-06
-9.49089894900198e-06
-3.40535083914544e-05
6.21020990656617e-07
1.95068158529911e-06
-9.61916167588622e-06
-1.38932491119783e-05
-1.42949717448334e-05
-3.33172980065994e-05
-1.7329719274795e-05
-1.00027636200951e-05
5.34925732078393e-06
-5.61539444600008e-06
1.57686677913942e-06
-2.21649060973726e-05
-2.21228923963395e-05
-2.0360998276277e-05
-1.95252883356492e-05
-2.81869349600907e-05
-1.73065418673379e-05
-1.66046528372191e-05
-2.55604729019483e-05
-2.69942888926129e-05
-2.96697743639473e-05
-3.00828357328599e-05
-2.79935810193216e-05
-2.22824657240051e-05
-2.52064550167384e-05
-4.00507249344732e-05
-1.84148490054477e-05
-5.62685083231342e-06
-1.52610024710451e-05
-6.41429742045238e-06
-1.66536037989197e-05
-2.17870686018621e-05
-1.63263903093612e-05
-2.71424990399987e-05
-1.6774781299606e-05
-1.79890185850372e-05
-2.13280979195175e-05
-1.70166542188604e-05
-2.65395391964343e-05
4.75541348873851e-07
-1.53522918638948e-05
-1.26313942152319e-05
-5.17733656991818e-06
-2.9055153158753e-05
-2.47089558294199e-05
-2.27589059651367e-05
-1.6949467447464e-05
-6.95178764819547e-06
-9.49983508008704e-06
-2.41599822427175e-05
-2.19123408684156e-05
7.37884708914099e-06
1.120306091942e-05
-2.36946515704386e-05
-1.12548164762265e-05
-7.8799450710994e-06
-1.7932469615281e-05
-1.79881424633847e-05
-1.63381672199157e-05
-2.06616531667726e-05
-1.61122167055374e-05
-5.10724718482937e-06
-1.09250085660501e-05
-1.13941807340098e-05
-1.3645367992808e-05
2.88069839885418e-06
-2.06482063196411e-05
-8.2030326377794e-07
-3.84632025975984e-05
-2.63230227577761e-05
-1.52970822721547e-05
-2.00746211128507e-05
-3.46353340970619e-05
-2.26904809524574e-05
6.62130028273642e-06
-1.61556889052905e-05
-2.41639580801778e-05
-2.38460634930323e-05
-1.15327404360503e-06
-1.85838956111729e-05
-2.54368884706035e-05
-2.45692459077227e-05
-2.53804296873079e-05
-9.12799728173523e-06
1.88681197619582e-06
-2.77259465879041e-06
-3.9244578563294e-06
-1.91272769311101e-05
-1.73670296309584e-05
6.51852148279962e-06
-2.06817945447195e-05
-2.1581965321594e-06
-8.96156628493394e-06
-2.04484477744244e-05
-2.64494084388103e-05
-1.46687328768764e-05
-1.73828100707515e-05
-7.84221428600449e-06
-2.26340107977109e-05
-4.61223881340847e-06
-2.34626009568977e-05
-1.36043991648374e-05
-4.03710895649568e-05
-2.23765740353837e-05
-1.06689682979435e-05
-1.27134566645979e-05
-1.24354696112641e-05
-1.98017585158388e-05
-3.9681015568848e-05
-4.40685536497298e-05
-2.61745401456199e-05
-1.00279519849052e-05
-3.33729892631497e-05
-1.33761453823634e-05
-5.47060642052891e-06
-1.15858959954487e-05
-3.16847126698275e-05
-2.7945531428714e-05
-2.00911251259147e-05
-2.67067384375812e-05
-2.89374120929912e-05
7.63496783950491e-06
-1.86771415284668e-05
-6.02068879623765e-06
-1.69865396511444e-05
-1.42343989459316e-05
-5.35795368503237e-06
6.05189760576016e-06
-9.11251152719796e-06
-2.50728596287223e-05
-2.45871333206219e-05
-4.97963489565028e-06
-1.93220952771017e-05
-2.60530974873304e-05
-2.77085890461668e-07
-3.1961086417256e-06
-1.37795178189714e-05
-6.00427322648098e-06
-1.18675944484228e-05
-9.98616573120911e-06
-2.95319506282141e-05
1.11690632751733e-05
-6.61165244389204e-06
-3.78817065940042e-06
-1.01301771535969e-05
-3.44584733287583e-05
-2.49483515360215e-06
-2.20694498647754e-05
5.7614370318079e-08
-1.61774493989371e-05
-6.63325024162676e-06
-6.01125386700885e-06
-2.675872093709e-05
-2.11669810101164e-05
-1.87639939071903e-05
-3.8922726979446e-06
-3.35924159445895e-06
-2.56298928609007e-05
-2.21234665574461e-05
-2.98515576989471e-05
-2.10803201045261e-05
-2.40364945792576e-05
-2.21475046328063e-06
-2.47458998640683e-05
-2.23893581102083e-05
-1.48946423689246e-06
-3.49776978836227e-05
-1.86490845883019e-05
-1.53231739664321e-05
-1.73372600917963e-05
-1.92961586738536e-05
-1.88084021389669e-06
-1.93317622744001e-05
-2.32153155829841e-05
-1.79017489437425e-05
-1.5421846450445e-05
-7.34510406840996e-06
-2.27058158000491e-05
-2.36479154966114e-05
-1.6901714248321e-05
-1.91393846621563e-05
-1.02016045238746e-05
-1.04201833000396e-05
-3.35250286325221e-05
-2.26549587349571e-05
-2.12116791172124e-05
-3.39308783705558e-05
-1.61277411024546e-05
-1.57268618888081e-05
-2.44554687068828e-05
-1.04484130107376e-05
-3.12547311329063e-05
-9.83062744118934e-06
-3.96889470927709e-05
-1.93381057177381e-05
-1.66963598960388e-05
-2.69086719018386e-05
-1.63841911945277e-05
-1.11772765183314e-05
-3.06765247959052e-07
-3.20954215268901e-05
-9.72005839819189e-06
8.92346592275788e-06
-2.06700283303251e-05
-1.22059660622353e-05
1.14595690413439e-06
-2.10389488102667e-05
-3.00150499038122e-05
-2.86679639815324e-05
-1.39612081615775e-05
-1.63444258116806e-05
-2.11987990318051e-05
-1.84048383901113e-05
-1.47314491174193e-05
-1.82761868924107e-05
8.92586700835739e-07
-2.61785790439388e-05
-1.25117053985691e-05
-1.20874974614273e-05
-2.03396075317434e-05
-1.99698206239989e-05
-1.35330215726343e-05
-7.4715393467761e-06
-2.30141596547015e-05
-3.16653912419983e-05
-5.2302739716869e-06
-4.50171798613228e-06
-2.62646949075889e-05
2.57650007692131e-06
-2.07565611724153e-05
-1.59424033663153e-05
-1.46410414609256e-05
-1.94202495415111e-05
-1.58525271937097e-05
-8.90700774998979e-06
-1.04686769710282e-05
-1.75068834359986e-05
-1.79279664801886e-05
-1.44865843501971e-05
-9.91928526826515e-06
-7.94391981689478e-06
-5.5274044373183e-06
-2.8360971370665e-05
-6.63544744595261e-06
-1.55096246316413e-05
-1.37588610894726e-05
-2.10322672789304e-05
-2.93759157323812e-05
-1.7645432900642e-05
7.41503221782057e-06
-1.50988981137561e-05
-1.66265576160042e-05
-1.2126509889913e-05
-1.07450184366915e-05
-3.1408025875405e-05
-1.60920565613147e-05
-1.67328876915977e-05
-1.24931695354473e-05
-2.92842852463328e-05
-2.77694360502812e-05
-3.50513694116077e-05
-1.48305210879272e-05
-3.00274265365015e-05
1.35245228910879e-06
-1.62009262271472e-05
-2.23934551469507e-06
-1.58466945362466e-05
-1.39962184381016e-05
-1.74854048234754e-05
-9.8764562472867e-06
-2.43571542820085e-05
-1.38650766585303e-05
5.58695886570854e-06
-3.53307895882417e-05
-2.66246713819188e-05
-1.10059359603129e-05
-2.02200087010472e-05
-2.08445191587465e-05
-1.85038909347012e-05
-1.7294050841113e-05
-1.06368529807646e-05
-3.15458675637989e-05
-2.6888361117938e-05
-1.58320276164727e-05
-2.77570052728037e-05
-4.37196751299012e-06
-2.69017104417939e-05
-1.24832829939502e-05
-2.41830316897712e-05
-1.9318468452112e-05
-2.22981568325954e-05
-5.13482142681303e-07
-5.4945342902112e-06
-1.00768244725675e-05
-5.99189828724421e-06
-1.04710618007042e-05
-8.6032983148674e-06
-2.74323004326721e-06
-1.01725633868929e-05
-2.27072382262378e-05
-1.44214543782279e-05
-2.10407155391082e-05
1.63402302180726e-08
-1.17684515545753e-05
1.55096368303303e-06
-1.68321623308064e-06
5.28848736858477e-06
-1.53577633437751e-05
8.65381942653372e-07
-3.60456629317233e-06
-2.22674102110471e-05
-1.30197835481013e-05
-1.05888135006676e-05
-4.85577408394533e-06
-9.15629309917529e-06
-5.66009904369652e-06
-2.78297182438352e-05
-1.00390150524672e-06
-9.30420712686604e-06
-5.30898333883808e-06
1.29502228972933e-06
-8.27130379430161e-06
-3.52152131817021e-05
-1.01994780637118e-05
-2.20316314873261e-05
-2.71449952837003e-05
-1.00039156556116e-05
1.20238821834029e-07
-2.15408899464509e-05
-2.15617163480985e-05
-1.27996728715889e-05
-2.72544203664446e-05
-7.83178079919383e-06
-2.98742750707134e-05
-1.9139356917339e-05
-1.85902371656155e-05
-3.42651880985438e-05
-2.10525581172782e-05
-1.51972319021869e-05
-4.79287989508391e-06
-1.7579410473346e-05
-1.57354090190692e-05
-2.11642797836252e-05
-2.78754446020695e-05
-1.19698716651624e-05
-1.08737048565477e-05
-1.54521175316364e-05
-2.10318510842557e-05
-2.61692428252166e-05
-1.15794652690325e-05
-2.05508641182407e-05
-7.79130683714882e-06
-1.18432343304373e-05
-2.13543397548559e-05
1.89235050623546e-06
-1.06131335015331e-05
-2.4742376830806e-05
-6.11477693279293e-06
-1.54161530418008e-05
-3.56905739144608e-05
-1.03650701105936e-05
-3.07034740146259e-05
-2.49070523782963e-05
-3.17395962525676e-05
-1.44180665938822e-05
-1.9875963126474e-05
-8.48392069571577e-06
-1.86808284061704e-05
-2.40533285179973e-05
-2.00149077775305e-05
-1.31029498325746e-05
-2.29670637479433e-05
-1.45011949142974e-05
-1.16642216543609e-05
-1.10050098242289e-05
-1.62451414042804e-05
-1.18958800355968e-05
-1.50689117621339e-05
2.3704101842173e-06
-7.98191639428599e-06
-3.30323180114232e-05
-2.58608298985055e-05
-1.78627237093883e-05
-3.35133803317229e-05
-2.95077744932246e-05
-1.73128083583658e-05
-1.02049349491351e-05
-2.94662314010043e-05
-7.84458364505783e-06
-5.82580622593107e-06
-1.69444067547722e-05
-1.02990306541283e-05
-1.08611111837437e-05
1.43138932621718e-05
-1.33798496082829e-05
-3.36900461377376e-06
-3.58186939702842e-06
-1.26454613554753e-09
-2.51134638622324e-05
-2.00043294881339e-05
-2.93484238806747e-05
-2.47838296868163e-06
-5.13875853126798e-06
-6.20937069109556e-06
-2.24385749648112e-05
-2.56293286762047e-05
-3.18234546829944e-06
-1.37983095824678e-05
-2.25423341367987e-05
-3.39442702499344e-05
-3.10647098413648e-05
-1.27041902824123e-05
-1.29851450350255e-05
-1.34062903959505e-05
-1.56234042146976e-05
-2.40482154917171e-05
1.94814640304089e-06
-1.21872198070437e-05
-2.27439006651335e-05
-1.5450319433746e-05
-2.77699423310564e-05
-1.92171518339857e-05
-1.83717292191803e-05
-1.83250430745705e-05
-2.4245791730257e-05
-2.74142584670783e-05
-2.27059422185991e-05
-2.02041035760744e-05
-2.16777927348525e-05
-3.9860001299794e-05
-2.45839962465734e-05
-2.01614224034028e-05
-2.87712526137627e-05
-1.69532729398519e-05
-1.36027942138729e-05
-1.09963640635802e-05
-1.72129309356675e-05
-1.50831660686465e-05
-2.09527445016658e-05
-1.04503837447814e-05
-9.95573202095067e-06
-3.76545110349375e-06
-2.17988183589413e-05
-2.18902993519065e-05
-1.00407822687029e-05
-1.56427144508536e-05
-2.09624794940628e-05
-1.75380827005944e-05
-4.06985341695139e-05
-2.53278327000255e-05
-1.63552105443307e-05
-2.15279647365436e-05
-2.31098696418656e-05
-2.33611917609259e-05
-1.62906340682816e-06
2.31039241797757e-05
-2.25317934442599e-05
-2.12236935940831e-05
3.6964291173522e-06
-1.42861891880084e-05
-1.78095014677005e-06
-2.22285569588957e-05
-8.23234476089128e-06
-7.13882175454463e-06
-3.99007029574991e-06
-1.08532358722229e-05
-2.6949151419169e-05
-1.96940911256413e-05
-1.97009122011196e-05
-2.94149509900169e-05
-1.60126177668018e-05
-1.82508110452623e-05
-1.19689537925993e-05
-2.89984712046721e-05
-1.29315492842221e-05
-2.60299883065193e-05
-9.03766648580791e-06
-1.95966568749486e-05
-5.13265435430053e-06
-1.89094640779728e-05
-4.24974363170785e-05
-2.14702168889979e-05
-6.48990712133951e-07
-7.94362394474213e-06
-2.46124716298271e-05
-4.28672813678042e-06
-2.10752297015274e-05
-2.40071729399628e-05
-3.72023746604325e-05
-6.45190267765732e-06
-3.0402696270182e-05
-2.46962089846034e-05
-3.89778347324982e-05
-3.37268502644536e-05
-1.94628297049662e-05
-1.92694150521308e-05
-3.21458327107702e-05
-2.36900875126245e-05
-2.22564691341324e-05
-1.93924872659011e-05
-2.24952304001809e-05
-1.13542602285578e-05
-1.91373084033193e-05
-1.32390351951638e-05
-2.24336972756358e-05
-5.79888731175524e-06
-8.46933690908636e-06
-1.45493308210925e-05
-1.70076934621027e-05
-3.26813404600375e-05
-2.05577398725089e-05
-2.67927826407914e-05
-2.80671153331395e-05
-2.08235527022734e-05
-1.84086057956205e-05
-9.53509811309714e-06
-2.69143330718549e-05
-3.27062744656564e-05
-1.87430524733869e-05
-1.45038261929707e-05
-1.23219381721361e-05
-1.24835913384923e-05
-1.14852970693689e-05
-3.17566146788035e-05
-1.94948973369509e-06
-1.71737440160804e-05
-1.45437979591458e-05
-1.45536543324149e-05
-3.23323261610906e-06
-2.88970553870069e-05
-1.56540719496423e-05
-2.33220043313871e-05
-1.98746177119467e-06
-1.23259106682912e-05
-2.20651947499187e-05
-5.56587517396935e-06
-9.98494325279428e-06
-3.80341237250779e-06
-2.2146957978059e-05
-5.51506249085935e-07
-2.55754912266542e-05
-1.31491062396415e-05
-2.12290802980023e-05
-1.88952639328804e-05
-2.02056260829367e-05
-1.74364707750116e-05
-4.86213016988808e-06
-3.12979989334313e-06
-2.64802033025237e-05
-1.41881481246844e-05
-2.29313140099093e-05
-1.13312751428523e-05
-1.14465437514373e-05
-1.97545279205654e-05
-2.53464640339372e-05
-2.25026570230363e-05
-1.06941901294481e-05
-1.81812650628943e-05
-1.44433266358135e-05
-1.67987626742299e-05
-1.48209572884604e-05
-2.37810125289419e-05
-2.30001374996933e-05
-2.53980533680031e-05
-3.98791041064089e-06
-1.01950271209699e-05
-2.18871709063376e-06
-1.09667414052479e-06
-1.98396464923068e-05
8.3130548909434e-06
-9.04698273440813e-06
-2.23330562725455e-05
-7.95135166334958e-06
-6.57680771263329e-06
-2.95972184065404e-05
-2.28213859403523e-05
-3.57682511522814e-05
-1.36364996476892e-05
-2.3926541346391e-05
-1.55973345686626e-05
-1.33085560318863e-05
-2.42705858901081e-05
-2.48341266271193e-05
-2.30771310157036e-06
-4.14582476708449e-05
-1.10539291598752e-05
-1.47886657633714e-05
-1.28991963866012e-05
-2.90757925494824e-05
-2.48331297092949e-05
-2.86309233697469e-05
-2.9645488738757e-05
-1.89176236980518e-05
-3.64325224325661e-05
-2.2714105512208e-05
-2.19012605788576e-05
-3.59255402830066e-05
-2.71697440459636e-05
-1.79578056512876e-05
-3.71721890930587e-05
-2.49345028396382e-05
-1.32901096445815e-05
-2.00837972444275e-05
-1.418667606135e-05
-1.22394285163958e-05
-1.14076865630291e-05
-2.44534662612268e-05
-1.5150609174689e-05
-9.86698173997403e-06
-5.7192331538753e-06
-1.89790164619489e-05
-1.46152432157055e-05
8.5487571767717e-07
-1.22281093426342e-05
-1.85506594424135e-05
-2.00506360817685e-05
-8.53863600556596e-06
-1.93210330348421e-05
-1.47356068088243e-05
-1.87915212373927e-05
1.3349015732955e-06
-1.29662258846725e-05
-2.92123121844577e-05
-1.17216156611332e-05
-3.03867238712636e-06
-2.18192921586865e-05
-1.88930482055585e-05
-1.02103022135207e-06
-8.3359514956221e-06
-1.15420260186402e-05
-7.36201314117206e-06
-2.11079228678833e-05
-1.5929179080734e-05
2.26282407708067e-06
-1.70582835917228e-05
-2.31321923403008e-05
-2.93473605894336e-05
-2.52956731564801e-05
-1.76217981070018e-05
-1.82322074060265e-05
-2.05639251913906e-05
-2.19534790572773e-05
-3.73410380460871e-05
-9.51826627201535e-06
-2.45462539513391e-05
-2.67164149329138e-05
-9.34967586849668e-06
-2.44986244438506e-05
-2.70393907241428e-05
-1.28183123663874e-05
-2.85732912101516e-05
-2.2116369345285e-05
-2.22543220296409e-05
-1.72030553858669e-05
