# Supplementary material for: Research on computational propagation and identification of mine microseismic signals based on deep learning
Source: PLoS One. 2025 Oct 22;20(10):e0334641. doi: 10.1371/journal.pone.0334641 (PMC12543183; doi:10.1371/journal.pone.0334641)
Supplement: S10 Data — (ZIP) [file pone.0334641.s010.zip › 000101100001678.xlsx_0.txt_24.txt.txt]

-1.735440853593e-05
-2.19365305776274e-07
1.28602843779525e-06
-1.687527820694e-05
-1.68683682684394e-05
3.93972726781622e-06
-1.44198043947271e-06
-2.98803375069892e-05
-1.07723287847014e-05
-9.46909459691732e-06
1.09073407375207e-05
-2.49357320737652e-05
3.06872879476266e-06
2.60785758797878e-06
-8.54804162074422e-06
-2.33834312322195e-05
3.32501499795394e-06
7.74574042732209e-06
-2.1399662159614e-05
-2.38887841826658e-05
-1.11746994892122e-05
-1.70547052771202e-05
-1.00922086889259e-05
-3.36371871065201e-05
-3.76780511630772e-05
-4.73767573039175e-06
-2.26946583044948e-05
-2.34686245595067e-05
-8.87798729183709e-06
-1.38162744436014e-05
-2.37073389864131e-05
-2.03380519725567e-05
-1.48369704127136e-05
-1.07390020365571e-05
-6.29872816906633e-06
-1.79800871309746e-05
-1.14877735937111e-05
-2.00475924863615e-05
-2.94581801806308e-05
-2.6425759670619e-05
-2.36978066438661e-05
-1.69038662369541e-05
-4.60884945713132e-06
-2.24160641908448e-05
-1.45353136912127e-05
-2.47572646426834e-05
-1.17517787036628e-05
-4.20694825364496e-06
-2.20615572189555e-05
-1.83023273322845e-05
-1.23100213696378e-05
-2.64606036659305e-05
-5.81860231438223e-06
-3.56715717173651e-05
-2.64448855189495e-05
-2.30231325926733e-05
8.40146659081166e-07
-2.34010282565456e-05
-2.54219369411189e-05
1.59024377820532e-05
-2.93850841970499e-05
-1.22630311073822e-05
-1.7771574342418e-05
-3.15511704920328e-05
-2.05279807150173e-05
-1.44999564224477e-05
-2.64371509481585e-05
-2.05712778422117e-05
-1.97684196818277e-05
-1.3268085489437e-06
-1.40380481038374e-05
-1.02906391938928e-05
-3.50392159448415e-06
-1.66793803174057e-05
-2.45210147951611e-05
-2.72125674986721e-05
-1.28783496333149e-05
1.50860291008385e-05
-1.15581824419526e-05
-1.86033888166985e-05
-1.95245727600298e-05
-2.10897458196437e-05
-1.68307827356968e-05
-2.40698858743815e-05
-2.33861904306693e-05
-3.0990984135812e-05
-2.08247642477922e-05
-1.75357923932291e-05
-3.02651395195715e-05
-2.47442326118309e-05
-1.72276978558343e-06
-9.15828553228671e-06
-3.1462900952025e-05
-2.02327840909786e-06
3.55096241550668e-06
3.97727096066076e-06
-1.08291960385036e-05
-1.32883835813802e-05
-2.08664710990054e-05
-1.66032354834314e-05
-7.8350462455532e-06
-4.79181760834625e-06
-6.08014030457415e-06
-2.31393259764609e-05
-1.54452427083377e-05
-1.34165573932901e-05
-2.52724199848175e-05
-2.01723151169902e-05
-1.9142129241274e-05
2.47812547567125e-06
-5.63888288546873e-06
-4.66910571287025e-05
-4.57034918153208e-06
-1.84222732128475e-05
-1.38003232732197e-05
-2.79891593075449e-05
-1.83510512220878e-05
-8.80360555418235e-06
-3.48007024846913e-06
-1.79971737951556e-05
-2.95825089889908e-05
-1.34465927739841e-05
-3.09419884064527e-05
-1.64345446300391e-05
-2.62288215079176e-05
-4.97516633176167e-06
-1.26614298319324e-05
-1.49895818272456e-05
-4.34379458000938e-05
-2.33817033242028e-05
-2.33014616756119e-05
-2.44431867825328e-05
-2.10182842349843e-05
-1.96074309696144e-05
-2.52976597714079e-05
-2.67562682888592e-05
-2.76697773753742e-05
-1.60618289970727e-07
-2.57597678493295e-05
-1.8018529162914e-05
-7.70024281052811e-06
-1.3267976364491e-05
-1.35520370890465e-05
-1.18471574776442e-05
-4.6953068200884e-05
-3.41231556138967e-05
-3.47982058170249e-05
1.80804840637102e-06
-2.10844449755956e-05
-1.45944304429758e-05
-2.49372574971927e-05
-6.63851858186644e-06
-2.32935687780571e-05
-2.20103699109273e-05
-1.16448697147067e-05
-1.03976976786925e-05
-1.057526490705e-05
-1.26984471200168e-05
-1.00828960081176e-05
-4.47849553960169e-06
-2.98389566385798e-05
-3.04134766808919e-05
-1.26006483440583e-05
-8.87404916161484e-06
-2.98101966440165e-05
-6.76171422624274e-06
-1.16573611109449e-05
-1.24721651288189e-05
-1.78131430396818e-05
-8.51003278843649e-06
-1.35369527400744e-05
-4.01953455637428e-06
-7.70328566558883e-06
-1.00286838354527e-05
-7.2895964172993e-06
-2.69165823972227e-06
-1.77806252346533e-05
-9.31083368389786e-07
-4.1707156015268e-06
-7.72513251453902e-06
-2.60172834416047e-05
-5.40318945552924e-06
-1.74756211289141e-05
-6.84252572216723e-06
-1.76367835262642e-05
-1.89519233004455e-05
-9.32556035169265e-06
-1.53291817365203e-05
-1.68501254488604e-05
-2.30403455006258e-05
-2.30363716185445e-05
-3.18301279516024e-05
-1.82003054551806e-05
-2.15750391814726e-05
-2.25722134331103e-05
-1.68041176360154e-05
-3.02665667420174e-05
-2.64063115598718e-05
-1.5196093526776e-05
-2.30446504425492e-05
-3.43247123324606e-05
-3.24094255645678e-05
-3.26084934591912e-05
-2.88063104159198e-05
-2.19171237154773e-05
-1.73756283983512e-05
-2.1796879167274e-05
-1.0967432847885e-05
-3.05314321970875e-05
-2.52408803279434e-05
-5.39324708783244e-06
-2.08164756846818e-05
-2.28562909486781e-05
-2.10834918829649e-05
-1.55882291032324e-05
-1.039009700605e-05
-1.46550733125621e-06
1.45360355144602e-07
-2.54982789532612e-05
-2.49760414406907e-05
4.10386956293502e-06
-2.41256235724679e-05
-1.91538809288967e-05
-2.59268687958263e-05
-1.03693487552913e-05
-8.16240782453906e-06
-2.51012969608716e-05
-2.52249909645162e-05
-2.20207234105036e-05
1.58763736798954e-06
-1.49567165185417e-05
-1.84631561058408e-05
-1.17008745219911e-05
-1.22659663543266e-05
-2.46380949025008e-05
1.81562056688398e-06
-8.11375368377629e-06
-9.81450534951328e-06
-1.19968057464848e-05
-2.27248448580397e-05
-8.34413429569221e-07
-5.01052986123763e-06
-1.10418753185433e-07
-2.93912764865157e-05
-1.10567901810077e-05
8.06612429881349e-06
-1.00305768119813e-05
-2.17459217350659e-05
-4.58702106078505e-06
-1.9667427004815e-05
-9.15238583695125e-06
-3.28275233955389e-05
3.25789892342723e-06
6.4953710803819e-06
-1.6560462305185e-05
-1.76368675767018e-05
-8.47646148552796e-06
5.64811609286911e-06
-2.22077071008834e-05
-1.87822540164059e-05
-3.85168597807568e-07
-9.21135522644402e-06
7.36380458878381e-06
-1.68221881000835e-05
-1.21420738717702e-05
-8.35462958482624e-06
-1.195380733757e-05
-1.44505015019491e-05
-2.72755269692847e-05
-3.14977850843291e-05
-2.93280496311426e-05
-2.44935257654848e-05
-2.23172497224895e-05
-1.91274233205683e-05
-3.11746744795985e-05
-2.76425370494649e-06
-1.29290198033923e-07
-1.75154833016101e-05
-3.0691292365213e-05
-3.09222705238387e-05
-1.79036045394187e-05
-1.53848278413101e-05
-4.86392399486293e-06
-3.19557837102692e-05
-3.25110520648928e-05
-1.7990795569034e-05
-3.48935553520368e-06
-2.72331918097977e-05
-3.62584799148257e-05
-1.09428393930919e-05
-2.35860343325466e-05
-3.51884112889061e-05
-2.78975220162084e-05
-2.52219533151767e-05
-2.73321494515933e-05
-1.74614931296542e-05
-7.04304828081728e-06
-2.41576293994004e-05
-3.44168066399127e-05
-8.74844314987841e-06
-1.82825571883949e-05
-3.50209767589568e-06
-1.18127751616044e-05
-9.31668894012761e-06
-4.10311566215865e-06
-1.38612952745233e-05
-3.48481351391096e-05
-1.67965187920317e-05
-5.6576752581694e-06
-3.43587135965581e-05
-2.47019880574414e-05
-2.15211339655223e-05
-2.8131907233027e-05
-2.23368936600642e-05
-1.84194198511322e-05
-1.07441531648847e-05
-3.40176127693073e-05
-5.93940868240244e-06
-4.15547570480929e-06
6.47116582593883e-06
-5.98760386051181e-06
-1.26563485831786e-05
-3.05431448807814e-05
-4.13284004164024e-06
-1.59519332020573e-05
-1.77469709608484e-05
-1.48423765574895e-05
1.79752352021472e-06
-2.27962807023902e-06
-7.82323244747542e-06
-1.42264563538519e-05
1.92990256665728e-06
-1.40572424358386e-05
-8.45424241072709e-06
-5.87490432914408e-07
-5.72154599719198e-06
-1.47821607152054e-05
-2.48447435307502e-05
-2.18970717742398e-05
-1.37927326929027e-05
-5.28950953153165e-06
-2.6928338960975e-05
-9.41894595578954e-06
-1.61407469117703e-05
-1.18252026169638e-05
-9.80936455393813e-06
-2.97554233702861e-06
-2.39380086296905e-05
-4.08053546983013e-06
-1.60030009097644e-05
-8.9027952456939e-06
-2.72019155774065e-06
-2.03158352227622e-05
-2.59373008619638e-05
-7.01993918644791e-06
-3.27855901483723e-05
2.80967389140191e-06
-1.45224623741339e-05
-2.48442989580377e-05
-1.96057794652289e-05
-3.28345120449594e-05
-1.36886371697875e-05
-7.17121893274744e-06
-3.12691945815984e-05
-2.35779572530777e-05
-6.22815918769019e-07
-4.33369493625063e-06
-1.06680611207437e-05
-3.47877218527809e-05
-2.06877386082951e-05
-5.05887966622858e-06
-1.02007030835597e-05
-1.55322187021257e-05
-1.70447583839293e-05
-1.75761414482444e-05
-1.67897484261987e-05
-6.5174025539385e-06
-5.35256324063624e-06
-8.89268256128958e-06
-6.7132254360095e-06
-1.93182663771959e-05
-3.10207490978305e-05
-9.59361933386621e-06
-2.49768572509511e-05
-2.44199809996626e-05
-9.41553449717329e-06
-1.60373929392119e-05
-2.86598413024495e-05
-2.58884545427518e-05
-1.14212977609628e-05
-1.22478422292e-05
-9.11468565566027e-06
-1.87648867786825e-05
1.63465829357536e-06
-1.92539404363125e-05
2.96266430602536e-06
4.11796023377991e-06
-3.07539842433892e-05
-5.81540236597824e-06
3.08185105633649e-06
-8.88662234444357e-08
-4.15110668909142e-06
-1.63762492483402e-05
1.1225177465837e-05
1.18452673434125e-05
-1.51290404452411e-05
-2.69094500937196e-05
-1.63331111235244e-05
-1.93874864916774e-06
-7.01882359422943e-06
-1.67958081673684e-05
-1.73301790315044e-05
-1.50684648545859e-06
-9.19896684665418e-06
-7.62818501106039e-06
-2.0144611977984e-05
-7.90622197721167e-06
-2.17374729204778e-05
-2.40656739496887e-06
-2.3569037437139e-05
-8.36963868247873e-07
-2.5431754481453e-05
-6.29691118593836e-07
-1.75049587932739e-05
8.75258864329794e-07
-8.85068617679856e-06
-1.55625303933222e-05
-1.96216052865859e-05
-2.30498434399073e-05
-2.8773326676259e-05
-2.18939020156282e-05
-4.01371308783284e-05
-2.68351097339218e-05
-2.06337210564295e-05
-3.92524375921374e-05
-2.57766644309717e-05
-1.91933678762974e-05
-1.01149700056097e-05
-1.91072075538288e-05
-2.13173674456656e-05
-2.19737666315761e-05
-1.06055017689408e-05
-1.67486709654545e-05
-1.19588644454819e-05
-2.75704652729655e-05
-2.36411917463645e-05
-2.64610160002079e-05
-2.74708444387946e-05
-2.25869283892258e-05
-3.50534659759413e-05
-1.77330259669158e-05
-2.95574817469172e-05
-1.54704003748893e-05
-2.01738886921539e-05
-1.49110380594405e-05
-1.76893532561083e-05
-3.33841324036199e-05
-1.35639558190615e-05
-1.48565875395789e-05
-2.75859555145141e-05
-3.02013891094751e-05
-2.26610401072861e-05
-1.35952783054441e-05
-1.99931997003787e-05
-2.94948236568457e-05
-3.08648971226822e-05
-1.33552609391819e-05
-2.705730862261e-05
-2.3653968728371e-05
-1.2078329918539e-05
-1.7156876513581e-05
-2.10152400075867e-05
-1.56721739831833e-05
-1.37097550064923e-05
-1.10669999676357e-05
-1.43014423088575e-05
-2.92932814674031e-05
-1.4725237244148e-05
-7.1020162906216e-06
-2.52438698080563e-05
-1.19348392420164e-05
-5.99188254358378e-07
4.06694987872342e-06
-3.13817287064496e-05
-1.06050382107021e-05
-1.14935638117909e-05
-3.08110802647249e-05
-2.21918658360417e-05
-9.42939901198319e-06
-1.81724668016801e-05
-1.6009141584381e-05
-1.39929815434199e-05
-3.21463866621616e-05
-1.92783730593227e-05
-2.00474643167706e-05
-9.49065875002793e-06
9.44520438046304e-06
-1.55409753566846e-05
-7.79899051793693e-06
-1.47212723712689e-05
-9.68412833415759e-06
-2.59795878377324e-05
-9.06079582487567e-06
-2.0932372810898e-05
-9.94752094635809e-07
-2.52219151072049e-05
-1.49543719590259e-05
-1.31952738736833e-05
-2.60408889349051e-05
-2.55444505289105e-06
-1.07315001403635e-05
-2.53023374126218e-05
-2.89282460381209e-05
-4.00129217501108e-05
-1.19412553349549e-05
-1.09192788240487e-05
2.4031284237423e-09
-2.2430658639438e-05
-1.61586683175171e-05
-4.42288428906566e-05
-4.7384629560719e-06
-3.05487090793066e-05
-1.02247165074725e-05
-2.7867993707572e-05
-1.91018919815923e-05
-6.9810997359079e-06
-4.50716657325533e-06
-1.83783633589422e-05
-3.91330522784754e-05
-2.07232123297389e-05
-3.69444615235442e-05
-2.32288841874728e-05
-1.8886278829257e-05
-2.20155621824956e-05
-1.50297158287905e-05
-2.64378824603114e-05
-2.60071720741648e-05
-2.45316420531563e-05
-1.93280774501141e-05
-1.13368513074928e-05
-1.72546216033817e-05
-1.09929803672702e-05
-9.6546469602187e-06
1.42266030062197e-06
-8.62811274112043e-06
-4.94243932423013e-06
-1.58092504981304e-05
-2.36772702385517e-05
-2.11144034391112e-05
-2.93043100207191e-06
-1.01853316844525e-05
-3.06684512636472e-05
3.2847515148678e-06
-3.62957646945372e-06
-2.38309755022055e-05
-1.80002295853679e-05
-1.97130168972572e-05
-2.77726652715284e-05
-4.17341446998938e-06
-1.52606259750965e-05
-1.57806676114175e-05
-1.49508997004434e-05
-1.36305512638147e-05
-3.54124229206593e-05
-3.46552774987981e-05
-1.07680302152209e-05
-2.77074507478978e-05
-1.78850267562719e-05
-1.27448690064628e-05
1.73617207329329e-07
-1.06616220041494e-05
-2.48745905081209e-05
-1.39816098490057e-05
3.52450999942271e-06
-2.44988624212985e-05
-4.16599428165481e-06
-4.68494219109501e-06
-4.13077486076432e-06
-2.71932067134431e-05
-5.5345186011755e-07
-2.10449820206836e-05
-2.12717834563794e-05
-2.73616998829707e-05
-1.0403886622389e-05
-3.94437354361987e-06
-2.08833880907871e-05
-1.57994622320753e-05
-2.13005739677998e-05
-9.51366924916876e-06
-3.89694065376097e-06
-1.47648789690985e-05
-2.89051111923468e-05
-2.53282602320791e-05
-1.57442959856502e-05
-1.81981951401141e-05
-1.33567862032283e-05
-2.71844014941624e-05
-2.07025845142245e-05
-1.82762341015765e-05
-2.82780419634481e-05
-2.90215103532951e-05
-2.44229337639666e-05
-1.20079440004537e-05
-2.59366782690032e-05
-4.78674064248935e-06
-1.45607771168163e-06
-2.84999333782195e-05
-1.27935365511985e-05
-1.82723157945123e-06
-1.39448653038085e-05
1.65289566953987e-06
-3.20454048935584e-05
-1.42098066422331e-05
-1.03806415905803e-05
-8.28580211809996e-06
-1.41048812776842e-05
-1.63993233636644e-05
-2.66986144407019e-05
-5.95342420199045e-06
-1.54542456412048e-05
-1.93215209550179e-05
-1.65961938589345e-05
-9.55212730891645e-06
-2.7883843444531e-05
-6.14883120746067e-06
-1.49237583258015e-05
-1.56105103001771e-05
-2.62569319077055e-05
-9.11156507543644e-06
-2.18019257938126e-05
-2.74785949987608e-05
-1.5363995562763e-05
2.94928271339258e-06
-1.3348160907633e-05
-2.0690175832303e-05
-2.61303984364963e-05
-8.0573836689165e-06
-1.67786247707464e-05
-1.70594164952997e-06
1.80148033411133e-05
-7.46493479321952e-06
-1.63014030184352e-05
-3.20364267195284e-05
-2.65168524282609e-06
-2.95717960341197e-06
-1.21229326770126e-05
-9.25365391788831e-06
-3.8946991066357e-06
-2.76544523581354e-05
-1.94435950910688e-05
-2.14239381814965e-05
-1.80206814370918e-06
-1.67167729197023e-05
-3.37796049832971e-05
-1.46544643168528e-05
-1.59891812757598e-05
-2.5361037244423e-06
-1.03047274179024e-05
-2.45222101247386e-05
-1.79128675836147e-05
-1.41984610765951e-05
-1.47551995479782e-05
-8.73318456844461e-06
-1.90797694334855e-05
-2.30463430503442e-05
-1.77102987137652e-05
-3.96836077789336e-05
-1.6751803921865e-05
-1.26785371517071e-05
-6.81488158654512e-06
-2.62091589283584e-05
-2.70249996295946e-05
-3.29774454456379e-06
-1.63567598366573e-05
2.97653992130482e-06
-1.97757330171445e-05
-1.05086670682368e-05
-2.2989024002344e-05
-2.2048411637478e-05
-9.11689238498066e-06
-1.88364473501344e-05
-3.7539698970657e-05
-1.95812989968144e-05
-3.0565705827481e-05
-3.96388971304291e-05
-1.95174137194709e-05
-4.01683913281616e-05
-3.01221195183783e-05
-2.07235443392332e-05
-3.46949825051471e-05
-1.88237000200204e-05
-1.64963174469669e-05
1.36165749741945e-06
-7.45486536528721e-06
-1.39233578225765e-05
-2.00031201697957e-05
-1.12709835814565e-05
-9.95589149246029e-06
-1.34075241768133e-05
-2.4381043972326e-05
-1.03284989954704e-05
-1.63389594292032e-05
-1.22895781157536e-05
-2.17923821934677e-05
-2.1325038153508e-05
-4.31823087346287e-05
-2.03936707506738e-05
-1.92352579282806e-05
-2.47981697384538e-05
-7.02222891530461e-06
-1.4933897338486e-05
-8.43368589046009e-07
-2.06548602130093e-05
-3.39142639801676e-07
-2.39651405433563e-05
-1.88390103278197e-05
-6.58862943258749e-06
-1.06864732778662e-05
-1.30208534897372e-05
-2.49748007387648e-06
-3.07263572630214e-05
-1.68706286463736e-05
-1.09806260800185e-05
-2.21252144447833e-05
-3.61203068927114e-05
-8.36122022889842e-06
8.3330078430564e-06
9.10258675409822e-07
-3.61312243432701e-06
-3.94379787188811e-06
-3.41121652999516e-05
-1.8672974927193e-05
-1.27654560227146e-05
-2.5233601499195e-05
-6.38181235750515e-06
-2.47375736065014e-05
-1.72131465107415e-05
-1.76998841824777e-05
-1.45780269390736e-05
-1.18744371442516e-05
-2.55632871791347e-05
-2.46231281000733e-05
-5.0168647325697e-06
9.00494256807296e-07
-1.03660349490334e-05
-1.37778577288496e-05
-6.72695320642307e-06
-1.46039429059372e-05
-1.28483084673562e-05
-1.17471369496108e-05
-1.87487328824872e-05
-1.14901262492037e-05
-2.07237600238493e-05
-1.4701155772682e-05
-1.60751860470231e-05
-1.78512728588937e-05
-8.27161769786019e-06
-1.62033096599001e-05
-2.86821536843323e-05
-4.61865100617686e-06
-3.2196165842108e-07
-9.66859296899163e-07
-1.55586238141213e-05
-1.333529357975e-05
-1.7206258835969e-05
-1.04142487123617e-05
-2.37362927263428e-05
-1.2208179073317e-06
-1.78804875602978e-05
-2.64252143438815e-05
-1.92716856963952e-05
-2.33797463602446e-05
-2.47609108670736e-05
-3.04481040085424e-06
-5.11010630512012e-06
-1.54954269105212e-05
-3.89618921928851e-05
-2.93571291614486e-05
-2.12252967157883e-05
-2.40206775127003e-05
-1.40266443606633e-05
-1.81809901851863e-05
-9.92333045950368e-06
-2.99913105634056e-05
-1.54110175265233e-05
-1.68511077002547e-05
-1.56485853110269e-05
-4.24405993539811e-05
-2.26960203509634e-05
-2.16655128266182e-05
-1.3454810847294e-05
-1.2271012604608e-05
-2.63449001203464e-05
-2.25477151321666e-05
-1.96646578480455e-05
-2.69627294303375e-05
4.64231720520077e-07
-2.62338365754804e-05
-5.02312754088825e-06
-4.24228773970216e-06
-3.64795116920585e-05
-1.51286389618946e-05
-2.49417559238516e-05
-3.33460094353377e-05
-1.71583971065954e-05
-3.54976587607586e-05
-5.29882592035487e-06
-8.39483041383247e-06
-2.4414578990314e-05
-2.37802772760515e-05
-2.14545479415263e-05
-2.9376728439436e-05
-2.18872477447829e-05
3.85811924646367e-07
-1.77271871214853e-06
-2.03759210487713e-05
-9.38043812567055e-06
-1.37090591820011e-05
-1.90255719616166e-05
-2.24222398910885e-05
-2.40552869559647e-05
-1.63871127844152e-05
-6.20848325112826e-06
-1.37333812315314e-05
-1.27604108274403e-05
-2.20204386982585e-05
-9.59574463949856e-07
-2.38031979069024e-05
-5.13229795901241e-06
3.3500165367276e-06
-2.04624298984573e-05
-1.40272618137152e-05
-1.34420552939679e-05
-1.06393591606778e-05
-1.06763978441698e-05
-1.9908933235803e-05
-2.08690136827956e-05
-2.21007999311507e-05
-2.20762108612262e-05
-3.55650690421803e-05
-2.21764259599704e-05
-3.73121774839336e-05
-3.357197600927e-05
-2.97457814238945e-05
-4.74767481827907e-06
-4.54301715157419e-05
-2.37322464899456e-05
-3.37279479656615e-05
-3.47616365414533e-05
-1.60248788706437e-05
-1.42126396671293e-05
-2.35441032677777e-05
-1.96915764212021e-05
-1.71824152653673e-05
-3.09957703134112e-05
-2.18809281994494e-05
-3.6846618096022e-05
-1.97294144797737e-05
-1.29528694134242e-05
-2.75694564190226e-05
-2.97920379395439e-05
-1.86001028351084e-05
-4.69755245023258e-06
-1.40056031482972e-05
-1.568754279387e-05
-1.0460068856567e-05
-3.86386546812688e-05
-2.31076651988102e-05
-1.63902792325973e-06
-7.27357547272337e-06
-1.04248438001533e-05
-1.16297361845587e-05
-9.62460943046273e-06
-8.13997319110612e-06
-1.87079904121865e-05
-4.31080411558285e-07
-1.96975058177972e-05
-1.3662299235142e-05
2.5011207958551e-07
-2.24397418228082e-05
-1.7248943564717e-05
-1.1785731544338e-05
-1.73452225562016e-05
-2.26930688983552e-05
-2.74330913995923e-05
-9.93099493254956e-06
-2.92438436119445e-05
-9.62680062223525e-06
-1.7161392552338e-05
-1.51954628309746e-05
-1.953245493436e-05
-1.15160226677093e-05
5.35145453009256e-06
-1.46917034067963e-05
-8.50939278449528e-06
-1.9739332988534e-05
-1.15419041499283e-05
-2.32556653566247e-05
-3.7659010532332e-05
-4.34925051815999e-06
-9.63342546699415e-06
-4.17627525815106e-06
-1.81602621268995e-05
-1.22385610187737e-05
-1.53795712624076e-05
-1.37379209164984e-05
-3.79334032465653e-05
-8.08470853009459e-06
-3.27697986894966e-06
-2.9439791932463e-05
-1.96853743558854e-05
-4.68380471956746e-05
-1.11059303614592e-05
-1.39868408978993e-05
-3.58045388709747e-05
-3.59842231102312e-05
-1.47270187799557e-05
-2.17353272367178e-05
-2.10048322886312e-05
-2.18988077007711e-05
-1.61121214128108e-05
-1.48096536570383e-05
-1.34883901559675e-05
-2.03311463154999e-05
-1.82442987913398e-05
-2.33351467791696e-05
-2.1771990172947e-05
-3.33032090788933e-05
-2.46295599121799e-05
-1.56660731937094e-05
-9.15881133558747e-06
-2.55661334575705e-05
-2.38482683351947e-05
-2.69246964733533e-05
-1.86163795486852e-05
-3.49120641150974e-05
-2.31987739800158e-05
-2.91617042947473e-05
-3.21767532202186e-05
-1.74842720404004e-05
-3.78245824868613e-05
-1.91896135105872e-05
-1.86257211966091e-05
-4.06282456805303e-05
-2.82562104713625e-05
1.48560311383471e-05
4.54530763092837e-07
-4.50734591207072e-06
-1.49279708937205e-05
-1.8071273933944e-05
-2.81983174996483e-05
-2.40699822113951e-05
-1.94104952993112e-05
-1.94812977287744e-05
-1.24997143135176e-05
-1.26864549733346e-05
-2.92657165812552e-05
-2.40653922148262e-05
-1.21149641475165e-05
-3.28343647001166e-05
-1.37270850884876e-05
-2.52996697394089e-05
-2.03985283740811e-05
-2.52521687420247e-05
-1.59861643273187e-05
-2.55874774733724e-05
-1.43844417152348e-05
1.96409628360425e-06
-1.84153082993473e-05
3.4902892696301e-06
-1.83560943790421e-05
-2.52171788007792e-05
-1.18514858695669e-05
-2.24095922959926e-05
-2.11169898238131e-05
-2.25065411331376e-05
-1.12188541642161e-05
-8.58475487129787e-06
-1.76786827060417e-05
-2.23862784816944e-05
-1.4604794097593e-05
-2.86247609184103e-05
-2.68406078724939e-05
-3.82205327916045e-06
-2.6255450599519e-05
-1.40907593279789e-05
-4.60469581253559e-06
-1.02924037955675e-05
-1.70194404906151e-05
-1.27053087729918e-05
-2.18185957162572e-05
-1.96384028777115e-05
-1.92044089236259e-05
-2.45366629703429e-05
-1.73286728385497e-05
-2.89012640579924e-05
-9.17821868516681e-06
-2.80154885296158e-05
-3.82005793377632e-05
-2.57946000919758e-05
-1.37322046001132e-05
-2.77341603882245e-05
-2.57144382207582e-05
-3.32197746915988e-05
-1.11059940770627e-05
-2.00566910789575e-05
-2.02120367599412e-05
-5.09637822495033e-06
-1.83919509338554e-05
-1.92366041013499e-06
-1.92359620885229e-05
-2.22344738678794e-05
3.80286304713847e-07
-1.14719159859954e-05
-1.53864104732504e-05
-1.23969865898449e-05
-2.98602411434428e-05
-1.81517982888621e-05
-1.53303704450661e-05
-2.43952742807071e-05
-1.1548855043499e-05
-1.28232162023446e-05
-7.25077684695641e-06
-3.09217982294975e-05
-5.12005029175282e-06
-2.16780637322102e-05
-8.72255439756019e-06
-1.28562342072144e-05
-7.87201711673211e-06
-1.19903287282108e-05
-4.44860689017132e-08
-1.86540445901149e-05
-3.14827980535921e-05
-3.17478263842706e-05
-4.80892418660791e-06
-2.82134250358742e-05
-2.34081747824805e-05
-1.38912055541308e-08
-2.22009970397677e-06
-2.29386594163339e-05
-1.73278992915441e-05
-6.61987858044736e-06
-9.43283943059885e-06
-5.84780816302617e-06
-1.60164001871192e-05
-1.22063142889984e-05
-1.01997436653757e-05
-2.46606284370889e-05
-3.67101621828576e-06
8.28563365838076e-06
-1.70600428561406e-05
-2.96587047704488e-05
-1.4140614104755e-05
6.79265955205277e-06
-2.04354156803904e-05
-1.95070647820839e-05
-2.71809387216525e-05
-1.90199664495342e-05
-2.43950508831947e-05
-1.22378911592939e-05
-1.10603951259984e-05
-2.29591521087202e-06
-2.14529579259398e-06
-1.43916495448966e-05
-2.26720898730001e-05
-3.09240142258186e-05
-1.8649900114325e-05
-1.62756265906414e-05
-2.53713875519576e-05
-1.43073815201285e-05
-1.352686991224e-05
-1.67460115790403e-05
-6.72330912792394e-06
-4.6129097906355e-06
-1.23826352936669e-05
-3.34161924997307e-05
-1.2647276646798e-05
-2.4246453901981e-05
-3.12732257602435e-05
-2.70560035437566e-05
-3.36848013761955e-05
-2.43046960637478e-05
-1.68878515393086e-05
-4.54928774781301e-05
-2.12331320637105e-05
-1.23691793614771e-05
-3.12845173028447e-05
-2.87779246281556e-05
-1.91577952781397e-05
-2.0296944675663e-05
-2.57089053955912e-05
-1.30075476018664e-05
-2.31967725162401e-05
-1.54236819108031e-05
-2.19030071607453e-05
-1.70232935616498e-05
-2.29449379572032e-05
-5.04291708495368e-06
-1.45776102728156e-05
-1.93685904623719e-05
-1.92651871727099e-05
-1.6729949679888e-05
-1.12268113686876e-05
-2.19682399659102e-05
-1.9554992167884e-05
-2.01432859373264e-05
-1.51278020998351e-05
-1.05923291400957e-05
2.06801152859448e-06
-7.61688002642679e-06
-2.32785614073012e-05
-6.23724169478714e-06
-2.42749796550893e-05
-3.63646101883798e-05
-1.99982992369356e-05
-4.0168538465661e-06
1.0815108340797e-06
-4.95476224780284e-06
8.75637303068253e-07
-2.9918992076163e-06
-6.01260501878138e-06
-3.12216736046389e-05
-1.02569864473069e-05
-1.20924804338105e-05
-1.32333880678684e-05
5.1244358412308e-07
-4.56612295385722e-06
-2.03548626537856e-06
-1.45523457415807e-05
-1.24634874615786e-05
4.11566508186753e-06
-1.64060256330492e-05
-2.05386159135902e-05
-2.94135112448837e-05
-4.65733900519327e-06
1.35276441389721e-06
-1.77191247931569e-05
-8.86677793731249e-07
-4.81357690054855e-06
-1.19347515016398e-05
-2.25264470501276e-05
-1.83133551422348e-05
-9.19557191867243e-07
-1.51559002022753e-05
-7.6331881463459e-06
-1.24176470316675e-05
-1.73625043132429e-05
-9.02457233787632e-06
-2.90335550820931e-05
-1.3355237538799e-05
-1.80955825621192e-05
-5.72155055429522e-06
-1.76596958940906e-05
-2.37232927758975e-05
-2.79293083219269e-05
-7.3566285352164e-06
-1.27176480007595e-05
-9.16299527018231e-06
-1.32028881014989e-05
-2.34923027598195e-05
-2.01376760302426e-05
-2.3860780599703e-05
-3.53291915195038e-05
-1.95416149812352e-05
-1.68456241625925e-05
-1.85319452135702e-05
-2.83230917109452e-05
-1.05054093837236e-05
-2.36045380811101e-05
-2.09665766951824e-05
-2.66989312158896e-05
-2.95665091820278e-05
-1.51292780118655e-05
-2.632426841903e-05
-1.78171109989495e-05
-1.33107431282644e-05
1.61552911166624e-06
-3.48106219884091e-05
-4.65142399680958e-06
-1.19681898115859e-05
8.36093594513624e-06
-1.26643125534924e-05
-2.03618269277144e-05
-1.01437105426595e-05
-6.59195589393465e-06
-1.50232104325732e-06
-2.22959640175367e-05
-1.76065692141568e-05
-1.58693391560053e-05
-4.82536671633938e-06
-4.86890490972502e-06
-2.78957768990906e-05
-2.73028732805444e-05
-2.35679009835091e-05
3.32525087931693e-06
-5.22109668216063e-06
-2.68563175033988e-05
9.12309162407777e-06
4.46078820926814e-06
-2.32676769681418e-05
-1.24541224081458e-05
-8.82501441569788e-06
-7.57516189467923e-06
8.97260494316583e-08
-3.4833113336831e-05
-4.40892366429587e-06
-1.0276310340877e-05
-1.47819076477565e-05
-5.71434303161987e-06
-1.39636515620235e-05
-3.52496685836996e-06
-6.06429241442823e-06
-2.27376233677586e-05
1.812562195994e-06
1.86301291960335e-07
-6.3137580257731e-06
-1.49194238753196e-05
-2.08436850888336e-05
-1.49379423065243e-06
-6.25687864530762e-06
-1.0028937203686e-05
-1.02334573648453e-05
-4.79596989186471e-06
-1.9945629291496e-05
-3.0191698364099e-05
-1.887479474257e-05
-2.07661008806109e-05
-6.91562543910147e-06
-1.88230069569736e-05
-1.75301334178882e-05
-2.31042850513783e-05
-1.19175837170307e-05
-2.36842351851555e-05
-1.34881674440357e-05
-2.92056214392475e-05
-1.49420604661488e-05
-2.06401714278909e-05
-2.39932118018067e-05
-9.42791382563999e-07
-1.52833608574274e-05
-1.95829983180508e-05
-3.68664139625177e-05
-1.38916839054579e-05
-1.87295715165654e-05
-6.64468253230065e-06
-2.64697399559757e-05
-2.30723182537186e-05
-1.66421234474637e-05
-2.40129071255987e-05
-2.91581259699741e-05
-2.29380713608538e-05
-2.03336663193828e-05
-1.09799840413823e-05
-1.81710609543942e-05
-1.11461640769927e-05
-3.00472798776891e-06
-2.19294468619558e-05
-1.81080771507321e-05
-8.16059348522325e-06
-1.99456379079394e-05
-1.99741387621869e-05
-1.84245313057282e-05
-1.34887601358035e-05
-2.22132825003171e-05
-2.91121753244364e-05
-1.66225370193351e-05
-1.43422277054093e-05
-2.13419807400767e-05
-1.6062318831069e-05
-3.29948892164139e-05
-1.40651109386127e-05
-2.36326165322772e-05
-2.80098788745576e-05
-3.14692037420752e-05
-1.11597365134552e-05
-2.42190339791839e-05
-8.53721782998904e-06
-1.12956361204718e-05
-2.6015205867291e-05
-5.66703824260898e-06
-1.62155216497287e-05
-1.42380672009709e-05
-2.44932835774765e-05
-2.76567731235489e-06
1.24228357607279e-05
-1.31743895669613e-05
-2.17489006928551e-05
-1.23280285085778e-05
-1.79134845379206e-05
-1.7294926990423e-05
-4.31157684220335e-05
7.27268938429318e-06
-2.06330477693696e-07
-1.34443555764764e-05
-2.16760432442453e-06
-1.82305575203331e-05
-1.76198809725605e-05
-1.47302750021184e-05
-2.19655183039084e-05
-1.1314190239535e-05
-2.02172839527948e-05
-3.21358959385735e-05
-9.16523261176643e-06
-4.55752766204228e-05
-1.13135550519353e-05
-2.03337567296832e-05
-5.44656350644511e-06
-8.53645093681055e-06
-1.28236931457181e-05
-1.97407941937349e-05
-2.03827508749405e-05
-8.17584934330125e-06
-1.10136223231503e-05
-1.98577348009507e-05
-9.19011748448105e-06
-1.70281884128756e-05
-3.41323673552849e-05
-1.64695989482049e-05
-2.52665219235476e-05
-2.41695110483211e-05
-1.71641161123945e-05
-1.01498015835128e-05
-2.48087153249221e-05
-3.14627196356822e-06
-1.80154294519418e-05
-5.85371614731061e-06
-1.09027165990081e-05
-7.80908033997389e-06
-1.07350683731388e-05
3.85438497055721e-06
-3.59253064105949e-05
-2.56046235679497e-05
-1.19053356413338e-05
-2.6212792865424e-05
-1.92721790261559e-05
-4.15821338414247e-05
-2.2566310744366e-05
-2.27345879057773e-05
-2.59197044944843e-05
-9.31695069538593e-06
-2.49893327608279e-05
-2.07015693556343e-05
-1.50185374692042e-05
-1.46064396701987e-05
-2.13720163466128e-05
-2.51084531553457e-05
-2.46849470080096e-05
-5.69665215412281e-06
-2.64657353944171e-06
-2.76343682670487e-05
-1.65757980029387e-07
-3.22032627392393e-05
-1.50869307232931e-05
-1.5917694799612e-05
-2.58973295538929e-05
-2.74314044255701e-06
7.2995091867623e-06
-3.87373344713946e-06
-7.21008301755945e-06
-1.03424669669544e-05
-1.02288031263008e-05
-5.88090139234799e-06
-1.70159026451962e-05
-2.19863051622746e-05
-5.37491695832542e-06
-3.44976658018985e-06
-1.75953640796831e-05
-1.98220000814493e-05
-1.20342551800942e-05
-1.16351963010182e-05
-5.11656560257973e-06
-2.43740143672944e-06
-2.58393380515302e-05
-4.17077114546099e-06
-1.80897379643485e-06
-7.13499552139331e-06
-2.77700936738509e-05
-2.38787803860652e-06
6.54399017785566e-06
-1.54840695771451e-05
-9.35169799636492e-06
-1.72458681149739e-05
-1.96105650542522e-05
-3.52974226321758e-05
-2.07775686858244e-05
-2.78884985054223e-05
-8.45131770734329e-06
-1.0317079047926e-05
-2.27535535280337e-05
-1.65808280805255e-05
-1.31830093062935e-05
-7.44584243022573e-06
-1.03104920724348e-06
-5.1692253789661e-06
-3.49512204711255e-06
-2.26106127437625e-05
-1.18550643275014e-05
-1.10242478322263e-05
-2.35169891125282e-05
-3.15412148965265e-05
-1.56686402005877e-05
-2.24444218909985e-05
-1.36708835142786e-05
-2.88625997645212e-05
-2.53217826385135e-05
-1.2550381823224e-05
-2.83891651699397e-05
-3.20211541122718e-05
-2.01261488795489e-05
-2.76646705297248e-05
-2.4942437412953e-05
-2.22124541470192e-05
-2.56426616849157e-05
-2.42452532339057e-05
-1.6648402571537e-05
-1.03474856623797e-06
-3.19382655467974e-05
-2.58895696785209e-05
-1.61474518470396e-05
-2.2602850023539e-05
-1.33020279373089e-05
-2.80956800952011e-05
-1.52364824211315e-05
-1.37331168980578e-05
-2.84231428143944e-06
-1.18664116835746e-05
-3.94424023343801e-05
-2.82893229592085e-05
-2.25909422492795e-05
-1.39871456218126e-05
-9.02975156948901e-06
-1.35518750862595e-05
-2.41430339936685e-05
-1.8101543361427e-05
-5.94938489906512e-06
-3.07280999000332e-05
-1.96723019130023e-05
-2.09492093631226e-05
5.18687645692913e-07
-1.216900899539e-05
-1.05021978433809e-05
-1.03618411025182e-05
-3.09920322262002e-06
1.98703455152029e-06
-1.01007839051524e-05
-1.80625052058108e-05
-1.12047163179233e-05
-2.17174097049209e-05
-1.32271586910749e-05
-2.04314107262789e-06
-1.21071547523751e-06
-5.78133151832412e-06
-8.4123934321983e-06
-2.42691813466014e-05
-1.81740545311159e-05
2.4080345493189e-06
-1.52123533554345e-05
-2.02173723519149e-05
-9.15417913828188e-06
-2.09779797868555e-05
-6.88904219428957e-06
-4.555705411667e-06
-7.168327554275e-06
-8.72415134401911e-06
-9.11896552823372e-06
-2.29730971184558e-06
-9.36358893955665e-06
-3.65208640855529e-05
-7.30776958720282e-06
-5.22865081607903e-06
-2.57463867558523e-05
-1.43187164266441e-06
1.04906031758261e-05
-2.17847183208627e-05
-1.9044349987273e-05
-2.05680003917145e-05
-1.38912765649291e-05
-3.74042789676739e-05
-1.68917320766318e-05
-2.22118526132213e-06
-1.8202620464438e-05
3.43621952172371e-06
-8.23681772799396e-06
-6.27015392871291e-06
-1.69663287934881e-05
-1.75213093073174e-05
-2.47553342088189e-05
-2.54830743402808e-05
-3.56882294502493e-05
-1.89831117445649e-05
-2.35340668711904e-05
-3.41956062924902e-05
-6.18693936492962e-06
-1.77353580212669e-05
-7.10734525028824e-06
-2.26014293589145e-05
-2.43245628712544e-05
4.40955706034557e-06
-2.93174472645661e-05
-3.07476412598876e-05
-1.72437629229413e-05
-1.81903660698647e-05
-1.95462251304332e-05
-3.83270922175226e-05
-2.28659953759491e-05
-5.33368823107537e-06
-2.86764167585837e-05
-5.23847279813116e-06
5.7874487891842e-07
-2.22436266709858e-05
-8.02047265557654e-06
-1.0842505386195e-05
-3.87835543466565e-05
-1.22729632269068e-05
-1.22872677166307e-05
3.41579624249678e-07
-1.68173737149791e-05
-8.50685891485037e-06
-2.60947230741935e-05
-1.42813758287053e-05
-2.42439784986404e-06
-9.04090572656144e-06
-2.50219314003592e-06
6.49555322356178e-06
-1.56943767908055e-05
-1.00303225043544e-05
-1.84584104455016e-05
-5.01538590947405e-06
-1.18280549689595e-05
-1.15920235215953e-05
-6.24822426961591e-06
-1.61214307355302e-05
-2.34185998266479e-05
-2.1690471607795e-05
-1.85500320501474e-05
-2.40174252573453e-05
-1.7931107728672e-05
-2.29412227278488e-05
-4.31038756013566e-06
-1.71937238435629e-05
-2.67397381306852e-05
-1.35839385316349e-05
-2.4769486747956e-05
-3.90918048044259e-06
-1.31531202911613e-05
-2.76782274170294e-06
-1.22226152889194e-05
-1.03630905275896e-05
-1.07197028509354e-05
-2.1503185319059e-05
-2.07414521823269e-05
-3.07762362038862e-05
-7.60402993156283e-06
-1.25103843709808e-05
-2.14249309070887e-05
-3.62175992856202e-05
-2.87809444565362e-05
-3.15560888790649e-05
-1.42010582305611e-05
-9.38734365071661e-06
-1.20576271632322e-05
-1.94237997715072e-05
-1.44933860841258e-05
-4.32657493696213e-05
-2.83245152114261e-05
-1.53661565173462e-05
-9.83481014672208e-06
-9.18379129903344e-06
-4.05309757205628e-05
6.72033972134892e-06
-1.68138120521941e-05
-1.88329929296488e-05
-7.23031687356901e-06
-1.64621117066331e-06
-8.68617065305436e-06
-2.03485968377171e-05
-2.57104554973703e-05
-5.73064473427886e-06
-2.2575351240537e-05
-6.20233653656494e-06
-1.74892994953612e-05
-1.4948043615865e-05
-3.38359665427545e-05
-6.73473911226149e-06
-1.23848732201769e-05
-2.95214291696023e-05
-1.49217810988398e-05
-1.11255294684221e-05
-3.54661036287604e-05
-1.23305195744275e-05
1.00944192924225e-06
-2.51709978315758e-05
-1.18386615250098e-05
-2.50700441239684e-05
-1.25289436235933e-05
-4.34694964919567e-06
-1.77711948524267e-05
-2.37133233668312e-05
-8.12474010141369e-06
-9.32005249918258e-07
-8.70603413528179e-06
-2.17723972385908e-05
-2.89957019903666e-05
9.92869358320147e-06
-1.49014299062886e-05
-1.36456393700414e-05
-1.24320747268763e-05
-8.68009783409905e-06
-2.50665164120987e-05
-6.02386625194494e-06
-2.02369689685545e-05
8.49947121640314e-06
-1.65632207778025e-05
-1.58569231435591e-05
-1.19872258131144e-05
-9.60047703674806e-06
-1.73731180107059e-06
-1.9091405690266e-05
-2.05098460941108e-06
-2.27695801877819e-05
-4.75476224891938e-06
-1.02612575097778e-05
-8.55348809830529e-06
-1.87945802178091e-05
-2.11403272158558e-06
-2.11165090784898e-05
-1.33093462367921e-05
-4.39022988050798e-06
-1.62181100422723e-05
-1.70521959813455e-05
-2.67972510839953e-05
-1.7186004429371e-05
-1.69727135679799e-05
-3.54120143211154e-05
-2.20943843707891e-05
-2.66059299465715e-05
-1.57211809202751e-05
-2.60749226189984e-05
-1.13924632118481e-05
-3.59700242738078e-05
-2.53922187068359e-05
4.83902661870986e-06
-2.00383003840233e-05
-1.40942115773789e-05
-1.48492567527522e-05
-7.98038071727334e-06
-1.72608153925903e-05
-9.64546173337568e-06
2.55843578298832e-06
8.12666345173049e-06
-3.49046250077732e-07
-1.65929072057607e-05
-7.32956651470908e-06
-1.27899178166476e-05
7.64227489177887e-08
-2.748395339976e-05
-2.59971507279433e-05
-2.10187730844341e-05
-2.83197413492134e-05
-1.85549501970551e-05
-3.52591738351273e-05
-2.61308138133364e-05
-1.10435952042961e-05
-2.11624443056008e-05
-1.31511886714437e-05
-2.40638065981408e-05
-2.55468503163656e-05
-2.90445486699042e-05
-1.06218874441094e-05
-9.60153052859299e-06
-1.70131729587182e-05
-3.60902990327156e-05
-2.08317585788683e-05
-7.1727982114057e-06
-1.9652125136955e-05
4.48065164963456e-06
-1.84196574433606e-05
-1.49167369340176e-05
-1.21765853283357e-05
-4.26449476307318e-06
-1.35812469622784e-05
-2.5120490409718e-05
-1.83611141024872e-05
-1.04228859232894e-05
-2.91707964509132e-05
-2.68101816466071e-05
-2.68105291779564e-05
-1.13190464795696e-05
-3.34295880480224e-05
-1.79617662229469e-05
-8.50831807830355e-06
-2.23099740305212e-06
-1.24702899519931e-05
-2.21373885823916e-05
-2.59611928847304e-05
-2.11824725037675e-05
-2.43740390606992e-05
-1.87164535708396e-05
-1.67051279321483e-05
-4.23755920354775e-06
-2.65918183824288e-05
-2.7986787581672e-05
-2.33499229681699e-05
-3.08576527167116e-05
-1.84912796485345e-05
-2.23594492126248e-05
-1.46631676278291e-05
-1.58301030442426e-06
-2.27699207733899e-05
-6.8993158148806e-06
-5.8513858207938e-06
-1.36791893542479e-05
-1.50578833563698e-06
-2.31572988096835e-05
-4.37457329051856e-07
-1.52884588377276e-05
-2.104174882468e-05
-2.98363713644786e-05
-1.90913729954266e-05
-4.44826789100154e-06
-2.58054196084913e-05
-3.10308672089238e-05
-1.15984751563607e-05
-3.40438130620692e-05
-1.45245030878619e-06
-2.03874335271558e-05
-1.04601173723324e-05
-2.69136995783905e-05
-2.93273516569144e-05
-3.21486188288169e-06
-1.57873196662632e-05
-2.26779133613915e-06
-3.62269526493622e-05
-1.06482797992345e-05
-3.53679925010017e-05
-2.51478913268223e-05
-2.44922918334047e-05
-1.45576717992641e-05
-1.51014490978647e-05
-1.40597253948948e-05
-1.9417076614153e-05
-1.55441129524381e-05
-1.35023838483461e-05
-1.64613786047796e-05
-9.74729789540163e-06
-2.1411120330256e-05
-1.76151121573889e-05
-1.60773664316422e-05
-2.34359750762038e-05
-8.46334947533045e-06
-5.90869337908638e-06
-9.66941499577814e-06
-5.850570272686e-06
-2.32231621255585e-05
-9.59778825305866e-06
-1.69835612819836e-05
-7.0814904030325e-06
-1.04408075821585e-05
-9.05398755142584e-06
-8.13493256751383e-06
-6.701713062413e-06
-2.28044549900836e-05
-1.09159284084918e-05
-1.05336681910223e-05
-1.80095777781221e-05
1.10684129182649e-06
-1.74056916934625e-05
-2.79302990104764e-05
-3.24074283716717e-05
-6.59816850047741e-06
-2.81443455580294e-05
-5.91763422621457e-07
3.56536866284589e-06
2.20433368727314e-07
-1.20953766217289e-05
-2.06386771255542e-05
-1.07594304711878e-05
-1.13864957760999e-05
-2.68788201921891e-05
-1.98276317150068e-05
-1.46433107640418e-05
-1.44193432936809e-05
1.03264452081239e-06
-1.89194444986376e-05
9.54512598546166e-06
-1.72654433286392e-05
-9.07276354243681e-06
-2.52235978913356e-05
-2.69408017756092e-05
-1.3187592906937e-05
-5.58226394177275e-06
-1.37901587214372e-05
-1.87190593418704e-05
-2.07241166954084e-05
-2.61884846190256e-05
-1.84505227013399e-05
-1.14709110596507e-06
-2.68470968931189e-05
-4.62928309167999e-06
-2.7517881000079e-06
-3.31502111337961e-05
-1.64621057746508e-05
-2.13742232239778e-05
-1.90320784373215e-05
-2.77388048632875e-05
-2.11153660465813e-05
-2.7190138757686e-05
-1.46154565080358e-05
-1.27594778649021e-05
-1.30514016511347e-05
-3.13893378684256e-05
-2.68682974299596e-05
-2.32293382670409e-05
-1.13294412796734e-05
-1.33495912795583e-05
-2.62552634530596e-05
-3.42684131576712e-06
-1.64779405994308e-05
-9.94748348239871e-06
-1.59073126560981e-05
-3.97727261903323e-05
-2.25130831817488e-05
-1.13613908540407e-05
-1.95658288713743e-05
-2.34074789315234e-05
-2.0801042795481e-05
-2.50269566492872e-05
-1.81538046966109e-05
-1.2281377058686e-05
-9.04849737134137e-06
-3.27033194320415e-05
-1.13082891323397e-05
-1.96657272934208e-05
-2.42374850616918e-05
-1.54582652492367e-05
-7.66145506457333e-06
-2.63112628476674e-06
-7.54276959501296e-06
-1.80722316534157e-05
-2.08555672412403e-06
-2.06217576766066e-05
-7.63420344001603e-06
1.22837439094695e-05
-3.16620733417897e-06
-4.26404756391309e-06
-5.59707317502696e-06
3.81066662579386e-06
-3.74702110764542e-06
-3.96003753338746e-06
-2.41728038944651e-05
-1.08822751652573e-05
-4.75976515635355e-07
-2.37315725749513e-05
-1.12983597902149e-05
-2.71473195620348e-05
-2.90374110230641e-06
-2.81981111213316e-05
-2.0718931364704e-05
-1.04213314932626e-05
-3.20022604494219e-05
-1.6713013162863e-05
-1.5274058070074e-05
-1.4194459586139e-05
-1.4417412140798e-05
-3.48202511558614e-06
-5.9325833882048e-06
-1.30187342945815e-06
-1.56476227226883e-05
-3.87646850101689e-06
-1.1172505374075e-05
-8.2023436461827e-06
-2.07539522421492e-05
-1.99720334934683e-05
-1.73868099009899e-05
-2.49513306380638e-05
-2.68121146959034e-05
8.07127546651098e-06
-4.41579740858863e-07
-2.53261101884852e-05
-3.50464306549108e-05
-3.61793562659873e-05
-2.29355535033034e-05
-3.73290019700825e-05
-3.44972086689288e-05
-8.53016094770677e-06
-3.49029068928434e-05
-2.67038463002903e-05
-1.81063054703486e-05
-2.10270469647857e-05
-2.00214335845022e-05
-4.18661363964952e-05
-1.80332356367593e-05
-3.15012339246495e-05
-2.17066594702813e-05
-1.62206216699354e-05
-1.51218040982873e-05
-3.33274493174668e-05
-2.36950838663921e-05
-1.02000703056201e-05
-1.16738405005701e-05
-1.52345979056219e-05
-2.53783875802536e-05
-2.15936539782314e-05
-2.57083461857045e-05
-2.26744373681871e-05
-1.4237906122659e-05
-1.65878182503331e-05
-2.59581301323464e-05
-2.86137712206501e-05
-1.13944674471248e-05
-1.01648347491092e-05
-2.67077015251022e-05
-2.14175009681883e-05
-2.18862429690295e-05
-2.47851400384376e-05
2.5393336219274e-06
-1.32848694358009e-05
-1.65888128797317e-05
-4.45943974743067e-06
-1.04975040877555e-05
-1.54124880920548e-05
9.68018808430314e-06
-5.32226931084807e-06
-3.07110516312565e-06
6.5178829841069e-08
-1.85309796517291e-05
-4.89887386251894e-08
-1.23319395586572e-05
-1.72114664142951e-05
-2.26568378629139e-05
-4.57224803603252e-05
-3.12621370260175e-05
6.98830523038956e-06
-1.57156248891768e-05
-2.51668907661872e-05
-1.01801428450235e-05
1.51040040561292e-05
-2.12831690153146e-05
-1.18261695401837e-05
-1.82289081938432e-05
-1.69207682700568e-05
-1.84235980101177e-05
-8.82488104637963e-06
-1.29556161633258e-05
-1.15423748368019e-05
-1.12232244435208e-05
-2.25054570350453e-05
-9.0718935037194e-06
-1.98040974455673e-05
-2.82718408022797e-05
-2.78751642873766e-05
-1.88920343853573e-05
-3.6871117142461e-07
-1.45038064254096e-05
-1.74335489293272e-05
1.24399966509274e-07
-2.59069748989304e-05
-3.02073466880619e-05
-1.94672028286309e-05
-2.14612883296563e-05
-1.79914936233027e-05
-3.24868699800489e-05
-2.48646072122741e-05
-2.41547088824586e-05
-2.01061836533428e-05
-1.50526541334814e-05
-2.00025062451327e-05
-3.42629339390444e-05
-1.39814734296593e-05
-2.96185935859902e-05
-3.73405160871154e-05
-2.55557093106652e-05
-1.58898032038664e-05
-2.69849519473619e-05
-1.81078955755924e-05
-1.94263326433616e-05
-2.90475118420307e-05
-2.99150178001873e-05
-2.47838859067978e-05
-2.59573435261237e-05
-1.6008844864439e-05
-2.30693055570836e-05
-1.92163268330133e-05
-2.38727244452921e-06
-5.71092438888614e-06
-1.33126051948035e-05
-2.01808734885737e-05
-2.0877388000331e-05
-6.66141837706553e-06
-1.38971619971195e-05
-2.54409478859724e-05
-2.02894036369862e-05
-1.12891930865728e-05
-1.4388637133927e-05
-1.08317341060685e-05
-7.6024062374346e-06
-7.49735460494418e-08
-1.19284250372859e-05
1.61828025803381e-06
-3.14710056700925e-06
6.48269241771105e-07
-1.60260866712311e-05
-9.13105737655269e-06
-1.46733576029854e-05
-2.55667677271969e-05
-3.49953591429125e-05
-6.19520257228707e-06
-7.98343925049574e-06
-8.98298289562766e-06
7.66599737679963e-06
1.01659242569551e-05
-7.24892640626836e-06
-2.05602712136164e-05
4.82839703569669e-06
-2.61482564390042e-05
-7.51841649774626e-06
-9.9533496069537e-06
-1.00650146580165e-05
-5.08567713493143e-06
-1.04148762528366e-05
-9.22967861529416e-06
-1.634177338779e-05
2.03366002753143e-06
-1.56005837059892e-05
-8.8466555890586e-06
-3.49468797966644e-05
-3.99027919139972e-05
-1.14341877864918e-05
-1.22404294329369e-05
-1.41758736331959e-05
-1.70087029873822e-05
-3.11794237988901e-05
-9.15534697425264e-06
-1.367201068659e-05
-1.27332121495167e-05
-7.78376095189284e-06
-1.71949840902488e-05
-2.1937647681543e-05
-1.75938788772403e-05
-1.93368171796574e-05
-2.57532183732865e-05
-2.38919129969696e-05
-1.97075939413477e-05
-1.99190607136716e-05
-1.50013163484186e-05
-2.23378844861044e-05
-2.79615608752459e-05
-1.94597141903924e-05
2.74454884740966e-06
-1.53210863774366e-05
-1.62284412945426e-05
-1.30660542130699e-05
-2.47276645988483e-05
-2.19339578520872e-05
-2.67254873703494e-05
-3.11858786355934e-05
-1.6670110317542e-06
-2.9983115117172e-05
-1.47830893533859e-05
-7.82306132228992e-06
-1.32722435305231e-05
-1.2985353249789e-05
-5.12397268116259e-06
-6.02989927323578e-06
-5.92830608062279e-06
-6.72447046489284e-06
-1.54279290306957e-05
8.21160045482283e-07
-1.67059581968504e-05
-2.10369831091626e-05
-3.20949628363623e-05
3.10583839602095e-07
-1.80361536230153e-05
-1.35092618039103e-05
-5.34611176141745e-06
-6.52924405353438e-06
-2.31458482823389e-05
1.31141842696992e-06
-3.07360167330283e-05
-2.45541320692966e-05
-2.16703092993408e-05
-2.03730036104075e-05
-9.68054560335311e-06
-1.50680107484003e-05
-2.07199651598828e-05
-6.54916230144791e-06
-1.31026219305273e-05
-1.45874097448492e-05
-1.40147932965995e-05
-1.31220924071166e-05
-1.82869849333703e-05
-1.04001033075273e-05
-1.01423131216943e-05
-1.01616904301987e-05
9.86751436606922e-08
-1.45529209506144e-05
-1.15213351512403e-05
-1.66504263212333e-05
-1.41069959188135e-05
-2.33149138536191e-05
1.70046055865838e-06
-2.08359698077143e-06
-1.12144210283131e-05
-2.2713959847238e-05
1.10918694396235e-05
-2.59459786734058e-05
-4.06449497877145e-05
-2.62118835989552e-05
-1.61747599571403e-05
-1.17995862079562e-05
-5.31768410803459e-06
-2.78189346302884e-05
-4.0623805411732e-05
-1.41304618542854e-05
-2.48597611226474e-05
-5.42618608034164e-06
-1.58277139572692e-05
-1.98536399560167e-05
-1.93143768292259e-05
-1.20793475127334e-05
-4.40623581620346e-05
-2.18235233671268e-05
-9.72800192802051e-07
-1.15012473145745e-05
-2.60094934399423e-05
-8.76988351715951e-06
-2.05640897184059e-05
-4.95827651189153e-05
-3.46385531331663e-05
-2.57383743424312e-05
-1.75006443185947e-05
-2.97793248122964e-07
-2.12272555202117e-05
-3.52543422586212e-05
-1.24038844916718e-05
-2.65821436865327e-05
-1.80383322336263e-05
-1.56323314466956e-05
-1.08458052601827e-05
-1.22140865178797e-05
-1.35348216944302e-05
-3.50590903330738e-06
-1.00338137328281e-05
-1.55181441287298e-05
8.19882980024272e-07
-2.87899749942526e-06
-1.12978392026934e-05
-2.56934298352892e-05
-3.02324967447418e-05
-1.3656408472589e-05
-2.36117526028503e-05
-8.55137858264194e-06
-4.4289437637487e-06
-6.69605005112506e-07
-2.04100924616708e-05
3.19797533068972e-06
-4.35209013560007e-06
-1.82621055640459e-05
-2.54100305801729e-05
-1.34317719667403e-05
-1.47067696210994e-05
-9.08856859456691e-06
-3.7281656540817e-06
5.19528733786039e-06
-1.70801287715379e-05
-3.93784259937235e-06
4.67040042899434e-07
-1.77493447740233e-05
-9.16359428470345e-06
-7.92210354896788e-06
2.19158469672499e-06
-9.59368552606512e-06
4.80261654783217e-07
-7.42743119118203e-06
7.05299567280298e-06
-3.24506750907504e-05
-1.23460962662849e-05
-1.43805552166058e-05
-2.48244224753512e-05
-7.11485602266989e-06
2.48165942313759e-06
-3.49037958761444e-05
-1.62762907300914e-05
-9.05650993415638e-07
-1.15849505406823e-05
-1.80579133608622e-05
-9.14304267875483e-06
-2.44251984381886e-05
-1.82932661091667e-05
-2.56796551569919e-05
-2.91952377982086e-05
-5.79815772747839e-07
-2.88385032907635e-05
-3.43695643919156e-05
-1.5301649537178e-05
-1.9697812708798e-05
-2.38171724960668e-05
-3.35229847698996e-05
-1.88626214670089e-05
-1.31443805772624e-05
-1.60021097134927e-05
-8.08264816203143e-06
-3.98312545360037e-05
-1.53807025033809e-05
-3.55761207348615e-05
-1.46301424804648e-05
-2.07830870216726e-05
-9.28639594134921e-06
-1.91087093793123e-05
-6.73916278307788e-06
-3.40370160965864e-05
-2.63522981052487e-05
-1.68954427786358e-05
-3.50617665976477e-05
-3.86639361864304e-05
-3.94956405379514e-05
-1.36504033979492e-05
2.83567298917015e-06
-2.33942722047621e-05
-1.01384471182184e-05
-3.96230157998205e-05
-1.89605070481047e-05
-1.30551266203304e-05
-1.22069628708111e-05
-3.60789293745775e-06
-3.02276829062059e-06
-3.997633793577e-06
-1.97459113583598e-05
-1.41651075416112e-05
6.95012338854518e-06
8.50972611811066e-06
-1.08157122283319e-05
-2.95241421452775e-05
-3.28255067132792e-06
-2.46581576897815e-05
-1.47153947013249e-05
-3.17609849899519e-05
-6.98256785177343e-06
-1.48736073714056e-05
-3.2144707236147e-05
-2.55194678023536e-05
-7.31181335016335e-06
-1.18508954841417e-05
7.4734586208932e-06
-6.04037687420894e-06
-1.91592049493727e-05
-1.56821505690995e-05
-2.81921949796993e-05
6.78025104972216e-07
-3.79061635961413e-06
-9.57870679804853e-06
-7.97210577400866e-06
-2.89867173598546e-05
-8.7785469354322e-06
-1.25904148095259e-05
-2.52166531005255e-05
-9.93747364695342e-06
-2.94059938718971e-06
-1.25328647788578e-05
-1.36839275277406e-05
1.82717954033795e-05
-2.15574309994151e-05
-8.05622265759431e-06
-9.69400715389297e-06
-5.10940617042168e-06
-1.72352925341959e-05
-1.22691317995298e-05
1.21861760818426e-05
-2.77719338739809e-05
-2.77832243295979e-05
-3.32795786762363e-05
-1.06866184560264e-05
-1.71420014576628e-05
-1.09596827861949e-05
-2.94549662110702e-05
-2.97551767502728e-05
-3.49133658065643e-05
-1.62191684650016e-05
-1.83028320591899e-05
-2.29690809309328e-05
-1.56781445633697e-05
-1.98630128771663e-05
-2.85416003816341e-05
-3.05227776471518e-06
-3.09964039982951e-05
-7.8230789537138e-06
-1.03511743206103e-05
-2.19537440456425e-05
-3.663810955927e-05
-1.43013587689133e-05
-1.71675336028262e-05
-1.59311903697463e-05
-3.09683795206409e-05
-1.32092089463519e-05
-1.88601191514563e-05
-1.12570219162504e-05
-1.72571727685408e-05
-3.36839644900532e-05
-1.28265066554945e-05
-2.70834976668574e-05
-2.47595500285511e-05
-1.2225890379416e-05
-1.58266246266156e-05
-3.55377500289069e-05
-2.31244989049073e-05
-2.32679552739433e-05
-3.05949662573568e-05
4.04372758210441e-06
-1.5581580685224e-05
-9.67369459291577e-06
-4.11278428061542e-05
4.66272128850044e-06
-1.87574842217444e-05
-2.42620915897395e-05
-2.46193520805646e-05
2.48277638169031e-06
-2.12538038702557e-07
-3.91697505323421e-06
-1.73083571506731e-05
-7.84772020909034e-06
-1.18357975933633e-05
-7.80403113568575e-06
-2.23249735359605e-05
-3.97090908409181e-06
-4.49011600561765e-06
-2.54130977166297e-05
-2.2623147258931e-05
-2.0781236909068e-05
1.13285114948374e-06
8.90713373166454e-07
-2.72792241521679e-07
-1.33775855721885e-06
4.28867691244267e-06
-1.96494901510641e-06
-2.97249100856659e-05
-5.55187086275595e-06
-2.24740206177891e-05
-1.98971986261444e-05
-1.65628323197819e-05
-1.61650140746685e-05
-2.38340413479902e-05
-7.53692421551799e-06
1.30713957908914e-05
-3.1196660877921e-05
-8.50843215240415e-06
-2.01207499769941e-05
-1.55320352480669e-05
-2.89902715155191e-05
-2.13177409385847e-05
-1.24849926411838e-05
-1.84146828936041e-05
-7.40334748124968e-06
-4.09563812866468e-06
-3.06690315461205e-05
-1.78791141053363e-05
-1.72355962959216e-05
-2.30625552778491e-05
-2.37292164914606e-05
-1.13568728788166e-05
-8.91019943316498e-06
-1.37837686281795e-05
-1.89509458590618e-05
-2.31385327749879e-05
-1.47845396069521e-05
-3.35558545913571e-06
-3.42164319122796e-05
-3.52696001139646e-05
-2.14254498927875e-05
-7.65900537737706e-06
-2.21092103784065e-05
-3.36336945475554e-05
-2.36631494451636e-05
-1.78844148285937e-05
-1.81816312242347e-05
-1.62042778539048e-05
-9.77219482824819e-06
-1.59819053091704e-05
-1.67005680735972e-05
-1.47604114263756e-05
-1.67122976899313e-05
-3.24488592322984e-05
-3.72275344403552e-06
-2.35032412553973e-06
-1.26483863827273e-05
3.83950687187435e-06
-9.81228055893827e-06
-2.27447246856742e-05
2.59237561656862e-06
-5.03983737097515e-06
-1.43307825950003e-05
-1.05562692131573e-05
-9.78058268654282e-07
-1.8682945985396e-05
-9.73352248394932e-06
9.63754974479818e-06
-2.51604960407763e-05
-1.92192000418826e-05
-4.63324000346452e-06
-7.71896955650604e-06
-1.86979889910241e-05
1.2692860839369e-06
-1.66135891935923e-05
-6.8556075144075e-06
-1.75026551203952e-05
4.22027921770511e-07
-1.14794899941389e-05
-3.75389113021663e-05
-1.47099358332631e-05
-1.37091968638463e-05
-7.27492000133359e-06
-6.02813581480795e-06
-1.97091762415057e-05
-1.11149979202193e-05
-2.22952416031684e-05
-2.12688320355634e-05
-9.29550976039838e-06
-1.53652895860933e-05
-3.21213270116473e-05
-2.23587774457971e-05
-1.29314679485247e-05
-1.34576268372402e-06
-2.3980832005201e-05
-1.27548851012902e-05
-3.37476528430895e-05
-7.38791718385855e-06
-1.19588743708131e-05
-1.62871746927247e-05
1.69137035813536e-06
-1.48074525825414e-05
-6.96272520793911e-06
-2.73133822568507e-05
-1.70704372199409e-05
-7.24350540113022e-06
-1.92729939586288e-05
-1.73016245114742e-05
-1.6472306237459e-05
-2.55081835011959e-05
-1.08905047906392e-05
-1.28056676906246e-05
-8.87832003815403e-06
-9.21043764318236e-06
-1.80324880375343e-05
-1.11862727494933e-05
-2.1709394424259e-05
-1.59786387470947e-05
-1.20468880570457e-05
-1.45077425924723e-05
-1.92575050635778e-05
-9.12178625136865e-06
-3.63656221354142e-05
-5.07825247495226e-05
-1.44420144786475e-05
-2.31770800197942e-05
-9.86270602325304e-06
-1.69765362004835e-05
-3.92890199429475e-06
-8.30651985219177e-06
-6.78052578262889e-06
-2.31766001668667e-05
-2.51409454306325e-05
6.1075919139911e-06
-1.08087731257792e-05
-2.62009313055724e-05
-3.52073798690138e-05
-5.66891634183558e-06
-9.62746655916078e-06
-1.45502050881042e-05
-1.73941683701194e-05
-1.91172723295563e-05
-2.0144004544626e-05
-2.2355435294232e-05
-2.34093872142753e-05
-1.55260473603564e-05
-2.08049978942051e-05
-9.79479509002395e-06
-2.72436821907999e-06
-1.51672720639325e-05
1.44722564233985e-05
-1.84229055075535e-05
-5.35630195842052e-06
-1.95202715483182e-05
-8.40448062698575e-06
-1.90221714082234e-05
-1.35141022123202e-05
-1.79241243301907e-05
-2.0727022856077e-05
-2.48712627357313e-05
-1.8839661614047e-05
-1.11342088329222e-05
-2.07881944646481e-05
-1.83408790206739e-05
-7.12060502287868e-06
-1.95798314685577e-05
-1.98217700012287e-05
-1.44764031917261e-05
-7.56124585810709e-06
-1.70830258421754e-05
-6.76020898860205e-06
-6.48048609591644e-07
-4.74480911498956e-06
-2.32100900734119e-05
-1.00095862859634e-05
-1.07207100933915e-05
-5.84433732967786e-06
-1.58632876059628e-05
-1.99604838617684e-05
-2.595626262833e-06
-1.61885672937747e-05
-2.32444800598074e-05
-2.77637808357623e-05
-1.61024364344626e-05
-2.29614762163932e-05
-2.26729328476178e-05
-2.2705482487303e-05
-4.14394765019404e-06
-2.65513148061283e-05
-4.21530398272651e-05
-1.08643123897801e-05
-9.28526269032158e-06
-5.75410958649916e-06
-9.9902809421379e-06
3.82490184525042e-06
-1.39486380917355e-05
-4.22346805784624e-05
-1.26431884760868e-05
-3.19251709527404e-06
-1.46453352679166e-05
-2.95636932738374e-05
-1.19371531388728e-05
-1.57115009164034e-05
-3.38359296894489e-05
-8.29521954556601e-06
-1.37477572507816e-05
-6.18521475460319e-06
-2.37040617878134e-05
-2.99768518348127e-05
-2.56371973488307e-05
-9.42631998526751e-06
-1.42034238217357e-05
5.72026002727194e-08
-3.31987774862326e-05
-2.60272020959924e-05
-1.95893248439321e-05
-2.38806590356628e-05
-5.23141874431298e-06
-3.26451354555366e-05
-3.37625206703349e-07
-5.49029442234786e-06
-1.74979638005788e-05
-1.76001242077916e-05
-2.50093150311502e-05
-2.19360355299642e-05
-1.47068899952755e-05
5.24972278685629e-06
-1.68396967585988e-05
-1.72643667135075e-05
-3.55537522549305e-06
7.66972502000925e-08
-1.47802026498412e-05
-1.06123040834784e-05
-7.85983999219782e-06
-1.78520324869468e-05
-4.68846835611355e-06
3.98446058981097e-07
-2.86772393445953e-05
-2.29944077435105e-05
-1.69128694300068e-05
-1.35765964060037e-05
1.02581943931775e-05
-1.71519276906532e-05
-3.0806814437021e-06
-3.19147835391491e-06
3.77726256461406e-06
-5.39151848916081e-06
-1.82317727116876e-05
-1.79315642278044e-06
-1.20245217528347e-05
-1.99892125108401e-05
-1.2858245119853e-05
3.21702278815415e-06
-1.06378429672172e-05
-2.72913129893225e-05
-8.78547974178412e-06
-8.92318286315313e-06
-2.78417681482537e-05
-2.03378122979136e-05
2.08520861969773e-06
-2.40293994421724e-05
-5.90598372619623e-07
-2.27582115956487e-05
-2.44882388142591e-05
1.50006249633672e-07
-1.78449382447528e-05
-3.05004316178433e-06
-1.8614031094748e-05
-1.68664678473877e-05
-2.69122011717079e-05
-2.25598578986794e-05
-1.36060880521411e-05
-2.72534210818382e-05
-2.42769185479766e-05
-1.56955138280846e-05
-1.07515339591134e-05
-1.08102767522827e-05
-3.38157567061608e-05
-2.57439184708859e-05
-1.89248717009217e-05
-2.88197973476041e-05
-1.89420181865267e-05
-1.97950497430886e-05
-4.95574122374188e-06
7.0392587743199e-06
-3.01815417588668e-05
-2.57192116342416e-05
-9.8065279599392e-06
-1.06562604015116e-05
-1.24972919930588e-05
-2.01221277541387e-05
-2.73891077826624e-05
-1.2685461333971e-05
-3.57734283240552e-05
-3.51510015292814e-05
-2.15995717859851e-05
-2.89943440344292e-05
-2.18776023327266e-05
-1.6420280439884e-05
3.48027401832593e-06
-6.23118247592444e-06
-1.72420397020241e-05
-7.09372402785992e-06
-8.94937616129795e-06
-1.57236353642874e-05
-1.09631962042378e-05
-1.45970224581113e-05
-3.72276499660445e-06
-2.0167953482208e-05
-7.84601499280227e-06
-2.27815459627537e-05
-5.38834026032714e-07
-1.09768782814838e-05
-2.46388086580372e-05
-2.70354412962408e-05
-1.8899986956865e-05
-4.71883097216107e-06
-1.30923800612415e-05
-1.41605384734154e-05
-1.85496692180788e-05
-3.18512643519112e-05
-1.81666752036564e-05
-9.47301119200404e-07
-3.7275114106253e-06
-2.5743726041152e-06
-5.61755529684416e-06
7.00052642940532e-07
-2.72200902882396e-06
-4.25116617783482e-06
-2.29290951350785e-06
-3.24106347563197e-06
2.76496703382465e-06
-2.96717762738807e-05
-3.93835956589691e-05
-6.56529965697432e-06
-9.30073371184848e-06
-1.36575512307299e-05
-1.73569401608185e-05
-2.09560804575831e-05
-3.13307932142726e-05
-2.63707188112552e-05
-2.48497104312527e-05
-2.31392969058551e-05
-2.3662153709953e-05
-9.37663757362429e-06
-1.32486058966929e-05
-1.68762291630178e-05
-1.69739600090127e-05
-1.05302245344723e-05
-1.67133002911258e-05
-1.0073552681495e-05
-2.02680482235653e-05
-3.23244663656638e-05
-1.99972150792536e-05
-6.05637401891161e-06
-2.98833492539932e-05
-3.44198924273592e-05
-2.62675716177608e-05
-2.29933971945275e-05
-1.67002814483048e-05
-2.49579295601687e-05
-1.72521691112553e-05
-2.5846995710634e-05
-2.58470248284038e-05
-8.82180680231781e-06
-1.37465882046667e-05
-1.12738190004317e-05
-2.97169827942673e-05
-1.44116783602599e-05
-8.16532247671017e-06
-1.58572017749563e-05
-6.49641053735302e-06
-5.84987112549011e-06
2.69184746996761e-07
-1.23577373593873e-05
-2.38946622697343e-05
-1.01133318465365e-06
9.96549119350231e-07
-1.56486919821449e-05
-7.73380979844681e-06
4.63038392919039e-06
-1.71126484176024e-05
-1.77586208598772e-05
-2.10323704568888e-05
-2.02148818243042e-05
-8.31505981781746e-06
-1.77867419094123e-05
6.67713088933815e-06
5.70580592156531e-06
-2.64122937978244e-05
-4.09194451119568e-06
-4.04922117316947e-06
-2.1302035646436e-05
5.21221163526607e-06
-7.69634353335755e-06
-6.90228034490388e-06
-1.99083896571508e-05
-2.2562529107375e-05
-9.32105461533528e-06
-4.53995114786003e-06
-4.72884063202414e-06
-2.15367784851615e-06
-9.27942886304358e-06
-2.4631840519565e-06
-1.98895378875566e-05
-9.85361079886295e-06
-2.13386448203303e-05
-7.55705048192175e-06
-1.96888555612906e-05
-4.0185847257408e-06
-1.06294032468147e-05
-4.78865267160007e-06
-1.55257854776029e-05
-2.33407983564009e-05
-2.90095782560826e-05
-2.74736613809823e-06
-2.32093474224028e-05
-2.48485787928066e-05
-2.92009265068495e-06
-1.23541847279528e-05
-2.49242602715068e-05
-2.20233388509665e-05
-8.86504680733232e-06
-2.98903225055423e-05
-1.9183135248743e-05
-3.12773578209224e-05
-2.47010403857645e-05
1.88699862152934e-06
-2.69373653389e-05
-1.89649957515877e-05
-2.34342689474822e-05
-7.88376357288932e-06
-3.40028660821628e-05
-3.39384841151094e-05
-2.45655745042603e-05
-3.50031209195285e-05
-2.14349383232319e-05
-3.48401320837652e-05
-9.67046843858591e-06
-2.74178694611585e-05
-2.33984237852818e-05
-1.73610573999127e-05
2.63643694055551e-06
-4.65265120768969e-06
-6.92039542283195e-06
-2.80704286479571e-05
-2.31771140715335e-05
-1.3454821073764e-05
-4.2148241919837e-05
-1.44445831526749e-05
-3.37656858672792e-05
-9.78373799335462e-06
-2.36929629684071e-05
-3.63621213366753e-05
-6.70546413789646e-06
-5.98441752006351e-06
-8.07408862084367e-07
-2.21840340619843e-05
-1.35808261865766e-05
-1.73991879898556e-05
-1.82203674585942e-05
-2.78850974769046e-05
-1.2456837278298e-05
-3.75065947831868e-05
-3.47094371587954e-06
-1.45915295863608e-05
-9.20712721035584e-06
-3.81164961871073e-05
-1.97208973491101e-05
1.55439071833713e-06
6.95378467269256e-06
-1.14826795236119e-05
-1.33245429063281e-05
1.86202660119109e-06
-1.79510098354799e-05
-7.3508099489349e-06
-9.98445324488535e-06
-6.64199086853924e-06
-2.99186861545973e-05
-4.3577523440363e-05
-1.60265726147303e-05
-2.33419594802951e-05
-3.33997877358769e-06
4.54419072962069e-06
-1.27864376783639e-05
-9.43076625982529e-06
-1.56097039266868e-05
-1.11813817648681e-05
-2.34570824985513e-05
-1.21196090849283e-05
-1.9786937995541e-05
-2.25811942127717e-05
-1.62448545133721e-05
-1.38930182272279e-05
-5.76492836017096e-09
-1.38935665647323e-05
-1.50394466865424e-05
-1.1495953171672e-05
-1.46572753627894e-05
-8.72900973999152e-06
-1.41370534852451e-05
-5.83335096926283e-06
-2.27491814630166e-06
-1.53658009450517e-05
-1.78348608465511e-05
-1.94427782007834e-05
1.64184162853191e-06
-1.97759951788057e-05
-6.3947441861134e-06
-2.76126328130923e-05
-2.49864628191227e-05
-2.62398226530354e-05
-4.00616458431407e-05
-1.18994935503395e-05
-2.52084257628639e-05
-2.15268843029156e-05
-2.90860291274305e-05
-2.06138340962818e-05
-1.9556922289048e-05
-2.75466697056551e-05
-2.58054633733665e-05
-1.28178141631239e-05
-1.86927314164652e-05
-1.25874932210751e-05
-1.38721129840622e-05
-3.02553299591541e-05
-1.56135098204956e-05
-4.78923154865768e-06
-2.71937995082507e-05
-2.71255817631395e-05
-2.92055284105352e-05
-3.37604200411035e-05
-2.27357616748281e-05
-2.98280115614737e-05
-9.4404620394403e-06
-7.94415071032085e-06
-1.6269817883304e-05
-1.72922412645356e-05
-2.0078585117129e-05
-3.79409546641325e-05
-1.45662282492661e-05
-9.55176747064649e-06
-1.84189245339294e-05
-3.0310705663642e-05
-2.51378174160482e-05
-4.65429548256966e-06
-4.20016414736669e-07
-1.79590420819193e-05
-1.8338339319123e-05
-2.14583254357345e-05
-1.28923198568128e-05
2.50480834776952e-06
-3.34385440230166e-05
-2.05891052421442e-05
-7.99794129562911e-06
2.64868202348464e-07
-1.00565260948358e-05
-1.47817812027684e-05
-1.00146751741523e-05
-1.15287733951643e-05
-3.01407424845977e-05
-9.86473412514943e-06
-3.12523973771829e-05
-1.16485467902947e-05
-2.40323350024192e-05
2.058104464766e-05
-2.07749617401587e-06
-1.81071531459577e-05
-1.83239340179248e-05
-9.10515399369344e-06
-6.43828089874471e-06
-1.91616197787202e-05
-1.94571025323299e-05
-1.43964315998164e-05
-2.85558769512065e-05
-2.4697581515482e-05
-5.77791372129639e-06
-1.49885686534288e-05
-3.10729201281129e-05
-2.46241088729882e-05
-2.21401817935664e-05
-5.63918581763326e-06
-3.8377741988304e-06
-8.97682041341396e-06
-4.87922258256401e-06
-1.49577398889491e-05
-9.02670038791554e-06
-1.99104118578224e-06
-4.37063600099034e-05
-3.02462082710571e-05
-1.33698107891522e-05
-1.25813027327142e-05
-1.44398978261829e-05
-2.33710795082091e-05
-1.66278105810535e-06
-2.10605465696728e-05
-1.23246681217616e-05
-1.61028473740902e-05
-2.45142004931266e-05
-1.96060810789109e-05
-3.00804228371537e-05
-9.11849636309371e-06
-1.42382210663389e-05
-1.3920493074187e-05
-1.18698949554561e-05
-2.86524811861954e-05
-2.3416438417857e-05
-6.73334058647966e-06
3.85233378672207e-06
4.63449374612448e-06
-2.54480531661087e-05
-2.20900752515181e-05
-1.25042278149372e-05
-4.14691275295382e-05
-5.65224614157327e-06
-2.07151905858429e-05
-2.78371703777562e-05
-7.99802850902206e-07
-1.45982814387932e-05
-3.74955998081395e-06
-1.20394871284464e-05
-7.99116480056551e-06
-1.35437762108916e-05
-2.22606647436835e-05
-5.41330693677994e-06
-1.01724922241179e-05
-1.95279138871682e-05
-1.71922934993442e-05
-9.64920322082988e-06
-1.62888752843557e-05
-1.55542964861968e-05
-7.36918462881391e-06
-2.52219455671154e-06
-1.51049037869421e-05
-1.34457149307655e-05
-1.83055902447623e-05
-3.91091819119494e-06
-6.47992329350694e-06
-2.84702869669636e-05
-3.34859795344359e-05
1.64533765804664e-06
-2.46011673510216e-05
-2.80829062373477e-05
-3.44121853146107e-06
-1.23585859785644e-05
-2.15050174918627e-05
-1.30197066463875e-05
-1.7481129803401e-05
-3.5202396113567e-06
-2.2939102432595e-05
-3.2915875144605e-06
-7.06231230187749e-06
-6.24538478673543e-06
8.21638077899053e-06
-2.09838410521428e-05
-7.99436262095697e-06
-4.03705203702404e-06
-2.15998426647631e-06
-7.69654368536886e-06
-1.98275528094065e-05
-3.04927663907091e-05
-1.9564532413308e-05
-6.20334517229137e-06
-7.94899904656704e-06
-8.75024901901483e-06
-9.58685213306015e-06
-2.58917151293576e-06
-2.03846859986373e-05
-1.72250457421103e-05
-2.87869143169487e-05
-2.40279435020201e-05
-1.71921013891615e-05
-3.09895333725915e-05
-2.53148636388995e-05
-2.26034097827025e-05
-1.52182603049754e-05
-2.25210822665233e-05
-1.71717127374937e-05
-3.41840805924547e-05
-2.16455846066911e-05
-3.11624129140675e-05
-3.5330468787486e-05
-2.65018966873638e-05
-2.10598882078155e-05
-2.13166738954944e-06
-2.57460961257414e-05
-1.85811010925776e-05
-2.08305601727203e-05
-1.39924605473892e-06
-2.9612977361878e-05
-3.32829145132281e-06
-3.28141351785729e-06
-2.26809713599006e-05
-2.99710052921055e-05
-1.51828889237773e-05
-1.949126083068e-05
-2.04861148186229e-05
-1.81368171140981e-05
-2.52534381669945e-05
-6.39364183880954e-06
-3.53701056244067e-05
-2.56617205373601e-06
-6.42172511514448e-06
-1.65150925179448e-05
-2.45795169306428e-05
-3.05930625486329e-05
-4.18215519235665e-06
-1.08221581601201e-05
-1.10069735697823e-05
-1.99818554586586e-05
-3.9399747674603e-06
-2.32853574215532e-05
-2.93640341319336e-05
-1.97543000822367e-05
-2.98406797036999e-06
-1.02061799279506e-05
-1.88861174927947e-05
-1.42994015221805e-05
-1.42176892452155e-05
-2.53352248078062e-05
-1.1586791496295e-05
4.55335598766714e-07
-8.75209425021188e-07
3.19453615769072e-06
-2.0082644190195e-05
-1.45928849125354e-05
-1.75732588226549e-05
7.82110919252157e-06
-2.4161015710988e-05
-1.86115567060716e-05
-1.13596227447451e-05
-2.3119354674022e-05
-4.53473606722651e-07
-1.76216120047945e-05
-6.90726218716643e-06
-1.83015230240317e-05
-2.28788306154647e-05
-4.57103288786298e-06
-1.64819586967315e-05
-1.2016576695601e-05
-1.92951312363368e-05
-3.11251171085471e-05
-2.4375467608047e-05
-4.08754872496958e-06
-2.74492537532084e-06
-2.57641494219963e-05
-2.82992590928242e-05
-2.43698093473427e-05
-2.38696958937585e-05
-4.78425508304736e-05
-1.75557775691647e-05
-1.01993323258303e-05
-3.95137151786798e-05
-2.56832127222943e-05
-2.00375465251723e-05
-3.22749844261996e-05
-3.74994869102036e-05
-3.20254806330349e-05
-2.82677852062916e-05
-3.83762489765707e-05
-2.52197270918833e-05
-1.63124544572061e-05
-2.75461489336507e-05
-3.18334555865092e-05
-4.7029321754944e-06
-5.35543694210633e-06
-1.56713375817695e-05
-2.05336594527968e-05
-1.74580135783111e-05
-2.11190667027969e-05
-2.28908966063382e-05
-2.22676230172358e-05
-2.75702028106553e-05
-2.87143083420104e-05
-1.41959950065183e-05
-3.46729226630173e-05
-2.22476772577233e-05
-3.31013076470251e-05
-7.44867584606714e-06
-4.13077270788674e-06
-1.910400596046e-06
-2.85253583804413e-05
-8.27738931477282e-06
-1.42568724771011e-05
-1.5719862524855e-05
-2.32082660669482e-06
-7.57190157831322e-06
-2.38900040876236e-05
-2.2768084917518e-05
-1.60809080654106e-05
-1.42852347644442e-05
-1.04274935668212e-05
-3.03816828702195e-05
-1.02578899162381e-05
-1.71437936670575e-05
-2.70184060829702e-05
-1.22614620747307e-06
-9.29412557924131e-06
6.34020607907508e-06
-1.33627950676781e-05
-1.69416733329557e-05
-2.01673853200174e-05
-6.76287863556601e-06
-1.66425241464447e-05
-6.3650030804172e-06
-2.34779869155509e-05
-3.01692079234361e-06
-1.22353501289765e-05
-1.76879530344905e-05
-1.7383025310902e-05
-1.15078597486035e-05
-1.3523140972713e-06
-9.35269919802037e-06
-1.63130782758962e-05
-1.95112894888758e-05
-4.19614677953642e-06
-6.06709023144308e-06
-2.36980314709653e-06
-2.8385619620595e-05
-1.66526501164208e-06
-1.07160578891444e-05
-1.61205220786183e-05
-4.5999362174397e-06
-2.71334917929752e-05
-5.44678296803635e-06
-3.72662655740805e-05
-6.91583991253573e-06
-1.41547304774383e-05
-3.28571045532569e-05
-2.49102447890123e-05
-8.13535965525226e-06
-2.22297600153716e-05
-2.79375244952866e-05
-3.58058603100831e-05
-1.90234262757339e-05
-2.74501227585556e-05
-1.88868243332284e-05
-2.202570232247e-05
-1.84330528326729e-05
-7.24513399479892e-06
-2.88479472847923e-05
-1.8136173635416e-05
-3.16104981777254e-05
-2.39332729227392e-05
-1.9563709755333e-05
-2.00544698117265e-05
-2.27965714998745e-05
-3.38309435793007e-05
-2.08718879595174e-05
-1.20592723868443e-05
-1.83523517315645e-05
-2.10341038581634e-05
-1.86575480545014e-05
-1.99081184560733e-05
-2.78045109727922e-05
-2.09738952992888e-05
1.07593088893372e-06
-1.5121452377648e-05
-1.65230422097328e-05
-1.96767885466528e-05
-2.48527554074325e-05
-1.30395528053267e-05
-2.46988283468699e-05
-2.78881322596254e-05
-1.16749694031564e-05
-2.296256960129e-06
-1.68340711022744e-05
-1.67993599542585e-05
-2.07198751493204e-05
-1.45492900745162e-05
-2.255928370555e-05
-3.44425770214392e-06
-2.89845817256981e-05
-9.54375816445609e-06
-6.68380021426502e-06
-1.26496621672272e-05
-2.02684953569433e-05
-2.12070291897133e-05
-1.22712426825186e-05
-2.30853955368642e-05
-6.22098174278825e-06
-2.41992962078365e-05
1.15359444037246e-05
-3.25611749811833e-06
-2.1338757169373e-05
-2.5147983210759e-05
-4.23239520346544e-06
-2.00530906453028e-05
-7.87116128390244e-07
-7.25031835273476e-06
-5.11127507949651e-06
-1.09479743194711e-05
-3.58445554943377e-05
-2.29387605256428e-05
-2.02043508477063e-05
-2.07305117763806e-05
-1.26116571588187e-05
-2.8965864405361e-05
-1.83480364317913e-05
-1.4412364342777e-05
-2.29881646101893e-05
-4.56770627839821e-06
-2.91148434933419e-05
-1.9889385876552e-05
-2.40535484208447e-05
-1.96731853114845e-05
-2.00112846712544e-05
-1.65207377447143e-05
-1.74864733584067e-05
-2.10530275480013e-05
-3.65226544342706e-05
-2.07199963615401e-05
-2.47854648803127e-05
-2.78103163158345e-05
-3.41138058993835e-05
-7.11841746770869e-06
-1.13051146313527e-05
-1.79959392892925e-05
-3.71077519838937e-05
-2.04950282951957e-05
-4.24266857144049e-06
-1.54050097277026e-05
-2.2922498010564e-05
-1.30581898287814e-05
-2.28662849970146e-05
4.93206237362976e-07
-2.12881446534285e-05
-2.05754219199392e-05
-3.35660336134405e-05
-3.07835736610557e-05
-2.76456765677656e-05
-8.05506605125716e-06
-3.06676530384838e-05
-1.48561836753264e-05
-2.79678308378123e-05
-1.64388244340106e-05
-2.55521355371685e-05
1.57961459210727e-06
-3.65843455668024e-05
-8.72048784443679e-06
-1.94389666240601e-05
-2.29876393446979e-05
-1.44905493274264e-05
-4.33318266743734e-05
-9.94925909805284e-06
-1.49405282872224e-05
-1.74048834471542e-05
-1.36571324306076e-05
-1.73185325716502e-06
-9.43147691372772e-06
-1.13218970733767e-06
-1.12002741711237e-05
-6.74279896954658e-06
-2.09171751547429e-05
-1.38748797604032e-05
9.46982093830925e-07
-5.85087506412462e-06
-1.86333068949097e-05
-1.88729543323813e-05
-1.23219688312811e-05
-1.98374654513959e-05
-1.68414397169673e-05
-7.09126370797574e-06
-3.17803534594091e-05
-1.15752144687466e-05
-1.61898486217228e-05
-3.5486952047784e-05
-3.93721239729875e-05
-2.0450001702884e-05
-1.41278444685878e-05
-1.48782541241034e-05
-1.18269573570596e-05
-2.60731070280671e-05
-1.85890875430983e-05
-1.954622346409e-05
-1.58438481283091e-05
-5.42223374658801e-06
1.82193383731626e-06
-1.26159049125261e-05
-2.12278867578891e-05
-9.84453463194219e-06
-3.2772874104074e-05
-2.11000512250884e-05
-1.90116745373932e-05
-2.01270271100617e-05
-6.10885159429999e-06
-1.47167338726456e-05
-1.6887726953252e-05
-1.52476996509165e-05
-3.09165419473417e-05
-2.14893301224589e-05
-3.27022946018864e-05
-1.67546005654507e-05
-1.24854638532779e-05
-1.39282271639013e-05
-6.06313436243522e-06
-3.0705066037495e-05
-3.14842800586582e-05
-1.14640615726575e-05
-3.05797647934453e-05
-2.52395409563699e-05
-2.22640270508195e-05
-2.10483653427923e-05
-3.06790111836777e-05
-2.39403572961039e-05
-1.35668461523368e-05
-4.14663421780328e-06
-2.70350429016982e-05
-1.10817163760667e-05
-1.94032501457307e-05
-4.29268443675362e-05
-2.82259551420343e-05
-2.99055149247039e-05
5.18079447716288e-06
-2.39418187945418e-05
-1.60708749658306e-05
-1.68660315921014e-05
-1.1761128645937e-05
-1.54942943005801e-05
-2.12055106713265e-05
-7.43651143400771e-06
-1.38114760692083e-05
-9.49683843919648e-06
-1.26258560715425e-05
1.92413881657244e-06
-1.72043485640614e-05
-1.20180734875524e-05
-1.86968846313353e-05
-1.93273854292037e-05
-9.47089959771636e-06
-3.03442734459228e-06
-9.24620452615642e-06
-2.15549762069669e-05
-3.59987509243543e-05
-4.86315512926406e-06
-2.15397847858134e-05
-1.57452958306528e-05
-1.69362513238633e-05
-2.0909552415082e-05
-3.0528252069785e-05
-1.32725838839077e-05
-1.15085051087904e-05
-8.8346290623482e-06
-2.14493086687742e-05
-1.11184823865602e-05
-8.45161871552903e-06
-1.0230269674474e-05
-2.15333009758349e-05
-1.55728886842968e-05
-4.73649190633127e-06
-1.84051969954317e-06
-6.47752884442621e-06
-2.03701057075598e-05
-2.19407695230562e-05
-1.73030995514399e-05
-1.83195472461695e-05
-1.90929629463488e-05
-1.03162341767647e-05
-1.74577916196451e-05
-1.26603600479292e-05
-1.75884535478821e-05
-1.01050832318916e-05
-3.31555714155207e-05
-2.74647124064133e-05
-3.37766162814574e-05
-2.62123724405217e-05
-2.06047163175593e-05
-3.44973387699673e-05
-2.1526704887537e-05
-4.05949669208368e-05
-2.39530678184105e-05
-9.09800439009794e-06
-3.31331872522609e-06
-3.36035428510616e-05
4.21858507218184e-06
-1.19785668532439e-05
-2.10438784912128e-05
-1.94167073245758e-05
-1.72551944004231e-05
-1.30598236183902e-05
-1.03747415412162e-05
-2.39302564626881e-05
-1.53518316374063e-05
-8.11982817019334e-06
-2.04688718824684e-05
-1.9918547736583e-05
-2.37609932537731e-05
-2.96134323980172e-05
-3.12600307548562e-05
-1.96540768197148e-05
-2.68153856062841e-05
-1.89657959115305e-05
-9.93127832190704e-06
1.00646712890467e-05
-1.46936610868331e-05
-1.0614370157143e-06
-3.78013186866316e-05
-9.38761067819668e-06
-1.50984640050158e-05
-1.87996318366295e-05
-1.06802012357755e-05
-6.41162019202793e-06
1.91025339943103e-06
-2.19296405330649e-05
-1.64845048103944e-05
-3.79398100655002e-05
-2.33170183352245e-05
-6.80167590781735e-06
-1.4438268213001e-05
-1.23761732402282e-05
-1.00945246116653e-05
-1.48663113609439e-05
-2.75499373869154e-05
-1.60075090930968e-05
-2.75661999541434e-05
-1.63934653886693e-05
9.14987631867481e-07
-1.27476437938586e-05
-1.09755356258177e-05
-2.68477765015435e-06
-8.59667694941887e-07
-7.76042951287823e-06
-2.90864233427526e-07
-1.91233912677861e-05
-2.09658563833316e-05
-1.43719291221302e-05
-8.52870804630472e-06
-2.78554000452361e-05
-2.19031409507496e-05
-2.28938504256374e-05
-2.4568923153123e-06
-2.40529686077262e-05
-1.26445294420738e-05
-1.78306719500255e-05
-6.87534613970511e-06
-1.08560411458412e-05
-4.65120690983916e-07
-1.3725681460827e-06
3.05889904390223e-06
-1.98685341167866e-06
-2.43820669632313e-05
-3.47405322472619e-05
-2.33069215728871e-05
-1.73010013484353e-05
-4.22055898332966e-06
-5.64018335429012e-06
-2.2478652331945e-05
-2.02138668730823e-05
-1.46168556142645e-05
-3.90603381374787e-05
-1.26725691259922e-05
-2.89764549432352e-05
-1.32954744312313e-05
-2.72722736597052e-05
-1.36281929524871e-05
-1.86690805549594e-05
-1.78002248906292e-05
-2.03242918537639e-05
-1.75971341120561e-05
-2.12146342410919e-06
-1.94654507649824e-05
-2.16882750157537e-05
-6.80444816580965e-06
7.04837302012523e-07
-1.42538958232923e-05
-1.89199304675267e-05
-1.66234519366319e-05
-1.8211171244193e-05
-1.88588943723602e-05
-2.4853650592303e-05
-1.00569922233719e-05
-1.1175649180456e-05
-1.38454822322636e-05
6.89086077414409e-06
-2.89423981022952e-05
-1.21210916325528e-05
-2.9975798557643e-05
-1.56580284707024e-05
-3.63065186164744e-06
-7.98462279649701e-06
-1.52037533678177e-05
-1.67183076434113e-06
1.59691973268775e-06
-1.38899737136125e-05
-1.62287372658541e-05
-6.62065532381095e-06
-1.20584513976012e-05
-1.53711013890742e-05
-1.71649634705451e-05
-2.01741732248298e-05
-7.29158124041926e-06
-2.61531942994412e-05
1.61931557763861e-06
-3.08974925140799e-05
-1.89630547079326e-05
-2.30816076590303e-06
-1.35998055805086e-05
-1.26147284268693e-05
-3.53498053988331e-05
-1.81940350185261e-05
-1.00706898221727e-05
-2.07120610210094e-05
1.11515396493502e-05
-3.03568035638258e-06
-7.26536603944934e-06
-1.77784032186793e-05
2.45303335162216e-06
-1.23403808194512e-05
-2.42039773051117e-05
-1.79467515332437e-05
-2.11091538182914e-05
-4.41102426782035e-05
2.70761494587353e-06
-2.0261268082692e-05
-2.8728380853629e-05
-8.63576720945524e-06
-1.89913629700229e-05
-1.63021802722735e-05
-2.26308501932184e-05
5.28280004101845e-06
-1.2688284658612e-05
-2.11530658154336e-06
-7.75399840173237e-06
-8.21123315747656e-08
-3.12786968846503e-05
-1.56721771429936e-05
1.69606312291725e-06
-7.7840032908515e-06
-9.08680181454776e-06
-1.33089826283556e-05
-2.36112428487772e-05
2.85530329916245e-06
-1.24709302980722e-05
-1.16386781241806e-05
-2.72290944497106e-05
-2.31441665019086e-05
-1.79275843250198e-05
-2.60111545623877e-05
-1.2657892135935e-05
-9.08734764178708e-06
-3.57145547152507e-05
-9.53937898127027e-06
-2.63821613473979e-05
-3.63852374215784e-05
-3.03671907153948e-05
-1.80008541076149e-05
-4.0336135082503e-05
-2.45708927274182e-05
-1.65456800393824e-05
-2.59672350651993e-05
-1.88738914476661e-05
-1.77651575460555e-05
-4.85467600967594e-05
-2.53853828479541e-05
-2.5660259120318e-05
7.09801787235055e-06
-3.15061561708931e-05
-1.75474341981116e-05
-1.27766395184181e-05
-2.29887036386748e-05
9.66737929333706e-07
1.44766541092133e-06
-7.06019207086926e-06
-2.6220153736177e-05
-1.76567735011449e-05
-1.51626564268461e-05
3.63028782529608e-07
-1.46034886958196e-05
-5.36115131324594e-06
-1.98918702715207e-05
3.68940161736186e-06
-1.39831180908496e-05
-1.37424549308998e-05
-1.60232810431536e-05
-1.81952383623298e-05
-3.09321745368502e-05
-1.17387420963413e-05
-1.36607360795937e-05
-2.00829603636639e-05
-1.09873618038851e-05
-1.0590284643831e-05
-2.58234622728718e-05
-1.51484711978039e-05
-1.70585242534672e-05
-1.77574972352271e-05
-2.3133203469145e-06
-7.45968188223959e-06
1.08821851776725e-05
-1.0306055952388e-05
-1.86881563994772e-05
-1.82067136237254e-05
-6.07902025454592e-06
3.94866167446674e-06
-3.33533140667289e-05
-1.74521993238249e-05
-3.24140803738706e-05
-1.75976976184382e-05
-2.38638416766739e-05
-1.04760526885863e-05
-1.96107339062344e-05
-4.14931638300835e-05
-3.8055623874187e-06
-2.59749359840688e-05
-1.8943036350176e-05
-4.51783748504307e-06
-3.04802969798028e-05
-1.06787036984719e-05
-2.81929315144546e-05
-4.42537284306905e-05
-1.85035751111365e-05
-2.19816136984923e-05
-2.4411474366564e-05
-1.8218076080424e-05
-6.91953023486812e-06
-1.30376785155275e-05
-3.57436745260354e-05
-6.73324639736452e-06
-8.11631468008834e-06
-1.85604334464548e-05
-8.56332921223323e-06
-1.64735617647746e-05
-2.07570497319066e-05
-8.74600107644942e-06
-2.80496987138611e-05
-1.55985815061316e-05
-2.64802705330181e-05
-4.96467539947179e-06
-1.32224780763428e-05
-4.15407176612777e-05
-1.64096056494807e-05
-2.1371317060988e-05
-6.81146927081444e-06
-3.24786415203205e-05
-1.50716397276565e-05
-1.50095789189324e-05
-2.19938177081835e-05
-7.07878102685798e-06
-1.44604853372565e-05
-1.05379552204434e-05
-1.80342898213966e-05
-6.88408432797731e-06
-1.52077012764294e-05
-4.13182464513627e-05
-1.8698814749317e-05
-3.40278795116083e-07
-3.36085494023049e-05
-1.05012915613862e-05
-4.11740775597288e-06
-1.19255375417121e-05
-2.79950286132923e-05
-1.77358626551859e-05
-1.35143658320173e-05
-1.77454834916771e-05
-9.87561240809316e-06
-1.28176387600434e-05
-6.92550030690177e-06
8.53134777227196e-06
-1.35148860043562e-05
-1.44888072594862e-05
-2.031233150656e-05
-3.51932034195713e-07
-2.09693530788879e-05
-4.42430668448246e-06
-8.04079041879195e-06
-8.62078321291534e-06
-8.30333191940287e-06
-8.39987553997888e-06
-9.08208542269032e-06
-5.31194754889582e-06
-3.26814017910768e-06
-1.51888336846131e-05
5.12862165123099e-08
-1.75818655459587e-05
-1.50358870224015e-05
-7.15139026606998e-06
-3.54742636778355e-05
-1.45707293371037e-05
-4.70621112532131e-05
-1.178010788914e-05
-1.29394068192026e-05
-8.26886556179791e-06
-1.15547476730745e-05
-1.58898552438675e-05
-6.24179973910941e-06
-1.05480143045409e-05
-1.74710281527799e-05
-1.89218816647562e-05
-8.35228089436798e-06
-2.38650268293683e-05
-2.22050166600386e-05
-1.08895279805984e-05
-1.24363224111233e-05
-1.5536814895678e-05
-1.56839127823931e-05
-2.64905988440729e-05
-1.2028411239105e-05
-3.11845110668354e-05
-2.67649267706617e-05
-4.1892546066657e-05
-1.54009116850093e-05
-1.07003926776993e-05
-1.81329671123959e-05
-6.85553131001813e-06
-3.96609567218747e-05
-2.30230700306061e-05
-2.75230257931518e-05
-2.81188737877902e-05
-2.21314587995844e-05
-2.01608499386133e-05
9.66118243551737e-06
5.60348373318604e-06
-1.01213117686177e-05
-9.86354804035667e-06
-3.00683524620866e-05
-1.71855840074188e-05
-2.93060709898961e-05
-1.95785413574747e-05
-5.71884836347476e-06
-1.78942054446009e-05
-1.28050537187189e-05
-2.07837508982435e-05
-3.00111296458265e-05
-1.01272777014146e-05
-3.28627313469503e-05
-1.31490547970055e-05
5.82042297114551e-06
1.18981745040037e-06
-6.29240804001082e-06
3.5867366164687e-06
-6.09997483932543e-06
-6.80656501102505e-06
-1.72909691902654e-05
-6.95829352764995e-06
-4.34969114555393e-06
1.89482491068643e-07
-7.03150282850005e-06
-1.45465537999986e-05
-9.90543247645717e-06
-1.09359824936061e-05
-1.00244848938572e-05
-1.54615839840495e-05
-1.31756582651889e-05
-1.35853665904086e-05
-9.95873211762789e-06
-8.89021903567066e-08
3.28058117503428e-06
-3.41876006191345e-05
-1.15482604310413e-05
-3.07033637580148e-05
-1.89659324925984e-05
-9.63479591778858e-06
-2.37687009513777e-05
-8.87592670100548e-08
-5.89568030112575e-06
-1.41707687378251e-06
-1.08114823685458e-05
-8.51599733431161e-06
-7.85854343687811e-06
-4.61062882163727e-06
-5.52481582832661e-06
-1.74877842626575e-05
-1.73797819214447e-05
-2.49583505691075e-05
-7.24535040776391e-06
-9.0289001716991e-06
-6.90119979618641e-06
-9.62952021159139e-06
-2.21218775100753e-05
-7.95699360987117e-06
-2.12344615138945e-05
-2.0916460018057e-05
-3.38273577652194e-05
-2.40637375588744e-05
-2.57494688771727e-05
-3.40352591608785e-05
-2.09181032835368e-05
-2.51381551004373e-05
-1.27132261480078e-05
-2.78304072668936e-05
-2.38290810240278e-05
-2.97982235333507e-05
-1.90882559499275e-05
-2.66720069027353e-05
-1.62678492917569e-05
-3.24050213664852e-05
-3.54059439893084e-05
-3.21901133892453e-05
-3.51915825256558e-05
-1.44615959770267e-05
-1.18719125671817e-05
-2.76430051162019e-05
-3.09515214304935e-05
-1.37388459128661e-05
-2.34519629397317e-05
-1.40125283555157e-05
-1.25946387699522e-05
-1.79444672864405e-05
-3.47392550736864e-05
-1.12350277458125e-05
-1.50251966802221e-05
-1.47971803583058e-05
-1.8384798136287e-05
-1.48798297487198e-05
-2.69766647494313e-05
-4.1363672510449e-06
-1.08353125324257e-05
-6.04249410922132e-06
-1.02910857629438e-05
-8.13916609920422e-06
-1.02820168041566e-05
-2.35515664246695e-05
-2.56169926061182e-05
8.80996101966929e-07
-2.03309784963507e-05
-1.05082099340111e-05
-5.98053241333087e-07
-1.02575662977375e-05
-1.63636146361925e-05
-2.59826924578078e-05
-8.22650815848537e-06
-5.14265235045067e-06
-4.7066700214359e-06
-4.44983238562288e-07
-2.61700714489788e-05
-2.47872148533379e-05
-1.77521912204372e-05
-2.88763315838268e-05
-1.69408225940417e-05
-1.48405982196869e-05
8.29119288934836e-07
-5.33656332245382e-06
-1.49990598612301e-05
-2.01399602812345e-05
-2.0712398538681e-05
-1.31215527943255e-05
-7.06868661761787e-06
-3.31279980922459e-05
-2.17119002438423e-05
-1.64013264313518e-05
2.18689262300637e-06
-1.04161962880619e-05
-1.54627958350315e-05
-1.0306982840642e-05
-1.65408520911225e-05
-7.88811446133094e-06
-8.76551892250052e-06
-1.82881667492042e-05
-1.64530197597611e-05
-2.33093871097202e-05
-1.80951594492387e-05
-5.98842666110908e-06
-1.1426255254968e-05
-4.18723172044244e-05
-1.76301462315436e-05
-2.73238132537701e-05
-2.56434067433391e-05
-3.21358562619195e-05
-3.9848344063839e-06
-1.96375318089618e-05
-3.59595054771259e-05
-2.29915346505351e-05
-1.96064652499636e-05
-1.40362885961398e-05
-1.7674838047918e-05
1.16876026579025e-06
-1.75138296732581e-05
-3.60506829568221e-06
-4.39861101806649e-06
-2.93792526604587e-05
-2.19297206848071e-05
-1.65842893529082e-05
-3.90212281887319e-05
-8.17365689110697e-06
-2.15960412432554e-05
-3.27339611833057e-05
-1.22438270475445e-05
-1.60306277402582e-05
-1.34288146170246e-05
-1.73487455996332e-05
-1.88252483500958e-05
-3.71084905473985e-06
-1.38862951875079e-05
-1.79080558740434e-05
-1.55700227719055e-05
-1.65149166500689e-05
-7.93829200921779e-06
-1.26510597971495e-05
-2.51267857282483e-06
-1.76044106161431e-05
-2.1263394636284e-05
-1.29726641632042e-05
-6.18660000566261e-06
-1.83726151646908e-05
5.81277218075122e-06
-2.12974126676761e-05
-1.66888674891359e-05
-2.85180288288179e-06
-1.94350668190624e-06
-8.36025411305152e-06
-6.06010002056998e-06
-1.97108892696182e-10
-2.62997029959761e-07
-1.24744046688067e-05
-3.15111752564161e-06
6.38165098748218e-06
7.45680186040011e-06
-2.37330554547805e-05
-3.27236808903886e-05
-1.66577676522772e-05
-1.10187978086076e-05
-2.4153309082099e-06
-2.26000834145859e-05
-2.28236247071456e-06
-1.06788242256278e-05
-1.78591579641182e-05
-1.10716222917608e-05
1.2327808994287e-06
-1.30779817632803e-05
-3.22339064454829e-05
-2.72190470264886e-05
-1.14467038126305e-05
-2.82640837447264e-05
-1.62805489964827e-05
-1.58008996594723e-05
1.08033655090616e-06
-1.85571565422258e-05
-1.55594322708455e-05
-2.73013889357817e-05
-7.68340977352979e-06
-3.53602911222738e-05
-2.49998051841608e-05
-1.82648496784348e-05
3.4583454302792e-06
-2.34451090616972e-05
-1.93989203358601e-05
-2.10121345816501e-05
-2.65694708203742e-05
-2.47165820396818e-05
-1.31808841722042e-05
-1.97738761841295e-05
-3.73910517953662e-05
-2.07550059979787e-05
-2.1615895281324e-05
-1.71259743793441e-05
-2.44661481312511e-05
-3.67184896983785e-05
-1.24103045844364e-05
-4.64801348885411e-05
-2.31746187352415e-05
-1.03088030342584e-05
-4.0044849545848e-06
-8.46157938109121e-06
-2.58817683715877e-05
-3.13469910500353e-05
-9.89919444955503e-06
-3.45248673046491e-05
-1.92092175172022e-05
-1.85058177275823e-05
-2.08382004640972e-05
-2.16864714221196e-05
-1.88639843293871e-05
-1.91070558521129e-05
-1.94238008771546e-05
-2.08911499134716e-05
-3.70567046520996e-05
-5.31632031799343e-06
-1.24753086839497e-05
-3.38706404799925e-05
-8.43639050174603e-06
-2.50406877495621e-06
-2.16337247541631e-05
-3.50279333090734e-06
-1.05382377969749e-05
-1.553659024726e-05
-7.75961213710177e-06
-1.4835010751951e-05
1.70326680238609e-06
1.19824998165979e-05
-1.5691232039235e-05
-5.48052733597014e-06
-2.11266705152197e-05
-4.32611428929757e-06
-6.27788732591801e-06
-1.19568611618275e-06
-1.9438073829281e-05
1.53718445766552e-06
-1.17979474553193e-06
3.31505314656046e-06
-1.00822381057213e-05
-4.81197749744672e-06
-1.65511469139031e-05
-2.1037035596084e-06
-4.80947315777817e-06
-2.79052672495794e-05
-9.48150198260805e-06
-5.98784032040334e-07
-8.55487201556468e-06
-1.63411641231815e-05
-9.40048668237515e-06
-1.17308732937024e-05
-1.9224888843649e-05
-5.70412666702698e-06
-2.03961536196823e-05
-1.75738205591578e-05
-9.85144838824127e-06
-9.89867111715562e-06
-4.27928501920353e-05
-3.03189813760792e-05
-7.85027507639247e-06
-4.10964308457735e-05
-5.25916692895875e-06
-1.9535086055452e-05
-1.01190670148276e-05
-3.03290539004293e-06
-4.89295822064497e-06
-1.6775058467623e-05
-2.56806554566923e-05
-1.94241706418363e-05
-2.6502368323462e-05
-3.05715525247943e-05
-6.51217851479007e-06
-2.94562638514087e-05
-4.24056888287369e-05
-1.3583916185076e-05
-3.6760472865334e-05
-4.70625269351083e-05
-1.88200124539387e-05
-2.41360345962943e-05
-1.79766025118366e-05
-2.89715108192979e-05
-2.90552769044043e-05
-1.70534259992923e-05
-3.88409788641585e-06
-1.81247162655045e-05
8.56859829935843e-06
-2.13219419210574e-05
-8.36517483380499e-06
-2.86908304146096e-05
-1.58776760026759e-05
-9.28616739801104e-06
-4.63976953794969e-06
-1.289870929752e-05
-2.44432946327172e-05
-1.48227349823187e-05
-2.90757697875667e-05
-1.65014371381024e-05
-4.54462189430979e-06
-1.18664142475396e-05
-4.67665743125069e-06
1.48040699849552e-05
-2.97414828258185e-05
-2.08512140759265e-05
-1.40707815192815e-05
-1.27118726491495e-05
-2.31900897301071e-06
-5.15754338690298e-06
-6.91811136402257e-06
-2.50911871872195e-05
-2.65353967163473e-05
-4.45862260790387e-06
-7.5896256093646e-06
-1.59002326109857e-05
7.50336278680569e-06
-3.42474422265127e-06
-3.27290720967905e-05
1.06772520065152e-07
4.99129863199323e-07
-1.09941823620934e-05
-2.63770065842835e-06
-2.37694806678004e-05
-1.43607312239208e-05
-5.87165604866443e-06
-2.31226789161047e-05
-1.96071568776779e-05
-1.26576083960524e-05
-1.4900112261156e-05
-9.49060219112575e-06
-4.43307067902873e-06
-2.62213912979308e-05
-2.49984839341012e-05
-1.89367367938564e-05
-1.18812756235373e-05
-2.20279956848008e-05
-2.23781558269667e-05
-2.44659977164266e-05
-1.34067518830431e-05
-1.56766424383292e-05
-2.05608367661598e-05
-2.20965264498553e-05
-3.05545169215259e-05
-1.18311876035721e-05
-2.71619839323121e-05
-2.5695718090508e-05
-2.81476282400818e-05
-2.69047816317198e-05
-2.70745319405853e-05
-5.76889031109614e-05
-8.51177359145949e-06
-1.36198012825717e-05
-2.30549460288322e-05
-2.70682375549541e-06
-2.66050431012734e-05
-7.34935267439421e-06
-1.45011025262488e-05
-1.18361453032818e-05
-2.03853834267631e-05
-5.97059397752415e-06
-1.06597002365025e-05
-3.49930214681571e-05
-1.97791364371276e-05
-2.82917972876677e-05
-2.72355823478981e-05
-1.6176161257076e-05
-1.82169282715455e-05
-3.08884432253925e-05
-3.50838568872659e-05
2.88762630050603e-06
-3.55971610317676e-05
-2.66255339130456e-05
-1.03835895188299e-05
-1.0012800017652e-05
-9.60549345516288e-06
-8.94770066136058e-06
-2.20078913866273e-05
1.17833015042482e-06
-1.24348713115584e-05
-1.84309242583368e-05
-2.59056503317271e-05
-3.35836691921776e-06
-6.69601305675682e-06
-3.79240003866624e-05
-1.33797562706647e-05
3.27815551734179e-06
-1.14025055981811e-06
1.09660761504166e-05
-2.30842147116655e-05
-2.67618003106197e-07
-1.26788482851067e-05
-1.59509768928415e-05
-1.26951746861914e-05
-1.76722220201324e-05
-1.34623153736222e-06
-6.71291736862953e-06
-8.8761174859375e-06
5.04348809576806e-06
2.43660283286566e-06
-6.42699470627485e-06
1.44926359622159e-06
-1.65855249562564e-06
-2.17911643784534e-06
-1.87686394385429e-05
4.15131496581294e-06
-8.6116707418757e-06
-6.61581295003908e-06
-5.55386166951325e-07
-1.22990633298446e-05
-2.50681073076627e-05
-1.67297081885185e-05
-5.82999633398475e-06
-7.4649958237461e-06
-1.16391657991703e-05
-1.83991060520891e-05
-2.99981106214965e-05
5.81227171052909e-06
-3.04244178361214e-05
-2.59743925948675e-05
-1.98300756482415e-05
-2.44614598411135e-05
-1.74221901464305e-05
-2.37101663962644e-05
-2.12206947118143e-05
-1.41105881979854e-05
-3.04102963705983e-05
-2.87289000944358e-05
-2.97087666690671e-05
-1.83360725754559e-05
-1.47186584154849e-05
-4.45477046827269e-06
-2.24353677683612e-05
-2.50247391128802e-05
-1.72734946120894e-05
-1.74589509903877e-05
-7.62015815237987e-06
-3.34533787284674e-05
-1.14626301115882e-05
-1.92178518051264e-05
-1.65997054090868e-05
-2.94738151222182e-05
-1.95692783706753e-05
-3.55600581975181e-05
-1.36473254590945e-05
-4.47959286298092e-06
-2.0907882464622e-06
-2.5072039994425e-05
-1.03770296860902e-06
-3.20426002143739e-05
-2.4315092114889e-05
-1.7601192509058e-05
-2.58724658157241e-05
-1.0740206160259e-05
-1.44740610310808e-05
-1.80055258143459e-05
-7.75991507431841e-06
-2.99418160053161e-05
-5.77235717235662e-06
-1.93916208216629e-05
-1.71835818887442e-05
-1.48819533135219e-05
-1.22801566662305e-05
-8.8259663457186e-06
-5.26225357429565e-06
-2.72970404901742e-05
-1.23818165904797e-05
-1.31108000055022e-05
-4.46889940431802e-06
-1.92257524023523e-05
-4.98064825431993e-06
-3.62088278271745e-07
-1.8505828507688e-05
-1.47304993652526e-05
-7.18734913904923e-06
-1.81596597726292e-05
-1.93024398195368e-05
-5.47107527927825e-06
-1.49027224671058e-05
-1.69433606066023e-05
2.64316672420657e-06
-8.4396622756114e-06
-8.23735337682321e-06
-4.20194729855861e-06
-2.84513501713493e-05
-9.82039696731875e-06
-1.1322349516138e-05
-2.97101366907188e-05
-3.20620150973541e-05
-1.98311362304071e-05
6.85986107991205e-06
-2.02394847691252e-05
-8.79405236675961e-06
-1.47819164137926e-05
-1.00746906578491e-05
-5.76992253264512e-06
-2.4061874481002e-05
-1.77687280347172e-05
-5.58016956106896e-06
-2.55980558116657e-05
-1.45322010080504e-05
-1.85967575176135e-05
-1.73422230720703e-05
-1.68693054798186e-05
-8.43996629221111e-06
-2.50563652150137e-05
-2.15757617170054e-05
-1.07992498933726e-05
-2.16482400271417e-05
-3.42817554102421e-05
-3.41170198824605e-05
-1.25179556989234e-05
-1.00556846523951e-05
-1.78841073364152e-05
-1.92303733701391e-05
-2.82967770625916e-05
-2.35410375223669e-05
-1.85386285400562e-05
-1.36278795093112e-05
-1.92897099431045e-05
-1.36511211298109e-05
-7.62674754782744e-06
-2.07672309180605e-05
-1.60716381408385e-05
-7.86669638175812e-06
-1.91851666675949e-05
-2.80113861598085e-05
-2.27743081216127e-05
-4.68859028664053e-06
-1.22921724110382e-05
-3.08829853134099e-05
-1.00818612043547e-05
-1.10826548654515e-05
-2.89779162868504e-05
-1.01709037288703e-05
-5.27653567512525e-07
-3.17382957205786e-05
-1.59370483017977e-05
-7.10836251366434e-07
-2.02750620544953e-05
-9.67971287960885e-06
1.98370986273896e-06
-3.02275674401558e-05
-2.9730009427642e-05
-2.5798109339443e-05
-2.04337138032758e-05
-1.8438322991143e-05
-1.83884004120036e-07
-4.33418177127512e-06
-9.92740946732499e-06
-1.84719335165076e-05
-1.83214308407794e-05
-2.52762285247889e-05
6.57919058276877e-06
-1.57116420861715e-05
-1.18192351715733e-05
-6.74973947165315e-06
-1.55255907797217e-05
-2.19757024132018e-05
9.07731427356406e-06
-3.75863174799986e-05
-2.26582654268437e-05
8.84358525734541e-06
-1.5402568379055e-05
-3.27661092416617e-05
-2.07217883866092e-05
-2.65696443192013e-05
-1.15907219256587e-05
-1.5140612544883e-05
-7.12843714737518e-06
-1.73372341031874e-05
-1.76497950072897e-05
-1.79003953219473e-05
-9.61999285818042e-06
-1.61582281306969e-05
-2.11457321045978e-05
3.50368419694153e-06
-8.30137285573806e-06
-2.87809295385383e-05
-2.7406976563177e-05
-2.95724557083141e-05
-3.03442216714093e-05
-9.33902130196657e-06
-6.77847916141411e-07
-1.11879245329813e-05
-3.44043898014241e-05
-3.1164579614837e-05
-1.38513416233396e-05
-2.25296910140682e-05
-1.9297279437509e-05
-3.73799735596766e-05
-1.70880097779793e-05
-2.15118417836764e-05
-2.78435009763974e-05
-1.0939388574259e-05
-9.80366810421669e-06
-1.38726311685058e-05
-9.37828356776718e-07
-3.22908620490712e-05
-1.75278946863415e-05
-2.15061839482227e-05
-2.29824148338335e-05
-1.53880157723254e-05
-2.10342533533644e-05
4.84687680511786e-07
-2.34576692084429e-05
-1.06108964221776e-05
-1.52470302256999e-05
-1.54863588639337e-05
-2.1854294649881e-05
-1.92016170639081e-05
-1.16677712622996e-05
-3.68121291111208e-05
-1.72953391260938e-05
-2.74584288157984e-05
-2.24781522815674e-05
-2.14931754468898e-05
-2.71148017131273e-05
-2.60917213333025e-05
-6.93255780757621e-06
-1.2983711218341e-05
-1.68873570466613e-05
4.73858719701465e-06
4.55277122058361e-06
-9.92056856527559e-06
1.6300281361913e-06
-1.17103317826369e-05
-1.1027540683906e-05
-1.45511389675704e-05
-3.34451467652854e-05
-2.77896001937213e-06
-1.41028420968685e-05
1.06675924408597e-06
-1.43363184439247e-05
-1.90625168481204e-05
-2.17756888928055e-05
-1.87243452093529e-05
-1.72531291165297e-05
3.32693548019584e-06
-1.48332024575515e-05
-1.41875405723208e-05
-6.30719135410465e-06
5.76730796057336e-06
-1.53222016137119e-05
-3.66864603744541e-05
-1.44879940017977e-05
-1.27678466296002e-05
-1.74619971422411e-05
-1.73530301997564e-05
-2.05459932174103e-05
-2.12881106138975e-05
-1.9544876755584e-05
-2.336266893213e-05
-3.6875144523014e-05
-6.99627501907544e-06
-2.1936802688257e-05
-5.25424870410215e-06
-4.24717947997979e-05
-2.10871144900447e-05
-2.43893359974739e-05
-3.23842573227848e-05
-2.1139938251325e-05
-2.35761947870489e-05
-1.82601538614295e-05
-2.17925678969602e-05
-2.56438952298331e-05
-1.34819524177312e-05
-2.3463052724322e-05
-1.3601857179431e-05
-1.74953487178026e-05
-2.50059094603953e-05
-1.88798588461973e-05
-1.39845686404423e-05
-3.62450785387932e-05
-3.30133518579421e-05
-4.67643207588994e-05
-4.00212001821298e-05
-1.88810324225698e-05
-3.38149273191242e-05
-2.53240987106318e-05
-2.5029967145068e-05
-2.23608850605927e-05
-7.20726255469112e-06
-7.29078510579967e-06
-6.44568120270171e-06
-1.13316985652822e-05
-2.94546380689786e-05
-2.07314646591653e-05
-3.46143207354042e-05
-3.18062724773791e-05
-1.12370924032749e-06
-9.86425584037669e-06
3.10854311809707e-06
-1.89857624884792e-05
-2.59640903829403e-05
-1.47173873537204e-05
-2.472237338065e-05
-2.00635501904641e-05
-2.55362933514616e-05
-1.63728645699492e-05
-2.82470122830735e-06
-1.46821326080751e-05
-7.18570608652736e-06
4.59364924658456e-06
-1.10959547663963e-05
-1.42957951031415e-05
-7.91158632534006e-06
-1.79822265724816e-06
-8.98731655257403e-06
-1.43322163422294e-05
-1.01999486405138e-06
-5.96045542823443e-06
-2.49253814136227e-05
-1.33891734765146e-05
-2.19608784231433e-05
1.48213249219889e-06
-2.37033809075494e-05
-9.60384625870339e-06
-2.82537346608442e-07
-6.22243323839755e-06
-2.24042309262696e-05
-1.66266637838994e-05
-1.56693849056226e-05
-9.11864617652893e-06
-5.63637299268203e-06
-1.23245923244469e-05
-8.3507624884085e-06
-3.29523975666888e-06
-9.77395455995394e-07
-1.25597010965363e-05
-1.3206698009613e-05
-1.59954491097369e-05
-1.64752004388028e-05
-2.58266115794376e-05
-1.70646647806202e-05
-2.05528977622292e-05
-1.56310710028702e-05
-3.86607937238785e-06
-1.1425688000058e-05
-3.02252107146507e-05
-2.640914384584e-05
-4.93928612743994e-06
5.29336000952322e-06
-2.467666673992e-05
-2.77365646328213e-05
-7.32548721712471e-06
-1.44845485837728e-05
5.5605482510567e-07
-3.07115457051517e-05
-5.9030981706508e-06
-2.34499631744203e-05
-2.38747212767461e-05
-2.52342611199493e-05
-2.93684856086962e-05
-2.17579763073023e-05
-2.24365028579563e-05
-1.96509918676222e-05
-1.42172394893252e-05
-1.358723535647e-05
-3.24738870724519e-05
-7.9655318327687e-06
9.46245793297375e-07
-4.18946228625058e-06
-9.74962398084803e-06
-8.16937185587541e-06
-1.96434737640646e-05
-1.38492719213022e-05
-6.55971300529829e-06
-2.52578091855428e-05
-1.05015794730308e-05
-7.72544902486891e-06
-3.87320267701046e-08
-2.26007264394661e-05
-1.64289608886151e-05
-3.55981087832516e-05
-1.44213115125147e-05
-1.78113531884955e-05
-2.29291588017336e-05
-5.20585957615776e-06
-2.75195505316638e-05
-8.67746031638325e-06
-8.73284272286878e-06
-2.82693986684388e-05
-1.43722769191803e-05
-5.73068721208436e-06
-6.4342814051459e-06
-2.46499324233162e-05
-1.64812909743592e-05
-3.74121149000677e-05
-1.00713099269816e-05
-1.1606301808568e-05
-1.95359555851929e-05
-1.09177574948061e-05
-2.23982899601595e-05
-2.355776987459e-05
-4.02881993740627e-05
-1.04598124487369e-05
-9.03570815195591e-06
-2.80955856190469e-05
-1.19753517486762e-05
-5.67563628890924e-06
-2.1955088580191e-05
-2.16772978044655e-05
-8.68014086976263e-06
-1.99308290792789e-05
-7.9147448721786e-06
-2.10535315332667e-05
-2.03886340650633e-05
1.82181980300681e-07
-2.95093425516706e-06
-4.269831338573e-06
-1.70338439142224e-05
-1.6942805006048e-05
-2.81056930509039e-05
-7.65340851835184e-06
-7.99990486334201e-06
-2.48322503185296e-05
8.06038871421212e-06
-1.66143574668581e-05
-1.25242228733419e-05
-2.52423970412606e-05
-2.1893967880683e-05
-1.36645461427194e-05
-1.37863472276891e-05
-1.55943714636965e-05
-4.27334999013968e-05
-1.30407694131134e-05
-3.42763737924117e-05
-2.4967952131775e-05
-3.15541550796311e-05
-2.17207149888093e-05
-2.97810329648683e-05
-2.03280889334935e-05
-2.32493970037998e-05
-4.86576328282275e-06
-2.0195824653893e-05
-2.63618337312331e-05
-1.69118404584816e-05
-1.5693748297984e-05
-2.82496578976909e-05
-6.25467142778753e-06
3.58255261917472e-06
-2.98186266427763e-05
-2.0068386802039e-05
-2.45176893155481e-05
1.16249609042259e-06
-1.89556091414619e-05
-2.69409221058866e-05
1.90862179001428e-06
-2.53677900310452e-05
-3.37958060935593e-05
-8.16626029214369e-06
-1.52846571846292e-05
-1.38122894765308e-05
-2.11799212447626e-05
-1.26471399969871e-05
-1.24718054468233e-05
-3.52714842131973e-05
8.01145852697425e-06
-8.92631954908422e-06
-1.31718819515432e-05
-1.16534215914144e-05
-1.59643199549839e-05
-1.77577179886796e-05
-1.78114443250102e-05
-1.18717627901302e-05
7.88379037324049e-06
-2.22702289824758e-05
-1.21244139772474e-05
-1.4061028556205e-05
-1.58229354673353e-05
-5.1305264450979e-06
-1.06661914731801e-05
2.90925604452626e-07
-1.77580671367103e-05
-1.45352984595527e-05
-1.1408355679845e-05
-1.11703687085295e-05
-9.56577896177318e-06
-2.00419144851493e-05
-2.89977101342173e-05
8.15538919835138e-07
-1.77299371017968e-05
-3.61288791803574e-06
1.63176108999643e-06
-3.19268920656158e-05
-5.68095981546352e-06
-1.47938064498193e-05
-2.2888814713342e-05
-1.87949813913503e-05
-5.06501509364044e-06
-2.31957501526146e-05
-3.56418533008473e-05
-1.59205386186012e-05
-1.6481060280857e-05
-2.65033720610751e-05
-2.25478891221341e-05
-6.7857772758937e-06
-2.22617525299665e-05
-1.19907967395831e-06
-2.48628262549404e-05
-1.93193387195131e-05
-3.20192741725516e-05
-2.58862064920031e-05
-9.33218995427301e-06
-1.35214588126891e-05
-2.77608779628171e-05
-1.3584347548027e-05
-3.28971125921698e-05
-2.45424876943845e-05
-1.3500727816599e-05
-2.07099229208014e-05
-1.96625924864168e-05
-2.15697825726978e-05
-2.12921683106167e-05
-1.46296751903567e-05
-1.98354613326174e-05
-3.49235445463794e-05
-1.5887036974819e-05
-7.84241778560857e-06
-1.9561559773937e-05
-2.23931882963138e-05
-7.08687311158952e-06
-2.75174650866974e-05
-1.16665740170571e-05
-1.20146982601639e-05
-1.70166906075482e-05
-1.6348576468091e-05
-2.67996081752939e-05
-2.7513088674746e-05
-1.69548134356541e-05
-2.30094771635762e-05
-1.95960043383606e-05
-1.55721696382253e-05
-1.39779014965115e-05
-4.12805148597397e-05
-2.64021442112011e-05
-1.84167125952732e-05
-1.83665176741241e-05
-1.69123622757268e-06
8.85278766070139e-06
-7.05390488718613e-06
-9.68705747411125e-06
-9.26586741467527e-06
-4.04834385555943e-06
-1.65931521085443e-05
-2.29266559711396e-05
-2.14643877420878e-05
-9.38435178685341e-06
-1.72970981965029e-06
-5.91330443644781e-06
6.74452960223896e-06
-3.70435502860475e-06
-2.20264334478866e-05
-2.30600031703826e-05
2.74966060594239e-06
-3.77827300030553e-07
-1.24197956383989e-05
-5.92640358740634e-06
-1.65111957333511e-05
-1.99777881254165e-05
-5.19088836222162e-06
-5.37617847966959e-06
-2.76735374095387e-05
-1.39320499826675e-05
-2.90100503681161e-05
-1.79585346436276e-05
-1.21888451340489e-05
-3.33575396159725e-05
-1.93988817194817e-05
-2.127916245843e-05
-1.45454739501674e-05
-1.41095693416244e-05
-1.6488698146624e-05
-4.11524656665973e-06
-3.03431824868593e-05
-2.22461821371692e-05
-6.5053840071755e-06
-6.48550508744089e-06
-1.01885602141319e-05
-1.47015374803721e-05
-1.21730046857933e-05
-1.99901774301413e-05
-7.88795616886195e-06
-3.31246581775784e-05
-1.96164573728262e-05
-2.84582238068485e-05
-2.18722844843674e-05
-1.89283398803012e-05
-1.8599053396996e-05
-2.17940747498043e-05
-3.36806566734593e-05
-4.24725893420666e-05
-2.30784284340983e-05
-3.18825615215129e-06
-7.6621277696548e-06
-2.15706842948511e-05
-2.3940166635686e-05
-2.49315452450118e-05
-1.49876904999631e-06
-9.91163090600667e-06
-1.6431121358576e-05
-1.2946787588209e-05
-1.97707685386338e-05
-2.87442789737721e-05
-7.91983429649903e-06
-1.68792107308059e-05
-1.2591181520309e-05
-1.28171524148039e-05
-2.05115049237674e-05
-2.32152130621631e-05
-2.15228032954725e-05
-2.10928244698157e-05
-1.07140975623748e-05
-1.96628105173737e-05
-2.92144385620386e-05
-2.19204983935386e-05
-1.26333408588948e-05
-9.73360625845731e-06
-1.99597837543864e-05
-2.04058034869571e-05
9.01099507602875e-08
-1.05667181678976e-05
-7.12244597741093e-06
-1.86495813067064e-05
-1.9164750202944e-05
-1.93287782478086e-05
-1.17273440176814e-05
-3.5328330496602e-05
-1.15805905927536e-05
-1.58195041660763e-05
-1.36746774648236e-05
-5.18585838653654e-06
-1.93185341176741e-05
-2.25433565106684e-05
-1.83379185682632e-05
-1.9070096131374e-06
-9.60660176268388e-07
-3.63544392861842e-06
-1.66341746827335e-05
-1.01560733364762e-05
-1.61202998329468e-05
-3.40964027735995e-06
8.80181910933941e-06
-1.72750876668003e-05
-3.29836492563146e-05
8.06948895036825e-06
-1.96679323331783e-05
-4.61809501956028e-06
-9.45241878748655e-06
-1.72748167338333e-05
-1.87188685657138e-05
-2.09380643707216e-05
-1.43647576573373e-05
-4.39656124850536e-05
-1.74796670154784e-05
-8.2543152806502e-06
-6.3172496263443e-06
-7.31697597555028e-06
2.82067261402531e-06
-2.07640171728273e-05
-9.52645761436049e-06
-1.40498863447888e-05
-1.76244115733015e-05
-3.13072702759075e-05
-2.01900024304062e-05
-1.58327868973089e-05
-2.03731448292547e-05
-3.13648653903014e-05
-9.32038377331911e-06
-2.5223123382987e-05
-3.32450335042447e-05
-2.97116230494683e-05
-2.03065858439816e-05
-2.35787801293953e-05
-2.55515736404024e-05
-2.15860574114941e-05
-1.2237945207564e-05
-1.62602604443745e-05
-1.31502899977115e-05
-1.3795722213451e-05
-2.48353086584515e-05
-2.59156529138849e-05
-8.93198038659159e-06
-2.95640846035206e-05
6.24938241627413e-06
-1.87501240774117e-05
-7.55111163232087e-06
-7.32625718394371e-06
-1.42731853536258e-05
-1.8926603609519e-05
3.37770667559526e-06
-9.53774183537011e-06
-2.00690907895746e-05
-1.44796125273708e-05
-2.12160382029918e-05
-2.0369884510715e-05
-1.66354406478358e-05
-5.80472331647938e-07
-1.26782634103585e-05
7.02208561029215e-07
-3.32653994765354e-06
-1.67812003320344e-05
-2.08980988886648e-05
-4.18877058085768e-06
8.30814030260701e-06
-1.46466603456455e-05
-8.51098922750098e-06
-1.63865806375122e-05
-2.59983309609289e-05
-2.16963040306102e-05
-5.04660192132245e-06
-2.53777705815374e-05
-6.14930758307225e-06
-1.69036692277765e-05
-6.85271242255881e-06
-3.88603440282853e-06
-4.74948420103426e-06
-2.40679853731047e-05
-1.82718939713883e-05
-8.94309621256945e-06
-1.97358403298497e-05
1.30298218103379e-05
-1.89842426491466e-05
-2.07216166288752e-05
-1.8655069231477e-05
-2.07298240453621e-05
-1.69371872424324e-05
-3.77416374878314e-06
-8.75935028511548e-06
-9.99005233762253e-06
-1.5675124895851e-05
-1.98379987673859e-05
-5.95842010976482e-06
-7.5141303571683e-06
-2.61323339581573e-05
-3.20607390370224e-05
-1.77833829200959e-05
-7.61878548380044e-06
-8.86145531645394e-06
-1.59842937603538e-05
-1.65327528822298e-05
-2.39956966762684e-05
-1.52248250035973e-05
-1.12786116066147e-05
-2.32361437326456e-05
-1.93360749250937e-05
-2.57742260613432e-05
-1.70702294514195e-05
-1.64907940743665e-05
-2.11590939503413e-05
-1.43346263341487e-05
-2.05273805434305e-05
-3.20582893585843e-05
-1.96006370819424e-05
-1.17048292374073e-05
-2.67380027007675e-05
-3.03557280973346e-05
-1.11123937884841e-05
-2.08775262349904e-05
-1.75504301540876e-05
-1.63410750057837e-05
-3.44632634246729e-05
-4.97161611875627e-06
-6.91742150092201e-06
-9.69624130509465e-06
-3.52549393163182e-06
-1.8080612417642e-05
-1.90955630573486e-06
-3.0202730776983e-05
-1.92245143140768e-05
-1.74159366764399e-05
-5.26369525576079e-06
-6.54658151615275e-06
-2.86813376173333e-05
-2.15840339776663e-05
-1.77070339340622e-05
-1.49527488977071e-05
-2.1507589590821e-05
-1.02446244742186e-05
2.6772932051792e-06
-1.84617111499084e-05
-1.65376826576429e-05
-2.16406372880593e-05
-1.85105260974933e-05
-1.08910574422384e-05
-1.31125159667895e-05
-1.0311244041917e-05
-4.68914073390172e-06
-6.64007450401602e-06
-8.80011868918723e-06
-8.98864592145866e-06
-1.70677016028714e-05
-2.21590079117501e-05
-1.75536960805628e-05
1.10465963579813e-05
6.09387568440427e-06
-3.17486659144021e-05
-1.76889812175281e-05
-2.40157822656157e-05
-1.66297751043607e-05
-1.32681875496635e-05
-1.21802102200486e-05
-2.1393011814097e-05
-1.16423796657437e-05
-8.8016750232132e-06
-1.06835946472536e-05
3.0344234473791e-06
6.49808423490354e-06
-3.294343853969e-05
-8.15151482783446e-06
-2.36955667582451e-05
-3.42110255743314e-05
-1.08026654153354e-05
-1.31445403142548e-05
-2.58985966746937e-05
-3.96418065698772e-06
-1.07486412541188e-05
-1.22765747133393e-05
-2.31297866817441e-05
-1.73687006279444e-05
-1.00593051519633e-06
-3.2972129433074e-05
-1.4119685940258e-05
-3.7546937718522e-05
-1.59893008589287e-05
-3.86067696379487e-05
