# Supplementary material for: Research on computational propagation and identification of mine microseismic signals based on deep learning
Source: PLoS One. 2025 Oct 22;20(10):e0334641. doi: 10.1371/journal.pone.0334641 (PMC12543183; doi:10.1371/journal.pone.0334641)
Supplement: S10 Data — (ZIP) [file pone.0334641.s010.zip › 000101100001679.xlsx_0.txt_24.txt.txt]

-1.88379619989946e-05
-3.0399722016557e-05
-8.7686445984685e-07
-2.40700612695632e-05
-1.39147102235733e-05
-1.00541330048631e-05
-2.36711872133783e-05
-1.96835435277231e-05
-2.59839325222159e-05
-1.40766199674785e-05
-7.44979762061843e-06
-1.7037588662403e-05
-9.0678825522117e-06
-1.08907305795813e-05
-6.33398514735635e-06
-2.17418146425008e-05
-1.14698740919602e-05
-1.29735304930319e-05
-2.48159473428508e-05
-1.1587769967008e-05
-3.97100242738411e-05
-2.24843164577787e-05
-2.12144629290913e-05
-6.88591215191787e-06
-1.62723560794985e-05
-2.21477620416439e-05
-4.82288075937044e-06
-4.14933213722253e-06
-1.85631264986967e-05
-1.00151049802276e-05
-2.23194459508227e-05
-2.35143418442511e-05
-1.28384662746226e-05
-4.07180608131841e-06
2.08105474234376e-06
-2.06701086476527e-05
-9.87229769496502e-06
-2.30364973233666e-05
-2.73333980438167e-05
-2.42455476010423e-05
-1.27649012848532e-05
-2.14598183896037e-05
-1.78714355177752e-05
-3.3299894988374e-05
-2.95194161613502e-05
-2.39911094023545e-05
-3.10279348557591e-05
-3.57888165246249e-05
-2.11523480373556e-05
-1.08329475761377e-05
-1.83321092825681e-05
-1.51000795444324e-05
-3.52028375662875e-05
-2.14657570619888e-05
-2.61486280363541e-05
-2.43898584365404e-05
-2.23142833189773e-05
-7.47574356284357e-06
-1.97035248870568e-05
-1.89500713967026e-05
-8.39480960378253e-06
-1.30255654229129e-05
-2.26253680818327e-05
-2.28023525767027e-05
-1.66643840405933e-05
-1.69014659935634e-05
-9.68198740716369e-06
-1.91864109465102e-05
-1.47798279326984e-05
-2.1457907661861e-06
-1.1756633606099e-06
-1.40157062510846e-05
-3.44202914436319e-06
-1.36362786492495e-05
-1.68525634626983e-05
-1.858773624725e-05
-1.52922169039857e-05
-1.37078920321196e-05
-1.34633135522319e-05
-9.15473041428851e-06
-3.07315198117795e-06
-1.0394750216351e-05
-2.8351999411812e-05
-1.00730749206912e-05
-6.67482102176723e-06
-1.43866716905709e-05
6.47972627001509e-06
-1.42710024031008e-05
-1.50141221777651e-05
-1.3604436480587e-05
9.21175517778306e-06
-1.00017295241676e-05
-1.65377258670727e-05
-3.091573912031e-05
-8.46686612723035e-06
-1.95266033267179e-05
-7.01931352773712e-06
-2.20384577455553e-05
-2.12469099913423e-05
-2.30055683746545e-05
-1.75759808417197e-07
-1.84333207254621e-05
-1.87004926435246e-05
-1.9741546295351e-05
7.59135841407202e-07
-2.09821456226787e-05
-3.29001939350678e-06
-8.3193630404943e-06
-1.25131063748142e-05
-1.56784799694847e-05
-2.32071799722912e-05
-1.71788621008095e-05
-2.01022563016288e-05
-1.95367557401012e-05
1.47398213374914e-06
-5.05959915763952e-06
-3.46478696794841e-05
-2.06636155114175e-05
-3.98917263666606e-05
-2.95477681820595e-05
-8.26360581088423e-06
-2.95709617661672e-05
-1.35627335739546e-05
-2.5100553824296e-05
-1.51593579118236e-05
-1.21631976928335e-05
-1.56077991439044e-05
-2.00850521653308e-05
-7.79329042300097e-06
-1.11523002987913e-05
-2.06784091725978e-05
-1.47583448061976e-05
-2.27069148705057e-05
-3.87797914597677e-05
-1.79839937710233e-05
-1.17023485770154e-05
-1.58317326419762e-05
-2.92349539164487e-05
-9.24917200212829e-06
-2.73793349920682e-05
-6.68232727120179e-06
-1.48374422657435e-05
-2.18857549641778e-05
-1.48736746335677e-05
-3.91180132185514e-05
-1.5273147766276e-06
-1.0758481434323e-05
-2.84237630850397e-05
-1.65309905191362e-05
-2.32038488934528e-05
-1.93714605153064e-05
-3.40501066508547e-05
1.16750623117167e-07
-8.86558909755241e-06
-1.17726271534306e-05
-2.10292634102239e-05
-1.42413755890831e-05
1.05731366272721e-06
8.7096110688035e-06
-2.24147156887432e-05
-2.05395163685284e-05
-1.41207283250358e-05
-8.77855873301841e-06
-2.33435349871726e-05
3.39947845749849e-06
-1.38828233454366e-05
-2.45987755009635e-05
-6.49533274549795e-06
1.40642343404539e-07
2.41828812277218e-06
-7.68052028738791e-06
-3.70290918935299e-06
-4.63431322252642e-06
-2.27028836815776e-05
-9.06690303013419e-06
-2.15691539637828e-05
-2.6068124259717e-05
-1.46383492020767e-05
-2.57827785880928e-07
-2.08122945030842e-05
-1.31457942219753e-05
-5.20031543757877e-06
-1.73178911936258e-05
-1.27163245558329e-05
-2.95132008523586e-05
-1.04751970717195e-05
-1.37520695338729e-05
-8.24704673834271e-06
-2.30295642280414e-05
-1.44545897387514e-05
-2.80962525120069e-05
-2.16875136414669e-05
-1.88919985288226e-05
-7.86865648006681e-07
-1.52820061754039e-05
-2.35994383300224e-05
-1.31247178377157e-05
-1.90194126582662e-05
-1.28781851909789e-05
-2.90744463036797e-05
-1.41064624554941e-05
-1.68978394473694e-05
-4.36175481755909e-05
-8.41207183529465e-06
-2.25262811849129e-05
-2.61844661593896e-05
-2.80027030426095e-05
-1.30341935656694e-05
-6.55348188667168e-06
-2.29659990551193e-05
-2.46830773643969e-05
-2.7002351771665e-05
-2.58329599580117e-05
-2.89411422738978e-05
-2.1658968259386e-05
-2.48519942652484e-05
-3.18641568227168e-05
-3.24173576334204e-06
-3.22829858436084e-05
-1.3814334533423e-05
-2.66676434123642e-05
-2.65211656387362e-05
-2.87686442955988e-06
-1.14763531836232e-05
-3.27632760654752e-06
-2.42603842357765e-05
-2.1357872507592e-05
-2.3127812184029e-05
-1.33947974225939e-05
-1.8579270638257e-05
-1.44003812324859e-05
-1.50592283997748e-05
-2.50482705197991e-05
-1.34251657617506e-05
-1.32410219614451e-05
-6.01758609816997e-06
3.69420022167253e-06
1.0011974013056e-05
1.50457485961576e-07
-6.68208350650322e-06
9.56421165051657e-06
-1.15847350645462e-05
-2.69633575090217e-05
-5.13919215111138e-06
-1.42394947760154e-05
3.58757766341258e-06
-3.66028172721233e-06
-1.72242742038823e-05
-9.16830159615344e-07
-2.41295253921732e-05
5.79372061025436e-07
-1.79945705945378e-05
-2.22962702154673e-05
-3.06782250685309e-06
-3.14734656196582e-05
-8.56694958379957e-06
-1.59525579649763e-05
-1.4029304194947e-05
-1.79250941197938e-05
-2.07104921884805e-05
6.55967724239956e-06
-1.18626241282795e-05
-2.19336005273601e-05
-7.93957119850921e-06
-1.74773731786696e-05
-6.43712421148978e-06
4.38884412505384e-06
-2.41327131856793e-05
-1.71422086867613e-05
-1.58303504677593e-05
-1.41787798690459e-05
-1.74913881418804e-05
-1.81452205004911e-05
-4.35443512957991e-05
-1.54813952646287e-05
-1.37880512771897e-05
-1.5607781059066e-05
-1.55925578902755e-05
-3.51620006555066e-05
-6.00571099167883e-06
-1.41150971580325e-05
-2.4524635942409e-05
-1.46201824763942e-05
-2.69726215671286e-05
-1.84963140693626e-05
-2.33853319150962e-05
-2.81093963248441e-05
-2.05571105143279e-05
-1.31608820670971e-05
-2.01875345945175e-05
8.24560388835868e-06
-7.68314328722035e-06
6.43493591544939e-06
-2.48487426328221e-05
-2.33137521492012e-05
-2.69093756304574e-05
-1.25781520084637e-05
-3.09282367370474e-05
-2.04695510104786e-05
-1.13136110006905e-05
-2.67936853682816e-05
-1.00914656855881e-06
-9.65665216147811e-06
-1.73106167893797e-06
-2.15863236678531e-05
-1.24532363541962e-05
-9.5773187064233e-07
-8.61486024589238e-06
-2.46047912279045e-05
-6.27533865698631e-06
-1.97586069493337e-05
-1.74902099114167e-05
-1.67680195860415e-05
8.53271511365308e-07
-1.32270025630452e-05
-1.09425689946947e-05
-1.36256570712193e-05
4.94812273095113e-07
-2.09142726328078e-05
-1.51773229450836e-05
-2.26288296189923e-05
-5.38837843669889e-06
-1.28039740581467e-05
-2.28822226671448e-05
3.13190537855838e-07
-1.77717441423308e-05
-1.30925346505566e-05
-1.56385566671425e-05
-7.65423419006052e-06
-2.0251970520683e-05
-1.35854359594748e-05
-2.29258530227467e-05
-1.0514747488295e-05
-1.27706756318556e-05
-4.24747197362968e-06
-1.20759625498072e-05
-1.70291180796897e-05
-2.22866702545928e-05
-1.66057035923112e-05
4.3126869290063e-06
-2.29598105317034e-05
-1.34351307838333e-05
-2.79936455866471e-05
4.06324175159043e-06
-6.01404018349305e-06
-2.27549601049251e-05
-1.5556172132126e-05
-1.39133534772912e-05
-8.80457345444144e-06
-1.75526715458915e-05
-2.3089507081215e-05
-8.9584805623435e-06
-1.85516432213156e-05
-1.31840967504007e-05
-2.67094620817645e-05
-1.42733809926811e-05
-2.43208164249562e-05
-1.56499156339927e-05
-1.62961204705993e-05
-2.11905034948138e-05
-2.23383501879128e-05
-1.71991668238717e-05
-1.85192909208116e-05
-3.98506943370266e-05
-1.52642438799876e-05
-1.80684008072559e-05
-4.37618931465748e-05
-2.33039867313636e-05
-2.53566622811742e-05
-2.14614007377381e-05
-3.26410467664997e-05
2.80377692265119e-06
-3.63244948375236e-05
-1.79196749614085e-05
-8.10653550274759e-06
-2.09891643129187e-05
-2.72626522516225e-05
-1.19681550433729e-06
-2.21921433660077e-05
-2.72191974639224e-05
-2.25860859040474e-05
-2.33738291707864e-05
-1.13286287797467e-05
-1.08040771633402e-05
-1.5913414883037e-05
-1.31489910791124e-05
-2.65346026049509e-05
-1.53774934163477e-07
-6.98661477960232e-06
-7.09868646948185e-06
-5.90533270053811e-06
-2.233705809198e-05
-8.95571584516985e-06
-1.91168727442318e-05
-9.97003476087884e-06
-1.64286602067512e-05
-2.96361112999999e-05
-3.56358885690633e-06
-3.23108642653472e-05
-1.71241648574001e-05
-1.02877193373845e-05
-1.71369020530894e-05
-8.22406534818541e-06
-7.56669613886424e-06
-5.67768424909442e-06
-9.30105367476609e-06
-1.94674567591712e-05
-1.53068705423321e-05
-1.02618072454539e-05
6.26833161033841e-07
-6.40457515354789e-06
-1.04995732823863e-06
-1.42278837082723e-05
-1.46710920546391e-06
-1.26669857667421e-05
-2.14757336648879e-05
1.78984593186874e-06
-6.6097412422059e-06
-2.7452576735781e-05
-1.68866033644639e-05
-2.32266686564515e-06
-1.86213845429155e-05
-1.20046860861048e-05
-1.98981076441116e-05
-2.61657096803294e-05
-1.9129652951571e-05
-1.21879501358205e-05
-2.79301237091212e-06
-1.86317528979009e-05
-2.24550782216371e-05
-2.47139910196768e-05
-1.41647398706956e-05
-2.55263022803058e-05
-2.152868870833e-05
-1.51520666653517e-05
-3.24962858817049e-05
-1.48159542827856e-05
-1.61435102375758e-05
-3.80498218294782e-05
-3.2312236628649e-05
-2.55664019314528e-05
-1.1039056506306e-05
-2.64528821908882e-05
-1.31498006313868e-05
-1.69649412039677e-05
2.85489732790048e-06
-9.61632784345139e-06
-1.26391805742063e-05
-4.00379150174807e-05
-1.11303017748608e-05
-2.05703482326566e-06
-1.87672018372037e-05
-1.66273365475544e-05
-2.40575582172957e-05
-6.39788703262103e-06
-3.00073879563781e-05
-1.70065298698931e-05
-3.2402428874067e-06
-2.0703324291849e-05
-1.96560633312215e-05
-2.40530166874257e-05
1.19662777279648e-05
9.98135560259356e-07
-1.80899685390373e-05
-6.35007378913852e-06
-1.64528582541999e-05
-1.99869408377011e-05
-1.89343864867427e-05
-2.05500825025941e-05
-1.67766624817919e-05
-6.65216319078712e-06
-9.90631359956237e-06
-5.14155947520928e-06
-1.89286651361877e-05
-1.59827184569279e-05
-2.77223564738056e-05
-5.97597660931318e-06
-1.49713464100186e-05
-1.63730798206927e-05
-1.53168919807053e-05
-5.67982836992848e-06
1.31264803955369e-05
-1.54345305400856e-05
-7.57228148860024e-06
-8.97596591606293e-06
-1.32604323679699e-05
-2.52529478029903e-05
-6.69253129885818e-06
-1.16809752174779e-05
5.28554043006401e-06
-2.87524270156629e-06
6.73467211479507e-06
-1.06902789848256e-05
-1.30791031142017e-05
-1.91195479384304e-05
-3.43118958545241e-05
-1.66876565560806e-05
3.01326628442491e-06
-4.93328306890267e-06
-5.3518746380863e-06
-4.9248976638032e-06
-2.60930006002347e-05
-2.82827945876766e-05
-7.98600512833185e-06
-1.22325830121861e-05
-3.87604017314602e-05
-8.89257570544561e-06
-1.34501985514275e-05
-2.12042121701045e-05
-7.47697984726889e-06
-1.02488031217806e-05
-4.2293962030915e-05
-3.39214798361389e-05
-2.78148397168073e-05
-2.33872514568872e-05
-2.72038047740374e-05
-1.65955822040847e-05
-1.56149912398509e-05
-6.0119852991235e-06
-3.41358035140759e-05
-9.13971037184933e-06
-3.03499602114781e-05
-3.82574584236698e-05
-8.25441032311729e-06
-2.02155494944628e-05
-4.60232790698493e-05
-1.27860066311198e-05
-1.39334334027099e-05
-1.01686270020435e-05
-2.48921917916235e-05
-2.94236511448199e-05
-1.44743395995582e-05
-2.34036346621694e-05
-1.18062391086516e-05
-1.62600180158009e-05
-3.27395321001103e-05
-1.0707278116317e-05
-1.10867591352709e-05
-1.62184011545354e-05
-6.15076284849263e-06
-1.73379390744276e-05
-5.34627487187706e-06
-2.43634924103539e-05
-1.03777297216661e-05
-4.48401128023931e-06
-4.35130247306598e-06
-1.31175849342926e-05
-8.71847298256132e-06
-2.93837523648615e-05
-1.79254105409026e-05
-3.71390498530125e-06
-1.74439812632748e-05
-2.35563366360121e-05
-2.19734737418938e-05
-1.16675176806112e-05
-2.16047136308455e-05
-1.22740838799281e-05
-1.06757274014656e-05
-1.46541488665778e-05
-5.04355032991368e-06
-1.05430536496229e-05
-2.37246995539963e-05
-2.04170505290871e-05
-1.88698611217707e-05
-1.71928718722163e-05
-6.59100077125594e-06
7.04612305612522e-07
-6.74469962294961e-06
-1.91915150240435e-05
9.79755145433832e-06
-1.46863717801987e-05
-1.62244716581898e-05
-1.4410689892828e-05
-2.51662824907597e-05
-9.64204216520894e-06
-1.98135959659985e-05
-1.52634783590257e-05
-2.43691833480207e-05
-1.47845183222646e-05
-3.39458286057227e-05
-1.37328889351957e-05
-3.02869653536974e-06
-2.73947725835858e-05
-1.67122914853038e-05
-1.44219782862897e-05
-1.75102218356328e-05
-1.03244833828642e-05
-1.04082802942031e-06
-2.70965873253732e-05
-2.08404998991887e-05
-9.30099456083265e-06
-1.67544373770373e-05
-9.71493414078637e-06
-1.07847951393156e-05
-2.95133581967997e-05
-2.0295233007198e-05
-1.14454067938318e-05
-1.93084029148287e-05
-4.1915018883474e-06
1.37202285296165e-06
-3.30628063895099e-05
-2.58188829561372e-05
-3.73482414328368e-05
-2.61267694579078e-05
-2.16204572688021e-05
-8.36249501993962e-06
-1.62370709705848e-05
-9.4935624518795e-06
-2.46823634386233e-05
-1.46427544049247e-05
-1.56877704486618e-05
-1.58877044274064e-05
-1.89878478799174e-05
-2.26155191290315e-05
-2.19245230986243e-05
-1.2661685962383e-05
-1.35810901511801e-05
-4.11868282349132e-06
-2.44308835852323e-05
-3.98302673351274e-06
-1.69588406568178e-05
-1.76805696418596e-05
-1.62143641851385e-05
-1.30768792495529e-07
-8.25982594450376e-07
-1.47425823693421e-05
-1.15611491681063e-05
-3.32566983480534e-05
-3.38134279159895e-05
-1.24187130925953e-05
-1.59476345363962e-05
-1.1448079838602e-05
-5.20489283006217e-06
-8.15465877904611e-06
-1.89378564988298e-05
-1.68632254064858e-05
-1.52626446818165e-05
-2.21486448161637e-05
-2.4282815117468e-05
-2.12929222764627e-05
-2.78880211411401e-05
-1.71910971553771e-05
-3.00092161696257e-05
-8.57637525297013e-07
-2.13746792713798e-05
-1.81668736234685e-05
1.74921994150309e-06
-9.76975145746746e-06
-6.28923509857059e-06
5.61466296558447e-06
-2.87359674794377e-05
-1.0855336290532e-05
-2.62205520389127e-05
-8.98819779268969e-06
-6.33988993362875e-06
-3.33653685943734e-05
-2.05913412410532e-05
-1.420703630197e-05
-5.48311828374938e-06
-1.68211743341861e-05
-1.98065130825117e-05
1.11968419404092e-06
-9.70445690242485e-06
-9.24574390110413e-06
-1.32571516196075e-05
-2.75860654083255e-05
-7.77655804608323e-06
6.8055158907457e-06
-3.56328518466747e-05
-2.12939459390425e-05
-2.56961771197968e-05
-3.25818147755489e-05
-2.63742680097975e-05
-2.87411099016988e-05
-3.81205983904029e-05
-1.11067467242923e-05
-2.76723729307171e-05
-2.37672377507872e-05
-2.02102489056188e-05
-3.22648470975991e-05
-1.36666078216656e-05
-2.36819827431717e-05
-2.77573432181567e-05
-1.43380261035791e-05
-5.42270099204609e-06
-3.65272389462093e-05
-8.49798649525988e-06
-1.39656861517647e-05
-4.96336631586681e-05
-1.56846018133205e-05
-2.23374337754489e-05
-2.6074634840837e-05
-2.79267542448519e-05
-2.28857375680807e-05
-2.98760178633464e-05
-3.19072259856335e-05
-1.10140331419679e-05
-9.37061545820277e-06
-1.4905019428683e-05
-1.91532042935061e-05
-7.87374494057531e-06
-1.12188023737297e-05
2.37243528449959e-07
5.75732622210264e-06
-2.41666362596625e-05
-1.09331825778986e-05
-2.05987088516095e-05
-1.08259845235355e-05
-2.41652331088015e-05
-2.36294175272958e-07
-1.20588175371567e-05
-2.45974397633148e-05
4.47993615257916e-07
-2.11403111635785e-06
8.07418211373578e-06
-1.67461359696581e-05
1.13783845257858e-06
7.06613588971547e-06
-1.49935543278473e-05
-3.33270704020403e-06
-2.03530079134692e-05
-1.57613441316767e-05
1.7003467128149e-05
-2.15985125591326e-05
-1.5745361959942e-05
-1.15675384776753e-05
-8.13649697663943e-06
6.17195166838423e-06
-2.37428608021311e-05
-1.35527420821576e-05
-1.97914561471283e-05
-1.14261972808426e-05
-3.08807183528684e-05
-3.03772938238139e-05
-5.58905212547721e-06
-3.29531114142316e-06
-1.26749873260613e-05
-1.7087256547018e-05
-2.64393170764714e-05
-3.05387218593526e-05
-1.09972979556909e-05
-7.12926284314036e-06
-1.42868393054348e-05
-4.42818362466739e-06
-1.00591426713411e-05
-1.97282759181185e-06
-2.41645206979582e-05
-2.9897328968222e-05
-5.53532279662382e-06
-3.68057459361644e-05
-1.30166530330857e-05
-3.49876835025391e-06
-9.75196445601885e-07
2.96951479489319e-07
-8.02651726718917e-06
-8.52275686181327e-06
-1.59738046739027e-05
-1.83970983946077e-05
-2.25329049677979e-05
-6.05791789427691e-06
-2.39191559318433e-05
-3.68678421293783e-05
-2.04701849759166e-05
-2.29763502273016e-05
-3.02730227380102e-05
-2.43546103703386e-05
-2.44019245817903e-05
-2.46572669745049e-05
-4.10133893602941e-06
-1.11879270393418e-05
-3.17070339568031e-05
-3.21939652195951e-05
-2.6365665273368e-05
-4.93851574607075e-05
-3.02212992227983e-05
-4.53903467438944e-06
-1.9953669457856e-05
-1.71285990532363e-05
-2.12394145881134e-05
-1.1808660807334e-05
-1.07510541676905e-05
-1.05705501121366e-05
-2.14277582912078e-05
-2.68844595805087e-05
-7.3500071734492e-06
-4.33263310492016e-06
-6.93270329268202e-06
-2.42893814873294e-05
-9.2001627772047e-06
-1.76880079747402e-05
-8.07354049700078e-06
-2.12006930512239e-05
-1.07172241692318e-05
-1.54096821050378e-05
-1.87759587994407e-05
-1.07444438965429e-05
-1.16541117838068e-05
-2.39018002705664e-05
-1.1275652734069e-05
-1.90018627434113e-05
-3.25027639978413e-05
-1.340401052399e-05
-8.43829779469001e-06
-6.72486574542482e-06
9.68737151379395e-06
-4.17859429371857e-06
-1.07450392735697e-05
-7.52100837329496e-06
-8.61972166030863e-06
-7.19496127378229e-07
-2.3912002692997e-05
-1.98202221919414e-05
-8.17473505294559e-06
4.50971527373686e-06
-2.5455727312342e-05
-3.45842733757139e-05
-1.9033826417766e-05
-1.78661217618389e-05
-1.1826795043429e-06
-1.46204478313508e-05
-2.26952894404351e-05
-1.07370908627592e-05
-1.40380763770621e-05
-1.43123375928638e-05
-1.68292362927967e-05
-3.91310010778269e-05
7.46559204189872e-07
-1.09396984108068e-05
-1.44307428494156e-05
5.30319742902927e-07
-2.39582631329919e-05
-1.71674500955804e-05
-3.15713733846542e-05
-2.91437265601317e-06
-2.53189617680951e-05
-3.76150224987584e-05
-1.84674921808999e-05
-2.14157421814784e-05
-1.63749789546932e-05
-2.36988574806871e-05
-2.59880792648167e-05
-2.2434825693992e-05
-9.38176228230987e-06
-1.15085259549226e-05
-2.68416748769217e-05
-1.87457242595814e-05
-1.67614290198881e-05
-7.11969125814467e-06
-1.06953620898578e-05
-2.5318852479956e-05
-1.93913677004947e-05
-7.06438049766071e-06
-9.09178907918099e-06
-2.33893403913358e-05
-1.91587860671626e-05
-2.28602296581982e-05
-2.31156489393966e-05
-2.02556597677884e-05
-1.89406532521403e-05
-7.85209840128984e-06
-9.48398674432495e-07
-2.20997473974585e-05
-2.09147881662964e-05
-9.26049885856812e-06
-2.70741359855597e-05
-2.7181789829784e-05
-1.96497103947834e-05
5.14096530603218e-06
-2.1127956197556e-05
5.37512999624909e-06
9.65124352240095e-06
-3.90639517707191e-06
-6.76090542042172e-06
-1.98995417501706e-05
-1.3652675803668e-05
-1.57469973281998e-05
-1.86215915768031e-05
-4.55130770718692e-06
-3.00533893751979e-06
-2.34794632922012e-05
-1.6233693857086e-05
-1.80575503031085e-05
-8.19558151923837e-06
-1.15397166768551e-05
-3.08763261908848e-06
-8.81867716515519e-06
-1.09175750530462e-05
9.16320520944939e-07
1.15709527499775e-06
-1.37320552962991e-05
-2.21899002020576e-05
-1.56371725231933e-05
3.16122962250288e-06
-2.27007305034638e-05
-2.49580784721443e-05
-1.31718782415766e-05
-2.16523948227077e-05
-1.21878447430415e-05
-2.30383585694392e-05
-2.64017580853872e-05
-9.48616922072593e-06
-3.21410863669067e-05
-2.89376934315481e-05
-1.65095969106232e-05
-1.20218121480972e-05
-1.70454356116822e-05
3.11725684435354e-06
-1.91692145996348e-05
-1.87398522027674e-05
-2.69012438643938e-06
-1.33510559238843e-05
-4.4927063545627e-05
-3.00869943429723e-05
-1.885767910855e-05
2.34736748254775e-06
-2.1677761411656e-05
-9.11392958984806e-06
-1.8566744709596e-05
-2.79991232473659e-05
-1.51363029630891e-05
-1.96843878692437e-05
-1.78916845140027e-05
-2.6368777686807e-05
-2.33884632460328e-05
-2.92450047109695e-05
-1.78119447716627e-05
-1.26839919738699e-05
-1.72531284114485e-05
-4.05904021581826e-05
-1.22689522690414e-05
-1.49509764882926e-05
-2.6135586796969e-05
-1.85497644857707e-05
-2.86035808243004e-05
-1.89264212865838e-05
-2.98023172657994e-05
2.02162037423776e-06
-2.51939420791801e-05
-2.64437135290281e-05
-2.48613337083272e-05
-6.26721737991874e-06
-1.84636776694968e-05
-2.72414906334031e-05
-3.20577828883932e-06
-9.68158448095846e-07
3.59961380606365e-06
-1.38976855862728e-05
-8.32682965488819e-06
-2.9927559874557e-05
-3.0346453660337e-06
-2.60651944876579e-05
-2.39949040820237e-05
-1.76633085480813e-05
-1.1639083997451e-05
-1.69836565447811e-05
-9.61973272033157e-06
-1.93060340830872e-06
-1.97316098048068e-05
3.98719889097429e-08
-1.97005398546751e-05
-2.43565642042957e-05
1.14063013583371e-05
-1.06395727933288e-05
-1.53813928709391e-05
-1.69273296619966e-05
-5.29113629196548e-06
-7.66455440195629e-06
5.36472170404427e-06
5.38373214156496e-06
2.91774938538825e-06
-1.04894681367445e-05
4.52477565074327e-06
3.82575807413393e-06
-1.22550442008302e-05
-2.22028001497546e-05
1.59016540097413e-06
1.6065828392996e-06
-2.69455196927396e-06
-1.13332260113522e-05
-1.76430539561042e-05
3.94716278541769e-06
-1.74903508298283e-05
-2.11029971660711e-05
-2.35671701768933e-05
-1.94745893763476e-05
-1.68336427303727e-05
-7.14673929413505e-06
-2.33526001849068e-05
-4.74117518318977e-05
-3.15937265963091e-05
-3.48220703936632e-05
-1.36424126198015e-05
-9.43770489063275e-06
-3.19870052191588e-05
-1.71437544206092e-05
-2.82756374364577e-05
-2.13744092215535e-05
-2.44384126298468e-05
-1.53275220719036e-05
-2.40960833793562e-05
-3.02081062799211e-05
-2.63510531857025e-05
-2.25896945200845e-05
-2.0645335887735e-05
-5.12367508601875e-06
-3.3440848653069e-05
-2.72994908644028e-05
-1.76399842593686e-05
-2.00633827010332e-05
-4.43665245025458e-05
-1.02498654169093e-05
-3.29984346741366e-05
-5.99164576282887e-06
-6.30901512664731e-06
-3.5943875303136e-05
-1.11927975573148e-05
-2.60813315169995e-05
-2.49743423548183e-05
-6.14444000028737e-06
-4.95042607748457e-06
-2.5595083240589e-05
-2.50139573990062e-05
-1.67331151969578e-05
-1.63748037155143e-05
-2.82346634842659e-05
-2.07878211060857e-05
-2.50345894655986e-05
-6.68376916205027e-06
-1.93116515663598e-05
-1.41923663918503e-05
-2.20930436227944e-05
-5.08764492365653e-06
-1.88908241332298e-05
-1.02569611008348e-05
-9.82308372399469e-06
-9.03133376729939e-06
-1.37867312282541e-05
-2.0214257401882e-05
-3.98568160091526e-06
-2.58494500083027e-05
-4.17581032138525e-06
-1.51680533924692e-05
-1.45766829491031e-05
-9.52438324056636e-06
-2.37553710883016e-05
-2.44674285827634e-05
2.57111605317027e-06
-1.35222825544627e-05
-1.84528378139258e-05
-1.98713893782893e-05
-3.58742756637293e-06
-2.99238596228425e-05
-2.83634693186324e-05
-8.7415715074345e-06
9.26231154462216e-07
-1.2480243725809e-05
-3.14060907008672e-07
-2.47337881692433e-05
-2.70070378843796e-05
-5.44672885771334e-06
-6.4752743589857e-06
-3.31518384087545e-05
-2.60452302086127e-05
-2.47668503187826e-05
-6.29313851060503e-06
-3.72432829168669e-05
-9.31613247287635e-06
-2.01649720882031e-05
-1.04328924470325e-05
-3.78097756773299e-06
-2.41500361296646e-05
-2.77196359463237e-05
-2.36324323164956e-05
-1.65553338501257e-05
-1.14784858789661e-05
-3.63269784029747e-05
-9.8597927438464e-06
-2.54450291908076e-05
-1.73876148843329e-05
-3.47899483500949e-05
-1.97020526286978e-05
-2.95798073950178e-05
-1.86870863525798e-05
-3.26259050907869e-05
-2.54817561043446e-05
-2.38882595931588e-05
-1.0941479753953e-05
-1.01751006250549e-05
-9.07630349623714e-06
-2.30706474265739e-05
-2.64059546815422e-05
-2.55981499475503e-05
-1.20748854983943e-05
1.23583485535486e-07
-1.92277009059992e-05
-2.35324244597247e-07
-1.46862045194565e-05
-7.35350062610484e-06
-4.02364687378208e-06
-3.13265917364769e-05
-1.15642164523238e-05
-3.5476182444532e-06
-1.47157899116554e-05
-1.68291208615389e-05
-2.25708698730843e-05
-1.40919073732915e-05
-1.4856484221509e-05
-2.30802728222805e-05
-2.26151192797031e-05
-1.54931780308834e-06
-1.60467246941285e-05
-1.35590327309151e-05
-7.0785213388469e-06
-2.7190303990432e-05
-8.951697642201e-06
-1.82076019439366e-05
-1.18605317200443e-05
-9.32233636325413e-06
1.1525030374138e-05
-1.68985214724428e-06
-3.03752335168835e-06
-1.15737097184688e-05
-5.37825033313875e-06
-2.37924471478469e-05
-2.70916733562021e-05
-8.93153491636204e-06
-1.5740497478917e-05
-2.62753866617093e-06
7.50811687249525e-06
-1.89158741619633e-05
-2.75649347240986e-05
-6.17560614768889e-06
-4.0686466676456e-06
-2.23944189380884e-05
-2.32484310636669e-05
8.06650400410246e-06
-9.05858103489562e-06
3.73827743203339e-06
7.14943754419355e-06
2.76945821367497e-06
-1.94789258594948e-05
-1.55202685727014e-05
-2.98647198903552e-05
2.88970722410886e-06
2.64741129566779e-06
2.6806525444609e-06
-1.81007706584944e-05
-9.11541959195886e-06
-3.09139169863866e-05
-3.8944774358656e-05
-3.0617261697605e-05
8.49720507653836e-07
-1.21735577934844e-05
-3.39718908224629e-05
-2.28905385143103e-05
-1.87241029182686e-05
-3.16703977290097e-05
-1.69494422199696e-05
-8.85333268993385e-06
-2.72599420948798e-05
-2.18456018036394e-05
-1.09503792486948e-05
-2.96520951986204e-05
-1.70590467924912e-05
-1.80315819075466e-05
-3.25690611408551e-05
-3.20756736899403e-05
-1.5796262273266e-05
-3.15979743220577e-05
-1.24525740831465e-05
-1.28989374089229e-05
-6.96374598596327e-06
-3.09018370467082e-05
-3.54823740031053e-06
-3.09064849679886e-06
-1.00634251851552e-05
-4.53483644729408e-06
-2.00430678689172e-05
-9.74418613029969e-06
-1.72510024846155e-05
4.95878905705057e-07
1.64628005977049e-08
-1.13003725491836e-05
-1.8812052945406e-05
6.68009461104716e-06
-1.37813433484734e-05
-1.00688446968061e-05
-1.50044764335986e-05
-1.58486842083161e-05
-3.31637999976577e-05
-5.30806206167169e-06
-6.09478679485555e-06
-1.96920256299686e-05
-1.47886506128994e-05
-2.05107881066602e-05
-2.83546012465753e-06
-6.59301084414036e-07
-1.37541076979287e-05
-7.60423351252385e-06
6.34142647856529e-06
-6.16318475746878e-06
-1.96277114656483e-05
-1.44506261752492e-05
-1.76056924631428e-05
-1.83091005334812e-05
-1.91299670725906e-05
2.68206154673939e-06
-2.60301286816269e-05
2.04203800656857e-06
3.81026357267124e-06
-1.69971317947651e-05
-2.48813708821228e-05
-2.55078422948872e-05
-1.65632200441617e-05
-1.81396351993097e-05
-1.78722873707931e-05
1.4872869713928e-06
1.18419190075873e-05
-4.22141473469913e-06
-3.03757048449017e-05
-8.71264874901178e-07
-1.14554053721056e-05
3.97779181916259e-06
-1.31723877108667e-05
-1.39585293187966e-05
-2.65132601240897e-05
-9.45962964870906e-06
-1.99440984400362e-05
-3.4001603397248e-05
-2.55674739012171e-05
-1.61737183177426e-05
-2.89178373641055e-05
-2.1821520927568e-05
-2.68537406844227e-05
-3.60389264079778e-05
-1.40100481355532e-05
-6.36940804300983e-06
-1.72532914576124e-05
-2.54955288362533e-05
-1.27530654259588e-05
-2.91949488226785e-06
-2.70420991439134e-05
-4.74141398262796e-06
-9.98475203561071e-07
-2.69093925147636e-05
-3.60317092213358e-05
-2.32649641692075e-05
-1.56943916682657e-05
-2.05485368490065e-05
-3.36887424416346e-05
-3.91371945966193e-05
-2.94423883777102e-05
-2.73152801884093e-05
-2.42702281351541e-05
-9.74243049356583e-06
-1.87237889250086e-05
-3.54375468451583e-05
-1.64338372962207e-05
-1.03022974222917e-05
-7.62112294131087e-06
-2.42490997202616e-05
-1.1254235963578e-05
-2.50071919890053e-05
-1.34155893152368e-05
-2.30361667958101e-05
-3.04050894962908e-05
-2.10197192367462e-05
-2.64020513153911e-05
-1.41813839515902e-05
-9.20763406308614e-06
-1.62061472485305e-05
-3.49352254613157e-06
-7.91679330465924e-06
-1.81103143130931e-05
-5.75452568478291e-06
-5.84896213337253e-07
-1.113254967853e-05
-5.28589729920223e-06
-1.08411352346161e-05
-4.21828740330891e-05
-9.60260291806079e-06
6.48635349554209e-06
4.9970546381886e-06
-1.14119306177777e-05
-5.73621791905771e-06
-1.71147483667781e-05
-1.79736980602134e-05
-1.37222585901353e-05
-1.38376691440657e-05
-1.16959649318809e-05
9.05405413505057e-06
-1.91996557761671e-05
-1.59886968372979e-05
-5.49723081272488e-06
-5.04465218629138e-06
-1.34637003647044e-05
-1.7691260019596e-05
-1.0763232223555e-05
-2.51010443263166e-05
-2.41613592931899e-05
-1.42309235666236e-05
-1.94694521184237e-05
-1.00847733327368e-05
-1.92535625563465e-05
-1.06992183669391e-05
-2.16497876089129e-05
-9.45782347761836e-06
1.11073387951594e-07
-2.01609707373526e-05
-2.68575917419984e-05
-2.5855930861553e-05
-2.39785105154732e-05
-1.41972187442388e-05
-2.15826690473538e-05
-2.15527620305257e-05
-2.43075025388178e-05
-1.15140148001843e-05
-1.14511569721e-05
-1.57999182936289e-05
-3.43635062230105e-05
-2.50231672936548e-05
-2.72089854129813e-05
-2.6976221238293e-05
-2.42652996625153e-05
-1.50094371876131e-05
-3.13056697512243e-05
-1.92662022791466e-05
-9.03235549140844e-06
-1.36364223162368e-05
-1.52317815281875e-05
-3.10213505693845e-07
-7.63843417954178e-06
-1.97884078705198e-05
-2.0986995693813e-05
-2.23674652585046e-05
-2.11850015923321e-05
-2.95330739768359e-06
-2.36369584462615e-05
-3.5482748821248e-05
-5.80116156647442e-06
-2.74347532597038e-05
2.16456200294284e-05
-1.24476138659605e-07
-2.45466977601857e-05
-2.14837746381179e-05
-1.61137733564718e-05
-2.7984070900322e-05
-9.0682193903619e-06
-2.06202264694984e-05
-8.6005778361218e-06
-2.5387686104047e-05
5.5508526876725e-06
-1.14640154450501e-05
-2.69017059287994e-05
-1.12940330279509e-05
-6.79373394952781e-06
-1.97500839194092e-05
-1.36924282412053e-05
-5.52243551699629e-06
-5.43519401183468e-06
1.07636853437092e-06
-1.07279651789198e-05
-3.49140638295223e-06
-5.87948470904158e-06
-1.46240926887801e-05
-2.54637035966243e-05
-6.64265602211708e-06
7.15586620507213e-06
-1.22835003314706e-05
-1.23163553422661e-05
-1.34445017065139e-05
-2.59556347550933e-05
-2.65705009515947e-06
-1.60749275946717e-05
-3.36331105654651e-06
2.46529541745474e-06
-2.17115375979752e-06
-3.479294981098e-05
-1.24302550517159e-05
-1.31984894730527e-05
-2.99046350947837e-05
-1.87810425985699e-05
-4.94972999888331e-06
-1.26768886509747e-05
-1.57099555437228e-05
-1.07806255820329e-05
-5.65145609482531e-06
-2.69568098563954e-05
-2.20966955121468e-05
-7.31919657630284e-06
-6.51650389893607e-06
-1.63562073267689e-05
-2.80400953823457e-05
-1.36931329514752e-05
-3.39551348864923e-05
-1.20199534234756e-05
-2.53167798573534e-05
-1.79459393231926e-05
-8.40944851705833e-06
-1.86510836544293e-05
-2.93575232991718e-05
-2.79694663566748e-05
-1.15363693959431e-05
-2.10573871392321e-05
-3.78505649445763e-05
-1.56529564954387e-05
-2.37771439180799e-05
-2.85257627564024e-05
-2.47392760035215e-05
-2.22280230542683e-05
-1.82332212266823e-05
-1.30079391063215e-05
-3.33156575007695e-05
3.64815143845578e-07
-7.38196658325839e-06
-7.05684436075623e-07
-8.02331473859268e-06
-2.39162248114763e-05
-4.07124471600401e-06
-1.77655070586673e-06
-1.94442964334025e-05
-8.77274605456304e-06
-7.10215744217072e-06
4.82418132939443e-06
-3.23897371660185e-06
-3.71156216678214e-05
-1.89430141637406e-05
-9.19705878591692e-06
-2.02768548422753e-05
-2.82415687625759e-05
-2.08907919036181e-05
-1.50213170216406e-05
-2.28509043186037e-05
-1.12230616830457e-05
-1.37594708691187e-05
6.17073219972528e-07
-7.0816827569225e-06
8.10070042964666e-06
-1.07771842211384e-05
-2.63904258890762e-06
-2.02659489679435e-05
-1.44777137114981e-05
-1.77968874036179e-05
-1.36856473825015e-05
-5.60631734860631e-06
-1.34854440707094e-05
1.36702338721258e-06
-1.97043203046298e-05
-3.07650503092757e-05
-1.59446328729459e-05
-8.59073305440842e-06
-1.4811718889735e-05
-1.66793258618381e-05
-8.85451355143481e-06
-2.13172632474466e-05
-9.13924667777078e-06
-1.99620743277621e-05
-2.52758605392785e-05
-2.75540918425496e-05
-1.87433078632789e-05
-1.77435356577941e-05
-9.77255343767185e-06
-1.82297928889856e-05
-5.8834716603843e-06
-4.55316477561862e-06
-1.24905181755289e-05
-1.83963157323031e-05
-1.08402597682672e-05
-2.73916003757684e-05
-2.28596740734701e-05
-2.8688232354228e-05
-1.66145761262764e-05
-3.07432644383669e-05
5.15110895402998e-06
-1.39621710151341e-05
-6.19908709672778e-06
-2.02510674644347e-05
-1.87244197699152e-05
-3.14437176629969e-05
-2.22574848349857e-05
-1.41546833647045e-05
-2.21648625467165e-05
-1.56467870499517e-05
-3.07973881209689e-06
-2.90939693357254e-05
-1.87577843786862e-05
-9.71374898546771e-06
-3.55701150581367e-06
-2.77725688134894e-05
-1.35913500339597e-05
-2.56944104401796e-05
-2.18073832733168e-05
-1.5159285262281e-05
-2.53421424417672e-05
-8.40858251290795e-06
-1.8610740999724e-05
-2.4553514673518e-05
-2.18767750178011e-05
-1.33465766257325e-05
-2.40180266817079e-05
-6.07660827581888e-06
-2.66512705212748e-05
-1.11494672004003e-05
-1.21868101022296e-05
-1.98018150613798e-05
-1.84556645303655e-05
-2.27087600497548e-06
-3.49103646674886e-07
-1.7619292947155e-05
-1.69841739427212e-06
5.72486614836931e-06
2.23927801021775e-06
-8.51484043482636e-06
-1.40822435259014e-05
-3.17136655579738e-05
-1.00408625189107e-05
-2.76965545834442e-05
-7.49408583212076e-06
-1.04127745286761e-05
-1.23133796907307e-05
-6.54047663526679e-06
-1.26930964334103e-05
-1.19334170758521e-05
5.65918327873467e-07
-1.4629017615972e-05
-4.0964733620678e-05
-2.01958256969718e-05
2.76870047637964e-06
-2.00092463926944e-05
-2.6147706057849e-05
-4.57764198981029e-06
-1.19836867526653e-05
-2.31068631283478e-05
-1.4628655619867e-05
-1.84163718094457e-05
-1.73851336511545e-05
-1.78701132269576e-05
9.57050719529082e-07
-1.69913522212249e-05
-1.52644891958378e-05
-8.95885574308273e-06
1.14445674772481e-05
-2.95992724191857e-05
-2.51123887001576e-05
-1.45657604124889e-05
-1.52629683412711e-05
-7.04691661869074e-06
-1.28851910471263e-05
-1.63920760198052e-05
-2.7438018048406e-05
-3.46803686018454e-05
-1.49903687961593e-05
-1.46544951779136e-05
-1.47919473748236e-05
-1.33055422488777e-05
-1.0142520925508e-05
-1.6442418300698e-05
-3.31722704510349e-05
-1.60161360897688e-05
-2.62565343498387e-05
-4.14981717906655e-05
-1.6742668080603e-05
-4.28574281623053e-06
-1.32274926551348e-05
-3.11962571340719e-05
-1.35504937276834e-05
-3.21688447707411e-05
-9.92092369193279e-06
-1.78627539205901e-05
-4.58623762153535e-06
-2.04805219078803e-05
-1.01443447077091e-05
-2.75637307587364e-05
-3.38021505416802e-06
-1.93603004526961e-05
-1.69426168778097e-05
-2.00806895061629e-05
-1.5597276448616e-05
-2.49080729720979e-05
-1.97243722934331e-05
-2.80496764053201e-05
-8.75883662486651e-06
-1.88319969076525e-05
-2.26652741407095e-05
1.48375701028817e-05
-1.80250519105755e-05
-2.45642275690268e-05
-1.62056265916795e-05
-1.29745108754086e-05
-1.23318042174167e-05
-3.63102695219376e-06
-2.02616906966712e-05
-1.47302850132702e-05
-1.81860582597513e-05
7.40249095557201e-06
-1.81362668997447e-05
-1.68316573809572e-05
-1.55847205027263e-05
4.96770679636525e-06
-2.6684243712602e-05
-2.24711445547925e-05
-2.19193568289135e-06
-6.98326800960395e-06
-3.10956344239798e-05
-1.48431029315814e-05
-1.36652335228715e-05
-2.20699442797025e-05
-2.22524967912891e-06
-1.71366767751223e-05
-8.60702624218406e-06
-1.84573378930946e-05
-1.26339086108172e-05
-6.98409669095e-06
-2.58143163864861e-05
6.11037543869057e-06
-1.25362843816243e-05
-2.11227673429622e-05
-1.06871625900511e-05
-1.66628476954215e-05
-6.28575417937665e-06
-4.7579429220743e-06
-3.30311717619046e-05
-2.72230516012744e-05
-1.64231856122799e-06
-2.78670221965265e-05
-1.30548563477725e-06
6.07824758883619e-07
-1.97414245881885e-08
-5.20680921965189e-06
-2.09778257181486e-05
-6.85935207163635e-06
-2.8818898140708e-05
-1.7392554279584e-05
7.63178451172721e-06
-2.27821362961122e-05
-2.69791530374159e-05
-1.50104971052024e-05
-2.78272098264354e-05
-1.21918829807079e-05
-1.89888924441565e-05
-6.88296873824966e-06
-1.76617999737879e-05
-2.53849934244234e-05
-3.1409211828976e-05
-2.44119274193244e-05
-1.44640978815255e-05
-4.30210667952881e-05
-1.2230705721726e-05
-2.09976892501895e-05
-2.77217343169896e-05
2.26336563106596e-06
-2.02746730617998e-05
-1.91526346581408e-05
-2.45184509825343e-05
-2.45571200180695e-05
-7.64781780603194e-06
-1.78734250299122e-05
-1.3536615637863e-05
-1.1191120491714e-05
-2.99154718523301e-05
-9.81344760618738e-06
-3.49447056991018e-05
-3.51294366896901e-05
3.70452183771759e-06
-2.42148934008129e-06
-9.20123728650823e-06
-2.93678787137005e-05
-1.03433843028196e-05
-1.32074955403082e-05
-1.01486480726005e-05
-1.41027456951436e-05
4.74498718666605e-07
1.74277729951233e-06
-5.7192375286482e-06
-1.31869030288762e-05
-1.17131558382321e-05
-8.02090639638612e-06
-2.39853387605104e-05
3.0515038864137e-06
-1.02031003378557e-05
-2.88361463668487e-05
-1.13235953270021e-05
-1.79940628874996e-05
-1.59050073635608e-05
-8.80308776450515e-06
5.41851129252785e-06
-8.98375216054325e-06
-1.84136817472175e-05
-6.60198201088879e-06
-1.77374995441173e-05
-1.16400442648924e-05
-3.20792874349732e-05
-8.68594198658573e-06
-2.95089368993641e-05
-2.1556323182449e-05
-2.47389117739123e-05
-1.33183739008771e-05
-1.79666852606435e-05
-1.38906060856254e-05
-2.86494327143542e-05
-8.79719739183352e-06
-1.62972884879158e-05
-7.99236798155587e-06
-2.72907540704488e-05
-2.77924582351972e-05
-8.34650405923976e-06
-2.16167405569492e-05
-3.5434695576503e-05
-2.54284671054437e-05
-1.58398802977759e-05
-1.2382313119391e-05
-2.52508743666085e-05
-1.0682416007074e-05
-8.64472745866713e-06
-1.57884965419308e-05
-9.90939835220928e-06
-2.88992645144493e-05
-1.61591256040174e-05
-1.62855717206462e-05
-1.70986038692029e-05
-2.09551667792287e-05
-1.5743483631337e-05
-2.71262115431222e-05
-3.30241754475908e-05
-2.9653564024547e-05
-1.96875654947045e-05
1.20063510247449e-05
-3.74248983972608e-05
-2.07307166831342e-05
-2.42239191828251e-05
-2.87065140803037e-05
-2.47565710331738e-05
-3.17020261140427e-05
-2.37631922135821e-05
-1.62001015785608e-05
-1.56160432562293e-05
-2.67326108591302e-05
-3.43664784807299e-05
-1.36306955257905e-05
-1.43267379866513e-05
-1.2089556804091e-05
-1.514848756604e-06
-2.30684695383573e-05
-3.2119116098159e-05
-6.76495269607228e-06
-3.48717118543373e-05
-3.06213593568068e-05
-2.42944523060869e-05
-3.25523614253896e-06
-1.14688396907588e-06
-1.66546880907922e-05
-2.56106497572708e-05
-1.01535209983455e-05
-1.21508454019071e-05
-1.67186953576099e-05
-2.54011503791421e-05
-1.11783387656117e-05
-1.8757223928278e-05
-2.38541640827951e-05
-1.52683195341436e-05
-1.21793562945317e-05
-9.93554126323439e-08
-2.97312740563011e-05
-1.79878800299467e-05
-8.77566104898065e-06
-1.28657718722065e-06
-1.48754215175213e-05
-5.70303938504877e-06
-1.52276774924201e-05
2.79962832697819e-06
-3.1311138295183e-05
-1.91725828994749e-05
-3.37444878946886e-05
1.28600298434916e-05
-4.55851896842804e-06
-2.05270597826346e-05
-2.58088445346225e-05
-9.53710694934937e-06
-2.81513520043626e-05
-1.83927472198478e-05
-1.85716531540844e-05
-4.01595645522739e-05
-2.37591756653631e-05
3.92009862420062e-07
-1.44434373567738e-05
-1.11432492364255e-05
-1.09011291095681e-05
-2.52818207054479e-05
-5.89316028821622e-06
-1.34333099224478e-05
-2.88701814285813e-05
-1.90471062049411e-05
-2.68896374944619e-05
-1.8022745491303e-05
-1.19351961728738e-05
-2.49484043242971e-05
-6.4592354440732e-06
-1.56370530855606e-05
-1.47778777525559e-05
-3.00232332301615e-05
-2.1181876453101e-05
-7.17593444388836e-06
-1.19434447235934e-05
-3.24048728828517e-05
-2.32985120740543e-05
-1.78246212810663e-05
-8.75938361833502e-06
-5.06776819042856e-06
-2.73040066299887e-05
-2.12842748620827e-05
-2.87847452408677e-05
-1.28887040025404e-05
-3.83127138451569e-06
-9.11947908033167e-06
-1.29371653026785e-05
-2.65548378448326e-05
-2.75548833001485e-05
-2.11680059722883e-05
-9.92893990464928e-06
-2.36727967676698e-05
-1.38414541816457e-05
2.45567233280844e-06
-1.14579014742092e-05
-2.50164368598407e-06
-1.5317948335943e-05
-1.2543757339414e-05
-1.48720294420629e-05
-2.39466855213005e-05
-6.73355204700162e-06
-1.43032575928942e-05
-1.71605926052339e-05
-8.09565693984419e-07
-1.60759819800948e-05
-1.58950118075424e-05
-2.74108315869083e-06
1.08028572987684e-05
-9.35532798500298e-06
5.19252065749132e-07
-7.70582624279089e-06
-1.95443417112957e-05
-1.50637184887216e-05
-2.60527343379195e-05
-3.14401466819737e-05
-2.16601797479382e-05
-1.84530400307299e-05
-2.52638906273975e-05
-1.17900208546821e-05
-2.59409712197133e-05
-8.23549308040393e-06
6.15552721482125e-06
-2.2679013271279e-05
6.14328679923622e-06
4.76432784811296e-07
-1.48020466579172e-05
-1.64682708579685e-05
-7.34792401758763e-06
-1.38841636741272e-05
-1.9118833056488e-05
-7.13224495742216e-06
-6.2082281118312e-06
-1.1417737236189e-05
-2.02574348667672e-05
-1.04744157677809e-05
2.56376402005058e-06
-1.77246818881826e-05
-2.98980799971476e-05
-1.96290007545254e-05
-2.06555157853768e-05
-1.56720614773627e-05
-8.31752169201094e-06
-1.51873706779103e-05
-2.48024463552697e-05
-1.82348638358091e-05
-3.46245977816521e-05
-1.17422563608592e-05
-1.82515619715563e-05
-1.25391260192793e-05
-2.88728976125098e-05
-3.22064148874888e-06
-2.87228308889129e-05
-1.44563974508887e-05
-1.45440876253101e-06
-1.05294700470262e-05
-2.12071501252398e-05
-3.95999360746586e-05
-1.67287805354143e-05
-2.34619195560096e-05
-3.20975350998013e-05
-7.22480006058125e-06
-2.03382735969267e-05
-5.81655885256376e-06
-1.883191891503e-05
-3.59813839381883e-05
-1.54060716105124e-05
-2.90951443889234e-05
-2.08978010573766e-05
-8.87388388204193e-06
-2.69901162032987e-05
-1.06074677179998e-05
-1.62468999638422e-06
-2.00723694559682e-05
-8.35215059757043e-06
-2.92118888420763e-05
-2.41070994523709e-05
-2.11700173953756e-05
-2.28191744830101e-05
-1.73642825360644e-05
-6.87700350880466e-06
-5.6266069735669e-06
-1.70240272323507e-05
-1.1366754882105e-05
-9.28626120889087e-06
-1.80423629070412e-05
-2.45393019010968e-05
-9.92418270046418e-06
-1.79083397913596e-05
-2.83089517833452e-05
-1.24638469040185e-05
-1.68732078127994e-05
-9.9072332331728e-06
-1.54618522686923e-05
-1.28312988947937e-06
-8.1865469141355e-06
-5.63002131382727e-06
-1.23117537190546e-05
-1.69489282265901e-05
-8.69321032578783e-06
-2.57006139883961e-05
-1.27268575057331e-05
-2.25915904948677e-05
-1.1260295738956e-05
-1.56868245777039e-05
-8.77333621232476e-06
-1.69209445810004e-05
-4.53817065555922e-06
-1.33238255411579e-05
-6.40352838710066e-06
-1.06542022454129e-05
-7.06133032511335e-06
-1.02728475453545e-05
-1.60948870721382e-05
-1.14463986380343e-05
-1.48876111523577e-05
-3.05243385504234e-05
-1.64095963150068e-05
-6.96657737728797e-06
-6.59717163397859e-06
-2.91758277796901e-05
-1.52419923928433e-05
-1.51805772530245e-05
-3.71395798409077e-05
-7.47155199843992e-07
-3.37180496251007e-05
-2.22300120395669e-05
-3.34768607714958e-05
-2.77303225868041e-05
-3.1164722070094e-05
-3.19709558543318e-05
-2.38078731439001e-06
-1.93513064271537e-05
-1.3051600841853e-05
-1.64560897403256e-05
-3.16459319587856e-05
-2.04364091152631e-05
-6.99139443344571e-06
-3.90616262266996e-05
-7.23573657642929e-06
-9.54390345215732e-06
-1.78074983968712e-05
-3.60047299419822e-06
-1.50775960445316e-05
-2.10938570200349e-05
-1.29692729772332e-05
-3.27291793548891e-05
-8.0240858599865e-06
-6.251400640139e-06
-3.63754746781682e-07
-2.50981879337315e-05
-3.72427258197929e-05
-1.101891913263e-05
-1.38749750063531e-05
-3.33683339180135e-06
-3.07827466541824e-05
-1.37288484230242e-05
-1.39094009793036e-05
-1.98920651827944e-05
-1.98669188688528e-05
-1.6377758899583e-05
-1.70740029454637e-06
7.19290351672661e-06
-1.98900158629237e-05
-8.64878726359389e-06
-2.25757650581577e-05
-8.19586082236926e-06
-2.13024327952426e-05
-1.55488715882584e-05
-2.7864039221639e-05
2.57748512767446e-06
-1.314953150352e-05
-1.45446744694415e-05
-2.78009455741465e-05
2.31176976015182e-06
-2.42599366578504e-05
-8.04175917783137e-06
-8.58025733438276e-06
-2.19097485591445e-05
-4.28073892118907e-06
-2.21983892892254e-06
-1.78688552676337e-06
-7.29884809848214e-06
-3.33997704194131e-06
-3.36235119683428e-05
4.33726253517829e-07
-2.95674940605948e-05
-1.77342245014237e-05
2.8878378771877e-07
-1.10130879125443e-05
-7.96895703222135e-06
-1.31768124847333e-05
-6.37947557086675e-06
-9.86811616362487e-06
-1.91361514762175e-05
-6.18033361476905e-06
-7.82419100131168e-06
-3.55681095137519e-05
-3.04742822627797e-05
-2.60286886585288e-05
1.50147589658372e-06
-3.33083132681652e-05
-1.97336521597857e-05
-1.48923855125763e-05
-2.47212455847059e-05
-4.58380198988418e-06
-1.99484273549088e-05
-2.06372154343257e-05
-2.32227543800292e-05
-2.52379044688038e-05
-2.45193051703617e-05
-3.58447029181253e-05
-1.59189118364665e-05
-6.13929844855393e-06
-2.21813637278829e-05
-2.82445013463762e-05
-8.24826153549686e-07
-2.55590209709384e-05
-2.11613316266077e-05
-5.43121871535468e-06
-2.22166302008869e-05
-2.60449433537155e-05
-1.713744875256e-05
-2.30783414187453e-05
-1.12850828260419e-05
-1.08973833748595e-05
-8.28311391015343e-06
-7.75261930788109e-06
-1.48226129102776e-05
-2.87587313637466e-05
-1.96766504326628e-05
-8.51662704440248e-06
-1.4439344274186e-05
-3.84806819932626e-05
-1.38876024089815e-05
-1.95099902719558e-05
1.20175825638477e-05
2.66562281324417e-06
-2.37786081384426e-05
-1.42041672096402e-05
-1.26559184622779e-05
6.88863331376838e-06
-1.80227835777255e-05
-1.64331335829487e-05
-2.25435295338988e-06
-1.28142604956337e-06
-1.65838205776025e-05
-1.22937803783768e-05
-1.72244825685274e-05
-1.86019769885606e-05
-9.3606767942964e-06
-1.18006658826136e-05
-2.26241085692359e-06
-3.21145530704129e-05
-1.56176640210236e-05
-7.82548579369933e-06
-9.1295685369395e-06
-1.2455302287257e-05
-2.11988232044981e-05
-2.19485360261633e-05
-1.87683314790135e-05
-2.01280475800765e-05
-8.36523348067754e-06
-1.4532611570277e-05
-6.48890858948201e-06
-1.31484795562658e-05
-3.16934655856937e-05
-2.14284143146922e-05
-1.18359221840562e-05
-4.6020477347232e-06
-1.74698923819578e-05
-2.50099261854529e-05
-1.88867776090976e-05
3.10338633455392e-06
-1.50709234441557e-05
-3.25621290431472e-05
-2.78235730941423e-05
-1.87580611988032e-05
-1.96613230617882e-05
3.50055305662547e-06
-7.19783724239635e-06
-1.61250734272071e-05
-2.26684893576285e-05
-6.89859956304214e-06
-3.1869381811967e-05
-1.46173827092126e-05
-3.54725507224432e-06
-8.37930328032348e-06
-2.25913639920539e-05
-3.3141805537609e-06
-1.91184671659538e-05
-4.27605446880582e-05
-2.03751914073833e-05
-9.50645882887992e-06
-1.72045766723413e-05
-1.75637556428598e-05
-1.86986397715843e-05
-2.88067462599337e-05
-1.49910255756648e-05
-5.21659647082555e-06
-2.11743306527547e-05
-1.99455405665109e-05
-3.38173705438601e-05
-1.6348693929724e-05
-2.12820008548271e-05
-2.35180928627489e-05
-2.70311950188584e-05
-2.11213700439228e-05
-1.922069745861e-05
-1.35459006171643e-05
-2.15668172203118e-05
-2.10148962241146e-05
-2.12012377334478e-06
-1.63291533176299e-05
-2.06205157540897e-05
-4.16453557128748e-05
-3.27867738737934e-05
-1.95832332642467e-06
-2.58608619444921e-06
-1.47424460271583e-05
-2.85635889870255e-05
-1.94489997345216e-05
-9.515253230062e-06
-2.95880345693212e-05
-2.13175218151903e-05
-3.89930618947757e-06
1.50062373099504e-06
1.47003940083986e-05
-5.85260907007219e-06
-2.55990739772045e-05
-2.08516578571576e-05
-2.01616367476171e-05
-2.86303166278703e-07
-8.6148089000285e-06
4.53610267866871e-06
-1.24149860600334e-07
-1.15900340810408e-05
-1.47067516618989e-05
-2.02884306718047e-05
1.17589542310203e-06
-2.24975593261698e-05
-1.97362899726557e-05
-1.67239689441888e-05
3.08049229723582e-06
6.43647434903102e-07
-5.78208928106982e-06
-1.43873457867484e-05
-1.48442743825734e-05
-1.63690026440419e-05
-8.06643580453365e-06
-1.53539829775151e-05
-1.24257793175219e-05
-1.02959452474503e-05
-2.41714338363899e-05
-1.38182189572055e-05
-2.30727813370839e-05
-5.57899864050494e-06
-2.17807360468537e-07
-6.38799614709785e-06
-2.18986997774867e-05
-1.92924578093974e-05
-2.62992163937699e-05
-2.17566206328157e-05
-3.31868616832668e-05
-1.83567381641016e-05
-2.65627409360214e-05
-1.81797645785943e-05
-4.33812102298828e-05
-2.4355702518677e-05
-3.23967690396692e-05
3.33248599042801e-06
-2.31471014259203e-05
-1.97090129051192e-05
-3.19174788186324e-05
-3.78988830081674e-05
-1.42987635486628e-05
-3.14451745003357e-05
-2.63096037867026e-05
-2.43793451457108e-05
-2.56893480327415e-05
-3.77941669050563e-05
-2.909294114413e-05
-1.5588839439838e-05
-1.67060054213957e-05
-2.48587066678511e-05
-3.38458600904938e-05
-1.74013940301641e-05
-1.39487191939237e-05
-2.50749941236881e-05
-2.03525607151114e-05
-2.8984066586093e-05
-2.08366109836032e-05
-3.91230318868006e-06
-1.19948894165887e-05
3.30204047607136e-06
-2.17519398279581e-05
1.53242254830539e-05
-6.69480425140086e-06
-1.81537740111767e-05
-2.19312345672935e-05
3.83183356118176e-07
-3.33346608343292e-05
-1.5590011445332e-05
-9.11923253936374e-06
-3.70745814168353e-06
-1.93148120545207e-05
-2.19982770323425e-05
1.37322518732423e-05
-1.80144467046946e-05
-2.01931120651856e-05
-2.37040745037072e-05
-2.42732823600828e-05
-1.63521058668363e-05
-2.91409810748179e-05
-1.24902402497306e-05
-2.51061573143365e-05
-8.38320052866679e-06
-1.58367629131062e-05
-1.11786887850153e-05
-1.79547934126049e-05
-1.80680962913252e-05
-1.94060278521979e-05
4.60978350971655e-06
1.25986225610457e-06
-1.65376344114298e-05
-2.65700904993891e-05
-1.46918943486268e-05
-2.26836737825602e-06
-1.20781229287943e-05
-6.62180150477647e-06
-1.72211337327099e-05
-1.28584465418205e-05
8.84292012412981e-07
-1.42357547901187e-05
-2.13078609673057e-05
-2.78916080024558e-05
-3.04670831618522e-05
-2.07248335315626e-05
-3.65749474189371e-05
-2.40841561580529e-05
-1.14865274781799e-05
-1.38277620799502e-05
-9.88026422216214e-06
-2.61366153240573e-05
-5.39060017145164e-06
-3.48735150545236e-05
1.09137883832401e-05
-7.63176041753823e-06
-2.55162000376509e-05
-1.99975097855211e-05
-2.52896782315632e-05
3.35756695272442e-06
-1.67626896424848e-05
-1.73036551395654e-05
-1.97116284990659e-05
-1.83198375598888e-05
-1.36091228732677e-05
-2.13824005056518e-05
-2.17880939517744e-05
-3.63837523029015e-05
-3.09293745998129e-05
-2.36898878966204e-05
-1.97088294712816e-05
-3.36287081512311e-05
-2.94454051853108e-05
-2.11212101383291e-05
-2.21528764133736e-05
-1.67974337980121e-05
-1.81856531132171e-05
-8.48119679721856e-06
-1.46307675567517e-05
-2.11177475325032e-05
-2.82024999132235e-05
-6.05241308241298e-06
-1.19725921779964e-05
-2.0138990741658e-05
-3.60844723228864e-06
-4.84863708209915e-06
-1.88687984746538e-05
-8.85333615187622e-06
-2.38817212017237e-05
-3.15658097380822e-05
-2.77890292069736e-05
-1.66746440820535e-05
-1.16430764005516e-05
-1.07804711341305e-05
-3.19551663596819e-06
-9.90045642530949e-06
-1.55220691658444e-05
-1.49780147465961e-05
-6.91318336857644e-06
-2.88005824467827e-05
-5.26380059041437e-06
-2.56628227969661e-05
-1.79882004536876e-05
-1.49504328971607e-05
-2.82565770546992e-05
-1.332279596132e-05
-7.49910749603269e-06
-1.48718536915376e-05
-1.83326590654665e-05
-1.09067835996051e-05
-1.27504699053687e-05
-2.0290125173564e-05
-1.03355659000306e-05
-6.35573569582146e-06
-2.04905758281403e-06
-3.15797582089148e-05
-3.11200790421327e-05
-2.0312522753394e-05
-5.02170266005801e-06
-2.25569501326802e-05
-3.20212930386471e-06
-7.48687195138453e-07
-2.29852586143911e-05
-9.04502420590894e-06
-1.44692363406073e-05
-1.46018260215881e-05
-8.84922620069478e-06
-1.82399412391503e-05
-1.01518743488502e-05
-1.31434752364654e-05
-1.92499835150826e-05
-1.14907923684237e-05
-1.22884503090214e-05
-2.42178675949808e-05
-2.12818890205044e-05
-3.11967033822494e-05
-1.99961996865605e-05
-1.56591686697026e-05
-1.94507398359758e-05
-1.11955923135698e-05
-2.57547961196072e-05
-1.75919198813817e-05
-2.30654652524052e-05
-2.41026045938093e-05
-1.44796742491952e-05
-1.76998772943771e-05
-1.06062804121841e-05
-2.59488029110675e-05
-3.75748138214761e-06
-7.74141048143136e-06
-2.1254046324823e-06
-2.23849261261694e-05
-3.50809535050637e-05
-3.15796733836855e-05
-9.91685485596582e-06
-6.87204270608385e-06
-1.18631585320564e-05
-1.51231322274157e-05
-1.15186874645369e-05
-1.195895160412e-05
-2.94414903713164e-05
1.28006785584859e-06
-1.61384341805792e-05
-1.84853112763339e-05
-4.46188064069127e-06
-1.16080896055974e-05
-1.76332325294432e-05
-1.51075836386336e-05
-4.34317738217139e-05
-3.70403486948341e-06
-1.66479397094518e-05
-2.85004604773264e-05
-3.40715567197975e-06
-2.95449122134327e-07
-1.7663658671107e-05
-1.69454632820157e-05
-4.0436794844989e-06
2.37660321983291e-06
-1.23567637227329e-05
-4.80572147489237e-06
-1.92954753387367e-06
-1.2523269285128e-05
-5.87324654740438e-06
-1.53909568856283e-05
-1.44956393332625e-05
1.56097573106003e-06
-8.94258579350871e-06
-1.30070478549699e-05
-9.88736369773941e-06
-1.98885115838869e-05
-1.24455974004122e-05
-1.10127105150288e-05
5.96366260036962e-06
-1.41210962840708e-05
8.64563810017858e-06
-2.52813241166649e-05
-1.99800546241741e-05
-1.71660343648044e-05
-1.91786828945364e-05
-3.46574705416251e-05
-3.04513816868045e-05
-2.42108094733049e-06
-2.00959764360074e-05
-1.2408735653721e-05
-1.27785290014004e-05
-1.37568778392972e-05
-2.37000880431705e-05
-2.10704958649629e-05
-1.56564591939956e-05
-7.92284724492656e-06
-2.06767516737676e-05
-3.42054107936672e-05
-3.3677120431845e-05
-2.48182155611445e-06
-2.27537971235703e-05
-2.18135950075308e-05
-1.55225573310756e-05
-3.4608775827758e-05
-3.59161268886988e-05
-3.07525011682278e-05
-1.4869234315986e-05
-2.50576773122017e-05
-6.15994195705432e-06
-1.86120412946516e-05
-2.07848377619518e-05
-2.87240835244275e-05
-3.22249664105401e-05
-3.00907232174631e-05
-6.50517772126237e-06
-1.89167875312518e-05
-2.55820334566231e-05
-2.87024986371456e-05
-1.13940805814852e-05
-2.15686601756847e-05
-1.68624791989017e-05
-2.20112592081526e-05
-2.19012874917214e-05
-9.20092624724604e-06
-1.7088365791062e-05
-1.75686432662855e-05
-1.71511273024202e-05
-2.41991937444745e-05
-2.04472744453713e-05
-1.97578775297957e-05
-2.4196079925045e-05
-5.03909066432824e-06
-2.10567463480776e-05
-3.57225939358137e-06
-1.38546337073685e-05
-3.72320728986754e-06
-1.73188758496802e-05
-1.08925929523615e-05
-9.57691272326637e-06
-3.30657900167567e-05
-1.43338082106924e-05
-1.20348936512879e-05
-3.81990061671261e-06
-9.58036660407625e-06
-1.94496416104038e-05
-2.08370506620037e-05
-1.19834483764099e-05
-2.18705990384255e-05
-9.77806386363802e-06
-1.23856510884302e-05
-1.74138347708485e-06
-3.03296741840877e-06
-8.69296263220256e-06
-9.90552960994151e-06
-2.66240922327937e-05
-2.49396617511159e-05
-1.98513466761198e-05
8.03976609896856e-06
-1.5060542971464e-05
-1.21816370469982e-05
-4.17923611958422e-06
-3.69623380014498e-05
-1.62951202564036e-05
-1.32773735157575e-05
1.70767018536677e-06
-2.01074719475154e-05
-1.75517023704245e-05
-8.28168589924385e-06
-1.66005295327373e-05
-2.65483300182487e-05
-2.14214965866678e-05
-1.00441225006343e-05
-1.60667032806536e-05
-3.10209325594086e-05
1.94539084039166e-06
-2.63324710797652e-05
-1.06724037852769e-05
-6.06580339850831e-06
-2.3161085166671e-05
-1.67918178826662e-05
-2.7533355597357e-05
-3.15364234865683e-05
-9.72177928053027e-06
-1.86296659376426e-05
-2.88083925437493e-05
-1.84580254975932e-05
-2.41760750973446e-05
-2.01178948834748e-05
-2.45410987053666e-05
-1.36962343670467e-05
-1.91640308241408e-05
-3.73117371341737e-05
-2.56518801078011e-05
-4.18322335596191e-06
-2.19931692911754e-05
-1.46944879724982e-05
-1.83192799483835e-05
-1.71995513324548e-05
-2.77770479184409e-05
8.25846986073219e-06
-1.55298797771526e-05
-1.93205457663936e-05
-1.81825635546988e-05
-8.16223858265102e-06
-1.96996471993463e-05
-2.97481855076836e-05
-1.43040708403995e-05
-1.84971161319796e-05
-1.24152386146009e-05
-1.1737230474601e-05
-1.41613857695323e-05
-2.39842839387726e-05
-1.69261227769292e-05
-1.62319524469394e-05
5.91451770556522e-06
-7.62483726472847e-06
-1.63460365107936e-05
1.65255656291367e-06
-1.15248303294593e-05
-6.0013427895382e-06
-8.45957649913973e-06
-1.29064667489443e-05
-5.05474254430308e-06
-1.23918422683608e-05
-1.86661891003969e-06
-2.54406520337609e-05
-2.05551835756337e-06
-2.15870743950183e-05
-1.62770323527201e-05
8.57340658429206e-06
-6.15341485142626e-06
-2.561150469921e-05
-3.58989875718716e-06
-1.76992479381737e-06
-4.93712992126983e-06
-2.90066848728848e-05
-1.79203510744241e-05
-1.7220154486086e-05
-7.2466825642896e-06
-2.91133719142744e-05
-5.85206922403687e-06
-1.49886640239831e-06
-4.00323880392818e-06
-5.20003003118761e-06
-1.05026801451518e-05
-1.3526760279721e-05
-7.67542775351053e-06
-1.85105925350664e-05
-8.87285898258089e-06
-8.15031330503746e-06
-2.44482404207815e-05
-3.93210281622997e-05
-1.86212634040314e-05
-2.20692007073163e-05
-2.36887425872659e-05
-2.96746014776316e-05
-1.77580419045164e-05
-1.20137701276579e-05
-1.63205540095073e-05
-3.8743404291312e-05
-2.25071978708681e-05
-1.66579450311306e-05
-1.89475985138933e-05
-2.32735885683059e-05
-1.6923979113425e-05
-7.17157372144767e-06
-1.66418230354127e-05
-4.07957464758662e-05
-1.24533630868225e-05
-1.92463555030755e-05
-1.26722299793887e-05
-3.94948893931664e-05
-1.06840752585618e-05
-2.74668673562711e-05
-1.49595522854076e-05
-8.97639662691459e-07
-1.81965408127225e-05
-1.82740257281408e-05
-5.06314898553908e-06
-1.37704246200019e-05
-3.24718246796906e-06
-7.7631197277807e-06
-1.99024042464098e-05
-2.00873119462916e-05
-9.85915848718907e-06
-1.3935222982677e-05
-1.70148395341178e-05
-6.33567075579734e-06
-1.58975210760939e-05
-2.72238043227812e-05
1.34801388069022e-05
2.9800742044849e-06
-2.20582319298947e-05
-1.54622947454343e-05
-1.66583282675736e-05
-1.19000908742528e-05
-9.72739123319593e-06
-2.05024412627254e-05
-5.05735060287301e-06
-4.10268363818518e-06
-1.10794814872332e-05
-9.29724809248105e-06
-1.67543046360221e-05
-1.01718406071239e-05
-7.18482861826629e-06
4.55701040498074e-07
-8.97697255411469e-06
-1.41152990017836e-05
-2.67060032377532e-05
6.12684864121197e-06
-7.3463632611583e-06
-4.73654594146992e-06
-1.09911179792011e-05
1.6754032211493e-06
-9.2250531434494e-06
-1.28073152807326e-05
-2.09472648743894e-05
-5.73066950271102e-07
-2.56697691947957e-05
-9.53451035946379e-06
-2.31488963717017e-06
-3.42630448330122e-07
-1.457547992135e-05
-3.79024364771634e-07
5.11193339753819e-06
-1.70145496083549e-05
-9.60069660433226e-06
-1.93032457407115e-05
-2.45239873982744e-05
-1.10472654047917e-05
-2.19411594260415e-05
-3.32663560167901e-05
-2.77918605333632e-05
-6.66360552226567e-06
-2.95142589915157e-05
-3.54250756817504e-05
-2.49878200025791e-05
-1.91851571442818e-05
-1.40174033401814e-05
-2.9167093067143e-06
-3.70154511233721e-05
-1.40962959494382e-05
-1.67514503585299e-05
-2.81955664714625e-05
-4.04166778881592e-06
-1.43236729791813e-05
-7.23274054457619e-06
-2.80246634276989e-05
-1.96048757472494e-05
-1.41980140135778e-05
-4.74510960150799e-06
-2.46822230879598e-05
-3.35809397908337e-05
-2.42838589357705e-05
-3.91134933412319e-05
-2.31308730500245e-05
-2.51927511749807e-05
-9.92513843002867e-06
-1.83135820857465e-05
-1.51037643551009e-05
-1.30938454518009e-05
-1.13754154010256e-06
-2.54641282363687e-05
-1.21291076491846e-05
-1.67512690087435e-05
-1.4369998910695e-05
-4.38273900882286e-07
-3.06749934907979e-05
-1.54286048784699e-05
-2.50161465325306e-05
-7.48147392230529e-06
5.57759692116796e-06
-2.5958082468749e-05
-2.74719808262107e-05
-3.16697521718621e-05
-2.33517863700858e-05
-1.82029102224924e-05
-2.09509905567853e-05
3.11143278250557e-06
-4.81320802387921e-07
-1.97001942793434e-05
-5.02487736857098e-06
-2.71009393937096e-05
-4.34726598169366e-06
1.31261078987678e-06
-4.12805970896311e-06
1.08951117783174e-05
-1.84405719114646e-05
-2.09976487049711e-05
-1.30494376362981e-05
-1.50882083027382e-05
-1.69439980243593e-05
-2.07279728008726e-05
-2.14243817916142e-05
-2.39321904216845e-06
-6.37905102630042e-06
-2.94384734914975e-05
-1.42991421540031e-05
-1.03047461978993e-05
-5.4620245678281e-07
-5.70615337134311e-07
2.60355996083422e-06
-2.57435923885565e-05
-2.04958930551366e-05
-2.08771242795076e-05
-2.3070208091938e-05
-2.63094920535161e-05
-6.68753195891676e-06
-1.74159399888457e-05
-3.66524166709427e-06
-1.46253997792806e-05
-1.67390234741717e-05
1.32102091395507e-05
-8.54292944329644e-06
-1.67715061214445e-05
-3.38675888891426e-05
-2.30361985952973e-05
-1.76592215126238e-05
-6.19765662453404e-06
-2.69039671519082e-05
-3.87638862209753e-05
-2.58975207275642e-05
-2.19438176632598e-05
-2.9943596236038e-05
-1.39174409400332e-05
-2.68890034571141e-05
-2.26000161718704e-05
-1.97500976918504e-05
-2.98503718507549e-05
-1.87272631030545e-05
-4.50589046182469e-05
-2.74270989696259e-05
-2.94907656113543e-05
-3.57446447781603e-05
-2.82180879208995e-05
-1.11009936776148e-05
1.67199996153119e-07
-1.75078750038855e-05
-1.27624798436222e-05
-2.60726070189085e-05
-1.45113638567266e-05
-2.02632649692407e-05
-3.07733984780956e-05
-1.11463557686154e-05
-6.62203984342769e-06
-3.3360375576046e-05
-2.30716119087095e-05
-1.26057374608756e-05
6.3992348187621e-06
-3.24117773691199e-05
8.78679094873096e-06
-3.46830266054043e-06
-3.42114970905813e-05
-1.54080205361906e-05
8.42500306910126e-06
-1.84175495904972e-05
-2.29528152787474e-05
-7.55781433615406e-06
-4.49001767910069e-06
-2.22260649295374e-05
-9.77099547013461e-06
-1.87447416974124e-05
1.34454184462713e-05
-7.56435171071078e-06
-1.14708325856059e-06
-6.29935478958314e-06
-1.78961282560149e-05
-1.39632967776372e-05
-1.96415357632597e-05
2.44731504377719e-06
-1.82994647612574e-05
-2.63253089520437e-05
-1.57810263702623e-05
-2.13833141002978e-05
-5.20705541049009e-06
-1.45083676728747e-05
-1.16043625695373e-05
-4.07070846300177e-06
-1.10727313684878e-05
-1.61068847422622e-05
-1.19878753538788e-05
-2.60528160805031e-05
1.16883558604979e-05
-1.33279971780507e-05
2.19155361160025e-06
-1.21538875454784e-05
-1.58072277410036e-05
-2.6832776576493e-05
-1.77147378925262e-05
-2.21731991038487e-05
-2.05091847874455e-05
-1.8817113819408e-05
-2.21850380006905e-06
-8.56301331850814e-06
-2.11503766323731e-05
-2.14381009894206e-05
-2.4340949211516e-05
-2.80883440485194e-05
-3.06664115659844e-05
-3.31353803403807e-05
-1.23163813177945e-05
-1.17056102691874e-05
-4.15149967920282e-05
-8.00251585374301e-07
-1.68710386216045e-05
-2.87887508821291e-05
-2.10580289769069e-05
-2.46439381253407e-05
-4.64850515090265e-05
-7.10436299504824e-06
-3.45040011043656e-05
-1.67496240400237e-05
-1.62519244123693e-05
-8.06984315210296e-06
-7.39897043008841e-06
-1.95846501248343e-05
-2.90691550948752e-05
-3.10831494165099e-05
-2.59031844920735e-05
-2.53218128417488e-05
-4.06408662484668e-05
-1.6757809759818e-05
1.30164756101317e-05
-3.60460763380277e-05
-2.24683238524033e-05
-2.66413060905556e-05
-1.28605793830108e-05
-3.36738468405913e-05
-2.343668106754e-05
-1.22706636088146e-05
-1.75754773137341e-05
-1.82602720469893e-05
-1.8732784185282e-05
-6.31310104832858e-06
-1.73305591703395e-05
-1.26113938986925e-05
6.94182850696966e-07
-1.46688988164697e-05
-2.27263390503997e-05
-1.01429399643828e-05
8.40675454333268e-06
-1.01088983944861e-05
-7.87801651918297e-06
-8.68443716294886e-06
-1.0659710300243e-05
-2.29865986917856e-05
-1.79948523947711e-05
-9.27928351342217e-06
-6.72935321786594e-06
-8.82083472284246e-06
5.93372830228448e-06
-1.97567317057875e-06
-1.09037668906777e-05
-1.48266458738953e-05
-5.62203062278066e-06
-1.43127699684227e-06
-1.44923616388085e-05
-1.94624290545147e-05
-9.74920571613907e-06
-1.71789288613414e-05
-8.78493435248193e-07
7.82202154025238e-06
5.49686135278115e-08
-1.69765200132457e-05
-1.76429967690985e-05
-1.5537300559993e-05
-1.07596286563656e-05
-2.69753354448908e-05
-1.95964852281611e-05
-1.45200015013339e-05
-3.05809337127759e-05
-1.39892388745756e-05
-1.08518294330049e-05
1.21748896538082e-07
-1.27656664914293e-05
-2.94074927075189e-05
-1.52757092501237e-05
-6.53254853974651e-06
-1.3111732081482e-05
-2.22614222503489e-05
-2.07944079608403e-05
-1.33201385085978e-05
-1.73207529768918e-05
-2.86417033843767e-05
-8.74414832002614e-06
-2.88249781956536e-05
-2.04685696386754e-05
-1.33833203271702e-05
-3.4454515622498e-05
-2.39562114616277e-05
-3.28557096665775e-05
-1.21875894595173e-05
-2.11574439259661e-05
-1.22817068823094e-05
-3.65300371935958e-05
-7.15894678321652e-06
-3.84087293442884e-05
-1.89573842923591e-05
-2.58033670547496e-05
-2.62418065070369e-05
-1.05282680334587e-05
-1.91781763258536e-05
-1.37906500159742e-05
-2.40175399910449e-05
-3.00897875354384e-05
-9.35651137980806e-06
-2.27193076152596e-06
-2.86629520210093e-05
-1.40249848229738e-05
-1.5500113371572e-05
-1.22225307622992e-05
-9.72813574655381e-06
-1.21494379619854e-05
-2.34303743992761e-05
-2.5422580202275e-06
-1.77726206681062e-05
1.47516392034504e-09
-1.81192292160365e-05
-6.11099688488959e-06
-1.55967594361948e-05
-6.88035035541225e-06
-8.55803749375094e-06
-9.05990822746018e-06
-1.9369140634783e-05
9.6209276476073e-06
-4.07784569592954e-06
-1.27768093364753e-05
-2.67265424754125e-05
-1.32524516504007e-05
5.16716827691808e-06
-1.23817991069923e-06
-2.92877282339783e-05
-2.00118607125123e-05
-3.00503153074186e-05
3.27600184809425e-06
-2.17651041337536e-05
2.48747523513553e-07
-2.13490646577699e-05
-1.56706869453006e-05
-6.03268962311051e-07
-6.3333109881066e-06
-4.11536341726204e-05
-1.0754966583415e-05
-1.2300561964021e-05
-1.47293810836828e-05
-2.72496625797496e-05
-2.72016292415418e-05
-9.39544474299915e-06
-1.16350456337876e-05
-9.38121285310674e-06
-2.33083267140227e-05
-2.34383786046747e-05
-5.58949418828206e-06
-6.77058088031016e-06
-1.46676586087544e-05
-1.84332224191656e-05
-2.87796821350912e-05
1.23543419685846e-05
-5.59529403926478e-06
-1.50830605797511e-05
-1.37981806251619e-05
-2.5427970361843e-05
-6.32700852959866e-06
-1.87983712143284e-05
-3.41306804923297e-05
-2.69846595143342e-05
-2.86360099133638e-05
-8.9900505787182e-06
-1.69300273383318e-05
-1.56441399724518e-05
-1.62961886226826e-05
-8.69650424654787e-06
-2.81806575866975e-05
-2.18830355202089e-05
-2.8682734195287e-05
-1.99872756086257e-05
-3.7180721734137e-05
-1.367446806438e-05
-7.3418947030911e-06
-2.01667569883825e-05
-2.37405855023193e-05
-1.70038157896675e-05
-2.8065258474146e-05
-4.90756619973616e-06
-4.80187540015051e-06
-2.12912921290224e-05
-1.97818544554983e-05
-1.12012213364898e-05
-2.79853225292397e-05
-2.0972441578687e-05
-4.376933120966e-06
-1.32322725853739e-05
-1.15999312586658e-05
-1.68256738527944e-05
-2.89826458115634e-05
-3.13847775028207e-06
3.06030093699226e-06
-1.14629705603296e-05
4.01519407137127e-06
-2.57848624532722e-05
-2.43695111784996e-05
-2.26699414006275e-05
-1.66106444659461e-05
-6.7986029610328e-06
-5.04187426328921e-06
-1.38995443541888e-05
-2.4079850406485e-05
-1.02428959358941e-05
-1.31600621759249e-05
-2.00920302003754e-05
-5.06610515828732e-06
-1.41240913435603e-05
-1.94484825905756e-05
-9.18366371430004e-06
-1.39500251971931e-05
-1.79737138319641e-05
-1.79708183754153e-05
-5.3293739397036e-06
-2.26246617281001e-05
-1.58638348933337e-05
-1.41483095371776e-05
-1.34740724867039e-05
-6.44217132148572e-06
-2.83204036999164e-05
9.47761579551602e-07
-9.10625985639194e-06
-2.38270317442726e-05
-2.43592072240471e-05
-1.50240112732598e-05
-1.32089382237221e-05
-2.79626019291238e-05
-1.84894190388402e-05
-1.69950430301365e-05
-2.22687670979677e-05
6.80730639446796e-06
-1.49437202070029e-05
-1.3204336269253e-05
-1.74146931884529e-05
-9.82360804753613e-06
-3.59757344805056e-06
-1.77020180339847e-05
1.15947602454735e-06
-2.08658660030719e-05
-2.55839321444281e-05
-2.61828765302152e-05
-8.77621101763529e-06
-2.76538574438799e-05
-1.03403256418171e-05
-2.35225665403302e-05
-1.32002192575297e-05
-1.03166930703954e-05
-1.23461802339793e-05
-1.82744900146265e-05
-1.45087043610432e-05
-6.07729313221509e-06
-2.10150018679624e-05
-2.97519534046437e-05
-2.78727848079737e-05
-2.25976488535699e-05
-2.47821392733633e-05
-2.67249074662242e-05
-2.72493358092681e-05
-1.03529595924541e-06
-1.36398222787121e-05
-2.74940080737179e-06
-1.85740537153621e-05
-2.09301068836702e-05
-4.68553736184391e-06
-3.27130079759091e-05
-3.2916488174361e-05
-1.50970938857061e-05
-2.01260745752968e-05
-4.0691095558689e-05
-1.35616301981708e-05
-2.4269789868982e-05
-9.43646555367311e-06
-1.66640321315531e-05
-1.0783145562287e-05
-3.62472466929221e-05
-1.86292884112858e-05
-4.26473103980857e-06
-1.09546325498306e-05
-1.59093532707e-05
-1.53384098797573e-05
-9.79726582349432e-06
-1.15169458324358e-05
-1.56676233998973e-05
-1.85198965670042e-05
-2.91257645524233e-05
-1.75135720282944e-07
-3.64679765589963e-06
-7.90077023696693e-07
-1.08765111593654e-05
-1.16586878415413e-05
-8.77860036567704e-06
-1.85552882925554e-05
-6.96670585084173e-06
-1.91568561166178e-05
-4.82307537270482e-05
-2.37728045283306e-05
-3.05531466135522e-05
-1.56058839935876e-05
-1.25627824099472e-07
-1.55745724210164e-05
-9.43660021659885e-06
-6.76120227998263e-06
-8.17105511662451e-06
-1.04979302847309e-05
-1.81553432936269e-05
-1.97112457916779e-05
-1.55209347648415e-05
-2.33682978780344e-05
-4.63494644614572e-07
-3.00503901461626e-06
-2.14105324091085e-05
-1.59456164447549e-05
-1.97348422696882e-05
-5.70340542947271e-06
-3.3282637506752e-05
-1.64405099195725e-05
-2.54596742435334e-05
-2.73479120336836e-05
-2.4325272968769e-05
-2.23912440718016e-05
-2.95434318936733e-05
-2.25156029527515e-05
-1.58993500133252e-05
-6.97148081875223e-06
-1.6308293412015e-05
-1.12253701069681e-05
-1.25742826114166e-05
-2.28260824050233e-05
-1.95713237129971e-05
-2.14618913683292e-05
-7.91122806043158e-06
-2.48891715479529e-05
-3.82165547216987e-05
-2.13933198395588e-05
-3.1747942950609e-05
-3.23367666518852e-05
-1.52946412006911e-05
-1.56496740321124e-05
-8.77530628103299e-06
-4.27953673917991e-06
-5.90194915572912e-06
-1.05088381028782e-05
-2.05870411644698e-05
-1.91774375033672e-05
-7.4088855184082e-07
-1.35285419403004e-05
-1.20338293033447e-05
-1.57009813660944e-05
-2.54733408125467e-05
-2.0159875078095e-05
-1.78357241638461e-05
-2.72901928386713e-05
-1.87213761713055e-05
-9.33790663043806e-06
-2.24781023103157e-05
-8.53171940658688e-06
2.37167713896724e-06
-1.13778916315977e-05
-9.17581133803871e-07
-1.1614560851327e-05
-1.54950366176149e-06
-5.64775404509085e-06
-1.79302549878787e-05
-4.04073061243365e-06
-6.58384109825383e-06
-2.53705341966109e-06
-6.09813405303204e-06
9.62812375299475e-06
-2.50071702462487e-06
-1.4032875995228e-05
-1.07363039552873e-05
-1.43360074478772e-05
-1.56115683798187e-05
-1.6680895310814e-05
-2.25296939934007e-05
-1.58028881652231e-05
-2.30091999363695e-05
-2.00936075004396e-05
-1.20527578380318e-05
-2.99233873431351e-05
-1.8542001400624e-05
6.24321588119314e-06
-2.01829809655615e-05
-2.06692408790592e-05
-3.49998256469686e-06
-3.54513290258782e-06
-5.17475842269509e-06
-7.20697974619384e-06
-8.2598290103993e-06
-1.19926275527922e-05
-2.6597367378181e-05
-1.56739448994028e-05
-2.1862704688925e-05
-7.76673012085011e-06
-8.60478501535858e-06
-2.21141164682026e-05
-1.46718359114007e-05
-2.58513446046519e-05
-1.21007250832944e-05
-2.82084591221275e-05
-1.00505581037464e-05
-1.95383321709341e-05
-1.63012596863145e-05
-1.45848332085377e-05
-1.68814170301611e-05
-3.32069488458327e-05
-1.48772805943812e-05
-1.56380780276946e-05
-1.25433642056986e-05
-3.7368816681817e-05
-1.21582575890381e-05
-2.21791750627383e-05
-3.00807113604481e-05
-1.58305312927254e-05
-8.16357808862235e-06
-2.62978463298713e-05
-2.55144797609326e-05
-1.79121820996287e-05
-3.20905218959141e-05
-2.14693624366032e-05
-1.22905515521329e-05
-1.79108339406486e-05
-1.36002163108672e-05
-1.21525800405075e-05
-1.1150494911718e-05
-4.78947135346444e-07
-3.73928566884559e-06
-2.81802151817744e-05
-2.57856930871091e-05
-1.97605114413444e-05
-1.32330968583938e-05
-3.80825007939853e-06
-1.80153538696988e-05
-2.49879066064283e-05
-5.81695012555554e-06
-2.2488616622962e-05
-1.73860914933093e-05
-8.58508458827145e-06
-1.00354375280882e-05
1.79675822171095e-05
-2.496315539874e-05
-1.86636514342577e-05
-1.28532901406571e-05
-1.81623734402568e-05
-9.21710651732671e-06
-1.56547503296428e-05
-1.56730732379412e-05
-1.03893483687921e-05
-1.79925944235715e-05
-5.32726570808123e-06
-1.1378486797466e-05
1.09878913810667e-05
2.8508533294644e-10
-1.89209314369348e-05
-5.67112709406537e-06
-4.0496883187693e-06
-1.1731018009263e-05
-1.75782890425324e-05
-2.08473488106064e-05
-1.50394602293892e-05
-1.7554316669706e-05
-2.69006922164365e-06
-2.33197774788075e-05
-1.87195996631954e-05
-2.47434744178459e-05
-1.74966753484748e-06
5.80605664224529e-06
-2.96556698920926e-05
-1.32942086678478e-05
-1.62969297009032e-05
-3.27040349061475e-05
-1.0339472211904e-05
-2.44081220090746e-05
-1.31712884371179e-05
-1.24577824581881e-05
-3.20217433416731e-05
-7.38960467394013e-06
-1.91372532354174e-05
-9.80509531822253e-06
-1.62905189340693e-05
-3.80021314077636e-06
1.05523639980118e-06
-2.60446313702229e-05
-1.180390947593e-05
-1.85934669318006e-05
-2.19165552169168e-05
-2.0482895025806e-05
-1.16791058768521e-05
-7.74330392342258e-06
-2.64104701970709e-05
-1.57229358700706e-05
-3.15093805203987e-05
-2.337373532854e-05
-2.09515848771136e-05
-1.6052777696428e-06
-1.24290188080709e-05
-8.58679074704574e-08
-6.8869503318864e-06
-1.80466347224765e-05
-4.23441806304589e-06
-2.58444727293271e-05
-1.35867015389318e-05
-2.25946011296419e-05
-1.2350224674841e-05
-1.69241651289083e-05
5.39037580921533e-06
-2.51615654614909e-05
-3.52142473002759e-05
-1.23199416471022e-05
-2.01846617257977e-05
-1.12162828195599e-05
-8.14914169731819e-06
-1.83096375683599e-05
-2.41738785295099e-06
-2.37287852874422e-05
6.05920556061268e-06
-1.7331608831278e-05
-1.59307147373167e-05
-3.783218750676e-06
-9.9458471936681e-06
-1.12121682568365e-05
-2.39098123952824e-05
-1.21551473593276e-05
-2.8613594176936e-06
-1.84082146197382e-05
-6.4008680696134e-06
-7.01162780679222e-06
-1.50634841105359e-05
-1.03839910652447e-05
-1.73013059761674e-05
-1.11863630139656e-05
-1.13371272363417e-05
-2.02361057175495e-05
-2.6940276491941e-05
-3.1897149259988e-06
-1.26861904243064e-05
-1.58352999820609e-05
-1.9526660011474e-05
-8.83094131848368e-06
-1.44273825932484e-05
-2.96869158385082e-05
-3.40582986666537e-05
-1.94911298595903e-05
-1.24757968540411e-05
-2.90430946125343e-05
-2.15992532312824e-05
-1.52943791388414e-05
-2.64938270848268e-05
9.34830259499154e-07
-1.43416755863827e-05
-6.19416255949612e-06
-1.76276082317268e-05
-2.75215059916581e-05
9.91102908173386e-07
-2.05368439834772e-05
-3.58566027450891e-05
-3.28896961010466e-05
-2.80689689363188e-05
-1.54264421922058e-05
-4.30491279456043e-06
-1.20342894802899e-05
-1.70925814983705e-05
-1.47668276794666e-05
-1.31866713931681e-05
-1.0711354764914e-05
-3.2773647793418e-05
-2.04087741443709e-05
-3.09720639051389e-05
-2.24311248300589e-05
-9.26762470841766e-06
-3.90844384209867e-05
-2.53643233576394e-05
-1.27711376087539e-05
-1.98699788420373e-05
-2.75492660376219e-05
-2.35029460645524e-05
-2.44578201495893e-05
-6.09555522482446e-06
-3.14638235451331e-05
-3.13277682445825e-05
-1.35457385705221e-05
-2.51234241846596e-05
-2.69276935897935e-05
7.78644514004052e-06
-2.71857809169307e-05
-1.82310893471511e-05
-5.99125954622299e-06
-2.16075467120326e-05
-2.18008638776424e-05
-1.29814322783405e-05
-1.16551331742251e-05
-1.20542566136025e-05
-1.83276102294081e-05
-5.14070892988938e-06
-2.4709555200775e-06
-1.53729153116279e-05
-1.39751448300728e-05
-1.87552374929756e-05
1.98331062810266e-06
-5.16316100030857e-06
-3.47397824341184e-06
-1.74203038699434e-05
3.83971182218498e-06
-9.13178778482429e-06
-8.2137017559134e-06
4.40376856919235e-06
-7.35264377911675e-06
-8.46399946779082e-06
4.78423972581919e-06
-1.7884283974527e-05
-1.30832951055277e-05
-2.1059497123421e-05
-3.72722825797593e-07
-4.49561999375026e-06
-2.10367586617218e-05
-1.60720522567266e-05
8.34155657331669e-06
-1.7116122302222e-05
-8.09419587492062e-06
-1.97161097083033e-05
4.34519228687633e-06
-2.38383677949447e-05
-1.15020969125276e-05
-2.28930814068649e-05
-4.44088768532721e-07
-2.60304939214191e-05
-2.04685101777121e-05
-3.58230677824079e-06
-2.86715177024602e-05
-1.2999705040795e-05
-2.26419427829619e-05
-8.49204079583421e-06
-1.43111517248592e-05
-3.39578978434655e-05
-2.05877588589189e-05
-1.91841726727484e-05
-3.79689194727766e-05
-2.20581585583908e-05
-2.7577516934793e-05
-2.71822241943443e-05
-3.82122319262548e-05
-2.44688520500126e-05
-2.16320778427851e-06
-3.28264997511513e-05
-6.77574235285689e-06
-9.06977843657159e-06
-2.27019316955548e-05
-1.57819062641903e-05
-6.15413352821066e-06
-1.92035091954207e-05
-3.50800300540121e-05
-1.90245851070857e-05
-1.6533527923424e-05
6.46555406186565e-06
-1.59205816757768e-05
-1.53329883574191e-05
-2.01440223091011e-05
-1.17083827835526e-05
-1.60623518628872e-05
-6.39863918776352e-06
-2.29572026447073e-05
-1.4974931624817e-05
-3.96058250235838e-06
-3.163795057415e-05
-1.86647555067426e-05
-9.4937590027466e-06
-1.75283529029481e-05
-2.0609880925666e-05
-1.60475444261113e-05
-1.9192762159555e-05
-1.56076730520822e-05
-3.06787508997997e-05
-1.42396529246023e-05
-7.72004228523338e-06
-1.03448122231502e-05
7.55512631199088e-06
-1.16495888677282e-05
3.00609033156829e-07
-3.86280277822665e-06
-1.4541183411663e-05
-1.38646479049488e-05
-3.64129742774156e-06
-4.61738104772109e-06
-5.96072274821154e-06
-1.71930714541652e-05
-3.22198732711751e-05
-9.84923470660897e-07
-6.63088929258691e-06
-4.71195940026912e-06
5.94847458501199e-06
-1.19059058590278e-06
7.242485691099e-06
-1.27004528429689e-06
-1.33779333380449e-05
-1.12004949251277e-05
-1.06400818255277e-05
-9.27992785738538e-07
-2.05641055036387e-05
-1.25551712571689e-05
-2.21486436537981e-05
-1.47630230853697e-05
-1.53294092866645e-05
-1.89552446782409e-05
-2.3462835609918e-05
-1.26080249589807e-05
-1.08568487292402e-05
-3.22756769044903e-05
-1.87444433314374e-05
5.74196947854308e-06
-3.30876213180182e-05
-3.21234511655014e-05
-3.01452767247731e-05
-2.80966954138654e-05
-2.29574616027146e-05
-1.12767817413848e-05
-2.22680065595316e-05
-1.67796617792314e-05
-9.12174519760148e-06
-3.05930582620842e-05
-1.87465089319739e-05
-3.90246769167388e-05
-2.00556539905819e-05
-1.30348824954297e-05
-2.05458027015234e-05
-7.88303385482674e-06
-2.09032680682909e-05
-1.60642132326491e-06
-3.69563468645445e-05
-3.32991650211444e-05
-2.50267498857117e-05
-1.79786259227047e-05
-1.19167819348087e-05
-2.64501014192342e-05
-3.03662416794206e-05
-9.37369605163095e-06
-1.95358296779635e-05
-1.81213159179239e-05
-3.16403850574989e-05
-1.47047171237261e-05
-2.59974741491297e-05
6.2742768078468e-06
-5.53167743923399e-06
-2.05670330270973e-05
-2.27527069037814e-05
-9.52593600564515e-06
-1.36793207307042e-05
-1.78938283598156e-05
-1.21931490150584e-05
-2.15873137918505e-05
-5.65646272488918e-06
-2.29014340100246e-05
-1.47746894851427e-05
-1.82290321252298e-05
-2.81340789731212e-06
-1.16886846726583e-05
8.61899595315397e-06
-5.55055188874565e-06
-1.54315581015234e-05
-1.67011313452442e-05
-3.22058625777458e-06
-7.52412238124215e-06
-9.86482618620827e-07
-1.28286223622538e-05
-1.21100236815776e-05
-7.58110357779877e-06
-2.55264709185572e-05
-1.90094126803265e-05
-1.86282565130266e-05
-1.14124597612038e-05
-5.4611919035002e-06
-1.00097917551895e-05
-2.08839011990494e-05
-5.52884895728869e-06
-1.60557095139752e-05
-1.77284173457833e-05
-5.6893385775733e-06
-3.22973542385415e-05
-1.88890223397748e-05
-1.62267404183776e-05
-4.07268691735758e-05
-1.23388764166935e-05
4.98341033842812e-07
-3.47033569916942e-05
-3.38055891110484e-05
-2.48174858602809e-05
-2.64335778365183e-05
-2.19146198507178e-05
-1.21985683660394e-05
-1.10895579464821e-05
7.25278555266009e-07
-2.50884766109021e-06
-2.39841876135963e-05
-2.06430670091714e-05
-1.75304270216055e-05
-1.79194300891019e-05
-1.23259878192923e-05
-1.06412584551714e-05
-2.32195982095863e-05
-2.2015435161593e-05
-2.78449561492849e-05
-1.77113461463858e-05
-2.73293214202215e-05
-6.64999778710001e-06
-1.56962372135689e-05
-3.01727541483181e-05
-2.17444192995622e-05
-1.38800636105223e-05
-5.04160684305421e-06
-1.43120191880833e-05
-3.82495748515909e-06
-4.45739528451007e-06
-2.06112684262343e-05
-7.75799321238784e-07
-3.3265455080639e-05
-2.46917514050047e-05
-1.56863459094862e-05
-3.19875470893285e-05
-1.11255244535917e-05
-2.82179435148383e-05
-1.6527127427582e-05
-2.34097154180762e-05
-2.21359678086488e-05
-1.08561952894289e-05
-1.87285576617878e-05
-2.29846629693051e-05
-2.04630992940649e-05
-1.97950767232583e-05
-2.22220013196093e-06
-2.37194457617297e-05
-2.16352018604503e-05
-9.32678181659886e-06
-7.6589139344802e-06
2.86042019907554e-06
-2.85492909465524e-05
-1.47251616743463e-05
-1.69633710102909e-06
-9.67741990844668e-06
-2.38436692792441e-05
-3.07255944192567e-05
1.36768024050722e-05
-3.37921024387448e-06
2.04743917362787e-06
-2.85851432865573e-05
-8.35134530138877e-06
5.52879836222578e-06
-2.34074557510482e-06
-1.90949025390529e-05
-1.61145595797997e-05
-7.95908161124296e-06
6.26632489292429e-06
-1.69802536353514e-05
-2.11456393700919e-05
-2.30173985659388e-05
-2.53087139835323e-05
-1.23484378472783e-05
-1.29077049322638e-05
-1.08868584002742e-05
7.49498872318538e-06
-8.89785381316064e-07
-1.99827635892377e-05
-2.28891523305201e-05
-2.52089494700752e-05
-1.92131725255432e-05
-2.10563554809834e-05
-6.46240952077374e-07
-2.6549827812637e-05
-1.11786828618692e-05
-1.27737881142116e-05
-9.30336300143817e-06
-2.33541923120789e-05
-1.54786263900188e-05
-8.81802152636761e-06
-3.31005689425991e-05
-2.58235168152191e-05
-1.68976917023913e-05
-1.16349791180478e-05
-1.5148579560683e-05
-2.32028761462882e-05
-1.24847743315827e-05
-2.80390409058182e-05
-3.81587689243899e-05
-2.0356044740845e-05
-1.50558701110596e-05
-3.0572480159884e-05
-4.13243392770751e-05
-4.59404606629846e-05
-1.71480867447325e-05
-1.55203305141514e-05
-1.31637385114588e-05
-1.26100316386042e-05
-1.62973188950584e-05
-2.23320559166508e-05
-1.38849776071337e-05
-3.0808814738545e-05
-3.27708500902839e-05
-2.12631879050847e-05
-4.78512544955092e-06
-1.4075405529911e-05
-2.2288914086908e-05
-2.33189862946552e-05
-2.99235658793925e-05
-1.51753907038507e-05
-3.04581254926026e-05
-2.65711826874779e-05
-2.28231498347614e-05
-1.28401612590868e-05
-1.74556726900141e-05
-1.99339801005342e-05
-1.79573311943044e-05
-2.85438516457707e-05
3.06927544833981e-06
-4.31367481703267e-06
-1.99717575420625e-05
1.23516876101895e-05
-1.49391529619887e-05
-4.94960050077229e-06
-1.43484469006921e-05
-2.40570135784593e-05
-6.69677964663817e-06
-1.78929841207333e-06
-9.48173223641425e-06
-1.72993873722937e-05
-7.78546681417329e-06
-1.79107350079669e-05
-9.74939434104943e-06
-5.91365534900729e-06
-3.50902586357783e-06
-8.61092773754573e-06
-1.37180609005711e-05
-1.70027185553593e-05
-2.12413905721306e-05
-1.9896351285857e-06
-3.88392009450745e-05
-8.30805777692106e-06
-2.52131575658121e-05
-1.167442130523e-05
-2.70893126772745e-05
-5.84479911835866e-06
-2.44736682987975e-05
-1.48221686308713e-05
-6.01678306082739e-06
-2.07733639919303e-05
-2.98720076648789e-05
-1.01038920454535e-05
-1.62244969862977e-05
-2.02760900235729e-05
-1.94635593212287e-05
-4.91474794907632e-06
-2.11203858291496e-05
-2.55003072143714e-05
-1.76197693287678e-05
-1.83918705904934e-05
-2.16509785513675e-06
-1.91560773396917e-05
-2.85848995141277e-05
-1.53696749697912e-05
-1.58289271639875e-05
-1.61284971514676e-05
-3.17502235846618e-05
-1.6447015911301e-05
-3.2916467967615e-05
-3.32815539364386e-05
-3.24482586334274e-05
-2.88597762019218e-05
-2.0467021823754e-05
-8.58639536499019e-07
-1.24390728660343e-05
-4.48909935531601e-05
-2.98970697413631e-05
-2.22794027537119e-05
-6.03604289769254e-06
-1.31818423607517e-05
-2.69418924170472e-05
-1.04469748723832e-05
-2.6969992606307e-05
-5.48973445115067e-06
-3.15847168536377e-05
-1.25202293505065e-05
-2.13226769332453e-05
-2.38404134943903e-05
-2.47760703771563e-05
-2.32661372278897e-05
-1.25618103822166e-05
-2.95053177770691e-05
-1.90889097319491e-05
-1.3601551790655e-05
-6.25024925084761e-06
-2.02874077798533e-05
-1.6641757892624e-05
-2.17011133805792e-05
-1.6345782638828e-05
-2.29730388925283e-06
-1.5057279277812e-05
-7.81803062562161e-06
-2.52029645337997e-05
-1.29006374217518e-05
-1.10468404487227e-05
2.53041513718036e-06
-1.1124327019379e-05
-2.15631542790287e-05
-9.656971230533e-06
2.75303284039252e-07
-1.26598351798823e-05
-8.22964535928709e-06
-2.02021160551263e-05
-8.85496665874049e-06
-1.77128878128956e-05
-2.28201335272235e-05
-1.13763864587362e-05
-2.21295325424717e-06
-6.63132904712101e-06
1.62148730491583e-05
1.7304971713435e-06
-4.41405832899462e-06
-1.46695570651795e-05
-5.58665311842507e-06
-1.43461528595661e-05
-2.90219709338646e-05
-2.64816587768028e-05
-8.00744795840192e-06
-2.73589439296232e-05
-3.170480640821e-05
-2.748611051147e-05
-2.16429682283042e-05
-1.57147951423733e-05
-2.37620531141313e-05
-1.98432082704971e-05
-2.97406936954314e-06
-1.54856275018293e-05
-2.72024835302467e-05
-1.02190071606858e-05
-1.87731830522381e-05
-1.65293828307938e-05
-2.14000991386656e-05
-1.32612492602358e-05
-2.76111151710913e-05
-2.78786259328589e-05
-2.19307249487377e-05
-1.0053608462265e-05
-2.08518323130115e-05
-2.62195076371341e-05
1.18415845750467e-05
-1.64938719443233e-05
-2.07567984144327e-05
-4.15405278462272e-05
-3.57188528016625e-05
-2.35489809686281e-05
-2.12456886807123e-05
-2.55166536276136e-05
-3.17044226071423e-05
-1.27882100991429e-05
-3.64364583193489e-05
-1.62187629135952e-05
-9.40951389719042e-06
-3.27017337232349e-05
-2.47374685170155e-05
-3.53439833915362e-05
-1.05786140527615e-05
1.05177903423308e-05
-2.1815187487924e-05
-1.48665807044466e-05
-1.30858308528742e-05
2.13525232206358e-06
-8.48681471762564e-06
3.75360453919468e-07
-5.07797755661944e-06
-1.04482701579947e-05
-1.59205128156755e-05
-1.08212723853065e-05
-1.87455004046568e-05
-2.02782481915718e-05
-2.77935302584949e-05
-6.584411962357e-06
2.34049773183643e-08
-1.2560388157741e-05
-6.7149655292218e-06
-2.53818881360113e-05
-1.17841248125007e-05
2.03720466044583e-06
-9.99959490316482e-06
-5.22925158859535e-06
-1.36281714296666e-05
-9.10653982602876e-06
-2.13147120716381e-05
-9.22650642204258e-06
-2.6036578436546e-05
-1.86990572770638e-05
-3.93218415040521e-08
-3.24086293146717e-06
-2.36173963632446e-05
-2.89154077450342e-05
-1.04478432971959e-05
-1.48426955337101e-05
2.9492419617287e-06
-2.78593554671419e-05
-9.83945116809201e-06
-5.25987305462023e-07
-2.44374425409759e-05
-1.36999477452377e-05
-8.41231015585002e-06
3.24611096874701e-07
-2.4062408349218e-05
-1.83444904379574e-05
-1.23551717106559e-05
-1.14066505356762e-05
-4.54523622694107e-06
-1.49935809890148e-05
-2.39803850789863e-05
-1.2849370752712e-05
-2.23899270238771e-05
-1.61822813658829e-05
-3.22976752521099e-05
-2.49228374040601e-05
-2.63024992074082e-05
-1.37821261420284e-05
-1.42360106939577e-05
-2.25732589644409e-05
-2.51574541130101e-05
-1.11892856334465e-05
-2.34751302950252e-05
-1.10673418183878e-05
-7.92639917197288e-06
-1.29135932274518e-05
-2.12599917640042e-05
-2.29115719853304e-05
3.62678085767477e-06
-1.62400572724543e-05
-3.06894502813524e-05
-3.22479559336954e-06
-5.04552690140491e-06
-2.19824140235248e-05
-3.21918974744809e-06
-3.63507537959355e-05
-1.01868222546213e-05
-1.82737950221968e-05
-1.17122875240521e-05
2.15119399640584e-06
-1.62724859775172e-05
5.72365221064105e-06
-2.62386460220332e-05
-2.18028033529559e-05
-3.15922696803514e-05
-1.11363679665474e-05
-6.68146900342608e-06
-2.96806074553053e-05
-1.67487606269607e-05
-1.09109976683039e-05
-1.93377140357084e-05
-1.02021100628714e-05
-1.4758428597729e-05
-6.80501231136261e-06
-8.49885315559589e-06
-1.78568102961382e-05
2.09682494702347e-06
-1.58797515677697e-06
-1.98386793257344e-06
-1.34549080060002e-05
-2.59216964866617e-05
-7.1943105507279e-06
-1.63361258627344e-05
-1.7314586321494e-05
-1.36804275822429e-06
-1.24413196377081e-05
6.24324949786623e-07
-8.75065820462681e-06
-7.18522716102141e-06
-5.04188483896372e-06
-2.61675163574258e-05
-1.0419050438171e-05
-1.15107423452572e-05
-1.76521857356664e-05
-2.04746841409081e-05
-1.46629814073242e-05
-2.50194793629607e-05
-8.67970865295896e-06
-9.65436932385318e-06
-3.25701653390343e-05
-1.10129127129022e-05
-2.2451574408823e-05
-2.74811083995672e-06
-6.57177795969335e-06
-2.03493269688339e-05
-2.71515862375151e-05
-2.72834795571563e-05
-1.83042813432796e-05
-1.15293541501911e-05
-6.28449759850207e-06
-9.81876096454612e-06
-1.64764514376331e-05
-1.23019019036461e-05
-2.92230611583426e-05
-1.55036310934131e-05
-1.5441648057687e-05
-5.51207345408429e-05
-1.13009962716135e-05
-1.15904264595322e-06
1.31090299359215e-05
-9.04528892419085e-06
-1.85420770144691e-05
-2.11657788088935e-05
-2.09713678535271e-05
-2.6624973804599e-05
-2.46031192025563e-05
-1.98419282107691e-05
-3.31513908788193e-05
-2.18576005857807e-05
-1.44220805714813e-05
-2.76980764473972e-05
-9.22196583132797e-06
-1.58710804534897e-05
-1.91339844240968e-05
-2.42431153230732e-06
-1.92629950664146e-05
-1.87845555358078e-05
-3.10395304535325e-05
-6.91783615985189e-06
-1.44514998084065e-05
-3.18514312386365e-05
-1.93840893847559e-05
-6.79611414255814e-06
-1.74825727468366e-05
-2.45498774249391e-05
-3.84275861224397e-05
-3.94946674202788e-06
-2.81689946345282e-05
-8.36687600586906e-06
-2.13299421447823e-05
-2.13388089091664e-05
-2.09339628271757e-05
-1.20444400573905e-05
-2.38406072352642e-05
-1.03703269387318e-05
-5.02588208949272e-06
-9.2856450433371e-06
-2.00575368907983e-05
-1.58344292143148e-05
-6.30759228812031e-06
-1.69508582204202e-05
-2.21431754635963e-05
-1.83281440525007e-05
-2.15868138514154e-05
-3.42689309154455e-05
-1.14624891942388e-05
6.3728364993647e-06
-1.98151082501624e-05
-5.30288996214916e-06
-1.34542902169081e-05
-2.97408972985468e-05
-1.29467584755011e-05
-7.84291140292905e-06
-2.21731535928573e-05
-1.35680488987593e-05
-1.36924348843413e-05
-3.07897522558522e-05
-1.95545541283874e-05
-7.89199009189354e-06
-1.18114446708352e-05
-1.99959713711881e-05
-1.87145597443618e-05
-6.34923396429903e-06
-2.18182736459384e-05
-1.42655423036711e-05
-2.77970998914083e-05
-7.35092600915721e-07
-1.30688759818629e-05
-1.92398167096915e-05
8.09325429083574e-06
-1.49156843458083e-05
-2.24391084129957e-05
-2.39690681233488e-05
-8.63303988369507e-06
-1.48181601338531e-05
-1.36614243900279e-05
-4.58998182917199e-05
-2.08966263040832e-05
-1.21027906792466e-05
-2.68753974817404e-05
-5.90383074874829e-06
-2.08006370671009e-05
-2.74393740884218e-05
-2.3238025790441e-05
-2.90937456221406e-05
-2.49278899058183e-05
-1.07584897044133e-05
-1.56230188179266e-05
-3.00817748109022e-05
-1.26319730846231e-05
-3.21690662064443e-05
-5.47430115992243e-06
-9.88737374185041e-06
-1.77592477230569e-05
-3.2936145517744e-05
-2.03539808752665e-05
-1.01534270992363e-05
-1.87388615831845e-05
-2.25255974229046e-05
-2.46488935879726e-05
-2.54966884738944e-05
-1.4767013442253e-05
4.71841769826339e-06
-6.39952298978543e-06
-2.49125536942973e-05
-2.25570493635304e-05
-1.46624056323413e-06
-1.08417267658555e-05
-1.53344915732112e-06
-1.2511992994676e-05
-3.36069878915827e-05
-1.65542051729607e-05
-1.35643275979852e-05
2.17613562730939e-06
-1.55587800532446e-05
-3.07350433027332e-07
-1.12304395379756e-05
-2.86374997280106e-05
-1.08139870069143e-05
-1.60644202270524e-05
-1.85173682860406e-05
-1.84478150513397e-05
-2.56515607850873e-05
-2.47469618334301e-06
-2.02166234190875e-05
-2.58854645787734e-05
-9.94502567309682e-07
-2.56815383639004e-05
-6.57059058092911e-06
-1.49268141523668e-05
-7.8498454358119e-06
-1.37683153055557e-05
-7.12500103026252e-06
-1.82402391111414e-05
-1.67378754916045e-05
-9.7014842595214e-06
-1.70158849370881e-05
-8.55340043808491e-06
-1.10649260432073e-05
-1.00369192968056e-05
-1.92320540417231e-05
-8.37026450253313e-06
-1.19899776763613e-05
1.64583126254033e-06
-1.15514291989562e-05
-1.06307192469381e-05
-3.07478190383252e-05
-5.77760597053119e-06
-3.23206097792211e-05
-1.52465579664927e-05
-1.32656633994139e-05
-1.38771326345007e-05
-1.81616091618231e-05
-1.80716948531833e-05
-3.22219498937536e-05
-1.79075966374722e-05
-1.91611392648033e-05
-1.04273320235079e-05
-2.23792205566741e-05
-4.13600072077198e-05
-1.27511258274461e-05
-1.05821093559563e-05
-4.7538722001395e-06
-2.75076661785601e-05
-3.07423004383788e-05
-6.3170770247605e-06
-2.1501146256596e-05
-1.6981884621871e-05
-1.83419250855377e-05
-8.69495826745754e-06
-1.89280720347292e-05
-1.43629698970893e-05
-1.06904829258302e-05
-2.74871966046393e-05
-9.89142083381674e-06
-1.73589618944897e-05
-4.85524271686483e-06
-2.93237252861616e-05
-1.15164447823359e-05
-1.12244515292491e-05
-2.99091671331462e-05
-1.88271033759254e-05
-1.30857919514263e-05
-1.90706915792777e-05
-2.36137194361427e-05
-1.94597857971932e-05
-2.18847260625246e-05
-4.06200839880149e-06
-1.92440726846017e-05
-1.63074331438526e-05
-2.06180055503417e-05
-1.3502180564665e-05
-8.73970302742139e-06
-2.51925590862723e-05
-1.39255915996846e-05
-1.8463573559262e-05
3.90382369089117e-06
-1.17368752453908e-05
-1.19374862455454e-05
-1.19453656333285e-05
-2.4511518973407e-06
-1.36568616378828e-05
-1.77510458368712e-05
-3.57843060444041e-06
-2.21355118344387e-05
-3.77650570682559e-05
-8.60559279421248e-06
-1.22714063351214e-05
-1.21148153238786e-05
6.29711413750763e-06
-1.22376741212524e-05
-2.07124325467604e-05
-1.16457410362557e-05
-3.74593335861909e-05
-6.00169051926675e-06
-1.62040505563868e-05
-1.04808861085297e-05
1.28191164766413e-05
-1.96662493438394e-05
-4.89340562813085e-06
-2.13897743110105e-05
-1.51375415308361e-05
-2.56212828023397e-05
-2.72847479915405e-05
-1.47965195531157e-05
-1.1957381317917e-05
-3.31518502774404e-05
-1.02938774633596e-05
-2.31119721247996e-05
-1.53931309577318e-05
1.19934799966935e-05
-2.43809342657075e-05
-2.19200540686149e-05
-1.56312496493728e-05
-7.33528043724043e-06
-2.12710695933792e-05
-1.46186700394843e-05
-1.9405524243765e-05
-2.18116519433052e-05
-1.13351090985918e-05
-1.91619904567452e-05
-1.35030836577383e-05
-1.78979572933439e-05
-2.5148474342045e-05
-5.86636886263376e-06
-1.37579575906194e-05
-2.68700826889109e-05
-2.01165071970631e-05
-3.39172465057571e-05
-1.20465828013081e-05
-3.74982674773722e-05
-2.77044742907634e-05
-3.23272435276275e-05
-1.37634493940009e-05
-5.53249314766736e-06
-1.75128545388528e-05
-2.14445648735806e-05
-1.41010700618958e-05
-2.38540912564364e-05
-2.6416672721193e-05
-1.53167190817111e-05
-1.98890612882922e-05
-1.84681265229028e-05
-5.93248896791066e-06
1.86728373503282e-06
-4.7353228864914e-06
-1.60859070083961e-06
-9.0896186466927e-06
-1.36782268433561e-05
-8.30858529204897e-06
-3.2480578571258e-05
-8.98050626103871e-06
-5.53629771559104e-06
-2.68212602029435e-05
-2.06361418986664e-05
-2.99203609840943e-06
-1.02172633357999e-05
-1.68208519550787e-05
-1.73654721128409e-05
-5.08692118721448e-06
-1.51435491732696e-05
-1.48258165262066e-05
5.60584285124814e-06
-8.16203136874071e-06
-3.50529733218104e-05
-9.02106062136888e-07
-1.36862159621163e-05
-1.37573571624185e-05
-7.99490555889489e-06
-2.173571800353e-05
-1.78439562349782e-05
-1.51996653615887e-05
-1.71995295176363e-05
-2.0211545081334e-05
-1.28810335340967e-05
-1.13738794754166e-05
4.17533564450219e-06
-1.31308058143779e-05
2.40746597082346e-06
3.66360031118295e-06
-2.01007054256946e-05
-2.52931545912434e-05
-1.34446113131414e-05
-2.36882609084044e-05
-6.96251354555955e-06
-2.18085348177949e-05
-2.33323234189505e-05
-2.48781156631769e-05
-1.36970290313199e-05
-1.89557153069173e-05
-1.54739861210465e-05
-1.4554828182328e-05
-3.98026447785518e-05
-1.41023437729105e-05
-1.42056099407892e-05
-2.30775989368666e-05
-2.20568666329572e-05
-2.85595545004724e-05
-1.91915103077169e-05
-1.79542752951777e-05
-1.37278555029629e-05
-4.77842763104073e-06
-2.50260682189782e-05
-1.20871881588187e-05
-1.49532614981167e-05
-2.32618039849601e-05
-2.05380925705035e-05
-2.3652112659817e-05
1.34673567387949e-05
-1.42908097769745e-05
-2.40931904490876e-05
-1.93610975351236e-05
-7.54939059022761e-06
-1.58619840305194e-05
-2.29605991753428e-05
-5.47377231160471e-06
-1.25421842426537e-05
-1.86569807955956e-05
-2.37637303084201e-05
-1.09921865124271e-05
-2.01654310376669e-05
-2.13484392529939e-05
-2.92637026931595e-05
1.1749999403115e-06
-7.01892541368526e-06
-2.31876892135712e-05
-9.37636370141863e-06
-1.34953803154996e-05
-3.58711980535378e-05
-1.54206437582867e-05
-1.62204565990314e-05
-8.82071748949365e-06
-2.23451734083734e-06
-4.88206183935304e-06
-1.37382496974196e-05
-9.75143126255936e-06
-1.87787625182841e-05
-2.48721821198593e-05
-1.72858270121533e-05
-4.83923864912214e-06
-6.45230989543013e-07
-1.347530563122e-05
-2.77058128903344e-05
-1.12344987183656e-05
-1.3436601228252e-05
-3.15415141415476e-06
-1.52549696169044e-05
7.57075754941532e-06
-1.20479456742296e-05
4.82900579669718e-06
-7.3521214430954e-06
-6.73145313808884e-06
-6.63314407777293e-06
-5.39207648718189e-06
-1.17499273751577e-05
-2.67125414214449e-05
-2.42179120537185e-05
-1.26369090657899e-05
-8.26717575902762e-06
-1.28353554431821e-05
4.21027492293157e-07
-3.9440217022801e-06
-1.40634588998213e-05
-9.59883243533283e-06
-2.27999159402187e-05
-2.4654184809023e-05
-3.29311459002793e-05
-1.33819015320552e-05
-2.50677884971601e-05
-2.62517238099898e-05
-2.20308436327055e-05
-8.47027504569908e-06
-9.24959807842543e-06
-3.20926416759633e-05
-3.35134404200458e-05
-1.25189176281795e-05
-2.03238941232535e-05
-2.07552322378006e-05
-6.51079145982495e-06
-2.43652441793477e-05
-2.81022988579068e-05
-1.5944583791739e-05
-3.14089654163834e-05
-9.32216975648569e-06
-2.28971231744216e-05
-1.4653697065479e-05
-3.93248454218488e-05
-2.56661728312506e-05
1.58932939138167e-05
-2.37421690118193e-05
-1.86578285008269e-05
-2.78111603082187e-05
-3.25336279592457e-05
-1.46883031419316e-05
-3.93408496813337e-06
-1.88418003289618e-05
-2.82059821940491e-05
-3.22074738664222e-05
-2.47866626560072e-05
-2.42304846572871e-05
-1.9645327643683e-05
-9.78363131222359e-06
-1.50538505438198e-05
-2.63269896539896e-05
-7.52778829767983e-06
-1.62302901324963e-05
-8.42829356415592e-06
-2.01866433194197e-06
-1.51608864434912e-05
-1.22480020496943e-05
-2.39848457657175e-05
-1.47960895171591e-05
-2.92425419571586e-05
-1.63580948809402e-05
-1.74099158727336e-05
-1.13150434228855e-05
-2.84921259792031e-08
-1.50633027746561e-05
-1.353227871003e-05
-1.60396355795758e-05
-1.68445779023553e-05
-2.74788568734061e-06
-1.94828316696846e-05
-8.44034478191139e-06
-8.92367980792531e-06
-5.97369799507118e-06
-9.27470325041284e-07
-2.76129634273352e-05
-6.20900917070081e-06
-3.53008689557515e-06
1.2788328226647e-05
-2.38182909033542e-05
-1.73494154007112e-05
-1.6735930396857e-05
4.99343740133396e-06
-1.5964327600591e-05
-1.88872394115252e-05
-6.87627391221863e-08
-3.4816490733732e-06
-5.94190219038526e-06
-1.45972325249395e-05
-2.27877835579983e-05
-3.15944714279734e-05
3.52293945374331e-06
-3.8006341468202e-05
-1.73586328370966e-05
-2.07681182151733e-05
-1.42345552052226e-05
-1.12186853110744e-05
-4.39399073901773e-06
-5.81365099469007e-06
6.96168428525489e-06
-1.0848137515009e-05
-1.19046040846911e-05
-3.02865376640129e-05
-1.57012167880836e-07
-1.27778828963295e-05
-3.64919987669435e-05
-3.44166306695909e-06
-1.6331009475042e-05
-2.34939275455407e-05
-2.14732819175051e-05
-1.8008022548643e-05
-2.12467490509304e-06
-1.17376923453701e-05
-3.94137978761504e-06
-2.69777603104738e-05
-7.36836390459585e-06
-1.43085998122843e-05
-9.3304241481948e-06
-3.3593734696669e-05
-2.04751517506878e-05
-2.47092346253503e-05
-2.99751803486574e-05
-1.75450596334708e-05
-2.2933677046909e-05
-2.37181062058664e-05
-1.72262786026107e-05
-9.26500519426591e-06
-3.52872386970463e-06
-2.84094150784465e-05
-2.34550487502214e-05
-2.79367256324205e-05
-9.76617979198811e-06
-9.52213683420625e-06
-2.08841681601342e-05
-7.47821141789643e-06
-1.55681385777553e-05
3.49187550110819e-06
-6.974472572886e-06
-1.18263758445402e-05
-1.3676515423174e-05
-1.30443307922834e-05
-1.50291555224243e-05
8.74643775846883e-06
-1.61399560025597e-06
-3.42989213283329e-05
-1.64227774607113e-05
-1.05723022123695e-05
-1.3704707118656e-05
-1.87741824968994e-05
-6.01524913508668e-06
-1.93700849258796e-05
-1.67974573898514e-05
-1.39968929441233e-05
-6.33453993874889e-06
-4.39331249987667e-06
-8.40570816273738e-06
-4.31830446527523e-06
-4.20987840913488e-06
-1.78702143313277e-05
-1.10895107017119e-05
-1.88519724272923e-05
-6.13185302856724e-06
-2.3106697805961e-05
-2.41740625797768e-05
-9.62730565407611e-06
-8.98419473320297e-06
-8.61083141790516e-06
-2.09743866246241e-05
-1.05361115804484e-05
-2.38118976183744e-05
-3.03926851015038e-05
-1.2152489848808e-05
-2.622811319092e-05
-2.33899888055594e-05
-3.19582744060317e-05
-2.91370403131776e-05
-2.64979671918871e-05
-2.44992174820971e-05
-1.67959166522432e-05
-9.24903672976168e-06
-1.09071617622671e-05
-2.4574607844517e-05
-2.28401337269239e-05
-3.62542178541329e-05
-9.40746198502473e-06
-2.06619607735957e-06
-2.56008234755149e-05
-2.92805125866294e-05
-3.21235210692244e-05
-1.57788249025206e-05
-3.47013454565682e-05
-7.86777770320005e-06
-1.76357616517057e-05
-7.07694529196812e-06
-1.61955528003828e-05
-8.70019250429538e-06
-5.40015954003888e-06
-1.84023558479439e-05
-1.67801208722777e-05
-1.07120724419386e-05
-1.83312185629101e-05
-1.48419348020651e-05
-2.46065114132821e-05
-3.29772341009367e-05
-2.51173503176828e-05
-4.40170647499124e-06
-1.47532705497193e-05
-2.51184385487282e-05
-4.19023266131544e-05
-3.18440093567401e-05
-3.45723961733601e-05
-2.327744886504e-06
-2.10003096430133e-05
-7.1400555670115e-06
-9.8638865119496e-06
-3.29351847871194e-05
-2.34659209732974e-05
2.14411127926492e-06
-3.38114915910497e-05
-2.38555723340441e-05
-2.11563792736565e-05
-1.34577657416021e-05
-1.39220883137172e-05
-3.47977286629791e-05
-1.13286380964161e-05
-1.19472527861341e-05
-4.35041117684123e-06
-1.4355781015038e-05
-2.48487160585256e-05
8.86791002152174e-06
8.40220418230108e-07
-1.86856729253592e-05
-2.10225370253125e-05
-3.43149639937902e-05
-1.0495695710665e-05
-7.49878544681994e-06
-1.39839356557424e-05
-1.75608517345362e-05
-3.61089196299979e-06
-2.05943163475869e-05
-3.52221471950519e-05
-8.56739618411106e-07
-9.62102188427026e-06
-2.5239536818531e-05
-2.38497429209386e-05
-6.94821657530236e-06
-2.50949766214051e-05
-2.50266072123968e-05
-2.9097923338118e-05
-2.85732012783583e-05
-1.02291437378122e-05
4.13488601889308e-07
-2.72039590737401e-05
-1.4697477539017e-05
-3.44146532104124e-06
7.13827939193226e-07
-2.05655575197979e-05
-2.71816318239809e-05
-1.01963591024945e-05
-2.91555253305172e-05
-2.1224390436451e-05
-2.08670695067915e-05
-1.62316168503388e-05
-2.15297194383616e-05
-3.024634699097e-05
-4.98336346014694e-06
-2.5573072118343e-05
-1.39101674017259e-05
3.12264575838343e-06
-8.74921703287258e-06
-2.3072259225532e-05
-1.15642196976462e-05
-2.73482709542381e-05
-1.84461553323766e-05
-1.00586983339001e-05
-3.06715122922475e-05
-1.65388550712265e-05
-1.8491960379329e-05
-1.22944215526475e-05
-1.13065406330985e-05
-7.99088056062796e-06
-3.78910726088799e-05
-1.78683986474733e-05
-2.6930335756759e-05
-5.65979520904791e-06
-2.35082882492386e-05
-3.15553998617655e-05
-1.51033326282537e-05
-2.89348972145705e-05
1.18482328521773e-06
-3.032006513241e-05
-2.03131621487031e-05
-1.16894245910744e-05
-1.93875746634084e-05
-1.67784928744594e-05
-1.61027690987663e-05
-4.48093680924228e-06
-1.23384807341946e-05
-3.19793179786164e-06
-3.72412038195942e-05
-1.26895866111665e-05
3.50386923508648e-07
-1.11185728095961e-05
-1.01449024709778e-06
-1.06235668645868e-05
2.30301871343403e-06
-7.41787055595552e-06
-2.10601487583771e-05
-2.91741468215996e-06
-4.64524802045698e-06
3.97187920016332e-06
-9.29390353856714e-06
-1.10331919448384e-05
-4.61469743763297e-06
-2.0528772340728e-05
-1.57682940896832e-05
-2.05480109408634e-05
8.51117961579545e-06
-1.14011203718888e-05
-2.0755104345946e-05
-3.1886286836643e-05
-1.41848903227558e-05
-3.8164647333545e-06
-9.79737520978166e-06
-3.61791582250565e-06
-3.56105736091975e-06
-8.21341612727267e-06
2.36472414899801e-07
2.29320187821677e-06
-1.73437475996047e-05
-2.975265067353e-05
-7.68275837859742e-06
4.62146056981415e-06
-3.27941305705276e-05
-2.14107364699052e-05
-7.75851849059403e-06
-1.68599815470463e-05
-1.17911726767221e-05
-1.03320591561035e-05
-1.05248658792949e-05
-1.59965030781648e-05
-1.05437226613133e-05
-2.32789602933109e-05
-9.02267122060605e-06
-2.22144910306724e-05
-1.98480196557251e-05
-1.49269519954951e-05
-2.88453363925841e-05
-1.39871472218686e-05
-1.91474608913383e-05
-2.36914928122643e-05
-1.78609646603947e-05
-1.95257969890216e-05
-1.97170362718756e-05
-2.82059201673733e-05
-1.94230940480092e-05
-7.56937375756552e-06
-2.91218379225677e-05
-1.20121344913901e-06
-3.26095877072515e-05
-2.67068226914603e-05
-3.9766691824783e-05
-8.66373081785168e-06
1.22026445806477e-06
-2.06499594593941e-05
-1.64069823209395e-05
-1.90588021726693e-05
-7.97353276685514e-06
1.70551679962247e-06
-2.55152701681322e-05
-1.85979310245459e-05
-5.13868820995303e-06
1.21611826689078e-06
-1.16422210298584e-05
-1.0521096977265e-05
-8.72756982775329e-06
9.36701293824334e-07
-1.16474349969929e-05
-7.65454854488654e-06
-1.58630909949922e-05
-2.21903501643701e-05
-9.93041720743688e-06
-1.70886486895798e-05
-1.51078874628798e-05
2.6374298280533e-06
-2.24136362258524e-05
-1.46429113742525e-05
-1.71653058109986e-05
-7.84029602288355e-06
-1.20993495946772e-05
-9.10223153325528e-06
-6.80327790390232e-06
-1.94830930148282e-05
-2.21100809020148e-06
4.29623847497953e-06
-5.17273451047379e-06
-1.39978265553954e-05
-9.68074997796935e-06
-2.09201369711092e-05
-1.46418286838789e-05
-5.97500013488839e-06
-1.24720491678107e-05
-1.68734709434368e-05
5.51092630519536e-06
-8.85272693939903e-06
-2.78993197452722e-05
-2.62112825484996e-06
-2.02588293223277e-05
-1.19174763022692e-05
-2.44018692596303e-05
-3.07796983578335e-05
-2.28860681565153e-05
-2.62663876080697e-05
-1.57383006833033e-05
-1.48786134011408e-05
-1.05208388993007e-05
-1.46002608824136e-05
-4.74827277421647e-06
-9.52121235708756e-06
-1.69320992131923e-05
-5.61323984326814e-07
-1.45245637996087e-05
-4.2137937755824e-06
-2.06677738708849e-05
-4.27569432758002e-06
-1.96933956661624e-05
-2.16494506530807e-05
-1.16973044489855e-05
-2.95671070829988e-05
-2.91492603651184e-05
-2.10875873572573e-05
-2.33855663207261e-05
-3.26039630787972e-05
-1.2269976633094e-05
-2.41789795823024e-05
-2.37349994928588e-05
-1.32448171604276e-05
-1.90059372930078e-05
-1.06070034188073e-05
-2.50080338935568e-05
-1.19338351112916e-05
-8.19870999206428e-07
-2.03766317229342e-05
-1.26830766509805e-05
-1.33515788399682e-05
-6.93162665548295e-06
-1.72371658171512e-05
-1.81908550811111e-05
-3.38483448384598e-05
-2.40247434565408e-05
-3.70761954481994e-05
-3.53791036581416e-05
-1.49665645987511e-05
-1.90020250255719e-05
-1.77084738783198e-05
-2.41878045881274e-05
-2.27604523952666e-05
-2.17905214058101e-05
-6.42583338020106e-06
-1.73133462260075e-05
-1.05399339867639e-05
-1.26892887667372e-05
-2.83898070617978e-05
-6.49584135371987e-06
-1.53582769842604e-05
-1.25031385192023e-05
-1.6669722739604e-05
3.55460094672084e-07
-8.60763180560113e-06
-1.25549446159272e-05
-1.71784669133624e-05
-3.72216888021627e-06
-2.63550210128301e-05
-2.24876446359324e-05
-1.87730224588275e-05
-1.08948311994189e-05
-2.87693590033219e-05
-3.15082612423402e-05
-2.16439370065822e-05
-7.77427805372342e-06
5.84042136223329e-06
-2.60930275556982e-05
-7.12583213450318e-06
-3.46603716073369e-05
-2.26253689248618e-05
-1.29937104007091e-05
5.55195189165897e-06
-1.69242669230756e-05
-2.84802203647017e-05
-2.34612691756474e-05
-1.57264413764764e-05
-2.68646645435965e-05
-2.70541003107475e-05
-3.55291815797059e-05
-2.73024481774368e-05
-3.43498341163196e-05
-4.49831685418927e-06
1.10777804338948e-05
-8.41386984321146e-06
-1.8159937735957e-05
-2.57096142753681e-05
-2.67925535331203e-06
-1.49491106084146e-05
-2.16305444848138e-05
-2.22919175839584e-05
-2.39758458230819e-05
-2.19225396270052e-05
-2.08831385620974e-05
-2.20050069350443e-05
-1.86116109927796e-05
-2.42930399949488e-05
-3.63703640487137e-05
-3.39793015483125e-05
-1.40473855702358e-05
-1.86973958888248e-05
-3.46433243522736e-05
-1.23138740843253e-05
-1.59525829702243e-05
-7.33383271163967e-06
-1.25912933355359e-05
-1.5120618335568e-05
-1.75153614769005e-05
-1.93135771193328e-05
-1.8979228890183e-06
-9.21890005361633e-06
-2.9555748662675e-05
-1.43958238724958e-05
-2.8915266047346e-05
-2.96136987432063e-05
-2.11903386352706e-05
-2.38514595846775e-05
1.15333510341187e-05
-4.22355188242206e-06
-9.01988329200578e-06
1.84640761892653e-06
-2.31333041369461e-05
7.14487450608171e-07
-2.09576454541875e-05
-2.98285553809731e-05
-4.84298127874307e-06
-2.58396527357424e-05
-1.23704881385788e-05
-1.44445231405092e-05
-2.48702447939772e-05
-1.65185630473619e-05
-3.6011473366938e-05
1.49688995890615e-06
-4.10974348610756e-06
-7.57468719316934e-06
-9.95237238517619e-06
-1.62983586060994e-05
-4.07680414277744e-07
-5.7878936627549e-06
4.55626151130563e-06
-8.62564868171038e-06
-1.75065549701218e-05
-1.6708337389936e-05
-1.38325263058802e-05
-1.20935266131249e-05
-4.11953207901474e-06
-7.30083885077635e-06
-2.00743465999988e-05
-3.36760437946799e-06
-1.11216504240835e-05
-1.03317243239407e-05
-1.93154706279408e-05
-3.04171205144238e-05
-1.65154067100148e-05
-4.1200984144449e-06
-2.25891553075559e-05
-1.18171819252646e-05
-1.20992683096159e-05
-9.88201621133837e-06
-8.58387393880037e-06
-1.38635793518893e-05
-1.07917217826892e-05
-2.83446638830542e-05
-5.32275026904428e-06
-9.22844419580843e-06
-2.70233680714652e-05
-2.87648273053898e-05
-4.44459452335574e-06
-3.30502443683181e-05
-1.6576113004281e-05
-7.32909867074485e-06
-2.28853013950069e-05
-1.50667190628019e-05
-2.20635998662498e-05
-3.33894223104945e-05
-2.18098091702468e-05
-1.53647532664058e-05
-3.53113114180395e-05
-1.04000137750186e-05
-1.21849357483343e-05
