# Supplementary material for: Research on computational propagation and identification of mine microseismic signals based on deep learning
Source: PLoS One. 2025 Oct 22;20(10):e0334641. doi: 10.1371/journal.pone.0334641 (PMC12543183; doi:10.1371/journal.pone.0334641)
Supplement: S11 Data — (ZIP) [file pone.0334641.s011.zip]

Archive with 900 entries (900 files):
- 000101100002551.xlsx_0.txt_24.txt.txt
- 000101100002552.xlsx_0.txt_24.txt.txt
- 000101100002553.xlsx_0.txt_24.txt.txt
- 000101100002554.xlsx_0.txt_24.txt.txt
- 000101100002555.xlsx_0.txt_24.txt.txt
- 000101100002556.xlsx_0.txt_24.txt.txt
- 000101100002557.xlsx_0.txt_24.txt.txt
- 000101100002558.xlsx_0.txt_24.txt.txt
- 000101100002559.xlsx_0.txt_24.txt.txt
- 000101100002560.xlsx_0.txt_24.txt.txt
- 000101100002561.xlsx_0.txt_24.txt.txt
- 000101100002562.xlsx_0.txt_24.txt.txt
- 000101100002563.xlsx_0.txt_24.txt.txt
- 000101100002564.xlsx_0.txt_24.txt.txt
- 000101100002565.xlsx_0.txt_24.txt.txt
- 000101100002566.xlsx_0.txt_24.txt.txt
- 000101100002567.xlsx_0.txt_24.txt.txt
- 000101100002568.xlsx_0.txt_24.txt.txt
- 000101100002569.xlsx_0.txt_24.txt.txt
- 000101100002570.xlsx_0.txt_24.txt.txt
- 000101100002571.xlsx_0.txt_24.txt.txt
- 000101100002572.xlsx_0.txt_24.txt.txt
- 000101100002573.xlsx_0.txt_24.txt.txt
- 000101100002574.xlsx_0.txt_24.txt.txt
- 000101100002575.xlsx_0.txt_24.txt.txt
- 000101100002576.xlsx_0.txt_24.txt.txt
- 000101100002577.xlsx_0.txt_24.txt.txt
- 000101100002578.xlsx_0.txt_24.txt.txt
- 000101100002579.xlsx_0.txt_24.txt.txt
- 000101100002580.xlsx_0.txt_24.txt.txt
- 000101100002581.xlsx_0.txt_24.txt.txt
- 000101100002582.xlsx_0.txt_24.txt.txt
- 000101100002583.xlsx_0.txt_24.txt.txt
- 000101100002584.xlsx_0.txt_24.txt.txt
- 000101100002585.xlsx_0.txt_24.txt.txt
- 000101100002586.xlsx_0.txt_24.txt.txt
- 000101100002587.xlsx_0.txt_24.txt.txt
- 000101100002588.xlsx_0.txt_24.txt.txt
- 000101100002589.xlsx_0.txt_24.txt.txt
- 000101100002590.xlsx_0.txt_24.txt.txt
- 000101100002591.xlsx_0.txt_24.txt.txt
- 000101100002592.xlsx_0.txt_24.txt.txt
- 000101100002593.xlsx_0.txt_24.txt.txt
- 000101100002594.xlsx_0.txt_24.txt.txt
- 000101100002595.xlsx_0.txt_24.txt.txt
- 000101100002596.xlsx_0.txt_24.txt.txt
- 000101100002597.xlsx_0.txt_24.txt.txt
- 000101100002598.xlsx_0.txt_24.txt.txt
- 000101100002599.xlsx_0.txt_24.txt.txt
- 000101100002600.xlsx_0.txt_24.txt.txt
- 000101100002601.xlsx_0.txt_24.txt.txt
- 000101100002602.xlsx_0.txt_24.txt.txt
- 000101100002603.xlsx_0.txt_24.txt.txt
- 000101100002604.xlsx_0.txt_24.txt.txt
- 000101100002605.xlsx_0.txt_24.txt.txt
- 000101100002606.xlsx_0.txt_24.txt.txt
- 000101100002607.xlsx_0.txt_24.txt.txt
- 000101100002608.xlsx_0.txt_24.txt.txt
- 000101100002609.xlsx_0.txt_24.txt.txt
- 000101100002610.xlsx_0.txt_24.txt.txt
- 000101100002611.xlsx_0.txt_24.txt.txt
- 000101100002612.xlsx_0.txt_24.txt.txt
- 000101100002613.xlsx_0.txt_24.txt.txt
- 000101100002614.xlsx_0.txt_24.txt.txt
- 000101100002615.xlsx_0.txt_24.txt.txt
- 000101100002616.xlsx_0.txt_24.txt.txt
- 000101100002617.xlsx_0.txt_24.txt.txt
- 000101100002618.xlsx_0.txt_24.txt.txt
- 000101100002619.xlsx_0.txt_24.txt.txt
- 000101100002620.xlsx_0.txt_24.txt.txt
- 000101100002621.xlsx_0.txt_24.txt.txt
- 000101100002622.xlsx_0.txt_24.txt.txt
- 000101100002623.xlsx_0.txt_24.txt.txt
- 000101100002624.xlsx_0.txt_24.txt.txt
- 000101100002625.xlsx_0.txt_24.txt.txt
- 000101100002626.xlsx_0.txt_24.txt.txt
- 000101100002627.xlsx_0.txt_24.txt.txt
- 000101100002628.xlsx_0.txt_24.txt.txt
- 000101100002629.xlsx_0.txt_24.txt.txt
- 000101100002630.xlsx_0.txt_24.txt.txt
- 000101100002631.xlsx_0.txt_24.txt.txt
- 000101100002632.xlsx_0.txt_24.txt.txt
- 000101100002633.xlsx_0.txt_24.txt.txt
- 000101100002634.xlsx_0.txt_24.txt.txt
- 000101100002635.xlsx_0.txt_24.txt.txt
- 000101100002636.xlsx_0.txt_24.txt.txt
- 000101100002637.xlsx_0.txt_24.txt.txt
- 000101100002638.xlsx_0.txt_24.txt.txt
- 000101100002639.xlsx_0.txt_24.txt.txt
- 000101100002640.xlsx_0.txt_24.txt.txt
- 000101100002641.xlsx_0.txt_24.txt.txt
- 000101100002642.xlsx_0.txt_24.txt.txt
- 000101100002643.xlsx_0.txt_24.txt.txt
- 000101100002644.xlsx_0.txt_24.txt.txt
- 000101100002645.xlsx_0.txt_24.txt.txt
- 000101100002646.xlsx_0.txt_24.txt.txt
- 000101100002647.xlsx_0.txt_24.txt.txt
- 000101100002648.xlsx_0.txt_24.txt.txt
- 000101100002649.xlsx_0.txt_24.txt.txt
- 000101100002650.xlsx_0.txt_24.txt.txt
- 000101100002651.xlsx_0.txt_24.txt.txt
- 000101100002652.xlsx_0.txt_24.txt.txt
- 000101100002653.xlsx_0.txt_24.txt.txt
- 000101100002654.xlsx_0.txt_24.txt.txt
- 000101100002655.xlsx_0.txt_24.txt.txt
- 000101100002656.xlsx_0.txt_24.txt.txt
- 000101100002657.xlsx_0.txt_24.txt.txt
- 000101100002658.xlsx_0.txt_24.txt.txt
- 000101100002659.xlsx_0.txt_24.txt.txt
- 000101100002660.xlsx_0.txt_24.txt.txt
- 000101100002661.xlsx_0.txt_24.txt.txt
- 000101100002662.xlsx_0.txt_24.txt.txt
- 000101100002663.xlsx_0.txt_24.txt.txt
- 000101100002664.xlsx_0.txt_24.txt.txt
- 000101100002665.xlsx_0.txt_24.txt.txt
- 000101100002666.xlsx_0.txt_24.txt.txt
- 000101100002667.xlsx_0.txt_24.txt.txt
- 000101100002668.xlsx_0.txt_24.txt.txt
- 000101100002669.xlsx_0.txt_24.txt.txt
- 000101100002670.xlsx_0.txt_24.txt.txt
- 000101100002671.xlsx_0.txt_24.txt.txt
- 000101100002672.xlsx_0.txt_24.txt.txt
- 000101100002673.xlsx_0.txt_24.txt.txt
- 000101100002674.xlsx_0.txt_24.txt.txt
- 000101100002675.xlsx_0.txt_24.txt.txt
- 000101100002676.xlsx_0.txt_24.txt.txt
- 000101100002677.xlsx_0.txt_24.txt.txt
- 000101100002678.xlsx_0.txt_24.txt.txt
- 000101100002679.xlsx_0.txt_24.txt.txt
- 000101100002680.xlsx_0.txt_24.txt.txt
- 000101100002681.xlsx_0.txt_24.txt.txt
- 000101100002682.xlsx_0.txt_24.txt.txt
- 000101100002683.xlsx_0.txt_24.txt.txt
- 000101100002684.xlsx_0.txt_24.txt.txt
- 000101100002685.xlsx_0.txt_24.txt.txt
- 000101100002686.xlsx_0.txt_24.txt.txt
- 000101100002687.xlsx_0.txt_24.txt.txt
- 000101100002688.xlsx_0.txt_24.txt.txt
- 000101100002689.xlsx_0.txt_24.txt.txt
- 000101100002690.xlsx_0.txt_24.txt.txt
- 000101100002691.xlsx_0.txt_24.txt.txt
- 000101100002692.xlsx_0.txt_24.txt.txt
- 000101100002693.xlsx_0.txt_24.txt.txt
- 000101100002694.xlsx_0.txt_24.txt.txt
- 000101100002695.xlsx_0.txt_24.txt.txt
- 000101100002696.xlsx_0.txt_24.txt.txt
- 000101100002697.xlsx_0.txt_24.txt.txt
- 000101100002698.xlsx_0.txt_24.txt.txt
- 000101100002699.xlsx_0.txt_24.txt.txt
- 000101100002700.xlsx_0.txt_24.txt.txt
- 000101100002701.xlsx_0.txt_24.txt.txt
- 000101100002702.xlsx_0.txt_24.txt.txt
- 000101100002703.xlsx_0.txt_24.txt.txt
- 000101100002704.xlsx_0.txt_24.txt.txt
- 000101100002705.xlsx_0.txt_24.txt.txt
- 000101100002706.xlsx_0.txt_24.txt.txt
- 000101100002707.xlsx_0.txt_24.txt.txt
- 000101100002708.xlsx_0.txt_24.txt.txt
- 000101100002709.xlsx_0.txt_24.txt.txt
- 000101100002710.xlsx_0.txt_24.txt.txt
- 000101100002711.xlsx_0.txt_24.txt.txt
- 000101100002712.xlsx_0.txt_24.txt.txt
- 000101100002713.xlsx_0.txt_24.txt.txt
- 000101100002714.xlsx_0.txt_24.txt.txt
- 000101100002715.xlsx_0.txt_24.txt.txt
- 000101100002716.xlsx_0.txt_24.txt.txt
- 000101100002717.xlsx_0.txt_24.txt.txt
- 000101100002718.xlsx_0.txt_24.txt.txt
- 000101100002719.xlsx_0.txt_24.txt.txt
- 000101100002720.xlsx_0.txt_24.txt.txt
- 000101100002721.xlsx_0.txt_24.txt.txt
- 000101100002722.xlsx_0.txt_24.txt.txt
- 000101100002723.xlsx_0.txt_24.txt.txt
- 000101100002724.xlsx_0.txt_24.txt.txt
- 000101100002725.xlsx_0.txt_24.txt.txt
- 000101100002726.xlsx_0.txt_24.txt.txt
- 000101100002727.xlsx_0.txt_24.txt.txt
- 000101100002728.xlsx_0.txt_24.txt.txt
- 000101100002729.xlsx_0.txt_24.txt.txt
- 000101100002730.xlsx_0.txt_24.txt.txt
- 000101100002731.xlsx_0.txt_24.txt.txt
- 000101100002732.xlsx_0.txt_24.txt.txt
- 000101100002733.xlsx_0.txt_24.txt.txt
- 000101100002734.xlsx_0.txt_24.txt.txt
- 000101100002735.xlsx_0.txt_24.txt.txt
- 000101100002736.xlsx_0.txt_24.txt.txt
- 000101100002737.xlsx_0.txt_24.txt.txt
- 000101100002738.xlsx_0.txt_24.txt.txt
- 000101100002739.xlsx_0.txt_24.txt.txt
- 000101100002740.xlsx_0.txt_24.txt.txt
- 000101100002741.xlsx_0.txt_24.txt.txt
- 000101100002742.xlsx_0.txt_24.txt.txt
- 000101100002743.xlsx_0.txt_24.txt.txt
- 000101100002744.xlsx_0.txt_24.txt.txt
- 000101100002745.xlsx_0.txt_24.txt.txt
- 000101100002746.xlsx_0.txt_24.txt.txt
- 000101100002747.xlsx_0.txt_24.txt.txt
- 000101100002748.xlsx_0.txt_24.txt.txt
- 000101100002749.xlsx_0.txt_24.txt.txt
- 000101100002750.xlsx_0.txt_24.txt.txt
- 000101100002751.xlsx_0.txt_24.txt.txt
- 000101100002752.xlsx_0.txt_24.txt.txt
- 000101100002753.xlsx_0.txt_24.txt.txt
- 000101100002754.xlsx_0.txt_24.txt.txt
- 000101100002755.xlsx_0.txt_24.txt.txt
- 000101100002756.xlsx_0.txt_24.txt.txt
- 000101100002757.xlsx_0.txt_24.txt.txt
- 000101100002758.xlsx_0.txt_24.txt.txt
- 000101100002759.xlsx_0.txt_24.txt.txt
- 000101100002760.xlsx_0.txt_24.txt.txt
- 000101100002761.xlsx_0.txt_24.txt.txt
- 000101100002762.xlsx_0.txt_24.txt.txt
- 000101100002763.xlsx_0.txt_24.txt.txt
- 000101100002764.xlsx_0.txt_24.txt.txt
- 000101100002765.xlsx_0.txt_24.txt.txt
- 000101100002766.xlsx_0.txt_24.txt.txt
- 000101100002767.xlsx_0.txt_24.txt.txt
- 000101100002768.xlsx_0.txt_24.txt.txt
- 000101100002769.xlsx_0.txt_24.txt.txt
- 000101100002770.xlsx_0.txt_24.txt.txt
- 000101100002771.xlsx_0.txt_24.txt.txt
- 000101100002772.xlsx_0.txt_24.txt.txt
- 000101100002773.xlsx_0.txt_24.txt.txt
- 000101100002774.xlsx_0.txt_24.txt.txt
- 000101100002775.xlsx_0.txt_24.txt.txt
- 000101100002776.xlsx_0.txt_24.txt.txt
- 000101100002777.xlsx_0.txt_24.txt.txt
- 000101100002778.xlsx_0.txt_24.txt.txt
- 000101100002779.xlsx_0.txt_24.txt.txt
- 000101100002780.xlsx_0.txt_24.txt.txt
- 000101100002781.xlsx_0.txt_24.txt.txt
- 000101100002782.xlsx_0.txt_24.txt.txt
- 000101100002783.xlsx_0.txt_24.txt.txt
- 000101100002784.xlsx_0.txt_24.txt.txt
- 000101100002785.xlsx_0.txt_24.txt.txt
- 000101100002786.xlsx_0.txt_24.txt.txt
- 000101100002787.xlsx_0.txt_24.txt.txt
- 000101100002788.xlsx_0.txt_24.txt.txt
- 000101100002789.xlsx_0.txt_24.txt.txt
- 000101100002790.xlsx_0.txt_24.txt.txt
- 000101100002791.xlsx_0.txt_24.txt.txt
- 000101100002792.xlsx_0.txt_24.txt.txt
- 000101100002793.xlsx_0.txt_24.txt.txt
- 000101100002794.xlsx_0.txt_24.txt.txt
- 000101100002795.xlsx_0.txt_24.txt.txt
- 000101100002796.xlsx_0.txt_24.txt.txt
- 000101100002797.xlsx_0.txt_24.txt.txt
- 000101100002798.xlsx_0.txt_24.txt.txt
- 000101100002799.xlsx_0.txt_24.txt.txt
- 000101100002800.xlsx_0.txt_24.txt.txt
- 000101100002802.xlsx_0.txt_24.txt.txt
- 000101100002803.xlsx_0.txt_24.txt.txt
- 000101100002804.xlsx_0.txt_24.txt.txt
- 000101100002805.xlsx_0.txt_24.txt.txt
- 000101100002806.xlsx_0.txt_24.txt.txt
- 000101100002807.xlsx_0.txt_24.txt.txt
- 000101100002808.xlsx_0.txt_24.txt.txt
- 000101100002809.xlsx_0.txt_24.txt.txt
- 000101100002810.xlsx_0.txt_24.txt.txt
- 000101100002811.xlsx_0.txt_24.txt.txt
- 000101100002812.xlsx_0.txt_24.txt.txt
- 000101100002813.xlsx_0.txt_24.txt.txt
- 000101100002814.xlsx_0.txt_24.txt.txt
- 000101100002815.xlsx_0.txt_24.txt.txt
- 000101100002816.xlsx_0.txt_24.txt.txt
- 000101100002817.xlsx_0.txt_24.txt.txt
- 000101100002818.xlsx_0.txt_24.txt.txt
- 000101100002819.xlsx_0.txt_24.txt.txt
- 000101100002820.xlsx_0.txt_24.txt.txt
- 000101100002821.xlsx_0.txt_24.txt.txt
- 000101100002822.xlsx_0.txt_24.txt.txt
- 000101100002823.xlsx_0.txt_24.txt.txt
- 000101100002824.xlsx_0.txt_24.txt.txt
- 000101100002825.xlsx_0.txt_24.txt.txt
- 000101100002826.xlsx_0.txt_24.txt.txt
- 000101100002827.xlsx_0.txt_24.txt.txt
- 000101100002828.xlsx_0.txt_24.txt.txt
- 000101100002829.xlsx_0.txt_24.txt.txt
- 000101100002830.xlsx_0.txt_24.txt.txt
- 000101100002831.xlsx_0.txt_24.txt.txt
- 000101100002832.xlsx_0.txt_24.txt.txt
- 000101100002833.xlsx_0.txt_24.txt.txt
- 000101100002834.xlsx_0.txt_24.txt.txt
- 000101100002835.xlsx_0.txt_24.txt.txt
- 000101100002836.xlsx_0.txt_24.txt.txt
- 000101100002837.xlsx_0.txt_24.txt.txt
- 000101100002838.xlsx_0.txt_24.txt.txt
- 000101100002839.xlsx_0.txt_24.txt.txt
- 000101100002840.xlsx_0.txt_24.txt.txt
- 000101100002841.xlsx_0.txt_24.txt.txt
- 000101100002842.xlsx_0.txt_24.txt.txt
- 000101100002843.xlsx_0.txt_24.txt.txt
- 000101100002844.xlsx_0.txt_24.txt.txt
- 000101100002845.xlsx_0.txt_24.txt.txt
- 000101100002846.xlsx_0.txt_24.txt.txt
- 000101100002847.xlsx_0.txt_24.txt.txt
- 000101100002848.xlsx_0.txt_24.txt.txt
- 000101100002849.xlsx_0.txt_24.txt.txt
- 000101100002850.xlsx_0.txt_24.txt.txt
- 000101100002851.xlsx_0.txt_24.txt.txt
[truncated: 600 more entries]
