# Supplementary material for: Research on computational propagation and identification of mine microseismic signals based on deep learning
Source: PLoS One. 2025 Oct 22;20(10):e0334641. doi: 10.1371/journal.pone.0334641 (PMC12543183; doi:10.1371/journal.pone.0334641)
Supplement: S11 Data — (ZIP) [file pone.0334641.s011.zip › 000101100002551.xlsx_0.txt_24.txt.txt]

-7.74704885467638e-06
-8.38382286541096e-06
-1.9887303786846e-05
-1.73470298170906e-05
-2.43205978502021e-05
-1.62074399970152e-05
-1.0229368516676e-05
-1.73569607784901e-05
-1.14500559412913e-05
-8.19524683039137e-06
-2.64325072171879e-05
-4.10579130138704e-05
-2.00044524901346e-05
-1.48972627777169e-05
-1.57380663065677e-05
-7.11203972876658e-06
-2.37721229106038e-05
-3.96261308794379e-06
-1.02263672383406e-05
-7.66414854979507e-06
-1.32200489025707e-05
-1.50505118739451e-05
-1.73230151464711e-05
-2.13772149525056e-05
-1.50032138410362e-05
-5.40423423500294e-06
-2.11702585067168e-05
-1.02186857325761e-05
-2.19500886263516e-05
-2.28914312438042e-06
7.95413664826527e-07
-6.1128789071737e-06
-2.5751552446745e-05
-6.6502160341198e-06
5.80884709137875e-07
-1.14933111772367e-05
-5.35519162416168e-06
-1.43985283576859e-06
-5.63428380473476e-06
-2.7826611003557e-05
-6.60450437625204e-06
-1.08880896499462e-05
-1.06544296690626e-05
-8.68828162171687e-06
-1.39932434258403e-06
-2.09943046380455e-05
-2.73125125564507e-05
-2.31041332375188e-05
-3.35991588560246e-05
-3.29311234202482e-05
-1.57093173906913e-05
-1.36367998521314e-05
-1.41775277144847e-05
-2.25906462624584e-05
-1.43873671881862e-05
-1.59095943452584e-05
-2.16209240415537e-05
3.67368202434417e-07
-8.01601035410191e-06
2.98060569648039e-06
-1.78985516380935e-05
-6.35865456117793e-06
-2.53580953770769e-05
-2.30605972093924e-05
-1.57238692036949e-05
-6.96453278568939e-06
-2.15484225594759e-05
-1.66471034516869e-05
-2.41558553159917e-05
-6.35138017427666e-06
-1.64292916910376e-05
-5.12539307145074e-06
-2.01964800504786e-05
-2.66998216383495e-05
-2.59631302997041e-05
-8.41726443894721e-06
-2.29868751220413e-05
-2.7297222761206e-05
-1.97739104810327e-05
-3.9465916554512e-07
2.14846349631669e-06
-5.18774292695847e-06
-2.2510480768941e-05
-5.33258958259921e-06
-2.09404589881732e-05
-7.53564310452213e-06
3.7651681703885e-06
-1.18192659296568e-06
-2.12630237215028e-05
-1.30455436684386e-05
-3.67761963104994e-06
6.12385384271032e-07
-5.04784682950466e-06
-1.66885247336258e-05
-1.29153486154408e-05
-9.577237181657e-06
-2.46485247952622e-05
-2.99746057667064e-05
-2.56950419870431e-05
-2.18885678719126e-05
-1.40600821519568e-05
1.68792222284257e-06
-2.77428945687865e-05
-2.97880101258301e-05
-1.81478934918216e-05
2.96774477858161e-06
-2.26380664941029e-05
-1.423977485524e-05
-4.63599633837322e-06
-2.14015504688117e-05
-3.58358230569898e-06
-1.31293246589797e-05
-1.95981783789791e-05
3.16789674196468e-06
-1.76015700575535e-05
-2.09577467485076e-06
-3.10538100399946e-06
-2.58956208225997e-05
-2.10049096094923e-05
-2.17537889908012e-05
-7.60464079056981e-06
-7.06615336713238e-06
4.69798223450224e-06
-7.36951174752991e-06
1.53256884584411e-06
-2.71108024175418e-06
1.61381895548829e-06
-2.59627446933784e-05
-5.8536863678298e-06
-4.26383365966943e-06
-1.8050858260492e-05
-9.01512661268157e-06
-2.40434755925175e-05
-2.44483903410647e-05
3.03919565534192e-06
-1.76849560116452e-05
-1.76784175436423e-05
-8.17395993864779e-06
-1.60574828355439e-05
-1.87638140448714e-05
-1.46076230399385e-05
-1.02694798729185e-05
-2.04351027940648e-05
-2.65639227076089e-05
-2.89757318462147e-05
-3.25042551401967e-05
-9.37351538416624e-06
-1.79573781491443e-05
2.74130099285739e-07
-1.47461433294425e-06
-9.88159492867751e-06
-7.91665284468487e-06
-1.78296048178639e-05
-1.31932235101124e-05
-1.52116669969409e-05
-2.15733674172953e-05
-2.31488094893e-05
-1.06710000780175e-05
-1.3356170713287e-05
-1.41821602365482e-05
-2.62146240490852e-05
-2.33881478893255e-05
-2.36041937612059e-05
-3.83807230817714e-06
-1.71300906957286e-05
-1.2768382018807e-05
-1.23959934114177e-05
-3.37652204316078e-05
3.93928145611006e-06
-1.73222882951691e-05
-1.14218023635513e-05
-1.12004556352017e-05
-1.32704614322588e-05
8.11978194713609e-06
-1.90983323229688e-05
-7.61982877785417e-06
-2.37684739990421e-05
-1.83717565041901e-05
2.85481647296407e-06
-1.15495094317924e-05
-1.28481368944491e-05
2.52214107998848e-06
-3.86562894370775e-05
-2.31469844281492e-06
-2.04806199843765e-05
-2.49419367201093e-05
-1.41154615949475e-05
-2.57238756305823e-05
-5.27610760511392e-06
-6.62738556283177e-06
-2.41896188117023e-05
6.15703584299783e-08
-5.05667033301723e-06
-3.02331038590334e-05
-2.97684698510496e-06
-2.57725933167836e-05
-1.17757962987473e-05
-8.12638898839583e-06
-2.08266832125735e-05
-2.05384229259112e-05
-8.56614917410441e-06
-2.39929884551742e-05
-1.50679875157179e-05
-1.31365789278968e-05
-1.3277792531993e-05
-6.99399078087751e-06
-1.88956131031485e-05
-1.92918005982986e-05
-2.11437241683104e-05
1.23167756600955e-06
-1.21381373898514e-05
-1.91354173622045e-05
-2.01352744081429e-05
-1.1842454655389e-05
-1.20330936455444e-05
-1.38947889327407e-05
-5.91869117968376e-06
-9.33830145106263e-06
-2.02565051332932e-05
-2.52309486564386e-05
-1.24795154236936e-05
-2.53192656654056e-06
-3.84880613968488e-05
-2.21195157738436e-05
-1.35203161189757e-05
-2.102583507928e-05
-1.92564874332069e-05
-1.15292299783655e-05
-1.30023356592751e-05
-1.65134260261519e-05
-1.90378853914518e-06
-8.76561880110931e-06
-1.72545100451865e-05
-2.60645800407884e-05
-2.09380695076378e-05
-1.71965190176531e-05
3.37942051783601e-06
-1.4595405802466e-05
-8.96378766515261e-07
-1.2689930831957e-05
-2.10564698022716e-05
-6.69352533257905e-06
1.00084213683258e-06
-2.65028951053686e-05
-9.02695035139007e-06
-5.32312172194353e-06
-2.16520920432902e-05
-9.57301794666643e-06
-2.35833151426968e-05
-3.11622756746432e-05
-1.42517257105702e-05
-4.04347818956999e-07
-1.77251357367418e-05
-5.43584465716083e-06
-2.64424874128884e-05
-1.11426354172161e-05
-7.66471526419227e-06
-3.61565344633704e-05
-2.25295218952463e-05
-2.36561093439398e-05
-4.21191606489044e-06
-2.4799564709664e-05
-2.03907563724355e-05
-1.80824338986698e-05
-2.1611446594627e-05
-2.07341446340736e-05
-2.95566577044982e-05
-2.08014595567955e-06
-1.74970228465466e-05
-1.02312746784475e-05
-1.37215777135381e-05
-1.41977886600706e-05
-1.20532077998177e-05
-2.25009591079239e-05
-5.38735454763427e-06
-6.2203327561516e-06
-2.88897356503945e-05
-2.77200501618283e-05
-1.61208701843055e-05
-1.5241118759913e-05
-1.22695630014134e-05
-9.34881903684948e-06
-2.55760608249139e-05
-2.30256038584136e-05
-7.97894170701506e-06
-3.10653594718643e-05
-5.7533034409367e-06
-1.03541960931437e-05
-3.53131122403635e-05
-1.85996371707548e-05
-1.30973569051904e-05
-1.15220975377709e-05
-1.87053132049107e-05
2.13487557153145e-07
-1.79429583247051e-05
-3.32409928435817e-05
-2.80922109626609e-05
-1.31717891775104e-05
-2.4335750081453e-05
-2.04959700853198e-05
-1.60590312118669e-05
-1.96965248983073e-05
-3.68099059099219e-06
-2.20590762513511e-05
-2.08749218513494e-05
-5.12941344710981e-06
-2.59927401508324e-05
-1.26056149457154e-06
-9.19749649902006e-06
-1.35172164571903e-05
-2.33790585290381e-05
-1.79571177314532e-05
-8.62306062761358e-06
-1.23100107759042e-05
-1.77080593601683e-05
-2.5963939988938e-05
-1.55831334915125e-05
-8.20628375590395e-06
-2.49358565707353e-05
-1.92544569487411e-06
-1.30994465069155e-05
-1.09079424991831e-05
-2.15664858079201e-05
7.08228682545728e-07
-6.03730612544106e-07
-8.50196166031465e-06
-5.05209164227158e-06
-3.29775544940844e-05
-3.42252359162628e-05
-2.06343452747726e-05
-9.28244927880909e-06
-1.37433615178202e-05
-2.77471862435291e-05
-1.79365859825388e-05
-1.89760550024935e-05
-1.49689107963058e-05
-2.03926249571619e-05
-6.94140397199143e-06
-1.40917727278568e-05
1.33580156968437e-06
-1.99459669427258e-05
-1.03019630277229e-05
-1.26711838115527e-05
-2.53111610106427e-05
-1.18845423587614e-05
-2.45358314213787e-05
-1.86048613870237e-05
-2.21059998489509e-05
-5.90291733571143e-06
-1.3821313141351e-05
-2.00780561314296e-05
-1.05060749318965e-05
-2.45131584615209e-05
-1.95373704014562e-05
-1.47634305623099e-05
-2.33237096052835e-05
-1.33817748763339e-05
-3.39190568400289e-05
-1.49410812498753e-05
-9.38435085675165e-06
6.83827716304103e-06
-1.70050517586567e-05
-1.31026609951094e-05
-1.68766550319286e-05
-1.51450646045284e-05
-1.29455040542579e-05
-9.12115572306104e-07
-4.28063893562642e-06
-2.59162260812025e-05
-1.13428481247898e-05
-4.29366771066205e-05
-2.2549343001227e-05
-1.34246897450901e-05
-2.94152167839913e-05
-1.96319780952757e-05
-9.0644860503638e-06
-2.2003898668001e-05
-3.51482139940704e-08
-1.19275045189212e-06
-2.07875066090965e-05
-2.24297058584845e-05
-1.24825238981269e-05
-1.80726554403921e-05
-1.03409704652155e-05
-2.69356218252279e-05
-2.10726505072948e-05
-3.36890089769808e-05
-2.34762353316822e-05
-1.36334506916094e-05
-8.58154266497947e-06
-1.28852920551543e-05
-1.5891247665109e-05
-1.61522832750278e-05
-8.00625136166083e-06
-2.5908268317645e-05
-2.44242759554483e-05
-8.91539672486533e-06
-2.69529190522178e-05
-1.27735930393058e-05
-1.74802544649451e-05
-1.90337080097367e-05
-1.89132290827775e-05
-1.87700967484285e-05
-9.51430570069376e-06
-2.58963190249671e-05
-2.86720837486324e-05
-6.76391250182529e-06
-1.45435879483555e-05
-1.31241467148166e-05
-9.30038645964226e-06
-2.9748291811297e-05
-2.86470452558446e-05
-1.66121251373131e-05
-1.59601146544742e-06
-1.62372935023733e-05
-1.13461828574428e-05
-2.42372206940112e-05
-3.76344846619294e-05
-1.77099984748277e-05
-3.12756194258465e-05
-1.34323586348477e-05
-2.08149851372767e-05
-3.25775848663796e-06
-3.74871624691875e-05
-2.10219630623137e-05
-1.74042989147971e-05
-2.14739319163341e-05
-1.21995292568311e-05
-2.72131207403792e-05
-1.61574734419778e-05
-5.05333688816702e-06
-2.62575206226106e-05
-2.93823574434937e-05
-1.05667245779261e-05
-6.69775661835328e-06
-1.54383047495228e-05
1.4834244534577e-06
-1.24894116120802e-05
-1.05474417437451e-05
-2.02203824700889e-05
-1.75895525104617e-05
-2.13600943313436e-05
-1.37641850169835e-05
-1.15380351868843e-05
-2.77162518208864e-05
-1.04632565226402e-05
-2.26546070478738e-05
-8.39820982395025e-06
-4.25613212868928e-06
-8.29642895356153e-06
-2.55191269694284e-05
-1.88870804455487e-05
-2.11735106477747e-05
-1.10505632391063e-05
-1.30259653854208e-05
-5.89458993666128e-06
-1.76046640305174e-05
-3.5729334138976e-05
-6.31897126316693e-06
-1.4100309974073e-05
-3.60935233893601e-05
-1.11518904685948e-05
-5.00347218784192e-06
-9.55008964345274e-06
-1.7666169160693e-05
-2.8139967101412e-05
-2.44904273040434e-05
-2.40710595354756e-05
-6.06500305826006e-06
-3.21602772186895e-05
-6.77123972629925e-06
-4.11629922174489e-06
-9.05297319153426e-06
-2.87429865673036e-05
-1.67943135953449e-05
-1.62400679696552e-05
-1.55236699189121e-05
-1.64461638222094e-05
-4.85392370009062e-06
-1.85639229373035e-05
-3.22607256380829e-06
-1.10565192075336e-05
-2.99476435635548e-06
-3.60737548412351e-06
-1.17861542025902e-05
-1.34627626371549e-06
-1.54086867908357e-05
-2.1687618762516e-05
-8.7423412080627e-06
-3.60379610226444e-05
-1.66059722550524e-05
-2.37608471579067e-05
-8.55067749425816e-06
1.52317280229589e-06
-8.12888119621146e-06
-1.02295750917633e-05
-1.11537810577929e-05
-2.65518608019567e-05
-1.12061250338642e-05
-3.28763481031968e-05
-2.27457941906558e-05
-1.67878954379896e-06
-1.75156568434711e-05
-8.96085602718695e-06
-2.81727696719118e-05
-1.30221854344744e-05
-1.71139585531315e-05
-1.34779367872372e-05
-2.34732690542762e-05
-1.79197699423797e-05
-1.29271317224685e-05
-6.72684550524325e-06
-2.10363509439165e-05
-2.13857136749578e-05
-1.09500285010696e-06
-1.77836284409527e-05
-1.96539048994765e-05
-5.62063826106059e-06
-1.35399802044005e-05
-1.959434885247e-05
-2.32894937859372e-05
-9.48380456332293e-06
-2.13285175874746e-06
-1.64596701211209e-05
-1.18062615706734e-05
-1.43700878991624e-05
-1.15716528391242e-05
-2.36634326419566e-05
-1.61813174672645e-05
4.90740233001673e-06
-1.46910710586057e-05
3.76100994303766e-06
-1.28103451931711e-05
-1.59527256682318e-05
-1.42694388158725e-05
5.389162324691e-07
-2.31772491794257e-05
-3.11950265803574e-05
-2.78523965626132e-06
-1.77291113978246e-05
-2.12818697201504e-05
-1.53273300842169e-05
-7.15799331846225e-06
-2.42513475092451e-05
-1.45032820801017e-05
-7.01351822967301e-06
-2.09683690973235e-05
1.95956092289862e-06
-1.13799361042399e-05
-1.7894703450859e-05
-1.71560940155771e-05
-1.64447821866435e-05
-1.87154740634854e-05
-2.04882926195152e-05
-2.29855257671815e-05
-9.66814625678474e-06
-2.64928612764748e-06
-1.18923377235551e-05
-1.10176889648003e-05
-1.34279648165136e-06
-9.96016748032769e-06
-1.70019639392195e-05
-2.75328924629846e-05
-1.88256663403673e-05
-7.6248997334472e-06
-8.72949258644093e-06
-1.24354105596486e-05
-2.70345294478651e-05
-2.57822906035908e-05
-1.65688101780097e-05
-2.2538755897178e-05
-2.80957752732976e-05
-2.72144230569087e-05
-2.31434819541408e-05
-1.74518682814696e-05
-1.09812166634322e-05
1.1021946615904e-06
9.73897111117734e-06
-4.23822931591045e-06
-2.68460352407663e-05
-6.31351113934852e-06
-2.9961450637591e-05
-7.24081405097306e-06
-8.66659781007411e-06
-2.35243114194105e-05
-3.09550868195912e-06
-2.73537118261152e-05
-3.22580146120083e-05
-8.57958778436084e-06
-2.87200110846184e-05
-2.33679978921506e-05
-1.86263465770242e-05
-1.2836029202354e-06
-8.33944268804063e-06
-3.18681889451171e-06
-1.8384903642837e-05
-1.88206699137575e-05
-1.15463187000069e-05
-2.13659826362776e-05
-3.06083976086266e-05
2.44595615105671e-06
-1.1151927827258e-05
-1.71044691711688e-05
-1.72432693246285e-05
-1.54717973244585e-05
-1.08712829871631e-05
-1.74874823206313e-05
-3.44148938371641e-05
-1.40263476199702e-05
-1.0576553227619e-05
-1.03566318440269e-05
-6.28552739927562e-06
8.02985628362969e-07
-8.61630499805951e-06
-1.03512415465851e-06
-1.10332852516683e-05
2.1948355984852e-06
-1.4145296728061e-05
-2.21369411585253e-05
-9.1722344813368e-06
-5.37252200736683e-06
-6.04656507872717e-06
-1.58576758615801e-05
-5.09655250257028e-06
-1.34126559283674e-05
-2.10881659986148e-05
-9.24930924202183e-06
4.9604008900636e-06
-1.45503868654157e-05
-2.10078019621507e-05
-1.61730270861208e-05
-2.41599816756563e-05
-2.54905221972922e-05
-9.27119283767515e-06
-1.67746569127515e-05
-2.29758044431354e-05
-1.22348760616947e-05
-1.23807016233446e-05
-6.23291891100429e-06
-1.29468415560021e-05
-1.46296081107378e-05
-3.35451499987841e-06
-2.62775072098471e-05
-1.08302888372644e-05
-3.46572030399445e-05
-7.50387591321481e-07
-1.70128905115712e-05
-1.59406081251013e-05
-7.63341232415317e-06
-5.05630487550836e-06
5.85519512589697e-06
-4.21179244851266e-06
-3.75650815324542e-06
-2.6387220540841e-05
-7.68222879891768e-07
-7.35744662132074e-06
-2.13918311479791e-05
-3.39010977166425e-05
-1.70444394533897e-05
-2.36127124936417e-05
-2.20421477602371e-05
-1.64331715332337e-05
-2.97106602646364e-05
1.5284282083343e-06
-2.31918458008247e-05
-1.30224965916824e-05
-7.70697086949959e-06
-2.89995398159966e-05
-1.85846421534127e-05
3.07341915560314e-06
-2.4090889764368e-05
-2.78574525589669e-05
-1.30662361198966e-05
-1.75083411647542e-05
-2.32760824791414e-05
-9.02697176723812e-06
-2.2865013468941e-05
-8.09600392149442e-06
-1.23643747214762e-05
-5.32293080874951e-06
-9.50701992867603e-06
-2.12572768896969e-05
-1.71831594137143e-05
-1.26540333768659e-06
-1.71338056177925e-05
-1.58450905774714e-05
-1.61993057710233e-05
-1.91034450600667e-06
-1.09248000904308e-05
-3.16798359848229e-05
-2.15278735996388e-05
-7.9232707829935e-06
-4.56481171045688e-06
-1.95900289496276e-05
-1.05863165491068e-05
-1.21449233887687e-05
-2.42997459487295e-05
-2.12816969616419e-05
-1.31152879975172e-05
-1.71154035145548e-05
-1.09844435866592e-05
-1.67941304669611e-05
-7.4921565444537e-06
-3.19093981237701e-05
-2.90726686286183e-05
-1.2607859942892e-05
-2.93107124507213e-05
-3.13927697705083e-06
-1.22620063755412e-05
-2.5440111680668e-05
-1.80830858204709e-05
-2.61336191740248e-05
-1.06125639958709e-05
-3.04998793522269e-05
-2.28963056172826e-05
-6.89493636255912e-06
-2.6382611717114e-05
-9.49893100997474e-06
-7.52756993890359e-06
-1.86484533295679e-05
-2.62387365576439e-05
-2.50440869842078e-05
-2.05037127307704e-06
-2.52149579085803e-05
-1.71991327955362e-05
5.58459189478112e-06
-1.62260960040389e-05
2.25075283562295e-07
-1.87577058757837e-05
-1.79869186621137e-05
-7.67414581387807e-06
-1.85845732191821e-05
-1.55989576016867e-05
-1.85450453856309e-05
-6.46882156040432e-06
-1.96189245641665e-05
-2.43908063764346e-05
-9.20907182454831e-06
-8.11875263686043e-06
-6.95825481201675e-06
-1.33962926806047e-05
-1.97883560058609e-05
3.1150962399872e-06
-1.28753814228836e-05
-7.74266201586568e-06
-9.46546816077844e-06
-9.09165180606682e-06
-6.46083888431958e-06
-2.7620032443155e-05
-2.57830524618142e-05
-3.68192669264765e-06
-1.84777215439176e-05
-1.58534521168908e-05
-1.71753084264891e-05
-1.79865481539831e-05
-1.29410286599577e-05
-7.23383905017911e-06
-1.98591185845847e-05
-2.31635469706687e-05
-2.12968736039208e-05
-2.96401301956309e-05
-1.26383999650994e-05
-1.19170004083356e-05
-2.10691066039341e-05
-2.04252644559759e-05
-1.7889483152648e-05
-4.32052500194534e-06
-1.97731637231274e-05
-3.58423798571024e-06
-1.81658112107256e-05
-1.79067873579319e-05
-3.37432530812758e-05
-9.13628177189054e-06
-2.76232699350938e-05
-3.22824700715623e-05
-1.59906780348388e-05
-1.67774851721677e-05
-5.57387253141925e-06
-1.55107117573531e-05
-1.24262018916806e-05
-1.26042391210404e-05
-3.11891603165453e-05
-1.71058953536664e-05
-1.38113647419704e-05
4.92540819845019e-06
-2.14283959415168e-05
-1.61907528147651e-05
-2.63837512591693e-05
-2.18532880844021e-05
-2.36669576003368e-05
-2.36498771939062e-05
-9.73329079151852e-06
-1.76671367661058e-05
-1.65661340400282e-05
-1.36387198694729e-05
-1.9478085709569e-05
-6.02369951199403e-06
-1.21820844665745e-05
-1.05342369899802e-05
-1.50544636417731e-05
-3.41191789520949e-05
-1.89767760798124e-05
4.45094583914709e-06
-1.48877894561462e-05
-1.50636213380999e-05
-2.24203949438897e-05
-1.01495596118331e-05
-2.72902538566792e-05
-8.71827062135792e-06
-1.13816954211621e-05
-2.89298785890037e-05
-6.85535181689659e-06
-6.78738558084934e-06
-2.33244561589513e-05
-1.87698125232307e-05
-1.98129617861713e-05
-3.95586357245123e-05
-2.00012832945909e-05
-8.06707559877421e-06
-9.55047235908706e-06
-9.02817280678439e-07
-2.33718535361954e-05
-1.24955459468678e-05
-1.23477725321395e-05
-2.23754402822552e-05
-1.07947141006813e-05
-1.36556116384916e-05
5.91756805657639e-07
-1.68473411100537e-05
1.21336979833012e-06
-7.88183053976567e-06
-5.93360016912289e-06
-9.88731284130699e-06
-1.12706972916386e-05
-7.96432785212972e-06
-2.87120501787383e-05
-2.4125126089816e-05
-2.57975457708644e-05
-7.25167932877652e-06
-1.69053465645501e-05
-6.53765627012268e-06
2.55855762560556e-06
-3.64845437810586e-05
1.64312922692026e-06
-1.16413682459543e-05
-2.87558934976416e-05
-1.57823549064409e-05
-1.53438071979443e-05
-1.79511370786883e-05
-1.58258875383583e-05
-5.62882423837563e-06
-3.11759893991077e-06
-4.66571178112811e-06
-1.66228659847162e-05
-2.74610893587807e-05
-2.28438381610371e-05
-1.04219924355511e-05
-8.73680415366483e-06
-3.58636808263787e-06
-1.51243299739195e-05
-2.39670523969477e-05
-2.86559791339788e-05
1.92340993944592e-06
-6.84371421463187e-06
-2.39539871377729e-05
-1.86122478804161e-05
-1.7160275085999e-05
-1.78346879348468e-05
-8.87468951371987e-06
-2.34337880945049e-05
-9.12148567092979e-07
-1.50977287894488e-05
-2.28748243167334e-05
6.95364919073703e-06
-1.09377991222901e-05
-2.96507687245439e-05
-6.72137381133563e-06
-1.23939228095269e-05
-1.60809484798367e-05
-2.51547876079058e-05
-9.97339673242386e-06
-1.84140624069788e-05
-1.10874747050477e-05
-3.92723343783886e-06
-2.52071181034691e-05
-7.12012587190796e-06
-1.61800898894104e-05
-1.74768729747731e-05
-1.98659565870304e-05
-3.56034928732343e-06
-2.94495461990864e-05
-1.24386156439503e-05
-4.52634225063512e-06
-1.74696939521231e-05
-1.00511641135034e-05
-8.27866342783845e-06
-2.19905411734695e-05
-3.51460681659434e-05
-1.28238949201073e-05
-1.25337948560577e-05
-7.52300620898989e-06
-4.26393688382788e-06
-1.35287273100333e-05
4.66754325298268e-06
-7.65704029312226e-06
-5.73154477468732e-06
-9.39754499182176e-06
-1.72817866192512e-05
-2.9445413826074e-05
-2.1882480988827e-05
-1.69284809786257e-05
-1.79551574963635e-05
-7.27990934326377e-06
-2.43499051265362e-05
-1.56495344096176e-05
-1.008282383015e-05
-2.00625733652532e-05
-1.08391634351437e-05
-2.23483777213305e-05
-2.70423841659274e-05
-8.82933064491873e-06
-1.1252369664663e-05
-1.49806104759597e-05
-1.32585391829184e-05
-2.71026486564366e-05
-2.44414281806849e-05
-2.49554674754251e-05
-4.62119708400518e-06
-1.83005316089823e-05
-2.40490309200865e-05
-6.06608542359392e-06
-1.4893697637637e-05
-2.05351748620699e-05
-3.33442878049983e-06
-1.13540807993812e-05
-1.47280887635042e-05
-2.3426869805508e-05
-1.83934061105862e-05
-1.70933085022772e-05
3.00621555101722e-06
-9.55675126960331e-06
-2.47009207791315e-05
-3.20748435390841e-06
-1.70648145074606e-05
2.90952953812306e-06
-2.58295836599161e-05
-2.64449246578234e-05
-1.0153456257453e-05
-2.66855808885463e-06
-2.4233665482397e-05
-8.47730570971874e-06
-2.38130158468883e-05
-1.66603072875368e-05
-1.05773973029462e-05
-1.02141567413119e-05
-2.93327567929192e-05
-1.69912518103558e-05
-2.81829137312608e-05
-1.20666747977006e-05
-1.67701469322963e-05
-9.47495993531065e-06
-1.74937134321247e-05
2.8125985234997e-06
-9.57285108276845e-06
-2.17114400571651e-05
-9.38678150389553e-07
-5.57851694339474e-06
-1.1912853580063e-06
-1.01913909837024e-05
-9.63495932671506e-06
7.82533565639459e-06
-6.46354040356747e-06
-5.43908175445515e-06
-6.52642236260858e-06
-1.59435724925504e-06
-1.28824368355983e-05
-1.38683733121939e-05
-1.79604702088043e-05
-1.18031185296458e-05
-2.34100343495095e-05
-1.31040127071092e-05
-2.33287828837366e-05
-3.07340640255779e-05
-2.4550671316703e-06
-1.76859037719187e-05
-2.73919576073671e-05
-1.45504646822165e-05
-1.90653650687078e-05
-1.41560951142208e-05
-3.54263579639845e-05
-1.86445303913494e-05
-2.13574767056593e-05
-3.7577564759993e-05
-8.15375085594685e-06
-1.59450895326866e-05
-1.49124958906221e-05
-2.05236209505531e-05
-1.47174593501684e-05
-1.90337551057024e-06
-3.57142637917372e-05
-1.94077372025021e-05
-1.83250396312701e-05
-2.3189534455733e-05
-1.67241430311923e-05
-2.72791625749934e-05
-5.71732926985758e-06
-1.37825335766383e-05
-1.88548506573143e-05
-4.62444707646957e-06
-1.2973005646249e-05
-2.8933503050978e-05
-1.32283577174361e-05
-1.82609277104225e-05
-1.34413002092261e-05
-1.18360607176275e-05
-2.2237071632039e-05
-1.63047294980703e-05
-2.1228068336099e-05
-1.36390704882426e-05
9.20240117399604e-06
-1.35311900469667e-05
-2.23436289052851e-05
-2.33099016570239e-05
-2.34671352050841e-05
-2.30560146530445e-05
-1.36083479326135e-05
-2.38419157327473e-05
-2.08874324270963e-05
-2.28057603931086e-05
-2.59036021771819e-05
-2.40399854500484e-05
-2.21443484685823e-05
-4.41850204297043e-06
7.89252705675679e-06
-4.59939224044418e-07
-1.77068311216548e-05
-1.11024297627882e-05
-1.23301362374281e-05
-4.38980375358559e-06
-2.43879946374213e-05
-3.31078534511399e-05
-1.83872604732466e-05
-1.02575255535836e-05
-2.21619523872065e-05
-1.1136963000289e-05
-2.65885862262156e-05
-2.63911003387343e-05
-2.0277142089888e-05
-2.44004065242369e-05
-4.12947618441662e-05
-2.52379586802902e-06
-3.16430913306853e-05
-2.49315670288717e-05
-5.86080189035975e-06
-1.28990041538682e-05
-2.68315258991059e-05
-2.56466798878228e-05
-2.75372606493868e-05
-1.5014656753107e-05
-1.44233888828428e-05
-2.4578164210251e-05
-8.80923772681578e-06
-1.06916540087095e-05
-1.05661673022423e-05
-8.8637544144022e-06
-1.22211450616782e-05
6.22978747704854e-06
-1.75971369617549e-05
-2.15864936249648e-05
-1.05581020117537e-05
-2.30839128139232e-05
-1.6340722861353e-05
-1.76914363923319e-05
-8.67291493475454e-06
-6.74629052009617e-06
-1.05372873221065e-05
-1.81852532909637e-05
-1.17773436610903e-05
-1.3615770151783e-05
-9.6202981724031e-06
-1.07441683708885e-05
-1.85078029629422e-05
-1.14955016617921e-06
-6.07304086912775e-06
-1.38057844185227e-05
-1.74086241533004e-05
-9.23085650291808e-06
-6.55950651887658e-06
-2.75348779408575e-05
-6.60385976456345e-06
-7.57626084385342e-06
-9.48220323801874e-06
2.98282368798277e-06
-1.93035404387346e-05
-1.09216564810303e-05
-4.42758701949109e-05
-2.67312969173296e-05
-4.27494681507662e-06
-1.99503105398737e-05
-6.0005750850068e-06
-1.13936011797785e-05
-2.07241577819899e-05
-1.84539551088678e-05
-2.16996906232716e-05
-1.94158308058995e-05
-1.30212064386843e-05
-7.14593489442113e-06
-1.77379177873611e-05
-1.91593277526711e-05
-3.70711391776242e-05
-1.32818410555128e-05
-1.82643367939254e-06
-9.86429829663834e-06
-9.78496343663064e-06
-1.49005183287665e-05
-1.96226629725189e-05
-5.72837422689661e-06
-2.34785295851347e-05
-1.01466460403414e-05
-2.76006805120004e-05
-4.96336486287361e-06
-7.42865163806485e-06
-1.11841388978811e-05
-1.45261058660952e-05
-3.34570195639997e-05
-4.64302605814306e-05
-3.17400243428057e-06
-3.55933592057423e-05
-9.85188385297588e-06
-1.83198219021422e-05
1.83942285284222e-07
-1.76405097021264e-05
-1.51454518229194e-05
-1.19910602063506e-05
-1.90337140332298e-05
1.56192399340455e-06
-1.17641952726707e-05
-4.8879337526825e-06
-9.93175758329639e-06
-6.89870800094973e-06
-9.68425178277111e-06
3.72735813696941e-06
-1.02251961559526e-05
-1.72725248404424e-05
-6.161393395696e-06
-1.36317896960339e-05
3.37161009306879e-06
-2.00758267850691e-05
-1.07557425465192e-05
-8.90364976927857e-06
-4.16486760626847e-06
-1.94201501334088e-05
-1.39945990249777e-05
-1.65691623015754e-05
-1.41401589798559e-05
-1.42319164036572e-05
-1.02950245169312e-05
5.91992255908784e-06
-1.95390045570782e-05
-2.92310422793682e-05
-1.96784052663683e-05
-3.13919942571553e-05
-1.38773043722554e-05
-2.26666009903393e-05
-1.65191964452704e-05
-1.99990021199768e-05
-8.15331850310705e-06
-2.09475671264347e-05
-1.85386019008058e-05
-1.08496173895304e-05
-1.77985411273545e-05
-1.75033079904076e-05
-1.96039626168037e-05
-1.40796209885145e-05
-1.10403081052325e-05
-1.36476293782595e-05
-1.55249043599024e-05
-2.1935090790757e-05
-2.59522065002726e-05
-1.10544842412233e-05
-7.09295324639532e-06
-2.75043294205497e-05
-2.52071727461602e-05
-2.98037613872853e-05
-1.43242514963233e-05
-1.9591623373459e-05
-4.49491811209904e-06
-1.56377767647488e-05
-1.77997139679335e-05
-1.71440412786395e-05
-7.62011196409213e-06
9.10783911534604e-06
-1.86117650245604e-05
-1.74635065634947e-05
-1.69592302472583e-05
-1.68330029393395e-05
-2.61102698304019e-05
8.95274606515072e-06
-1.10975716106399e-05
3.17248765197605e-06
-4.78479037860275e-06
3.1418338459907e-07
-8.35377502565568e-06
-2.37232132161933e-05
-2.52796752590297e-05
-2.05702567943775e-05
-1.61952480106422e-05
-6.25995881436788e-06
-2.68400777214648e-05
-1.10095185438329e-05
-5.38019776400095e-06
-2.92237520838791e-05
-1.78641654603459e-05
7.47770142937714e-07
-1.02765351820436e-05
-2.0666713781722e-05
4.48169775784499e-08
1.27990878593292e-05
-2.78900927225751e-06
-1.45647051978378e-05
1.27099121766154e-06
-1.26561809922486e-05
-1.38231179267553e-05
-1.66511747048668e-05
-9.36732515604469e-06
-1.13876883078758e-05
-2.03313531958179e-05
-3.13407698060663e-05
-2.11736255297005e-05
-1.28146472798286e-05
-1.33624071352365e-05
-1.02153671646186e-05
-8.60556123369784e-06
-2.74993369784868e-05
-2.4368239889863e-05
-2.82575769940804e-05
-3.01648000862803e-05
-2.1735855622759e-05
-8.28155823668929e-06
-2.05338415174075e-05
-5.93675394363916e-07
-1.71744117329004e-05
-2.24843494053092e-05
-8.86847060515839e-06
-2.6550631104516e-05
-1.09624494399734e-05
-2.04297187197363e-06
-2.72841511180876e-05
-1.40976763119703e-05
-2.44767521858533e-05
-6.38380450595977e-06
-7.26867849048133e-06
-2.36249858766001e-05
-5.08365711534616e-06
-4.50902940267876e-05
-1.21911016522173e-05
-8.66988030810377e-06
-3.47574922035355e-05
-5.06965767146301e-06
3.64241193295167e-06
-7.7626678491557e-06
5.71849954510773e-06
-1.72846063594649e-05
-2.10007989592941e-05
-2.35779891541771e-05
-8.6079216757461e-06
1.95090276878468e-06
1.08362478576333e-05
-1.5549334546333e-05
-2.9414475125268e-05
-1.75890277157502e-05
-7.05232437224194e-06
-2.5323792592196e-05
-1.80775055357135e-07
-4.45904586539457e-06
-1.8084198198645e-05
-2.49518287376046e-05
-3.18960767596303e-05
-1.30315603237222e-05
-3.10923796854245e-05
-2.8381490618849e-05
-1.20982822817117e-05
-9.20826654593366e-06
-1.06707394218753e-05
-2.23110586243527e-05
-2.5454812000868e-05
-4.69135410040692e-06
-1.88992175016344e-05
-1.60323790206136e-05
-1.31919771944461e-05
-3.65781070244556e-05
-8.75817758604069e-06
-2.50740403134059e-05
-1.06785335735694e-05
3.65748321342484e-06
-2.60995437891263e-06
-4.15916003372877e-06
-9.71817130110707e-06
-2.27235164947048e-05
-2.02243956112322e-05
-1.18084248968377e-05
-1.90592708763757e-05
-2.7609069878527e-05
-2.53322862519142e-05
-2.6882101219946e-05
-1.85032276877429e-05
-5.4348449529263e-06
-1.13971725902982e-05
-2.00840277479957e-05
-1.96370476766117e-05
-2.2596123464407e-05
-4.80104455538474e-06
3.62357364920429e-06
-5.01880869655803e-06
-1.67487925078031e-05
1.04900178998232e-05
-2.2138541491171e-05
-1.77855377100683e-05
-1.33514813959618e-05
-1.75358946743439e-05
-1.69272168206551e-05
-1.35347936060606e-05
6.97885235160607e-06
-5.92247806027907e-06
-2.17892688441838e-05
-1.91558497475839e-05
-3.08643688345103e-05
-3.64680993521637e-06
-1.85186083039666e-05
-2.42545655511463e-05
-9.47200545603351e-06
-1.13819510706368e-05
-1.93060584765149e-05
-1.87102353499643e-05
-1.6474897080735e-05
2.68608463744096e-07
-7.15086225568324e-06
-2.14294273686812e-05
-1.63899151120892e-05
-1.58626261350848e-05
-1.81331975558421e-05
-1.23502496562194e-05
-2.59128946246612e-05
-9.32420595225415e-06
-5.10086699265042e-06
-1.46182162416933e-05
-1.59927097461453e-05
-3.29513714182131e-05
-2.85231879101209e-05
-3.81008613086116e-05
-9.99690928738892e-06
-5.95113259595672e-06
-2.02234897177937e-05
-2.79989357447121e-05
-1.36870741213526e-05
-2.32359490730746e-07
-1.545330265621e-05
-7.88741640254478e-06
-1.04296079664785e-05
-1.82042904560242e-05
-2.57665915083256e-05
-1.52173006020998e-05
-1.75749454761843e-05
-1.11137565646669e-05
-9.3922381719412e-08
-1.53872134022655e-05
-2.64992672607949e-05
8.47699717652195e-06
-2.72493944220877e-05
-1.37264812160524e-05
-9.11988498066853e-07
5.70556945163247e-06
-7.08616419128313e-06
-3.43864784462001e-05
-1.78172161601168e-05
-1.3691762984159e-05
-2.27107032939317e-06
-2.98749284057363e-05
-1.22792817178737e-05
-3.12890085388649e-05
-2.43441755893166e-05
-1.81933333036154e-05
-2.67172519847635e-05
-1.57211434535906e-06
-1.22582404476667e-05
-1.7839959283029e-05
-2.80408757956261e-05
-1.92190166750488e-05
-7.90370379622035e-06
-7.93653207036857e-06
-2.04843104189824e-05
-1.81337024450902e-05
-3.1550959799675e-05
-4.37957951405267e-06
7.04232270180353e-06
-2.33772065780006e-05
-1.8805444875984e-05
-1.91038373446585e-05
-3.18734523743517e-05
-1.09026278168751e-05
-2.01782265698713e-05
-1.27963937145617e-05
-8.38646689976963e-06
-1.35289449356793e-05
-1.78856528516672e-05
-1.60406090857098e-05
-5.96931839012493e-07
-1.73520047924877e-05
-9.62406028145841e-06
-9.7089035603675e-06
-9.75269012450488e-06
-2.56500447949256e-05
-1.80143661883557e-05
-7.35382389893511e-06
-2.15760968950256e-07
-5.11649926052982e-06
-8.76552511300439e-06
-1.8477257348677e-06
-8.3521505271932e-06
-1.92967959946933e-06
-3.4823908790752e-05
-2.95127706689084e-06
-6.31355684477112e-06
-1.81234673598835e-05
-1.28731562630124e-06
-1.23732915693152e-05
-2.9224228767388e-05
-8.54296900296145e-06
-6.14947553809244e-06
-4.98911667020056e-06
-2.73305822288111e-05
-2.85310310272201e-05
-1.19183692271082e-05
1.3791156018233e-06
-2.63248217738563e-05
-3.18975862596888e-05
-1.54593351753704e-05
-4.42590161671538e-06
-2.86707344551561e-05
-2.1176765297215e-05
-6.19951296957953e-06
-3.23744345409418e-05
-1.94967043627684e-05
-1.32190016369595e-05
-2.03392389658323e-05
-2.98934729144007e-05
-1.93264421857369e-05
-5.00157731230779e-06
2.39947854925138e-06
-3.23322393778395e-05
-1.65101658989287e-05
-5.19394074847166e-06
-3.04568125515259e-05
-2.75219040534163e-05
-1.84211066955345e-05
-1.66186521269825e-05
-1.88272402004603e-05
-3.13310718287984e-05
-1.47563625748074e-05
-1.10737931337492e-05
-1.4505669349954e-05
-1.45625146935939e-05
-2.18158269481021e-05
-1.0999461545971e-06
-1.16583839607392e-05
-2.97149393819455e-05
-1.24918190402383e-05
-1.3631313605634e-05
-1.53963875873283e-05
-4.3900789224574e-06
-1.81885966204455e-05
-5.353876384933e-06
-2.81680427275832e-05
-2.86093401280101e-05
-1.47547614009287e-05
-1.40642470984522e-05
-2.05835845723065e-05
-2.88209517216812e-05
-1.07071670084395e-05
-1.94866979853607e-05
-7.23439764964916e-06
-2.16498081407606e-06
-2.22181811365168e-05
7.66015186144115e-06
-3.25207003951477e-05
-2.46105278461849e-05
-5.96544339344114e-06
-3.58811370402648e-06
-9.24296877224377e-06
-1.31957074679918e-05
-6.05101517493865e-06
8.78040020883433e-06
-1.70516441691284e-05
-5.04965643721326e-06
-2.62286265332308e-07
-4.23817519430323e-06
3.31997601796273e-06
-1.3510742918102e-05
-1.60971483258952e-05
6.14334413114792e-06
-1.81377856815254e-05
-1.61440925427815e-05
-3.25620265971418e-05
-1.18027505045375e-05
-1.21742617842177e-05
-3.1588407808537e-05
-2.3549474287283e-05
-3.95954355362358e-05
-5.24012736392727e-06
-1.76730545095381e-05
-1.33113763702924e-05
-1.34768149359945e-05
-1.26098986660525e-05
-9.14359417350667e-06
-8.2022926171356e-06
-2.33017091747438e-05
-1.61701865848488e-05
6.3372479592874e-07
-3.7890579330245e-05
-8.94721999071426e-06
-8.29280726489311e-06
-1.94166882378851e-05
-1.06961963526128e-05
-1.08028771582075e-05
-1.73088976563584e-05
-1.29410028323683e-05
-1.01350887271644e-05
-1.62019104653871e-05
-9.79494870181863e-06
-1.46701326164308e-05
-2.16548846477041e-05
-8.92271115845204e-06
-1.23583243025686e-05
-2.42743166522648e-06
5.09430716054923e-06
-2.60656771226006e-05
1.4321982596525e-05
-1.73823095511338e-05
-5.14436313639117e-06
-2.49767373260419e-05
-1.14788784090607e-05
-1.88775143343616e-05
-1.8388283820212e-05
-5.38586312035911e-06
-1.61400244095455e-05
-1.05274458614055e-05
-2.36610469223426e-05
-9.71935906584422e-06
-3.3273416646598e-05
2.43631013786845e-06
-7.20308701647493e-06
-2.18391796286379e-05
-1.07062946114743e-05
-2.09848699923431e-05
-1.97358923223048e-05
-6.6256378234099e-06
-1.27371797568468e-05
-1.9369725295657e-05
1.30142855815627e-06
-5.14428007871687e-06
-2.45082818449421e-05
-3.14048427894179e-05
-1.70120859372853e-05
-1.0406780764347e-05
-2.3323304926128e-05
-1.81031541248768e-05
-2.11952212417739e-05
-4.08058813525267e-05
-1.91213979762665e-05
-6.24501215969837e-07
-2.67870421613978e-05
-3.56067145726559e-05
-1.50939734200887e-05
2.25068503964966e-06
-5.67428711316223e-06
-2.26008717195779e-05
-1.81503411391441e-05
-2.27578974757433e-05
-5.83246587779675e-06
-2.21087945990462e-05
-3.0129402168266e-05
6.37773450471346e-07
-9.56151075299644e-06
-1.77761034255348e-05
-6.11976744434084e-06
-8.57929508763789e-07
-1.28201016409505e-05
-7.63087384089992e-06
-1.81806716974248e-05
-4.22704215363649e-05
-6.96186833993883e-06
-5.23684999646252e-06
-2.54024607958877e-05
-2.1811798987387e-05
-1.83165540731192e-05
8.04188249329476e-07
3.06224940844157e-06
-1.82721715082564e-05
-1.36352630437277e-05
-3.46390153113881e-06
-2.38124207680049e-05
-1.57841848928304e-05
-1.26499541237324e-05
-1.10338506736955e-05
-2.17913714196241e-05
-4.45504991336596e-05
-8.42197599568765e-06
-1.1049419047546e-06
-1.12605359872994e-05
-8.54176427776752e-06
-4.42904238765381e-06
-1.73094218482088e-06
-1.73218862407659e-05
-1.2811443399744e-05
-6.81598748811667e-06
-2.33824073726432e-05
-6.45371219597542e-06
-3.54501794832778e-05
-9.99070539282442e-06
-7.81841961067641e-06
-1.02669672793156e-05
-2.39823834014442e-05
-2.57778758733064e-06
-1.80888630646164e-06
-1.27065266694987e-05
-1.70932420737785e-05
-1.46802122317947e-05
-1.01599417191949e-05
-1.79447720373727e-05
-2.16281114313622e-05
-2.74705036418364e-05
-1.26487302194531e-05
-2.64277569804198e-05
-3.23887874837832e-05
-5.15441465832235e-06
-8.88817025539443e-06
-2.6713932607718e-05
-2.19561833204574e-06
-1.56859027070865e-05
-2.47149429638921e-05
-1.7330278915143e-05
4.13636541747983e-06
-3.92131141958628e-05
-5.76186411240437e-06
-1.57930645169937e-05
-2.23901373430959e-05
-2.22317631899843e-05
-3.77447011479313e-05
-1.72777699096082e-05
-1.88621996342454e-05
-1.80613756699946e-05
-1.20775278103585e-05
-7.70538715032454e-06
8.69523698029701e-07
-2.2408937884169e-06
-3.19882440685323e-05
-2.13255122289565e-05
-8.55467599047543e-06
-6.44566393714302e-06
-1.94890741870091e-05
-1.22466399355255e-05
-1.48963806679179e-05
-2.66085849101529e-05
-2.40330276489152e-05
-2.68006378738862e-05
-9.80418172421028e-06
-1.61133962215367e-05
-2.66058157006789e-05
-1.39028338420304e-05
-1.73653319213527e-05
-1.58875419496956e-06
-8.77065688199094e-06
-2.25886840278962e-05
-9.30260664745995e-06
9.24112055656103e-06
-1.14609097047337e-05
-1.24956340730679e-05
-2.66630268245087e-05
-1.88965668510733e-05
7.52349450943219e-06
-7.34549089275914e-06
2.6368672624746e-06
-8.98893845479343e-06
-1.57399113034795e-05
-1.15794091183551e-05
-1.30788829036907e-05
-2.02460764261603e-05
-1.60734000786143e-05
-2.20166801083053e-05
-2.72003715395901e-05
-2.01541126346336e-05
-1.07535295649187e-05
-2.32788834603892e-05
-2.21279395670544e-05
-1.3740301750242e-05
-1.54427294707872e-05
-3.7982772723613e-06
-8.20773539061337e-06
-3.22543827382786e-06
-2.01964069733788e-05
-2.98940236721564e-05
-1.90581404560944e-05
-9.2300388563753e-06
-2.11838330627183e-05
-3.13819857313451e-05
-1.3971792690365e-05
-1.68503467158139e-05
-1.17289822169846e-05
-7.44208108094223e-06
-3.77115495429725e-06
-1.77385670634859e-05
-1.06558284191607e-05
-2.24150231196796e-05
-9.84756766698146e-06
-2.42682463502101e-05
-1.47087365548741e-05
1.84786766826949e-06
-2.91717182980472e-05
-1.23142256819873e-05
6.01301962367382e-06
-1.48104090646261e-05
-2.30341670460378e-05
-1.12639969628083e-05
-1.96472583144066e-05
-7.185154348224e-06
-2.55926736531879e-05
-2.56812674657128e-05
-2.95653414018366e-05
4.70072387437213e-06
-1.16857844717233e-05
-1.87024737244682e-05
-1.28572816339362e-05
-1.48755949877631e-05
-7.38478868348148e-06
-2.74838380444782e-05
-1.36063440091684e-05
-1.83691945583938e-05
-1.22683873736306e-05
-6.91068972109257e-06
-1.82757552283867e-05
-1.03325890141909e-05
-1.11002071528928e-05
1.25636200374798e-06
6.3016106407896e-06
-3.21330847796625e-05
-4.65928611885272e-05
-2.05488364657983e-05
-9.57395899466335e-06
-1.77751790264411e-05
-2.04993183741498e-06
-1.38247163004676e-05
-3.42489330890569e-05
-1.36394788360226e-05
-1.96007791101312e-05
-2.69909412998594e-05
-1.25062802035171e-05
-2.06405202127048e-05
-2.43823383265418e-05
-1.88091512570893e-05
-1.70171988635405e-05
-2.43597573813694e-05
-7.06301536875983e-06
-2.43362199528927e-05
-7.35903722203921e-06
-2.57413855988602e-05
-8.01182622952877e-07
-1.5960111144122e-05
-2.10298407252632e-05
-2.85000081087593e-05
-1.90428441349379e-05
-3.12218916320156e-06
6.11016957938033e-06
-2.68774579098433e-05
-2.54367137589757e-05
-6.96518691412141e-06
-3.25929153646104e-05
-1.84472303453823e-05
-2.22615207366205e-05
-1.86557185322514e-05
-1.21892130570127e-05
-2.93204639041344e-05
-1.24370090464951e-05
-2.53427711102309e-05
-2.44956654840049e-05
-1.31076143134766e-05
-2.36057257071902e-05
2.14624559108209e-06
-2.12698665977985e-05
-5.07294409279396e-06
-5.06092169935332e-06
-1.82243926235755e-05
-1.85538025392943e-05
-8.24418887777834e-06
-1.34834866789284e-05
-9.67983562966148e-06
-2.37680752806814e-05
-5.64950483973437e-06
-2.94513813477174e-06
-2.26481564264435e-05
-2.71512980416042e-05
-2.78374888743506e-05
-2.59110167810008e-05
4.09083217683257e-06
-7.80083585491971e-06
-1.16180660610573e-05
-2.24993718339997e-05
-1.70146119107212e-05
-3.67222270211004e-05
7.04581808306677e-06
-1.64526021501787e-05
-1.46296030708177e-05
-2.13583538848594e-05
-7.51293803183279e-06
-3.4000526940815e-05
-2.33627446289634e-05
-1.86836113917782e-05
-1.26314632182714e-05
-1.88592919965713e-05
-2.079841684791e-05
-1.06950638683468e-05
-6.45175748926062e-06
-1.30192333114087e-05
-6.88687534810787e-06
-6.9281610795122e-06
-8.00431564693148e-06
-1.43492102718692e-05
-4.07740909218176e-06
-1.4260289018711e-05
-4.67692173014301e-05
-2.98241047969005e-05
-3.04605189598883e-05
-1.95920303648103e-05
-5.69475601362063e-06
-9.37663130130663e-06
-1.19526291119236e-05
-2.92909719746085e-05
-2.14948358971745e-05
-2.08746231950168e-05
-2.92667851269189e-05
-1.80865224541484e-05
-7.03791178152991e-06
-2.3105898386414e-05
-2.8418058562038e-05
-2.11220387906081e-05
-1.06646504671058e-05
-5.86839813565434e-06
-1.86261886582403e-05
-2.34013451410293e-05
-1.18827398652651e-05
-2.16005918696709e-05
-2.3009933444023e-05
-2.05374781516653e-05
-2.26809970805597e-06
-1.92622825834514e-05
-1.60076665802803e-05
-2.63280819683552e-05
-4.0572096859461e-05
2.6113387851993e-06
-4.61956970958019e-06
-1.49510358001663e-05
1.42518334424774e-06
-3.43080369820076e-06
-3.62690164955347e-05
-8.28213091271599e-06
-1.82576766120005e-05
-2.38317288219604e-05
-2.85277508987153e-05
-2.04565876666766e-05
-2.52883408945216e-05
-3.18354328462082e-06
-1.34820151642879e-05
-2.96511083815203e-05
-1.81252122843121e-05
-1.32053538587113e-05
-1.48231971718224e-05
-7.71433281450419e-06
-1.44908714515114e-05
-2.61681295987573e-05
-1.96274657617678e-05
-1.89323167675342e-05
-1.91899287157613e-05
-1.1135061658324e-05
-2.79153014931388e-05
-2.38731114991959e-05
-6.75318711161492e-06
-9.41695225270714e-08
-1.42342325965835e-05
-3.47870504848543e-05
-1.53318177438303e-05
-9.26753426958384e-06
-1.37147286440559e-05
-3.04496067013088e-05
-1.40192365563596e-05
-2.03472752861933e-05
-3.23535277375284e-05
-1.9134615846829e-05
-1.58455853256171e-05
-1.14695691679782e-05
-8.78093172739449e-06
-1.28432816240003e-05
-4.21964230191142e-06
-8.57658380691875e-06
-1.05444927298559e-05
-3.51462979016955e-05
-1.80408526988506e-05
-1.21206581513674e-05
-1.77328523291023e-05
-3.2760559660008e-05
-1.37350086492976e-05
-2.7407848406074e-05
-1.08349789912909e-05
-1.15940798164272e-05
-1.86864866978766e-05
-2.88137714504155e-05
-2.99498197423583e-05
-1.7630524975871e-05
-1.62613523080251e-05
-1.21595105339695e-05
-4.84252912368838e-06
-2.81444413976622e-05
-2.08353727177924e-05
-3.14117755211969e-05
-1.40491647628554e-05
-2.36733098705232e-05
-9.02748115770835e-06
1.85688057028546e-06
-2.72576657033319e-05
-1.47551723020284e-05
-1.30767940168325e-05
-2.3989456099336e-05
-1.65962737666121e-05
-1.93228006854964e-05
-2.16129715633981e-05
-1.02071139572683e-05
-1.97978478877198e-05
-1.68996344011271e-05
-1.27653622365477e-05
-3.38562346983293e-05
-2.88378029598136e-05
-3.67710986877207e-06
-1.40160567929351e-05
-5.61152147441696e-06
-5.38330385245198e-06
-1.79047164949611e-05
-2.37585858087972e-05
-1.9332812431412e-05
-2.78100736412897e-05
-1.92631104101314e-05
-1.95423859550265e-05
-3.03346087511881e-05
-1.27965309684247e-05
-3.24602816540631e-05
-2.58955172602871e-05
-1.45872633227097e-05
-1.9820436209408e-05
-3.05407725355015e-05
-6.58453531101575e-06
-2.13594358775314e-05
-8.25358554558247e-06
-2.2136172736831e-05
-3.25368593609811e-05
-2.54714009708698e-05
-1.72643387958975e-05
-1.88472526743866e-05
-2.10089781805454e-05
-1.52116035279638e-05
-1.55558432842873e-05
-9.73316630126645e-06
-2.41224777953722e-05
-2.39441253565683e-05
-1.23346831858337e-05
-1.36623290839101e-05
-4.56391380752589e-06
-6.39842957232192e-06
-1.63606487247876e-05
-2.1117075586136e-05
-3.19032362530412e-05
-9.83781081970541e-06
-1.80700632218193e-05
-1.03232902216879e-05
-2.75707413860608e-05
-2.43277764668104e-05
-1.10129021248945e-05
-1.77006473547831e-05
-3.5473637435292e-05
-8.95789879387116e-06
-2.68968324152483e-05
-1.37719046743561e-05
-1.39113600357547e-05
-2.16660034257522e-05
-2.9255962579636e-06
-2.15709550728054e-05
-1.65891373085894e-05
-2.78111727323476e-05
-2.58732517445314e-05
-1.13640889502803e-05
-1.09328478648777e-05
-9.02714552550254e-06
-2.68504087888006e-05
-1.57396521232341e-05
-1.44068560002674e-05
-1.10391347450176e-05
-4.69539305903891e-06
-1.41929564880478e-05
-1.73074442803378e-05
-2.39308353737309e-05
-1.73978234318059e-05
1.20237832208682e-05
-7.25775756495406e-06
-3.45630937831419e-05
-3.64757649552093e-06
-1.60080197943652e-05
-2.425408356443e-05
-1.96865332165078e-05
-1.49185309024876e-05
-3.31215291947151e-05
-1.53310432005881e-05
-1.0856358534657e-05
-1.49767359897706e-05
-1.9545946097004e-05
-2.28751451993762e-05
-2.2863448834031e-05
-1.29178907061194e-05
-2.27500376511044e-05
-4.69846183472984e-06
-1.45964738663075e-05
-2.63411512899798e-05
-2.01810885699075e-05
-6.5034654893369e-06
-2.04555114242258e-05
-7.16006944774455e-06
-1.68285685840861e-05
-1.32445387451531e-05
-1.40327992027233e-05
-1.61597676489001e-05
-2.87287511015963e-06
-5.1566315467446e-06
-1.37550389825424e-05
-7.11358700037263e-06
-1.67200344823465e-05
-5.77033274727104e-06
-2.55539468443042e-05
-1.97190379970572e-05
-5.23050544878163e-06
-2.73776388045608e-05
-3.7399606987294e-05
-7.42646020724024e-06
-1.27124268707634e-05
-5.08734158659131e-06
-9.98344278512775e-06
-1.1687752130925e-05
-1.62069222057847e-05
-3.39155047385757e-06
-1.11103881122246e-05
-9.76430426987525e-06
-3.02397336943957e-05
-2.00449491303557e-05
-2.37892694397825e-05
-1.57793287281195e-05
-2.22392056828377e-05
-5.619216289635e-06
-2.74062787324682e-05
-5.70713804276597e-06
-8.3666931906851e-06
-1.61507556599144e-05
-2.06994561178723e-05
-9.01384188477053e-06
-3.67335824093292e-06
-2.2290534722328e-05
-7.16577403255502e-06
-1.72766946658514e-05
-3.17878020556253e-06
-2.48969185013157e-05
-3.03882738425855e-05
-2.13584499246491e-05
-6.08748235771409e-06
-1.85060704488353e-05
-9.97200661278361e-06
-1.33103488858918e-05
-1.21233444954209e-05
-1.44283650863626e-05
-8.9764257772358e-06
-2.43825762191348e-05
5.82282393991401e-06
-2.16192848868771e-05
-3.75031632339413e-05
-7.12872457794731e-06
-1.35327876496387e-05
-1.85585705037018e-05
-8.22219387187551e-06
-1.96776270827367e-05
-1.859113776682e-05
-1.49009427825907e-06
-3.16744476622923e-05
-1.43519417597406e-05
7.83661724084914e-06
-2.30683509922122e-05
-9.09316205865208e-06
-1.08737580320139e-05
-5.02120888979569e-06
-8.52055867178007e-06
-1.47101426976128e-05
-3.54238110163999e-05
-9.17096509085897e-06
-3.1218259473971e-05
-2.63125396270108e-06
-2.00792301516384e-05
-2.66223001411833e-05
-1.30792577536269e-05
-2.1921773740113e-05
-1.55891399622878e-05
-7.23693309882188e-06
-2.44296883570011e-05
-2.53818182005092e-05
-1.82010952982914e-05
-1.05238406975392e-05
-1.67135226981422e-05
-1.60621009842242e-05
-2.82567987452666e-05
-3.5140018620711e-05
-9.94078850367455e-06
-8.99105655726306e-06
-3.31606703743708e-05
-2.18350138895411e-05
-7.72865575431439e-06
-2.37841570552608e-05
-1.44343219452036e-05
-6.32960688852532e-06
-3.48246004217338e-05
-2.72295513822577e-05
-2.73707788224385e-06
-2.83785107076682e-06
-9.71785732417313e-06
-6.57606373367646e-06
-1.60618581207678e-05
-2.05092440104348e-05
-1.51146489266745e-05
-2.41531943006714e-05
-1.29931685158796e-05
-3.11716568296418e-06
-1.4201636147679e-05
-1.18507367835242e-05
-4.61046298232304e-06
-1.16674226365851e-05
-1.31044547118594e-05
-8.09011113890562e-06
2.38877791656902e-07
-1.28000931894095e-05
7.48763984512889e-06
-5.34484470336408e-06
-1.42087317501539e-05
-3.11703648883857e-05
-1.37780733515233e-05
-1.81227269503958e-05
-2.89928400345034e-05
-1.34063613771899e-05
-2.84330917560017e-05
-1.03200342279065e-05
-2.54299910165693e-05
-1.61312078003354e-05
-2.71615879853977e-05
-2.10855318662293e-05
-6.79062889244137e-06
-2.35097709140686e-05
-1.13890207417096e-05
-1.6204428827737e-05
-1.93625219051138e-05
-2.1181724244776e-05
1.7514084963071e-06
-6.9382004229172e-06
-2.56655196826806e-05
-2.05484944124975e-05
-2.00853058415297e-05
-2.0818382679888e-05
-2.41162475519508e-05
-3.5451111566655e-05
-9.47164985540456e-06
-2.8499107634873e-05
-1.26064950011846e-05
-7.79219394728742e-06
-1.07996160611914e-05
-2.27729555840755e-05
-2.02507599529075e-05
-2.19644502290586e-05
-1.49288320813475e-05
-6.55578927629963e-06
-2.13475107042641e-05
-2.6488885373419e-05
-1.81682459598554e-05
-8.16158805732709e-06
-5.16296705760063e-06
-1.23756133068484e-05
-2.04196720808396e-05
-2.24970653775327e-05
-6.5910942853732e-06
-1.4512731573036e-05
-1.64566601030121e-05
-2.31876792467131e-05
-2.34906648420148e-05
-2.27700549363845e-05
-6.82643651721066e-06
-1.17919165551203e-05
-2.88545439198563e-05
-6.67230156560514e-06
-2.30449834862522e-05
-2.23301674562157e-05
-1.69876957988604e-05
-1.6924248127933e-05
-2.13615493175685e-05
-1.43031515749954e-05
-1.8892741572035e-05
-1.13106908031485e-05
-1.80886356023866e-05
-3.7019499687914e-05
-2.41489074660722e-05
-5.69940619066187e-06
-1.62055376604242e-05
-3.20545690665539e-05
-2.80681753102445e-05
-7.15976395708057e-06
-2.13801188717223e-05
-3.13185681575491e-05
-1.74772604387351e-05
-1.09876971094795e-05
-2.48660443207645e-06
-2.31326885510962e-05
-1.33061217214344e-05
-2.17280764503638e-05
-1.4845606512098e-05
-1.58714849581797e-05
-6.82255739311415e-06
-4.63064993557513e-06
-2.01400034604126e-05
-1.71998866995769e-05
-1.38285254251635e-05
-1.30319034739154e-05
-2.94206494171891e-05
-1.20338095762043e-05
-1.28308453623335e-05
-7.97113197151603e-06
-1.18016477076554e-05
-1.95298610804149e-05
-2.30292731724161e-05
-1.42035960182023e-05
-1.8253182634311e-05
-7.41567552669339e-06
-2.45436785515643e-05
-3.10899142848436e-06
-2.77788355991424e-05
-2.076876423529e-06
-3.89553157021404e-06
-4.50335603308253e-06
-1.88092186049894e-05
2.51622078287781e-06
-1.75375825173557e-05
-2.08222454390839e-05
-1.02385698541913e-05
-6.70983304209566e-06
-1.48277523293246e-05
-2.6209602937836e-05
1.06920827638423e-05
-1.92407440180756e-05
-2.65705078497973e-05
-1.5989329706751e-05
-1.36838852666393e-05
-2.92146507588751e-05
-2.68453296146806e-05
-1.18751481098546e-05
-1.98220331426465e-05
-5.563873209288e-06
-1.06928779687625e-05
-2.06852694965933e-05
-1.16206517211211e-05
-1.55569795879863e-05
-7.74939971213251e-06
-1.63506361835122e-05
-3.27441723833832e-05
2.210238622841e-06
-2.33124301206929e-05
-1.45536212250582e-05
1.2682350987151e-06
-2.13624063914139e-05
-3.26185175992017e-05
-2.68065339755737e-05
-3.99348146810796e-05
-2.36041011391883e-05
-1.70210079546021e-05
-2.62476597188979e-05
1.11136923789423e-05
-8.72611676411833e-06
-1.35418071253693e-05
-1.78046978302771e-05
-1.54078118476118e-05
-1.26755172401983e-05
-1.85410260980324e-05
-1.66763183807652e-05
-1.24081114636327e-05
-2.3612298788174e-05
-7.03754714587786e-06
-1.766196191412e-05
-1.94100373430772e-05
-2.88989590059831e-05
-3.94254084663972e-06
-6.65005304910479e-06
-8.24387113106918e-07
-2.09956208064194e-05
-9.30728264790749e-06
-2.55533596053996e-06
-5.46367693428271e-06
-1.39847060526067e-05
-9.28311251878251e-06
-5.23174779900943e-06
3.50700779024952e-06
-2.20680138200926e-05
-2.42372710599293e-05
-2.82298047641278e-05
-1.35117050306818e-05
-1.9172339179115e-05
-1.07288008198489e-05
-3.45253612975027e-05
-6.51018093900951e-06
-2.54132226208777e-05
2.10526298770383e-06
-7.61628390223386e-06
-2.85149037710748e-05
-1.57447750457616e-05
-3.24157989934896e-05
-1.27467425140289e-05
-8.60997350004272e-06
-2.24430238534391e-05
-7.22107819575404e-06
-1.37522335198904e-05
-1.43610576769244e-05
-2.19149644230748e-05
-2.64568887422104e-05
-4.16244414270474e-06
-1.48462786800461e-05
-6.98510878944414e-06
3.84621003823634e-06
-8.00857260970548e-06
-1.83770132075172e-05
-1.81467809733442e-05
-4.52448087016584e-06
-8.45030213923862e-06
-1.77944246208914e-05
-7.95372152813536e-06
-4.74443421734684e-06
-1.93041951454671e-05
-2.72717297002572e-05
-2.3741441077902e-05
-8.87906640340494e-06
-1.1421343302778e-05
-1.74264382542368e-05
-9.83411948335779e-06
-1.39179067612738e-05
-3.15521571199635e-05
6.09171383021338e-06
-1.10501920997737e-05
-8.14740454309416e-06
-3.52182141943987e-05
-2.11008222307957e-05
-1.34559057025445e-05
-3.29262834334133e-06
-2.17542088873647e-05
-3.46447719547509e-05
-8.80082543350103e-06
-2.33361973486762e-05
-2.87628215195716e-05
-3.69854808386981e-05
-2.4312980369602e-05
-1.87340740268084e-05
-1.74988700056985e-05
-1.9871980809424e-05
-1.988777180395e-05
-6.64384470285441e-07
-6.97320343359674e-06
-9.89416520432978e-06
-7.8955455961519e-06
-3.12007638984773e-06
-1.31338199494602e-05
-1.43838168485078e-05
-6.0431869290565e-06
-2.38993342511851e-05
-2.22730794366141e-05
-1.55735982129027e-05
-2.89168786349391e-06
-4.32380670765257e-06
-1.26339339671628e-05
-2.24285328291889e-05
-1.5496997140953e-05
-1.83309056166908e-05
-1.31514785180061e-05
-2.90775351558207e-05
-2.5801411363634e-05
-1.84685457975782e-05
-8.74642570786162e-06
-1.7537375520998e-05
-1.62096117996737e-05
-2.21958036982478e-05
-8.9750910420123e-06
-2.8245770957247e-05
-1.31595116347976e-05
-2.07777506755389e-05
-7.36744336408002e-06
-1.58975920558052e-06
-2.49045741652818e-05
-4.39359803288081e-06
-2.06427131753453e-05
-1.35811556828075e-05
-2.48782593150723e-05
-1.95763313470722e-05
-1.2808826529097e-05
-2.71760406322735e-05
-8.73187942130621e-06
4.33898322080053e-06
-4.99281299760937e-06
-7.71496716875355e-06
-1.26940517749908e-05
-1.6476471944221e-05
-1.99323692693114e-05
-2.53088215262202e-05
-8.00072950706005e-06
-7.83686221898548e-06
-2.28445033706675e-05
-1.81402119251011e-05
-1.91728243899915e-05
-5.81289071882936e-06
-2.8886931177609e-06
-2.1776657125215e-05
-9.11113179784483e-06
-4.31467921138525e-06
-2.472698876606e-05
-1.50964668108436e-05
-6.56898803492199e-06
-9.42257589084168e-06
-3.51353501268955e-05
-1.72799794938305e-06
-1.44764552482194e-05
-2.31118317266837e-05
-2.11840956309637e-05
-1.62340275127147e-06
-2.1454107640588e-05
-1.49288899597109e-05
4.04360683895576e-06
3.61803538565167e-06
1.02309976566321e-06
-1.60833347679575e-05
-2.07555977730086e-05
-1.83685823063849e-05
-2.57660052784354e-05
-1.65137313691216e-05
2.45201122251497e-06
-1.71015563539762e-05
-1.65696158077184e-05
-1.29027643689566e-05
-1.35719447482593e-05
-1.22080306587911e-05
-9.31820554104345e-06
-8.56832322946464e-06
-1.32757536436647e-05
-2.32979723194031e-05
-1.50121177513281e-05
-2.42713220764088e-05
-1.23988548493107e-05
-2.62490442069282e-05
-2.55358991537213e-05
-2.89098182834026e-05
-1.01969841378758e-05
-1.77366386124705e-05
-1.93275489761806e-05
-1.3931982043276e-05
-1.33010866210861e-05
-1.85857034399958e-05
-1.97797043409489e-05
-4.1960728593528e-06
-8.77636914053137e-08
-3.10902467587358e-05
-1.32148792094819e-05
-1.96246949022257e-07
-1.01722831203429e-05
-1.42223946454646e-05
-3.55749999999353e-06
-2.4349565426449e-05
-1.56802711614743e-05
-1.34715649486167e-05
-2.36522519191236e-05
-1.67541162178311e-05
-2.5821894776637e-05
-2.85281643331098e-05
-1.85668108227704e-05
-3.16045593792824e-05
-2.59436192383892e-05
-1.96011434579232e-05
-9.20604891106125e-06
-9.2374593492186e-06
-2.34843304813687e-05
-3.99011808066547e-05
-2.30800732943628e-05
-6.41854611522282e-06
-2.09255246905392e-05
-3.80909326244879e-05
-1.63687758291965e-05
-9.25646631256036e-06
-1.24014090449536e-05
-4.06692462360912e-05
-2.31257259746268e-05
-2.43374779736301e-05
-3.31773586469378e-05
-2.89589202430961e-05
-2.92131877465221e-06
-3.10785849935435e-05
-8.94946469663541e-06
-2.22761366608718e-05
-2.88015486045345e-05
-2.03545970947665e-05
-1.53809633153365e-05
-5.60435741990341e-06
-2.50894458744588e-06
-1.83806163957541e-05
-1.09482563607185e-05
-2.27599517394839e-05
-4.84474520041822e-06
-9.46236414500269e-06
-2.9879287985333e-05
-2.35037583545294e-05
5.68332952732795e-07
-1.68702352768222e-05
-2.34031667923699e-05
-2.67505741015274e-05
-2.29803475951998e-05
-5.17341408420625e-06
-1.39082000983397e-05
-4.67679896546646e-06
-3.57344092422218e-05
-1.90847483507399e-05
-2.38194410651142e-05
5.00384213516531e-07
-1.57451640164855e-06
-1.6964347210127e-05
-1.79493451677291e-05
-1.99164853349933e-05
-2.29673816599927e-05
-8.66920565441102e-06
-1.53134200413835e-05
-5.33473367326193e-06
-1.04753116957485e-06
-4.94667383065585e-06
-5.73010801742614e-07
-1.59308713515353e-05
-1.68850613224436e-05
-4.04157132867313e-06
-1.4613859875735e-05
-4.02697174166184e-06
-1.09248667550654e-05
-3.22732324759938e-05
-3.38049989012447e-05
-3.19601574947216e-05
-1.51126515348012e-05
-2.07376039492353e-05
-1.51974482718838e-05
-2.32892948780728e-05
-1.61663484897353e-05
-1.36577669006356e-05
-7.03390447183282e-06
-1.54327514781927e-05
-1.05383472480027e-06
-8.50230891953724e-07
-3.15069253482653e-05
-1.29746602287971e-05
-2.29280251994443e-05
-2.63825332168998e-05
-1.85338014115757e-05
-2.29835732697405e-05
-5.12046993089471e-06
-2.22665638755981e-05
-3.54059167362042e-05
-1.47494025827614e-05
-2.54093778865016e-05
-1.20280949848521e-05
-2.2465466894277e-05
-1.88479480827109e-05
-4.67924229912364e-06
-1.76330891012962e-05
-1.44247983663555e-05
-1.07735649196382e-05
-2.66435481886506e-05
-3.64397179484722e-05
-2.79587415950016e-05
-1.55354224608217e-05
-2.07127428048485e-05
-3.16697990331389e-05
-2.18863071816158e-05
-3.21527020277934e-05
-7.6241548437353e-06
-1.9087619053152e-05
-2.30132975511663e-05
-1.97320518411836e-05
-1.16681403338338e-05
-2.01278463747199e-05
-2.62577350273111e-05
-2.63095568171953e-05
-1.22360436457954e-05
-5.10654565264214e-06
-7.83975687579846e-06
-1.26711704678206e-05
-1.02353962222371e-06
-7.76031682027955e-07
-1.39705946902112e-05
-5.0792762999854e-06
-3.43135130949078e-05
-1.43300610574921e-05
-2.26417663065802e-05
-1.14504873309138e-05
-2.50837659346914e-05
-1.67336316114743e-05
-2.43144224048378e-05
-1.73523172659316e-05
-6.20247550406209e-06
-2.10062709398699e-05
5.87856496593141e-06
-1.80020967930862e-06
-1.11888560471541e-05
-7.68318385734656e-06
-4.42793453626855e-06
-2.54544847646601e-05
-2.58084415627656e-06
1.69966803198402e-06
-2.00481816359163e-05
1.33854184975724e-06
-1.92497054775279e-05
-1.25506564142772e-05
-1.30892534160455e-05
-1.50483598132263e-05
-1.70362504915448e-05
-1.37017691360105e-05
-1.31693358410701e-05
-1.00316275390496e-05
-3.48523724229853e-06
-1.10596196837596e-05
-1.37348024904058e-05
-1.07615100105597e-05
-9.78999049851823e-06
-3.21858789434077e-05
-7.62876993446672e-06
-3.5139035726392e-05
-1.00782713112718e-05
-2.15902160726228e-05
-1.1320721371353e-05
-2.39737290236038e-05
-1.80350958639579e-05
-1.61540067932168e-05
-2.0805010099805e-05
-2.01015188292698e-05
-1.81229434723611e-05
-4.79089103197066e-06
-3.12963925513224e-06
-1.65237111923085e-05
-1.83864372985067e-05
2.24520856861755e-06
-3.89644720286062e-05
-1.67498101842986e-05
-3.03498116723503e-05
-1.32578242333405e-05
-7.85955119284962e-06
-1.3745242969011e-05
-6.26717524499414e-06
-1.17664573320117e-05
-1.96967203751055e-05
-8.61948109775628e-06
-1.55781066947052e-05
-7.80693894782693e-06
-1.20745129197653e-05
-1.56924914481367e-05
-1.31858509315539e-05
-2.09475261146757e-05
-1.47105296145696e-05
-2.36791576591034e-05
-1.21711105507713e-05
-8.10652655054827e-06
-3.13741215178107e-05
-1.32223696810461e-05
-2.39108637196547e-05
-1.48292131786713e-05
-1.31270940984752e-05
-7.4697117247695e-06
-2.85605475760808e-05
-1.48348278114771e-05
-7.39599153371765e-06
-2.01178878990972e-05
-3.12245866887862e-05
-2.23626489800005e-05
-9.47810885196428e-06
-1.29696655492605e-05
-1.65945609038062e-05
-9.77454605935151e-06
-2.23579312231268e-05
-2.01491421617963e-05
-1.33919154441213e-05
1.00228945406523e-05
-6.31541310831929e-06
-1.55463503274294e-05
-1.89798240805631e-05
-3.56005906851746e-07
-2.56789741459008e-05
-2.70400512632588e-06
-1.39971476960351e-06
-1.83450290025646e-05
-9.96681672615518e-06
-1.49114843512033e-05
-1.03503376149017e-05
-2.2230457589253e-05
-2.57397879830584e-05
-2.73550028665471e-05
-1.66461409442257e-05
-2.91564091406324e-05
-3.94191163525157e-06
-2.69305020973597e-05
-1.51107816640121e-05
1.76481291662592e-06
-6.86989054604014e-06
-9.39010330719105e-06
-1.28920609293366e-05
-3.9020610313055e-06
-5.35375102280204e-06
-2.56422511802303e-05
-2.30923573509794e-05
-1.23126717263825e-05
-3.1417423350418e-05
-9.3620681571658e-06
-1.18540829875461e-05
-1.11233810664503e-05
-6.34863750058181e-06
-1.36695402933828e-05
-7.90363686375707e-06
-1.93335108766344e-05
-3.58904562143921e-05
-1.50652423022031e-05
-3.17360598837253e-05
-2.40654987075429e-05
-2.22222546095197e-05
-1.6749478538104e-05
-8.20574238087157e-06
-2.67448190715753e-05
-1.45229880604566e-05
-2.61419214651157e-05
-1.9656481882866e-05
-2.55553976878017e-05
1.08442218221498e-06
-9.55417125782131e-06
-5.92475923246539e-06
-3.07627932425228e-05
-1.32597374068934e-05
-2.16622086829341e-05
-3.48200199641062e-05
-2.27056495307852e-05
6.09885140108944e-06
-8.27810809211434e-06
-1.52371281599415e-05
-1.28300105487359e-05
-1.19800868619399e-05
-1.14293100635016e-05
-2.02774610613768e-05
-9.49645274328446e-06
-1.07112723543498e-05
-2.80219886969332e-05
-2.10739989801863e-05
-1.2143987096716e-05
-1.32038428723725e-05
-2.70489026461233e-05
-3.41313820310538e-05
-1.84362675301528e-05
-3.37086843991106e-05
-2.1169678988275e-05
-7.31123568713116e-06
-2.48387160931034e-05
-2.27594174112715e-05
-3.06334208150513e-05
-2.6752290485665e-06
-1.71946934828305e-06
-1.75415498832814e-05
-1.61950556164104e-05
-1.71671055778446e-05
-2.57046951287449e-05
-2.33405534209699e-05
-1.25234241800602e-05
-3.77761823788408e-06
-8.28657073358005e-06
-3.27327559299424e-05
-2.34377748643056e-05
-1.63716290621123e-05
-1.01737676668914e-05
-1.99281410622347e-05
-8.44130248709415e-07
-6.09594397762913e-06
-4.85723641578917e-06
-1.66185523556985e-05
1.45108441526448e-06
-1.25574328953053e-05
-9.22004882281019e-06
-1.96879022915495e-05
-3.08212838414653e-05
-2.69354383376679e-06
-2.61188616312088e-05
-8.85937947061339e-06
-2.45561681093077e-05
-7.56547813398581e-06
-2.17001210969309e-05
-1.74909972249659e-05
-3.02666350808692e-05
-2.19745382203997e-05
-2.59431516276209e-06
-1.39543564602473e-05
-1.06682162657384e-05
-1.77368457230991e-05
-1.80185364337135e-05
-3.73496821090667e-05
-2.6322734423479e-05
-1.63269814418601e-05
-1.82778377114527e-05
-2.00201501845292e-05
-3.41561002894246e-05
-3.46405074612995e-05
8.47939237030246e-06
-1.68163660032254e-05
-2.1518214254439e-05
-4.5506790782616e-07
-2.27053911923705e-05
-1.84237831053527e-05
-2.20037459944172e-05
-3.04483433826201e-05
-1.55437283990414e-05
-9.63763488961256e-06
-1.96038596533156e-05
-5.69689309364067e-06
-1.11409696018897e-05
-3.77938191152454e-06
-3.61378531464834e-05
-1.05261954408629e-05
8.71631460331669e-06
-1.89049002558006e-05
-9.7329312013411e-06
-1.28389782634812e-05
-9.18663300776193e-06
-9.71380043391817e-07
-6.49862830287872e-06
-1.38873223201124e-05
-3.18475784608946e-06
-1.4011587848382e-05
-2.5306593501501e-05
-1.41580809893575e-05
-3.2628375047314e-05
-1.3011539591831e-05
-1.48978945189581e-06
-1.32423026867738e-05
3.8378219000475e-06
-1.73725645209346e-05
-2.19909886378239e-05
-1.62395667337588e-06
-2.72891665068509e-05
-1.43164421538461e-05
-1.65801530940402e-05
2.53829344243234e-06
-1.01283555387838e-05
-1.23490931760323e-05
-1.64593109252569e-05
-1.32444577405359e-05
-1.62127615725217e-05
-1.4057245993681e-05
-1.52400531085251e-05
-9.22877632255618e-06
-1.76128810594235e-05
-1.22478837185337e-05
-2.09202208429042e-05
-1.22728999922338e-05
1.23084854142316e-05
-1.24297605109636e-05
-4.47285690829394e-06
-4.82569541438229e-06
-1.86729007013779e-05
-2.07043824593371e-05
-1.52366246029836e-05
-2.92846086325078e-05
-1.77554874769945e-06
-2.25505723339735e-05
-2.0091436032258e-05
-2.17548208991054e-05
-2.87387920394591e-05
-1.170064720535e-05
-1.91508806232964e-05
4.65799178191877e-06
-3.71873212656759e-06
-1.94189433804943e-05
-1.38559579845321e-05
-6.69129587233862e-06
-3.26118922840422e-05
-1.59918879509913e-05
5.50134412759135e-06
-2.62450961600904e-05
-3.50310332004092e-05
-1.77636484013279e-05
-1.56889977925776e-05
-2.50603107448371e-05
-2.24376529763593e-05
-1.32195740148596e-05
-1.15380875538037e-05
-7.18015091189533e-06
-2.0453626123712e-05
-2.33035480475407e-05
-4.89365822197974e-06
-2.8851010213401e-05
-4.20068097071076e-07
-8.02373149067271e-06
-1.79199951424758e-05
-1.66120329420542e-05
-2.60589044138184e-05
-1.61131447935647e-05
-1.93067792726659e-05
-2.80448460772033e-05
-2.00255360359852e-05
-1.03909028885534e-05
-6.76584678646543e-06
-1.87905581523368e-05
-1.39984597515231e-05
-1.07363635677093e-05
-2.99187022729926e-05
-3.27613543124813e-05
-2.40218372769356e-05
-7.63244981012068e-06
-1.57712379323937e-05
-1.76218847182757e-05
-1.10398554181995e-05
-2.71396458811548e-05
-1.08319462514049e-05
-1.93863963235269e-05
-1.71736704397974e-05
-4.48541023761923e-06
-2.40571972317931e-05
-3.2667596554109e-05
-2.28754034148564e-05
-1.08373550429135e-05
-7.35017750916013e-06
-1.72745463504668e-05
-1.94829960975084e-05
-2.17095161325491e-05
-1.23812771800758e-05
-1.67244486245846e-05
-1.25403385739702e-05
-3.51451290162219e-06
-1.17932781989842e-05
-2.01685376810624e-05
7.70924412771512e-06
-2.28321168588714e-05
-2.39515312154957e-06
-9.37843869640742e-06
-1.83950369532875e-05
-7.80227364330969e-06
-2.3935723656111e-05
-1.11784318981467e-05
-2.56607147290731e-05
-1.49720605809818e-05
-2.23730282994581e-05
-6.97945590141873e-06
-1.14619591900776e-05
-3.87879087723652e-06
-2.49448583335809e-05
-1.46843422548008e-05
-1.13634507289462e-05
-1.00063891120728e-05
-2.82947826077524e-06
-6.85125947744016e-06
-2.19784345914487e-05
-1.23901116885521e-05
-1.51467991173119e-05
-2.45804751426282e-05
-1.31790449529405e-05
-2.3334091421346e-06
-5.63395787495585e-06
-7.09504582550591e-06
-2.39638838202869e-05
-3.02091368099548e-05
-2.34318472802146e-05
-1.7133390657532e-05
-2.32198496416215e-05
-1.58862094059621e-05
-1.71893024283075e-05
-1.61582841098956e-05
-1.80329649271491e-05
-3.308065921527e-06
-8.12213933066399e-06
-9.94122876342144e-06
-1.71372963975974e-05
-3.91929041912043e-05
-5.3787693061642e-06
-2.64949951798656e-05
-3.97246707847336e-05
-1.04077416003418e-05
-3.161345847239e-05
-2.65234075708985e-05
-6.98390655039406e-06
-1.83347310801109e-05
-1.97149254546487e-05
-8.82441206605206e-06
-3.91279687495413e-06
-9.22805658467492e-06
-1.71479265908969e-05
-7.41494005154253e-06
-3.61223707323613e-05
-2.61393025242434e-05
-1.03719573730791e-05
-2.1946622759098e-05
-1.79379847303988e-05
-2.03244670295684e-05
-1.36978865416966e-05
-3.1477152515368e-06
-4.09271810330192e-06
-2.22292067061023e-05
-3.81197464208276e-05
-2.94769585627583e-05
-2.12667978789526e-05
-9.73147724586924e-06
-1.13996987168223e-05
-2.19074265839165e-05
-2.63461940483775e-06
-1.81547042539113e-05
-2.2959971242464e-05
-1.77634274435049e-05
-8.32203516679733e-06
-1.20516883411424e-05
-2.47917343301422e-05
-2.85541395105086e-05
-1.59468381232158e-05
-1.16331333158115e-05
-1.51560146157906e-05
4.61708898163401e-07
-1.8976717294802e-05
-2.48272030722898e-05
-2.66007268459715e-05
-1.55425448768892e-05
-1.3086983340099e-05
-6.97790677348279e-06
-1.93212905580345e-05
-2.11354500137567e-05
-1.25258131630706e-05
-2.61505580150946e-05
-1.42424376635692e-05
-1.19211124924176e-05
-1.63289571775585e-05
-2.39937021716611e-05
-2.39041863217387e-05
-3.08352961654663e-05
-5.91593201494602e-06
-1.30436476449809e-05
-1.36342271240525e-05
-1.86851612868971e-05
-2.44802636562933e-05
-2.72213343534206e-06
-2.35993825966105e-06
-2.03780504453564e-05
-1.52116899655786e-05
-5.27151566528649e-06
-8.444317664382e-06
-1.93563551222243e-05
-3.29232570892754e-05
-7.81070955877086e-06
-1.14784091712239e-05
-4.69344657958937e-08
-3.13442993864413e-06
2.99458844157578e-06
1.64743376017858e-06
8.62283103285142e-06
-7.21034668310133e-06
-2.91597349905208e-06
-3.3897840342827e-05
-1.63806717653126e-05
-1.59106393350783e-05
-1.38880639593587e-05
-1.62309701548086e-05
-6.80643219633103e-06
-2.44480968793383e-05
5.71506020102562e-06
-1.35681694723153e-05
-9.66465082576186e-06
-1.51676629055055e-05
-1.45786402434723e-05
-3.82672005739691e-05
-1.5077986263324e-05
-1.59409969978724e-05
-2.40715435226184e-05
-2.15594871490999e-05
-1.32652561905865e-05
-7.19932000847908e-06
-2.30902472729259e-05
-2.87113192100117e-05
-2.2919188347332e-05
-5.9576718356184e-06
-7.00412655857924e-06
-2.08044071848992e-05
-6.03254522633553e-06
-5.44891694821264e-06
-1.84466946684973e-05
-6.05124877411822e-06
-3.16862154194166e-05
-8.46666133797146e-06
-1.94795228461409e-05
-2.99772471520099e-05
-1.2866070557952e-05
-6.68579605427413e-06
-1.61658146607954e-05
-1.03231350347395e-05
-2.49164366913781e-05
-2.14984511240451e-05
-3.07633128221499e-05
-1.6747016534275e-05
-1.81414109965935e-06
-1.00266638144831e-05
-2.02849698163329e-05
-2.26049550764305e-05
-1.72941439857489e-05
5.30493287423691e-06
-1.40627738115154e-05
-8.96368093796792e-06
-2.01152548547389e-05
-1.29991476064092e-05
-1.70267870233383e-05
-2.20228491621065e-05
-1.73679749623867e-05
-1.46585646434243e-05
-2.49520286317543e-05
-2.61091729096218e-05
-3.52034619796034e-05
-1.43949435787576e-05
-2.6381209318238e-05
-2.40791705153618e-05
-2.24738439930125e-06
-5.11806096977374e-06
-1.91341612235149e-05
-1.25110196335668e-05
-1.19083063598348e-05
-2.34106839230293e-05
-2.39601210892748e-05
-8.37639359616164e-06
-8.76929113707588e-06
-1.53863721788336e-05
-1.48812538452726e-05
-2.91747722845925e-05
-2.0785561779967e-05
-1.76535290738682e-05
-2.3207363497532e-05
-2.97994623872393e-05
-1.0273121146815e-05
-2.73443322385811e-05
-2.86805875943546e-05
-2.41946296251918e-05
-1.76473397071665e-05
-1.61687666809154e-05
-2.10200227661669e-05
-1.60385390078329e-05
-1.08860979853582e-05
-1.67602029602932e-05
-2.05315529152741e-05
-1.42907424115445e-05
4.46571246218757e-07
-2.11263622456396e-05
-1.76958518147078e-05
-1.17747080587718e-05
-1.31721863310759e-05
-1.60084767361412e-05
-3.186763245799e-05
-1.98020551532616e-05
-1.61948199995065e-05
-1.55208114654201e-05
-1.58919517149728e-05
-1.51516341833683e-05
-2.07240703779205e-05
-2.73768141546622e-05
-2.22408935304637e-05
-9.35070465599314e-06
-4.5770469612965e-05
-2.14639130080555e-05
-3.83306491007458e-05
-1.70863331191685e-05
-3.049371998922e-05
-1.82356166102418e-05
-2.65763478216469e-05
-2.98486701449698e-05
-2.39184770876284e-05
-1.72567056029312e-05
-1.89517881875985e-05
-1.37010777375373e-05
-5.3944214379693e-06
-3.10076425918797e-05
-1.87352411485046e-05
-1.36807015595018e-05
-2.95209959813129e-05
-1.65456863898776e-05
-3.18997694980724e-05
-2.12612895525712e-05
-7.41600191574362e-06
5.3820375298482e-07
-2.56683150325124e-05
-1.95278107306515e-05
-2.66538376226981e-05
-1.95286528479891e-05
-1.39167032547466e-05
-6.70952647030169e-06
-1.61591243624897e-05
-1.75804544413558e-05
-2.56446562131223e-05
-2.74126767303726e-05
-2.2289786006237e-05
-9.74719027036516e-06
-3.24478833170537e-05
-6.28668667585187e-06
-1.8036718639824e-05
-1.93283638011061e-05
-1.01166339096262e-05
-1.01527276775975e-05
-2.23009819445078e-05
-1.98162078868655e-05
-8.94177387228108e-06
-1.6302919745683e-05
-2.21992543256263e-05
-6.8076963098554e-06
-2.12884192731171e-05
-2.06661355576102e-05
-3.50760407164448e-05
-1.78429796515955e-05
-1.00150573266075e-05
-1.27160976640989e-05
-2.4289896848314e-05
-1.27155697229044e-05
-2.96556177264604e-05
-1.15339626245668e-05
-1.25867895587899e-05
-6.3204558218961e-06
-1.45903809749247e-05
-1.81738906306455e-05
-4.05015780991596e-05
-8.46882129558619e-06
-2.70136349587229e-05
-2.06051513062917e-05
-8.59381529523865e-06
-3.00620439882216e-05
-2.06500426429316e-05
-2.28162970108822e-05
4.34404612846711e-06
-1.98907571223912e-05
-1.60030524437681e-05
1.68124944156181e-06
-1.76335680615596e-05
-2.25512772136038e-05
-1.55391033218839e-05
2.535739700965e-06
-2.0176635048115e-05
-1.79784627607902e-05
-5.51832334909977e-06
-4.27960888098664e-05
-1.25091396790274e-05
-1.59022694754454e-05
-2.55994321726488e-05
-8.56839929992067e-07
-2.88769620877994e-05
-1.19353812367298e-05
-1.11121145922837e-05
-5.27187049403493e-07
-1.52918681152114e-05
-1.89197054536476e-05
4.83325715392375e-06
-1.46991191236016e-05
-2.1566442156277e-05
-3.13527223664924e-05
-3.63885436768656e-06
-2.03788907526186e-05
-4.15221714659995e-06
6.53357609625646e-06
-1.00790988849711e-05
-8.64615974600736e-06
-3.30364583054785e-05
-2.7769712422218e-05
-1.04567203878511e-05
-1.10624081759157e-05
-1.16808995308765e-05
-1.6622017427318e-05
-5.95811383268903e-06
-2.46439351113857e-05
7.87178408082608e-06
-2.87636848243486e-05
-2.05771936350288e-05
-8.35745397719161e-06
-2.06824360327511e-05
-3.14432176228311e-06
-3.21572482113127e-05
-2.41136906398424e-05
-1.46267388240725e-05
-1.86087485782054e-05
-1.75208332622928e-05
-2.5915475044037e-05
-1.26695148568158e-05
-2.3131490639712e-05
-1.56541811996328e-05
-1.62555394924696e-05
-1.06149946646678e-05
-1.06067289652862e-05
-3.19077972814277e-05
-2.39069685623295e-05
-5.53219176819949e-06
-1.54486571952803e-05
-5.20256680289341e-06
-3.36432905108302e-05
-1.48004250260915e-05
-2.12364638770757e-05
-1.52582213967619e-05
3.71617250402068e-06
-1.69161743740782e-06
-4.2397412887929e-06
-3.51905559926388e-06
-1.67529632328492e-05
-1.21093231284058e-05
-1.88292055958868e-05
-1.46732550358037e-05
-1.67984676451806e-05
-1.19629060159082e-05
6.56553945924838e-07
-3.15171719619468e-06
-8.6464191550878e-06
-2.2059134530717e-05
-9.95687351503411e-06
-1.43624160448078e-05
-5.75692707459759e-06
-7.55501342422898e-06
-3.23700700870073e-05
-1.00336408304203e-05
-1.56320145704939e-05
-5.60555939354207e-06
-4.99887314192469e-05
-1.3771264943044e-05
-1.91316933309191e-05
-6.15180154724176e-06
9.11968111281511e-07
-1.84636488341566e-05
-2.08061398812464e-05
-1.02809645415059e-05
-8.82800867388275e-07
-3.376366873528e-06
-1.02757860730852e-05
-1.61257041489004e-05
-1.27492181496671e-05
-1.43340055642791e-05
-1.61172859011008e-05
-1.9326114519113e-05
-1.83845163694598e-05
-1.45200574577091e-05
-9.58393104530744e-06
-3.50552179036567e-05
-1.27729677434815e-05
-1.24050238713097e-05
-2.92753799306635e-05
-1.95995255659467e-05
-2.05395519124118e-05
-1.21322488974882e-05
-1.57972737465835e-05
-1.70752377090041e-05
-2.16855260505235e-05
-3.14433513567778e-06
-5.03129757545729e-06
-2.92024008049063e-05
-1.84243927306465e-06
-1.74703494534813e-05
-4.10127236359759e-06
-7.08296268587088e-06
-1.59487517581067e-05
-2.18750774194379e-05
-1.64188222006979e-06
-1.74013319716468e-05
-2.58096272066145e-06
-2.02190224161117e-05
-1.01266519706558e-05
-2.58637345688334e-05
-1.5447457066106e-06
-7.63425381781085e-08
-2.54953019417614e-05
-7.34999584064829e-06
-3.121373954469e-05
-2.11212496560034e-05
-2.42893932287561e-06
-2.82614632107389e-05
-1.88644957936155e-05
-2.28609238137888e-05
-7.73088060306545e-06
-2.35393359869287e-05
-1.40945499795519e-05
-1.13711289165877e-05
-2.10853111531494e-06
-1.80723970437579e-05
-1.47560400399146e-05
-1.40332646591557e-05
-2.47598333716582e-05
-5.36069859864538e-06
-2.9481298318628e-05
-2.51529899120916e-05
-7.56823082968199e-06
-1.93262971474607e-05
-9.42574770837638e-06
-2.6407898846849e-05
-1.43911092553766e-05
1.02579916227683e-05
-9.85870421523873e-06
-1.13369183486902e-05
-6.73060031606426e-06
-1.57827016355928e-05
-1.9311501953752e-05
-1.13253079237283e-05
-2.70293565983664e-05
-1.8281169308792e-05
-5.89608824563712e-06
-4.96590568046667e-06
-1.14302063713634e-05
-8.84017555519736e-06
-7.90425429583428e-06
-8.13485034866187e-06
-9.03585752157058e-06
-1.31112497185029e-05
-1.32840707166748e-05
-4.74122474346946e-06
-2.64289980788763e-05
-2.26136477353875e-05
-2.39502440441108e-05
-2.05219519237948e-05
-2.35368642813033e-05
-1.1517172373224e-05
-2.00881178640197e-05
-2.12117937679387e-05
-2.87368824413554e-05
-2.5177102833264e-05
-1.45846675201814e-05
-1.60138311888378e-05
-3.01901551639752e-05
-1.4184914134007e-05
-1.74517354741663e-05
-4.83945620883103e-06
-2.01515120852273e-05
-2.19551675291502e-05
-8.50996405753641e-06
-7.68563676277001e-06
-4.19330538200377e-06
-1.55506522428176e-05
-1.61146379658941e-05
-2.57241083957031e-05
-3.2648505878722e-05
-2.20506291781208e-05
2.45974055436681e-06
-1.85317967900824e-05
-1.88904399055694e-05
-1.61422074745774e-05
-2.37800170728582e-05
-1.70572025024427e-05
-1.09128439154265e-05
-1.56428047923139e-05
-8.3648830678819e-06
-1.70526526067901e-05
-1.03228327081921e-05
-9.16745229659657e-06
-1.41471489491683e-05
-3.36118884445349e-06
-1.83455410756617e-05
-1.07122037163046e-05
-1.87958490922023e-06
-1.72876814990612e-05
2.77658628951275e-07
-1.40527414476617e-05
-2.25538432488964e-05
-2.3711624399055e-05
-1.84867449135744e-05
-1.82508935057259e-05
-9.46059831092793e-06
-1.87164339097688e-05
-2.01852088453491e-05
-1.86941053685292e-05
-1.13819935113862e-05
-7.75370850014028e-06
2.87018790934555e-06
-1.54905471455312e-05
-1.65387874656995e-06
-2.48222925144876e-05
-1.50397290131891e-05
-1.25934272719518e-05
-6.00632955214031e-06
-3.41632052934537e-05
-2.0355033220638e-05
-1.56188246180802e-05
-1.61276745581126e-05
-1.36478762194091e-05
-1.75869296269906e-05
-2.0171522956269e-05
-1.40167027293692e-05
3.37357645367308e-07
-1.63092260754199e-05
-1.24481819581382e-05
-1.26301433162166e-05
-3.42179342178839e-05
-4.18992813657143e-06
-1.83127419653989e-05
-1.25569430994659e-05
-2.97146551135544e-06
-2.3740117092157e-05
-2.99838976826153e-05
1.0014955749999e-05
-1.73290678078386e-05
-8.24554815006253e-06
-2.18506191322531e-05
-2.53623501066604e-05
-3.57137090569826e-05
-2.72477934765652e-05
9.91126890202868e-06
-1.04797724990731e-05
-1.44454716519549e-05
-2.05385961817494e-05
-2.15563937235435e-05
-2.23406254966698e-05
-4.53106620976748e-06
-3.0324495491362e-05
-1.30520206889528e-05
-1.14791828689542e-05
-1.38904780210798e-05
-3.17534675232739e-05
-3.0596695242635e-05
-2.2962105871193e-06
-9.51320548458205e-06
-2.39727936679913e-05
-2.72628627447894e-05
-8.56745938394275e-06
-1.39331848024071e-05
-2.52851543467819e-05
-2.22322065073803e-05
-1.58064469090853e-05
-3.05061551754784e-05
-2.65388674252392e-05
-2.54931132304946e-05
-2.45197336683583e-05
-8.50806223301435e-06
-1.66021271855619e-05
-2.99884508828692e-05
-5.64519385787705e-06
-2.15830547454381e-06
-1.62137553802282e-05
-1.22741720803712e-05
-8.9276063665599e-06
-1.95592025794263e-05
-1.88237911488799e-05
-1.08778576420968e-05
-3.91091398437895e-05
-9.02406540427615e-06
-1.26458775623849e-05
-3.10626294257154e-05
-1.49147621723118e-05
-2.27315741046142e-05
-7.75994399711891e-06
-2.09535361597447e-05
-2.36870019193485e-05
-2.37441811183409e-05
-7.62496512046989e-06
-3.47378148840174e-06
2.41683925456513e-06
-1.78622758636298e-05
-2.20381353586301e-05
-9.24042131780254e-06
-2.84883257341048e-05
-1.20249982411093e-05
-1.10522653506722e-05
-2.79312558063531e-06
-2.90020698607164e-05
-2.12614886040373e-05
-3.41891166640809e-06
-2.02048016569793e-05
-8.9383993559297e-06
-1.49406705328715e-05
-2.41735390894492e-05
-1.2231913607559e-05
-1.67546723778471e-05
-3.8023625807723e-06
-7.83559001120027e-06
-3.22194492712232e-05
-3.22704062921269e-05
-3.41612596543256e-05
-2.50505816496104e-05
-1.2225094317794e-05
-1.77336236698119e-05
-1.36809953382242e-05
-2.32973317310238e-05
-2.42121149124055e-05
-1.05626420345659e-05
-2.94317356769706e-05
-3.72333682054042e-05
-1.10948167750791e-05
-3.84609529788801e-05
-2.36953814434306e-05
-2.40859483329116e-05
-1.84378170034959e-05
-1.84198966489934e-05
-9.84390639708277e-06
-1.58649443028577e-05
-1.8485206508485e-05
-4.76566409936175e-06
-1.5677020291047e-05
-3.61453820165725e-06
-2.24218153416507e-05
-1.47132474279178e-05
-1.27764750586069e-05
-7.1967973395557e-06
2.71946978401126e-06
-2.92231984235103e-05
-1.85975443152126e-05
-1.48225033121802e-05
-2.75916883751253e-05
-1.77095811845792e-05
-5.47333450277992e-06
-2.93231692754157e-05
-5.7340454101256e-06
6.66100471188357e-06
-6.89254480564154e-06
4.20320550613554e-06
-1.15846806839468e-06
-2.9141456465234e-06
-1.54448868113475e-05
-1.65461274294862e-05
-2.57569035903303e-05
-2.63586616455566e-05
-2.62514400676252e-05
-2.52946749725542e-05
-2.93356644087032e-05
-2.47783906809705e-05
-8.02555325641511e-06
-1.95116384574968e-05
-8.61100771902845e-06
-1.22262879030204e-05
-1.12247648345461e-05
-1.15927324531467e-05
-2.12575067373408e-05
-2.05522248129532e-05
-2.28682160490622e-05
-2.5221262400322e-06
-1.16027712241202e-05
-1.03822489289377e-05
-9.19056983801276e-06
-5.62509940805138e-06
-1.16734585707106e-05
-1.13924066181951e-05
-2.45876325029264e-05
-2.20966421253257e-05
-3.18064204705843e-06
-1.50872261849808e-05
-2.64093388992038e-05
-6.11380116574935e-06
-1.44000376138181e-05
3.1979001064842e-07
-1.7934800822323e-05
-1.85769155846198e-05
-4.60888212629426e-06
-1.34949885390645e-05
-1.85269068845636e-05
-1.28477260927481e-05
-1.73183796421472e-05
-3.24198263217255e-05
-5.94309323898351e-06
-1.24575602774523e-05
-9.54524878039858e-06
-3.36180012546061e-05
-8.34395401644763e-06
-1.09025769754528e-05
-1.79861977077961e-05
-1.9958227489169e-05
-2.61769184827519e-05
-1.70233452183146e-05
-1.79498062520127e-06
-2.50364465665884e-05
-3.8368358376461e-05
-1.44973430905125e-05
-2.46380323076438e-05
-1.62870324591056e-05
-1.31537651015647e-05
-2.32098710055285e-05
-1.48054059099894e-05
-3.76951160823354e-05
-2.52192467305179e-05
-1.30810403905168e-05
1.04497967006324e-06
1.82634054173495e-06
-2.2860545768157e-06
-3.0654572131754e-05
-2.91387356965572e-05
-1.51329955514422e-06
-1.63087737977122e-05
-1.13521234658981e-05
-2.45286143130659e-05
-6.64846116314764e-06
-1.47366598663762e-05
-1.75602143132412e-05
7.14010853975476e-07
-2.07123529491942e-05
-7.80388354400459e-06
-3.22423826730353e-05
-2.93563946287732e-05
-3.63303239186363e-05
-1.63623512484522e-05
-1.013238463906e-05
-1.72540098494962e-05
-1.26137167437177e-05
-9.43502156361974e-06
-3.43424878724849e-06
-1.97359655988628e-05
-9.51987045107557e-06
-3.91641866280332e-05
-2.44328880988325e-05
-1.09499896828737e-05
-1.50258173088105e-05
-3.10652154334049e-05
-1.06601268213451e-05
-1.23597389824946e-05
-1.41828640892275e-06
-6.01105996297621e-06
-1.9270718043372e-05
-2.76819491914494e-05
-1.08567213141482e-05
-1.11710485433718e-05
-1.37747899171489e-05
-1.6670211817281e-06
-2.20939818533579e-05
-2.5769823774456e-05
-1.53574918234479e-05
-1.48665491061688e-05
-3.04522447947084e-05
-1.15516377774091e-05
-2.23034662947685e-05
1.04556764264837e-05
-8.54541663553649e-06
-1.79138218505171e-06
-2.5383651229736e-05
-1.25035326303088e-05
-2.13465539268681e-05
-6.94614676692514e-06
-1.46348262649483e-05
-1.25039320479234e-05
-1.53473038710647e-05
-1.64296342557645e-05
-2.91653846457534e-05
-2.01819839831467e-05
-1.63576486642882e-05
-1.11223462244576e-05
-1.79382549301653e-05
-2.54327582450322e-05
1.41992902031594e-06
-1.87429217053018e-05
-7.32124892460595e-06
-2.57256250259904e-05
-2.78139663133977e-05
-1.28612044609064e-05
-2.07345260898365e-05
-1.10501335335591e-05
-2.04562449238344e-05
-5.1168947957881e-06
-8.71827128885387e-06
-1.89795860518349e-05
-1.57134792577957e-05
-1.33265310598298e-05
-1.49521217070335e-05
-3.26764599525584e-05
1.10089070165192e-05
-2.14940323468358e-05
-3.75514785990157e-05
7.46672751087131e-07
-1.18426460051518e-05
-1.75233255552485e-05
-1.02814737121598e-05
-2.84478318348623e-06
-2.47212689995127e-05
-2.62166168581122e-05
-6.04598041462614e-06
-7.01005989485024e-06
-1.87568418654287e-05
2.21361965985758e-06
-1.15793962724928e-05
-1.15299045552066e-05
-1.37759381234123e-05
-2.2241615591665e-05
-6.56469528057191e-06
-1.39745426083679e-05
-1.0864940644381e-05
-2.25046206528932e-05
-1.71642579930298e-05
-2.5207002994952e-05
-9.42833244395465e-06
-3.9135873011394e-07
-2.23006195651941e-05
-1.59507089383989e-05
-2.25552289855073e-05
-1.12001525705602e-05
-3.01140694783431e-05
-2.53627905750925e-05
2.96098077198825e-06
-1.46059811349287e-05
-1.06769580159261e-05
-5.42868308639366e-06
-1.18928425311985e-05
-1.15849081158603e-05
-2.41408675038188e-05
-1.64878969646165e-05
2.16768338999004e-06
-6.74718900706618e-06
-1.00610666288477e-05
-1.76946488179545e-05
-3.50021271160784e-05
-1.41292259726645e-05
-2.30065328734152e-05
-1.94855398991921e-05
-1.56064316126901e-05
-9.56392105689082e-06
-6.3547520468702e-06
-2.7923170125366e-06
-4.39493825814744e-06
-1.70709410774775e-05
1.10417900674391e-05
-2.71361928319115e-05
-8.39770743127039e-06
-1.55042117403806e-05
-2.33628902468323e-05
-3.10950264980303e-05
-5.82423560342839e-06
-5.29780550697589e-06
-2.99259489989895e-05
-4.23007358673589e-05
-1.90185690088981e-05
-1.19664975001496e-05
-1.57443320364679e-05
-1.42052087216443e-05
-9.73383595340003e-06
-7.29740954492433e-06
-1.87273244043019e-05
-1.36544016598564e-05
-2.91999566586101e-05
2.80933832205892e-06
-1.621808904641e-05
-2.38605446714984e-05
-3.79796042438786e-05
-3.47409341854356e-05
-1.19687349729976e-05
-1.97456857989237e-05
-2.09242348245042e-05
-2.32731128992326e-05
-1.88478795776839e-05
2.84120900955513e-06
-6.89061141526115e-06
-1.81795060865259e-05
-1.14497218252688e-05
-2.50432136917323e-05
-2.37924022373885e-05
-4.09488407907611e-06
-2.25507966559597e-06
-1.22649770432316e-05
-1.0526059472458e-05
-2.49556715702118e-06
3.62599783823799e-06
3.51671344648589e-06
-9.65279653085027e-06
-2.08185815172117e-05
-5.1282399975288e-06
-1.72414619979896e-05
-6.01200186170224e-06
-4.67990948866559e-06
-8.82821761390762e-06
-1.90764911921501e-05
-1.35385816083184e-05
1.54683664234772e-06
-7.18094462900909e-06
-2.36295558189901e-05
-3.73665107675366e-07
-2.06629437933295e-05
-2.07449352478724e-05
-7.54394521377669e-06
-1.5313065931222e-05
-6.98242420051022e-06
-1.64358454086045e-05
-3.85570245257695e-05
-2.39305331794613e-05
-2.01653640057578e-05
-2.33651379441426e-05
-1.61694154715532e-05
-1.56460604112117e-05
-2.10962646785645e-05
-1.46363307698842e-05
-7.14429491482762e-06
-2.37265566293999e-05
-7.78664255838845e-06
-4.94081946731322e-06
-2.97485565685859e-05
-3.26737740205962e-05
-9.15100672650579e-07
-7.12979195993117e-06
-1.03179137314569e-05
-2.74524355076424e-05
-2.59436520438172e-05
-9.47123892378042e-06
-1.53180440086505e-05
-1.49204001636769e-05
-1.70009090451703e-05
-1.33237953546052e-05
-7.17231390449871e-06
-2.35503519519007e-05
-3.52306109381837e-05
-4.82669757140188e-06
-1.50931901109157e-07
-1.15726427736514e-05
-2.11738275928244e-05
-2.38840676714429e-05
-2.92784590375845e-05
3.5053513147348e-06
-1.32576563120667e-05
-2.134046490097e-05
-3.72792618321503e-05
-1.02401349545091e-05
-1.09247757674345e-05
-7.14169790606459e-06
-6.10432551552532e-06
-2.17901692730451e-05
-1.15615518573929e-05
-1.16751726088005e-05
-1.01438787415446e-05
-1.53977616069348e-05
-1.83236290794219e-05
-3.22047221139509e-05
-8.4205172456497e-06
-1.54076046849015e-06
-2.04683605151718e-05
3.81418409151698e-06
-9.34001867170949e-06
-2.29028521059865e-05
-1.36016868699528e-05
-4.45263809185689e-06
-1.34506624097722e-05
3.17814582628565e-06
-2.33383744928765e-07
-6.13018372856549e-06
-3.82244894628198e-05
-9.33579797870955e-06
-1.10209913249265e-05
-1.84811517700895e-05
-2.43553180465154e-05
-1.37783403212583e-05
-1.4412012511607e-05
-2.34063129451868e-05
-3.47161360998832e-05
-1.03725476719165e-05
-1.12581441908366e-05
-1.86627328221437e-05
-3.73783993924677e-06
-7.96599079464585e-06
-1.11455722501548e-05
-1.81883711815302e-05
-1.12029810007017e-05
-6.20058431647948e-06
-2.73832255922992e-05
-9.20153557396141e-06
5.19810174582329e-07
-2.71631015232289e-05
-1.50064724757367e-05
-1.85734533563759e-05
-1.99638785731992e-05
3.00024116996425e-08
9.89539662818599e-06
-6.45362911475297e-06
-1.19816305297794e-05
-2.70748723646579e-05
-7.50325774243796e-06
-1.82327501482901e-05
-1.97056263332372e-05
-2.27187069835589e-05
-1.15397075547542e-05
-3.02422327439447e-05
-2.00021701854253e-05
-1.0964534466555e-05
-1.14688569992051e-05
-9.19944087987659e-06
2.13652506628468e-06
-2.58363671733809e-05
-1.85814395298773e-05
-1.73363657860107e-05
-1.37208910628173e-05
-1.83506370369136e-05
-1.53846825334462e-05
-1.13572174445897e-05
-1.39746005053145e-06
-2.37045465329263e-05
-1.62106939654123e-05
-2.75015361013909e-06
-1.25827043339576e-05
-3.29252777940469e-06
-2.26092802572953e-05
-2.26132140317295e-05
-1.10023281634213e-05
-1.00599599668188e-05
-2.86769395758263e-05
-4.18989965912587e-06
-3.23325942912272e-05
-1.80448440678541e-06
-8.26056958102195e-06
-4.79778419691716e-06
-1.81463739421883e-05
-6.45449075446803e-06
-1.99321910765569e-05
-1.44535426387226e-05
-2.52559840280656e-05
-3.71690697232155e-06
-1.99654115088829e-05
-1.83500063792115e-05
-1.91889780049079e-05
-9.83977407300087e-06
-2.6380331498976e-05
-7.25943862517913e-06
-1.75263231873561e-05
-3.75530896772689e-05
-1.79769248571226e-05
-2.65287645369524e-05
-1.77865790940329e-05
-2.09816821067501e-05
-1.94923274579176e-05
-2.73297039885025e-05
-3.63769984959652e-05
-3.08715473736583e-05
2.68310135234736e-06
-1.59133161003368e-05
-1.89047636115685e-05
-4.68430017890894e-06
-3.41666018218015e-05
-2.08084632560973e-06
-9.9292576620936e-06
-1.24090062489215e-05
-2.7681282049797e-05
6.26796501114752e-07
-1.57389062785478e-05
-2.3857802545379e-05
1.27407343348735e-06
-2.30962381746625e-05
-2.9946634970662e-05
-1.96849574378232e-05
-1.52891626683861e-05
-1.06217661855722e-05
5.65638052899759e-06
-3.05373956217409e-05
-3.16426679771459e-06
-3.81701899938473e-05
-1.38666606690859e-05
-2.25790039004675e-05
-2.41890599759953e-05
-1.56617359839982e-05
-7.83912100602703e-06
-4.46879504864937e-06
-5.53627002921307e-06
-3.56623958604365e-05
-8.24660743771123e-06
-3.59840389568295e-07
-2.65922187187413e-05
-1.61406085437189e-05
-1.08581898387279e-05
-5.1158444591198e-06
-1.66634301239509e-05
-1.37061092859377e-05
-1.90928115924638e-05
-2.46651751828983e-05
-1.8992773977242e-05
-1.64703274922136e-05
-2.1575397521999e-05
-1.08377539084971e-05
-2.81934684871828e-05
-1.37922589202127e-05
-1.35209314976076e-05
-5.95648289777582e-06
-3.5708636033239e-05
-1.67604231649055e-05
-6.46612438079766e-06
-2.94949040287946e-05
-2.19025539466029e-05
-6.34491046246919e-06
-1.70055975860383e-05
-1.24872158494944e-05
-2.06772774748876e-05
-1.03116346103683e-05
-1.67804192776992e-05
-9.89218026016997e-06
-2.08019936417128e-05
-1.41162681532494e-05
-7.80314487607439e-06
-8.43575328052495e-06
-1.85061725595264e-05
-1.14353203474507e-05
-6.10742465714402e-07
-8.62494569203291e-06
-5.08890316599952e-06
-1.7418853364147e-05
-7.89920556811849e-06
-2.1590778663445e-05
-3.1450550576539e-05
-1.05960129367238e-05
-3.61276188609034e-05
-1.63061938359694e-05
-2.37144809926818e-06
-1.68612866418296e-05
-7.54945377163922e-06
-1.1586012603933e-05
-6.85331744131565e-06
-1.76116565423088e-05
-2.09170812575605e-05
-2.46118678528021e-05
-1.10809215032975e-05
-2.16737347631439e-05
9.14083139579237e-06
-8.65654196450407e-06
-4.02541806264709e-06
-2.67454080817428e-05
-2.37214235996188e-05
-2.30473633382404e-05
-4.28144224222659e-06
-2.98408749331526e-05
-1.18371513941526e-05
-2.60384256975518e-05
-1.57706135461044e-05
4.05347812769738e-06
-1.22369531392256e-05
-1.35130652663709e-05
-2.02463173073749e-05
-2.22318873092192e-05
-3.37471402486842e-05
-1.94962208826674e-05
-1.36888681731606e-05
-3.16843806608222e-05
-8.00139194510544e-06
-9.76805965295752e-06
-1.11631017480986e-06
-1.08587219019659e-05
-1.32846059010014e-05
-3.02446996559394e-05
-8.61451051138231e-06
8.84964794120563e-07
-1.87516123512647e-05
-3.41512673672979e-05
-1.55495937800424e-05
-1.8568483616169e-05
-5.88232013004365e-06
-4.49997250991903e-06
-1.85887168304695e-05
-5.68849014517573e-06
-2.66524051471075e-05
-1.2548046506912e-05
-1.96780317829664e-05
-8.58623023059107e-06
-4.64374052206736e-06
-1.56089450121262e-05
-2.24470070482873e-06
-5.58373544295298e-06
-2.71668441611491e-05
-7.53076405568079e-06
-1.5248002447405e-05
-1.18368873052664e-05
-1.53266476294942e-05
-1.93558805730295e-05
-3.84175975560979e-05
-3.10262531340503e-06
-6.84974636017766e-06
-2.396698970812e-05
-2.74555697350328e-05
-5.99038116902105e-06
-2.12671571312839e-05
-2.17731526912419e-05
-7.23593769567925e-06
-2.75806267395518e-05
-1.0449970092578e-05
-2.66450183607017e-05
-1.85503607611444e-05
-2.25003628297693e-05
-1.38939835714789e-05
-6.07842973175642e-06
-3.09787382175433e-06
-2.34703638642271e-05
-9.4103955152399e-06
-1.54375942340489e-06
-1.7619723201037e-05
-2.0553836328511e-05
-2.10962604013358e-06
-8.72142047948985e-06
-1.15565657695008e-05
-1.64152991943267e-05
-8.56762746570034e-06
-9.90846729546778e-06
-3.79121197578312e-05
-1.87551305044663e-05
-1.76812103171818e-05
-1.75388807820637e-06
1.39270934351915e-06
-5.613698928212e-06
-2.79738633799155e-05
-1.96929253615778e-05
-1.82697823408097e-05
9.60911043380431e-07
-9.46820529718297e-06
-1.25404872309253e-05
5.89638342970824e-06
-2.07732017497339e-05
-1.89849295809037e-05
-4.64722627883456e-06
-2.08531659039413e-05
-1.92892231331779e-05
-1.51332865493812e-05
-1.21620164469678e-05
-1.00641094608587e-05
-8.15160863685541e-06
-1.52837991369279e-05
-2.22708480140201e-05
-8.34306085502709e-06
4.97033003845836e-06
-2.34061739463539e-05
-1.69709871237311e-05
-1.82733077514075e-05
-2.96516254538772e-06
-1.55003571960619e-05
-2.86904262323945e-05
-2.03672432833317e-05
-2.01404976368302e-05
-6.71525823129374e-06
-9.04659183683787e-06
-1.19841287299131e-05
-4.13227336457618e-06
-2.50273205450454e-05
-1.47141300457457e-05
-1.41789467844603e-05
-1.42235654220001e-05
-3.16175444503348e-05
-1.88710235705759e-05
-2.67951693114739e-05
-1.46981065596534e-05
-2.39167086866237e-05
-2.17140907895504e-05
-2.34789438664875e-05
-1.91512329359233e-05
-1.33067859682951e-05
-1.11894161653425e-05
-1.31348963730735e-05
-5.84309371793088e-06
-2.03806116978279e-05
-1.52349381191762e-05
-3.09323996207987e-06
-1.37257120228472e-05
-1.29173848071762e-05
-4.89109921626939e-06
-2.28382628932064e-05
4.05616543214677e-07
-8.04908751283002e-06
-1.16497014503954e-05
-3.01864412392068e-05
-2.16195912908103e-05
-4.97857152010671e-06
-2.0271398040234e-05
-1.76671910778654e-05
-2.79119466287893e-05
-1.96259274794574e-05
-2.73998610686549e-05
-1.68122248978468e-05
-1.82097880816785e-05
-4.78891895758412e-06
-2.0903166624234e-05
-3.67205287971982e-05
-1.46855817840267e-05
-1.50975476346147e-05
-1.62583985895428e-05
1.13853598212231e-06
-1.25187281862513e-05
-1.10251440613785e-05
-3.56804114580823e-06
-1.8026502599941e-05
3.66138679288857e-06
-1.40586275123785e-05
-2.15782580804328e-05
-1.64911591368997e-05
-2.50142557605682e-05
-2.76686473559584e-05
-4.01024516927678e-06
-8.92936675913033e-06
-3.81108230090172e-05
-2.7584919872843e-05
-1.3392189820382e-06
-2.24282640196329e-05
-2.84845176643602e-05
-2.19034909073238e-05
-1.76822969065467e-05
-1.70535826308209e-05
-2.6867896475916e-05
-2.41900707588508e-05
2.10168714408456e-06
-9.46549739182736e-06
-1.72953052071113e-05
-1.99975924827602e-05
-1.24156897502322e-05
-1.3959854833315e-05
-2.19876919734917e-05
-1.28507069290767e-05
-3.13363770655138e-05
-2.22942864108425e-05
-2.11478485863339e-05
-8.36008383327691e-06
-1.01920173249487e-06
-4.80051972380109e-06
-1.25624454288989e-05
-1.98406355674156e-05
-2.77253926100248e-05
-3.39493436627544e-05
-1.91601909758466e-05
-1.09074099400471e-05
-3.24732581545289e-05
-7.55766560738398e-06
1.75435806824573e-06
-7.03771333530144e-06
5.5818575490874e-06
-1.21363103398811e-05
-1.32179100042573e-05
-1.2218950996038e-05
-1.06256653097185e-05
-2.16197256855688e-05
-1.88898152270744e-05
-1.6964258565665e-05
-1.63931928774603e-05
-6.58245028269924e-06
-2.84815245818548e-06
-1.4484538772262e-05
8.73245567402745e-06
-3.75176120077103e-05
-2.19859505109711e-05
-2.01251347905799e-05
-1.53215778685066e-05
-2.51803119292961e-05
4.04574648866297e-06
-1.90927022001284e-05
-2.10552657972333e-05
-7.2317787912363e-06
-2.35782927324099e-05
-1.7942579842808e-05
-1.0851349514675e-05
-7.80941716849242e-06
-3.98111450192779e-06
-1.53571605648151e-05
-2.04356318977697e-05
-4.32768640046097e-07
-1.59174207923427e-05
-3.58543784822549e-05
-1.4090166702655e-05
8.31337131520106e-07
-9.79463112368045e-06
-1.32507953368633e-05
-1.00267903022486e-05
-1.01056043018404e-05
-1.89698969892449e-05
-3.7513564200606e-05
-2.9104703748245e-05
-1.71472218580769e-05
-1.51529792308814e-05
-2.56465963728175e-05
-3.02174948936167e-06
-8.65069898265884e-06
-9.14363184579769e-06
-2.36327081676522e-05
-2.71262581643254e-07
-3.38241108518206e-05
-8.74979284483813e-06
-2.44795274342149e-05
-2.70704108779182e-05
-1.89634621519154e-05
-1.2998212527644e-05
-1.39933431613853e-05
1.504454562311e-06
-9.95503771518559e-06
-1.01671041067433e-05
-1.93149110060688e-05
-3.67240078357301e-05
-9.5005325620663e-06
-2.11888934381111e-05
-2.66144198862472e-05
-2.42814300141141e-05
-1.75973646167988e-05
-3.50904313689565e-06
-1.12657595509994e-05
-1.50752738092936e-05
-5.92606353579604e-06
-1.75605264325241e-05
1.02778293717694e-06
-7.28952882572509e-06
-2.86037564449724e-05
-1.79261253979151e-05
-1.20496150112815e-05
-1.41331646721939e-05
-4.61272160210894e-06
-7.95691880024769e-06
-1.19940920738013e-05
-3.25261576169021e-05
-1.3911609677248e-05
-2.17235738456643e-05
-3.18001086560114e-05
-3.58680275420436e-05
-2.9989918583373e-05
-9.78124526044301e-06
-1.95767274007887e-05
-1.32011856540104e-06
-9.7967474858598e-06
-2.34217977772499e-05
-1.72046995404717e-05
-2.6145563705444e-05
-2.03016652773019e-05
-3.44562141910939e-05
-2.95434020309205e-05
-2.09220108364728e-05
-1.81237737000733e-05
-4.31244796730616e-06
-2.99130621521506e-05
-1.05686897773298e-05
-6.37035349996198e-06
-3.19886726157951e-05
-2.33866819748111e-05
-2.91463301914886e-05
-3.40253824394017e-05
-2.00669451345574e-05
-2.06042227919145e-05
-1.34115465488304e-05
-1.5158690147411e-05
-1.53597802930747e-05
-2.93191160559104e-05
-9.88085871907871e-06
-1.16729356175978e-05
-1.82461517871251e-05
-2.49584244609072e-05
-6.45041172441455e-06
-2.43541413198761e-06
-1.66094963322343e-05
-1.41944592960452e-05
-2.10603697935097e-05
-1.81258767704697e-05
-9.44114561528072e-06
-1.60032573948776e-05
-7.36407625692368e-06
-4.05360011047781e-05
9.33352381180854e-08
-2.11670512147375e-05
-1.5389026212877e-05
-1.49913746748325e-05
-1.13246562731469e-05
-1.70298772113779e-05
-1.47247921885593e-05
-1.76954322256512e-05
-1.40032163729411e-05
-7.23973628721855e-06
-2.95771405935697e-05
-1.34328751805865e-05
-1.4350735586724e-05
-7.93898004540915e-06
-3.31104550010818e-05
-1.99244169449798e-05
-1.78420396148455e-05
-1.52929749489523e-05
-5.77586323745664e-06
-4.24289529052004e-06
-5.53862100804763e-06
-1.06402887187807e-05
-1.01795574842594e-05
-3.00629806971387e-05
-6.61818429348938e-06
-2.41154315750545e-05
-2.033190795202e-05
-1.15611839032307e-06
-2.623264634173e-05
-1.69993685803407e-05
-2.28900627094843e-05
-3.69593724803535e-06
-9.24205925189165e-06
-1.52414006301307e-05
4.62272023460347e-06
-2.46763645194461e-05
-1.56487742711841e-05
-2.33067496614892e-05
-2.0899721774163e-05
-2.11222802025836e-05
-3.17285400442819e-05
-1.46247684384658e-05
-8.63564656587999e-06
-1.25676932491961e-05
-2.46708946982598e-05
-1.36157395328374e-05
-1.97994213714209e-05
-1.2357166695963e-05
-2.13675872262878e-05
-2.47841094574309e-05
-1.98193309197573e-05
-7.20641054478896e-06
-2.76534429814924e-05
-6.21210262868534e-06
-1.77097350108845e-05
-2.22020906797611e-05
1.8788910163294e-06
-2.1526743684877e-05
-1.5948303878739e-05
-2.63647617079463e-05
4.17164829618467e-06
4.1381603553192e-06
7.32663548859663e-06
-2.93302135427359e-05
-1.61722868253437e-05
-1.23671932497046e-05
-1.12716447290801e-05
-2.43339321300716e-05
-5.7246015421832e-06
-2.77230739590112e-05
-1.930968009892e-05
-6.35126200732775e-06
-1.49154898562717e-05
-9.81403181729989e-06
-2.18575696836585e-05
-3.1344100707864e-05
-1.47730594713284e-05
-2.71791693632152e-05
-8.8339885714655e-06
-8.92861442101845e-06
-5.31306937259248e-06
-1.230543556531e-05
-1.46913334473888e-05
-1.92968162621896e-05
-1.73277189084362e-05
-1.31496156776627e-05
-3.18680962694537e-05
-2.34672202370858e-05
-2.77823954596962e-05
-1.48736868405117e-05
-1.55018682912084e-05
-2.40755783579262e-05
-1.37582496908748e-05
1.46168028241254e-06
-1.67179417029719e-05
-1.94405957379481e-05
-9.37808529491199e-06
-2.31823312793826e-05
-2.20603929811805e-05
-1.1751057694088e-05
-2.21612641997873e-05
-1.45597000682273e-05
-1.29767357967027e-05
-1.85711486732227e-05
-1.31902429209581e-05
-2.54300877637299e-05
-1.78175590680691e-06
-1.15102401231917e-05
-1.76781055405706e-05
-1.73818021234531e-05
-9.4141274173626e-06
-6.91372380011682e-06
-2.99570128700623e-05
7.54917690157832e-06
-2.90382256022109e-05
-9.12812811857075e-06
-1.47912336196659e-06
-1.56422136522794e-05
-1.71738078283516e-05
-1.38615997407677e-05
-2.35174731443285e-05
-2.15230788740916e-05
-2.43694508766185e-05
-5.86005481393966e-06
-2.22739642995058e-05
-1.83084333676731e-05
-1.22874678944613e-05
-1.58838985675147e-05
-1.01565990480309e-05
-2.25722358669196e-05
-2.25534452431793e-05
-1.53734246666366e-05
-2.7863165454584e-05
-1.02867582012342e-05
-2.9985180650743e-06
-2.95869494409589e-05
-2.21541348592179e-05
-2.14522231926962e-05
-1.01628600266954e-05
-2.38661501243243e-05
-2.18490393937418e-05
-1.98318227693442e-05
5.36780828771453e-06
-2.04199153567357e-05
-1.22739535546447e-05
-5.03665542060496e-06
-1.6575651513739e-05
-8.50068390803595e-07
-2.03044482952458e-05
-2.29466019100129e-05
-2.14492747222003e-05
-2.29391239695593e-05
-2.32857800913144e-05
-3.6929727718134e-05
-8.3870235280986e-06
-5.78016672506787e-06
-2.8197387074012e-05
-1.11300401809814e-05
8.35652567367762e-06
-1.2593403249994e-05
-5.79288149707173e-06
-2.19409186160084e-05
-1.84730312527321e-05
-1.6201669393178e-05
-1.21294965501895e-05
-2.55541670897013e-05
-7.17444026990109e-06
-1.96977445193772e-05
-1.64791789011118e-05
-2.95349172464844e-05
-2.31370857115696e-05
-2.20578625082629e-05
-1.97545647215064e-05
-9.57630898542323e-06
-2.00173998961069e-05
-1.7513320440853e-05
-3.29933078931621e-05
1.68137712685754e-06
-2.4735900457139e-05
-5.10815322574895e-06
-4.39429306071289e-06
-4.34895803712909e-06
-2.13341511739251e-05
-9.83318738604666e-06
-9.83006062487138e-06
-7.62551545552051e-06
-2.75955477825295e-05
-2.78690043286423e-05
-3.172075061169e-05
-1.71532203464586e-05
-2.18424235439705e-05
-1.5028548616608e-05
-1.95362587625434e-05
-2.71508994798011e-05
-9.55830959065039e-06
7.02126042665331e-06
-1.95865074994988e-05
-5.90667660778947e-06
-2.42909200284641e-05
-1.73027602747761e-05
-2.25719705900909e-05
-2.54590238862064e-05
-1.22672571904664e-05
-2.94020247064416e-05
-1.11387836467867e-05
-3.0041776848002e-05
-1.57388079374533e-05
-8.43688509113355e-06
-2.68951951809952e-05
-2.24909598650669e-05
-3.06589689025766e-05
-5.9935450334223e-06
-3.66137789014194e-06
-1.4680882858782e-05
-1.94870456530716e-05
-4.56244402541499e-05
-1.14478912965653e-05
-2.45243259446367e-05
-1.53793464533664e-05
-1.276977425187e-05
-5.0457442474858e-06
-3.33931441377931e-05
-2.24208291498383e-05
-1.30592944846164e-05
-2.57267473204888e-05
-1.65448191526003e-05
-2.10590305611308e-05
-1.0731315567427e-05
-1.01430537295165e-05
-4.12548809500021e-06
-2.27863714958598e-05
-2.85562714618824e-05
-9.54036895535258e-06
-1.7669997472835e-05
-2.66163816760016e-05
-1.3871611390261e-05
-2.59488563135477e-05
-1.90721468096485e-05
-1.34912677745587e-05
-1.91642373534608e-05
-2.55992345034849e-05
1.03916536773628e-05
-4.67552977010414e-06
-1.09373160561508e-05
-2.68686256464311e-05
-2.00891198430496e-05
-4.72290789276587e-06
-1.75640636816013e-05
-1.56142449765898e-05
-1.95620749942732e-05
-1.1788275805669e-05
-1.55766419473056e-05
-2.07131399186273e-05
-1.81445902178812e-05
-6.26513188374392e-06
-1.65265457619568e-07
-1.42156620714937e-05
-1.63593245461231e-05
-3.2536193431392e-05
-1.58940342606566e-05
-1.52521680720993e-05
-1.50093662294651e-05
-1.7145926205246e-05
-7.79551278687281e-06
-2.83650754864219e-05
-1.10067865969543e-05
-1.75320996850103e-05
-8.34835160574649e-06
-2.14259107845222e-05
-1.15062357278719e-05
-1.02739421759287e-05
-1.75993975722332e-05
-1.36274760777704e-05
-2.46579165203538e-06
-1.31554278071217e-05
-1.47857366717262e-05
-2.14923421713963e-05
-4.35032677433533e-06
-2.63185734895689e-05
-1.2819833140539e-05
-1.82223728416482e-05
-3.38298016090156e-05
-2.08645048902831e-05
-8.58660745897013e-07
-1.51101717449552e-05
-2.5290419259638e-06
-1.2731756593809e-06
-4.80559708636548e-06
-2.14490664054631e-05
-1.17362545459273e-05
-1.07567557458055e-05
-2.33528121850864e-05
-2.29475314388223e-05
-2.20655981240406e-05
-1.35645258695734e-05
-1.3326918762682e-05
-1.7599699781628e-05
-5.76506675421354e-06
-1.43532416358419e-05
-3.17032039935789e-05
-2.05786972313546e-05
-2.04245126499173e-05
-1.37551965846439e-05
-9.1470404455563e-06
-1.24701777960217e-05
-2.45333472858237e-05
-1.79824399652058e-05
-2.48446656523327e-05
-1.94642291814139e-05
4.22079921561361e-06
-1.57223952796809e-05
-1.54041116217334e-05
-1.91139226975217e-05
-3.20727013675063e-06
-1.64277486152737e-05
-2.21153889227411e-05
-4.88490621258535e-06
-1.89959345276651e-05
-1.17640727192983e-05
-1.68693109513638e-05
-2.62787275574587e-05
-2.11332988307205e-05
-7.56777811221709e-06
-4.34530888386304e-06
-1.49728916752577e-05
-3.6831662939961e-05
-8.38012025504822e-06
-1.93314574515026e-05
-2.8157079360867e-05
-1.03983009634832e-05
-1.71141878392374e-06
-1.49310535122321e-05
-9.40814273198973e-06
-9.31588189357136e-06
-2.34401896687083e-05
-1.71335587608879e-05
-2.89400495588338e-05
-1.57689324598859e-06
1.64798460191451e-06
-6.39498375659549e-06
-1.81744261769781e-05
-3.12206916796133e-05
-4.92639923582377e-06
-8.14264574129625e-06
-1.52296256142689e-05
-3.43733641373323e-06
-2.00095026566898e-05
-1.07835337684881e-05
-5.58042468093365e-06
-1.80835594330257e-05
-1.57440137072098e-05
-1.34310256002273e-05
-3.14329068268671e-06
-1.53651884498293e-05
-1.63539055688334e-05
4.09345782901644e-06
-6.66779415546014e-06
-2.17286234673736e-05
-1.07265471262385e-05
-1.87017935425121e-05
-2.54759164375136e-05
-2.93495785940611e-06
-2.94869741135972e-05
-1.79540996346323e-05
-2.23021375982309e-05
-3.35772963859879e-05
-2.15767121182123e-05
-1.19283670926728e-05
-1.75596241032222e-05
-1.81743602213145e-06
-1.72849510494111e-05
-1.14221261732053e-05
1.66510906506576e-05
-7.39490555681166e-06
-2.01762763161123e-05
-8.72456115313429e-06
-2.34959222357787e-05
-1.55354767384986e-05
-5.49264892035147e-06
-2.61184873569647e-05
-2.80030838682561e-05
-2.50826941089782e-05
3.98533806061757e-06
-5.21319538726023e-06
-6.43724342123613e-06
-1.8257219152406e-05
-7.25208250144266e-06
-1.1374486840273e-05
-1.93585142416394e-05
-7.71653928907061e-06
-1.67351126205914e-05
-1.80497316487554e-05
-2.03370778220797e-05
-2.56783991463977e-05
-1.73693118215209e-06
3.0368117498113e-08
-1.74891891988211e-05
-2.93844125869755e-05
-8.90447091478903e-06
-1.41888326193037e-05
-1.88991408314703e-05
-3.47567656683297e-05
-5.84554021040514e-06
-1.87404267068529e-05
-2.23001408193567e-05
-1.74591413195252e-05
-2.10312303016055e-05
-5.83534684728998e-06
-9.67587738275156e-06
-4.02759918005354e-06
-2.83529050736266e-05
-2.3044054860925e-05
-7.70203282821262e-06
-1.48546838089871e-05
-1.95342728818782e-05
-1.90253293947341e-05
-8.53795858793611e-06
-7.301840942758e-06
-2.96800235171344e-05
-2.48297285506834e-05
-2.3157098540984e-05
-2.41982520363314e-05
-7.05961903912469e-06
-1.6433229465175e-05
-1.10163749229735e-05
-2.02457991577839e-05
-1.96432237160987e-05
-1.56975847270802e-05
-7.16726026273043e-06
-1.49610648350514e-05
-8.48812157032082e-06
6.82927461854227e-07
-2.55864233059954e-05
8.38630563752828e-06
-2.08550956463107e-05
-8.34892909397363e-06
-2.22110399321308e-05
-2.1279933116647e-05
-2.01333464075264e-05
6.26891575162909e-06
-4.69827897453815e-06
-9.01229323818215e-06
-3.97657913605278e-05
-9.53446849972228e-06
-1.45271886995521e-05
-2.34323835402144e-05
-1.99325387010552e-05
1.80734082146194e-06
-8.8536832015708e-06
-8.42309009644289e-06
-3.16063862354802e-05
-1.46289228146263e-05
-7.5113113968354e-06
-1.35370525809716e-05
-7.9209290872828e-06
-1.91711693972266e-05
-1.67342305362603e-05
-1.15190616448e-05
-2.21398390646815e-05
-2.45302160672351e-05
-2.41940703522929e-05
-2.85764782024911e-05
-1.89778536029429e-05
-2.25597217874858e-05
-1.67404586423873e-05
-5.2269252830364e-06
-1.30995284431711e-05
1.98171977886484e-06
-1.54915369861279e-05
-2.21352290282565e-05
-1.46243732296333e-05
-8.39947112963838e-06
-6.55793888203751e-06
-2.19348526429464e-05
-2.28294163092007e-05
-1.62016558228093e-05
1.28899396088515e-07
-3.91675783037639e-06
-2.21971199653615e-05
-6.50720225074166e-06
-4.181306776993e-05
-1.21535484158749e-05
-4.15177667868697e-06
-9.37931182804373e-06
-1.31939031101701e-05
-1.05110973092393e-05
1.21818986079125e-05
-2.07025949529681e-05
-1.60172990350377e-05
-2.66990590654889e-05
-1.55850116568502e-05
-1.69399462494795e-05
-1.24671710124346e-05
-1.21335446785951e-05
-1.46256947809173e-05
-1.14021175081612e-05
-2.56243382366555e-05
-1.39113174791779e-05
-4.67772333517927e-06
-1.67571076962771e-05
-1.6013424255492e-05
-1.2769125266105e-05
-3.24335256471501e-06
-1.37318494121967e-05
-9.70007172581139e-06
-1.38051095005211e-05
-1.56292644905455e-07
-2.19812062365824e-05
-1.73397459389787e-05
2.89088621134548e-06
-2.58737555679568e-05
-1.04607564791088e-05
-7.942062664754e-06
-2.80521578412296e-05
1.73034789268299e-06
3.03082661213266e-07
-6.97515210104937e-06
-1.04315062572418e-05
-1.6197078179764e-05
-9.31621678467294e-06
-1.68996252861891e-05
-1.08145303542156e-05
-1.56969889198517e-05
-1.40629864708737e-05
-2.0495840268871e-05
-1.37204830218521e-05
-6.55618394982979e-06
-1.94959006827227e-05
-1.358592540977e-05
-2.41729368107324e-05
-1.45343528716198e-05
-2.41347436468845e-05
-1.8756513054629e-05
-9.35355207135211e-06
-2.45062094694737e-05
-5.09167876269593e-06
2.05182592846716e-06
-6.606624833251e-06
-1.81304754933983e-05
-1.6876184565584e-05
7.57705259293663e-06
-1.94663178664588e-06
-1.05264694030596e-05
-2.54987905015304e-05
-9.88866913841254e-06
5.2570967697405e-08
-2.10117553615629e-05
-2.07804023825962e-05
-2.6710532485917e-05
-1.07337458262933e-05
1.55808581298249e-05
-1.84449467673861e-05
-1.49883346567517e-05
-9.11304846192486e-06
-2.74435983245103e-05
-1.86775429265112e-05
