# Supplementary material for: Research on computational propagation and identification of mine microseismic signals based on deep learning
Source: PLoS One. 2025 Oct 22;20(10):e0334641. doi: 10.1371/journal.pone.0334641 (PMC12543183; doi:10.1371/journal.pone.0334641)
Supplement: S11 Data — (ZIP) [file pone.0334641.s011.zip › 000101100002552.xlsx_0.txt_24.txt.txt]

-2.98482083976827e-05
-1.78705417741037e-05
-2.00899071464291e-05
-1.09532608376332e-05
-1.84662454170166e-05
-1.43084366696582e-05
-1.49944065886223e-06
-1.74945243724575e-05
4.40815046169207e-06
-9.89177514823825e-06
-3.91480632167193e-05
-9.46734395169343e-06
-1.19245118034203e-05
-3.0463579061149e-05
-3.05052846895463e-06
-1.58618157589489e-07
-4.62525171788497e-06
-3.36374330264831e-05
-3.03368546516857e-05
4.28746401228001e-07
1.00651764902032e-06
-2.42343086775546e-05
-1.71886540072061e-05
-1.84911844774878e-05
-9.75915266062164e-06
-2.7504055131427e-05
-6.8450924763512e-06
-1.00517070973153e-05
-2.63254044210994e-05
-2.03508119458804e-05
-2.0131043955731e-05
-4.05766416173422e-06
-1.91978883445067e-05
-9.04965032439419e-06
-3.86248559377958e-05
-2.35808063874703e-05
2.57292141706354e-07
-2.08044659732829e-05
-3.13612041223022e-05
-2.18650094455823e-05
6.86369940651412e-06
-5.92343998104136e-06
4.39686820106241e-06
-2.82969402438791e-05
-1.38006984717865e-05
-1.49624469138812e-05
-2.92888371655511e-05
-1.67512851223066e-05
-6.85992091587472e-06
7.43594654229209e-06
-4.64068542256656e-06
-1.17844355677556e-05
9.58997836298681e-07
-1.29088915546045e-05
-1.32215298927882e-05
-2.36234452902191e-05
-2.03626292325279e-05
-2.19765973717067e-05
-2.85177521953789e-06
-8.70075085460689e-06
-1.62245678283029e-05
-2.7666517983611e-05
-1.89145070102568e-05
-1.65733542903288e-05
-4.29896694483424e-06
5.80857322893629e-07
-1.12866423795661e-05
-1.38710373930983e-06
-1.53315241758457e-05
1.18054164177654e-07
-9.1502947599444e-06
-8.40006875015264e-06
-1.03338212673652e-05
-1.23274719105936e-05
-1.72756470747775e-05
-4.6988733746329e-06
-6.58852083723544e-06
-1.38086091729396e-05
-1.4337757805036e-05
-1.48267019295818e-05
-2.22865158884261e-05
-1.84397156588002e-05
-1.8887082737727e-05
-3.81912038830899e-06
-4.20691529278253e-06
-2.23908544757413e-05
-2.25252999838816e-05
-2.48366960126354e-05
-1.61899154327654e-05
-1.04267085120466e-05
-2.35154556901666e-06
-1.74916305233944e-05
-1.98360569967236e-05
7.84362026143533e-07
-8.95985027186042e-06
-1.06633512639975e-05
-2.04760024173518e-05
-2.46930599135769e-06
-2.4665564701586e-05
-1.29706767288055e-05
5.88051092135111e-07
-1.6343114803857e-05
-1.5151619094033e-05
-6.47685352814995e-06
-2.5603476687426e-05
-2.52906530643356e-05
-1.80154820076302e-05
-2.25616116387348e-05
1.81808597316669e-06
-8.01078728805282e-07
-1.50496034050216e-05
-1.20437265871501e-05
-1.42879986750118e-05
-2.25338761809995e-05
-1.40435944593367e-05
-2.33039366663631e-05
-8.30569447759495e-06
-2.46958466529845e-05
-1.40987316925007e-05
-1.25601218352615e-06
-2.66138733617853e-05
-2.23077006939091e-05
-1.29502062195471e-05
-1.58152791166825e-05
-1.06111660879228e-05
-8.44473509083269e-06
-5.58822055670555e-06
-3.89445283785663e-05
-1.25560832338627e-05
-1.76100777396728e-05
-1.73263563083095e-05
-2.45613020518946e-05
-1.34091839503131e-05
-2.68142098775452e-05
-9.58680411351671e-06
-1.36443363920461e-05
-2.08631110522538e-05
-2.45339471848117e-05
-1.40585609387524e-05
-1.62402029724859e-05
-1.5490451423747e-05
-7.37395778139524e-06
-3.13781228757722e-06
-2.81446715085298e-05
-2.41366592974112e-05
-7.87417155564586e-07
-2.26564700752775e-05
-1.00300707598092e-05
-1.96645551629667e-05
-5.19126543341708e-06
-1.81052968899693e-05
-1.71061544511894e-05
-3.51131896377394e-05
-2.44538954069482e-05
-1.29961636294754e-05
-7.22873791720897e-06
-1.24247557307164e-05
-2.49507927032618e-05
-2.1184110269866e-05
-1.0746753290466e-06
-8.72524750266931e-06
-1.44904371522877e-05
-2.31881953868971e-05
-4.20201969069551e-06
-1.25338175744309e-05
-1.99632425947926e-05
-3.49860592957338e-05
-9.91394094267227e-06
-2.4197313467884e-06
-9.17177639183928e-06
-2.36962721565452e-05
-5.92544188626544e-06
-1.82396623382609e-05
-1.12146148058937e-05
-7.13199454600898e-07
-2.07545638428193e-05
2.9780334288931e-07
-6.43222864020212e-06
-1.53440601626686e-05
-2.02110302508714e-05
-1.43691643095292e-05
-1.85371545214378e-05
-2.23739321937213e-05
-3.12443632367375e-05
-2.98361927766833e-05
-1.30850846314228e-05
-3.07501269630162e-05
-1.89625928607567e-05
-9.26080761940315e-06
-1.94725232156395e-05
-2.14386790512641e-05
-1.76571974395494e-05
2.32566186635769e-06
-1.50587387632864e-05
-1.00508630220524e-05
-9.59170311864955e-06
-1.61655334706699e-05
-1.92598220601507e-05
-1.55706236660614e-05
-4.78612173599088e-06
-2.39522194283632e-05
-2.44869367086062e-05
-4.03725938313906e-06
-1.3561013486911e-05
-2.34614148620526e-05
-3.60950847752464e-05
-2.25110010873875e-05
-1.96384513793279e-05
-1.16068657838289e-05
-2.61314033330299e-05
-4.76712858269084e-06
-2.2498698261432e-05
-1.40627806694531e-05
-1.29136961852264e-05
-1.68721742602454e-05
-1.72124441406957e-05
-1.4638105025747e-05
-1.22231669128631e-05
-1.72941933056468e-05
-2.1030797604804e-05
5.22741072837665e-06
5.24549710242595e-06
-2.17114652906012e-05
-2.26662374541293e-05
-2.05064419339474e-05
-2.65000508664125e-05
-2.93649765059222e-05
-2.21503803703265e-05
-4.69134019904205e-06
-2.92174690204593e-05
-1.40389633697351e-05
-1.8309254333686e-05
-1.62333101661231e-05
-2.08612155723399e-05
-1.05955623800567e-05
-2.30016148402874e-05
-2.24737458834825e-05
-1.14282009373412e-05
-1.00534161539663e-05
-2.10275686275801e-05
-8.27401142510622e-06
-1.48102439987598e-05
-2.62627532154098e-05
-1.83799699120962e-05
2.70263823510844e-06
-8.54221441544261e-06
-1.02525197166451e-05
-6.01368839530803e-06
-1.79186713907141e-05
-3.3439110153144e-06
-1.23409904891295e-05
-2.27016010954665e-05
-2.20072083080103e-05
1.21751552933002e-06
-8.44643402511774e-06
-3.57637745609259e-05
-3.02972694713575e-05
-4.16709895009798e-07
-1.92491041008245e-05
-2.5072963825916e-05
-3.4873914277179e-05
-8.87094000173382e-06
-2.05919660089929e-05
-5.93494364039855e-06
-2.94775223986328e-05
-2.91370407230004e-05
-1.07966656609056e-05
-1.20050341779659e-05
-1.46001377302478e-05
-1.74619829722614e-05
-1.65568730308752e-05
-2.46344323715774e-05
-8.51871251153941e-06
-1.43354443172261e-05
-7.87867757837115e-06
-1.55786629135731e-05
-1.79412274983466e-05
-5.38959189656117e-06
-2.48183617297101e-07
-1.82975183596247e-06
-2.12501823393072e-05
-1.54216153094922e-05
-2.13436276659006e-05
-9.76100176645753e-06
-1.61695737147304e-05
-1.04523276032439e-05
-2.61895522716771e-05
-2.21281632228011e-05
-1.88881061798904e-05
-1.19648941954695e-05
-3.77897039091076e-06
3.26490684834068e-06
-1.41491646903592e-05
-2.40805497497278e-05
-2.05936993688023e-05
-4.6233707964032e-06
-1.53752272309853e-06
-1.97085354694317e-05
-1.93907066944462e-05
-1.14010744680679e-05
-1.85730360220917e-05
-1.83719558181227e-05
-2.14384762621753e-05
-1.49414811431141e-05
-2.32964194365333e-05
-6.30583578746768e-06
-1.2777989299305e-05
-2.76957285329027e-05
-1.81097484878775e-05
-7.33094779389221e-06
-1.98211392157696e-05
-1.2309976594233e-05
-4.09089137895536e-06
-1.78914285640046e-05
-8.03974147521889e-06
-1.84042333957689e-05
-3.27783271615263e-05
-3.00435580212233e-05
-1.55137818274505e-05
-3.92568151712364e-05
-9.89085036846376e-06
-1.69561996353835e-05
-1.3489191864544e-05
-2.40948530270186e-05
-1.06580810645948e-05
-2.56449479309007e-05
-2.09145731091133e-05
-2.57353466353481e-05
-1.18160300918929e-05
-1.8913084371114e-05
-2.07726123158156e-05
-2.5037667262396e-06
-1.34783929342152e-05
-1.35363486781592e-06
-2.08005666939922e-05
-2.47089137764646e-05
-2.41865385730557e-05
-2.85659513550186e-06
-7.35955130289268e-06
-1.95109594765141e-05
-2.15956933272021e-05
-5.88167826959061e-07
1.39985883570629e-05
-6.99267760112111e-06
-6.26920955837017e-06
-2.02018942274517e-05
-2.86363442769433e-05
-2.90059491393527e-05
-2.39081416440541e-05
-2.26925892140177e-05
-2.37458846548411e-05
-9.5915164648609e-06
-8.3508097571013e-06
-1.11783277088021e-05
-2.23944684233162e-05
-2.11144627837313e-05
-8.5239119379006e-06
-2.20437227921089e-06
-6.34918235215272e-06
-1.2455398476132e-05
-1.84834908353033e-05
-1.70996037548547e-05
-1.78478250941074e-05
-1.08071112409114e-05
-1.23812136286652e-05
-2.32254179240431e-05
-2.02023226237138e-05
-1.33955055271964e-05
-2.12691890922217e-05
-2.25683456650002e-05
-2.03303537750181e-05
-9.45345615857886e-06
-8.27786222423729e-06
-9.68407986478431e-06
-1.59999941182732e-05
-1.06067128497657e-05
-1.95820748043715e-05
-1.3209832277475e-05
-1.00379078738781e-05
-6.71421073788647e-06
-9.32536703298468e-06
-2.02027061517725e-05
2.477745717099e-06
3.56246705653948e-06
-9.92887779410298e-06
-1.09037334008343e-05
-1.65320927840321e-05
-2.33178118811277e-05
-1.57948711067956e-05
-1.60360216934618e-05
-3.05275866321251e-05
-1.13143544621059e-05
-3.199554581798e-05
-3.29212208158432e-05
-2.11412140011634e-05
-1.25248113501199e-05
-2.83510143428913e-05
-1.69309097652366e-05
-1.54483694457659e-05
-1.88842863433081e-05
-2.88800206829844e-05
-1.91023068546511e-05
-1.23727219843507e-05
3.29709965636226e-06
-1.84919122051726e-05
-1.1974809323892e-05
-1.04599590618169e-05
-2.11099086243062e-05
-1.51741174490029e-05
-9.2735824212274e-06
-1.74616482765632e-05
-2.09763464739119e-06
-1.45203449138629e-07
-3.13946677450312e-06
-1.01581652401819e-05
-1.99275755604795e-05
-6.60698974643407e-06
-1.30694095973109e-05
-2.1871342398749e-05
-4.53698311671653e-06
-3.18052406547042e-06
-1.92968365239966e-05
-1.11310505454313e-05
-9.11673521171079e-06
-9.04469605148869e-06
-1.2985958555071e-05
-1.55010559727356e-05
-1.44499841782142e-05
-1.84256569757038e-05
-1.43288440032074e-05
-3.62471770972681e-05
-2.4106275942997e-05
-2.41216034913363e-05
-5.92307891371483e-06
-2.47216946113108e-05
-1.4638232460348e-05
-4.48076919148703e-05
-1.39541803687588e-05
-8.31073314076812e-06
-1.65423230772153e-05
-7.17701350755463e-06
-1.47324060365455e-05
-2.24944639972806e-05
-2.22330011818506e-05
-8.08912285340282e-06
-3.13005214265879e-06
-6.3101936112591e-06
-8.23766950631361e-06
-3.9755543089128e-05
-7.71623474851896e-06
-1.48076112356134e-05
-2.14298197587525e-05
-1.13232813852257e-05
-2.65341743545289e-05
-9.87088740229769e-06
-2.36074921141035e-05
-2.46938934683757e-05
-8.63636625150325e-06
-6.55037039338562e-06
-1.73059555014719e-05
-4.9329879810961e-06
6.07368569219334e-06
-1.27287770212546e-05
-9.03625559990535e-06
-2.01860049117319e-05
-6.09601726571738e-06
-1.65759265595968e-05
-1.14894013792185e-05
-2.70758238464559e-06
-2.64119059987929e-05
-3.8598776652125e-05
-1.80316111127481e-05
-2.22625399094695e-05
-2.55218988992367e-06
-1.8980653234518e-05
-7.53765906519577e-06
-1.63514104157182e-05
-1.73892544254064e-05
-3.57013621112788e-05
-2.20953272283742e-05
-1.18389872389384e-05
-9.94310088628121e-07
-2.183560064965e-05
-1.26061737141928e-05
-1.38108118139553e-05
-7.79445716517467e-07
-6.28452440651586e-06
-1.94874605109398e-06
-1.64597334276379e-05
-1.97976932008805e-05
-2.23127938338203e-05
-2.07323647662e-05
-1.94215510867249e-05
-1.52031202818256e-05
-6.32984356934931e-06
-5.92062223122677e-06
-8.43727012240138e-06
-2.57668282506148e-05
-2.29454466862154e-05
-9.9869208382702e-06
-4.18488557033435e-06
-4.10202370663773e-06
-1.11803983128938e-05
-9.40240812981005e-06
-1.67953625047708e-05
-2.42019106718074e-05
-1.78509136295526e-05
-1.57931123863361e-05
-1.88973782909311e-05
-1.4837724798786e-05
-1.44631185097722e-06
-3.00968363041816e-05
-1.37849180283105e-05
-2.43608350334267e-06
-1.8821357181085e-05
-4.18821053628793e-06
-1.85330759965977e-05
-1.54426596298949e-06
-4.79961489817946e-07
-2.71341986447321e-06
-1.4853113786496e-05
-1.71390352178992e-05
-2.04237997279892e-05
-2.01583118580635e-05
-1.56808554609081e-05
-1.40954437521324e-05
-1.98435909401334e-05
-2.23813911652483e-05
-2.4791966127388e-05
-6.04744844607252e-06
-2.61643762134702e-05
-8.10387284734026e-06
-2.2531666328041e-05
-4.22781412477729e-06
-1.86187040991209e-05
-1.6096586551233e-05
-1.17897048897591e-05
-2.03954747688359e-05
-1.65165399908762e-05
-3.56041211859015e-06
-9.40697464596444e-06
-2.84983212495889e-05
-1.06049512759602e-05
-2.21310479997017e-05
-1.37309418854344e-05
-2.87830996016238e-05
-8.94491606163584e-06
-2.04518365128703e-05
-1.22737216344715e-05
-2.25359728005317e-05
-9.97292241763975e-06
-1.96365097331385e-05
-1.43381013605454e-05
-1.54543385999148e-05
1.0635668351524e-06
-3.10586307880206e-06
-1.33607494587653e-05
-1.30724179816282e-05
-1.01712003018364e-05
-1.80599273534029e-05
-2.0769373759178e-05
-7.09347612808216e-06
-1.49162140208464e-05
-7.63231034899701e-06
-1.68839177656959e-05
-2.19194521650449e-06
-8.48524217288184e-06
3.74869851354621e-06
-2.36194817013127e-06
3.64969279715554e-06
-1.62585227563509e-05
-4.84066188921087e-06
-1.1451213594226e-05
-1.52705597866403e-05
-1.20377543941135e-05
-2.34766371473172e-05
-1.46102629317081e-05
-1.47491488580715e-05
-1.83130100249076e-05
-1.60670087129632e-05
-1.1886405070835e-05
-8.70116256269756e-06
-9.5200097601022e-06
-1.57142126442504e-05
-9.73668170257932e-06
-1.79844492838691e-05
-1.39391486575038e-05
-2.74436972759205e-05
-1.53372013319529e-05
-6.07008011139074e-06
-1.9973673985679e-05
-1.91616060814681e-05
-2.05681777803004e-05
-6.75906638931947e-07
-4.20583700311158e-06
-1.82052844452262e-05
-2.26923107274647e-05
-1.26848191602341e-05
-8.2206910978276e-06
-1.90635862289963e-05
-2.86487961399618e-05
-2.0032686355817e-05
-2.61890511631846e-05
-1.41251842161088e-05
-2.79476915196388e-05
-2.24628589820612e-05
-2.26993435349938e-05
-2.28068826104486e-05
-1.87067036969571e-05
-2.41899057765301e-06
-1.57688786720513e-05
-1.73989921241396e-05
-2.14950561499484e-05
-9.18894640571769e-06
-9.32047299054553e-06
-2.93693550105338e-05
2.57457439558724e-06
-2.22306086360023e-05
-2.20597339423207e-05
4.82161705242084e-06
-1.48445517612835e-05
-2.4183844093048e-05
-1.59740922695988e-05
-6.15722019998324e-06
-1.60482840487617e-05
-2.49604156066434e-05
-3.66351745109117e-05
-1.62288530287124e-05
-1.98334583009342e-05
-1.65697444627269e-05
-2.4784582865765e-05
-2.87431418373426e-05
-3.00605512332326e-06
-6.07773388179961e-06
-7.54652349837337e-06
-2.869280542734e-06
-2.69458374937956e-05
-2.20981152015202e-05
-1.68294890699365e-05
-1.75556534793096e-05
-2.12150185151501e-05
-8.82868823324276e-06
-1.96907567282029e-05
-4.9135236045157e-06
-2.64006127655233e-05
-1.36268828956305e-05
-2.73957189235314e-06
-1.29811147499395e-05
-1.40844307082233e-05
-2.50392841437231e-05
2.85141000751982e-06
-5.83934130997294e-06
-1.3913031827518e-05
-1.46512246955941e-05
-5.87096093511041e-06
-1.68556542785028e-05
-1.60192715775086e-05
-5.51929564956458e-08
-5.98383567106567e-06
-3.8376848995082e-06
-1.33165676990972e-06
-1.90513785056447e-05
-1.80370839055918e-05
-2.16180717697575e-05
-2.14344205012261e-05
-1.80164085230646e-05
-1.75078606766007e-05
-1.27316070045311e-05
-6.57474872004555e-06
-1.36092703162854e-06
-6.80679186286763e-06
-1.05429781617689e-05
-1.38540068527531e-05
-2.5431894013398e-06
-1.04389925147821e-05
-3.22533169670788e-05
-1.82088793288614e-05
-1.30219462672465e-05
4.13993243717732e-06
5.6972090277639e-06
-1.21975935217832e-05
-1.71403567482265e-05
-7.53868160244772e-06
-2.88443874357988e-05
-2.91952980180071e-05
-3.14265457483609e-05
2.5209706962832e-06
6.10072968359281e-06
-1.94162669475811e-05
-8.12598983943524e-06
-8.77254835810512e-06
-1.79998399429272e-05
-2.95364236792958e-05
-3.27951887463916e-05
-2.71044926285519e-05
-1.31263570750893e-05
-3.34918088073777e-05
-1.35889550770676e-05
-2.62731636477468e-06
-1.56662188144535e-05
-6.07412010350209e-07
-4.12090182367153e-05
-1.17724759482498e-05
-1.57090300206468e-05
-2.02284863909537e-05
-1.80744969487379e-05
-1.33534676520489e-05
-2.25118455582975e-05
-9.14047470992125e-06
-1.11310892905608e-05
-1.81879494891803e-06
-1.973442443398e-05
-2.56092928683592e-06
-2.18981096189017e-05
-5.35872903008473e-06
-3.08552298714007e-05
1.29607258161983e-05
-2.19967498499985e-05
-1.85381775212747e-05
-2.79971656763916e-05
-1.15206467723928e-05
-7.65774059835452e-06
-8.37968438067558e-06
-1.48096505752126e-05
-2.75556515887158e-05
-1.75277419288139e-06
-2.3631871021839e-05
-1.92842005679914e-05
-4.18417422688275e-06
-4.56610450845186e-06
-1.66449781964298e-05
-2.62304829921774e-05
-1.75808594523922e-05
4.79621825236199e-06
-1.73469673803043e-05
-1.00806346830232e-05
-4.77261877651848e-06
-1.78701900547442e-05
-1.91068928429948e-06
-8.01261939290174e-06
-1.13453655509108e-05
-2.16957480154027e-05
-2.60317574981653e-05
-1.54740881167449e-05
-1.44691362053068e-05
-2.37227902470441e-06
-3.52414462573747e-06
-8.00602969873268e-06
-1.85948840417451e-05
-2.56985582957974e-05
2.69318050256603e-06
-9.85282147862328e-07
-1.44419981367309e-05
-1.00183269129681e-05
-3.58756606849267e-05
-1.70798148251268e-05
-1.45253972426078e-05
-1.6237801301379e-05
-1.39160352825552e-05
-1.51076904391729e-05
-2.43602185803719e-05
-2.41372468927612e-05
-1.12770151818235e-05
-1.31436799155755e-05
-2.2788721037971e-05
-2.58545393155187e-05
-9.87516870735838e-06
-4.10245297917349e-06
-1.37832085751797e-05
-1.68131144210647e-05
-2.82620128551999e-05
-3.77580573092097e-06
-3.04810285364318e-06
9.33418418832882e-07
-7.69349972981168e-06
-2.52781104162781e-05
-1.04863159099661e-05
-2.64093101301211e-05
-1.2184374394311e-05
-1.83456846718185e-05
-9.14920576165489e-06
-1.34471470443904e-05
-2.19572247538184e-05
-1.56200860862568e-05
-2.96294131255656e-06
-6.49978926793699e-06
-2.06627917903892e-05
-3.04691350162769e-05
-1.15689743628931e-05
-3.57732825682867e-05
-2.00208546373085e-05
3.66304015125841e-07
-1.2157018223844e-05
-9.70432009802852e-06
-1.51450139937942e-05
-1.58136518386697e-05
2.01217878161385e-06
-2.18042371436481e-06
-1.83448794947836e-05
-4.32905087752888e-06
-1.57217209884509e-05
-1.01841574601285e-05
-1.41280318726972e-05
-2.06641539868405e-05
-2.45271154417398e-05
-1.07799712972068e-05
2.23760681541108e-06
-2.3867868900792e-06
-6.59188176609961e-06
-1.8684903708227e-05
-1.08990271214082e-05
-2.98719574813918e-05
3.3889026273409e-06
-1.1610091403761e-05
-2.34465057445854e-05
7.85468946783776e-06
-7.42550285701499e-06
-1.61800027816237e-05
-2.07641383541384e-05
-1.81145780320941e-05
-1.42117787179303e-05
-1.35247650219513e-05
-1.1021993498585e-07
-7.02436368150753e-06
-3.02631356365612e-05
-1.10377265236785e-05
2.26253415899958e-06
-1.94506615665752e-05
1.10617814513996e-07
-2.68596039539636e-05
-4.13667569392313e-05
-2.28248576638564e-05
-1.28259277101469e-05
-3.1289844468343e-06
-1.60242326414608e-05
-1.29463465949999e-05
-5.68234451697977e-06
-1.40438581391263e-05
-1.43887107985184e-05
-1.59452133945408e-05
-1.29659231869361e-05
-1.13165237995116e-05
-3.38324585162763e-05
-1.83166357369251e-05
-1.43856876875171e-05
-2.47701359463285e-05
5.37240715391775e-06
-1.72469456769135e-05
-2.73676367649205e-05
-1.43125804926575e-05
-6.40149450856341e-06
-1.80446250018722e-05
-2.58103571883737e-05
-2.74709179428759e-05
-3.46809358609564e-06
-1.91936543065754e-05
-1.80535936436693e-05
-5.67046900262975e-06
-3.75959904215365e-06
-1.00332754691457e-06
-1.61193094959031e-05
-1.89597606108043e-05
3.72012958629907e-06
-1.26149256434637e-05
-2.31711561180655e-05
-1.03983352704366e-05
-8.57906532105559e-06
5.64961335536009e-06
3.01368044756287e-07
-1.77016794511376e-05
-8.71831868841261e-06
-5.14803235106331e-06
-1.71031030989546e-05
-7.90630585930316e-06
-3.5639873140756e-06
-2.34437232409656e-05
-1.51642607979444e-05
-1.12552389540948e-05
-2.63790503819517e-05
-2.92844334408832e-05
-3.20238053434666e-06
-1.41373872281088e-05
-2.16642573757872e-05
-1.23716054852499e-05
-2.10804838064215e-05
-1.10786986531772e-05
-1.63187127363826e-05
-4.66802504753151e-06
-2.78385428449276e-05
-1.0207765800793e-05
-1.48809513190873e-05
-1.100543395389e-05
-2.61214212873377e-05
-6.26050503254906e-06
-1.0688308355612e-05
-9.17078363814551e-06
-1.67085122965336e-05
2.21520042745647e-06
-2.90822712720338e-05
-1.57962237553019e-05
-2.05117936010831e-05
-6.21126759623767e-06
-1.50115453087974e-05
-1.87830955298839e-05
-1.10206272551554e-05
-2.08119622079182e-05
-2.06142903271282e-05
-1.6177255996124e-05
-1.91712563621894e-05
-1.19561330567411e-05
-1.75068294495575e-05
-2.82146453377592e-05
-1.94924732046222e-05
-1.68665887100014e-05
-6.73593070110495e-06
-5.10757060632723e-06
-1.06912937093445e-05
-7.83208852169096e-06
-1.86549563178385e-05
-1.62519962210672e-05
-2.92008183715917e-05
-1.53342537760125e-05
-1.66928315660589e-05
-9.20588060958645e-06
-1.94406064870247e-05
-1.37940019420659e-05
-1.00404943487942e-05
-2.59758630784525e-05
-2.06154806319468e-05
-3.14016198651049e-05
-1.50638180168346e-05
-1.78084250592245e-05
-1.34276828275877e-05
-2.76626828020692e-05
-2.7937260515009e-05
-2.44812079212903e-05
-2.74422245344613e-05
-1.89138558153157e-05
-1.00421142207383e-05
-8.66238633564833e-07
-2.90337641498952e-05
-1.4038411359491e-05
-4.18110892492213e-06
-1.39589621886252e-05
-2.14068021129618e-05
-1.8979987941826e-05
-8.47245659303709e-06
-6.56748537633324e-06
-1.93463225836895e-05
-1.78579030871219e-05
-2.49529176160364e-05
-7.46168144516174e-06
-4.39858218185735e-06
-2.7477979500566e-05
-5.27073868726734e-06
4.63397730113015e-06
-2.62550567381021e-05
-2.87671219978209e-05
-4.31233854563286e-05
2.51972603299391e-06
2.61289979346077e-06
-7.2181867415634e-06
-1.84097005086466e-05
-1.80661591483092e-05
-1.67452562309506e-05
-1.4530788357842e-05
-1.18631442469043e-05
-8.61871153666553e-06
-1.97161651921165e-05
7.47310715759503e-08
-7.95198126455757e-06
-8.74851475202054e-06
-1.03938720948385e-05
-1.75378992399856e-05
-1.58841839818726e-05
-1.92788235751914e-05
-2.01106468209529e-05
-2.2602465547246e-05
-4.0416675227833e-06
-1.88772989989904e-05
-2.98620643523214e-05
-7.5911690778435e-06
-1.24691460941882e-05
-1.22626034151952e-05
-3.2374667781846e-05
-1.63598008127073e-05
-1.22152943053104e-05
-1.9886371631487e-05
-1.9375712456608e-05
-1.85340597785366e-05
-9.0221688069905e-06
-2.94401136088119e-05
-1.7454763871114e-05
-1.76748471729061e-05
-1.83437522066874e-05
-2.45364142133663e-05
-1.59730536096586e-05
-3.22380380546793e-05
-1.35389202456544e-05
-1.53121376273164e-05
-2.15153344862907e-05
-1.96445492638808e-05
-2.11539865934963e-05
-1.35352048962597e-05
-1.51645037205837e-05
-1.94266974962672e-05
4.17161138904115e-06
2.03877112704766e-06
-5.5939284711592e-06
-2.95432685934396e-05
-9.28162403970733e-06
-9.26199356820129e-06
-2.14374623533235e-05
-1.55843629569652e-05
-2.0088939524906e-05
-9.78858137720799e-06
-1.98232320976937e-05
-3.79204445125828e-06
8.74461525415487e-07
-1.83552637290267e-05
-2.38032764648574e-05
-1.53053124045836e-05
-3.21339050523578e-05
-1.72703390980183e-05
3.88139343959696e-07
-1.47665630183097e-05
-5.56990245480497e-06
-1.30141773028961e-05
-1.2892315219014e-05
-1.75877853724477e-05
-1.31101704987303e-05
-2.11566751023199e-05
-1.04176919234523e-05
-1.84654883449483e-05
3.18079252772507e-06
-4.75582255101703e-06
-1.70666453480768e-05
-1.72689785256045e-05
-2.32285010307054e-05
-2.92063884451732e-05
-1.56216039613062e-05
-6.4088693577651e-06
-2.2254501333547e-05
-2.57232955611812e-05
-2.34433484277027e-05
-2.35108717625655e-05
-1.90752457743329e-05
-2.27365755790185e-05
-1.40268053291629e-05
-1.23763269546132e-05
-7.0875435303247e-06
-8.67011324133129e-07
-8.13373574792473e-08
-2.89905527563489e-07
-1.01222749282616e-05
-3.48924260139868e-05
-8.37082532795247e-06
-8.19474648208998e-06
-1.84203697685533e-05
-4.79293681135139e-06
-1.39766925082232e-05
-4.93277091003885e-06
-1.38996949788956e-05
-1.15338172629112e-05
-3.6307403536583e-05
-1.05325283165228e-05
-1.9242042053886e-05
-1.45320908376852e-05
3.19312077297135e-06
-5.19779763950669e-06
-1.845988109385e-05
-1.38751359251908e-05
-3.88657463224401e-06
-1.33425076628382e-05
-1.01403705381179e-05
-3.62141337577488e-06
-1.03343298948427e-05
-7.08328351099184e-06
-7.14971858381735e-06
4.89634886596339e-07
-2.50356476936133e-05
2.67469666001387e-06
-2.66936195676474e-05
-1.40727953356557e-05
-3.93849528458105e-07
5.62374083735265e-06
-1.12458345922265e-05
-1.18647917412262e-05
-2.4956792483871e-05
-1.36428760627327e-05
-1.70966996666622e-05
-9.16565001811984e-06
-1.83675454762538e-05
-1.47605682160667e-05
-1.10909839248638e-05
-6.76150008529534e-06
-3.85351317598619e-06
-7.56228566318857e-06
-1.23892258070745e-05
-1.3535223297111e-05
-2.34292716902711e-05
-9.47897957484833e-06
-2.01699201554182e-05
-7.5955093114067e-06
-1.01284513593976e-05
-1.10208855049949e-05
-7.68734558540796e-06
-1.25890255269744e-05
-1.99031067280467e-05
-1.85944020868101e-05
-1.66102194165684e-05
2.63760616601359e-06
1.11618636654333e-05
-1.21057972801984e-05
-1.35345514215216e-05
-1.46210807618119e-05
-8.33070980167454e-06
-1.7723219886244e-05
-1.6502285158459e-05
-3.02792834011106e-05
3.55843170618067e-06
2.33071525618493e-06
-2.54727502530945e-06
-1.03563581266422e-05
-2.14016427498755e-05
-2.52394252015588e-05
-1.83506076753803e-05
-2.42595291552048e-05
-1.56841247672287e-05
-2.24713615899792e-05
-1.41304058588495e-05
-5.82468726314152e-06
-2.71853141088127e-05
-1.20193987795912e-05
-4.69710374801163e-06
-1.34205505272342e-05
-4.69676198744586e-06
1.51728204413501e-06
-2.11767653725632e-05
-2.34827746237701e-05
-2.82231993756726e-05
-2.43467794798081e-05
-1.38330459625548e-05
-2.47061412986766e-05
-2.01486028247827e-05
-1.42668294721963e-05
-2.10861478652357e-05
-1.52405283609565e-05
-1.10404823866891e-05
6.33595699060478e-06
-7.06338613704379e-06
-1.44231625871026e-05
4.38745427792836e-06
-5.02390367346739e-06
-2.65585044556815e-06
-2.64706015437269e-05
-5.05275048486548e-06
-1.71664198381445e-05
-1.11817421774558e-05
-9.26673085533093e-06
-1.38818577012663e-05
4.11805829430093e-06
-2.23293784916245e-05
-1.34970744058166e-05
-6.45891005635332e-06
-2.61794312960427e-05
-6.9502748150972e-06
-1.74693026099602e-05
1.2409884791194e-05
-1.63122566330733e-05
-1.046893351162e-05
-8.36411988035955e-06
-1.20826137334478e-05
-1.75014369175276e-05
-2.90685112211954e-05
-9.93137377189446e-06
-2.44608544208188e-05
-2.51769228359616e-06
-2.65815566617729e-05
-2.00405100770043e-05
-9.15868132114993e-06
2.48997818909983e-06
-2.59961620231585e-05
-1.22864650971434e-05
-1.3082737963732e-05
-3.11059632978488e-05
-1.38033246445562e-05
-1.06627054142263e-05
-1.73022182748556e-05
-2.96037628184648e-05
-1.59284425584613e-05
-1.43780361772548e-05
-1.7276148909035e-05
-1.61629101093304e-05
-2.50310435874714e-05
-1.61081744498932e-05
-7.11962914816831e-06
-1.10494732390548e-05
-2.33585775510357e-05
-3.92684085021213e-06
-1.72418625361746e-05
-1.59613715588875e-05
-1.65159715461436e-05
-2.73988600879847e-05
-2.2149843981439e-05
-5.23487663735293e-06
-8.95969635473846e-06
-1.6214639346595e-06
-3.33854116607438e-05
-2.05443500372935e-05
-1.25612475781307e-05
-1.44203064552998e-05
-1.61877856856481e-07
-1.00384993679552e-05
-3.20026564431384e-05
-1.43344156544304e-05
-1.43209933322523e-05
-4.51743353909867e-06
-4.22220494496745e-06
-5.70753036334624e-06
-3.37043048121885e-05
-8.45974476535482e-06
-3.00649832231035e-05
-1.18859438496666e-05
-1.10198889572748e-05
-2.8600035457971e-05
-1.83571139597369e-05
-2.98052779887172e-05
-6.86708675167629e-06
-2.20966017181339e-05
-2.29481382131838e-05
-6.51477239501432e-06
-1.34621987065668e-05
-1.94515203738701e-05
-2.42788109789511e-05
3.28034484207316e-06
-9.54331000030375e-07
-1.72666870205247e-05
-1.76345017345505e-05
-1.34619471179607e-05
-1.08513834930162e-05
-3.3099766097925e-05
-6.2402124308154e-06
-2.0891114110819e-05
-2.27842252240366e-05
-1.96932246013695e-05
-1.44318215874786e-05
-1.36972319996039e-05
-2.42315049381032e-05
-1.60833582712525e-05
-1.58573767741337e-05
-2.92609094922392e-05
-2.46317433721638e-05
-2.1247923217601e-05
-1.37863087322689e-05
-2.43425067514506e-05
-2.83949768749508e-05
-1.46587645396954e-05
-5.57361239061535e-06
-2.19389414581934e-05
-2.55996863039333e-05
2.70583393476867e-06
-1.75684567768117e-05
-2.2004951991591e-05
-1.64940576418235e-05
-2.13932487832848e-05
-3.8215768217946e-05
-1.3035121618447e-05
-2.06915848114888e-05
-9.70555020857686e-06
-1.98442410575251e-05
-1.2933231503594e-05
-9.86707040551937e-06
-1.46342956011688e-05
-1.55771932350666e-06
-2.89505115379037e-06
-1.34476531585942e-05
-1.65244466125226e-05
-1.58064115333492e-05
-9.69787661766814e-06
-2.56682315282846e-05
-2.08684601931426e-05
-3.03723285333639e-06
-2.53281261977794e-05
-1.53750662431651e-05
-2.87973937254896e-05
-2.77152985019914e-05
-3.13252605491228e-05
-2.09182682626301e-05
-1.03719036525794e-05
-9.21054374162691e-06
-1.08234775044466e-05
-1.58875685823515e-05
-1.64659811375155e-05
-7.51413860437423e-06
-3.0233970997002e-05
-3.4227764293591e-05
-2.54615667096018e-06
-9.0979317588496e-06
-2.06408995152962e-05
-1.21207653884712e-05
-6.79690489548435e-06
-9.66057747900832e-06
-9.38392561546989e-06
-7.5958262896889e-06
-1.16735161167966e-05
-1.04288369414789e-05
-2.20574214553547e-05
-2.15298776468585e-05
-2.66990580136629e-05
-9.52404664530158e-06
-4.17395531486185e-06
-5.50989353041272e-06
-1.40381684226024e-05
-1.54467123192964e-05
-4.31170125675444e-05
-2.42421954012577e-05
-1.386932717529e-05
-3.0502035823319e-05
-1.23401968198563e-05
-2.04178830918581e-05
-1.95764308038776e-05
-1.0347094671641e-05
-1.83168571931235e-05
-3.71251828308861e-05
3.45455059636569e-06
-7.52240036424124e-06
-1.48538174704926e-05
-1.20125145447816e-05
-9.53797871136545e-06
-1.84632322545791e-05
-5.51922792038693e-06
-1.12579225515564e-05
-2.22128019817187e-05
2.49819627948211e-06
-2.01369443439922e-05
-2.56621520063111e-05
-2.7365292635557e-05
-2.64762407491332e-05
4.53917467040333e-06
-6.40962393148595e-06
-4.39850543182426e-06
-2.38734205432606e-05
-2.89421711741124e-05
-1.83698101374314e-05
-8.16915995728455e-06
1.40134034696377e-06
-1.40903436900918e-05
-1.32733766558788e-05
-2.08904273700778e-05
-1.08327439992761e-05
-2.66452973443876e-05
-1.42687146797565e-05
-1.18539593426251e-05
-2.43051230049269e-05
-6.8285715175129e-06
-1.38657622852243e-05
-2.08807941703735e-05
-3.66641662706901e-06
-1.97942559779501e-05
-7.15365411737218e-06
-1.91406235848513e-05
-3.4568835547517e-05
-2.04694278709235e-05
-2.67447246885837e-05
-7.17457852377053e-06
-1.43222860970427e-05
-1.50564113677594e-05
3.58174804709596e-06
-9.05484433095697e-06
-1.80801169045274e-05
3.82531366368026e-06
-1.49543708208053e-05
-8.15575646557264e-06
-1.58741668244419e-05
-2.5340829457459e-05
-8.39335579465431e-06
-6.82817547194322e-06
-3.53981374306867e-05
-1.99165736634329e-05
-1.27945103873331e-05
-2.54913759352248e-05
-1.32676385128006e-05
-9.25103216427031e-06
-1.61745776227536e-05
-1.56896996848e-05
-6.93279557982056e-06
-2.52529558640295e-05
-5.02073334407167e-06
-1.38160864501399e-05
-6.28047843898495e-06
-1.25998077514368e-05
3.17830606370738e-06
-1.98443202131651e-05
-1.27049294025926e-05
-3.11653589970245e-06
-1.2865819986921e-05
-5.9782244546444e-06
-1.04151861574025e-05
-2.11930842850676e-05
-2.08510797052539e-06
-2.41828269032197e-05
-1.16795203409302e-05
-1.02130928693544e-05
-1.79208323905638e-05
-2.28079589637586e-05
-2.3563832596041e-05
-1.22490716108635e-05
-1.82696881968846e-05
-2.20587382832518e-06
-1.15719804136104e-05
-3.88059297807619e-05
-1.0433065406549e-05
-2.45836641979311e-05
-2.30765014543849e-05
-1.61915176791127e-05
-1.45830016914167e-05
-1.28079743384063e-05
-3.1719535981606e-05
1.5542049108473e-06
-1.4766681310369e-05
-3.2140428411987e-05
-3.95722296520083e-05
-1.466548662889e-05
2.39114687977932e-06
-2.63021838823272e-05
-1.04762681307451e-05
-3.52107782818027e-06
-2.81670950811212e-05
-1.17495230654016e-05
-2.28576945680885e-05
-4.82678334770538e-06
-2.35341125460998e-05
-1.55764247543696e-05
-1.70359369980231e-05
-2.0401048227467e-05
-1.00613190593929e-05
-1.28618039455361e-05
-2.46173679680981e-05
-5.77816682398461e-06
-3.69547544679421e-06
-2.59624352491751e-05
-2.2988079527239e-05
-1.49061456747938e-05
-8.23974541343018e-06
-2.43468570527507e-05
-2.43974477328542e-05
-2.78745051188511e-05
-2.8457782118091e-05
-1.50250045547281e-05
-2.34394572595708e-05
-1.24465784442245e-05
-3.03425340224579e-05
-2.46444046721617e-05
-1.88937552593566e-05
-2.7488353726409e-05
-2.06507492343265e-05
-1.98724098815053e-05
-1.21994606649115e-05
-1.08210213391491e-06
-1.2917764706484e-05
-1.82091443230127e-05
-2.50789477603802e-05
-1.54677259661131e-05
-1.62375866682237e-05
-1.00655780633057e-05
-1.40987619812629e-05
-2.99193497307631e-05
-6.38457157647515e-07
-1.25745881972986e-06
-1.69910142958819e-05
-1.40074705672859e-05
-2.60791534708705e-05
-3.11256953842678e-05
-1.51213516936211e-05
-1.52860467077193e-05
-1.18897332895851e-05
-2.92911019019776e-05
-3.53872199303235e-05
-8.47858150405436e-06
-8.69074344658185e-06
-2.08833878667837e-05
-2.99823022004698e-05
-5.28974163072851e-06
-1.47756468547917e-06
-2.38698736845282e-05
-1.39290046021689e-05
-2.24494156141972e-05
-1.78476519304453e-05
-1.620754714313e-05
-1.31581854907916e-05
-3.08415068174826e-05
-1.57916633771797e-05
-3.1389040383586e-06
-5.87490206209582e-06
-2.36431980704095e-05
-2.01394587530738e-05
-6.32598912172477e-06
-2.23146180702636e-06
-6.19552598534601e-06
-1.54723407792044e-05
-1.97075756822206e-05
-6.63817419697622e-06
-2.56514438888232e-06
-1.16517237295736e-05
-2.48262364108615e-06
-1.40341038292655e-05
-4.45705490143821e-06
4.45020043641345e-06
-1.40746565529495e-05
-1.7949923237186e-05
-3.12962005511155e-05
-2.15511382712327e-05
-1.86501089520841e-05
-1.04813092026793e-05
-1.993305902974e-05
-1.82410828971124e-05
-1.81785880306554e-05
-2.5324489986656e-05
-2.33795495248272e-05
-1.04862234898379e-05
-2.6417397948992e-05
-5.56764920378703e-06
-3.34980206856853e-06
-1.18558256197406e-05
-1.4609182234516e-05
-1.99585642289023e-05
-7.85979308509479e-06
-2.34970132349963e-05
-9.03032107580498e-06
-8.18851157521438e-06
-3.07837799944385e-06
-1.25246082772322e-05
-2.45577016281591e-05
-9.07532980195265e-06
-2.91887809526906e-05
-4.76074692266179e-06
-2.70862211497553e-05
-1.84082557977317e-05
-7.20298665288831e-06
-2.50334825892431e-05
-2.54203007225756e-05
-1.02090952181266e-05
-2.22585360152341e-05
-7.93473259264194e-06
-1.89684237109254e-05
-7.43223977551362e-06
-1.41435783196931e-05
-1.65576710257766e-05
-1.43165835984126e-05
-5.78232933989252e-06
-1.54839974075357e-05
3.55551665209611e-06
-1.28472821484261e-05
2.51918318538149e-06
-1.23385529649409e-05
-2.47169786110594e-05
-2.90032753736177e-05
-1.48489674816052e-05
-1.84233090638709e-05
-2.30876914425577e-05
-1.03351647941406e-05
6.61243916857875e-07
-1.28402386831115e-05
-1.24830598578681e-05
-1.874056480071e-05
-1.56136276209972e-05
-1.4762631017544e-05
-9.64664050007461e-06
-7.04079733533215e-06
-3.78643108773525e-06
-7.73348141854607e-06
-2.63025132002465e-05
-4.544050749176e-06
-7.46489835525496e-06
-2.95401522512826e-05
-8.40923753075501e-06
-3.10164166210064e-05
-1.59281619574537e-05
1.65051202373513e-06
8.20502305461815e-06
-2.01425624194392e-05
-1.84865505759094e-05
-1.21028217997405e-05
-1.05022270598381e-05
-7.26373204641958e-06
-2.36006998299124e-05
8.02297585755734e-07
1.69104175409551e-06
-6.15031118129057e-06
-1.89327201692005e-05
-2.06742426276469e-05
-7.72298308261087e-06
-4.03896820798118e-05
-1.11563180487882e-06
-2.91981012406686e-05
4.1822326314503e-06
-1.87333154127722e-06
-1.46042936843218e-05
-6.06158044461766e-06
-2.89130018127491e-05
-5.41380563686419e-06
-1.44119945954343e-05
-6.1438140721512e-06
-1.53379998126321e-05
-6.57064734961836e-06
-1.25883808501715e-05
-2.58427049807928e-05
-9.5518085570609e-06
-9.40737898292985e-06
-1.37646061272808e-05
-2.72126334613639e-05
-9.42360082463802e-06
-2.96543271264433e-06
-9.29665647026506e-06
-2.00709337599114e-05
-2.32733476468358e-05
-1.99114530332511e-05
-2.74160226046209e-05
-1.30254753169052e-05
-6.49638873744902e-06
-1.37272077972471e-05
-7.51962133472739e-06
-5.31566936939189e-06
-2.27695692773489e-05
-1.50744019600299e-05
-1.92391378452571e-05
-3.48776470576794e-05
-2.97351615493736e-05
-1.0071684374122e-05
-1.58672187246229e-05
-1.69126954412144e-05
1.04825924089432e-06
-1.03743592485186e-05
-2.31153643103126e-05
-2.87107484834188e-05
-2.34178447750042e-05
-4.75053655700726e-06
-1.31190791504003e-05
-1.98477932972616e-07
-1.43672599125346e-05
-1.69701794325321e-05
-1.46012470736004e-05
-1.94364307092252e-05
-1.76944707527826e-05
-1.16248276395988e-05
-1.88697512040305e-05
-6.91205335725537e-06
-3.19596446153743e-05
-1.78659588026899e-05
-1.37021255856785e-05
-2.57374673977971e-05
-2.19376539822518e-05
-8.96763382546309e-06
-4.10757746073161e-07
-1.1279057116734e-05
-1.92302842455658e-05
-1.15656491589091e-05
-1.16521806275114e-05
-8.30168005870871e-06
-3.63385209840821e-06
-1.49801256101846e-05
-1.40829561365853e-05
-7.1415719690312e-06
-1.77878140178236e-05
-1.77778922512801e-05
-2.39299437749315e-05
-2.2834680001186e-05
-6.89644257108409e-06
-8.86460824632033e-06
-4.0065378922696e-06
-1.62906433558387e-05
-9.85702798874554e-06
-2.55308614736874e-05
-2.71484655071569e-05
-6.52581855195438e-06
-1.97330971270886e-05
-1.64774495274003e-05
-1.08904097522215e-05
-2.00423552884613e-05
-2.03019595047362e-05
-8.24047383441081e-06
-2.80701675943079e-05
-1.10431811548603e-05
-2.61621857538735e-05
-1.63814592872162e-05
-2.22101632915359e-06
-1.73765165568505e-05
-1.50472915043575e-05
-1.03094606002777e-05
-1.17687626971751e-05
-3.27916713502603e-05
-2.39563529027706e-05
-2.44656579588402e-05
-6.96154624377225e-06
-2.36651161721281e-05
2.69198726237452e-06
-4.22353881018181e-06
-1.81560469894463e-05
-6.32341542171386e-07
-2.00737869398459e-05
-1.61526523780895e-05
-2.10710065477687e-05
-1.22720852783984e-05
-2.96528851301132e-05
-5.99356877492384e-06
-1.29452048998805e-05
-2.26868948850373e-05
-1.55940632590536e-05
-1.79576599856431e-05
-2.95545406990186e-05
-8.56355305472387e-06
-1.96548929535628e-05
-1.70589760700243e-05
-9.97653088773846e-06
-2.04017097507604e-05
-1.23095102822274e-05
-3.13241006472777e-05
-1.4995653439325e-05
-2.70866841385698e-05
-9.56422513869535e-06
-1.50645395534104e-05
-1.52767379263214e-05
-1.70494019879866e-05
-1.2450900052701e-05
-1.86190800702823e-05
-2.29516055682985e-05
-4.55837158237499e-07
-1.20525425289262e-05
-1.782536410463e-05
-1.36664638887358e-05
-1.15018329794018e-05
-1.03165044930309e-05
-3.60277590648065e-06
-8.10159661034004e-06
-7.52971669975723e-06
-1.66358122468718e-05
-2.1833074454363e-05
-2.00470714006671e-05
-2.48882717581775e-05
-3.2330784072889e-05
-2.41454913653016e-05
-1.53705253184455e-05
-1.40251053152661e-05
-2.31070307717888e-05
-8.03216836714128e-06
-2.45903891858151e-05
-1.37501728774629e-06
-8.5866995749351e-06
-2.09250522362916e-05
-3.19689921385562e-05
-1.01596400872521e-05
-2.0572705774821e-05
-3.51935079829943e-05
-7.21053228488591e-06
-1.45411184124023e-05
-3.9126465967277e-05
-6.43141781459089e-06
2.43697115224072e-06
-8.28360837379426e-06
-6.23084159783238e-06
-1.69392483623346e-05
-3.01525131691448e-05
-2.98717287223642e-05
-8.91458985878415e-06
-2.02188177814994e-05
-2.02368627036114e-05
-1.35878922897675e-05
-1.79854583615135e-05
-1.85252400581509e-05
-1.40110617139378e-05
-6.19365661209325e-06
-2.35058533027909e-05
-2.36085716517361e-05
-8.65991143501955e-06
-1.10523939763092e-05
-1.95892870861571e-05
-1.33403827543514e-05
-2.26239842178936e-05
-1.43313136419847e-05
-1.04120388989488e-05
-1.95679814359482e-05
-1.68930527887893e-05
-1.46379558872945e-05
-5.78031298179805e-06
-1.80865701520133e-05
-9.43937684817214e-06
-2.22635977674919e-05
-1.15425388531375e-05
-1.60506432341934e-05
-2.24788994393407e-05
-1.77370234649914e-05
-1.51130855177722e-05
-1.86970549666478e-05
-2.55978539284453e-05
-3.76615834171874e-06
-2.13775869156757e-05
-1.91719776098791e-05
3.74233528848775e-06
-1.65647512320864e-05
-3.02928484380744e-05
-9.70534034603527e-06
-1.46519444623667e-05
-2.09106451327841e-05
-2.1531288996365e-05
-1.02643834367074e-05
-1.31805025001167e-05
-1.18279194864372e-05
-1.24462954477022e-05
-2.68953654816621e-05
-2.16219228786051e-05
-4.08214313619106e-06
-2.97159771034175e-05
-1.43672918445782e-05
-1.5110704081792e-05
1.89535637954409e-06
-1.75852907602208e-05
-1.55006964432425e-05
-2.69027988722478e-05
-1.06300067909351e-05
-2.01654349489135e-05
6.49883754215547e-07
-1.45722910277155e-05
-2.97021154956016e-05
-2.27322510648699e-05
9.23596344325457e-07
-2.80676131814381e-05
-1.3378650846183e-05
-1.17172150700947e-06
-5.88196076971071e-06
-1.03617789449492e-05
-3.38482328133334e-05
-1.78116402558082e-05
-8.00647397565751e-06
3.91991651421386e-06
-1.44761355534708e-05
-1.28817196550011e-05
-1.0005809217109e-05
6.39738943370645e-07
-1.01210884736718e-05
-1.29939319722875e-05
-2.75784863085162e-05
-3.055520513497e-05
-1.28163292173866e-05
-1.53426294358473e-05
-4.68036318770771e-06
-1.9279519867662e-05
-2.76405252845143e-05
-2.51794842100909e-05
-2.17769365636362e-05
-1.01729004686797e-05
-2.36932978116898e-05
-6.15755496841657e-06
-1.64090792170401e-05
-2.03330504457889e-05
-2.42294860482105e-05
-4.23770325839257e-06
-1.44976164101128e-05
-1.7483230446657e-05
-1.80549545296003e-05
-8.53480051490129e-06
-7.27229477679904e-06
-1.74403959527294e-05
-3.67586681221926e-05
-9.26760790525144e-06
-4.15725364159722e-06
-8.32992474469499e-06
-1.17109727207503e-05
-1.11139201663119e-05
-2.44753750597247e-05
-1.44928693096948e-05
-3.20149717715382e-06
-2.03843382378947e-05
-1.18870464562006e-05
-1.01061935382918e-05
-1.15862388257835e-05
-2.15551123913068e-05
-1.4916398871265e-05
-2.51117103093319e-05
-1.10289553714126e-05
-1.50844445068325e-05
-7.69242716279978e-06
-1.86386543831047e-05
-5.74320013532488e-06
-1.52930722487132e-05
-1.2926838285162e-05
-8.35359609841167e-06
-8.62694573400907e-06
-2.16707510363635e-06
-2.01321224725207e-05
-2.41010096591984e-05
7.32425850749567e-07
-2.76616680648251e-05
-6.14928994497824e-06
-1.57602164701579e-05
-1.92635464458402e-05
3.70415950875003e-06
-1.92919925765421e-05
-8.33874042808296e-06
-1.72998792076035e-05
-2.94994030450973e-05
-1.06351622070923e-05
-1.37051440715067e-06
-5.38306744957192e-06
-1.58150367073574e-05
-1.2564910473681e-05
-2.9308516926589e-05
-2.62481024546166e-05
-1.41608700018097e-05
-1.13119978368813e-05
-2.45905295167435e-05
-1.84894748989602e-05
-1.80630305741421e-05
-8.1869746156738e-06
-2.32020067997374e-05
-1.20840706883329e-05
-1.11591539502337e-06
-2.32788536064903e-05
-9.59525781783557e-06
-7.63172637363804e-06
-1.87412854230127e-05
-1.21711915275167e-05
-8.57392684084651e-06
-3.371173430063e-06
-8.06901287705064e-07
-2.9499747906949e-05
-1.04268006110835e-05
-2.00024736778328e-05
-1.07261517566705e-05
-1.49223706173107e-05
-1.27177940010562e-05
-9.33068688245511e-06
-6.13466733630929e-06
-1.32463888472557e-05
-1.35594080392755e-05
-2.90534208635406e-05
-1.88483564423593e-05
-8.95417866882433e-06
-1.30050688653647e-05
-1.72819223216204e-05
-2.80022667068275e-05
-2.89256565334656e-05
-7.16103071831229e-06
-2.68612591389587e-06
-2.03900356881162e-05
-3.88462451989057e-07
-1.61122972684465e-05
-5.78751818896223e-06
2.32207983636464e-06
-1.11942171128088e-05
-1.30418502294761e-05
-2.19166929455583e-05
-1.9797810317257e-05
-2.54811630816229e-05
-1.84081422936486e-05
-2.97688355907795e-05
-2.15933409749778e-05
-4.70498738966454e-06
-1.96265433870073e-05
-8.54295996474393e-06
-1.98263738408238e-05
-1.31876017355937e-05
-9.59090497886853e-06
-1.19844670399189e-05
-3.27710193871972e-06
-8.48164547251137e-06
-1.57388659851005e-05
-4.78208970164905e-06
-1.99484460433743e-05
-7.73554946652793e-06
-2.34487977252469e-05
8.50935259367706e-06
-1.08503631836607e-05
-1.58004745762232e-05
-1.74085413180177e-05
-4.15437959271437e-07
8.9304853120828e-06
-1.52391180826147e-05
-2.94945217778344e-05
-1.07718742291483e-05
-1.03525993287922e-05
-1.70865837459712e-05
-2.27584203857942e-05
-1.83532906356552e-05
-2.21573975553181e-05
-1.1672501655596e-05
-2.23083496304423e-05
-8.2495157880306e-06
-1.46045088918499e-05
-1.57838247963597e-05
-2.738275625723e-05
-2.6538772417746e-05
-3.48432054315198e-06
-2.16417451758541e-05
-1.6414860600279e-05
-2.18298407756991e-05
-7.91929685520686e-07
-2.18456816107724e-05
-9.49079270261278e-07
-6.65791617549541e-06
-1.74304518899528e-05
-8.777161853507e-06
-1.36791143755606e-05
-9.23881134298272e-06
-4.46836995214299e-06
-4.47197083376415e-05
-1.90678167274869e-05
-1.05836058803497e-06
-8.19510037817323e-06
-2.2877461741095e-05
-8.58761545212416e-06
-1.94827252822609e-05
-2.09828078032784e-05
-1.18389499701771e-05
-1.49735947430314e-05
-7.12020552062853e-06
-1.53609226594903e-05
-1.39320858894902e-05
-1.2839107777633e-05
-9.18102426394095e-07
-1.40577028397324e-05
-3.34114399067597e-06
-1.54722743135768e-05
-2.84719448361963e-05
-1.28696935612931e-05
-1.14315855397914e-05
-1.40307452085941e-05
-1.4869742569708e-05
-5.66100657865858e-07
-1.19462518712637e-05
-3.05965396253512e-05
-1.00163347671469e-05
-3.47674898575296e-06
-2.15475100371089e-05
-1.03646995915256e-05
-1.5375469552374e-05
-2.62125812087473e-06
-1.32892166175653e-05
-1.78438032381227e-05
-2.30278250845626e-05
-1.50364642864123e-05
-1.54352796958593e-05
-1.20326145243863e-05
-3.94348760648368e-05
-1.34641786036386e-06
-5.70453438122114e-06
-2.15858990569744e-05
-6.40624042407343e-06
4.80164678601965e-06
-2.1535656576736e-05
-1.78690588784589e-05
4.25725391180176e-06
-1.00147949633607e-05
-3.15890666159113e-05
-1.10525544578854e-05
-8.08110947350679e-06
-1.63255463413797e-05
-1.0828327949875e-05
-3.51630726456497e-05
-3.03414675558982e-05
-2.63012772554546e-05
-2.0670336447324e-05
-3.14434931595372e-06
-4.49587571187712e-06
-1.0214601153298e-05
-1.79122995594704e-05
-5.8778385744247e-06
-1.23346889176799e-05
-1.36226760273583e-05
-2.0325944545333e-05
-1.06972436148739e-05
-1.23839590947516e-05
-1.17484738522971e-05
-2.4108670882399e-05
-2.40865826903023e-05
-1.17546886658534e-05
-1.41589340870134e-05
-2.70528871989693e-05
-1.20540330347959e-05
-3.24912194892686e-05
-3.29450296325043e-05
-1.70939638687633e-05
-1.47116393099798e-05
-1.73993186906271e-05
-2.29394789178303e-05
-2.52670507909043e-05
-1.80209497527959e-05
-1.55597306780827e-05
-1.83279604592302e-06
-4.90709997484339e-06
-1.97126843038878e-05
-1.20403332180112e-05
-1.76875915949426e-05
-3.38729576940656e-06
2.39559782462777e-07
-1.42098597891528e-05
-7.54067430055053e-06
-7.25444499049359e-06
-1.76336628856995e-05
5.44518507411192e-06
-3.42899059284106e-05
-8.51914262068337e-06
-7.07131503805488e-06
-1.03165189308256e-05
-3.21407651316505e-05
-2.6838494771152e-05
-8.11131848584325e-06
-4.86971871266005e-05
-2.48319465536483e-05
-8.29928558050415e-06
-2.29233664918004e-05
-1.35706017207292e-05
-2.62498918296026e-05
-1.9521148582562e-05
-9.86958682697868e-06
-1.01386464444689e-05
-1.15890240177624e-05
-1.45423395277759e-05
-9.8727458073598e-06
-1.51213495188589e-05
-1.6708416615793e-05
-6.88640820935141e-06
-1.56608934791585e-05
-8.57998981502292e-06
-1.50681810446118e-05
-2.74318068513332e-05
-1.56422160139048e-05
-2.88782599724552e-05
-2.33118710565143e-05
-3.39125356037773e-06
-1.05819588108737e-05
-1.12604625287648e-05
-2.13960348473735e-05
-3.09978424632832e-05
-2.06072218564697e-05
-1.66363537443952e-05
-2.64806471122972e-05
-1.83400365825048e-05
-2.07587630379608e-05
-1.88917297198345e-05
-1.59116107372627e-05
-1.17568901713302e-05
-2.60831569538559e-05
-2.39176833185108e-05
-3.11270682717565e-05
-1.75900411256224e-05
-1.45660396549735e-05
-1.75642203071998e-05
-3.7967180320852e-06
-2.68526689592782e-05
2.80864262788947e-06
-9.8496593991985e-06
-1.33332987127528e-05
-1.8299304000092e-05
-7.05227041846971e-06
-1.66774705210839e-05
-1.51808988310604e-05
-2.41823820799095e-05
-2.88774006365216e-05
-8.33069013402307e-06
-5.21862180328353e-06
-5.33210523094512e-06
-2.52451298223312e-05
-9.30187592177643e-07
-2.05208515740878e-05
-3.38443855663046e-05
-1.88289813698237e-05
-6.99771330408651e-06
-1.00624098091151e-05
-2.0287553335288e-05
-1.75074424208749e-05
-1.95447119081575e-05
-6.96475584251747e-06
-1.40340293337692e-05
-7.39681570728614e-06
1.73934691438018e-06
-1.09308929442756e-05
-1.23130489017734e-05
-1.8245769818542e-05
-9.72442522939655e-06
-2.58056928629051e-06
6.05428889473191e-06
6.08099531740478e-06
-8.46469221544881e-06
-2.09195426503851e-05
-1.49366026471054e-05
-1.09805130905819e-05
-2.72673894203683e-05
-2.32546246461145e-05
-2.34668989661128e-05
-1.85289438536573e-05
-1.35009366871544e-06
-9.41725340775982e-06
-3.04176640838227e-05
-1.45944319179932e-05
-4.27438374336078e-05
-6.31248552744064e-06
-1.76349890870122e-05
3.64696682552489e-06
-7.53281107490982e-06
-3.53365490349111e-07
-2.48238538429491e-06
-4.55975065111086e-06
-1.48996907531154e-05
1.04078681437466e-06
-9.45890235281965e-06
-1.94206398299564e-05
-1.42287152053965e-05
-6.8256453962796e-06
-1.86266139033939e-05
-2.03557027553459e-05
-1.28773768958967e-05
-1.03731469151571e-05
3.88731070320845e-06
-9.51294026394629e-06
-3.07865595872266e-05
3.80204180193734e-06
-2.25503858574024e-05
-9.87810252778797e-06
-1.42751401630113e-05
-5.41663056008392e-06
-4.95984945257492e-06
-9.65924924100002e-06
-2.29538112024593e-05
-9.66835993992629e-06
-2.80957864507232e-05
-1.0637206161422e-05
-1.91757717182907e-06
-4.11665902771684e-06
-1.97207938159197e-05
-2.19441245197052e-05
-6.77683071775103e-06
-2.83612360245485e-05
-1.61034118551624e-05
-1.90508948157115e-05
4.14200130341212e-07
-2.9055526843475e-05
-2.62962869332232e-05
-2.1868735963725e-05
2.60250707533247e-06
-1.36899073515633e-05
-1.39788435879767e-05
-2.75202897183662e-06
-1.84971305593032e-05
-1.25881542846164e-05
-1.63316022740318e-05
-8.88441874742953e-06
-2.15819486010461e-06
-7.68030512442877e-06
-7.39482582775785e-06
-1.04497264687172e-05
-1.27643541067657e-05
-2.74826815735463e-05
-1.51357678603634e-05
5.81587779161008e-07
-1.60202415196042e-05
-6.83635636628379e-06
-8.09528762550071e-06
-1.09015599710581e-05
-2.40029794597531e-05
-1.6680722092133e-05
-3.41985092244367e-05
-2.25464455060733e-05
-2.34655964834202e-05
-1.36781167516639e-05
-3.63143704822589e-06
-3.71273692238171e-05
-8.53300051262098e-06
1.33803978620811e-05
-1.41687912926489e-05
-1.51975703809003e-05
-1.08153836773286e-05
-1.47946430306095e-05
-8.68010546029867e-06
-2.86420050378709e-06
-1.75750279192525e-05
-1.15144005635965e-05
-2.67751831619294e-05
-2.49959315518154e-05
-2.75967356747723e-05
-2.25689101894234e-05
-3.06400425811797e-05
-1.50864824303475e-05
-4.27071653405452e-06
-2.58489372998669e-05
-2.36398510736597e-05
-6.59333357231264e-06
-1.90058236338422e-05
-1.08986193785806e-05
-6.86415200149797e-06
-2.39630845946011e-05
-2.68255599450997e-05
-2.19091772733631e-06
-8.85732316476012e-06
-2.52860235379627e-05
-1.49755664216242e-05
-1.73721050790814e-05
-1.6859834548823e-05
-1.558303661452e-05
5.98892493665817e-06
-1.18743661968859e-05
-1.56717111279985e-05
-1.34988265183527e-05
-1.36891184705861e-05
-9.77485150424897e-07
-1.5075514241885e-05
-1.03217866972616e-05
-1.45227134867124e-05
-1.59527215150203e-05
-1.84123089670563e-05
-1.5810927744615e-05
-2.693422670525e-05
-1.17959700206971e-05
-2.72114767129093e-06
-9.11711216938848e-06
-2.13575846422221e-05
-2.95780367147506e-05
-1.7237140553674e-05
-2.51995684821237e-05
-1.27015199400313e-05
-1.99924587693463e-05
-1.43553162370233e-05
-1.61991612824651e-05
-1.15370587840436e-05
-1.25160016578033e-05
-1.90837196645269e-05
-5.91120954408954e-06
-2.05825939917248e-05
-1.56214344931828e-05
-1.69689787487334e-05
-2.45584420959332e-05
-1.92713962856367e-05
8.92573188034262e-06
-1.37814863455131e-05
2.68715200989305e-06
-2.46628911698249e-05
-1.29916902268678e-05
-1.0830443234752e-05
-1.28514436839067e-05
-8.49664628653223e-07
-2.43304520458767e-05
-7.99982315844881e-06
-1.61397850304175e-05
-1.83017021020383e-05
-9.33072472708673e-06
-3.64953458043533e-06
-3.9055125528174e-05
-1.78983840953231e-05
-3.02141518387599e-05
-1.5607806431124e-05
-2.57095329980258e-05
-3.02431697744562e-06
-2.49715012769726e-05
-2.67351194420619e-05
-2.78863097621867e-05
-6.99319377394001e-06
-3.34714912006192e-05
-7.33380825561773e-06
-2.21997977204754e-05
-2.01340940987529e-05
-5.05841747447378e-06
-1.28822091251869e-05
-5.03720191813135e-06
-2.34733718770936e-05
-3.28607776907021e-05
-2.02092038202899e-05
-2.34136353331656e-05
-2.20906235031673e-05
-1.36639312851647e-05
-1.98227976169647e-05
-9.04229143210164e-07
-1.57656669426644e-05
-7.71971637309364e-06
-4.11277989771223e-06
-6.65877175910433e-06
-2.28838234323256e-05
-1.79071534480673e-05
-4.52403658540462e-06
-2.16675047921698e-05
-1.42381393131811e-05
5.9996798913305e-07
-1.52672706129284e-05
-1.90667261133443e-06
-2.02822906724031e-05
4.51922282631881e-06
-1.67594606740203e-05
-3.12441749827571e-05
-2.60860773653624e-05
-2.38755430838436e-05
-1.93228930900026e-05
-9.19847777843385e-06
-1.58051063506931e-05
-2.16915269763603e-05
-2.90061679392703e-05
-8.14076266297935e-06
-6.01919368933754e-07
-2.58165454477706e-05
-4.00894974927803e-05
-1.53739954437973e-05
-1.00224323788555e-05
-1.57550925527741e-05
-9.13333804936432e-06
-1.97727468416899e-05
-1.7144754668487e-05
-1.18058762626226e-05
3.74757680018455e-06
-1.73254167755291e-05
-1.38622496773444e-05
-1.59219898786085e-05
-2.232171574446e-05
-2.77265166434275e-05
-7.24662880673894e-06
3.80201105815758e-06
-4.45360694251361e-06
-6.671599453303e-06
-2.98975035851529e-05
-1.32699808029009e-05
-1.52697852664199e-05
-4.22224781275027e-06
-1.16452863356406e-05
-1.35459604233506e-05
-3.47885278708671e-05
-1.29690488579915e-05
-3.36701651548178e-05
-1.72541152637443e-05
-1.65214824093994e-05
-2.01215399909427e-05
-1.18318423801601e-05
-2.27577349791155e-05
-2.51437575795531e-05
-8.9348324512277e-06
-2.44252160486052e-05
-1.33930690878358e-05
-2.19733821903858e-05
-1.55726354263256e-05
-1.99405690536396e-05
-2.06268698953526e-05
-1.01288115725934e-05
-1.91000981579768e-05
-2.43383634241105e-05
-2.484916602114e-05
-8.16577444465219e-06
-1.8897139598967e-05
-1.06828987900215e-05
-1.17489063412694e-05
-2.41525798192294e-05
-1.89907197632755e-05
-3.11650191773505e-06
-1.7674061900637e-05
-5.76116638866393e-06
-2.33757558079133e-06
-6.33618931865498e-06
-1.16818964352065e-05
-1.95564242601106e-05
-1.2123620790374e-05
-1.53476206401833e-05
-9.21964503870557e-06
-7.6645980006061e-06
-1.48696069672015e-05
-2.13044923356939e-05
-1.17118465995942e-05
-2.6195823691046e-05
-2.75702765558027e-05
-2.47433820057361e-05
-5.97006489520274e-06
-3.08392449363477e-05
-2.89761574563703e-05
-2.12877651703678e-05
-2.13029276603919e-05
-1.15671485538764e-05
-1.15159905092529e-05
-2.21451359918819e-05
-1.47581672188265e-05
-1.64910033568628e-05
-2.21725834311262e-05
-3.73369536839659e-06
-1.67714641145655e-05
-3.8520904921221e-06
-3.62964613606109e-06
-3.15309454938479e-05
-2.15084935548177e-05
-1.6820693732866e-05
-2.18425219911797e-05
-1.85951651780794e-05
-1.89134768570278e-05
-1.15493061240832e-05
-1.735165161074e-05
-1.07977414499363e-05
-1.66027020280648e-05
8.64763077780616e-07
2.00220612745264e-06
-3.23545618250161e-05
6.3640271128069e-06
-2.8140757261767e-05
-1.38912289436795e-05
6.74014389591905e-06
-2.33174650983609e-05
-4.77180512957746e-05
-9.46487073237979e-06
-1.96045113162311e-05
4.09861052074129e-06
-4.3626795485568e-06
-2.01496895842144e-06
-1.91540275962159e-05
-2.04672664487669e-05
-1.27263988452124e-05
-7.8102603738336e-06
-1.68506325663205e-05
-9.70200125840953e-06
-2.4709047551736e-05
-1.77646715144149e-05
-2.51604088665808e-05
-2.35643827791328e-05
-5.70536304444218e-06
-1.48767095563701e-05
-1.84437113078961e-05
-1.90298433664407e-05
-6.35322244534331e-06
-8.51620472595608e-06
-1.64287669818989e-05
-1.58419145949734e-05
-1.33687242049561e-05
-1.35209781875099e-05
-9.88875560024286e-06
-3.42149041686194e-05
-1.62881547743329e-05
-1.62955507937647e-06
-5.80618720817031e-06
-1.61211290306113e-05
-1.07112982215307e-05
-5.2475198006535e-06
-2.18634252718962e-05
-1.22663429509647e-05
-2.89010670694912e-05
-1.41892451238253e-05
-7.13831767243873e-06
-1.81544942503514e-05
-2.18849088112206e-05
-1.87575587632466e-05
-3.50811869343461e-05
-1.63656084888143e-05
-1.86508541289654e-05
-2.4499374434553e-05
-3.52113396242897e-05
-2.72907818771406e-05
-1.46357454374373e-05
-4.61902858024207e-05
-1.41389829033909e-05
-1.14009396103574e-05
-2.20868975830908e-05
-1.78874281649625e-05
-1.15563698182558e-05
-6.16507699646044e-06
-7.29259929777779e-06
-2.43838304430655e-05
-2.36907045773574e-05
-1.38650207004619e-05
-2.29755183394167e-05
-6.36797304314199e-06
-1.22849653636068e-05
-1.41912786454195e-05
-2.94789638683278e-05
-7.77956799052186e-06
-1.02567282514698e-05
-8.67751852997429e-06
-1.9894977333528e-05
-1.92735566876605e-05
-2.04831491469031e-05
-2.63329237908707e-06
-1.24960626708443e-05
-1.19611015300463e-05
-3.44192627667018e-05
-2.36180441916795e-05
-3.42960362449912e-06
-2.302036423907e-05
-7.54832047782152e-06
-5.0543035435178e-06
-1.59279327189157e-05
-7.99537018405349e-06
-2.65709401002187e-07
-1.98999878085897e-05
-9.95204800874926e-06
-3.40068208750365e-05
-3.12348655963044e-05
-3.10153546898473e-05
-1.62553061223025e-05
-9.78133688817599e-06
-2.60780752349439e-05
-1.43400987134673e-05
-2.6278082026924e-05
-1.48895473895131e-05
-1.11726441418993e-05
-1.48158012910206e-05
-1.94056366171388e-05
-6.41943499901963e-06
-1.02559002766378e-05
2.04655763698043e-06
-1.62399136232601e-05
-9.88128437662415e-06
-3.40491526208758e-06
-9.25406282351944e-06
-1.832743169697e-05
-1.88770114798892e-05
-1.28790060578246e-05
-1.97962133266249e-05
-6.55668123696048e-06
-1.84639017956001e-05
-1.67297901888843e-05
-7.30493907338795e-07
-3.24224478594121e-05
-1.69179206499331e-05
-2.77323202588721e-05
-1.84624331984666e-05
-2.7537930867451e-05
-2.48719810035136e-05
-1.89099391371817e-05
-1.43351574190739e-05
-1.0166804682335e-05
-1.11507694581636e-05
-2.59179646175038e-05
-1.74208743769532e-05
-1.50929905919408e-05
-1.15982858648433e-05
-8.51452412873078e-06
-2.25743149013329e-06
-8.78496562086734e-06
-2.25135114523548e-05
-2.77294435797409e-05
-3.15667830462928e-05
-1.92639660694972e-05
7.34307804379609e-06
6.53400385967557e-07
-2.22519440230082e-05
-1.31895546123845e-05
-2.05256250689534e-05
-2.34610121353251e-05
-7.61223217804622e-06
-6.00915182439515e-06
-6.60551320176587e-06
-7.49295686012648e-06
-1.12025023711902e-05
-1.55455168697833e-05
-2.56222626255559e-05
-1.90037892221615e-05
-2.63259390023502e-05
-6.2401645554595e-06
-1.99462566391004e-05
-1.83537389588049e-05
-1.81592547490963e-05
-2.72853557096413e-05
-1.78629962205159e-05
5.54002757794602e-06
-1.1977709922018e-05
-1.60550845575172e-05
-1.26029372375216e-05
-1.49316179034677e-05
-3.5247235585413e-05
-2.59031419204803e-05
-1.35462099457895e-05
-1.04419980412886e-05
-1.11500236497337e-05
-1.16721485721938e-05
-2.1726792316187e-05
-1.45099551028917e-05
-1.10334322113906e-05
-1.04319240934018e-06
-2.43797243887688e-05
-4.89376462356339e-07
-2.34080061672729e-05
-1.43016316673071e-05
-1.21572567769763e-05
-8.59312335624507e-06
-1.77082261023012e-05
-1.9445453231956e-05
-2.56103866560517e-06
-2.07635341442041e-05
-3.39123069579545e-05
-6.9783447078209e-06
-8.99222548035974e-06
-1.36769851472181e-05
-9.44433094187276e-06
-2.56348116312885e-05
-8.3151943562189e-06
1.74105075600119e-07
-1.84374963079086e-05
-2.12937845867515e-05
-1.69565155000998e-05
-9.08808426178883e-06
3.04253332890754e-06
2.51498341233876e-07
1.16587036830436e-05
-1.08032280170965e-05
-3.09700562374892e-05
-1.17655854424883e-05
-2.47256052681751e-05
-9.65069405200627e-06
-2.14201358996068e-05
-1.11974329266524e-06
-1.07545220349672e-05
-2.7732929579619e-05
1.49309142745944e-06
-9.22386335878729e-06
3.00013413802406e-06
-4.96317263266591e-06
-2.89925223532037e-05
-1.72364658656705e-05
-1.58623498639698e-05
-2.03724453915593e-06
-1.86530614284267e-05
-1.68738020742163e-05
-2.21850487324616e-05
-1.63106998638742e-05
-1.03567070759262e-05
-5.57008144161263e-06
-3.68220487530867e-06
-4.34421973040092e-06
-3.7207563436365e-05
-3.0625286575515e-05
4.22109967695085e-06
-1.37095178548198e-06
-1.56452581941426e-05
-1.37044183038476e-05
-8.81091852099042e-06
-1.41321527005672e-05
-3.66472205806039e-05
-7.37554678938914e-06
-3.00530805871904e-05
-7.9461368323451e-07
-2.69112238791087e-05
-1.73192953886649e-05
-1.54074193223636e-05
-3.01028456940926e-05
-1.88900498113242e-05
-1.88564214651182e-05
-2.72631012472052e-05
9.36404908920465e-07
-2.06355357496975e-05
-1.32918065338473e-05
-2.34343892514698e-05
-4.60558013305024e-06
-1.83160411503681e-06
-1.65431737239043e-05
-1.3548135278405e-05
1.24756741495168e-06
-5.42398833201948e-06
-8.67131173150936e-06
-1.37081678195226e-05
-9.94977163564841e-06
-1.751191669775e-05
-4.97412578471638e-06
-2.1344287667484e-05
-1.61678096731668e-05
-2.03165225803304e-05
-2.16170537084924e-05
-2.51187568659293e-06
-1.26340052173286e-05
-3.21098724872034e-05
-1.12716067503256e-05
-2.17118334849509e-05
-1.59481365408169e-05
-2.35480365259208e-05
-5.04324082051294e-06
-3.09546216818774e-06
-1.19701232276045e-05
-1.54357181962613e-05
-1.13971225916737e-05
-2.07148578726361e-05
-2.16571483997683e-06
-3.56993897469138e-05
-2.67132472092317e-05
-9.3512432957167e-06
-4.86082170174766e-06
-1.43085925085309e-05
-2.83061412490797e-05
-1.13773625479253e-05
-3.12871746865097e-05
-3.02250455569347e-05
-1.00949732748736e-05
-2.52190371776583e-05
-3.39138570102846e-05
-1.50360851863797e-05
-1.80871837534854e-05
-2.14287633590009e-05
-1.59809299846605e-06
-1.23044676541017e-05
-1.66469914308389e-05
-2.19614359246713e-05
-1.96051169564447e-05
-6.18769062689534e-06
2.43998497202298e-06
-1.56119809831556e-05
-2.27689325948481e-05
-1.74009736554842e-05
-1.69110555483832e-05
7.45190070284118e-06
-7.64033374016068e-06
-7.40329040985548e-06
-2.42715676629844e-05
-1.66648261238603e-05
5.24247306406716e-06
-2.55319407553883e-06
-2.86961154406411e-05
-1.65069414386277e-05
-1.20102113976998e-05
-8.98764527107855e-08
-1.08411413521004e-05
-3.86254255820826e-06
-2.45912356089769e-06
1.88811204050881e-06
-1.37025345308466e-05
-2.29706485872262e-05
-1.68558714916065e-05
-1.58100892295846e-05
-6.04191650803653e-06
-1.0654609986682e-06
-6.63738068906156e-07
-1.57273969083676e-05
-1.45099716287678e-05
-7.53008074092545e-06
-1.44907983801514e-05
-1.06879709407854e-05
-2.16336703163098e-05
-7.99055560677689e-06
-2.36571382179097e-05
-3.67850763887055e-05
-2.08295886594115e-05
-1.70124035327314e-05
-1.17419563533846e-05
-2.75271105977609e-05
-1.98165999151848e-05
-1.49672694177415e-05
-1.38968452671375e-05
-1.62806292367314e-05
-1.51722495688995e-05
-2.20525719230264e-05
2.0557378273419e-07
4.60106179139459e-06
-2.11517479326541e-05
-3.48168817032119e-05
-2.09050707560766e-05
-1.29411434345357e-05
-2.36986046924089e-05
-7.64834122696656e-06
-1.8426102593369e-05
-1.52194205546363e-05
-1.54957240702997e-05
-1.83820982637098e-05
-2.23672001633626e-06
-3.22090861155908e-07
-1.97604710039182e-05
-3.32306635908665e-05
-5.90454301550659e-06
-6.71910346300264e-06
-1.61121894749707e-05
-4.44471286221321e-06
-1.04319378018402e-05
-5.98104093282238e-06
-1.00549419409278e-05
-1.17906479438437e-05
-6.00717811210712e-07
-2.62530336449436e-05
-5.44049256434779e-06
-4.69755386725172e-06
-1.27962896246378e-05
-2.68763674659712e-05
-9.40614996896954e-06
-9.38805249807662e-06
-2.36667115586737e-05
-2.36508261374559e-05
-1.21852228633452e-05
-1.81965028227466e-05
-2.13328802302289e-05
-3.6582859299063e-05
-8.53441938458043e-06
-1.06340211310278e-05
-4.20161584889061e-06
-1.61396693293664e-05
-1.03140822103899e-05
-2.36486320388741e-05
-1.43410125373285e-05
-2.63950356938587e-05
-1.53825862593668e-05
-1.61232684130175e-05
-2.25573072667684e-05
-9.64715018000034e-06
-1.05822137060359e-05
-1.90636489214242e-05
-6.37229778046152e-06
-1.6302219605829e-05
-1.46034697643242e-05
-3.74788695288725e-06
-1.02588731209047e-05
-1.48377508713057e-05
-2.31276651363918e-05
-1.01397009148727e-05
-9.92352394398237e-06
-2.14657992947252e-05
-3.37064155840577e-05
-2.25212423281373e-05
-1.48445275822378e-05
-2.42970894067092e-06
-2.09549936379923e-05
-1.71283346897559e-06
-2.2985304705624e-05
-3.03584430814928e-05
-2.13219947529759e-05
-3.07974315336245e-05
-8.74355487938872e-06
-2.29514271544338e-05
-1.88877257405865e-05
-6.99127724887037e-06
-1.46917319816587e-05
-1.31177490191545e-05
-2.79081380566438e-06
-1.12679135357809e-05
-1.23048396915856e-05
-1.30336848474474e-05
-3.78154199146423e-05
-1.3707157963321e-05
-2.31535692759734e-05
-2.18274891298306e-05
-1.27623623466008e-05
-1.8761211824547e-05
1.60629734370856e-06
-2.80586816835696e-05
-1.69467052439901e-05
-1.28951058604066e-05
8.96458897092317e-07
-1.1775538708701e-05
-1.86583871287818e-05
-9.33920526948459e-06
-5.37641420896257e-06
-2.91651368570919e-05
-3.1469280862207e-05
-1.11015776813984e-05
-1.13239187663161e-05
7.67198431401944e-06
-1.27104522141375e-05
-3.18314041358193e-05
-8.83215501211594e-06
-2.7905808325803e-05
-2.06925091416519e-05
-3.23982486858123e-06
-4.84251352821668e-06
-6.13701531270554e-06
-2.69603948676161e-05
-1.65592225820279e-05
-7.64197621997395e-06
-9.81650143386521e-06
-2.57242820217131e-05
-2.60806982792458e-05
-7.88713073078713e-06
-3.85047108476396e-05
-2.41439177496751e-05
-3.26188440383164e-05
-2.12159755395013e-05
-2.52788003649998e-05
-2.63960967886128e-05
-1.33755512786086e-05
-1.07741368210582e-05
-2.11815534598511e-05
-2.49018890125857e-05
-2.41209260526103e-05
-6.52007979486532e-06
-1.45712473791529e-05
-1.15259134125627e-05
-5.92699722152482e-06
-2.82301385531605e-05
-1.09772161122777e-05
-3.11088661029461e-05
-2.04644051886923e-05
-2.1687786102034e-05
-1.06857696171993e-05
-1.14578212760425e-05
-1.66287477425753e-05
-6.62445006629638e-06
2.90988528315861e-06
-2.41820877211092e-05
-2.99841643199177e-05
-1.36680551809117e-05
-1.08468863454291e-05
-1.07334842029951e-05
-2.9343202100954e-05
-3.62277433899286e-05
-1.87674961473485e-05
-7.55945397483043e-06
-4.43018550098845e-06
-2.1624426533966e-05
-2.01347185797501e-05
-2.36839462794055e-05
-1.84417746527983e-05
-6.89622547731798e-06
-1.32754362286313e-05
-1.37195269331263e-05
-2.30756565093549e-05
-5.46657131548357e-06
-1.98094414996248e-05
-1.35803817705608e-05
-3.87489108232037e-06
-1.26056543289022e-05
-6.2957282344958e-06
-1.28308044265004e-05
-8.80900899201458e-06
1.82376968493185e-05
-5.74203783832059e-06
-1.001156076986e-05
-3.15282049665582e-05
-7.93786009962998e-06
-4.86154590852414e-06
-1.58217423062731e-05
-1.20622530678662e-05
-1.01806936279428e-05
-1.41700722358272e-05
-5.29413962372345e-06
-1.02249606814731e-05
-8.01159889355284e-06
-2.51220696434882e-05
-2.14285570734864e-05
-2.42135755985723e-05
-1.01539777767995e-05
-2.47377291690153e-05
-1.45236274717858e-05
-2.90772426842466e-05
-1.47722599688882e-05
-1.23690320317241e-05
-1.78237521836205e-05
-1.31434557709501e-05
-2.37066815282231e-05
-2.86676944511878e-05
-2.01391044975821e-05
-7.46872854854398e-06
-3.2676409875313e-07
4.63620061630937e-06
-1.84714407165221e-05
-2.60961791784405e-05
-1.64934101752453e-05
-1.38283750724385e-06
-1.70030433885209e-05
-1.36999769392584e-05
-1.78256365931166e-05
-1.63935847660372e-05
-2.5205087945692e-05
-1.99066643181791e-05
-2.09512899886677e-05
-6.90770513977424e-06
-5.11923248187096e-06
-5.64085883232611e-06
-2.14566684405113e-05
-1.059308339947e-05
-7.72396224292367e-06
-1.86771496124178e-05
-9.46696868544962e-06
-2.40419627263335e-05
-6.03620135491926e-06
3.27960817660345e-06
-1.88926589285429e-05
-1.38614628616524e-05
-1.4357227621373e-05
-3.54711352014731e-05
-1.41994765772616e-05
-1.78742376717419e-05
-2.43936320815708e-06
-1.1698428301707e-05
-1.70768115666892e-05
-2.26116924415118e-05
-1.55640091458102e-05
-8.5543686176594e-06
-9.12791041002134e-06
-4.81900208688733e-07
-2.83961182850503e-05
-1.46145763282042e-06
-9.96969432733846e-06
-1.9419337425825e-05
-2.27493091445745e-05
-2.31173895824172e-05
-2.17109745772869e-05
-1.68691193580781e-05
8.70196499664344e-06
-1.62363593803584e-05
-2.22098532632916e-05
-2.14746554118316e-05
-1.52564710107963e-05
-1.8924720029719e-05
-1.46996639127662e-05
-7.51471239045261e-06
-8.66684909985444e-06
-1.58106340830602e-05
-1.9993454991779e-05
-2.47768912563531e-05
-2.08322024695385e-05
-2.5879805216938e-05
-3.50298057407668e-06
-2.18150290504287e-05
-1.21385607104545e-05
-9.97297578362608e-06
-6.26714279743058e-06
-2.54053983583441e-05
-3.80194280389892e-05
-8.83771631699344e-10
-1.62221598285813e-05
-1.35427144384717e-05
-1.94547519350462e-06
-1.03753462850931e-05
7.48087106547197e-06
-1.74232832675328e-05
-1.88134158318929e-05
-1.43030622780603e-05
-3.46328816345297e-06
4.5657124000176e-06
-1.6555647291489e-05
-4.16728445628397e-06
-8.93910857623544e-06
-1.01783149238456e-05
-1.40227842472873e-05
-2.72992412058375e-05
-5.20480893964452e-06
-3.21433157155391e-05
-1.29148623808222e-05
-1.16467117123268e-05
-1.78800159331852e-05
3.71144940983302e-06
-1.18128706837743e-05
-1.86170394747462e-05
-1.65318058667875e-05
-1.23814310524287e-05
-1.09722565529227e-05
-2.59330595145164e-05
-6.07894605654116e-06
-1.45876132626519e-05
-8.21731247187926e-06
-2.45514456863627e-05
-1.0592745910075e-05
-7.11101255956158e-06
-5.46826126659505e-06
-1.12378771182068e-05
-2.38861291804911e-05
-1.356157352034e-05
-2.12766553849593e-05
-1.25343224943876e-05
-1.385658990052e-06
-1.17880023890455e-05
-1.53710097455161e-05
4.53323536845525e-07
-2.7549439578011e-05
-1.0047102777254e-05
-5.69663560134963e-06
-2.30489898588775e-05
-2.99233465403136e-05
-1.52212055348462e-05
-1.43580629647788e-05
-7.20790599450678e-06
-1.89109272316463e-05
-1.46785040586068e-05
-3.29203704839188e-05
-2.01825731193626e-05
-8.22876125992538e-06
-1.44044484324203e-05
-2.72932749251453e-05
-8.31965397685203e-06
-3.92357112232909e-05
3.32025511495844e-06
6.33302038513383e-06
-3.19324971200307e-05
-2.07013841343237e-05
-2.89807100365091e-06
-2.49618188438332e-05
-5.96228102023345e-06
-6.31038419399228e-06
-2.43104451505073e-05
-1.09653422957974e-05
-1.28508569384631e-05
-1.40466978052916e-05
-1.49840282337908e-06
-1.72808500780706e-05
-1.38216777065753e-05
-3.32109257077649e-05
-2.44170032975891e-05
-1.04419062565141e-05
-2.59665814022015e-05
-4.91495240320933e-06
-1.63045893214366e-05
-1.74637696011846e-05
-1.83666423053493e-05
-2.90021345049165e-05
-2.26113422193999e-06
2.84362256999127e-06
-1.05034480287553e-05
-1.4663614892312e-05
-2.4608257393804e-05
-2.48265254874945e-05
-7.0246581322581e-06
-2.68731718457875e-05
-1.04767565598203e-05
-7.72662188067728e-06
-1.60751565026621e-05
-1.74987716586828e-05
-3.07021673403564e-06
-9.20967832829987e-07
-1.95734841863964e-05
-1.01714801392904e-05
-1.07838334379604e-05
-1.15542888868619e-05
-1.50041735109868e-05
-1.45485890861739e-05
-1.00803565669385e-05
-1.74680470641123e-05
-2.77287999067768e-05
-1.66769637084041e-05
-1.1606064913751e-05
-8.80442533067932e-06
-2.02059745577938e-05
-3.79740023050924e-06
-2.08123381145355e-05
-1.34747759822675e-05
-4.84356706636359e-06
-1.31601577815217e-05
-2.57358166823575e-05
-2.05883875034631e-05
-1.91232506521001e-05
-1.17913270544843e-05
1.59053871723942e-06
1.74850294853139e-06
-1.69151907012867e-05
-3.60994484501973e-05
-9.83403465338788e-06
-7.44887555910504e-06
-1.26831059818845e-05
1.41015632880627e-06
-1.23441396225516e-05
-2.99921847751153e-05
-1.9833251751324e-08
-1.77467786957616e-05
-5.29948101998922e-06
-1.08864908971775e-05
-1.39206238125805e-05
-1.83719018102178e-06
-1.82775874982465e-05
-1.97545644813124e-05
-2.69112355524587e-05
-2.40486552737438e-05
-2.43533763611384e-05
-1.11586702173194e-05
-1.69470931744097e-05
-1.03841904914127e-05
-3.35369952849351e-05
-3.2461152069659e-05
-1.32596882739887e-05
6.29217586667333e-06
-2.33857449231864e-05
-1.2327578434886e-05
-1.48431098497915e-05
-1.5540776635456e-05
-1.58645372647764e-05
-1.71183377532701e-05
5.46554681778772e-06
-1.1240166278089e-05
-1.72040494584873e-05
-1.41407882104581e-05
-1.92755990296761e-05
-1.10824240925595e-05
-5.94126562604197e-06
-2.46998630187434e-05
-2.54441616061213e-05
-1.58761352525418e-05
-1.89987806838099e-05
-7.26668547297522e-06
-3.08542588563485e-05
-2.73039098329971e-06
-1.70064521165649e-05
-5.34923851488507e-06
-1.61670781226153e-05
-1.64705370955238e-05
-6.79659055286844e-06
-4.62761768345653e-06
-3.10963713707531e-05
-2.95900566927998e-05
-1.15402327244627e-05
4.14859975840647e-07
-1.90832508278473e-05
-1.8375534692334e-05
-1.68541350813664e-05
-1.61959143959104e-05
-1.58672282143379e-05
-3.35417505616078e-05
-1.83321943963747e-05
-2.09436070736595e-05
-1.53520735618121e-05
-2.15290890898582e-05
-7.62686926087726e-06
-2.02509729535056e-05
-1.47047537303673e-05
-8.38120674086535e-07
-1.19323699468437e-05
-1.51012942695315e-05
-2.29361914619143e-05
-1.61017463842384e-05
-1.25934299792326e-05
-1.63001035638546e-05
-2.18166486306875e-05
-7.35434053614499e-06
-7.96741199667633e-06
-3.26051324413381e-05
-2.9180873184374e-07
-1.26871458741052e-05
-1.89680394348288e-05
-8.60824789290292e-06
-5.46717583939783e-06
-2.77882293246713e-05
-1.12891939184476e-05
-2.19974527461738e-05
-9.70900798981342e-06
-6.60205258665486e-06
-2.28196334588624e-05
-1.07318940399642e-05
-1.33491729887499e-05
-1.05060722274617e-05
-1.20543595123905e-05
-2.55737907835936e-05
3.10350386532026e-06
-1.37334624978649e-05
-1.61526870655301e-05
-3.14888298920261e-07
-1.5155737969202e-05
-1.43490836881096e-06
-7.35842280454055e-06
-2.07829978868392e-06
-3.36230183102661e-05
8.93218576248531e-07
-9.80224696883334e-06
-2.64280178437116e-05
-2.37323405556569e-05
-1.96908480420288e-05
-4.08129299370507e-06
-2.34011473718457e-05
-2.43414255125293e-05
-2.2269012667223e-05
-9.47137969956546e-06
-5.84941923786452e-06
-5.71619257048171e-06
-3.16659637309369e-05
-2.36198965595057e-05
-6.31426491391578e-06
-1.61268461817936e-05
-1.60886716196572e-05
-2.71822172576612e-05
-5.6517366375867e-06
-1.0383201239934e-05
-2.17537177332327e-05
-1.7421164983833e-05
-1.6119326053036e-05
-6.53118558031856e-06
-1.1005635582593e-05
-1.11901708507173e-05
-4.50930882349845e-06
-1.00711657910376e-05
-3.23900007476918e-05
-2.3278668285014e-05
-8.32678720096949e-06
-1.97308029449068e-05
-1.28079159705492e-05
-1.40038833095873e-05
-8.89923946133028e-06
-3.13933967222883e-05
-1.63882117488496e-05
-1.92143189277025e-05
-1.22535457213848e-05
-1.13090188981785e-05
-1.61396405163557e-05
-7.67851217723437e-06
-8.78590524389318e-06
-1.83355826362057e-05
-2.06507882746573e-05
-2.08563978717533e-05
-3.02615867748729e-05
-1.09066280008515e-05
-2.04838608505188e-05
-3.15168681941992e-05
-1.59737987089154e-05
-1.13595169105721e-05
-2.63945306055598e-05
-1.49848552151227e-05
-6.24514786674662e-06
-1.22488904083349e-05
-5.25603989302191e-06
-2.468426410406e-05
-2.17187774964725e-05
-2.95208242164034e-06
-2.2638243562173e-05
-2.45890347891325e-05
-1.24718503216687e-05
-1.79791411995206e-05
-1.74460251075933e-05
-1.67493623460752e-05
-9.16770139634765e-06
-1.66372450089356e-05
-8.02992044207214e-06
-3.04159875883394e-06
-1.14805560276266e-05
-2.05453806648093e-05
-2.32536609058007e-05
-2.75603081991255e-05
2.37613576859878e-06
-8.9517807425752e-06
-3.03656885005724e-05
1.02721365292616e-05
-1.75909135175935e-05
-2.57202810700509e-05
-1.49068059067095e-05
-1.61665844202561e-05
-5.66294527858112e-06
6.33647199869425e-06
-1.28219448365038e-05
-1.18377401934185e-05
-6.30082451421933e-06
-2.54766918308605e-05
-2.03931824351451e-05
-4.33861487942247e-05
-1.39880339081986e-05
-5.72615138973222e-06
-7.15658689785286e-06
-2.07194093683432e-05
-3.46584934073869e-06
-9.01103465051226e-06
-1.74510929416104e-05
-2.02944496753909e-05
1.46465488035161e-06
-3.64342971677233e-07
-1.66570686687127e-05
-2.33702951185455e-05
-5.5510766705565e-06
-2.50721732448048e-06
-2.01137413902499e-05
-2.65129972292173e-05
-2.60282679599039e-05
-1.12157539343105e-05
-1.91040919716186e-05
-6.45100685193808e-06
-1.45643615136365e-05
-2.45725760963932e-05
-4.73459701873753e-07
4.58408484540202e-07
-2.44979089816154e-05
-1.96362594076113e-05
-2.3019104394877e-05
-1.37552091986424e-05
-1.54109308096009e-06
-2.40398905532604e-05
-1.1520337784884e-05
-1.98488884373264e-05
-1.93355710810379e-05
-1.80365318634274e-05
-2.11853596828454e-05
-2.39741380959142e-05
-2.84792124758728e-05
-1.08642199557743e-05
2.99105035408683e-06
-9.62265449612132e-06
-1.35064726553839e-05
-1.27851229027459e-05
-7.99669921913115e-06
-2.00360278943062e-05
-1.34551484150586e-05
-1.17836912465531e-05
-2.32106366811326e-06
-1.59098792407454e-05
-1.49553193971553e-05
-4.33453219870277e-06
-1.49139876530932e-05
-2.21892325432529e-05
-1.83739386417373e-05
-2.03991675720141e-05
-4.60151386078115e-06
-4.15092583073858e-06
-2.32933913741613e-05
-1.50704741214079e-05
8.08539745653801e-06
-2.00033677843054e-05
-3.59091270601303e-05
-9.59972375929746e-06
-7.51129754898227e-06
-2.94067859659362e-05
-5.56394050338952e-06
-1.14290843199835e-05
-2.29781338714268e-05
-2.93658425995585e-05
-2.90241795347032e-05
-2.84315482782655e-05
-9.04778263328757e-06
-1.5690645118913e-05
4.67053285250928e-06
1.20792847837366e-06
-1.06315031659433e-05
-1.80687054250713e-05
-1.16362177113851e-05
-2.61087063987031e-05
-7.44490545663301e-06
-7.90153227861332e-06
-2.64932625480706e-05
-2.74701491791714e-05
-8.69322469033041e-06
-1.55166398574283e-05
-2.27502978944143e-05
-2.79408178280452e-06
-1.85552888846624e-05
3.40098158758857e-06
-1.52018715608515e-05
-9.06591781659134e-06
-1.80560048732692e-05
-1.34414300598998e-05
-6.80369883601695e-06
-1.92739891184934e-05
-1.73560368394155e-05
-1.23127994662508e-05
-1.05487656902571e-05
-9.29579113788269e-06
-2.40365687978347e-05
-1.50477487471344e-05
-8.44886171517011e-06
-2.38667939511624e-05
-6.66017344963044e-06
-9.31273468803399e-06
-1.25302319002612e-05
-1.64314313156023e-05
-1.01005094462422e-05
-1.0287319317989e-05
-1.246614626045e-05
-1.0021617297062e-05
-1.8081455830524e-05
-1.68636276114944e-05
-3.89982596061925e-05
-1.80045607090858e-05
-1.692242948129e-05
-6.01525714638149e-06
-7.65171223850925e-06
-2.13465007770569e-05
-7.884836819764e-06
-2.45446471772922e-05
-1.56464866313755e-05
-2.30690445848943e-05
-7.89311719973418e-06
-1.78307747948721e-05
-1.73329989943562e-05
-2.50541669821818e-05
-8.04184254818255e-06
-7.1461202737174e-06
-1.49965383110206e-05
-1.68679466735115e-05
-1.67814959759246e-05
-8.94317895851076e-06
-7.93267564904581e-06
-1.14082122902604e-05
-3.1369203940893e-05
-2.71416336591606e-05
-1.56843114985258e-05
-2.39466316134208e-05
-6.91040064103809e-06
-1.17526224598481e-05
-1.31808077946959e-05
-1.8218002083085e-05
-2.68598748733985e-05
-4.02233728161729e-05
-1.26098722198605e-05
-1.03239928591216e-05
-8.1927952189208e-06
-1.26926819905083e-05
-5.33112403786748e-06
-2.40969021666063e-05
-1.09624646416033e-05
-1.71563679329476e-05
-1.51502715589873e-05
-1.00916471781152e-05
-1.17078909374456e-05
-1.58748447082581e-05
-1.21212096582821e-05
-1.71085570950944e-05
-3.30896135918911e-05
-2.44083078727541e-05
-1.98350125816438e-05
-1.44499268235335e-05
-1.42812425174708e-05
-1.22481404480142e-05
5.7566254970642e-06
2.00123983681596e-06
-1.13821454815719e-05
-9.32215688487686e-06
-1.51508012650594e-05
-2.49467746215681e-05
-2.4157928314582e-05
-1.80988195454266e-05
-1.78829874639298e-06
-2.45162093663836e-05
-1.70442567265075e-05
-1.75243030922718e-05
-6.9149966988555e-06
-1.79473895918023e-06
-1.31056074710095e-05
-1.27323139531906e-05
-1.41225414565219e-05
-1.04484780313021e-05
-1.8845362876e-05
-1.27402614580194e-05
-7.76998309229975e-06
-1.17201724271336e-05
-1.02082018070554e-05
4.85689061826962e-06
-1.25199572737273e-05
-4.04826759613922e-06
3.71161903200661e-06
-1.11024973581375e-05
-2.34800093976369e-05
-9.21985536325921e-06
-1.94934694228234e-05
-2.04320446338623e-05
-2.24192558407902e-05
-1.86495492492262e-05
-2.21322250943151e-05
-1.73134711255991e-05
8.38424342323763e-06
-1.03117830865696e-05
-1.96667649759184e-05
-1.0460250525419e-06
-1.4288104836463e-05
-1.9942886912588e-05
-1.24222764476265e-05
-1.82445278674227e-05
-1.11343021100791e-05
-2.86568337137603e-06
-2.82902395015893e-05
-6.92608009642278e-07
-2.54419097341931e-05
-1.36836058718458e-05
-1.54669868751192e-05
2.50111383151595e-06
-6.69501028162039e-06
-2.02081520442727e-05
-4.88308704559738e-06
-4.43997690055548e-06
-1.66313454998847e-05
-1.6534792621587e-05
-7.66676608608655e-06
-4.45026571158025e-06
-2.03287311461508e-06
-2.4965106700837e-05
-1.36032107421956e-05
-2.28027856231249e-05
-7.79861330904625e-06
-2.7351497475876e-05
-1.61624379160428e-05
-1.17361354805607e-06
-2.20206120079962e-05
-1.16244345869976e-05
-7.74934501467699e-06
-1.83335652007405e-05
-9.3778393677407e-06
-2.53927863415628e-05
-1.27871342353747e-05
-3.28496737251243e-06
4.3616662037537e-06
-7.75990763716107e-06
-1.93472513984164e-05
-2.15187871345829e-05
-2.74837978365034e-05
-3.20814274913052e-05
-7.70744264499427e-06
-2.45720187488923e-05
-2.22078481180799e-05
-7.98951747846464e-06
-1.59659877583593e-05
-1.79332040304891e-05
-2.32464157493009e-05
-1.86350536589176e-05
-7.72754350477686e-06
-1.15212311688283e-05
-1.55101984988514e-05
-1.14088648405604e-05
-2.12399901382763e-05
-1.21897746730965e-05
-5.58521257911795e-06
-2.02290672750893e-05
-1.27902466679105e-05
-1.96026258394205e-05
-1.67490434086065e-05
-1.61247789578528e-06
-1.15416367273803e-05
-2.02427831785002e-05
-1.63028743249129e-05
-1.91306640729954e-05
-1.07687520033906e-05
-5.96682328737098e-06
-1.80692260744964e-05
-1.10438872394571e-05
1.19453858277051e-06
-2.03150526210111e-05
-9.36805205694242e-06
-1.90350729418292e-05
-8.28140264815184e-06
-2.41800865342057e-05
-2.44593157884071e-05
-2.48609502380212e-05
-7.76946941151929e-06
-1.25950685552739e-06
-1.16926156559105e-05
2.19599190148078e-06
-2.04769776227362e-05
-8.66552240676206e-06
-7.07072037398469e-06
-1.2410577164948e-05
-2.02102207630348e-05
-1.60403693391221e-05
-1.77486691039662e-05
-2.1741316667223e-05
-1.29549357700744e-05
-2.21474370340388e-05
-2.10721615169956e-05
-2.06318945221702e-05
-1.35040186756638e-05
-7.0686329765526e-06
-4.60876944556581e-06
-9.05855588313556e-06
-7.51236519550928e-06
-1.38663661612142e-05
-1.12808739048188e-05
-3.28927459844007e-05
-2.14846589091504e-05
-2.75516308490364e-05
-9.90193029427524e-07
-2.5428504242626e-05
-1.59346500045382e-05
-8.08744530662823e-06
-1.4405157933305e-05
-1.87819593623149e-06
-2.30549947808746e-05
-8.37793684827409e-06
-1.31639707632173e-05
-7.2487194675532e-06
-1.27422692346284e-05
-1.99032289025093e-05
-1.40379338379258e-05
-6.75515054275346e-06
-1.10870685046257e-05
-8.40580586092863e-06
-8.18503423394367e-06
-4.81770240488429e-06
-1.45552436269585e-05
-8.35787499636198e-06
-1.99336555485235e-06
-1.09919408485737e-05
-2.82900033582543e-05
-1.63109544085237e-05
-6.43413453230523e-06
-1.67399520111701e-05
-3.32523278235147e-05
-2.31655829457977e-05
-1.53097580118126e-05
-3.34715745253984e-06
-6.85275572943447e-06
-9.1370667323619e-06
-1.25288866588745e-05
-2.38966250189118e-05
-1.03636619030066e-05
6.52331817987841e-08
-1.42537421465808e-05
-4.12100136443033e-05
-3.53190263613548e-05
-3.04002027359875e-06
-1.75603911472579e-05
4.05504622285495e-06
-1.54829536284457e-05
-2.39701323541052e-05
-8.19307585066397e-07
-1.74400441449893e-05
-1.58098976426939e-05
-1.35513711540094e-06
-3.1926355331036e-05
-7.69059885066134e-06
-2.10457011824602e-05
-2.98965929306505e-05
-1.02526236418414e-05
-3.02251441287808e-05
-1.29170274474235e-05
-1.39231095396694e-05
-1.25229207137889e-05
-1.80957164651147e-05
-2.05842367891622e-05
-2.47784630708077e-05
-3.7993066682088e-05
-2.51715555870792e-05
-2.41319565679913e-05
-1.10661999084824e-06
2.93204841000011e-06
-5.05687640397582e-06
-3.27833168531047e-06
-1.05856315744542e-05
-9.20173749548665e-06
-8.35031922293744e-06
-1.11978638309391e-05
-1.91559911245793e-05
-1.0174128075055e-05
-6.74780426478865e-06
-1.87801501563998e-05
-1.8290471859138e-05
-2.05534832404897e-05
-2.1028560912012e-06
-1.24721040839343e-05
-1.34036099133352e-05
-8.58013559446121e-06
-1.24082864971692e-05
-9.08868952451712e-06
-1.53295930793736e-05
-1.51935557512571e-05
-2.23713597178519e-05
-8.67702805434391e-06
-8.4479262036968e-06
-6.92120219503545e-06
-3.04019196127703e-05
-6.58878813033647e-06
-1.83920252390085e-05
-1.81919342175559e-05
-1.95553051988731e-05
-4.34448569832616e-06
-1.17167558950447e-05
-5.23584220949198e-06
-2.73868484284028e-05
-5.50275203868298e-06
-2.13237521905135e-05
-1.95962431954272e-05
-9.33404369365067e-06
-9.13625766572274e-06
-2.47163670604102e-05
-5.72973035833775e-06
-2.00688283432097e-05
-9.60417285873565e-06
-1.21031979938064e-05
-1.67667839275368e-05
-3.84448699323046e-05
-1.40840134840658e-05
-1.069533567463e-06
-2.42831905268439e-05
-1.34699391018991e-05
-1.49324148318455e-05
-8.60498142561461e-06
-2.56336785391972e-05
-6.2497553225387e-06
-1.86528248311904e-05
-4.36552950316259e-06
-6.48141530987605e-06
-3.26644032475783e-05
-1.38905825986745e-05
-6.91773281389575e-06
-4.2507335002211e-06
-1.91470907828069e-05
-1.31535825102897e-05
-1.98626002767043e-06
-1.89472547074784e-05
-1.66925653065305e-05
-1.81842882797912e-05
-1.22098703581197e-05
-2.01697601995347e-05
-1.45876677528198e-05
-1.97701527309438e-05
-1.33902044486572e-05
-9.05090187820047e-06
-1.92604672556914e-05
-2.37060038209789e-05
-1.6380848582789e-05
-1.89223018178137e-05
-2.22049902534164e-05
-2.7332641699976e-05
-2.32398352480465e-05
-1.54795567176163e-05
-2.28161139917526e-05
-1.78031130707407e-05
-2.75573965952623e-05
-1.04133051427433e-05
-2.20108409505747e-05
-3.15693572944943e-05
-1.04890204997387e-05
-1.43890335291091e-05
-1.11661999720497e-05
-3.10637905956572e-05
-2.20866224459856e-05
-4.13736709413134e-06
-1.11159506233588e-05
2.42484122198561e-06
-1.32737776072998e-05
-1.8704877631592e-05
-1.29908664961945e-05
-1.28522877151484e-05
-2.44462633608716e-05
-1.68559201713791e-05
-1.19032960337487e-05
-7.90234921273803e-06
-1.85764034479279e-05
-1.35037912462403e-05
-3.55724615757926e-06
1.43580898822787e-06
-8.02956598714133e-06
3.84859930505919e-06
-6.77740645814187e-06
-2.0569581237858e-05
-1.59983795494692e-05
2.65483963043972e-06
-1.32600447555082e-05
-1.71045257703429e-05
-3.82839656896525e-06
-4.61030167615929e-05
-1.50971414852591e-05
-1.16596935676523e-05
-2.55645207271271e-05
-2.9521669695744e-05
-1.6506817710226e-05
-3.78609911356402e-06
-1.89791185999614e-05
-1.95785456829977e-06
-2.62989975814443e-05
-7.45624748503535e-07
-1.28659671975072e-05
-1.5614503140646e-05
-2.28267383427137e-05
-1.96910237486862e-05
-2.03489682183418e-05
-8.467771621157e-06
-1.75036365619492e-05
-4.05161749708207e-07
-2.63497442557054e-05
-1.21286387379874e-05
-1.76653520237217e-05
5.6036910139483e-06
-1.12497233410292e-06
-2.12740817559143e-05
-9.83274861266428e-06
-1.96264391965554e-05
-2.88657944295414e-06
-1.61228683263398e-05
-6.71449671125654e-06
-4.96598359346422e-06
-2.73629233933472e-05
-1.37483521320847e-05
-1.16402241202581e-05
-2.31601415138968e-05
-6.65285227020142e-06
-2.44334950592704e-05
-2.27751015972293e-05
-8.49531578530697e-07
-1.30697200272847e-05
-1.52671308835525e-05
-2.85031113640414e-05
-1.12787416706443e-05
-2.00498990082249e-05
-1.46089814835888e-05
-1.53469971879919e-05
-2.23037495582535e-05
-2.56800245870702e-05
-2.57664526620457e-05
-1.58146820109196e-05
-8.66690572061191e-06
-3.1590017616049e-05
-1.48333194738458e-05
-3.28389748153938e-06
-1.64951912569786e-05
-1.50495813446427e-05
-1.28748724893416e-05
-1.57639999163397e-05
-3.5776360052105e-05
-2.78058749189999e-05
-6.16933595054675e-06
1.28936974864772e-06
-1.9095780590498e-05
-3.70502778813079e-05
-1.60752369365396e-05
-1.39149631992077e-05
-8.24677345829742e-06
-3.25378118533792e-05
-2.11245578456972e-05
-1.70640036496367e-05
-2.39197782426599e-05
-1.19167857207836e-05
-2.37317034068642e-05
-1.7589746609281e-05
-2.6853639049843e-05
-3.55572692468806e-05
-1.27122914700961e-05
-1.97619448786095e-05
-1.01092359828394e-05
-3.09978189916531e-05
-1.49430833956556e-05
-1.33546267803147e-05
-1.9427251168138e-05
-1.88807581576753e-05
-3.26154379708809e-06
-1.28558326603426e-05
-1.75529644227031e-05
-1.78446793038265e-05
-1.89174799543759e-05
-1.48916373701217e-05
-1.26748029234689e-05
-1.40327843431755e-05
-2.73023498110478e-06
-1.73762558019492e-05
-2.33200293193446e-05
-2.34049458341009e-05
-4.74807653047912e-06
-9.04853118936928e-06
-1.53781412021788e-05
6.73167832050304e-06
-2.00393717309849e-05
-1.00074891223469e-05
-1.9427828484606e-05
-1.81886693951826e-05
-2.64702557441959e-05
-8.35425909334687e-06
-8.22763373082294e-06
-5.0920194262037e-06
-1.15737052075366e-05
-3.34384728095407e-06
-1.92209382567679e-05
-6.66273532702246e-06
-1.44963255627498e-05
-1.49995202254261e-05
-2.2267092432443e-05
-8.11702175168354e-06
-1.13372737179552e-05
-2.66926602640086e-05
-1.16063330838656e-05
-1.97913696875355e-05
-2.24507283170304e-05
-1.03035567088347e-05
-1.42573187522789e-05
-1.03209092490525e-05
-1.05779564845145e-05
-5.80070595739357e-06
-1.20284010443334e-05
-2.2914612423438e-05
-1.41411574147342e-05
-1.63705859233406e-05
-2.87615110500831e-05
-2.27141413902382e-05
-1.36890439995619e-05
-2.50048896925848e-05
-1.71907690667227e-05
-2.05587490699492e-05
-1.48521615831905e-05
-2.88849575854002e-05
-1.8988719424469e-05
-1.52931202187483e-05
-1.38172999515224e-05
-1.27898025347379e-05
-1.61965688473793e-05
-7.22697711307474e-06
-1.58019569618941e-05
-2.26255617439903e-05
-3.31059524582569e-06
-1.24312236162808e-05
-8.96576825082876e-06
-7.95875961196164e-06
7.37157913006229e-06
-2.11414684613523e-05
-1.41675139892618e-05
-3.31295934542489e-05
-2.25274768500719e-05
-4.50982192167088e-06
-1.97324247596338e-05
-2.12972118341253e-05
-1.89587558299588e-05
-1.66088641423722e-05
-2.02829560113223e-05
-1.27742597448067e-05
-1.34169780937059e-05
-1.07780481615872e-05
-2.10792087727551e-05
-2.60629077118947e-06
3.94946598900878e-06
-9.18863864129109e-06
-1.30864640706684e-05
-8.6952016282442e-06
-1.98695204143002e-05
-2.86956057701812e-05
-1.47261203462979e-05
-1.49185445093152e-06
-1.58123656887239e-06
-1.79832361707339e-05
-1.1488450760459e-05
-1.59889997591091e-05
-2.81027118778593e-05
-1.49231521746548e-05
-7.14074915547031e-06
-1.83711793135487e-05
-2.56223914388908e-05
-8.9710393391218e-07
-1.08023484124886e-05
-1.29094732364204e-05
-1.46866837207109e-05
-2.19683727496078e-05
-1.68665645351014e-05
-1.78953025940782e-05
-3.38882157186811e-05
-1.41761095660001e-05
-2.65435949411819e-05
-1.04017114543564e-05
4.00246551882617e-06
-1.29094925513384e-05
-1.256106461678e-05
-1.70185604112058e-05
-1.85357463012676e-05
-2.45721124337879e-05
-1.00700517035244e-05
-4.99276843425279e-06
-1.69453956491598e-05
-4.09821679150876e-06
-1.66988615280586e-05
-1.94763476696957e-05
-1.38838887879183e-05
-2.05058463079859e-05
-2.33728875861832e-05
-6.56974447180385e-07
-1.99261246277492e-07
-1.22494291560608e-05
-7.64094087997947e-06
-2.55268502480938e-05
-1.57263208704753e-05
-9.19678040427628e-06
-1.3949652316717e-05
-1.39966101157995e-05
-1.88321922885154e-05
-1.17691649050845e-06
-5.95870406640282e-06
-2.89644027653485e-05
1.02497632326576e-06
-2.40665467754913e-05
-1.91677415180226e-05
-1.91768707258084e-05
-2.03148201335078e-05
-9.34963919856073e-06
-2.24362005717395e-06
-1.3353220884251e-05
-1.80408053236189e-05
3.0859664862114e-06
-1.64287034171251e-05
-1.50767230814807e-05
-8.21327440633055e-06
-2.00855305482834e-05
-8.82410934551715e-06
-1.51930004887382e-05
-5.40406075157535e-06
-1.7819468246989e-05
-2.3501019977646e-05
3.02035486003458e-07
-2.75430235211712e-05
-1.95520731001072e-05
-3.05106567224588e-06
3.59486778404089e-07
-5.92589235154958e-06
-5.82707708501488e-06
-3.75608921835738e-06
-2.65794754734433e-06
-8.42330160454492e-06
-1.10274782384267e-05
-2.20659084535464e-05
-2.22848380620483e-05
-8.70861170767674e-06
-2.38778698091549e-05
-3.20750484083596e-05
-9.3887291618803e-06
-2.30008318211297e-05
-5.68557044808979e-07
-2.36645659385832e-05
-1.38321771456693e-05
-1.77628568628264e-05
-1.91956913285855e-05
-1.22174321098603e-05
8.07410091670125e-06
-2.64265758158327e-05
-1.65678821031104e-05
-1.75134061633177e-05
-2.88799974724461e-05
-1.51876275278481e-05
-2.54486708198241e-05
1.33719277572124e-06
-5.23702183488384e-06
-1.40666587146124e-05
-1.2625919414337e-05
-1.60994793706112e-05
-8.25062728624988e-06
-1.59693863599198e-05
-1.51659119723331e-05
-1.7054827655312e-05
-7.73033992301019e-06
-1.50647039843859e-05
-1.65262790165873e-05
-5.76442314388411e-06
-2.93976420115924e-05
-2.79101573654644e-05
-2.46471470523218e-05
-2.28788841571472e-05
-1.89848316170347e-05
-1.34932377040296e-05
-3.31135580793754e-05
-1.48760424419641e-05
-1.52932053063213e-05
-2.18270596490417e-05
-1.32136668039534e-05
-6.47660070920366e-06
-2.78238154028547e-05
-1.04259606925582e-05
-3.99013798774198e-06
-1.87300808368793e-05
2.45570122656253e-06
-9.36239316990399e-06
-4.73840511763683e-06
-1.17108348967457e-05
-2.3545593875332e-05
-1.28181926237333e-05
-1.86947857534028e-05
-1.18385616364541e-05
-1.41502044157887e-05
-3.30538671073707e-06
-2.66474920956421e-06
6.23619415471726e-07
-2.15633477345194e-05
-2.8683938704619e-06
-1.71518014028666e-05
-1.46042819520199e-06
-1.422958316923e-05
-1.59654280716695e-05
-8.27758041888331e-06
-5.14194183089754e-06
-1.92935717220929e-05
-1.36925076243541e-05
-1.67183102663172e-05
-2.43573837763346e-05
-3.36708443941651e-05
1.78704601522109e-06
-3.71805335479143e-06
-2.33272280054224e-05
-2.45143528998916e-05
-1.31940031222379e-06
-8.66835348432787e-06
-1.31718168336425e-05
-1.34517024481779e-05
-1.15994936608925e-05
-1.52168746576077e-05
-3.03947801054325e-05
-1.28428908306737e-05
-1.05366274866079e-06
-1.13486342660804e-05
-1.57053690570756e-06
-1.69664760544609e-05
-1.87062997907405e-06
-2.63259266448443e-05
-8.57717896106643e-06
-3.204348603682e-05
-1.74466945936443e-05
-2.26313990061479e-05
-1.79047336583222e-05
-3.17187288531517e-05
-2.56265194534942e-05
-9.70664337167373e-06
-1.58546430859524e-05
-1.9930375757557e-05
-1.13957668075123e-05
-2.64007857004093e-05
-2.90944600625059e-05
-1.1577852103696e-05
-1.67460957803621e-05
-2.75288885352877e-05
-3.15289859923244e-05
-1.36948108057716e-05
-2.40133097438725e-05
-3.28809510852978e-05
-4.45594519672504e-06
-2.1528073817839e-05
-2.86398252719179e-05
-1.63572091529553e-05
-1.38663708132307e-05
-1.50920254014597e-05
-6.4013502472257e-06
-1.61188914354629e-05
-1.29874267943501e-05
-1.98831816090405e-05
-1.92963738233145e-05
-1.84866601347854e-05
-1.57132714760123e-05
-2.19430626734125e-05
-1.83401297657861e-05
-1.83749237957046e-05
-5.11470287895793e-06
-2.29212498672611e-05
-2.83393989376491e-05
-1.84518367731312e-05
-2.66646671061297e-05
-1.73102957312832e-06
-1.96029062072452e-05
1.125340688999e-05
-1.69671009294931e-05
-2.08726410888986e-05
-1.24502647778404e-05
-2.95760123381696e-05
3.3439904508079e-06
-1.17317848709312e-05
-1.37137291504783e-05
-3.135082619971e-05
-3.63815234789966e-05
-1.79769034446603e-05
-1.24743833981911e-05
-1.86510366085199e-05
-1.18175141193772e-05
-1.31726598106508e-05
-3.8178487454233e-05
-8.74586785963664e-06
-1.11995812756754e-05
-9.19653788543886e-06
-9.50379212521038e-06
-1.4565346784868e-05
-1.82594023640929e-05
-1.46488254087374e-05
-2.66608242716241e-06
-9.45989769927522e-06
-1.93130631905472e-05
-8.14394336811742e-06
-1.39080387026014e-05
-2.34174060473383e-05
-4.39778977230363e-05
-8.42215018779721e-06
-1.54661389832129e-05
-1.13472515148544e-05
-2.19265430548195e-05
-6.54025471010206e-06
-3.35860499429603e-05
-1.92582076858673e-05
-2.21944623992057e-06
-1.84965459181472e-05
-1.83115075692585e-05
-2.36329390455517e-05
-1.61069130421618e-05
-6.63341365087687e-06
-4.54420402138954e-06
-3.36483960005701e-05
-2.79039309658345e-05
-1.8475302699167e-05
-9.24519983926549e-06
-2.4698279552372e-05
-1.60676133368592e-05
-2.904551032038e-05
-2.17878726303882e-05
-2.99171942802281e-05
-1.57157864393744e-05
-2.73579988664291e-05
-1.02700239765295e-05
-2.78378644025622e-05
-8.89353974152088e-06
-1.85378932718787e-05
-1.13271233715233e-05
-2.74847330533454e-05
-2.2237203395531e-05
-2.2094217207188e-05
-2.26265225686836e-05
-2.09855861348387e-05
-2.61164749842153e-05
-2.09351180728808e-05
-1.26507893430828e-05
-3.90842850321386e-06
-2.38900608076815e-06
-1.62049989829285e-05
-1.82482581022038e-05
3.11270021744834e-06
6.09191538946052e-07
-1.6076065220147e-05
4.35827660685357e-06
-1.33077059197963e-05
-1.517439318915e-05
-1.47905747265681e-05
-1.0661455838882e-05
-9.34429002095001e-06
-2.366382120756e-05
1.5081083508156e-06
-9.8369872156102e-06
-1.82150221392097e-05
-2.02822488901974e-05
-9.47299858075984e-06
-1.49265189910704e-05
-1.03602140116865e-05
-8.48736108305341e-06
-1.02664070890754e-05
-1.62586195452856e-05
-9.98422195478441e-06
-1.50790965864095e-05
-3.89639480348437e-06
-1.27031534559421e-05
-2.71310661757677e-05
-5.74295037735958e-06
-2.11004397868397e-05
-1.33999534968894e-05
-2.50205078931351e-06
7.78841402172968e-06
-1.29731995124333e-05
-1.69828208224981e-05
-5.71092073194375e-06
-2.78101148050928e-05
-2.17234285422526e-05
-1.47601628996604e-05
-5.01900831187295e-06
-7.89186081659898e-06
-2.98752977796461e-05
-2.50714206970893e-05
-2.75412049449461e-05
-3.18142925899412e-05
6.54887688414376e-06
-2.60108099332055e-05
-1.81134345674922e-05
-2.04526602735569e-05
-2.25511578509581e-05
-1.09315952116491e-05
-1.66440788619743e-05
-1.87362889153594e-05
3.05610149050973e-06
-1.11978841825758e-05
-8.35658693161399e-06
-1.45873606289231e-05
-2.12218534906855e-05
-1.58841474403729e-05
-2.056843447821e-05
-1.88682887813903e-06
-1.72100543874423e-06
-1.31638349271121e-05
-1.0310015966218e-05
-1.85916428362712e-05
-2.45561588128891e-05
-1.58753592575508e-05
-1.63616254538726e-05
-9.62321975210115e-07
-9.05166304901411e-06
-2.16501376098715e-05
-3.37271981880601e-05
-1.86588080999792e-05
-6.49877610418975e-06
-2.45987046848968e-05
-5.8628726854561e-06
-5.18097135283838e-06
-8.70172579298237e-06
-1.10491750619983e-05
-8.5604183799492e-06
-1.42422579974116e-05
-1.00053550798169e-05
-3.11136690512905e-05
-9.46942807652329e-06
-4.98507586436985e-06
-9.8665414946959e-06
-1.26894958932844e-05
-3.12719958612502e-05
-6.34363990571733e-06
-9.62387065101849e-06
-1.14883000730404e-05
-1.69111046807476e-05
-2.30506164782202e-06
-1.60810084464517e-05
-1.64546708647436e-05
-3.60983661645581e-05
-1.84314848358123e-05
-1.51507366686448e-05
-1.08574720605112e-05
-1.12260657904737e-05
-6.99301469632646e-06
-1.46369540957726e-05
-7.75790574209613e-06
-1.58874953258937e-05
-1.88034086356681e-05
-1.87105855331196e-05
-3.16604754614958e-05
-9.09686294008932e-06
-2.70581448107979e-05
-2.32087605753036e-05
-3.7904944771199e-05
-1.34465141372613e-05
-1.61077970913306e-05
-1.37297289614788e-05
-2.25298078036821e-05
-1.58890324147372e-05
-1.38764447053103e-05
-2.26900127579236e-05
-5.8641412393229e-06
-1.27570605818733e-05
-4.53328831456151e-06
2.83171162750067e-06
-2.35438028204419e-06
-2.67801997035717e-05
-8.94445087229242e-06
-8.65937352952356e-06
-1.08415436446709e-05
-5.00537835469747e-06
-2.11285934177259e-05
-2.93989337841284e-05
-3.15761491386771e-05
-1.87410409967566e-05
-1.81613802306217e-05
-2.90549972142849e-05
-9.84362514987963e-06
-2.55671122119687e-05
-1.35712123584998e-05
-2.83034470574161e-05
-3.80021552853117e-06
-2.33232398849855e-06
-1.33789285271811e-05
-2.16742727349609e-05
-1.6084382604593e-05
-9.05534622230279e-06
-5.89337576543218e-06
-3.92573805176587e-05
-2.78097303429944e-05
-1.91827603596477e-05
-2.93662284115765e-05
-3.03923371781341e-05
-2.46934081103732e-05
-2.7674074722715e-05
-1.49786980856962e-05
-2.16509124598506e-05
-1.18235984969724e-05
-5.53476973591682e-06
-2.13285920362887e-05
-9.01449770124118e-06
-2.47565788812828e-05
-2.33071177720271e-05
-2.87716926470097e-06
-3.17445707838999e-05
-1.60563290444513e-05
-1.03469992302933e-05
-1.48404740135592e-05
-1.19992905165496e-05
-1.40042107612101e-05
-1.83204678415634e-05
-9.27967470900588e-06
-5.04854304747998e-06
-6.83863020628611e-06
-3.03734523587069e-05
-2.22485677752458e-05
-2.50114709456687e-05
-1.51625920293965e-05
-1.81407621839084e-05
-7.37588249466457e-06
-1.20560407064798e-05
-1.79523997683736e-05
-2.32571556266968e-05
-1.3091869458403e-05
-9.83345500184224e-06
-1.55703255944459e-05
-1.61558197169088e-05
-1.66991544751641e-05
-6.79540302943152e-06
1.24622820983451e-06
-1.57696480233394e-05
-7.76193714609291e-06
-8.59462075694383e-06
-8.87991982235336e-06
6.34915265394692e-06
-9.86813135572897e-06
-1.71118580509109e-05
-1.52289578697816e-05
-1.02572464130302e-05
6.81255113269208e-06
-8.25131328711817e-06
-9.46112970675738e-06
-1.77819460515634e-05
-1.13005781882973e-05
-1.49269794365503e-05
-2.17256388626527e-05
-2.27585726828927e-05
-1.88355638170998e-05
-2.12322650698575e-05
-2.105828075462e-05
-1.77461510463378e-05
-1.29040882912496e-05
-1.89467090335143e-05
-2.75299971423087e-05
-1.15088907010949e-05
-3.79375472474389e-05
-8.19816239913013e-06
-1.32502408154029e-05
5.28368226167078e-06
-3.42170316790803e-05
-2.14767102472902e-05
-1.57524836849309e-06
-2.15056698367685e-05
-2.30876610265427e-05
-2.12710566899619e-05
-9.18798545484072e-06
-1.50485573264945e-05
-8.43702221900039e-06
-4.32158618984951e-07
-1.79724706890785e-05
-1.51009532696124e-05
-2.24839964489174e-05
-1.34024594391332e-05
-1.76203714097835e-05
-1.07889863912379e-05
-2.10319677222345e-05
-1.06097042550877e-05
-2.64945441449066e-05
-2.6771573183151e-05
-1.80768964142385e-05
-1.17632110338113e-05
-2.0215783079209e-05
-3.63330749302462e-06
-2.21151185033846e-06
-2.1828354302753e-05
-1.57814834258036e-05
3.10121796370532e-06
-9.35844723959707e-06
8.32110332374191e-07
-1.06014089805018e-05
-2.74265200927972e-05
-1.29952837652964e-05
-1.76302953836293e-05
-1.81014915686321e-05
-2.27687589176454e-05
-7.41235492766012e-06
-1.90802801546044e-05
-2.26324169850673e-05
-1.12259916635597e-05
-9.30377515910557e-06
-1.28478673506753e-05
-1.47988276950834e-05
-4.48958181121404e-06
-8.16339060951739e-06
-1.00161885797982e-05
-2.73941749999579e-05
-1.98706789336736e-05
-1.77774437608415e-05
-1.20629668065067e-05
-2.56578591441387e-05
-1.58075829877292e-05
-3.12016605705131e-06
-1.38062981837815e-05
-3.43216994616114e-05
-2.46658480149362e-05
-6.85568442784829e-06
-2.32033092104141e-05
-2.06556922604176e-05
-2.4814061806378e-05
-1.70292621181721e-05
-4.78599510249906e-06
-1.91817591707882e-05
-1.96797725899679e-05
-3.02251931213088e-05
-7.85701748591172e-07
-1.64391079070839e-06
-2.11306319441476e-05
-1.29252834929627e-05
-3.08256708943732e-05
-1.48194881141572e-05
-1.81525582744706e-05
-9.65371297701272e-06
-1.29708685156813e-05
-2.00929379202996e-05
1.71226129805541e-05
-1.71165647487181e-05
1.56540408128857e-06
-1.57285534049917e-05
-1.65814448174426e-05
-7.61706945271321e-06
-1.33071049919225e-05
3.6436281519429e-06
-1.11964986308267e-05
-1.8008035525571e-05
-2.12031852790115e-05
-2.67129957620029e-05
-2.60361607111658e-06
-8.27396673467292e-06
-1.1329648564701e-05
-1.56439479041209e-05
-1.60552765612124e-05
-2.30387126075706e-05
-4.34430257440927e-06
-3.38631472941192e-05
-6.58676033043833e-06
-1.08939023975499e-05
3.25833256719917e-06
-4.87024601491997e-05
-1.71328149323837e-05
-2.11254557445859e-05
-1.60109183369537e-05
-1.65317230054046e-05
-6.97158174046949e-06
-1.17626950679541e-05
-1.42097849955449e-05
-2.10181691943498e-05
-1.88633907117807e-05
-1.93028690339302e-05
-5.7986185770112e-06
-1.63169629042373e-05
-7.6093249617045e-06
-1.73068823539014e-05
-3.04033956174864e-05
-2.41151362370507e-05
-8.94656266819585e-06
1.10199627748407e-05
-1.04986413437516e-05
-3.75238492067338e-06
-2.28111558595953e-05
-1.17225494491142e-05
-1.37545862991514e-05
-5.28048064814272e-06
-4.2356466513605e-06
-1.83041258035738e-05
-4.19430177231674e-05
-1.47356366800004e-05
-2.12373973103466e-05
-5.80853812465048e-07
-7.44358266348474e-06
-9.43902990826556e-06
-2.27320531556936e-05
-1.84315735249087e-05
-1.81753527413812e-05
2.29635319585857e-06
-2.09649232631628e-05
-4.31518548314562e-06
-2.24182099720931e-05
-8.69667239506058e-06
-7.06199421203809e-06
-2.28428767099058e-05
-4.1662263287861e-06
-1.03488995716177e-05
-2.01681073063511e-05
-1.35693898518035e-05
-1.27795416168505e-05
-3.08648712447454e-06
-1.91386958539709e-05
-2.6743963216672e-05
-3.21451766349477e-05
-7.16295513215367e-06
-1.41153051899777e-05
-1.81211899289754e-05
-1.51024134993571e-05
-3.3139751355729e-05
-2.88750354008074e-05
-1.74695027157071e-05
-1.45848318776014e-05
-2.84598894749115e-05
-1.17999127218887e-05
-7.32129169811965e-06
-8.20030438394485e-06
-1.8460254237849e-05
-1.8586265940977e-05
-1.56063905041472e-05
-4.95588224659348e-06
-2.55674993415179e-05
-9.68153962371926e-07
-2.12123043072627e-05
-2.30635285177297e-05
-1.06298991085582e-05
-9.70714746041558e-06
-1.59858789679e-05
-1.66292931654288e-05
-2.01038507243995e-05
-2.91086965326437e-05
-1.4272645335982e-05
-3.63192975009193e-06
-3.41136874170387e-05
-1.31313631945832e-05
5.85872624213752e-06
-2.96852134391783e-05
-2.02207798193594e-06
2.87793874760041e-07
-2.78366796484718e-05
-3.44525175405392e-05
-3.42800605624647e-05
-3.55325458465724e-05
-3.04563831145804e-05
-2.4141816931657e-05
-8.55814767925575e-06
-3.38498913955586e-06
-6.39975247748512e-06
-2.76398985233061e-05
-2.03202410671951e-05
-1.20010940683489e-05
-2.62247731473469e-05
-3.22848567369242e-05
-1.57119028662702e-05
-1.21353775595865e-05
-1.86789868124953e-05
-2.96186781768633e-05
-9.05584523161532e-06
-9.68623537826354e-06
-2.80212400704319e-05
-1.29761104478228e-05
-4.43316709529331e-06
-1.98319286157953e-05
1.9334173000308e-06
-1.64773493337478e-05
-1.6127840979527e-05
-7.14298347742535e-06
7.10619148304313e-06
-2.86845181516359e-05
-2.31185847072387e-05
-2.28789721783129e-05
-1.40327313148689e-05
-1.77524929849698e-05
-1.4886854663095e-05
-3.05802608405118e-05
-2.87926680813648e-06
-2.66159863195637e-05
-9.73222419344158e-06
-1.54888124742235e-05
-1.6575835944506e-05
-2.07982071014977e-05
-1.02389405023384e-05
-3.11819185789651e-06
-1.72789055961214e-05
-9.10549971691544e-06
-2.54889145912977e-05
-2.56181364365964e-05
-7.49167666768981e-06
-1.18354333639987e-05
-7.2834582535862e-06
-1.12992897467214e-05
1.49429275641207e-06
-4.97331273438881e-06
-1.19378920634221e-05
-4.68762227777616e-06
-2.61250118977484e-05
-1.16087156804075e-05
-4.0466502688001e-06
-2.16829367732743e-05
-3.85499090930673e-05
-5.80710598162796e-06
-1.77392104609412e-05
-7.4171467830159e-06
-2.55519500229518e-05
-1.21060716235159e-05
-1.9374141608196e-05
-2.82066274444328e-05
-1.20941783770423e-05
-3.44575046909165e-05
-9.60799980542753e-07
-1.51329369891877e-05
-2.24208301566833e-05
-2.71043108432951e-05
-1.77401511012014e-05
-1.15948890126969e-05
-1.92763346925777e-05
-5.79659375671696e-06
-7.42872658237457e-06
-1.97722085557012e-05
-5.64227865332358e-07
-7.62495529725992e-06
-6.68745756334768e-06
-1.12798898718462e-05
-2.71600581017228e-05
-1.85117139467602e-05
-8.37641784425091e-06
-1.03880705837928e-05
1.91890000689492e-07
-9.94527055596572e-06
-2.13352073171446e-05
-2.48702897828294e-05
-1.29521889908397e-05
-4.67820846180307e-08
-1.99395146032444e-05
-2.39897498017588e-05
-1.31317094633055e-05
-8.78227979040463e-06
-1.01541514621139e-05
-6.36188633467234e-06
-4.89201655850504e-06
-2.56349698871866e-05
-2.10545164526786e-05
-2.54173022585837e-05
-1.63503782789082e-05
-1.53758993678806e-05
-1.55354297561069e-05
-2.7709191702711e-05
-3.04878158623033e-05
-1.94593064454556e-05
-1.51248055450301e-05
-1.02532701948592e-05
-1.11592744229865e-05
-2.77800574925889e-05
-1.46858789260488e-05
1.15477901974185e-05
-1.04577370470331e-05
-8.86011315534321e-06
-1.84535671342827e-05
-1.54681990089632e-05
-1.88260154295923e-05
-1.58692504377507e-05
-2.45217269895763e-05
-2.36140045956182e-05
-6.22647130164234e-06
-4.26840352217445e-06
-1.90714512630442e-05
-1.12523655554571e-05
-1.6571256583865e-05
-2.28022087350281e-05
-2.64617645896541e-05
-1.82506499706336e-06
-1.0328965823806e-06
-5.37806303529428e-06
-5.27216072624667e-06
-1.70751636292647e-05
-2.42399724205746e-05
-2.37727846873041e-05
-1.05124948488412e-05
-1.14887903535806e-05
-6.01172834916259e-06
4.1501852469964e-06
-2.84357982181421e-05
-1.94815851439361e-06
-1.395898133993e-05
-2.32927459488508e-05
-1.47312681205888e-05
-1.35568478263953e-05
-2.57639636698615e-05
-2.05244535880945e-05
-1.22992941930774e-06
-1.15419173865259e-06
-6.74740630109519e-06
-1.34277069989524e-05
-1.3838372585042e-05
-8.34341569852567e-06
-1.10977689621478e-05
-4.92759669697319e-06
-2.02621534557408e-05
-7.68463653300022e-06
-1.91167639620973e-05
-1.4053712535136e-05
1.57203959534719e-05
-1.45268715330112e-05
-2.16576710882436e-05
-2.47378835376297e-05
-6.35031060365616e-06
-2.92787882628189e-05
-5.84263849558776e-06
-3.00696485387159e-05
-1.29625121414159e-05
-1.45310985127965e-05
-2.08698665546093e-05
-8.96061548022862e-06
-1.31811248980177e-05
-2.06638188929932e-05
-4.49171260159142e-06
-2.39848849899517e-05
-1.9877255439251e-05
-9.77292284386886e-06
-1.68238596390877e-05
-1.0585013061521e-05
-2.40655324426496e-05
-1.49054921491475e-05
4.88458704195015e-06
-2.63672994459324e-05
-1.63394530745785e-05
-1.18172338291044e-05
-1.28585144089018e-05
-2.13324072321091e-05
-2.8800101003461e-05
-1.41434843176225e-05
-2.23332778882478e-05
-2.27671121037302e-05
-2.01598402098791e-05
-2.58964928157846e-05
-1.62324841849817e-05
-1.66023943949145e-05
-1.28778024496201e-05
-1.6284158937052e-05
-1.99712713603209e-05
-2.68624071400644e-05
1.18771970276769e-06
-1.58650436639907e-05
-2.44186815536653e-05
-1.05452319033101e-05
-1.06637175710067e-05
-1.70980052014942e-05
-2.30263626821754e-05
-3.13752702867916e-05
-7.19761882057833e-06
-1.7755389766216e-05
-2.00536362570489e-05
-2.21859341406349e-05
-2.44097972450012e-05
-1.74300017460095e-05
-1.19815009066923e-05
-2.19395163447031e-05
-2.50715510003495e-07
-5.90036633695416e-06
-1.01578289954452e-05
-2.28060170428576e-05
-1.71137711115622e-05
-2.38419646599186e-05
-3.88868792668485e-06
-3.06406134960225e-05
-1.45223294547141e-05
-1.59643167382518e-05
-2.7597443642519e-05
-3.03910608792632e-05
-3.266767036357e-05
-8.91890842567587e-06
-4.43696471010042e-06
-1.68383608464519e-05
-1.50658481976477e-06
-4.36848099354359e-06
-9.91881018225682e-06
-1.11822046428942e-05
-1.62029933236129e-05
