# Supplementary material for: Research on computational propagation and identification of mine microseismic signals based on deep learning
Source: PLoS One. 2025 Oct 22;20(10):e0334641. doi: 10.1371/journal.pone.0334641 (PMC12543183; doi:10.1371/journal.pone.0334641)
Supplement: S11 Data — (ZIP) [file pone.0334641.s011.zip › 000101100002553.xlsx_0.txt_24.txt.txt]

-9.49529747206097e-06
-1.47128251769975e-05
-1.63429265477073e-05
-1.46119246325057e-05
-2.96735885942206e-05
1.46307219810421e-05
-2.05402069069972e-05
-2.21771719409777e-05
-1.74209294806015e-05
-5.50933147446948e-06
-6.98395251413545e-06
-1.48825932792417e-05
-1.00733636955856e-05
-1.69909237058882e-05
-1.42963352992876e-05
-1.48073945939302e-05
-2.05450715959919e-05
-1.10247825535372e-05
-2.74903945071816e-05
-5.34085097214422e-06
-1.42796541092322e-05
-2.26415248787693e-06
-1.44372032879507e-05
-6.6264930871806e-06
-9.63257530330555e-06
-7.93612602305721e-06
-2.6087421720953e-05
-2.6738212594871e-05
1.88753311647806e-06
-8.46233313780359e-06
-2.78044177668106e-05
-2.76200907790236e-05
-7.79604905554434e-06
-1.75118051396346e-05
2.95992133802295e-06
-1.1898371967735e-05
-1.74261965188202e-05
-3.10036207276144e-05
-1.71101824401438e-05
-2.9330080050422e-05
-2.17305445180752e-05
3.12813210346725e-07
-2.67102023995555e-05
-1.47729122566769e-05
-1.90731306584852e-05
-8.02354462600951e-06
-1.16132546690184e-05
-1.81848193507987e-05
4.19761775297362e-06
-1.39999568367911e-05
-1.17523056740254e-05
8.18355117947212e-06
-6.36551957661319e-06
5.16469049629964e-06
-7.66228134521915e-06
-2.94015531616864e-05
-3.25641548061015e-05
-2.38036930545859e-05
-1.80237438457122e-05
-2.17970870900522e-05
9.02832220357532e-06
-7.4544768652121e-06
-1.69340799862233e-05
1.08913157060032e-05
-2.67948328578167e-05
-2.78436280105218e-05
-1.5358999807427e-05
-1.78762455214101e-05
-9.69675813186386e-06
-2.67556835786642e-05
-2.38130577791952e-05
-1.59580824688511e-05
-9.51220902367289e-06
-1.76617484789134e-05
-1.57633556170345e-05
-2.61065210998004e-05
-8.15842455345186e-06
7.42156419544727e-07
-6.12037879380046e-06
-1.71601561861513e-05
-2.03492467801623e-05
-1.97957895437841e-05
-1.89438726165902e-05
-2.65366781935386e-05
-3.32804250788414e-05
-2.77921841254778e-05
-1.26090143031491e-05
-3.22682223782961e-06
-3.10045877748446e-05
-2.0822447340171e-05
-4.6135729063321e-06
-1.97702973551037e-05
-4.15050368811283e-06
-7.61957956407565e-06
-1.81193647310844e-05
-1.59412438725842e-05
-1.93521165455401e-05
-9.93200477301689e-06
-2.04863763385419e-05
-1.61791924351821e-05
-1.75359899776609e-05
-3.06641390879576e-05
-2.46827395772882e-05
-1.9588370350052e-05
-1.84823130320517e-05
-1.8338222005001e-05
6.89728454219553e-06
-6.17120558271914e-06
-5.81245129904248e-06
4.18346075785789e-06
-2.45801914590473e-05
-1.94550748893766e-05
-1.02087558095159e-05
-2.88100368242386e-05
-1.81837474998217e-05
-1.72424671705508e-05
-2.83629628039911e-05
-4.37045907789544e-06
-1.61405235853081e-06
1.47689880448406e-05
7.27138221894713e-07
-1.15222059766518e-05
-1.50089356398312e-06
-1.54741761760369e-05
-3.03390488649696e-06
-3.17342177539241e-05
9.15759686646964e-06
-1.90213644262686e-05
-3.62785965644705e-06
-8.72469887895966e-06
-4.53004051073206e-06
1.78369615432178e-05
-3.30787085448867e-05
-4.93445112901632e-06
-2.45766143004766e-05
-1.45598847970469e-05
-1.17106075668127e-05
-3.18000069413832e-05
-1.63959521818295e-05
-2.62428855966265e-05
-1.46168544473919e-05
-2.3180641775018e-05
-2.25138405968205e-05
-5.70837509580658e-06
-2.95408714776696e-05
-1.7226088903028e-05
-9.57190871187722e-06
7.35010837231885e-07
1.88245972793923e-06
-2.95215638101144e-05
-2.15097264187711e-05
-3.36171904701495e-05
-1.0870818936935e-05
-3.86913402770844e-05
-1.24855128424179e-05
-1.46577149429993e-05
-3.91479911326038e-05
-1.69997963470445e-05
-1.90938941711355e-06
-4.05547419559931e-06
-8.58159411968188e-07
-2.73633640695259e-05
-3.60846552392536e-05
-6.33676854382936e-06
-1.11347042238616e-05
-1.95105810858004e-05
-2.09962579461755e-05
-8.58050534547097e-06
-1.43958578913888e-05
-1.05411136280995e-05
-2.40099576008315e-05
-5.98005905040819e-06
-1.77213408576676e-05
-1.30187811308867e-05
-7.78159167655079e-06
-9.17349660832663e-06
-1.85204431599039e-05
-1.92953074641606e-05
-1.31666367571324e-05
-1.08820156372759e-05
5.1670409465215e-06
-5.94564710971347e-06
-1.96546402470952e-05
-2.24179073177667e-05
-2.68025263630004e-05
-2.74857768572911e-05
-2.10048331448811e-05
-1.80119543134682e-05
-2.44674785180849e-05
8.04776341762115e-06
-2.26719049789584e-05
-1.31011429244302e-05
-1.473092560669e-05
-2.42390019200463e-05
-1.17902951109109e-06
-1.95604244742465e-06
-1.56164387375039e-05
-1.72557271025783e-05
-1.17535205070685e-05
-1.35071249964198e-05
2.03308102498675e-06
-8.25737880555882e-06
-2.5154722936259e-05
-6.63651268280344e-06
-1.28703275097808e-05
-5.85676724679585e-06
-1.46166439796556e-05
-2.09779991421813e-05
-2.03794750793202e-05
-1.46855385518567e-05
1.04117815361725e-06
-2.97687407709266e-05
-2.44957016815112e-05
-1.43865019884944e-05
-6.47283579613777e-06
-2.27000117411745e-05
-1.53449533414863e-05
4.82030453612317e-06
-3.36737170398151e-06
-1.92807115360813e-05
-1.80764770474336e-05
-7.23122692023153e-06
-1.59604273161813e-05
-7.57193475812117e-06
-3.15601005261343e-05
-2.70788587465791e-05
-2.25069356044978e-05
-3.20430657151773e-05
-1.52531638644107e-05
-1.10335854265399e-05
-2.35661926278648e-05
-5.87318583275433e-06
-1.12272233567042e-05
-2.03594922556016e-05
-1.95869367974384e-05
-2.57692734857375e-06
-1.04869402873575e-05
-1.53465348989062e-05
-7.34801854139214e-06
-1.96582671803592e-05
-1.61607516286684e-05
-1.34799771928606e-05
-2.16525723395814e-05
1.25386626166971e-06
-1.53485083352501e-05
-7.94047695894014e-06
-9.93261283695739e-06
-3.8641802023519e-06
-1.84540493321978e-05
-2.97845987851743e-05
-1.03679798909103e-05
-3.10543570960429e-05
-6.82050914369113e-06
-2.90923961916905e-05
-2.69905831923778e-06
5.49963379684544e-06
-1.14649896243324e-05
-3.56800704131757e-05
-2.2157491911057e-05
-9.07231561670183e-06
-2.85873418065524e-06
-1.33028852822407e-05
-2.55670439656206e-05
-2.28502162774858e-05
-2.26707299965128e-05
-1.80805030932964e-05
-2.0885685414069e-05
-2.2384463962094e-06
8.32303521057641e-06
-1.11966880895606e-05
-2.36853180827501e-05
-9.14803691450348e-06
-6.07897342687877e-07
-2.54952894625286e-05
-8.66485451428955e-06
-3.23713139604076e-06
-3.48815847182849e-06
-8.52562366625638e-06
-2.12268323537401e-05
-8.96808381030736e-06
-1.26099346765052e-05
-1.9085325416445e-05
-1.89521059786174e-05
-2.1052394746924e-05
-3.64141133361689e-05
-8.81976787254581e-06
-2.72046625821777e-05
-1.46763950972997e-05
-1.3879066592438e-05
-1.51466864539144e-05
-1.62928082317536e-05
-1.56883441681492e-05
-5.18666418282567e-07
-9.30047352519068e-06
-2.94844721902775e-05
-1.53674831462027e-05
-7.22615406596861e-06
-2.45299906978655e-05
-1.23460822615046e-05
-1.50185506494798e-05
-1.29815517115595e-05
-2.27493257328606e-05
-2.86831789251236e-05
-3.75905044054211e-05
-2.28826163606607e-05
-3.44563316733597e-05
-3.68553195219024e-05
-6.85222282810406e-06
-4.75293845997555e-06
-2.10475472887221e-05
-1.95221939062704e-05
-3.67179535284149e-06
-2.23791447068535e-05
-1.96005027499624e-05
-2.46322884278209e-05
-1.3667260128236e-05
-3.21678745082581e-06
-2.66413186140796e-05
-1.44233593232418e-05
-2.99409414459946e-05
-2.3333407344701e-05
-2.10037784986128e-05
-1.34033190203474e-05
-2.29059800685121e-05
-2.37484303035992e-05
-4.4486340100089e-06
-1.79133985548741e-05
-8.84339422962466e-06
-6.8889861874421e-06
-3.29422399302781e-05
-1.16389529839194e-05
-2.43753328700779e-05
-4.55969822536102e-06
-2.01805633346245e-05
-2.17590547204544e-05
-1.97448448027627e-05
-1.76194903088774e-05
-1.00788051494783e-05
-1.57297946783499e-05
-1.60009302322699e-05
-2.61770194574525e-06
-2.16590753125879e-05
-1.22057624435625e-05
6.24958198479318e-06
-1.11113335118015e-05
-2.84391997015672e-05
-2.08243384014955e-06
-1.25878672286866e-05
4.54016915976911e-06
-2.89221039272279e-05
-2.46900451905178e-05
-1.60793840305918e-05
-9.64447686203363e-06
-4.37364688612352e-06
-8.59028004984342e-06
4.72578321432694e-06
2.08403652741452e-06
-5.84703665951655e-06
-2.36294870289426e-05
-3.46972798252612e-06
-7.16412879951429e-06
8.55295963829671e-06
7.33702020812578e-06
2.41650869369133e-06
-2.49617496474668e-05
-7.87540369860855e-06
-1.71118608418917e-05
-2.85618639291772e-05
-1.95417403492709e-05
-3.16458812945362e-05
-2.97344889901508e-05
-2.13375189614333e-05
-2.0526595305207e-05
-1.5148254162458e-05
-2.47805920199142e-05
-2.63812631245364e-05
-7.85469990232573e-06
-2.3055665251609e-05
-1.67155554964861e-05
-2.58339532575036e-05
-1.06513043787061e-05
-2.43761754098872e-05
-2.39037439449657e-05
-1.39182521000973e-05
5.39694069396544e-06
-1.84923743575566e-05
-1.14445481878746e-05
-2.02334752108919e-05
-1.43594454206519e-05
-1.25150559014266e-05
-1.4829321184856e-05
-7.13766137366712e-06
-2.11901319905783e-05
-6.56577254478326e-06
5.94811582726964e-06
-8.19201706871894e-06
-2.73966967204557e-05
-1.36050651828285e-05
-9.0616218979731e-06
-7.3168217449498e-06
-2.07321162473728e-05
8.23519932258939e-06
-3.07188000410979e-05
-2.15377729917359e-05
-2.96846585903295e-05
-4.73310098689524e-06
5.45820126880743e-06
-4.38411940829272e-06
-1.48355071522295e-05
-1.79973813290356e-05
-1.32162742109759e-05
-3.02646366544718e-05
-1.03860356704901e-05
-1.57078945799772e-05
-4.4442300269419e-06
-1.48596223191454e-05
-1.30225675164721e-05
-1.54933320538346e-05
-2.46876606569125e-05
-1.93685190843742e-05
-2.81939653215941e-05
-2.53305733032408e-05
-5.13222528620968e-05
-1.4475375798467e-05
-2.3445032887516e-05
-9.58364474485527e-07
1.27652492465622e-05
-3.04964606840603e-05
-1.16265215915883e-05
-1.47543539234475e-05
-2.52979959218009e-05
-4.00756978196717e-05
-3.15455194630036e-05
5.97907087544897e-06
6.78323344097442e-06
-1.971690156667e-05
-9.05541253514887e-06
-9.91060393163248e-06
-1.7404318497572e-05
-1.06545501916271e-05
-4.4736285210292e-06
-1.59281219524854e-05
-3.45977928798667e-05
-5.2704089210744e-06
-1.94623659749106e-05
-1.51522002447238e-05
-1.506517477335e-05
-2.81493197114336e-05
-2.59276077841206e-05
-2.42706279731158e-05
-4.79968439759928e-06
-1.00998210432342e-05
-2.34004448484747e-05
-1.39201727316071e-05
-1.40772539185958e-05
-6.31919956868416e-06
-3.56442872725157e-06
-2.5260844094956e-05
-8.2314852085386e-06
-2.63493473596404e-05
-1.28899201777e-05
-3.17982088961411e-05
-2.57128935111155e-05
1.11235107553785e-06
-1.73539086798287e-05
-1.84928335389598e-05
-2.94501392966509e-06
-9.40777995144896e-06
-2.11208143430886e-05
-9.84628893953073e-06
2.40635397219897e-07
-7.09659148162158e-06
-1.31835704430253e-05
-1.92473594215059e-05
-2.98136115725197e-05
-1.01676291330187e-06
2.72611628482374e-06
-1.42738040528473e-05
-1.4269334453655e-05
-9.64317106457591e-06
-1.0411772849494e-05
-9.11104741135645e-06
-2.99676831477805e-05
-6.96183857097003e-06
-2.20635644270557e-05
-1.9841010563703e-05
-1.85722906770925e-06
-2.07346046882705e-05
-8.04665070887536e-06
-5.52903544699136e-06
-4.56331453688515e-06
-2.50289193738049e-05
1.16819983038666e-05
2.13361406938236e-06
-9.89317227355167e-06
-1.40548945984871e-05
-3.88215352922519e-06
-9.97406802137322e-06
-2.14374586042085e-05
-3.01153687953326e-05
-3.48349760297095e-06
-1.75169744909447e-05
-2.41798407871483e-05
-4.05974112322652e-06
-1.73597323818315e-05
5.6583285538411e-06
-2.58789716327738e-05
-1.37095187397069e-05
-1.63794998768137e-05
-3.74582917838345e-05
-1.92016009835671e-05
4.32034931671088e-06
-1.32237732383522e-05
-1.94809026397343e-05
-1.96234971614521e-05
-1.13801058942719e-05
-2.66876561247534e-07
-2.53505724848987e-05
-1.16120194170586e-05
-2.12528556647639e-05
-2.98346190423952e-05
-2.58065952185775e-05
-9.79768121616218e-06
-2.1410661567122e-05
-4.05635668307253e-05
-2.38249406735294e-05
-1.23040371605501e-06
-1.40687120496928e-05
-1.59861007986239e-05
2.73613532957471e-07
-2.50172999826312e-05
-1.64345865543361e-05
-1.93654831009183e-05
-2.09106751300082e-05
-1.22300471460349e-05
-1.40673525373814e-05
-3.2658622701144e-05
-2.05008055722712e-05
-2.05442183651678e-05
-1.71144804602613e-05
-5.74509528271008e-06
-1.62804458390457e-05
-6.69286583360248e-06
-3.70281955476226e-06
-2.42924755406985e-05
-1.91752520365835e-05
-1.63124007144267e-05
-2.9015878163548e-05
-2.483146694115e-05
-2.47840147713266e-06
-9.0904649067056e-06
-1.09746785848607e-05
-1.2340819787719e-05
7.02212497774151e-06
-2.28629480877712e-05
-1.0163508080211e-05
-2.00507668973005e-05
-1.27062662419292e-05
-1.48457893837719e-05
5.65574933273259e-06
-1.67260821488195e-05
-1.94261170207826e-05
-1.83515163392135e-05
-1.94632910910177e-06
-3.68760160113628e-06
-5.19954212062767e-06
-7.56227728238791e-07
-1.98311188359846e-05
-1.40263514873604e-05
-1.26425461725915e-05
-5.00987926297689e-06
-2.48743356253125e-05
-1.90744678152396e-05
-1.79287660495345e-05
-9.98377894100417e-06
-2.69878617598802e-05
-3.12831488694053e-05
-3.12214266952938e-05
-3.58935975094535e-05
-1.83580481302218e-05
-1.00474684068252e-05
-2.20621518126237e-05
-1.10259492330696e-05
-8.18775545787569e-06
-1.22367154140905e-05
-2.10778777411958e-05
-2.00692532782016e-05
-8.23060248497382e-06
-1.23318776820334e-06
-1.71313714415206e-05
-1.7280886882073e-05
-1.92868766761832e-05
-2.76246856588269e-05
-1.88855524765178e-05
-1.33332723047874e-05
-2.02755624159581e-05
-1.55463167087631e-05
-2.41027327800411e-05
-1.08977829568666e-05
-8.9350908411015e-06
-1.34079993245592e-05
-1.90082974884555e-05
-1.15528574907768e-05
-7.97364423427935e-06
-3.28973229238773e-05
-1.34311888346049e-05
-2.04402442978383e-06
-1.47283813580519e-05
-3.92734865198406e-06
-8.37581004449209e-06
-1.81722397201507e-05
-5.09234375753222e-06
-2.97530080310808e-05
-1.50929150969464e-05
-7.01501028616843e-06
-2.68455322241639e-05
-2.0068498253256e-05
-8.61804080624885e-06
-3.74130215949636e-06
-1.30558684905367e-05
-8.73635998417277e-06
-1.97379605107364e-05
-2.8233346239872e-06
-7.74908860343142e-06
-1.69841673451882e-05
-1.32106254238401e-05
-1.42164754831784e-05
6.56523089034846e-06
-3.34927928899882e-05
-1.71063082581742e-06
5.56856576243013e-07
-1.06711663764943e-05
-3.18589806806835e-06
-1.55174444293751e-05
-3.11308676749582e-05
-5.76246692864442e-06
-9.52536852882524e-06
-1.46421333813244e-05
-2.13492987662701e-05
-4.09350217987533e-06
-6.3477092118796e-06
-3.78543465198814e-06
-2.79640164594282e-05
-2.61852957340988e-05
-4.39680940646789e-05
-9.55612121559556e-07
-4.49796766820665e-05
-1.17936993261171e-05
-2.02201257712727e-06
-1.67935668286203e-05
-2.1214992809474e-05
-1.9103087775047e-05
-2.37267612090929e-05
-1.13334032131092e-05
-1.07493022427748e-05
-2.15023697913234e-05
5.2306021417054e-06
-3.956769125769e-06
-1.89639396541237e-05
-1.47871628476858e-05
-2.6373418052339e-05
-2.23466699372276e-05
-6.58983817689927e-06
9.11819003081303e-07
-7.6033622480242e-06
-1.70780303695583e-05
-1.05770094951176e-05
1.08122853684627e-05
3.03469097327224e-06
-4.74884146948196e-06
-1.9973024532186e-05
2.38538284918308e-06
-2.6334770667096e-06
-2.76635205747645e-05
-1.26343659944893e-05
-1.10917788185852e-05
-5.04940715896271e-06
-1.75768996893305e-05
-1.72206327920305e-05
-2.5697780326372e-05
-1.83306721969625e-05
-3.26487681141851e-05
-1.44694278951946e-05
-4.48869801832086e-06
-9.8330889711181e-06
-1.02357871236221e-05
-2.24900385384133e-05
-2.84425584653057e-05
-1.73997622345891e-05
-1.00444046155728e-05
-7.81299974077166e-06
-2.10976720789599e-05
-1.7326466659657e-05
-2.37407828098178e-05
-3.30216719937595e-06
-2.04178673694106e-05
-9.98228385515431e-06
-5.74022428692463e-06
-2.86733229591522e-06
-3.47097100130269e-05
-1.17121107855517e-05
-6.30853698166726e-06
-2.19707625891927e-05
-1.61682885789652e-05
-1.03275487365514e-05
-2.87001388328388e-05
-3.34597151367985e-05
-2.90896946133496e-05
-2.60713870962385e-05
4.1261624735557e-06
-1.46642740705685e-06
-1.60390315201434e-05
-2.61784923805858e-05
-1.8405701022822e-05
-2.92196600776777e-05
-2.44682515594955e-05
-7.52356786050342e-06
-3.7187991047456e-05
4.34306876775111e-06
-2.05918692617723e-05
-1.83569056428326e-05
-7.27604168892944e-06
-6.33894017554469e-06
-1.65337815040391e-05
-1.32460734717709e-05
5.97812374743147e-06
-1.41570636351454e-05
-1.22541627393775e-05
-9.27687515308838e-06
5.40802787714449e-06
-1.20538414642913e-05
-2.23140998889264e-05
-2.49793164386344e-05
-1.92048929941016e-05
-2.32007651875236e-05
-1.74241717145113e-05
-1.10016455185448e-05
8.18292671767317e-06
-2.8963210546259e-05
-1.28880824243566e-05
-8.72153367151517e-06
1.09047592090489e-05
-1.31767665483097e-05
-2.07336167697211e-05
-1.27222110352028e-05
-5.24749418345455e-06
-1.26988963021557e-05
-1.28080973565115e-05
-1.98145779000382e-05
1.72795010298262e-06
-2.48297907505923e-06
8.298012042477e-06
-2.60181362155854e-05
-1.29830232696613e-05
-4.40789018399129e-06
-2.9448646105589e-05
7.56362687540624e-06
-3.24457806915739e-05
-1.29719216122621e-05
4.38589686917026e-06
-2.97595550725008e-05
-3.08396565583989e-05
-8.60854602201184e-06
-1.68186530696754e-05
-9.63732677468015e-06
-2.04643145938457e-05
-8.39496449165294e-06
-1.73549038533446e-06
-7.05114441641966e-06
-2.34001265974485e-05
-1.76297819037511e-05
-1.87529461170357e-05
-2.53952141680146e-05
-1.18033380024964e-05
-1.17513338291609e-05
-9.89888526112559e-06
-5.22098978628305e-06
-8.72337265430878e-06
-1.11979615097682e-05
-5.33422296300237e-06
-1.48465192842568e-05
-9.48908441338629e-06
1.16923472659427e-05
-9.45087904500334e-06
8.38690500683554e-07
-1.30820759339144e-05
-2.98710414521203e-05
-1.08816125034518e-05
-1.84093927066487e-05
-2.32826578763016e-06
-1.56058624296444e-05
6.97980894287143e-06
1.02834455400178e-05
-1.64887986336082e-05
-2.89131844579439e-05
-1.22445815771973e-05
-2.36778120508113e-05
-1.43188962438333e-05
-1.62440065593268e-05
-1.99421828861032e-05
1.40342641104632e-05
-1.13140704825945e-05
-3.08682536458816e-05
-1.23513790585705e-05
-1.63486101276749e-05
8.38561782464089e-07
-4.75244929861156e-06
-3.05883232872876e-05
-2.03802131543864e-05
-1.84997487399439e-05
-7.41206339741496e-06
-2.37899784447849e-05
-2.233212012764e-05
-2.8012237112182e-05
-5.93922675630962e-06
-2.59646815389106e-05
-2.75880055218928e-05
-4.12510908566608e-06
-1.08355259902584e-05
-1.23629173270031e-05
-2.52407409909096e-05
-1.68550317913848e-05
-1.9395117937192e-05
-1.06323631556624e-05
9.43165623231337e-07
-1.91006949241594e-05
-9.42175429843178e-06
-1.40685097998487e-05
-2.32858156454226e-05
-5.26666824732516e-06
-4.65217500774472e-06
-2.73737944026323e-05
-3.2330283570895e-05
4.92614510496108e-06
-1.71676549248812e-05
-2.01030678271494e-05
1.89010026683833e-05
-2.84927796871244e-05
8.58024661914728e-07
-7.72505255764674e-06
-1.6306867402576e-05
-1.61216695048349e-05
-1.212177238614e-06
-2.45017564923745e-05
-4.83997779873139e-06
-2.04738052307847e-05
-2.21466778949026e-05
-1.62756856115779e-05
-3.32939772367882e-05
-1.51967096322035e-05
-2.1616898581524e-05
-1.76779851760664e-05
-1.9172466082506e-05
-6.38252771726664e-06
-1.35823721458697e-05
-7.88264865755247e-08
-3.20036487688666e-06
-5.42978583340899e-05
-1.40437546734814e-05
-1.51598201174647e-05
2.43580369289519e-06
-2.12127552113576e-05
-2.58513403007907e-05
-2.37681423991515e-05
-2.87590276031039e-05
-2.51520202607771e-05
-1.44837545943414e-05
-2.28884984016454e-06
-1.58147598490264e-05
-2.71206605427207e-05
-1.3760674340022e-05
-9.70295219364409e-06
-5.32333680371002e-06
-8.77284772621347e-06
-1.52954569242538e-05
-2.43051812225185e-05
-1.31169337361239e-05
-7.13857348285186e-06
-1.66519288714017e-06
-2.33476319052123e-05
-1.87001167230486e-06
-1.26851724489647e-05
3.27086932775286e-06
-8.62074178826295e-06
-1.87676256161022e-05
-2.12080327009461e-05
-2.27538894794429e-05
-3.15288820734495e-05
-1.0289004692822e-05
-1.40014113735395e-05
-1.79334818736063e-05
-1.32345331222429e-05
-2.10044435072563e-05
-1.34844534346126e-05
-1.50665510402211e-05
-6.46064608602314e-06
-6.78290782788831e-06
-1.33094616179455e-05
-1.2953554985461e-05
-1.6114682295502e-05
-2.34070864473943e-05
-2.84580210933003e-05
-1.25083323259145e-05
2.79703054722856e-06
-9.91835399627547e-06
-9.68255867573577e-06
1.94513933542155e-05
-2.81713228997496e-05
-2.40082546434502e-05
-1.93194184379149e-06
-7.54776360065855e-07
-5.59890397932816e-07
-1.36548666959958e-05
-3.59822917514427e-06
-1.94269629997796e-05
-1.35390341207373e-05
-1.59019691633818e-05
-1.88619705991708e-05
1.31141564096324e-06
-5.95471652272411e-06
-1.26806908351177e-05
-1.76503682280223e-05
-2.97873645059298e-05
-2.68105015876912e-05
-9.9079259677214e-06
-1.48552880615751e-05
-3.38333775448736e-05
-1.44577182340164e-05
-1.24075798113068e-05
-1.87565880589047e-05
-2.97119614528562e-05
1.21852360316241e-06
-1.57146854474463e-05
-1.06877640717718e-05
-4.72302981495211e-06
-7.80333219255548e-06
-2.1359349120279e-05
-5.7984994546113e-06
-1.00172486142039e-05
-3.85774947039209e-05
-1.09230294648258e-05
-1.05856203958666e-05
-3.67796710983629e-05
-2.42971423175967e-05
-1.0315625121556e-05
-1.45255826916873e-05
-2.19472830439191e-05
-1.50786203877936e-07
-1.63521588039342e-05
-1.74383648607849e-05
-4.82842944922169e-06
-2.42521731458517e-05
4.12287889130666e-06
1.70249866247591e-06
-1.86930199940439e-05
-1.08809243265905e-05
-1.09000360508694e-05
-1.74804557774919e-05
-1.71175573866841e-05
-2.00679107789666e-05
-1.1992766455977e-05
-1.09642010487984e-05
-1.22924987222207e-05
-2.86313593393431e-05
-2.82411018407728e-06
-3.52251615925174e-05
-1.6262031822837e-05
-2.33267505247706e-05
-2.41196093808062e-05
-1.26493825815953e-05
-1.10489058193844e-05
-2.16048878971965e-05
-1.1751724360627e-05
-1.01268698182857e-05
-1.06249399098875e-05
-1.77757687780464e-05
-7.09320835576568e-06
-1.92145328491328e-05
-2.02032532163229e-05
-1.75648166855376e-05
-1.23919233805528e-05
-1.29670902082769e-05
-1.45778203618608e-05
1.01181478083987e-05
-6.28166130468172e-06
-3.41477879810079e-05
-1.49266125679881e-05
-1.52960692488689e-05
-3.1619922854379e-05
-1.42337262982182e-05
-1.94283244339637e-05
-3.55361972303386e-06
-2.10662338423094e-06
-1.69924421803383e-05
-1.80979779468867e-05
-1.29933913546923e-05
-1.72673286317883e-05
-1.95679208380364e-05
-2.31204769230152e-05
-5.51689259789439e-07
-8.3538430537784e-06
-1.20897644017361e-05
-2.51609325976421e-05
-6.22384940516725e-06
-2.17037137961814e-05
-1.06708471482262e-05
-2.11923882749127e-06
-2.42298539559386e-05
-8.14621881838679e-06
-1.81072562656569e-05
-1.33287276911854e-05
-1.10765189313282e-05
-2.46584577648191e-05
-9.64428177877143e-06
-1.92549291681869e-05
-1.97866365735318e-05
-1.19496682003708e-05
-1.2666952768036e-05
-7.20956051268624e-06
-1.49053451389939e-05
-1.27366308877735e-05
-1.55026901126662e-05
-1.96388478545148e-06
-9.66836826353699e-06
-7.34841128099464e-06
-1.37907278611862e-05
-2.05287450520255e-05
-5.15177032119682e-06
-1.11366264718362e-05
-8.12247910798395e-06
-2.75584321766186e-05
1.34723395717926e-05
-1.49962234029442e-05
-2.81655467720636e-05
-2.71532122559419e-05
1.2421287785277e-06
-3.73773774552036e-05
-1.46830145993713e-05
-1.28127171412987e-05
-1.81291133612131e-05
-9.76171860992916e-06
-2.89606309320418e-05
-1.46277238536944e-05
-1.7080915931466e-05
-1.66588826783003e-05
-1.17338858103492e-06
-2.932920506923e-06
-2.77397865286334e-05
-2.32839554885965e-05
-1.32725681909919e-05
-2.27308178003492e-05
-1.65649595425857e-05
-1.38591502911668e-05
-1.74254194986796e-06
-1.49538409257781e-05
-1.39889618491284e-05
-2.02160352154232e-05
-5.66355055502623e-06
-6.28829260130105e-06
-8.05310306810147e-06
-2.19485831124883e-05
-7.67473469046253e-06
-1.6751699236333e-05
-2.62233288391724e-05
-1.61485102891539e-05
-1.43773942284158e-05
-2.52860295637015e-05
-3.24674810426611e-05
-1.71259455895647e-05
-2.21094579487148e-05
-1.96127193537279e-05
-8.69701805828679e-06
-2.67066157026302e-05
-2.03766723195695e-05
-3.28825708916109e-05
-2.6769487106804e-07
-1.43873672860553e-05
-1.52027871319507e-05
-1.37635558035165e-06
-2.99334555782654e-05
-1.80311925660591e-05
-2.4723984514107e-05
-1.81667109330698e-05
-8.08533236081701e-06
-3.69370951012258e-05
6.87196181506702e-06
-2.58591068067681e-05
-1.8069964461807e-05
-1.80906952807158e-05
-2.1420967359013e-05
-1.88281836341814e-05
-8.27214357649293e-06
1.16118629764344e-06
-1.6712451559943e-05
-2.19280530200844e-05
-2.90867128943203e-05
-1.08562995413948e-05
-2.01585171913855e-05
-1.9787854664964e-05
-6.20750353860289e-06
-2.7509048730216e-05
-5.18715396183284e-06
-1.97050001449676e-05
-1.7232103145979e-05
-1.01159722287701e-05
-2.37937150078499e-05
-2.05137068473266e-06
1.51219750993381e-06
1.09670783782132e-05
6.54009544183619e-07
-1.64619326417738e-05
-1.24869851502592e-05
-2.72514980188419e-05
-4.30722985710629e-06
6.32634704422429e-07
-1.61485816570781e-05
-1.47803388821621e-05
-1.10157114960863e-05
-1.70894117803313e-05
-4.16104812930988e-05
-8.0336206487808e-06
-4.55389509563681e-06
-1.46014525938906e-05
-1.17797170359651e-06
3.31120355751518e-06
-2.52747121598785e-05
-7.70252066419638e-06
-2.9230026972033e-05
-2.18557656289981e-05
-1.29810170915655e-05
-3.10810858093796e-05
-3.68983875284247e-06
-2.90347011300077e-06
2.35465319183072e-06
-2.73457931395537e-05
-1.81139757624579e-05
-1.84212701985846e-05
-2.08316319620975e-05
-1.04700919225908e-05
-1.4283489117036e-05
-1.35377721856162e-05
-2.17597648696793e-05
-3.75613141580773e-05
-3.31915209000563e-05
-5.13385137309868e-06
-1.54408151260568e-05
-1.28543354596407e-06
-2.27458173695641e-06
-3.50430056806856e-05
-2.47087601133792e-05
-2.48060406124959e-05
-6.41131475076031e-06
-1.37264051780549e-05
-2.30482603673177e-05
-2.34900282621504e-05
-1.42583950093864e-05
-2.17833886499532e-05
-8.68472665881894e-06
-2.41766423714495e-05
-2.84052896134554e-05
-6.65995186283715e-06
4.84159950715102e-07
-1.62411574812177e-05
-1.05069065814757e-05
-9.22603856682047e-06
-2.15201568487892e-05
-1.492643360388e-05
-1.73660364921348e-05
-3.67353792816728e-06
-2.47514567996043e-05
-7.26704639956078e-06
-1.69483393812303e-05
3.06528774216149e-06
4.91358764243621e-06
-1.82840874463145e-05
-2.26792927513748e-06
1.20810242852016e-05
6.64204535457937e-06
-1.74650567277435e-05
-1.05203496349223e-05
-1.33713457727797e-05
6.33414867374553e-07
-2.26440749781815e-05
-2.75387275809923e-05
-2.46148670617708e-05
-1.69044571190815e-05
-1.1974785255274e-05
-2.30344916393214e-05
7.67484108383268e-07
-1.94986536831084e-05
-1.96969517619416e-05
-8.69549537780459e-06
-6.41562243362896e-07
-1.26828375671333e-05
-1.72424771319695e-05
-1.46504265085969e-05
-1.66341088835977e-05
-2.07629743569789e-05
-1.18326774323108e-06
-1.81609339485082e-05
-1.7216159376225e-05
-2.44206687494946e-05
-3.2721345511043e-05
-1.72553632645979e-05
2.91661010627626e-06
-2.14853922812268e-05
5.5391353669982e-06
1.38073578627116e-05
-1.66835918968016e-05
-2.04805320495363e-05
1.18458762081332e-06
-3.71001114040841e-05
-4.15993802874823e-05
-5.7234908832839e-06
-1.14411212431458e-06
-1.62409412015244e-05
-2.15262814428345e-05
-2.07927388735289e-06
-3.45389154879045e-05
-2.11421487754907e-05
-1.42070897179032e-05
1.05988020331166e-05
-3.15524332290955e-05
-1.7663864048068e-05
-2.32557437705676e-05
-2.37083960486018e-05
-3.21176807120156e-05
3.50865357211385e-07
-2.4889405457576e-05
-4.81010612595732e-06
-1.76950953723858e-05
-3.44610560361195e-05
-1.26876348901783e-05
-2.12654069353902e-05
-1.42414209199697e-05
-1.92484882138164e-05
-7.60462280277578e-06
-1.38301681300959e-05
-1.97370919047999e-05
-1.88372546350499e-05
-1.35613514071201e-05
5.45441214633978e-06
-1.38021429862302e-05
-2.78483729951116e-05
7.54244223568859e-06
-7.04730905933713e-06
-4.98930126424707e-06
-2.62525572848694e-05
-1.16927767070701e-06
-1.11607973794619e-05
-2.11497223990839e-05
-1.30168090843585e-05
-2.54483100941715e-05
2.4174261903607e-06
1.61707078262649e-06
4.51474302610441e-06
-1.27380258562084e-05
-1.34725981848663e-05
-9.24836045730037e-06
-2.3739342776568e-05
-2.65369201310387e-05
-1.51533363873118e-05
-3.45296388157513e-05
-1.04745417491211e-06
-1.10809263406144e-05
5.53336740153539e-07
-1.72202224762759e-05
1.48558333438905e-05
-3.57130893586436e-05
2.46646440202567e-06
-2.04483205050499e-05
-1.26589263424032e-05
-3.06948913234835e-05
-2.54624432623403e-05
-9.77990507352126e-06
-1.48621084808243e-05
-1.83343778854397e-05
-1.4970631556123e-05
-1.80956400578233e-05
-2.27702854147809e-06
-2.04258227054419e-05
-4.3061264661687e-07
-2.51686050168318e-05
-3.62695657390778e-07
-2.56484877877891e-05
-1.45632288857303e-05
-1.93864410767737e-05
-6.76448667230898e-06
-1.3430869211876e-05
-2.65362062835293e-05
-1.59938135183427e-05
-1.91438810350854e-05
-2.18005534244788e-05
-3.90391966912665e-05
-1.68873926376657e-05
-2.60185360058889e-05
-7.59639640470515e-06
-1.53248278646713e-05
-1.73171647667443e-05
-7.36158149696599e-06
-1.70310631867993e-05
-1.68796595239736e-05
-1.17350838189202e-05
-1.82196748027074e-05
-2.12849152863747e-05
-1.97955325850894e-05
-2.09037394552957e-05
-1.3666457316218e-05
-2.75946932539751e-05
-1.55828624661084e-05
-1.51487429213702e-05
-1.89438671094641e-05
-2.3189905034756e-05
-3.43226082418593e-05
-1.44996438304213e-05
-3.27190710468087e-05
-2.77089711619948e-05
-2.70128504487001e-05
-1.94133887202552e-05
-6.28367484981793e-06
-6.84988610541408e-06
-2.3552136577548e-05
-5.62298698498931e-06
-2.68165092925338e-05
5.47642906587363e-06
-1.8593378240967e-05
-1.36578691062463e-05
-2.32482152915899e-05
-1.63449065104351e-05
-8.95799629254674e-06
-7.96623239650658e-06
-2.99867723342421e-05
-9.65863816491075e-06
-4.27574512216538e-06
-1.13027579034253e-05
-6.7816025525213e-06
-1.55442893711854e-05
-2.31506229859263e-05
-1.82382596581031e-05
-2.58551456950234e-05
-2.51637401293597e-05
-2.64043924508354e-05
-5.0346235621457e-06
-1.29098500499003e-05
-1.39616650345047e-05
-4.57322372879486e-06
-1.6823386638257e-05
-3.08083998506935e-05
-3.26064447667571e-05
9.50819940147635e-07
-2.76292188357539e-05
-4.87085405223727e-06
-4.37948513631626e-06
-3.27166048761851e-05
-1.37580718622005e-05
-2.39864886218456e-05
-1.67618243868983e-05
-1.11424392433366e-05
-2.02398928202381e-05
-2.76111873006043e-05
-1.15779295849377e-05
-1.21842046568557e-05
-1.86702108326709e-05
-1.11040020081055e-05
-4.39406398390389e-06
-1.14310904525149e-05
-2.58461768991976e-05
-3.34198580200072e-05
-3.24415073920796e-05
-4.01230911897884e-05
-1.92271934249628e-05
-1.27243576981309e-05
1.32420378707982e-05
-1.33991633022209e-05
-1.95659569692536e-05
-1.99911882939327e-05
-3.28139929676875e-06
-1.60897071040329e-05
-3.18936334887348e-05
-1.19343185359934e-05
-1.12453033793665e-05
-8.3946073834247e-06
-2.55366075128478e-05
-9.37930123217605e-06
-1.46045059001769e-05
-1.43079670284779e-05
-1.81384414475512e-05
-2.11862224791773e-05
-2.42630301938682e-05
-1.28912244045814e-05
-1.23134951416245e-05
-2.77976393044345e-05
-9.28244619134507e-06
-1.3422229718062e-05
-2.51917018005804e-05
-7.88580573542812e-06
-1.65721814036541e-05
-6.25980961327747e-06
-1.22344933964535e-05
-2.12739986016896e-05
-1.7014634729095e-05
-1.67144225797915e-05
-1.7179767040401e-05
-1.76301476844664e-05
-2.64809830153799e-05
-1.2491075473228e-05
-2.08402833233044e-05
-1.77166723213787e-05
-2.64900757766385e-05
-1.6375086414444e-05
-1.79959362817012e-05
-2.8842809899614e-05
-2.93734955906746e-05
-2.04818750631791e-05
-1.64169764678199e-05
-2.9821717963304e-05
-2.98358026978583e-05
-8.07187788372139e-06
-9.32669873921633e-06
-2.58709665077915e-06
1.92030304728044e-06
-2.58413861323741e-05
-5.20214082079396e-06
-1.38188078310538e-05
-2.0131091233454e-05
-2.19899193995387e-05
-4.94824216657498e-06
-8.8881597213845e-06
-1.12600189443776e-05
-1.56817159550358e-05
-1.01870009827242e-05
-4.4384140611198e-06
-9.32820481965297e-06
-7.82006139099552e-06
-6.13680019822872e-06
-2.664416803413e-05
-1.21906415138962e-05
-8.42473529300575e-06
-3.09018355913287e-05
-9.94121932293817e-06
-1.04973284594117e-05
5.80410463157016e-06
-1.39969930684467e-05
-4.31785004821411e-06
-1.08763208969084e-05
-3.21079623973215e-05
-9.7113966898358e-06
-1.36577772999155e-05
-2.80468436170039e-05
-3.30145295543182e-05
-2.56063288760133e-05
-2.80346553486027e-05
-1.07736615507539e-05
-2.21168940074367e-05
-2.42009906431196e-05
-1.61211264238973e-05
-1.40038860293751e-05
-1.25705515098733e-05
-1.48668894240586e-05
-5.18484210403973e-06
-2.10058094188682e-05
-1.95368133175031e-06
-1.61573703261751e-05
-3.48053736142605e-05
-1.43894311593558e-05
-1.43831724266139e-05
-1.86381925351233e-05
-3.44204622830494e-05
-2.70421663563664e-05
-1.7626620367123e-05
-2.55962475564348e-05
-2.09151448215449e-05
-2.20386402107686e-05
-2.30241171559999e-05
-2.46629086065289e-05
-2.71675868224752e-05
-6.90003220470582e-06
8.92548669036254e-07
6.55248849689217e-07
-1.24062332515131e-05
-1.49912956970474e-05
-1.33180415460479e-05
-1.53427191038663e-05
-1.94447827069409e-05
5.52200653546571e-06
-2.84114731594657e-05
-1.63397395066721e-05
-1.05662749095119e-05
-7.10895941874547e-06
-8.61385001589764e-06
-1.50471052757388e-05
-1.54484924359617e-05
-8.58565225503706e-06
-9.5820782267624e-06
-1.70691153916257e-05
-1.8014501985915e-05
-1.65793195243463e-05
-2.34832216505292e-05
-2.24834471314837e-05
-1.67225327037504e-05
-2.14688462576223e-05
4.02800513850807e-06
-5.36417602845648e-06
-1.46843848856085e-05
-2.74160187382114e-05
-1.43971909944879e-05
-2.80862733657613e-05
-2.18692775371844e-05
-3.10559462643212e-05
-2.05821698657083e-05
-1.06530982199306e-05
-1.06817681820442e-05
-3.76236199648014e-05
-1.70104243189822e-05
4.22374541481214e-06
-1.76923140078705e-05
-1.02348602757778e-05
-3.03880148373009e-06
-2.36805499838824e-05
-1.21666418097012e-05
-1.37308674221907e-05
-2.21946652213711e-05
-2.49447784283359e-05
-2.02534946611314e-05
-6.15300243817138e-06
-2.29637101651576e-05
-1.42180974347062e-05
-1.65903898794382e-05
-2.34505287465955e-05
-2.31665893267167e-05
-5.70893562271325e-08
-2.54289460390153e-05
-1.90877367844993e-05
-2.27800234253277e-05
-1.72269951661497e-05
-2.80041558491042e-05
-1.27556922900952e-05
-1.48150920837038e-05
-3.12734043040696e-05
-1.80726717197872e-05
5.14483183618484e-09
-3.58161981764252e-05
-2.75144378011991e-05
-2.83381645068398e-06
-1.04915651483748e-05
-1.02209940321658e-05
-1.48222987406287e-05
-1.44106633107643e-05
-1.3390261631118e-06
-2.54871746712013e-05
1.18653485454099e-06
-2.54862974088627e-05
3.62728489728801e-06
-1.62658003673675e-05
-9.05894326871624e-06
-3.15539577297096e-05
-1.57820924443875e-05
-7.93835259518433e-06
-1.89255767614475e-05
-1.2154726892551e-05
-2.59309919009851e-05
-6.17772782578891e-06
-1.5038020432445e-05
-1.95300264822687e-06
-3.55578538854874e-05
-8.48050011205852e-06
-1.74350220982997e-05
-1.64301863641749e-05
-1.11580802180022e-05
-1.9754852280575e-05
-2.1772982077429e-05
-2.61921141173589e-05
-1.71329998481465e-05
-1.20846713156357e-05
-1.47139762732229e-05
-2.33404293873833e-05
-1.55161194010954e-05
-1.96266606580446e-05
-5.75665913605257e-07
-2.65704290078735e-05
-6.64500156766427e-06
3.39694519716844e-06
2.47660235959159e-08
2.17782488237742e-06
-1.51833037660274e-05
-9.77570462721911e-06
-3.16331128713104e-06
-2.76169794502971e-05
-2.21277759849458e-05
-1.31738303196598e-05
-3.01701696594719e-05
-1.4843721504832e-05
-4.22316296177867e-07
-2.20361989860107e-05
-5.44931680812341e-06
-1.67388949564769e-05
-6.72463850706764e-06
-9.19047373842816e-06
-1.73318547067489e-05
-1.72960020814044e-05
-1.9757609739566e-05
-9.47277670163005e-06
3.92412615292507e-06
-1.5397093250443e-05
-5.06905350549654e-06
-3.13695094379117e-05
-1.18690218360613e-05
-3.48064223424941e-05
-8.5098276269487e-06
-1.61774174817118e-05
-1.79553419129001e-07
-3.87559443944533e-05
-1.61380804596416e-05
-2.65511992426748e-05
-1.36057800277375e-05
-7.79318672505484e-06
-1.85155011895215e-05
-7.8137725744123e-06
-1.09096336317439e-05
-1.8761044455573e-05
-5.27050818817195e-06
-2.90936655006184e-06
-3.28863611516726e-05
-1.57111514986799e-05
-1.39600119283018e-05
-7.16549230470419e-06
-2.51827256504624e-05
-4.70577826096109e-06
-1.57833447426592e-05
-2.36115240092752e-05
-2.13617546924795e-05
-1.40297279473407e-05
2.42242057017239e-06
-2.37720944451913e-05
-5.03794098199997e-06
-1.51286722776179e-05
-2.13734984641354e-05
-1.31396110290295e-05
-2.16237095928706e-05
-1.63406485405188e-05
-1.76564904160662e-05
-3.48899034004806e-05
-1.63793452574617e-05
-2.20978320130098e-05
-4.26482842085221e-05
-1.44961844472968e-05
-1.67156601204153e-05
-1.55764105917612e-05
1.13660484599032e-06
-2.62137871853409e-05
-1.4698193054351e-05
-5.31124766159051e-06
-2.49762304686127e-05
-1.54265397906492e-05
1.74930291140754e-06
-2.2015797165402e-05
-1.16096975824593e-05
-2.01024903427193e-05
-1.10644683329045e-05
-6.27064391628982e-06
-2.46615047311823e-05
-6.64117539038631e-06
7.98242660204212e-06
-2.09642335221897e-05
-3.61924709991074e-05
-3.30754999694445e-05
-2.26382523601646e-05
-3.57816858548617e-05
-2.1504706872323e-05
-1.68339587595248e-05
7.53297344690302e-06
-2.69561651813016e-05
-1.66508780672085e-05
-4.92807256225919e-06
-6.25433976192742e-07
1.16914410255984e-05
-2.24951222781749e-05
-2.16746787705253e-05
7.13437657072375e-06
1.75922005459866e-05
-1.3295246230405e-05
-2.36448116351719e-05
-1.62235877302115e-05
-1.85706062214969e-05
-1.85171438899883e-05
-2.50559588465071e-05
-1.04673549901659e-05
-7.77082839785585e-06
-2.87590593954157e-05
-3.01706291195494e-05
-7.57503071359245e-06
-3.12358990887549e-05
-9.151039822165e-06
-2.03307943695541e-05
-2.91788752524789e-05
-1.43323721692321e-05
-1.77415153520491e-05
-1.72238797171949e-05
-1.79766980172587e-05
-2.65330629395731e-05
-2.48932741825015e-05
-5.93208732936207e-06
-2.26869005595091e-05
-3.80771274103801e-07
-2.17977352496158e-05
-2.80851965372521e-05
-1.36597955552471e-05
-3.23531616801902e-06
-1.51834978521831e-05
-1.55231650514521e-05
-2.6803485191652e-05
-1.04066706191912e-05
-3.39896785569186e-05
-1.72649137218967e-05
-1.59729271075052e-05
-1.64436905081654e-05
3.05301708076025e-06
-8.91403372229783e-06
1.48761939459347e-06
-1.56578886966177e-05
-1.25990544118705e-05
-2.39115146117267e-05
-6.13586822400456e-06
-2.88146937697778e-05
-3.44789895370081e-05
-4.09763350341564e-06
-1.1309798886894e-05
-1.97806756461085e-05
-2.19534088783331e-05
-1.17704353188611e-05
-1.06420431867177e-05
-3.04738181430957e-05
-1.815444501322e-05
-7.484001090665e-06
-1.89279371050292e-05
-8.73205065340891e-06
-1.15992360404662e-05
-5.93290690356449e-06
-1.98669930476979e-05
2.39920345909726e-06
-1.90973069465135e-05
-2.26839898396653e-05
-4.44869201363368e-05
-1.92969205916382e-05
1.13339409521673e-05
-1.80949861983929e-05
-2.73347041489139e-05
-1.8662644053741e-05
-2.99556306080184e-05
-2.80287369909189e-06
-2.9892297007798e-06
-8.01735517414983e-06
-2.50743470369278e-05
-1.57778824572693e-05
-3.13407745995055e-05
2.11492460153733e-06
9.94650588391301e-06
-5.6934987094183e-06
-7.51140332598089e-06
-2.44809395900946e-05
-2.92375286943223e-05
-3.17668042174861e-05
-1.04866523189854e-05
-5.31937297603688e-06
-1.50451279875862e-05
-3.14154891591713e-05
-1.67473345638023e-05
-2.05413286576728e-05
-2.02171085935649e-05
-1.31246169759899e-05
-1.37777049796459e-05
-2.44702020847907e-05
1.32158313920605e-05
-4.09662505352748e-05
-1.85378210998118e-05
-1.45898111317573e-05
-2.51982381736699e-05
-2.60270431433194e-05
-7.42537705004783e-06
-7.94367117769077e-06
-1.7804987780898e-05
-1.13513507469941e-05
-9.76728570574091e-06
-8.57691580883193e-06
-3.91516587062725e-06
-2.47222356782129e-05
-2.03268973525442e-05
-1.58214143064396e-05
-2.28722001787735e-05
-1.43573723094302e-05
-1.7638896310794e-05
-2.33572988717192e-05
1.24578106350396e-06
-1.30876487909945e-05
-2.47421257811751e-05
-7.08877012090672e-06
-2.96954917635357e-05
-1.1398047553188e-05
-1.24043974429821e-05
-3.32975431642118e-06
-8.26077929872686e-06
3.45103190888611e-06
-1.97164342719676e-05
-1.76261096250085e-05
-2.35392482623715e-05
4.00806971888032e-06
-2.63175360538554e-05
-5.51203397889884e-06
-1.35820860085153e-05
-1.43557347007317e-05
-1.20732511012946e-05
-1.14730945719302e-05
-2.77624865591001e-05
-2.17569781871272e-05
-2.48528748040059e-05
-6.73448372582354e-06
-1.08141548318096e-05
2.04497751373645e-06
-4.67171983099528e-05
-2.70540927161914e-05
-1.6059638378278e-05
-1.73240915454359e-05
-2.0699788253041e-05
-1.7282674478353e-05
-1.11104039801066e-05
-1.18185203087166e-05
-6.07261280390174e-06
-3.31649562197178e-05
-1.17819904762765e-05
-7.71423581284711e-06
-1.49368108541024e-05
-6.30793918264093e-06
-2.27708143782995e-05
-1.29244641972525e-05
-1.00029182465294e-05
-1.45636361851817e-05
-2.0001739971325e-05
-8.90456854456598e-06
-2.9323585796992e-06
-2.53977343279694e-05
-6.45353809435352e-06
-1.02976871135416e-05
-2.33578831216131e-05
6.23782257060954e-06
-2.39869367676266e-05
-2.33377299242083e-05
-1.2992246517526e-05
-7.98141927630846e-06
-2.7341875847595e-05
-3.13881814471882e-05
-1.84910078950684e-05
-3.01849058618046e-05
-1.29308191976444e-05
-5.45025046717978e-06
-2.61045744748235e-05
-2.03939385758254e-05
-1.40236180083682e-05
-2.82457979180804e-06
-1.63257977395039e-05
-2.58253355335112e-05
-2.09285570149578e-05
-2.15696982396622e-05
-2.04579846343282e-05
-1.38480198461348e-05
-2.31744130801223e-05
-1.94772279716333e-05
-2.58483394166956e-05
-3.93368505641596e-06
7.44051292760761e-06
-3.64205203652681e-05
-8.76307863876007e-06
-1.71518311693643e-06
-7.64806861511849e-06
-2.63764439672695e-05
-1.29750275465624e-05
1.0738543722841e-05
-9.195860976623e-06
-1.81341163969467e-05
-1.99441265227256e-05
-9.68432948562538e-06
-1.16737046874246e-05
-7.54242813707219e-06
-1.37868361012112e-05
6.35778561442092e-06
-1.17723198396199e-05
8.16893863663022e-06
-1.36230560170799e-05
-9.38606174309967e-06
1.38221238566808e-05
-2.01940512572416e-05
-3.16013834910984e-05
-1.00379600760723e-05
-2.6175542748287e-05
-1.86394407989145e-05
-2.66788700014947e-06
-9.50564524800115e-06
-1.07958957888523e-05
-5.91890183176582e-06
-1.75904677233216e-05
8.26122585303455e-06
-5.4993608748542e-06
-1.19931279838143e-05
-1.1324708142225e-05
2.40015860017003e-06
4.70461004714019e-06
-2.28871211075999e-06
-7.18785896282391e-06
2.84497482362748e-08
-1.95363352401721e-06
-8.68391668092939e-06
-2.8020431948727e-05
-1.26878745294594e-05
-4.64226509219322e-06
-2.5925691104655e-05
-2.48399585404647e-05
1.58624080624765e-06
-2.91021995666279e-05
-7.49541349870745e-06
-4.488793916574e-06
-1.32620724499227e-05
-2.4850281963338e-05
-9.2337939562356e-06
-1.12653254254644e-05
-2.74232575147578e-05
-2.1998958489991e-05
-9.55508036194346e-06
-6.19914140306806e-06
-9.55480282116863e-06
6.02561864546349e-06
-2.97216398228608e-05
-1.91450055510447e-05
-9.74703459555887e-06
-3.72772572348499e-05
-6.83790904621585e-06
-2.02452586786326e-05
-1.28686627358996e-05
-4.35586248733375e-06
-2.73369843856108e-05
-1.21915454659862e-05
3.02230739929872e-06
-1.68913732523242e-05
-1.80945300497697e-05
-9.47275832456875e-06
-2.9038915936827e-05
-1.37256090672918e-05
-4.33032651205839e-05
2.27504436421331e-06
9.24587628657517e-06
-9.54468874236377e-06
-8.73209806065762e-06
-1.49336579821584e-05
-1.49252219716604e-05
-9.18925172509488e-06
9.71130754890225e-07
-2.74069790162867e-05
-1.60037492055579e-05
-2.40261803512274e-05
-2.98873931643391e-05
-2.25196917548368e-05
-2.2519554174155e-05
-1.28339242264725e-05
-1.45373988813801e-05
-1.67741451061035e-05
-1.48167256787592e-05
-2.31324917402855e-05
-1.59028131695304e-05
-2.72238012179351e-05
-6.1787872537925e-06
-1.46347027013746e-05
-2.12714761583878e-05
-2.15159280513441e-05
-7.53473015907897e-06
1.54437219159244e-05
-3.25353849605427e-05
-1.94555907539501e-05
-2.34727258855624e-05
-1.78994702332452e-05
-1.18438188418637e-05
-3.26856026809354e-05
-6.6878329988971e-06
-2.69938083555435e-05
-2.48520320226337e-05
-2.96657107520046e-05
-1.16669457349667e-05
-2.08476295368116e-05
-1.74161537523994e-05
1.54604173290615e-06
-1.21158663467169e-05
-1.34407382844669e-05
-1.12541246207486e-05
-3.72262267353848e-05
-2.01814071625751e-05
-1.96861188345223e-06
-4.50178218940751e-06
-8.11920107141996e-06
-1.7964005148056e-05
-7.57516130815862e-06
-3.44934648186066e-05
-8.56731980933449e-06
-3.00651243349417e-05
-3.3648813183239e-05
6.53345927774797e-07
-2.26754616410944e-05
-1.80046387389493e-05
-2.93749734606209e-05
-1.59719900613996e-05
-4.59232386307746e-06
-2.49691524775425e-05
-4.57755844841964e-06
1.842214083694e-06
-3.86104466110884e-06
5.33427553572076e-06
-3.96112231252888e-05
-2.50727363882011e-06
-9.50772812553615e-06
-1.01118157026923e-05
-1.37593691265972e-05
-3.23118196085509e-05
-3.99258650627892e-05
-1.98050301881844e-05
-5.8560020697024e-06
-7.505944701561e-06
-5.64247900510597e-06
-1.17711837685818e-05
-4.28173084503072e-06
-4.11864581290562e-05
-4.08162710446157e-06
-4.70292961951616e-06
-2.52469995698098e-06
-2.97219999300149e-05
-8.88153832191582e-06
-1.55254989461711e-05
-1.47202500862367e-05
-7.09478689838597e-06
-1.34535470506759e-05
-2.75397399735386e-05
-2.05904518936433e-05
-1.80218045319826e-05
4.80953142784043e-06
-3.71543972009758e-05
-2.37565237253751e-05
-2.37893884746614e-05
1.97532497904291e-06
-1.46426595497728e-05
-1.63261938006161e-05
-1.52691374549683e-06
-2.46161519546302e-05
6.61571144682901e-06
-1.19765705161534e-05
-1.24491519414304e-05
-1.37535641823324e-05
-7.02933789106449e-06
3.9607107137558e-06
4.10791746159177e-07
-1.30168957953174e-05
-1.22528866373591e-05
-1.64228153378321e-05
-1.04487935479442e-06
-3.34577993444495e-05
-2.54063700277954e-05
-1.97419034624286e-05
-2.01028603626779e-05
-2.04037039901286e-05
-3.12160754887041e-05
-1.89046704841682e-05
-1.83192038346421e-05
-1.22735743014891e-05
-2.85092599672457e-05
-2.5469443911183e-05
-2.35880697718541e-05
-1.70016065694863e-06
-1.26989548437812e-05
-2.82647596012527e-05
-8.09224189397824e-06
-1.43792934858536e-05
-1.74198476991608e-05
-1.74064882279457e-05
-1.59512525651e-05
-1.07555168548993e-05
-8.84902518761393e-06
-9.76351014446635e-06
-2.30003910583147e-05
-1.46093050098394e-05
-1.22763397702526e-05
-2.02077374252993e-05
-2.32459950273808e-05
-2.68497692649687e-05
-2.79479727512567e-05
-2.65764130130946e-05
-2.63061793488716e-05
-2.31913275577873e-05
-1.7501927986769e-05
-1.28020819059648e-05
-1.74236715459949e-05
-9.27456713999752e-06
-5.39576471809411e-06
-2.36546744001234e-05
-2.69273316161212e-05
-2.4872963731211e-05
-1.84503543034733e-05
-2.12800447039091e-05
-9.5318908658549e-06
-6.74158858404564e-06
-3.73460656087017e-06
-8.65577362640837e-06
-3.14201117325171e-05
-1.54046423459575e-05
-4.10685774849479e-05
-2.74501909478254e-05
-2.06757481205337e-05
-3.29771768929357e-05
-1.99084394887259e-05
-1.50263987388919e-05
-1.85685913637389e-05
-2.13839283555448e-05
-1.71959879165032e-05
-1.51426992429822e-05
9.14382156531277e-06
-2.15111211923498e-05
-1.61682837415371e-05
-2.57929477131036e-05
-3.86868752733446e-06
-1.83114843534396e-05
-3.80484931822694e-05
-1.68062349166235e-05
-3.37337781296084e-05
-1.54517517264447e-05
-2.46361072873426e-06
-1.79383464647216e-05
-1.64309404866618e-05
-3.26819803971412e-05
-7.00341881847417e-06
-2.56287525239125e-05
-3.79126173284967e-05
-1.56225936358119e-05
-1.38762544065499e-05
-1.88216377317624e-05
2.21868862534511e-06
1.8136423983822e-05
-2.77522385264593e-05
-1.69838937197528e-05
-2.82484888004554e-05
-2.52449796619324e-05
-2.50108403934104e-05
-1.59275714869104e-06
-2.14936274963568e-05
-6.78174026355556e-06
-1.47346122062716e-05
-2.60901117828418e-05
-1.63227697616995e-05
-7.84605005071841e-06
-2.60888489774222e-05
-2.30764194088426e-05
-8.75563851737923e-06
-1.92018913400489e-05
-1.69154096409025e-05
-1.53956904766301e-05
-9.95634741638703e-06
-8.70179468581608e-06
-1.61073101846602e-05
-1.71099065854008e-05
-2.78072389718732e-05
-2.8533563394426e-05
-3.12615378605758e-05
-1.38849220015591e-05
-1.28003782190313e-05
-6.32672737894625e-06
-6.77252947819245e-06
-1.69814479828348e-05
-1.22319011860211e-05
3.71537532138569e-06
9.29080454740334e-06
-4.36283465394441e-07
-2.57844727603421e-05
-8.76439791692034e-06
-2.25186377816007e-05
-6.69828965478576e-06
-1.5683366194815e-05
-4.12093591434011e-06
1.21044204927227e-05
-2.44530502584205e-05
-2.38214298749576e-05
-9.53405432640453e-06
-2.74860820719248e-05
-1.40685889344671e-05
-1.52683129860013e-05
1.2365691123771e-06
1.08771304703616e-05
-2.22621696980381e-05
-1.73890617291828e-05
2.49940829277597e-07
-4.20865362961962e-07
-1.74711214462699e-05
-3.04938339641588e-05
-3.24721552961942e-05
-1.71799930831845e-05
9.27027194237659e-06
-3.36030946428064e-05
-2.31490801126832e-05
2.41960060649911e-06
-1.1220945104493e-05
-7.63212845857154e-06
-1.95942604153071e-05
-2.00492169192737e-06
6.5948856816321e-06
-1.30200366501645e-05
-1.91447321716517e-05
-2.73209116777044e-05
-3.49231382550304e-05
-1.0591331639695e-05
-1.19223881802587e-05
-1.7164735018222e-05
-1.58419013556573e-05
-1.89272697727454e-05
-1.15807781546751e-05
-1.58827540368089e-05
1.24381908032295e-05
-1.70501483665591e-05
-6.53937835933907e-06
-2.22497039731037e-05
-1.55042924201948e-05
-3.49731057595054e-05
4.40336521949257e-06
-4.09545565158428e-06
-1.00636532072202e-05
-1.27681980742249e-05
-2.80479798359886e-05
-3.11981933127251e-06
-1.75400460841612e-05
2.9024593539465e-06
-2.195861510265e-05
-3.23124922952682e-05
-2.63110373353643e-05
3.44078980502767e-06
-3.41364411484655e-05
-1.78617608420643e-05
-2.77872085984804e-05
-2.17432634867191e-05
-1.51195686035914e-05
-1.58401416756475e-05
-4.1672095783727e-05
-2.28041356042657e-05
-8.62117185532205e-06
-2.26181518127605e-05
-1.42698535081197e-06
-1.01308090399255e-05
-1.60342277383869e-06
9.40145682148976e-07
-6.44779011906365e-06
-1.05962368395194e-05
-8.30892307543669e-06
-1.81648629354677e-05
-2.97389267496742e-05
-1.24694598031212e-05
-1.76582586234621e-05
-3.1701441450939e-05
-1.15114116752353e-05
-3.4229610113555e-05
-2.59756587704973e-05
-1.82411574668233e-06
-2.09302186803033e-05
-2.37062853625255e-05
-1.2963418523576e-05
-2.87159105076541e-05
-2.23575709855841e-05
-6.76002380845533e-06
-1.762391795285e-05
-1.96298712872325e-05
-2.58481325537453e-06
-2.62526167209359e-05
-1.61604176108467e-05
-8.08162376211284e-06
-2.62483188151839e-05
-1.26002652489281e-05
-1.22964734869759e-05
-2.48408888323094e-05
-2.36318374664767e-05
-9.77513618604949e-06
-9.12303497019802e-07
-1.38919807339834e-05
-1.11426640255945e-05
-1.40345873632915e-05
-1.79247881611223e-05
-1.60333104293942e-05
1.05572826557043e-06
-1.03943446113211e-05
-1.5455539009519e-06
-2.79333865048294e-05
-4.11327106427885e-06
-4.94873246916796e-06
-2.71905185487946e-05
-1.90487365774285e-05
-3.51902869668816e-05
-6.7438264696926e-06
-4.45468588106572e-06
-1.26185527514285e-05
-2.468279163223e-06
-4.83333704287193e-05
-2.17502269016955e-05
-1.75193922350094e-05
-2.57391829611994e-05
-1.26951160514314e-05
-3.61624530578289e-05
-5.92490058355575e-06
-2.6663906487715e-05
-2.29073297992585e-05
-1.77512384339409e-05
-1.80614949583353e-05
-1.00817904559393e-05
-7.81521687580882e-06
-1.70772136065014e-05
-7.84319016699999e-06
-2.16341778950652e-05
-2.31498588368804e-05
-1.68870978242948e-05
-2.42870324098882e-05
-1.39465866762942e-05
-8.54515293206025e-06
-7.28742420689974e-06
-1.28572662399654e-05
-8.56441368501317e-06
-2.42505561474281e-05
1.32354377358906e-06
-7.68378375105162e-06
-7.70300370693791e-06
-6.78518341093332e-06
-9.06077153738463e-06
-2.33700495367501e-05
-2.35319738905105e-05
-1.25014105382429e-05
-1.21628423901164e-05
-1.01767798380657e-05
-1.11070287388516e-05
-1.63787039559385e-05
-1.12230278688694e-05
-1.27377122155313e-05
8.71751068042759e-06
-2.29962573143297e-05
-1.9163956335382e-05
-7.99735556518819e-06
-2.67092719184993e-05
-2.65489261683804e-05
-1.32756766422495e-05
-2.17621274434706e-05
-1.73631708530276e-05
-1.65205763284594e-05
-2.60332734736333e-05
-6.1044006766291e-06
-3.72574633961138e-05
-1.80468756050916e-05
-2.71607068724611e-05
-3.58383227278031e-05
-9.40514387550963e-06
-3.23548033251317e-05
-1.32931159512224e-06
-2.07661725105786e-06
-6.6822916442585e-06
3.49675369287729e-06
-1.53827456333567e-05
-2.28081487872711e-05
-4.11201020037278e-06
-2.27701545869254e-05
-1.65409542665217e-05
-1.67881376416896e-05
1.54614647765356e-06
-1.35012842736623e-05
-2.15216938526103e-05
1.95957234880945e-05
-1.15803099743031e-05
-1.15057463722435e-05
-2.44767105271115e-05
-1.49247669961581e-05
-9.27993957524434e-06
-1.08996058035241e-05
-1.56538674214141e-05
-1.26746439515505e-05
-2.25084632923969e-05
-1.93774277905749e-05
-7.71958822873065e-06
2.78445526996379e-06
-2.8214534314821e-05
-2.0485019058228e-05
-2.07272500526639e-05
-1.00612892537927e-05
-1.22435374492928e-05
-2.90713777474351e-05
-1.39328501715392e-05
-9.02633620093519e-06
-1.6369433060884e-05
-1.64673504128043e-05
-1.53317660025329e-05
-5.24174784211856e-06
-1.87921088929322e-05
-1.08130050039241e-05
-1.04906162356187e-05
-1.43859483154039e-05
-3.34373115082635e-05
-2.91177374154173e-05
-2.42592899022835e-05
-7.48665313174534e-06
-1.8621377593818e-05
-1.82258364759766e-05
-2.99790482195288e-06
-7.13116353178779e-06
-2.4239272016749e-05
-6.45993867015262e-06
-2.67708709679963e-05
-8.59298291965308e-06
-3.32497331676046e-06
-2.37900807803697e-05
-1.76247634022348e-05
-1.143632807697e-05
-1.93124625711869e-05
-1.10394537893441e-05
-1.35780914309832e-06
-1.56926677758476e-05
-2.37027136822493e-05
1.45334515236377e-05
-1.27465266681861e-05
-9.67106932799782e-06
-1.563930160553e-05
-1.81775414366461e-05
-1.62654834706825e-05
-2.79780984237457e-05
-2.31919248123177e-05
-2.60236353269053e-05
-1.39017042445733e-05
-3.73083159721512e-05
-1.9855963989598e-05
-2.50318222456264e-05
-7.14128374694762e-06
-1.72682142280512e-05
-1.03496837249482e-05
-9.77533034946383e-06
-1.18307801968728e-05
-2.23820281250771e-05
5.27846536762766e-06
-1.0278804343255e-05
3.31117353719015e-06
-1.56681139394391e-05
-3.57962679931116e-05
-1.23734434934318e-05
-2.75154631920497e-05
-1.75746572451263e-05
-2.275235932754e-05
-2.70407662825102e-05
-2.16744716495175e-05
-2.636665411538e-05
-2.60414072773203e-05
-2.55715739869194e-07
-1.19561836052229e-05
-6.68640417664889e-06
-1.6473624645831e-05
-2.45657766447048e-05
-8.91442965835357e-06
-1.9723163015392e-05
-1.00269826298331e-05
-1.37034330717246e-06
-2.02407122217822e-05
-2.02803550836763e-05
-1.33317984116185e-05
-7.60386390471054e-06
-2.19277479841391e-05
-3.68845420059935e-05
2.84413167188109e-06
-1.53054454202189e-05
-2.92738569132912e-05
-1.05112598602991e-05
-3.03656412222881e-05
-1.1677350186442e-05
7.94178741938642e-06
-2.2673797385971e-05
-1.3462260155212e-05
-7.72936263845348e-06
-5.45136457842923e-06
-2.26311318796877e-05
-7.67087912385804e-06
-7.67292965006076e-06
-2.61595443875174e-05
-1.70196811974221e-05
-1.34465298019069e-05
-5.33004080036122e-07
-1.30497071885749e-05
-2.27693579636728e-05
-1.55963342407914e-05
1.27444063636463e-06
-2.34900608550986e-05
-1.77936003490396e-05
-3.19282486269974e-05
-2.05874287017549e-05
-2.10683808936293e-05
1.38012088984805e-05
1.2047728001909e-05
-2.27720220993334e-05
-2.47485505493555e-06
-4.01587947349211e-05
-1.57073903190596e-05
-1.09836332368709e-05
-7.76458894688246e-06
-2.43668349288879e-06
-1.45528585797794e-05
-2.8527267643547e-05
-3.35267610563343e-05
-9.98673471216328e-06
-2.10360566996849e-05
-2.25934312669324e-05
-1.23917414870277e-05
-6.65214120847353e-06
-1.61548076347003e-05
-1.71626964219805e-05
-1.22651445517072e-05
1.22147006048086e-05
-2.4071355421132e-05
-2.32617738323907e-05
-1.59452729509254e-05
-2.79775363048945e-05
-2.94865013810434e-05
6.20374648721769e-06
9.76778334513435e-06
-2.60037158639072e-05
-1.460922588219e-05
-8.78487612212651e-06
-2.80894480162188e-07
-3.89742665206325e-05
-6.16032510938482e-06
-1.5121493274819e-05
6.08910116625538e-06
1.08072222969718e-05
-1.81908588355298e-05
-7.83748950040288e-06
-1.68824845003023e-05
-1.76269175639452e-05
-3.76037811986494e-05
-1.383274162256e-05
-8.07330780030879e-06
-2.9489690264421e-06
-4.42429181996286e-06
-2.98481989569794e-05
-4.08183358247547e-06
-1.69725735208752e-05
-2.0266443546822e-05
-1.33393113150405e-05
-5.65075245273067e-06
-1.42413573021025e-05
-2.49217720675183e-05
-3.17998339000749e-05
-1.51307176962139e-05
-1.00297765001491e-05
-2.89158258457219e-05
-1.19791876904932e-05
-1.16721982359241e-05
-2.26097747302255e-05
-6.64600283905e-06
-2.05320022491923e-05
8.54830963193904e-06
-6.78046694238046e-06
-2.1385727586246e-05
-3.06306073279242e-06
-2.38564551333091e-05
-1.78852573434498e-05
-2.68105135014441e-05
-2.17599616585251e-05
-4.24236430610757e-06
-1.02873576951657e-05
2.34860809731244e-06
-6.19936963524301e-06
-8.36778551216998e-06
-2.69431564805493e-05
-3.5532184870987e-05
-4.45414482067021e-06
-1.7005515100016e-05
-1.60773535784677e-05
2.01234110381617e-06
-1.16911929071274e-05
-2.92556701359666e-05
-1.3261654258297e-05
-1.99603038388592e-05
-9.90244466514324e-06
-2.98587310201329e-05
-7.7558442083031e-06
-2.78251569026702e-05
-2.20425067704754e-05
-8.47250123108378e-06
4.05895848933971e-07
-7.79348256012975e-07
-1.02337079187046e-05
-7.84520613237326e-06
-2.04605092878466e-05
-1.79704586330082e-05
-1.75557349749984e-05
-1.47722342054945e-05
-2.8665165284669e-05
-1.48811770428509e-05
-1.1277239917181e-05
-9.4354411110162e-06
-1.55771526982346e-05
-1.73580087570708e-05
2.42186078680204e-06
-1.54547604788744e-05
-4.56472813742563e-05
-1.01750521144218e-05
-3.41534600002957e-05
6.83453063804634e-06
-2.24891173574542e-05
-8.17855251885416e-06
-2.47776928653713e-05
-7.30657803550409e-06
-1.16422575621459e-05
-1.65809765834461e-05
-5.52974766776581e-06
-2.59564006726334e-05
-1.46588006569433e-05
-3.01940998239634e-05
-2.43105799532065e-05
-1.05525000534118e-05
-1.06793380534778e-05
-3.51848538376939e-05
3.42959058711579e-06
-4.56260035829635e-06
-2.79161552470643e-05
-2.69695847910347e-05
-1.63966957452684e-05
-1.87064966382515e-05
-1.46088319953976e-05
1.28291697935189e-06
-1.44378389478762e-06
-1.43290234920859e-05
-2.39811041058912e-05
-6.91366989413637e-06
-1.34832925393745e-05
-2.25766220167517e-05
-3.58863071533838e-05
-1.33322260334718e-05
1.70737421744189e-06
-5.00173331679064e-06
-2.24511684017368e-05
-6.95699770268742e-06
-2.25154551674712e-05
-1.30315975517446e-05
-5.12880104915697e-06
-1.85817351125309e-05
-4.38061812762574e-06
-7.2541551679476e-06
-1.65179108416261e-05
-2.19539847007539e-05
-8.14177292508585e-06
-1.66608508978202e-05
-8.88333746140253e-06
1.81559384355719e-07
-5.85009675708249e-06
-3.45103018356066e-05
-3.82172935105862e-05
1.37040443132196e-07
-2.16586963894262e-05
-1.09837858101617e-05
-2.00777698961349e-05
-5.39080832720167e-06
-3.37782721823395e-05
-1.19730446389576e-05
4.83907554181582e-06
-1.43311084670307e-05
-3.74020058253074e-05
-1.64577459189588e-05
-2.20491250870413e-05
-1.28516319191533e-05
-1.81138183010307e-05
-2.85075819932635e-05
-1.21026424363444e-05
-1.80537348603163e-05
-1.69589679683551e-05
-1.64891854170079e-05
-1.45029847366941e-05
-2.4481883804333e-05
-1.30989394909302e-05
1.03308934077279e-05
-2.77105894863427e-05
-1.78788896277306e-05
-5.11901707471786e-06
-3.73921131510606e-06
-1.97392766269779e-05
-2.21419592799575e-05
-2.86503499522295e-05
-1.52635610085248e-05
-2.866077148829e-05
-4.92209474684421e-06
-5.77826251176954e-06
-2.07668604187961e-05
-1.04836512274081e-05
-3.43768563769069e-05
-6.51698007707586e-06
-1.8019258363339e-05
-1.18413904045977e-05
-9.12689732890625e-06
-2.16537619615868e-05
-1.42527119335528e-05
-1.2806688349077e-05
-7.45849267576564e-06
-1.41692074511157e-05
-1.16874908403919e-05
-2.36747416041947e-05
-1.09313355546195e-05
4.83100970603244e-06
-1.96374818570041e-05
-1.61531575653247e-05
-1.74599331019588e-05
-1.59978569658108e-05
-1.4079161937139e-05
-1.38059309753425e-05
-1.16743565750516e-05
-2.69926685177235e-05
-2.1586152420391e-05
-2.3676899788737e-05
-1.10481926067479e-05
-3.02605915048544e-05
-1.16862751267242e-05
-2.85836079359848e-05
-6.77376893776024e-06
-1.57356483903304e-05
-2.44248016250267e-05
1.11326724923457e-05
-1.02883154592262e-05
-1.92249963912264e-05
-1.20895988070979e-05
-1.02888505571876e-05
-1.79680420060908e-05
2.83092598787604e-06
-2.6176695703427e-05
-9.39693397938205e-06
-8.08448402794326e-06
-3.12371842816276e-05
-1.86642185458304e-05
-2.46825570601278e-05
-1.79661702127911e-05
-2.5892213474974e-05
-2.14347612337997e-05
-7.44879401454926e-06
-2.3629083144551e-05
-1.78473040344195e-05
-1.70278977671789e-05
-4.28931203757167e-06
-1.49113166709165e-05
-1.19678254549667e-05
-2.02589762965689e-05
-2.41945085637383e-05
-2.90024686076101e-05
-1.53640245887357e-05
-1.96017824844167e-05
-1.46296313403124e-05
-2.46441201846349e-05
-1.37235151120585e-05
-2.159772438682e-05
-2.46095039131859e-06
-6.40131500283048e-06
-2.58216767525266e-05
-1.46932846966999e-05
-2.45620246125886e-05
-3.26753783256551e-05
-1.73065280545735e-05
-1.04363563477859e-05
-1.70397330730813e-05
-8.90579705776707e-06
-1.07413742136097e-05
-3.27656207462384e-05
1.61547694950196e-05
-1.24705333021236e-05
-1.13162975259022e-05
-1.56905268076512e-05
-6.60928893764295e-06
8.08191577662064e-06
-7.51401550621083e-06
-1.12344774805049e-05
-1.97377273743691e-05
-7.86606273242689e-06
-2.11571179143905e-06
-2.22328138650889e-05
-2.96677499724598e-05
-1.93770530147145e-05
-2.01512373123869e-05
-1.88464981837836e-05
-1.48443869981223e-05
-1.38427723849939e-05
-8.47739870138165e-06
-3.34534699783564e-05
-1.88213392233856e-05
-2.73497396272893e-05
-1.29944472742052e-05
-2.0234850386355e-05
-2.89412766001192e-05
-2.83431028864678e-05
-3.40818697656425e-05
-3.01964809173832e-05
-1.06561027488015e-05
-2.31952856214596e-05
-2.83565254344056e-05
-2.75715302140743e-05
-1.55881491124397e-05
-1.99779644388946e-05
-2.95950716054322e-05
-1.59959598918491e-05
-1.05599853883374e-05
-4.21581141996299e-05
-2.68408654637161e-05
-1.99872808633068e-05
-2.01830089187532e-05
-1.57018582454301e-05
-1.31941633441201e-05
-2.21734020878643e-05
-4.70298670724382e-06
-1.45822536416228e-05
-1.95730468540195e-05
-7.35188803530069e-06
4.00190011319968e-08
-2.66328739225607e-05
-2.57304825096885e-05
-3.12717420348758e-05
-5.53746795588224e-06
-1.47538929591782e-05
-1.25472811573936e-05
-1.57538877849805e-05
-2.89022257413193e-06
-1.64406185226708e-05
-2.84548640869233e-05
-2.18894869144037e-05
6.30278046553025e-06
-2.46809930686826e-05
-8.82112151212209e-06
-2.52293730901101e-05
-1.26347482597708e-05
-1.00420962357454e-05
-2.22193650864672e-05
9.18976909522999e-06
-1.10063532015514e-05
-8.07030174653928e-06
3.72936754207839e-06
-6.08724972777469e-06
-1.67257103621743e-05
-8.25152087410803e-06
-1.12250199256723e-06
-3.64450064537219e-05
-7.36016629831052e-06
-2.64103284332113e-05
-9.02643835555303e-06
-2.36579660482396e-05
-1.36495278336851e-05
9.04616596629156e-06
-8.37381998229132e-06
7.3904473226973e-07
-1.96440400341191e-05
-7.22691077269695e-06
-2.1597952935139e-05
-1.15068806359231e-05
-1.28855445356851e-05
-1.49071643071268e-05
-1.2695283027212e-05
-7.30175075046214e-06
-3.92266042745321e-05
-3.76700512189982e-06
-5.44461422880718e-06
-2.56216222394748e-05
-6.24507780602698e-06
-3.61026534479244e-06
-3.26759327812108e-06
-1.55518509103763e-05
-2.10254889602066e-05
-2.51136136921033e-05
-2.66857114234481e-05
-2.51813503972013e-05
-6.63018634564412e-06
-7.51124134682365e-06
-1.52312878045452e-05
-3.33766713313155e-06
-2.43648923790485e-05
-2.09389759564702e-05
-9.04485877768573e-06
-2.05285672243991e-05
-1.31994709398505e-05
-2.95555459349515e-06
1.09637399495641e-05
-1.69139276673626e-05
-1.40314766534402e-05
-1.22333288941719e-05
-3.07443874414822e-05
-4.15413026664281e-05
-2.94253308100215e-05
-1.32988810214746e-05
-1.98718802168318e-05
-3.59051968026446e-05
-3.00782175377711e-05
-4.92030834645483e-06
1.15632778586947e-05
-2.08304723545857e-05
-2.03982986170067e-05
-2.9878947336445e-05
-2.58208050335674e-06
-2.16818132833787e-05
-1.47842220678756e-05
-4.58751915535162e-07
2.80383005186767e-06
-1.66280697680289e-05
-2.84985737352794e-06
-1.79045029457637e-05
-9.46664541317484e-06
-2.53110472085078e-05
-1.68782552901007e-05
-1.85061924337276e-05
-1.20256484554224e-05
-2.5815881225023e-05
-2.55393258586105e-05
-5.56412675481845e-06
-1.53261000082641e-05
-1.39476928732648e-05
-2.2965418275942e-05
-2.61699243531219e-05
-3.27490228228593e-05
2.38512339358125e-06
-1.78643084156986e-05
-1.39272910282747e-05
-5.03755604572112e-06
-1.26891930030146e-05
-2.51169991628954e-05
-2.442330901575e-05
-9.44480116978667e-06
-7.39018800799997e-06
-1.0937234047053e-05
-6.50453720141718e-06
7.88048472621965e-06
-8.92783106472236e-06
-1.45876670787e-06
4.94834408809942e-06
-1.94131861974715e-05
-1.43241367355127e-05
-9.12696676980708e-06
-1.40643633959842e-05
-9.5653371755359e-06
-2.60329447563861e-05
-3.39097695388816e-05
-9.36466819506927e-06
-5.54533680050234e-06
-9.00573099352794e-06
-3.18952000888358e-06
-4.46347388566709e-06
-1.36541859166915e-05
-1.22461845770497e-05
-2.40664308056986e-05
-2.17196449237574e-05
-1.6797209660021e-05
-1.28864833629523e-05
-2.84536733223023e-05
1.7680220580829e-06
-1.93848328631531e-06
-9.74019170421932e-06
-1.05567469064981e-06
-3.33718868230093e-07
2.54604172211798e-07
-7.14103514475719e-07
-1.16471470874469e-05
-3.08297234798466e-05
-6.5572628771372e-06
-1.44095740423552e-05
-1.0567664224624e-05
1.76748027200719e-06
-2.58978976175706e-05
1.35738214181251e-05
-1.40543539689731e-05
3.57605331303285e-06
-6.80712743543818e-06
-2.5988533121672e-05
-1.98053801423494e-05
-3.30093664384376e-05
-1.31571508273917e-06
-2.43336574818086e-05
-2.56809230028629e-05
-2.27945599654938e-05
-8.66822262648712e-06
-2.18916762758089e-05
-1.58185621459002e-05
-2.72072800633142e-05
-2.46936315154073e-05
-2.51194765837516e-06
-2.52885123342666e-05
-1.2512969675945e-05
-1.1836272022134e-05
-1.24771401865465e-05
2.80015618277074e-06
-2.40169719755285e-05
-2.14337489926909e-05
-2.31441661377392e-05
-9.62537933999291e-06
-1.01177172556956e-05
-1.31546796693858e-05
-1.85808565861171e-05
-3.75483894494528e-05
-2.42676868329161e-05
-2.70368696001142e-05
-2.64689135185641e-05
-1.86568091187777e-05
-1.66395910464102e-05
-2.25413190796766e-05
-1.23087911935886e-05
-2.55559416586076e-05
-1.35833972068314e-05
-2.51096728907146e-05
-8.93982551678725e-06
-2.82775558677429e-05
-1.36063216127243e-05
-4.99560883132714e-06
-1.55864508093374e-05
-1.06512871913564e-05
-3.84931775748601e-05
-1.43622316701291e-05
-7.69011621216419e-06
-1.35981529375666e-05
-2.99492129161725e-05
-1.06184154751766e-05
-1.70104037635493e-05
-3.36486970220939e-05
-2.18114692709651e-05
-1.04904076557471e-05
-4.09342802914627e-06
3.07456805587147e-06
-1.51976614283062e-05
-2.36032175287955e-05
-2.25192042804766e-05
-1.27859895332286e-05
-7.71798058642169e-06
-3.71919098600028e-05
-2.1053591955635e-05
-1.11698293927553e-05
-1.87921780575908e-05
-3.3853352716795e-05
-6.94723413036632e-06
-9.35113723544472e-06
-1.39380284711094e-06
-3.85982423998565e-06
-1.11232802432282e-05
-1.44362417982124e-05
-3.04128310968619e-05
-2.31511848446402e-05
-1.59049197675622e-05
-3.07109961283888e-05
-1.21859660254246e-05
-1.80956017933558e-05
-1.30532262880578e-05
-1.81449424282234e-05
-1.51892925715764e-05
-4.12961921046408e-05
-2.56818419961631e-05
-1.66013537194375e-06
-5.99490261268526e-06
-1.5133445266077e-05
-3.70414486919175e-06
-2.01093132721847e-05
-4.47251036235513e-06
-3.75967732614044e-05
-2.32716210301947e-05
-1.91485922529594e-05
-2.02959861841896e-05
-2.4674459883106e-05
-2.08261691974527e-05
-2.25575286812859e-05
-1.45069473887215e-05
-1.09287397227867e-05
-1.65963703538472e-05
-1.72483200158419e-05
-8.46422026837875e-06
-2.72122385377196e-05
-1.21618379488292e-05
-1.64466325648525e-05
-9.201550017517e-06
-1.04768230441723e-05
-8.20482907505465e-06
-1.05907162711029e-05
-2.33481006181309e-06
-9.37998128877918e-06
-1.21536849283492e-05
-1.53667735888466e-05
-4.24561236023282e-06
-1.07054187918708e-05
-2.57116787023385e-05
-2.83142188860956e-05
-2.46051413038563e-07
-1.729005560555e-05
-2.48445589809108e-05
-2.92523356691724e-05
-2.3395605029103e-05
-1.61775368426626e-06
-1.64241868669765e-05
-1.40451763614049e-05
-1.97142824764377e-05
-2.15643790333823e-05
-1.87533977409325e-05
-2.32783322428413e-05
-2.92715113550002e-05
-2.28739158932597e-05
-9.1970081052187e-06
-5.79688653503505e-06
-1.65480985949046e-05
-1.54470491933388e-06
-1.68532829480397e-05
-1.61015156005591e-06
-9.14598659451066e-06
2.49402576534928e-06
-1.37817221205349e-05
-1.11678987179314e-05
3.64207155316707e-06
-3.03770347867703e-05
-1.1700788205552e-05
1.46664691927374e-06
-3.28683490802603e-05
-1.32022438944937e-05
-1.98962020694792e-05
-4.0624026192875e-05
-8.70167958697704e-06
-1.45374632358367e-05
-1.31426659024143e-05
-1.41617447103651e-05
-1.58202992676968e-05
-3.12327056183196e-05
-2.88765278430902e-05
-6.82133810115293e-06
-1.71343000135501e-05
5.45964091408287e-06
-1.82334705083523e-05
-8.13505039776982e-06
-1.94100588728797e-05
-2.59374041643166e-05
-1.10059836020577e-05
4.05406406530103e-06
-6.4228987362778e-06
-2.81099855819401e-05
-1.9177553842822e-05
4.18868239171774e-06
-1.49990100774662e-05
-2.00022996699952e-05
-1.06195177353739e-05
-2.21414722282276e-05
-3.24761320627634e-05
3.75287935526879e-06
-8.30366737361016e-06
-2.18418490582294e-05
-1.22021827958208e-07
5.50341694844115e-06
-1.97582328957057e-05
-5.1424602766567e-06
-4.54157804451298e-06
-9.32814822739866e-06
1.74300868208169e-05
-2.09027220324887e-05
-2.89142406984849e-05
-8.92970549279532e-06
-1.66318809115229e-05
-8.41665202900417e-06
-8.90824647773501e-06
-2.73839979686636e-05
-1.17273067356939e-05
-1.50320901820588e-05
-1.18482069725864e-05
-2.60741297508112e-05
-6.20420722273211e-06
-5.48442602493226e-06
1.14980537514154e-06
-1.53712294858613e-05
5.48401552708133e-06
-2.6382464433109e-05
-6.13516151611989e-06
-2.32753503815619e-05
-3.28969515704051e-05
-8.21963084369394e-06
-5.85109294474047e-06
-9.46535387770257e-06
-3.38296516802408e-06
-2.15586971472346e-05
-1.66745677869108e-05
-2.204323047004e-05
-3.59604784021008e-05
-1.78365706495224e-05
-2.0436036832368e-05
-1.08368945246429e-05
-1.87611721060808e-05
-1.48293035504977e-05
-2.1875495046882e-05
-2.14635363453444e-05
-1.8086166203551e-05
-2.61586695156585e-05
3.530120919923e-06
2.37831670487237e-07
-1.07267196329354e-05
3.88627076685393e-07
-4.02801676352476e-05
1.59849487578965e-05
-1.10589945379559e-05
-3.32532668983566e-05
-2.52530411323566e-06
-8.25655496093003e-06
-1.04145287478465e-05
-2.99773089309334e-05
1.21160209464917e-05
-1.43466960005389e-06
-5.80028991856589e-06
-1.40554794205863e-05
-2.60586690243886e-05
3.30700635966098e-06
-2.3981042280799e-05
-1.37560293669861e-05
-1.57872839053687e-05
-9.00533223121625e-06
-1.49336463043294e-05
-1.38436735811792e-05
5.47896495829168e-07
2.66897276756741e-06
-2.36576877720942e-05
-1.61409314491238e-05
-2.12481990479395e-05
-2.21082865886193e-05
-1.24260752885368e-05
-1.61112332582056e-05
5.3053135904005e-06
-1.40040833138939e-05
-2.59200205940623e-05
-9.50776936188868e-06
7.49728215701835e-06
-1.3903047878653e-05
-1.41112078917145e-05
-1.44351761465811e-05
5.75132442905288e-07
-1.36123339452829e-05
-1.27088734854988e-05
-2.6522879156516e-05
-1.21606068111724e-05
-2.83538420071958e-05
-2.30529229541529e-05
-2.31866921448474e-05
-4.57373390471635e-06
-1.68484332789552e-05
-1.06818519718612e-05
-4.83976543748042e-06
-1.88166930984365e-05
-2.5417602789589e-05
-2.84664300193498e-05
8.14748802659526e-08
-2.06265977239606e-06
-3.00152810948079e-05
-1.42519010009441e-05
5.49174021931819e-06
-1.5386234903188e-05
-1.74134241947629e-05
-2.41463904867556e-05
-1.73271972207749e-05
-7.17990939727699e-06
-1.57741281136698e-05
-1.1521281025902e-05
-1.20557586146403e-06
-4.29991714838296e-06
-1.68560621673704e-05
-2.66723707386866e-05
-2.83405996138891e-05
-1.20717340752272e-05
-2.55552537761198e-05
-2.54963600172783e-05
-1.55074581570179e-05
-4.17651018472045e-05
-2.19603215520241e-05
-1.69453123331573e-05
-3.08429832754539e-05
-3.2085634262349e-05
-2.72447623156371e-05
-4.41521733362267e-06
-1.75398631908468e-05
-2.22463155063219e-05
-8.52775971671162e-06
-1.65075693645651e-05
-6.48127782666856e-06
-1.50499230120004e-05
-3.3537217762154e-05
5.46515118504431e-06
-9.42123794051148e-06
-3.64362871448519e-05
-2.96347760258312e-05
-2.11462715607614e-05
-2.36476220245713e-05
-2.62480806520127e-05
-1.33955164169016e-05
-3.6153741825548e-05
-8.78311410956875e-06
-1.57235142287987e-05
-9.02907760512936e-06
-4.42137988732677e-05
-1.3630881161217e-05
-1.58180428508829e-05
-3.38333357323957e-05
-4.44590964189525e-05
-2.97279074164055e-05
-1.30868760258947e-05
-1.69278500843977e-05
-2.68350973812595e-05
-2.89730197410108e-05
-5.65020386837756e-06
-2.3662467153456e-05
-3.38507957434719e-05
-2.20810683629995e-05
-3.91703858545171e-05
-1.69628488337625e-05
-9.38686778671281e-06
-1.90508375755921e-05
-6.48560895778654e-06
-2.9714536924584e-05
-1.38494385327812e-05
-3.23068348686358e-06
-2.05482615616627e-05
-1.28753145417897e-05
-3.12949411112307e-05
-1.75528674751794e-05
-3.1776674055146e-06
-2.98620965341266e-05
-2.55703751732027e-05
-1.20379492068845e-05
-2.69522144039067e-05
-1.82433013123714e-05
-2.10683865325026e-05
-1.30561994881617e-05
-3.97818329770345e-05
-1.40883477692396e-05
-2.8030599659803e-05
-3.38194512645688e-05
-2.25066491316993e-05
-2.06867344277044e-05
-4.06448168763638e-05
-2.6177926249645e-05
-2.1142068223978e-05
-3.33937413724535e-05
-2.39064166022015e-05
-2.19736320541706e-05
-2.74296170315849e-05
-1.4761244883805e-05
-9.77694412569526e-06
-2.74313504280318e-05
-2.34733733474556e-05
-1.27493381951806e-05
-1.68027481279124e-05
-4.53794937989626e-05
-2.93474790311042e-06
-1.35042673832636e-05
-3.56995481254219e-05
-1.37590168369925e-05
-4.13946335788561e-05
-2.70035706002402e-05
-9.76559847468332e-06
-2.51262056823982e-05
-1.50884559481809e-05
-1.93250516266121e-05
-3.53006687471267e-05
-3.57015470469308e-05
-2.83920649574987e-05
-2.4638404013147e-05
-9.52678087121153e-06
-4.03148688297264e-06
-3.24280178380534e-05
-1.70637703734471e-05
-2.43721858262035e-05
-2.65087892104276e-05
-2.46476701897385e-05
-8.20645306413683e-06
-3.12867860451028e-05
-9.65593142441296e-06
-2.4064529989769e-05
-1.17553610149511e-05
-1.38782268831471e-05
-7.52099250071734e-06
-2.35635404630099e-05
1.78614324122045e-06
-1.7189642278762e-05
-4.02300664868093e-05
-1.90851773822876e-05
-2.60777772508673e-05
-1.39659054106795e-05
-2.78912476478746e-05
-1.88604100556756e-05
-3.42685390916865e-05
-1.29392366459888e-05
-2.3009693062693e-05
-3.94517309932097e-05
-2.19710669835949e-05
-2.710895726621e-05
-3.24152495883606e-05
-2.3442976606348e-05
-2.86441972372024e-05
-3.22500737532472e-05
-2.58561383586044e-05
-1.35027119397189e-05
-3.41189716679981e-05
-2.68179729776747e-05
-1.50751259242189e-05
-1.7509968387321e-05
-1.72399347647514e-05
-1.53525807215852e-05
-1.53671597814193e-05
-2.11546798777934e-05
-2.33631122622077e-05
-1.86285269192444e-05
-2.0507237097945e-05
-1.99275067719694e-05
-2.27913586854693e-05
-2.48443207864186e-05
-1.02144105483062e-05
-2.0770817578328e-05
-1.76333680364963e-05
-2.88925725452436e-05
-3.48846514753586e-05
-3.36834680551293e-05
-3.53849261473903e-05
-3.15662318979642e-05
-2.26642291637954e-05
-2.6092915526674e-05
-2.54072166389582e-07
-1.63940715802479e-05
-1.65169406168167e-05
-2.87751701685386e-05
-4.57133807600207e-06
-1.34639853910081e-05
-3.47108643997692e-05
-1.25786252460573e-05
-2.63112710816378e-05
-2.37894715205476e-05
-1.57482625450399e-05
-1.53835210470914e-05
-1.12484386243301e-05
-1.15875817325433e-05
-3.7105992559931e-05
-1.45467037584561e-05
-1.71943410376112e-05
-1.32309012510835e-05
-3.79634478439074e-05
-2.7908550775062e-05
-2.95356189671451e-05
-2.90171189712591e-05
-2.481583849151e-05
-1.94772539618775e-05
-3.88071739848553e-05
-2.12593662486406e-05
-2.21097205200931e-05
-2.21841853605031e-05
-1.59589106597574e-05
-3.35339208214365e-05
-2.90060505301443e-05
-2.50141395688622e-05
-1.7415959905382e-05
-2.8441125641545e-05
-2.17069502480117e-05
-1.96372344296111e-05
-1.18337881606866e-05
-3.7368854837381e-05
-1.63373001439024e-05
-1.81734076195187e-05
-3.62945215675064e-05
-1.94073079826085e-05
-1.48243138319532e-05
-1.22789393889217e-05
-3.79729161875197e-05
-2.81369289842012e-05
-1.99815599979879e-05
-2.83941464635331e-05
-1.94117137718548e-05
-2.41657252301916e-05
-1.77092018661073e-05
-2.25649810390242e-05
-1.46556367421282e-05
-2.76741186698312e-05
-2.33060408682643e-05
-1.23786861615524e-05
-3.6143843278387e-05
-9.91056782134337e-06
-1.10151203987906e-05
-1.07491932605484e-05
-3.5693121025968e-05
-1.89567591973173e-05
-3.41049717112751e-05
-2.39690975542182e-05
-5.51219683764299e-06
-2.19226008950642e-05
-3.57278717910269e-05
-2.66460091098616e-05
-2.21726877795942e-05
-1.12208054822697e-05
-2.31762914187969e-05
-2.02528011736867e-05
-1.88413458077372e-05
-1.48325853185155e-05
-1.22342911507445e-05
-1.44310049804278e-05
-2.58448606624308e-05
-3.31691550696821e-05
-2.40303146979325e-05
-3.00159000378978e-05
-2.19876855273434e-05
-2.04760659100487e-05
-3.5805598697632e-06
-4.09796124808515e-05
-2.08676738646433e-05
-1.19027997579455e-05
-2.58605171991971e-05
-2.83687147506136e-05
-2.55195034441193e-05
-1.4992589976308e-05
-2.67481690870533e-05
-1.23479160873767e-05
-1.70446983504225e-05
-1.56796430390927e-05
-2.17482049214236e-05
-1.92628620392623e-05
-2.7378377388519e-05
-2.69726298462893e-05
-2.52624799304257e-05
-3.60199655560753e-05
-4.56834240431923e-06
-1.90215583841598e-05
-4.13535360730084e-05
-2.62477486707097e-05
-3.27274236384966e-05
-3.86047197591543e-05
-1.94723127428129e-05
-1.48674605652332e-05
-1.49224842708825e-05
-9.01058530484092e-06
-2.21501451349008e-05
-1.77537135293018e-05
-3.14106226284502e-05
-1.72352960476613e-05
-1.36972385242137e-05
-1.65002128248785e-05
-2.46547757192795e-05
-3.87372229195955e-05
-2.49270484821754e-05
-9.99037972924446e-06
-2.45464235130746e-05
-2.64958248098979e-05
-2.25470224221344e-05
-3.79720817857735e-05
-1.87560356538527e-06
-2.19299453242883e-05
-3.70199450616034e-05
-3.60094226725695e-05
-2.84966732002405e-05
-3.52561380594744e-05
-1.66000958857802e-05
-1.86328389351694e-05
-2.35206138746297e-05
-1.64253647453725e-05
-3.78252305152886e-05
-1.86460689563633e-05
-3.01561404969049e-05
-1.6209748774726e-05
-1.51614306784736e-05
-1.62232206673803e-05
-2.57254683959305e-05
-2.22188394628266e-05
-1.43850813958124e-05
-1.37471688605829e-05
-1.8758835869001e-05
-3.44613911041299e-05
-5.2159819102298e-06
-2.33715849198467e-05
-1.68115683648791e-05
-9.79854492644837e-06
-3.35076562488499e-05
-1.16817371711265e-05
-9.26237990491196e-06
-6.2304380691422e-06
-1.89949726838799e-05
-1.07975842205317e-05
-5.83610597386462e-05
-9.95524894000399e-06
-1.76562417873202e-05
-1.94934648381697e-05
-1.78282647930576e-05
-2.46378654299204e-05
-3.13979603615942e-05
-1.28627213061971e-05
-1.72445080351498e-05
-4.13020768897809e-07
-1.8333263023601e-05
1.97318591030288e-07
-1.10315826582336e-05
-3.75171481177842e-07
-1.21694691952929e-05
-1.21631835183256e-05
-2.50172075859253e-05
-2.63644744426386e-05
-1.89383918435656e-05
-2.15942579035929e-05
-4.80653445062647e-06
-1.96269081392999e-05
8.03405553585244e-07
-2.53510859203819e-05
-2.58969458730374e-05
-1.90144788453197e-05
-1.70703144983134e-05
-1.97040298215491e-05
-5.23449154270496e-05
-1.69308471650169e-05
-3.99871959196868e-05
-2.36161974242981e-05
-3.00643566962532e-05
-2.14592435850819e-05
-2.0621859555083e-05
-3.08022134008277e-05
-2.29924041836412e-05
-4.1600809689105e-05
-3.09076625647716e-05
-9.10847352275664e-06
-3.69042215966869e-05
-2.61570436229673e-05
-1.38473202140436e-05
-2.301124775472e-05
-3.59790648623372e-05
-2.39239362739486e-05
-3.08754677464039e-05
-1.39835388903856e-05
-2.30944205541231e-05
-2.06613466537604e-05
-7.0875444523622e-06
-2.46205845212258e-05
-1.78292677038892e-05
-2.87174261576969e-05
-2.95439120458837e-05
-3.84425761757165e-05
-4.54080930945995e-05
-8.62632546036677e-06
-3.19423010804964e-05
-1.82502574289107e-05
-3.03428457256109e-05
-2.661447600229e-05
-2.39729701489248e-05
-3.21612570907291e-05
-8.44679246311089e-06
-1.80890160059013e-05
-3.52072429228612e-05
-1.82363894564068e-05
-2.51727469846155e-05
-2.44107069684945e-05
-2.42528559001361e-05
-1.20222164085666e-05
-1.55256555697974e-05
-2.24669718866886e-05
-2.37557835711072e-05
-9.83656149723278e-06
-3.76910712035408e-05
-2.27674384224334e-05
-3.10019934870839e-05
-2.09721150993769e-05
-2.28195337133514e-05
-3.6052636322998e-05
-2.66981570188155e-05
-2.08926365849484e-05
-4.65930951855751e-06
-2.65486203124068e-05
-3.1363478334195e-05
-1.06479307564765e-05
-6.7939852160606e-06
-4.5651638435204e-05
2.81876652867698e-06
-2.76824796576384e-05
-2.04251651090826e-05
-2.69786902614218e-05
-4.28526978747404e-05
-1.99042548514004e-05
-1.37324636371842e-05
-1.85401751992633e-05
-1.73908091472021e-05
-3.30276648811968e-05
-2.47079460757656e-05
-1.7663379627965e-05
-2.55364494444024e-05
-2.15264657347314e-05
-2.82229602979142e-05
-1.06173607705369e-05
5.93529531882964e-06
-2.3440103062342e-05
-2.08138236935047e-05
-2.11362550162322e-05
-1.30087353118189e-05
-2.99858749234524e-05
-3.37246592801212e-05
-2.77612627749738e-05
-9.82616896559066e-06
-7.33227281405755e-06
-2.66137313559011e-05
-2.48011947917048e-05
-9.13556191886139e-06
-7.44360724382758e-06
-3.11985965322292e-05
-1.10241238829575e-05
-2.66349961710961e-05
-4.05597563639559e-05
-6.36714700210817e-06
-2.47464774387034e-05
-1.05125466198143e-05
-2.53501210244309e-05
-2.61640827685013e-05
-4.44675461607444e-05
-1.40484235019846e-05
-1.59444593579914e-05
-3.8703224210469e-05
-2.2549275467852e-05
-3.0995581394961e-05
-3.29249494457148e-05
-5.60290850694707e-06
-1.78336769092408e-05
-2.8905698786919e-05
-1.64905477959535e-05
-3.39630852713706e-06
-2.5201980636533e-05
-1.71856081700006e-05
-2.64269451219859e-05
-1.48168162669971e-05
-2.29845648007352e-05
-2.82836502985022e-05
-1.11330926015549e-05
-2.74171019438591e-05
-1.92820375823458e-05
-2.72521304695212e-05
-1.10052713799372e-05
-4.04023437433311e-05
-2.40174477680776e-05
-2.47208631520235e-05
-2.36578482547576e-05
-1.54726689799212e-05
-2.39344693612836e-05
-1.49521029030014e-05
-1.39257128036577e-05
-1.89484490655089e-05
-1.96375251042655e-05
-3.53569607268427e-05
-2.79054424918558e-05
-1.68485226143023e-05
-6.78026179503008e-06
-3.94869336177207e-05
-2.5516439630685e-05
-2.26280882910678e-05
-1.49239683343335e-06
-3.20923178197239e-05
-3.72435626855999e-05
-2.69111311978962e-05
-1.76063473559669e-05
-3.24822666961255e-05
-3.32570295970322e-06
-1.72611102782654e-05
-3.88474433909515e-05
-3.36470512007292e-05
-5.51046776867998e-05
-1.54175098840548e-05
9.04876356108694e-07
-1.98826643290468e-05
-2.97899191914906e-05
-2.80000684357896e-05
-1.44581304529451e-05
-1.38709822902449e-05
-2.80049824923466e-05
-1.9490666074926e-05
-3.12819827218426e-05
-2.38907611308387e-05
-3.36327797840278e-05
-1.13141794626897e-05
-2.36062532046786e-05
-3.58042988854228e-05
-1.41686807520564e-05
-1.97082801866251e-05
-2.38122986206053e-05
-1.9708726920767e-05
-1.63650764889547e-05
-2.82476406503896e-05
-2.98909592648568e-05
-7.41418757782328e-07
-2.24179384299134e-05
-2.68660226748322e-05
-1.94880406616678e-05
-2.09194842383486e-05
-4.005859980951e-05
-1.19065316663066e-05
-2.2577101296973e-05
-1.15981903474215e-05
-2.73253010571571e-05
-3.17594225445973e-05
-4.14486480252068e-05
-3.3594677308145e-05
-1.63127044550539e-05
-3.11961389765056e-05
-1.41870480075298e-05
-1.02551134934809e-05
-2.46271822966336e-05
-1.57575639708637e-05
-1.762154209305e-05
-3.06897854523223e-05
-3.07627498998959e-05
-3.06402888428092e-05
-3.19700509635753e-05
-4.40132827879412e-06
-3.30862365893182e-05
-2.18151437002032e-05
-2.32502225303562e-05
-1.97362003526851e-05
-3.35869698686882e-05
-2.27070650311495e-05
-3.75282650804116e-05
-1.28024328613517e-05
-1.47950016005066e-05
-2.53498912814606e-05
-1.5481159282951e-05
-2.41913468516614e-05
-3.20092209498656e-05
-1.66173960966038e-05
-2.79777293843946e-05
-2.92088744452925e-05
-9.8657778136232e-06
-3.11887246328579e-05
-4.05569464710356e-05
-1.40833735240404e-05
-1.90099591866778e-05
-3.42210717509698e-05
-4.01003813600158e-05
-2.10074560489413e-05
-1.89829382688716e-05
-2.66668341554598e-05
-2.29867328537162e-05
-3.42719497993447e-05
-4.27734689394299e-05
-1.17808144543751e-05
-1.84707055914025e-05
-3.62365515738718e-05
-1.21455221264716e-06
-1.57082580503703e-05
-3.08676797783841e-05
-1.00373900200261e-05
-1.09086629483279e-05
-3.02171135238453e-05
-2.07823627228377e-05
-2.31293646221216e-05
-8.49881341035585e-06
-1.01058382951756e-05
-3.27084532944222e-05
-1.39761408969824e-05
-1.94000920041316e-05
-6.14525611647165e-06
-1.22047377043906e-05
-3.7794728932688e-05
-2.38757938383689e-05
-2.84197553216394e-05
-4.01556079834249e-05
-1.67013638649934e-05
-1.25497810873299e-05
-3.7431271444662e-05
-2.71138766161662e-05
-1.2863666135327e-05
-2.97728980602712e-05
-2.22694231701077e-05
-4.34181861753478e-06
-1.63225082712833e-05
-3.98014723075686e-05
-2.76891793983097e-05
-5.53086981827844e-06
-5.03253961955721e-06
-2.93101598172649e-05
-1.88197062099808e-05
-1.4638515186181e-05
-1.56992605654968e-05
-3.07392126894129e-05
-3.19433001461086e-05
-9.12947643800966e-06
-1.70343272308293e-05
-3.81767850914283e-05
-2.70606758203893e-05
-2.12542745619613e-05
-3.34943910818089e-05
-2.46862849614635e-05
-3.72088415005086e-06
-2.34916522697069e-05
-3.4456897921578e-05
-2.21600951566221e-05
-1.09239083295121e-05
-3.03433327722189e-05
-2.88816329539434e-05
-1.64601028770051e-05
-2.25292125433797e-05
-9.19724206782353e-06
-2.80721116393844e-05
-2.32154526835292e-05
-2.28049373130971e-05
-3.42830520349039e-05
-1.15569361794504e-05
-1.51738515650974e-05
-1.45335068210075e-05
-2.29943013742102e-05
3.73835407490114e-06
-3.66664798282933e-05
-1.56098900251842e-05
-1.32632555838122e-05
-4.06452650244036e-05
-2.44381946360126e-05
-2.80215590550144e-05
-2.68682192273375e-05
-3.88189784589372e-05
-2.31570495518226e-05
-2.341137285968e-05
-2.57254841694788e-05
-4.13792656003068e-05
-1.79270924755898e-05
-1.45922814832737e-05
-7.41080722340364e-06
-4.16023932367432e-05
-1.84045075579928e-05
-2.58845018370303e-05
-3.61147754463132e-05
-3.44658194777787e-05
-4.24972582941526e-05
-7.46246211489579e-06
-1.62863535739246e-05
-6.05309587712789e-06
-3.86227138875963e-05
-2.19793770587185e-05
-2.78365080517584e-05
-1.91525638561869e-05
-6.88917129644805e-06
-3.37060490054477e-05
-2.4891531430893e-05
-2.48743958416789e-05
-2.36840253876447e-05
-3.35528401406746e-05
-2.06246435415119e-05
-1.347564369396e-05
-2.72605542363514e-05
-8.94479544387507e-06
-1.70145733621986e-05
-1.24717382340335e-05
-2.06301794018598e-05
-2.93563676852138e-05
-1.39357356134698e-05
-6.70054054537026e-06
-9.1945118915401e-06
-7.06231552298625e-06
1.13544503235805e-06
-3.23296072960491e-05
-2.36831240077722e-05
-2.14596662735567e-05
-2.38866912370417e-05
-2.0680345613581e-05
-3.5996925463894e-05
-2.26101164871614e-05
-2.14762316187258e-05
-2.95220462283147e-05
-2.23062091271315e-05
-3.18642758835556e-05
-1.90462915186194e-05
-6.99601566525719e-06
-3.26981183015252e-05
-2.75268711000747e-05
-1.72217026787309e-05
-2.63640655156054e-05
-1.71579970774957e-05
-3.70233516621942e-05
-4.99449423033494e-06
-2.0604304213446e-05
-2.31627692844254e-05
-2.18727094413211e-05
-5.35284268820694e-06
-4.70780464249869e-05
-3.21373951259965e-05
-2.81515013774348e-05
-1.47978224299932e-05
-6.00375097146371e-06
-3.97740045469036e-05
-3.41210009638902e-05
-1.19929476368842e-05
-2.60480759609856e-05
-1.57059565395478e-05
-2.94522446551656e-05
-4.81359513051579e-06
-4.93889158873948e-05
-1.76596487600758e-05
-1.87760763075454e-05
-3.15570172710322e-05
-2.52666454622219e-05
-3.14445951264121e-05
-3.3886663580861e-05
-6.48693638374247e-06
7.71601832702541e-06
-3.42814406187428e-05
-4.10043933292561e-05
-1.29036001085604e-05
-2.15795558053817e-05
-2.12954723557468e-05
-5.5826360205871e-06
-3.05646670542001e-05
-1.79957895849402e-05
-1.35863142415609e-05
-3.08473329285974e-05
-6.34734709504892e-06
-2.90649511309523e-05
-1.12681687004089e-05
-4.12626123570139e-05
-1.91196717371293e-05
-2.55840919882239e-05
-9.50053963839879e-06
-1.17979504630546e-05
-2.57445774833876e-05
-3.47665497213511e-05
-3.01258835953589e-05
-3.40744821677952e-05
-2.47488716939063e-05
-2.85601221168999e-05
-3.11576028178192e-05
-2.183652534546e-05
-2.72351104396158e-05
-3.30269257041381e-05
-1.78920874840441e-05
-2.65543361351064e-05
-2.97783082594724e-05
-1.4665828471275e-05
-1.29280469013268e-05
-2.41738979377497e-05
-2.10324393466279e-05
-2.36444002374498e-05
-3.92039082501849e-05
-6.62551651356049e-06
-1.55492651454835e-05
-1.32065667316155e-05
-2.94934754494723e-05
-4.5364067036545e-05
-2.32726513649577e-05
-2.51551920114593e-05
-2.07426639073807e-05
-1.62829537923249e-05
-9.06539378045976e-06
-2.63928467193982e-06
-3.14507426872938e-05
-2.86391210938242e-05
-2.81528697632295e-05
-3.35276990876369e-05
-2.71232115338265e-05
-1.9023916146669e-05
-8.14948533874983e-06
-2.72797624040824e-05
-2.60277638549909e-05
-1.37203704913103e-05
-3.91029547548167e-05
-8.93815664311127e-06
-4.05314875665535e-05
-3.44185062858251e-05
-2.21820333036776e-05
-2.65567881217507e-05
9.15182615564337e-07
-2.24038266617771e-05
-2.21291985899414e-05
-2.05016364991626e-05
-9.84371371894115e-06
-4.86810119918719e-05
-3.23138017694931e-05
-1.57796959996407e-05
-2.07700120445673e-05
-3.21144257878348e-05
-1.88420153127489e-05
-3.26260238410119e-05
-2.53186152420233e-05
-1.45190310372908e-05
-3.85545914361244e-05
-3.51241123045705e-05
-1.07705286969715e-05
-3.4364348847047e-05
-2.99752950085746e-05
-1.01358619775822e-05
-2.49336998809469e-05
-1.27691947909662e-05
-3.0646144319392e-05
-3.58096661169617e-05
-2.83105466104316e-05
-2.17828807431069e-05
-2.53371199849133e-05
-2.64933090967197e-05
-1.07154622647188e-05
-2.42303402029415e-05
-1.92444935657581e-05
-3.9837965839938e-05
-1.6596314172015e-05
-1.9047934606858e-05
-3.09378213424538e-05
-2.40185808043281e-05
-3.53838117500846e-05
-1.42934326107721e-05
-2.58627659357424e-05
2.12486418843174e-06
-1.63027081652441e-05
3.82406268639156e-06
-2.82640641236205e-05
-2.49116879678257e-05
-2.05061062479904e-05
-3.24524344786783e-05
-1.94637135883877e-05
-1.02011467528536e-05
-1.20922759700528e-05
-1.63967803462221e-05
-2.38397681612147e-05
-3.72910343982706e-05
-2.34330815728351e-05
-2.2164358776093e-05
-1.46751951481625e-05
-2.18313996573408e-05
-1.16906744980045e-05
1.06333442158337e-05
-2.31537220668929e-05
-2.38663634266882e-05
-1.40261948042479e-05
-1.7059240409437e-05
-3.307086978378e-05
-2.48550412450312e-05
-3.01134304419745e-05
-3.01739530025833e-05
-2.54819041542074e-06
-2.12711934879431e-05
-2.19236696743345e-05
-3.0779346247136e-05
-1.61919455303895e-05
-2.07132123053191e-05
-4.4329457052285e-06
-7.08434146340594e-06
-1.73628438204801e-05
-2.35139446770017e-05
-9.03426752009057e-06
-1.36894517007446e-05
-3.49143664225651e-05
-1.04955279355514e-05
-2.74616248087943e-06
-8.94563159049414e-06
-2.68576555553794e-05
-2.80702029073655e-05
-2.36516613354015e-05
1.07180612254249e-06
-3.24547718864338e-05
9.19206657775093e-07
-2.04048455437147e-05
-2.11517709360054e-05
-1.63710885532253e-05
-2.27723990481638e-05
-1.5899044407652e-05
-5.20100595190592e-05
-1.40249222783206e-05
-3.1866876270272e-05
-1.86880458444869e-05
-1.67753322280192e-05
-2.82799221425518e-05
-3.07559948472682e-05
-2.40332822349887e-05
-3.10041254945355e-05
-4.46169904369092e-05
-1.57006501661353e-05
-3.21088167751855e-05
-1.32295264376768e-05
-8.19360138924387e-06
-1.92796069345679e-06
-1.46528928023549e-05
-9.93427799452508e-06
-1.73581129935676e-05
-2.62185049522732e-05
-1.83985627660214e-05
-1.22259013902454e-05
-1.64437302063229e-05
-1.8577524974624e-05
-1.69891681329637e-05
-8.40128385328328e-06
-2.37431489531702e-05
-2.44342948208568e-05
-1.52457457935592e-05
-3.16786948430665e-05
-1.87310310771939e-05
-3.37281027772883e-05
-1.79977797362929e-05
-1.68066981539133e-05
-3.48325856385214e-05
-2.45793678917084e-05
-3.42482086811358e-05
-3.02590580654047e-05
-2.94050182010797e-05
-1.65148663298086e-05
-1.56160519746464e-05
-4.37086513706527e-05
-1.30061422937964e-05
-1.73940712525807e-05
-2.39268303622885e-05
-3.47618101096596e-05
-2.7781746308094e-05
-1.7410224633511e-05
-2.85084862461878e-05
-1.81380444322745e-05
-2.33673786319372e-05
-7.85393835926201e-06
-1.18718224869984e-05
-2.5975141807724e-05
-2.64664627909976e-05
-2.55388638775284e-05
-1.65880922367109e-05
-3.59866753408902e-05
-3.35882398105686e-05
-2.90184942294103e-05
-5.35418381174832e-06
-1.85825182385959e-05
-2.13979154000184e-05
-3.19197257523694e-05
-3.29519774073476e-05
-1.117083340806e-05
-4.11786692582342e-05
-2.68411925165292e-05
-5.32776849560512e-06
-6.93039200776298e-06
-3.06516185038767e-05
-1.3103259905676e-05
-1.29152806170737e-05
-1.75632417069426e-05
-3.51958028258904e-05
-2.35736521488972e-05
-2.22725808323659e-05
-2.85155334306305e-05
-2.95066968770408e-05
-3.95718718725715e-05
-2.84926454388845e-05
-4.06236833307503e-05
-2.94148732293282e-05
-4.43506438982976e-05
-4.69737542177289e-05
-9.57942254309007e-06
-1.68705646037884e-05
1.70082288975391e-06
1.94190295760633e-06
-1.08952518264254e-05
-2.60025657274486e-05
-3.01903045870588e-05
-2.18015631145668e-06
-2.24938896413449e-05
-1.59460156679433e-05
-4.32608798541803e-05
-3.30512736488128e-06
-2.38848609818562e-05
-1.62810323101678e-05
-3.6946082907113e-05
-4.47901338050624e-05
-3.09881331635102e-05
-1.92252653367652e-05
-1.9547624245219e-05
-1.59821997659381e-05
-1.70187242013576e-06
-3.95310368004728e-06
-1.52832662776823e-05
-8.7233207136331e-06
-7.07817512526101e-07
-2.54481623620873e-05
-1.33484055431111e-05
-2.29269251974132e-05
-7.62883209697066e-06
-4.37696931429186e-06
-2.08362451874766e-05
-4.08680103327851e-05
-3.05174064490857e-05
-2.93946007846685e-05
-1.29738302861077e-05
-1.05164094540295e-05
-1.32281221023153e-05
-1.56573429882218e-05
-2.87935038215432e-05
-1.51783426828046e-05
-2.19449820011952e-05
-2.24163158184311e-05
-2.97659704726559e-05
-1.70635923806199e-05
-3.17404129253549e-05
-2.46511695352834e-06
-2.01634522865798e-05
-2.54512133616624e-05
-2.81947066045218e-06
-2.36397211805539e-05
-2.52601848159288e-05
-1.91145228698478e-05
-2.09887080901961e-05
-2.00054637013766e-05
-2.32310910503635e-05
-2.63308352548603e-05
-2.51530708213239e-05
-1.17776871261174e-05
-1.25682842427343e-05
-1.40146979158095e-05
-6.38507606599575e-07
-1.2841160315548e-05
-2.3755770314192e-05
-1.68807604511332e-05
-4.16980973167872e-05
-2.83787130936745e-05
-1.10249103986221e-05
-2.31474190968408e-05
6.3579941193101e-07
-1.74719707866515e-05
-9.18120536801969e-06
-2.29911369009428e-05
-9.92232186327189e-06
-2.49989565066345e-06
-1.64145758089665e-05
-2.06603765170639e-05
-1.44032158920238e-05
-2.34579412898796e-05
-1.5235323540985e-05
-2.11682524936593e-05
-7.38009553332422e-06
-2.25209416620745e-05
-1.03029674729339e-05
-7.90193223097687e-06
-2.84402744050301e-05
-2.92343328127243e-05
-1.52453624911319e-05
-2.0303216970203e-05
-2.64096909612983e-05
-1.90681800294505e-05
-1.28340164730333e-05
-1.40305289142338e-05
-2.39908331043799e-05
-2.71596596781642e-05
-7.36991352503922e-06
-7.14529531023874e-06
-2.86944214947074e-05
-2.59375475447507e-05
-2.80956103206023e-05
-2.24043464867449e-05
-3.66627483408337e-05
-4.26115035418789e-06
-1.21562230955434e-05
-1.81567923450421e-05
-4.16645850715695e-05
-1.45627918359021e-05
-1.95118112434012e-05
-1.77270033523629e-05
-1.93489185378275e-05
-1.00112899316658e-05
-1.11513039672763e-05
-1.93921819061007e-05
-2.07662443788513e-05
-1.48363121886993e-05
-1.88765168895338e-05
-2.64818943491514e-05
-2.6398443094801e-05
-3.25442659526627e-05
-2.65110495351334e-05
-2.10573746594494e-05
-2.89907761561392e-05
-2.80350139068123e-05
-4.4905281859771e-06
-1.18029743093805e-05
-2.8416531672581e-05
-1.64099966525122e-05
-2.77710472708319e-05
-1.07690760360789e-05
-1.28822353930654e-05
-1.62684311886195e-05
-1.58212830679079e-05
-4.17690399121848e-05
-2.48208282637385e-05
-3.90889418440487e-06
3.74563828178111e-06
-2.3838053129974e-05
8.05955684485836e-07
-2.04115784789968e-05
-2.315809970121e-05
-2.74851965997718e-05
-1.89185034551382e-05
-3.60491185015835e-05
-1.02507434094932e-05
-1.79706953207258e-05
-2.16112783787588e-05
-1.2265624256618e-05
-3.11682142685986e-05
-3.23382616716396e-05
-3.43008483332652e-05
7.18938533680853e-06
-3.48647153328661e-05
-2.88905834171961e-05
-3.03068147495691e-05
-8.36872434918469e-06
-2.49008417371926e-05
-9.99157699210746e-06
-1.91142467572306e-05
-2.66195790418729e-05
-2.95386297901644e-05
-2.1777224352738e-05
-1.64047383532597e-05
-3.03287234310625e-05
2.75544856748792e-06
-2.96461353073704e-05
-2.71548822059179e-05
-4.20037646131445e-05
-1.50541876146942e-05
-2.23633554527032e-05
-2.32352147132669e-05
-1.96858846342753e-05
-2.62056685611778e-05
-2.58882173700711e-05
6.95697098222665e-07
-9.7140018746048e-06
-1.03892717163835e-05
4.09075473897361e-06
-2.92985609077534e-05
-1.54680795291419e-05
-6.69650896221994e-06
-3.07084339189562e-05
-1.60883163851209e-05
-1.95716904274633e-05
-1.22243757527587e-05
-3.34557800322719e-05
-2.16111090552688e-05
-1.91777178037214e-05
-2.74775932820743e-05
-2.88164000829132e-05
-2.30706819376493e-05
-1.99570880604767e-05
4.61425712319978e-06
-2.83170446111942e-05
-3.10920250183776e-05
-3.66937649400937e-05
-2.61160894556514e-05
-2.12189063453987e-05
-1.77983900927344e-05
-1.83335628910447e-05
-2.90998322452732e-05
-2.24303188895682e-05
-1.14757973326208e-05
-2.89420638780597e-06
-1.84909639410107e-05
-2.96901107752676e-05
-2.71998046806271e-05
-1.9542056442769e-05
-1.45836791996885e-05
-2.61101241918622e-05
-2.31935375536892e-05
-1.5975331819318e-05
-3.0136183848671e-05
-1.67028613063726e-05
-1.83629877351121e-05
-2.37413731980086e-05
-1.07303432684867e-05
-1.24341569062078e-05
-9.96702969677713e-06
-2.71518183166615e-05
-1.47836973930936e-05
-3.62320577188171e-05
-4.35830436517358e-05
-2.05314058932054e-06
-1.94538088488466e-05
-2.56423099096254e-05
-2.55430976155399e-05
-2.55033335279009e-05
-1.92375177313541e-05
-3.50639512714523e-05
-8.2539412128931e-06
-2.64676923880016e-05
-2.61363853054582e-05
-4.05326459367255e-05
-3.30486091973473e-05
-3.00359092568798e-05
-2.0719859490052e-05
-1.99148705924128e-05
-6.55388984558355e-06
-1.92198809025962e-05
-1.29149246524995e-05
-2.77488703656221e-05
-4.70706816942018e-05
-3.39832791123235e-05
-1.31326146479007e-05
-1.05153346794633e-05
-3.35728420402752e-05
-2.45553025737598e-05
-5.29800945887927e-06
-6.03631748858351e-06
-2.71729905842387e-05
-1.40674685552479e-05
-1.82002565592931e-05
-1.24504229274737e-05
-2.91589549480125e-05
-1.33535303408964e-05
-2.05941758842362e-05
7.68259259552676e-06
-2.75340949564301e-05
-1.39784207943773e-05
-1.09765895903231e-05
-9.54204463958789e-06
-1.40367598350695e-05
-1.90078116892009e-05
-1.79619817534291e-05
-2.84193196746975e-05
-9.48013137196462e-06
-3.21865256477847e-05
-1.98055073434526e-05
-1.34535816062185e-05
-2.99658625215944e-05
-4.24091157088456e-05
-2.79972588873646e-05
-2.21774857555477e-05
-3.56862303762478e-05
-1.43072556828708e-05
-2.34663077667999e-05
-2.0497976336738e-05
-1.50029227155534e-05
-2.73567438332836e-05
-1.2136945600589e-05
-2.02305295441206e-05
-1.52977268705266e-05
-1.98343212430332e-05
-1.94716248944652e-05
-2.96975653075049e-05
-3.85935274165813e-05
-3.1190065711257e-05
-1.44220232944298e-05
-2.73940829443625e-05
-2.27705905341796e-06
-2.28733821096122e-05
-2.89306722275759e-05
-3.57826561409117e-05
-1.53149901473701e-05
-2.45218732454581e-05
-2.62936751180344e-05
-1.53543107785366e-05
-1.38348045421879e-05
-1.69661739104012e-05
-1.19574131028435e-05
-2.97198890148943e-05
-2.34600326404647e-05
-2.91604198179867e-05
-3.55212564566306e-05
-3.0692457386169e-05
-2.24730245183291e-05
-2.84164512021284e-05
-1.29413850143677e-05
-2.46088196697404e-05
-3.44620658745885e-05
-2.41698384163058e-05
-2.45204622371283e-05
-3.81875965246769e-06
-3.89723208604565e-05
-2.88097687424591e-05
-3.17782553728188e-05
-1.57431444653983e-05
-1.788198197443e-05
-1.85464353531282e-05
-1.94392520919162e-05
-9.48485644508296e-06
-1.3428231014909e-05
-2.05864921041165e-05
-1.95182206747481e-05
-2.54745685843861e-05
-1.45405668965141e-05
-6.56104815427504e-06
-2.15578249276359e-05
-1.6225176856148e-05
-8.09056360508093e-06
-9.34202892565228e-06
-1.73648383213989e-05
-3.62763150852851e-05
-3.2632666650985e-05
-2.59348731845088e-05
-2.75651379839619e-05
1.66201554587331e-06
-1.28378404554399e-05
-3.49487038447949e-05
-1.75599958671754e-05
-2.27370922855256e-05
-2.4828708851372e-05
-3.10198551066958e-05
-1.52690590553306e-05
-1.91893590635509e-05
-2.60572808990035e-05
-1.21211717107431e-05
-8.3178806206224e-06
-2.57185834203075e-05
-1.76042123671655e-05
-1.4827787348573e-05
-1.53569341816148e-05
-2.58863532326986e-05
-1.34811867084864e-05
-2.6885978169774e-05
-2.77581437132164e-05
-1.97520192914567e-05
-3.86780295832784e-05
-1.64038672479455e-05
-2.35867835043768e-05
-4.21584988109872e-05
-1.2585677534942e-05
-1.96534371278831e-05
-1.92254839118691e-05
-9.79135088730044e-06
-7.09545154912524e-06
-1.08148438600968e-05
-3.07889093415544e-05
-2.93545271871727e-05
-1.21063944169566e-05
-2.11714659658752e-05
-2.54676356011608e-05
-3.18077423318121e-06
-2.24420646906479e-05
-3.1092374489206e-05
-2.29596731157552e-05
-1.09983079918152e-05
-2.09583833998819e-05
-1.13275765430775e-05
-3.50806366445319e-05
-2.27506442363694e-05
-9.28620170548634e-06
-2.94775030061351e-05
-3.06060948361373e-05
-2.97502363450538e-05
-2.84745163026338e-05
-2.423385719605e-05
-9.77783040793635e-06
-2.72595277573976e-05
-3.43737429597364e-05
-2.78223932038248e-05
-1.01823001758087e-05
-2.15457422874343e-05
-3.09448732413894e-05
-3.27360789902866e-05
-2.70976043399934e-05
-2.41124983130884e-05
-3.28923437691196e-05
-2.6090137492028e-05
-2.74481457345518e-05
-1.37427328437189e-05
-3.49856641115556e-05
-4.76324435597425e-05
-1.03455874680212e-05
-2.02634701379312e-05
-1.17057209602464e-05
-1.77559053938493e-05
-1.33481737674978e-05
-3.37877426055482e-05
-1.59046991739323e-05
-1.02000242301471e-05
-1.76431432974486e-05
8.80865192974144e-07
-1.33336338743458e-05
-2.44428989117952e-05
-3.31345307213972e-06
-2.8750982102367e-05
-2.89060696887229e-05
-1.84132907012017e-05
-3.22831572840484e-05
-5.21235342717468e-06
-3.6694958017886e-05
-2.86318299023224e-05
-4.22238034906388e-05
-5.62729816698949e-06
-1.52384317689272e-05
-1.893741225383e-05
-1.44016890866676e-05
-2.00761923146018e-05
-1.44148561996068e-05
1.09576859267611e-06
-1.8137600226062e-05
-2.8322895865993e-05
-2.33584644011973e-05
-2.22499151535466e-05
-2.95866773719894e-05
-1.83111143505439e-05
-2.85775808516243e-05
-2.85225056309714e-05
-2.81777016321575e-05
-2.43843260026365e-05
4.50408098024777e-06
-3.09574529486746e-05
-1.82935881234907e-05
-1.06720283794662e-05
-1.92609402775119e-05
-2.94550690217648e-05
-1.93291721269767e-05
-1.07368682605826e-05
-2.41716302177681e-05
-9.9585022069012e-06
-1.58423241621013e-05
-3.65255507646211e-05
-2.63556054698726e-05
-4.71815017282773e-05
-3.14965862784565e-05
-2.57039613418517e-05
-1.41424165790695e-05
-2.5987258539634e-05
-9.12785882674652e-06
-1.84486445900106e-05
-2.97524516779329e-05
-2.86430016002362e-05
-3.4026966580644e-05
-1.99988604405588e-05
-1.43613607059578e-05
-1.38127707303956e-05
-2.25792115054792e-05
-3.68102564219761e-05
-2.49454182923604e-05
-3.55670193017111e-05
-3.29691269073475e-05
-3.15658511518598e-05
-1.40816543469728e-05
-1.66678422883804e-05
-1.62304116562777e-05
-1.19523532330433e-05
-1.26120756426668e-05
-4.05593441950362e-06
-1.12197224814381e-05
-2.82899912801314e-05
-1.50045466834512e-05
-2.37381087567606e-06
-2.5373737603229e-05
-1.94035656455247e-05
-3.47053159915684e-05
-2.12501885794458e-05
-2.23590938247337e-05
-3.65992128947787e-05
-1.27967624460649e-05
-3.67458984856531e-05
-1.04143195562748e-05
-1.89123899401397e-05
-6.19808784990908e-06
-1.1117316274361e-05
-2.97625008024151e-05
-2.15367229245174e-05
-2.41895906617766e-05
-3.47787162655596e-05
-3.57023802850849e-05
-2.30767588126915e-05
-2.84826555181383e-05
-2.1527668568945e-05
-1.38028764497981e-05
-2.44482073779701e-05
-1.56284749628074e-05
-3.91148343473794e-05
-2.43779405687856e-05
-1.97938464340765e-05
-1.08628367642104e-05
-2.70442162530257e-05
-3.32500419964089e-05
-2.04609720526489e-05
-1.22290576793628e-05
-2.47169574489158e-05
-2.56116010691832e-05
-2.66557907155864e-05
-2.34349968491778e-05
-4.22087815619171e-05
-1.66848945632542e-05
-4.47975723436633e-05
-9.7430180346591e-06
-1.75514458292861e-05
-3.29159628917638e-05
-3.85114713024071e-05
-3.9555331641226e-05
-1.76899234563334e-05
-1.23125825583395e-05
-1.71416186083089e-05
-5.238334410336e-06
-2.30972605727606e-05
-3.34927141071006e-05
-2.81315775314415e-05
-3.93208886693383e-05
-7.91383562307831e-06
-3.3870227484586e-05
-2.52409969901294e-05
-2.68729103934569e-05
-2.43637357479142e-05
-3.44978271539315e-05
-2.99224780560014e-05
-3.06139873226113e-05
-5.37444739511482e-06
-2.51016691822003e-05
-1.99103132962662e-05
-3.19502857111637e-05
-2.88365108381487e-05
-6.811420719613e-06
-2.2304770131344e-05
-1.12159481452519e-05
-3.11390941472565e-05
-2.13298629990542e-06
-4.73316929192924e-05
-2.57832632417278e-05
-2.13296059368787e-05
-3.16220755312466e-05
-4.31653286502907e-05
-4.02354092363921e-06
-3.10507138748186e-05
-2.04502219780464e-05
-1.75686750042415e-05
-1.02779963153645e-05
-9.73605207877284e-06
-2.85355732736383e-05
-1.95850273371768e-05
-1.9232782556114e-05
-1.19159851763393e-05
-2.72926063797488e-05
-2.37062984383025e-05
-4.00924587401413e-05
-1.55421800016977e-05
-3.93999101052251e-05
-7.29892938734352e-06
-2.32793115696579e-05
-4.07634604860643e-06
-4.09230353053209e-05
-2.43944113797867e-05
-1.13296876721192e-05
-6.00298666899479e-06
-1.31820861318772e-05
-2.99870774788065e-05
-1.29565166624297e-05
-1.94303866759933e-05
-2.64766178998068e-05
-2.21926930200815e-05
-1.07067436107946e-05
-2.17805177428592e-05
-3.90491019974649e-05
1.12885113450261e-06
-2.93713856176247e-05
-1.53326124778939e-05
-2.59956095186797e-05
-1.437750325827e-05
-6.03966507079698e-06
-1.69148441558008e-05
-9.4941053345172e-06
-2.58803853786669e-05
-1.46522573730021e-05
-2.11910130478822e-06
-1.42976544562494e-05
-4.09575950272084e-05
-2.54448773736706e-05
-4.07484970689226e-05
-3.08861310635019e-05
-1.74366425279952e-06
-1.1617476575833e-05
-2.20552355634664e-05
-2.38780007066384e-05
-3.36443268417119e-05
-1.60458637451518e-05
-1.24946407967606e-05
-9.18659801501182e-06
-2.52679174728038e-05
-1.52821057428728e-05
-2.96536582143616e-05
-2.58284442141304e-05
-9.63973497827069e-06
-2.74729187153125e-05
-2.09712533654828e-05
-2.12049703732305e-05
-8.40270962102588e-06
-1.55103475197049e-05
-1.3335891728641e-05
-2.99664710667337e-05
-2.68566298892584e-05
-2.68375334077213e-05
-3.31499182354453e-05
-2.81079828604458e-05
-2.01001135728353e-05
-2.46884855622936e-05
-3.20673713546588e-05
-3.81528897513495e-05
-1.1768020306049e-05
-1.59508157818308e-05
-6.84320205390831e-06
-1.98127618921338e-05
-1.31528211599902e-05
-1.73557292445e-05
-1.53556315352713e-05
-2.02065408776885e-05
-1.19593384151108e-05
-2.31288997673775e-05
-1.47769808898119e-05
-2.3151052593239e-05
-1.29816720596721e-05
-2.79521032613225e-05
-5.07558538837062e-05
-3.32643638669724e-05
-1.55460429751491e-05
-1.34625583137664e-05
-3.87364311255202e-05
-2.12359106523614e-05
-8.5153727297748e-06
-3.05332824468375e-05
-2.88423137498116e-05
-2.80495003561166e-05
-7.78083785734135e-06
-7.89614699814658e-06
-3.08007846597637e-05
-3.29475088959517e-05
-2.84938974289847e-05
-2.92845740366549e-05
-4.54452961575862e-05
-2.30034253351842e-05
-3.29712521771748e-06
-2.85506284566667e-05
-2.04632181596034e-05
-2.61591825062134e-05
-1.59978959144042e-05
-1.74690282412597e-05
-1.62810383271887e-05
-5.85879039503779e-06
-3.93703951892145e-05
-1.72212330542864e-05
-2.89368994230977e-05
-1.78533738795883e-05
-1.68864605474481e-05
-2.39752822604543e-05
-1.29191375315657e-05
-2.4804235626292e-05
-2.0056874384845e-05
1.23129311947107e-05
-1.95129141921191e-05
-2.85372318407522e-05
-2.91072975042559e-05
-2.01724694422329e-05
-1.39772294217341e-05
-2.52744866078711e-05
-3.72080896212248e-05
-1.69332001730327e-05
-1.2657295290735e-05
-2.81760251684748e-05
-6.90413227480699e-06
-1.71070287256795e-05
-2.48049224596115e-07
-2.50060136502012e-05
-3.314808231571e-05
-3.138306671559e-05
-9.98922412036769e-06
-5.06655207368363e-06
-2.25025307553936e-05
-2.50147896398742e-05
-2.76891989169699e-05
-1.92970752556471e-05
-3.1267604092474e-05
-8.33620391247126e-06
-2.91511248325988e-05
-5.78879003252546e-06
-1.89437969670702e-05
-1.31403845971968e-05
-2.49678309231454e-05
8.68118220389739e-06
-1.22684717202209e-05
-4.07615511450935e-05
-1.85260513496216e-05
-1.1953951399158e-05
-3.06590035029509e-05
-3.7245339064513e-05
-2.52003788752853e-05
-1.14568216121239e-05
-2.83409824514133e-05
-2.48728514336493e-05
-2.08610026140609e-05
-3.08007572766017e-05
-1.67295354850988e-05
-2.21187110359332e-05
-8.60121021253646e-06
-2.72595976369792e-05
-2.54024184035859e-05
-1.38600972384254e-05
-1.79940281610942e-05
-1.9286129420649e-05
-8.6662962657436e-06
-2.26051285746873e-05
-3.07255308904754e-05
-2.91402733595693e-05
-2.37158188871648e-05
-1.76837883655648e-05
-2.6399271295336e-05
-2.82295353787621e-05
-2.43975893589168e-05
-1.14866098204875e-05
-1.24297049096927e-05
1.05407305896789e-05
-1.60702658076863e-05
-3.4986130518609e-05
-1.99777722030981e-05
-2.75697375623613e-05
-1.67673897933143e-05
-2.64769195593e-05
-2.08918913782441e-05
-1.81535032967986e-05
-1.97432302232366e-05
-2.66404818399968e-05
-4.03362313805671e-05
-3.76973809420543e-05
-6.97889322088717e-06
-1.00031212387556e-05
-1.08389671358949e-05
-2.7825175627708e-05
-1.65522351407083e-05
-1.37241888745895e-05
1.4825250310342e-07
-4.09296947806186e-06
-3.08087728037645e-05
-3.0137559733173e-05
-1.86824303996437e-05
-3.11087603290786e-05
-3.39562882823903e-05
-3.69363165736451e-05
-2.11888193129082e-05
-3.55338468428292e-05
-1.17207525753088e-05
-1.97155267822368e-05
-2.44400691741284e-05
-2.18635102921378e-05
