# Supplementary material for: Research on computational propagation and identification of mine microseismic signals based on deep learning
Source: PLoS One. 2025 Oct 22;20(10):e0334641. doi: 10.1371/journal.pone.0334641 (PMC12543183; doi:10.1371/journal.pone.0334641)
Supplement: S11 Data — (ZIP) [file pone.0334641.s011.zip › 000101100002554.xlsx_0.txt_24.txt.txt]

-2.21757936496682e-05
-1.26183068468905e-05
-3.26867111386438e-05
3.64382485465828e-07
-5.10273595404006e-07
-2.09553941203661e-05
-2.61723568710399e-05
-2.96578231155893e-05
-1.16755554788926e-05
-4.37184061270009e-05
-1.35408576702546e-05
-1.60636018865247e-05
-2.66429141366593e-05
-1.25078134142933e-05
9.01835690164072e-06
-2.12108247042195e-05
-1.80932666368558e-05
-6.99961187669962e-06
-1.79482394634983e-05
-3.7702198294688e-05
-2.91211557936093e-05
-2.55622046949532e-05
-4.17861946959383e-05
-2.17531272556131e-05
-8.96812325683387e-06
-3.27168153540545e-05
-1.29510079810807e-05
-1.55516551331908e-05
-9.05061550065671e-06
-1.84740898584247e-05
-5.04368138556538e-05
-1.03828547769943e-05
-8.06620799017624e-06
-2.08497608972971e-05
-1.6918901456749e-05
-1.86932493321832e-05
-1.85723837006439e-05
2.65677323647683e-06
-1.94377105759878e-05
-2.53903936231854e-05
-3.12591371147692e-05
-3.19183262582333e-05
-1.78481140662912e-05
-7.10293901623402e-06
-1.99202981738791e-05
-5.83426395918817e-06
-1.57592365167723e-05
-2.16678329430355e-05
-3.03829955191723e-05
-5.79366569845242e-06
-3.65863423919381e-05
-7.02940148281065e-06
-3.33905975789034e-05
-2.94123007753318e-05
-2.11806371805318e-05
-2.42729721833012e-05
-1.63365867032308e-05
-7.52070010215598e-06
-1.05453200121577e-05
-9.72047264341219e-06
-3.6885923175336e-05
-2.63243663757176e-05
-4.37177833568299e-05
-2.82601030962286e-05
-1.42105547054781e-05
-3.06192682632484e-05
-3.65138446237509e-05
-2.3698383001524e-05
-2.09684599669479e-05
-3.15112040942234e-05
-1.81266058238693e-05
-5.10979848675301e-05
-4.61884271600233e-05
-2.66798491889214e-05
-8.03195440905911e-06
-3.94874576608653e-05
-1.32328670091095e-05
-2.22355498368607e-05
-3.15977806019145e-05
-3.44017462101606e-05
-1.40166179055833e-05
-1.45425756988268e-05
-1.74874881881049e-05
-2.0015196994233e-05
-2.98885203257652e-05
-2.97597190394618e-05
-2.07992456883897e-05
-2.06699176599694e-05
-1.25980128028378e-05
-4.0151154864139e-05
-3.05972578400887e-05
-7.72380679323731e-06
-1.76839950279624e-05
1.30325707615055e-06
-6.09997051734695e-06
-2.83815138014816e-05
-1.07962280471519e-05
-1.23643681070877e-05
5.54920457315975e-06
-3.97456245991625e-05
-2.77686740406046e-05
-1.90614591195242e-05
-2.18253018981638e-05
-2.60826900223087e-05
-1.45454243693954e-05
-6.33528299481563e-06
-3.70261386414509e-05
-1.59131732186554e-05
-3.35147129873344e-05
-3.8180538407732e-05
-1.8288856157494e-05
-3.01923744753026e-05
-3.55767032916187e-05
-3.90329229099155e-05
-2.43209762150137e-05
-1.60719245505877e-05
-1.34736309564413e-05
-2.54267394725574e-05
-6.33666806268061e-05
-1.26580251358718e-05
-4.73442671654349e-05
-2.4427509494361e-05
-1.36519317450092e-05
-4.05442820173987e-05
-5.37386958145687e-05
-3.94730735350869e-05
-8.45955563249913e-06
-1.01586141839081e-05
-2.55863572300175e-05
-2.06196844708368e-05
-1.36444035065843e-05
-2.37229951016299e-05
-3.35659070851207e-05
-4.02025645341534e-05
-2.54005068294748e-05
-6.89331540602078e-06
-4.34215101691892e-05
-1.79534652478085e-05
-1.03410802808413e-05
-7.82244400732771e-06
-1.70715543175808e-06
-3.01881901528412e-05
-5.17049050584308e-06
-2.36349181750619e-05
-2.51936308867624e-05
-2.3501824352924e-05
-1.05550640337732e-05
-3.41414605941778e-06
-2.4971150519074e-05
-2.03999821696145e-05
-2.66853712183734e-05
-4.22407389916244e-05
-4.58443503327289e-05
-4.42990737578457e-06
-5.71784384709388e-06
-3.15670073816953e-05
-1.25016566115032e-05
-3.18222697678266e-05
2.62797944598186e-06
-2.37379353731512e-05
-2.06169799999899e-05
-1.25234857941883e-05
-1.39455078754465e-05
-4.13970437969292e-05
-2.16096018626684e-05
-3.34608811078308e-05
-1.13548509737737e-05
-3.71258699621222e-05
-4.45719125855084e-05
-2.87389297582221e-05
-2.1402503030082e-05
-1.26634798594663e-05
-2.84448051172982e-06
-2.68319882902322e-05
-2.52666457142868e-05
-3.03196704352056e-05
-4.73531642686137e-07
-2.45829855187504e-05
-9.40142190801046e-06
-1.77886366842689e-05
3.69573999832363e-06
-7.44885459144792e-06
-1.20477877829868e-05
-7.39544538107377e-06
-5.17436131185148e-06
-2.00972023883369e-05
-2.07786485471896e-05
-1.09775558548285e-05
-4.29007308983703e-05
-4.56148677503901e-06
-2.11801170842258e-05
-2.75130800893566e-05
-3.73816654205338e-05
-3.43531812327144e-05
-1.07794894344172e-05
-1.95520059265545e-05
-1.16617643746847e-05
-9.15431899811887e-06
-6.07672698503195e-06
1.29982961396584e-06
-1.95895555012269e-06
-2.19120310879227e-05
-1.34712300914514e-05
-4.21955729828667e-06
-2.54501602338154e-05
-2.49762054092691e-05
-6.78957851260191e-06
-2.60599306970111e-05
-3.48839556540612e-05
-6.69274277109857e-07
-3.22659849841533e-05
-1.76041065234649e-05
-3.38789484675717e-05
-1.39324417695099e-05
7.05139726167061e-06
-1.03838530835794e-05
-5.56278736380676e-06
-1.12092470852874e-05
-2.49580528426625e-05
-1.18857648365639e-05
-1.83513764504956e-06
-6.82464891949061e-06
-1.82128849226784e-05
-6.28170601296575e-06
-2.74050447900052e-05
-9.3665092100462e-07
-4.24053299951943e-05
-1.97000724061561e-05
-2.92851203805447e-05
-4.28599866369587e-05
-1.80595595961857e-05
-3.59276992475406e-05
-3.86584087713463e-05
-1.28245497737287e-05
6.1665203135917e-06
-1.80824040575471e-05
-3.10325215962984e-05
-2.22372412044097e-05
-4.12063099132063e-05
-8.61280467681914e-06
-1.18563941645628e-05
-1.91673686500349e-05
-3.13477654583979e-05
1.27316413980989e-06
-2.5616630886227e-05
-1.91987410772441e-05
-8.4679507584494e-06
-1.41249411379598e-05
-5.8269163216356e-06
-2.4531602063284e-05
-1.39825958967773e-05
-1.07753967718951e-05
-1.00183976847308e-05
-1.3248370247712e-05
-4.43953996024252e-05
-2.37368000313398e-05
-2.60039851575204e-05
-9.12163943291074e-06
-2.67918452476467e-05
-3.48888586731156e-05
-2.48281330945033e-05
-7.25047247912133e-06
-2.38829706389313e-05
-3.62573865362487e-05
-1.73255374837786e-05
-3.24367384559182e-05
2.24134104899819e-07
-3.44654567249147e-05
-1.97751508432859e-05
-1.37409367654529e-05
-8.87033193248572e-06
-2.92295291689412e-05
-2.18491543401832e-05
1.49730436513745e-06
-4.77790489955006e-05
-2.73093315590664e-05
-2.96569190052284e-05
-2.89408329802122e-05
-2.09979187850756e-05
-9.59385585676527e-06
-1.51424051203565e-05
-1.24030108790643e-05
-4.00059171105543e-05
-2.24641128476457e-05
-3.63417695735971e-05
-3.3049546384741e-05
-3.61276983247777e-05
1.19315169672333e-06
-2.55754569011503e-05
-1.41291938907004e-05
-2.13591629583953e-05
-1.92671968728967e-05
-1.25324483394473e-05
-2.27450169077898e-05
-2.09117972863547e-05
-1.93044493688361e-05
-9.18878717585646e-06
-1.93520542198829e-06
-2.4116163514908e-05
-3.38471483364945e-05
-1.65551053179837e-05
-2.03769707705493e-05
-1.34203504506192e-05
-1.67375870647169e-05
-2.96935270871629e-05
-3.26590766160242e-05
-2.9774305557265e-05
-2.37376232483352e-05
-2.05156620148035e-05
-2.94911330588214e-05
-1.44065017222943e-05
-1.5788329756296e-05
-1.58094470634001e-05
-3.56860125312177e-05
-3.0303683632653e-05
-1.93814669547949e-05
-4.97795893452784e-06
-8.23941642421766e-06
-3.25793860057009e-05
8.13748219647946e-06
-1.5265636908379e-05
-2.41533207042986e-05
-1.88604264268745e-05
-8.00208260697246e-06
-5.71915737372017e-06
-2.78826510999863e-05
-1.26240667935096e-05
-2.38065701656174e-05
-1.5372053396042e-05
-2.93975705770489e-05
-3.80086753174953e-05
-2.07255264260638e-05
-1.7677713798512e-05
-7.49642769256388e-06
-1.5552359135703e-05
-1.35147526401541e-05
-2.59867298903893e-05
-1.6961220637108e-05
-1.54274295757729e-05
-4.36417423821545e-05
-1.88439641161571e-05
-3.12180024736597e-05
-2.93615855905137e-05
-1.43246902690503e-05
-1.13113243580849e-05
-1.27915300573973e-05
-3.94904930238617e-05
-1.37356904258241e-05
-2.01579134971788e-05
-2.73795259533591e-05
-1.39392274531293e-05
-5.44444052599208e-05
-1.11929807968222e-05
1.75440141980545e-06
-2.5435612370743e-05
-4.12693050642401e-05
-7.06218753481772e-06
-1.40073649240656e-05
-2.24738864698878e-05
-1.92492588378847e-05
-3.04697660339339e-05
-2.03361891258193e-05
-3.18826080803578e-05
-1.13785831273558e-05
-1.33022512114732e-05
-2.54893199071796e-05
-2.11185261226174e-05
-1.92785280987531e-05
-2.92383915678224e-05
-3.42466679079005e-05
-2.59651754794847e-05
-2.41098715697721e-05
-4.56815608567772e-06
-1.44885697157074e-05
-9.14967502066763e-06
-2.78009579210361e-05
-2.87101495642479e-05
6.80134026413928e-07
-2.69685765036481e-05
-2.52325005090335e-05
-1.50760292472378e-05
-2.68306163845579e-07
-3.28561630852435e-06
-1.41763842504416e-05
-3.77101719034569e-05
-1.01721422552594e-05
-2.93328936271242e-05
-2.47172351584375e-05
-2.30554766912734e-05
-1.84023461038265e-05
-1.15143077662284e-05
-1.56042460579356e-05
-3.04453154788414e-05
1.06739276990729e-06
-1.95712767169216e-05
-3.72555409454737e-05
-1.27667667132476e-05
-2.28946471158081e-05
-6.86505312609515e-06
-3.79360507499868e-05
-2.66358264672123e-05
1.05876907908623e-05
-3.18861639690315e-05
-2.80290094743372e-05
-2.99948455994631e-05
-2.66843840776978e-05
-4.27371206092936e-05
-2.75902519798732e-05
-2.34457768086051e-05
-2.88909509887241e-05
-8.8475245170037e-06
-1.96809085555947e-05
-1.01311564616257e-05
-1.09330158721758e-05
-2.94559009367212e-05
-8.78638753923023e-06
9.93232559105568e-06
1.98272950201928e-05
-2.07449867109974e-05
-2.87727228287579e-05
-1.97735060266234e-05
-1.3260906188557e-05
-7.29391638899276e-06
-3.92178826946316e-05
-1.86978757255913e-05
-1.39101606323954e-05
-1.8351096935192e-05
-4.58724599010703e-05
-1.42989986528931e-05
-2.43516282213728e-05
-2.57123324927661e-05
-3.09139358148573e-05
-7.19648813354898e-06
-1.46193629597334e-05
-2.08289645783926e-05
-3.21450228257371e-05
-1.17082327261225e-05
-6.62210305335605e-06
-9.89774735660045e-08
-9.0397553662942e-06
-1.72797466622846e-05
-1.35201332088249e-05
-2.02022519066867e-05
-7.76302915642911e-06
-3.03082723924699e-05
-3.59400991315235e-05
-7.31692746260874e-06
-2.4838168790907e-05
-3.14881569109693e-05
-2.25132798924022e-05
-2.73509480411199e-05
-1.66352393170804e-05
-4.44675554089882e-05
-3.64208144532232e-05
-2.28636427330212e-05
-1.51968361202289e-05
3.9274898308239e-06
-1.318222988547e-05
-2.82921450693546e-05
-1.73561618250131e-05
-2.06363898598222e-05
-1.66106539492509e-05
-6.88561552997416e-06
-1.08670637708593e-05
-1.7690663114347e-05
-3.90292882544592e-05
-2.98451341191949e-05
-2.15273989817203e-05
-4.46979762706946e-05
-2.35167065991088e-05
-1.16906054995944e-05
-1.59545020354809e-05
-3.52368208390768e-05
-2.2831970222318e-05
-3.04416936847706e-05
-1.22826656241333e-05
-3.15636778986707e-05
-2.77582041470855e-05
-7.86301198143461e-06
-1.68162447589893e-05
-2.26332079800337e-05
-1.49991407217144e-05
-3.6906164949058e-06
-3.32469333450783e-06
-4.04925471038334e-05
-2.36709928404686e-05
-4.774262939754e-05
-2.7374311034661e-05
-2.08494208109792e-05
-4.05840680684991e-05
-4.71141370244883e-05
-5.41733661739514e-06
-3.4231899991544e-05
-1.73259238483912e-05
-1.83105060167994e-05
-3.16825955106675e-05
-3.82447749415518e-05
-1.28014747729431e-05
-1.64157125245778e-05
-6.93752739012261e-06
-3.37204570216095e-05
-7.9987783615517e-06
-1.3971283517874e-05
-2.40578465480727e-05
-2.03873896825521e-05
-4.89578735985982e-06
-3.2809663754239e-05
-1.68883448729394e-05
-3.17469508022745e-05
-7.96241265353364e-06
-1.3378554492454e-06
-2.65008200247132e-05
-1.32554888434881e-05
-7.89629541913376e-06
-1.95736716805021e-05
-2.81042440580788e-05
-3.24404720898069e-05
-2.2401950701414e-05
3.69808824773558e-07
-3.26275328278656e-05
-2.75985761995572e-05
-3.92949979415731e-05
-3.03844642269388e-05
-3.74093556110061e-05
-3.24792688564989e-05
-2.54312509980736e-05
-9.31175766789285e-07
-2.33289065745583e-05
-1.31489022514121e-05
-2.51923800526405e-05
-1.12746479554542e-05
-3.28727172281361e-05
-1.56881571469593e-05
-2.77467815408227e-05
-4.9324044715901e-05
-4.02873888490456e-05
-2.74767231623517e-06
-3.50943030894294e-05
-2.22329136928718e-05
-1.04205441134187e-05
-2.17578368345599e-05
-1.53401157787529e-05
-2.53221889398821e-05
-4.60726287190242e-06
-1.43938253236952e-05
-2.41142142977853e-05
-1.85903463161213e-05
-2.85257424984227e-05
-1.78434420475533e-05
-2.59738832834958e-05
-3.02736412046448e-05
-3.87418771644031e-05
-3.49909003197549e-05
-2.66663359080066e-05
-3.16848990251112e-05
-6.54802631132562e-06
-3.19307637326575e-05
-1.15679452056375e-05
-5.15290508421952e-06
-1.30741422547437e-05
-7.73446178430654e-06
-2.70022054387426e-05
-2.06371779003895e-05
-2.04119831181504e-05
-2.54457156522461e-05
-1.97501404029322e-05
-1.56159949735412e-05
-2.09360249894258e-05
-1.94418057298647e-05
-1.62349914237712e-05
-3.10457171173316e-05
-8.40485841891665e-06
-3.68846233201827e-05
-1.32568945002723e-05
-2.71835652682263e-05
-6.04072723346453e-05
-2.23481996529615e-05
-2.99159169801647e-05
-1.27037102117558e-05
-7.06696725382065e-06
-2.08035696918926e-05
-7.31530451546813e-06
-1.35015049079037e-05
-1.89803482077618e-05
-2.88933160946717e-05
-2.36833250159465e-05
-1.18762351801505e-05
-1.04620230232708e-05
-6.92020634545327e-06
-1.57645381994964e-05
-2.18172299710282e-05
-4.90913861001947e-06
-7.8537707669122e-06
-1.11896010496617e-05
-1.27658904985357e-05
-3.03567132043799e-05
-1.03468688906251e-05
-1.88493007885177e-05
-1.59835959470684e-05
-2.7863226658445e-05
-9.36443396638139e-06
-9.83672248820365e-06
-3.65260595162506e-05
-2.93428239116661e-05
-5.1918668577324e-05
-3.0676042331622e-05
-1.91300353833898e-05
-1.22582577841656e-05
-2.5214831235578e-05
-1.04148816037291e-05
1.00976431945922e-05
-2.08586497524589e-05
-2.20215139647198e-05
-2.52906757820067e-05
-3.39837463638069e-05
2.02423903474925e-06
-2.57367565083108e-06
-1.09247432104089e-05
-3.39006093690019e-05
-2.90206808240148e-05
1.70586101124433e-06
-2.84286667866884e-05
-1.7026833460271e-05
-2.67435696974914e-05
2.90582033490744e-06
-5.3304403583919e-06
-1.58702862230649e-05
-3.71989723299344e-05
-2.17781364616383e-05
-2.31925777480399e-05
-4.0288159055921e-05
-2.41207187419292e-05
-2.43659305617217e-05
-2.97424732605688e-05
-5.21564157955546e-06
-1.63561760921737e-05
-1.51366844616184e-06
-3.96613888010665e-05
-9.55369043500535e-06
-3.98455413620615e-05
-1.86538494653546e-05
-2.12707208146359e-05
-5.38698317851239e-06
-2.70907828886228e-05
-1.66490418418791e-05
-2.24576193842236e-05
-4.55063889312889e-06
-3.1192120865137e-05
-2.24797009032388e-05
-2.06081672731085e-05
-2.42720337935669e-05
-3.0138676762854e-05
-2.77552990215269e-05
-3.82285590612321e-05
-2.8073686755219e-05
-1.64066240665906e-05
1.605081709199e-06
-1.97193872515342e-05
-2.35815887850507e-05
-3.82650383955438e-05
-1.23359494895713e-05
1.02289408930499e-07
-1.65399394118341e-05
-3.4414587569259e-05
-1.67952908089962e-05
-1.5541180027706e-06
-4.12276334693424e-05
-2.44092739571287e-05
-3.18809894171531e-05
-2.9891940614803e-05
-2.68974889008753e-05
-3.91963215828324e-05
-2.52043424508165e-05
-1.34992349405455e-05
-2.20103319287824e-05
-2.27906389593374e-05
-1.14245315674857e-05
-3.0460156267343e-05
-1.15906168259204e-05
-3.10768633019298e-05
-7.98968558072049e-06
9.89129248284352e-07
-8.5101024371958e-06
-3.48695408337248e-05
-4.59230516062495e-05
-1.35940174699318e-05
-2.16074191285257e-05
-2.86916314856289e-05
-2.3286811891586e-05
-1.5030915717646e-05
-3.55047983243954e-05
-1.19493625808759e-05
-9.15461582940073e-06
-1.7888029757584e-05
-3.91751895065958e-05
-3.19989344586966e-05
-1.50532733961282e-06
-1.37202928443498e-05
-1.1571463765349e-05
8.45751200454085e-06
-1.60493718010566e-05
-2.48595847447298e-05
5.8332165525704e-07
-3.04690525578866e-05
-3.24287133553172e-05
-1.96992121196596e-05
-2.79774054957621e-05
-3.06416060012008e-05
-1.57862294000932e-05
-3.11596346069284e-05
-5.70301907541527e-06
-2.32084778866776e-05
-2.0016652879279e-05
-2.25133590749502e-05
-8.11239604315033e-06
-1.77671742812251e-05
-3.16360867738921e-05
-7.35708521893568e-06
-2.30416041537579e-05
-3.8218376165501e-05
-3.40226452785221e-05
-9.70773685815079e-06
-1.70814825824948e-05
-1.63754603360619e-05
-3.60768479150512e-05
-2.56454015965569e-05
4.5344633250113e-06
-1.73000047609899e-05
-8.31172852877888e-06
3.10997638412925e-06
-2.53924863569824e-05
-3.42171862229211e-05
-2.17389723704331e-05
-6.73388864751644e-06
-6.34735421581259e-06
-1.2960916178711e-05
-3.08191224436019e-05
-4.42088322644959e-05
-1.83880604856092e-05
-2.63523714357424e-05
-2.15812256473331e-05
-1.40105571837152e-05
-1.23371118269465e-05
-2.80974415440222e-05
-2.76068827954522e-05
-3.58402020606148e-05
-4.93992700586142e-06
-3.79852931002887e-05
-3.55171849364725e-05
-2.95547918578773e-05
-3.162538954716e-05
-1.5331531989225e-05
-1.72254661349285e-05
-3.08903728473472e-05
-1.57034356435454e-05
-2.49710118330189e-05
-2.37226914326684e-05
7.9780940758883e-06
-2.05679780703276e-05
-2.95993416450349e-05
-2.53089304408689e-05
-3.57211086926471e-05
-1.77161662521243e-05
-2.76883145613995e-05
-2.41993670471895e-05
5.88700298593102e-06
-3.32872207284326e-05
-2.39469113723329e-05
-2.04096470889075e-05
-2.48911381628159e-05
1.17652355374853e-05
1.31511754282945e-05
-2.53705445961287e-05
-5.18130079118975e-06
-2.01902833219975e-05
-2.8631224601883e-05
-3.20061611383972e-05
-1.24953438648993e-05
-4.07124459454834e-05
-2.9006980884485e-05
-1.61535267922373e-05
-3.75939757591571e-05
-4.15298341462223e-06
-3.77072732359564e-05
-4.16271351655949e-05
-3.31744949609562e-05
-3.35312724943203e-05
-1.3391213333424e-05
-2.44213969204427e-05
-2.42266551334948e-07
-6.18198687278082e-06
-3.42322177887257e-05
-2.86407820392044e-05
-3.52333235539283e-05
-4.44863190179635e-05
-3.47931103755471e-05
-1.42222584533354e-05
-7.90582912106878e-06
-8.51404902336955e-06
-6.28003000568018e-06
-9.42822100439633e-06
-3.63128149569148e-05
-5.62637408412119e-06
-2.36458600089176e-05
-2.28528863272646e-05
-3.70495916630225e-05
-3.35519557966056e-05
-2.78347726686884e-05
-3.053074822819e-05
-4.43058183811101e-05
-1.05631815108582e-05
-4.00681433753049e-05
-2.32836996522419e-05
-6.42547883845352e-06
-3.147335990169e-05
-6.35822792143082e-06
-2.07107313537281e-05
-2.08650750327975e-05
-2.93134872160107e-06
-4.48509981522751e-05
-8.30389180680569e-06
-1.84359885268502e-05
-1.760603179378e-05
-1.34342144898826e-05
3.08931619127836e-06
-3.04651882523146e-05
-4.16634925754347e-05
-7.34625359111084e-06
-3.6176218387106e-05
-3.17306000060606e-06
-9.74251655952688e-06
-1.15820483060171e-05
-2.65285330944336e-05
-1.70933179333937e-05
-2.54088262658595e-05
-4.59713263736776e-05
-2.92534344127083e-06
-2.44209590119279e-05
-1.97970631996632e-05
-1.71031126772986e-05
-4.35255757520321e-05
-1.80573448376332e-05
-3.16078119700785e-05
-2.05371691010204e-05
-3.12881329458957e-05
-4.31919014695622e-05
-2.7840898466015e-05
-2.84967562689984e-05
-7.72301397967938e-06
-3.89585749042058e-05
-3.88753801500364e-05
-1.39882589845183e-05
-7.29512858957545e-06
-1.73866964771795e-05
-2.12092805378944e-05
-1.67283028809062e-05
-2.52014059985722e-05
2.65211325941102e-06
-1.14359171690454e-06
-3.01463894234919e-05
-3.74380909795143e-05
-2.1380527284704e-05
-5.39166528030403e-05
1.06834608648464e-05
-3.2684444492297e-05
-1.96039328147972e-05
-1.5033594892637e-05
-2.50364840541791e-05
-2.06386389069862e-05
-2.72686240957162e-05
-1.63824868227713e-05
-1.39082714395605e-05
-4.05540023601978e-05
-8.75962225788576e-06
-1.91333986635657e-05
-2.88571438478917e-05
-2.92408254357134e-05
-6.20119687196633e-06
-2.83696995559141e-05
-1.79387136955363e-05
-2.54467019320994e-05
-5.83544306043772e-06
-3.09189405031724e-05
-3.28795616836478e-05
-2.93639707357004e-05
-2.30288287266922e-05
-3.27027927381173e-05
-1.66421298401629e-05
-3.81611474348025e-05
-9.53721479096839e-06
-1.28645835523786e-05
-2.29209208200875e-05
-3.12015738585434e-05
-2.84752210672885e-05
-3.03595291310009e-05
-3.69216862470892e-05
-1.55628452916332e-05
-2.02553471919767e-05
-1.33741758024625e-06
-1.74550693326501e-05
-2.0343606546523e-05
-1.3370566252595e-05
-6.61633529036744e-06
-3.77442704234495e-05
-1.431658494683e-05
-2.67243433039188e-05
-2.37576463215299e-07
-2.06911922485874e-05
-1.74091043536615e-05
-2.41764707416797e-05
-5.95642277016804e-06
-2.90205547218733e-05
-3.25093049430522e-05
-2.45987144283343e-05
-2.27636918514125e-05
-1.514821319227e-05
-1.65651091709785e-05
-2.07468994114148e-05
-3.59983097480714e-05
-2.41826099069101e-05
1.49210008901303e-06
-3.5744297617531e-05
-9.63032254562686e-07
-3.26302396964329e-05
-4.08791696396655e-05
-4.66863254551082e-05
-1.14856729521341e-05
-1.50658225681267e-05
-1.9617945780036e-05
-2.70290575247087e-05
-3.34022175344987e-05
-2.53039281945923e-05
6.3429406464792e-06
3.04296423533633e-06
-2.72100464755154e-05
-2.77870583152055e-05
-5.85677289610351e-06
-4.12222963017491e-06
-2.16126528384341e-05
-3.99243459334879e-05
-1.94850959216377e-05
-3.06759670609576e-05
-4.58466795368894e-05
-2.68284708379659e-05
-2.51498904515112e-05
-3.02813718833665e-05
-2.7944546255189e-05
-2.14337937952719e-05
-2.70737353902549e-06
-3.48639948787336e-05
-1.00515706054643e-05
-2.10349205774707e-05
-3.65139764541086e-05
-1.70384938173793e-05
-1.09879250602814e-05
-4.58198943481039e-06
-4.28992747354661e-05
-3.02993596691878e-05
-2.17465578065624e-05
-4.77198496808019e-05
-2.42010217649566e-05
-3.53462985969039e-05
-1.88793180817041e-05
-9.99858131665251e-06
-3.65964736930438e-05
-2.54608054010503e-05
-1.7024340877394e-05
-2.5202185283533e-05
-5.09232495569828e-06
-4.38835198341604e-05
-2.9489049164774e-05
-1.57024100271221e-05
1.97720346133318e-06
-2.12021743692229e-05
-1.94863316919595e-05
-3.78132669200591e-06
-2.61877689335059e-07
-2.29326767222229e-05
-1.68201030487782e-05
-2.5663506822848e-05
-2.59368160682889e-05
-2.55482791663052e-05
-1.83545897079574e-05
-6.24922540015957e-07
-1.83447296818966e-05
-1.2340708491101e-05
-2.0855127511093e-05
-1.69623854420118e-05
-2.76475319641567e-05
-5.95425217764284e-06
-1.45752587907161e-05
-3.22495710483822e-05
-2.00942567737343e-05
-2.24410112081057e-05
-1.58158464275587e-05
-2.07471706278986e-05
7.62053008195161e-06
1.36331641263595e-05
-1.36470022886474e-05
-6.60825700260176e-08
-3.17780502577277e-05
-3.39937451992275e-05
-8.80459358212988e-06
-9.68442341308883e-06
-2.55043015769161e-05
-2.36474416663392e-05
-8.06255080691809e-06
-4.88764275369375e-05
-1.32155489553807e-05
-4.60987633442377e-05
-4.76482120440316e-05
-4.65447409015753e-06
-2.93169660455614e-05
-1.13033000627289e-05
-3.01649479706714e-05
-3.23374056569878e-05
-3.01076042124076e-05
-7.08309320129385e-06
-1.72728159472263e-05
-1.55106245479794e-05
-3.07952755747443e-05
-2.62575638182821e-05
-2.43826192647945e-05
-3.15866292636341e-05
-2.5227431106246e-05
-3.35064691297719e-05
-2.18820624814884e-05
-3.92918346803423e-06
-2.84125647247809e-05
-1.14485485983036e-05
-2.32368725366835e-05
-1.84722235761437e-05
-1.19745130105885e-05
-1.3405408358821e-05
-2.74294769300658e-05
-1.14800278933106e-05
-3.17691397141022e-05
-2.83860788102243e-05
-1.75473607303895e-05
-2.68905951415422e-05
-1.18202442763599e-05
-1.0307549184691e-05
-1.96465963768161e-05
-1.70679738727671e-05
-2.71040228528852e-05
-2.74965788981337e-06
-2.34180109235913e-05
-2.88227122401214e-05
-2.18571946612478e-05
-3.35076374017423e-05
-3.98972535543161e-05
-9.05811746108127e-06
-1.17673753048806e-05
-2.06583691880898e-05
-2.86998162909849e-05
-2.38829590635014e-05
-2.06433441115914e-05
-1.75421294396022e-05
-4.33045698226885e-05
-2.26837452216908e-05
-2.27844068900925e-05
-1.61574695382445e-05
-7.28659670319261e-06
-4.21072543740333e-05
-2.10362766374808e-05
-1.61644658504981e-05
-2.25585622457067e-05
-2.62716969193752e-05
-2.80802705522482e-05
-2.25708024336091e-05
-1.2324996126283e-05
-3.28369911331381e-06
-2.53384160879593e-05
-2.80765186048987e-05
2.88838547830654e-06
-2.0755964657939e-05
-3.27704286738677e-05
-2.10613559121369e-05
-1.1454811584511e-05
-5.02437436875064e-06
-1.12178781019644e-05
-1.89980472731735e-05
-2.30726683733987e-05
-2.52219501914712e-05
-2.79708144583677e-05
-2.76414639794526e-05
-2.18297025053001e-05
-3.64569711435991e-05
-2.38186988809399e-05
-7.78246591754872e-06
-4.11256687432996e-05
-1.67149228277453e-05
-3.7339739021545e-05
-7.78489027898078e-06
-4.2980761382169e-05
-1.32998828858026e-05
-2.79253602106472e-05
-1.18871821310779e-05
-3.3890072207956e-05
-3.27170391668627e-05
-1.2072741775234e-05
-3.2608481871913e-05
-3.59194724909431e-05
-2.14741561216858e-05
-6.60152963609091e-06
-3.61088135951312e-05
-3.6838782989883e-05
-3.76404354577818e-05
-3.81703438539756e-05
-2.54281281672911e-05
-2.98462809889682e-05
-2.20262110080721e-05
-3.00947088264556e-05
-2.37906922608423e-05
-2.34880064474769e-05
-1.5867624553838e-05
-2.44524589608038e-05
-2.58501171457206e-05
-7.09542680820192e-06
-1.34423985259152e-05
-1.87404486706862e-05
-1.03197464486906e-05
-2.44362519635371e-05
-8.18659255943055e-06
-3.61632335414837e-05
-3.74073389104859e-06
-3.64611883612223e-05
-3.5901330078392e-05
-3.05424775308169e-06
-8.47936921332605e-06
-3.27381097436204e-05
-3.08753126341058e-05
-3.74100529541028e-05
-3.76117784478988e-05
-3.57181450686526e-05
-1.57571565342523e-05
-2.79478750952342e-05
-2.23246697253058e-05
-2.58500348259649e-05
-2.22464218827223e-05
-1.69093032553653e-05
-3.11597074097333e-05
-3.06151465805443e-05
-2.12957246952822e-05
-1.01377959387745e-05
-1.51805533602728e-05
-8.28041592787596e-06
-1.42829379434634e-05
-1.80433143656273e-05
-2.87485097452419e-05
-3.21354325236434e-05
-1.60829259131741e-05
-3.86619155392607e-06
-1.98328822501037e-05
-2.99638904406686e-05
-2.18355305966796e-05
-3.00532700907478e-05
-3.43510637708122e-05
-2.85095186708306e-05
-1.93474624177049e-05
-9.29023489997237e-06
-4.50695772602909e-06
-3.03591655653029e-06
-8.16108161762082e-06
-1.10820701961758e-05
-2.32484117424297e-05
-3.52294870410536e-05
-1.82551018862872e-05
-1.17119457447584e-05
-1.30764200097158e-05
-3.10221458117568e-05
-2.02051989701372e-05
-3.55525234278213e-05
-2.37144453281124e-05
-3.02904307743565e-05
-4.32139417067453e-05
8.84398346880637e-06
-3.19894768380784e-05
-2.28833865497297e-05
-2.58900291701546e-05
-3.20516625568864e-05
-6.38513524731714e-05
-7.39731104028851e-06
-3.37487504927295e-05
-2.14998364952992e-05
-1.40509025764013e-05
-1.34983051044091e-05
-1.9141233729929e-05
-2.56870519449136e-05
-4.59847217271602e-05
-3.09614544734254e-05
-5.10426349590787e-05
-1.32271946977213e-05
-1.11360932341976e-05
-3.32640129438733e-05
-8.76995315200436e-06
-2.99911773888933e-05
-3.24236007890979e-05
-1.90431265993663e-05
-3.1032489554472e-05
-3.40214391783273e-05
-3.20121558705039e-05
-2.38399044950889e-05
-2.75819515392218e-05
-1.1810835895126e-05
-1.87523354350416e-05
-2.87639000764648e-05
-2.23621078303208e-05
-2.43356938191463e-05
-2.48113076251422e-05
-7.69663541154524e-06
-2.39545772078477e-05
-2.45468199431326e-05
-9.57440282580354e-06
-1.71704518558991e-05
-1.16899100998861e-05
-1.02118865915873e-05
-2.64810290101827e-05
-2.67501034273391e-05
-1.72907033543697e-05
-2.93359546582075e-05
-1.36200796920673e-05
-2.33021386256054e-05
-2.74009042357449e-06
-4.39750089034926e-05
-2.39592131232162e-06
-2.35910983048622e-05
-2.29940717392802e-05
-2.36672061016002e-05
-3.8197556512828e-05
-1.12649192612328e-05
-1.69954410913802e-05
-1.9746738247549e-05
-2.86502036108279e-05
7.20893372569469e-06
-1.11194248315822e-05
-2.57953932057789e-05
-6.63338386086389e-06
-3.679976266955e-05
-1.59114300800303e-05
-2.33297446803571e-05
-4.07687875875724e-05
-1.87596218062626e-05
-2.19839197162568e-05
-1.46510396358474e-06
-8.65068147249837e-06
-1.01697573289297e-05
-2.0031913643891e-05
-3.2665153025996e-05
-1.60544728640896e-05
-5.62101809176028e-05
-2.23665911625225e-05
-5.17174797320099e-06
1.97454943382916e-06
-9.57741659203979e-06
-2.70209896680686e-05
-3.04580967286482e-05
-3.65944112522105e-05
-3.37001819204582e-05
-6.52108307082516e-06
-2.09242870905214e-05
-3.44228927766885e-05
-1.72466302872556e-05
-5.86291046438627e-06
-1.8751763875052e-06
-1.39393030980206e-05
-2.86790191736208e-05
-2.62342325788251e-05
-4.15052255125464e-05
-1.79435800084047e-05
-3.42413904149962e-05
-1.70311598377986e-05
-1.40600804895007e-05
-9.01017740437345e-06
-2.53764460722954e-05
6.07744865191251e-06
-4.2796042498744e-05
-3.86059426215523e-05
-2.27461680006504e-05
-4.76770134899679e-05
-1.53759380970285e-05
-7.97814520439791e-06
-1.98662971344419e-05
-2.88094358581018e-05
-2.24676287904672e-05
-3.01115288788501e-05
8.22927348692796e-06
-3.00703637493827e-06
-2.02801359297126e-05
-1.24754046298086e-05
-9.3009198053479e-06
-2.12913211526642e-05
2.52243749558961e-06
-1.50082914181968e-05
-2.26673038938322e-05
-1.39470067986437e-05
-3.10642224159359e-05
-1.79005925700057e-06
-2.71656418489959e-05
-1.28673117393375e-05
-4.97046295853324e-06
-4.02922067396332e-05
-1.00499933111601e-05
-3.9273082165761e-05
-1.49939196977505e-05
-2.59437625722319e-05
-1.33492641903388e-05
-1.96948310053986e-05
-2.93961533459283e-05
-1.87236180023322e-05
-3.75622248288947e-05
-2.27978103042383e-05
-2.64884051147332e-05
-2.25878941110974e-05
-4.06439596646709e-06
-2.73255533362071e-05
-2.0563907249532e-05
-1.66281454588298e-05
-2.58435317826508e-05
-1.46518985993062e-05
-3.14347767593676e-05
-2.53291307518812e-05
-2.62743956651906e-05
-2.02081210781258e-05
-3.0659445896087e-05
-1.4925336073645e-05
-3.69809747693208e-05
-1.66782757296507e-05
-3.27052593021224e-05
-2.50611423576006e-05
-1.83178534833388e-05
-2.40024753290948e-05
-2.83481365844596e-05
-1.00473499719843e-05
-3.07941980746164e-05
-3.99262381220694e-05
6.45226264314703e-06
-4.09679214533904e-05
-2.23880331223394e-05
-5.71311117398476e-05
-1.45102364468819e-05
-9.06194936955276e-06
-2.4148330919388e-05
-3.21613492383181e-05
-3.80987864368109e-05
-5.82528851262637e-06
4.05322688738395e-09
-3.96580055478694e-05
-2.68494536420756e-05
-2.07111512630541e-05
-1.93231600913713e-05
-1.45072009798424e-05
-1.57790856079793e-05
-1.68982892536401e-05
-3.04724848107569e-05
-1.40150295634691e-05
-2.75951590639741e-05
-3.31376654811333e-05
-9.8263936694992e-06
-2.25600382732677e-05
-2.69309804252069e-05
-2.06727043759636e-05
8.8455411181916e-06
-1.33299730646205e-05
-9.50620028403452e-06
-7.76917030875005e-06
-2.37674871276e-05
-3.81112122869654e-06
-4.34118128576056e-05
-3.65537267598016e-05
-1.72789525003947e-05
-6.70559738736468e-06
-7.20237698473507e-06
-2.92658501636206e-05
-2.68970622473533e-05
-2.46685945067668e-05
-2.6316754680911e-05
-2.00928552998871e-05
-2.56434275118797e-05
-2.33297846519194e-05
-1.83575834581746e-05
-4.0855589951487e-05
-1.96883980636155e-05
-2.60580071316601e-05
-1.34550237928455e-05
1.51690003541471e-06
-3.83064529026967e-05
-3.04631295136636e-05
-1.28443225499347e-05
-1.8440216511729e-05
-9.94840032403184e-06
-2.77276716380166e-05
-4.63777772694185e-05
-2.76333444138645e-05
-2.62978346821925e-05
-5.36718247397784e-05
-3.00869490351917e-05
-1.15912270975661e-05
-4.58629968872986e-05
-2.49191468171587e-05
-2.2505087382819e-05
-2.90878364883274e-06
-2.05623108500554e-05
-1.86335222418683e-05
-3.63225064194847e-05
-2.61154031710476e-05
-3.07118497960487e-05
-2.59643794894615e-05
-1.65679567211804e-05
-1.73974464318806e-05
-5.18401755214212e-05
-2.36815698908188e-05
-3.39452671396291e-05
-2.68101800930685e-05
-1.59401977169637e-05
-2.043519080491e-05
-2.61300554961768e-05
-3.2473059474199e-05
-2.69449954560502e-05
-3.65068790307461e-05
-2.59215813500673e-05
-3.67846982777809e-05
-5.95857400640115e-06
-3.32727549997574e-05
-1.40019790340142e-05
-2.82247672363075e-05
-2.08801630521028e-05
-5.22268889165148e-05
-4.78725408731786e-05
-3.74541154051283e-05
1.63448061237387e-06
-1.49884357583059e-05
-4.62637673153581e-06
2.0377347746832e-06
-3.85818644199118e-05
-2.08327209858148e-05
-1.99339159629753e-05
-9.72624792979455e-07
-4.75291038316652e-05
-1.80158480119866e-05
-2.03426508639143e-05
-3.42058023659458e-05
-4.51541396056039e-06
-3.16076941160095e-05
-3.91189305018809e-05
-2.4478965462156e-05
-1.42837937870555e-05
-2.5869303479745e-05
-3.36049352568839e-05
-1.82647725084978e-05
-2.06588253064174e-05
-3.85930763943194e-05
-5.611834397733e-06
-3.09060363116675e-05
-2.98367488922828e-05
-2.78722156670964e-05
-1.70702315751762e-05
-1.7887533160478e-05
8.93970176525295e-07
-3.46501737470873e-05
-2.01405412074911e-05
-3.12067335941394e-05
-2.39203928270795e-05
-4.82839433859577e-05
-2.60458517986941e-05
-1.85149995632336e-05
8.16111558088539e-07
-2.63188128803299e-05
-1.85851946596703e-05
-6.36530944666764e-08
-4.00220267882524e-06
-1.8139701624676e-05
-3.09669585803792e-05
-1.17264945463832e-05
-3.28487645344627e-05
-3.03834078433229e-05
-2.11350962628096e-05
-2.90523392244006e-05
-1.51045843347527e-05
-1.73396178051938e-05
-1.22288778506263e-05
-1.93354427228756e-05
-2.71464451998313e-05
-3.48133697564999e-05
-1.20743697433945e-05
-2.06531552585296e-05
-2.24789719225027e-05
-3.0490355316589e-05
-3.80480568988788e-05
-3.49452844308273e-05
-2.74964939629947e-06
-1.5629608446408e-05
-6.27152738834336e-07
-3.16852099489975e-05
6.05097208894097e-06
-2.32479735687503e-05
-1.59863483885808e-05
-1.64831167714943e-05
-9.06474621304129e-06
-3.78656601615631e-05
-2.97332468178559e-05
-3.17081125709532e-05
-2.33370802767135e-05
-3.01881816045479e-05
-1.39904342236642e-05
-7.54469713730085e-06
-2.48538272302023e-05
-2.03913728311656e-05
-3.19787090902685e-05
-8.49875486927236e-06
-3.87913540998404e-05
-1.8361958482758e-05
-1.15691991836702e-05
1.00817479133936e-05
-1.72290091305778e-05
-3.62208407519587e-06
-8.79929587292525e-06
-2.94747369375616e-05
-1.0323712133316e-05
-1.9876344580507e-05
-2.25459423498893e-05
-1.8654758399133e-05
-9.0594680472666e-06
-2.66499700479772e-05
-1.8570400773396e-05
-4.90313749116557e-06
-3.38711177986362e-05
-1.13633601283913e-05
-1.79852500244386e-05
-9.86224045115126e-06
-1.87754982608509e-05
-1.94590282165747e-05
6.345231871205e-06
-4.98443870524832e-06
-2.2022535772329e-05
-3.74257617168314e-05
-8.34164445517142e-06
-1.20924355271933e-05
-2.84485902518526e-05
-2.74018427949606e-05
-4.02108027912272e-05
-2.41425318051891e-05
-1.0857636801487e-05
-2.86123929964577e-05
-9.28435901342738e-06
-2.30570092867909e-05
9.06337026608398e-07
-3.54795358906772e-05
-2.73945745883286e-05
-1.8065936071486e-05
-4.69208220447803e-05
-1.43974540292122e-05
-1.92832071155939e-05
-2.21412941571026e-05
-6.60517810349126e-06
-3.94490027167724e-05
-3.40343116264797e-05
-1.52547052020556e-05
-4.71965620565767e-06
-2.5736051469737e-05
-3.7968353412976e-05
-2.36663260226245e-05
-2.92499531169121e-05
-8.07953346267652e-06
-1.09085357464667e-05
-2.34368455925278e-05
-3.32135986413487e-05
-1.1575551859302e-05
-2.05439313424426e-05
-5.23337432319183e-05
-2.26112473177605e-05
-2.75897677672078e-05
-3.30948050136368e-05
-2.19361360554858e-05
-2.2086273098151e-05
-1.54601114423676e-05
-6.87511450738136e-06
-2.37853022626019e-05
-1.39446983923215e-05
-4.15946616634728e-05
-4.45680230905342e-05
-1.23109130336784e-05
-3.99145350944033e-05
-1.33736960972687e-05
-2.29272693402555e-05
-5.61431516242881e-06
-2.84664443353703e-05
-4.59809796839473e-05
-8.66378506705816e-06
-2.03568294353982e-05
-1.73744668164264e-05
7.69119346433615e-06
-3.03941375245193e-05
-3.40518273408072e-05
-2.4887875798673e-05
-4.1846775448175e-05
-1.84498475378435e-05
-1.70292769112344e-05
-3.63720822557388e-05
-8.48898038718985e-06
-2.37893782947386e-05
-2.82164535718481e-05
-3.39035226050944e-05
-2.57232856391788e-05
-2.39229937662122e-05
-3.52882679995369e-05
7.04507867045093e-06
-1.34775724382323e-05
-2.31653389738587e-05
-2.21810052512581e-05
-3.65825633986617e-05
-1.82856819650445e-05
-1.23332522032433e-05
-1.76641143504493e-05
-2.1126533671354e-05
-4.33197538506697e-05
-2.79380780516067e-05
-2.05933739967104e-05
-5.48048664499048e-07
-1.25205784846432e-05
-1.95403887530833e-05
-2.49064789126676e-05
-2.55082431898839e-05
-1.49762145569937e-05
-2.44004912715592e-05
-2.88478791896345e-05
-2.8572631326006e-05
-2.75666600407443e-05
-2.29012275276421e-05
-1.522201912426e-05
-4.42105391338635e-06
-3.15598156528154e-05
-4.29139747329611e-05
6.45408151998169e-06
-3.05961102639579e-05
-2.64248964036303e-05
-3.31559138658932e-05
-4.52954611073046e-05
-1.23521276284573e-05
-1.95926557897692e-05
-7.16474316693704e-06
1.93200948258042e-06
-1.35441032312651e-05
-7.88569804899642e-06
-1.31036619052335e-05
-2.48768436247209e-05
-3.63443637042176e-05
-2.20967153514052e-05
-1.07499015519594e-05
-1.70453461541495e-05
-2.9558226669737e-05
-2.36092408742122e-05
-4.12739239512557e-05
-8.12775040696227e-06
-3.02017618111995e-05
-5.47326363941983e-05
-1.75586245053583e-05
-3.01463503906967e-05
-2.27778392894991e-05
-2.08840844779242e-05
-3.4868835799464e-05
-1.23655896138586e-05
-8.71834280764054e-06
-2.01287558235305e-05
-1.58229496597063e-05
-2.79270654779834e-05
-1.52147493887568e-05
-3.26858688692671e-05
-2.49528407713748e-05
-1.86995577508886e-05
-3.90357408486579e-05
-2.97859003448592e-06
-5.05485091077809e-05
-1.73961496077259e-05
-4.66245344589357e-06
-8.12912144491777e-06
-1.51860449027825e-05
-1.48297100594143e-05
-3.47967200664139e-05
-2.01472876636734e-05
3.14225763601366e-06
-3.44842300665977e-05
-1.65141749546622e-05
-2.10206447145104e-05
-1.25552663648153e-05
-2.42415987507387e-05
-2.04810901253174e-05
-1.29363911178822e-05
-1.54733411951726e-05
-3.1665731250431e-05
-1.94564027806252e-05
-8.82945798858273e-06
-1.32969659948402e-05
-3.68545092041875e-05
-3.35235896842889e-05
3.69986206344947e-07
-4.21254064718635e-06
1.51112993077745e-06
-1.68652502001175e-05
-1.96358499170794e-05
-2.47580219068328e-05
-9.88289687315387e-06
-2.78916270414295e-05
-6.42720598096916e-06
-3.06775768189352e-05
-3.15007150628545e-06
-1.87493790989171e-05
-1.87094814532259e-05
-7.79913240598095e-06
-2.7331713859238e-05
-2.2257326785871e-05
6.12053520732782e-06
-2.87774945542191e-05
-4.29536111734641e-06
2.50842623769928e-06
-1.69230541160155e-05
-1.18761665516177e-06
-2.19755633775744e-05
-3.94481148220235e-05
-4.47706324303542e-05
-2.35050627367095e-05
-2.15544896832107e-05
-4.00399050433608e-05
-2.06564917447218e-05
-2.72999094797278e-05
-1.57185697021012e-05
-3.21993680830687e-05
-2.61975829950344e-05
-1.61748238341006e-05
-2.42972816023488e-05
-2.07779864403603e-05
-2.12789488970946e-05
-1.8979554120124e-05
-2.34091191899251e-05
-2.47539685018132e-05
-1.60774154399603e-05
-9.47461190477068e-06
-3.26501398010637e-05
-2.60317921328935e-05
-2.53935366231272e-05
-2.37931681411245e-05
-2.91397043319263e-05
-1.45324031199601e-05
-2.16046458062396e-05
-1.6028605760945e-05
-1.75861301244134e-05
1.3206059683168e-05
-1.4243677988172e-05
-7.98333346436117e-06
-1.04586849380518e-05
-9.05328579627844e-06
-9.54584182468523e-06
-1.62426413243594e-05
-6.70376378010771e-06
-2.45868204867494e-05
-2.68721236158308e-05
-1.41956125977009e-05
-4.20935015347891e-06
-2.46200183222422e-05
-3.6155253778443e-05
-2.8784231070733e-05
-3.03912745952136e-05
-3.53189738776858e-05
-4.52178875956664e-06
-1.27097211762984e-05
-2.57926455554782e-05
-2.44840072891754e-05
-1.40264219241009e-05
-2.97797155138462e-05
-8.46143440389634e-06
-3.38149254175268e-05
-7.71499511222582e-06
-1.62791365696987e-05
-3.88104137311661e-05
-3.79346871857453e-05
-1.24185574387356e-05
-3.07909076975321e-05
-1.8381662638485e-05
-4.13778227709668e-05
-2.44613959195026e-05
-3.62051230455563e-05
-2.78074041379228e-06
-4.53572876284224e-05
-4.26827932995776e-05
-1.9937214877129e-05
-1.72644653725128e-05
-3.70533723153643e-05
-1.82229006001828e-05
-5.57350934306281e-05
-4.96118784110136e-05
-1.30922374553437e-05
-2.76667380832185e-05
-3.42150974244748e-05
-1.13443246714743e-05
-1.8733874411391e-05
-1.81281781391867e-05
-2.09061958195027e-05
-1.5426482282895e-05
-1.87841828337202e-05
-3.3878439070656e-05
-3.00510620539551e-05
-3.23188820884277e-05
-2.01294604572832e-05
-4.10624654880466e-06
1.90698358166042e-05
-4.61549752040782e-05
-4.00021066624469e-05
-1.52784117473003e-05
-1.11409130768185e-05
-2.38832993757519e-05
-2.0520627939631e-05
-3.56337848071943e-05
-4.2866514895734e-05
-2.06093518473542e-05
-1.1535043438239e-05
-1.36731684755141e-05
1.34809323266336e-05
-3.53716202667561e-05
-3.17539003594801e-05
-8.99064739376004e-06
-2.823909767973e-05
-2.80745077149583e-05
-4.27743572368301e-06
-2.00645022364098e-05
-2.42255959303047e-05
-2.37811355778983e-05
-3.31559264056412e-05
-5.41083177534036e-05
-3.61129662716797e-05
-2.03303084825798e-05
-1.76791891250669e-05
-2.37783727694245e-05
-3.15400993832918e-05
-4.07122372205794e-05
-2.24575864996706e-05
-1.03129734348292e-05
-3.11894484295868e-05
-1.01327756801781e-05
-2.02128862434155e-05
-2.19132553413341e-05
-1.23763000118046e-05
-2.87827359873431e-05
-1.51391291365581e-05
-1.42162441998563e-05
-1.62090596763781e-05
1.48313560589056e-05
-1.09079135498857e-05
-2.68637599259605e-05
-1.37863557984472e-05
-6.28331160335674e-06
-2.35570593742505e-05
-3.9936297032971e-07
-4.84025945503989e-05
-1.76620140549698e-05
-5.61154957237291e-05
-2.05432792513855e-05
-1.93382823110855e-05
9.66641675769584e-06
-1.91329795383621e-05
-3.53828847663395e-05
3.76394749380203e-06
2.15362273392233e-06
-2.47564979536417e-05
-1.1749859260563e-05
-1.18878715243235e-05
-4.55135256973882e-05
-1.01256785330816e-05
-5.21105356166998e-07
-2.00501762056473e-05
-1.42886796786319e-05
-3.34689403842212e-05
-3.18290344597278e-05
-1.18349965003767e-05
3.6541128669473e-07
-2.1993794191702e-05
-1.76429476997579e-05
-1.01992978085786e-05
-3.35361078061106e-05
3.06025741863464e-06
-6.2053995449107e-05
-1.33219850333311e-05
-2.56810415609047e-05
-4.67025887106043e-05
-2.98400243418712e-05
-3.86939053468425e-05
-1.41115127484578e-05
-2.69019347508051e-05
-1.54050849775898e-05
-2.32787527145389e-05
-2.82409057544037e-05
-3.31319077774966e-05
-1.58178476886005e-05
-1.25802851994381e-05
-1.08742935645483e-05
-2.59532514682553e-05
-2.56016035644072e-05
-2.26610332801509e-05
-3.35564095444768e-05
-3.63283883185047e-06
-3.56314545492076e-06
-3.43580030041092e-06
-2.4262032567248e-05
-4.24516850959777e-06
-2.55590681751273e-05
-1.80932211052498e-05
4.61694448239245e-06
-1.65135687644846e-06
-3.40650453850434e-05
-1.2387427388124e-05
-2.16815364550962e-05
-1.12887878880491e-05
-3.15027647962506e-05
-4.87856613745024e-05
-3.12125081041691e-05
-2.86663589325746e-05
-1.68979393181978e-05
-1.18792558846461e-05
-2.75836395856104e-05
-7.24658889337148e-06
-2.10975507605154e-05
-7.47136972385435e-06
-3.04053982069525e-05
-1.5869482676257e-05
-1.46525686225712e-05
-1.35250823157303e-05
-1.24706418719994e-05
-5.57312330506012e-06
-5.90853209984722e-06
-2.71291804450756e-05
-1.77346733247272e-05
-1.01427144930761e-05
-2.56691325696486e-05
1.28105124016407e-05
-3.83851231349671e-06
-2.32370791539547e-05
-2.33028417245037e-05
-5.33736061725501e-06
-3.12128197461489e-05
-1.04444653307737e-05
-1.30021330465467e-05
5.64782092615812e-06
-3.21399783388828e-06
-2.5463602123452e-05
-2.53449925065248e-05
-2.94038745900878e-05
-3.3216543406044e-05
-9.35043730614584e-06
-3.71728750568991e-06
-2.07459374667983e-05
-2.13845276774456e-05
-2.59056070851743e-05
-1.48553715719455e-05
-1.16189535503666e-05
-1.65725653988179e-05
-1.22282693771272e-05
-3.69536717682646e-05
-1.48074409174633e-05
-2.1021948946371e-05
-2.09254877702579e-05
-1.37837269991188e-05
-4.35691256500232e-05
-3.16676056867142e-05
-1.65915291291442e-05
-4.14001005437388e-05
-2.71640877031384e-05
-1.92328758668447e-05
-9.80288081065152e-06
-1.72340802924796e-05
-3.56736634422234e-05
-1.25516161691513e-05
-1.89343579079206e-05
-3.47133301714212e-05
-2.91186898894216e-05
-2.92276613023118e-05
-1.50239308742984e-05
-2.65934943550335e-05
-3.37606548832347e-05
-8.40075476852221e-06
-4.49958813120501e-05
-1.71378393865801e-05
-3.30024552942285e-05
-2.02041532172742e-05
-3.62704823193649e-05
3.31868254123515e-06
-1.17623292941733e-05
-5.12271170676278e-05
-3.5734102738407e-05
-2.22187404737358e-05
-2.33435870913936e-05
-2.1424888313105e-05
-5.73279017620393e-06
-3.05500454643578e-05
-2.75017692781108e-05
-2.0937655389592e-05
-9.83017477407234e-06
-2.45742123359425e-05
-2.57043542349688e-05
-2.4211821300511e-05
-3.16335543876774e-05
-2.1359120206606e-05
-7.95573555135259e-07
-7.38727111383861e-06
-3.03145022921262e-05
-3.73777183873763e-05
-3.80128181792452e-05
-2.51006805026425e-05
-1.64131674089277e-05
-3.09539715375626e-05
-3.01756613939505e-05
-2.17281276079644e-05
-1.53347965001865e-05
1.84634602045353e-06
-2.53753234572199e-05
-1.46306789959869e-05
-1.27497106009949e-05
-3.70386601413011e-05
-1.0405233410151e-05
-3.41700446977588e-05
-2.09145949525779e-05
-1.62740732708205e-05
-2.37178317616428e-05
-3.95254353770909e-05
-2.29203711116018e-05
-1.96235140474005e-05
-1.32669234061388e-05
-2.44051851459641e-05
-1.95581095509533e-05
5.63119021930982e-06
-3.20773296517174e-05
-4.85885908828719e-05
-1.26459529725968e-05
-2.62692826329113e-05
-2.01715101611005e-05
-1.83634541021564e-05
-2.03540766182343e-05
-1.05639779543159e-06
-2.08415717231075e-05
-4.12527091631025e-05
-3.04568178008102e-05
-2.13445453686082e-05
-1.44209186115156e-05
-1.75596223829284e-05
-3.89130350403545e-05
-4.17806598048848e-05
-2.74210959504764e-05
-7.61189907808405e-06
-3.12021084375946e-05
-4.44847429446796e-05
-2.73342109932216e-05
-4.42604326333293e-05
-1.65985545059458e-05
1.23815504239093e-05
-4.20736793721405e-05
-4.81219142653388e-05
-1.78272122801052e-05
-3.39238234771423e-05
-3.41792299836475e-05
-3.84126166313138e-05
-1.93779264870358e-05
-2.89863671984052e-05
-3.65596776486522e-06
-1.35789033224566e-05
-4.04090467511761e-05
-3.77454057462139e-05
-2.25752231978458e-06
-1.28953641932329e-06
-2.48501441009482e-06
-2.83850017119921e-05
-1.9307387637047e-05
-2.26105668190528e-05
-2.49202945063812e-05
-3.34015867419598e-05
-1.72857277494282e-05
-3.78398060424094e-05
-2.37294532611377e-05
-1.85859949432019e-05
-3.24059986810685e-05
-2.83884482774118e-05
-2.89545380197422e-05
-2.58439918212808e-05
-1.85507550574201e-05
-1.82974479009202e-05
-2.67300868825597e-05
-1.43011749942898e-05
-2.00905228603778e-05
-3.62775712495461e-05
-1.45951559974029e-05
-1.92058443962095e-05
-2.38398449400651e-05
-1.76139482344131e-05
-2.95737587034721e-05
-2.3466856593738e-05
-3.07165437395434e-05
-1.70462493092439e-05
-2.99279287013678e-05
-3.0757448271035e-05
-2.74086649242673e-05
-1.09061045235654e-05
-1.4693550206169e-05
-2.07406281435076e-05
-4.23822923894772e-05
-3.98590463877648e-05
-3.29440166990136e-05
-1.3627979604974e-05
-2.32882421136384e-05
-1.61291852638518e-05
-3.3530434774729e-05
-1.77709496689632e-05
-2.54932078260939e-05
-2.00568271372984e-05
-2.08331258198411e-05
-3.59570724601338e-05
-9.12496563675895e-06
-1.43198670362199e-05
-9.20264834516629e-06
-1.72515506798789e-05
-9.34586765496053e-06
-2.21124256634178e-05
-1.02749523586801e-05
-1.73848413525504e-05
-3.27259689509112e-05
1.91021480811765e-06
-1.2853595198601e-05
-2.36111173873442e-05
-5.30544913023449e-07
-3.64825397799237e-05
-1.53543035914045e-05
-1.54975875964592e-05
-2.61436158233487e-05
-1.34214816290448e-05
-2.68250422700553e-05
-1.10794972347536e-05
-2.57809425001682e-05
-2.34023003173051e-05
-7.29928811200671e-06
-3.52896257787189e-05
-1.5557485402489e-05
-1.5291297144038e-05
-1.60848683854879e-05
-2.72310518321204e-05
-1.74625527342957e-05
-1.9741475060853e-05
-1.51220589422539e-05
-2.56086327873296e-05
2.64482646518715e-08
-1.28917766765047e-05
-3.40223043010891e-05
-1.53603931716524e-05
-2.8970981905634e-05
1.65607047046795e-09
-3.0213135091976e-05
-2.6623320594943e-05
-1.53340026944482e-05
-2.20587682531851e-05
-3.25812647133357e-05
-1.58566143708793e-05
-1.41639362904429e-05
-1.7766069976275e-05
-3.19365101942495e-05
-1.34940198584181e-05
-2.2774719007207e-05
-1.07045584757324e-05
-2.32277338154133e-05
-7.73319771768414e-06
-2.7530535978896e-05
-2.10030165757256e-05
-3.0488117744329e-05
-2.44785043691192e-05
-2.94398199543349e-05
-2.3376500266938e-05
2.32797731275172e-07
-3.84252827771478e-05
-2.10983636587046e-05
-4.8896743101469e-06
-3.54070750983214e-05
-4.07376848288042e-05
-2.39733228610291e-05
-2.82566527575977e-05
-3.61902146751145e-05
-1.68850682195519e-05
6.84842560411385e-06
-1.97323313057178e-05
-3.32564151753399e-05
-4.04092149899884e-05
-2.39572452635803e-05
-3.72334430018697e-05
-2.38414157978482e-05
-2.42461513818137e-05
-2.76500897572878e-05
-2.36661303583732e-05
-2.27555655296152e-05
-1.67698187889603e-05
-1.74469315162017e-05
-1.73714697046294e-05
-4.19538436350097e-05
-3.49851280320209e-06
-1.68020123381678e-05
-1.71415411374007e-05
-2.10283681971019e-05
-2.93372761823914e-06
-3.29033371361082e-05
-5.67281565839318e-06
1.11259678629415e-05
-2.40200677598775e-05
-1.21019043946657e-05
-2.11071413668259e-05
-2.48456375335395e-05
-1.46308286024419e-05
-3.3014722171589e-05
-1.98867505121247e-05
-2.71598875249754e-05
-2.83618813841808e-05
-1.78481404230485e-05
-1.43122286394316e-05
-3.52133017948968e-05
5.94428469417773e-06
-3.14990510086309e-05
-3.02221372659426e-05
-1.50428468170072e-05
-2.70691696642436e-05
-1.78452729552023e-05
-1.32440410529576e-05
-9.40418156510861e-06
-1.41379424410819e-05
-2.36945656710229e-05
1.96939344168042e-06
-1.9676540905678e-05
-8.13469120365452e-06
-1.46918533118031e-05
-1.7267596285694e-05
-2.8744057588615e-05
-3.95558158556867e-05
-3.11376858573049e-05
1.71008151621013e-06
-2.36338984592788e-05
-1.58814280342508e-05
-1.81839856154103e-05
-1.00759524049879e-05
-3.53919892435056e-05
-2.06654096510193e-05
-2.72220619457992e-05
-1.9276125297559e-05
-2.74587122027443e-05
-3.16751097478731e-05
-3.7629039153914e-05
-1.23752818820306e-05
-2.54413901417655e-05
-1.70287765977052e-05
-2.53714221534741e-05
-1.98063899576712e-05
-3.46446459445807e-05
-2.27235517234856e-05
-1.38119585336096e-05
-2.02295957283568e-05
-2.10533328822079e-05
-2.6028177939502e-05
-1.86748383236738e-05
-2.48492467357273e-05
-2.55091688779681e-05
-1.41809774810803e-05
-3.37799654993719e-05
-2.89010816965111e-05
-5.42391015710039e-06
-1.65361372267883e-05
-3.26662126239063e-05
-1.71813698017498e-05
-5.26227383578174e-05
-1.73953087172424e-05
-1.87681514050198e-05
-2.93047445123152e-05
1.0704828750249e-06
-3.13302173411888e-05
-1.12805934482386e-05
-2.85806165593808e-05
-2.52511960265646e-05
-3.39931208131876e-05
-1.10595464074957e-05
-3.48878754660584e-05
-4.25926042350603e-05
-4.26707944628912e-05
-2.46746718621748e-05
-2.42878400938119e-05
-2.28628705865364e-05
-1.84710294290322e-05
-2.24542945068681e-05
-1.6667218064282e-05
-1.86130599484445e-05
-1.40212821949934e-05
-7.78933819989897e-06
-6.46427052526627e-06
7.71440237412558e-06
-3.54249185958362e-05
-1.6592430407433e-06
-1.65059128775928e-05
-1.65990767435882e-05
-2.70377016482655e-05
-1.75480898586239e-05
-6.34919249009389e-06
-3.33799047744111e-05
-6.45302569626274e-06
-2.4608191119825e-05
-2.51634112524823e-05
-3.93020568466914e-05
-7.66443756229188e-06
-4.06850641154563e-05
6.78729364154311e-06
-1.84919822748694e-05
1.46332839587707e-06
-2.38462146371877e-05
-3.41535185709321e-05
-1.45814683986783e-05
-1.66738912509418e-05
-1.78828236778511e-05
-7.4169086887293e-06
-1.5446022211179e-05
-1.61967121135079e-05
-1.45238841429177e-05
-8.20426412389217e-06
-7.65017392833521e-06
-2.84789601614123e-05
-3.68149127086617e-05
-1.33349010376336e-05
-1.96913354020256e-05
-7.38075803131945e-06
-1.06297105216417e-05
-2.37331432708067e-05
-2.27762781993259e-05
-2.73400972494631e-05
-2.20779968500962e-05
-6.92311785207883e-06
-2.97368779923096e-05
-2.51939875946501e-05
6.50198400599553e-06
-8.01438522522595e-06
-2.3957141129487e-05
-4.34552182071778e-05
-3.18929228813236e-05
-3.20463786803679e-05
-1.27698428677141e-05
-2.76823116241292e-05
-1.72912687578426e-05
-3.53110515072799e-05
-3.04216695959125e-05
-3.68862876233608e-05
3.66172625284949e-06
-3.94150592858525e-05
-1.99376290433562e-05
-5.69613782526637e-06
-1.66420254004129e-05
-7.35625709672489e-06
-4.13744443975463e-05
-1.20730539861374e-05
-7.71958540812637e-06
-1.22871933025913e-05
-1.04268329943737e-05
-2.95931820874843e-05
-6.67805711169407e-06
-1.22663163179877e-05
-1.88447843999265e-05
-2.48217770323747e-05
-2.16820958049555e-05
-1.54915953560019e-05
-7.8849996850304e-06
-1.99669980816858e-05
-1.48512742771566e-05
-1.2955458887204e-07
-8.87447647431246e-06
-5.03691511999174e-05
-1.44019188652499e-05
-2.41580730003906e-05
-3.25207439452272e-05
-6.5896091462326e-06
-8.39056177715234e-06
7.19256488279206e-06
-7.82635815356831e-06
-1.6940044219032e-05
-1.76337877540952e-05
-2.48258319165117e-05
-2.21476875130044e-05
-1.77884485995921e-05
-1.59588000536462e-05
-5.22305032969104e-06
-2.21878141303735e-05
-5.14837402847435e-06
-3.40598747290161e-05
-3.37516500149129e-05
-3.60897692269541e-05
-2.62705981663645e-05
-1.76785507549774e-05
-3.33521693046143e-05
-5.80642731574579e-06
-1.37280072073573e-06
-1.46723376703123e-05
-2.54873368570348e-05
-1.23423474324702e-05
-2.50497404853201e-05
-1.45132237253416e-05
-2.66014962193179e-05
8.55365142227512e-06
-1.93639698046095e-06
-2.10420340833314e-05
-2.07179887272821e-05
-1.59020637055514e-05
-2.15848334216146e-05
-3.71492336934972e-05
-2.27296948088994e-05
-2.47762516857508e-05
-3.12731480560491e-05
-4.71228841356092e-05
-9.517099101026e-06
-1.65098524625797e-05
-5.46999434855864e-05
-4.20449221965456e-06
-1.83653847897347e-05
-4.48882094740692e-07
-2.96351137209901e-05
-1.67076982061199e-05
-2.51896762815491e-05
-2.34152365640979e-05
-1.28408257799571e-05
-4.1733438989827e-05
-2.3461147621812e-05
-3.50188465938635e-05
-1.08574511279261e-06
-3.77523684315321e-05
-9.60279712977299e-06
-3.43022340892532e-05
-1.20992149380445e-05
-5.46740682922625e-06
-2.3521061350818e-05
-1.95994835478174e-05
-1.57449668908923e-05
-3.2321012748324e-05
-4.11735616583375e-06
-2.65507512616157e-05
-3.01533006886e-06
-2.92064947866993e-05
-3.29829924627762e-05
-3.94224671963227e-05
-1.47014281174061e-05
-2.02577757696906e-05
-2.78288719399316e-05
-2.81056391818852e-05
-2.32990346688415e-05
-2.78199700250528e-05
-1.71597929911814e-05
-3.51647875472494e-05
-4.22197247535253e-06
-2.85386499210443e-05
-1.53638090742071e-05
-5.71853919744538e-06
-1.7276123426254e-05
-1.46971059228936e-05
-1.32849610437711e-05
-2.86641201095866e-05
1.51929319431471e-05
-4.05834044794463e-06
-1.72694730020777e-05
-1.70184276650571e-05
-6.19364857345914e-06
-4.73717955108496e-05
-2.86711959706011e-05
-1.99515417899749e-05
-1.23028276852533e-05
-3.71393290566021e-05
-2.78853403824923e-05
-4.17325573812851e-05
-2.7070088628977e-05
-2.95142580742214e-05
-1.02930109696964e-05
-1.13322926634386e-05
-1.90361726442798e-05
-1.88952034171495e-05
-1.66128582123255e-05
-3.36678863276401e-05
-2.23083362481767e-05
-1.84993055746287e-05
-1.85938722412633e-05
-1.2770108662909e-05
-1.16984965016405e-05
-1.31720388252097e-05
-5.50087203424753e-05
-1.92233471859137e-05
-2.99349795736129e-05
-2.27034423053432e-05
-2.15660180388242e-05
-1.95880655314738e-05
-2.6466073688495e-05
-1.35781857034434e-05
-1.50319731741138e-05
-2.60413139670606e-05
-1.50553471830445e-05
-3.79806281877144e-05
-1.0887283379455e-05
-1.50422507418103e-05
-2.46845796836664e-05
-2.51987053237105e-05
-1.52286657047166e-05
-4.04260110196502e-06
-2.23737445898415e-05
-3.96487011369598e-05
-1.10654661569772e-05
-3.08466561145409e-05
-2.47182234605041e-05
-2.05281102459212e-05
7.41172472274776e-06
-9.28048721865486e-07
-3.34432494957529e-05
-1.57280484712674e-05
-4.10084809164511e-05
-5.60013296300386e-05
-1.80669087255356e-05
-2.37095516162517e-06
-5.7985366215644e-06
-4.09533346455226e-05
-7.62047929278117e-06
-7.79101120518298e-06
-3.31433893622533e-06
-3.34817333620064e-05
-2.79930483306126e-05
-2.11655858866769e-05
-3.14410838118866e-05
-2.15836932440388e-05
-1.17896768000685e-05
-3.40625410317701e-05
-2.02586736856373e-06
-1.15400245108012e-05
-2.04010517309298e-05
-2.76677966200919e-05
-2.29407148203774e-05
-2.48177484367815e-05
-2.34316120221271e-05
-1.74237760263267e-05
-3.03707303368692e-05
-5.2119072808169e-05
-7.44052819093176e-06
-3.21855934567125e-05
-3.5884198205916e-05
-3.21839066223486e-05
-2.07557697852192e-05
-2.30677610449903e-05
-2.1662430215812e-05
-3.05751107576311e-05
-3.02172741865288e-05
-1.3132027832039e-05
-1.28831874727963e-05
-3.25735583794194e-05
-1.55361132939991e-05
-1.58497902062277e-05
-8.88645428530387e-06
-3.72365432901648e-05
1.85554704674476e-07
-1.81237339977704e-05
-2.68815206641987e-05
-2.55577901042169e-05
-2.93210378318642e-05
-3.02997421469833e-05
-3.18629909544559e-05
-3.22550515463944e-06
1.0118633117033e-05
-2.85929321539422e-05
-1.75081738255211e-05
-1.89529141229993e-05
-1.09674706294968e-05
-2.96095964277645e-05
-1.36239553737144e-05
1.03915566674253e-05
-1.7987566325851e-05
-1.54197487192811e-05
-2.63279689843544e-05
-1.58434118252965e-05
-2.04866807821455e-05
-1.49761523261208e-05
-3.62762941558438e-07
-3.5937032150335e-06
-3.92155011767012e-05
-1.07506963255593e-05
-1.47415444166e-05
-2.29753991286568e-05
-1.84195821641215e-05
-2.28667935246065e-05
-4.80393688938117e-06
-3.18707874378789e-05
-4.13499388973231e-05
-2.86702633209729e-05
-1.30504771236272e-05
-5.35374882839678e-05
-3.76469533763802e-05
-2.69421052257346e-05
-2.92947893609514e-05
-1.9542168444983e-05
-2.41424813721633e-05
-2.39057189024562e-05
-3.31068713994529e-05
-6.52324421879901e-06
-1.77350657161041e-05
-1.92352657083652e-05
-2.25359956786236e-05
-7.51297909964306e-06
-2.77356817591823e-05
-1.28174218949761e-05
-1.97326801901366e-05
-3.44151881520454e-06
8.02856630744472e-07
-8.84727220294419e-06
-3.91326032074235e-05
-1.26696527722528e-05
-6.7919350564516e-06
-2.40771265794394e-06
1.06504889263904e-06
2.46983961507974e-06
-2.37922987915964e-06
-2.8071598954153e-05
-3.44447109067615e-05
-2.95062169853606e-05
2.61570119596333e-06
-3.97634881806264e-05
-9.28482079350861e-06
-3.06033020622082e-05
-1.56911488297273e-05
-2.05046406705821e-05
-1.33880724816681e-05
-2.42659563564849e-06
-2.84654207730087e-05
-1.6911305456533e-05
-5.60758394417792e-06
-3.89361164516151e-05
-2.06875303669971e-05
-1.75884685697324e-05
-2.48096916536293e-05
-4.25355070509207e-06
-9.13083751921973e-06
-5.56415035650863e-06
-8.34039609523816e-06
-2.82374874840803e-05
-4.16218090474662e-05
-2.67199511742235e-05
2.41928794121297e-06
-3.33849333112835e-05
-3.24552976603216e-05
-8.66590308689269e-06
-2.8438939873943e-05
-2.01564127231088e-05
-3.08400167438592e-05
-1.55883081119521e-05
-3.51632092671598e-05
-5.07517395353593e-06
-3.02557892284557e-05
-2.37547077182615e-05
-6.49379512805789e-06
-3.42375375442248e-05
-1.80134190450159e-05
-1.41462872509797e-05
-3.82331492863419e-05
-1.32013214113886e-05
2.79402255815829e-06
-2.95062285345514e-05
-1.72126063505138e-05
-3.55521732416748e-05
-3.50775563598028e-05
-8.57069172529994e-06
-2.50767499511631e-05
-2.16430624808564e-05
-2.31525315110729e-05
-1.29999154321383e-05
-2.70138274666074e-05
-1.12158515263149e-05
-2.07369363990355e-05
7.85992893135221e-06
-2.5360803816798e-05
-1.02921804042844e-05
-1.69209339552357e-05
-2.08994452389368e-05
-1.75689489570122e-05
-2.35585923769331e-05
-3.12608950582753e-05
-2.013267911853e-05
-2.38099549416149e-05
-2.40628139484371e-05
-4.66951107375212e-05
-1.55835577991875e-05
-9.5773679119376e-06
-2.64592210345439e-05
-1.69835011209779e-05
-1.88961819795053e-05
-7.46912327284053e-06
-1.86691312132429e-05
-1.55149604091928e-05
-3.34226334355833e-05
-3.23148106637154e-05
-2.48181335533728e-05
-3.93977010545857e-05
-4.38077442886796e-05
-2.47582664147989e-05
-3.47085268898138e-05
-5.04002902269626e-05
-1.57168392122672e-05
-2.4608243221365e-05
-1.29496590278044e-05
-1.11863921870596e-05
-3.16894627838825e-05
-1.56221843228306e-05
-2.34643898558278e-05
-1.64926858241764e-05
-3.06456754423741e-05
-2.84985902705377e-05
-9.8110892873077e-06
-1.92476346980311e-05
2.37233133320201e-06
1.1579921606658e-06
-4.49108284700925e-05
-1.96021293401023e-05
-2.93313189169698e-05
-3.08797359279914e-05
-4.00264337350213e-05
-3.27591237469957e-05
-3.68744934501663e-05
-2.41527044282581e-05
-4.40874653381312e-05
-4.37668967322908e-05
-8.75062724642492e-06
-8.12095513607723e-07
-2.53046074588409e-05
-2.04519379114528e-05
-2.58616429623644e-05
-3.1337689986983e-05
-1.05645366295664e-05
-6.01384445912287e-06
-2.16220750041532e-05
-1.63079593179679e-05
-1.7335965167674e-05
-2.4782240552516e-05
-1.22913355950353e-05
-2.33156030801242e-05
-9.26254973400598e-06
-3.09156978602715e-05
-1.56422334872346e-05
-4.04110230374064e-05
-3.79471273936074e-05
-1.61651109112835e-05
-3.18176230014912e-05
-8.63271729615076e-06
-1.9759980189987e-05
-3.01037744932313e-05
-9.51717665259626e-06
-1.60142435037935e-05
-2.73154640792249e-05
-3.39074788600651e-05
-1.88256778488614e-05
-1.17438527190381e-05
-2.08437711193205e-05
-1.65749261456368e-05
-1.69866347189628e-05
-1.70403328673476e-05
-3.59712911956465e-05
-1.74249236706762e-05
-3.23507798150573e-05
-2.8475157795726e-05
-2.46038321828925e-05
-1.44473127376159e-05
-2.49841840293032e-05
-3.62196789238036e-05
-3.23587195436547e-05
-1.63711130202452e-05
-2.02246357202702e-05
-3.0990991901848e-05
-2.21886324896842e-05
-1.47041866319853e-05
-1.16005374194351e-05
-1.86867513127984e-05
-3.54040638689011e-05
-1.48448114122124e-05
-1.83005920259329e-05
-2.29064966391644e-05
-1.58912922535522e-05
-4.17594471280478e-05
-8.40847538483362e-06
-3.447454224321e-05
-1.62404314048335e-05
-1.00883223358673e-05
-1.64943485127735e-05
-2.79595506368597e-05
-1.83803026369447e-06
-1.7410026799751e-05
-2.891740645878e-05
-2.09165138786066e-05
-3.97463196263921e-05
3.3737480712702e-06
2.81233356974138e-06
-3.78717711782131e-05
-2.67203582096601e-05
-5.38362244730298e-06
-2.80468330274116e-05
-9.65747784821842e-07
-2.36416309467197e-06
1.15500008407272e-05
-1.38346479706656e-05
-3.87634596745678e-05
-4.39265539926781e-05
-3.00597824854147e-05
-1.79959679604751e-05
-1.02886460377952e-05
-3.64548909915615e-05
-1.60367325811865e-05
5.1392224583236e-06
-3.69389902200652e-05
-8.98962992368943e-07
-2.15846367817791e-05
-1.94330395400366e-05
-2.73635439442186e-05
-2.86314696932908e-05
-2.18063785511436e-05
-2.07406735712281e-05
-3.11051565051911e-05
-2.42091855656801e-05
-3.78277109987531e-05
-2.31783772253386e-05
-1.09173175149617e-05
-3.33412728117246e-05
-2.78351071352553e-05
-1.76600168002289e-05
-2.0035923977624e-05
-2.73539563599172e-05
-1.6707001841669e-05
-1.2757978278581e-05
-3.78484848626355e-05
-1.4927976604442e-05
-2.48929663041026e-05
-2.47421377457744e-05
-1.27519190929122e-06
-1.02486217278674e-05
-8.1861491355729e-06
-1.18142808541559e-05
-2.52890428298711e-05
-2.05992520969706e-06
-2.21970273944132e-05
-2.01981467224688e-05
-2.21379099754116e-05
-2.91872901408963e-05
-3.96957445912048e-05
-1.37351912262991e-05
-1.52200714629618e-05
-1.38452942181118e-05
-2.17358788798342e-05
-1.89718944254583e-05
-1.85893636764571e-05
-8.69235647787843e-06
-3.22165651186311e-05
-2.51727624209996e-05
-1.86522803957108e-05
-3.14036766330397e-05
-2.24738515661937e-05
-2.8818980463332e-05
-2.40707524620229e-05
-2.64636096483948e-05
-2.77785071963641e-05
-1.07940888912127e-05
-2.93905007487629e-05
-1.1241041567647e-05
-2.29188130005643e-05
-3.8013444967953e-05
-2.24577853022861e-05
-4.88854741523718e-05
8.32896135146e-06
-2.34903817918789e-05
-8.85759644524255e-06
-2.20201613177498e-05
-3.07796812056743e-05
-7.56494060656037e-06
-3.07888219613461e-05
-1.08270723778514e-05
-2.81320418588446e-05
-3.78463933127855e-05
-2.93595382560532e-05
-1.78977609245254e-05
-8.92783189105336e-06
-2.36239603249836e-05
-3.64961526271081e-06
-2.61241084048447e-05
-2.25788014729321e-06
-3.17507192862957e-05
-2.33734097266169e-05
-1.53961207354814e-05
-3.07773275044468e-05
-2.20116752207673e-05
-3.47263141838089e-05
-2.90356781314121e-05
-3.61238849990741e-05
-4.61056278103208e-05
-2.20530006841107e-05
-3.14132602446959e-05
-1.37000347401921e-05
-2.78850245675662e-05
-3.17003587326973e-05
-2.26364868201764e-07
-4.01345032439832e-06
-3.78613075217286e-05
-4.57317630588643e-05
-1.76425491639105e-05
-2.05320769160999e-05
-2.63924788965851e-05
-1.71004154646064e-05
-2.1877565239706e-05
-1.34057542689713e-05
-1.36341997322424e-05
-1.22721847874627e-05
-1.36256035448175e-05
-2.45344201909673e-05
-3.24602251487552e-05
-1.8187642065798e-05
-1.21508324847054e-05
6.59366205730237e-06
-1.11976299402752e-05
-2.05824606357947e-05
-3.17351623854556e-05
-1.84977861392604e-05
-2.58493382097777e-05
-3.97223472764867e-05
-2.23388982051284e-05
-1.80428001232381e-05
-2.28268426644461e-05
-4.44465169730345e-05
-1.66235052323603e-05
-6.63699912553166e-06
-3.12221703041399e-05
-3.03829921183293e-05
-3.5081743275595e-05
-2.84658228930584e-05
-3.62585692308694e-05
-2.81841251800611e-05
-3.53730311005601e-05
-1.24987186741433e-05
-9.68006216482811e-06
-8.9311267787917e-06
-3.55912623370178e-05
-3.43779563238193e-05
6.10446335780031e-06
-1.35401693113168e-05
-1.37642129238044e-05
-3.3742046988471e-05
-3.79833326219752e-05
-2.46647105749395e-05
-1.39964213916933e-05
-6.32631669290077e-06
1.86768278679391e-06
-1.89901506987399e-05
-2.24405631340274e-05
-6.25630897281716e-06
-3.6150100918546e-05
-2.56213733299294e-05
-1.11627294975503e-05
1.41968550525009e-05
-3.04100420728663e-06
5.87121850484422e-06
-6.95134071867811e-06
-2.50065493932733e-05
-1.77387302905744e-05
-1.36812086257037e-05
-2.06404416767094e-05
-3.20159386645484e-05
-1.19849161228639e-05
-2.67918224779785e-05
-1.91723469907494e-05
-1.96482139971548e-05
5.81226854541427e-07
-2.60455893025861e-05
-3.1021875312819e-05
-2.61963304804399e-05
-2.07244004859055e-05
-2.27530256304816e-05
-2.9606683568269e-05
-2.95161251442412e-05
-2.5140067640217e-05
-3.87235827538814e-06
-4.05040570181288e-05
-3.03771729182321e-05
-3.10232896013216e-05
-2.1782339666143e-05
-1.70750953915558e-05
-1.49270188582426e-05
-4.44495661079815e-06
-2.4587728754659e-05
-4.6579973446469e-05
-1.9798777285691e-05
-3.27924288339553e-05
-2.69576939483455e-05
-5.25686197713361e-06
-3.12545363826517e-05
-1.68791056317922e-05
-6.308054533446e-06
-2.25698788633226e-05
-1.21895988934904e-05
-2.07039442096824e-05
-1.60978315485927e-05
-3.27180142561738e-05
-2.15818794919692e-05
-3.00888261175931e-05
-1.64273058736571e-05
-2.43474783522417e-05
-1.97407796246035e-05
-1.74027402523008e-05
-1.68148932542536e-05
-8.31618975379434e-06
-2.07512280890272e-05
-1.52843667235913e-05
-5.39533939765417e-05
-3.02009382060728e-05
-2.47796931402878e-05
-4.37497351099469e-05
-1.29681603362244e-05
-1.24910330639141e-05
-8.40826834220847e-06
-3.75906034291028e-05
-1.37469567407087e-05
-2.48921090501936e-05
-6.58885586392331e-06
-4.60630073563687e-05
-1.24668470688821e-05
-3.0944186041076e-05
-9.29425987391244e-06
-1.99868033070107e-05
-4.33273239082862e-05
-3.74929219733599e-05
-1.89194846522391e-05
-1.44107017687966e-05
-3.29354074014822e-05
-4.46688997685835e-05
-3.28952781398758e-05
-2.66936034137939e-05
-4.3265797041631e-05
-2.81579948440044e-05
-1.69103226891476e-05
-2.87009052961278e-05
-2.03088971307902e-05
-1.10769606440716e-05
-2.94390946695715e-05
-1.95701879388148e-05
-1.13715491210961e-05
3.95809585943859e-06
-3.10426051340927e-05
-2.95457671760234e-05
-3.38337302261147e-05
-2.7722474049584e-05
-1.76231658838102e-05
-1.90683293706849e-05
-5.33067987130742e-05
-3.79268352275232e-05
-1.58487401597699e-05
-2.40576212690111e-05
-2.04420466648387e-05
-2.64692061753899e-05
-1.27971389924903e-05
-2.01483388590179e-05
-4.39896611881973e-05
-1.46456304528355e-05
-2.0175660672352e-05
-1.69801630226255e-05
-4.4760046801892e-05
-2.53197677266535e-05
-2.49982005159959e-05
-2.03221580886816e-05
-2.40744211136355e-05
-2.84699418873976e-05
-1.47198684641771e-06
-1.04847229275902e-05
-2.26980077238943e-05
-3.04361727218621e-05
-2.63760240243522e-05
-3.34249387191278e-05
-3.50858067186716e-05
-1.7466650598307e-05
-2.14213191578063e-05
-2.11518174940316e-05
-4.64839149150142e-05
-3.645534791249e-05
-2.8542875923618e-05
-2.62356240892795e-05
-2.04100949311435e-05
-1.61694999410995e-05
-2.20260682088932e-05
-4.82301296972289e-05
-3.94521836807699e-05
-2.82734528856363e-05
-2.01265372686473e-05
-1.78681694975269e-05
-1.35997220792911e-05
-5.23977976791619e-05
-1.63711148277053e-05
-3.87346850627665e-05
-2.38262211257206e-05
-2.68054969580021e-05
-9.34988371653695e-06
-2.7990437726403e-05
-1.51057941463174e-05
-2.33709843588815e-05
-2.54945857595526e-05
7.34866475462259e-06
-2.53184235237521e-05
-3.13172271565801e-05
-3.62550224895385e-05
-2.11025756226755e-05
-5.38324917186865e-06
-2.49731105682966e-05
-4.1809368176089e-05
-3.60506740822156e-06
-2.35434078746616e-05
-1.15213676058842e-05
-2.11918868187781e-05
-3.80772442912113e-05
-3.13903217579535e-05
-1.4540094491259e-06
-4.67388894391891e-06
-1.96542649792672e-05
-2.56554827066429e-05
-2.8839919731677e-05
-6.12596582724703e-06
-1.88977590056381e-05
-3.47000597721676e-05
-1.96777041604927e-05
-1.58270951753898e-05
-1.45917034025932e-05
-9.90448126063718e-06
-2.88971405262262e-05
-1.11279770197655e-05
-2.66899584776877e-05
-4.08060677452085e-05
-1.63880564113054e-05
-7.18219811828814e-06
-3.04318645094389e-05
-4.24724951523296e-05
-2.48642118454364e-05
-1.73959083035528e-05
-2.11240656008173e-05
-2.25581042298373e-05
-3.29016510258946e-05
-2.69282731502476e-05
-2.98434889383484e-05
-4.03266891733213e-05
-1.73463970878132e-05
-3.63388103252352e-05
-9.65186473271972e-06
-1.87083219382215e-06
-1.64635069586554e-05
-1.79742784715588e-05
-1.27609500764678e-05
-4.90314467702082e-07
-1.3746294655339e-05
-1.41404604394751e-06
-3.03767922926461e-05
-2.50366684280419e-06
-1.77457779915075e-05
-2.69368045318435e-05
-4.03801490687705e-05
-1.77951449576459e-05
1.48977223737031e-05
-1.89434690892096e-05
-1.21675365286556e-05
-4.11024116246925e-05
-2.50071837829642e-05
-1.54888693162554e-05
-5.999426154432e-05
-2.60135909264913e-05
-2.81984336275255e-05
-2.34494392470382e-05
-2.7433340670954e-05
-2.29192288699684e-05
-1.75014069010849e-05
-3.40560315483399e-05
-2.05739216422378e-05
-2.94603324583808e-05
-2.68376463934952e-05
-2.49425204612243e-05
-1.43524374797426e-05
-6.30500759401941e-06
-9.83413302432561e-06
-3.01027875976293e-05
-2.17935302768229e-05
-1.53460981339392e-05
-2.32114038963436e-05
-2.26799361780434e-05
-3.00409991372216e-06
-3.17510567062123e-05
-3.95106582657457e-05
-2.31183441496608e-05
-2.24532093779413e-05
-8.15365293863052e-06
-3.11967336891174e-05
-3.97117592745605e-05
-2.83028381461436e-06
-1.81258979078148e-05
-2.44900407527131e-05
-3.92651440529418e-05
-1.68250930474489e-05
-1.80884220755793e-05
-1.85217103745883e-05
-1.86291658748005e-05
-2.09627344142191e-05
-2.9569941274335e-05
-1.88881264533226e-05
-2.42708595644509e-05
-1.47858120929792e-05
-3.75030596486605e-05
-1.02863226739341e-05
-1.06262966582653e-05
-1.0551197146369e-05
-3.31996506678703e-05
8.10080780583144e-06
-2.0702497118761e-05
-2.10448143382612e-05
-1.93966648235991e-05
-2.99374606309517e-05
-3.17098441184957e-05
-3.24048966037288e-05
-4.83026039814255e-05
-1.58346311142073e-05
-3.78243726597566e-05
-3.46805868507292e-05
-1.76323261831833e-07
-2.16631356091285e-05
-3.242210896975e-05
-1.6386972201094e-05
-1.89312917421653e-05
-2.3046177578548e-05
-7.2466172671077e-06
-4.11113527814431e-06
-3.0152268508734e-05
-2.76892196638171e-05
-4.58511763994166e-05
-4.42267502014904e-06
-3.62401777362949e-05
-2.60598882182324e-05
-3.49408465006081e-05
-5.1860361442934e-05
-1.36096827459312e-05
-2.80868976210807e-05
-4.72013561206702e-05
-1.11627185361524e-05
-3.11347937657201e-05
-2.03810684696972e-05
-1.85342445189238e-05
-1.33655197427562e-05
-2.7725854953923e-05
-7.28343189856047e-06
-8.92243405161103e-06
-3.70457985982953e-05
-2.03820519828278e-05
-1.96964570749466e-05
-1.38343533428794e-05
-3.98214645658693e-05
-2.38761445346495e-05
2.09542587870797e-05
-3.01655527921146e-05
-1.19713840475795e-05
-8.49244150859556e-06
-2.50087554819349e-05
-3.75269054200833e-05
-2.08446324394316e-05
-2.76922370956591e-05
-4.46390043470903e-05
-2.42111624461643e-05
-3.71652747226322e-05
-3.97313986969239e-05
-1.39071741669946e-05
-2.09501834482329e-05
-5.08686255133478e-05
-3.51543768351152e-05
-4.45261384098628e-05
-8.91556077888817e-06
-3.13599637737143e-05
9.49961387606291e-07
-1.65292413647568e-05
-3.25530213820996e-05
-1.13531170783067e-05
-2.66363391283465e-05
-3.35597981571956e-05
-9.55126189852797e-06
-2.1679592707933e-05
-3.6960977771039e-05
-2.39320203884897e-05
-2.05471980509643e-05
-1.55907029748742e-05
-3.98614657696385e-05
-4.9382116697292e-06
-2.33614854817067e-05
-2.90080533994771e-05
-7.86092153192514e-06
-1.52548482780793e-05
-2.23093988404962e-05
-2.31392463304593e-05
5.37314638362588e-06
-2.15153436190079e-05
-3.61827448628997e-05
-3.28732133256959e-05
-3.55974327168975e-05
-3.88346602035698e-05
-8.37089801941236e-06
-3.21602287662518e-05
-3.10672873588645e-05
-8.34003330042883e-06
-2.85902848002818e-05
-1.22967391931931e-06
-3.0079603652422e-05
-1.97555871888838e-05
-3.29510147094173e-05
-5.70579201727739e-05
-1.40350475024989e-05
-1.80683744955667e-05
-2.11826588027363e-05
6.96884848345959e-06
-2.41032444103654e-05
-1.60696809542686e-05
-8.77574913192339e-06
-1.80863728164476e-05
-1.74108024071264e-05
-1.98431240694627e-05
-2.93656890271472e-05
-1.2909486870474e-05
6.3429309233634e-06
-5.13172656908443e-05
-4.05199048954218e-05
5.34779323969746e-06
-1.38149412904499e-05
-3.09749503478953e-05
-3.38408780353062e-06
-1.03074368219969e-05
-1.41260351622689e-05
-2.14340446327821e-05
-2.35258858966762e-05
-6.38291885067806e-06
-7.08977290633496e-06
-5.54036231977415e-06
-3.080494367326e-06
-2.75446557197374e-06
-3.64756777728235e-06
-1.27826423840503e-05
-4.60466385744801e-05
-9.04153064158429e-06
-2.19197523237667e-05
-3.04394102669816e-05
-2.69838473463066e-05
7.94794182328919e-06
-2.29797336514692e-05
-3.45286072691794e-05
-1.90457409400829e-05
-3.3321454426156e-05
-2.52317105828978e-05
-3.36348152761933e-05
-4.96240816466862e-05
-7.90409006419065e-06
-2.46961799599301e-05
-1.50772700341741e-05
-1.32073505767728e-05
-3.74742706701861e-05
-4.34796770168977e-05
-4.91611842684915e-05
-2.10620451935615e-05
-2.78755013399114e-05
-1.36733809966838e-05
1.63512338142562e-06
-2.10068686355901e-05
-2.79815457238188e-05
-4.5628136453138e-05
-2.7294251558165e-05
-2.97476131879712e-05
-1.48509537026626e-05
-1.11730747108952e-05
-1.22944506275095e-05
-2.33561360204621e-05
-3.6672376271414e-05
-1.77537016528068e-05
-1.59895812504529e-05
-4.34142031589198e-05
-3.20323894210103e-05
-3.42837447084295e-05
5.02146550122283e-06
-1.34031508972549e-05
-3.66867488948442e-05
-2.60669037554978e-05
-1.75079724920299e-05
-9.78817183225875e-06
-2.89028230586817e-05
-3.88283407680859e-05
-1.05930515254146e-05
-3.03410135897656e-05
-3.64248508396856e-05
-3.45322527836784e-05
-2.45664092079465e-05
-3.39647974625179e-05
-1.34081671455488e-05
7.15892517238984e-06
-8.57156149164801e-06
-2.25074817820702e-05
-5.51893187525795e-06
-1.39176190277577e-05
-8.90421786225446e-06
-1.31225786019765e-05
-1.06355899577567e-05
-2.56958739607209e-05
-2.86523169719391e-06
-5.27513988656079e-06
-1.89807584166825e-05
-1.99669722507847e-05
-1.7216435538446e-05
-1.52947224577074e-05
-1.60275029056139e-05
1.90007531132464e-06
-1.68108780860204e-05
-1.37857001235574e-05
-3.6000063203251e-06
-5.05284335459971e-06
-1.16402454665896e-05
-2.18165417259653e-05
-2.55688381220604e-05
-1.25102664989484e-05
-1.20692458104611e-05
-6.15962116575684e-05
-2.1720645023854e-05
-3.27373654803081e-05
-1.69210546270702e-05
-1.12131481327559e-05
-1.49051799742153e-05
-6.47524339504081e-06
-1.70546715315655e-05
-2.30228591782625e-05
-2.64481593819116e-05
-3.19565169471882e-05
-1.81577454095345e-05
-4.84457885903313e-06
1.08225723719859e-05
5.63328541151738e-06
-1.70429843190208e-05
-2.77871605239999e-05
-3.92447360297087e-05
-2.42235404489689e-05
-1.14973976943761e-05
-2.38462062771784e-05
-3.11697785419317e-05
-2.74604591434376e-05
1.16514226065897e-06
-9.07501985391501e-06
-1.24586197087236e-05
-1.10226284760467e-05
-2.42626000777327e-05
-4.03032426222838e-05
-1.39131373139774e-05
-1.87212807409982e-05
-3.11608449908064e-05
-1.15950958764836e-05
-1.23071999293783e-05
5.57018792884049e-07
-2.68975020388622e-05
4.45825343402018e-06
-9.18094239494875e-06
-2.61810518951179e-05
-3.83096397430815e-06
-8.35212979652531e-06
-8.72432588000282e-06
-1.07042794019631e-05
-8.18876081099153e-06
-5.48599195324758e-06
-2.14249282377406e-05
-3.85787190779928e-05
-2.87333185796195e-05
5.87426620460324e-06
-2.07785283135471e-05
-6.21712516492192e-06
-2.48754564016727e-05
-1.43268278026318e-05
-1.8512348587206e-05
-2.24838720876752e-05
-1.59863746083092e-05
-3.7271519433905e-05
-2.77149732637741e-05
1.46806516192219e-06
-1.60347527907869e-05
-3.26198090113184e-05
-1.87522933711073e-05
-2.15648649723375e-05
-3.50888081246602e-05
1.9447516699581e-07
-2.27534420932132e-05
-1.5186804434082e-05
-3.06985341348678e-05
-1.17974968019261e-05
-2.6922709026165e-05
-3.0826047946968e-05
-1.63299402795794e-05
-7.2220221956759e-06
-1.71797693494104e-05
-2.36005802559203e-05
-2.60050170936692e-05
2.22514918178463e-05
-2.53951004802452e-05
-2.75686684401982e-05
-2.72841054412518e-05
-1.35687125472155e-05
-6.78335703495591e-06
-4.66546302030417e-06
-1.33170427646084e-05
-2.63796156147791e-05
-1.5650359652552e-05
-4.4188507818227e-05
-2.81956429409683e-05
-1.73862754958001e-05
-2.75103237000305e-05
1.22142802928986e-05
-3.14665847517617e-06
-2.91312411310202e-05
-3.88526674803524e-05
-4.54863089007412e-05
-1.8298310512065e-05
-3.0963753093639e-05
-3.19399694321376e-05
-3.2505690936627e-05
-5.75029187270276e-06
-1.8752474609246e-05
-3.16927559074341e-05
-3.0887149291132e-05
-5.37953646548439e-05
-4.21070087818842e-05
-4.38946028068148e-05
-2.79452209332795e-05
-3.88243984824844e-06
-2.37432990893542e-05
-3.65236542410866e-05
-1.42794714268932e-05
-9.67486448133223e-06
-3.96855664422409e-05
-3.14996864572915e-05
-3.11838315899201e-05
4.15496641670732e-06
-2.26632671751907e-05
-4.15122330137743e-05
-3.20701183828143e-05
-3.45636642475064e-05
-3.51805720642783e-05
2.98399332776163e-07
-1.682736768554e-05
-2.38657704134571e-05
-5.138475234235e-06
-2.03137280849117e-05
-2.35740760319571e-05
-3.87812099195464e-05
-6.80111048951697e-06
-2.3760588440353e-05
-1.62366805686932e-05
-2.79525171495213e-05
-4.18951700378668e-05
-3.96608050262818e-05
-2.97540900372308e-05
-9.23550445679806e-06
8.1846574129285e-06
-2.58104086689092e-05
-2.85274579012043e-05
8.03918973559842e-06
-2.7678590311208e-05
-2.72663427916429e-05
-2.16369461162732e-05
-2.89363107875531e-05
-3.38658946300368e-05
-2.44959626011106e-05
-2.90346472931713e-05
-3.48883325213333e-05
-1.74547447982928e-06
-6.71849643794387e-06
-1.52516067630787e-05
-2.83770702686575e-05
6.46394156816415e-06
-1.24786118048331e-05
-2.46507921193342e-05
-2.8927239469728e-05
-4.06376549821414e-05
-7.20328330894924e-06
-3.9087475176758e-06
-1.9954386644315e-05
-4.75716345640732e-05
-1.75961428335481e-05
-2.74420480612292e-05
-3.29405349374478e-05
-3.43108617598809e-05
-1.80224396735858e-05
-2.08370784387039e-05
-2.91459077083274e-05
-1.76715666504967e-05
-1.6975804268339e-05
-3.41464117146246e-05
-2.04816125762607e-05
-2.81997997369558e-05
-1.93163534091362e-05
-1.00933460075799e-05
-8.73862584854571e-06
-1.77377233092307e-05
-2.06887738659191e-05
-4.3580402982923e-05
-1.99628641536677e-05
-1.76751434451746e-05
-3.19860302419744e-05
-1.99945666105718e-05
-1.72345426344791e-05
-1.9081390381219e-05
-1.23950284604174e-05
-2.0720366951408e-06
6.26715567632156e-08
-5.60382012823206e-06
-3.04334015942366e-05
-4.01319665193011e-05
-2.71281500591533e-05
-2.59592663377347e-05
-5.39010187757621e-05
-1.53982297902556e-05
-4.69648143738352e-05
-2.52352184904675e-05
-2.16943819674049e-05
-1.16087502484296e-05
-2.98209927523342e-05
-4.25716681177277e-05
-1.61370269327205e-05
-3.41085585963132e-05
-5.7807864970962e-06
7.77211161689221e-06
-2.06819423099461e-05
-1.2401888384787e-05
-2.8004069546027e-05
-1.58722082962101e-05
2.52369570347098e-06
-2.22106493543277e-05
5.23432703956823e-06
-3.13695166394493e-05
-2.58647491086336e-05
4.71972236122353e-06
-1.27109534570183e-05
-3.88531680289145e-05
-3.05266711136369e-05
-2.53269007636973e-05
-8.38150693467977e-06
-8.48379903855703e-06
-1.28824514244131e-05
-2.13910457454729e-05
-2.74196300573828e-05
-2.33235830775392e-05
-7.07777869972251e-06
5.0929330542521e-07
-2.33083892110202e-06
-2.26938573242111e-05
-1.83688437388064e-05
-1.71266770429158e-05
-2.96316179790817e-05
-2.88067309591647e-05
-2.73533361630009e-05
-4.57941651014036e-06
-4.19294264567318e-05
-1.57227465012227e-05
-3.20653894144658e-05
-2.0906471246874e-05
-1.15962869353494e-05
-2.0640383490051e-05
-1.11836358345133e-05
-2.61650497068026e-05
-3.93838673725435e-05
-3.1679591118636e-05
-1.93037915442803e-05
-1.9209318729962e-05
-2.96612405736337e-05
-2.66433139451309e-05
-1.2437174511423e-05
-7.71083031683993e-06
-2.30249855462481e-05
-1.38697079390284e-05
-2.30529539280143e-05
-2.33359780250441e-05
-3.98125082630658e-05
-9.32388938802928e-06
-1.10586926767156e-05
-3.6127303443106e-05
-1.65462987049251e-05
6.48718033895551e-06
-1.87960099023294e-05
-2.76623805847931e-05
-1.90328250481874e-06
-2.21578689186352e-05
-1.54468072314053e-05
-4.56942438772617e-05
-3.84509165802208e-05
-2.83943943316774e-05
-1.93701884630406e-05
-2.58421215763225e-05
-2.05505682130245e-05
-2.27857206310554e-06
-3.67182377089038e-05
-1.69244224991133e-05
-1.94033313782405e-05
-3.12413042975104e-05
-8.12370292644497e-07
-2.11609901570521e-05
-2.75127546453142e-05
-1.97307513837773e-05
-4.6784933784925e-06
-1.7627553578552e-05
-2.59875644145603e-05
-1.69418751778873e-05
-3.41533587707041e-05
-7.0232102157387e-06
-1.79875440941528e-05
-1.63740211546887e-05
-2.35542287775803e-05
-1.50114005475181e-05
5.28524940801444e-06
-1.85346756547961e-05
-2.0645166461308e-05
-1.97701492138804e-05
-5.67731441275346e-06
-1.26586283904729e-05
-2.82438589620647e-05
-9.73647632424391e-06
-2.41889555898756e-05
-3.17499676265532e-05
-1.70451361725762e-05
-2.64054780137729e-05
-4.68024997821095e-05
6.64358421178389e-06
-7.01297543135555e-06
-2.8955370291853e-05
-1.8791125898559e-05
-5.43759605730221e-06
-1.04095555702292e-05
-3.42190285893595e-05
-3.90890497942435e-05
-2.85112137290755e-05
-1.72884321439221e-05
-5.63371708766575e-05
-1.88640653929023e-05
-2.28727881754852e-05
-2.5917430472125e-05
-1.20888045443935e-05
-2.7446061513625e-05
-1.31033092902157e-05
-3.0674686002348e-05
-9.9110855782659e-06
-3.56606789149623e-05
-1.39152467492344e-05
1.68797439614052e-06
5.76545257886442e-07
-2.18075925760547e-05
-2.54835593724832e-05
-1.97808426017638e-05
-1.97304700594785e-05
-3.93645304666812e-05
-1.50829820148654e-05
-8.53855339111072e-06
-3.45990078989648e-06
-2.38180282423356e-05
-7.12669108538751e-06
-4.04186761363246e-05
-1.33224101431518e-05
-2.70605119558795e-05
-2.5111289380474e-05
-7.54591516285996e-06
-1.73696219703687e-05
-9.86813110076167e-06
-5.73700616479603e-06
-1.94706786328402e-05
-3.10926008296582e-05
-1.38279397467909e-05
-1.73647800184282e-05
-8.93987931575503e-06
-2.44295612616529e-05
-4.56145881720591e-06
-2.09925088402424e-05
-8.26109553660727e-06
-1.72799723364993e-05
-1.71011032221752e-05
-3.80963192639096e-05
-9.00293873950282e-06
3.85183542723453e-06
-1.90777372776268e-05
-1.65055901019457e-05
-1.75195306589735e-05
-4.75686667775987e-05
9.74869831171257e-07
-1.89270526223084e-05
-2.10975667891749e-05
-2.85280880204505e-05
-1.99211754458405e-05
-2.57626007549984e-05
-2.61905514568073e-05
-1.42502113050189e-05
-2.24604190103888e-05
-3.26280090228976e-05
-3.37829536024277e-05
-1.28799084602147e-05
-3.89293447921448e-05
-1.93986644732622e-05
-1.34436481925258e-05
-2.88256122765694e-05
-1.44355610007733e-05
-1.55776195721726e-05
-2.01871536041496e-05
-3.1757090554497e-05
-1.61016587964752e-05
1.04394915901358e-06
-1.72927089152663e-06
-7.04766297362599e-06
-6.08382629825835e-06
-2.37228662752969e-07
-2.6816763403424e-05
-1.15584293267249e-05
1.4967043704472e-06
-5.28500611916624e-06
-2.50142426073252e-05
-1.32238096347357e-05
5.62722906444456e-07
-1.1229354620169e-05
-1.58690645941116e-05
-1.82738980407593e-05
-3.83472784295874e-05
-2.71743909099286e-05
-1.10293279466912e-05
-2.3844750316786e-05
-1.8053038674893e-05
-2.89444174727726e-05
-2.54795003167964e-05
-4.31870149156297e-05
-3.10744236877005e-05
-2.18278143943743e-05
-3.83463201870975e-05
-1.18005634410526e-05
-6.30162590432565e-06
6.04529099200447e-06
-2.75847202152708e-05
-3.07765739919408e-05
-2.10550002274222e-05
-2.78297626230626e-05
-3.61843478223982e-07
-1.78614431677768e-05
-4.37524067453362e-06
-1.49943699210575e-05
-2.05000840246639e-05
-2.22100412625328e-05
5.08184089200177e-06
-3.04366435480145e-05
-1.08943794924596e-05
-3.87568718617884e-05
-2.86839298349336e-05
-1.54433254088457e-05
-1.46911591888134e-05
9.59808461873126e-08
-2.43419210863297e-05
-3.02485067376898e-05
-1.22980880501778e-05
-3.00540207675941e-05
-1.20532243175793e-05
-1.40271115498511e-05
-1.27476592290937e-05
-6.38067850672361e-06
-2.12183389538017e-05
-3.00731677851285e-06
-6.71219328793909e-06
-3.41540320089973e-05
-7.7750647098781e-06
-1.07558321999679e-06
-2.10711661252186e-05
-1.36309224972205e-05
-1.75181100298551e-05
-2.75658361853195e-05
-2.36137376203869e-05
-2.59131560779774e-05
2.58082104615238e-06
-3.61701449568344e-05
-2.25582572245356e-05
-1.39418596435974e-05
-1.61857108669942e-05
-1.06240485523221e-05
-3.44787980276751e-05
-2.29955205098159e-05
-1.63868477807271e-05
-1.46211772587603e-05
-3.11166651999782e-05
-2.64391168841081e-05
-3.87070652407517e-05
-7.65575945996632e-06
-4.44669742928002e-05
-1.38520022965216e-05
-2.49646774831046e-05
-1.33111114881482e-05
-3.4105903448057e-05
-1.91530340736837e-05
-4.19969136879387e-05
-4.51906728745938e-06
-2.50769922902015e-05
-4.32449798102514e-05
-2.05914592687925e-05
-2.50281713859911e-05
-2.74185899314849e-05
-1.84853835689622e-05
-4.44892921839703e-05
-1.35099435613813e-05
-3.82004129029027e-05
-1.46793532257263e-05
-1.84406455434038e-05
-1.79797199806908e-05
-2.50347981501446e-05
-1.7956165990067e-05
-1.49545110545537e-05
-1.93022274620953e-05
-2.78035692694296e-05
-3.34733679391046e-05
-1.61385255950072e-05
-7.12241553638325e-06
-1.77582919542806e-05
-4.61300929427209e-06
-2.14090720247054e-05
-3.96686514521549e-05
1.05101555094721e-05
-1.00241847741985e-05
-3.17101844974634e-05
-2.59092183997551e-05
8.10365234334595e-07
-3.63673988245141e-05
-4.80559430335335e-05
-9.49567752834372e-06
2.78650128239041e-07
-2.50846950275262e-05
-4.09380224699735e-05
-6.75793291599319e-06
-3.48970644299466e-05
-2.24205281715417e-05
9.85090907669254e-06
-1.22099671828497e-05
-4.38317514699284e-05
-2.79278962211651e-05
-2.33432975078332e-05
-3.72856628577881e-05
-1.73188855364086e-05
-4.97233849691442e-05
-2.98595711287545e-05
-1.87326128652402e-05
-1.72264153053836e-05
-4.00340363672833e-05
-2.60730248331612e-05
-4.47850626904419e-05
-3.61977517062422e-05
-3.14291394555368e-05
-2.27092239662974e-05
-2.45706935975793e-05
6.56667799776059e-06
-3.22632214204073e-05
1.70238670125538e-06
-1.38962040284661e-05
-3.56191344791449e-05
-2.09628250771357e-06
-8.25043064823056e-06
-1.422000691593e-05
-2.52493167878259e-05
-2.11241592458364e-05
-3.11266284937446e-05
-7.37845361826117e-08
-2.54675716041783e-05
-2.15557195276114e-05
-2.56192605522429e-06
-2.50399332241417e-05
-1.26885616479061e-05
-2.72121916844664e-05
-1.61606053667905e-05
-7.94662922367487e-06
-1.88833407741219e-05
-3.94860356061294e-05
-3.2125868716672e-05
-1.67046539903447e-05
-4.12518621689002e-06
-4.42937783734723e-05
-1.06817071020817e-05
-3.18643937606253e-05
-1.96954939857681e-05
-1.08877434862115e-05
-2.0598148164224e-05
-3.65693841474262e-05
-2.59820902311472e-05
-2.66744350567054e-05
-1.76730957331645e-05
-2.54246678349463e-05
-1.72533701960773e-05
-5.0135687191627e-05
-2.47815311406317e-05
-2.44271205610699e-06
-3.01593883806743e-05
-2.79104190952842e-05
-8.19867388187541e-06
-2.26791033009777e-05
-1.11591178302226e-05
-3.7362106248156e-06
-3.22348835540353e-05
-9.37498052701846e-06
4.98227845453013e-07
-4.05999232403645e-05
-1.64171916192907e-05
-2.83568575406223e-05
-4.5283825027032e-05
-7.17186432074726e-06
-8.34562216056221e-06
-3.27763768530601e-05
-2.16367934337621e-05
-2.90921355351934e-05
6.59419710190859e-06
-2.56772163676111e-05
-1.10365044115335e-05
-1.44528724758533e-05
-3.84077547657013e-05
-1.39235863754451e-05
-1.35876517471819e-06
-3.83729832371125e-05
-1.47900328336137e-05
-9.53826335433044e-06
-7.8142639775797e-06
-1.72821284625248e-05
-2.49743555648853e-05
-1.13737445155486e-05
-7.66088262212903e-06
-4.50681176876367e-05
-1.0156794315231e-05
-2.93131273384781e-05
-1.68345929165509e-05
-3.09881349702608e-05
-1.41579630117736e-05
-3.37150352693685e-05
-1.25462257513155e-05
-1.96894709575301e-05
-2.6613731373641e-05
-3.44367754278469e-06
-2.80625154024218e-05
-2.70026691210189e-05
-1.90310202221672e-05
-2.45806018092175e-05
-7.79248842140823e-06
-1.95597227390994e-05
-1.28576211263749e-05
-2.39300375438958e-05
-2.30109760027508e-06
-2.12634780600088e-05
-9.60000969846331e-06
-3.52595369740021e-05
-1.66178850304602e-05
-1.49499665861665e-05
-1.929904519976e-05
-1.07492744622318e-05
-1.11454426811585e-05
-5.48414148778241e-05
-3.99182845161745e-05
-2.55273294487509e-05
-1.50628335742939e-05
-1.94175173170634e-05
-2.00155119202933e-05
-1.67518174892805e-05
-3.28469047486954e-05
-4.08657896324527e-05
-2.38790250873114e-05
9.54476104468962e-06
-2.57823559676939e-05
-3.85738757550893e-05
-2.35832377384845e-05
-3.53765086167812e-05
9.41198892411669e-06
-3.10137462211705e-05
-2.77309488232633e-05
-6.91820449870065e-06
-2.45195676559238e-05
-1.00419690035977e-05
-2.59378615387099e-05
-4.39118759376374e-05
-1.88148354926502e-05
-6.8957884812434e-06
-2.6464005367351e-05
-1.17816132212022e-05
-1.60685670630055e-05
-2.31883680836456e-05
-3.86975393795955e-05
-3.1925164096618e-05
-8.80437362573451e-06
-2.42811768183589e-05
-3.80519052720411e-05
-1.71226309039721e-05
-1.03962411447646e-05
-2.18340686548114e-05
-2.50796803606684e-05
-2.3056918330246e-05
-6.43023492264071e-06
-2.46477434363819e-05
-2.63199966151922e-05
-1.47277902643768e-05
-3.5632440843513e-06
-1.50418476367667e-05
-3.23365655662228e-05
-7.19073758269168e-06
-3.2177233114688e-05
-1.08654960684279e-05
-3.33019824987763e-05
-2.54583827377779e-05
-2.8589085608206e-05
-3.17852901879145e-05
-8.22925254864019e-06
-3.06690473545874e-05
-2.1793594047729e-05
-2.00137195069213e-05
-4.75604400569046e-06
-3.5478437569875e-05
-2.22586000775315e-05
-2.1141855302731e-05
-2.75741928337194e-06
-3.37257038480327e-05
-2.20970664705792e-05
-1.44461984857584e-05
-2.23847747214175e-05
-3.83549949491808e-06
-1.10064711697274e-05
9.8284485318592e-07
-2.74404005495486e-05
-1.97632616589901e-05
-3.70592934044159e-05
-3.47489838357677e-05
-1.77819981192962e-05
-1.18133493399777e-05
-2.16383941124359e-05
7.25131501223423e-07
-2.72845472592485e-05
-3.57129861312455e-05
-2.38671349879779e-05
-1.57533202471993e-05
-2.10145119035235e-05
-1.01438070380229e-05
-3.64998849753983e-05
-3.27494936513534e-05
-2.77621588418231e-05
-3.11113424365364e-05
-2.78354209396932e-05
-3.83778131300017e-05
-4.10395041767477e-05
-1.51882285791705e-05
-4.02138711198594e-05
-1.02542289192523e-05
-4.69167349178061e-05
-3.00261293728172e-05
-7.27652655835911e-06
-9.76564778816976e-06
-1.98797795655716e-06
-6.27177104431605e-06
-1.17933537837977e-05
-2.57827402364963e-05
-2.10007199556195e-05
-3.50404416568984e-05
-1.58244682694001e-05
-6.04452697932673e-06
-5.02809459614547e-05
-2.06905985068522e-05
-9.08335640562195e-06
-2.07806756226589e-05
-3.24373701966572e-05
-1.80814084750002e-05
-1.82027903902692e-05
-3.04518031582968e-05
-5.2124543558798e-06
-3.04376667603119e-05
-2.65660630948737e-06
-2.29577569658631e-05
-2.09682756233516e-05
4.07079709734918e-06
-3.99460784735254e-05
-3.17076534795434e-05
-3.61954542721838e-05
-1.9258201384517e-05
-7.73906055115736e-06
-2.13898299684994e-05
-2.36039799965579e-05
-6.3335744669049e-06
-1.27448740701781e-05
-1.94182175101115e-05
-1.69674864647083e-05
-1.85736110707219e-05
1.24582460064214e-05
-6.4880014063491e-06
-2.51193765786448e-05
-1.53157826432916e-05
-2.0249823386243e-06
-7.08410536204154e-06
-2.3636016952889e-05
-3.18270948992072e-05
2.54654579826839e-06
-3.19655555074447e-05
-2.38184935111705e-05
-5.07999363276324e-05
-1.35324826991901e-05
-2.65413900434391e-05
-2.70274081759074e-05
-4.55869198853342e-05
-2.42846805934428e-05
-2.03189642850505e-05
-2.42795383587238e-06
-1.79148161707021e-05
-1.65145152489813e-05
-1.96279106706129e-05
-2.11383716863733e-05
-1.81078882385577e-05
-3.64782982364616e-05
-1.69408595574175e-05
-1.06092213195055e-06
-2.91002772159819e-06
-2.31277903295004e-05
-3.15063991421883e-05
-3.34777733099569e-05
-2.35651684738623e-05
-3.71989919762826e-05
-1.43154533484785e-05
1.17743229469864e-06
-1.95586027668847e-05
-1.30207888583575e-05
-3.17403299299458e-05
-2.85565966843144e-05
-5.99357043474266e-08
-2.47658939558936e-05
-2.80002100408795e-05
-1.60331334045065e-05
-1.92682927514668e-05
-1.64293894122731e-05
-3.59624908423381e-05
-1.30254844536328e-05
-3.33971951293196e-05
-3.65449621858978e-05
-7.91124043222521e-06
-4.48849646014592e-05
-2.57551984088652e-05
-3.69652184013419e-05
-1.62361357432367e-05
-2.01689676384014e-05
-1.28437500399689e-05
-2.48564142790004e-06
1.35097643440371e-05
8.82025565682745e-06
-3.46357676119123e-05
-9.88357293463463e-06
-1.75726566130662e-05
-8.73572392578584e-06
-1.12082056554824e-05
-1.27032964036161e-05
-2.61390249273356e-05
-2.43162164133895e-05
-3.19549070419163e-05
-1.03242117589205e-05
-1.73791369446137e-05
2.6587219192592e-06
-6.55288162884121e-06
-3.94774588014589e-05
-1.35133351592706e-05
-1.03395201054627e-05
-2.2520484531191e-05
-2.96749381048972e-05
-3.86210145446111e-05
-3.66935114837724e-05
-2.14958596659204e-05
-4.57112811639087e-05
-2.72090746040768e-05
-6.75143779215719e-06
-2.28952316689096e-05
-2.99185054781722e-05
-2.96739241958236e-05
-2.72701218752346e-05
-3.02408726042663e-05
-1.22656236411042e-05
-1.81789283558956e-05
-2.7445170475324e-05
-5.65562230655391e-06
-2.89641730190749e-05
-8.39045562586557e-06
-2.58744277481565e-05
-3.52413572667785e-05
-2.74420512245175e-05
-2.66553890346141e-05
-4.56470274552315e-05
-4.44769417852811e-05
-2.29227081898267e-05
-4.50137753841128e-05
-1.39885857866622e-05
-1.1478034873477e-05
-1.22093905144424e-05
-3.6740816847894e-05
-7.13358001578952e-06
-3.15266227257261e-05
-3.40920202099282e-05
-4.10405169150532e-05
-1.27755067340962e-05
-4.05033631764574e-05
2.30974249965377e-06
-2.09008169252249e-05
-1.46616626472663e-05
-3.47256084763998e-06
-7.97433383245995e-06
-2.26242121245987e-05
-2.13007598473417e-05
-3.48159197597236e-05
-3.33850374245428e-05
-2.32368974776411e-05
-4.08578616672207e-05
-1.68680661196258e-05
-1.82322349458714e-05
-1.77226019652479e-05
-3.16783855224599e-05
-2.05194515161254e-05
-2.45096688903893e-05
-2.0472338513648e-05
-1.24280856576508e-05
-5.87457399848349e-06
-6.40486227597947e-06
-7.23077977397993e-06
-2.23919780616472e-05
-2.32557926024074e-05
-2.16782296155011e-05
-4.21182616103026e-06
-2.7904836061292e-05
-8.11038170754527e-06
-1.74487455613661e-05
-1.76440018150399e-05
2.99240726743864e-06
-4.32257724215442e-05
-2.55053042075534e-05
-1.01452940380256e-05
-3.16640351305184e-05
-2.36325446529677e-05
-1.70480079254845e-05
-1.8897837580469e-05
-1.76970440363521e-05
-2.59792238089881e-05
-1.61642516238715e-05
-6.79575366848622e-06
-4.18758571752892e-05
1.09760065765275e-05
-1.45801786329998e-05
-2.69960356317868e-05
-3.25520668250207e-05
-1.68484539051437e-05
-2.4453576673284e-05
-5.39058620345137e-06
-1.40700058963274e-05
-3.30419837556229e-05
-2.30119477754416e-05
-6.3211640050346e-06
-3.66154921681792e-05
-3.28212355862657e-05
8.32884875143057e-08
-1.7020039359793e-05
-3.01854109607339e-05
-4.50817154974031e-05
-1.03238833704117e-05
-3.3742398097114e-05
-1.11597612630132e-05
-1.53054010361545e-05
-4.69620830195796e-05
-1.54910622891982e-06
-6.19788310922888e-06
-3.21471077869683e-05
-1.29505740996271e-05
-2.41719429451642e-05
-1.42433929555429e-05
-1.86788117250899e-05
-1.24733014252498e-05
-1.02673607364341e-05
-2.7686923795838e-05
-2.42400596363582e-05
-1.10550689742694e-05
-3.29379130752916e-05
-8.96906065189598e-06
-1.00146249106871e-06
4.61571680469298e-06
-2.38070564266095e-05
-2.55939673659895e-05
-8.24142788939306e-06
-2.99011718799203e-05
-1.69557700809434e-05
-1.45966610553019e-05
-3.6714089577993e-05
-1.78102835687034e-05
-1.24644846525466e-05
-2.57192545057735e-05
8.58631607794999e-06
-5.35829159812286e-06
-1.68717239644607e-05
-1.13054365562821e-05
-1.82359327892006e-06
-1.95661466888315e-05
-5.66953406744847e-06
-2.38868572756518e-05
-4.14561231108901e-06
-2.03335372657442e-05
-6.97344197251098e-06
-3.46792582595858e-05
-3.42928108741747e-05
-2.13442555935958e-05
-2.49044800120732e-05
-3.43335055932721e-05
-2.23685163802303e-05
-3.93672036237696e-05
-1.53273923683419e-05
-3.00271868665311e-05
-2.46153339919948e-05
6.56701905306847e-06
-3.11772359924252e-05
-5.767279717259e-06
-2.14329448890292e-05
-2.15214397119311e-05
-1.219647607533e-05
-2.39430182425693e-05
-4.21520124883835e-05
-3.42615742148198e-05
-1.43279519698232e-05
-4.31629113941746e-05
-1.35040284837399e-05
-1.51052828375385e-05
-4.63079050553206e-06
-4.83366966696318e-05
-2.83388540819712e-05
1.5893106188741e-06
-2.60987727436245e-06
-3.45694830782324e-05
-2.38806810463981e-05
-2.72332491115414e-05
-3.2100008407284e-05
-7.63615642345531e-06
-1.30559916778048e-05
-1.74005976345418e-05
-1.07303865898692e-05
-1.50432350595269e-05
-3.40604784831293e-05
-2.54814035117871e-05
-2.88612835593168e-06
-1.69219220566518e-05
-2.28760696284889e-05
-1.52880949403537e-05
-2.75873389477522e-05
-3.59113026093358e-05
-1.74670388287895e-06
-3.37619765602022e-05
-1.70531376280649e-05
-7.45062565437554e-06
-1.5161528708292e-05
-8.03180658758452e-06
-1.48082223469857e-05
-1.59068990799328e-05
-2.83190955922769e-05
-3.63906023088288e-05
-4.06982070100561e-05
-3.30524176087501e-05
-6.0665136513872e-07
-2.02871690540781e-05
-2.13774798113883e-05
-2.18580682012285e-05
8.33600961371162e-06
-2.37000104244714e-05
-1.71296390767029e-05
-1.0446408532656e-05
-3.03398542138932e-05
-9.74567292247095e-06
-1.46779013862814e-05
-2.03958585875001e-05
-1.7581421699828e-05
-3.32214720871017e-06
-1.55524294821662e-05
-2.5411313773146e-05
-1.73374357847911e-05
-2.4173886287497e-05
2.36968914241525e-06
-2.20153324677867e-05
-3.07743177527889e-05
-2.82302646759765e-05
-8.12476217156267e-06
-3.82096531500678e-05
-4.43166792047601e-05
-3.67321115987513e-05
-2.76629236141425e-05
-2.80342895993174e-05
-6.5557011122175e-07
-2.0686952667705e-05
-1.19344593018154e-05
-3.74170298131588e-05
-2.17477885990862e-05
-1.70721946033089e-05
-1.84215350293489e-05
2.78288698983881e-06
-1.03279796885361e-05
-6.91427646813318e-06
-2.69313300174079e-05
-1.00431292546177e-05
-4.43213972700586e-05
-2.38006024017614e-05
-3.91736180012784e-05
-1.55078565373738e-05
-4.41312248809784e-06
-2.56416774357982e-05
-2.08950472936367e-05
-2.42176881164845e-05
-2.01872530446379e-05
-6.42979009450568e-06
-4.1072609091366e-05
-2.15740896645598e-05
-4.15445090500098e-05
-3.41412880123977e-05
-1.61718830349514e-05
-8.06444860365211e-06
-2.23220596839501e-05
-2.0010187889409e-05
-4.64607151674975e-05
-1.66474325187606e-05
1.44892596362105e-06
-1.64896665223303e-05
-2.08371197891253e-05
-3.55595142065078e-05
-2.09910841929107e-05
-3.47517758067957e-05
-5.43279537159355e-06
-4.2994480669034e-05
-3.25894267326575e-05
-2.30874982395534e-05
-1.93676201485847e-05
-2.47407709794281e-05
-2.14461990078491e-05
-3.25292965324576e-05
-1.67109550980188e-05
-1.66692192362463e-05
-1.86786875105401e-05
-1.47716602459097e-05
-2.6664078977587e-05
-3.05296687221109e-05
-2.13688881728231e-05
-3.36601631487505e-05
-3.09221136044058e-05
3.43712929954769e-06
-1.79504177604352e-05
-2.77833879287093e-05
-2.90421966174723e-05
-2.68001590117259e-05
-3.24755789835064e-05
-2.25092314784407e-05
-1.93567046354648e-05
-3.04462405338971e-05
-1.14172205414473e-05
-1.37202102346005e-05
-2.95787398025949e-05
-1.59679674118339e-05
-1.72642420524183e-06
-7.54511841523901e-06
-2.19103406619668e-05
-1.15745520384642e-05
-4.14001830804802e-06
-2.35469800982578e-05
-1.78706268220417e-05
-3.13187723394959e-05
-7.55283051568564e-06
-6.91022187275405e-06
-2.62318475796715e-05
-7.90329241174307e-06
-8.76613803070658e-06
-5.28983607235467e-06
-1.09961872530913e-05
-1.94431413597061e-05
-1.47241731580389e-05
1.40921214529197e-06
-2.79675475857738e-05
-4.39786442118146e-05
-4.2916710194281e-06
-1.78002771589602e-05
-5.55158552952245e-07
-2.43417495779022e-05
-2.36810660285458e-05
-3.35468746367457e-05
-3.66998580318835e-05
5.06249861344702e-06
-2.6409576635938e-05
-2.0880149203218e-05
-8.42290285588649e-06
-3.52747783365171e-05
-1.19545872385216e-05
-2.57183178928616e-05
-1.09605972579742e-05
-7.91789852985248e-06
-1.27006680466128e-05
-1.04039072070485e-05
-1.58366588075213e-05
-2.92114860143188e-05
-7.77778024713258e-06
-1.53286917391215e-05
-3.43067686053513e-05
-2.38729354485813e-06
-2.22116187023013e-05
-1.78238499431581e-05
-2.18689276800382e-05
-3.33667142944097e-05
-5.14355783382584e-06
-2.39163000439459e-05
-1.57849809580328e-05
-3.7013682028708e-05
-3.79702182406154e-05
-7.11992900006794e-06
-2.69410317601146e-05
-2.76824880254437e-05
-2.37997778129481e-05
3.38801933637397e-06
-3.01422287496319e-05
-5.19121495901589e-06
-2.54263742074207e-05
-3.95285562774234e-05
-4.14964553632329e-05
-1.8794445635464e-05
-1.67035866963956e-05
-1.20385205766164e-05
-1.51568568757699e-05
-3.31821656929593e-05
-1.71884663086321e-05
-1.26990316419212e-05
-2.35789812966237e-05
-2.78405013855885e-05
-2.12350378728411e-05
-1.65374042467401e-05
-2.18125617040767e-05
-2.32907400788523e-05
-2.19623759327926e-05
-2.64343181510031e-05
-2.69485811862948e-05
-3.41706035022531e-05
-2.69342043314091e-05
-3.4108161037715e-05
-2.81391326795148e-05
-2.2170420306178e-05
-2.77756434107056e-05
-1.47295310167871e-05
-1.10704406487864e-05
-4.59320859621444e-05
-7.60116931404475e-06
-1.2378483747699e-05
-3.87476891264156e-05
-2.91222829230841e-05
4.83361087250038e-06
-2.10895844329417e-05
-1.88509005650789e-05
-1.75920573114186e-05
-3.60956619043245e-05
-3.48222495796497e-05
-3.48422221187232e-05
-3.98844487053407e-05
-3.22979363191149e-07
-3.3871955734792e-05
-2.12706156666642e-05
-4.10129602137374e-05
-2.13951313920686e-05
-2.20554795904604e-05
-3.89745143547228e-05
-1.00291719907656e-05
-4.58475514848363e-05
-2.03134287951782e-05
-1.40275853747519e-05
-1.16808770288553e-05
-2.62247884414465e-05
-2.2476802083094e-05
-1.7940564758194e-05
-2.5382137139621e-05
-3.15871547119929e-05
-2.76594377295833e-05
-1.66700195447316e-05
-5.89007573257501e-06
1.98526757378493e-06
-2.19374244808679e-05
-3.12088328456885e-06
-1.42929065219572e-05
-2.54259833138887e-05
-6.61547400392245e-06
-1.19635559118805e-05
-3.87880977323656e-05
-1.46346494652726e-06
-3.92931121456965e-05
-4.05174124879246e-05
-2.64109438283675e-05
-9.29880898603673e-06
-1.09040325673891e-05
-1.33803299849395e-05
-3.20270316209824e-05
-2.10807639986641e-05
-1.93085216195783e-05
-1.52874890710414e-05
-2.13922715435918e-05
-1.31515603463285e-05
-2.1152110016156e-05
-1.59614114188472e-05
-3.26340458218323e-05
-2.10353280052941e-05
-1.35165133011653e-05
-2.45377680115056e-05
3.08403277728928e-06
-1.29767193660579e-05
-2.21968911127316e-05
-2.8990354828098e-05
-2.71386453215563e-05
-1.18378753012507e-05
-2.76643826073332e-05
-1.57564551663916e-05
-2.80638926287482e-05
-8.79284320521858e-06
-3.60948898555193e-05
-2.07713109059043e-05
-1.96643755168034e-05
-2.66102424910004e-05
-2.15653026733834e-05
-1.32160537530826e-05
-1.3764220002381e-05
-8.21940645970841e-06
-2.16951382653149e-05
-2.04496105848755e-05
-2.90402255499382e-05
-8.44236363742501e-06
-1.08119252716896e-05
-1.7117575874582e-05
-2.03762703655273e-05
-4.45278577866113e-05
-1.55716688633978e-05
-3.19476524151587e-05
-1.24334955521953e-06
-2.88971673982182e-05
-2.3053371653945e-05
-1.69567782873281e-05
-2.4149227439687e-05
-2.3907024161429e-05
-1.41010198492379e-05
-2.43900857773229e-05
-1.65768881093856e-05
-2.59229643680518e-05
-2.62468253455345e-05
-3.7121364716143e-05
-8.05365334617792e-06
-2.94400286961828e-05
-4.36028921772852e-05
-1.65328095313112e-05
-2.80096067866389e-05
-3.66253891030656e-05
-4.84052719439726e-05
-1.73020245333508e-05
-1.57186890487096e-05
-3.2289959649768e-05
-1.87632776344505e-05
-5.46720310494088e-06
-2.69686851415432e-05
-9.67592343527775e-06
-4.40549659809025e-05
-4.2265758020902e-05
-1.9980307785341e-06
1.4746305161733e-06
-2.19725212882599e-05
-2.23328592734149e-05
-1.75127610423995e-05
-3.65570769733572e-05
-1.14983848954672e-05
-9.34080434362048e-06
-1.73632650903002e-05
-2.43683952569176e-05
-1.58630984505049e-05
-3.81183867853027e-05
-3.63537359056168e-05
-1.47675255975981e-05
-4.5777781745436e-05
-1.29384577343606e-05
-3.33453021429364e-05
-2.7901483117335e-05
-3.51188847610871e-05
-2.44043534717509e-05
-3.05807425474393e-05
-1.32229546318873e-05
-3.05960481118782e-05
-9.77905159842731e-06
-9.3055949703022e-06
-2.67122916904471e-05
-2.03607413650462e-05
-1.67137583599132e-05
-2.28685894107083e-05
-3.20715519265351e-06
-1.9614010106381e-05
-5.8057614803679e-06
7.73839283074073e-06
-2.543513238504e-05
-3.45140826910541e-05
-1.82147890420883e-05
-2.39690644146e-05
-1.78884600112362e-05
-2.25120145185792e-05
-2.5752814457606e-05
-2.53795089592881e-05
-9.27638865387517e-06
-1.01020340508912e-05
-9.65550768824147e-06
-1.7610230223622e-05
-2.67766850850047e-05
-3.38116419999205e-05
-2.86668275780448e-05
-2.16272855408832e-05
-2.00983398710187e-05
-3.76424036594386e-05
-2.15830812241269e-05
-1.69697223702292e-05
-1.01867329144616e-05
-7.65054702819851e-06
9.51192102542255e-06
-3.43888674171692e-05
-1.39234182276431e-05
-4.20060707110543e-06
-2.81944422826363e-05
-9.04092066647629e-06
-3.73964655839198e-05
-2.77796001986219e-05
-1.68111571221666e-05
-9.94409713873159e-06
-2.18147937513875e-05
-2.01607970576725e-05
-2.54565563407004e-05
-3.29073107719247e-05
-1.7039518389713e-05
-2.15183306731006e-05
-1.79270914325579e-05
-1.59941759985214e-05
-1.50269498963651e-05
-2.24610449276987e-05
-2.41579594867531e-05
-2.79587644144045e-05
-1.5324775391754e-05
9.29582233364664e-06
-2.41601238752199e-05
-3.75823872059097e-05
-2.06618477117916e-05
-1.75825325958223e-05
-3.3540359126927e-05
-2.16514489871207e-05
-1.26695058690538e-05
-3.03714978975212e-05
-2.90764012583865e-05
-4.61165104694153e-05
-2.36443556359409e-05
-7.60870470987124e-06
-2.88351750996283e-05
-4.2723826288192e-06
-2.89029063593327e-06
-2.74689977212335e-05
1.88307823580359e-06
-1.42810914306504e-05
-3.65260912201303e-05
8.54090715694649e-07
-3.38528007212294e-05
-2.16319475039247e-05
-2.03378186808222e-05
-1.17914201548845e-05
-2.25860557242971e-05
-2.75249271769777e-05
-2.6991167578054e-05
-2.24543475471275e-05
-8.90840365919724e-06
-1.99918731932499e-05
1.27806397220042e-06
-2.12191435472458e-05
-1.1485795816212e-05
-3.31091165312271e-05
-2.55997409300174e-05
-1.43777400117916e-05
-2.65005473900519e-05
-3.04269385474532e-05
-1.38868254031902e-05
-1.664846102567e-05
-2.15991133650615e-05
-6.60051658594222e-06
-3.93659120665714e-05
-3.05080333317518e-05
-5.20352967885302e-05
-2.95578074182094e-05
-1.45740748309179e-05
-3.09424004148419e-05
-1.40564902748535e-05
-3.0446311923416e-05
-4.58052539129968e-05
-2.444301951298e-05
-2.62535421115837e-05
-1.29551761290718e-05
5.81203760035083e-06
-6.15195474762392e-06
-3.75425098806598e-05
-2.46764853661699e-05
-1.03289462469814e-05
-3.69398677975803e-05
-1.97328053609537e-05
-2.25371923017981e-05
-5.96262648484711e-06
-2.96545710633417e-05
-2.78736119513473e-05
-2.41792138474477e-05
-3.13570713786861e-05
-1.90262050434421e-05
3.5325714244807e-06
-8.7308832097912e-06
-2.08676623398406e-05
-6.85173181660463e-06
-1.80638969324959e-05
3.4496537164919e-06
-2.63041359916513e-05
-2.10277305796317e-05
-7.42351657654476e-06
-3.16432494446547e-05
-1.51915954866001e-05
-2.6923663097317e-05
-1.21596607137408e-05
-1.41737017654587e-05
-1.88192107989003e-05
-8.62053245886225e-06
-6.63449102808052e-05
-2.87676053646675e-05
-2.10252109079013e-05
-1.0781069088851e-05
-4.55195989595699e-05
-3.72424122916016e-05
-2.67375344885954e-05
4.20568481456868e-06
-3.22407786121494e-05
-2.45294788018276e-05
-2.82571720371037e-05
-1.4801424584328e-05
-4.15404794495176e-05
-3.54773597617625e-05
-3.62938128493224e-05
-4.70319390643329e-05
-1.45327384171419e-05
-3.94356893800791e-07
-5.04609092850377e-05
-8.4721194628264e-06
-4.23482403086205e-05
-1.81650219906208e-05
-7.38610325848947e-07
-1.99162436063428e-05
-1.70019994839609e-05
-2.86536252181306e-05
-7.23237784642177e-06
2.01126292873586e-06
-4.76018023465439e-05
-2.82032067310063e-05
-1.07602241620081e-05
-5.50462824602988e-06
-4.92174075349823e-05
-1.34142176908076e-05
-1.60838239666925e-06
-3.3601012455367e-05
-2.10499265724486e-05
-4.37176483971043e-06
-1.04292932356148e-05
-5.0707310722913e-06
-3.33576164470297e-05
-1.65541786801885e-05
-1.98222013869658e-05
-2.48886411065762e-05
-1.38840225700052e-05
-3.6945113103064e-05
-1.65573697247867e-05
-1.61428492495119e-05
-2.79197305873299e-05
-3.30104543630553e-05
4.87180431760953e-06
-5.15706727075501e-05
-3.21018303748225e-05
-1.72311062281349e-05
8.90936130687088e-07
-7.65000345918819e-06
-3.29887374121564e-05
-3.54365574470753e-05
-3.9292236633666e-05
-1.01302481316607e-05
-2.71895130641388e-06
-2.21629550594452e-05
-2.84068056517699e-05
-2.23224356881093e-05
-2.55946434227454e-05
5.91907703221978e-07
-1.95239298411638e-05
-2.93934914399501e-05
-2.33748740801594e-05
-1.96285113156147e-05
-3.86033573802388e-05
-2.21460543767618e-05
-2.42143666304407e-05
-3.25042482935857e-05
-3.4259520880794e-05
-9.53918878464264e-06
-1.20879173569887e-05
-2.80087709047293e-05
-2.66965815344367e-05
-3.16855571853574e-05
-1.35166674935513e-05
-1.93541277843073e-05
-2.68350563750267e-05
-2.41603367030745e-05
-2.88527933533034e-05
-8.60525423863699e-06
-2.91186604370527e-05
-4.08809100858084e-05
-1.81751928635006e-05
-3.72873177220579e-05
-2.13600515194403e-05
