# Supplementary material for: Research on computational propagation and identification of mine microseismic signals based on deep learning
Source: PLoS One. 2025 Oct 22;20(10):e0334641. doi: 10.1371/journal.pone.0334641 (PMC12543183; doi:10.1371/journal.pone.0334641)
Supplement: S11 Data — (ZIP) [file pone.0334641.s011.zip › 000101100002555.xlsx_0.txt_24.txt.txt]

-2.1858546535865e-05
-2.9792952717303e-05
-1.14210581204031e-05
-3.18122330911659e-05
-1.90629319859888e-05
-2.07054497137961e-05
-3.05381547648288e-05
-3.51315735847139e-05
-1.29447445582054e-05
-1.18795678501977e-05
-1.86169412322689e-05
-2.54599421440629e-05
2.16017095118177e-06
-1.39468565258521e-05
-1.60483192653887e-05
-1.45169119952654e-05
-9.48161204916463e-06
-3.70083255555784e-05
-2.65274609545153e-05
-2.56968629679106e-05
-3.7532978913039e-05
-2.2761570664006e-05
-3.5453468321437e-05
-9.40030525456492e-06
-3.05861951677573e-06
-1.13012607449016e-05
-1.62893060027726e-05
-3.14156002589794e-05
-1.25513561300046e-06
-3.86359287533712e-05
-3.03115348196846e-05
-2.70704182175027e-05
1.95087754538451e-06
-3.34320724812457e-05
-4.70287101110801e-05
-1.60451729875661e-06
-3.84759760688586e-05
-3.9473488929577e-05
8.15631654876721e-06
-5.41662424549756e-05
-3.1974611487262e-05
-2.74794093156938e-05
-1.49992618382968e-05
-5.60671592498011e-06
-1.46480980196498e-05
-1.38288460985169e-05
-2.00573244456118e-05
-6.83799723399563e-06
-2.87989539475775e-05
-3.543659196252e-05
-5.0644766011245e-06
-2.92501263843505e-05
-2.0495444571506e-05
-3.8729161760581e-05
-1.37376750564337e-05
-9.90096489733302e-06
-2.77506347342047e-05
-7.18853445422732e-06
-1.34164789568596e-05
-1.28459248747745e-05
-2.45444778580023e-05
-4.1517160595594e-05
-1.20587096389451e-05
4.06802110910226e-06
-4.07415228286298e-05
-1.76794448619724e-05
-4.31170674278487e-05
-2.03351447274048e-05
1.80427436291671e-06
-1.10691052563118e-05
-2.38995501001856e-05
-9.896781017904e-06
-2.30234690752008e-05
-2.39681004289076e-05
-2.01129312723033e-05
-2.26654453265423e-05
-8.14696817695733e-06
-2.51169831341312e-05
-2.26920057935531e-05
-3.52247765205091e-05
-5.50755297847624e-06
-2.51163703417914e-05
-2.92917450018417e-05
-1.7526525775292e-05
4.46553860610219e-06
-3.92760827869474e-05
-3.24237257151089e-05
-2.94404459350423e-05
-2.97412754042159e-05
-4.84601195528494e-05
-2.10023127287961e-05
-9.56653571348762e-06
-1.33492063479333e-05
-2.79718642180447e-05
-1.48871453202463e-05
-3.10033753325032e-05
-1.42488280860612e-05
-2.00177079275326e-05
-2.62485512649484e-05
-3.22494995539002e-05
-1.81223484513798e-05
-8.03177952237854e-06
-2.62291683539393e-05
-2.41063093389642e-05
-3.15175177930696e-05
-2.0611179224301e-05
-1.06383994908722e-05
-4.00077605639974e-05
-1.61530736750456e-05
-1.38467899722167e-05
-2.23668591040931e-05
-5.57083429065922e-05
-2.77024194774178e-05
-1.49345921717996e-05
-9.45263167901627e-06
-2.80976999912611e-05
-1.91184864772937e-05
-1.7253399525944e-05
-2.58156981635828e-05
-9.35765475756362e-06
-2.91679812296416e-05
-9.608467969615e-06
-7.72904301500076e-06
-1.92348973113993e-05
-3.65469475233564e-05
-1.71921447870078e-05
-4.36634522319589e-05
-6.11051466111796e-06
-2.09930551693965e-05
-2.82394248419016e-05
-2.20585244720493e-05
-2.67912413725855e-05
-4.45485255657353e-05
-2.57984779586377e-05
-1.92732406410954e-05
6.36654845394587e-07
-2.65689262840611e-05
-3.74764599676759e-05
-2.78671274682832e-05
-3.31088666290102e-05
-3.13984901957132e-05
-4.59739098443961e-05
-1.99370272925797e-05
-3.9527864077425e-05
-9.12393015481492e-06
3.95541442385793e-06
-1.88659533129608e-05
-2.60423682885427e-05
-3.09624032035872e-05
1.21054193929643e-05
-3.67052220764154e-05
-1.73109711610451e-05
-1.96738453668305e-05
-1.23921008543952e-05
-2.90766657446178e-05
-1.75942281434615e-05
-5.1107658219854e-06
1.48470531532037e-06
-2.30115452118691e-06
-2.54701430749702e-05
-2.98142989461831e-05
-2.02150996472135e-05
2.02040371882094e-06
-2.12244672335196e-05
-2.20221385679642e-05
-1.19737020318854e-05
-2.89291814235422e-05
-1.55151826587107e-05
-1.31166077586817e-05
-3.72380669925415e-06
-1.06319875291908e-05
-1.4506851550999e-05
-1.3632820650627e-05
-1.85156635785742e-05
-6.38490075638814e-06
-2.57549314218394e-05
-3.3747988230392e-05
-3.3915612180738e-05
-9.36712522708616e-06
-2.1425619021819e-05
-5.35057137133043e-06
-2.813257973855e-05
-2.72870140001992e-05
-1.49510691669017e-05
-5.37159182270577e-07
-2.55284610032101e-05
-1.54824859911593e-05
-1.41342128763777e-05
-1.37135762540057e-05
-1.99519299113653e-05
-7.39471521009261e-06
-1.38041292754378e-05
-2.84073160517564e-05
-8.30337033647252e-06
-1.68919115600184e-05
-1.57221024832096e-05
-1.47053609574331e-05
-5.34873077252783e-06
-3.07379739125682e-05
-2.67101596868179e-05
-1.93403347504851e-05
-2.93083163719713e-05
-1.92114342208039e-05
-1.78710659364756e-05
-2.34062763079253e-05
-3.41218799099845e-05
-6.33349159417012e-07
-3.20323291913576e-05
-2.87318268235627e-05
-3.06287411996946e-05
-2.30379283944364e-05
-3.72675187460265e-05
-6.47799246855724e-06
-1.30154573196707e-05
5.67506166172752e-06
-2.13828226763415e-05
-3.79483226929231e-05
4.55525911521837e-06
-2.36365368344416e-05
-1.66407133863823e-05
2.88427062857934e-06
-3.74854190546358e-05
-2.25811142450663e-05
-2.27625653027634e-05
-2.5190247982143e-05
-2.43857316266792e-05
-2.01474349511014e-05
-3.44717910221527e-05
-2.50141380848612e-05
-3.10862907003783e-05
-3.54649165817792e-05
-7.68143593631653e-06
-1.63192492228103e-05
-2.33972812784856e-05
-4.12485082701865e-06
-3.40317854850815e-05
-3.04902024593261e-05
-2.93438521151534e-05
-2.31714384680852e-05
-3.60478153202234e-05
-2.70282933057166e-05
-2.66033494417994e-06
-2.8478354853954e-05
-1.32234141124764e-05
-2.66210541658895e-05
-1.82554193840114e-05
-2.16990881809627e-07
-5.3380806750243e-05
-1.33415839474458e-05
-2.85378264215406e-05
-3.29681739954633e-07
-3.48634786380888e-05
-2.72452565017752e-05
-1.76058118269987e-05
-2.0454890570374e-05
-6.55872354177755e-06
-1.49461087155472e-05
-3.16310895860521e-05
-4.19236412134414e-05
-2.75024064482985e-05
-9.89631547817351e-06
-2.55934717987154e-05
-4.04866541778519e-05
-2.29059830818283e-05
-1.99415842501773e-05
-4.02904795059166e-05
-2.93680320048452e-05
-1.50396722355727e-05
-2.16550712889632e-05
-3.16716061957481e-05
-2.93039497170362e-05
-1.96925398014712e-05
-1.21057108127274e-05
1.81067469504667e-05
-5.36934781702106e-05
-1.94148401548667e-06
-4.44239679569753e-05
-2.50680858244409e-05
-3.79857657502217e-05
-1.22433978885817e-05
-1.37389711250185e-05
-1.22415523858893e-05
-6.77010372308371e-06
-1.67512573355693e-05
-1.98376354389407e-05
-9.96679695417511e-06
-3.02973449373822e-05
-1.16626564077518e-05
-1.21396825280978e-05
-7.7629346319177e-06
-4.55493683911311e-05
-1.86315490536756e-05
-1.70217831705004e-05
-2.74513177179403e-05
-1.51019850278012e-05
-9.91290998777812e-06
-1.51631203034694e-05
-1.73347126560642e-05
-5.14164008010055e-05
-2.97316525854885e-05
-1.39626604281912e-05
-2.65990158417658e-05
-2.56782787272282e-05
-4.5544606130222e-05
-1.93859031060612e-05
-1.90647306213892e-06
-8.60877621675403e-06
-7.21562615493788e-06
-1.68945205356654e-05
-2.24477018555082e-05
-2.65662781434818e-05
-3.4023435803022e-06
-5.92056307676808e-06
-2.58232084596694e-05
-4.46205104968767e-05
-2.29440046199484e-05
-3.35699354417772e-05
-2.51268552955802e-05
-2.17682917775032e-05
-2.49318920020581e-05
-4.10719213482791e-05
-3.1361631752999e-05
-2.13478324741014e-05
-1.38999245396398e-05
-3.04032075091071e-05
-4.53035941018294e-05
-2.65911668623489e-05
-4.00271170635559e-05
-9.08106713324528e-06
-3.06199985116557e-05
-2.68351763634174e-05
-2.18153801665881e-05
-2.86627572637408e-05
-3.65219176879994e-05
-2.90733503595189e-05
-2.31928820230255e-05
-2.99582539048881e-05
-1.41338600939661e-05
-1.97696569357269e-05
-6.95662439264462e-06
-1.2407062758673e-05
-9.76694821023851e-06
-3.66264136394975e-05
-7.2546850344308e-06
-3.3800596519553e-05
-2.22775580745383e-05
-2.10078100859685e-05
-2.41336576980303e-05
-1.92877183960501e-05
-1.52594630950521e-05
-3.67136886987601e-05
-2.34066705622986e-05
-1.35716859848756e-05
-9.41820787639147e-06
-2.21940863729742e-05
-2.17532032832489e-05
-1.48912251760696e-05
-1.74782376474919e-05
-4.79386628812441e-05
-4.79680714398401e-06
2.31219492327408e-06
1.07185669688784e-05
-7.86377344063964e-06
-2.00019245560139e-06
-2.01029529939268e-05
-9.50337633838725e-06
-3.30955336431318e-05
-2.08511081507886e-05
-1.50533313027976e-05
-3.54781056490442e-05
7.9477443044308e-06
-2.24591610167067e-05
-2.86250687731381e-05
-1.51879578545692e-05
-7.65811798305503e-06
-3.7370595715381e-05
-3.05316498451931e-05
-3.08447210144122e-05
-1.16423071689889e-05
-2.96488867942971e-05
-2.127840267827e-05
-1.28677678477881e-05
-3.16451171198747e-05
-5.33133735044899e-06
-2.27914256447409e-06
-1.82301641200996e-05
-1.65474965281122e-05
-4.03324227317732e-05
-3.29134057290202e-05
-2.94729517069151e-05
-2.43141480910432e-05
-2.07104923565205e-05
-3.23100638206018e-05
-4.40694807058294e-05
-2.72106846480692e-05
-1.83124780345564e-05
-6.91087115655729e-06
-2.2745762290513e-05
-2.9562255186516e-05
-2.88348246022807e-05
-2.65291984170319e-05
-5.69433836183391e-05
-2.24823587237229e-05
-7.96590686897305e-06
-1.24312182973842e-05
-3.65599919601859e-06
-3.8354672557847e-05
-4.24998846495788e-05
-1.66174369697166e-05
-4.37487571864394e-05
-9.94951120499759e-06
-1.25949934799406e-05
-5.93029073855369e-06
-2.75945923225114e-05
-9.01988950442329e-06
1.85496862989517e-06
8.38563864069177e-06
-3.39960300543938e-05
-2.80003723810445e-05
-1.60044284039579e-05
-2.85023422952952e-05
-1.78166786950501e-05
-1.95754871598972e-05
-2.23333822380687e-05
-2.44904924889451e-05
-6.56782178407051e-06
-1.83960939447864e-05
-1.84853475314312e-05
-1.67497109168765e-05
-3.67244065885764e-05
-2.46254693824469e-05
-2.40962464838296e-05
-2.43058381166486e-05
-2.59699537157376e-05
-4.22837392917391e-05
-5.1638258303069e-05
-2.15746239662923e-05
-1.98924863569187e-05
-7.65513337140908e-06
-1.26182285455526e-05
-2.77266589357064e-05
-3.38359992755835e-05
-1.03079140102697e-05
-1.23452920295639e-05
-1.63150535373291e-05
-1.58675941867692e-05
-2.23304519985607e-05
-3.57030014837775e-06
-1.81561971141446e-05
-1.28395726760287e-05
-3.98049507995288e-05
-2.54680558152548e-05
-1.87801862682626e-05
-2.0784012974842e-05
6.86232736381006e-06
-6.16624425043484e-06
-3.80265775524982e-05
-1.84766408167395e-05
-4.71597807873692e-05
-1.55003309041484e-06
-1.12484483602497e-05
-2.83124831965518e-05
-2.73924827305887e-05
-2.5189982155082e-05
-1.87487223237678e-05
-2.81333617075733e-05
-3.1802792736761e-05
-1.69576362685051e-05
-2.07449930897973e-05
-1.22849532109095e-05
-1.5220120373088e-05
-2.08031594744407e-05
-3.13346833351017e-05
-1.24884978617482e-05
-2.88648713411025e-05
-2.64954939819422e-05
-1.53376158214564e-05
-1.85004436162624e-05
-3.39364730587891e-06
-2.06014541470982e-05
-1.31602725875469e-05
-2.95419409245785e-05
-3.94663077585176e-05
4.53138749574604e-06
-3.05608504790231e-05
-7.7888611051367e-06
-5.32509312875675e-05
-2.74622320322691e-05
-1.12811888806733e-05
-5.24674277752169e-06
-1.80836634605707e-05
-1.34949024036271e-05
-3.05752402995881e-05
2.47416836672113e-06
-2.74020924746075e-05
-4.32661074661761e-06
-2.31495982951483e-05
-9.79891533956828e-06
-2.43370583305478e-07
-1.58941216225016e-05
-4.1052721024239e-05
-3.07418118240279e-05
-4.10537484309317e-06
-1.80463593357127e-05
-8.24888051850919e-06
1.68703706001874e-06
-1.41543066079341e-06
-2.05634209972936e-05
-3.00462150709302e-05
-2.17347954937878e-05
3.87659473942179e-07
-1.40705705726687e-05
-2.138612256624e-05
-1.84296439385604e-05
-3.48552065319078e-05
-1.33537180641447e-05
-3.22104797333235e-05
-3.51789841897585e-05
-1.64226993144439e-05
-4.26020743474956e-05
-1.04350653234067e-05
6.36998768688397e-06
-9.49665468416776e-06
-2.03637510059626e-05
-1.44606489591651e-06
-4.17676564654276e-05
-1.87663626452543e-05
-8.35797409606848e-06
-1.83274256456012e-05
-2.93793441007995e-05
-9.60511542641739e-06
-1.03580216601201e-05
-2.0574812010458e-05
-6.24542592567668e-06
-4.5100716084922e-06
-2.33084883728485e-05
-4.53402790522936e-05
-1.8002925308795e-05
-5.41004249320562e-06
-3.02357340096536e-05
-8.75049877438118e-06
-1.58322677026187e-05
-8.04124275640702e-06
-1.32772458253855e-05
-2.60655609797225e-06
-1.00243621674344e-05
-1.9327160704184e-05
6.07405881260919e-06
-2.25943763035244e-05
-3.52745707835183e-05
7.59974247590038e-06
-4.10239746453749e-05
-1.32836857352196e-05
-3.52078321062891e-05
-7.63953370139575e-06
-3.35034653318308e-05
-1.38995187521873e-05
3.77102773759678e-06
-3.76723110796672e-05
-2.51825244569872e-05
-3.32310822167307e-05
-4.28039682794745e-05
-2.23013350570244e-05
-1.903483171593e-05
-3.6989368309993e-06
-3.18750273384569e-05
-1.31611281381181e-05
-2.30774958903077e-05
-2.13237546454104e-05
-2.62665633945525e-05
-1.22217158977888e-05
-3.10503897202991e-05
-1.17030398432144e-05
-4.40974593826439e-05
-1.83796443728837e-05
-1.25663501550559e-05
9.88370886257e-06
-1.3646338437013e-05
-2.65118633055381e-05
-1.85767177206917e-05
-6.80094941498628e-06
-3.05784146342813e-05
-8.98094786090418e-06
-7.51063952204441e-06
2.89508884240592e-06
-8.70032378485986e-06
-2.80093626750422e-05
-3.67541488630291e-05
-3.50503430329817e-05
-3.40930835173487e-05
-1.38454102061832e-05
-2.98187423950867e-05
-6.95859232545368e-06
-9.39686058180364e-06
-3.81265303578326e-05
-5.96175576497625e-06
5.11196784649127e-07
-1.5955067723836e-05
-3.3611131849891e-06
-2.79012639350469e-05
-3.23849385850937e-05
-1.36411616500332e-05
-4.00153220779342e-05
-1.21905275453779e-05
-2.36214794344515e-05
-3.3674825739702e-05
-1.96170040995529e-05
-9.49808727682237e-06
-3.25118047175985e-05
-2.20809574615334e-05
-2.56509172746489e-05
-1.78007699362072e-05
-2.29610402893989e-05
-2.78908187111965e-05
-3.53024017559497e-06
-2.52513358071254e-05
-2.25138147787666e-05
-1.40093264511906e-05
-2.50070079036844e-05
-2.11670543675232e-05
-1.0767958610609e-05
-2.45748405214208e-05
-1.24285775426175e-05
-1.11390461709638e-05
-2.57296345444849e-05
-6.50997430808789e-06
-1.31418875895504e-05
-4.19114463908712e-05
-1.8400776304039e-05
-2.82071304883063e-05
-3.67663724338419e-05
-3.3594298796203e-05
-3.29048515663846e-05
-1.59343647567824e-06
-1.46161827702633e-05
-1.32070665681382e-05
-4.01893320407568e-05
-3.00868049215958e-05
-2.48595473101623e-05
-3.48381939728925e-05
-1.44753138370872e-05
-1.72485512498061e-05
-1.11809097220206e-05
-1.19950162020245e-05
-2.95813320180127e-05
-3.11456835114208e-05
-9.8025208688578e-06
-3.3608348927839e-05
-2.23802665935703e-05
-4.10749062408074e-05
-3.98316018469802e-05
-3.43432621227817e-05
-9.20893132340905e-06
-2.23697767306159e-05
-1.50263205851923e-05
-1.43126701527679e-05
-3.55512613368494e-05
-1.69143614863699e-05
-1.30090242155544e-05
-2.18820710289603e-05
-2.76048295453537e-05
-5.21963133010521e-05
-5.76057730562615e-06
-1.51845329108153e-05
-3.08523293963405e-05
-4.84808301870513e-06
-5.11145228397773e-05
-1.32473625567642e-05
-2.28536562673882e-05
-3.33444777090922e-05
-2.21783871361937e-05
-2.90492477942544e-05
-1.34537652880942e-06
-2.88453331485472e-05
5.79359695780626e-06
-2.0895791973889e-05
-2.4326043839762e-05
-1.7529418195653e-05
-3.17672871544378e-05
-9.28421635749269e-06
-3.98413468210265e-06
-2.75397866743562e-05
-1.22841283151314e-05
-2.83145556995121e-05
-3.28916318059349e-05
-1.84454300954604e-05
-3.3758018013869e-05
-2.95249893979952e-05
-2.37889648079417e-05
-2.62136999295427e-05
-2.92113794396271e-05
-2.60435694205968e-05
-2.85874854591135e-05
-1.79377999259961e-05
-2.54455508393646e-05
-4.85484156628758e-05
-1.75966142545503e-05
1.56687722324793e-06
-2.76877877949925e-05
-1.18257858444902e-05
-3.32612501037628e-05
-2.80709762503309e-05
-1.03961533489769e-06
-4.56449692821025e-05
-2.60879327617355e-05
-1.42518349832343e-05
-4.93351551255665e-05
-1.36882627724957e-05
8.47441662990091e-06
-1.49592508816417e-05
-1.3703899352677e-05
-4.23971277168958e-05
-1.03396732748861e-05
-1.01182463285183e-05
-1.7900338076773e-05
-1.21755307687455e-05
-1.98913587945184e-05
-3.44688430578324e-05
-1.78117172062125e-05
-2.29620561780638e-05
-3.58719750685317e-05
-2.28212238100301e-05
-2.96648890602422e-05
-2.41661052317809e-05
-5.9818714818742e-05
-2.48437316981026e-05
-1.67417285182559e-05
-2.70135450367729e-05
-6.08409824872176e-06
-3.15988083565533e-05
-1.91694809062214e-05
-1.40575618734291e-05
-4.78623398771196e-05
-1.80408280020109e-05
-2.18267556207706e-05
-2.80167569182463e-05
-1.23772344018821e-05
-1.4016373842626e-05
-1.15507793361193e-05
-2.45599108485943e-05
-3.22021155780645e-05
-2.97416439503588e-05
-9.81726373610982e-06
-1.74283092804008e-05
-3.12843335340772e-05
-2.30891788507065e-05
-1.57889667088596e-05
-6.52685461496061e-06
-6.68137589114122e-06
-2.39133921221294e-05
-3.25439197152579e-05
-2.94300463999106e-05
-2.55145116628064e-05
-2.01378851656752e-05
-2.94382808747533e-05
-3.74500821411607e-05
-7.98326650879607e-06
-2.00440212420135e-05
-2.66706170162118e-05
-2.72162147461734e-05
-7.85770599577132e-06
-2.59341078057975e-05
-5.3391110172952e-05
-5.15286533567953e-05
-2.54873580768442e-05
-3.11329753537236e-05
-9.11346647974174e-06
-2.65587966267012e-05
-2.63890472862841e-05
-1.92278269335249e-05
-3.51380184243568e-05
-2.43370167320462e-05
-2.5750860668899e-05
-2.07001476698833e-05
4.66639694488837e-06
-1.80872645101297e-05
-3.09055365553359e-05
-3.21604871463922e-05
-3.08066571357014e-05
-4.07479204691404e-05
-1.74176812095881e-05
-1.97687665051742e-05
-2.02011152990626e-05
-3.06419171683762e-05
-3.02302921221773e-05
-1.50827747333242e-05
-2.32360749210978e-05
-6.76777420691206e-07
-2.26241463489641e-05
-2.37714774170541e-05
-5.23305736496795e-06
-2.75554926278465e-05
-2.21517670541996e-05
-2.67011487855729e-05
-1.31350152477408e-05
-1.47788799639567e-05
-1.82575801026691e-05
-2.9798539901834e-05
-2.0342293321601e-05
-1.69773573947626e-05
-3.26177442204482e-05
-2.52070060066624e-05
-7.04675996611709e-06
-2.551869443293e-05
-3.30984986577585e-05
-2.20961669726027e-05
-2.56107690452247e-05
-2.2617401570366e-05
-1.65410946926258e-05
-1.51191054943253e-05
-1.4123871075208e-05
-3.75511874361158e-05
-2.1108296566481e-05
-2.23430476592606e-05
-1.28646747107136e-05
-2.72360130682685e-05
-4.34412871952107e-05
-9.05790322969293e-06
-3.58124067289716e-06
-3.20903516125897e-05
-1.56211657142355e-05
-1.94136560771515e-05
-2.15607892165192e-05
-1.33775085928875e-05
-2.5223500804094e-05
-1.99230189579658e-05
-3.17271855373673e-05
9.2230943187921e-06
5.47448719349614e-06
-2.76040821655764e-06
-3.22134003811629e-05
-9.42559493262771e-06
-1.16651632184464e-05
-1.70305551626296e-05
-3.10361437469207e-05
-1.48350639792887e-05
-4.58425574101019e-05
-2.33478738835076e-05
-3.54014996897041e-05
-3.00854727199016e-05
-3.49707431196433e-05
-2.41821837455358e-05
-3.93008183323806e-05
-2.80141453928125e-05
-3.25286707816067e-05
-6.83053333926979e-06
-1.02150235120572e-05
-2.88006048013935e-05
-2.29187882054754e-05
-1.96024720214373e-05
-3.76728974263865e-05
-2.88492692655095e-05
-3.14248430766055e-05
-4.1908149588826e-05
-3.03633996282795e-05
-1.30069772394036e-05
-1.4818635181487e-05
-2.34777660615809e-05
-1.83666449836325e-05
-1.37583528394724e-05
-1.73822196584298e-05
-8.94916049101276e-06
-1.44278623499369e-05
-2.04184963741602e-05
-2.84128059257025e-05
-2.08465754494564e-05
-1.5388017820969e-06
-1.15081314502975e-05
-1.31452930602732e-05
-2.44187756600677e-06
-2.81745389958689e-07
-8.55602124084633e-06
-3.0634099997253e-05
-1.61686646381588e-05
1.02717118052285e-05
-3.07347793670918e-05
-1.35759599422121e-05
-1.27190471479413e-05
-2.24261281332238e-05
-1.24960112202204e-05
-2.39358347072526e-05
-2.4631115655473e-05
-1.74056667329671e-05
-1.16890087342584e-05
-1.57632178228234e-05
-3.34393544439532e-05
-1.21841660314338e-05
-1.15048793996465e-05
-1.93464537448858e-05
-8.19679708678671e-06
-1.27490215872324e-05
-4.718927116657e-05
-4.5129579860555e-05
-4.86183714903026e-06
-2.74193094616456e-05
-2.49912205101851e-05
1.88047421737512e-06
-1.11304702526595e-05
-1.41022189865342e-05
-2.07753217581567e-05
-1.01746711951836e-05
-2.39960926065179e-05
-1.76015539706286e-05
-2.41673169563924e-05
-2.14906781542691e-05
-2.21187999473283e-05
-1.31574596074689e-05
-2.48881706299045e-05
-2.38877783389486e-05
-3.64037590063146e-05
-2.82460544035614e-05
-2.69925953917511e-05
-4.13051741952876e-05
-3.96926825371402e-05
-3.93612340202555e-05
-2.05747187117352e-05
-2.25731048224289e-05
-1.33985208763879e-05
-1.18073607170668e-05
-2.37983872108142e-05
-1.71001594277345e-05
-3.01617380940869e-05
-2.29526545106228e-06
-1.18128309119969e-05
-3.73401176276387e-05
-1.59784880646915e-05
-2.48953922714997e-05
-3.3707896021484e-05
-2.09776784291132e-05
-2.98771612899989e-05
-3.51566704734012e-05
-1.06148587930019e-06
-1.39745983888783e-05
-1.98297912047124e-05
-2.89368870661279e-05
-5.80496353935293e-05
-3.50063151667043e-05
-2.72244220029382e-05
-1.70969815007933e-05
-8.78316706830681e-06
-1.87804505041593e-05
-5.7788243526759e-06
-5.79718306461381e-05
-1.1890518457399e-05
-2.56224113437298e-05
-2.83071682200561e-05
-3.36420485381753e-05
-1.15622003645735e-05
-1.34087333678365e-05
-1.0702704847044e-05
-1.13759559911125e-05
-1.2258300432483e-05
6.41054560884329e-06
7.41291421876053e-06
-2.68638654049376e-05
-3.48338054545273e-05
-3.69441864133562e-05
-2.19420144014644e-05
-2.47143453160665e-05
-4.38495284176766e-05
-1.66815842139433e-05
-2.2443463497033e-06
-4.90504771708648e-05
-2.21326246270547e-05
3.09256901517132e-06
-2.98879225565323e-05
-3.02537102247965e-05
-4.42994066034193e-05
-1.75953919712935e-05
-1.68560920690549e-05
-4.15432537136771e-05
-2.75407949842636e-05
-2.95983050223069e-05
-1.05720475765452e-06
-3.65337795646476e-05
-4.16574109313212e-05
3.26902228806099e-06
-1.19081300422702e-05
-1.62442257011972e-05
-4.78993903615201e-05
-2.74154020575573e-05
-2.98304720019157e-05
-1.64098992182543e-05
-2.33728857684717e-05
-3.1539714715083e-05
-3.03560401857428e-06
-3.96069621081947e-05
-1.44642276380703e-05
-2.17887343069974e-06
-6.00682502462108e-07
-1.03739347831811e-05
-2.78241457481229e-05
-1.16217830166718e-05
-2.95139453723517e-05
-4.02849974030165e-05
-1.64853269204974e-05
-2.34529232145282e-05
-2.8291745989069e-05
2.42857543583194e-07
-6.34694863409815e-06
-2.41715813737286e-05
-1.56806903823279e-05
-1.40746830625647e-05
-1.08837548039141e-05
-2.02665426043567e-05
-2.80955220900111e-05
-9.43066600727576e-06
-2.36687405192671e-05
-3.39266924074711e-05
-1.95821390842467e-05
2.10794279062948e-06
-2.27232186752843e-05
-2.15415297782443e-05
-1.59598837271984e-05
-3.61337546479749e-05
-3.72433329467517e-05
-3.38987046156832e-05
-1.66406069337843e-05
-2.78380513198084e-05
-1.7798137973228e-05
-3.94514656396624e-05
-2.58091471620712e-05
-7.9241780366508e-06
-2.89747371435146e-05
-3.19020435788937e-06
-2.44850448382766e-05
-1.76656463181589e-06
-1.40831742666272e-05
-3.56408829346957e-05
-1.43597652469265e-05
-2.82860195948628e-05
-6.7376526086518e-07
-2.84524938999267e-05
-2.71580661643469e-05
-2.36560436467923e-05
-1.80883169191359e-05
-2.02585729141369e-05
-5.70154308292561e-06
-3.09999045158039e-05
-2.94339000191337e-05
-2.02093769646215e-05
-2.54456026757481e-05
9.40634868319525e-06
-2.76359638262568e-05
-2.80272256622829e-05
-1.86271271492407e-05
-3.86377659039831e-05
-1.79384111041158e-05
-3.74456341535723e-06
-2.31041074032349e-05
-2.69588918283709e-05
-2.27113340120865e-05
1.06127123057291e-06
-1.66463590269414e-05
-3.97596792697822e-05
-3.27492418190873e-05
-1.62513449362409e-05
-2.96823800365524e-05
-3.15706793628962e-05
-1.58021045041652e-05
-1.44502493894207e-05
-4.01789729852782e-05
-1.69979082552652e-05
-1.80934253692492e-05
-1.18587212606909e-05
-2.59981941819523e-06
-4.94744101649169e-05
-2.56518183783349e-05
-1.04223549912482e-05
-2.82845849047977e-05
-4.35816579388341e-05
-9.29955609334525e-06
-1.67540513076061e-05
-3.62521634920989e-05
-2.78184609686626e-05
-2.91611157174027e-05
-2.9039231388181e-05
-1.29573579095243e-05
-3.58384093640901e-05
-2.75500553519635e-05
-6.20632742794348e-06
-1.03972342808663e-05
-8.30279461173553e-06
-3.62313825041512e-06
-2.67793666968379e-05
-4.24256370884866e-05
-1.92578616743643e-05
8.83928177635089e-06
-1.18968625046005e-05
-6.40894762950634e-06
-5.30545594017083e-06
-2.98986217994608e-05
-9.50550818628565e-06
-3.03710125431221e-05
-5.85750363184922e-06
-2.5537453989529e-05
-2.35619938075208e-05
-2.18488348731953e-05
-2.69708805247776e-05
-3.97495802345722e-05
-2.78497679290368e-05
-4.89130889118365e-05
-2.50685416002865e-05
-2.83696014339963e-05
-1.35555969151074e-05
-2.34826113772922e-05
-4.6858564794377e-05
-1.59620705218552e-05
-1.92110313302463e-05
-1.92412899150372e-05
-3.42947560653864e-05
-2.44185282762004e-05
-2.48813856073745e-05
-3.96105815852038e-05
-3.05347015621299e-05
-4.30815293520272e-05
-3.09272753625608e-05
-2.78578082903976e-05
-1.37549942758029e-05
-1.29427604770028e-05
-1.93369020714158e-05
-4.37809604420163e-05
-6.75378047314823e-06
-1.98014582673327e-05
-3.24195534682622e-06
-1.50013638882033e-05
-1.78385259249969e-05
-2.69164791222264e-05
-3.22796924842504e-05
-3.45438749742297e-05
-2.22912542881326e-05
-1.9431321616208e-05
-4.99685224533244e-05
-3.16859802876776e-05
2.87867107659879e-06
-5.22835193576498e-06
-2.8522206333792e-05
-3.4821855527523e-05
-1.06485757186702e-05
-6.77843539619012e-07
-2.97654790139648e-05
-2.15505272342856e-05
-1.48864640771653e-05
-7.82017776501741e-06
-1.98470265020904e-05
3.86228437738285e-07
-2.8781478227784e-05
-3.9167457113947e-05
-2.56360042558567e-05
-2.95006507549304e-05
-5.20387856304337e-06
3.54774346796013e-06
-3.18522329511407e-05
-3.40656629107177e-05
-9.06277657438025e-06
-2.87497164401564e-05
-1.60455451382563e-05
-1.83798419608041e-05
-2.93036574418773e-05
-2.82863796387491e-05
-1.0319721898133e-05
-3.36269732961018e-06
-2.04499942777984e-05
-2.32376988848098e-05
-1.97266264055651e-05
-1.80122442014613e-05
-1.72877152891848e-05
-1.37143845452376e-05
-2.99351740454911e-05
-7.69754274582019e-06
-1.24072936210778e-05
-1.88864415868483e-06
-3.08403198392166e-05
-3.8539327795714e-05
-2.98783534123741e-05
-1.85541650904784e-05
-1.81890687810704e-05
-2.66178545859442e-05
-2.79151087031055e-05
-2.20848940848876e-05
-2.55853407108648e-05
-1.2112181387125e-05
-3.29423010095522e-06
-1.80696043648103e-05
-3.98352913301026e-05
-1.79028947667522e-05
-2.67399705601686e-05
-2.89848331367154e-05
-2.99619144044772e-05
-1.73187933542918e-05
-1.91127806332238e-05
-2.98499824612591e-05
-3.27678743000233e-05
-2.53898670683252e-05
-2.16131804316553e-05
-1.8835079192703e-05
-3.71429490017449e-05
-1.09882082357022e-05
-2.06576485581015e-05
-4.36777558010599e-05
-5.98768589252296e-06
-1.33506889782124e-05
-1.77967838772549e-05
-1.43044990932678e-05
-1.52165640149151e-05
-2.90766144922219e-05
-3.44039093266158e-06
-2.87300716589415e-05
-2.49920128059645e-05
-2.72197385767346e-05
-2.12386826348869e-05
-1.15406915470623e-06
-1.4752331748608e-05
-3.08923909062671e-05
-1.40070632567125e-05
-1.02947432032987e-05
-2.5954461294502e-05
-2.32844804779774e-05
-2.31903469574118e-05
-4.8056784350593e-05
-1.66167755488903e-05
-2.36148316359225e-05
-1.38423678497483e-05
-2.12053361409381e-05
-4.18492818464722e-05
-1.49225643131197e-05
-1.43377251295243e-05
-3.48438156115658e-05
-2.73969667817463e-05
-1.53247494390268e-05
-2.10985241006005e-05
-5.1496340800076e-06
-5.77281474465462e-06
-1.56046514954015e-05
-3.81560065792205e-05
-1.30231133662716e-05
-3.00989630749157e-05
-3.3443355348322e-05
-3.44671348043881e-05
-1.71528373658162e-05
-1.11766449735337e-05
-1.74854736980857e-05
-3.08591616726681e-05
-2.68105359299183e-05
-3.53484718116488e-05
-3.49662795654569e-05
-3.56365122992983e-05
-3.21463247273308e-05
-1.06831349544478e-05
-1.08707638786101e-05
-1.09577172181468e-05
-1.9610573012812e-05
-1.10341943361857e-05
-2.17584797610816e-05
-2.53174520599285e-05
1.12466725482535e-05
4.50679599812573e-07
-2.20299294099778e-06
-3.59324854410152e-05
-3.55553449405157e-05
-3.32442062093748e-05
-2.43721350192635e-05
-6.67727132719106e-06
-4.27960174237728e-05
-1.34284962742901e-05
-3.76828192105089e-05
-4.13382089730127e-05
-2.48186911496518e-05
-3.28551832926742e-05
-1.72655815427129e-06
-4.33048206735663e-05
-9.87712759139559e-06
-3.14915993948701e-05
-1.18898134015718e-05
-2.05281909940735e-05
-1.95121224651546e-05
8.91600741126342e-06
-2.27400592265118e-05
-1.71272142545877e-05
-1.11516420665124e-05
-1.9163013639751e-06
-1.6104003931884e-05
-1.48997917373821e-05
-3.84209112102515e-05
-3.73077973696673e-05
-2.86485912339674e-05
-3.22939308467056e-05
-2.48862790650197e-05
-8.48529261860102e-06
-3.91448192000055e-06
-2.68308862760575e-05
-5.48637702958571e-05
-1.24499121254506e-05
5.00353652537711e-06
-7.87408431198093e-06
-3.29186301325805e-05
-5.692324438692e-05
-1.72231782414362e-05
-1.93624695203571e-05
-1.69026750021212e-05
-3.45920080675957e-05
-1.751951039275e-05
-3.06470473549846e-06
-2.71644725313586e-05
-1.31199035067082e-05
-1.77417536750947e-05
-8.72208451692214e-06
-3.60426987631065e-05
-3.43299218702522e-05
-3.31521394931242e-05
-3.46478675512359e-05
-3.47348422174197e-05
-3.0063495068846e-05
-1.69365258656027e-05
-7.58219750178869e-06
-2.02108391255136e-05
-1.32006488460437e-05
-5.12885818774828e-06
-3.22372741397346e-05
-2.59012264826585e-05
-4.68496708500673e-05
-2.74915276082685e-05
-1.78675215999065e-05
-3.25444727926548e-05
-7.99057935114102e-06
-1.33969225086016e-05
-2.16423456957482e-05
-3.55932238939769e-05
-7.88546953793162e-06
2.06052871623508e-06
-3.44661252238445e-05
-2.46438903704071e-05
-2.86381666742513e-05
-6.66447000295195e-06
-2.62789755000216e-05
-4.27633989999774e-05
-2.21319646882539e-05
-9.60306490585948e-06
-1.51963470694841e-05
-1.80459439147042e-05
-3.63631068511823e-05
-2.88185289155541e-05
2.95368041719373e-06
-3.20581587957209e-05
9.4584663722888e-06
-4.48445203769739e-05
-4.20134602766257e-05
-1.2612025132418e-05
-1.90511851700627e-05
1.75214329990883e-06
-2.25970990240457e-05
-2.05861137863515e-05
-2.1791507760772e-05
-7.79127058815863e-06
-1.21081347560018e-05
-4.00659914103208e-05
-3.71879555635352e-05
-3.25503857765099e-05
-2.78428892651868e-05
-8.57521353605844e-06
-1.33247661752046e-05
-4.05128987240355e-05
-2.29668130256878e-06
-2.14830846427078e-05
-3.5290080008318e-05
9.41478118665905e-07
-3.14837028165881e-05
-1.56764895479091e-05
-3.89576935583121e-05
-3.14849304465684e-05
-3.34747482519659e-05
-2.58619457719928e-05
-8.35713716928449e-06
-1.85482441129944e-05
-2.71464782059273e-05
-2.14528906566764e-05
-3.13307185044504e-05
-2.29589417025478e-05
-2.95199365219143e-05
-5.45166458461606e-06
7.03410687400646e-06
-1.06360527094994e-05
-3.621164985289e-05
-2.11343631936945e-05
1.80290829530445e-07
2.96301519130796e-06
-1.22823218747247e-05
-1.87130406088655e-05
-1.22432931586826e-06
8.28321884516755e-07
-3.1488102811195e-05
2.30070154942672e-06
-1.06508022606269e-05
-1.33259013747829e-05
-1.55253808196741e-05
-1.45581440293322e-05
-3.02274856309243e-05
-3.60890855180921e-06
-1.07748376588693e-05
-5.97157751356365e-06
-2.64754567600584e-05
-8.15279589838965e-06
-2.06344877047769e-05
-3.69938607439945e-05
-2.93383628273126e-05
-1.94164866263829e-05
-2.04775267147367e-05
-2.65258866040645e-05
-1.83109487193744e-05
-3.05996339223306e-05
-1.35502790220645e-05
-9.33030810455956e-06
-1.5006516275521e-05
-2.5803876643956e-05
-2.20301830058725e-05
-2.90398388903564e-05
-2.88896981888716e-05
8.74290673141274e-06
-1.09930476748009e-05
-2.56226496970397e-05
-2.81932817842072e-05
-1.29499227223333e-05
-3.68355880816485e-05
-6.79801158022459e-07
-1.76637772232016e-05
-1.4375559925415e-05
-1.89131688973875e-05
-2.46735162990881e-05
-1.1748778846915e-05
-1.37759715966861e-05
-2.56655966655002e-05
-3.29283446148407e-05
-1.36230694273806e-05
-8.88096695170814e-06
-4.34776228148818e-05
-2.03758096422389e-05
-9.61951995197848e-06
-1.8993984606902e-05
-3.23155724517471e-05
-2.75954013963995e-05
-2.02515740713126e-05
-6.54443593697702e-06
-1.81055788261192e-05
-3.43789865540989e-06
-3.60425128418402e-05
1.68781887256852e-05
-1.76375642996106e-05
-2.89697996380485e-05
-1.48917704018047e-05
-4.56079561667712e-05
-1.62089677877002e-05
-2.78884220461008e-05
-1.78976453020222e-05
-2.97300987493213e-05
-7.70405661897279e-06
-1.559754214981e-05
-3.05646319892555e-05
-1.06802582862841e-05
-5.85574304699294e-05
-2.0282380645606e-05
-5.66974866335268e-06
-2.81362143220841e-05
-4.08480492900302e-05
-2.94120864796262e-05
-1.0481660724492e-05
-1.70083625865805e-05
-2.6539459356776e-05
-1.48304986447889e-05
-2.83267000639858e-06
-2.22994068712733e-05
-3.846725228785e-05
-3.47635832586175e-05
-1.51995185450202e-05
-3.09829166931404e-05
-2.01825914499614e-05
-3.19827024537466e-05
-2.47701375764595e-05
-3.346832844912e-05
-3.24811379562577e-05
-3.07912604956595e-05
-1.00203782842791e-05
-2.4831871138677e-05
-1.3693508705507e-05
-3.36120409352259e-05
-2.41555910476611e-05
-3.77888972607703e-05
-3.60914882701691e-05
-2.34997888335444e-05
-2.96730450607731e-05
-8.09085704274297e-06
-2.21859081208733e-05
-3.80737295096678e-05
-5.08627164742425e-05
3.66339408324352e-06
-3.01349491859685e-05
-2.82339208040579e-05
-2.1308134145379e-05
-2.13252308066116e-06
-1.32078162865091e-05
-1.16236471361394e-06
-2.69727744049335e-05
-1.79376757083529e-05
-1.08274001231223e-05
-5.43826322824023e-05
-3.50964948274483e-06
-1.14437832086504e-05
-1.61530850910382e-05
-2.3945019827404e-05
-2.46300151419114e-05
-9.34001044909759e-07
-3.95431195709527e-05
-2.04017078365912e-05
-3.02183997318107e-05
-2.77158520318437e-05
-4.03830592828149e-06
-4.03997446970734e-05
-1.87136101505367e-05
-1.92467474016202e-05
-1.18777783055181e-05
-2.13310898906282e-05
-4.17862648875987e-06
-5.83811215784563e-06
2.82878932691168e-06
-1.87055384502637e-05
1.1301852504678e-05
-2.02809609206612e-05
-1.14897317754494e-05
-2.1054348412875e-05
-2.78569607422789e-05
-1.29223785187141e-05
-1.69859071317797e-05
-1.2643852259984e-05
-2.14612936396039e-05
-2.19101892735148e-05
-4.00608738069517e-05
-2.69070027702248e-05
-6.54776166744174e-06
-3.13312856743426e-06
-1.46764091163946e-05
-1.03237041310788e-05
-2.64370724058475e-05
-2.20831232700382e-05
-1.31253156776049e-05
-1.29923215028646e-05
-3.5217842011128e-05
-4.84489480222046e-06
-4.13881051353474e-05
-2.55277188287207e-05
-1.50023973149708e-05
-2.49108002942838e-05
-3.11728613107195e-05
-2.60917802440726e-05
-3.35524438029114e-05
-2.51556382906939e-05
-1.50659726479234e-05
6.23428492481941e-06
-7.62528846179878e-08
-1.11073540591144e-05
-1.90694931417976e-05
-3.67262147073784e-05
-1.39595115369524e-05
-1.52369316845538e-05
-1.87247383352284e-05
-1.33378797196584e-05
-1.56075089488329e-05
-5.84515538766754e-06
-3.90716285044347e-05
-2.6383488278495e-05
-1.99320192076722e-05
-1.56599677745931e-05
-2.07995965439935e-05
-3.0235521572714e-05
-2.85332436074249e-05
-2.21105416985198e-05
-2.89269135144038e-05
-3.71171814457864e-07
-1.88553333169274e-05
-1.67065479022845e-05
-7.33683486817206e-06
-3.04800896241639e-05
-1.77350780425199e-05
-3.4166433148571e-05
-4.19556389928667e-05
-2.10903423462486e-05
-1.65182414035759e-05
-2.88713233566235e-05
-2.78884083533165e-05
-2.05624644292569e-05
-1.64726442638068e-05
-3.06298472082937e-05
-2.45745418317184e-05
-4.14362771376239e-05
-6.56063630657083e-06
3.67013393993582e-06
-2.14603838550821e-05
-2.2895556441559e-05
-1.3330947417198e-05
-1.02321209604873e-05
-1.773936698916e-05
9.94123519370366e-06
1.80741653965731e-06
-1.81019908891079e-05
-2.3327701311346e-05
-3.19884521146527e-05
-5.41862987338913e-06
-8.48638110516846e-06
-2.28855818112552e-05
-1.52237191020091e-05
-1.83358669165591e-05
-2.37018627134235e-05
-3.20716911225785e-05
-6.75251085274106e-06
-4.56700529012229e-06
-1.73706697461931e-06
-1.57406012300667e-05
-1.28244555169801e-05
-1.34258343853493e-05
-2.61088996266821e-05
-2.57235034484114e-05
-1.91729557102562e-05
-2.50737525240408e-05
6.35944189122728e-06
-2.41257485805711e-05
-3.304488370142e-05
-1.67650491578767e-05
-5.68856687407166e-05
-2.57877686132918e-05
-3.48140201592538e-05
-1.85411451731452e-05
-2.2342181295952e-05
-2.50763697430999e-06
-1.46787495341057e-06
-9.29048561072091e-06
-2.20043388717476e-05
-3.47065783037414e-05
-8.11823283098774e-06
-5.32962321170554e-06
3.84904044308793e-06
7.94502546489178e-06
-1.66976308658484e-05
-2.69362583298114e-05
-4.22835205179686e-05
-8.00466131474328e-06
-1.33069068434949e-05
-3.99762810917877e-05
-2.66785385862839e-05
-2.74100427631422e-05
-2.61665176762868e-05
-2.68915837206192e-05
-1.43813091549975e-05
-3.45758534863069e-05
-3.80912484157612e-05
-3.08158399083212e-05
-6.5219094693897e-06
-9.33288924203359e-06
-1.92463955426124e-05
-2.63130109668864e-06
-7.58261491935105e-06
-2.73070632331195e-05
-2.12838026325013e-05
-2.22311130614224e-05
-2.040971800028e-06
-1.0370857779652e-05
7.83751447763096e-06
-3.31156571767719e-05
-3.54356610950763e-05
-1.29389135796128e-05
-1.90880106094301e-05
-1.33975159769793e-05
-2.33554265574227e-05
-1.42919168434654e-05
-3.6016982360625e-05
-5.07625979102092e-05
-1.96027871221073e-06
-2.90302103571954e-05
-3.12251161523862e-05
-3.40080753898729e-06
-1.16147628756895e-05
-3.01103750187154e-05
-1.15992532769444e-05
-2.64695731444731e-05
-3.2758097515136e-05
-2.52928847923457e-05
-3.24044572810354e-05
-2.39068191530528e-05
-2.0405546766181e-05
-1.42229992753271e-05
-3.45472080397229e-05
-2.07568899925368e-05
-1.48325952724003e-05
-2.46417325296421e-05
-3.23522875562269e-05
-2.55634686709249e-05
-3.72566516460052e-05
-3.0037841606509e-05
1.39996333975284e-05
-1.07188945922703e-05
3.69441705823066e-06
-3.35974607156885e-05
-1.62251906115879e-05
-2.12081664885683e-05
-1.73825514484496e-05
-5.09169215174919e-05
-2.78894690149933e-05
-9.16577477999565e-06
-7.82951091390549e-06
-1.81295795741116e-05
-2.83676849008623e-05
-2.07011935025533e-05
-7.18843966561308e-06
-1.81188501263398e-05
-4.12975743785632e-06
-3.83657639248438e-06
-3.20256479439973e-05
-2.17711086745829e-05
-2.58268080542262e-06
-1.84816795648082e-05
2.03871369327946e-06
-3.0168111357293e-05
-4.3892194451814e-05
-1.2806867665323e-05
1.09996262356584e-05
-2.53558388704139e-05
-2.54438191730583e-05
-4.11218348746151e-07
-4.59188969074971e-05
-3.03421179022128e-05
-2.02655276221851e-05
-2.95057922236121e-05
-6.33181939003667e-06
-3.24918659366e-05
-3.33070401104647e-05
-2.5227538698323e-05
-1.60413774995599e-06
-2.24373898478979e-05
-1.96130729555215e-05
-4.84680521484757e-05
1.68780112431175e-05
-1.46837525964008e-05
-1.59886621473463e-05
-1.99433436472652e-05
-2.01803993751686e-05
-6.94834103648124e-06
-3.17872549222702e-06
-2.62786763824351e-05
-4.681541386023e-06
-3.96393171821096e-05
-3.17364255007741e-05
-4.80272177194767e-06
-3.23582806805925e-05
-1.6264703557706e-05
-2.99866174913286e-05
-1.27936956744374e-05
-2.57442875357006e-05
-3.24268953649654e-05
-1.17917663677115e-05
-5.04163698882516e-05
-1.74281738907332e-05
-3.23761840617982e-05
3.15433983897394e-06
-2.22726175720594e-05
-2.20185068591892e-05
-4.16228316056354e-05
-2.11031154322106e-05
-1.5614892534487e-05
-3.48312144909175e-05
-3.30090577555508e-05
-5.6825172579121e-06
-2.24881557076773e-05
-2.4483491625605e-05
-2.07734653032998e-05
-1.19959142054463e-05
-1.85286014709749e-05
-4.65464390625038e-05
-3.38492500568746e-05
-2.19971034731447e-05
-1.6813700586072e-05
-1.41822231864178e-05
-3.06235522569731e-05
-8.14159074514467e-06
-2.9381049101677e-05
-3.53131765926909e-05
-1.04836941854421e-05
-2.96680671553554e-05
-1.58002912617816e-05
-1.90755026638349e-05
-1.8200092191292e-05
-7.56828898256735e-06
-2.32794892794735e-05
-2.83634456542508e-05
-1.45777965323836e-05
-3.48458524304718e-05
-1.40640564630345e-06
-3.33367296957138e-05
-8.09604940074546e-06
-9.39648784768171e-06
-2.20470355216383e-05
-2.45589316858474e-05
-8.537540267565e-06
-2.89428484448342e-05
-2.27638064711704e-05
-2.08358990308507e-05
-2.60502389008981e-05
-4.1518504675137e-06
-8.78634885879307e-06
-2.5927312181418e-05
-3.40155067943349e-05
-3.34796402655514e-05
-1.36072182129896e-05
-2.49719304707795e-05
-3.48573380071397e-05
-2.70609153780684e-05
-8.77985319588753e-06
-3.05014759343748e-05
-1.71959807380943e-05
-1.8789907604766e-05
-3.56077387314975e-05
-7.07818254833215e-06
-7.11094764604377e-06
-1.76198498197464e-05
-1.61674496589053e-05
-2.27690832616494e-05
-6.98901728217052e-06
-1.68801836308434e-05
-1.69805697755614e-05
-2.75018244455244e-05
-1.72142146722719e-05
-2.61558481158768e-05
-3.02394647019873e-05
-1.87320822382884e-05
-1.92052302187638e-05
-7.58671804692715e-06
-2.75794902051351e-05
-2.40815123858976e-05
-3.9286735905785e-05
-1.92039897505016e-05
-8.11416487162236e-06
-1.43224116115969e-05
-1.0191159475764e-05
-2.11815086623363e-05
-1.23050259459171e-05
-2.14799574680987e-05
-2.16616881293925e-05
-2.08525462137149e-05
-1.68601457310614e-05
-3.36079167081944e-05
-3.12526059538532e-05
-4.01576631456743e-05
-2.91079166428099e-05
-2.84739849198928e-05
-9.7907445084867e-06
-2.96302725826365e-05
-1.19444517376186e-05
-3.09546381603286e-05
-4.37473121265936e-05
-9.91539705825382e-06
7.30267986441448e-07
-2.74006703407331e-05
-1.67012420144738e-05
-4.58417805844503e-05
-3.33527397331575e-05
-2.72880947219094e-05
-1.70994016393679e-05
3.95594515832793e-06
-2.90811867805251e-05
-2.56312834702418e-05
-2.57916535650368e-05
-2.66410548795075e-05
-8.23634792979787e-06
-3.89201783955447e-05
-2.5790683181868e-05
-2.19098539518463e-05
-6.52964542177729e-06
-3.84304281731841e-05
-3.12953774863142e-05
1.9396788360115e-06
-2.21877824005438e-05
-1.56740920961273e-05
-2.00798779371744e-05
-1.09636777302782e-05
-1.41877723474144e-05
-2.32084176134848e-05
-1.14682999022929e-05
-1.68590099016134e-05
-1.94398083485284e-05
-3.30477837810591e-05
-3.93094305958681e-05
-1.48339391379043e-05
3.51386795323095e-06
-1.81545388889374e-05
-1.92794989233859e-05
-2.27636571008557e-05
-8.72462741309352e-06
-2.09735214498828e-05
-1.27109465556414e-05
2.63595975591949e-06
-2.35903078680874e-05
-2.63059047937454e-05
-3.37810826849412e-05
-1.20514649813172e-05
-2.43430299253834e-05
-4.74654634080906e-05
-2.47644775178908e-05
-1.66037706742635e-05
-1.79832758566244e-05
-8.24103331062092e-06
-1.77394237125336e-05
-3.8830701306623e-06
-2.89669493026765e-05
-2.35686794660535e-05
-2.96375531485551e-05
-2.0635397528316e-05
-3.49243412247078e-05
-3.14264004274711e-05
-2.69654519219897e-05
-1.22183294501985e-05
-3.18129587257268e-05
-4.25888925116307e-05
-1.16848698358544e-05
-2.93671594044169e-05
-1.88314076740222e-05
-2.21517652926216e-06
-3.71787112233342e-05
-1.41106736015511e-05
-1.22235455966558e-05
-1.52627674781065e-05
-3.089186356778e-05
-9.03073141082144e-07
-4.16829415611082e-06
-3.29989596011545e-05
-2.35488433550806e-05
-4.74321552653437e-08
-2.12328481463714e-05
-1.73855318749263e-05
-2.15364400294655e-05
-1.36914195395878e-05
-2.79289834633256e-05
-1.88244237781442e-05
-9.51107016288529e-06
-4.14400979529042e-05
-3.04797673183771e-05
-2.52013927698652e-05
-1.515356549095e-05
-4.20892911571863e-05
-3.08935554707758e-05
-1.98847490307516e-05
-3.39368639571084e-05
-2.67427784343036e-05
-2.55529587688748e-05
-2.82219562847367e-05
-2.61608483564118e-05
-1.28781304240521e-05
-3.75730216073832e-05
-5.03612991083193e-05
-3.34943994398326e-05
-9.17406692684189e-06
-2.16478533581603e-05
-3.47402727857733e-05
-2.63966752757085e-05
-5.98109565541363e-06
-2.59899073155754e-05
-5.48826882711404e-06
-6.37600775871894e-06
-2.61517853909272e-05
2.27787539274261e-06
-1.69148962849943e-05
-3.33420204007627e-05
-4.082431785716e-05
-4.70813134542662e-05
-4.32478591233119e-05
-3.61715379587558e-05
-1.4608021910636e-05
-1.83786345477082e-05
-9.20990733469256e-06
-1.43999611399519e-05
-1.60226467274085e-05
-2.11250229732758e-05
-3.48874914454128e-06
-3.27569230295203e-05
-2.1615981884131e-05
-2.53682641640176e-05
-1.383373585403e-05
-1.44662520510218e-05
-2.18189799793529e-05
-3.01768160362662e-05
-1.97026033516687e-05
-5.50295256341364e-05
-3.02232829256029e-05
-3.61240783512773e-05
-2.077716913377e-05
-8.02882013304869e-06
-7.77173766379618e-06
-1.60029357598403e-05
-2.85952467855256e-05
-2.60941528406884e-05
-2.86452554164322e-05
-3.17714775252885e-05
1.68308523279156e-06
-3.38889176904802e-05
-4.13284570131191e-05
-2.5011804372662e-05
-3.23320793875996e-05
3.12999519523913e-07
-1.51934721607681e-05
-2.89323471958744e-05
-1.25535851052044e-05
-1.63296389185807e-05
-3.04742709281507e-05
-2.8489409629319e-05
3.01797520577452e-06
-2.07139021233982e-05
-4.67373082728357e-06
-1.27493856535788e-05
-2.5750199607487e-05
-3.89507179179353e-05
-1.61897679947119e-05
-4.67518145045853e-05
-1.69547103215772e-05
-8.46627173948839e-06
-2.01096018135052e-05
-3.07468354612034e-05
-3.40822426098476e-05
-3.87579176727986e-05
-2.99776212033215e-06
-3.59892780080874e-05
-2.08940578587497e-05
-1.53870781902535e-05
-5.4529048969694e-06
-1.58083983115825e-05
-1.7136268994e-05
1.48437085897085e-05
-6.09078262285662e-06
-3.30770888858174e-05
-2.64089783290758e-05
-1.74846400630202e-05
-2.15958327867208e-05
-2.25814417448981e-05
-2.65519725483361e-05
-3.54388717098473e-06
-2.10651448262241e-05
-2.24545893489305e-05
-2.7964267200942e-05
-1.86034677659007e-06
-1.89878775967913e-05
-3.48244935809701e-06
-3.14365883790442e-05
-1.52469845471358e-05
-1.75567596056905e-05
-1.28950979879574e-05
-1.84589280035963e-05
-2.04403510038883e-05
-1.66581846334819e-05
-2.55989468254131e-05
-1.30064202500226e-05
-2.08214248122038e-05
7.27488885056199e-09
-2.14998062479824e-05
-3.33144141791086e-05
5.74779071890782e-07
-2.16020606533496e-05
-3.71411750757963e-05
-1.57022923863771e-05
-2.91232527084786e-05
-2.60040801311082e-05
-1.89558058420331e-05
-4.74364594833114e-05
-3.14350202826046e-05
-3.61362489594258e-05
-2.47890775974409e-05
-3.7933139741746e-05
2.03641657236544e-06
-2.40763829252493e-05
-2.25882578858009e-05
-3.14084116259241e-05
-8.63305893035493e-06
-3.40975666423866e-05
-2.85207805856324e-05
3.19987513213236e-06
-3.33823067055653e-05
-2.25064592487086e-05
-2.2686622132242e-05
-1.91633174579031e-05
-3.88766354172743e-05
-1.18844984302075e-05
-4.19584635228573e-05
-7.78014456220493e-06
-2.73362394668342e-05
-1.07261247267171e-05
-1.3695844801696e-05
-5.33424309568491e-06
-3.2803885909275e-05
-5.83429674370171e-07
-1.12152424119917e-05
-4.98149079821752e-06
-2.21980644055831e-05
-2.24465387857127e-05
-2.91198101366731e-05
-2.60887429401374e-05
-6.25600416387292e-07
-2.73296197777712e-05
-1.26967773024184e-05
-2.00889914692414e-05
-2.96363052908675e-05
-2.31571859280419e-05
-3.72599417408041e-05
-3.57044189601346e-05
-3.00975489559298e-05
-6.76499873723612e-06
-2.22864327453473e-05
-2.25191765293963e-05
-3.82469362229251e-06
1.03976543056895e-05
-2.99672006074955e-05
-4.05998771370159e-05
-2.8235751782398e-05
-5.38277203965126e-06
-3.80757556690771e-05
-1.69346934129371e-05
-9.53838071302236e-06
-3.48596683314765e-05
2.86804455731325e-06
-5.43147412639867e-06
1.11497042048043e-05
-3.68888725457052e-05
-1.83074118458414e-05
-3.31665920768467e-05
-3.9673603855867e-05
-1.95326304968094e-05
-1.21408893732269e-05
-1.45358471156664e-05
-2.4204892513531e-05
-1.26541383305738e-05
-2.17247880985729e-05
-3.75995195997423e-05
-1.49034048095521e-05
-6.65404863890718e-06
-2.79893072494724e-05
7.69354374743334e-06
-1.65607197493595e-05
-1.16243204646502e-05
-2.77412924123323e-05
-1.23610784036507e-05
-2.68046231800856e-05
-4.21363636920002e-05
-3.21689835151313e-05
-1.37478573461973e-05
-1.90445517043218e-05
-3.07095390596281e-05
-3.05763393475958e-05
-3.19227049130302e-05
-1.89415257757872e-05
-4.76940055112726e-05
-2.32451896692604e-05
-3.64162620515996e-05
-1.29971356331829e-05
-3.90188598421268e-06
-2.87702905536457e-05
-1.00451337354137e-05
-3.02674287698789e-05
-4.9387430507779e-06
-1.66943814359164e-05
1.10040179769723e-07
1.50208496626885e-07
-1.05196810674418e-05
-6.93778579155824e-06
-2.20353181416862e-05
-5.75002879850788e-06
-9.39397065972845e-06
-2.7145340165852e-05
-2.23583163744901e-05
2.75322744731589e-06
-1.35267823880363e-05
-3.96963006969458e-05
-2.15506098403478e-05
-1.8057952731769e-05
-3.78913307461429e-05
-2.39672805585657e-05
-3.46003971975864e-05
-3.24613770714889e-05
-1.73818794595348e-05
-2.06668938031427e-05
-1.84387501822042e-05
-2.43351953988407e-05
-2.96031468038848e-05
-3.18718067872476e-05
-2.81062691090791e-05
-2.48035976368089e-05
-2.74155020823576e-05
-1.82483386042281e-05
-2.9648455304805e-05
-3.32681895999076e-05
3.41169915621284e-06
-2.83785270453684e-05
-1.63868294473273e-05
-1.1885404452828e-05
-1.5356668996653e-05
-4.16405174405322e-05
-5.50222613094257e-05
-3.09554604925931e-05
-7.94077303198786e-06
6.40676752514208e-06
-2.60543747849174e-05
-3.09123526424591e-05
-4.11743872554154e-05
-6.76941677125946e-06
-4.04097569991865e-06
-3.03417686709992e-05
-1.80689168480367e-05
-2.04407009706762e-05
-1.35265797072004e-05
-4.2959462494727e-06
-3.46291657848704e-05
-2.85971236910984e-05
-1.2895006679807e-05
-1.81765690945177e-05
-1.30197325372802e-05
-2.3867616423763e-05
-3.95646654112848e-05
-2.9162845218146e-05
-1.69088728608221e-05
-3.574247589495e-05
-1.69614569976371e-05
-1.9161951902838e-05
-2.24106509336437e-05
-4.22977788618569e-05
-5.18722664898753e-05
-1.41651266256955e-06
-2.61479235373133e-05
-1.48146186541442e-05
-1.84662536723489e-05
-2.7673961945225e-05
-3.12837383181954e-05
-2.48651318148596e-05
8.2972994749961e-06
-1.94756377177539e-05
-2.53264468553595e-05
-3.1300680832973e-05
-3.77086484456726e-05
-1.01517781092907e-05
-3.99083449109446e-05
-4.39239232814421e-05
-3.16723814049344e-05
-2.10997674723244e-05
-1.7412470223598e-05
-2.68496753597787e-05
-5.04037573726964e-05
-2.63497928630283e-05
-1.89501330887155e-05
-1.51861125668581e-05
-5.37928976540513e-06
-1.85266295781502e-05
-8.90111221765466e-06
-1.38243032230117e-05
4.42436768704686e-08
-1.29381134220984e-05
-2.4279922980396e-05
-1.33560859632485e-06
-8.80099055948113e-06
-4.06350739237268e-05
-1.86934456448683e-05
-2.09508296140726e-06
-5.64346432446038e-06
-2.66608788544718e-05
-3.68310676075894e-05
-2.77737555143385e-05
-2.38738881614018e-05
-3.71907760598805e-05
-1.45835030321088e-05
-3.99729379570099e-05
-1.47658774560953e-05
-3.50112260365648e-05
-2.59357131360291e-05
-1.56831439100166e-05
-4.01453381376231e-05
-1.54265782706999e-05
-1.47940440135894e-06
-9.31482032882001e-06
-8.31245696749434e-06
-2.91918719256504e-05
-4.06196075997597e-06
-6.0881649767655e-06
3.85663676507069e-06
-1.90053519889567e-05
-1.32541952985906e-05
-7.78451632395339e-06
-1.55973281538322e-05
-2.89661119248797e-05
-3.08692598506332e-05
-2.86175129841588e-05
-2.3061660831555e-05
-3.06171184005531e-05
-5.20050870883886e-05
-3.89472990002546e-05
-4.5133385860351e-05
-1.38662055297419e-05
-2.55778180919815e-05
-3.51946965934298e-05
-2.13600623337963e-05
-1.45337949161048e-05
1.49668522421926e-06
-4.41107752915452e-05
-1.35799617499341e-05
-5.98962073195646e-07
-4.28085834735261e-05
-2.02433710055683e-05
-2.1643292344537e-05
-1.85230635784127e-05
-8.10147164055623e-06
-3.31406132801733e-05
-2.08091463302914e-05
-3.32380063277907e-05
-5.92747790635927e-06
-1.17599636843454e-07
-2.38901365980001e-05
-2.11214605364961e-06
-2.49307190546582e-05
-2.04737302050836e-05
-1.88649940375994e-05
-1.0443733266349e-05
-2.70984194800789e-05
-2.13682490638795e-05
-2.9407778569558e-05
-6.96548193318984e-06
-5.42941716227379e-06
4.06562533720877e-06
-3.28400337444471e-05
-2.3366442690249e-05
-3.30395605623134e-06
-8.19285048689538e-06
-9.92539457118488e-06
-1.57260355840168e-05
-8.65334744442318e-06
-8.60026460037435e-06
-2.12213783149851e-05
-1.97057735723332e-05
-4.43073533725853e-06
-1.77185138944104e-05
-2.31632221595974e-05
-2.8089880573992e-05
-3.01514297606928e-05
-1.3336144586841e-05
-1.56605223524774e-05
-1.43846021113785e-05
-2.0568475690873e-05
-3.99333058547302e-05
-5.10527599006704e-06
-7.2215401039948e-06
-1.8002873902273e-05
-3.90460442565005e-05
-1.69843327477176e-05
6.00753496861466e-06
-8.46610278438638e-06
-4.44198074020455e-05
-1.44080760570257e-05
-8.05915349050915e-06
-2.73326691906526e-05
-1.8204848830761e-05
-1.89893185483423e-05
-2.26702280622309e-05
-4.35227809461213e-06
-2.46418280580962e-05
-9.58706981876028e-06
-8.62981543428759e-06
-1.65354025790159e-05
-6.69306321072694e-06
-1.8407935433232e-05
-1.53376916677524e-05
-1.10875416740404e-05
-3.94096997715199e-05
-1.92484019765339e-05
-1.56337367820726e-05
-4.37929198373682e-05
-1.52983501274821e-05
-1.45911336600976e-05
-1.82460136090597e-05
-9.85960661229281e-06
-1.60611378803483e-05
-1.52790475266947e-06
-5.99860740162104e-06
-4.05513507207964e-05
-3.25710076843233e-05
-1.13183501378128e-05
-7.09011128828097e-06
-1.41537910320708e-05
-1.61704105736003e-05
-4.18060110259549e-05
-3.24763086024242e-05
-9.28007843947455e-06
-2.3153992544786e-05
-2.14266694293998e-05
-2.2916963843662e-05
-2.71152917538272e-05
-4.18638665981435e-05
-3.58380979922267e-05
-4.95947824800633e-06
-2.03418431536178e-05
-3.72265477386939e-05
-2.00093329536772e-05
-3.88831956533138e-07
-2.8612998582855e-05
9.64219146345574e-06
1.44979808438722e-06
-1.267826421236e-05
-3.00112838784412e-05
6.57790014047268e-06
-2.4748188232762e-05
-3.00988135661833e-05
-2.03738944657501e-05
-2.23735738710922e-06
-8.5484298273474e-06
-2.9873733291969e-05
-2.44604778434534e-05
-1.87569471466685e-05
-2.13675298017619e-05
-1.40720011153437e-05
-1.29759839244166e-05
-2.08715689479601e-05
-2.64975497825128e-05
-1.3893906836634e-05
-8.98102823171325e-06
-1.55523256006037e-05
-3.72749355455362e-05
6.8533647424906e-06
-2.4866775953815e-05
-6.60169306620655e-06
-2.73403951971648e-05
-9.00328129481498e-06
-1.74254705624101e-05
-2.48226732594937e-05
-1.39817688548434e-05
-1.79147371516947e-05
2.9492853602892e-06
-1.79915755657576e-05
-1.60506037652185e-05
-2.14326580738563e-05
-2.16699700644535e-05
-4.4360557295506e-05
-1.602919657687e-05
-8.36494149494391e-06
-4.52800101923729e-07
-1.20179866252725e-05
-8.3790779047153e-06
-8.0370081854283e-06
-2.29457997457361e-05
-1.92799821001224e-05
-2.76671112148185e-05
-3.7576446145898e-05
-3.03362482806072e-05
-3.02784912364842e-05
-5.40994915597184e-06
-1.61058495607906e-05
-6.53940910478708e-06
-9.46600657096898e-06
-3.20688553906486e-05
-1.28762192638605e-05
-1.10441712117874e-05
-1.46987880368295e-05
-1.99626558898582e-05
-3.00864003942168e-06
4.80343544338368e-07
-1.60548903151017e-05
-6.99760436296702e-06
6.20195078618079e-08
-1.75821763071452e-05
-1.46223111045597e-05
-1.92740622592068e-05
-1.32469009335173e-05
-4.25412541415329e-05
-2.11147101619254e-05
-2.17597891659804e-05
-2.7561818724088e-05
-2.78028318462598e-05
-3.40401388329327e-05
-3.33271828465699e-05
-1.59755126916855e-05
-9.7698066422346e-06
-4.99493884951963e-05
-2.04079234102644e-05
-2.2931499681594e-05
2.62231662435061e-06
-5.00830368026562e-05
-2.35313735370244e-05
-3.303893126454e-05
-1.8939596369945e-05
-1.39769330958204e-05
-2.55155016635268e-05
-1.13920573694178e-05
-2.90785186080747e-05
-2.44435367185336e-05
-2.8956183625721e-05
-1.48213631855515e-05
-3.46027412975699e-05
-7.8952329436436e-06
-2.98329929026989e-05
-7.69466447615185e-06
-1.1069547190605e-05
-1.45535649409921e-05
-4.29897595726331e-05
-2.96221033948408e-05
-1.22009336544573e-05
-3.45331016742431e-05
-2.05703755736027e-05
-1.59574225674215e-05
-3.8299694623307e-05
-3.7979957839716e-05
-2.58324120527986e-05
-3.08230963116692e-05
-2.21816441630618e-05
-3.55387254902453e-05
-2.75842207202809e-05
-3.68122891192906e-05
-1.50528635016707e-06
-1.91339830257572e-05
-1.22023835492056e-05
-3.0178750951544e-05
-2.02133382560308e-05
-2.20912144496223e-05
-3.1715333332277e-05
-1.22710210983242e-06
-2.71484601841505e-05
-2.73001774607015e-05
-2.4560440617578e-05
-4.33377206490733e-05
-6.49868280031715e-06
-1.4373419005988e-05
-3.36767058922034e-05
-1.94616622275674e-05
-3.10364408246935e-05
-1.65941578838677e-05
3.57417242286481e-06
-3.6059444530865e-05
-1.98043842127073e-05
-1.54700940598932e-05
-8.82574789792479e-06
-3.2095809215255e-05
-1.23113411773725e-05
-2.69102350637468e-05
-1.85299819474659e-05
-1.94749626896176e-05
-1.80842310890439e-05
-1.47228860376982e-05
-2.3376747128124e-05
-2.03229918901649e-06
-1.59185016898783e-05
-2.74728800801053e-05
-4.13405700169328e-05
-3.28894011353525e-05
-1.87786479537215e-05
-2.6572240706472e-05
-2.1419228763842e-05
-8.60296515830404e-06
-3.05629144634602e-05
-1.2760299933879e-05
-1.68674483835844e-05
-5.38675172677353e-05
-2.11903338147313e-05
-8.78556400896477e-07
-1.1344645360584e-05
-3.27262830549744e-05
-2.57403065946875e-05
-2.32183379923693e-05
-1.28584940849521e-05
-1.42386885079076e-05
-4.22971330777305e-05
-1.50085048458041e-05
-3.18559283612687e-05
-1.74494699643381e-05
-1.26403806594704e-05
-1.86191539021036e-05
-1.66251014150924e-05
-4.01155676987957e-05
-2.86847192881572e-05
-1.12705314513141e-05
-2.97547533686212e-05
-2.01809405032994e-05
-8.75127461886466e-06
-2.82004762586709e-05
-3.8041554120842e-05
-2.14994768148659e-05
-2.69707897033082e-05
-2.75091129557301e-05
-2.96397305872025e-05
-1.3045737070049e-05
-9.96321850193719e-06
-3.00818884641957e-05
-8.5681590552166e-06
-2.62635672674256e-05
-1.87574018841495e-05
-3.17288014915567e-05
-3.80806402353003e-05
-4.40886227115276e-05
-6.56992857228178e-06
-7.06976611604686e-07
-3.28829122427618e-05
-2.97755341984908e-05
1.69167015130385e-06
-2.34919661128454e-05
-4.69866811049036e-05
-2.20795897807143e-05
-2.00023954380479e-05
-2.63832280916935e-05
7.81996181237942e-07
-3.66591410784483e-05
-3.82111868467196e-05
-1.50690891846173e-05
-1.02443577695121e-05
-3.23481155606018e-05
-3.07206539939513e-05
-1.32791661079274e-05
-2.59556049538253e-05
-8.16024008237809e-06
-5.5259651907516e-06
6.64255973656787e-07
-1.58134225280949e-05
-2.55469510140679e-05
-1.67646675857172e-05
-3.95278619559638e-06
-4.77431438930778e-06
-2.8870660390832e-05
-3.24824759451187e-05
-3.08647323485549e-05
-2.14479412109067e-05
-2.53935771465291e-05
-2.61971321346112e-05
-1.57282686183255e-05
-4.14222450045189e-05
-1.49242212757931e-05
-2.32921561024067e-05
-2.30873113839194e-05
-1.30646817744627e-05
-3.1665187075648e-05
-2.17246313871541e-05
-1.86475181217463e-05
3.83773214850015e-06
-5.63247280026721e-06
-2.88782472823805e-05
-1.3798478564532e-05
-2.51899197660423e-05
-3.80475859317818e-05
-2.73590592946219e-05
-2.1019056269737e-05
-2.22004688385897e-05
6.26098707567632e-06
-3.06965116878892e-05
-3.28623597513582e-05
-2.92854876371313e-05
-2.54300688218598e-05
-1.32481295158533e-05
-3.77457186345896e-05
-3.70104013951165e-05
-2.60042730259053e-05
-8.47127711753855e-07
-2.15373670303302e-05
-3.23174475385179e-05
-1.9696750752866e-05
-1.98632973750808e-05
-3.35203514527903e-05
-1.89852207877564e-05
-1.70278192903339e-05
-1.69648649693081e-05
-1.88268546868218e-05
-3.13912592765245e-05
-1.84651764842639e-05
-1.81251281971645e-05
-4.69606499042264e-06
-9.02073241442886e-06
-2.81356845287107e-05
1.89591688125719e-06
-2.91550298049808e-05
-4.11908472050559e-05
-2.69278434030664e-05
-2.97425260547499e-05
2.77776212389277e-06
-3.17052671347836e-05
9.66273870496185e-06
-1.36681403161332e-05
-2.0152084630259e-05
-4.61881515926587e-05
-2.75301707830447e-05
-2.70626546273427e-05
-6.65410648983206e-06
6.73028074073121e-06
-3.10290893518663e-05
-1.10710560159005e-05
-1.36546241795762e-05
-2.47959787852068e-05
-3.02901230053394e-05
-2.57363846759223e-05
-1.74928177895581e-05
-8.84890833471646e-06
-2.12782412509889e-05
-2.28714668164586e-05
-1.27853188621925e-05
-8.69015605732798e-06
-2.19609301821483e-05
-3.47535026005269e-05
-2.25763880620054e-05
-3.13321487995685e-05
-3.47725558446198e-05
-1.85338118643818e-05
1.94445367523767e-06
-2.9259235366847e-05
-3.10690888402151e-05
-2.31513891125202e-05
-1.60316887186674e-05
-1.67374140097532e-05
-1.47276672501426e-05
-3.27430039728637e-05
-1.84282769380947e-06
-3.81402996062782e-05
-3.35133698799883e-05
-1.47421874237659e-05
-2.3744747686805e-05
-1.32099451899139e-05
-5.30180239522277e-05
-1.1626111246658e-05
4.46435605031639e-06
-3.24183867834183e-05
-1.76917566619463e-05
-1.51037802907981e-05
-1.03890414265577e-06
-9.78341792469264e-06
-7.51463186552997e-06
-2.5066249697337e-05
-2.17345075731688e-05
-3.53573104088117e-05
-2.56997298862053e-05
-1.20829767241958e-05
-6.88037839230609e-06
-1.31073755920253e-05
-3.76382806639427e-05
2.30276269681753e-06
-3.07263665493078e-06
-3.00639890030529e-05
-1.4592980972741e-05
-1.97731581092871e-05
-3.43578211345396e-05
-1.51897717261318e-05
-2.62120443161566e-05
-3.74921304623618e-05
-4.05540606092281e-05
-7.41459199305332e-06
-3.34854261681433e-05
-3.37059736450653e-05
-4.33766655524127e-06
-3.25833697627371e-05
-3.1858023379803e-05
-2.23549691343558e-05
-1.89100680098684e-05
-4.67060879988868e-05
1.81479024013251e-06
-2.84523373249743e-05
-1.42289438434313e-05
-3.75220307627953e-05
-4.75629273347043e-05
-1.67577729377206e-05
-1.15929050098073e-05
-3.01060529399604e-05
-2.84676899818803e-06
-1.12597463652969e-05
-2.78264086508597e-05
-3.19562305347783e-05
-2.90047582631359e-05
-3.27433166254975e-05
-1.85242630035705e-05
-1.68336864771459e-05
-1.3186003966138e-05
-1.62504352223301e-05
-8.64825873864352e-06
-1.7830614151747e-05
-2.08224138704952e-05
-1.84476410852475e-05
-2.10151343061698e-05
-2.11205129808195e-05
-1.87349191145365e-05
-4.81772950785869e-05
-2.01526723063294e-05
-2.32272839541241e-05
-1.76608280295796e-05
-3.29479617583076e-05
-4.22358324043495e-05
-1.88896140018835e-05
-1.37439025392647e-05
-1.60835340587728e-05
-1.11401943309722e-05
-2.39401975885985e-06
-2.32620997998401e-05
-2.54608758089275e-05
-3.61089391204007e-05
2.45957336536197e-06
-2.79751154882181e-06
-4.59931124946218e-05
-1.83496029511159e-05
-2.03605784725426e-05
-1.77773238403779e-05
-7.93407311361874e-06
-1.76404486846084e-06
-3.49069385389193e-05
-1.1955870284622e-05
-1.88806236828222e-05
-3.15336830654102e-05
-1.87301095859345e-05
-1.30332341085824e-05
5.00656754278786e-06
-3.58237275827249e-05
-3.77372197653155e-05
-1.13317624753901e-05
-8.86387141323905e-06
-4.06350249722669e-05
-4.0640122366297e-06
-3.40518396632779e-05
-1.56810340254703e-05
-4.02086158292768e-05
-2.33254616211409e-05
-1.3268857131811e-05
-3.70252326658875e-05
2.46901586504536e-06
-2.11861468480348e-05
2.4152076271536e-07
-1.30798082344649e-05
-1.67193141114067e-05
-1.45740520911734e-05
-1.4956731536464e-05
-2.13634522943046e-05
-1.60220629809078e-05
-2.00609431661027e-05
-2.34252395715429e-05
-1.45019570507568e-05
-2.25677668146105e-06
-3.24961915458732e-05
-3.70162964108718e-05
-2.46500498995774e-05
-8.17620492558631e-06
-3.75634515031095e-05
-6.2170350540873e-06
-3.42618717768346e-06
-1.58820381546574e-05
-2.50012931815988e-05
-2.99301681317919e-05
-2.73792357563837e-05
-2.61394370273014e-05
-2.03498862586759e-06
-1.54436012328306e-05
-3.19469411260195e-05
-2.21143904609189e-05
-3.87302998863614e-05
-2.17582070703172e-05
-2.92544333373977e-05
-3.9614377847211e-05
-1.15887418634684e-05
-2.93043848858706e-05
-2.74121628183438e-05
-8.6623263081047e-06
-3.03664674413229e-05
-3.94214610183184e-07
-1.12047930549171e-05
-1.46417730809966e-05
-7.411229709216e-06
-3.06740790725533e-05
-1.90783551589791e-05
-4.20102604573759e-05
-3.41242103073811e-05
-1.52434988784004e-05
-3.15522925533226e-05
-4.21171525115905e-05
-1.98733148004525e-05
-7.70010871215185e-06
-2.15106830150308e-05
-9.38484950555343e-06
-3.25214293713539e-05
-7.05018636385475e-06
-2.49565350502854e-05
-2.51115882309118e-05
-2.6822536859032e-05
-2.51018140035854e-05
-2.27607794951386e-05
-3.17135439647395e-05
-1.09952882249975e-05
-4.3549932422757e-06
-1.47234595375476e-05
-4.38912568646875e-05
3.38559970622476e-07
-1.09788502304199e-06
-1.15506067311714e-05
3.02523357567552e-06
-1.87914441849271e-05
-2.88313254213257e-05
-2.07673728043941e-05
-2.56956272264563e-05
-2.19565129585853e-05
-4.75041074835303e-06
-1.41556429972989e-05
-2.25299956338119e-05
-2.94018574532986e-05
1.37362310044515e-05
-3.36473742479126e-05
-1.96699952425391e-05
-3.01037257873013e-05
1.56202067894225e-05
-2.89773629250846e-05
-2.24669171913244e-05
-2.14622192484469e-05
-2.86772618475375e-05
-2.61386071209221e-05
-1.57187852888428e-05
-1.16038700197082e-05
-3.47295880860421e-05
-1.41732669714159e-05
-1.96144868820453e-05
-1.21541837121622e-05
-4.33888994332653e-05
-2.5885116552002e-06
-3.58177498766767e-05
-3.26676312659254e-05
-3.17456340671324e-05
-8.0342008694511e-06
-3.6685481297838e-06
-2.3621032015959e-05
-3.36455145364955e-05
-1.01286858358374e-05
2.10766220204546e-07
-9.07514671844103e-06
-1.16876463693039e-05
-2.38995676806417e-05
-1.64247236011781e-06
-1.05121057534656e-05
-2.2849966372389e-05
-9.47348158126742e-06
-2.24620283902753e-05
-3.213878726533e-05
-4.85601751480805e-06
-4.59015799628226e-05
-2.07743955173074e-05
-3.9067425032047e-06
-2.86244615557666e-05
-1.43267487689378e-05
-3.3785756499656e-05
-1.6497574687376e-05
-2.1109165003892e-05
-3.85046108098659e-05
-2.77390141000138e-05
-2.15312635213492e-05
-3.54762877026211e-06
-2.72478712955215e-05
-2.6356408852007e-05
-1.20773437620259e-05
-1.20269202692193e-05
-3.96243275270344e-05
-3.63660867129714e-06
-5.53847611643883e-06
-1.73158221320719e-05
-9.46757715005998e-06
-6.68268533443388e-06
-1.5220877435118e-05
-1.40218760401342e-05
-2.37307711190627e-05
-3.00149366178549e-05
-4.20505458933309e-05
-3.25557768897361e-05
-2.26887309867487e-05
-2.57008102528795e-05
-1.68098464224857e-05
-3.69709898542459e-06
-1.3696920958606e-05
-2.14340946916004e-05
-2.38686741114441e-05
-2.13373257342788e-05
-1.2243684446996e-05
-3.60325215876463e-05
-3.13541840489919e-05
-2.63993951785171e-05
-2.10204474991248e-05
-1.43053628009295e-05
-3.19135396577234e-05
-1.23319051542231e-05
-3.42752551323048e-06
-3.16206869591044e-05
-1.99313252604916e-05
-4.27536923234026e-06
-3.76050563826342e-05
-1.94106741699897e-05
-2.54106593155976e-05
-2.44175488295486e-05
-2.18400117772042e-05
-3.9132211427189e-06
-1.48549378784738e-05
-9.07040233664767e-06
-1.82721675729227e-05
-1.4173518385205e-05
-2.71813618386395e-05
1.52721119378511e-06
-2.80013813635511e-05
-1.02647794158717e-05
-1.47911204367364e-05
-2.7960864715534e-05
-1.18353481285163e-05
-6.79206587487192e-06
-2.02750906538588e-05
-2.32053434132168e-05
-1.40407790235275e-05
-1.25714471068034e-05
-3.44900131064448e-05
-2.44447010283802e-05
-1.24911819937116e-05
-3.96556817788398e-05
-2.12997319064095e-05
-3.23666926189062e-05
-1.47922134930243e-05
-4.06605660487868e-05
-1.72856384759614e-05
6.21763064973779e-06
-1.66747216665892e-05
-2.80061391683261e-05
-4.78619508587265e-05
-1.91779714163906e-05
-2.30463563895281e-05
-3.36182919292178e-05
-1.69832104323946e-05
-1.09399084921854e-05
-1.71746843590813e-05
-4.55621960133249e-05
-1.66974122296761e-05
-2.9154987009871e-05
-2.15781170465309e-05
-2.89166000291445e-05
-2.11150616008918e-05
-3.13781264190169e-05
-2.37419102066271e-06
-4.43846258667642e-06
-3.42152066188736e-05
-2.01488067925268e-05
-1.64452098060604e-05
-1.84534140927258e-05
-4.07292002255835e-05
6.04493742365603e-06
-1.76857492684366e-05
7.74857374975901e-06
-3.51124586097183e-05
-6.29879818266462e-05
4.69571260640669e-06
-2.33464460130781e-05
1.9438070029705e-06
-3.32720113865431e-05
-2.83291331650227e-05
-3.62701488537681e-05
-6.02945404928159e-06
-1.86078959866083e-06
-2.61555754489195e-05
-2.93937846225374e-05
-1.71219172657318e-05
-4.239312968739e-05
-3.03619917602961e-05
-2.75957744546461e-05
-1.44283733322571e-05
-2.45748398431532e-05
-9.29075728177891e-06
6.33197350138e-07
-1.4409039406708e-05
-1.1982061814476e-05
-1.83838857416533e-05
-3.61917093433407e-05
-3.50791759390204e-05
-2.56999281318829e-05
-2.83886044245934e-05
-3.93251704248363e-05
-2.36664917874809e-05
-2.79428431006428e-05
-1.84294476882742e-06
-1.4104693482002e-05
-8.02307743865771e-06
-4.79588281482393e-05
-2.16799768958481e-05
-1.67059400878966e-05
-1.79953034097573e-05
-3.34513715448677e-05
-2.01470612068308e-05
-1.91197171023673e-05
-2.08794340748645e-05
-2.35181114244136e-05
-2.38955008590248e-05
-2.34525326356818e-05
-4.77282105336331e-05
-2.47837427762279e-05
-1.6566637649559e-05
-2.55184134674389e-05
-5.75083962178885e-06
-3.00328732986954e-05
-1.56316950730204e-05
-1.36210792497177e-05
-3.26439075844604e-05
-3.0018892411444e-05
-9.62305418115854e-06
-2.0963837401384e-05
-4.12160361555132e-05
-1.15628959830744e-05
-1.99950858994984e-05
-7.71477688918654e-06
-1.84668567793149e-05
-1.61006714684003e-05
-4.1909317228883e-05
-1.89156870162461e-05
-2.14816042088848e-05
-1.6478944688707e-05
-3.4014393383785e-05
-2.6746944200688e-05
3.25098133410301e-06
-2.19874941489642e-05
-3.83300533117727e-05
-2.46642136971525e-05
-2.80190193607522e-05
-1.85240558375939e-05
-2.42314376446064e-05
-2.40559778599355e-05
-1.82388372716397e-06
-9.32794537903724e-06
1.04156661004966e-05
-1.58407112741784e-05
-3.05512114516809e-05
-4.3218211134411e-05
-4.04503922192684e-05
-1.7377072482698e-05
-1.01975436516459e-05
-1.05863981512451e-05
-1.11648685573256e-05
-2.80969307937802e-05
-2.27147087453316e-05
-6.40903133194886e-06
-2.82371106134966e-05
-8.93364129087476e-06
-2.78807094319632e-05
-2.98826829291845e-05
-2.53443181651389e-05
-3.38612238136517e-05
-2.32635646179903e-06
-2.83591208957121e-05
-1.98556717821935e-05
-8.22960816334396e-06
-2.95022805395442e-05
-1.00887169558761e-05
-1.009921555804e-05
-1.27412243529076e-05
-1.79766075772717e-05
-2.62793036761433e-05
4.40866178789323e-06
-4.48151610238595e-06
-1.69580069387424e-05
-2.77002648563241e-05
-1.7351235477184e-05
-1.51076469631035e-05
-5.50515406991372e-05
-2.9631281405102e-05
-2.05868911738493e-05
-2.49807734972292e-05
-1.93780448505803e-05
-4.08487835463824e-05
-3.04718463264662e-05
-2.82048197168052e-05
-2.875376219911e-05
1.41761614315467e-05
-3.51080274655253e-05
-2.7273068829836e-05
-3.02444896318659e-05
-1.21753938191159e-05
-1.7433875074119e-05
-2.50582463616929e-05
-1.62740944692224e-05
-3.34845384472275e-05
-3.63403395564749e-05
-5.83722746391737e-06
-3.96970816711618e-05
-3.9589293427709e-05
-2.81943769469634e-05
-3.44270497962584e-05
-9.8911973993195e-06
-3.32529060597446e-05
-1.61748074144813e-05
-4.03215770017138e-05
-2.80101200085784e-05
-2.11164643462554e-05
-1.68229394985995e-05
-2.03096084286665e-05
-1.81127257307669e-05
-4.0791712027445e-05
-1.36776530166223e-05
-1.12983810577714e-05
-4.12327124342805e-05
-1.94171571682534e-05
-1.25630297095125e-05
-1.05894657978134e-05
-4.80575800580363e-06
-1.98437104142285e-05
-2.84553989100671e-05
1.87955390673108e-06
-2.97417464030355e-05
-3.19397973492695e-05
-3.24641378433487e-05
-5.39680426890853e-05
-1.45676458293104e-05
-3.68739063174013e-05
-2.23793028097842e-05
-4.49677821193741e-06
-1.96102893414963e-05
-1.63200585181723e-05
-1.58325818133331e-05
-2.06433542815223e-05
-3.3702694989621e-05
-3.34559598183651e-05
-2.93120912933682e-05
-3.10278924119582e-05
-7.51754843746556e-06
-1.41310799143535e-05
-1.7383954938117e-05
-2.6990912919665e-05
-1.47065634007327e-05
-2.25524021516141e-05
-7.97229278156932e-06
-2.14542431608181e-05
-1.89013471300479e-05
-9.73658864934466e-06
-2.86165309064928e-05
-3.07513626657973e-05
-2.55883157703839e-05
4.61970273781511e-07
-3.88968109359514e-05
-4.94083259046798e-06
-3.25652048864434e-05
-2.71074448556321e-05
-3.06086456275477e-05
-3.62929507463879e-05
-1.34038589949569e-05
-2.38231520983603e-05
-2.07371239085612e-05
-1.59881876199397e-05
-1.29125875366808e-05
-2.31428145404578e-05
-2.13294096783672e-05
-1.50138497092902e-05
-2.70683845785319e-05
-1.88367369105462e-05
-5.11614467662852e-05
-2.10287078570887e-05
-2.83136493506866e-05
-1.24688165512506e-05
-1.987804816678e-05
-2.34119803188921e-05
-2.58713866547677e-05
-2.81351292722493e-05
-3.30800476885525e-06
-2.61020852094648e-05
-3.46851874308333e-05
-3.41604506372713e-05
-3.15516317896879e-05
-4.54875890133756e-05
-1.49973909105258e-05
-1.23059744758721e-05
-2.77580907869737e-05
-3.0782088631773e-05
-2.0140089583125e-05
-1.76732340428748e-05
2.17458496484508e-06
-1.36626152780618e-05
4.91762145009391e-07
-2.88011463158741e-05
-1.68758082566142e-05
-3.18048293438089e-05
-3.43111407387441e-05
-9.31672992264975e-06
-1.68615614939205e-05
-3.6098766036794e-06
-9.74032565861215e-06
-1.22448153060747e-05
-2.37312318442182e-05
-1.51577997581197e-05
-2.86412527154132e-05
-1.61626551942155e-05
-2.81274389699223e-05
-5.38692931363155e-08
-1.99498691033218e-05
-5.60266101962866e-06
-2.04066546807838e-05
-2.02148476475245e-05
-7.23054274364139e-06
-1.51278596403844e-05
-2.42853556768065e-05
-4.02256061922806e-05
-8.2133019842381e-06
-5.12843266121674e-05
-3.05548840944918e-05
-1.24764787376333e-05
-3.07053471501497e-05
-3.89358693870001e-05
-4.83757164373022e-06
-2.62955818203665e-05
-4.9664840603668e-06
-3.6104401670024e-05
-9.14940556461344e-06
-2.93095677032254e-05
-3.96651678222024e-05
-6.34084102329175e-06
-2.42374875766318e-05
-9.04099326071531e-07
-4.11149144398799e-06
-1.92012930404059e-05
-1.33925056098119e-05
-2.63212906141268e-05
-3.04209504212481e-05
7.56755389996123e-06
4.89530758727601e-06
-1.64512426050246e-05
-2.25014758131036e-05
-3.34209476196133e-05
-3.68878067120986e-06
-1.31773894038702e-05
-2.03455730554795e-05
-2.30608020286602e-05
-1.42424978383487e-06
-2.15295879749629e-05
-1.7648546154477e-05
-2.34036021945598e-05
-1.85716802110559e-05
-2.579037899363e-05
-6.89780175688114e-06
5.43916337416977e-06
-2.29905439447634e-05
-1.64979258423043e-05
3.9244311884902e-08
-1.20346108592907e-05
-2.17509558921079e-05
-3.06571844944189e-05
-4.005053501798e-05
-4.28542074521424e-05
-1.96450413940864e-05
-3.19716040851554e-05
-3.88899249075418e-05
-4.18691384343264e-05
-1.47559394980369e-05
-1.81178666037776e-05
-6.51409126776292e-06
-4.21377812157493e-06
-1.14106484733338e-05
-2.37543599960944e-05
-2.91900623395632e-05
-3.03316241422873e-05
-2.29974722937279e-05
-3.25497438010307e-05
-1.28533500469712e-05
-3.32297818625142e-05
-2.04203297169102e-05
-4.29458460851311e-06
-2.47886912276666e-05
-4.8782932281069e-05
-2.75791195289456e-05
-6.23216572618301e-06
-1.76727372099478e-05
-3.75350736943266e-05
-1.82715088273532e-05
-2.32116718882378e-05
-1.1174646791686e-05
-2.1490379661693e-05
-3.31464055680133e-05
-1.91185011759967e-05
-2.06294142292717e-05
-3.36598707982151e-05
7.20009169940466e-06
-1.06938716498161e-06
-2.90215701396826e-05
-3.54460537472813e-06
-1.16529434737914e-05
-3.21795580917686e-05
-2.52941528045371e-05
-2.13732555628313e-05
-1.37259480948871e-05
-3.03610348959478e-05
-4.28513249112969e-05
-8.97785646165423e-06
-2.02435075831765e-05
-1.48401743976535e-05
-1.03872013070665e-06
-3.43456114876121e-05
-3.39237836732629e-05
-9.73462563486823e-06
-2.50137899382569e-05
-1.32978648688708e-05
-2.1706893405924e-05
-3.52065238677772e-06
-1.01075608671977e-05
-2.12452329396012e-05
-2.72326215827163e-05
1.79279117417595e-06
-3.81718877173046e-05
-3.2937389802797e-05
-3.04874482534991e-05
-3.24558469785205e-05
-1.33698187473245e-05
-3.39830212241554e-05
-2.25050474759038e-05
-2.69267433232857e-05
-3.65920146911928e-05
-1.43666322719398e-05
-9.80033258881727e-06
-5.96695440548786e-06
-2.26158952833628e-06
-1.87592555845288e-05
-1.95214037667846e-05
-2.13333764118585e-05
-4.35143190494546e-05
-2.358207563709e-05
-1.55901755764863e-05
-4.43350803935212e-05
-3.92148730985285e-05
-3.53738251976115e-05
-2.45080466162416e-05
-2.57507000859613e-05
-1.19881262405485e-05
-3.19217838143418e-05
-2.41096428502746e-05
-3.7079740882858e-05
-2.41716076494678e-05
-1.40508841341843e-05
-2.01952621305909e-05
-8.05684389307695e-06
-2.71840539621637e-05
-4.59374573433025e-05
-1.1291185113544e-07
-7.83352430184679e-06
-4.96274674540826e-06
-2.35242012896109e-05
-4.39083797501453e-05
-2.48127167703445e-05
-1.19313270658054e-05
-2.10116236289764e-06
-2.25103574951539e-05
-1.37918281091874e-05
-3.44722783967477e-05
-2.48742402731087e-05
-1.50635846120067e-05
-1.15112666835223e-05
-2.35197849265229e-05
-3.37742367059206e-05
-2.16910163971105e-05
-1.77907118682106e-05
-2.75492242660317e-05
-2.72285812238429e-05
-1.90148306244431e-05
-1.98211778965141e-05
-5.29632080521316e-05
-2.44666389406151e-05
-5.47417182818688e-06
-2.84105355316311e-05
-1.0583725164316e-05
-8.69781151902777e-06
-1.31093847625407e-05
-2.83515431137972e-05
-3.95489946158816e-05
-1.44703795435527e-05
-2.10717140735603e-05
-1.43973912544755e-05
7.41485949819279e-06
-3.28477677561803e-05
-3.54647655116285e-05
-9.59546258921765e-06
-1.40107995858613e-05
-2.86546924126015e-05
5.20719127455599e-06
-4.03411793845787e-05
-7.41551255841101e-06
-1.00389907210042e-05
-9.90054306345139e-06
-2.67619792932585e-05
-3.16155090792093e-05
3.26548873583642e-06
-2.41392514841392e-05
-2.04074840693887e-05
-1.59538744559684e-05
-3.00766924069508e-06
-1.398346141361e-05
-2.20488848771175e-05
-2.92912591467595e-05
-1.35881050972653e-05
-2.28158595877147e-05
-6.19952571720125e-06
-1.35671672776119e-05
-3.35512999182661e-05
-2.49443107040385e-05
4.54421157597625e-06
-1.65653161049707e-05
-2.92744490647454e-05
-2.0711949823451e-05
-1.99038906629707e-05
-2.45144205977006e-05
-3.49428101130566e-05
-6.42064461483699e-06
-2.50179638394484e-06
-3.68342653181304e-05
-1.16970135590253e-05
-7.08543929355174e-06
-1.07795275149717e-05
-1.62403560340269e-05
-1.69498801554243e-06
-1.0102866506827e-05
-2.13074616309649e-05
-1.1572079109757e-05
-1.70852970115773e-05
-2.07430016635406e-05
-3.37716208933159e-05
-8.95017500979829e-06
-3.44185695858039e-05
-2.57284275182508e-05
-2.79523333697318e-05
-9.99289067274557e-06
-3.17727681231399e-05
-6.23600473152546e-06
-1.4590339011285e-05
-3.80939764911496e-05
-3.40082417982224e-05
-5.63974446578658e-06
-1.55963255931841e-05
-2.72607855274072e-05
-9.39187630124123e-06
-1.26020909432713e-05
-2.4622146268736e-05
-3.4096278475112e-05
-4.19395519743356e-05
-1.38012996711966e-05
-2.48540788589886e-05
-1.92415642853273e-05
-2.01982761473619e-05
-1.11645228938487e-05
-1.37948882100909e-05
-4.04340444421062e-05
-1.22921164074986e-05
-1.5694405439672e-05
-2.89690490458355e-05
-2.08367215583304e-05
-3.63464857089432e-05
-3.43408551156861e-05
-2.32610687684932e-05
-3.95228901258057e-05
8.2056959409853e-07
-4.9259502919437e-05
-4.54853782768044e-06
-3.57190112236713e-05
-2.52609399957472e-05
-7.1500902806404e-06
-1.17729651385975e-05
-3.95197791189519e-05
-2.82861209837251e-05
-3.19653937215215e-05
-3.94737032728618e-05
-1.2741725088608e-05
-1.31884163074993e-05
-1.76224906587583e-05
-2.51647810362614e-05
-2.68208606532462e-06
-3.59453014624856e-06
7.00303725180934e-08
-1.89083403938874e-05
-2.87652191170477e-05
-2.20534748168955e-05
-1.68018682828673e-05
-2.51563884891175e-05
-4.04624533783826e-05
-1.93056834244063e-05
-2.44218775893013e-05
-1.72772241937984e-05
-6.49319817625661e-06
-3.32750532799258e-05
-1.67188398019241e-05
-3.12248188366535e-05
-1.27112077988675e-05
-1.30555646483006e-05
-1.9263916894277e-05
-2.90044343124942e-06
-1.1006904333591e-05
-1.78699862403661e-05
-1.66669490648415e-05
-2.39801315194722e-05
-1.19052581285235e-05
3.21908313450333e-06
-4.30706660250501e-05
-1.210069189366e-05
-1.48841590147211e-06
-2.7316928080436e-05
-1.86126957566802e-05
-2.30667984895384e-05
-1.51003724873437e-05
-2.48099166074493e-05
-2.63016769313987e-05
-4.06722049974983e-05
-1.69217006801667e-05
-1.99628526341482e-05
-2.33581262735226e-05
-2.05654267502509e-05
-2.50705540734645e-05
-4.94204844581653e-05
-9.38419958138152e-06
-3.66665653616601e-05
-2.10629758209483e-05
-2.92242917559413e-05
-3.17926917574777e-05
-2.09006347283692e-05
-3.34705277001276e-05
-2.1521275920712e-05
-2.08782940170727e-05
-1.64918568313714e-05
-3.52310395045963e-06
-3.44671256655942e-05
-1.70643288697906e-06
-1.90053336153511e-05
-1.50453838086647e-05
-6.34975110904012e-06
-3.13708741699676e-05
-2.16206039117832e-05
-2.36126452119094e-05
-3.13161158271504e-05
-2.74039163711946e-06
-3.05432606327423e-05
-2.76728921174747e-05
-1.66701352720417e-05
-3.42045802527869e-05
-1.09115685964943e-05
-4.48327344951863e-05
-3.76632917245298e-05
-2.37335798402768e-05
-3.75893008376172e-05
-1.7707011714695e-05
-2.01113401693055e-05
-2.05661601538813e-05
-2.13263275320827e-05
-1.77118370947914e-05
-7.4871225685574e-06
-1.67208559111224e-05
-4.21829916221677e-05
-1.18510221209027e-05
-7.03257385957079e-06
-2.96262156760765e-05
-1.11332768186994e-05
-1.89297536521969e-05
-1.61813287731495e-05
-1.81743594913754e-05
-2.4563362257897e-05
-2.20865370373898e-05
-1.36579225799435e-05
-4.39608666858144e-05
-3.27027333660751e-05
-2.39578716566496e-05
6.70711838055477e-06
-1.70588612006204e-05
-1.29631659618297e-05
-3.08368612122824e-05
-2.6655434566836e-05
-6.38105825178673e-06
-2.20879118375114e-05
-1.20303999693865e-05
-1.19702532649823e-05
-2.01021797743411e-05
-1.44300102830919e-05
-5.35261926926349e-06
-1.42186368094749e-05
-1.10036656800389e-05
-1.81379192217287e-05
-2.09449004746111e-05
-8.98629192379596e-06
-3.01397493254121e-05
-2.63809693918291e-05
-1.87590035873509e-05
-2.21410577675089e-05
-3.43220677145868e-05
-2.48763335749869e-05
-2.69493887584068e-05
-4.10185213745933e-05
-2.38970695745125e-05
-2.30532024933838e-05
-2.24474857306905e-05
-3.06695307779441e-05
-1.66859264923449e-05
-6.9441655480932e-06
1.60330595323468e-05
-1.38572083577504e-05
-3.11147723890531e-05
-1.47128351596486e-05
-2.9144345899233e-05
-3.35572600516439e-05
-1.69032362969613e-05
-3.03474500318612e-05
-1.60410291292476e-05
-2.53609477924697e-05
2.70667875835378e-06
-3.60320972244261e-06
-1.84718880952242e-05
-6.91937674118207e-06
-2.18972196781352e-05
-1.31853012227002e-05
-9.94280951407333e-06
-2.17121370248606e-05
-2.55276055339831e-05
-3.37262675080636e-05
-1.49779426912956e-05
-7.0007716175574e-06
-1.7383097078079e-05
-8.39302422673439e-06
-2.94297872388683e-05
4.48721080622065e-07
-3.01764228559028e-05
4.01843718379139e-06
-2.19027181057332e-05
-3.55302501650312e-05
-2.35342398156517e-05
-5.26086164007232e-06
-2.9533619614601e-05
-2.41784488163385e-05
-3.32345122548048e-05
-2.09172199624233e-05
-2.67128978152246e-05
-1.66023208979637e-05
-2.63222417337763e-05
-5.99230035467248e-06
-4.90579767931047e-05
-2.84629075954498e-05
-1.78569583733738e-05
-4.09972617360463e-05
-3.50011372811972e-05
-1.1278861468477e-05
-7.62059361216789e-06
-1.62611848405262e-05
-1.90865165093483e-05
-2.30485759663667e-05
-4.12796532303736e-05
-2.07269069183387e-05
-4.08539271014102e-05
-1.32263648150441e-05
-1.5063264823305e-05
-2.87165975513151e-06
-1.49486610024006e-05
-1.26330708806962e-05
-1.07746165045304e-05
-1.28266303443018e-05
-1.27394795673064e-05
-2.16218352339723e-05
-4.44842009471339e-05
-1.50466928136007e-06
-7.74865245498061e-06
-9.59205348512667e-06
-9.95164046661301e-06
-2.6342786268492e-05
-2.52941420807274e-05
-9.5709658289194e-06
-1.3719938894175e-05
-2.92965190457321e-06
-1.89985720266147e-05
-2.5040957504099e-05
-1.87214006755476e-05
-2.01419326705985e-05
-1.58615360932999e-05
-3.18797689922964e-05
-4.1464248530267e-05
-1.5961349982206e-05
-1.23145414618754e-06
-1.15099664864298e-05
-1.31849978181157e-05
-3.75872125413412e-05
-6.89411619595391e-06
-2.33985853079898e-05
-2.99804608450146e-05
-3.68212891881658e-06
-2.4906911437264e-05
-1.6521291092569e-05
-2.63729776853842e-05
-3.54162384079432e-05
-3.18578350286096e-05
-3.11565530183779e-05
-4.45089831744902e-05
-6.24555938153274e-06
-1.29958144113926e-05
-3.76623071180984e-05
-2.08716919228397e-05
-1.81341229069417e-05
-1.59358585468156e-05
-2.0158206901104e-05
-2.53062007779888e-05
-2.20115099193965e-05
-9.34579433785861e-06
-3.22754330691794e-05
-1.97911255030977e-06
-1.93186657459881e-05
-4.85745438681253e-05
1.03474236893667e-05
-3.05694915371255e-05
-9.27276101623369e-06
-1.35997619058316e-05
-1.92068843273617e-05
-2.71508272462735e-05
-1.07182707969908e-05
-3.26543093976762e-05
-4.36247073547912e-05
-3.15803878744339e-05
-1.54137908348644e-05
-1.751925073006e-05
-2.52794037384401e-05
-1.83944765852841e-05
-2.46106240490893e-06
-1.7907163594193e-05
-2.36939414375475e-06
-2.64902646355064e-05
-9.43276097046554e-06
-3.40970348123605e-05
-1.73922326161725e-05
-1.49654532652259e-05
-2.57985405187028e-05
-4.49128305581856e-05
-8.80215417271147e-06
-1.18585587498446e-05
-1.83762795683011e-05
-4.59297718806981e-05
-2.25969910821976e-05
-4.5626265551443e-05
-3.59659786813227e-06
-1.81713738781609e-05
-1.40295349008746e-05
-2.25979616733857e-05
-1.09118552969599e-05
-2.69679820252566e-05
-1.32710599025572e-05
-2.21794970179501e-05
-3.24088281457307e-05
-3.81028793490425e-05
-1.79930862058385e-05
-2.2706763060691e-05
-2.88359498195051e-05
-2.68739815661481e-05
-3.61926357392258e-05
-2.74923591922394e-05
-2.30355508946452e-05
-1.77990764865191e-05
-1.67202817385099e-05
-2.57939929793322e-05
-1.3552971781842e-05
-3.16185941749602e-05
-3.16172396348595e-05
-1.14879703660854e-05
-1.36611268266833e-05
-1.75980512707411e-06
-3.6113293913102e-06
-1.32389676447551e-05
-3.94750432220137e-05
-1.45302342687774e-05
-2.96417508960764e-05
-3.04110595160571e-05
3.82756877435684e-06
-4.23411300850737e-05
-2.37933077163311e-05
-7.09374306813123e-06
-2.79262533939191e-06
-2.09941278494011e-05
-3.45274385046776e-05
-1.45588571080808e-05
-1.91207713260268e-05
-1.26740256688864e-05
-2.93008852868097e-05
-1.7410153695188e-05
-1.93994222916019e-05
-1.2235084587722e-05
-5.78385576378024e-06
-2.92755270511432e-05
-5.5753024990086e-06
-2.90929482286033e-05
-8.33637064452631e-06
-2.81092602612308e-05
-2.94047852285424e-05
-2.00173915999443e-05
-2.13842865483568e-05
-2.95839831318891e-05
-2.18376646490005e-05
-2.20086702302096e-05
-9.22873304265118e-06
-3.09674379230324e-05
-1.66763432310591e-05
-2.09109249952306e-05
-8.64658173867787e-06
-4.20306832368099e-05
-2.60970806305987e-05
2.76596845373621e-06
-2.76979943114637e-05
-3.229797225754e-05
-4.88848335617997e-05
-2.13556173411776e-05
-1.4155434326996e-05
-2.31825890551783e-05
-4.31209739642796e-05
-2.63383322124183e-05
-2.34294429691713e-05
-3.6276840355995e-05
-3.14804690825569e-05
-2.57377904805624e-05
-1.33295897442223e-05
-3.1817203962049e-05
-2.97023996322356e-05
-3.90062096503704e-05
-4.45671251355116e-05
-2.1693151131939e-05
-2.45254537523971e-05
-2.26620684454711e-05
-7.80892664561846e-06
1.81254475308565e-05
-2.26744347539094e-05
-1.60585143060155e-05
-1.10075483046863e-05
-1.57753735583473e-05
-3.5912520197329e-05
-1.24381635646611e-05
-3.64238810655697e-05
-3.47472277509008e-05
-1.88423572696857e-05
-1.19009049605469e-05
-3.34173044075214e-05
1.13377840872126e-06
-2.45014667664388e-05
-2.7280993642169e-05
-1.25093151233905e-05
-1.93876179281827e-05
-1.41806326381788e-06
-4.81420839835364e-05
-2.60356856047922e-05
-2.23563094871608e-05
-4.29346934262744e-05
-2.24840060363164e-05
-6.41870093529885e-06
-2.14996136978126e-05
-3.0113202460527e-05
-5.38724424071452e-06
-2.85393071509838e-05
-4.02966554974488e-05
-3.00703602199246e-05
-2.95087206914452e-05
-4.01015030729189e-07
-3.9574777164086e-05
-4.03183389395947e-05
-1.24371462235717e-05
-3.60361076719106e-05
-2.26623697629641e-05
-3.89312018615212e-05
-7.52017115041747e-07
-2.51375805270803e-05
-1.23270572142913e-05
-1.50007111981638e-05
-2.29073940638811e-05
-1.32537590786501e-05
-3.34648894468824e-05
-3.14713176994478e-05
-2.16106178578447e-05
-3.18044582483289e-05
-2.75064779481415e-05
-2.0186543094854e-05
-3.1498098925222e-05
-4.33210800610196e-05
-3.40309341703406e-05
-2.82429775181199e-05
-3.55773250021597e-05
-3.9478550073206e-06
-4.5239744122842e-05
-3.66836897700414e-05
-2.94786732137867e-05
-2.98816202602977e-05
-1.59887097322134e-05
-3.83093171260013e-05
-3.02461333409271e-05
-1.60045301755745e-05
-1.58677938798622e-05
-3.07720454940284e-05
-2.39421137303282e-05
-2.47084670638373e-05
-3.20447821761246e-06
-2.27668325313269e-05
-2.43685257698703e-05
-1.79824908811245e-05
-1.08339278897467e-05
-3.01481268013083e-05
-1.78662884137652e-05
-1.88143583358913e-05
-4.25403554640505e-05
-1.69818636307241e-05
-3.02307728809003e-05
-5.34636541406201e-05
-8.60816066461583e-06
-1.54742296468642e-05
-3.09426429119174e-05
-1.34215928123006e-05
-1.70781374333037e-05
2.68985420424364e-06
-3.90876343866458e-05
-3.06072209066652e-05
-2.60233419477753e-05
-1.54141475180713e-05
-9.42843391164558e-06
-3.4058308761389e-05
-3.01890667363002e-05
-4.74527463678663e-05
-5.39382606077063e-06
-1.14130084518905e-05
-2.08039714615107e-05
-1.78226837863736e-05
-2.37048322229351e-05
-1.07006862224073e-05
-3.00544801798996e-05
-2.60936485671462e-05
-1.44497496814112e-05
-1.15429259110409e-05
-1.28941005368826e-05
-3.35872629547854e-05
3.60536414270649e-06
-2.81189529307112e-05
-1.32990667631858e-05
-1.66278979749777e-05
-2.20157001427214e-05
7.14399499116188e-06
-1.93903315665117e-05
-3.52289833172812e-05
-7.16853111161102e-07
-3.23003668768946e-05
-5.59526819020847e-08
-2.76641807168612e-05
-4.44573843556745e-05
-1.52410998590068e-05
-5.03345452374554e-06
-5.13832086130304e-05
-3.41535831669037e-05
-2.37750270972124e-05
-2.9310465459155e-05
-1.56452056959299e-05
-8.80054066841211e-06
-1.37112709799921e-05
-7.56173048295385e-06
-4.03808717229058e-05
-1.88421650580832e-05
-2.10448089550696e-05
-6.41818986867953e-06
-8.5280501799736e-06
-1.16392514358747e-05
-1.82473510336999e-05
-3.23013159884154e-05
-6.57760996618443e-06
-1.55327234541887e-05
-2.64121784665365e-05
-2.62999853471858e-05
-3.61435616971972e-05
-3.14185617344552e-05
-8.30726747363593e-06
-2.59710288052284e-05
-2.40823669768685e-05
-8.88189124525486e-06
-9.00952124721457e-06
-1.99399197420709e-05
-8.93266700965335e-06
-1.64373080331993e-05
-1.69795425088773e-05
-2.07854612383024e-05
-1.7278405171848e-05
-8.64897258240749e-06
-2.16176798629793e-05
-3.55594191591988e-06
-7.6961224201636e-06
-2.08467742337474e-05
-7.08367284100685e-06
-3.73069478562407e-05
-4.90884616981799e-05
-2.13141575085296e-05
-1.92397700905849e-05
-3.00212395428876e-05
-2.99341846132917e-05
-1.79071318314134e-05
-2.7624415656153e-05
-1.29444720385861e-05
-2.23861423618042e-05
9.68887980680741e-06
-1.19068563299952e-05
-3.32328043187099e-05
-3.04726194873987e-06
-2.71200179940923e-05
-2.63081536583695e-05
-3.5004074045687e-06
-2.87504002156955e-05
6.30830656095392e-06
-4.10286589127031e-05
-2.71819367389507e-05
-2.30880565885005e-05
-4.22150555122441e-05
-1.91703730106762e-05
-3.04116034343525e-05
-3.11229865664173e-05
3.36838688543982e-06
-1.19346930886199e-05
-2.35406259967309e-05
-1.28423627806555e-05
-4.06846834600431e-05
-1.9329447930198e-05
-3.22425786491657e-05
-4.13392728150671e-06
-6.57815587557126e-06
-4.72064033288111e-05
2.10955121264146e-05
-3.04323469456627e-06
-2.33170628203082e-05
-1.51800292275517e-05
-3.36143794320833e-05
-2.01151059588562e-05
-1.64339935888941e-05
-1.50315927254863e-05
-3.83685744954694e-05
-3.01119665774699e-05
-2.59567861738881e-05
-1.24669848890353e-05
-3.30683708859412e-05
-2.20360990362584e-05
-1.8077893357627e-06
-2.66213955702922e-05
-2.93644793432805e-05
-2.36887320796732e-05
-2.11009547853076e-05
-4.89779977128674e-05
-3.55281072192864e-06
-1.75080315364314e-06
-1.19162024049375e-05
-1.10261707331607e-05
-2.83346888249611e-05
-1.30531034184974e-05
1.18631291139962e-06
-4.31568881042095e-05
-1.05754915741654e-05
-3.58354629372796e-05
-1.59633787474471e-05
-2.03625315675977e-05
-3.23516388928805e-05
-2.52813840027419e-05
-6.11927181888484e-07
-2.11415464640322e-05
-3.13495335937827e-05
-2.10133872273225e-05
-4.88206033509023e-05
1.43921670973399e-05
-3.80379905654431e-05
-3.54574739396881e-05
-1.14623149142939e-05
-3.03331931912903e-06
-2.60551788737032e-05
-1.11367937964672e-05
-1.87795120396262e-05
5.54532555961325e-06
-4.18510797144341e-05
-1.28525779782685e-05
-1.44513512945873e-06
-1.9404488094615e-05
-2.32811325592669e-05
-4.2857985501157e-05
-1.29035302034025e-05
-1.92773113666911e-05
-3.05142935558362e-05
-3.18120951898376e-05
5.22336646443815e-06
-1.68668778799447e-05
1.2404851948169e-05
-4.30277685034408e-05
-1.34208398710541e-05
-1.44010296788047e-05
-1.90815800348194e-05
-2.16417561525664e-05
-3.72142199742457e-05
-2.40887490657168e-05
-2.51178498233086e-05
-4.61787595773611e-06
-4.91829649401402e-06
-2.33928750404031e-05
-2.64239183294294e-05
-3.94423410379849e-05
-4.69762611538112e-05
-3.08610619643861e-05
-2.49673295630401e-05
-1.12553078499262e-06
-1.98488708934343e-05
-2.35680977577251e-05
-2.09967528242187e-05
-2.02283254745943e-05
-3.18187453168832e-05
-1.29130626537594e-05
-3.62293897549699e-05
-1.00944997020282e-05
-1.9875026373576e-05
-1.09199214890833e-05
-3.87271556412606e-06
-1.75405708610123e-05
-1.06220234139666e-05
-2.62811690736549e-05
-2.51880647872149e-06
-8.27952323510943e-06
-5.92038171807099e-06
-2.47986412583608e-05
-8.11191387007655e-06
-9.431796508629e-06
-2.51829105233839e-05
-3.39988503628175e-05
-3.03989068093147e-05
-2.58277104182249e-05
-3.69466559157138e-05
-4.18266556836068e-05
-3.89775943180704e-05
-5.11079420738058e-05
-1.20333221698045e-05
-1.85561963003995e-05
-3.7315567000469e-05
-2.73282967366269e-05
-2.58443219261751e-05
1.2610351801637e-05
-6.99496187130652e-06
-1.24148344324522e-05
-2.28140636137416e-05
-2.00047661184634e-05
-3.55559537073072e-05
-2.07001402647556e-06
-1.91585794736742e-05
-4.08289739978406e-06
-2.55245518514906e-05
-2.59580771640258e-05
-1.96861175851944e-05
-2.43460787885106e-05
-2.39038842836992e-05
-2.96852625583667e-05
-4.89046008707796e-05
-1.52616056619056e-05
-1.0466671221809e-05
-7.43641315048684e-06
-2.94226669732474e-05
-8.11251106975142e-06
-3.7405394394152e-05
-1.20847486404813e-05
-2.67992375002568e-06
-2.45664926188314e-05
-4.27294236572545e-05
8.70370235220619e-06
-3.11840562617775e-05
-2.20952804935666e-05
-2.01338674937168e-05
-3.8411823669638e-05
-2.78463702854091e-05
-2.89106725146111e-05
-3.66637932371639e-05
-1.54060746518168e-05
-3.15356243537433e-05
-2.68055691815416e-05
-1.13036025958517e-05
4.25023580882234e-06
-3.4061795111555e-05
-9.28414662533846e-06
-9.22016700326435e-06
-1.71745277290584e-05
-2.18899233184202e-05
-3.15822333131453e-05
-2.71099686095558e-05
-2.02062495161205e-05
-2.23787707315939e-05
-1.73008220903423e-05
-1.98523457730349e-05
-2.01721381501216e-05
-8.70859826022759e-06
-2.23728140632649e-05
-2.57781488527273e-05
-2.65156485023373e-05
-2.71553712024305e-05
-2.77487614796966e-05
-2.37462888828598e-05
-2.9610838605073e-05
-1.77666751213906e-05
-3.40322206478484e-05
-1.62445522508139e-05
-2.42714702279453e-05
4.18755229536465e-06
-1.60388294702805e-05
-7.87483439955643e-06
-1.93780856344726e-05
-1.8928744871266e-05
-1.13389824837515e-05
-1.30310920268012e-05
-5.57277039768151e-06
-3.84938535358406e-05
-6.49950381229367e-06
-3.1313246150435e-06
-3.17382110003991e-05
-2.83720248925936e-06
-1.73343873803101e-05
-2.02166471983496e-05
-1.56376146726445e-05
-1.49038516735988e-05
-1.38823634592572e-05
-1.14993029056155e-05
-2.34019480090902e-05
-2.5148713789466e-05
-9.9154500084355e-06
-3.14920823514863e-05
-1.25707748111465e-06
-3.41465799448374e-05
-2.1512319229908e-06
-3.43033986381966e-05
-4.84575393022195e-05
-4.53411179769786e-05
-5.12237104117328e-05
-1.24733239081724e-05
-1.88820632733471e-05
-1.81936098243444e-05
5.11485001127224e-06
-2.65385672309797e-05
-1.724773549075e-05
-2.50375299599085e-05
-3.53534081126609e-05
-5.19687242959531e-06
-1.89483921904521e-05
-2.9144686994732e-05
-2.02785498663314e-05
-3.37411566232254e-05
-9.37084322969195e-06
-3.53777708306699e-05
-2.9992788989907e-05
-2.91159589939758e-05
-5.64834951687965e-06
-3.09551529670082e-05
-1.88887335796305e-05
-1.01530493108632e-05
-2.02188461683545e-05
-2.10412409141463e-05
-2.07736283535414e-05
-2.42100634148122e-05
-4.59452009365081e-06
-2.26584083329826e-05
-2.94762569343161e-05
-3.41317843886763e-05
-5.13210707542353e-06
-2.36665503858406e-05
-1.94573813154288e-05
-3.10516954251196e-05
-1.74166450296875e-05
-1.51427809915757e-05
-3.32512705821338e-05
-3.81769627879284e-05
-2.96524817002441e-05
-1.85954169191615e-06
-4.44084169163212e-05
-3.19863196517736e-05
-8.52513481050792e-06
-2.68945070023751e-05
-1.12588991522646e-05
-1.9988129811639e-05
-3.08368688712793e-05
-3.67151348504384e-05
-2.40104539241074e-05
-1.7255940624197e-05
-1.60374529994729e-05
-1.8080542050999e-05
-2.1724281520923e-05
-1.63895458101041e-05
-4.15715119654646e-05
-3.69094904200765e-06
-3.08546783608203e-05
-4.8676301108731e-05
-3.61172665500147e-05
-2.51349044773943e-05
-2.2371395346862e-05
-5.63515861415466e-06
-1.08624414625329e-05
-2.40776451738963e-05
-1.57565244223232e-07
-4.33669114962328e-05
-5.29338965664317e-05
-2.03417637941045e-05
-4.24601869212438e-05
-2.1883977378879e-05
-2.55753407448598e-05
-1.39992307640859e-05
-3.09162192039516e-05
-2.53728734797805e-05
-2.10477182657275e-05
-2.59449145445284e-05
-1.93636945425842e-05
-1.708032517725e-05
-4.37559204331664e-05
-1.75260087629162e-05
5.64004459893236e-06
-1.62216101560329e-05
-2.4256273807434e-05
-1.21784992120636e-05
-2.54798411384589e-05
-1.88221744027429e-05
-1.0834710214426e-05
-2.52042479228986e-05
-3.02193908434017e-05
-1.64720577315616e-05
-3.15678623218869e-05
-3.49217928773322e-05
-2.01998297046117e-05
-3.24281360816785e-05
-4.2847643413151e-05
-5.36057512883826e-06
-2.43031635388842e-05
-1.28314498566047e-05
-2.52371387185824e-05
-3.2262419021597e-05
7.58669002771833e-06
-1.06719308510534e-06
-4.21120152232248e-05
-3.27613503508693e-05
-4.34774719365025e-06
-1.88375169772146e-05
-1.74330341214528e-05
-2.20836181593748e-05
-3.01010138928862e-05
-2.96725084594486e-05
-5.35270192970154e-06
-1.71443833967707e-05
-4.97902623083041e-06
-2.041499321991e-05
-3.06758950320024e-05
-6.03142144086301e-06
-2.08424820143997e-05
-1.05698880950407e-05
-1.55804181490424e-05
-3.79968327708902e-05
-2.60461749363522e-05
-3.32331258322292e-05
-3.53031490296954e-05
-2.18319326192011e-05
-2.64514317853482e-05
-3.53990398020819e-05
-1.15897790023487e-05
-2.17978927550551e-05
-3.82295379673449e-05
-3.32957267231369e-05
-2.18194782374771e-05
-3.76210573665634e-05
-6.65643631297063e-06
-6.95952635922826e-07
-2.38148970297269e-05
-4.28722340672623e-05
-1.82787107508219e-05
-1.73219695415192e-05
-2.61317600013113e-05
-1.64425547393781e-05
-2.08285875989733e-05
-3.16355232713107e-05
-1.85215585970053e-05
-1.78247945360115e-05
-4.9019647546387e-06
-1.73285985167151e-05
-3.70534982863518e-05
-8.19044240624484e-06
-2.74879461393521e-05
-2.90744026466169e-05
-3.84214965443933e-05
-2.8551380426863e-05
-2.47617877237406e-05
-3.20031742968269e-05
-2.20390721248894e-05
-1.37379456481076e-05
-1.38970929925862e-05
-3.0710548771567e-05
-3.24223481498316e-05
-1.17846919195961e-05
-1.93357918779244e-05
-3.25805985738151e-05
-2.61273320533156e-05
-3.22024079049832e-06
-3.22896253624777e-05
-1.01887590904152e-05
-2.28338831192944e-05
-1.63268811641378e-05
-1.77070427281208e-05
-1.77422803685328e-05
-3.13438783670096e-05
-2.64935738906858e-05
-3.34521299302587e-05
-2.1638780175984e-05
8.55028483430495e-06
-3.05494549689677e-05
-1.61585982124836e-05
-2.74314745778368e-05
-4.55551807378525e-06
-1.98011055440039e-05
-3.13043681384376e-05
-2.73469078875316e-05
-2.31689741377988e-05
-2.17662507309443e-06
-2.98646775448664e-05
-1.23750082226478e-05
-3.3702674229445e-05
-4.86068285716937e-05
-1.67165854215256e-05
-1.8644980819293e-05
-1.29072232179263e-06
-1.90940437258901e-05
-1.81873886272436e-05
-2.74303853079658e-05
-3.22507716169744e-05
-1.75015076599193e-05
-1.63908443779638e-05
-4.35331045698938e-05
-4.47010262658869e-05
-9.246023655938e-06
-2.97350376502394e-05
-4.55598760287199e-05
-1.78387493400082e-05
-3.64354300986447e-05
-1.1440709510545e-05
-3.0200865117585e-05
-2.51992042138061e-05
-3.47464599724327e-05
-3.27236737808448e-05
-2.17124215927722e-05
-3.03363969234233e-05
-4.56870528609311e-06
-8.02622250354014e-06
-1.22688834944184e-05
-2.57346362579138e-05
-2.55737489400019e-05
-3.20165985003417e-05
-2.46919371119898e-05
-5.29531084613085e-05
-1.7920082814449e-05
-2.01503841702192e-05
-2.66678191720081e-05
-3.93527104253036e-06
-1.83599720063087e-05
-2.85757049957721e-05
-4.34752851136708e-05
-1.23809191598177e-05
-5.59393662882325e-05
-4.20185908218427e-05
-1.48111432476298e-05
-3.54529838504236e-06
-2.71726673512538e-05
-1.95124849556434e-05
-1.42836926147894e-05
-1.35171344070498e-05
-1.87720161399172e-05
-3.59062279572371e-05
-1.69445014859487e-05
-3.69308924031482e-05
-5.25823718878564e-05
-3.76876189929704e-05
-1.84735944785412e-05
-8.35218472082064e-06
-2.0332684025376e-05
-3.46077393635496e-05
-1.90256516690445e-05
-4.53085981094744e-05
-1.13351389436801e-06
-2.81793805805341e-05
-8.24755625514071e-06
-1.39720091412681e-05
-1.56114155898974e-05
-1.3707794865507e-05
-1.25483690838571e-05
-1.70543348750575e-05
-2.15171711255317e-05
-1.39073685093069e-05
-2.38071510474815e-05
-1.66818056131773e-05
-3.48499732611849e-05
-1.00152387684313e-05
-2.53883572398385e-05
-1.61193539941394e-05
-2.0041861589392e-05
-2.91764388663765e-05
-2.69466778508497e-05
-2.89104823672509e-05
-8.86994043175738e-06
-6.02483995791504e-06
-2.2523856705199e-06
-3.41403073735559e-05
-2.40800720612756e-05
-2.04599665053267e-05
-2.85846634235433e-05
-8.12729621799807e-06
-2.07881791853691e-05
-4.46424265080005e-05
-1.25333887531173e-05
-4.72894049603603e-05
-3.13562254490156e-05
-2.93806208482935e-05
-1.19447540454067e-05
-7.1984036864423e-06
-1.1874719843627e-05
-2.39020960522191e-05
-2.10242574880043e-05
-5.18396468805571e-05
-1.38204517292826e-05
-2.78262949215617e-05
-2.217743661867e-05
-1.56517244015074e-05
-4.37854424278899e-05
-1.93436508983265e-05
-1.99048091751479e-05
-2.25326391412858e-05
-4.03271443100688e-05
1.38621415902441e-06
-3.89679617419811e-05
-2.96458298427574e-05
-3.42922478720035e-05
-2.52204525675226e-05
-3.37761303094768e-05
-2.88259365820029e-05
-3.47398254827968e-05
-1.32926832263079e-05
-2.09613563912477e-05
-1.62763929884074e-05
-7.47444164826773e-06
-4.6874229975853e-05
-3.76583476326059e-05
-1.31440267094912e-05
-2.61542216390265e-05
-3.07007460064152e-05
-1.92445140033797e-05
-2.81347218073731e-05
-2.00989759623441e-05
-1.07947402066065e-05
-1.6453219123305e-05
-3.15532256191537e-05
-1.36749449464677e-05
-3.46050465981503e-05
-1.71119712391941e-05
-3.1617637757551e-05
-3.61256210686393e-06
-1.24689463053209e-05
-3.89746607830709e-05
-1.49637923267421e-05
-1.13541441810862e-05
-7.22278140597747e-06
-9.51876897220367e-06
-3.46297002374063e-05
-2.20295525543143e-05
-3.30580029705384e-05
-5.24738033136409e-06
-1.07200964314217e-05
-3.73036953321968e-05
-1.26347189621264e-05
-2.92200146299014e-05
-1.24496335601889e-05
-3.29673711537317e-05
-3.68125842993605e-05
-1.79981193381148e-05
-2.43723130995938e-05
-3.15037994761306e-05
-1.66004769636249e-05
-1.42779591127293e-05
-1.58689968341479e-05
-1.82941949517676e-05
-2.50307080440721e-05
-3.89121608714103e-05
-5.20650621655957e-05
-3.27624494639951e-05
-1.35101065858973e-05
-2.42967865270725e-05
-3.03399691224579e-05
-8.32074519375874e-06
-3.81719935281761e-07
-1.10807768947191e-05
-5.13805465340071e-06
-2.39534386687355e-05
-9.98282044842866e-06
-3.25936406622309e-05
-7.16898592045778e-06
-1.86628419176539e-05
-2.62265954467629e-05
-3.24270379648333e-05
-3.02274331256983e-05
-2.19156011761329e-05
-6.48337368220904e-06
-2.13563253251023e-05
-1.99727669697905e-05
-1.34330849848874e-05
-1.87387514754737e-05
-3.91269442230723e-05
-4.27328461214379e-05
-2.05034448080765e-05
-2.29687581701398e-05
-9.57933636469493e-06
-1.60003798805178e-05
-1.14944477455061e-05
-1.37444240017539e-05
-3.86137957303468e-05
-1.18905007290436e-05
-1.374763879193e-05
-3.01107657227224e-05
-1.21202318644893e-05
-4.77423430704406e-05
-2.55546270912217e-05
-1.86154517569089e-05
-3.15020482764967e-05
-2.38506011728551e-05
-3.24611841741534e-05
-2.02643508679914e-05
-2.57270353635503e-05
-3.09840722713451e-05
-4.3290183716025e-05
-3.66217213459663e-06
-2.21964944076895e-05
-2.50790268422047e-05
-3.76773205371043e-05
-1.94759021927445e-05
-1.70111438924436e-05
-3.62356409272423e-05
-1.71908884931904e-05
-1.68739004958736e-05
-4.33709238518744e-06
-2.89068886678159e-05
-1.373332759224e-05
-1.69230997416493e-05
-1.70301842469236e-05
-4.52323848891715e-06
-1.49203826451089e-05
-1.11685470091476e-05
-1.38599913602309e-05
-2.36778796386541e-05
3.5854192532573e-06
-4.54843893694288e-05
-2.42430679814911e-05
-2.05934243628034e-05
-1.18638079955829e-05
-2.36404374462845e-05
-1.0646739977522e-05
-4.08981356373181e-05
-1.84907016235886e-05
-2.08947022978125e-06
-1.96948874311347e-05
-2.48481812608139e-05
-2.03111975270909e-05
-4.76412130524948e-05
-1.54573640210332e-05
-4.30343243360841e-05
-1.14754714367899e-05
-4.62553724560745e-05
-2.86551878218379e-05
-2.18421993111072e-05
-7.81175152154265e-06
-2.35587700090436e-05
-3.38335266906127e-05
-2.13047633112846e-05
-3.40625667125899e-05
-7.47299151813744e-06
-1.31270300663526e-05
-2.75982844741526e-05
-1.70416967684421e-05
-1.49026911181117e-05
-5.42704329229301e-05
-2.63869931836223e-05
-1.99808534202841e-05
-3.04223094577578e-05
-3.04589482783671e-05
-1.84847297654123e-05
-1.16171883285915e-05
-3.83862034637366e-05
-2.48278748118908e-05
-6.49109334058024e-06
-2.83003311000788e-05
-2.21501122370759e-05
-7.61090144590381e-06
-2.7636574938505e-05
-3.3494933414002e-06
-1.46399505799448e-06
-1.72214941524018e-05
-2.50178884472795e-05
-2.19026319100238e-06
-1.49326463907965e-06
-3.04971589021502e-05
-2.8257024163678e-05
-1.48655675590964e-05
-1.72556244181308e-05
-2.41681645296669e-05
3.08734250192157e-06
-1.35322028047773e-05
-1.1554457902663e-05
-2.42823290174633e-05
-2.26139295280473e-05
-3.52906772003845e-05
-3.50696021209253e-05
-3.85004175557284e-06
-1.96747391660916e-05
-2.92649845331547e-05
-1.50255172604985e-05
-9.57928791881772e-06
-3.47889250476748e-05
-1.80818069415223e-05
-1.42085039624952e-05
-8.28527502017076e-06
-2.17427787536615e-05
-1.45502737327354e-05
-2.66735075761986e-05
-2.91171940407747e-05
-1.61215351301856e-05
-4.0845809799624e-05
-2.39743571055478e-05
-4.03007689783665e-05
-3.6049714826456e-05
-2.64702835839191e-05
-2.55825688295815e-05
-1.27121986167532e-05
-1.46477397315106e-05
-1.29985145681454e-05
-1.39493220582734e-05
-2.42446560974168e-05
3.720117887189e-06
-2.19570052961196e-05
-1.72083561388882e-05
-4.0169463558693e-05
-5.22990149617726e-06
5.64435242981232e-06
-3.1342386713671e-05
-2.09454952780543e-05
-2.76409837256384e-05
-3.41803957006546e-05
-2.34114392066305e-05
-1.67013668694589e-05
-2.17458767486352e-05
1.32085063782377e-05
-5.22407465696681e-05
-1.97142428750267e-05
-2.25913442509323e-06
-1.20844241123991e-05
-3.35854209107932e-05
-2.85318803033881e-05
-2.25856158129056e-05
-2.66827507628521e-05
-3.21385039310278e-05
-1.08064949610781e-05
-1.11556041928594e-05
-1.49614658455453e-05
-6.64310117070699e-06
-3.70480373436904e-05
-2.45413099181552e-06
-1.55013250918748e-05
-2.48755807897354e-05
-1.99805627588717e-05
-2.37149214217426e-05
-2.74389623701364e-05
-3.62613849191632e-05
-1.70621693673449e-05
-1.62739461646078e-05
-2.06665444103026e-05
-1.19598808818508e-05
-2.06581867348279e-05
-3.96256889428676e-05
-2.2671556009505e-05
-2.94749018399095e-05
-9.97668098018188e-06
-8.81169271632e-06
-1.67361544116686e-05
-1.99666556743064e-05
-1.41843436585312e-05
-1.69185344447392e-05
-1.63796762171787e-05
-2.20529448038112e-05
5.03285849289247e-06
-8.44243534278603e-06
-1.3717585243124e-05
-2.2244089223876e-05
-2.24104858641225e-05
-3.63221410475414e-05
-2.07237292897799e-05
-1.26195783727886e-05
-8.72483295423433e-06
-1.49096025821194e-05
-2.46116033426223e-05
-3.07709379605681e-05
-1.82079225716338e-05
-1.09513034769408e-05
4.51411322478665e-06
-2.68833732630942e-05
-2.29938282897861e-05
-3.42899587857076e-05
-3.50618182719293e-05
-7.76841238587357e-06
-3.37092244820412e-05
-2.70953644662707e-05
-3.55091580686135e-05
-2.34410236588863e-05
-1.47946008492545e-05
-5.05404412599132e-05
-3.12313943575744e-05
-2.70725243642034e-05
-1.83890947091061e-05
-3.2863240147949e-05
-2.59221430249537e-05
-2.7577467222768e-05
-2.83246140609735e-05
-3.23141148380672e-05
7.44902294300201e-06
-2.28480488290287e-05
9.07438113091758e-07
-2.38375949676697e-05
6.17769951413447e-06
-3.75263895053855e-05
-2.59767564671755e-05
-5.18188669266829e-06
-2.04073754833913e-05
-4.01351677652181e-05
-4.06676083746893e-05
5.79443741275166e-06
-2.85377398585475e-05
-3.20211356863264e-05
-1.52941525354063e-05
-2.10349114290813e-05
-1.04059595579059e-05
-5.73777993399055e-06
-1.82099232274748e-05
-1.51047944939032e-05
-1.34100613962526e-05
-6.4377201179857e-06
-2.07542589372e-05
-1.62433813952542e-05
-3.59222901602778e-05
-2.52872648778835e-05
-2.73436157799352e-05
-3.43334161198449e-05
-2.79611916584445e-05
-1.98320963294038e-05
-4.16355858050126e-05
-2.00158413097236e-05
-1.41217691104791e-05
-6.62067534897894e-06
-2.7945359808344e-05
-3.00218391005235e-05
-3.40911180106725e-05
-1.29587200569737e-06
-2.29616636356673e-05
-3.71804513852647e-05
-2.17770945220665e-05
-4.08943687903727e-05
-2.57391677167688e-05
-2.35040244723669e-05
-1.56728312805678e-05
-2.37396028352429e-05
-1.31899901836477e-05
-6.77243296981436e-06
-3.38521097122e-05
-4.05278076449293e-05
-9.85143723458787e-06
-6.3275029499461e-06
-4.49838468178353e-07
-1.78980258044679e-05
-4.78499444306152e-06
-1.87378662608914e-05
-1.53921533133371e-05
-2.6552939437229e-05
8.91793211392615e-07
-8.14151126795044e-07
-1.42448579008201e-05
-3.05641483243329e-05
-2.96899940555168e-05
-1.80328644878722e-05
-5.64244611157495e-05
-2.08921353524738e-05
-3.31845598500318e-05
-2.19183739969437e-05
-2.31259230520351e-05
-2.01753428907236e-05
-2.96719120717365e-05
-3.6005799830783e-05
-2.68670183359701e-05
6.53267721054259e-06
-3.29884614760762e-05
-2.0566237276694e-05
-1.19271362310246e-05
8.25211072442068e-06
-2.31779462758949e-05
-2.43947814150765e-05
-2.08440180428057e-05
-1.44776408723897e-05
-1.1136535252226e-05
-1.39565015944297e-05
-1.89802395888762e-05
-1.95800855974795e-05
-2.69468916131384e-05
-9.34643848757868e-06
-3.79491801892555e-05
-3.09465782283051e-05
-1.93039585787022e-05
-2.29232486018262e-05
-2.93073605361784e-05
-2.42049198015582e-05
-1.0822499028618e-05
-2.97723385179197e-05
-1.84752523233017e-05
-2.15572567826273e-05
-2.55920751165013e-05
-2.46957395589508e-05
-2.27539452913503e-05
-1.66190608279512e-05
-2.25752731772905e-05
-1.25944406720443e-05
-2.4696092184671e-05
-2.67112048541666e-05
-8.12749505580754e-06
-1.46553556439694e-05
-1.81814216736086e-05
-1.65315778289524e-05
-6.25144916729057e-06
