# Supplementary material for: Research on computational propagation and identification of mine microseismic signals based on deep learning
Source: PLoS One. 2025 Oct 22;20(10):e0334641. doi: 10.1371/journal.pone.0334641 (PMC12543183; doi:10.1371/journal.pone.0334641)
Supplement: S11 Data — (ZIP) [file pone.0334641.s011.zip › 000101100002556.xlsx_0.txt_24.txt.txt]

-2.35903925180246e-05
-1.29042922725561e-05
-3.16949158046612e-05
-3.96394580370239e-06
-2.14492229468187e-05
-1.55492884661316e-05
-1.9461086202358e-05
-1.05625786701174e-05
-1.76071735126415e-05
-2.75309816059942e-05
-2.07484959212067e-06
-9.09989099894001e-06
-2.98250672584591e-05
-8.21966637063269e-06
-1.85644112608284e-05
-1.09705730575562e-05
-2.85648786982549e-05
-1.71336014913055e-05
-1.58896747940244e-05
-1.91816066999311e-05
-2.97775146143407e-05
-2.09471370719574e-05
-2.01710225665607e-05
-1.12375131052736e-05
-1.86410744708361e-05
-1.79236632086692e-05
-1.20385832619964e-05
-2.24780404993236e-05
-1.07399269719189e-06
-2.06593315181158e-05
-2.16945148136787e-05
-2.48112123806575e-05
-2.13213596121468e-05
-1.21150197519494e-05
-2.17227551848554e-05
-4.62683062698578e-06
-1.25765897956924e-05
-2.56144400798275e-05
-1.03722537096353e-05
-1.64379790241952e-05
-2.54886852103575e-05
-1.748581842393e-05
2.98432533258777e-06
-1.6945331191578e-05
-2.33186920088806e-05
-1.29450464104457e-05
-2.04950617369112e-05
-6.247179711912e-06
-2.55399893985682e-05
-3.3708752483008e-05
-1.81819800042778e-05
-2.48573745169952e-06
-2.17993121126793e-05
-5.04880548499419e-05
-4.60954697956459e-06
-2.60923445871007e-05
-2.281341853339e-05
-1.75395605306353e-05
-2.33620685972278e-06
-2.76172204007222e-05
-1.9370927602468e-05
-2.53641350990486e-05
1.77688277209609e-06
-1.2590527687831e-05
-1.77591802326971e-05
-2.354630111583e-05
9.99352242511462e-07
-2.56264686814512e-05
-2.49970321086013e-05
-1.21501016375115e-05
-3.66275853414073e-05
-1.92157534188029e-05
-1.14272252416137e-05
-2.01568364719967e-05
-9.92778407550419e-06
-6.11075266170779e-06
-2.28926594330161e-05
-3.59758192116845e-05
-1.18729291488329e-05
-2.70419934632598e-05
-2.06887416947553e-05
-1.80921732740625e-05
-2.03107826420411e-05
-6.30001294411886e-06
-5.44706947569999e-06
-1.30460420491935e-05
-3.1564765354848e-05
-2.55798193667548e-05
-2.51572928780085e-05
-1.50408262383872e-05
-2.70170211297913e-05
-2.34812073952698e-05
-2.80929984865493e-06
-6.25219203846548e-06
-1.11722072874695e-05
-1.64202328737003e-05
-3.38297476945889e-05
-2.66634780079798e-05
3.59555438606073e-06
-2.32282632394872e-05
6.71359287307578e-06
-1.2464679952474e-05
-2.43910835439694e-05
-1.60941101962692e-05
-1.70568222679073e-05
-1.16502679972871e-05
4.05048393733902e-07
-2.04756652444736e-05
-9.68400043024009e-06
1.23474214402624e-06
-1.39568027279982e-05
-2.3950063313807e-05
-1.46844997566811e-05
-2.56780984538308e-05
-2.49158105782605e-05
-1.90533453271807e-05
-9.074988273915e-06
-1.00253373686571e-05
-2.06596901614947e-05
-1.47751112874858e-05
3.95140969101259e-06
-2.80690711113176e-05
-1.50550526164388e-05
-1.86089090651788e-05
-2.55549789471992e-05
-5.80512314983372e-06
-3.30560723240216e-05
-2.64669863388457e-05
-1.09320083271035e-05
-1.93612053756905e-05
-1.41672024826081e-05
-1.51244267182581e-05
-2.49243472286069e-05
-3.37169452908039e-05
-1.59766835396575e-05
-2.61358339449276e-05
-2.10301461064589e-05
3.84856285496556e-06
-2.38928627065882e-05
-5.18276505291383e-06
2.0179287957408e-06
1.33123879385298e-07
-1.04589834481862e-05
-2.28239272968369e-05
-1.91867018420524e-05
-1.06882780270413e-05
-1.04658874788437e-05
-2.06601239333449e-05
-1.14201163276865e-05
-4.32835711188817e-06
-2.26459125387666e-05
-7.48927037434048e-06
1.44224019645701e-06
-3.1277165478756e-06
-1.50454811177331e-05
-1.16609388211888e-05
-1.1825637714675e-05
-1.89604366369132e-05
-1.95861522398646e-05
-1.78313672047844e-05
-1.99583360962572e-05
-2.11800629464926e-05
-1.7109713251523e-05
-8.05169399395746e-06
-1.3713597825498e-05
-1.43541290897753e-05
-1.66202821756455e-05
-1.38912274910634e-05
-1.36721023637785e-05
-1.79521993081267e-05
-3.36344549079604e-05
-1.49887907162966e-05
-9.03717428681922e-06
-2.96795557674433e-05
-2.49054865687796e-05
8.00254186752884e-06
-1.02905245345954e-06
-2.97283081115576e-05
-2.7204441504806e-05
-2.62777276033835e-06
-7.79274125458781e-06
-9.7139329560301e-06
-2.54927123800956e-05
-1.51462032975636e-05
-1.92961480709842e-05
-1.32557505295859e-05
-2.13162691460851e-05
-4.29026887251786e-06
-3.0974981309373e-05
-2.54165089415449e-05
-2.71380287244793e-05
-1.40367244745187e-05
-1.80685549067136e-06
-1.83386499586868e-05
4.47122923859606e-06
-5.88687014104391e-06
-1.8838778677814e-05
-1.94769134923038e-05
8.74725351287477e-06
-5.73263763676442e-06
-1.42149089236865e-05
-1.81880761140528e-05
-1.44513869920043e-05
-1.36523819378776e-05
-1.5897779609665e-05
-1.10469122230215e-05
-2.43777582420029e-05
-1.07752688937767e-05
-1.80810200338932e-05
-3.99242695399984e-06
-1.28162691264976e-05
-1.82832197093697e-05
-2.21673850287227e-05
-4.7378190344553e-06
-2.57706184789005e-05
-4.65587731066552e-06
-1.75830118755359e-05
-1.69883437522854e-05
-1.7663581928128e-05
-2.57225440549292e-05
-1.47887658606883e-05
-2.91971954331351e-05
-1.04663896970883e-05
-8.11942652451038e-06
1.35153729215679e-05
-2.42404571828603e-05
-6.79236806516475e-06
-1.49395160940569e-06
-2.11479425488163e-05
-1.97524440240829e-05
-2.02406706226887e-05
-2.01319643834182e-05
-2.79066256464e-05
-6.27981167174561e-06
3.27886083242973e-06
-1.93334035967297e-05
-2.71408856244612e-05
-3.09003601226718e-05
-1.59620369638598e-05
-1.20454805917198e-05
-2.12519228695329e-05
-1.96942579825162e-05
-1.85818089734491e-06
-2.42284541764903e-05
-1.9515128724086e-05
-1.99542831606746e-05
-1.56922679160925e-05
-2.59732970102108e-05
-1.6037651272243e-05
-2.02797651723005e-05
-2.22345074871823e-05
-2.24311725502469e-05
-9.75586986834933e-06
-1.98726086812309e-05
-3.12113040827516e-06
-1.52979580929752e-05
-1.65245510804374e-05
5.91447043437246e-08
6.1533869028434e-06
-6.54432201353919e-06
-1.27441387474418e-05
-1.5410742991303e-05
-2.75413349477079e-05
-6.85744285525995e-06
-1.51704878342194e-05
-1.70426554032946e-05
-1.72486362991698e-05
-6.27982500133972e-06
-2.93406338277683e-05
-2.82647084346231e-05
-1.16166338205422e-05
-2.58846797089749e-05
-1.80188773174354e-05
-1.06470918587153e-05
-2.70158717219685e-05
-2.79473633196116e-06
-2.08143159504071e-05
-2.67575881821809e-05
-1.09062984265977e-05
-3.15872357433174e-05
-2.78217871037734e-05
-1.11714907534095e-05
-8.01342634732425e-06
-5.70850869633433e-06
-2.07246419111305e-05
-3.0104568236572e-05
-6.76223195327778e-06
-2.48336124759229e-05
-2.44721978159996e-05
-3.29232308918496e-05
-2.66120769780281e-05
-1.6050406774426e-05
-8.51384044260968e-08
-2.03213961341366e-05
-8.9560128539559e-06
-1.83159907722896e-05
-3.47115533407259e-06
-3.37207858124635e-05
-2.72603326186809e-05
-1.12936406427777e-05
-1.94793681880782e-05
-1.9893890521329e-05
-2.44812479719929e-05
-6.84611609203166e-06
-2.25166678218647e-05
-1.54466132712717e-05
-1.82946997086788e-05
-1.09914113498164e-05
-1.93607828195607e-06
-1.29190542556114e-05
-7.0608540149748e-06
-1.51271086678489e-06
-1.21365741322044e-05
-2.49659288954704e-05
-1.69634043240879e-05
-4.40295280259749e-06
-1.06265957240026e-05
-1.45202731901398e-05
-2.47471671242566e-05
-1.60645315379206e-05
-1.60385287199909e-05
-1.65120577704453e-05
-2.2808054827838e-05
-1.72693464220797e-05
-2.7129944358022e-05
-1.19644428992924e-05
-1.58955745440956e-05
-3.60769594460616e-05
-1.73704682873779e-05
-1.99865160361423e-05
-2.69481378044813e-05
-2.55757482916914e-05
-2.1871034593195e-05
-1.10982871925186e-05
-2.27410722851193e-05
-1.33528020848627e-05
-3.87464466670348e-05
-2.22281876227771e-05
-2.03886607546108e-05
-1.82571274677662e-05
-1.26095480387469e-05
2.52774082653232e-06
-6.103816260695e-07
-1.13675058268658e-05
-1.0040536524658e-06
-1.92040364892066e-05
-7.97086069048816e-06
-1.49701350512667e-05
-3.09764827111918e-05
-2.02517518741437e-05
-1.10702280459206e-05
-1.50641004806504e-05
-2.5533557937957e-07
-1.90531944311803e-05
-1.19475326759194e-05
-4.05867285817909e-07
-1.47898012896101e-05
-2.07633065753614e-05
-1.82902801443072e-05
4.94720165939489e-06
-2.26815358238486e-05
-4.13510535857516e-07
-3.23711262233816e-05
-2.54212222950986e-05
-1.20588362436674e-05
-3.57870611511224e-05
-1.50427426228506e-05
-2.19785910345221e-05
-1.67453296328803e-05
-2.61997870870465e-05
-9.84253038888616e-06
-6.77984893308081e-06
-5.25946730708805e-06
-2.43208521928199e-06
-7.86749505586359e-06
-2.62434314202182e-05
-1.62493686274634e-05
-1.43969408160592e-05
-2.93825155636569e-05
-2.23210734385564e-05
-1.90498588463295e-05
-1.00447184342741e-05
-7.69746763094552e-06
-2.44546803017887e-05
-6.0415142542094e-06
-2.64747027857223e-05
-8.06393345628804e-06
-1.54325353182812e-05
-1.75851790774812e-05
-1.76387285994982e-05
-2.34604701083337e-05
-7.54992701438409e-06
-2.96485547843194e-05
-2.41946819045211e-05
-2.88107148435442e-05
-1.22222518050575e-05
-1.53615462486702e-05
-1.33534169139905e-05
-1.9841782562964e-05
-4.21131715028881e-06
-2.01803342524352e-05
2.20508880176856e-07
-1.99775498797414e-05
-1.64779826915751e-05
-8.91079438760472e-06
-2.98083608650522e-06
-3.69215860583458e-05
-7.78948258702882e-06
-5.31190935285007e-06
-2.17880574217484e-05
-2.38681236484345e-05
-1.33999900016772e-05
2.03891387945654e-06
-2.4855705664781e-05
-1.50464540653013e-05
-1.25019047526924e-05
-2.39946121280449e-05
-3.00627657120498e-05
-3.01437429404612e-05
-1.0613706791893e-05
-1.51986177921416e-05
-2.83722307585907e-05
-2.07185084918594e-05
-1.7320045963341e-05
-1.99112655148138e-05
-2.15010367034603e-05
-2.71346709280847e-05
-1.68475953481269e-05
-1.62293952296926e-05
-2.04805952873858e-06
-2.00031050603956e-05
-2.2784698239594e-05
-2.19720029492572e-05
-9.13520443964087e-06
-2.15569417203922e-06
-5.11177484197169e-06
-2.98056459613181e-05
-2.85695575879176e-05
-1.23920190728347e-05
-1.02859028223572e-05
-1.92899566639934e-05
-2.14004446485039e-05
-2.36258806093046e-05
-3.98296027621361e-05
-2.59049614914973e-05
-2.84233844607847e-05
-1.99329788967382e-05
-1.58470221223216e-05
-3.66115103206226e-05
-1.9854264175978e-05
-3.90997345934963e-05
1.96045734094808e-07
-2.68382930709813e-05
-1.86918726433102e-05
-1.56457825443112e-05
-1.55361819038937e-05
-4.01103504428529e-06
-1.80392480830118e-05
-2.41998110748677e-05
-2.43805800132406e-06
-8.0348003460602e-06
-1.23225232566477e-05
-2.25619556893818e-05
2.82645583949751e-06
-1.70694858265211e-05
-6.55561198124125e-06
-2.18203524954566e-05
-3.51927827539741e-05
-1.99330864599796e-05
-1.82199191384037e-05
-3.42205394091358e-05
-1.05021510616026e-05
-3.41470010759113e-06
-1.81591742887628e-05
-2.47939953310978e-05
-2.95070409415816e-05
-2.1114114707425e-05
-1.61620568290989e-05
-2.60065848324833e-05
-1.62084228561928e-05
1.68939234469819e-06
-2.2023051594924e-05
-9.29547474424788e-06
-1.57575414088689e-05
-1.22752419902646e-05
-2.00246239991044e-05
-1.98708290858381e-05
-8.31305414971306e-06
-1.95489121208553e-05
7.66236874241064e-06
-1.58520364599971e-05
-8.98824222307642e-06
-3.15214635630485e-05
-2.73497181055328e-05
-6.68269793802973e-06
-3.13195930644122e-05
-4.11480062071995e-05
-1.79647904268096e-05
-2.21084901580227e-05
-2.31289737433614e-05
-2.76770932601446e-05
-2.34559999250441e-05
3.90940895215029e-06
-1.40911139237558e-05
6.11282838437369e-06
-2.07825633492598e-05
7.71991960035859e-06
-1.82603760802531e-05
-5.68908947773484e-06
-2.03606373392791e-05
-8.3709012199805e-06
-3.19267156403923e-05
-8.82331156368368e-06
-5.33384584685245e-06
-1.27341191502937e-05
-1.24179376426388e-05
-1.7168800861524e-05
-2.84132166603392e-05
-3.46641041922945e-05
-1.47665091698364e-05
-8.89779443614807e-06
2.77724531844667e-06
5.09153405473381e-06
-1.46954541350982e-05
-1.69654409959488e-05
-2.26787493789242e-05
-1.24722336732906e-05
-6.02050945567748e-06
-7.83260947403249e-06
-1.62079539689848e-05
-2.64798769892184e-05
-1.25051188848559e-05
-2.11967971072384e-05
-8.96801848907091e-06
-8.54688574628377e-06
-2.03800014507507e-06
-1.97257305758772e-05
-2.33100029685843e-05
-2.04166028883574e-05
-3.28191591080606e-05
-2.30455972016052e-05
-1.71658759215019e-05
-3.73351623420054e-06
-2.21767847604198e-05
-4.38954768520713e-06
-9.47001097541272e-06
-4.8688159022278e-06
-2.15454011669327e-05
-3.99278239756541e-05
-8.5556393820772e-06
-2.79771897867591e-05
-2.74284906595711e-05
-1.45848298335584e-05
-1.61986811223581e-06
-2.27779728578232e-05
-1.8781579778049e-05
-1.32569354029392e-05
-1.91324397650307e-05
-1.58422671785659e-05
-1.00313536233214e-05
-2.86375417042625e-05
-1.73837937851022e-05
-3.68499495239242e-05
-3.05231491418505e-05
-7.43974739456078e-06
4.14259726376304e-06
4.28998667695344e-06
-3.12856077781843e-05
-1.97645724864609e-05
-1.27923758815484e-05
-3.5046098976989e-05
-1.60338912797653e-05
-1.3048408125199e-05
-9.07891039839257e-06
6.20668188774517e-06
3.67703174579753e-06
-1.34625173780204e-05
-1.37916285543239e-05
-1.58851419722763e-05
-4.10426606485557e-05
-1.78577824112057e-05
-8.49629934394133e-06
-1.8148996212392e-05
-2.36555109262957e-06
3.5075199432994e-07
-1.85563472618618e-05
-1.3915322908546e-05
-3.10889004545368e-05
-3.29118963291183e-05
-2.0633711264158e-05
-1.33986609035475e-05
-1.30376824623698e-05
-6.50284517957558e-06
-1.7269194587874e-05
-2.24913819871757e-05
-2.42460000480817e-05
-1.91548775948276e-05
-1.21082019375694e-05
-1.60816047289262e-05
-1.23459454130672e-05
-1.47347836788455e-05
-1.26048526056713e-05
-1.97673678832806e-05
-2.02697716934879e-05
-2.1195288273896e-05
-1.46874825893982e-05
-1.38023724103023e-05
-1.41494989619057e-05
-4.67327616441084e-07
-4.07437208694385e-05
-1.28305973585713e-05
-1.46896347714348e-05
-1.20472854032693e-05
-5.70902075573136e-06
-4.33555824968407e-06
-2.27875745289522e-05
-1.6797742184974e-05
-6.82081057358763e-07
-2.60856735740091e-06
-1.79105324109299e-06
-1.00935226507362e-05
-1.90950366210979e-05
3.5752703643706e-06
-4.85757828118075e-06
-1.90695428577947e-05
-1.90811513471117e-05
-3.87400376851551e-06
-1.01097325212698e-05
-1.39339326701786e-05
2.5782646419039e-06
-2.24738043889552e-05
-2.97295891882102e-05
-2.41653419953449e-05
-1.95350890579755e-05
-1.91790937151022e-05
-2.1045610234624e-05
-2.92618921646694e-05
-2.13462455726742e-05
-1.17706029884113e-05
1.97450215527548e-06
-1.41542734539844e-05
-1.10008864683659e-05
-1.07383045963665e-05
-2.09561436022145e-05
-3.37092970482858e-05
-1.08017398792616e-05
-8.38962340808583e-06
-1.17460116537396e-06
-1.67894541474796e-05
-3.02910915072723e-05
-2.23333768430846e-05
-2.8603513925666e-05
-2.52145186800948e-05
-4.19426878138472e-05
-3.17550172359286e-05
-2.78947866247905e-05
-1.95091573739359e-05
-1.07399926759026e-05
-2.14536773427996e-05
-1.98088843498981e-05
-1.89047121040563e-05
-1.3559175287182e-05
-1.8032094348292e-05
4.0587441699903e-06
-2.908858855551e-05
-2.11951211026605e-05
-2.01257865562985e-05
-1.88759514992974e-05
-1.7967035667946e-05
-2.25626991260692e-05
-2.0441119153395e-05
-7.04419574317388e-06
-1.06664393690255e-05
-3.10325657031536e-05
-2.76249144752905e-05
-1.75280644300317e-05
-1.99329096186886e-05
-2.73321764865049e-05
-1.03265011342219e-05
-1.63603685837221e-05
-1.84508347689959e-05
-1.11675475368619e-05
-1.59897661714925e-05
-2.92665280514273e-06
-4.88157586281409e-06
-1.20939893360576e-06
-1.79137935766981e-05
-1.87414146540674e-05
-3.02603763706361e-05
-6.44739376558739e-06
-3.20172925989981e-05
-2.10291915585648e-05
-1.35015722353433e-05
-1.83250153135271e-05
-2.01913491721881e-05
-2.20538177824183e-05
-2.79929011534688e-05
-6.48516084150841e-06
-1.26229588434556e-05
-1.4246221757758e-05
-1.36243729279254e-05
-2.86337144857932e-05
-1.0821648865547e-05
-1.47245171044525e-05
-6.97667632750417e-06
-2.13874953874203e-05
-2.73641748271761e-05
-1.54280057474156e-05
-5.80081094192762e-06
-1.45179275311952e-05
-1.39742292682846e-05
-1.08569547597096e-05
-2.14910938015826e-05
-2.07797455332188e-05
-6.34926272715673e-06
1.13633054848478e-05
-7.03781452637031e-06
-2.04056344188791e-05
-2.2479468929015e-05
-9.99524432286031e-06
-1.53687088332411e-05
-1.3057254210951e-05
-1.43456416959738e-05
-2.77622450322236e-05
-3.14344778925094e-05
-3.35494480998062e-05
-5.87495280052165e-06
-7.20688345681558e-06
-3.05359420783331e-05
-1.35948091023156e-05
-2.07642243568421e-05
-7.38756185569409e-06
-2.39041019330989e-06
-1.02482896533399e-05
-4.16825028781848e-06
-8.44680671204222e-06
-2.14850321561577e-05
-7.63151122827499e-06
-2.37673452231351e-05
-7.70478569375769e-06
-1.43299956949353e-05
-8.7878757937062e-06
-6.98242748153427e-06
-2.6904105358659e-05
-1.07378644411205e-05
-1.36586539892932e-05
3.56530177850193e-06
-2.47985021713099e-05
-2.11288819541183e-05
-1.548625976377e-05
-2.39986519977994e-05
-1.10114423147236e-05
-2.37777304271381e-05
-1.83007838362859e-05
-1.13466201060162e-05
-4.05259763650033e-06
-2.84366282215249e-05
-7.60798360445233e-06
-7.66739059608151e-06
-3.01081001535906e-05
-2.8531886690611e-05
-2.29612445345944e-05
-1.05686756435803e-05
-1.4246528177017e-05
-2.33822252106441e-05
-1.58208196192939e-05
-6.12354856188792e-06
-1.70191565793921e-05
-2.28875050579838e-05
-7.05828622987381e-06
-1.52676483361359e-05
5.25702447033256e-06
8.96908860318108e-06
-2.29563941507168e-05
-5.15413754199895e-08
-1.9071461454044e-05
-1.04965793303672e-05
-1.68499467733144e-05
2.23177494268676e-06
-1.53622482164445e-05
-1.41804310863974e-05
-1.87017412164116e-05
-8.38592338663052e-06
-3.35264787088872e-05
-2.78563546946556e-05
-1.4823392881922e-05
-6.39959359056547e-06
-1.90334871463513e-05
-1.66311107495117e-05
-1.14181637205041e-05
-1.61981203785049e-05
-1.71185738711392e-05
-1.98399072664374e-05
-3.34496409464355e-05
-2.53809360280567e-05
-1.42036086435448e-05
-2.24062018331016e-05
-2.84627755693117e-05
-1.6627176657349e-06
-1.94368773675403e-06
-1.22458797906151e-05
-1.06354994177731e-05
-3.13227728610668e-05
-1.93382470010259e-05
-8.25385552091664e-06
-7.84796037272114e-06
-2.63767272699988e-05
-1.84559160566458e-05
-2.07425618756238e-05
-1.31343749495176e-05
-2.47194181825144e-05
-1.52962701706559e-05
-1.78139810092723e-05
-3.59804981807176e-05
-1.39474749326378e-05
-6.68455565991113e-06
-1.53157762547448e-05
-1.36849647101773e-05
-1.82695140019657e-05
-2.1570310247832e-05
-2.55046599109301e-05
-2.47101662944996e-05
-9.43404139992098e-06
-1.2368655611274e-05
-1.39658963346973e-05
-1.49675391111242e-05
-1.83396034230707e-05
-8.07594548828373e-06
-1.76377578256122e-05
-1.50592704486507e-05
-2.44389811590097e-05
-1.89480744508308e-05
-2.12855584862265e-05
-3.51967819020008e-06
-2.55681434529841e-05
-2.30414466140112e-05
-2.70475796136822e-05
3.5914248135793e-06
-5.87906624332869e-06
-3.19740232605103e-05
-1.10662620787963e-05
-2.71224006302744e-05
-2.99022966788938e-06
-1.99329666235581e-05
-3.19912756962113e-05
-3.15924981375995e-05
-1.23829874828899e-05
-1.56450795143532e-05
-7.71810445035734e-06
-1.61999289400301e-05
-1.56056738308718e-05
-4.55507350347677e-06
-1.45859841106523e-05
-1.7813898735027e-05
-1.49108133180533e-05
-2.41802017197011e-05
3.62345983785687e-06
-5.36213690125603e-07
-1.26948045469867e-05
-2.55744746260777e-05
-6.31261661389958e-06
-8.05964226300086e-06
-1.55911014148437e-05
-1.57953333027886e-05
-2.64731732851692e-05
-1.81134047591096e-05
-1.78627652916749e-05
-2.30149122260106e-05
-4.64243763727846e-06
-1.96439264256234e-05
-5.27394830954903e-06
-1.86094006531246e-05
-1.09831751250238e-05
-1.93057300618686e-05
-2.53983006277274e-05
-1.75080182435016e-06
-2.3830284840752e-05
-1.89722709434655e-05
2.99502657496475e-06
-2.26795208464866e-05
-6.89955154340622e-06
-3.09331440431158e-05
-3.64534205657539e-05
-1.85796851736607e-05
-1.13258469695456e-05
-2.24461194129612e-05
-7.53129525149036e-06
-3.66736204094151e-05
-4.46607020498185e-05
-3.22515941680734e-07
-3.85279333220526e-05
-2.0505320724809e-05
-2.58934301011964e-05
-7.23494729835619e-06
-5.82643369941313e-06
-2.31836900916436e-05
-1.46560592685934e-05
-5.4463624409284e-06
-9.8522432694706e-06
-1.19820228910599e-05
-2.0410349743561e-05
-2.22117962717234e-05
-1.15282704206432e-05
-8.09175192717872e-06
-2.6227893159416e-05
-1.34850743562923e-05
-1.11962488816746e-05
-3.30899983142863e-05
-2.92911099764074e-06
-1.99957007249877e-05
-1.72450040990721e-06
-1.14750587180566e-06
-1.89989245299939e-05
-1.73592045588982e-05
1.76411638821508e-06
-2.3365088627206e-05
-2.15216189340959e-05
-1.07225415938482e-05
-5.23867841003211e-06
-2.12156928655666e-06
1.29281127777417e-05
-1.79839418657993e-05
-2.04086051648852e-05
-2.95788687771652e-05
-5.75662055665841e-07
-1.18675973568058e-05
-2.71761287758748e-05
-1.93616579828394e-05
-1.20625018895476e-05
-2.15781476289162e-05
-1.14833001363547e-05
-1.80494021149593e-05
-9.92054040354133e-06
-2.25176017362537e-05
-2.69884156738179e-05
-2.40974890325695e-05
-1.25979635892798e-05
7.66676749745404e-07
-1.00998724250323e-05
-1.90478291514335e-05
-1.10398522082178e-05
-8.7969743644862e-06
-1.55496187947199e-06
-1.99750909203329e-05
-2.23180786652157e-05
-1.5255598673241e-05
-8.26987379287475e-06
-1.98326933100882e-05
-3.52443109860384e-05
-1.73968728498006e-05
-8.82406324135359e-06
-1.51223624118711e-05
-1.03588460830307e-05
-4.27515895837972e-05
-2.70636092784953e-05
-2.58492649445216e-05
-7.20084127925833e-06
-2.49580925552775e-05
-3.56715385735007e-05
-2.01874536739971e-05
-7.13451763558822e-06
-2.57044535889901e-05
-1.47192131871817e-05
-4.85493887830717e-06
-6.66513493253981e-06
-1.71478529357943e-05
-2.89317133395302e-05
4.85953811459104e-06
-3.99454643212954e-05
-2.54070556697369e-05
-7.91185886368764e-06
-4.82082368048124e-06
-7.23127997983476e-06
-1.27582088245405e-05
-1.29929000613944e-05
-1.3683802146215e-05
-2.34779673452016e-05
-2.57602712893778e-05
6.5787393469163e-06
-1.09639967807579e-05
-9.03870502003883e-06
-8.68823521045728e-06
-1.24254197029377e-05
-3.35912836010627e-05
-1.55855576059098e-05
-2.01004943817341e-05
2.89850522566811e-08
-3.80183885721983e-06
-2.75151869016798e-05
-2.0878655980076e-05
-3.4847171416214e-05
-5.8970045809107e-06
-3.67742831860063e-05
-1.00831073527494e-05
-8.64696133167046e-06
-9.47677501534781e-06
-1.99539526666093e-05
-2.43929378997468e-05
7.00204045003477e-07
-2.15583206665115e-05
-7.19010239992957e-06
-6.07832518947552e-06
-3.53389228373963e-05
-1.49160415229096e-05
-3.51772774061578e-05
-1.37338848800039e-05
-1.96798301231606e-05
-1.0147958186552e-05
1.18530151461926e-06
-1.71799165981247e-05
-2.70982211088696e-05
-7.70569360665057e-06
-7.63609726040863e-06
-3.28653037603559e-05
-4.01356613106524e-05
-1.76202204645794e-05
-2.01636388729584e-05
-2.55436371828809e-05
-1.036815242387e-05
-2.79211838543157e-05
-1.40254668448424e-05
-1.99385738551117e-05
-1.06770724665409e-05
-1.48012109036265e-05
-3.50021399134672e-05
-3.55717178667052e-05
-1.54285091518574e-05
-5.40408936634726e-06
-8.44153884479409e-06
-2.315113524594e-05
-1.39141247715875e-05
-1.09232003269785e-05
2.0912269944673e-06
-1.90650041231817e-05
-1.4411503565639e-05
-4.67822458578458e-06
-1.02401235088141e-05
-3.57951441106271e-05
-9.85977871439383e-06
-7.98797619379197e-06
-3.3431348556694e-06
-2.62176171210041e-05
-1.79450085083276e-05
-1.95230624774965e-05
-1.66661413110586e-05
-1.08414797789973e-05
9.75278280961883e-07
-1.97263935904197e-05
-2.16489111062921e-05
-1.20864500672831e-05
-1.20734283118822e-05
-1.93908280845511e-05
-3.00650412155894e-05
-2.09622695956102e-05
-3.3802129188388e-06
-1.11556587458533e-05
9.99667827042902e-07
-3.85410146419913e-05
-2.41691205884654e-05
-1.1274332135243e-05
-7.1460439728991e-07
-2.60208433178906e-05
-2.24941869323125e-05
-2.12847124517918e-05
-2.62401399574635e-05
-1.41208495731995e-05
7.94428314647005e-06
-7.98045110366368e-06
-6.61545810976878e-06
-1.17303816329783e-05
-3.32613598777671e-05
-3.38637624403941e-05
-2.47700482871029e-05
-2.66295139380895e-05
-1.48156067642494e-05
-2.10028921272127e-06
9.73830434656088e-07
-1.77291663949179e-05
-2.06728086078819e-05
-7.32547130315343e-06
-7.0713251887467e-06
-2.13049671612266e-05
-9.285027971581e-06
-1.77553164539893e-05
-9.02513983620219e-06
-9.23925566691378e-06
-1.13119844400652e-05
-1.39007696467253e-05
-2.45726290154093e-05
-6.99789337250233e-06
-1.54705811505483e-05
-6.14313649203664e-06
-1.65626557480863e-05
-1.06211569768476e-05
-1.41410948959756e-05
-1.44406221522251e-05
-6.74454495500467e-06
-1.43484668640085e-05
-3.16880281686016e-05
-2.79035509137267e-05
-2.74106395551912e-05
-9.90020592534864e-06
-1.39202424726051e-05
-8.7714108515177e-06
-1.68941733135908e-05
-5.08874233575823e-06
-1.98214913540146e-05
-9.39048129741677e-06
-1.55621948512336e-05
-2.8123363272091e-05
-1.71378397144637e-05
-1.40129152332537e-05
-6.70861944143063e-07
-6.81005732468492e-06
-5.08212591937512e-06
-1.28057857605857e-05
-2.0025009564803e-05
-2.25602792912056e-05
-1.93146500352994e-05
-3.99282783280716e-05
5.12257920447069e-06
-2.32986400653328e-05
-3.46464887152176e-05
-1.48507671571907e-05
-3.89367461528249e-05
-2.10556800995188e-05
-1.3367157738153e-05
-1.4822061582998e-05
-8.39908985885596e-06
-3.02065215621511e-05
-1.09725122139202e-06
-2.15966061578565e-05
-1.21812143887919e-05
-9.0767872536804e-06
-4.38787487164742e-06
-2.61510093751927e-06
-1.36334758234682e-05
-5.66420651459436e-06
-9.31693907868166e-06
-1.69111406723034e-05
-6.89620189053218e-06
-7.83097868409468e-06
-1.6003699094237e-05
-2.29777494322815e-05
-9.86343056515891e-06
-2.28195251740362e-05
-2.35880421932428e-05
-1.54940920705346e-05
-2.26093126321083e-05
-1.54174673374399e-05
-2.31612290475275e-05
-2.53765644377991e-05
-1.9452718300919e-05
-2.43630675326175e-05
-2.46466713595612e-05
1.79846581104851e-06
-2.34004962790942e-05
-1.95225353645355e-05
-2.1481807807808e-05
-3.43443204579243e-05
-3.08182783123606e-05
-1.56315562245642e-05
1.8539403084338e-08
-1.1473420276953e-05
-1.39145538513302e-05
-2.96290733525432e-05
-1.70979000404849e-06
-1.6216006986383e-05
-9.13886504374393e-06
-2.03098862551455e-05
-3.06163260234952e-05
-2.52497224418089e-05
-1.82964940952414e-05
-2.71558028445709e-05
-1.17300241666714e-05
3.46154529237088e-06
-1.80513654077938e-05
-1.01065492806549e-06
-1.26354501039868e-05
-2.17965828279843e-05
-3.42047311137718e-05
-1.26330926290844e-05
-2.92383769525348e-05
-1.76606636324232e-05
-1.71331606730635e-05
-2.24669896559678e-05
-1.4888156944338e-05
-3.23311317106951e-05
-1.97997304033953e-05
-7.14335019576284e-06
-1.84985163898495e-05
-2.65288481712291e-05
-1.00831263647504e-05
-1.57056489594958e-06
-9.49117813083941e-06
-1.97450530318389e-05
-1.75587930625126e-05
-7.47208598704452e-06
-2.06748652586365e-05
-1.34529033763049e-05
-7.71084450643766e-06
-3.27286810157026e-05
-1.46143311988463e-05
4.86998485198204e-07
-1.93303792820879e-05
-3.85706344927761e-06
-8.55872930058967e-06
-2.18177595950139e-05
-1.56059006074978e-05
-8.07369924121426e-06
-2.05650930236683e-05
-7.93321652551925e-06
-2.10483162782038e-05
-6.71627996322876e-06
-2.1417636945802e-05
-1.41197553027482e-05
-1.09490868084221e-05
-2.44076444755816e-05
-1.87097992424946e-05
-1.88233656882625e-05
-2.9843104975719e-05
-2.37368488418286e-05
-9.57541848887985e-06
-2.1654334380337e-05
-2.3173190675726e-05
-1.99425264408261e-05
-1.02916576398457e-05
-1.27354694851168e-05
-2.40781638707586e-05
-2.7722487315585e-05
-1.4445566888238e-05
-2.97066634534178e-05
-4.75678122799435e-06
-9.88412193436476e-06
-7.72877888331969e-06
-1.65954727210942e-05
-1.78814071968535e-05
1.77667711931504e-06
-4.48883894628261e-06
-1.37212589002878e-05
-2.59847755756155e-05
-2.52735407909309e-05
1.26241430290904e-06
-1.81780917481895e-05
-1.34283768898262e-05
-3.38092584282218e-05
6.78579022673e-06
-1.20549485157136e-05
-9.85580910985506e-07
5.9641146114653e-06
-1.30246223446908e-05
-2.88850174377059e-05
-8.92483318030819e-06
-1.65895983936513e-05
-2.26081417848336e-05
-2.00561508953928e-05
-7.20213180531744e-06
-5.76147715085378e-07
-8.30470170665632e-06
-1.3605429171801e-05
-2.73145043994279e-05
-2.18588003083509e-06
-2.70646473609437e-05
-1.35290904916241e-05
-1.54840069881359e-05
8.53908529946988e-07
-6.63274789681871e-06
-1.23458549125242e-05
1.47843808739666e-06
-1.36894930245778e-05
-1.87408646535134e-05
-1.76588351680908e-05
-2.58439960812868e-05
-7.12368926175082e-06
-2.40693573600788e-06
-2.53407622283644e-05
-1.20510890367803e-05
-9.80335498874249e-07
-1.46379407741644e-05
-2.03427511852726e-05
-4.25522456403368e-06
-3.02321755354776e-05
-1.11154122514881e-05
-9.73735230637521e-06
-5.92866005658897e-06
-8.23637026107582e-06
-2.16081432167599e-05
-1.02171879036363e-05
-1.75949600923835e-05
-1.33357875789824e-05
-2.20611716125742e-05
-1.73823725457624e-05
-1.67873038559746e-05
-1.29788080152749e-05
-1.20965651526423e-05
-4.96512711876662e-05
-1.27977466769632e-05
-8.04841738747682e-06
1.07899511048044e-05
-1.93164236739836e-05
-4.86395536486645e-06
-1.34784564431269e-05
-1.85625082807067e-05
-7.27990846796977e-06
-7.13584377908708e-06
-3.87765311092559e-06
-2.99292900984087e-05
-2.60304872468165e-05
-1.39695896195841e-05
-6.08806796923499e-06
-9.14339299633262e-06
-1.32777628173018e-05
-1.69053840800863e-05
-5.79906290073375e-06
3.70829826228723e-07
-1.58007086854284e-05
-1.28777628534883e-05
-2.54790808682915e-05
7.84691563256898e-07
-1.55843099086112e-05
-2.30671675419077e-05
-6.76868964463698e-06
-9.84083069470099e-06
-2.06024867798094e-05
-5.91219577051123e-06
1.87183462702368e-06
-1.34922851326521e-05
-1.80773186547811e-05
-2.99885513711886e-05
-2.81632829158472e-05
-2.22434018622937e-05
-3.34174023084769e-06
-2.74956985930744e-05
-1.50011710894307e-05
-2.87677941495368e-05
-1.05599849939867e-05
-1.00199527344346e-05
-1.13393251406462e-05
-6.49989774610492e-06
-1.07147057408128e-05
-7.98570381977544e-06
-2.42910274892239e-05
-1.84103309813233e-05
-5.99710754271441e-06
-3.12778991618586e-05
5.85467336457845e-06
-3.11204223624034e-05
-1.62741378538053e-05
-1.18015462203559e-05
-7.16426631004652e-06
-2.86684551796234e-05
-2.67895044177622e-05
-2.70212853142379e-05
-8.42838900198713e-06
-6.2919523139835e-06
-3.23920833744797e-05
-1.16084432144929e-05
-1.31362364110522e-05
-8.92721605931412e-06
-7.7163609911096e-06
-1.3937658684804e-05
-1.68294119104292e-05
-1.09004790021437e-05
-1.16437501100925e-05
-9.66383689681516e-06
-1.47961202032793e-05
-1.23064186154599e-05
-1.12941626727268e-05
-3.12383173057137e-05
6.80109763122972e-07
-1.21321708569769e-05
-1.44894158067344e-05
-1.01362844403224e-05
-2.50497898393617e-05
-3.03083773868979e-05
-2.26216613253401e-05
-1.29370601655831e-06
1.44114409684568e-05
-1.64359747035838e-05
-3.06609320438737e-05
-3.11925282271829e-05
-4.36850092548656e-05
4.85336808562208e-06
-2.38367811075583e-05
-8.45861065893506e-06
-9.01732861186162e-06
-7.88938974462523e-07
-2.07559433694233e-05
-1.3682625640149e-05
-1.19862419579739e-05
-1.71952808792783e-05
-9.36507586182226e-06
-8.59073482272476e-06
-2.49365610355122e-06
-1.79954061950426e-05
-2.84025223065099e-05
-2.52063439845825e-05
-3.45459675772225e-06
-8.06550601606305e-06
-1.11274173610778e-05
-1.80870500386949e-05
-1.62081232679264e-05
-1.98528703959238e-05
-1.24601408296469e-05
-9.99296050683049e-06
-1.03296353584625e-06
-5.96581563673432e-06
-1.54173235244282e-05
-1.8405222655293e-05
-1.79837320765622e-05
-2.1590092370305e-05
-1.66770653184531e-05
-1.50198973951018e-05
-1.66339640698412e-05
-2.1660483347591e-05
-2.68688432901538e-05
-1.73887966491168e-05
-3.61981494269488e-05
-1.35063089145282e-05
-9.99119792831469e-06
-1.8173252662371e-05
-1.50318223275271e-05
-1.22196630203001e-05
-1.10442671480953e-05
-9.88343049357707e-07
-2.34910137429066e-05
-3.48417224514881e-05
-1.0570679250315e-05
-1.00241813386496e-05
-1.23929672389197e-05
-1.34232207110616e-05
1.29778638181212e-06
-1.30788303330391e-05
-8.11651551954335e-06
-1.79897450070191e-05
9.90094728425628e-06
-1.60816941286432e-05
-1.70753476529903e-05
-1.31365555085199e-06
-4.25384691047251e-06
-3.199949443401e-05
-1.70693336856687e-05
-1.3396359068985e-06
4.40277419632565e-06
-1.26783699607293e-05
-2.99389602217319e-05
-4.56454186227451e-07
1.2690001911562e-06
-3.50174182801543e-05
-8.14527881691813e-06
-1.64675076086643e-05
-1.23560782564113e-05
-5.75932796952079e-06
-1.42549123437546e-05
-3.36701035347399e-05
-1.70054477417904e-05
-2.00076895154271e-05
-1.44457999139235e-05
-3.25866550392199e-05
-2.56249176409692e-05
-1.26984411661471e-05
-1.01573823849747e-05
-6.02463700361898e-06
-2.72236419136953e-05
-4.25394284595595e-05
-2.32001524001138e-05
-2.94346411996244e-05
-5.21786176956483e-06
-1.07393471448936e-05
-1.74292930301406e-05
-2.09426491815217e-05
-8.17727565677203e-06
-3.37129707639627e-05
-1.62478963668459e-05
-1.97467731419044e-05
-2.1850248638809e-06
7.39173963012574e-07
-1.68158115446254e-05
-1.82863001458901e-05
-1.27125165038975e-05
-1.79766996648494e-06
-2.06684543580709e-05
-2.75655356881691e-05
-1.02374903492491e-05
-2.14034165427942e-05
-2.10809594847821e-05
-1.95852719323285e-05
-1.44288450988765e-05
-2.82630766182713e-05
-1.82812174448181e-05
-2.2922941081375e-05
-6.48647073322789e-06
-1.89032949863174e-05
1.07005572220393e-05
-1.23481752087114e-05
-3.1955168647407e-05
-2.43975278300153e-05
-2.6779892419893e-05
8.5171045659656e-06
-1.81458749462832e-05
-2.00903172000365e-05
-1.88349169841694e-05
-1.09805020555924e-06
-1.18203516414374e-05
-9.60472561530474e-06
-3.28734848778005e-05
-1.32225598190028e-05
-1.47090875226289e-05
-1.05802712329129e-05
-2.68369290946378e-05
-2.14833042962492e-05
-1.55336139533736e-05
2.15805494787875e-06
-1.37809169188447e-05
-1.32723657363348e-05
-4.2719533288745e-06
-1.45966917587627e-05
-8.12057368542845e-06
-1.4952789563182e-05
-2.0979843689091e-05
-3.47415206394347e-05
-1.3963943037871e-05
-4.88032644232571e-06
-1.7311365707173e-05
-1.49109367297799e-05
-7.73267638926089e-06
-1.98330817933184e-05
-1.41006725735308e-05
-2.47944236976568e-05
-8.91130165999228e-06
-1.08108839537862e-05
4.72525768583882e-07
-1.06420135612146e-05
-1.22662441201643e-05
-3.70185405548382e-06
-2.08808547941096e-05
-3.55553014475129e-05
-3.470470758592e-05
-2.88819173595898e-05
-2.16870652562205e-05
-2.47702229526645e-05
-1.03170593508294e-05
-9.88126532244253e-07
-1.54280291357616e-05
1.91596879933682e-06
-9.36311012946585e-06
-1.90554919463148e-05
-1.02283010697174e-05
-9.39703378103904e-06
-3.72552039304627e-06
1.21628516727994e-05
-2.09799581982314e-05
-1.74644493561959e-05
-1.7155224882848e-05
-2.85538215620435e-05
-2.24336462858498e-05
4.05968042395761e-06
-1.14010991230845e-05
-1.67944002120585e-05
-1.13061383752722e-05
-2.38928686793102e-05
-2.3547242996849e-05
-1.64697550367995e-05
-1.24146011615837e-05
-5.72792583691708e-06
-1.99342736709778e-05
-1.08992390257006e-05
8.08485618494557e-06
-1.83736327337517e-05
-4.08710981192063e-05
-1.36926563158087e-05
-1.55646475888336e-05
-1.03781115799511e-05
-1.43372929999058e-05
-1.77780924961115e-05
-1.89565945974994e-05
-8.17901738568251e-06
-2.78187440335882e-05
-4.08341178482826e-05
-8.6720037583398e-06
-1.15802692516058e-05
-1.86083145396532e-05
-1.74488689720258e-05
-5.62010685761997e-06
-8.39545450401083e-06
-2.92102743794712e-05
-2.56765857291197e-05
-2.97323512810759e-05
-2.27755602449328e-05
-2.10618754759747e-05
-2.14743230866728e-05
-2.56265081731707e-05
-2.30475582588998e-05
-7.116620516308e-06
-2.45210543124334e-05
-2.54791105206252e-05
-3.99760212346874e-05
-2.53594922186795e-05
-1.24928464642045e-05
-2.68498457964745e-05
8.06756575696869e-07
-2.89528546884693e-05
-1.98771303954956e-05
-6.09554545238181e-06
-2.26593753576684e-05
-1.10392647352001e-05
-2.312033371613e-05
-1.51901183915677e-05
-8.67380034549436e-06
-9.39119224694547e-06
-1.22697868676592e-05
3.61456402038505e-06
-1.6313996320397e-05
-1.38046392037865e-05
-1.97443305510716e-05
-4.14513885720307e-06
-1.36855856114898e-05
-2.58739374264798e-05
-2.82462430831213e-05
-5.14851378000642e-06
-2.59070302525623e-05
-1.87073720100903e-05
-1.1646411713085e-05
-2.31083314679243e-05
-3.70481514614504e-05
3.39954352744861e-06
6.78790533702672e-06
-5.64608730041614e-06
-1.56022861484553e-05
4.26346701005703e-07
-5.42298013558146e-06
-1.39927678295969e-05
-1.63142333883868e-05
-2.07787552044562e-05
-3.40812229236954e-05
-1.03109253558381e-05
-1.18356515252191e-05
-2.31830233122727e-05
-3.27118740656967e-05
-2.65375732926924e-05
-2.71574600393341e-07
-1.31239332430718e-05
-2.76552452562625e-05
-2.49930869155987e-06
9.72812661076487e-07
-8.56361576557361e-06
-1.71342308610533e-05
9.45849922040216e-06
-1.52965779090179e-05
-1.77168383986774e-05
-6.36884168858927e-06
-3.2138874287346e-05
-9.96403225206581e-06
2.37494997504041e-06
-1.76364593055553e-05
-2.88158439963397e-05
-1.80801621921257e-05
-1.00232367379779e-05
-1.32195867049839e-05
-6.95987223030216e-06
-1.68017235827749e-05
-2.50258642470482e-05
-3.39641457682282e-05
-1.99694940742913e-05
-1.52505508852476e-05
-1.71804158755615e-05
-1.82022868548683e-06
-1.54717811500775e-05
8.34893727010915e-07
-8.91967260095477e-06
-2.33907395821355e-05
-1.80002061639971e-05
-2.08980418793944e-05
-3.84574393222409e-05
-2.3876179914598e-05
-6.20254516196904e-06
-1.54929646112793e-05
-2.39587228454855e-05
-2.07769917141152e-05
-1.51264722764536e-05
-2.92448901720095e-05
-5.68741630740908e-07
-1.33112397846498e-05
-2.02943706884407e-05
-6.37513063036617e-06
-9.89840222859129e-06
-2.40756372060795e-05
-1.11118835380395e-05
-1.11224855959197e-05
2.16485245029248e-06
-5.65445822671875e-06
-9.07520851260916e-06
-2.89593303092423e-05
-2.55891199378274e-05
1.29689194827793e-06
-2.50588045616271e-05
-2.25093790868219e-05
-1.36680531927085e-05
-2.22594794385038e-05
-1.33407820685423e-05
-1.90136389200217e-05
-6.42555035237906e-06
-1.24128668274244e-05
-3.16189860844189e-05
-1.85636333155042e-05
-9.3210745441993e-06
-1.64301212322274e-05
3.11212776681446e-06
-3.09682829906809e-05
-1.48309660213424e-05
-1.87436321568329e-05
-2.21330635391409e-05
-1.3975484312106e-05
1.18061286629305e-05
-2.42170821135198e-05
-3.80491411782579e-05
-9.82320523389803e-06
-2.92438571048013e-05
-1.67782097422162e-05
-1.26694894083096e-05
-1.44303599007117e-05
-2.0563318631253e-06
-2.53312005773378e-05
-1.92464204770796e-05
-1.90220142585997e-05
-4.0199495341846e-05
-1.58767636526829e-05
-2.31363816928384e-05
-1.84258550594229e-05
-2.02060922577756e-05
-2.09458999294164e-05
-1.31905661944861e-05
-4.30006103005238e-06
-9.22176991741873e-06
-8.01384784169402e-06
-7.39401457662019e-06
-2.86516067421546e-05
-6.05220890829001e-06
-3.16361966835557e-05
-2.18897100556684e-05
-2.60188253879733e-05
-3.2170828026074e-05
-2.75244059813133e-05
-3.12475374050207e-05
-7.29821068959246e-06
-1.79551727641521e-05
-1.05613464305929e-06
-1.12312978826837e-05
-1.99712731420888e-05
-2.74475485259661e-05
-1.4741252520176e-06
2.87700641075327e-06
-2.97793350866188e-05
-1.3739114358995e-05
-9.12677610061286e-06
-2.57698655755796e-05
-1.95799236325884e-05
-2.12694068652566e-05
-1.21798276619708e-05
-9.6078174903185e-06
-1.09747271942122e-05
-4.53201831916158e-06
-3.65776391020546e-05
-2.30571706090598e-05
-1.77867895255091e-05
-1.02602703732197e-05
-1.92423840973514e-05
-1.81879203270497e-05
-3.50558876107863e-06
-9.73707447404258e-06
-7.43044848220933e-06
-8.3039836942982e-06
5.93035112455104e-06
-2.12329110486141e-05
-1.7829940256633e-05
-8.71628426807549e-06
-2.55745986255682e-05
-7.63998728056376e-06
-1.56133134862294e-05
-1.76159104774886e-05
-2.91545839293129e-05
-1.77224627424879e-05
-2.62878887198733e-05
-1.27259005453579e-05
-1.66290179367775e-05
-1.14888881317377e-05
-1.6212193435571e-05
-3.63050537844392e-05
-2.31924939840668e-05
-3.88999354140917e-06
-1.9029411822749e-05
-1.93922130951951e-05
-3.69661261345735e-05
-2.07997972627939e-05
-2.60153834562047e-05
-1.39154972956902e-05
-2.48991808849616e-05
-9.43241393707625e-06
-2.00722978020286e-05
-9.55968005278101e-06
-2.05113271019759e-05
-3.16618507508091e-05
-3.40066492502352e-05
-1.26371954605378e-05
-6.59150360785283e-06
-2.28494399951532e-05
-2.607707347471e-05
-1.67006468511289e-05
-2.15770585844376e-06
-3.02671514844725e-05
-1.42725707022278e-05
-1.65066789249581e-05
-9.59116057021234e-06
-1.5303093661979e-05
-2.31651094031289e-05
-1.95856179084453e-05
-5.97576747425775e-06
-5.20536259837754e-06
-2.20351570296737e-05
-2.29785364692204e-05
-2.19040608869349e-05
-9.98859049278804e-06
-2.58812541078579e-05
-1.9126951040759e-05
-4.05639463063872e-06
-1.57595705060217e-05
-3.20446006340742e-05
-1.88822328912631e-05
-2.16784303605467e-05
-2.49191339912491e-05
2.90062602200463e-06
-1.83828356221895e-05
-2.52722036757732e-05
-1.94930931851769e-05
-6.08691748638173e-06
-1.25249885788044e-06
-1.74442699706731e-05
-1.48978126235427e-05
-1.15884418427312e-05
-4.93552320141773e-05
-1.6292259100968e-05
-1.57916299877739e-05
-1.25954638282762e-05
-1.55921756680561e-05
-6.57348920867777e-06
-9.15197896568196e-07
-1.22932307091379e-05
-1.92728277362169e-05
-3.01385484407505e-05
-2.64245977737395e-05
-2.69712737035627e-06
-1.03716704176927e-05
-2.5982349628143e-05
2.69670535200272e-06
-8.88567470595426e-06
-1.85907765592805e-05
-1.8658851782029e-05
-2.15865866923147e-05
-1.35789767051674e-05
-7.95523105239655e-06
-1.06015728854164e-05
-1.13461794651335e-05
-3.33891364049173e-05
-2.06926657142194e-05
-2.46609405934917e-06
-7.15706024996422e-06
-1.05630915689688e-05
-1.99259172301086e-05
-2.67148390947814e-05
-1.88050363140961e-05
-1.87757755041517e-05
-8.25539196982865e-06
-2.00085107754417e-05
-1.53469504365871e-05
-2.37588297411853e-06
-2.31679957319532e-05
4.84466620096129e-06
-7.39379575908421e-06
-1.80053208417915e-05
-2.29122914153422e-05
-2.12816820906615e-05
-5.37523603448284e-06
-2.61053810453667e-05
-1.70205047310192e-05
-2.66390971863721e-05
-8.88739964564061e-06
3.18307773140487e-07
-5.02961145325617e-06
-2.56028357333659e-05
-1.21636999754752e-05
-1.07123474451011e-05
-3.07164367906312e-05
-3.30541669145991e-05
-1.57736880459857e-05
-7.67366515745635e-06
-3.499536363244e-05
-1.18801070792875e-05
-9.80298628876818e-06
8.47637922890051e-07
-1.41132521709345e-05
-1.06297013250424e-06
-8.37894463943302e-06
-1.71302074455092e-05
-8.2917955646812e-06
-1.73912631837557e-05
-1.57934437793029e-05
-3.528733469408e-05
-2.04388758239506e-05
-1.42210632449045e-05
-1.48306208559083e-05
-1.46787042015424e-05
-4.18242942200736e-06
-2.35487901534441e-05
-1.28928624136595e-05
-3.6134429880867e-06
1.39411086846916e-06
-1.40702698077566e-05
-3.61891835200522e-05
-1.49346627190603e-05
-2.21197023803513e-05
3.65392676933403e-06
-1.50377149434004e-05
-2.21791392213743e-05
-2.59274751729256e-06
-1.25425427956821e-05
-9.76240085514094e-06
-2.30411674511612e-05
-3.07923824542392e-05
-5.71678771228536e-06
9.29321385951754e-06
-2.72015247288634e-05
-2.27142188283702e-05
-9.81960302502339e-06
-2.65701189059448e-05
-4.47441519227686e-06
-4.30961482740039e-05
-2.42166477058447e-05
-2.4720940032856e-05
-2.17051350901657e-05
-8.85593403436878e-06
-1.65589954838464e-05
-2.20599904459779e-05
-2.22683535831084e-05
-9.04640689225296e-06
-3.4982869242028e-05
-5.57360268980415e-08
-1.32067482812718e-05
-1.67482107861721e-05
-1.82216438415288e-05
-1.07611756933176e-05
-9.35391144853098e-06
-3.7201766686572e-05
-2.8991014605499e-05
-8.17498236950329e-06
-1.22665539465598e-05
2.10221718664607e-06
-2.06767337843282e-05
-3.04884520699921e-05
-1.00018359408787e-05
-2.01594090555875e-05
-1.12486884135959e-05
-1.97717441464479e-05
-1.91715314300784e-06
-1.03973445390163e-05
-1.86073703191008e-05
-2.59509370464549e-05
-1.30139401855124e-05
-1.44763108785318e-05
-2.26026735566947e-05
-1.05394180005532e-05
-1.43229392788654e-05
-2.60504196299991e-05
-2.11373560476592e-05
-1.50482325318263e-05
-2.46639073601623e-05
-6.10688660449491e-07
-3.05435097994265e-06
-1.72795237530197e-05
-1.14527789401932e-05
-2.93253633464081e-05
-2.20014669983757e-05
-5.03705488655887e-06
-2.55848231541045e-05
-2.61828438566551e-05
-1.91540694533155e-05
-1.8662033763144e-05
-1.22244525530953e-05
-2.71572899913654e-05
-1.24048643767459e-05
-1.05980430252086e-05
-1.52458480530971e-05
-1.06898114986103e-05
-9.00608987664387e-06
-3.02859895817684e-05
-4.55312607620188e-05
-3.52301096585257e-05
-1.01264438904068e-05
-1.86467576430624e-05
-3.1855500356297e-05
-1.54026909614933e-05
-2.42706926487332e-05
-2.02486306904032e-05
7.95973782604822e-06
-1.82648886779567e-05
-4.93829688446263e-06
-1.26054971039832e-05
-1.45145287381808e-05
-1.59304283270909e-05
-1.49599640451111e-05
-3.62444103940492e-06
-1.5147884773406e-05
-1.51628034153975e-05
1.00684443790389e-05
-1.03941062628304e-05
-1.5165427571275e-05
-2.19448586811885e-05
-1.55306758180026e-05
1.33645318794734e-06
-8.37161195030535e-06
-1.59897860701757e-05
-8.25390295692315e-06
-1.09558695900823e-05
-1.01200123255275e-06
-1.23919833403095e-05
-1.31651602302736e-05
-1.47450069725849e-05
-2.05178862455129e-05
-1.17063227510957e-05
-1.46850521677423e-05
-1.03782483171294e-05
-2.8307132352532e-05
-1.75990423722603e-05
-9.30889123408821e-07
-1.68611053668334e-05
-7.32180762891154e-06
-1.67450370476367e-05
-3.39315001066688e-05
-3.96700819923798e-05
-6.55846493048852e-06
1.38286738014692e-06
-1.17018066521655e-05
-1.50230471795124e-05
-2.51851562421954e-05
-1.77512395263667e-05
-1.30038720335542e-05
-1.22611221231203e-05
-3.60849046305447e-06
-1.63722723557497e-05
-1.77266111809034e-05
-1.47733096659996e-05
-6.32201412816865e-06
-1.37216029987491e-05
-2.48172173714324e-05
-9.73695478908663e-06
-1.33312836354589e-05
-9.45757983441292e-06
2.16419171965388e-06
-4.09109679551569e-06
-9.11618496683816e-06
-2.57022474530384e-05
-1.10386157986777e-05
-1.02377147062107e-05
-2.00535624224909e-05
-1.64934538491793e-05
-2.76257051902813e-07
-1.31390739539294e-05
-2.66963238592295e-05
-3.1044962227693e-05
-2.7484280883933e-05
-1.49866062367978e-05
-1.63868637216943e-05
-9.86963523084416e-06
-3.53526209629843e-06
-6.38449198286367e-06
7.16452213601431e-06
-1.75091836531897e-05
-3.5474512125965e-05
-1.53770758946742e-05
-2.6377820258099e-05
-1.22761866061113e-06
-2.4133147795057e-05
-3.90907220988777e-05
-2.24219323098876e-05
-1.70775979636014e-05
-3.69905479571606e-05
-1.18275889107475e-05
-2.63080247153447e-05
-1.51506518542573e-05
-2.90930873131489e-05
-2.54855383776485e-05
-2.09275793758826e-05
-1.38010258130865e-05
-7.5916299999685e-06
-2.74716825440004e-05
-2.28896157006349e-05
-2.00379404544464e-05
-1.95955141390158e-05
-1.01735427898361e-05
-9.25468583597507e-06
-1.28204416137189e-05
-1.60061003804211e-05
-1.244057782295e-05
-1.46342883004853e-05
-8.61050635696109e-06
-4.10216867663442e-06
-2.88447360177455e-05
-3.51547901201894e-05
-1.81258208722421e-05
-2.3939403269511e-05
8.56872300927452e-06
-2.91815726882306e-05
-8.80298291940025e-06
2.68025401355044e-07
-8.20178089957446e-06
1.92421436317938e-06
-2.05788896608274e-05
-1.21364661884019e-05
-1.10462226585043e-05
-9.39991448037169e-06
-2.65970537002535e-05
-2.80885889478288e-05
-1.03168479203898e-05
-6.50913036470513e-06
-1.78459080821763e-05
-3.06912969814839e-05
-2.2068997560646e-05
-1.18691900319371e-05
-2.9218707401132e-05
-7.43395303445073e-06
-3.60641475203988e-05
-2.55283276800715e-05
-1.24682308106007e-05
-3.61155983026536e-06
-1.27428159140208e-05
-9.19694741544986e-06
-2.15592955776056e-05
-1.77795891778101e-05
-1.68586447641061e-05
-2.22112390985111e-05
-2.09757064113006e-05
-1.26809658228015e-05
-1.37175125187745e-05
3.61085021253915e-06
-4.65799445372375e-06
-2.15751083895246e-05
-5.3364751354289e-06
-1.80094638461718e-05
-1.52644373804955e-05
-3.51388796467968e-05
-1.8083963433609e-05
-8.46973952614147e-06
-2.03103877602351e-05
-1.7011978986383e-05
-8.35972935070286e-06
-6.54274034760438e-06
-1.99957391042747e-05
-1.87552172424349e-05
-2.33583745379958e-05
-4.62890364035728e-06
-1.24642241219239e-05
-3.0041060982674e-05
2.47957490292416e-06
-2.37322814352555e-05
-1.28467785733412e-05
-1.72795680098933e-05
-1.2613318131583e-05
-4.54177687068172e-05
-1.87273859862528e-05
-1.50557453167718e-05
-2.76471144289588e-05
-9.46336751501756e-06
-1.50769936006393e-05
-1.48408735399083e-05
-6.96786294597868e-06
-1.230271268464e-05
-4.93859040561272e-06
-2.63566421067921e-05
-2.17211804814918e-05
-9.34392497942842e-06
-7.27920973125176e-06
-1.01707959799808e-05
-1.06322714590693e-05
-1.32314263430566e-05
-3.44727188348775e-05
-1.62563110805983e-05
-8.46585047914494e-06
-6.33722557703941e-06
-1.79437880988261e-05
-1.09798372494592e-05
-1.27466159478918e-05
-3.11594436190859e-05
-1.88596921842253e-06
-1.69789291126418e-05
-3.13412327594378e-05
-1.55437808873542e-05
-2.5295005313833e-05
-1.62397613457183e-05
-2.48072263671922e-05
-2.17278373139268e-05
-2.29993206195874e-05
-1.42753598529943e-05
-2.00348586843413e-05
-3.0394556121122e-05
-1.08610728280765e-05
-2.95125693342601e-05
-2.73903198805933e-05
-4.97503912807597e-06
-8.77271564346723e-06
-3.51583161581554e-06
-1.18362828547823e-05
-1.00248716675664e-05
2.14464704583217e-06
-1.29404889759709e-06
-1.29160916225283e-05
-3.86253484896922e-05
-1.80166719411747e-05
-1.58586572766544e-05
-7.76557705702165e-06
-1.42747584618283e-05
-1.01620037470145e-05
-2.95325997202224e-05
-1.34729425480776e-05
-1.64688543923245e-05
-1.98680646403277e-05
-1.42187657311775e-05
-2.24499871540659e-05
-6.45018610005711e-06
-1.35758695742362e-05
-1.18633858113568e-05
-2.08538187586736e-05
-1.64129710351508e-05
-6.83845269651075e-06
-1.28602248957187e-05
-1.53361449399946e-05
-3.92906686422554e-06
-3.93073128877528e-06
-2.20438432911486e-05
-2.46233085936225e-05
-1.52762368869046e-05
-1.60548017116986e-05
-1.54684806829276e-05
-1.80527346172341e-05
-1.17695636205075e-05
-1.19693099837244e-05
-2.91312875629324e-05
-1.17329726376197e-05
-1.2426644073755e-05
-1.76795915352218e-05
-2.15990344302225e-05
-1.56291620939483e-05
-2.8687389331169e-05
-2.73989861326256e-05
-1.6821193097359e-05
-1.44625182310295e-05
-1.2764724384099e-05
-2.78656847317063e-05
-2.47623711626603e-05
-2.17150989304301e-05
-1.35018987852867e-05
-2.34259573407704e-05
-2.25411524760851e-05
-1.45604860196819e-05
-2.06424726880368e-05
-1.78550287810555e-05
-2.63912468270783e-05
-1.68208496140912e-05
-1.9094127713547e-05
-3.81730843880735e-06
-1.38718179906547e-05
-1.23637963095012e-05
-1.50467090102851e-05
-1.43493807612269e-05
-2.44003191447275e-05
-2.27826605395649e-05
-1.08663945470168e-05
1.51964455021555e-05
-1.95986318707533e-05
-1.24647965045772e-05
-5.66845646853242e-06
-2.26286003973399e-05
-2.38052862492859e-06
-2.6534817502624e-05
-2.64734205973621e-05
-1.81871342297945e-05
-2.54323404620942e-05
-2.8014442619793e-05
7.44924097100965e-07
-5.36140243602658e-06
-1.25222625670096e-05
-2.62442964045191e-05
-2.0370953286373e-05
-2.10051274458195e-05
-2.60586103691541e-05
-1.24231630474172e-05
-2.48675020082349e-05
-2.50452478841525e-06
-1.53251372022094e-05
-3.71492148132558e-05
-1.86847004224659e-05
-1.78139514103204e-05
-1.70002756742122e-05
-1.65993388297266e-05
-2.27403737460289e-05
-4.46828272414833e-06
-1.61265279325467e-05
-2.25035458877946e-05
-1.8642167484514e-05
-1.88341206050589e-05
-1.12061355608448e-05
-1.24839572108837e-05
-1.59359348363922e-05
-2.44046875535175e-05
-2.44967873998239e-05
-1.37634334575136e-05
-1.81977490237907e-05
-1.16548809470916e-06
-3.30947569753558e-07
-8.85560406190508e-06
-2.29251814699013e-05
-2.13137278793853e-05
-9.79485092301224e-06
-3.51125504834948e-06
-1.10696079497556e-05
-6.45469766120821e-07
-1.22119117812909e-06
-3.30964063852072e-05
-1.55163741636968e-05
-1.1615427886871e-05
-1.22687824649326e-05
-1.43153128588281e-05
-1.58290857050226e-06
-1.88388120037062e-05
-4.70944121838698e-06
-1.46839974916303e-05
5.02138513657249e-06
-1.18439056564405e-05
-1.4926152814526e-05
-1.02797701168647e-05
-2.06752973533713e-05
-3.14452594316017e-05
-2.32648864551689e-05
-2.91786567400661e-05
-7.07487518750035e-06
-7.49904916356612e-06
-5.49581329663745e-06
-2.14795824293953e-05
-1.76738776188272e-05
-1.1071952350684e-05
-2.84503136603434e-05
-2.47904614214469e-05
-2.81650752681909e-05
-9.76747706396731e-06
-5.54414402686003e-06
-2.37824060587082e-05
-1.49607298270547e-05
-1.32860627686593e-05
-1.72732235030975e-05
-1.57385349624971e-05
-9.57197507455256e-06
-1.48255532867771e-05
-4.24616283406609e-06
-1.05182390991025e-05
-1.90172431752298e-05
-3.59577621745485e-06
-1.28704453241279e-05
-2.09426082899745e-05
-4.70280494748292e-06
-1.91651597320689e-05
-7.99025495039807e-06
-3.7054280472548e-05
-8.70674385326985e-06
-2.00674158658765e-05
-7.1596084336232e-06
4.92656236414847e-06
-5.49094742325651e-06
-1.27986903655654e-05
-2.32156267319458e-05
-1.48182644147121e-05
-2.74569516713536e-05
-1.96464481929246e-05
-2.83180528374946e-05
-2.32312721238117e-05
-1.23997783157087e-05
-2.12958140951779e-05
-5.76292361892878e-06
-2.5956772564089e-05
-2.92803673591073e-05
-4.47408875676213e-06
-2.06698474303089e-05
-2.7360703035741e-05
-2.08916536293021e-05
-2.55352171267009e-05
-1.39540253644627e-06
-6.58247726720078e-06
-1.597447922957e-05
-2.86293775113291e-05
-7.11925543367616e-06
-3.55905781247935e-05
-3.48337430459363e-05
-3.77131488469531e-05
-1.91624308243105e-05
-9.92828842406044e-06
-1.39312164582366e-05
-8.57977523489299e-06
-2.73547486531802e-05
-3.45484650472245e-05
-2.49759856972005e-05
-7.43852752944324e-06
-1.33401139050837e-05
-1.99529354833552e-05
-8.07845772606126e-06
-2.46465595839496e-05
-2.08399646391031e-05
-1.33857452228014e-05
-2.49718036015342e-05
-3.13085400669331e-05
-1.52931384700784e-05
-2.36262491628149e-05
-3.79648300483419e-05
-2.77044452301721e-05
-1.60906313827059e-05
-2.1033984572576e-05
1.04380885014789e-06
-1.33653186522718e-05
-2.48285834015577e-05
-9.46554577636356e-07
-3.05843900554995e-05
-2.00227243617646e-05
-2.09107393759546e-05
-2.08455958156088e-05
-2.16802782253911e-05
-2.56285013786031e-05
-2.63618519184425e-05
-1.82193096929169e-05
-7.44201926435623e-06
-1.10703727344064e-05
-2.05166155330771e-05
-2.04687091273795e-05
-1.90009357403312e-05
-3.23743935694381e-06
-6.66794742246554e-06
-3.16056769781553e-05
-2.21929640757137e-05
-2.77949996784796e-05
-5.20180488797981e-06
-9.93577631544992e-06
-8.07956374315338e-06
1.32370723825153e-05
-1.08503689735837e-05
-1.24499201562347e-05
-1.2964596173771e-05
-3.1616433681333e-05
-1.4670794696729e-05
-2.07640936992244e-05
-2.63073295720459e-07
-2.59952213384069e-05
-8.71654653774788e-06
-2.55418779034024e-05
-1.40471252874545e-05
-1.57034782207677e-05
-2.50933842445152e-05
-5.69880430813372e-06
6.9186965223288e-07
-1.15525431413551e-05
-1.42991662636311e-05
-1.37926073131842e-05
-2.42615593741801e-05
-3.15907071097354e-06
-1.46718368965252e-05
-1.09249278608207e-05
-1.34116158908063e-05
-6.65427498985514e-06
-1.04797135591766e-05
-7.60531559196605e-06
-2.13452111603967e-05
-7.54411177941374e-06
-1.53158239815587e-05
-2.81278284355206e-05
-4.03983315265152e-06
2.06705614741725e-07
-2.23284360585446e-05
-1.36736843578393e-05
-2.70740462511709e-05
-2.16958435583635e-05
-3.24666809812827e-05
-1.22170895635089e-05
-2.42761786033885e-05
-1.19788109283663e-05
-2.1687492071848e-05
-1.08456714598737e-05
-4.11004775715112e-06
-4.07803980529704e-06
-2.16505667853113e-05
-3.26399877177338e-05
-9.6879941168853e-06
-1.18951880315609e-05
-1.10554295692192e-05
-1.32166087132596e-05
-1.04333179396593e-05
-1.6295725401255e-05
2.58230952146066e-06
-2.00510861567556e-05
-1.51048025671857e-05
-1.47670222966727e-05
-3.17598939175118e-06
-6.77224286103647e-06
-7.70427112332876e-06
-1.88880967926215e-05
-2.52462456562474e-05
-5.18087640992929e-06
-2.71957817765783e-05
-3.32110877439202e-05
-1.45241725705488e-05
-1.39893887801815e-05
-1.45640474194583e-05
-5.79773654240996e-06
-1.09228216164692e-05
-2.8147034677627e-05
-2.32408162809799e-05
-2.59106441795573e-05
-1.53776596967594e-05
-2.71635240127198e-06
-3.49254313218197e-05
-2.3835992743286e-05
-1.12626435121499e-05
-1.61705696182784e-05
-3.65016616617533e-06
-1.34771918420351e-05
-1.07426831182658e-05
-2.23178857150275e-05
-2.56514527020707e-06
-1.58511113368283e-05
-3.63633881120911e-06
-2.32179030029766e-05
-1.1173084670366e-05
-2.77736248189088e-05
-3.24873145473542e-05
-2.87452607101763e-05
-1.38550720310085e-05
-1.43906150360874e-05
-2.85249434149e-05
-6.28757116199718e-06
-3.41140756883223e-06
-3.61720227714838e-05
-3.08597886806344e-06
-1.91913694719991e-05
-1.56572159604354e-05
-1.88627911480913e-05
-3.16981192508388e-05
-5.40414298636589e-06
-1.7918772941846e-05
-1.15997002057175e-05
-2.1966356376769e-05
-2.37433341365381e-05
6.57401700032584e-06
-2.02229478128939e-05
-2.28584698264115e-05
-2.59483782452612e-05
-2.5988886274144e-05
-1.31879119858385e-05
-1.66080068300518e-05
-2.19831098645622e-05
-1.40737314716812e-05
-2.99105487973033e-06
-2.67106186621952e-05
-2.8786112668225e-06
-3.09032686203897e-05
-2.53353289317972e-05
-1.75615581293348e-05
-1.62978554971371e-05
5.90249664015112e-06
-2.48238229897858e-05
-1.80364718799871e-05
-1.21641639327181e-05
-3.06089371428457e-05
-2.8296208177475e-05
9.78879352469255e-06
-1.03091794691513e-05
-2.13316440243342e-05
-1.44024117688081e-05
-3.08326898084215e-05
-2.24218008907119e-05
-1.56311125234145e-05
-2.83479061380397e-05
-3.53074895695951e-05
-3.00216206308602e-05
-7.5684702558503e-06
-1.13219298060706e-05
-1.83057510495105e-05
-1.3949951097572e-05
-1.60687173346175e-05
-2.02808923885478e-05
-8.90594097773641e-06
-1.35313498651455e-05
-3.32385488755434e-05
-2.4830025628437e-05
-2.026455474965e-05
-2.80369337044367e-06
-3.29856113724247e-05
-5.83968300076342e-08
-1.75198130847614e-05
-1.89451896149339e-05
-4.31577664427163e-06
-4.65365050350756e-06
-2.97817722422624e-05
-1.81861619024287e-05
-3.65207711362217e-05
-3.08037042772212e-05
-2.40639097068381e-05
-2.23306566214087e-05
-1.74881724822931e-05
-1.06633064433269e-05
-2.16215514201595e-05
-3.45874199167702e-05
-2.83207466880517e-06
-2.32326999223981e-05
-1.77710499125005e-05
-2.33455154615859e-05
-1.19708886690272e-05
-2.00458462486376e-05
-1.47863184856726e-05
-2.14129343668772e-05
-3.72039826585243e-05
-1.62164071454416e-05
-7.9107832261506e-06
-2.25812813641873e-05
-1.12712726016387e-05
-1.74846948255957e-05
-1.72098639469508e-05
1.00971627896399e-06
-3.04973980874088e-05
-2.5692176182254e-05
-3.98235069753224e-06
-1.06623741921749e-05
-1.7388163271927e-05
-2.7308629965105e-05
-2.99727017246403e-05
-1.95857352026876e-05
-1.94274701465977e-05
-1.35553788467786e-05
-1.06210997900432e-05
-2.10566041362395e-05
-1.56962029571923e-05
-2.43516229097562e-05
-5.28054158261792e-07
-1.12082384972789e-05
-1.84214922024362e-05
-1.44842244719484e-05
-1.36054730828484e-05
-1.29873794470064e-05
-1.89087767409231e-05
-2.95887296456901e-05
-1.21546646598123e-05
-1.85939126148608e-05
-2.45989221062926e-05
-2.7694329659678e-05
-1.30962560032649e-05
-1.61028537961445e-05
-2.25063375757232e-05
-2.67118800576097e-05
-1.85810119286003e-05
-3.0413152742751e-05
-2.01550506504498e-05
-4.70428798743787e-06
-1.49922071744425e-05
-2.65679834247981e-05
-8.38974024444059e-06
-1.23448862828668e-05
9.89205450784691e-06
-2.45675715062531e-05
-2.44021170754959e-05
-6.62488812646481e-06
-1.92667867956165e-05
-1.81094442505169e-05
-1.91666164439879e-05
-1.69866079320461e-05
-2.11242640731158e-05
-1.73246133782986e-05
-3.93363365266389e-06
-1.08563753414442e-05
-6.81862106612727e-06
-2.2613285211353e-05
-1.49242482394174e-05
-2.05112523842305e-05
-5.89115547288794e-06
-2.36892257503024e-05
-1.66548537111891e-05
-1.89595033901885e-05
-2.50647277194404e-05
-1.04075767454747e-05
-1.39391061949457e-05
-2.70117465379962e-05
-1.74826891577293e-05
-2.44596375093477e-05
-2.43318347582536e-05
-2.56672170171879e-05
-2.24462979943392e-05
-1.56951179296314e-05
-1.61591471155957e-05
-2.87330375348446e-05
-2.23397606369951e-05
-1.74026128471139e-05
-7.99626246590848e-06
-3.16880746517013e-05
-3.42626945129387e-05
-1.25882331921334e-05
-1.033737121786e-05
-1.38944473857561e-05
-2.10569502303931e-05
-3.36770694673778e-06
-3.34464952438754e-05
-1.72635577830239e-05
-2.42090271889398e-05
-2.84621301157218e-05
-8.51441076992074e-06
-1.98811165215326e-06
-3.01448996157957e-05
-2.56698188476634e-05
-1.55541224107591e-05
-3.0248617470029e-05
-1.73715349604822e-05
-1.2172203030937e-05
5.37472269079514e-06
-1.58008586637799e-05
-2.63918068452487e-05
-1.07614099973391e-05
-7.47328774112265e-06
-1.41065978652168e-05
5.36110470809279e-06
2.83780199788565e-06
-1.51204791817124e-05
-7.0647590618196e-06
-1.18479624265769e-05
-1.32994916673317e-05
-1.84293021402847e-05
-1.85132170871738e-05
-6.3515219988826e-06
-9.09324981776759e-06
-1.43335123049856e-05
-2.20914712870532e-05
-2.08175816766476e-05
-1.27198291579142e-05
-2.01836772047297e-05
-2.56088614037414e-05
-1.2731903545824e-05
-4.72127984997671e-06
-2.22844879626436e-05
-2.58348286591161e-05
-2.42171824867536e-05
-1.06600835562312e-05
2.93522947317894e-06
-1.27809000065988e-05
-1.46026876597281e-05
9.13103375274042e-06
-3.27278683056075e-05
-2.47736094292522e-05
-2.41281665874992e-05
-5.67422137638946e-06
-2.02118179293944e-05
-7.8616061727248e-06
-2.09457387810786e-05
-2.29699338200518e-05
-1.33367762340258e-05
-2.51599635541564e-05
-8.94174861416881e-06
-2.07366595601496e-05
-2.84979426227887e-05
-4.7205619133841e-06
-2.81084774415859e-05
-8.96977672735621e-06
-9.66167924406504e-06
-2.51053062017891e-05
-1.10125868628799e-05
-6.26222238101537e-07
3.31463771602327e-06
-1.29854158190505e-05
-3.49746877932014e-06
-9.79206048286878e-06
-3.02568495990706e-05
-2.68908249542781e-05
-1.23733859520931e-05
-2.98720442706311e-05
-1.48608968905665e-05
-1.70898168956043e-05
-7.82227255842704e-06
5.7028170287912e-06
-5.64786240575159e-06
-1.81104590545914e-05
-6.23860710725922e-06
-1.76536157871019e-05
-2.11559341564241e-05
-1.99634528247805e-05
-7.62205059932088e-06
-2.51021638642392e-05
-1.50571344278535e-05
-1.8456782719589e-05
-1.91445580751496e-05
-9.9830101059563e-06
-3.31888798862362e-05
-1.946865907318e-05
-9.11448243853857e-06
-6.40611404591888e-06
-6.04860294154434e-06
-2.81951805725072e-06
-1.6581368755075e-05
-1.8951153404686e-05
-1.38850400424848e-05
-3.28588286989422e-07
-1.4291981258507e-05
-1.34297866865224e-05
-3.67417785886877e-06
-2.93443726323992e-05
-1.99146858025133e-05
-8.45949527362555e-06
-3.55920337995609e-05
-3.38517454508732e-05
-2.76633057901227e-05
-2.43123301558372e-05
-2.14383716048845e-05
-1.4338768069853e-05
-1.7222087132269e-05
-2.14626789699987e-05
-4.93890140091658e-06
-1.90373360700006e-05
-7.58604618220811e-06
-4.02518741836209e-06
-9.987182978088e-06
-3.64165806033425e-05
-1.31353407205438e-05
-6.04881243227295e-06
-2.1231068851709e-05
-1.04417482403942e-05
-1.43355677025813e-05
-5.29359465252189e-06
-2.65390650687946e-05
-1.2938017818692e-05
-2.31893046238144e-05
-1.97199298373186e-05
-1.48514179516891e-05
-3.52381176706337e-05
-3.01954672882333e-05
-1.93339163004764e-05
-1.63109695546555e-05
-3.09617184294922e-05
-2.27243120385062e-05
-1.51640028550629e-05
-2.20448151146517e-05
-7.8330171130666e-06
-2.12127588417727e-05
-1.3201455204319e-05
-1.6032808757864e-05
-2.37777377196472e-05
-3.16809613299833e-05
-1.31450771250973e-05
-8.3837847306041e-06
-2.81523048239243e-05
-3.21982020138924e-05
-9.6046837717533e-06
-2.20113892984233e-05
-2.12951466813135e-05
-6.75396559934876e-06
-4.81682547937796e-06
-1.78151557749475e-05
-9.31696192313087e-07
-2.22039109685219e-05
-2.55193706110951e-05
-7.77933375956262e-06
-1.26631125264941e-05
-1.50147398705733e-05
-1.01190255191481e-05
-1.70274437646814e-05
-8.53819877325137e-06
-1.51676970451406e-05
-8.43059765385583e-06
-1.04439110760007e-05
-2.77365120010438e-05
-1.52910313375212e-05
-1.41317146525987e-05
-1.32504454609759e-05
3.06446230209229e-06
-9.50059454927356e-07
-1.48338889366464e-05
-1.05422203222381e-05
-9.61089082821369e-06
-1.61110942868477e-05
-4.31921758782681e-05
-2.72913424922179e-05
4.03970849012329e-07
-2.15904344121156e-05
-7.70063599933724e-06
-1.84761910319339e-05
-2.58731395545636e-05
-4.8785661263878e-06
-1.70595491461583e-05
-3.24034880093311e-05
-1.65878412808916e-05
-2.61429710600797e-05
-1.09540751629733e-05
-2.56889771508245e-05
-1.38532794252642e-05
-2.48284944184348e-05
-2.31906328153913e-05
-4.197374614449e-05
-2.7385172201633e-05
-9.52979249829984e-06
-1.91494795360238e-05
-1.56580028207023e-05
-2.36554787898128e-05
-1.30778216941135e-05
-1.12582137171532e-05
-2.29080651016935e-05
-2.12277526723085e-05
-1.63398273426887e-05
6.48641557512094e-06
-2.42383250535956e-05
-1.05375807759782e-05
-2.43776762132639e-05
-1.3621193358314e-05
-3.24748463080922e-05
-2.17995763165854e-05
-3.04473928285943e-05
-2.4960037580287e-05
6.00738638166532e-07
-2.02454143436304e-05
-1.21722007277197e-05
-1.25571538656798e-05
-1.93392802985199e-05
-3.00846648660587e-05
-4.26161883109828e-06
-3.95841966291974e-06
-1.12106404330551e-05
-1.37141362259934e-05
-2.54189808340664e-05
-5.53191792809574e-06
-1.52330210987011e-05
-1.64757760491589e-05
-1.73898438362472e-05
-1.67337844807009e-05
-1.00835840134113e-05
3.77062901127901e-06
-4.78889498446185e-06
-1.93097610063102e-05
-1.36548463438484e-05
-1.70093013854355e-05
-1.09503463122195e-05
-2.71348256165848e-05
-1.16155314123296e-05
-1.9724922154225e-05
-2.1003843465106e-05
-5.08666867273221e-06
-1.91134384803368e-05
-3.40828664706449e-05
-1.16071032821102e-05
-2.01986226313837e-05
-4.43663291357496e-05
-1.15585223404366e-05
-1.87065872373695e-05
-1.67405137653512e-05
-4.39478869032199e-06
-2.4055786332935e-05
-2.50947765832804e-05
-1.06251940737277e-05
-1.81157649741673e-05
-1.60494715218104e-05
-3.32236920175062e-05
-2.03403241228649e-05
-2.53657688437933e-05
-1.29758540439704e-05
-7.03263565551209e-06
-1.88712629322456e-05
-1.05541621760344e-05
-1.30161360735253e-05
-1.27577982609247e-06
-1.21556951151243e-05
-1.44006558453572e-05
-2.37406958259588e-05
-9.514636665388e-06
-1.67526393874133e-05
-2.11004553476074e-05
-1.61016988110659e-05
-7.01444013752907e-06
-9.21733193606538e-06
-1.44972871532824e-05
-1.99381319200304e-05
-5.68796008288495e-07
-8.1190153138765e-06
-1.4078928901048e-05
-1.73702789233152e-05
-1.89358818485328e-05
-7.25217842654275e-06
-1.93759052277445e-05
-1.53097391600584e-05
-8.67705229433602e-06
-1.50868593518755e-05
-1.02906433463865e-05
-2.36611807006446e-05
-2.09157109236793e-05
-2.04449685943637e-05
-2.70763146675134e-05
-1.14794633798378e-05
-1.14188156050541e-05
-5.75731585345524e-06
-6.83691119449716e-06
2.19355685738348e-05
3.48437756962522e-06
-3.10221046073366e-05
-1.80965210860463e-06
4.84744824873303e-07
-7.8217923433954e-06
-2.27106192272027e-05
-1.85186661389448e-05
-1.04593035617682e-06
-2.45539671509051e-05
-1.58490404952084e-05
-1.38263510057886e-05
-1.35184275204807e-05
-1.83890404041193e-05
-2.20399936698721e-05
-9.12992569069526e-06
-2.6900339312938e-05
-1.54003583337781e-05
-1.41061378259734e-05
-2.70851361423187e-05
-6.37357164305337e-06
-8.64826730086652e-06
7.26966573810527e-06
-2.16450870863919e-05
-8.73090869577755e-06
-5.24145178342228e-06
1.73980993913214e-06
-2.99609984575073e-05
-1.28595234994492e-05
-9.8995538028668e-06
-2.69609328744959e-05
-3.11449820371973e-05
-2.67034761605935e-05
-2.04723556083682e-05
2.55570310868063e-06
-1.67687006790775e-05
-2.12861508448811e-05
2.26756325858711e-06
-1.57023927773643e-05
-7.45852946051187e-06
-9.06565559045724e-06
-1.0708512179008e-05
-3.03816979188439e-05
-2.30106406184065e-05
-4.4501945585912e-06
-2.11814199000253e-05
-2.50568557280106e-05
1.11041049726097e-05
-1.22191178892995e-05
1.93355559074654e-06
-1.13352092882684e-05
-2.82683382849746e-05
-6.55681472452156e-06
-1.02478353912707e-05
-2.7927607887931e-05
-1.6032956008275e-05
-1.49487745415921e-05
-2.72804443619905e-05
7.19619985686259e-06
-1.07314469781575e-05
-2.56598615726043e-05
-1.49936946756696e-05
-2.04057461936261e-05
-2.71009223918472e-05
-1.76915697333598e-05
-2.47354604271417e-05
-2.78047260705404e-05
2.1151160945029e-06
-2.08291600621999e-05
-2.64379606853524e-05
-2.36930318082221e-05
-7.13087027025025e-06
-2.90127846233206e-05
-1.5809192341226e-05
-1.21528560010353e-05
-9.35975453964205e-06
-2.68228647491964e-05
-1.86963337825863e-05
-8.51039630396291e-06
-2.04033901501958e-05
-2.66815871910467e-05
-2.30847282231751e-05
-1.43078228808724e-05
-2.03846127216557e-05
-2.26817458502482e-05
-1.03736576012721e-05
-2.26571821165139e-05
-2.2309087997173e-05
-2.49419536357461e-05
-1.51685066490765e-05
-2.64048444575552e-05
-1.32652539247558e-05
-1.1523723636522e-05
-1.78630985918261e-05
-1.66824708330666e-05
-3.29270647480671e-05
-1.94922789702753e-05
-2.1343543956344e-05
-2.40809206932892e-05
-1.15001776592938e-05
-1.54321215690893e-05
-1.92646709726575e-05
-1.14138191153157e-05
-6.91956405626156e-06
-2.70615519999285e-05
-1.47863064266683e-05
-1.40022432568032e-05
-7.0684114767102e-06
-1.18461099465839e-05
-2.30604165435357e-05
-2.29209073953482e-05
-2.7987421882601e-05
-1.3356220856274e-05
-2.11693265605424e-05
-4.86403639325726e-06
-2.55309168764733e-05
-2.00861219051566e-05
-7.46714229515244e-06
-1.55610877430048e-05
-1.66496830300624e-05
-2.37044753894002e-05
-1.52632535014123e-05
-1.5505544118171e-05
-8.08067322240906e-06
-4.06006450170564e-05
-5.9833042993621e-06
-9.64419892893428e-06
-1.26133049946591e-05
-2.13670409147436e-05
-9.99397169403682e-06
-2.04027870255343e-05
3.27114167981014e-06
-1.83888646218106e-05
-2.74895610378112e-05
-7.60464701010325e-06
-8.64267888080949e-06
-1.98333721020335e-05
-2.69790570631735e-05
-2.59489329496813e-05
-1.09459874297551e-05
-1.92045044743413e-05
-2.37054852573281e-05
-1.60745393637691e-05
-4.74960016451844e-06
2.90108465490162e-06
-1.18140883742229e-06
-2.10148397927937e-05
-3.4605146532582e-06
-1.17348917321799e-05
-2.6015677762032e-05
5.26577698176114e-06
-1.4391033309684e-05
-8.7431616305674e-06
-8.01445051627419e-06
-1.23985385920559e-05
-1.16078900389282e-05
-5.90700990488232e-06
-1.32663657126832e-05
-1.76787694260674e-05
-1.27499057178394e-05
-1.97962783222357e-05
-1.20594943276441e-05
-2.16117627829174e-05
-3.35335491985161e-05
-2.99734826961406e-05
-1.34560355934014e-05
-1.51330347845029e-05
-2.93171369906735e-05
-1.743577620615e-05
-1.61165627238886e-05
-8.52628186196941e-06
-1.21105090288434e-05
-3.14376441598001e-05
-7.38933838616048e-06
-1.22172993051373e-05
-1.33020453096929e-05
-1.64733719754422e-06
-7.13685757153796e-06
-2.85068076476036e-05
-2.66490620232561e-05
-1.48967114544489e-05
-1.87335390817619e-05
-7.66707201629263e-06
-2.87796360465254e-05
-7.41364098071797e-06
-2.77826723240606e-06
-2.84385712385093e-05
-1.61203670156021e-05
-2.07886849874341e-05
-1.28781721106565e-05
-3.26893243562793e-06
-1.47172368127226e-05
-1.41608877514341e-05
-2.02712192663465e-05
-1.47715545957113e-05
-3.5760717357834e-05
-2.28624923059571e-05
-1.34647184348503e-05
-1.79003688680716e-05
-3.54252444687033e-05
-1.50896014097387e-05
-2.13281067727481e-05
-2.10043376191504e-05
-2.260489549983e-05
8.25935377946159e-06
-1.50234465154708e-05
-2.59770071715898e-05
-1.39286150299854e-05
-2.52066641541744e-05
-8.67207969552639e-06
-1.84908852277343e-05
-6.73245710161324e-06
-1.37922983041592e-05
-1.9622809919116e-05
-1.44008192665448e-05
-1.28090990628417e-05
-1.46433968639745e-05
-2.21111760340506e-05
-2.63748658760411e-05
-9.46195971355609e-06
-7.17663082574732e-06
-1.58225202791245e-05
-1.80337112101286e-05
-1.30752316159276e-05
-2.56916381789222e-05
2.85282638726793e-06
-1.69358719085288e-05
-3.34995413426325e-05
-1.27692293984919e-05
-6.80008372378955e-06
-1.20333002653819e-05
-1.38716496521658e-05
-2.52460354581449e-05
-1.93409158103856e-05
-1.11414095272248e-05
-1.4699537109719e-05
-1.67295575793063e-06
-1.97360041620739e-05
-2.11757709500898e-05
-1.0620163291677e-05
-1.27562993229171e-05
-3.01047870505029e-05
-1.70918853352931e-05
3.32356067862758e-06
5.64947949978006e-06
-1.98280169346141e-05
-3.17671958509371e-05
-1.89398946737806e-05
-9.31241056631854e-06
-8.01239946602768e-06
-2.21340388891136e-05
-1.81445435450593e-05
-4.01452013905875e-05
-1.47774288733202e-05
-2.76644368678224e-05
-1.4047753208578e-05
-1.28018547745724e-05
-2.30962856327677e-05
-2.64857981635306e-05
-1.2064476263209e-05
-9.60947483406003e-06
-2.43402208970854e-05
-2.05593240243152e-05
-1.87751735197409e-05
-1.4166691189379e-05
2.49262883812964e-06
-1.66046777745309e-05
-1.50387866723121e-05
-3.23130727132253e-05
7.37080706511729e-06
-8.81947923277049e-06
-2.46324606804909e-05
-1.50021724407308e-05
-2.76537902831841e-05
-1.85326324407424e-05
-1.01929464654359e-05
-2.30662835607172e-05
-1.37671373140504e-05
-3.2443419170961e-05
-2.32414418927357e-05
-2.06485413445946e-05
-1.73527301933035e-05
-1.45943306638413e-05
-4.01051164777553e-05
2.08713196008662e-06
-9.46710751978227e-06
-2.22112724322418e-05
-1.22522138721516e-05
1.14857472528025e-05
-1.4850623372216e-05
-2.79035931637994e-05
-1.55366129021263e-05
-7.41293124972669e-06
-2.38179409810983e-06
-1.73043040783124e-05
-1.85787842596492e-05
-1.00818610329777e-05
-2.57318900531314e-05
6.14647734315411e-06
-1.18604113516381e-05
-1.10440749548273e-05
-4.40723513263436e-06
-2.42551830000421e-05
-8.82518937817716e-06
-1.12936176836325e-05
-2.03955009704084e-05
-2.17771343107129e-05
-2.86238430937973e-05
-2.11705078919108e-05
-9.51092550590793e-06
-1.29830933149775e-05
-2.42914020372931e-05
-2.67108525948304e-05
2.2430964763348e-06
-1.68662919275632e-05
-2.69792189809991e-05
-3.24797420650619e-05
-3.25440394825799e-05
5.25636852005656e-07
-1.73279002621119e-05
-1.9453742214619e-05
-1.98784468742727e-05
-2.613306783522e-05
-1.91436214200184e-05
-2.73443292044019e-05
7.20336736546614e-06
-1.6792835113809e-05
-2.07210467919781e-05
-1.21857283931103e-05
-1.45448679489737e-05
-1.69555933642385e-05
-2.06261447839234e-05
-1.96620004060239e-05
-2.29380281557136e-05
-5.15636616954838e-06
-1.22653857232873e-05
-2.67477844074028e-05
-2.23701422588713e-05
-4.29749715785041e-07
-2.8477024258388e-05
-2.73879813664826e-05
-1.52042123996204e-05
-2.22695117547801e-05
-1.82542889746671e-05
-1.81883097967874e-05
-2.60547237777643e-05
-1.56416167974687e-05
-6.11652117856096e-06
-1.54325243053535e-05
-1.55457133401255e-06
-3.02107602696841e-05
-1.64021403372722e-05
-1.14469402726721e-05
-1.35878017986822e-05
-1.9236598319955e-05
-7.5226345039946e-07
-2.2424369109628e-05
-2.35535248708836e-05
-2.23335001004677e-05
-2.7261054227135e-06
-2.12914040581918e-05
-5.24750251811021e-06
-1.67968458063691e-05
-3.77460110049981e-06
-3.18538240647135e-05
-3.55025035580938e-05
-1.34751659370837e-05
-1.6755088086828e-05
-3.11722510030367e-05
-2.59068841145734e-05
-1.07330401035755e-05
-8.52156340187545e-06
-2.67642320013733e-05
-8.95413310097023e-06
-1.57352252570334e-05
8.33836423991404e-06
-7.0804009230844e-06
-3.35139791640882e-05
-1.66434508249526e-05
-2.36027704774812e-05
-2.86639987357234e-06
-9.3432437626178e-06
-1.87661721010644e-05
-1.040417837489e-05
-1.91431957142846e-05
-2.38522685044186e-05
-1.18905966381273e-06
-1.52434172995202e-05
-2.42382884956147e-07
-1.68489829387801e-06
-1.75858953097685e-05
-1.37972355887748e-05
-2.23853784222387e-05
-2.30847137047495e-05
-1.2375698549478e-05
-2.18254973303592e-05
-1.36843152978025e-05
-1.32554811029699e-05
-1.24344771464687e-05
-1.82849018021126e-05
-1.02137455164823e-06
5.2004384442685e-06
-1.51598095609999e-05
-1.64770831043091e-05
-2.19621539277205e-05
-3.06426153987956e-05
-2.15879420029005e-05
-4.14510864026325e-06
4.48714662111041e-06
-1.49207969660483e-05
-2.944135614156e-05
-3.9876544833573e-06
-2.89683187458423e-05
-1.91722610785702e-05
6.17774836425306e-06
-7.01027056873375e-06
-1.00405351491558e-05
-1.89522867971976e-05
-1.91210130486906e-05
-7.53941070792293e-06
-1.76540543551564e-05
-5.02898083267451e-08
-3.02366960566208e-05
-1.03570495546063e-05
-2.325383339536e-05
-1.83219129483321e-05
-7.74256387311218e-06
3.25998567585043e-08
-1.51351806070339e-05
-2.44194755595594e-05
-1.02064701325743e-05
-8.91141687559305e-06
-1.9877478059181e-05
-8.58029118885057e-06
-9.01157186571111e-07
-1.88919908926756e-05
4.64670314593417e-06
6.28160579827593e-06
-1.75659241207605e-05
-2.21595283956912e-05
-5.89606888561737e-06
-1.29402563146048e-05
-2.43721527644681e-05
-4.55436441570439e-06
-1.57677232070504e-05
-2.9332468339907e-05
-1.04930709341566e-05
-2.67563254923296e-05
-1.09741883292436e-05
5.19621479657066e-06
-2.30224686456371e-05
-3.39222294781912e-05
-1.6614289614319e-05
-2.30538693882165e-05
-1.99027228378184e-05
1.5357982293641e-06
-2.4208576009762e-05
-2.16351578409845e-05
-1.16488821576937e-05
-2.02021213913424e-05
8.19257849638227e-06
-2.1781250540728e-05
-2.81783507092828e-05
-4.62129276336689e-06
-1.02015425688392e-05
-2.04323776610886e-05
-1.41812836772125e-05
-1.54766282688603e-05
-1.91976141247722e-05
5.16291430318722e-06
-3.19895578162956e-06
-3.11994389428729e-05
-2.01900797902367e-05
-3.99730110191743e-05
-2.03928973227866e-05
-1.71891517267634e-05
-7.86266094873703e-06
-3.12665013213457e-05
-1.6704755318769e-05
-3.68171816157069e-05
-2.00124900251654e-05
-1.40443796402092e-05
-1.12322128279326e-05
-1.57006225788209e-05
-1.61970688581247e-05
-5.91980922689206e-06
-1.13549947728844e-05
-1.95655052970889e-05
-1.12662145178913e-05
-1.63864018273431e-05
-1.9598929437564e-05
-1.14033280459916e-05
1.66755480978202e-06
9.5289544138999e-06
-1.90485885963878e-05
-1.23176841556054e-05
-9.04230179995992e-06
-1.76034427643632e-05
-1.84082681425821e-05
-2.77741769580525e-06
-1.42373722802907e-05
-3.03508526195039e-05
-2.4596796712069e-05
-2.68733188441223e-05
-9.67846158219215e-06
-2.16931026712837e-05
-2.78749004575278e-05
1.47092627576579e-07
-3.10677719789572e-05
-1.16040129050724e-05
-4.07139950147094e-06
-2.50633377740732e-06
-1.86924689986774e-05
-2.4973317324599e-05
-2.08674834587442e-05
-1.76295768066287e-05
-2.1472983908526e-05
-4.9177032369429e-07
-1.8764182862107e-05
-4.14157450851286e-05
-2.72795820440291e-05
-1.52765345298986e-05
-1.04640799856082e-06
-6.29039684129901e-06
-6.34797897334359e-07
-6.48142712447699e-06
-8.44497282414791e-06
-2.51448680063486e-05
-1.13386617387054e-05
-7.73932332242893e-06
-3.36517120625479e-05
-7.07557404312975e-07
-7.36835546744025e-07
-9.92648893204958e-06
-3.28420298408447e-05
-1.38167517006602e-05
-2.67105080340871e-05
-3.10533368390582e-05
-1.63425366182353e-05
-7.85263835602414e-06
-3.61261760600458e-05
-2.12766400789458e-05
-5.30355457624801e-06
-6.95981100603088e-06
-1.88674085605165e-05
-1.43285249519477e-05
-2.03317749240991e-05
-3.09828729524088e-06
-3.54617304502836e-05
-3.73814402132063e-06
-1.48869091733619e-05
-1.07285320055109e-05
-2.32028969277134e-05
-1.94141846433423e-05
-2.00540557097004e-05
-9.47878515086344e-06
-2.34420515027951e-05
-4.11769309204536e-05
-2.84628067164593e-05
-5.82589276537748e-06
-1.71890956715444e-05
-1.72931783366197e-05
-1.80898854333954e-05
-1.85827884676195e-05
-4.04129140433321e-06
-2.20339613514057e-05
-1.77113430044482e-05
-2.83313962523309e-05
-2.02869522578338e-05
-2.32286256747241e-05
-1.88885183243257e-05
-5.85547208988264e-06
-1.4565242689418e-05
-3.46479451944179e-05
-1.45769713879958e-05
-2.12051563312075e-05
-8.27805574343779e-06
-7.31143546563856e-06
-2.64251601071087e-05
-1.3831190970614e-05
-1.31874904782975e-05
-1.69991071122335e-05
-1.70664235871037e-05
-2.35040630247024e-06
-3.15108406045919e-05
-1.46498252169251e-05
-2.81474958060656e-05
-1.18286441355915e-05
-9.99060582328879e-06
-1.94627429055164e-05
-1.65584516242357e-05
-9.89064443997095e-06
-2.74896396595686e-05
-1.78046033569284e-05
-2.12114691519788e-05
-1.02358993985309e-05
-9.20868554654666e-06
-8.82144172643548e-06
-3.02134550324265e-05
-1.77457875004211e-05
-5.71675282157973e-06
-1.40877311327159e-05
-7.87070918640128e-06
-1.41126132276558e-05
-1.88500738861766e-05
-2.133330504331e-05
-2.92151298818532e-05
-1.67000395700397e-05
-8.22193041335894e-06
-2.92477656183772e-05
-7.73075466910749e-06
-1.98420145603948e-05
-1.38546572237768e-05
-2.52680973138819e-05
-2.71311630604074e-06
-1.37341870537914e-05
-1.95029811223948e-05
-2.19184851066576e-05
-1.7822519575105e-05
-1.44048053550069e-07
-1.87494470639463e-05
2.76578692922819e-06
-5.23777481747285e-06
-1.87470844728641e-05
-2.22127720282585e-05
-2.22838036837405e-05
-2.00101995262491e-05
-2.65961862183854e-05
-1.9389021012873e-05
-2.56070217375624e-05
-2.59442370423898e-05
-1.14682248444363e-05
-3.02180883863428e-06
-2.73413723700766e-05
-2.95102462996788e-05
-1.27729678228357e-05
-1.11268685036857e-05
-1.95379096171288e-05
-2.75530397621179e-05
-1.2482849559833e-05
-3.40801260325366e-05
-1.16865103050873e-06
-2.07952191499711e-05
-1.29694520546563e-05
-6.14422827970708e-06
-3.55554848526765e-06
-1.28895794635345e-05
-2.00902897358772e-05
-2.35157449623416e-05
-1.36158295662811e-05
-2.00344927315949e-05
-1.29329440605395e-05
-8.17060105638871e-06
-1.25929435572335e-05
-1.42580581662597e-05
-9.27214677829211e-06
-5.95969591771225e-06
-2.14451151041207e-05
-2.57886662602009e-05
-1.09707153063524e-05
-2.0033780299839e-05
-3.19476482517329e-05
-9.78959296823903e-06
-9.20440372691408e-06
-5.88991245211535e-06
-1.53088940833604e-05
-2.07111773661839e-05
-9.63503429143089e-06
-3.12620931137125e-05
-2.12977606442927e-05
-1.17615815402921e-05
-4.70205334955103e-06
-2.32722845060813e-05
-2.08993838965776e-05
-1.84576514055545e-05
-2.61907404761879e-05
-3.04467403010726e-06
-2.78393604230546e-05
-2.18340075118417e-05
-2.58520797476796e-05
-3.90415788589988e-05
-1.16630282711554e-05
-1.87082269747353e-05
-1.36779226884027e-05
-1.32189063287259e-05
-2.33723394225677e-05
-8.14389956837458e-06
-7.00739521115844e-06
-1.75257876976042e-05
-2.13843022737888e-05
-2.8328458311389e-05
1.11063365346969e-06
-3.08608785597636e-05
-2.67328822963216e-05
-1.91405107930864e-05
-6.20668129967035e-06
-1.37999952749957e-05
-5.01792794432539e-06
-2.41393064834619e-05
-6.88918914020778e-06
-1.88863254581495e-05
-1.92579804135353e-05
-1.50972947478307e-06
-3.56602048042986e-05
-1.60975567653035e-05
-1.33856018472756e-05
-1.30699016086576e-05
6.08790168924708e-07
-1.47171188610658e-06
-1.4954413408566e-05
-1.89471103589964e-05
-7.59660000596253e-06
-1.28422084634949e-05
-2.34490224635586e-05
-2.05778642771379e-05
-1.73681232997312e-05
-2.48766993621997e-05
-8.16806893038989e-06
-7.84296829920762e-06
-1.90793899596733e-05
-1.35507616198829e-05
-2.46667451241091e-05
-1.04330879383015e-05
-9.14901701622286e-06
-1.92056035260539e-07
-8.86339517516978e-06
-2.36421679457027e-05
9.45107851020886e-06
-1.29594573266146e-05
-3.01477412660604e-05
5.81015528932398e-06
-2.55064532123308e-05
-9.71935699932528e-06
-2.34783234497652e-05
2.57225272244189e-06
-2.52933413824272e-05
-2.66605464088145e-05
-2.093549148045e-05
-2.85197095293765e-05
-3.04863598738711e-06
-1.01701779175426e-05
-8.29550992734462e-06
-4.62124001759717e-06
-2.85444347516327e-05
-2.20311146825351e-05
-8.41869465700334e-06
-3.04001056991803e-05
-1.53046321935528e-05
-2.76924499651257e-05
-2.366754832538e-05
-1.33679389440215e-05
-9.86256074805212e-06
-1.93864745794278e-05
-9.5699354180619e-06
-3.25095420932103e-05
3.05624418662594e-07
-4.77530026120204e-06
6.65260163362052e-06
-3.34829780739782e-05
-2.87986086351084e-05
-1.12063946421102e-05
-4.1915823765176e-06
1.65414780570775e-06
-2.02285008127111e-05
-2.0402261220525e-05
-7.33014154915213e-06
-1.78622365710744e-05
-1.91228863719998e-05
-9.02965807225671e-06
-2.38567996717381e-05
-2.06680302124739e-05
-3.27067587871006e-05
-2.26406275394767e-05
-1.5651688706448e-06
-1.52075697529869e-05
-2.70031143948077e-05
4.68105237875813e-07
-2.19596178448075e-05
-2.4176938086827e-05
-6.73838212920483e-06
-2.11596879814424e-05
-1.69112543816688e-05
-1.72233925706304e-05
-2.60415307069625e-06
-1.38708335377281e-05
-2.3169431046827e-05
-1.20858845570858e-05
5.60665283106309e-06
-1.3188857144158e-05
-1.79452821829036e-05
-3.13285080121951e-06
-2.51553685063836e-05
-5.30725161373356e-06
-9.02981686811974e-06
-1.23819202249542e-05
-1.4304291077316e-05
3.6018463400426e-06
-2.01131406911493e-06
-1.64362860618733e-05
-1.69247733579396e-06
-2.27564551325597e-05
-6.91932120774722e-06
-9.53004688203606e-06
-2.38352303073646e-05
-9.89451828866623e-06
-1.07145089520203e-05
-2.40473334368717e-05
-1.31793475581043e-05
-3.28005937988815e-06
-1.96026401424669e-06
-2.81331100817266e-05
-1.09006785580472e-05
-2.29534206077795e-05
-3.40585658017693e-06
-1.694625669145e-05
-1.80731537328098e-05
-1.18489471523623e-05
-1.223219343538e-05
-2.43202463252904e-05
-3.15150006209595e-05
4.50959384397631e-06
-2.97233202554493e-05
-2.47365623029138e-05
-1.78104608017291e-05
-1.04376836750727e-07
7.80833146491536e-06
-9.84246622928386e-06
-1.82220788634928e-05
-1.31211796433497e-05
-1.13501397715366e-05
-1.35776284809136e-05
-2.14146829738249e-05
-5.7009012088635e-06
-2.08610660851847e-05
-2.03646456158802e-05
-1.88122466121649e-05
-2.14829925793226e-05
-1.69559257726157e-05
-3.01242771380232e-05
-1.94585096367588e-05
-1.19204485881978e-05
-1.31718024396016e-05
-1.48890143615649e-05
-1.25969576604843e-05
-8.00975497548636e-06
6.04128054867614e-06
-2.73756781730088e-05
-2.07534537501721e-05
-1.17233719676585e-05
-3.24440666502271e-05
-2.61381015983513e-05
-5.21580669377193e-06
-1.98140958242449e-05
-1.65687028600717e-05
-7.33111787097318e-06
-1.47274368600178e-05
-1.62385355721655e-05
-5.03986493768657e-06
-1.05503000147205e-05
-6.82480380267391e-06
-1.61385298112431e-05
-3.34902913829991e-05
-2.43219163042643e-05
-1.39701932622274e-05
-1.57819170261238e-05
-2.12213505280668e-05
-9.76261826153632e-06
-2.66399968024888e-05
-1.4461737573187e-05
-1.33863613645446e-05
-5.57135148273026e-06
-1.37277342683805e-05
-1.75606452337842e-05
-1.82214928308596e-05
4.27372083142875e-06
-1.28690109119728e-05
-1.82018638732893e-05
1.63503311772548e-06
-1.67950516120106e-05
-9.50852475419458e-06
-1.17713116315453e-05
-1.73022687914767e-06
2.18967245086513e-06
-6.2489203499663e-06
-1.99485198306489e-05
-4.32834537067479e-05
-5.95195666527927e-06
-2.21705818566945e-07
1.21272213552381e-05
-2.22327471914516e-05
-1.6524136374829e-05
-2.10065926130524e-06
-1.31533778386358e-05
-3.1187373822207e-06
-2.25145428593912e-05
-3.09906581684264e-06
-2.67506824119235e-05
-2.784105456217e-05
-1.21178785852595e-05
-2.45053332897288e-05
-1.75005761223842e-05
-3.03093635469501e-05
-2.72464004595691e-06
-2.42115272867358e-05
-2.64706009566433e-05
-3.32317717397423e-05
-1.72114479525334e-05
-2.83564403749684e-05
-1.31727158059576e-05
-1.19097956612603e-05
-2.53869661902996e-05
-9.99965290176533e-06
-1.87087359394034e-05
-9.4826380532396e-06
-1.38044136435521e-05
-1.85055621337967e-05
-2.08636568767594e-05
-1.10622555501435e-05
-1.38949501553274e-05
7.31686199416008e-06
-2.17306484966349e-05
-9.39629659587649e-06
-1.52504605533177e-05
-1.73238268844609e-05
-8.4023548819048e-06
-2.45744220235143e-05
-2.12304526553001e-05
-2.15499901755661e-05
-1.53985265003144e-05
-1.00111362821032e-05
-1.56493091202965e-05
-2.70652746546839e-05
-1.65016911811198e-05
-1.8964256657316e-05
-2.5224531676115e-05
-1.56296835610952e-05
-1.1796985003625e-05
-2.06284590525059e-05
-1.2659859231746e-05
-1.99617243028465e-05
-2.7323625262023e-06
-1.30182410024947e-05
-1.74906459063421e-05
-1.57708332611266e-05
-1.41026021125598e-05
-1.47117945461418e-05
-3.53503587598557e-06
-1.14630004341131e-05
-1.53638782417042e-05
-1.19932951378644e-05
-4.40284929779687e-06
-1.71977483998493e-06
1.32658115159182e-06
-1.05648131119934e-05
-1.89877917542125e-05
-2.70822964944204e-05
2.53451533543795e-07
-1.66509031885182e-05
-8.44315333756809e-06
-2.73970520771129e-05
-2.40097734780635e-05
-2.96923376494288e-05
-2.38096039786554e-05
1.2830602331334e-05
-1.1009062694256e-05
-1.30481375824865e-05
-6.92545468525828e-06
-1.24673021846947e-05
-1.85952287118883e-05
-6.37280581686979e-06
-1.61241897739058e-06
-2.09839556281168e-05
-2.10075852979946e-05
-4.01548305119398e-06
-4.84387211835776e-06
-4.4226424591652e-05
-6.6770087261155e-06
-1.31401083642592e-05
-2.12810121074552e-05
-3.25244586020284e-05
-1.4917910370563e-05
-1.48568391509064e-05
-1.43797570667549e-05
-1.73750745984387e-05
-2.55980561283833e-05
-4.95316435776416e-05
-2.29795705272578e-05
-1.92248906699869e-05
-2.99564097068251e-05
-1.56197224273675e-05
-1.48379809775253e-05
-1.67490378435688e-05
-8.19325610557023e-06
-2.30038602425253e-05
-2.11644005126477e-05
-1.88862931023042e-05
-1.77717256198482e-05
-1.63227707929279e-05
-1.95951449750584e-05
-9.26608796154381e-06
-2.69089674601465e-05
-3.00737087420603e-05
-1.96448356042774e-05
-2.41278416757993e-06
-1.10424790847185e-05
-1.97751872017251e-05
-1.26780627642769e-05
-2.40678840488225e-06
-1.30869161437295e-05
1.36407017740183e-06
-2.12536517536998e-05
-2.56324033513297e-05
-2.51127816190824e-05
-5.50534749762433e-06
-9.79673330990328e-06
-1.83782925963478e-05
-3.25670788967625e-05
-3.15022573561267e-05
-3.41471457342289e-05
-1.90560461459804e-05
-1.71739264668471e-05
-1.80734667183921e-05
-3.05177054823437e-05
4.48058349450009e-06
8.38484570948405e-06
-9.5183509134319e-06
-1.57198937690849e-05
-2.15907268411648e-05
-8.29327465417703e-06
-1.07602888327755e-05
-1.20244801767355e-05
-1.06122257405227e-05
4.29726344449341e-06
-2.27123571012663e-05
-8.33614110937295e-06
-2.33595521689454e-05
-2.14445595092633e-05
-1.52811765511892e-05
-2.57398331966434e-05
-2.43110081932269e-05
-2.74286694450733e-05
-1.97279154381829e-05
-1.58587883947846e-05
-2.30496242470016e-05
-1.9233956505797e-05
-1.53511082543963e-05
-1.59094855690882e-05
-9.24885462472256e-06
-2.53088213843933e-06
-1.7259284227676e-06
-2.25167268910083e-05
-1.98672699418022e-05
-1.78105741304105e-05
-2.18527802707003e-05
-1.42764199722674e-05
-5.89664779180735e-06
-7.76772886255272e-06
-2.1362630492427e-05
-4.00728505781451e-05
-2.03032681989873e-05
-1.31739889285727e-05
-1.9259782479185e-05
-1.83858334238134e-05
-1.1171715222867e-05
-1.33697316425796e-05
-3.75867515851116e-05
-5.2794396826453e-06
-1.58172338332893e-05
-1.40297166241782e-05
-2.16729505893667e-05
-6.302560322689e-06
-2.85786982682635e-05
-1.69545790665349e-05
-2.40207569565607e-05
-2.34845040670811e-05
-3.92498475750743e-05
-1.12385237800494e-05
-2.97039516948088e-05
-3.14726163383173e-05
-2.99972813096393e-05
-1.87304669586233e-05
-2.80903155256024e-05
-9.58328021151267e-06
-8.72271752498336e-06
-3.19596352885969e-06
-4.59563754561255e-06
-1.96023212499139e-05
-6.59800900849875e-06
-1.21230142231294e-05
-2.71200428268029e-05
-7.99806488830562e-06
-3.05582762835825e-05
-2.89639262965201e-06
-1.19224706289767e-05
-2.04492927091768e-05
-2.1561209243866e-05
-8.71389060741876e-06
6.66584620690729e-06
-1.42791524566861e-05
-2.33828805886093e-05
-1.79857418888392e-05
-1.54560081623665e-05
2.69950318522738e-06
-3.06534074237177e-05
-1.88629374556455e-05
-2.63096589824679e-05
-2.48417565548224e-05
-1.83597516382047e-05
-2.54874595791145e-05
-2.29595358421193e-05
-1.52420303111608e-05
-8.90395682646868e-06
-1.23219521117477e-05
-1.46805718933685e-05
-1.26321821660845e-05
-1.65261410159558e-05
-1.75918912284577e-05
-1.46589389835517e-05
-2.40412901455274e-05
-1.13441800924547e-05
-2.21444662232148e-05
-3.17369350119121e-05
-8.72007388138943e-06
-4.89459480477052e-06
-1.16375612552285e-05
-1.54713055594289e-05
-1.7759298556138e-05
-3.17511223031988e-05
1.19929996692422e-05
-6.02175661787884e-06
-1.39617191789834e-05
-3.07860072448733e-06
-1.05948497207384e-05
-9.82574611332435e-06
-2.28892061740649e-05
-3.98304085610219e-05
-2.30258032999595e-05
-2.83703654146942e-05
-3.20110541630922e-05
-3.16403024742538e-05
-5.35635394757888e-06
-2.99981653845491e-05
-8.42463304219301e-06
-1.55539342264571e-05
-5.75541571946088e-06
1.18979725109047e-06
-1.17252237746961e-05
-1.9514925612566e-05
-1.00853571716925e-05
-1.85076242252383e-06
-2.37488057737271e-05
-1.1442143268374e-05
-1.9180453871775e-05
-8.1043592717118e-06
-2.25296132926942e-05
1.87565473366867e-05
-1.79243315444346e-05
-2.7112380587872e-05
-1.93871604617587e-05
-2.03152086151597e-05
-4.77541295331331e-06
-1.00853258938645e-05
-4.23056259274153e-06
-1.66219610530894e-05
-1.08502256604967e-05
-1.36729733741027e-05
-1.25591840112473e-05
-2.51770902699577e-05
-1.94134206870597e-06
-1.40335583129614e-05
-2.66202036073412e-05
-6.75200494378591e-06
-1.45113544826518e-05
-1.4891190728525e-05
-1.61449270043793e-05
6.51740704420255e-07
-3.40025088508715e-05
-8.56767094067367e-06
-1.8274375267119e-05
-2.42311341820337e-06
-1.32665189307319e-05
-1.32920766104884e-05
-2.67860007400293e-05
-1.49877829581306e-05
-1.18424113214101e-05
6.2928866791769e-07
-3.34192287958377e-06
-1.37990177865876e-05
1.04954925774989e-05
-1.22459720936277e-05
-2.52744965800766e-05
3.22604660365629e-06
-1.42592377836936e-05
-3.35840291609839e-06
-1.75162470645489e-05
-6.18799928848581e-06
-2.09959727410866e-05
-9.02997974006901e-07
2.01751655273427e-06
-2.48708593100219e-05
-2.09316333613348e-05
-2.74813569857154e-05
-1.25633415303472e-05
-6.38371418375971e-06
-1.59852134430605e-05
-1.65347645005271e-05
-3.49338066130349e-05
-2.96682640404255e-05
-1.29774162147132e-05
-2.03044837937773e-05
-1.00024908369153e-05
-1.60494071091168e-05
-9.64625365442209e-06
-2.44666131143832e-05
-3.07988141315324e-05
-1.8273291355623e-05
-9.10416355688945e-06
-8.86960164153023e-06
-1.66927508248133e-05
-7.37904733738378e-06
-2.31389813769711e-05
-1.88271681524779e-05
5.57136087590691e-07
-1.05468297452555e-05
-1.49059462693339e-05
-7.28977386875378e-06
-9.46454782642556e-06
-2.32348474909593e-05
-2.1495947976477e-05
-1.32317421819589e-05
-7.86885261630746e-06
-1.82304880541694e-05
-1.28406912529489e-05
-2.84715201879964e-05
-1.33207375367433e-05
-1.49983885740386e-05
-1.77861738992636e-05
-1.45558737589277e-05
-3.51793133213592e-05
-1.98080815613267e-05
-1.27977662333503e-05
-1.24065234131004e-05
-3.27862632339787e-05
-1.36236089801296e-05
-1.04501333383119e-05
-1.37054022537126e-05
-8.13873016337117e-06
-1.18058871557064e-05
-2.02827272947299e-05
-1.79900972943684e-05
-2.44147961602083e-05
-1.76860604594224e-05
-2.95622475117959e-05
-9.68869054351983e-06
-1.07240061700221e-05
-1.67783271377652e-05
1.0239058861865e-06
-2.60894618577641e-05
-1.13394161132753e-05
-2.2436791972051e-05
-1.88936616447792e-05
-8.27847315105029e-06
-2.65439327218852e-05
-1.74873623165638e-06
-1.22341626597951e-05
-7.97796840620372e-06
-2.53040526386287e-06
-1.02054191114745e-05
-1.49046745156986e-05
-1.71292497407175e-05
-1.56932837953481e-05
1.10236539506121e-06
-3.01023331543035e-05
-2.62096340488565e-05
-1.58115260335481e-05
-2.00509515351637e-05
-1.27641480216442e-05
-2.46232979536476e-05
-1.73337550544268e-05
1.75268603144397e-05
-1.17303751771888e-05
3.9393860722652e-06
-2.19475585140291e-05
-2.28764900039511e-05
-2.80906794154243e-05
-1.67152815777175e-05
-1.48363524839112e-05
-3.13468024726622e-05
-1.87368495174205e-05
-2.0211630932027e-05
-2.35105844610443e-05
-1.52192229461417e-05
-1.43907652161601e-05
-3.94450020721715e-07
-1.09282757211743e-05
-7.49149905252535e-06
-1.09470388091093e-05
-2.86848936599164e-05
-3.48739883678546e-05
-1.21016260295593e-05
9.19680185765207e-06
-1.51214423870329e-05
-1.87080031851257e-05
-3.62576478822937e-05
-2.31999619552446e-05
-2.47874016183149e-05
-6.49195160556415e-06
-1.09057521245949e-05
-1.00226364887394e-05
-1.95805267020167e-06
-1.2619961336241e-05
-2.00771791037823e-05
7.64257550268139e-06
-1.63775409663995e-05
-1.88885564563006e-05
-1.92089971369476e-05
-1.69025223230977e-05
-3.31813984066546e-06
-2.46659124889314e-05
-2.07090173385318e-06
-1.61319280352509e-05
-1.33001527266519e-05
-1.57436195345905e-05
-2.02735279136056e-05
-2.3727860631371e-05
-1.27267595090739e-05
-1.44614885221769e-05
-3.1565300553704e-05
-2.16104128545826e-05
-1.27121551678455e-05
-3.49155476500511e-05
-1.25430214961856e-05
-1.92611999043443e-05
-9.02572628106389e-06
-2.5106920974223e-05
-7.73594881628212e-06
-9.38118050221188e-06
-2.32002527673251e-05
-1.99625487565746e-05
-1.63194176694315e-05
-1.60470523224548e-05
-1.43724655567209e-05
-3.35140543977109e-05
-2.33532245574821e-05
-8.49442925291999e-06
-2.23548304467768e-05
-1.02196628737954e-05
-1.60805770296103e-05
-2.23290239508215e-06
-1.49316347309776e-06
-9.10271789006236e-06
-9.52788632499984e-06
-2.73668875527572e-05
-2.98370341736361e-05
-2.11407555243768e-05
-2.53977285654481e-05
-2.3811678936939e-05
-2.94420258780588e-05
-3.36369812700558e-06
-1.67454986464735e-05
-2.73844766984614e-05
-2.14636893137179e-05
-1.54580042751595e-05
-2.76366140797749e-05
-1.59034151553132e-05
-7.85756490644843e-06
-8.73800532560045e-06
-1.30347275402372e-05
-1.12810569299716e-05
-1.43467302424015e-05
-1.24596137551921e-05
-1.18591416215534e-05
-1.00661051188878e-05
-1.67511700418589e-05
5.78152101426041e-06
-9.3729880283759e-06
-1.25078800369862e-05
-2.38778167945451e-05
-1.56836970956393e-05
-1.02419864257142e-05
-2.20230900140427e-05
-1.78312104571298e-05
-1.72966593161738e-05
-2.3126933609578e-05
6.53984073134743e-06
-2.79199410764015e-05
-1.33567194001556e-05
-3.24813131840508e-05
-3.26005470183045e-05
1.26788781033621e-05
-1.08960368937798e-05
-1.69173532122918e-06
-2.20034735948896e-05
-2.9292351939733e-05
-9.0461573399923e-06
-1.16536472158878e-05
-2.03351274636995e-05
-1.317959533467e-05
-1.712133822596e-05
-2.71454576456619e-05
-1.61637074010396e-05
-5.6979330992545e-06
-2.87940690353541e-06
-1.24719136110333e-05
-1.66493986788805e-05
-6.41819791786425e-06
-2.51649409964206e-05
-2.5600689496846e-05
-2.63366430836471e-05
-2.04784992737493e-06
-1.49383890372931e-05
-1.74041268424666e-05
-2.24528882356017e-05
-2.8001217707851e-05
-2.68379315315338e-05
-1.88594925114027e-05
-1.04455210387348e-05
-1.18332757458857e-05
-7.73081520200369e-06
-2.08832834962125e-05
-1.49782560335462e-05
-3.03986122190604e-05
-1.68426966206738e-05
4.16173779337233e-07
-2.95319987587249e-06
-1.18571271021528e-05
-1.66082257722531e-05
-1.90486835145963e-05
-1.39342636760177e-05
-1.84204953214743e-05
-1.42428429177794e-05
-2.5282378735973e-05
-5.7833759887147e-06
-2.51210270447797e-05
-1.85600138709321e-05
-2.03004209823968e-05
-2.6483741022834e-05
-2.0816251000223e-05
-2.5717466411645e-05
-5.03636244393883e-07
-1.73093275346288e-05
-1.12300367459804e-05
-1.19725946394396e-05
-1.09906847899578e-05
-1.18847750832278e-05
-8.88695047733165e-06
-1.34011340394933e-05
-2.19431703622421e-05
-3.15307394200554e-05
-1.0916051750394e-05
-1.22455411417858e-05
-1.39479652594875e-05
-2.72399346201115e-05
-1.97363411768933e-05
2.66058981877822e-07
-1.93687972888588e-05
-2.05687317500661e-05
-1.57312156121106e-05
-5.19466028004266e-06
-7.72105619488737e-06
-2.19111958745958e-05
-1.46763635177457e-05
-2.41825419662461e-05
-1.22834880070627e-05
-2.08889644708018e-05
-1.18273262349562e-05
-1.74724620379132e-05
-1.32908119865944e-05
-2.25522914577934e-05
-2.42106744571333e-05
-3.83248106801381e-05
-2.68743524146177e-05
-2.93873959539834e-05
-1.35669630298035e-05
-1.11062142697653e-05
-1.28257278041193e-05
-1.73812238284479e-05
-1.17432633005916e-05
-2.50085306258419e-05
-2.80845444944712e-05
-2.20507767688244e-05
-2.96600240539559e-05
-9.56213626108444e-06
-9.72413254456668e-06
-1.4177391684561e-05
-3.37674409400518e-05
-6.54566816326316e-06
-5.62760604917385e-06
-5.81514312892437e-06
-1.83084521035343e-05
-1.41965345202666e-05
-2.56595084831576e-05
-2.00886218834668e-05
-1.51042016839141e-05
-2.59711313611648e-05
-1.27863912708231e-05
-1.35547225218352e-05
-3.31441367713496e-05
-3.95212956712416e-06
-1.30797870394559e-05
-4.8487714261894e-06
-8.69507319244079e-06
-2.59879031315474e-05
-1.51773842386651e-05
-1.12628504571423e-05
-2.13918459160971e-05
-2.96930210857025e-05
-1.3112784226242e-05
-1.64217778173274e-05
-1.07680824366115e-05
-2.45319399662354e-05
-2.68823063188209e-05
-1.50274579251344e-05
-2.04288843777026e-05
-8.53096211277366e-06
-4.84560753781134e-06
-9.27193598965644e-06
-1.00121399371858e-05
-1.36078072023288e-05
-2.04236236120355e-05
-3.00836442301933e-05
-8.78379959056384e-06
-8.57486051388086e-06
-2.24160543898138e-05
-1.55104840674412e-05
-1.51914271393929e-05
-1.39989423542511e-05
-2.19746011794355e-05
-8.33153682047659e-06
-1.92558881079919e-05
-1.14335341963718e-05
6.21544645645352e-06
-2.70027410337546e-05
-1.59323610275725e-05
-2.00750317287089e-05
-2.05384511122162e-05
-2.15554974919149e-05
-1.15730692915563e-05
-1.52724221724251e-05
-1.35683991192317e-05
-9.64626928202463e-06
-3.26813602979714e-06
-1.41967911702283e-05
-1.384803900511e-05
1.46456851999262e-05
-2.77845765576949e-06
-1.82785497315439e-05
-1.00454873326726e-05
-2.69168748149187e-05
-3.32428390045652e-05
-1.06576371458775e-05
-2.82726000012212e-07
3.91279243572334e-06
-1.94149250578692e-05
1.48636163564292e-06
-1.23190509131435e-05
-9.38610809257551e-06
-8.27532920494017e-07
-1.08547198389467e-05
6.33300249820041e-07
-7.61826819261097e-06
-9.00794241758141e-06
-2.61941057695053e-05
-1.70170107559441e-05
-2.90162174025179e-05
-1.62867566212912e-05
-2.0270012524411e-05
-1.28868960658893e-05
-3.47004077112473e-05
-1.14928837237597e-05
-9.10306814191778e-06
6.88448647187337e-06
-9.3753120779705e-06
-1.70437250485149e-05
-2.41889124726525e-05
-1.76318364049058e-05
-1.11611696239759e-05
-3.16353455655686e-05
-2.3666273424515e-05
-1.20848294413927e-05
-2.17985173135662e-05
-2.43544407155854e-05
-1.49018276844272e-05
-2.60499316966585e-05
6.34835485982158e-06
9.11630935097521e-07
-2.30243740682575e-05
-1.43678976448961e-05
-1.60656259257704e-05
-1.75671494806753e-05
-2.37205806155094e-05
-1.59612077155756e-05
-5.82075699271289e-06
-4.69024282924073e-06
-6.11534964189902e-07
-2.50080267085905e-05
-1.60445324851562e-05
-9.26817649064408e-06
-3.73914463847661e-06
-2.7242322956945e-05
6.74047517878541e-06
-8.95127399747059e-06
-1.76949339134337e-05
-9.93182534400906e-06
-4.96569813017293e-06
-1.64716846168657e-05
-3.15575786485192e-05
-3.23805513873132e-05
-1.38029467162274e-05
-1.83862558132849e-05
-1.80646066782945e-06
-1.97065952304998e-05
-1.49065133367479e-05
-3.55974302452965e-05
-1.68780466631373e-05
-4.47525183545716e-05
-9.1423063249187e-06
-2.05220630983149e-05
-2.6763440964049e-05
-2.48704399614205e-05
-1.27643060536103e-05
-2.17717104320492e-05
-3.36003856521648e-05
-2.86884087850525e-05
-3.06124052590406e-05
-1.39864008417777e-05
-7.67285409642019e-06
-2.74806620808503e-05
-1.97255307706255e-05
-9.72531180556817e-06
-7.26982054019488e-07
-9.27893481147381e-06
-1.72963320898069e-05
-2.79545258321824e-05
-1.08302114163106e-05
-6.04669263392302e-06
-5.93575479784685e-06
-3.45414507297944e-06
-3.41816629328491e-05
-3.12762107781846e-05
-4.16741808203583e-06
-7.42679427231215e-06
-2.3141404799917e-05
-2.00367433380293e-05
-1.22862309695459e-05
-2.6036376393978e-05
-1.46478900171886e-05
-2.52707312236146e-05
-3.48011020322955e-05
-2.53605491312317e-05
-1.46874373588795e-05
-1.54489430446169e-05
-1.24718778366192e-05
-2.85203998595e-05
-1.34085873662798e-05
-1.99179390825758e-05
-2.15171787917848e-05
-2.53990349561231e-05
-4.60685166582747e-06
-3.35656145650033e-05
-8.62998843375214e-06
-7.38679492373265e-06
-1.60059416082395e-05
-1.8139015125127e-05
-2.57791844499308e-05
7.51201693095519e-07
-1.14332107351149e-05
-2.06393767670665e-05
4.17744071585029e-06
-1.89414432652905e-05
-1.53307546463367e-06
-5.32854087063851e-06
-1.16999947705347e-05
-2.60170887377626e-05
-4.07822772901599e-05
-1.81895703837504e-05
-2.08070943020695e-06
-1.63890444966556e-06
-1.66030119043122e-05
-2.75540637368309e-05
-1.67402885058799e-05
-3.01324052823829e-05
-2.20561941940028e-05
-6.69701582735962e-06
-7.49407302219811e-06
-9.05390643106732e-06
-2.57434018795119e-05
-1.42195659307505e-05
-3.3233367538427e-05
-2.27473314530183e-05
-9.52852083088922e-06
-2.02619308156613e-05
-2.27574757800347e-05
-5.16385636669502e-06
-3.51861554258981e-07
-1.00528915139816e-05
-2.42896796038697e-05
1.19458242415202e-05
-1.5043733097296e-05
-1.10640737002711e-05
-4.60616241868091e-06
-2.33628417242901e-05
-1.29956129589578e-05
2.28950898991939e-07
-1.52512346022233e-05
-1.19008218296735e-05
-1.91141288506091e-06
1.66678705573568e-06
-1.63517290728508e-05
-1.21007511352252e-05
-1.5580708935482e-05
-1.08705614753463e-05
1.21631257967107e-07
-1.76706611671461e-05
-1.99197797721114e-05
-1.72204623311969e-05
-2.07357595968645e-05
-3.17434381485005e-05
-2.75656943355094e-05
-1.16223310253887e-05
-1.4334532162235e-05
-1.47138077851123e-05
-1.22413958516445e-05
-2.02214205923841e-05
-2.01966590605518e-05
-1.53858118501213e-05
-1.77356731312002e-06
-1.72337246521955e-05
-1.72312487176524e-05
-7.15459159054705e-06
-3.03502111334273e-05
-8.08080516289414e-06
-9.11295837307103e-06
-2.13226406939862e-05
2.23244442514318e-05
-2.1391105843786e-05
-2.15226524640661e-05
-2.13234290582201e-05
-1.68222205220801e-05
-1.37113784755422e-05
-1.62765885912513e-05
-2.3621964890904e-05
-3.27774952347068e-06
-3.19634862436399e-06
-2.27039533730464e-05
-2.81277876849492e-05
-1.30219359018143e-05
3.42106857337091e-06
-2.52193113157645e-05
-1.6924021606891e-05
-7.10443626306332e-06
-3.6106524528847e-06
-2.90735102220695e-05
-1.68322587077552e-05
-4.35828909633993e-06
-5.53492169142395e-06
-2.16577711598481e-05
-1.66907337734231e-05
-6.57053525116079e-06
-1.58189342219176e-05
-1.16697160123613e-05
-1.76978922332631e-05
-1.94235715565766e-05
-7.14620504899245e-07
-7.5350323877229e-06
-2.02156357636466e-05
-1.7936143768777e-05
-1.06819911092856e-05
-1.80698434343578e-05
-9.89527259111367e-06
-1.35502535310166e-05
-6.04266194258329e-06
-2.53987179427763e-05
-3.27985227213619e-05
-2.36522557341133e-05
4.73419650131712e-06
-1.11732019476498e-05
-5.05213878662367e-07
-1.97968688872659e-05
-5.03825464304077e-06
3.54710891311892e-06
-2.14741476775109e-05
-2.66764533770687e-05
-4.0106795706442e-05
-3.28616118148067e-06
-1.48713663003171e-05
-3.18705127920396e-05
-1.00107912016761e-05
-1.27668512403075e-05
-1.79159481395603e-05
-1.31956418139604e-05
-1.48894300193012e-05
-2.10704419160904e-05
-2.07293408915495e-05
-1.24161342881414e-05
-2.77441597640518e-05
-2.14710633628449e-05
-3.18246133891024e-05
-4.48607083881289e-06
-7.27969467342269e-06
-1.56884419017383e-05
3.98765523956893e-06
-5.37168306067064e-06
-5.72856882354172e-06
-3.45284251418537e-05
-2.23084702205738e-05
-1.620902739054e-05
-1.43099837157758e-05
-1.87839095346734e-05
-1.54049909018633e-05
-1.20901951770497e-05
-1.32716260723854e-05
-1.56264223898549e-05
-2.57082935372319e-05
-3.81968235330752e-05
-1.39194707369348e-05
2.32196705327096e-06
1.02181225745047e-06
-1.53389206988613e-05
-6.99022456373144e-06
-1.28495924018635e-05
-1.58063064069999e-05
-2.56188447762146e-05
-1.77358966013565e-05
-1.18259636831742e-05
-2.11191065648229e-05
-9.33184579905391e-06
-3.01326199926615e-05
-2.79511460832276e-06
-7.10649504918187e-06
-2.59827182421771e-05
-1.76914080705329e-05
-1.53383010475384e-05
-1.96538919522008e-05
-4.17440548577308e-06
-4.85148845045477e-06
-2.02178443930408e-05
-1.15697011579176e-05
-2.03340964348751e-05
-1.46477424263057e-05
-1.03911637591383e-05
-2.2541904170455e-05
-1.4979751991618e-05
-5.67169626670473e-06
-2.10365367417931e-05
-2.52803567171216e-05
-1.78464105950608e-05
-1.81883812121186e-05
-1.52578411060526e-05
-1.05139032486814e-05
-1.65265520818735e-05
-1.62898833588347e-05
-2.20266856775336e-05
-3.10346586211382e-05
-2.86437276739912e-05
-7.16615675552116e-06
-2.43347496611054e-05
-2.30620552596058e-05
2.67237655987218e-06
-6.45093728042585e-07
-1.96534826429556e-05
-4.03069565117558e-05
-2.94759934391117e-05
-2.04947691867964e-05
-3.63282172045074e-05
-1.97476472185378e-05
-1.86303460272589e-05
-1.7008513804747e-05
3.39268090773438e-06
-6.91296821867851e-06
-1.96270209016919e-05
-5.9287624804489e-06
-1.25178293830243e-05
-1.85715484167377e-05
-1.73533205136844e-05
-1.43601446178315e-05
8.39481048484465e-06
-2.40108088939473e-05
-2.29933516171427e-05
-1.8581928155129e-05
-1.54505648016742e-05
-3.94378161751696e-06
-4.5282655265599e-05
-1.80036979235389e-05
-7.89472628375021e-06
-1.09340436321591e-05
-1.98273203768881e-05
-1.68059556328336e-05
-3.07322414768714e-05
-2.50627374474265e-05
-2.21343309849559e-05
-1.38844976200729e-05
-3.46842279332559e-05
-7.46507397241535e-06
8.03195415106082e-06
-2.42397864344784e-05
-2.0303485780319e-05
-2.19967789254478e-05
-2.50727877062628e-05
-1.4917606340996e-05
-1.86977715463022e-05
-2.25535918496833e-05
-2.58775020620342e-05
-1.40353206314538e-05
-2.91212092611197e-05
-6.90077601532256e-06
-6.10599270228385e-06
-1.78052178804176e-05
-2.06669589121304e-05
-2.21552093938853e-05
-1.88990558751736e-05
-1.67697540927656e-05
-2.47988101323576e-05
-3.67276002186908e-05
-1.12585792488445e-05
-1.80781667160091e-05
-1.25812526149574e-05
-2.95164737839098e-05
-6.66488242651588e-06
-1.80535115160277e-05
-2.27223173001092e-05
-1.91998936784671e-05
-1.39051570985821e-05
-3.62957936395602e-05
-9.65454895323112e-06
-1.45702119076686e-05
-8.18325042553023e-06
-2.82585869293209e-05
-2.11317023824723e-05
-1.97613366784156e-05
1.71840899347006e-06
-2.79528788963265e-05
-9.58477252940925e-06
-1.73195303401218e-05
-5.49411812414353e-06
-2.38358475010249e-05
-2.48222019816086e-05
-4.08298209698919e-05
-5.18736955139101e-06
-1.26903716548194e-05
-1.67358848108536e-05
-2.13261953468201e-05
-2.39348803196795e-05
-2.6933905100555e-05
-1.00381792951214e-05
-1.52553752176652e-05
-1.40473502038283e-05
-2.55671883052287e-05
-3.01099456323123e-05
-1.27598357528676e-05
-1.5257326216393e-05
-2.64695627061932e-05
-1.16395030751977e-05
-2.62783290151645e-05
-1.31447015724667e-05
-1.93047459309171e-05
-2.98681295617406e-05
-6.69462997142546e-06
-2.6591549457011e-05
-8.8776641882994e-06
-1.85608509534543e-05
-2.02920851622561e-05
-1.54574796753433e-05
-2.3371751733871e-05
-1.63974533905791e-05
-3.25856272764941e-06
-1.24469417071922e-05
-2.15158103413227e-05
-1.95775133972184e-05
-9.47869184044363e-06
-2.58154921911997e-05
-1.1134857827385e-05
-1.60923794873111e-05
-2.49575478083475e-05
-2.8020177129852e-06
-1.35632576882259e-05
-3.14381085182426e-06
-1.41600531075862e-05
-2.80026116381465e-05
-4.27454441231437e-05
-1.9975928960566e-05
-1.68475660945612e-05
-2.48254062844353e-05
-1.67199051710994e-05
-1.77517633512508e-05
-2.22491908842986e-05
-1.0208935592038e-05
-3.07068817883558e-05
-1.49593810230921e-05
-7.70104280442411e-06
-9.16507881931153e-06
-2.45749787072414e-05
-9.89101316743306e-06
-2.33656534796831e-05
-2.73926814242736e-05
-2.73098340791569e-05
-5.75231581942201e-06
