# Supplementary material for: Research on computational propagation and identification of mine microseismic signals based on deep learning
Source: PLoS One. 2025 Oct 22;20(10):e0334641. doi: 10.1371/journal.pone.0334641 (PMC12543183; doi:10.1371/journal.pone.0334641)
Supplement: S11 Data — (ZIP) [file pone.0334641.s011.zip › 000101100002557.xlsx_0.txt_24.txt.txt]

-2.87649438179758e-05
-1.57027208674631e-05
-2.13044766079883e-05
-1.4736005886672e-05
3.98199427435818e-06
-2.2587062933759e-05
-4.10057690424424e-05
-2.62136657644111e-05
-2.63206641507747e-05
-1.41528096764596e-05
-1.69043189999084e-05
-1.24822394733234e-05
-2.84655699809254e-05
-1.76683421672924e-05
-3.58655285877651e-06
-3.07759188829595e-05
-2.05726692477525e-05
-2.6593196817915e-05
-4.39354166740255e-05
-4.75952412083796e-05
-1.58426705071933e-05
8.03383820247057e-06
-2.9962280682792e-05
-1.49624138021271e-05
-1.98248374078512e-05
-3.25091240776528e-05
-2.692416774693e-05
1.95463711050226e-06
-1.65150770541179e-05
4.53845549524563e-06
-1.79069877860788e-05
-4.55808874164236e-05
-3.99075750080324e-06
-2.60563912044082e-05
-7.02127761615283e-06
-3.81339210847667e-05
-1.30909352086519e-05
-1.48500667451144e-05
-1.04736023045654e-05
-1.42680622227651e-05
-2.72132623957899e-05
-1.66250866807561e-05
-1.78508237425825e-05
-8.5633112258972e-06
-3.5526266806448e-05
-1.45830655236524e-05
-9.17690677740045e-06
-1.97257166520786e-05
-5.94917962750766e-06
-8.8444603981186e-07
-6.09910425564388e-06
-6.62790801242475e-06
-2.91890420416831e-05
-2.57097594393634e-06
-5.65753860178728e-07
-5.54531287219071e-06
-1.57359956515481e-05
-7.07711088126393e-06
-1.38631254766953e-05
-6.45351968444132e-06
-2.44619719310794e-05
-8.93743310512486e-07
-2.05748557138121e-05
-2.33956719764267e-05
-8.38900366063064e-06
-2.08253550762196e-05
-1.46695934683467e-05
-8.87825969559174e-06
-6.38167981503161e-06
-1.81010769142203e-05
-1.07359546084844e-05
-4.18725639117921e-05
-2.87430628136306e-06
-3.08323925270813e-05
-9.08755574163327e-06
-1.7167237962986e-05
-9.1077540174852e-06
-1.13375508964505e-05
-2.9274033516215e-05
-1.24084819873111e-05
-2.83965128372029e-05
-1.64989177437471e-05
-1.05593090036591e-05
-7.31598735811399e-06
-1.34944457858545e-05
-1.22797996845363e-05
-1.4222370000681e-05
-4.23811488911009e-05
-3.19779497890956e-05
-2.04191266649908e-05
-3.28766316553849e-05
-2.31023142624698e-05
-2.0455012352639e-05
-7.36755763480586e-06
-1.13291206991922e-05
-2.19448350513094e-05
-5.87738877578534e-06
-7.54494164991203e-06
-3.21969667891424e-05
-3.5904188096146e-06
-2.24205804596216e-05
-2.74266556717337e-06
-1.22473495674276e-05
-2.5317492041466e-05
-2.37133595008967e-05
-3.12169700642971e-05
-1.89419836511867e-06
-1.55392692922543e-05
-1.3457717426831e-05
-2.3898816796731e-05
-9.60477803143733e-06
-2.12634867295237e-05
-7.75817907894111e-06
-9.12670262349524e-07
7.57534599420871e-06
-2.80635823913483e-05
-3.48465083768886e-06
-2.11209323444142e-05
9.84210861292682e-06
-9.57612736900903e-06
-2.68305988623006e-05
-2.91166734922404e-05
-3.4278215558303e-05
-9.66295068979927e-06
-2.8237210529667e-06
-1.84399302716276e-05
-3.92099409858569e-05
-3.74334403264728e-06
-9.80769410217822e-06
-1.6534830226033e-05
-1.18308442358718e-05
-3.77680053665863e-05
-1.90469278413028e-05
-2.67975740378693e-05
-1.26389502630778e-05
-4.45378063190826e-05
-4.61238732133204e-05
-5.92520135929792e-06
-3.25368926639559e-05
-1.09973011436859e-05
-3.64482610245316e-05
-1.93553899990894e-05
-1.0591748519709e-05
-4.53491215752454e-06
-1.27580850799802e-05
-2.48479102901675e-05
-2.33440772353296e-05
-1.43668980925314e-05
-1.81293928625183e-05
2.40474452361327e-06
-1.92068791838876e-05
-1.22996344426484e-05
-4.45941773951579e-06
-2.02951134567863e-05
-1.24404065553457e-05
4.92029357164515e-06
-1.73105122923423e-05
6.21334249156944e-06
-1.52050410736969e-05
-3.01050509551891e-05
-1.53062910263557e-05
-5.07624467875461e-06
-1.71811049849742e-05
-9.02990226144444e-06
-1.50193670730821e-05
-2.56049619424455e-05
-2.72963861833269e-05
-3.49442745390957e-05
-6.39783616207588e-06
-6.47278337036894e-06
-7.65516916033579e-06
-1.99938605440002e-05
-3.93698392008441e-06
-2.00330090627158e-05
-1.63966571708774e-05
-4.59267787828334e-06
-6.98871180957615e-06
4.03002382546729e-06
-1.86294882268049e-05
-4.07125193391899e-05
-2.91363370051492e-05
-1.34770164479553e-05
-1.59372015648699e-05
-9.10455061337517e-06
5.20145575925348e-06
-2.65073600458323e-05
-9.23000314829456e-07
-2.78057786424403e-05
-1.65381273489593e-05
-9.22000892915384e-06
1.45796850779256e-06
-1.35633744379238e-05
-1.16376151756159e-05
-1.87443596137135e-05
-1.46001645933086e-05
-2.69455079404702e-05
-1.6988847317753e-05
-2.80107834534458e-05
-2.1531774969538e-05
-1.74236871833898e-05
-2.50068155330196e-05
-1.95551307800136e-05
-1.83948673656376e-05
-9.80339526345209e-06
-5.13054703872768e-06
-2.46072579985508e-05
9.20972370972382e-07
-9.8228907372156e-06
-1.57063865656898e-05
-1.26870720284648e-05
-3.65333491829284e-05
-3.07651471882108e-05
-1.59807110755905e-06
-1.72101053037979e-05
-8.38251008009749e-06
-2.51163703343337e-05
-3.82850158128176e-05
2.7697730006268e-06
-2.41700311144902e-05
-1.80474674685453e-05
-6.77797512175707e-06
-1.49897196094419e-05
-2.11597677906089e-06
-6.00848835877156e-06
-2.64713563698075e-05
-1.25744266056508e-05
-2.97839990972824e-05
-1.39899103029238e-05
-6.71877750964114e-06
-3.78100710098233e-05
-3.01488228279037e-05
8.9900603268209e-06
-9.35177585568091e-06
-2.39414481966899e-05
-2.58040589137364e-05
-3.51153886365853e-05
-8.75729720325638e-07
-1.41823047932061e-05
-2.19156282608069e-05
-1.76162710041214e-05
-2.21478453103092e-05
-1.62234296138767e-05
-1.60854097457591e-05
-4.80795202389157e-06
-2.84728156220858e-05
-2.47351174592698e-05
-1.05432032697728e-05
6.0727297052124e-06
-5.35550687127702e-06
8.01101570256584e-06
-1.16524766572809e-05
-2.85189640970027e-05
-1.60158521036066e-05
-1.62262684552945e-05
-1.17091640244766e-05
-8.45484422463707e-06
-1.28425192112472e-05
-3.12985819654282e-05
3.28748053640351e-06
-1.99309813926465e-05
-2.43815267706667e-05
-2.72408667197922e-05
-3.45226407445962e-05
-2.56514346402084e-05
-2.42845679412459e-05
-2.18258020300093e-05
-2.25960895380622e-05
-6.44100436303915e-06
-2.26218437044988e-05
6.37769125651416e-06
5.49941833550513e-06
-3.66143993947013e-05
1.50145360043874e-07
-2.64919269492133e-05
-1.29570248312844e-05
-9.40979707905866e-06
-6.92722990572593e-06
-7.70726013850803e-06
-7.42667550459744e-06
-9.63978032559486e-06
-3.22993918939661e-05
-1.37546862877584e-05
-1.2401454978453e-05
-2.42655015941862e-05
-2.03124541068949e-05
-1.57577036583968e-05
-8.88878325134433e-06
-1.78852279413609e-05
-1.36602000920186e-05
-2.63717197174819e-05
-2.80467679914817e-05
-2.43638104280214e-05
-1.81666025706867e-05
-4.59315443933392e-05
-2.23559272720435e-05
-2.89269877024591e-05
-2.60389011383304e-05
-3.24271347770701e-05
-2.249934005927e-05
-1.66546112307811e-05
-2.29607234235384e-05
-2.62689874261586e-05
-3.31141195521362e-06
-2.35930649657382e-05
-8.50156777893926e-06
-3.10317732946746e-06
-2.01520372680203e-05
-1.04079398559731e-05
-4.77814348716148e-06
-2.72887131251822e-05
-2.81572256965703e-05
-1.29588957027306e-05
-2.27665651688563e-06
-2.99818214338042e-05
-9.45972996788508e-06
-1.13927057944303e-05
-2.31087779983976e-05
-2.72672403718692e-05
-1.57532469429399e-05
-2.84940645553506e-05
-2.87955007262629e-05
-3.25200240416728e-06
-6.07398960578392e-06
-3.77235133218507e-06
-3.32882550062294e-05
-2.76726580436731e-05
-1.71577122393839e-05
-2.48748779582495e-05
-2.89427218902697e-05
-1.2038167142178e-05
-1.65973416173828e-05
-3.0530450243301e-05
-2.46165254765846e-05
-1.18771314716872e-05
-3.76718319622396e-05
-1.03733714358268e-05
-5.64919248476112e-06
-1.80255370366891e-05
-1.20605151613201e-05
-2.77972647453368e-05
-1.22246569302086e-05
-1.10306412399746e-05
-1.12423089501313e-05
-1.33303057766229e-05
-1.33607577262135e-05
-9.32936818079369e-06
-4.55587432770251e-06
-2.48455903036815e-05
-1.13448562553244e-05
-2.09277779825925e-05
4.28963137169003e-06
-2.96301587881936e-05
-2.42200998572021e-05
-1.82838460309867e-05
-1.92912038919606e-05
-1.08306474912437e-05
-1.61687557127638e-05
-1.28424314407723e-05
-5.00543295470653e-06
-2.41599038820977e-05
-1.13612834978703e-05
-3.58763921675572e-05
-4.31342697265594e-06
-9.90564154651851e-06
-2.27341537522928e-05
-1.66527422005841e-05
-1.72829178441922e-05
-2.01511091910811e-05
-1.49260478525296e-05
-2.60918168292445e-05
-2.11341847274628e-05
-1.65423810061115e-05
-3.20403222117983e-05
-3.40423034570146e-05
3.60585797718371e-06
-1.89573699362064e-05
-1.2436751103078e-05
-2.14331948350261e-05
-2.16813907859956e-05
-1.53346425291661e-05
-3.49971713921755e-05
-2.30068823191661e-05
-3.54965219431393e-06
-1.80964160760939e-06
-1.12364742951679e-05
-3.1138808136944e-05
-4.04761866204265e-05
-7.46439773599613e-06
-1.2811097340557e-05
-9.0772773198175e-06
-3.0295147009041e-05
-1.82799894187211e-05
-1.21252979018743e-05
-1.87647472938372e-05
-8.6004318724006e-06
-1.45713248430546e-05
-9.53849069144008e-06
-2.31847529380365e-05
-1.00719491334113e-05
-1.32064681104801e-05
-2.39228937132907e-05
-9.31761245082303e-06
-7.07370538666388e-06
-2.39555419453096e-05
-1.03665091398134e-05
-9.91470341762396e-06
-5.3098245374314e-06
-3.50085924579135e-06
-1.30662195909277e-05
-1.28944159462596e-05
-1.46612195199448e-05
-1.51650920293716e-05
-1.94101879504392e-05
-2.93670782032752e-06
-1.80505999851498e-05
-2.86361593589835e-05
-2.10435798180054e-06
-2.38413321361409e-05
-1.15650920918399e-05
-1.65838119684051e-05
-2.80634181782709e-05
-1.73588160601878e-05
-1.8910792613244e-05
-2.96198785902219e-05
-4.47274559004288e-06
-3.20984152803524e-05
-1.61582771607749e-05
-1.4717012525766e-05
-8.0421060736302e-06
4.70098963929037e-06
-3.80917161237347e-06
-1.17889716092593e-05
-2.03517509252626e-05
-1.98286296622924e-05
-2.53793976787505e-05
-1.587197793796e-05
-3.41415829110189e-05
-1.75515815202839e-05
-2.73859533372215e-05
-9.83205491847858e-06
-3.76728973080859e-06
-2.76562336110652e-05
-6.48656399874733e-06
-1.85128268836509e-05
1.95406538360856e-06
-7.61949277840245e-06
-2.68776220167375e-05
-1.46274552892732e-05
2.95390694538735e-06
1.24746074858981e-06
-1.32272240022102e-05
-8.25984217601268e-06
-3.5302331627649e-06
-5.20379181043351e-06
-3.42014147195316e-05
-1.76657117640182e-05
-2.32220311789577e-05
-2.97519950687553e-05
-2.76659669734936e-05
-2.7932682178472e-05
-1.71853848024732e-05
5.06770423322889e-06
-2.96288663379225e-05
-2.11213850338092e-05
-2.40315149618896e-05
-4.57181741832658e-05
-2.20547934377265e-05
-1.90924220543057e-05
-2.26442248292764e-06
-8.38221691821492e-07
-3.16228593069136e-06
-6.68404647937618e-06
-2.58416566997188e-05
-2.13141452844801e-05
-2.59455737734634e-05
-2.28642291823372e-05
-1.69857323614082e-05
-1.78919642473389e-05
-1.46358066208622e-05
-2.39129629956966e-05
-7.14241356365329e-06
-1.3900011490926e-05
-1.761269169881e-05
-2.25052793691999e-05
-3.1144981986822e-05
-2.72801571061759e-05
-1.08287540810061e-05
-2.00795334254665e-06
-1.32720225381308e-05
-1.54608242873264e-05
2.07652038231215e-06
-1.21030548041587e-05
-1.57330701740281e-05
-2.22368750153062e-05
-3.68423007311053e-06
-3.11864427099575e-05
-3.24707004818283e-05
-1.4570675898403e-05
1.77842358648363e-06
-1.06088256593528e-05
-3.67897962724113e-05
-2.27189873358892e-05
-9.2632963530922e-06
-2.90640682797893e-05
-1.79613411634991e-05
-2.59781723861338e-05
-5.02543813520316e-06
-2.9257697884925e-07
-2.92825399276956e-05
-2.5310427144571e-05
-6.26054854363379e-06
-2.50607976376009e-05
-9.81477371656527e-06
-1.86365015304476e-05
-3.09354901309041e-05
7.88770922148787e-06
-1.06797585375489e-05
-2.86800944529204e-05
-1.71175355074346e-05
-6.90112922646813e-07
-1.62379332636637e-05
-1.05073990640511e-05
-1.63972150139113e-05
-2.00592739273346e-06
-2.51767689592341e-05
-1.25513123447249e-05
-3.41807467506404e-05
-1.21611815108723e-05
-7.73308064302619e-06
-1.76252713598154e-05
-2.23435224963722e-05
-1.47018017303178e-05
-1.04269544266448e-05
-1.88735181002015e-05
-1.29067475097504e-05
-8.10609215997173e-06
-2.11341008938528e-05
-3.1579257354206e-05
-1.66387490317055e-05
-2.18971749722789e-05
-1.9412267744631e-05
-2.63989495332757e-05
-9.32838999856444e-07
-3.66082873923723e-05
-1.04693479333493e-05
-1.85739997456321e-05
-5.89188179016508e-06
-1.59205312395488e-05
9.89304908951044e-06
-5.17069192385234e-05
-3.30502230380325e-05
-1.59700109975279e-05
-2.23600708871724e-05
-1.76710207790217e-05
-3.22218946629905e-05
-8.29308474127979e-06
-1.64046681595418e-05
-2.81107452574934e-05
-1.30251207198453e-05
-3.19060160220919e-05
-3.93558388483124e-05
-1.58002193334538e-05
-1.52059431169964e-05
-1.23344596342733e-05
-8.6501335549076e-06
-2.15781904185949e-05
-2.5122073164353e-05
-4.28032189057204e-05
-1.05263631976874e-05
-2.61745208780411e-05
-3.01736763918669e-05
5.59718036738148e-06
2.06436166366325e-05
-2.30376581708464e-05
-9.86781924578846e-06
-1.83831594057436e-05
-4.14418305548937e-05
4.21605640633122e-08
-3.99026820108273e-05
-9.95586945103214e-06
-2.15875204420257e-05
-1.92541714125386e-05
-1.78219381395268e-05
-3.45178416068532e-05
-1.24918546613826e-06
-2.28091453279987e-05
3.84372268174848e-06
-2.21346553903657e-05
5.03761295937493e-06
1.07107529843851e-07
-2.02710244323292e-05
-2.23923291286629e-05
-6.4748645996689e-06
-2.20679055369708e-05
-1.35406620480928e-05
-2.70642043102741e-05
-2.83101651186537e-05
-3.60514361429902e-06
1.19089781422809e-05
-1.30135750235551e-05
-1.31520054878607e-05
-1.02187473720673e-05
-1.29232094338139e-05
-4.16678212210864e-05
-1.26153024094959e-05
-2.25823530363142e-05
-7.56009981812325e-06
-1.10446248913066e-05
-3.89985244992029e-06
-2.37270945442262e-05
-1.58277724906174e-05
-8.15823414794887e-06
-3.87628184669129e-06
-5.47438212497042e-06
-1.18857509973683e-05
-1.63463295356335e-05
-3.39197062378691e-05
-1.29055597466786e-05
-2.28054972451732e-05
-1.56858807163147e-05
-2.2661032969957e-05
-1.70485750814453e-05
2.69339849268763e-06
-1.99524834769558e-05
-1.96874813721132e-06
-2.88747589177068e-06
-1.97306213202563e-05
-7.91215016132667e-06
-7.77845722318374e-06
-2.06345744130321e-05
-3.09622855034846e-05
-1.98580335684793e-05
-9.21006399389041e-06
-1.24035206111636e-05
-1.18783594687605e-05
-1.00279954308795e-05
-1.25594618253224e-05
-3.52415529090258e-05
1.40055834461629e-06
-2.99366551819119e-06
-1.56937509042185e-05
-8.83775967574911e-06
-3.40988574041276e-05
-2.51671704540489e-05
-2.42793580471112e-05
-2.13988272540103e-05
-1.57539164865262e-05
-3.31688989962126e-05
-1.18600537242514e-05
6.40080357126471e-07
-2.92776226839558e-05
-1.04838981609646e-05
-3.4899860459108e-05
-8.42801242884626e-06
2.1018297341394e-07
-1.42011777352004e-05
5.76949081273761e-06
-1.49443444348216e-05
-1.29208577639894e-05
-2.7882899906275e-05
-2.04412439329041e-05
-1.31070387776673e-05
-2.52748936283114e-05
-1.39923832112875e-06
-1.27968571017896e-05
1.11642333941824e-06
-8.34652056425574e-06
-2.12308142233255e-05
-4.03202971496824e-06
-3.69885722438903e-05
-1.3007929187952e-05
-2.67236747250179e-05
-1.24960135287304e-05
-2.49915311293634e-05
-1.04789793528063e-05
-1.69837496573641e-05
-8.71026799139828e-06
-1.02595824057224e-05
-1.01417290286204e-05
-2.96077399863951e-05
-1.02032525219121e-05
-1.31553234818896e-05
-1.32254830709154e-05
-6.86891696397656e-06
-2.35336525436157e-05
-2.24604179210049e-05
-1.12539117268823e-05
-1.28306638549296e-05
-8.45165389455307e-06
-6.72727012192844e-06
-2.49162476536461e-05
-1.86582593393807e-05
-1.70568295607648e-05
-1.97014557378863e-05
-8.25693497573461e-06
-4.8230828952143e-06
-2.65643971737461e-05
2.88358987612713e-06
-8.27058780040181e-06
-6.01034506220836e-07
-8.38380008400978e-06
-1.70946987841847e-05
-6.14227635905501e-07
-1.55168627019969e-05
-2.98252769436787e-05
-1.99358375722438e-05
-1.31142092278693e-05
-2.56490490684061e-05
-9.9247565658459e-06
-4.30022418986869e-06
-4.13828979614369e-06
-1.24066871345676e-05
-1.92447407265334e-05
-6.14558277879703e-06
-2.58125850551468e-05
-2.42928505840523e-06
-2.31836678176022e-05
-2.96714054128146e-05
-6.36247352852401e-06
6.00098576795626e-07
-1.75653402948358e-05
-1.19031443403249e-05
-2.63913201804224e-05
-2.1332320843576e-05
-4.55928110657109e-05
-3.56160495197882e-06
-1.15337029029156e-05
-2.35602048103169e-05
-1.7173207759265e-05
-1.55061553885605e-05
-2.00454241542194e-05
-2.58498403359938e-05
-2.00034082533608e-05
5.87098799776826e-06
-2.2905891991056e-05
-7.6217629274986e-06
-2.29152578431531e-05
-7.56355145988889e-06
-2.31664553513601e-05
-3.99250762424195e-05
-1.47205476406913e-05
-1.18480259099199e-05
-1.87232396108846e-05
-1.6243732737736e-05
-2.04192538041056e-05
-1.69874425140292e-05
-1.31381967342576e-05
-1.95365435093669e-05
-2.52889136653742e-05
-2.24583690811516e-05
-2.42792719996823e-05
-2.90437930606447e-05
7.40251531975002e-07
5.52198416014603e-06
-2.14419893669327e-05
-6.30319779047159e-06
-1.05487189436129e-05
-8.52325689663034e-06
-1.5460986601358e-05
-1.40699178942875e-05
-2.12815642132508e-05
-5.83494251531754e-06
-2.23966692675743e-05
-2.10408524029883e-05
-3.24695215109718e-05
-2.81893549039863e-05
-3.36412843356711e-05
-2.1321865945927e-05
-2.52736317344756e-05
-2.14018573572678e-05
-1.07032150795189e-05
-9.44825400874905e-06
-2.18337958242691e-05
-7.03444051402184e-06
2.09206097183787e-05
-1.36636234702377e-05
-2.31407810571261e-05
-1.54377057706798e-05
-2.38182940168695e-05
-1.00969596744431e-05
-2.71875909748295e-05
-1.02260566797497e-06
-1.06355064217761e-05
-4.99250224352191e-06
-8.78367800985336e-06
-2.87725816541574e-05
-2.47204633777222e-05
6.30613124476471e-06
-2.91567837229704e-05
-3.23602105171404e-05
-1.50468851367718e-05
-1.66490026066376e-05
-1.7284738253957e-05
-2.51999214189888e-05
-2.38068689260882e-05
-1.83314460036779e-05
7.42010950954321e-06
-6.77295715336089e-06
-2.14976314513448e-05
-9.93192699901352e-06
-6.22993952597326e-06
-5.75277497625238e-06
-1.10071335266245e-05
8.04780551794547e-06
-1.97156834032894e-05
-5.43465200359557e-06
-7.54582530065089e-06
-1.87270973239114e-06
-2.10264328347031e-05
-1.66383860637437e-05
9.81867942377705e-07
-1.61467578757148e-05
-2.34869433379685e-05
-7.11154669980242e-06
-1.88024314663724e-05
-2.06740832347815e-05
-2.22133238837884e-05
-2.73882410223922e-05
-1.60155428330474e-05
-1.98523493159382e-05
-1.16803257209712e-05
-1.84628279063922e-05
-3.23763900146689e-05
-1.25012143743508e-05
-2.75678067230974e-05
-1.47797898085378e-05
-2.17041707546109e-05
2.40961888622664e-06
-1.26257597185417e-05
-1.70515061233167e-05
3.89259778043548e-07
-2.44124917155769e-05
-2.7516662813989e-05
-4.09146699548164e-06
-1.70459404841194e-05
-3.43311484176439e-05
-1.98169900246622e-05
5.57832400995195e-07
-2.48047506283565e-05
-1.40392022258245e-05
-1.44206857622859e-05
-7.77189553385431e-06
-9.68614500005126e-06
-1.89794211159568e-05
-2.066416582416e-05
-7.50155735020858e-06
-3.41989189777469e-06
-1.06109520816177e-05
1.38461636962469e-06
-2.49567070447723e-05
-1.62981832587884e-05
-1.73780547733383e-05
-2.39995132166111e-05
-5.32110899124063e-06
-2.23262804110531e-05
-1.0082448927966e-05
-7.77057763688438e-06
-1.69348321559784e-05
-1.27708702292039e-05
-1.31798532031479e-05
-1.10347953682994e-05
-2.00150811170714e-05
-2.01882821324169e-05
-1.27603189034817e-05
-8.82865985264491e-06
4.76495413637598e-06
-2.83591160700534e-05
-2.70468715593322e-05
-3.71395530475387e-05
-2.03394297821942e-05
-1.36666767836076e-05
-2.96418924784377e-05
-6.06464327308057e-07
-1.24439602385579e-05
-6.65084869029158e-06
-1.52787891634979e-05
-4.25190996191029e-06
-1.41262881479512e-05
-1.51004549830923e-05
-6.12816903848761e-06
1.42196146174972e-08
-4.71164173714159e-06
-1.0585702121856e-05
-2.12715674192519e-05
-1.73213641405995e-05
-2.6063419978749e-05
3.34842055037315e-07
-1.9306692759224e-05
-1.09303759790508e-05
-2.15989609004859e-05
-6.08998482416443e-06
-2.66063221648818e-05
-2.2366752656695e-05
-1.88234444653791e-05
-3.96429382578621e-06
-2.03059636725876e-05
-1.52455777187903e-05
-1.56484577997921e-05
-2.69734147858395e-05
-1.51513473585512e-05
-2.52999821014736e-05
1.09102610184065e-05
-2.58639686233893e-05
-3.77756401305998e-06
-3.68458068419677e-06
-1.74587156091057e-05
-2.77343170659942e-06
-1.64702901081747e-05
-2.16126620351116e-05
-1.23294536473192e-05
-1.33510911953408e-05
-3.14807442891934e-05
-1.40437969374972e-05
-2.55857984736341e-05
-3.95140023857033e-05
-3.73554947857003e-06
-2.1091290717713e-05
-1.7021646176734e-05
-2.44770765606558e-05
1.49237200686488e-05
-2.86204744445078e-05
-1.28474093018907e-05
-5.65018355880693e-06
-1.23593398292972e-05
5.50668279248326e-06
7.64651607987723e-07
-3.51087057026559e-06
-2.0995796469032e-05
-2.39109513460015e-05
-2.57388242802928e-05
-9.4576635528659e-06
-1.71724248360265e-05
-2.41274558006094e-05
-4.81034975380512e-06
-8.90842640119027e-06
-1.69955760612084e-05
-4.34810362897072e-06
-1.70410639211961e-05
-5.32747343487843e-06
-1.36605784464034e-05
-6.78418010732211e-06
-1.82431608645312e-05
-7.46248459141663e-06
-1.79908678154375e-05
-2.06822632475106e-05
-2.19289516089356e-05
6.32149507414654e-08
-2.31081951163049e-05
5.47315770635215e-06
4.5603373694061e-06
-3.28343095463487e-05
-1.34811980044293e-05
-9.47000771031127e-06
-1.14113634923652e-05
-1.75188840695816e-05
-3.26036614426079e-05
-1.48566316239355e-05
-2.1177515937021e-05
-2.2219101466409e-05
-8.39185173478568e-06
-6.00093040243623e-06
5.51524904446862e-06
-2.87143912355459e-05
-2.32173428631891e-05
-2.03889913313007e-05
-2.75156686015715e-05
-7.09105496019263e-06
-2.79100459164298e-05
-1.97319972836947e-05
-2.16943523696051e-05
-1.53956936662475e-05
-2.61938742027878e-05
-2.06833102706753e-05
-2.23152327306881e-05
-2.31160019396689e-05
-2.58835128968211e-05
-2.03651667837726e-05
-1.44251497879019e-05
-2.04644938930622e-06
-2.14541770132526e-05
1.0516357700924e-05
4.34448159109517e-09
-2.31447164950927e-05
1.55212605800083e-05
-1.7206005204162e-06
-1.2242726937243e-05
-2.93517628657257e-05
-2.63476412959284e-05
-3.69823686898527e-06
-2.42909910478088e-05
6.99883459604608e-06
-7.28551016220335e-06
-3.02966446523776e-05
-2.46231649223044e-05
-2.69172898713241e-05
1.29364422933651e-06
-1.58875184566532e-05
-1.88459654851571e-05
-4.43707310180899e-06
-4.92001897723398e-06
-2.31384521198127e-05
-2.20779383560798e-05
-1.74004477632204e-05
-1.16462797478509e-05
-4.99287895886272e-06
-1.72712813380764e-05
-3.50450957549501e-05
3.65083718888085e-06
-3.46174398122091e-06
-1.46680903157936e-05
-2.25318425097277e-05
-2.3744275605378e-05
-1.19740708988139e-05
-1.03321747852673e-05
-2.19384706801219e-05
-2.21085614571025e-05
-4.15459610266734e-06
-2.43378109298454e-05
-1.91218245416701e-05
-1.84540078629163e-05
-9.21072858337736e-06
-1.92823382771741e-06
-1.50935732222008e-05
-2.0127777790402e-05
-2.16517930264387e-05
-9.45735191187132e-06
-2.92585294987923e-05
-4.8044452034481e-06
1.16047308351848e-06
-3.51934574943187e-05
-1.96175658567042e-05
-2.60910646110539e-06
-1.92879299121923e-05
-2.13534904488726e-05
-2.89129817134238e-05
-1.39170365399069e-05
-2.24983980115799e-05
-3.87232235910908e-06
-1.26685926509842e-05
-3.67775340062501e-05
-2.61878961374605e-05
-6.88400749157464e-06
-1.99647627501407e-07
-2.83221961710615e-05
7.81015430527746e-06
-2.41091705728163e-05
-3.39670457994178e-05
-2.14000153219835e-05
-3.26753519194571e-05
-2.27041283313399e-05
-2.41200166419814e-05
-1.24326398638872e-05
-2.22554796808597e-05
-1.32993841663192e-05
-3.52825861467449e-05
-2.40052189075117e-05
-1.97851249959202e-05
-2.30509038444682e-05
2.46614248973177e-06
-1.85086823259733e-05
-1.65168259661532e-05
8.11350487698033e-06
-2.37306643601409e-05
-2.86729071853739e-05
-2.08061090463691e-05
-3.91887043775236e-06
5.13319515441744e-06
-2.821650645006e-05
-1.08492691500826e-05
-1.28961827504127e-05
1.75568868921035e-05
-1.47433112927711e-05
-3.43016613742878e-06
-2.77241005422553e-05
-2.64534394063815e-05
-1.03462391003064e-05
-1.91018191023623e-05
-1.52872306895761e-05
-1.33642755592244e-05
-1.13036664381232e-05
-2.54101038382228e-05
-1.65541895288216e-05
-3.64119812041801e-05
-1.3002998979879e-05
-7.70171424445469e-06
-1.77746571693014e-05
-2.89738580752873e-05
-1.35640051007166e-05
-9.84644342870314e-06
-2.13429795954879e-05
-2.93789000337603e-05
-2.99747771442052e-05
-3.21225420293671e-06
-1.79759611539432e-05
-2.31648279509926e-05
-3.46552867580271e-05
3.29095664565903e-06
-2.14402186634484e-05
-1.82854819101709e-05
-2.31099213383249e-05
-1.9071628726615e-06
1.12390049020943e-06
-7.19472631554077e-06
-1.48800433566523e-05
-3.02499770969074e-05
-2.12534558461408e-05
-2.4243979688975e-05
-2.48861744354961e-05
-1.0294453966378e-05
-2.92119558137046e-06
-1.31739092287013e-06
-1.86889119917123e-06
3.59540831063804e-06
-1.92057591013257e-05
-2.56949166756747e-05
-2.24910761678047e-05
-4.40662603929394e-06
-1.53923418653396e-06
-9.14414577226886e-06
-1.44490093438731e-05
-2.54906491806112e-05
-2.47357864578666e-05
1.59793488937325e-06
-5.82274681951712e-06
-1.22870311972977e-05
-1.42934307142666e-05
-9.48538736374005e-06
-2.21624182129925e-05
-2.09738065507531e-05
-1.71949457723106e-05
-2.59661636689614e-05
-1.24432966622472e-05
-2.53877875597709e-05
-2.23028235349458e-05
-1.31074380877635e-05
-1.23689616953833e-05
-2.47036553138486e-05
-1.67137911925846e-05
-1.80807169631831e-05
-2.30597097454276e-05
-1.79590495034033e-05
-2.0666760327748e-05
-2.63915152866536e-05
-2.86506966558064e-05
-6.54346389380852e-06
-1.79581643433882e-05
-1.97881035460377e-05
-4.72374672190331e-06
-2.57610764299193e-05
-5.850674588174e-06
-1.95438398946725e-05
-3.47396924379184e-05
-1.98069679275892e-05
-9.72786544658681e-06
-1.26285020600169e-05
-1.80348892262137e-05
-1.09360262046713e-05
-2.22989504556826e-05
-2.88434488371747e-05
-1.88961300710391e-05
-3.4405587272149e-06
1.44738297567669e-05
-2.67687671712414e-05
-1.60934088017748e-05
-8.333621432463e-06
-2.4119357215401e-05
-2.43792937535555e-05
-3.81923224135297e-06
-1.56078668633323e-05
-5.67031350169513e-06
-3.02458888906797e-05
-1.81315494634991e-05
-1.1796623528733e-05
-1.44628305821795e-05
-1.07339635954267e-05
-2.40303027022385e-05
-1.21800271659343e-05
-1.32551524552997e-05
-1.35785798847295e-06
-2.63557317011018e-05
-1.50827554117372e-05
-1.84596781304383e-05
-2.50182546875208e-06
-1.555609113708e-05
-2.2029540020615e-05
-2.69951875733277e-05
-1.83484118692257e-05
-6.91823112011417e-07
-1.51668590968162e-05
6.77313010963507e-07
-5.25510495484656e-06
-2.07465728475348e-05
-1.13512052437398e-05
1.40208018093321e-05
-9.59459147080442e-06
-1.69346337477381e-05
-1.64049441664883e-05
-7.65818248454587e-06
-1.4052306420052e-05
-2.41796352451261e-06
-9.56141538307091e-06
-1.72321192885063e-05
-3.49924689155298e-05
-6.67708615119351e-06
-1.0185915803277e-05
-2.52988228422542e-05
-2.59856158175658e-05
-2.31528949841034e-05
-2.98931023809721e-05
1.22668954671412e-05
-1.37981542921783e-05
-2.81888163350261e-05
-1.65021087027068e-05
-2.41457274844825e-05
-5.62717947124106e-06
-2.41885172144804e-05
-1.42410451717962e-05
-1.25321900589032e-05
-1.55396569909675e-05
-8.44686573140953e-06
-4.33461577532326e-06
-2.11690994859835e-05
-1.36457121717097e-05
-1.77615545121463e-05
-3.0686359050691e-05
9.61448856492237e-07
-1.18528981211215e-05
-4.86719880123186e-05
5.11371027808758e-06
-8.27061646267041e-06
-5.79061193475045e-06
-3.38978404558413e-06
-2.79046594780335e-06
-3.36267457057116e-05
-2.60254632015148e-05
-4.30847786610299e-06
-8.94369459526765e-06
-2.17691519245803e-05
-1.91642770179453e-05
-1.25778720257642e-05
-1.40519857048158e-05
-1.49041543070099e-05
-1.36607600119583e-06
-1.87767892724664e-05
-2.88851525011362e-05
-9.0263627092302e-07
6.31159790366417e-06
-3.38270915782494e-05
-1.83513965093293e-05
-4.60348027245509e-06
-3.75955317482751e-06
-4.16057235159124e-06
-2.3474401522272e-05
-3.04680367209086e-05
-1.00627440692685e-05
-2.57243937169951e-05
-1.56969360365326e-05
-2.48697559909338e-05
-9.08401732470909e-06
-1.20457683413524e-05
-8.27913490370908e-06
-3.41919189995075e-05
-1.15464214589104e-05
-7.37986201624357e-07
-1.04376989845735e-05
-1.61045546879113e-05
-4.04236424199623e-06
-9.10089154017302e-06
-4.53750685541788e-06
-1.10213006317145e-05
-1.99270078891123e-05
-1.89678322009123e-05
-2.99421608658542e-05
-1.22756771856052e-05
-1.15031940062361e-05
-3.48386750526989e-05
-1.93001246168263e-05
4.11462950882289e-06
-1.64995331238053e-05
-1.18346874092932e-05
-1.02664576610792e-05
-1.54219199018988e-05
-2.97229681222523e-05
-2.29795472867706e-05
-7.59054731830653e-06
-2.85772697358175e-05
-2.48296755400914e-05
-2.16788983058918e-05
-2.57766354716576e-05
-1.32652026672957e-05
-1.55734586269136e-05
-1.23158898569815e-05
-5.87806664296101e-06
-2.11645216576224e-05
-2.31315371985087e-05
1.20172662830948e-07
-2.52395340484299e-05
-2.32150415636501e-05
-2.94371434818959e-05
-1.49761311482059e-05
-1.6530087680007e-05
-4.97443011204771e-06
-3.65963271661237e-05
-2.33535704064064e-05
-2.44117347663966e-05
-1.27037218722998e-05
-1.33123481112707e-05
-1.74936071917533e-05
-2.25471478212811e-05
-2.43776411701064e-06
-1.34527367688022e-05
-1.4533767231558e-05
-2.69792911031559e-05
-1.71841702597262e-05
8.54374016097525e-06
-1.50611345773802e-05
-3.33093098029619e-05
-1.41215602125974e-05
-1.14565474429701e-05
-9.8868647743355e-06
-1.17816832265467e-05
-2.66463466320102e-05
-1.66867199093975e-05
-1.04251757642101e-05
-1.3272112440145e-05
-3.87335313648012e-05
-2.14141091125799e-05
-1.69865004905125e-05
-2.9285428795749e-05
-1.81886144896095e-05
-4.18062151830948e-05
-2.66136810992135e-05
-1.46683582429741e-05
-2.02941236809205e-05
-8.8764880988339e-06
-3.87783340014691e-05
-1.79042183151236e-05
-3.47227511242357e-05
-1.34290663558775e-05
-2.5425810939584e-05
-3.44039304874515e-05
-6.70110732620376e-06
-1.74707401873539e-05
-1.44701961235403e-05
-2.35153631673724e-05
-4.28405541807773e-06
-1.58364824747163e-05
-1.36749833528711e-05
-1.01644564531974e-05
-2.946695916158e-05
-3.42805662285576e-05
-1.00284144445925e-05
-1.9726589700395e-05
-9.3931754245581e-06
-1.55331376160436e-05
-2.23770665512987e-05
-9.81901475665102e-06
-2.28237195210075e-05
-8.53238638302046e-06
-1.06759889391027e-05
-2.95639413287268e-05
-1.58377718519926e-05
-9.63617280860424e-06
6.6085604771431e-06
-1.81437783612216e-05
-1.74031786980757e-06
-2.17980660848577e-05
-1.00220613291652e-05
-1.5104270846227e-06
-1.31855773650539e-05
-2.22981365044667e-05
-2.39394802896349e-05
-3.4601169604892e-05
-4.75110528791576e-05
-2.1336203447842e-05
1.35728297515652e-07
-1.82748645667806e-05
-3.05176010762501e-05
-1.97536378447965e-05
-1.09376653877756e-05
-2.76008347430126e-05
-2.06889138672716e-05
-1.2508914664013e-05
-2.41613921836114e-05
-4.17569341875199e-06
-2.71209064707235e-05
-2.13421351439214e-05
-3.84457600001357e-06
-2.8044373944328e-05
-1.47989592139914e-05
-4.10468369475473e-05
-6.28401055066314e-06
-5.20697386211181e-06
-1.28227920014108e-05
-2.28202745514707e-05
-2.09699371391636e-05
-1.85668978098809e-05
-2.37499849988404e-05
-6.66561135469838e-07
-2.3054832355565e-05
-4.36093677266402e-06
-2.25749517488168e-05
-2.95379158320308e-05
-1.02693731622292e-05
-1.61812007097121e-05
-1.44441447464754e-06
-2.3903707690371e-05
-1.01367428432008e-05
-2.08993976357369e-05
-1.4001071938e-05
-1.46597189949624e-05
-1.01735014253149e-05
-1.56309162002192e-05
-3.18395086523991e-05
-1.21301806327911e-05
-1.25347038431946e-05
-2.09023599986909e-05
-1.97612252943486e-05
-2.583343728313e-05
2.86790902699879e-06
-1.1899679115968e-05
-2.83844289406593e-05
-2.03645710242371e-05
-1.20639754995264e-05
-2.92828557570874e-05
-1.15278847920079e-05
-1.6584640968223e-05
-8.17541917520365e-06
-2.35665367381129e-05
-2.22829164619898e-05
-2.06490871665135e-05
-1.82856265938611e-05
4.06708040756174e-06
-1.75435539771295e-05
-1.05643362138906e-05
-2.19750884629539e-05
-1.48952048521866e-05
-3.04630684957102e-06
-1.44692718372544e-05
7.33319038939977e-07
-1.36498011486646e-05
-2.17343983352095e-06
-2.48103573117249e-05
-1.79128047111963e-05
-3.42577510809714e-05
-8.27729654359954e-06
-7.43740988976832e-06
9.75907575971609e-06
-6.81570209264213e-06
-7.11767616789205e-06
-7.42994417947078e-06
-1.7668447243021e-05
-1.23756175828032e-05
-1.11414358538525e-05
-2.02018997724964e-06
-2.81008727048386e-05
-2.01938215670468e-05
-6.87014532940081e-06
-1.43946829190672e-05
-2.42708966070093e-05
1.78653737725414e-05
-1.93967232856421e-05
-8.07972513116924e-06
-1.4177195026475e-05
-1.94179437516744e-05
-1.24182912238443e-05
-2.74835886791548e-06
-2.88965953574578e-05
-1.51211915147958e-06
-4.57863161734616e-05
-4.00835315266062e-06
-2.82584468087911e-06
-1.93022179687062e-05
-1.21625391134234e-06
-3.83427356538158e-06
-1.32677717297031e-05
-1.80474047797433e-05
-2.41304783842932e-05
-3.84523034004513e-05
-3.28175602387987e-05
-1.67739788661991e-05
-2.12011894407056e-05
-2.15617891958891e-05
-3.5749372085614e-05
-1.78595526245649e-05
-3.0209398791774e-05
-1.25172400453823e-05
-2.76974978634489e-05
-7.53777677590303e-06
-1.12568957870736e-05
-2.01036969209558e-05
-2.91922149314015e-05
-2.2525216830459e-05
-2.93285738867118e-05
-2.74052449975902e-05
-1.75345244456588e-05
-1.56397850328942e-05
-1.8621110317006e-05
-9.6259943461281e-06
-2.22151740319491e-05
-6.48020240877087e-06
-2.6620378713991e-05
-2.16137616659477e-06
-1.29550190301543e-05
-1.67902915788688e-05
4.25193578480199e-06
-1.12813841948571e-05
-3.08778748343844e-05
-6.22731207775365e-06
-1.45877274788877e-05
-2.73583377500218e-05
-7.28091954099011e-06
-6.0410490820568e-06
-1.3388220072785e-05
-1.19273474600426e-05
-2.25630333757643e-05
-1.70031232801882e-05
-1.44860230440557e-05
-1.38745218186674e-05
-1.21932955959559e-05
-2.51021539240738e-05
-2.5479978399342e-05
-1.2221147889792e-05
-1.08607027812833e-05
-3.50700916673603e-05
-2.15176337076414e-05
-2.77481240145112e-05
-2.41552084253725e-05
-1.56431844939198e-05
-1.42826969707743e-05
-1.32074483713832e-05
-2.13861368582327e-05
-3.6314987528139e-05
-1.06151735998539e-05
-1.59115325048192e-05
1.51986257024513e-06
-1.1122278039544e-05
-1.94310332912978e-05
-1.72971430120439e-05
-2.79407628924445e-05
-2.62203397341914e-05
-2.76972364280544e-05
-2.10287246802077e-05
-2.95906715077096e-05
-1.19747955892401e-05
-4.86221507812867e-06
-1.52648983689997e-05
-2.01223701802112e-05
-2.98274493410131e-05
-8.84300016211182e-06
-7.37328172050117e-06
-2.64758256028331e-06
-1.69297400517149e-05
-1.07189530070562e-05
-2.40481827368763e-05
-2.02171853048983e-05
-2.41112704355743e-05
3.60072857922222e-07
-1.115115424606e-05
-1.2486415089098e-05
-3.17720569085466e-05
-1.33757426822029e-05
-1.7484663000868e-05
3.83609837031147e-06
-1.93365104338646e-05
-2.73873631860833e-05
-2.70724950327545e-05
-1.97251277920635e-05
-1.3093954124327e-05
-1.63286698692434e-05
8.90611506927648e-07
-1.38423237595651e-05
-2.57715378998973e-05
-1.61975074692448e-05
-2.28505796925854e-05
-1.11698749241957e-05
1.47624937003434e-06
-5.16599886692965e-06
-2.04860187118643e-06
-9.10169736323381e-06
1.47674325385212e-06
-1.72952782895662e-05
-8.29899812794027e-06
-2.48501065317067e-05
-7.33384000035022e-06
-1.36806820338789e-05
-1.6675980843035e-05
-2.28942366011837e-05
-2.09590471870017e-05
-2.65026630150036e-05
-1.21977261322627e-05
-2.53937633790191e-05
-1.54390730225646e-05
-4.46911048787147e-06
-2.08029368974856e-05
-1.49262075079292e-05
-6.58093509674821e-06
-2.14675588673233e-05
-1.61493246760823e-05
-1.57653023497672e-05
-1.14547595439526e-05
-2.50871979922599e-05
-2.91508790642773e-05
-2.73695675698051e-05
-3.31861784358312e-05
-1.12914156408868e-05
-1.75073414693254e-05
-1.03500119380297e-05
-1.34487245645111e-05
-3.02998290060229e-06
3.06627401152608e-06
-8.43250395391192e-06
9.72821502899954e-07
-1.86339241211209e-05
-1.34431753428725e-05
-1.70649281032844e-06
-6.93206079112943e-06
-1.63988688847614e-05
-2.48047519365646e-05
-1.22602529696131e-05
2.07149831448699e-06
-2.03975247769018e-05
-1.62683808453991e-05
-1.12218588924154e-05
-2.68517234873887e-05
-3.49269865485146e-05
-8.47099944268166e-06
-1.82804615702548e-05
-2.64242498656194e-05
-3.64843788393309e-05
-9.57143086471536e-06
1.29883955903581e-05
-2.14111173406362e-05
-1.31402946975519e-07
-1.838677029938e-05
-2.00405121606201e-05
1.46361592510494e-06
-4.13467502945978e-06
-2.74943364026819e-05
6.27197872330772e-06
-5.94300770662692e-06
-1.5293858168753e-05
-3.22047494320785e-05
-3.0284028067321e-05
-1.97491575035948e-07
-2.47636040563761e-05
-1.55608050266162e-05
-2.46313424548935e-05
-8.83567648953058e-06
-2.66426035563712e-06
-2.41869906326307e-05
-1.2529541516845e-05
-1.73519605577565e-05
-2.04782421702845e-05
-1.48028352377892e-05
-1.57141016557722e-05
-1.0557658993916e-05
-1.74873565291635e-05
-1.01900314837592e-05
-7.99550264526374e-06
-1.74219900181161e-05
-2.24416810993444e-06
-3.55613634947428e-06
-2.82228650642484e-05
-1.91979655157749e-05
-2.3735652441579e-05
-3.39449197743648e-05
-1.35876693358756e-05
-2.66085696529146e-05
-1.13370289640516e-05
-2.38769016128075e-05
-3.27163319186838e-05
-3.85975522492829e-05
-2.81912657825608e-05
-1.28045600297827e-07
-2.97425294632962e-05
-2.13257820283744e-05
-2.63006169182196e-06
-2.44779607273577e-06
-1.02663449069207e-05
-1.27504643848908e-05
-2.0121471285979e-05
-1.23143162823603e-05
-1.37588224264103e-05
-9.93222460643643e-06
5.07110361090838e-07
-1.78940683373826e-05
-6.12560722758472e-06
-7.31704677099092e-06
-2.13755927930689e-05
-1.6124342726489e-05
-1.94817553506558e-06
-1.76803053361079e-05
-2.5018235730554e-05
-1.08486068921322e-05
-3.53414676256259e-05
-2.23199677311954e-05
-7.52668381026696e-06
-1.27165130351789e-05
-2.40220023769346e-05
-1.18179462265499e-05
-2.09468657316244e-06
-7.86254471101725e-06
-1.84434038085787e-05
-1.97291901328181e-05
-7.30407396550998e-06
-2.48665493597368e-05
-2.20697479170879e-05
-9.58963787080247e-06
-1.81228125254052e-05
-8.89341769981023e-06
-2.06537071910241e-05
-4.44496791739488e-06
-2.47176410433098e-05
-3.81407810533018e-06
-1.14333502172474e-05
-1.45619353965475e-05
-1.98288336931855e-05
-1.69199204586977e-05
-2.59229229120832e-05
-5.64757944753501e-06
-2.44487445188535e-05
-1.64095425427612e-05
-2.84074856748897e-05
-2.348663933364e-05
-1.44221047999426e-05
-2.07097030786683e-05
-1.58835714642481e-05
-3.54315464223505e-05
-5.38634039057087e-06
-1.89749253515921e-05
-7.96404058875839e-07
-4.70519414903466e-06
-1.27218539739828e-05
-2.5600714002919e-06
-3.06509487404306e-05
1.07808692895386e-05
-3.07247266827495e-05
-1.37978770631934e-05
-2.08616092580042e-05
-4.74075446853631e-06
-9.58764437117204e-06
-7.27999403888108e-06
-1.47460970835483e-05
-2.9845241758228e-05
-1.10232892244984e-05
-6.10317630091303e-06
-1.62979754991404e-05
-1.86813839977177e-05
-1.27835007721645e-05
-8.96231428420484e-06
-1.21491926374181e-05
-2.26038453497952e-05
-1.3869999619972e-05
-5.63335491038179e-06
1.05352754117523e-06
-7.13812376257949e-06
-3.91436408564769e-05
-1.19507533023241e-05
-9.36495545027873e-06
-1.85730657644783e-05
-1.52748234227676e-05
-1.88441202895778e-05
-2.54579254718371e-05
-1.77846650420777e-05
-1.84743234816155e-05
-6.97017291207936e-06
-1.28038606540243e-06
-1.31664780772092e-05
-1.85365652961947e-05
-7.06648888497887e-06
-2.38375725140572e-06
-1.26407349549063e-05
-1.35511206254345e-05
-2.54710693294569e-05
-3.38935144894108e-05
-5.3312322441162e-06
-1.08427372264835e-05
-6.09050341483114e-06
-1.50572733632078e-05
-1.62436893931246e-05
-2.16314872284735e-05
-8.67041636060464e-06
-6.89839523247201e-06
-2.93297886818835e-05
-1.49417448994921e-05
-1.18692508893188e-05
-1.39120259938302e-05
-2.56392967282519e-05
-2.52554525644122e-05
-2.79141076243885e-05
-1.70665159555985e-05
-9.08101587492923e-06
-6.54297719990425e-06
-1.48724670919025e-05
-1.02873843771799e-05
-2.17603192655882e-05
-5.36018057176873e-07
-5.6438273548372e-06
4.3062704845705e-06
-1.00559105290149e-05
-1.1969354304892e-05
-1.49484671590129e-05
-2.81207876238031e-05
-1.83971708060744e-05
-1.55562659755204e-05
-1.59129215689806e-05
-2.12917088594393e-05
-2.45415727705334e-05
-1.99984902968307e-05
-5.54320722428306e-06
-1.06501741209624e-05
-1.75354649584246e-05
-1.18004128513235e-05
-2.74002305002904e-05
-1.06102249428959e-05
-1.69349938508825e-05
-1.93259211759131e-05
-1.53977209247316e-05
-1.41245238585135e-05
-2.24909546079153e-05
-1.22937910770801e-05
-4.49827527293046e-06
-3.5893145024998e-05
-2.34667167107275e-05
-1.62196896875872e-07
-1.64517198166463e-05
-1.24953435998153e-05
-3.07087872957582e-05
-2.80674237832801e-05
-9.71993993387877e-06
-1.49280150680396e-05
-1.39940880828715e-05
-2.50096380089811e-05
-3.54076375481229e-05
-3.01916492410581e-05
-2.1124405562456e-05
-2.95681914584179e-05
-1.08989694757921e-05
-3.60142995074335e-05
-3.44572412180163e-05
-2.29756070046845e-05
-2.52968981175039e-05
-2.01958763709251e-05
-2.10668470104879e-05
-3.71427799765751e-05
-1.27615642566224e-05
-2.16700697857484e-05
-8.75720644008667e-06
-7.00531227550194e-06
2.4111873265467e-06
-9.68159505306194e-06
-3.05490381328062e-05
-2.30059418990273e-05
-1.70036741814472e-05
-1.90623806823503e-05
-9.53064338384956e-06
-2.55550295395514e-05
-1.44780715833808e-05
1.66884935438097e-06
-3.4789279491981e-06
-2.17498296121874e-05
-6.85527868518658e-06
-1.58906839083968e-05
-4.01676753801033e-05
-1.8338504931526e-05
-2.75763538374122e-05
-2.14558455668291e-05
-3.11499755629444e-05
-4.68693197442997e-06
-4.52464478194907e-06
4.98918553082511e-06
-1.64292680795808e-05
-2.90428786160815e-05
-1.52712344559765e-05
-5.74899696293637e-06
-1.57942891914087e-05
-1.92682015247672e-05
-3.04471596829722e-05
-2.34693551055118e-05
-1.50104974850381e-05
-1.74202466402932e-05
-2.80057456324531e-05
-7.5894326661855e-06
-5.0970197165926e-05
-2.58208754443947e-05
-2.21373862517707e-05
-2.62467127940609e-05
-1.01000046877456e-05
-1.11992673814383e-05
-9.98720188869381e-06
1.93290012692071e-06
-3.72473430827156e-05
-2.68072357580106e-05
-2.09078526241071e-05
-1.22335465776776e-05
-2.05279212078749e-05
-1.31018232410392e-05
-2.03797102597271e-05
-2.22234414744612e-05
-1.42833081616359e-05
-2.9909911432412e-05
-4.27393665595307e-05
-5.45439078275506e-06
-2.29674799348656e-05
-3.30650461837048e-05
-4.04591768738798e-05
-9.82181397102226e-06
-1.63858603132613e-05
-1.98202462846185e-05
-3.93168417703065e-05
-2.23045047641484e-05
-2.13139887410013e-05
-3.94865580330317e-05
-8.57016758568204e-06
6.73267738070333e-08
-1.71944837708241e-05
-1.5919559934825e-05
4.10867588475678e-06
-1.59997908006044e-05
-5.46917337698794e-06
-1.62245853598111e-05
-2.51453911765582e-05
-1.15273779972117e-05
-6.09374165908732e-06
-4.09247334461381e-06
-1.66870163269867e-05
-1.4204284745694e-05
-9.87612226992102e-06
-1.36063900501971e-05
-2.79988024213664e-05
-1.58953971490438e-05
-1.54752017917451e-05
-2.69679489262378e-05
-3.06552025784422e-05
-2.8824012949161e-05
6.62395603234056e-06
-1.31191456886711e-05
-3.45745353493528e-06
-1.00474784777144e-05
-1.79709827951468e-05
-1.8418417495601e-06
-1.43741148798298e-05
-2.40337037371995e-05
-8.00787153429717e-06
-8.89330245720355e-06
-2.06565999355751e-05
-2.49691561977216e-05
-3.55415456055983e-05
-3.04273665779127e-05
-2.58047609133906e-05
-7.37366732700826e-07
-2.60311350815305e-05
-2.00815171045196e-05
-2.8234575055355e-05
-1.28328144763867e-05
3.47862332288228e-07
-1.64790663436921e-05
1.78450944212895e-06
-1.05114668221303e-05
-2.68925557549516e-05
-4.84629649182669e-06
-2.24629324302048e-05
-3.87739956587991e-05
-2.18598793847001e-05
-3.03917744818041e-05
-1.68823241017797e-05
-1.76613369296398e-05
-2.32447646779882e-05
-2.11833065590652e-06
4.2584863277354e-06
-3.40050101524967e-05
-1.10357617540018e-05
-3.06473597896661e-05
-1.64066605487721e-05
8.82939696930179e-07
-2.15224870494847e-05
-1.6761522131815e-05
-1.75789343583085e-05
-1.83556272657474e-05
-1.87448853008935e-05
-2.09428643127192e-05
-2.04776004969151e-05
-2.27028039238559e-05
1.02248964940673e-05
-2.78548789877805e-05
-2.20648352002515e-05
-1.25138106455461e-05
-5.20896937173489e-06
-1.51522521931879e-05
-2.64786367404005e-05
-2.47917978150515e-05
-9.49796690257226e-07
-1.03492889479553e-05
-7.36302517704867e-06
-2.10288089796098e-05
-1.71362500949279e-05
-1.16500377853044e-05
-1.92264664828945e-05
-1.84101488228786e-05
-2.86890931440694e-05
-6.3563556182323e-06
-1.33545073336308e-05
-1.90253524090786e-05
-3.12419840215104e-05
-1.96460444013701e-05
-1.53701901052353e-05
-2.43056790981589e-05
-7.56002393801689e-06
-3.59007064817331e-05
-1.23135762814082e-05
-3.57110356766626e-05
-1.16465216618967e-05
3.51102149930576e-06
-3.11241767842366e-05
-1.09448107960036e-05
-3.00088148731759e-05
-1.61478712060362e-05
-2.07831780632219e-05
5.50562758803943e-06
-1.66941262910911e-05
-1.50674911509169e-05
-2.18537889568026e-05
-2.72456841163124e-05
-3.23107171153011e-05
-3.08201185039987e-05
-1.06575274240887e-05
-1.90725065702406e-05
-1.54115553956779e-05
-1.54357237992977e-05
-1.14260238545749e-05
-2.56645299816124e-05
-2.43707200669128e-05
-2.32409266144981e-05
-2.36222294265423e-05
-9.72262999692439e-06
-2.11815981234483e-05
-3.98566294107305e-05
-1.63932767946734e-05
-1.6082011727891e-05
-5.294714945722e-06
-2.79042468206844e-05
-1.13920307094944e-05
-2.9313325340796e-05
-9.61574163895542e-06
-3.7594568185345e-05
-1.03923051715813e-05
-1.96586760184355e-05
-3.11924883813484e-05
-3.48403716665151e-05
-1.43343678183425e-05
-2.45399093694012e-05
-2.37977629306237e-05
-4.69682240430132e-06
-6.1141659024264e-06
-6.49590584366588e-08
-2.67092587564696e-05
-1.23831218881042e-05
-1.54993748653127e-05
-2.88306034425107e-05
-1.26756913610044e-05
-3.67656841491247e-06
-1.10504826293015e-05
-2.0844922431469e-05
-2.8734763428429e-05
-1.3794459464274e-05
-2.87359639966721e-05
-1.71618834049836e-05
-2.27665177733131e-05
-2.05537597791397e-05
-1.59967949236917e-05
-2.68644074957213e-05
-1.49563322514618e-05
-9.57057792537794e-06
-2.95864476530417e-05
-2.22789023924828e-05
-1.97578555187381e-06
-1.1190412569622e-05
-3.12975230644102e-06
-6.98356946433282e-06
-9.41064913399673e-06
-1.9329539659549e-05
-1.84630924227041e-05
-1.26559764397538e-05
-7.19185900216996e-06
-2.28202384938359e-05
-2.1482232533153e-05
-2.14050643827183e-05
-1.85320293237086e-05
-1.72321127235172e-05
-2.51039119539939e-05
-2.17076894499494e-05
-3.31347238956528e-05
-2.51498825923145e-05
-3.0145944765746e-05
-1.47250319620068e-05
-2.89152146352336e-05
1.52448410398326e-06
-3.53545998544391e-05
-1.56072936670493e-05
-2.77679854044863e-05
-1.11169586751424e-05
-7.94352637754616e-06
-1.53001806288834e-05
-1.01617151006067e-05
-3.03328587259973e-05
-3.22992958487475e-05
-2.52256507479883e-05
-2.8265753955732e-05
-1.47347118929552e-05
-2.26337404381584e-05
-2.14860923490234e-05
-1.27647361464556e-05
-1.90119727952014e-05
-4.00790121443697e-05
-1.8630259313352e-05
-2.42415436876363e-05
-2.3684129845329e-05
-1.52775834486233e-05
2.15571438732004e-06
-7.04272928161169e-06
-3.32710452839711e-05
-2.30227177983812e-05
-3.85540852157214e-05
-5.04327573536369e-06
-3.60364770408617e-06
-2.47795387935311e-05
-1.58331457272681e-05
-1.89494462461589e-05
-2.97673085136327e-05
-2.26279424873314e-05
-1.4788330300102e-05
-1.72865734871053e-05
-1.40703147877734e-05
-4.13280106988349e-05
-3.14470517484687e-05
-4.64606345516767e-05
-1.09523587296348e-05
-1.87668149968616e-05
2.082877312582e-06
-3.6327482293645e-05
-2.91648087543648e-05
-1.05407826923605e-05
-3.14800872509159e-05
-2.36920668087492e-05
-2.40730192617766e-05
-2.17976746832164e-05
-7.58556916842102e-06
-2.04846961949426e-05
-2.0316696044866e-05
-3.83562018913399e-06
-1.36337779609299e-05
-1.92661652577494e-05
-2.92078585070134e-05
-2.75909525006366e-05
-2.89163557204459e-05
-2.63073587270986e-05
-1.48599816145182e-05
-2.3583092635915e-05
-3.22433183810084e-05
-1.55950042672145e-05
-1.69250390715218e-05
-1.0949058580085e-05
-2.08054514117581e-06
-5.32392989479315e-06
-1.25945774004454e-06
-2.48665125996923e-05
-1.93190539786276e-05
-2.57317545878838e-05
-2.56970086426252e-05
-4.25071421390645e-05
-8.69932985590809e-06
-5.31993740938627e-06
-1.63141955397846e-05
-1.90161697381114e-05
-1.03938784960621e-05
1.90937763959413e-06
-1.26477566230702e-05
-3.27051367209772e-05
-2.00136083547059e-05
-1.44334618644203e-05
-2.31339144801194e-05
-1.89438030109004e-05
-2.77357146777236e-05
-1.90427991854075e-05
-2.72823521764948e-05
-2.65642561191095e-05
-3.17065205727667e-05
-1.54205339618963e-06
-3.04487712683457e-05
3.38447234103998e-06
-9.28675076026925e-06
-3.53468881395224e-06
-1.15274944246815e-05
-2.09846816742808e-05
-4.54892906662705e-05
-2.52570617402647e-05
-2.08967405913664e-05
-1.4920685610964e-05
-2.54609465300076e-05
-3.59291257635286e-05
9.82781327099643e-07
-3.01346352120825e-05
-2.5150301592632e-05
-2.99083343908056e-05
-9.16139388289591e-06
-7.75197885059706e-06
-4.28037721824998e-06
-1.15637043780071e-05
-1.35129957705136e-05
-3.36755703178989e-06
-1.24522251660765e-05
-1.61588675637952e-05
-2.03892682806532e-05
-2.29978415971688e-05
-1.85745446805779e-05
-2.34680034669341e-05
-1.38331839903877e-05
-3.37630366159483e-05
-2.5970662870168e-05
-2.51144545096199e-05
-4.3502351349303e-06
-3.51073138497041e-05
-1.41603723318671e-05
-9.00967166410144e-06
-9.6920041418494e-06
-2.72261715319839e-05
-8.73769959481805e-06
-1.40944515157772e-05
-1.06185800742017e-05
-1.14048352248909e-05
-1.35809025700665e-05
-1.10028384457311e-05
-1.76037316078975e-05
-3.47540344193929e-05
-2.02104052457205e-05
-2.51123086837283e-05
-9.83861294159943e-06
-2.12785385082459e-05
-1.03088679278047e-05
-1.66923371468261e-05
-1.67806995498628e-05
-1.35942307270309e-05
-2.86880636631163e-05
-2.54707427099148e-05
1.11111376699948e-05
-9.43084447350879e-06
-3.8032108995752e-05
-3.09567486083144e-05
-1.67123623783456e-05
6.06436081298227e-06
-1.42628714453927e-05
-9.9614512548206e-07
-9.98692831510489e-06
-3.06509580263013e-05
-1.60685832482647e-05
-2.05990947817886e-05
-1.92653199431349e-05
-1.04680781263023e-05
-2.382194618487e-05
-1.66443506226961e-05
-1.9026063533039e-05
-1.49090113219519e-05
-1.67849782561162e-05
6.06080908310078e-07
-3.51038531532323e-05
-2.48831382910839e-05
-5.53849256523529e-06
-2.16592596577202e-05
-8.42926435706876e-06
-8.30741113108132e-06
9.16593437769228e-07
-2.53075849388246e-05
-1.84879190389617e-05
-1.82681419724443e-05
-2.12594073569554e-05
-1.66391438094389e-05
-8.79520293263558e-06
-2.74581998628212e-05
-1.2649962723288e-05
-1.87997377075127e-05
-3.07720502179445e-05
-2.22058290045333e-06
-3.27578540660363e-05
-2.59928840043795e-05
-2.80463477351296e-05
-1.1233277048177e-05
-1.39531677142544e-05
-1.96461495714203e-05
-1.18599685246996e-05
-3.43299319882159e-05
-2.09177269057338e-05
-1.95602918091686e-05
-3.53273276260962e-05
-3.28768537900528e-05
-2.12127851486863e-05
-3.18457752268609e-06
-2.05909717278787e-05
-5.35311838317518e-06
-1.62984387797724e-05
-1.57436686757033e-05
-4.46427343368886e-06
-9.53422492620913e-06
-3.08815629758871e-05
-2.56771471623437e-05
-3.66541306460946e-05
-2.04155589491722e-05
-3.96693719781562e-05
-7.80121696297043e-06
-1.84707157386395e-05
-1.70696217736713e-05
-8.24512854277919e-06
-2.64717702198468e-05
-1.1234879062409e-05
-7.55109459025975e-06
-6.59000663863861e-06
-8.98370230074952e-06
-1.77523123373188e-05
-2.74976580241407e-05
-5.39451925256827e-06
-1.30716339606909e-05
-1.25463861656079e-05
-4.37742474092637e-06
-3.09334589248825e-05
-8.48989647990313e-07
-2.4267379559314e-05
-1.20449006556486e-05
-2.17905631654529e-05
-3.6453523637698e-05
-2.57324044800259e-05
-3.55970628465827e-05
-2.86473576801912e-05
-1.94243973096178e-05
-4.17466510307812e-05
-1.68746712238387e-05
-1.1594135498145e-05
-2.03798200577838e-05
-2.97636016740988e-05
-2.27285728387316e-05
5.03334287898132e-07
-1.77981651820859e-05
-2.26397680401159e-05
-1.98823024804277e-05
-2.46305726222023e-05
-2.18243918151047e-05
2.09781920925735e-06
-2.5411136709819e-05
-1.03776815368387e-05
-1.61454111644108e-05
-4.14848336989664e-05
-2.54178106709611e-05
-2.86440893583597e-06
-3.70205245843145e-05
2.53681117849707e-06
-7.89433419016627e-06
-9.57077080905908e-06
-3.60400530142266e-05
-1.24913746847665e-05
-2.88894794216245e-05
-2.79207647352964e-05
-2.27021729021393e-05
-1.52199998591876e-05
8.86260274082885e-06
-2.09582923991721e-05
-2.31003722451795e-05
-1.58756014422232e-05
-2.35404471691584e-05
-2.03579887000769e-05
-9.02107997182106e-06
-2.17994643915384e-05
-7.90987750343134e-06
-2.63450944229358e-05
-1.49491309209281e-05
-2.47092399042193e-05
-3.45194762491646e-05
-3.65199558886984e-05
-7.22541900106544e-06
-2.35963150476347e-05
-2.31336108932817e-05
-1.55026217806607e-05
-1.56814729252995e-05
1.31498735313029e-05
-1.89852752692667e-05
-2.94097976734545e-05
-3.15984531156774e-05
-9.41548547917198e-06
-1.53998854891491e-05
-7.88231282406519e-06
-2.08430675516586e-05
-1.39746937899676e-05
-1.96552130300185e-06
-3.72146684479026e-05
-2.03253772608679e-05
-1.1965264199712e-05
-1.22247990220929e-05
-9.5424527006961e-06
-3.26291851434377e-05
-5.34152584721407e-08
-3.00543872718471e-05
-1.02726280260571e-05
-1.31219724017728e-05
-2.02993484289013e-05
-2.61842627037912e-05
-1.18890772314621e-05
-2.49827062159606e-05
-2.62054540915686e-05
-3.74555119254385e-05
-3.31328482694914e-05
-1.50230350532805e-05
3.64115333896207e-06
-1.77443281613921e-05
-2.26471845264102e-05
-3.22799479448819e-05
-1.85449736984721e-05
-2.03033110667542e-05
-3.34862231984159e-05
-2.08687273254934e-05
-1.96887614761639e-05
4.96012759272556e-06
-3.24721353940399e-05
-2.62487648756709e-05
-2.32830158313742e-05
-1.31729018450638e-05
-3.92233953495905e-05
-1.92755576977643e-06
-6.5977023862077e-06
-1.7471747373663e-05
-3.27377012738259e-05
-1.10830620970289e-05
-2.57576640975209e-05
-4.88496379892772e-06
-2.26864726392194e-05
-2.28662721605413e-05
-1.44692221636928e-05
-1.16743030859759e-05
-2.7520212821575e-05
-1.28545702795304e-05
-2.22429268519385e-05
-4.44013958903196e-05
-4.07625292525548e-05
-2.00775511376522e-05
-2.53810215927873e-05
-2.95045135818611e-05
-2.74976901467834e-05
-2.35374892918844e-05
-9.2002397891313e-06
-1.65410834441458e-05
-2.18680950058722e-05
-8.36669002569008e-06
-4.16569372237571e-06
-2.92008134515077e-05
-1.48776308094476e-05
-1.61663782357748e-05
-4.32143824826499e-05
-2.90901187525336e-05
-3.44968965076785e-05
-2.31245008741298e-05
-3.40547882149438e-05
-2.14048273992063e-05
-6.9360357864651e-06
-1.56240923824182e-05
-1.83901126601076e-05
-3.12285081230925e-05
-1.86736558811634e-05
-1.04242504490589e-05
-1.42924191960495e-05
-9.95637221887474e-06
-2.52943240857521e-05
-2.83152167277441e-05
-1.43729401580511e-05
-5.5374357875816e-07
-1.55872082284676e-05
-3.27846748268796e-05
-1.43752409191888e-05
-5.12950093533497e-06
-1.63564150051785e-05
-3.11582371153724e-05
-2.33389690275368e-05
-2.14475585502225e-05
-8.40766138109241e-06
-3.90265509247018e-05
-2.32037946155617e-05
-1.86696477537653e-05
-1.27944860505609e-05
-2.19588843595239e-05
-2.17852208541749e-05
-1.27185888220705e-05
-8.40471696034712e-06
-2.84744992075621e-05
-1.4272079105891e-05
-2.74773349803093e-05
-2.33399675200599e-05
-2.38464856032421e-05
-1.03423950056308e-05
-1.60397435885406e-05
-5.83883084206145e-06
-8.66499667172017e-06
-3.17341894991223e-05
-1.32160213169783e-05
-2.65859900938406e-05
-2.66046398035697e-05
-1.45229549044663e-05
3.62581059551848e-06
-3.38212166415997e-06
-1.69979955803197e-05
-1.35399912142215e-05
-2.14839336197738e-05
-1.59666937710168e-05
-1.13999952475061e-05
-1.09504675214595e-05
-1.26200843814429e-05
-4.15671275021627e-06
-3.31945644098792e-05
-3.1407201359607e-05
-7.00560949226874e-06
-1.44355153351439e-05
-1.59647121837573e-05
-4.46581325632037e-05
-1.66799256700227e-05
-1.2926894358963e-05
-3.94893315986873e-05
-1.9961707535573e-05
-3.15025114198623e-05
-8.90667116549986e-06
-2.3337282330069e-05
-2.00092909651618e-05
-2.1652942183489e-05
-2.87334841018002e-05
-9.93155198648129e-06
-1.20765142934334e-05
-3.2298845399522e-05
-1.78981492839874e-06
-1.3981763771772e-05
-3.13410351113573e-05
2.45258763059214e-06
-9.01377922362938e-06
-1.39972907521543e-06
-1.8357379878605e-05
-1.28149811769691e-05
-1.48248249814063e-05
-5.53962792732247e-06
7.94775132280163e-06
-4.12372462209002e-05
-2.92585385295872e-05
-2.19581100252937e-05
-3.67209119157326e-05
-1.71442442987895e-05
-2.4554726110613e-05
-3.42463047266422e-05
-2.32404154716963e-05
-9.0700696825129e-06
-2.09734721317573e-05
-2.58815690997528e-05
-1.69760763629084e-05
-1.44582964580885e-05
-1.88076342813879e-05
-1.70112351555158e-05
-9.78273187040226e-06
-2.34740785932323e-05
-2.3387918615718e-05
-2.20145176815572e-05
-2.22649959118975e-05
-7.26772111321384e-07
-2.36885573386876e-05
-5.40087513449311e-06
-3.44355445134001e-05
-2.66110483731255e-05
-1.48621903324959e-05
-2.32952902323599e-05
-2.11092091058704e-05
-2.94549447482663e-05
-1.67499492217984e-05
-6.57809620760374e-07
-3.93780027985757e-05
-1.05546800045669e-05
-2.21888059681432e-05
-3.07679032592209e-05
-2.04428213228049e-05
-7.00448987464618e-06
-2.54184889452279e-05
-1.05335223247691e-05
-1.66049484452133e-05
-2.03422876367321e-05
-2.50974744145199e-05
-1.60954975190708e-05
-2.47425276177078e-05
-1.82399158903377e-05
-2.04701344358054e-05
-8.68224510105786e-06
2.82601878493712e-06
-8.93651526844743e-06
-2.44742007390675e-06
-4.10026075560316e-05
-1.70979247643671e-05
-1.68698260723024e-05
-3.3894733090093e-05
-4.70821055497236e-05
-9.15004270366327e-06
-2.32321131984237e-05
-4.18299563470795e-05
-2.7266098986533e-05
-2.98230461528355e-05
3.6134850973074e-06
-2.60639841614051e-05
-9.44840584123554e-06
-7.66258819329343e-06
-1.92165466351349e-05
-1.3684156631092e-05
-1.90815790531768e-05
-1.32907471713208e-05
-3.29206587379252e-05
-3.23749069886442e-05
-2.8514084925013e-05
-1.6481532400179e-05
-1.67043891035036e-06
-1.89660116046074e-05
-7.06119811588746e-06
-8.99214089855617e-06
-1.38595225757622e-05
-7.33407380232461e-07
-7.90904486344614e-06
-2.42049141630412e-05
-1.15316146260832e-05
-3.2761808154384e-05
-1.93206845153236e-05
-1.32882678061556e-05
-2.02365047682278e-05
-2.62285040190352e-05
-1.31548498228733e-05
-2.12513301958232e-05
-1.45692074542015e-05
-1.67337832801903e-05
-2.18775385077784e-05
-2.20711380461295e-05
1.9059767310314e-06
-3.20723044834723e-05
-3.71043747360139e-05
-2.13732585705968e-05
-1.5656707222714e-05
-2.35660377502605e-05
-2.57747056969045e-05
-1.85585301335422e-05
-2.62383298292428e-05
-1.78816654156237e-05
-1.91263132640192e-05
-1.8638519196533e-05
-2.51119565325456e-05
-1.2712537313425e-05
4.70182043182008e-06
5.87374056160677e-07
-1.66416223902273e-05
-3.84875176488157e-05
-4.15568554319098e-05
-3.57348684561761e-05
-1.96732625455481e-05
-1.57804858394034e-05
-1.40918296415641e-05
-3.30781495321326e-05
-1.82274713093292e-05
-1.72785822244712e-05
-1.41945102933065e-05
-7.98394842149501e-06
-2.17443476170219e-05
-1.03433864445609e-05
2.05963467574993e-06
-3.8727788398421e-05
-1.32165967903513e-05
-6.9376373796711e-06
-1.71740344394719e-05
-1.92348967478591e-05
1.54190384135699e-06
-9.21032737603285e-06
-1.89324976494138e-05
-1.78760627977117e-05
-2.2608431596647e-05
-2.88534380281693e-05
-3.00443014421259e-05
-2.32615733219122e-05
-1.6004396906895e-05
-2.12209456688237e-05
-1.52936196843373e-05
-1.43997457867938e-05
-3.45265149754139e-05
-8.31128369650439e-06
-3.2466183350317e-05
-1.01051087891545e-05
-8.36474302455517e-06
-2.28208872019096e-05
-3.69830423684705e-06
-1.9012856071721e-05
-3.24984185668705e-05
-1.61821109369434e-05
-3.44555781689276e-05
-2.78143178929641e-05
-1.48800403761183e-05
-1.91371781230539e-05
-1.76348308860418e-05
-2.57921095602419e-05
-1.83061437202478e-05
-1.80485574673988e-05
-1.02421559204127e-05
-3.61827190461577e-05
-2.10754597153822e-05
-1.76005643450826e-05
-3.27187632885645e-05
-2.09342809184628e-05
-3.00341631132003e-05
-3.25642289493204e-05
-1.10902651355367e-05
-2.81249047816264e-05
-1.81506826170177e-05
-3.36782829832704e-05
-1.90370454719068e-05
-4.30063345509115e-06
-2.47612198138947e-05
-8.40622534151061e-06
-2.8263390627664e-05
-1.91878275188532e-05
-2.77788313657084e-05
-2.81788964027971e-05
-1.54539135370482e-05
-2.09355842452468e-05
-2.68234677513293e-05
-1.94865249425417e-05
-4.32860194005001e-05
-1.43332081553321e-05
-1.88719359219111e-05
5.34962922853805e-06
-2.99661383912031e-05
-1.40875219386767e-05
-1.92007157168258e-05
-2.35177358264169e-05
-3.90066965699715e-06
-5.78977917237171e-06
-3.62103745169757e-06
-2.91541258133554e-05
-1.03288747743632e-05
-2.8796882345557e-05
-7.5953624827786e-06
-5.93430219939442e-06
-3.90091285071856e-08
-3.70261624578651e-05
-1.07502618293869e-05
-4.51198214179657e-06
-6.31653172824682e-06
5.44173408168841e-06
-4.430140178254e-06
-9.3013111596719e-06
-1.67690849707787e-05
-1.2029585274238e-05
-2.93830960300108e-05
-5.34862146522481e-06
1.00217997561695e-05
-1.65376628412928e-05
-3.77768423339084e-05
-2.45739373590805e-05
-2.58422584942334e-05
-3.08042447566206e-06
2.73433498951737e-07
-6.24383687089293e-06
-2.4218831755577e-05
-3.36928515909191e-05
-3.46145158239746e-06
-2.26085327071689e-05
-2.31908954230568e-05
-2.99317246007104e-05
-3.81290025864534e-05
-2.37041866961557e-05
-3.70297008808663e-05
-3.86497047344308e-05
7.4058377003267e-06
-2.14750580520609e-05
-1.37637909123141e-05
-1.00853996968731e-05
-1.31699909925916e-05
-7.04601355581013e-06
-2.67787946863824e-05
-3.76960210950058e-05
-2.36443210419494e-05
-3.14267375043882e-05
-3.96222433136034e-05
-2.41425878509477e-05
-2.27620513891597e-05
-1.91380967674556e-05
-1.60357236058553e-05
-2.81559917731366e-05
2.4131640682001e-06
-3.19522444116713e-05
-9.59936744551363e-06
-5.78188236476054e-06
-3.38762103949353e-05
-1.31006811396987e-05
-8.81161444098289e-06
-1.35504430271424e-05
-2.84957370866275e-05
-1.57212958392809e-05
-1.30272805655471e-05
-2.10302033052768e-05
-1.89588482710143e-05
-1.82272967305004e-05
-2.53290249973728e-05
1.71360282089021e-06
-1.637719701767e-05
-9.83402927540497e-06
-3.83339776987493e-05
-9.42347817306459e-07
-2.07408810787781e-05
-2.91780707787821e-05
-3.55223438735433e-05
-3.94150818767107e-05
-3.30969271019406e-06
-1.08130797977227e-05
-8.17126709106286e-06
-3.04405395479112e-05
-8.67267923304483e-06
-1.3978569233251e-05
-6.86432161370013e-06
-2.41295843267848e-05
-1.00719344398038e-05
-1.77244040406908e-05
-2.69333448904363e-05
-1.47206816279314e-05
-2.36201148551431e-05
-1.04252324225657e-05
-2.02783977611588e-05
-2.43245574000992e-05
-2.72443863108439e-05
-2.14219591807027e-05
-9.88809697262308e-06
-1.54630077820889e-05
-1.17670271629444e-05
-1.67901164327835e-05
-2.04078662738017e-05
-5.63421300955006e-06
-2.21176164183714e-05
-3.30432629205492e-05
-1.87212118800124e-05
-4.05873624233988e-05
-1.51243974446325e-05
-1.17938069163347e-05
-2.48314086514796e-05
-1.38711598014092e-05
-2.29322184994691e-05
-2.47575393806744e-05
-1.61683451763558e-05
-6.01830823572357e-06
-2.83567421049348e-05
-1.419737502507e-05
-1.70020920753179e-05
-3.29930541459857e-05
1.50748198096486e-07
-1.7294621824828e-05
-3.20707862390325e-05
-1.39985213582958e-05
-8.32576109882721e-06
-2.78237069412114e-05
-2.73320882898566e-05
-2.18709538162283e-05
-3.3137129888976e-05
-5.84318731163808e-06
-2.17866516274927e-05
-4.02219597277333e-05
-2.67995084601461e-05
-8.79729953977673e-06
2.14605956505439e-06
-3.1616101341552e-05
-1.79264718872531e-05
-1.82951902303209e-05
-1.79023872923539e-05
-1.10208589149216e-05
-2.32747661016863e-05
-3.57297721643926e-05
-1.85692210649032e-05
-1.87965397703883e-05
-2.12209952089569e-05
-6.87407405920603e-06
1.38198783284133e-05
-1.3523047538048e-05
5.48643131866307e-06
-3.07992633280578e-05
-2.37454230671086e-05
-2.08639239381755e-05
-8.45622187360837e-06
-1.50212731337566e-05
-2.87396767422966e-06
-2.58055474016816e-05
-2.3363488056552e-05
-1.38764593183744e-05
-1.15047464294696e-05
-2.98055163651201e-05
-2.29154280295162e-05
-1.88533764584518e-05
-3.99671950593633e-05
-1.86136201279215e-05
-2.31411545905185e-05
-3.64877303067509e-05
-1.51685108070777e-05
-1.25041963262106e-05
-5.96913732561298e-06
-2.96973341693843e-05
-6.64204178763795e-06
-2.44886117941226e-05
-3.19724635015729e-05
-1.7848241686973e-05
-2.99463611235069e-05
-1.27555000105717e-05
-9.70210992535944e-06
-2.14784978270874e-05
-1.93921157474554e-06
-1.91595892080886e-05
-3.19556049686105e-06
-3.05636852376927e-05
-7.19692122064169e-06
-2.93100687493525e-06
-2.97668222516903e-05
-4.30056848482416e-06
-1.93372769952715e-05
-2.46622442340412e-05
-1.36771796063116e-06
-5.75876150887152e-06
-1.11220212101143e-05
-2.92924610350322e-05
-2.98243879904375e-05
-5.13427182639521e-06
-2.24206918466397e-05
-2.91255266697165e-05
-1.43759178241474e-05
-2.49436682495857e-05
-2.56517911264296e-05
-1.57986637709341e-05
-1.79473028252216e-06
-3.54635646360121e-05
-2.61930516054736e-05
-3.6910672855912e-05
-1.08717707602017e-05
-2.50127948165362e-05
-3.66067504960053e-05
-4.91991316792409e-06
-2.43117467362613e-05
-1.758892965808e-05
-2.09616840055712e-05
-5.41205619445465e-07
-4.85181455488691e-07
-6.66973248748665e-06
-1.71314423750914e-05
1.50570644680387e-07
-1.82835152025899e-05
-1.81983072458871e-05
-3.70403222995554e-05
-2.16736174534204e-05
-1.62670261239592e-05
-1.32301790413877e-05
-1.77769494561867e-05
1.69634474609761e-06
-2.20616447444035e-05
-1.37228485728591e-05
-1.20376205788086e-05
-3.03550917861826e-05
-1.96136761594195e-05
-2.57078806142524e-05
-1.10193004036459e-05
-3.7046533529086e-05
-1.21579453046926e-05
-1.90782384450441e-05
-1.80112227157592e-05
-3.03032525004999e-05
-1.1665061213063e-06
-1.37953344127386e-05
-2.539306888552e-05
-2.7560789423395e-05
-3.75651139176369e-05
-3.50501874667201e-05
-2.52575860575878e-05
-1.78080998235221e-05
-2.81800478177638e-05
-2.42849202646796e-05
-2.69889788102059e-05
-2.40353328951782e-05
-1.29575048350505e-05
-2.8287657275272e-05
-3.16591688302262e-05
-4.77420358670012e-06
-7.44622297840064e-06
-1.7417967091228e-05
-3.8428258847576e-05
-9.5374505441347e-06
-9.6808326525798e-06
-1.72545424366674e-05
-2.37244655550444e-05
-1.88528862540624e-05
-1.79291958778425e-05
-4.40975977522868e-06
-1.47527262619019e-05
-3.49992720261488e-05
-2.07153873275758e-05
-1.45591008489622e-05
-1.69246860685654e-05
-1.71354211105161e-05
-1.75557731825047e-05
-4.95231967834379e-06
-2.1651656823538e-05
-2.96065547198526e-05
-1.11021926602166e-05
-5.33652815249683e-06
-7.37385357842696e-06
-1.12742847745803e-05
-1.15150775025168e-05
-1.05227686850328e-05
6.3458996302018e-06
-5.22278335377717e-06
-2.14209818424182e-05
-1.84857998356879e-05
-1.29906846860042e-05
-1.1351361904794e-05
4.94568976463443e-07
-1.83223682815766e-05
-1.57081692179383e-05
-1.33027042904034e-05
-2.47206313486507e-05
-1.59911322516831e-05
-9.23492431046459e-06
-2.68574730816361e-05
-1.4564174117878e-05
-2.50975222803824e-05
-1.31649638469004e-05
-1.10541209547489e-05
-3.57950207846072e-05
-1.3231242542668e-05
-2.38686788896389e-06
-1.20156940724574e-05
-2.56077076226418e-05
-2.76505627996181e-06
-3.54580089374892e-05
-4.84718269245541e-06
4.83985915196758e-06
-2.75601574584164e-05
-7.93148512439477e-06
-1.81548926609382e-05
-2.0343714970837e-05
-2.02361137768123e-05
-1.99691436705921e-05
-2.07760529110385e-05
-3.08775002101697e-05
-2.13753950479283e-05
-1.88723435289182e-05
-1.49901176098575e-05
-1.67025188043958e-05
-2.75007997283375e-05
1.92927721966469e-06
-1.62771949991935e-05
-2.91149501229545e-06
-1.39640200402313e-06
-2.23379716616785e-05
-3.040228219062e-05
-3.97402651941399e-05
-7.00833681564902e-06
2.09087712466346e-06
-4.95501604032603e-06
-3.31752120021031e-05
-8.90116894003286e-06
-1.80903848154221e-05
-2.83140618909422e-05
-3.38236728964524e-05
-2.67024167490509e-05
-2.28841864412937e-05
3.78400064363346e-06
-3.59759782002296e-05
-2.42181793546107e-05
-2.04124160613998e-05
-1.79837273736678e-06
-1.45389976601113e-05
-1.64777757673248e-05
-2.18628797352442e-05
-2.51076996534194e-06
-1.19505602713848e-05
-1.63236576916304e-05
-2.22558335960892e-05
-2.61537954100795e-05
-8.55334851534145e-06
-8.23454376859415e-06
-2.52745441233103e-05
-7.45913648524643e-06
-2.47326602731389e-05
-2.67612065754626e-06
-3.24462704569872e-05
-1.88904217111564e-05
-3.58098047950804e-05
-1.61480496927383e-05
-1.65947231800361e-05
-1.65900258501295e-05
-9.15219118830742e-06
-5.05238425912638e-06
-2.65408674485287e-05
-1.97373903982432e-05
-1.04621429737462e-05
-2.16892062924776e-05
-1.76527108214643e-06
-1.05664178907637e-05
-2.3677625680138e-05
-2.24841787859389e-05
1.191802865509e-05
-3.61281124201614e-05
-1.10392096369751e-05
-1.47989143858189e-05
-1.93085235691994e-05
-2.19845426949441e-05
-1.97242613809915e-05
-2.07972570128521e-05
-2.22400788631503e-05
-1.47003754451987e-05
-1.40737768947988e-05
-3.62679467318135e-06
-1.45500317801023e-05
-9.44344569811193e-06
4.71998626362108e-06
-1.35924145190276e-05
-1.92890653384864e-05
-2.87769384446257e-05
-2.28400371351312e-05
-6.72510197913501e-06
-4.1644105012591e-05
-3.29139650585644e-05
-1.04754211537077e-05
-8.59483186548034e-06
-3.03701929877363e-05
5.68964600271511e-06
-3.25307874715919e-05
-3.31177962214673e-05
-1.00549708463196e-05
-2.09708224657898e-05
-2.1396716100524e-05
-2.23788173190486e-05
-1.58835924529733e-05
-1.50196613306787e-05
-2.70224033628209e-05
-2.08954296959086e-06
-2.18297784508298e-05
-3.46603059774546e-05
2.93155335604945e-06
-1.80872061919253e-05
3.4785818426229e-06
-1.98045493059792e-05
-2.86833858827955e-05
-2.17712848434253e-05
-2.8825636025963e-05
-1.85660972552681e-05
-3.21646436141021e-05
-1.52199569310763e-05
-2.58802261107417e-05
-8.65269496686908e-06
5.29537846436533e-06
-3.54307551349611e-05
-2.55379582263979e-06
-2.03998122326941e-05
-3.04823011676296e-05
-1.52866167968187e-05
-1.51121038617593e-05
-1.84338228759606e-05
-2.80742377458248e-05
-1.16159820412305e-05
-1.96036260321419e-05
-1.19184573241885e-05
-1.80207563273673e-06
-1.75651348229321e-05
-2.84992160898599e-05
-3.19145904022621e-06
-1.14039832816968e-05
-2.51337797705006e-05
-2.01054616569388e-05
-1.0980268334144e-05
-1.02973364918004e-05
-1.14521248702802e-05
-2.64745018578199e-05
-1.74115877541664e-05
-2.15999242132112e-05
-8.8295943013591e-06
-1.76012244389475e-05
-2.44189455993249e-05
-1.43589452859971e-05
6.71923953622432e-06
-2.0022988541787e-06
-1.34623585868406e-05
-2.29456069936297e-05
-7.56601982061766e-06
-2.97372344399209e-05
-2.2500731963842e-05
-1.38795216720557e-05
-3.1181713177474e-05
-9.20128761304258e-06
-2.57067261735371e-05
-1.88882236111968e-05
-1.28485941565911e-05
-2.88865761928379e-05
-3.25390248449774e-05
-4.06970985464041e-06
-3.11156400279472e-05
-2.55554289079198e-05
-1.92696218395612e-05
-3.05676770853965e-05
-2.06565872100808e-05
-3.5844333368429e-05
-1.78151145766877e-05
-3.45557774975916e-05
-2.2468035502797e-05
-7.19471352448018e-06
-1.177892328461e-05
-1.29753392818666e-05
-2.62143936733769e-05
7.81133696257927e-06
-3.74792931829429e-05
-3.0239957177955e-05
-1.36180227507846e-05
-1.35250519817979e-05
-2.61629859806669e-05
-6.26361951715493e-06
-2.8320268548338e-05
-7.55423273724782e-06
-3.20542943742564e-05
-1.73745050370634e-05
-2.25249574453883e-05
-1.47635193102403e-05
-2.85196366089672e-05
-2.02353075833261e-05
-3.39463581455308e-05
-1.4435486771087e-05
-1.96801729161524e-05
-1.25641077228974e-05
-7.87284349505399e-06
-1.94628651149598e-05
-2.80497706073071e-05
-7.20274735542668e-06
-2.11035925367456e-05
-1.44806203043059e-05
-1.24213073477105e-05
1.06329269723263e-05
-2.79115407021974e-05
-1.61520851346016e-05
-4.69561472191942e-05
-1.20086625255445e-05
-2.39890804212262e-05
-2.56819604690052e-05
-4.3705055552805e-06
-3.13336469692555e-05
-2.84283080352805e-06
-1.54554010184566e-05
-1.39509000795334e-05
-2.48444039657507e-05
-1.97496914017323e-05
-2.34370875940015e-05
-1.67480887913031e-05
1.23325604957445e-05
-2.87078222739712e-05
-1.93208261869032e-05
-1.45255953666434e-05
-1.77738343978081e-05
-2.53690989949685e-05
-2.47502252727666e-05
-2.4573891984056e-05
-5.13381543825852e-06
-8.15704805519302e-06
-2.72965784293061e-06
-2.38615013237664e-05
-2.02491741806947e-05
-2.8884956022381e-05
-1.29137341598294e-05
-2.9649825390808e-05
-6.13738437517662e-06
-1.25782853617601e-05
-2.51336240436263e-05
-2.05435645768442e-05
-4.02896620488155e-05
-2.62367597803438e-05
-1.90080985468914e-05
-2.00101451098457e-05
-6.94784438809146e-06
-2.72505003812577e-05
-5.54669216009427e-05
-1.6064066702538e-05
2.10820963631554e-06
-2.21364351352036e-05
-2.81876538684574e-05
-1.87983267645281e-05
-2.48548808258423e-05
-2.72834090575309e-05
-2.8745624798371e-05
-2.04291200725235e-05
-2.0792021324248e-05
-2.73641650900675e-06
-1.00300466194921e-05
5.1584443713686e-06
-2.50346579527458e-05
-1.23531395932122e-05
-1.70883126468867e-05
-1.51046065541222e-05
-3.49450773646818e-05
-2.81889390168049e-05
-1.19243471296828e-05
-2.08110200879514e-05
-3.31441944395662e-05
-4.53527853132037e-06
-2.55904895890172e-05
-2.19138801417354e-05
-1.90236559274585e-05
-1.45579260336193e-05
-1.68164257645137e-05
-2.3619520642094e-05
-1.39188581882247e-05
-2.83101376520647e-05
-3.92163718929148e-05
-2.64860809843075e-05
-3.17986299613034e-05
-1.39946156163363e-05
-1.86216836231129e-05
-1.65192835569426e-05
-3.96342162073245e-05
-1.97567566290693e-05
1.9971310786686e-06
-1.24924689564814e-05
-1.90542865015044e-06
-2.3926619536075e-05
-2.62944148541914e-05
-2.31730821865454e-06
-3.75523533693423e-05
-2.06268816342902e-05
-3.87554920654166e-07
-1.99912110078243e-05
-9.64037704806192e-06
-2.53571054769109e-05
-2.72530597473989e-05
-7.23051563811797e-06
-1.79666726002656e-05
-3.55546858812079e-05
-9.25219991592093e-06
-1.82804108528607e-05
-9.44644563147449e-06
-1.15366832893369e-05
-3.3438013330284e-05
-1.25726071568839e-05
-3.09077657920027e-05
-4.01551424300485e-05
-5.80486204426023e-06
-5.42750304682583e-06
1.70841105468572e-07
-2.95709290607866e-05
-4.52011213732926e-05
-1.17278070551179e-05
-4.13490597925894e-05
-2.54227025212416e-05
-1.52695379934815e-06
-2.9642320249298e-05
-6.98721772089004e-06
-1.91729817450185e-05
-3.67633693296545e-05
-1.52513164002489e-05
-2.72395107281584e-05
-3.70814981142823e-05
5.9434616368096e-06
-4.23066324808846e-05
-3.06344604147087e-05
-2.55469314235761e-05
-9.7270353403386e-06
-8.66156740171055e-06
-2.36204851770653e-05
-1.28600283276921e-05
-1.23926862044731e-05
-2.76132163333104e-05
-4.85078040258496e-06
-4.24371932361773e-05
1.50640273455246e-05
-2.13933138905404e-05
-6.71089862246458e-06
-1.08296088189647e-05
-3.54280957786948e-05
-2.14781785377379e-05
-2.61404825506754e-05
-1.73929390644713e-05
-9.15703997370009e-06
-1.06651781548483e-05
-2.23714970306989e-05
-2.31173917825988e-05
-2.61262871011774e-05
-8.63045161931606e-06
-3.3089735486536e-05
-3.68072038521643e-07
-7.64934420528931e-06
-1.75787665365708e-05
-1.39543140683691e-05
-2.00380386286309e-05
-2.98969988321171e-05
-1.38565147860259e-05
-3.10127057915784e-05
-1.56633947042137e-05
-2.15668694006603e-06
-3.36713233438592e-06
-1.82464630093514e-05
-2.16501642710258e-05
-8.35365270232641e-06
-1.29616007350769e-05
-2.13429358850917e-05
-5.01471758818375e-05
-1.05580047917673e-05
-1.24708231204613e-05
-1.39644879511058e-05
-1.66436121723421e-05
-2.02501954824504e-05
-8.37854098301774e-06
-1.79000646813833e-05
-2.66562424083825e-05
-5.92729313126002e-06
-3.33054864366453e-05
-1.67886735554738e-05
-1.71377119227833e-05
-1.05845810908703e-05
-2.31302065084654e-05
-1.35871823935317e-05
-7.54257771719458e-06
-2.15473823621415e-05
-4.28032699655654e-05
-2.68056668927118e-05
-1.64136114102599e-05
-3.56419608862077e-05
-2.79074750130277e-05
-1.34993883865541e-05
-2.97700175154373e-05
-2.7534613229901e-05
-7.94876938075184e-06
-1.26604568034138e-05
-1.74428538233744e-05
-3.30743695118254e-05
-2.93977827255735e-06
-3.57022553911728e-05
-2.77918908503625e-05
-2.62826876898473e-05
-2.81973374375767e-06
-2.0037841714694e-05
-2.51919546500183e-05
-2.26239058202644e-06
-2.53136767434237e-05
-1.19691625093189e-05
-2.11092877233127e-05
-1.1670651887652e-05
-2.15949378623258e-05
-2.97536811757535e-05
-2.59305705734459e-05
-8.78254705422559e-06
-2.07183396551413e-05
-2.26487836301135e-05
-2.44181171456845e-05
-1.90318491670455e-05
-1.58767308093328e-05
-1.28909425124341e-05
-1.64990898733596e-05
-2.0542048988717e-05
-2.22975512169378e-05
-1.43334630150992e-05
-1.80815736659225e-05
-3.14004060208236e-05
-1.3832444651295e-05
-1.36204830723158e-05
-1.35249991354577e-05
-1.60533874821653e-05
-1.17696112533941e-05
-2.56865822106599e-05
-2.21346362850793e-05
-3.31600192097545e-05
-2.31352532753543e-05
-2.47030274959489e-05
1.81664427012526e-05
-2.52724379591422e-05
-1.98439331657552e-05
-4.77454976569681e-06
-3.2968107846979e-05
-1.83240334062194e-05
-1.6795549315831e-05
-8.2536360913336e-06
-1.67793705810068e-05
-1.44163473555363e-05
-1.00396728978996e-05
-1.94304774362538e-05
-1.57320912954851e-05
-1.98751898476644e-05
-6.5897907081406e-06
-1.84906486705255e-05
-2.96586275425479e-05
-2.42249077364335e-05
-2.77059461145779e-05
-8.07515530818473e-06
-1.33609603482566e-05
-3.47866607020013e-05
-1.00651413245107e-05
-1.91297662364599e-05
-6.16123040609704e-06
-1.640956499401e-05
-1.60590980923116e-05
-3.68661328601178e-05
-2.70617736457473e-05
-2.88713661039522e-05
-2.97809753617807e-05
-3.47790650326409e-05
-2.20460136685788e-05
-3.70691147020871e-05
-1.19008362510084e-05
-1.86033266912177e-05
-2.89952005030866e-05
-1.96482519862491e-05
-3.74982524564977e-06
-1.37516932220583e-05
-2.05142297574289e-05
-1.48111975147671e-05
-2.66538405585195e-05
-5.57596103858852e-07
-2.82213572445129e-05
-1.87386343379187e-05
-2.01166846267284e-05
-3.99070739627993e-05
-2.40510322219738e-05
-1.88689295526426e-05
-2.42703847682292e-05
-1.57666181322919e-05
-9.31087302674828e-06
-2.66491502104081e-05
-2.01300042227297e-05
-1.13508968559499e-05
-1.75652735665718e-05
-1.02340140391877e-05
-2.68612445795819e-05
-3.98533007275762e-05
-3.19916736231627e-05
-5.71257805555577e-06
-2.58303789771085e-05
-3.05403181854013e-05
-1.25713961742175e-05
-2.79483199069414e-05
-3.66637217167393e-05
-1.66259850348166e-05
-2.98492189170802e-05
-2.28295474654981e-05
-9.96143323775417e-06
-1.96342095837852e-05
-1.5044191546947e-05
-3.38521328889685e-05
-1.01594695523876e-06
-1.93566566340505e-05
-2.38620196052568e-05
-1.91201210561082e-05
-1.55626265888523e-05
-2.01882720533152e-05
-1.01672132433747e-05
-1.05744697731745e-05
-1.54743055768519e-06
-2.86511764622833e-05
-1.40859491349805e-05
-3.98596371114129e-05
-3.08869196618236e-05
-3.71811958769831e-06
-1.75980918953756e-05
-3.46503502084279e-05
-2.2628458058939e-05
-2.94470737079232e-05
-8.07822715183595e-06
-2.51895471725024e-05
-4.63354267477758e-05
-3.00619065332137e-05
-2.98592929445765e-05
-1.95532150500468e-05
-1.99511586933702e-05
-3.86739734875105e-05
-1.94642523821441e-05
-3.26798498821094e-05
-9.85796888617409e-06
-3.50988180308427e-05
-2.84003535616172e-05
-6.51545533060745e-06
-1.07818806373925e-05
-7.82014184785618e-06
-1.16991605504917e-05
-1.40022122520581e-05
-5.55884282454634e-06
-1.11779649808874e-05
-2.7187800639624e-05
-2.51611389044315e-05
-2.78636987072293e-05
-1.18637081505827e-05
-8.316974847879e-06
-2.72020520160251e-05
6.79400769319073e-06
-9.69583888927543e-06
-1.61331915231879e-05
-1.92685126889836e-05
-1.58362474749893e-05
-8.1156343707681e-06
-7.96525059120636e-06
-2.04096675046251e-05
-2.77304717968496e-05
-6.63859241058616e-06
-1.24560946256284e-05
-1.93747179825997e-05
7.95163289027191e-06
5.11772681159626e-06
-2.33883489004945e-05
-1.46174249461589e-05
-9.58862972228208e-06
-2.47837175235203e-05
-2.0475210721379e-05
-2.70124689884789e-05
-3.75175077663646e-05
-4.20158831105883e-05
-2.18240268382047e-05
-3.25152624857309e-05
-3.49179114111615e-06
-1.19493648409156e-05
-2.8293189023029e-05
-8.44029743397336e-06
-2.92932940163115e-05
-1.11406780550395e-05
-2.41776425432265e-05
-2.20698103818012e-05
-2.95642279308302e-05
4.66811018790351e-06
-1.3574566365888e-05
-1.98185305878061e-05
-3.35180827781129e-05
-8.35274550028777e-06
-7.77055261276273e-06
-4.32510061725873e-06
-1.95444106247306e-05
-2.85410676487192e-05
-2.66828036707543e-05
-1.25990851947586e-05
-1.29453718437753e-05
-2.73680440503537e-05
-2.25862110033831e-05
-1.70826576990864e-05
-2.32377275828205e-05
-2.51453629832557e-05
-1.43615436438187e-05
-1.56662988903364e-05
-1.83264166002827e-05
-7.29495853164896e-06
-2.86401668216821e-05
-2.04581652177165e-05
-1.088614298558e-05
-2.85763690625539e-05
-2.3205307603555e-05
-1.24916366618112e-05
-1.09440237606827e-05
-2.98109015585921e-05
-1.83793079274733e-05
-2.14151014026836e-05
-2.59957257552922e-05
-8.56237886526447e-06
-2.22418516881705e-05
4.9258583452553e-06
6.07158879845858e-06
-1.66655242957901e-05
-1.38689358195486e-05
-1.56737683002878e-05
-1.90299895808337e-05
-8.2713478636878e-06
-3.13340535503241e-05
1.13414207421087e-06
-2.26853285539549e-05
-2.34915275053364e-05
-1.91525388220424e-05
-1.53667027738999e-05
-2.48028799909774e-05
-1.74920585472556e-05
-2.96506115976258e-05
-2.72775365368094e-05
-2.38384663209498e-05
-1.90749628422551e-05
-1.27527585453835e-05
-2.67199201064092e-05
-1.38074346481789e-06
-5.446520213357e-06
-1.40465269224378e-05
-1.10587569219991e-06
-2.14472283158771e-05
-2.28820958582033e-05
-1.29694602280592e-05
-2.31715112299358e-05
-2.60609522716503e-05
-2.42899662944555e-05
-1.94094232434325e-05
-2.30346460101981e-05
-3.64797327775541e-05
-2.04642090539198e-05
-9.70549979771314e-06
-2.81980301482727e-05
-1.86491998013178e-05
-1.07138203705988e-05
-1.36049299979054e-05
7.73936145255484e-07
-2.09043813852262e-05
-1.25509713680343e-05
-2.57854742309692e-06
-4.74277815530205e-06
-4.83777534951768e-05
-2.26477405538249e-05
8.36814367247331e-06
-1.90462241042736e-05
-3.15604749197178e-05
-1.5872685033058e-05
-2.37418135106395e-05
-2.17277670551852e-05
-2.10670002176149e-05
-4.19328912668242e-05
-2.30227814868888e-05
-1.39237887789078e-05
2.60791642751125e-06
-3.60598276749575e-05
-1.42569862625982e-05
-2.38835227615602e-05
-1.20586061817335e-05
-3.28756577640154e-05
-5.7944112797562e-06
-2.34892162619726e-05
-2.55749871185359e-05
-1.02594687530657e-05
-2.48225387589645e-05
3.26177461862659e-06
6.20856165002087e-06
-8.36559056130115e-06
-2.43760265753317e-05
-2.55236841271256e-05
-2.93902637925436e-05
-1.92245909891147e-05
-2.72046285329992e-05
-1.69168710724103e-05
-2.61005996808245e-05
-3.72414079123558e-05
-1.86020562231569e-05
-1.79403702155023e-05
-2.41983067278663e-05
-1.67255009149714e-05
-2.84916546755623e-05
-1.71781231453901e-05
-1.59118400386058e-05
-5.74133651422531e-06
-8.69148076353483e-06
-1.72464500582292e-05
-1.02049942258303e-05
-1.60162276452608e-05
-1.28950056811099e-05
-1.22440999340742e-05
-4.50738097451947e-06
-1.34464985609791e-05
-3.04970190085425e-05
-3.3829031022966e-05
-1.8321890833669e-05
-2.45792829719876e-05
-2.57777448552761e-05
-1.73043671071165e-05
-2.90196357945355e-05
-1.52664277912256e-05
-3.70730151982894e-05
-8.70233931605975e-06
-1.25089006863603e-06
-1.58311443067361e-05
-1.6483458883104e-05
-2.27517924647438e-05
-1.68309162066366e-05
-2.23429082481674e-05
-2.31488398527932e-05
-1.27796174126991e-05
-2.59376902445667e-05
-2.40367868508259e-05
-1.37410674027148e-05
-3.07688136286681e-05
-3.67456052855559e-05
-1.48307548777614e-05
-2.64033554316583e-05
-1.87260530875957e-05
1.00995281703545e-09
-2.94383400279136e-05
-1.19158377482435e-05
-4.14114686868749e-05
-2.58962508718864e-05
3.52622242726647e-07
-1.78179418010596e-05
-2.62231286817476e-05
-1.38829552180556e-05
-2.19768808016608e-05
-1.86322465396674e-05
-9.95389215719181e-06
-2.20986498017513e-05
-2.68064851788892e-05
-1.57123941242835e-05
-5.99627011391635e-06
-1.84962578827838e-05
1.23367774802945e-06
-1.2822098142596e-05
-2.00878528067046e-05
-1.52876862824254e-05
-1.57666081284584e-05
-3.34785255481946e-05
-1.54917172040637e-05
-1.12292569267517e-05
-2.37753111861541e-05
-1.47418546350905e-05
-1.11884937772124e-05
4.08686546526899e-06
-1.05931886055237e-05
-2.33868338058556e-05
-5.71608904699448e-06
-1.45465663660458e-05
-2.09406298303972e-05
-3.81788432898933e-05
-1.51430346491603e-05
-2.42229779540797e-05
-3.7511219831058e-05
2.39414130631991e-07
-2.89353471583377e-05
-3.86338725665843e-05
-1.92361855618904e-05
-4.371141881248e-05
-2.43887673891273e-05
7.77059145811444e-06
-2.11380835616199e-05
6.20006967901774e-06
-3.05256812069144e-05
-3.72150293029962e-05
-2.8225216045993e-05
-2.63295457418432e-05
-2.47129784181061e-05
-3.17023730903132e-05
-1.32380823173883e-05
-3.56022502590701e-05
7.25420678500698e-06
-1.53479672451537e-05
-2.75403073236601e-05
-2.75027659225146e-05
-1.90807357555005e-05
-2.19159160938978e-05
-2.62650795194849e-05
-2.70144265250443e-05
-1.09761256486553e-05
-2.36857395731454e-05
-2.96380077254794e-05
-8.42133063429436e-06
-1.07257023715769e-05
-1.34468124441014e-05
-7.92626979179752e-06
-3.02242545623241e-05
-2.22930711855788e-05
-2.09525290158373e-06
-8.4166208891134e-06
-2.08549835525764e-05
-2.69839785879034e-05
8.86125224649665e-06
2.98230915470979e-08
-2.02688959743454e-06
-1.56675237761704e-05
-2.74646943127608e-05
-2.53177646329643e-05
-1.56959949081532e-05
-2.06366886787368e-05
-3.73468728553239e-05
-3.83189459707603e-05
-2.48937054276806e-05
-1.20080488412303e-05
-9.94647234676529e-06
-1.54576519560076e-05
-8.98382025825523e-06
-1.87783381710548e-06
-5.66550290825437e-06
-1.60261689536563e-05
-4.40836004236474e-06
-9.2776933009998e-06
-4.44299466161635e-05
-2.62583530407225e-05
-1.0045036870899e-05
-1.18678268977187e-05
-3.29733432202285e-05
-2.91674568758574e-05
-3.65007322215161e-05
-9.52610124890323e-06
-7.56073632683336e-06
-4.44618769478259e-06
-1.06153137834708e-05
-1.60932323415145e-05
-2.50173518493546e-06
-1.32767890060479e-05
-5.35767161614436e-06
-1.58153640754287e-05
-1.95406781082543e-05
-1.9258560778123e-05
-5.8474935656963e-06
2.78101199886631e-06
-2.05710993128188e-05
-2.18348183005652e-05
-6.52922923870949e-06
-1.78640476179308e-05
-3.13423786999369e-05
-3.02907087107799e-05
-2.72387271241511e-05
-2.34883448431895e-05
-2.54386757184885e-05
-2.18849498344935e-05
-8.01754058358018e-06
-1.31765526196046e-05
-4.81422551905966e-06
-1.07281525722507e-05
-1.7750031656849e-05
-9.50195066207445e-06
-2.87630889175815e-05
-3.49234429560991e-06
-4.04827730628816e-05
-1.51243324530407e-05
-1.77452119393763e-05
-9.6359963275434e-06
-2.23925529316662e-05
-1.0371470226562e-05
-9.14546139985603e-06
1.5834382243672e-05
-3.15973355317314e-05
-8.35821668687438e-06
-1.39611607333568e-05
-2.73708560039931e-05
-3.53333105047043e-05
-1.74213319840787e-05
-1.63560474368609e-05
-1.72458774396124e-05
-2.50949581771556e-05
-1.4264828556592e-05
-2.25313915809381e-05
-1.90772810057612e-05
-3.14867772255529e-05
-3.09040834241976e-05
-1.70700372661337e-05
-2.14101803008542e-05
-1.81322655703154e-05
-2.24819104526845e-05
-1.74360623275672e-07
-2.66784080428329e-05
-2.69523369495512e-05
-2.1665772839943e-05
-2.30184467319407e-05
-3.44607609741041e-05
-1.87638708695911e-05
-2.33237689510838e-05
-8.25688571939481e-06
-1.94237770535574e-05
-1.71239331209699e-05
-2.46246455760644e-05
-2.97685741977394e-06
-2.75098557473842e-05
-1.86378162763637e-05
-3.65779185523867e-05
-2.06780977942693e-05
-2.19195451467508e-05
-1.81935476614384e-05
1.93990267329854e-06
-3.22037644182663e-05
-2.14778817594949e-05
-5.85019224224874e-06
-1.30870054049718e-05
-2.13021520176597e-05
-2.06561873517306e-05
-6.83103828379688e-06
-2.87955562523796e-05
-1.08179170443277e-05
-7.77837033458788e-06
-2.29839977266639e-05
-2.65099541293496e-05
-1.26103921170537e-05
-1.40807027583086e-05
-3.50573600340922e-05
-1.71422287342866e-05
-2.76365224443541e-05
-2.65472212104959e-05
-7.18513896901714e-06
1.36810180138874e-06
-1.78420538156715e-05
-3.19099533488281e-05
-2.68900392401539e-05
-4.10978838878664e-05
-1.42808921732756e-05
-1.43249496924994e-05
-6.32571628385382e-06
-1.37481708488204e-05
-2.39294702453418e-05
-3.42745951984366e-05
-2.11432316247436e-05
-1.23123594259257e-05
1.23921704249016e-06
-1.2012923166509e-05
-1.59211002022048e-06
-2.0970219955977e-05
-5.77476553973763e-06
-1.38558922883237e-05
-1.28816435614035e-05
-2.33357036449959e-05
-1.69923985454704e-05
-2.30677565218186e-05
-3.51025469465036e-05
-1.01557828301336e-05
-3.08016917731382e-05
-3.08935521130293e-05
-9.4737065547553e-07
-2.73734094355925e-05
-1.87849630204005e-05
-2.95101676057748e-05
-1.38210463931433e-05
-2.66257248560551e-05
-1.89493818206262e-05
-1.26017997259401e-05
-1.9260292599768e-05
-1.40247079254867e-05
-2.30216546637067e-05
-1.07752066405022e-05
-8.48453502947562e-06
-1.45981685072581e-05
-1.90528719541815e-05
-2.07451570434944e-05
-1.66035361951605e-05
-2.24534961867872e-06
-2.04466501791287e-05
-2.38287171347551e-05
-1.25258977202967e-05
-9.47959810623405e-06
-2.13608470410661e-05
-1.50109128012478e-05
-3.4313265602297e-05
-1.30780519503092e-05
-7.00568653942052e-06
-1.86115662453801e-05
-2.81457680589329e-05
-2.90281083321263e-05
-2.30703204492347e-05
-1.60739307682454e-05
-2.72710774191731e-05
-1.50813043184561e-05
-9.71895594281786e-06
-2.23691950234372e-05
-8.1280814508753e-06
-1.38292681676428e-05
-3.14554414668466e-06
-1.11915221084828e-05
-2.35239030093389e-05
-5.02547150434569e-05
-1.59729430909503e-05
-1.26456704864654e-05
-2.25497561958641e-05
-2.22065161496271e-05
-2.7416270566708e-05
-1.11833184171965e-05
-2.51350314865181e-05
-2.52621366148602e-05
-1.61291366385689e-05
-3.07259992542137e-05
-1.72190854715064e-06
-1.87425405278562e-05
-1.37352302322166e-05
-5.59399042750764e-06
-1.2722658285293e-05
-1.9031620424119e-05
-2.18352976103114e-05
-1.53417195498316e-05
-5.71191259199789e-06
-2.29239601997126e-05
-3.88612383582292e-06
-1.19156023656565e-05
-3.29348647658812e-06
-2.27232584109097e-05
-3.90044275541687e-05
-1.98575099416165e-05
-7.03280743754256e-06
-1.27920981184619e-05
-1.49878887795054e-05
-1.35977534881488e-05
-1.54532371796015e-05
-1.12014988386703e-05
-1.59122240518338e-05
-3.18573901348033e-05
-1.92092598749369e-05
-2.99773062339816e-05
-8.120601092188e-06
-5.54714450495795e-06
-2.68823477036317e-05
-2.58410806683209e-05
-5.64496941214382e-06
-4.03157399182176e-05
-3.87730181066633e-05
-3.29368921557336e-05
-1.74292613906081e-05
-1.44635032221649e-05
-2.65389132114317e-05
-6.87392241832291e-06
-9.82484286355913e-06
-9.30596950490774e-06
-2.37048443502119e-05
-2.78398201304112e-05
-2.97246516688517e-05
-1.51639131775159e-05
-4.55651902505826e-05
-2.41408213599464e-05
-1.46046370736994e-05
-1.77223122381081e-05
-1.33543510372184e-05
-1.02411223881044e-05
-2.96908267386947e-05
-1.23050325500305e-05
-1.79538446627982e-05
-1.60412267937736e-05
-2.84468662572026e-05
-3.2349126392649e-05
-9.11464377170342e-06
-1.54384149444448e-05
-3.36674569530249e-05
-3.00015891261355e-05
-2.53568761273145e-05
-2.83813048678137e-05
-2.73460184444398e-05
-2.4029178257824e-05
-3.03859547546715e-05
-7.71887140520807e-06
-2.10593906911815e-05
-2.95776315750556e-05
-7.99948092581032e-06
-3.52008143923612e-05
-1.3500807568289e-05
-3.01964928733136e-05
-9.78744010798194e-06
-2.58669067425051e-05
-1.90450948606741e-05
-1.50414479148002e-05
-1.61636154672853e-05
-2.9738340861616e-05
-3.72368697624688e-05
-2.79327759668708e-05
-8.37462662312807e-06
1.47215455530981e-06
-1.32986522381636e-05
-2.77641524515714e-05
-2.86422031972813e-05
-7.96322390854339e-07
-1.94217429228857e-05
-2.2261533133685e-05
2.17106203243757e-06
-1.39141804778635e-05
-2.75040832491259e-05
-2.7431575152531e-05
-4.16240570962955e-05
-4.28080981099691e-06
-4.19607015019445e-05
-1.70764999554057e-05
-2.09602484648706e-05
-2.49223980261476e-05
-2.77032915449832e-05
-3.21682384047042e-06
-3.40248893600413e-05
-9.43732184994532e-06
-1.72836180862387e-05
-2.06926092490744e-05
-1.69396094716271e-05
-9.49435705356952e-06
-3.27183656790724e-05
-2.38141816146838e-06
-5.05169484439684e-06
-6.5985560038838e-06
-2.12748370773835e-05
-1.37639321429683e-05
-1.99162855559824e-05
-4.96268333461755e-06
-1.77913234458435e-05
-1.15279300915776e-05
-1.72710323956926e-05
-1.29119654834211e-05
-1.81060080279234e-05
-1.14619016470071e-05
-1.70092403346169e-05
-1.06737693326575e-05
-2.00631584500574e-05
-7.8152190356537e-06
-1.86366938884208e-05
-1.06671918316797e-05
-1.01273921011536e-05
-2.05080812759599e-05
-2.80791491370691e-05
-1.14168671065847e-05
-5.69399659968804e-06
-1.1760247367419e-05
-3.45582884398887e-05
-7.32268557135854e-07
-1.6581915574968e-05
-7.28903292435726e-06
-2.08079753283919e-05
-9.68540231682817e-06
-1.9189799715633e-05
-2.23018302917889e-05
-1.78027718477776e-05
-1.32846644188066e-05
-2.41318541817824e-06
-2.97957134646869e-05
-2.7040427556099e-05
-2.25516818778318e-05
-1.77618130963693e-05
-1.19936460343527e-05
3.29368823700217e-06
-2.40551199946637e-05
-1.63609767657084e-05
-2.63377017099001e-05
-1.84653356665526e-05
-2.70822063580201e-05
-7.5496729496814e-06
-1.55879794061949e-05
-3.43217075331447e-05
-9.3292326145692e-06
-2.85505795372071e-05
-1.835194151169e-05
-2.29181526973763e-05
-2.811299318906e-05
-1.98609737970795e-05
-2.04205487158304e-05
1.25551174663215e-07
-2.64822714186754e-05
-6.38800268267644e-06
-2.44222176355061e-05
-2.16851930170755e-05
-1.61943668895122e-05
-1.74454642841523e-05
-7.85266345696466e-06
-1.84086065510266e-05
-2.38015670657012e-06
-1.2846718586859e-05
-3.48917383248077e-05
-2.00052146719626e-05
-2.4350482590759e-05
-1.07819861401413e-05
2.98208862648005e-06
-2.84646518528109e-05
-8.28169737683753e-06
-3.77436729948185e-06
-2.45513088234106e-05
-3.26346854201978e-05
3.06443142312482e-06
-4.75164976834351e-05
-3.28044304337118e-05
-2.46088400320006e-05
-2.0034739172042e-05
-3.11796482251682e-05
-3.49440807633912e-05
-2.30282594827325e-05
-9.98710610725058e-07
-2.78071110450018e-05
-1.92051357132682e-05
-1.10231359210015e-05
-3.2762953800179e-05
-2.66732742155049e-05
-5.50883132706246e-06
-1.37145419892834e-05
-1.09437481871259e-05
-2.75617633666619e-05
-2.43723235747253e-05
-1.2159047821311e-05
-1.79090792579057e-05
-2.2572863116466e-05
-1.44910981383086e-05
-1.46800713376168e-05
-2.94530382187262e-05
-1.04063488011949e-05
-1.39056909637865e-05
-1.35286618671235e-05
-1.66442557288492e-05
-2.94327032293967e-05
-2.54805959833853e-05
-2.49573806781717e-05
-6.28732612522294e-06
-1.01732732735038e-05
-4.95690528135553e-06
-3.5446382040181e-05
-2.55808166820581e-05
-1.93904035998763e-05
-1.90683255654707e-06
-1.37283987376568e-05
-1.08268960681614e-05
-1.86083483286804e-05
-2.77167718368927e-05
-2.61204516692683e-05
-2.54722908233774e-05
-2.90947237863905e-05
-1.24730434559555e-05
-2.41166619194286e-05
-2.90602478086813e-06
-1.48813279611833e-05
-1.20682735742934e-05
-1.58808927184352e-05
-4.76201489211092e-06
-1.17478151254367e-05
-4.61976575171224e-05
-1.74679640025274e-05
-1.89555839788781e-05
-3.2335331880624e-05
-2.19136813265474e-05
-1.84846834001441e-05
-2.1459458647668e-05
-1.00349314878842e-05
-1.91180793475716e-05
-3.31323735467869e-05
-1.18279300421646e-05
-1.78469178548709e-05
-2.58865840464285e-05
-1.79885664636993e-05
-2.2640466617533e-05
-4.45044326318317e-05
-1.27068718166364e-05
-2.31817262725523e-05
-3.4602844941269e-05
-2.4200089237778e-05
-1.79128518947242e-05
-2.88554616056947e-05
-2.04865625674165e-05
-3.65421097442538e-06
-1.8882308951565e-05
-3.49384683551287e-05
-2.29637484689569e-05
-2.13300960088544e-05
-1.65649482111026e-05
-1.37733986811321e-05
-1.02949602656572e-05
-1.99721942953494e-05
-1.87671652627173e-05
-4.39153273480785e-05
-1.08988513709282e-05
-1.61109138301886e-05
-1.2139234850194e-05
-2.73879217784703e-05
-3.51224331116673e-05
-1.3434533349884e-05
-1.04545145231173e-05
-7.55914452874672e-06
-1.00464174439462e-05
-2.28478128396015e-05
-2.74995084474147e-05
-8.27865761495412e-06
-1.15187561706014e-05
7.97351653819395e-07
-1.76985722253965e-05
-1.88997771002389e-05
-2.98534252953952e-05
-4.16240847750485e-07
-1.83525048682643e-05
-1.92383923679e-05
-4.1876489956648e-05
-2.4056337592961e-05
-1.13462126971797e-05
-2.3045205011419e-05
-1.11024906955367e-05
-2.38287985055914e-05
-1.43681786476384e-05
-1.18331576833156e-05
-1.50913334923301e-05
-2.89277753705032e-05
-7.50728767231714e-06
-2.57394175917353e-05
-6.71840604359236e-07
-3.18958853083987e-05
-3.37501778119644e-05
-2.74023426001048e-05
-9.02684319807572e-06
-1.26670747032406e-05
-2.3653222626948e-05
-4.1181841066078e-06
-1.03753027098221e-05
-4.20002812635033e-06
-1.45606070393442e-05
-1.36532897263542e-05
-3.77307067619914e-05
-4.1972410188545e-05
-5.76381508922374e-06
-1.52199998607957e-05
-1.56442438263669e-05
-2.19817700328336e-05
-1.95390909225627e-05
-1.68050816200779e-05
-2.51070317516753e-05
1.1486640134569e-05
-5.85621757455012e-05
-2.94919952707821e-05
-3.36022713382382e-05
-1.63688409405941e-05
-1.48726829855812e-05
-2.51994963823904e-05
-2.07397003036689e-05
-3.06790535631888e-05
-3.21129364184195e-05
-1.44745399289943e-05
-1.54766204533566e-05
-3.53996112127786e-05
-2.72987566750612e-05
-1.54837454102683e-05
-1.01850768238449e-05
-7.84324087533184e-06
-3.53542458153518e-05
-1.41613831355589e-05
-2.93560168617922e-05
-2.86069286358696e-05
-3.09343829707258e-05
-3.60780689535828e-05
-3.06645352507913e-05
-3.49399051079204e-05
-2.0913493070799e-05
-3.74053887548601e-06
-2.17975968502131e-05
-2.01144915017274e-05
-3.58815536666236e-05
-2.13072494775316e-05
-2.92429053992971e-05
-2.21482558938354e-05
-1.33557621842028e-05
-3.69075364347524e-05
-2.41850094979515e-05
-1.68731881316163e-05
-1.1299542293287e-05
-3.3888189404789e-05
-2.14149925302485e-05
-2.75523654934526e-05
-2.55997995810192e-05
-3.51748962829322e-05
-2.5146285324889e-05
-3.71595796367866e-06
-3.75311729875986e-05
-1.85138929871674e-05
-1.0989370591389e-05
-5.09972426369983e-06
-1.94253646175987e-05
-1.79163033781529e-05
-1.22542409760532e-05
-2.49275847430887e-05
-4.98904913525935e-06
-2.29977073668536e-05
-4.02287461764625e-05
-2.31473122207544e-05
-1.13489768457543e-05
-2.13825610258395e-05
-1.54899726643572e-05
-1.19169415209902e-05
-1.90667906115013e-05
-2.45675478368534e-05
-7.69206777593291e-06
-1.50495151404005e-05
-7.74230099163282e-06
-2.64389851763434e-05
-2.13735728682239e-05
5.33348662448399e-06
-3.6356269760632e-05
6.10380607880642e-06
-1.78262180971798e-05
-3.25224895982441e-05
-1.37904517379951e-05
-2.20825060441216e-05
-5.2617661150742e-06
-2.09432915495775e-05
-2.22123073738387e-05
5.16686319923863e-07
1.90055270249518e-06
1.06191350028486e-07
-3.36014741117413e-07
-1.97187412330787e-05
-2.29610738039815e-05
-3.30899807965098e-05
-3.21518374757463e-05
-1.84236212633697e-05
-1.36709669155847e-05
-1.52380018453627e-05
-5.11554345552798e-06
-8.45553741501206e-06
-1.41008293484228e-05
-2.8753686726055e-05
-1.43112130108493e-06
-2.02692431238348e-05
-1.43775588534072e-05
4.69887931446032e-06
-3.01707568125658e-05
-2.41251471181965e-05
-1.44715637896623e-05
-2.86742178456388e-05
-2.26334780949094e-05
-1.86563535565019e-05
-2.10323222189096e-05
-5.62430946814271e-06
-7.33390762956312e-06
-3.1094513439433e-05
-1.29498375590666e-05
-1.40697447122573e-05
-2.25771377473206e-05
-2.75381813717838e-05
-4.69084158175071e-06
-2.26916637735254e-05
-3.36177716605868e-05
-1.09736431965913e-05
-4.18718712900623e-05
-2.1830452187184e-05
-4.71637948761828e-06
-2.28943231407723e-05
-1.16929971588774e-05
-1.06247062866493e-05
-4.24108939746628e-06
-1.05692925559251e-05
-6.42654370164102e-06
-2.25307035418646e-05
-3.58908094279793e-05
-2.9099010337218e-05
-2.75936546052097e-05
-2.39681467176172e-06
-3.1432702519916e-05
-1.86765864274522e-05
-1.00153064841141e-05
-2.72824673837528e-05
-1.94638286332672e-05
-8.15147990188312e-06
-1.43200733936505e-05
-1.7723219680256e-05
-2.5378679790033e-05
-1.31218897208497e-05
-3.88026599608537e-05
-1.20529802127112e-05
-3.46961034163522e-05
-1.11342494496084e-05
-1.75079125294512e-05
-3.30963266514387e-05
-2.09049106360896e-05
-2.44403339550247e-05
-2.17473918571231e-05
-1.14329271452622e-05
-8.5612209971422e-06
-1.94709548181778e-05
-4.13972549217784e-06
-2.76634081027039e-05
-3.82329868497175e-05
-3.27305544743506e-05
-1.15442193177039e-05
-1.7573190784443e-05
-2.51775019519517e-05
-2.17749334500156e-05
-2.03945443193566e-05
-4.06583867685068e-05
-1.83157871119379e-05
-2.23411718576956e-05
-1.23963375393367e-05
-1.24247524548587e-05
-1.06073063839828e-06
-1.99181597666815e-05
-2.50650358254196e-05
-2.14033586042354e-05
-3.08480375758327e-05
-2.36278584993413e-05
-1.18426020424859e-05
-1.87168397418833e-05
-3.4785612843906e-05
-2.12437133223178e-05
-3.32315322586851e-06
-5.04647252859401e-06
-2.08532113335446e-05
-2.55857858820147e-05
-1.78779945926426e-05
-6.87153595078152e-06
-1.67859441681667e-06
-3.71821184028861e-05
-1.4573976014292e-05
-4.06874753978888e-06
-2.1875342392812e-05
-2.60197314065999e-05
-7.18893127873864e-06
-2.65336453018921e-05
-1.66791187789821e-05
-1.30608336624782e-05
-2.51131935944339e-05
-1.93498090400099e-05
-4.1441271943043e-05
-1.22935871678361e-05
-3.57599771718013e-05
-2.5814457749378e-05
-2.09851572345529e-05
-1.64537096834362e-05
-2.27960209381992e-05
-1.73268006682602e-05
-3.17680171393164e-05
-1.2717808116535e-05
-2.08522333139167e-05
-4.82652655992385e-06
-3.72994865506651e-06
-1.69129344499856e-05
-1.35129650566527e-05
3.15681852165254e-07
-2.04348772733746e-05
-7.82276179003689e-06
-4.44373819624991e-05
-1.72482654548828e-05
-2.01530634777423e-05
-3.21848291030165e-06
-1.91798328132807e-05
-1.72587540528369e-05
-3.66164094342182e-05
3.52166651814692e-06
-2.24410229635721e-05
-1.14897950826254e-05
7.78889993986186e-06
-2.30655068073502e-05
-5.42504885204939e-06
-1.95033910630855e-05
-3.310859254394e-05
-2.65108752235449e-05
-1.86359115364205e-05
-2.7389776544171e-05
-1.79585347335605e-05
-1.21471119580598e-05
-2.9197916664369e-05
-2.59219502755071e-05
-1.0075554292219e-05
-4.89557362714619e-05
-8.28118138321115e-06
-1.9560131092374e-05
-9.83456385292096e-06
-1.16422062089519e-05
-1.36702820956562e-05
-2.33486498406392e-05
-2.00248094338001e-05
-3.5730689223628e-06
-1.34013413938601e-05
-1.13248332740928e-05
-1.63041677285317e-05
-3.51696962292317e-05
-2.81070395521811e-05
-2.13630554388213e-05
-2.15976417934994e-05
-1.79482896335277e-07
1.51258195711284e-06
-1.15832907320954e-05
1.75493317496168e-06
-3.04456637326315e-05
-1.61345277784328e-05
-2.0333930418535e-05
-9.22937227722852e-06
-2.39201073451431e-05
-4.29925892438669e-06
-3.29983044006974e-05
-1.2037022725881e-05
-2.22454647091078e-05
-2.33760212741697e-05
-1.43757516850936e-05
-3.1929502844511e-05
-2.45780857045103e-05
-1.57361784769469e-05
-1.6818204863322e-05
-2.06335871173162e-05
-2.50006608901105e-05
-2.28687920713587e-05
-2.65149437705517e-05
-2.92339241091247e-05
-2.37559394999325e-05
-2.58062806174313e-05
-2.66047950070313e-05
-2.65134382733257e-05
1.60399548728468e-06
-1.14817870943913e-05
-1.30763067544791e-05
-2.77685474249969e-05
-1.62878249993365e-05
1.8863122461268e-06
-1.67262913165626e-05
-2.52313755246126e-05
-3.16404336651969e-05
-7.71846689021163e-06
-3.14647836255203e-05
-9.23820647024454e-06
-1.22748701137988e-05
-2.81433294731413e-05
-3.82643664517015e-05
-3.21173331186108e-05
-2.31608739510265e-05
-2.66637119032232e-05
-3.07040807745752e-05
-2.46933291464952e-05
-2.47933581445613e-05
-2.52603087664271e-05
-3.05717013809617e-05
-4.28650284900791e-05
-6.479136832822e-06
-3.02944028931494e-05
-2.53844393586885e-05
-2.89882483276184e-05
-2.71512188423807e-05
-1.28868231674215e-05
-2.60852891274244e-05
-1.70219763057889e-05
-2.27342730896028e-05
-3.42932143881525e-05
-2.76036119749319e-05
-1.76355325890446e-05
-1.83349874401146e-05
-7.63030245181659e-06
-1.31855622596973e-05
-3.42212288942347e-05
-1.59720735409812e-05
-2.65575995776223e-05
-4.94831813124936e-06
-3.33864912582133e-05
-3.22948648032277e-05
-2.17592248265359e-05
5.69793149302975e-06
-2.87978602236403e-05
-1.76843441199452e-05
-1.36349301967003e-06
-8.50562377516281e-06
-1.66915692183903e-05
-1.4965932831404e-05
-1.8942994883864e-05
-1.74444079661303e-05
5.0809169228146e-06
-1.60964507775604e-05
-2.82688389354133e-05
-3.90318459466913e-05
-3.19214515278864e-05
-7.13618370718564e-06
-2.71150476331152e-05
-2.52578010762392e-05
-3.2993673297916e-05
-4.31721865631881e-05
-1.61736486462057e-05
-2.77027248448506e-05
-7.52636047542888e-06
-9.6961679146072e-06
-3.94797519653412e-06
-1.14683487685161e-06
-9.93316980775577e-06
-8.03055889290307e-06
-2.47951437102707e-05
-2.22045754126005e-05
-1.05410312343859e-05
-1.63200593699927e-05
-4.46072734932409e-05
-1.08507056499957e-05
-1.17140634468436e-05
-6.69490626920447e-06
-4.98055417703768e-06
-3.43051259200972e-05
-2.8736725318404e-05
-1.38130047337839e-05
-9.95635675024219e-06
-2.54500574385942e-05
1.38145649010492e-06
6.33523873364111e-07
-1.06818564592391e-05
-6.32454486197322e-06
-1.59464055766847e-05
-2.37926437168559e-05
-4.76620490920975e-06
-2.02594685164463e-05
-7.35174521205999e-06
-1.14078331129039e-05
-2.17882086051514e-05
-3.42862746777288e-05
-2.09360392308434e-05
-4.78912771505709e-06
-2.48283739606126e-06
-9.84737229681006e-07
-3.42153591708037e-05
-8.09452836235288e-06
-2.63253909043682e-05
-9.9029153896001e-06
-2.77742098942243e-05
-3.79027106461553e-05
-7.95341752874151e-06
-1.6702375263668e-05
-3.28555814362576e-05
-1.62690913364449e-05
-1.054434460198e-05
-2.51607070005422e-05
-2.07821480358068e-05
-6.92021147614631e-06
-3.55721016644533e-05
-2.40225289504141e-05
-1.10578235595595e-05
-1.93797611118361e-05
-3.97976681144618e-05
-1.29570990170998e-05
-7.75206640662503e-07
-1.17822288185679e-05
-2.65036987570901e-05
-1.1627399452402e-05
4.43572597905868e-06
-1.54304469242545e-05
-2.06844903321173e-05
-2.7138659362917e-05
-1.11529822719454e-05
-3.53195009612037e-05
-1.75001566998398e-05
-3.36657296583531e-05
-3.09223056334164e-05
-1.57884508600641e-05
-1.98239152310392e-05
-6.2400998481449e-06
-2.46780725764319e-05
-1.96850606338522e-05
-3.48061411357503e-05
-1.09422665464421e-05
-1.50489268185012e-05
-2.55973009076908e-05
-1.05843396892678e-05
-3.45973226316043e-05
-1.59415725506522e-05
-1.96867374246452e-05
-3.45935095598471e-05
-1.2827962938817e-05
-2.23221790356966e-05
-1.33194290933685e-05
-5.10293210033953e-06
-2.1771178541491e-05
-4.12952405864004e-05
-1.44068166264689e-05
-1.43292289135532e-05
-3.0978086155205e-05
-2.79545547510173e-05
-1.11563787376897e-05
-1.6088285970376e-05
-2.95407527146805e-05
-3.60796181327709e-05
-2.56363595738844e-05
-1.71634479052855e-05
-2.04963866429119e-05
-1.85794674572807e-05
-2.62969330736315e-05
2.27776467329953e-06
-2.47421154230098e-05
-1.036752889137e-05
-1.74125655405215e-05
-3.6938978105889e-05
-3.63981770046705e-05
-2.02425093359644e-05
-1.22409469802719e-05
-1.47828194071931e-05
5.84678324881922e-06
-1.5459689683328e-05
-2.65869191703686e-05
-3.010803942915e-05
-2.04513832369037e-05
-4.08100658709159e-05
-2.79499117315027e-05
-4.84641395554946e-06
-1.77639777319065e-05
-2.1161278671795e-05
-5.67823093490421e-06
-2.99112537241031e-05
-2.01308882249027e-05
-2.45152171864106e-05
-1.32865098377784e-05
-3.80945846829977e-06
-2.6597955926967e-05
-1.38963186432539e-05
-1.3216189237761e-05
-3.47479352710878e-05
-5.98035296684747e-06
-3.10282913176476e-05
-3.03247470984058e-05
-1.65926482302962e-05
-2.29515269932964e-05
-3.02101199556641e-05
-7.44967346484562e-06
-1.38504010908441e-05
-1.64641119524343e-05
-1.76510335519779e-05
-1.42418832652896e-05
-1.51243551574072e-05
-1.52999180583803e-05
-2.48509852078518e-05
-2.42651076229726e-05
-3.05543692435644e-05
-1.49979788753839e-05
-1.09831851242895e-05
-2.5843929942592e-05
-1.72701450874737e-05
-1.41915462421863e-05
-2.29989025496955e-05
-2.27444091606656e-05
-1.74822798731216e-05
-2.06819544311555e-05
-1.9777540108177e-05
-1.74871381499481e-05
-1.52549189279637e-05
-1.64309058696297e-05
-1.89909153063138e-05
7.2242768733083e-07
-2.21925386831791e-05
-1.10006951393725e-05
-2.11954651617892e-05
-1.19313852771129e-05
-1.68210207849363e-05
-2.77342091614077e-06
-2.36659344818239e-05
-2.73605755000028e-05
-2.13622900915666e-06
-1.5425732242604e-05
-2.6048615448166e-05
-2.50906374338471e-06
-2.59194221340058e-05
-2.77540536819571e-05
-6.68292913450186e-06
-1.81026792926257e-05
-3.20508661786665e-05
1.36339124018857e-06
-8.10885309140493e-06
-2.8300705291506e-05
-1.48810779143606e-05
-1.64907765543209e-05
-2.73563849064114e-05
-1.11423468768309e-05
-1.52373436860334e-05
-7.03617638636059e-06
-1.16424609458934e-05
-1.47708247224298e-05
-9.0580837997414e-06
-3.40722471212845e-05
-3.95531102883858e-05
-2.62743260190764e-05
-4.12110321281526e-05
-2.89835883937486e-05
3.83875864339674e-06
-3.10753785338773e-05
-3.32131479100188e-05
-2.51356139855057e-05
-2.02781785095206e-05
-3.34500166851421e-06
-2.33408556269493e-05
-1.0767189899471e-05
-2.50107741977468e-05
-3.46031692875551e-05
-2.52138080286183e-05
-2.42917519748939e-05
-2.72313085801473e-05
-3.33612371912069e-05
-3.44811959577285e-05
-7.97752002660425e-06
-2.93299901443995e-05
-1.39606476571954e-05
3.35916098461459e-06
-1.79208704490945e-05
-1.36679225958058e-05
-2.25989482103611e-05
-7.30823781199951e-06
-3.28783901925911e-05
2.03621597360841e-06
-3.76297069512116e-05
-2.15287516606486e-05
-1.89091591197094e-05
-4.08729757723964e-06
-7.47873673009604e-06
-1.49012071405574e-05
-2.27124003992215e-05
-2.0431576033205e-05
-3.04681726821594e-05
-1.42518151456483e-05
-1.29298070197431e-05
-1.89488257037538e-05
-2.76245856348673e-05
-1.07019061216221e-05
-6.37279429368328e-06
-2.29858204909231e-05
-1.5871839408581e-05
-1.90661173883911e-05
-1.72271897652033e-05
-2.41612304488769e-05
-1.08279605681402e-05
-2.30750299369266e-05
-1.7934676623719e-05
-2.48432762420579e-05
-2.4448822944145e-05
-3.37797092913119e-05
-1.66493884756109e-05
-2.6395185660466e-05
-2.52384412900626e-05
-8.98980940073894e-06
-3.52357102309042e-05
-3.65334420307387e-05
-2.11281622243548e-05
-2.91960879259225e-05
1.52204918225271e-05
-1.68543667114608e-05
-2.65819873500707e-05
-2.53181258037057e-05
-1.21086144298357e-05
-1.61649220086284e-05
-6.14870495122478e-06
-1.39245368041134e-05
-2.05146292008502e-05
-3.53369912072229e-06
-1.398812216293e-05
-2.22514673368484e-05
-1.84808589640318e-05
-2.3110921017295e-05
-2.89079215431163e-05
-2.753016140153e-05
-1.25480713198644e-05
-1.95900174776197e-05
-2.31469245855659e-05
-3.24714548301755e-05
-1.20965613141926e-05
-1.23407215771727e-05
-2.18708291847297e-05
