# Supplementary material for: Research on computational propagation and identification of mine microseismic signals based on deep learning
Source: PLoS One. 2025 Oct 22;20(10):e0334641. doi: 10.1371/journal.pone.0334641 (PMC12543183; doi:10.1371/journal.pone.0334641)
Supplement: S11 Data — (ZIP) [file pone.0334641.s011.zip › 000101100002558.xlsx_0.txt_24.txt.txt]

-5.18894142602685e-06
-1.44802176230393e-05
-2.77811066733093e-05
-2.01314346268848e-05
-3.45689811642737e-06
-1.80343382647617e-05
-2.12343154523045e-06
-1.87467824524805e-05
-3.50250125638713e-05
-2.33358216418273e-05
-1.96665387339742e-05
-1.43836634489394e-05
4.98173081134411e-06
-6.34235204493049e-06
-2.82642905664716e-05
-1.14510284854157e-05
-1.19888746620104e-05
-7.48264392409255e-06
-1.96714529941032e-05
-1.5704202578271e-05
-5.15271263133973e-06
-2.62059941768557e-05
-2.97674757025403e-05
-1.89828562079538e-05
-2.86668418780308e-05
9.66164737913449e-06
-2.24635178630068e-05
-1.0866420105601e-05
-1.91534530245456e-05
-1.33705659966046e-05
-1.89185319430076e-05
-1.18329954322851e-05
-1.2424267818379e-05
-1.14270359149371e-05
-1.70715944259671e-05
-2.4738413054174e-05
-1.76553810217643e-05
-2.09731418646524e-05
-2.2974781665285e-05
-7.17259357384047e-06
-1.21169561549179e-05
-1.88045645922798e-05
-2.24585397465104e-05
-1.71729095398506e-05
-1.60330768884946e-05
-3.1376184103077e-05
-1.72004352550319e-05
-2.16026534269278e-05
-4.37688670198004e-05
-6.83283500905967e-06
-2.61268706918164e-05
-1.31027828914845e-05
-1.81616849233288e-05
-2.06395028891919e-05
-3.12475005681235e-05
-9.29215264611721e-06
-2.19042055874498e-05
-7.91113086115723e-06
-1.81401475492481e-05
-1.66297999809777e-05
-1.05463711053818e-05
-3.80099260111139e-05
-8.87439053578266e-06
-2.62176163572576e-05
-3.46851735611073e-05
-1.65235500886719e-05
-7.50009455387785e-06
-3.60916751246159e-06
-2.73861511219907e-05
-1.7943817351558e-05
-2.46171398068361e-05
-1.60276548455596e-05
-9.1971637808841e-06
-3.12408416436909e-05
-3.03768845106413e-05
-1.64242286901652e-05
-1.97475643386473e-05
-3.59635059646837e-05
-6.7619895702843e-06
-7.03553825480304e-06
-2.09140819742654e-05
-2.39769463707324e-05
-1.26023339823592e-05
-3.45209571438557e-05
-2.41871211574463e-05
-1.74835747705689e-05
-1.79867629559661e-05
-1.79346741861871e-05
-2.63126194238824e-06
-2.27548738192074e-05
-8.19802822371732e-06
-1.13355547783701e-05
-2.97037861933276e-05
-1.67793891953907e-05
-2.32818369207476e-05
-1.67615455337626e-05
-1.96926960640955e-05
-2.23338248365457e-05
-1.0252454620769e-05
-9.91543897138022e-06
-8.42743361246906e-06
-1.56644194652595e-05
-7.70453047660164e-06
-3.72343345250336e-06
-2.13972487808813e-05
-4.02683767592616e-05
-8.07752894345952e-06
-4.53706149962102e-06
-2.26298289034392e-05
-1.13246214272141e-05
-1.33432397498911e-05
-2.19350910940928e-05
-1.94325465319217e-05
-1.95724928625021e-05
-8.13631063408364e-06
-2.81908588071167e-05
-1.70170567031836e-05
-1.85876170627583e-05
-4.19123738732963e-06
-2.8561583255945e-05
-2.9417584096139e-05
-4.21016946324906e-06
-2.57037389905541e-05
-1.61395342764998e-05
-1.23720134389465e-05
-1.35029800730489e-05
-2.53905933512757e-05
-5.51356767027902e-06
-3.73280728082297e-06
-6.57286847158411e-06
-2.1314403142554e-05
-3.39931061135093e-05
-4.15664526059752e-05
-4.21304054088522e-05
4.94929456747924e-06
3.00713337707794e-06
-5.38748376478987e-06
-2.20827972269337e-05
-2.62594360617294e-05
-1.47185431442577e-05
-1.97561560224272e-05
-1.19492696237755e-05
-1.38885231927101e-05
-1.47296362766908e-05
-3.70362369514315e-06
-2.29329166625081e-05
-1.78116282624813e-05
-1.71900938377351e-05
-2.18036365630279e-05
-1.57890730849517e-05
-2.74625403834994e-05
-2.46125066989174e-05
-2.39581826116542e-05
-2.91612879967018e-05
-2.49197897708924e-05
-3.97844212153093e-05
-1.8339327295094e-05
-1.72522206174375e-05
-2.143957821492e-05
-1.4741829404129e-05
-2.16621893597745e-05
-6.49055485007957e-06
-3.4843175100734e-05
-1.52166442812773e-05
-3.00579500194481e-05
-2.75251362041445e-05
-1.64938654723888e-05
-2.99656977349934e-05
-2.38362106599019e-05
-2.08192838787664e-05
-1.67084351068895e-05
-3.05011359286175e-05
-1.23921540591194e-05
-1.23273065876833e-05
-3.32483850535589e-05
-3.39774275392259e-05
-2.36168720336327e-05
-1.09002670141088e-05
-1.59860149113005e-05
-2.1088444977413e-05
-1.94582980256472e-05
-3.37671353719084e-06
-3.11682510275674e-05
-1.67546230057511e-05
-1.71928225936198e-05
-3.23574057025776e-05
-3.94929636662012e-06
-1.15404089872328e-06
-7.0088758648662e-06
-1.86325686033446e-05
-1.23781655947465e-05
-2.26578041857082e-05
-2.20265532504407e-05
-1.18723331896474e-05
-1.96845655515506e-05
-1.68782823216421e-06
-2.10131977561167e-05
-2.52295137740628e-05
-1.76189107667099e-05
-2.99365958080733e-06
-4.51110266068198e-06
-1.14330309724649e-05
-1.52738103701999e-05
-3.39727958708526e-05
-2.44421599110756e-05
-2.55204388970994e-05
-2.19079172636637e-05
-9.82577719337111e-06
-5.17758865939436e-06
-1.40366214425476e-05
-1.0534347089825e-05
-1.48642440907307e-05
-1.9802970131789e-05
-6.51844146704015e-06
-9.92953609286345e-06
-1.43412869050753e-05
-2.60132103669384e-05
-1.08296738118488e-05
-9.3804801702778e-06
-2.87051863939301e-05
-4.91307291358455e-06
-5.31315151481304e-05
-7.84208306223566e-06
-1.15903657028041e-05
-2.84190079999319e-06
-1.56939328518257e-05
-1.20479505111559e-05
-3.61943298364208e-05
-2.0347408533275e-05
-1.28781528705333e-05
-1.73029495430828e-05
-1.10780225422787e-05
-3.54052271064693e-05
-5.59058979161624e-06
-1.89036487198461e-06
-1.37219677318923e-06
-3.20935609129333e-05
-1.32591196051914e-05
-1.25996182179138e-05
-3.06991089678126e-05
-1.67193142803616e-05
-2.09655512085423e-05
-2.00088507311485e-05
-5.76963005756408e-06
-3.18106681116088e-05
-8.88572475766688e-06
-8.91364990153667e-06
-1.59801000666801e-05
-1.16225736543757e-05
-2.09021484943218e-05
-2.64830621535603e-06
-1.33294979128836e-05
-1.55506956277949e-05
-4.26583371166238e-05
-5.28886477591813e-06
-1.60221854240087e-06
-1.09604166382241e-05
-4.30156259845174e-06
-3.97812165954304e-05
-3.13193295838647e-06
-5.95925032133104e-06
-1.82723512874527e-05
-2.43922096014602e-05
-1.27371635619313e-05
-2.37218024058753e-05
-7.31366484107059e-06
-1.7810978299183e-05
-3.62549665733874e-06
-2.76352337518121e-05
-1.66245762239088e-05
-1.95552722216135e-05
-3.14363812995622e-05
-1.04973188715991e-05
-1.93709143386415e-05
-3.17325438725569e-05
-1.97316593771778e-05
-5.50152654098272e-06
8.7683133884625e-07
-1.15382483331086e-05
-2.80410657717803e-05
-2.95090233973247e-05
-1.41435322486009e-05
-1.92799861288721e-05
-1.59736923701281e-05
-7.71733769136321e-06
-8.13454286522699e-06
-1.21087334861306e-05
-2.52850983778768e-05
-6.41299454948834e-07
-1.64938246607701e-05
-2.85123773471103e-05
-2.33433478225073e-05
-2.69773237930123e-05
-1.83577070428658e-05
-1.08924449898147e-05
-1.88859304862133e-05
-9.85996213285591e-06
-5.13534870042949e-06
-1.31020195138814e-05
-8.39403816271788e-06
-1.65506189682338e-05
-1.67387798798814e-05
-1.98702437759112e-05
-1.34201175276917e-05
-1.87663667875983e-05
-1.95564627643206e-05
-3.26250671413508e-05
-1.34296988487548e-05
-2.5267737704939e-05
-1.21853789202398e-05
-2.32166605058494e-05
-2.92657771162651e-05
-2.29009229163329e-05
-4.12095819667606e-05
-1.78030106015693e-05
-2.90777156046784e-05
-2.30959891368546e-05
-1.52188292617872e-05
-2.57775541890289e-05
-1.08958676860028e-05
-7.60004991633402e-06
-1.22306477535722e-05
-1.64790418897581e-05
-2.53819707290091e-05
-1.67589328227083e-05
-2.65938088564398e-05
-1.61510324359887e-05
-1.60518373563716e-05
-3.32689375313072e-05
-8.29831713208643e-06
-1.48221975627619e-05
-2.98242916288166e-05
-2.17542612452019e-05
-2.5814639751271e-05
-1.94519437980809e-05
-2.99253267232771e-05
-3.15293208390339e-05
-1.74725732337162e-05
-1.24646516746529e-05
-2.37666216043255e-05
-1.49797913981574e-05
-9.62643035796436e-06
-2.61935737146795e-05
-2.94809571333393e-05
-2.74888594688809e-05
-2.13204706217648e-05
-2.70983193112489e-05
-2.87143169785939e-05
-3.70625016930554e-06
-3.11359837468761e-05
-5.27657166445521e-06
-1.51020512705474e-05
-2.76123996196347e-05
-1.42609443752213e-05
-2.44193589202019e-05
-1.69555435617575e-05
-1.09837489326627e-05
-1.57329362822884e-05
-3.12408482816344e-05
-1.21076787158847e-05
-1.93782809837318e-05
-7.43163438453985e-06
-1.72226491665767e-05
-8.98314762251155e-06
-1.25196656102241e-05
-2.44034765277454e-05
-3.27956605652442e-05
-2.17112416649855e-05
-2.65047584463872e-05
-2.18084430288481e-05
-2.0828429165586e-05
-2.89725481017321e-06
1.09937550442103e-07
-1.72098378101098e-05
-4.06569219340464e-05
-1.57800597338559e-05
-6.41295222514633e-06
-1.22360548617454e-05
-1.20171378366206e-05
2.32612935316589e-06
-1.53127601696682e-05
-2.02595775679009e-05
-8.8569341442653e-06
-2.09173914809138e-05
-3.11244167590987e-05
-2.13721642991047e-05
-2.75033171639021e-05
-3.27276642100053e-05
-2.68400796834171e-05
-1.57598065448224e-05
-1.89849593071633e-05
-1.91290225437442e-05
-2.56740085892934e-05
-2.61927659407925e-05
-1.93438206815556e-05
-2.2949187360231e-05
-9.65012990344424e-06
-2.21930787305163e-05
-1.34895861287486e-05
-1.5706711176907e-05
-1.27625398430102e-05
-8.6364357426828e-06
-2.57739938498791e-05
-2.62724606236304e-05
-1.83084821002728e-05
-1.57950957377957e-05
-1.0127052112189e-05
-3.72987874642636e-05
-2.34898234224507e-05
-2.34325974484089e-05
-1.56399935228582e-05
-2.44902643195588e-05
-7.84452002078079e-06
-2.21263421087202e-05
-9.79335644838977e-06
-3.12507842788878e-05
-2.52726145293109e-05
-1.83318800317432e-05
-1.9988269092288e-05
-1.48719192233491e-05
-1.58832027421991e-05
-2.87460428675561e-05
-4.58274797184713e-06
-1.8558947382919e-06
-1.64397870732193e-06
1.90814860250209e-06
-7.30085813058213e-06
-1.12562268359953e-05
-6.26122381382516e-06
-1.36565647699614e-05
-1.31465052027801e-05
-2.27799369950743e-05
-9.61869998953123e-06
-3.06545505579267e-05
-1.42469289115016e-05
-3.31392106403754e-05
-1.88730315609947e-05
-2.88973264041482e-06
-1.89848335433856e-05
-3.41177383827541e-05
-6.36527880995039e-06
-1.14385272037977e-05
-1.1479431593362e-05
-2.8075943626244e-05
-1.59569942898512e-05
-7.50084955832721e-06
-1.48493153217339e-05
-1.27809318322344e-05
-9.90975527027685e-06
-1.35641088012543e-05
-1.71288843483409e-05
-2.46791780753781e-05
-3.1915655934216e-05
-1.95585356251094e-05
-2.10508148858243e-05
-1.00406798425731e-05
-1.19846831031353e-05
-4.02538889953309e-05
-1.05740676657533e-05
-1.67491835939648e-05
-2.27264767589181e-05
-1.30253788599869e-05
-2.15765706734748e-05
-2.52331430418585e-05
-1.32434351347036e-05
-1.6353093467914e-05
-1.11694058322841e-05
-2.21850170142432e-05
-2.16869727726106e-05
-2.60971034501022e-05
-1.36912843975505e-05
-1.52225416350273e-05
-3.99362399554388e-06
-1.67219618133434e-05
-6.04838510077951e-06
-4.41171083152151e-05
-1.70083026730263e-05
-2.90522290137941e-05
-2.6614892575727e-05
-1.46921435725172e-05
-2.18320706064143e-05
-1.6541018388109e-05
-2.45933217579668e-06
-3.19252189335984e-05
-1.12631474068054e-05
-5.93837355503963e-06
-1.66207494881274e-05
-3.04552828857893e-05
-2.55626001334911e-05
-2.24314775581193e-05
-2.64054738828632e-05
-3.65041290652824e-05
-8.80241425123589e-06
-2.11659589505727e-05
-1.20145587856926e-05
-2.13807736951748e-05
-2.4989590579905e-05
-2.77043362009993e-05
-9.70649449135459e-06
-1.86164492146408e-05
-1.23649865444608e-05
-6.16818564343476e-06
-3.46143152105575e-05
-3.37311010582078e-05
-2.01776035653392e-05
-1.931388415317e-05
-3.98600587489527e-05
-1.5069529170462e-05
-1.56392817081044e-05
-6.90909098021657e-06
-1.09199588298438e-05
-2.36347561706477e-05
-2.45746346446413e-05
-1.46380671229354e-05
-2.22872421133567e-05
-1.76825509347641e-05
-2.47656373283014e-05
2.60503252625422e-07
-2.82061626810057e-05
-4.44806364692263e-06
-2.29697181561033e-05
-4.17355286494851e-06
1.68492447919369e-06
-2.30348009671129e-05
-2.52646435918732e-05
2.7897046894143e-06
-2.78581555210033e-05
-7.67516393561894e-06
-6.65008809724886e-06
1.12852942415695e-06
-2.12400948697035e-05
-3.00189604982327e-05
-7.55088926388994e-06
-4.1324175537138e-05
-3.19689115833848e-05
-2.27615904448951e-05
-2.62172871143036e-05
-6.53177677740767e-06
-1.01228386795578e-05
-2.98959205584358e-05
-2.8121111641415e-05
-1.24247661199492e-05
-1.90229565761932e-05
-2.58910676829966e-05
-1.65244272764236e-05
-1.41657747803168e-05
-1.94250771686616e-05
-3.78820483297203e-06
-1.73814355532542e-05
-7.8506043845904e-06
-2.31994669441292e-05
-1.11488607589589e-05
-1.69526215358986e-05
-1.13186019986763e-05
-3.74702296156058e-05
-1.02378131248928e-05
-3.87089900298133e-05
1.17956537477451e-06
-9.08428590692938e-06
-2.03093379039078e-05
-3.45416038740686e-05
-1.66723103678887e-05
-3.0897279884135e-05
-2.53340658406312e-05
-1.60782877687793e-05
-1.43652398827926e-05
-1.44514589013457e-05
-2.17547702013664e-05
-1.43214000861671e-05
-2.04626056181433e-05
-1.70289403955742e-05
-9.81340711321231e-06
-2.11281561690051e-05
-1.77025203324905e-05
-3.13955733919552e-05
-1.20624168352536e-05
-2.52659441012993e-05
-3.37891438675823e-05
-2.11635654416363e-05
-2.21515968454107e-05
-6.38883349147121e-06
-6.98227986373703e-06
-2.98146773047282e-06
-2.03924884065374e-05
-2.00202161544767e-05
-1.7242007112698e-05
-1.37507989138434e-05
-1.7354818444947e-05
-3.01632117368373e-05
-1.75290935075042e-05
-2.76466481782337e-05
-1.71495440579269e-05
-3.19564551110675e-05
-2.05626669863038e-05
-2.38081843676048e-05
-1.83263568617052e-05
-4.05488031317908e-06
-2.69788398393311e-05
-2.3805460238046e-05
-1.19170579102477e-05
-1.3501615923446e-05
-2.23758571496072e-05
-8.59538678099075e-06
-3.58195845376347e-05
-1.4760995704664e-05
-2.10987410762099e-05
-1.37440464599368e-05
-1.81202747867207e-05
-1.48989596453869e-05
-3.32740830320353e-05
-2.07970646201213e-05
1.11898079354193e-06
-1.6007663119739e-05
-1.87455560582767e-05
-1.12443745383214e-05
-8.51375809297892e-06
-1.99727297012368e-05
-1.48655892392373e-05
-2.16076538969525e-06
-1.113649503005e-05
-3.63967963586995e-05
-2.23290954738596e-05
-3.1638919521019e-05
-1.93431184816863e-05
-1.888764957771e-05
-1.88775827383259e-05
-2.66386057418765e-05
-2.72082612708128e-05
-2.44938068073182e-05
-1.67745249107736e-05
-1.94845011517205e-05
-2.00551235201941e-05
-3.06418494631305e-05
-1.89675674550326e-05
-3.16659300461019e-05
-1.39071795817117e-05
-2.41091535295974e-05
-2.74115763332453e-05
-2.13458894502503e-05
-3.07407473582899e-05
-3.04387533667465e-05
-6.68419233040721e-06
-3.29796608707973e-05
-1.62236015572647e-05
-2.17955420154838e-05
-1.47436192169051e-05
-2.08018449118294e-05
-1.17777888417804e-05
-1.88791676415827e-05
-2.76277497341916e-05
-1.50769769961414e-05
-1.36910673090152e-05
-2.17293057800943e-05
-1.70344818361721e-05
-1.07055196971471e-05
-5.88360762953798e-06
-8.17833745362402e-06
-1.52866780541888e-05
-2.35337161089899e-05
-1.85122933665611e-05
-1.11665121312718e-05
-1.53202761886049e-05
-2.14917613891623e-05
-3.16176734688599e-06
-4.44229197546156e-05
-1.3605306714922e-05
-2.21452666383602e-05
-2.0674230705322e-05
-2.6807214090323e-05
-1.10259599840443e-05
-1.50011089997849e-05
-1.55750812916382e-05
-2.46353790172092e-05
-1.76930682758792e-05
-1.18013330533834e-05
-1.39497017303487e-05
-2.10880194130915e-05
-8.39976136434301e-06
-3.21511528449978e-05
-1.55903502266774e-05
-1.83976635860564e-05
-1.39740131655745e-05
-2.5475054590506e-05
-2.51616748660385e-05
-1.16265788250909e-05
-3.13941643901335e-05
-1.87617352101755e-05
-5.53028384047449e-06
-2.89015854215095e-05
-2.37295878708089e-05
-1.22093887013546e-05
-3.50873597374957e-05
-1.67300757904007e-05
-2.54705488202234e-05
-1.24890172360717e-05
-1.797018607883e-05
-3.16879289518226e-05
-2.42633235575701e-05
-4.77267040132244e-06
-1.32043390524307e-05
-2.42990398739037e-05
-7.61037009601714e-06
-6.25658913029463e-06
-2.5310130862546e-05
-1.57459885419188e-05
9.44387468703561e-06
-3.58302872938435e-05
-2.88966938961667e-05
-3.37831357398637e-05
-1.54160831994326e-05
-1.64750839307341e-05
-1.85525479300812e-05
-2.45180632252866e-05
-3.59915039706353e-05
-2.81408870228684e-05
-2.23434035737966e-05
4.29938869015526e-06
-8.80854077490097e-06
-1.59461521061877e-05
-2.37905686356943e-05
-3.61455672720857e-06
-2.760317695088e-05
-1.89353398065319e-05
-1.08145990633965e-05
4.04236528895886e-06
-1.89787959037811e-05
-1.91334655792424e-05
-1.97426269190966e-05
-2.06432099444161e-05
-1.8004479601932e-05
-2.42506358529508e-05
-1.11378153809393e-05
2.15040832715146e-06
-1.61267576382971e-05
-2.70236051512594e-05
-6.48603125983606e-06
-1.89315403430529e-05
-2.74788225077317e-05
-2.69784607271796e-05
-2.91902889638081e-05
-2.15351462592835e-05
-2.78431660670324e-05
-2.12062354806365e-05
-1.33208673973585e-05
-4.25701735295174e-06
-2.31729406027478e-05
-1.76830117843823e-05
-3.38406587555193e-05
-2.35011704336463e-05
-1.32029916687245e-05
-1.61577866399938e-05
-2.12052798483904e-05
-1.47375763865628e-05
-1.69126224471747e-05
-1.63061704848368e-05
-8.80676431857054e-06
-1.32049307514693e-06
-2.82962016188452e-05
-2.40082798027989e-05
-2.27140121718895e-05
-6.03251484538909e-06
-2.0092761307508e-05
-1.77108907532439e-05
-1.23635940694672e-06
-2.32899634682623e-05
-1.88020724281942e-05
-7.91609408785909e-07
-3.59809501892466e-05
-2.72617501930509e-05
4.67670289396754e-06
-2.48808580012927e-05
-2.826270688261e-05
-1.32220426227967e-05
-2.50228430246115e-05
-2.06141559551544e-05
-2.65736296634775e-05
-1.5511140388648e-05
-1.92009329455504e-05
-2.50976709413677e-05
-6.81550007129491e-06
-1.34308374371131e-05
-2.99984129153307e-05
-7.8112126280812e-06
-1.88634135097216e-05
-1.44757582744995e-05
-2.98817329875976e-05
-3.53671797322423e-05
-2.89631665167497e-05
-2.20444496330542e-05
-1.85374979393734e-05
-1.86233694642971e-05
-4.64541511012683e-06
-3.26615207655902e-05
-1.51000584311352e-05
-5.43665992532525e-06
-3.66477802671675e-05
-3.61734399130669e-05
-3.41829669391575e-06
-2.05950865202885e-05
-3.9063459867134e-05
-2.37924573150357e-05
-2.18097209853675e-05
-8.26217748784509e-06
-2.1744895887487e-05
-3.60656386290972e-05
-1.59802901732415e-05
-2.00232587931301e-05
-3.81677139542387e-05
-2.96186558229945e-05
-2.75047318936825e-05
-3.92369324857526e-05
-3.06817663663351e-05
-9.82634385950402e-06
-2.26519155434851e-06
-4.70220789133412e-06
-9.13037752000323e-06
5.64626013173066e-07
-2.45183326721577e-05
-3.11129361957591e-05
-2.29213874381397e-05
-9.54780408949012e-06
-1.14725086384535e-05
-2.1066168382711e-05
-1.99117589009228e-05
-1.32324577588462e-05
-1.30542526677762e-05
-2.67928503264937e-05
-2.49856567772019e-05
-3.75946177288928e-06
-1.34660677233961e-05
-1.43527056087188e-05
-1.78654600174192e-05
-1.70430952450068e-05
-1.4302784338962e-05
-2.96912818340609e-05
-8.20167848021476e-06
-1.30515553053233e-05
-4.60250778427249e-05
-1.99952001477607e-05
-2.52638249039648e-05
-1.49140228871778e-06
-8.56179493582546e-06
-8.02278179709103e-06
-4.11664294163966e-06
-1.43817604161563e-05
-1.70425570978983e-05
-1.29804483091022e-05
-2.07630166789796e-05
-3.21997322537815e-05
-1.50576629736705e-05
-7.05597556926234e-06
-2.850063415426e-05
-3.76698418066557e-05
-2.65552995336237e-05
-1.10221492114358e-05
-3.88497270530435e-05
-1.77543850239803e-05
-6.40875097278012e-06
-1.99312347554722e-05
-3.28546418378293e-05
-1.70623454870068e-05
-1.70657525577266e-05
-1.58915896995544e-05
-2.61039021239731e-06
-1.38903598185755e-09
-5.08026085168599e-06
-2.29168776533763e-05
-2.25763760605661e-05
-5.01169551396661e-06
-1.4071743009294e-05
-2.31845996611175e-05
-2.32426046427551e-05
-1.45143162561414e-05
-3.20321707401117e-05
-3.91157607048225e-05
-1.42006665257919e-05
-1.19991423967764e-05
-3.82700626378649e-05
-1.24426467945338e-05
-2.80885582465735e-05
-8.21924940211709e-06
-9.64017428002664e-06
-3.60761532845498e-05
-7.56406775863461e-06
-2.16027416331189e-05
-9.78027457342854e-06
-1.52086475909795e-05
-4.0569255552819e-05
-2.84613266603279e-05
-9.55647991778141e-06
-3.42426586913546e-05
-1.6383631932344e-05
-1.55794711590194e-05
-2.35827756265819e-05
-1.18529376284075e-05
-3.17886261649117e-05
-1.75906338850634e-05
-3.0323335943324e-05
-1.43358555372187e-05
-1.64929619236093e-05
-1.32264532438109e-05
-1.74002483164324e-05
-1.07118468256777e-05
-2.12642178184917e-05
-1.18259886514668e-05
-2.04874088812317e-05
-1.39949188144545e-05
-3.28799088542744e-05
-3.02724229588406e-05
-1.81805191352299e-05
-2.00973601913119e-05
-2.66884585072688e-05
-1.47600017024447e-05
-2.88459387148498e-05
-1.75779697461339e-05
-3.25250731955917e-05
-1.70656731730594e-05
-1.73072052096807e-05
-9.84136738703696e-06
-8.10106885650348e-06
-1.72448905199468e-05
-2.4878723611671e-05
-1.01211693656196e-05
-1.3443585385037e-05
-1.00063967417438e-05
-1.74156564489563e-05
-2.13868711260097e-05
-1.77808045799278e-05
-3.12069819925748e-05
-2.98450155478243e-05
-1.68598806328856e-05
-7.76735285025409e-06
-2.83152293870722e-05
-2.83162107822359e-05
-8.37497564693381e-06
-1.17496097481835e-05
-4.04265017350694e-06
-3.25440188825044e-05
-3.18288618929996e-05
-1.86200151679335e-05
-3.72820793855455e-05
-2.50863518862286e-05
-2.17547857128596e-05
-3.12057736982128e-05
-2.58133148222576e-05
-2.00944246557683e-05
1.07059027140225e-06
-2.10860521531076e-05
-2.21384132634672e-05
-1.26684223835078e-05
-1.00014004539814e-05
-1.3737522379967e-05
-2.22549298550226e-05
-3.52000033455628e-05
-1.230521818806e-05
2.30381377277668e-06
-2.95417687192353e-05
-3.28741160847623e-05
-1.55057173950434e-05
-1.47307408002493e-05
-2.22295078443967e-05
-2.02614006029277e-05
-1.63316984957674e-05
-1.90249192355972e-05
-9.46572659827017e-06
-3.59970825139637e-05
-3.49620701412405e-05
-1.12149859653217e-05
-2.06606820776096e-05
-8.49667519529778e-06
-1.41997106328383e-05
-1.98963527924162e-05
-7.6726350754794e-06
-2.14014722568136e-05
-6.09929889077666e-06
-3.03002335923654e-05
-3.57536363018893e-05
-3.09626271061542e-06
-2.25707026477704e-05
-1.70063840227812e-05
-2.61234591113889e-05
-2.27203579495609e-06
-2.25080907970249e-05
-1.43421920337308e-05
-1.23833324367287e-05
-1.95077290733261e-05
-1.47241498197193e-05
-2.13840169129583e-05
-3.07583105756556e-05
-1.68765126441079e-05
-2.98207424938828e-05
-1.8751113070855e-05
-2.76554605428769e-05
-1.63865980985264e-05
-1.54818572274263e-06
-2.74865935831926e-05
-1.47091826090541e-05
-2.55391657582518e-05
-7.77359357372087e-06
-7.17440732762844e-06
-1.34683358946178e-05
-1.75101365862765e-05
-4.09695192959769e-06
-3.16244721169378e-05
-9.96269126184557e-06
1.42909813538123e-06
-1.30348687117188e-05
-7.65227534856081e-06
-9.6914232428897e-06
-5.02270638157729e-06
-1.27713740352454e-05
-1.48098588501525e-05
-1.88091815479391e-05
-1.00827113341349e-06
-1.14822105900072e-05
-3.55972887932657e-05
-2.03082673987461e-05
-1.84606034731443e-05
-2.83823879464763e-05
-2.77791567605105e-05
-2.62899223752197e-05
1.56588970052742e-06
-2.34734029188401e-05
-2.56178695522385e-06
-1.24675289588932e-06
-9.68050582616639e-06
-2.52875239717861e-05
-1.44112196731971e-05
-2.98634467390658e-06
-1.11636640101026e-05
-1.85901979205261e-05
-8.39194566513672e-06
-2.97445942677507e-05
-2.4774363195184e-05
-3.90598526138687e-06
-8.05720808656842e-06
-3.11175678772851e-05
-3.13494761566054e-05
-2.58147428269534e-05
-3.66953210914691e-05
-2.93538822372244e-05
-2.53685846570019e-05
6.36117118055934e-06
-1.86218091207875e-05
-2.76960490617798e-05
1.91905820939873e-06
-3.50670926789544e-05
-1.38637084017889e-05
-3.02532527504752e-05
-1.8416507007399e-05
-2.9067700021984e-06
-8.64211664023294e-07
-1.60495915163088e-05
-2.50663237462543e-05
-3.68208585074061e-06
-1.8523958848038e-05
-2.16658488538658e-05
-4.62367764547086e-06
-2.48899235321333e-05
-3.73724139094311e-05
-2.09410540588289e-05
-1.62215336088289e-05
-1.60813894874019e-05
3.13456302395164e-06
-2.99292977409414e-06
-1.17023836571939e-05
-2.72687607915175e-05
-1.81506158512146e-05
-3.4389345045679e-05
-1.02923068688964e-06
-2.06506978421731e-05
-4.12487996088916e-06
-2.0054091056155e-06
-2.47602217761826e-05
2.53018290652142e-06
-5.18574415594003e-06
-2.51533439327551e-05
-1.83865812345346e-05
-2.42247222687828e-05
-2.21556035393116e-05
-1.33685064738805e-05
-1.20666780912606e-05
-1.22408520609146e-05
-2.28125142934177e-05
-1.29698119250567e-05
-1.06941245943591e-05
-1.41343220012688e-06
-1.66226660514579e-05
-2.79173076530251e-05
-1.78759890053663e-05
-2.24600281323063e-05
-2.04314233695831e-05
-1.27717784787288e-05
-8.64545316543043e-06
-8.2635684707686e-06
-3.47854289716186e-05
-2.3923826695954e-05
-2.79954759522e-05
-3.14551587734668e-05
-2.88546000395537e-05
-1.34060563331591e-05
-1.40998365343711e-05
-2.76068988946689e-05
-1.73734318602134e-05
-2.42040264547495e-05
-2.8000236403967e-05
-2.90735597959111e-05
-2.75134085056602e-05
-2.65396799104908e-05
-4.77765405584161e-06
-8.89329571440576e-06
-2.50333825846415e-05
-1.43405355732985e-05
-9.71238767221694e-06
-1.59095444400018e-05
-1.65683209241313e-05
-2.51536848654353e-05
-1.47684600528914e-05
-4.10432792515987e-06
-1.90266347775374e-05
-2.61309473287703e-05
-9.97224642839948e-06
-4.24345490819117e-05
-2.25480113777199e-05
-7.2594481052622e-06
-1.21408765936332e-05
-1.28024311291842e-05
-3.46949496510469e-05
-3.13747856994524e-05
-1.73203433061023e-06
-2.2109582022722e-05
-2.03765878126494e-05
-9.5539766697382e-06
-4.85463005427695e-06
-1.83961172557359e-05
-2.37740183361137e-05
-1.61097879251186e-05
-2.39295046847845e-05
-1.56774413181547e-05
-3.07485995488096e-05
-3.57697839875052e-05
-3.007667173743e-05
-8.00070820472401e-06
-1.13442275032658e-05
-2.97457105323535e-05
-1.63715184524089e-05
-1.82993341982994e-05
-4.48056216814606e-06
-2.73400248374841e-05
-3.82277706850441e-05
-1.883645946171e-05
-2.1423783413403e-05
-2.34148782953439e-05
1.24140838601323e-07
-1.2590821715627e-05
6.9794078624545e-06
-1.41080233499104e-05
-3.66983071187413e-05
-1.91869921929193e-05
-4.11351602803784e-06
-2.02449699635473e-05
-1.86461593606629e-05
-1.48213357456248e-05
-2.65015918827218e-05
-3.82936857684473e-05
-9.81585708188067e-06
-2.89933243828723e-06
-2.27762686315845e-05
-2.34260374540268e-05
4.22335166649755e-06
-3.10646815821217e-05
-1.38385577511944e-05
-1.0446920432345e-05
-2.13935791896397e-05
-2.55565046395448e-05
-8.12172859377458e-06
-1.4773502982484e-05
-1.39526378327374e-05
-2.15651017443798e-05
-1.40390779010837e-05
2.4653992530965e-06
-1.95135277943078e-05
-7.59070063749955e-06
-1.5501056778e-05
-1.91114206554544e-05
-2.77509625246728e-05
-1.34387477680635e-05
-1.25868789954274e-05
-9.54025264114354e-06
-1.54556911094754e-05
-1.34618482906175e-05
-1.73523818886308e-05
-2.79754472572028e-05
-1.71181121133454e-05
-4.55494828797853e-06
-2.37416883370005e-05
-1.29389791447072e-05
-1.11467839599415e-05
-4.17091068960452e-06
-2.02152501649917e-05
-2.68979922205199e-05
-1.75745720810593e-05
-6.09802163616424e-06
2.30735174046511e-06
-1.11936758806927e-05
-2.00157534453418e-05
-1.4561080631228e-05
-1.84912570731825e-05
-1.69778539738995e-05
-6.23709042921881e-06
-1.19666224649092e-05
-3.78322894520338e-05
-7.15495835973636e-07
-1.74028529134995e-05
-2.81006600952049e-05
-8.67309571443587e-06
-2.25871969130613e-05
-2.35655702839905e-05
3.79201110454583e-06
1.20116773686384e-05
-3.36743791516466e-05
-1.34923101880565e-05
-2.50587749268156e-05
-3.01536154983103e-05
-1.24387408122107e-05
-2.14091137632013e-05
-1.37237367829162e-05
-1.48938827323369e-06
-2.11330985249889e-05
-1.9444482781559e-05
-1.15325053269707e-05
-1.14790794609816e-05
8.69842101283784e-06
-6.5525071387314e-06
-1.17948893559889e-05
-2.06992023133096e-05
-9.77995051395071e-06
-3.27158086497091e-05
-7.56211999316607e-06
-1.17525609787697e-05
-2.23218673923792e-05
-3.40454690434477e-05
-2.73105359785468e-05
-2.47078894117588e-05
-3.47209709844403e-05
-1.22000636401895e-05
-6.44633347362935e-06
-3.72976754650112e-06
-2.1643057712276e-05
-1.64918462554521e-05
8.48152063423603e-07
-1.99997256442347e-05
-1.8687370408761e-05
-2.0261034479122e-05
-1.55365793682247e-05
-2.65794490594178e-06
-9.39766981664009e-06
-7.77346129531027e-06
-1.02676486509647e-06
-3.90051782881422e-06
-1.03206008948469e-05
-2.37826923826486e-05
-2.89381673491454e-06
-1.60008523163347e-05
-1.91068264359759e-05
-1.83321435570984e-05
-8.65683016801293e-06
-4.44201537175757e-06
-1.35214398365455e-05
-2.58793993657949e-05
-2.35669998222265e-05
-8.82908260523429e-06
-1.99220421530487e-05
-2.72779976230138e-05
-2.34924794544367e-05
-2.16128600182356e-05
8.24430488853208e-06
-9.76006824457379e-06
-5.34438314021805e-06
-1.92071290015946e-05
-1.41087954224663e-05
-3.25949472838606e-06
-1.85414190321962e-05
-2.2052082811115e-05
-2.23562143450798e-05
-2.4379960098153e-05
1.48855082429461e-05
-9.77319295210954e-06
-6.63436821377899e-06
-2.7578318150252e-05
-1.56842565525014e-05
-3.54220934807493e-05
-3.73426592542156e-07
-2.73602339944288e-05
-1.31946670080201e-05
-1.26246133143845e-05
-2.21294568357005e-05
-1.76624085968948e-05
-1.12987426861302e-05
-2.17099640832742e-05
-1.56887696296673e-05
-1.70275181475112e-05
-7.11723288561985e-07
-1.85883163237467e-05
-2.72775492944322e-05
-5.60571129471385e-06
-6.15925780804588e-07
-1.14223635979753e-05
-1.18206031784e-05
-1.99743308463541e-05
-2.86964250080854e-05
-1.63661763114275e-06
-1.62810186541621e-05
-2.23054760538148e-05
-1.38451053845153e-05
-2.2343350173052e-05
-1.36555861373975e-05
-1.96907279890903e-05
-1.80564871110097e-05
-2.32788011641129e-05
-1.30166159669346e-05
1.06378065029575e-07
-1.57745322827889e-05
-2.459296204033e-05
-2.14078121619157e-05
-1.91838792106346e-05
-1.54495751197844e-05
-2.05136834199224e-05
-1.48892557150974e-05
-1.02154986449162e-05
-7.40711241077966e-06
-2.25733145220559e-05
-2.05909618093624e-05
-2.02921803303043e-05
1.8010360910688e-06
-5.42180081575142e-06
-1.1130245692482e-05
-9.65253169029436e-06
-1.98504960827056e-05
-1.71011713341986e-05
-1.54052249954118e-05
-7.8857716616769e-06
-4.69395425386763e-06
-1.33988809445587e-05
-1.865580438244e-05
-3.16975828369225e-05
-1.50345583096672e-05
1.95228299223744e-07
-1.15825135934298e-05
-2.27738187770811e-05
-1.33476322404766e-05
-1.3186357042344e-05
-2.53480835811127e-05
-2.62439120485138e-05
2.16844392919582e-06
-2.19334506535276e-05
-3.06414232107449e-05
-1.02211901141456e-05
-2.40539384771863e-05
-1.44642153049569e-05
-1.98360593943939e-05
-1.84052935002528e-05
-1.58022192444415e-05
-1.59431819413892e-05
-1.56600301698652e-05
-1.67261479199215e-05
-8.50875303074387e-06
-3.04184441727308e-05
-8.73243517708519e-06
-1.79267226625578e-05
-2.01104518842806e-05
-7.9596945203832e-06
-2.520882205965e-05
-2.40914269876621e-05
-7.8070480113536e-06
-2.55264426399229e-05
-6.48964878568794e-06
-1.01935403399606e-05
-9.82647005036406e-06
-1.68530057786632e-05
-2.09316147102701e-05
-3.19617636366488e-05
-5.69080543745622e-06
-1.42049303081752e-05
-2.09574563847632e-05
-3.07843426477862e-05
-3.01806840479615e-05
-1.94889475877559e-05
-2.24677242480068e-05
-2.85341942974014e-05
-1.79373769445767e-05
-5.9834629277653e-06
-7.13275363177188e-06
-2.19779527094284e-05
-4.92520133294586e-06
-2.73819662843587e-05
-5.85757744578041e-06
-2.3596042987311e-05
-2.67280478961411e-05
-1.31016005406688e-05
-2.66728442488042e-05
-2.02432548919085e-05
-2.69933814599391e-06
-1.3356351340313e-05
-1.32696247603982e-05
-1.04833206124357e-05
-1.86979140943991e-05
-1.34443623520197e-05
-1.06651838474486e-05
-4.47627121916106e-06
-1.53290169330733e-05
1.05309606560979e-05
-2.05513750875529e-05
-6.33697703140303e-06
-2.82289618148701e-05
-1.16289474278089e-05
-1.57365688123787e-05
-1.161192320995e-05
-1.75714960168019e-05
-1.4871931437199e-05
-2.50392563403122e-05
-3.56548189916467e-05
-1.63335244888641e-05
-9.03281378076646e-06
-2.95683568245332e-05
-3.63273570680519e-05
-2.21642974935996e-05
-1.56929839559928e-05
-5.8179314325526e-07
-5.43840830815461e-06
-2.15626165932689e-05
1.87537079330426e-06
-1.17827505711954e-05
-1.88416369810908e-05
5.85587962058192e-06
-2.14847101213768e-05
-2.85585463995352e-05
-4.93486574328799e-06
-2.24367645385934e-05
-5.03668875823766e-06
-1.61748176073399e-05
-9.39166676394156e-06
-9.5627634188827e-06
-4.04153883386906e-06
-1.52168432725651e-05
-2.84016404720516e-05
-1.8192297254851e-05
-1.6324712624992e-05
-1.18637136090397e-05
-1.71511299782861e-05
-1.93151810581009e-05
-1.90651630318994e-05
-9.891207828096e-06
-2.24263969370698e-05
-3.17394424748733e-05
-2.42175775031429e-05
-2.39681375102471e-06
-1.46768724599898e-05
-2.31998387434993e-05
-1.18495833302989e-05
-1.29731716605632e-05
-8.17624933419056e-06
-1.68445680860531e-05
-1.10260368464309e-05
-3.03651297044617e-05
-2.18953145040074e-06
-1.34311283152055e-05
-2.12694055345876e-05
-2.34889816984041e-05
-1.80617800160271e-05
-2.70748749325724e-06
-5.31550713914217e-06
-2.37456290396808e-05
-1.92341175165175e-05
-1.49096170446862e-05
-1.49910891642896e-05
-1.88914566197572e-05
-6.32616761679608e-06
-1.47467482980586e-05
-3.75751032294182e-06
-1.193455833558e-05
-1.5087741254581e-05
-2.90869845251679e-05
-1.97735624687455e-05
-4.2991512207999e-06
-2.83004484644017e-05
-1.10207110271447e-05
-3.52751792128947e-06
-1.78235033304483e-05
-2.54893027598753e-05
-3.68973541548493e-05
2.84208753606397e-07
-2.23697705122271e-05
-2.20826775992602e-05
-7.50379118925961e-06
-2.433895503081e-06
-9.0076022749489e-06
-2.72327562597741e-05
-1.10740810622146e-05
-6.35391678215337e-09
-1.67294406876398e-05
-1.3825136686232e-05
-1.80613679391484e-05
-2.48198228910125e-05
-1.69840186631564e-05
-3.28487977301325e-05
-5.99543456968988e-06
-1.17889818652333e-06
-1.43538061308348e-05
-1.28095032523465e-05
-7.91560263369884e-06
-7.54010068997383e-06
-5.85071765837429e-06
-1.64815079641677e-05
-2.41312688347149e-05
-1.37863627414325e-05
-3.08647920491901e-05
-1.58523156434397e-05
-1.17684083315082e-05
-1.83411568149698e-05
-2.46637092345388e-05
-2.29749177220481e-05
-1.40679351471305e-05
-2.890206774313e-05
-1.0446338231031e-05
-1.45901883978788e-05
-5.94930947686895e-06
-4.9595140209118e-06
-2.66046232438214e-05
-3.50977223511419e-05
-1.94167521011142e-05
-1.67667764088007e-05
-3.02001535865164e-05
-2.23428319418352e-05
6.96999105448191e-06
-6.95242972785687e-06
-1.29119621914658e-05
-1.49634273704564e-05
-1.90394572153936e-05
-2.15945273907147e-05
-1.49935367911448e-05
-3.82616431863166e-05
-7.2080325689991e-06
-1.66491679359354e-05
-4.02897136717135e-06
-2.08804948105976e-05
-2.48965329281761e-05
-1.98485395091908e-05
-1.90925830162724e-05
6.48759864378274e-06
-9.69087381743948e-06
-1.1176594307271e-05
-2.0464072731312e-05
-4.30380821127121e-06
-6.09818598520531e-06
-2.03447300558276e-05
-3.5218802348645e-05
2.71614770855663e-06
-2.01758049456111e-05
-2.08369932104313e-05
-2.87797958819502e-05
-2.37896925636763e-05
-1.67726411102395e-05
-5.4562068659825e-05
-1.905497065706e-05
-1.28690640061372e-05
-2.18293154901882e-06
2.42093243313134e-06
-1.84122907554319e-05
-3.48422505133007e-05
-2.14722526715466e-05
-1.1210116882914e-05
-1.39005643546337e-05
-9.96428792481433e-06
-1.0790901484393e-05
-4.17510491335818e-06
-1.19202654143304e-05
-1.92858892265258e-05
-2.0983612178891e-05
-1.04120655507361e-05
-6.04104985180196e-06
-2.60516298151314e-05
-1.82270779682088e-05
-1.57731650284145e-05
-2.21668579306315e-05
-7.45732818460548e-06
-2.03779276138003e-05
-1.35125744713023e-05
-1.15105014521104e-05
-1.59161918071388e-05
-3.41021550154182e-05
-1.08672272546631e-05
-2.10977120369273e-05
-1.24108291565524e-05
-2.20876818551759e-05
-1.69986282093751e-05
-1.958136136392e-05
-1.41856937916754e-05
-1.52229559823569e-05
-2.28153863810486e-05
-3.42685791755764e-05
2.24757587116238e-05
-8.75961007815824e-06
-2.00812214597405e-05
-9.26111675867385e-06
-2.86823302887539e-05
-9.10281875193866e-06
-3.49981773061288e-05
-1.86479810221304e-05
-3.71962770740039e-06
-2.307931966252e-05
-9.59570934083866e-06
-2.95328129126795e-05
-2.31839020274826e-05
6.18767016880668e-07
-1.27065179339055e-05
-2.15826468980155e-05
-2.5802317819166e-05
-3.28406253623385e-05
-1.43158576527423e-05
-4.45298595364765e-05
-2.17135361641537e-05
-1.59329505742677e-06
-2.48888741033702e-05
-1.05219945884002e-05
-4.18402544782612e-06
-2.40263736291669e-05
-5.56155354883177e-06
-1.85577386225745e-05
-2.13747889880745e-05
-3.5302605552823e-05
-2.88967118426843e-05
-3.37903668819358e-05
-1.83339344788533e-05
-9.13544817593177e-06
-1.29048002960377e-05
-2.88102376478934e-05
-2.5324444102227e-05
-2.15070635491101e-05
-1.61425297694801e-05
-1.67834830289186e-06
-7.80397255148293e-06
-1.2096275942675e-05
-2.99643677853346e-05
-8.47742537388031e-06
-1.04966338720368e-05
-8.54210450194927e-06
-2.13046966090561e-05
-1.25626693408863e-05
1.57928482860397e-05
-2.14996882194668e-07
-1.40709094737276e-05
-1.12921571849216e-05
-1.76484795781467e-05
-1.91089362111675e-05
2.48420841863524e-06
-9.49326386550598e-06
-1.17727399950596e-05
-2.41083923990506e-05
-5.36575061585201e-06
4.79048328311831e-06
-8.83147678676102e-06
-1.92247347441448e-05
-1.61111089486107e-05
-1.16982591342656e-05
-2.73863239071449e-05
-6.42119941249111e-06
-4.52933530894866e-06
-2.36976822947522e-05
-2.0677452783252e-05
-1.35038321095193e-05
-4.37334480184578e-06
-1.33771824365273e-05
-5.11340504294511e-06
-7.167605460763e-07
-1.27989199255573e-05
-4.01033738104581e-05
-3.55349449926997e-05
-2.98717883036863e-05
-3.58131439833153e-05
-1.00991180151472e-05
-1.27261014253232e-05
-1.33849385987238e-05
-1.69616315939913e-05
-1.87744874136933e-05
-2.24564342937032e-05
-2.07639208365628e-05
-2.27410146438402e-05
-2.3115669711757e-05
-3.20347588836129e-05
-7.67373655070658e-06
-8.23020263764826e-06
-1.98262340965812e-05
-1.83736449931106e-05
-1.74259797567078e-05
-1.08432070912059e-05
-6.888971536884e-06
-2.28862115073408e-06
-2.90324722563408e-05
-5.48936693810593e-06
-2.13844078175299e-05
-2.27383290943394e-05
-1.48389883090689e-05
-9.47129456693183e-06
-2.612396377574e-05
-3.23464112124428e-05
-8.26296418890789e-06
-1.33124290972434e-05
-1.56831268186225e-05
-8.54099670078485e-06
-1.93565651447568e-05
-1.94206584785586e-05
-1.65410079536295e-05
3.89178941299994e-06
-2.50252565750183e-05
-1.39996104483029e-05
-1.59157342509793e-05
-4.63095639182961e-06
-9.27016566190763e-06
-2.64124726289864e-05
-1.937096883346e-05
-1.9829310304178e-05
-9.6063346523914e-06
-1.17852999151418e-05
-7.21744950676823e-06
-1.7952763456932e-05
-1.50915436271706e-05
-3.11061545308041e-05
-1.58273196468716e-05
-1.97314416674422e-05
-1.23549453616637e-05
-1.73288012341566e-05
-3.23169137003603e-05
-6.69384177762764e-06
-5.68404914767044e-06
-1.55126438949884e-05
-3.45029292199251e-05
-1.76771579212769e-05
-9.71543842128054e-06
-1.34795077654381e-05
-1.95633265739566e-05
-4.08868968058767e-06
-1.82206601854151e-05
-8.14729909098177e-06
-2.40191075578867e-05
-2.99702982791913e-05
-2.45708322434399e-05
-1.134732910351e-05
-1.23951401080223e-05
-1.00019661120687e-05
-8.86880734880261e-06
-6.09422681428496e-06
-9.24015906460269e-06
-1.48837107211982e-05
-2.40504847485179e-05
-9.4962554185856e-06
-1.40252776109203e-05
-2.64296467292269e-05
-2.17808550961741e-06
-2.61700648937712e-05
-1.09155585416768e-05
-1.78569043945015e-05
-6.3903055151537e-06
-1.587658864145e-05
-1.37973336492199e-05
-2.00366141718416e-05
-1.33588866364145e-05
-2.02607406503188e-05
-1.88762183045871e-05
-2.4777465194627e-05
-9.68994138754167e-06
-1.61453187635637e-05
-1.72987910416244e-05
-6.85133917776057e-06
-1.33321510248957e-05
-1.89271007685277e-05
3.42136569840262e-06
-1.93076313082309e-05
-3.77840678731071e-05
-1.913084039516e-05
-2.48830086066799e-05
-1.45310040945431e-05
-1.76297075614728e-05
-2.30617407452786e-05
-1.81514009302645e-05
-1.98502055190408e-05
-9.26933154332578e-06
-1.56442642375482e-06
-1.72563438740166e-05
-1.02960843820321e-05
-2.69403931075931e-05
-1.82044613506285e-05
-2.02062425758145e-05
-5.57074885362619e-08
-1.29155674963617e-05
-1.76490608522868e-05
-2.43895439881363e-05
-9.58369325165665e-06
-2.42345083081695e-05
-1.77536522749056e-05
-3.21255341289032e-05
-1.6046641884773e-06
-6.02033168937267e-06
-2.00158383317236e-05
-1.7733426806179e-05
1.51014774268528e-06
1.29916627483345e-06
-2.89686350093363e-05
-1.79983583357273e-05
-1.92652251965289e-05
-7.20196049153747e-07
-1.31211564325945e-05
-1.52751022328288e-05
-5.0783981748477e-06
-2.85744355523382e-05
-2.72964487267809e-05
-2.48467750755814e-05
-1.3382131671553e-05
-1.21293326417505e-05
-1.55050154675234e-05
-7.93613508248153e-06
-1.54947760760787e-05
-6.74760366382674e-06
-2.03028016158352e-05
-1.26395171120415e-05
-2.02728947805259e-05
-8.94237419845817e-06
-3.32022855882516e-05
-1.195334997475e-05
8.23073076743792e-06
-1.11154393681072e-05
-1.80494430059898e-05
-1.8249183351371e-05
-1.30451532377613e-05
-2.38677406291244e-05
-5.88386630734518e-06
-4.65796476395636e-06
-3.71161057503771e-06
-7.19889348330207e-07
-1.32379751190822e-05
-2.6054201706107e-05
-3.19924674004294e-05
-3.64398055918233e-05
-2.3625768866551e-05
-1.63369408936602e-05
-5.41994420712102e-06
-1.2808188370765e-05
-7.43778143393198e-06
-8.42989900954843e-06
-1.15635246260439e-05
-1.69347171821811e-05
-7.69397509549805e-06
-1.25545527839883e-05
-3.4042041139268e-05
-1.33281925192075e-05
-1.83072217536038e-06
-1.8898256539934e-05
-1.85992301534776e-05
-1.77775236019916e-06
-2.96847332182332e-05
-2.44448684318332e-05
-1.53435129406179e-05
-1.29087509515062e-05
-5.64490675104866e-06
-3.32617960015223e-05
-3.98321906410124e-05
-6.21116191093447e-06
-2.20906398583142e-05
-2.34158516593771e-05
-2.20602602798744e-05
-1.75751862670695e-05
-2.43485699681402e-05
-9.40420040342367e-06
-3.00916719564702e-05
-9.40819828746364e-06
-1.13011401793777e-05
-3.96472502588619e-06
-2.76978879880857e-05
-3.08471781664432e-05
-1.41132424579734e-05
-2.76966435789836e-05
-2.83438325334776e-05
-1.06355035246581e-05
-1.77405947272571e-05
5.13638077753034e-06
6.04900209560195e-06
-1.75803537944575e-05
-3.15433789215265e-06
-1.82455176861369e-05
-2.34077173145981e-05
-1.96014876864584e-05
-1.53453754574901e-06
-2.48160206804992e-05
-2.45677315855547e-05
-1.70213807225051e-05
-2.0971035058926e-05
-2.39836755722802e-05
-1.91430794105605e-05
-9.44791834580439e-06
-2.6652967456026e-05
-1.1696625107116e-05
-1.81810810362455e-05
-7.6264716466691e-06
-8.30875794663628e-06
-5.49593234135355e-06
-1.56291705541009e-05
-3.32210706368745e-05
-2.16466633890802e-05
6.16228174108217e-06
-2.35278271321747e-05
-5.28676951132592e-06
-1.120225990827e-05
-1.16026004894847e-05
3.03701873668674e-06
-2.257381940214e-05
9.59070660511583e-07
-3.36573397533886e-06
-1.80585912861502e-06
-1.0040358862183e-07
-8.33533092077839e-06
-2.23518624166579e-05
-2.97087173458522e-05
-1.216728476199e-05
-2.0114395909989e-05
-1.46761252118865e-05
-5.12059394224023e-06
-2.84042003100373e-05
-1.46751876317956e-05
-2.71195867296241e-05
1.86502388999979e-06
-2.71400924928856e-07
-9.27158484118709e-06
-4.49197118024555e-06
-1.32307042415974e-05
-2.66862633061645e-05
-2.28352934260832e-05
-1.49433351155884e-05
3.91242807639719e-07
-1.94227755442368e-05
-1.29140712802621e-05
-3.21151084884293e-05
-8.26486658094836e-06
-3.81498929914518e-06
-8.40744879274234e-06
-5.53805952774091e-06
-8.6451995422177e-06
-1.21919295308158e-05
-2.2180442105652e-05
6.03098723530859e-06
-7.5088087860429e-06
-5.35060193843321e-06
-3.44290058224011e-05
-1.76535547763578e-05
-3.54684692107155e-05
-1.53511384493454e-05
-1.35646069690802e-05
-3.81036637000562e-05
6.05171903704022e-06
-3.8508903071882e-05
-1.9270031796289e-05
-3.07224323842346e-05
-7.12512345583485e-06
-2.30759032787187e-05
-2.63318525466474e-05
-1.73800898902617e-05
-1.24883273240497e-05
-1.58056074631381e-05
-2.73925916368062e-05
-4.55223106866065e-06
-4.26741772524281e-06
-1.52272548213341e-05
7.76243832012926e-06
-2.42865058382005e-05
-1.95074275735299e-05
-1.64125921524667e-05
-1.77883193602051e-05
-1.58876687159735e-05
-1.69241057556539e-05
-1.44912512756051e-05
-3.05739663113899e-05
-3.72412620336566e-05
-1.04788201230725e-05
-2.01657692978314e-05
-4.05699005763728e-05
-1.17122015763187e-05
-2.41268125548983e-05
-2.13690270309005e-05
-1.15284594762664e-05
-2.14642524269023e-05
-1.1685606539617e-05
-1.54567301890364e-05
-1.18562901229918e-05
-7.72972957825603e-06
-1.47139729904793e-05
-1.73003655296646e-05
-8.66168124238557e-06
-2.01123636142472e-05
-8.10051264905571e-06
-2.80344655133785e-05
3.8107243748116e-06
3.82157061092568e-06
-2.81021394371018e-06
-2.82822092768337e-06
-1.54219439342038e-05
-4.35134370561152e-06
-7.90015227437135e-06
-1.67403245168544e-05
-2.94575150101794e-05
-1.34522150648225e-05
-2.82105672252158e-05
-1.23367790013804e-05
-2.60932869981836e-05
-8.72775341918108e-06
-1.80201310714397e-05
-2.94260224734836e-05
-1.94048609572533e-05
-6.15572991734388e-06
-1.24788704849236e-05
-8.27930369690042e-06
-1.07654253877063e-05
-3.24800976204097e-05
-7.87652074790786e-06
-1.57123340450817e-05
-1.61517131496659e-05
-2.25470780851851e-05
-1.10579432788596e-05
-1.20844532724618e-05
-2.04250149032176e-05
-1.81287671927128e-05
-1.77435588240851e-05
-1.96654748223506e-05
-1.15961644410851e-05
-1.87748203862618e-05
7.31442665680536e-06
-1.55132699828977e-05
1.08818618069906e-05
-4.79874586740781e-06
-1.14095540981315e-05
-1.80402758214603e-05
-1.47316562979178e-05
-2.84578338203891e-05
-1.69591658617677e-05
-2.00925534815764e-05
1.06556690155803e-06
1.71249091391111e-07
-2.40545393707111e-05
-1.98103768055563e-05
-1.61518867715295e-05
5.60209073244166e-06
-1.65490725408559e-05
-1.73620088262078e-05
-2.21722181156699e-05
-2.12696800303311e-06
-1.7506381194022e-05
1.04720577197287e-06
-1.56292530240075e-05
-1.87367665260936e-05
-2.40751249096114e-05
-1.34234262142546e-05
2.69676099158714e-07
-2.47770508876263e-05
-7.35204158414968e-06
-1.88439345292166e-05
-2.66108877735495e-05
-2.71300959021244e-05
-1.41223521518025e-05
-2.14973376719968e-06
-1.22431954947414e-05
-3.09738596208826e-05
-2.52725288751618e-05
-2.13727622461621e-05
-8.69319567460592e-06
-1.39394746719248e-05
-2.5489680597193e-05
-9.31840836868839e-06
-3.2428248855893e-05
-9.27891449024245e-06
-2.98084200781084e-05
-1.2714887225723e-05
-9.46178026704216e-07
-8.7786508925799e-06
-1.0463250369443e-05
-2.16340123917576e-05
-3.63100396611347e-05
3.59055258807572e-06
-1.65644160308697e-05
-2.46576455573016e-05
-1.58170022699123e-05
-9.66575125505491e-06
-9.46647051316682e-06
-1.92116602205663e-05
-2.30873724398048e-05
-2.71006402967157e-06
-2.60027120232171e-05
-8.43414931198894e-06
-1.50028536630791e-05
-2.79048130623466e-05
-1.22860785439743e-05
-2.15117160159265e-05
-1.00727484060112e-05
-1.99534696630976e-05
-1.43684498344786e-05
-4.19111852584939e-06
-2.00892400809261e-05
-3.25216415444639e-06
-1.79397919854393e-05
-1.95701580055172e-05
-2.55058396958309e-05
-2.1434397322925e-05
-2.26933826811273e-05
-3.00678726645325e-05
-2.05826024175781e-05
-1.59408782629193e-05
-1.17855337187124e-05
-2.48118169418798e-05
-3.25014186354155e-05
-3.94343853757114e-06
-1.02250534022482e-05
-2.12056127108498e-05
-2.1937199186171e-05
-2.07451959036509e-05
-1.64392233155822e-05
-3.23295019249754e-05
-1.93650421171351e-05
-8.73427710562149e-06
-1.87133009114494e-05
-2.05452164089486e-05
-8.47303551486112e-06
-1.50257231435824e-05
-2.39030171374358e-05
-3.29714206191737e-05
-1.77106749786692e-05
-7.38275249492914e-06
6.43353432609738e-06
-1.65200827076679e-05
-6.76163188175403e-06
-1.07175269486614e-05
-1.48187754752999e-05
-2.44903774531945e-05
-2.58977522397282e-05
-2.6312599674515e-05
-9.70341174820299e-06
-1.26670162712119e-05
2.74270335213857e-06
-2.01382924041443e-05
-1.51734068163987e-05
2.65530153880809e-07
-1.18178023780551e-05
-5.70732288676189e-06
-1.56546329971265e-05
-1.63059867400173e-05
-2.44100423616084e-05
-1.93651392651104e-05
-1.60149950059363e-05
-3.12753844707676e-05
-2.56623796128368e-05
-3.20186824048035e-05
-2.42712851470999e-05
-2.12158935123292e-05
-1.59303669230202e-05
-2.91982107611792e-05
-9.37143409773014e-06
-2.27379728924901e-05
-3.02012484697719e-05
7.81931755727649e-07
-1.92418071689802e-05
-9.86118224218668e-06
-3.57902851441541e-06
-2.54009471409449e-05
-1.53248794780312e-05
-2.97445198323491e-05
-1.63514732847257e-05
-1.94158175147903e-05
-1.51430476571888e-05
-1.05310598764112e-05
-6.6623752628045e-06
-7.17743737749325e-06
-2.11954915242162e-05
-9.00009977403078e-06
-2.2018699733081e-05
-9.20707513995356e-06
-7.72095632875893e-06
-6.50459742946064e-06
4.84314143058596e-06
-9.87232371083732e-06
-1.66654446889041e-05
-1.02820024968172e-05
-1.93168698089002e-05
-1.63142662627531e-05
-1.4338443666999e-05
-1.28810110541578e-05
-2.24592393806073e-06
-1.34345934117422e-05
-1.5436309979736e-05
-1.20274714304335e-05
-2.74160813057497e-05
-1.4926383502532e-05
-1.6497343630787e-05
-2.04473783924106e-05
2.88927504281289e-06
-1.3295430452814e-05
-1.49729740238072e-05
-1.97818699932945e-05
-1.36980370967156e-05
2.55349174328339e-06
-4.19521034400031e-06
4.86372427277643e-06
-7.41940435662184e-06
-1.45204901924096e-05
-1.05927304624214e-05
-3.60610461724295e-06
-2.42049335600156e-05
-3.20646618002682e-06
-1.98722421378061e-05
-3.5319019133055e-05
-1.09781562610319e-05
-4.21465892242936e-06
-1.24367229484149e-05
-2.37297348470025e-05
-1.32296232067418e-07
-9.97453151536468e-06
-1.14736222880887e-05
-6.23708119492929e-06
-8.60640443402502e-06
-2.40463374511184e-05
-1.46557159849511e-05
-3.06182433436274e-05
-1.71378063982712e-05
-6.46616458159828e-06
-1.44763531873758e-05
-2.85705285005758e-05
-2.69078198564117e-05
-1.1136671351641e-05
-6.95669846777154e-06
-5.37460849831874e-06
-1.57972549163918e-05
-7.25251032750463e-06
-2.50201472049914e-05
4.56764722048838e-07
-2.68544998337899e-05
-2.14323746527349e-05
-3.97069712140558e-06
-1.32083338016334e-05
-2.58488758506714e-05
-2.01566318738247e-05
-1.12448475172517e-05
-2.5122548595155e-05
-9.22291411010997e-06
-2.00486259312592e-05
-1.22646609439611e-05
-1.55709799408123e-05
-1.56549405131599e-05
-1.24546999135658e-05
-1.59121447622197e-05
-5.99866093679214e-06
-2.52211245908517e-05
-3.52421747770481e-05
-2.44487339002301e-05
-1.51475846367446e-05
-2.65013667277856e-05
-7.08399910111041e-06
-1.69967260243172e-05
-2.34601597556112e-05
-6.3275200439136e-06
-2.64891661387568e-05
-2.77501051182883e-05
-1.01426295823354e-05
-2.95747963970076e-05
-1.29494698254996e-05
-2.92121603177295e-05
-1.24584625413625e-05
-1.16202035939917e-05
-9.63343030424996e-06
-9.94489698027088e-06
-1.92089695210282e-05
-3.14472712396132e-05
-3.11475582060768e-05
-1.47261775927672e-05
-6.94013595677244e-06
-1.18151119828933e-05
-1.15682251393275e-05
-2.33531066509322e-05
-3.64473337745823e-05
-1.472241274026e-05
-1.77862319909713e-05
-4.7588556483941e-06
-3.08894039331983e-06
-1.635440747235e-05
-1.32084910127323e-05
-2.21753259493116e-05
-2.36786787350392e-05
-1.64711678808488e-05
-8.71256952721922e-06
-1.78444514058505e-05
-2.48915058866797e-05
-1.67172504732542e-05
-1.07276591490462e-05
1.19148642568647e-07
-3.06241570951808e-05
-1.86485879514192e-05
-2.57959560788884e-08
-3.36653372389025e-05
-2.88800989440052e-05
-1.62148255337237e-05
-1.65031071410817e-05
-1.95867874416934e-05
-3.90274919929341e-05
-2.95513011045254e-05
-1.52470770232123e-05
-1.76651085983243e-06
-8.65902354477966e-06
-2.02142696441029e-05
-1.88611925760707e-05
-1.68144773696776e-05
-1.72408372019819e-05
-1.79755475922207e-05
-3.39876565876528e-05
-1.39826727106319e-05
-2.41418437101614e-05
-1.31183861966967e-05
-5.09614867654556e-06
-1.19725611236616e-05
-2.35101889594233e-05
-1.00501920519416e-05
9.92893495330992e-06
-5.02036677385235e-06
-1.10720480987208e-05
-1.68503974018607e-05
-1.6407266234185e-05
-1.44841526281558e-05
-1.79381376089585e-05
-2.78339022456086e-05
-1.83109229411092e-05
-7.98552938005931e-07
7.24574308088711e-06
-1.13824430860815e-06
-3.31537990936007e-05
-3.84610634251058e-06
-6.80091370954885e-06
-1.94720522329286e-05
-1.37386695738048e-05
-2.63374831286944e-05
-1.20327159682136e-05
-1.47466086385496e-05
-2.75171574015305e-05
-1.65364375120993e-05
-1.51795344906697e-05
-1.82696496407867e-05
5.77160227767413e-07
-2.0095669330891e-05
-1.91747424384203e-05
-2.3510611399974e-05
-3.13882191637378e-05
-1.66324469260843e-05
-1.97462444447575e-06
-8.63014078954264e-06
-1.966219944959e-05
-9.09156396308546e-06
-8.7110136874191e-06
-4.84073661194348e-06
-1.79016837228491e-05
4.81861501331635e-07
-1.12150218997706e-05
-2.66306472140105e-05
-1.27072362983907e-05
-1.01995153343919e-05
-2.33203354436364e-05
-2.94886452712498e-05
7.25598475425573e-07
-1.74178062987543e-05
-2.04006262565523e-05
-1.98596845606856e-05
-1.75480367821396e-05
-2.31133115264621e-05
-9.84364366253831e-06
-1.67011721690759e-05
-1.27081197788011e-05
-8.07153265885382e-06
-8.73267699944097e-06
-1.19285097583486e-05
-2.0573870128065e-07
-1.38820219861768e-05
-2.71098382118073e-06
-1.87782318483546e-05
-1.18002177537926e-06
-1.83754522659432e-05
-2.21644755669699e-05
-2.11723847382942e-05
-5.87175333161688e-06
-1.16109070618175e-05
-2.13789633120956e-05
-8.56093274584341e-06
-5.69118727755983e-06
-2.17508393907842e-05
-2.73600401746694e-05
-1.83050344039621e-05
5.5588052776082e-06
-8.43915792322831e-06
-1.97183293406652e-05
-2.7457405313819e-07
-5.81437822190786e-06
-1.57082267733362e-05
-1.35528205880328e-05
-3.32529483791677e-08
-1.39288842735229e-05
1.59671300161141e-06
-1.73112571136848e-05
3.29931705903235e-08
-1.60121097686832e-05
-1.51743723796447e-05
-1.71416801059754e-05
-1.02273452082225e-05
-1.9679034382225e-05
-1.68788680933422e-05
-1.99876324754255e-05
-3.49706328888709e-05
-2.22090170992919e-05
-1.33046347234296e-05
-1.54187949183326e-05
-1.79554708891529e-05
-1.07379086398496e-06
-2.01267722064713e-05
-7.70852203754484e-06
-2.02129882709552e-05
-1.71581772329066e-05
-2.07647361148164e-06
-9.97155321176781e-06
-1.1430573081383e-05
-9.67731045118605e-06
-1.94982008361503e-05
-1.92218096636124e-05
-2.12543348283449e-05
-3.23379243973218e-05
-1.94506456610641e-05
-7.25451516318469e-06
-1.58445215812982e-05
-3.57731312331155e-05
-1.82738874173853e-05
-8.26150235070199e-06
-1.65932961237877e-05
-7.66633169290859e-06
-1.09671432325051e-05
-1.29317233074559e-05
-1.26266799130122e-05
-9.79856298571658e-06
-1.04405406542903e-05
-1.20775504998512e-05
-2.66080219727273e-05
-2.39556178565669e-06
-8.97915844440293e-06
9.54760504021686e-06
-1.60021566112435e-05
-7.66367811813617e-06
-1.25073133251175e-05
-2.31802519524546e-05
-1.29773172385428e-05
-1.8543723235927e-05
-2.68964008928746e-05
-2.65677086613255e-05
-2.52503780659817e-05
-1.62734082870359e-05
-1.58207160038156e-05
-2.76024019475651e-05
-3.08175653283376e-05
-1.26552588662557e-05
-6.9395346758405e-06
-1.66452680805766e-05
-9.19543845413261e-06
-2.17765479306139e-05
-2.92708561337728e-05
-1.31889461710917e-05
-1.12803370775809e-05
-1.88170511903654e-05
-1.42818564008316e-05
-1.52173152906742e-05
-2.77871240467162e-06
-1.14119551935676e-05
-5.7844244598547e-06
-2.77157462779913e-05
-9.27817184260546e-06
-9.74973048426159e-06
-5.2336739792554e-06
2.58387027012995e-06
-1.91106796971106e-05
-1.12212916188928e-05
-1.63158435913852e-05
-1.76239074341377e-05
-1.21133118893141e-05
-1.92804966466412e-05
-1.13187002375519e-05
-1.39296880633136e-05
-1.62928685188551e-05
-1.52898525595474e-05
-2.0480960596306e-05
-9.89193040194708e-06
-2.20830994664856e-05
-2.71449383932553e-05
-1.83849878221686e-05
-2.05039713040083e-05
-1.99952038085676e-05
-1.91785128875107e-05
-5.23159113275224e-06
-2.27415386113331e-05
-1.38321026346004e-05
-1.30049011678718e-05
-2.76758057596798e-05
2.56285344667197e-06
-3.0407396172914e-06
-2.00982611111921e-05
-2.44304955237126e-05
-2.21848594564048e-05
-9.6750050769177e-06
-3.55131062759043e-06
-1.94394311808566e-05
-6.44378972358604e-06
-1.22331750691767e-05
5.14614895825745e-06
-1.12035517402105e-05
-2.07322152067222e-05
-1.36684609249466e-05
-2.54988150652881e-05
-3.30335802994946e-05
-1.27840090797109e-05
-1.44015390563461e-05
-7.97920821714882e-06
-2.26442025450248e-05
-1.79912475270618e-05
-7.67568148165948e-06
-1.47523069439031e-05
-2.21501136976688e-05
-1.2778744984928e-05
-4.13875752144666e-06
-3.6694745264395e-05
-1.59769307188516e-05
-8.57032746099274e-06
1.88864588302189e-06
-2.54234085689178e-05
-4.34396452117903e-06
-2.90981582999309e-05
-2.64298596320842e-05
-8.98470877930506e-06
-2.54210254548907e-05
-3.2762953944234e-06
-5.84233813437205e-06
-1.14493735434231e-05
-2.90277532290506e-05
-3.38324640572092e-05
-1.72071118623465e-05
-2.39722500751144e-05
-1.07104724287444e-05
-1.83190980592949e-05
-2.2265326925216e-05
-1.9700995007966e-05
-5.7402074800222e-06
-1.1881754581308e-05
-2.14625568800619e-05
-1.24504783402177e-05
-3.37471246895607e-05
-9.00996568940085e-06
-1.38604385551982e-05
-3.66693769684721e-05
-1.49796183882856e-05
1.29648899513211e-05
-1.56306355989846e-05
-1.6452925198972e-05
-2.25243253182447e-05
-3.20967864957769e-05
-1.41180280455835e-05
-1.07622972464964e-05
-8.35363485068158e-06
-1.81830516400241e-05
-3.28193737988859e-06
-1.24388430678437e-05
-4.35429695461959e-06
-2.03209450571746e-05
-2.28875066520005e-05
-1.98012836589867e-05
4.89479067749327e-06
-1.9010703536098e-05
-2.28849092287454e-05
-3.68224683549295e-05
-1.1209789565687e-05
-8.93415791446761e-06
-1.73939137588979e-05
-2.40236666791458e-05
-3.53937197005683e-05
-1.70118396840627e-05
-2.49160139415253e-05
-1.15166291843357e-05
-9.28140279840099e-06
-7.19312168859662e-06
-1.66127187148552e-05
-1.18792154735876e-05
-4.09673509072361e-05
-1.24676571523781e-05
-1.01756437647263e-05
-1.86442742146022e-05
-1.77549847925933e-05
-2.97789266299699e-05
6.74016171650167e-06
-7.64293689935708e-06
-1.06038878950424e-05
-1.9858480261122e-05
3.74271883580523e-06
-1.96269975758121e-05
-2.34736093783863e-05
-2.44222152804126e-05
-2.13620903597086e-05
-1.00483261341352e-05
-1.71924520173661e-05
-1.5738323301565e-05
-1.01992773109679e-05
-1.76844424936034e-06
-4.13372287417627e-05
-4.4513068470469e-05
-3.24473219758336e-06
1.4720495113354e-05
-6.10720895415137e-06
-1.34373709238291e-05
-2.58220640631991e-06
2.43132676568621e-06
-3.31712881239181e-06
1.52602693267437e-06
4.62452991830122e-06
-3.91066330874073e-06
-1.68302772554292e-05
3.46362976837842e-06
-1.09050437587298e-05
-2.09156306741189e-05
-1.38595336214775e-05
-2.12725248086016e-05
-1.71235737216367e-05
-1.35981247755399e-05
-1.20142465216445e-05
-1.4771613974638e-06
-1.81072003179431e-05
-1.13311730093844e-05
-1.09287325495217e-05
-1.72796900931677e-05
-2.70792006979169e-05
-1.72352901530336e-05
-9.37866148185564e-06
-2.11284352329079e-05
-1.82185099676628e-05
-5.21645030780208e-06
9.74597728510532e-06
-2.07561275657217e-05
-1.37300541477971e-05
-2.69956932478728e-05
-1.19891339812175e-05
2.4552913814367e-06
-1.29807090417139e-05
-2.25462660516626e-05
-1.86351041600275e-05
-1.40461800419993e-05
-9.79503451124997e-06
-5.36338548443033e-06
-1.37337050197078e-05
-2.75931114478483e-05
-6.93846969813595e-06
-4.26546470273386e-06
-2.29587245073048e-06
-1.26933677865707e-05
-1.21380524141169e-05
3.03166436637871e-06
-1.3611648963285e-05
-1.19840618390363e-05
-2.68895366639856e-05
-3.37444461719156e-05
-1.62991051541718e-05
-9.10083071604292e-06
-3.04421543671229e-06
-1.45982141275441e-05
-9.16478159037969e-06
-6.99144394703702e-06
-1.37596038478981e-05
-2.28224700007316e-05
-3.07163001833119e-06
1.27425450398236e-06
4.14587662570228e-06
3.86701258342141e-06
1.34347072926678e-06
-5.5248102883465e-06
-2.18766941907318e-05
-4.96312688075543e-06
-1.14066011391254e-05
-2.65001098674438e-05
-1.58277642440584e-05
-3.45742314994398e-06
-1.27185185824848e-05
1.19237057696919e-05
-2.41726849804263e-05
-2.25083690054829e-05
-4.24107623121637e-07
-1.8803036138865e-05
-2.8746421977086e-05
-2.01953088129916e-05
-3.11011863996781e-05
-6.95649517759089e-06
-2.35313137378349e-05
1.64800251767722e-07
-2.13891462049909e-05
-1.4345283934194e-05
-4.46191952265957e-06
-6.96733646164479e-06
-1.89609068248108e-05
-8.38084576021197e-06
-2.03144032064102e-05
-2.81562885632049e-05
-3.07752006806426e-05
-1.53158747402504e-05
-2.79007541411414e-05
-1.64709574579021e-05
-7.69521610601256e-06
-1.07094082430743e-06
-1.88192695000528e-05
-2.64765181200935e-05
-2.30649705024803e-05
-1.77920865146903e-05
-1.29743335541055e-05
-1.9240090731394e-05
-2.3614896397934e-05
-1.96540473655691e-05
-1.86095065452708e-05
-6.8037680900906e-06
-1.93182422397133e-05
-4.29946877678748e-07
-6.82667923574067e-06
-1.98773998293284e-05
-1.39933498886125e-05
-2.73073815688162e-05
-2.16043071510191e-05
-1.48599344751288e-06
-6.30207673771648e-06
9.11774227787517e-06
-2.9665057525607e-05
-2.85433418722613e-05
-2.18736767951634e-05
1.34963638212763e-05
-8.129247056803e-06
-1.1710011448313e-05
-3.77036697915466e-06
-2.31789579015656e-05
1.13211490001891e-05
-2.13274473514306e-05
7.38960147147464e-06
-3.55155274581612e-05
-6.92095940410934e-06
-1.58786419047446e-05
-2.73567971466083e-05
-2.6867819019794e-05
-1.61992343711097e-05
-1.99268647440964e-05
7.40918264069526e-06
-1.08832090073403e-05
-1.50762052229905e-05
-2.62578250196598e-05
-2.16904750298649e-05
-7.07696975597904e-06
-1.4669748536274e-05
-9.69401512444774e-06
8.87391733766827e-06
-1.17330348981485e-05
-1.39559402777368e-05
-8.39286363885659e-06
-2.8530897011397e-05
-1.48610388859698e-05
-2.64054127203219e-05
-1.39735781731923e-05
-2.852019068236e-05
-2.15948756815755e-05
-1.21032159190935e-05
-2.39947161392326e-05
-1.95585012653006e-05
-2.72667253635107e-05
-1.13271173181304e-05
-5.26836412083757e-06
-2.46345482073375e-05
1.01372087505391e-06
-1.48274679360909e-05
-7.43655669538995e-06
-1.60685335186878e-05
-4.18135530388054e-06
-2.2651192794744e-05
-3.5253120201392e-06
1.87488696560885e-06
-1.43520399301953e-05
-2.29273831056214e-05
-5.32684375966802e-06
-5.23597181696732e-06
-2.67360576143541e-05
-3.0048174481898e-05
-2.84907587361814e-05
-1.73397753152248e-06
-9.47956675992069e-06
-2.2147825704175e-05
-3.23297200615092e-05
-1.68607529861113e-05
-1.54252491479223e-05
-3.64675231770651e-05
1.49692451102328e-06
-1.18421483307756e-05
-1.97709019018633e-05
-1.69165274177735e-05
-1.79146266477655e-05
-1.27684499857194e-05
-9.75835840495335e-06
-2.90160800422727e-05
-6.00747985394146e-06
-2.52663145102717e-05
-2.20951159326276e-05
1.42751628349373e-06
-2.22274836345298e-06
-8.61294342116478e-06
-6.40534005406592e-07
-1.47703347957433e-05
-3.02911385774727e-06
-1.57326883089088e-05
-4.74928453749234e-06
-1.98408570987379e-05
-9.80352987792565e-06
-1.64567103568126e-05
-1.27611694600229e-05
-2.19504433582005e-05
-4.71538068599629e-06
-6.37315075276837e-06
-2.84717165038191e-06
-2.2145526635535e-05
-2.2043104447408e-05
-1.62038124068425e-05
-2.55025815377301e-06
1.54249342818532e-06
-1.71176470600956e-05
-2.14707017394128e-05
-1.34453439561246e-05
-5.67644737975661e-06
7.17927059184008e-06
-1.50489212384205e-05
-2.10197735047465e-05
-1.87788259896958e-05
1.93167955238237e-06
-1.5706243874563e-05
-1.37303620946117e-05
-1.38348532946055e-05
-1.63045934067264e-05
-2.19123090865997e-05
-2.29220954017657e-05
-2.67595502648694e-05
-1.89119260595504e-05
-7.48652810823142e-06
-2.4495457222884e-05
-2.75654652617011e-05
-9.89683239080552e-06
-2.94341103961292e-05
-1.42026822897755e-05
-1.77933209514577e-05
-2.27607946868199e-07
-3.4732209265482e-05
-1.96640759788965e-05
-1.14982012500839e-05
-2.24040940316531e-05
-1.14028633570709e-05
-1.6095939936236e-05
-2.7001298320232e-05
-1.64718118278248e-05
-5.77596369548811e-06
-1.42223940030225e-05
-2.84233417976704e-05
-2.31878615805496e-05
-7.59181556990327e-07
-2.95798741177248e-05
-1.5896567008633e-05
-1.56829515882462e-05
-1.38505249261217e-05
-8.37186240176086e-06
-1.06818602191147e-05
-1.1994517485298e-05
-1.61760036855046e-05
-1.86249665102748e-05
-4.37255450562763e-06
4.4254026071708e-06
-1.56399408621127e-05
-1.24433287101001e-05
-9.82089488813438e-06
-2.27472215529235e-05
-2.61663075953296e-05
-1.8256411613698e-05
-4.32682433055514e-06
-2.90119714721975e-05
-2.76147207074344e-05
-1.81307447726906e-05
-8.44076636383778e-07
-1.05330203551151e-05
-1.60731862396714e-05
-3.16597262786331e-05
-7.06554707107333e-06
-1.8847618679368e-05
-6.07192067915884e-06
-2.35051861262979e-05
-2.10061272915525e-05
-1.13570173664672e-05
-7.75872654296797e-06
-1.56002898603183e-05
-8.95663154074542e-06
-1.00037835504651e-05
-1.14717635914705e-05
-2.16077731823605e-05
-2.0208070780185e-05
-2.81966520588253e-05
-1.45325909982119e-05
-1.17219175712838e-05
1.10632810112123e-06
-2.14289805101655e-05
-1.63056712348237e-05
-1.74268337389062e-05
-5.65448192973967e-06
-1.94416180475649e-05
-1.50222348782099e-05
-1.60447086674657e-05
-1.66498987068528e-05
-2.04495486431464e-05
-1.60974598663251e-05
-2.04349883987597e-05
-3.11134266011277e-05
-2.40305724919738e-05
-2.30476685282672e-05
-1.42035102056621e-05
-8.64350784891212e-06
-3.16281664177204e-05
-8.59094636799797e-06
-1.23117852054166e-05
-1.80393822198354e-05
-2.17532591573428e-05
-9.51138153073127e-07
-9.53535593486932e-07
-2.69972479198431e-05
3.88523076540403e-06
-1.22747821689531e-05
-9.71626783139144e-06
-1.71586143179325e-05
-1.14345905543993e-05
-2.62446988257857e-05
-6.11859036195093e-06
-3.41943773109867e-05
-1.54374967700894e-05
-9.55459299134778e-06
-1.98394791113954e-05
-6.87926746336201e-06
-2.13099275170974e-05
-3.20827338566028e-05
-1.45054544002066e-05
-2.73571864520567e-05
-2.03527787447827e-05
-1.89048500769188e-05
-3.12260116658969e-05
-2.60599602770774e-05
-1.50576944474311e-05
1.31435843163873e-05
-7.07165308798141e-06
-3.78189968885987e-05
-2.68947263915236e-05
-3.32400041704864e-05
-2.8463876278262e-05
-3.17429914746763e-05
-4.96940259928498e-06
-1.08109267093644e-05
-2.29961167496732e-05
-2.00413792344774e-05
-8.87049979181445e-06
-2.7886150422788e-05
-2.26757964537864e-05
-5.02538822763811e-06
-2.52600598850782e-05
-8.06030194886998e-07
-1.8602852531318e-05
-1.52573548543471e-05
-1.17061538046856e-05
-7.9899389146042e-06
-3.07286974152093e-05
-1.41222177898494e-05
-1.18075313162478e-05
-2.14083541136392e-05
-1.82976229255199e-05
-1.60621953160456e-05
-3.4286377657735e-05
-6.27742837392977e-06
-1.58016204208247e-05
2.03996784163758e-06
-4.48944884601266e-06
-2.18005153590501e-05
-1.92426045796247e-05
-2.7438483866016e-05
-1.64547991252483e-05
1.45964457058711e-05
-1.41111668006478e-05
-3.1419920861207e-06
2.75821992811508e-06
-1.15815618135726e-06
-1.38424623492506e-05
-2.28115806953511e-05
-2.6393320723766e-05
-1.93920880590423e-05
-5.73577267322911e-06
-2.64363449921633e-05
-1.39600676240451e-05
-2.22667342205327e-05
-1.0359205033842e-05
-1.23143222811636e-05
-4.09889571390114e-06
-1.2344129207681e-05
-1.69518330694336e-05
-2.14068182795398e-05
-3.8744342224276e-05
-2.22141813619871e-05
-2.49498719399319e-05
-1.5529494248085e-05
-1.66565392121418e-05
-7.03431376945777e-06
-1.31763236347249e-05
-2.12494437977555e-05
-2.04238025092113e-05
-1.2268770931482e-05
-2.37093981106117e-05
-5.17368528827799e-06
-2.20226762017606e-05
-2.3543874276857e-05
-2.9216091352209e-05
-2.46084169188228e-05
-1.87231109204911e-05
-2.22992185785323e-05
-7.50753448929332e-06
-1.79353581900655e-05
-2.70231683493132e-05
-1.6993981753087e-05
-1.9612176636343e-05
-1.22625236637697e-05
-7.0672425537407e-06
-2.56054557434964e-05
-3.18145480219926e-05
-1.86629044860203e-05
-1.6828901709933e-05
-3.60356005558952e-05
-1.31744281002785e-05
7.98269614875909e-06
-2.55121194886132e-05
-1.98627694110509e-05
-2.54642895793193e-05
-1.49261514525075e-05
-1.37003979906492e-05
-1.87149714755096e-05
-1.13899960748566e-05
2.43594588067185e-06
-1.21341732945671e-05
-1.21657027038851e-05
-3.70040159992335e-05
-1.60039828936255e-05
-8.31209939491837e-06
-1.44759978115099e-05
-1.39014440952782e-05
-1.51403230406796e-05
-7.51509593672224e-06
-2.25001998673834e-05
-2.25017995868661e-05
-1.1683350086856e-05
-8.90523064491541e-06
-2.28009671674048e-05
-4.48535336993308e-05
-2.14463555954302e-05
-2.54713153603879e-05
-2.92199224969352e-05
-5.92197630127076e-06
-3.08642981708427e-05
-3.13966582067848e-05
-2.90503770502911e-05
-1.46366552360724e-05
-1.04598298888018e-05
-1.25531317017751e-05
-1.54980627013871e-05
-9.31055866657473e-06
-1.75614509454707e-05
-1.06131233786627e-05
-1.44647555283381e-05
-1.0812370903698e-05
-2.86569375515818e-05
-1.33127744909261e-05
-2.32163297143179e-05
6.23414143596548e-06
-2.224855893171e-05
-5.41254406749251e-06
2.12392757657379e-06
-2.09214108612863e-05
-7.62641158743763e-06
-1.66698246728938e-05
-1.85142862530222e-05
-6.93154446704211e-06
-2.38540694040881e-08
8.47827965446843e-07
-1.6360417507924e-05
-1.3392914238732e-05
-1.89407205234842e-05
-1.28428208188574e-05
-9.49258990589988e-06
-2.0958994743707e-05
-1.38266002575744e-05
-1.12998022957452e-05
-2.58893316348388e-05
-2.4859545326506e-05
-2.68011390082225e-06
-8.45383149793736e-06
-5.67541016386973e-06
-2.5628830522444e-05
-2.9643798701009e-05
-1.27426989972721e-06
1.45725400132619e-06
-2.40493186136073e-05
-3.70598468634379e-05
-1.98619731328954e-05
-2.67011940470167e-05
-1.52922949932317e-06
-1.86739925660339e-05
-1.28654746217902e-05
-3.39859980195862e-05
-2.09790470287431e-05
-2.20435398244277e-05
-9.05081883285906e-06
-2.86417957103666e-06
-1.4400892174635e-05
-2.65636526808355e-05
3.20993954261598e-06
-8.96466627688826e-06
-1.59748147947441e-05
-1.16792196414556e-05
-1.81368644436779e-05
-6.98844626934907e-06
-2.66121037601209e-05
-1.32606388901262e-05
-1.57700568774951e-05
-2.43231814092264e-05
-1.93883130339625e-06
-1.35632127061855e-05
-2.18700304069822e-05
-1.811518075944e-05
-2.58368775465512e-05
-2.09772153657799e-05
-1.55499749523843e-05
2.73262793762263e-06
-1.25851300191007e-05
-1.73230062845317e-05
-2.73348436736348e-05
-2.02617728902151e-05
-9.25772181325055e-06
-1.91953122758169e-05
-2.04628267913532e-05
-5.68607212275492e-06
-3.24180254323129e-06
-1.80145110112596e-05
-1.34021185783211e-05
-2.21038878063651e-05
-1.9923457382793e-05
-1.83387524026027e-05
-2.61748215034272e-05
-1.17236078276424e-05
-1.0929841746322e-05
-7.28317231356045e-06
-1.38615039162062e-05
-2.2885516220031e-05
-1.03357571386768e-05
-2.32664769524398e-05
-2.42035296707556e-05
-1.7850936944991e-05
-1.60144590974566e-06
-8.68481568700875e-06
-1.11162898177737e-05
-2.16947280064264e-05
-1.11738119604064e-05
-3.00786284780293e-05
-1.79154367610919e-05
-1.07584051026218e-05
-1.28289326542572e-05
-1.55756321218462e-05
-1.70626083166047e-05
-1.58686358453745e-05
-1.91781332543355e-05
-2.88971891226487e-05
-6.89378559278346e-07
-3.46189359590757e-06
-7.73166779264867e-06
-2.55109427858426e-05
-6.61715668355131e-06
-5.18512408100328e-07
-2.14562160589908e-05
-6.66055739338526e-06
-2.48853129770992e-05
-2.08049080017438e-06
-4.86332839749648e-06
-1.12705622358959e-05
-1.17522268280874e-05
-1.14250080075945e-05
-1.0071985521223e-05
-1.98474032781329e-05
-4.69376914482543e-06
-1.4437328403884e-05
-2.38868511878663e-05
-3.15772872500449e-05
-2.51285090724913e-05
-1.33134033339473e-05
-1.30921388441187e-05
-3.29421735413882e-05
-1.56259048286959e-05
-1.4622988056033e-05
-7.54948557398098e-06
-2.09664929145426e-05
-1.06390702696568e-05
-1.01842211048905e-05
-1.26360143749164e-05
-1.98865961128339e-05
-3.13239528277904e-05
-1.39902379026772e-05
-2.60257617069642e-08
-6.79197431764928e-06
-2.22720764657128e-05
5.02139979821797e-06
-4.00144156012738e-05
-3.35077133970798e-05
-3.86877880641072e-05
-9.00812174720391e-06
-1.44325238012444e-05
-1.17066548502123e-06
-3.34234578196221e-05
-2.17908328651813e-05
-1.06902911557156e-05
-1.39322384132185e-05
-1.28251858763905e-05
-7.66095126263521e-06
-8.14094566002899e-06
-1.4062457522626e-05
-2.50153751787081e-05
-2.30522220014732e-05
-2.47784535557576e-05
-4.84607493982677e-06
-2.91837640144318e-05
-2.0500680806892e-06
5.22025191769592e-06
-1.58000533965381e-05
-1.43248577634076e-05
4.75757428967075e-06
-1.09034755407131e-05
-3.86409992181636e-06
-1.62706775297096e-06
-4.1585989041512e-06
-1.92878557212093e-05
-1.88906285696372e-05
-2.24973832615256e-05
-2.62069004255889e-05
-2.6685633311168e-05
-2.28353833494123e-05
-6.7853515328201e-06
-6.63540509123146e-06
-1.66371612670118e-05
-7.0551803684009e-06
-5.80360529218257e-06
-1.89694239506749e-05
-1.58206360416759e-05
-1.52555833237632e-05
-7.81291546537418e-06
-2.31238846501143e-05
-7.51550053176923e-06
-2.02685491753949e-05
-1.05075832182651e-05
-2.55681012572096e-05
-3.15058605814581e-05
-1.82522727281173e-05
-2.99654692655899e-06
-1.49171833361103e-05
-1.67430775014409e-05
-2.17648316392789e-05
-1.83438880110687e-05
-4.19165381529016e-05
-1.46594837438474e-05
-1.05178719875609e-05
-1.66520961302635e-05
-3.39694698559646e-05
-1.585073086504e-05
-3.57967640489465e-05
-2.1083360833575e-05
-2.14453210431467e-05
-1.53436858018302e-05
-5.39394785109417e-06
-1.35229389795401e-05
-1.16762535718849e-05
-2.93507785328538e-06
-4.43219318107023e-06
1.69517357969448e-06
-2.13398001061132e-05
-1.48878215596134e-05
-1.93020031096025e-05
-1.93073620962884e-05
-1.58998200886245e-05
-1.97744752771529e-05
-6.94964939575459e-06
-6.50545183175948e-06
-1.2180572327454e-05
-2.32746560569646e-05
-1.19389347138109e-05
-1.03253353945559e-05
-1.15647892831006e-05
-1.98797335348956e-05
-6.94552920540173e-06
-2.52256820688897e-05
-1.26615739404503e-05
-5.70369555980128e-06
-6.69910597643055e-07
-3.15037017818233e-05
-3.04293584209495e-05
-8.31545326075606e-06
-1.14625505459383e-05
-1.35285169756355e-05
-1.49221267554474e-05
-2.26299505165235e-05
2.97936994714528e-06
-1.21557509843294e-05
-2.54738809481099e-05
-1.42451486464291e-05
1.05036819056373e-06
-7.95301412033354e-06
-3.20253723792269e-05
-2.28603910091995e-05
-1.06748801049937e-05
-1.33921121723592e-05
-1.13446497164257e-05
-3.03556646848414e-05
-1.72784228862097e-05
-1.85892546051269e-05
-4.02117490426329e-07
6.16177658217327e-06
-1.95336038704414e-05
-1.98260593313943e-05
-9.11089216317104e-06
-1.78429840150819e-05
-2.60651532015349e-05
-1.92481274997215e-05
-8.10943665583745e-06
-6.29215749025739e-06
-1.93800364245466e-05
-3.53991329330997e-05
-7.27356790615164e-06
-1.05033365644451e-05
-8.27759092437862e-06
-1.74947451517021e-05
-1.69174743317126e-05
-2.0641855889898e-05
-1.70740698576415e-05
-7.49956528670655e-06
-2.64469611442146e-05
-1.45873002493505e-05
-3.5467466609102e-05
-1.63723785960277e-05
-4.75229405268139e-07
-2.77639869261274e-05
-8.77482940770693e-06
-1.60298431759434e-05
-2.43729910508926e-05
-2.83866441158082e-05
-1.13133876202653e-05
-8.62293959946369e-06
3.20191026307825e-06
-2.07693346380528e-05
-2.54388888863769e-05
-1.49615894887198e-05
-2.58188781982219e-05
-1.42531736133029e-05
-2.33173768383103e-05
-1.53008153239993e-05
-2.04788648462504e-05
-3.28570187997164e-06
-9.46914090620396e-06
-2.70477420804772e-05
-6.63769310446797e-06
-2.42558456227734e-05
-2.67451093044087e-05
-1.84974443529516e-05
-1.03321948206566e-05
-3.70478676842035e-05
-1.65570003964796e-05
-6.14730691438586e-06
-1.40302938114056e-05
-2.61110443038192e-05
-6.96448721675736e-06
-1.20430609486937e-05
-1.49305708270188e-05
-2.02817371290961e-05
-2.62514425381567e-05
-5.90428341112266e-06
-2.23983370595626e-05
4.23521118068188e-06
-2.07704560298048e-05
-2.9375254831654e-05
-1.65414966187778e-05
-1.49495347333374e-05
-2.09857865551297e-05
-2.31063145571429e-05
-9.1919752265816e-06
-1.06147364999642e-05
-9.94752404008894e-06
-2.35227698331245e-05
-1.91974922600142e-06
-1.33386561199986e-05
-1.78813442348616e-05
-2.30434542570017e-05
-1.63938524920302e-05
-1.8617504856015e-05
-5.84715219333638e-06
-3.10222579518165e-05
-6.98854676432919e-06
-1.97935280912998e-05
-3.54265568590444e-05
-1.17471334948858e-05
-2.96290110802925e-05
-6.27300327052847e-06
-7.75166281647132e-06
-1.50626902509178e-05
-8.30527548276773e-06
-2.71092627462342e-05
-1.91829969995026e-05
-2.43327501690408e-05
-5.67921677366941e-06
-1.61991099235973e-05
-9.42294487052057e-06
-1.13299866416652e-05
-1.20154855055719e-05
-2.05360755039975e-05
-3.29623586439824e-06
-2.81675889799067e-05
-9.07259398933003e-06
-1.46853311413037e-05
-3.42235726195856e-05
-1.34869306964254e-05
-3.20019519615572e-06
-6.11381383048833e-06
-9.74535994722359e-06
-1.55163210294159e-05
-2.08058321699258e-05
-1.34161573866378e-05
-1.69893253142771e-05
-1.05675420331624e-06
-9.38066946110545e-06
-1.6723276592968e-05
-1.63422108904379e-05
-2.71367455081041e-05
-9.45957885950389e-06
-2.29383592137001e-05
-9.46957082031628e-06
-8.06174859164785e-06
-1.84169985975736e-05
-1.10912014241481e-05
-9.19173589416719e-06
-1.6426245748946e-05
-7.27521705378915e-06
-2.3939617441458e-05
-3.63751307940285e-06
-1.43334678202548e-06
-2.76020055991622e-05
-1.68977066199482e-05
-1.84621795946575e-05
-2.19450512847546e-05
-1.9661113924769e-05
-3.14538454705339e-05
-2.10664681084112e-05
-6.43895376925527e-06
-1.54924073279452e-05
-6.25660318815022e-06
-2.18648746651644e-05
-6.74306581630479e-06
-1.91147247345568e-05
-1.93606559736407e-05
-2.46444762199252e-05
-1.69247942922315e-05
-3.16320591134554e-05
-1.93145081567675e-05
-5.54688145790826e-06
-1.3637068162742e-05
-1.80243041418375e-05
-1.59745749650206e-05
-1.57709269789412e-05
-2.08925354645296e-05
-2.47866013718058e-05
-1.92301506017333e-05
-1.5386640407778e-05
-2.12702902380581e-05
-3.11208128588709e-05
5.61295231278807e-06
-1.85978083772408e-05
-2.0087011837429e-05
-1.71187133867199e-05
-1.85974348257499e-05
-2.37166419116181e-05
-2.07653109674848e-05
-2.53944152390214e-05
2.68965714715662e-06
-1.62172082162394e-05
-1.3555076034865e-05
-4.11149711829329e-05
-8.506603323968e-06
-1.03243003705355e-05
-1.9418845277425e-05
-1.50999151138662e-05
-1.95737966071312e-05
-1.01741502681349e-06
-4.3656600278529e-05
-2.14662413496969e-05
-1.97988869532236e-05
-2.88369374255643e-06
-1.26716865875187e-06
-3.83641106196089e-05
3.66164586319564e-06
-1.22219770474774e-05
-1.49837077602636e-05
1.27965606892792e-05
-9.41901370919386e-06
-1.15197412171386e-05
-2.94133942603605e-05
-9.68981155719499e-06
9.32946065016763e-06
-2.37820993138677e-06
-6.35688513007009e-06
-1.70150665876256e-05
-3.57959603035628e-06
-1.83084805021936e-05
-3.39506861952279e-05
-2.51184749651011e-05
-1.5768643665652e-05
-2.02906079872128e-05
-1.14074279102834e-05
-7.4524465757903e-06
-2.72272798377499e-05
-1.92280516175302e-05
-1.91545934265106e-05
-2.71746497843376e-05
-4.01830061991389e-06
3.65645799095757e-06
-2.03586117007214e-05
-2.72028616908284e-05
-6.79656602696466e-06
-3.15603603796449e-05
-1.61927993176465e-05
-8.13354102456479e-06
-8.10008502175817e-06
-1.74666366911474e-05
-9.89358769052544e-06
-3.63068534178212e-05
-2.4487644805711e-05
-1.43476208857795e-05
-6.89718103241276e-06
-4.26219396422078e-05
-8.85109798561321e-06
-2.29149642480345e-05
-8.61929235202877e-06
-1.54226247310932e-05
-8.38796467922985e-06
-1.54983097651143e-05
-1.57549541406855e-05
-2.77877055943801e-05
-7.02292050545745e-06
8.06986421825226e-06
-1.80262152842701e-05
-5.11188364157126e-06
-2.58629295414455e-05
-2.46060920860407e-05
-1.129660873707e-05
-2.0733512067111e-05
-4.74700739299696e-06
-1.05590916755048e-05
-1.97053002365881e-05
-2.02311810392597e-05
-3.92440249584208e-05
9.38439103352471e-07
3.71698745384693e-06
-1.82688222460443e-05
-2.39336515944765e-05
-1.25952089961407e-05
-1.38895622733492e-05
-3.08251260114093e-06
-2.23143448354742e-05
-1.96953325224204e-05
-2.32035608399095e-05
-9.06522619867962e-06
-9.36521301310122e-06
-7.64353779818397e-06
-2.49291963077748e-06
-2.15103711872892e-05
-3.27437797736538e-05
-7.59834536130413e-06
-2.10073386288839e-05
-1.03183874286521e-05
-1.62157917062742e-05
-2.26016627958008e-05
-3.31761037093757e-05
-6.02781709007438e-06
-1.46319659902055e-05
-3.81200356355126e-05
-2.36928612254134e-06
-3.46640325310128e-05
-1.28641395848679e-05
-1.23645458914396e-05
-1.50679061433069e-05
-2.02132124524675e-06
-5.05468826710109e-06
-2.77358715138278e-05
-2.00585007512257e-05
3.24092784800032e-06
3.40079728227833e-06
-2.76007240095978e-05
-1.3151647499721e-05
-9.82638041031389e-06
-2.72551665844261e-05
-1.52832629893456e-05
-4.12739255129785e-05
-2.03417070565545e-05
-2.31930527055578e-05
-2.37825947593127e-05
-1.34193705095349e-05
-3.02058213896303e-05
-2.37810006282709e-05
-2.01490306554127e-05
-3.2227306967209e-05
1.087621669561e-06
-8.22890366399086e-06
-2.28922304352171e-05
-8.64538465897454e-06
-2.20826582898268e-05
-9.7237407429296e-06
-1.9557329474053e-05
-3.83038673880276e-05
-1.12447656481928e-05
-3.22305799970104e-05
-7.49861000095393e-06
-2.85076665801697e-05
-1.16942184152932e-06
-2.13181334989229e-05
-2.16778129856198e-05
5.68540515887986e-07
5.11513289789223e-06
-3.22150739626567e-05
-3.77695014076447e-06
-4.67598640381125e-06
-3.57484284292198e-06
-1.54631197116452e-05
-1.28345726222764e-05
-9.07348240674252e-06
-1.64956915033497e-05
-2.10652172999223e-05
-2.10834399172953e-05
-1.51797652485678e-05
-2.29563950438354e-05
-1.48398707870842e-05
-9.56418784229601e-06
-1.80919437773622e-05
-5.26860484502791e-06
-1.66687819898299e-05
-2.16983977344559e-05
-2.84873027760066e-05
-1.8512328092585e-05
-1.36576638833788e-05
-8.73841353542849e-06
-1.48621630801601e-05
-7.98238854043342e-06
-1.54261923400952e-05
-1.13481887892675e-05
-1.4407859416956e-05
-2.35659559778293e-05
-1.42277916256894e-05
-7.74144476978577e-06
-8.3993698158852e-06
-9.07752670060716e-06
-7.37888116353793e-06
-2.40370477932643e-05
-2.19415264925514e-05
-2.21327501468355e-05
-2.08623735906215e-05
-4.10164952996062e-05
-1.46705268354409e-05
-2.04301685529176e-05
-1.15218650910629e-05
-1.5400674714375e-05
6.88231573379943e-06
-2.61879277525515e-05
-2.08726186641227e-05
5.37277022080193e-08
-1.24502331469396e-05
9.42121219544965e-07
-3.80684707855213e-05
-1.57619853530206e-05
-4.99114812142366e-07
-3.46956694339261e-05
-1.06803649618737e-05
-2.96583112083934e-05
-2.84038844536206e-05
-1.96128274239287e-05
-5.54339958836223e-06
-7.25936629667125e-06
-2.65195427514262e-05
-2.62494456960723e-06
-6.8023309905765e-06
-2.11836855977799e-05
-2.27143634106817e-05
-2.16734676520359e-05
-7.76827689739731e-06
-2.34832810718969e-05
-1.40954778643352e-05
-2.14452819854785e-05
-2.23968677325679e-05
-1.29589021173602e-05
-4.58571626633476e-06
-2.21995131509035e-05
-2.16914542125469e-05
-1.20780898058088e-05
-1.84425879105349e-05
-2.95890093436124e-05
-2.83991409570422e-05
-4.17562064225442e-07
-1.30522747530162e-05
-1.88651751916848e-05
-2.77954832015831e-05
-1.50955190760033e-05
-3.31824908786669e-05
-2.55136043658037e-05
-1.76795171828177e-05
-8.68936357694045e-06
-2.16081707976032e-05
-2.89485724118701e-05
-1.45757745314232e-05
-2.2417219546132e-05
-3.14267950837619e-05
-1.41258345768396e-05
-1.4588632239896e-05
-2.07422116164394e-05
-1.97790909061534e-05
-2.30801305574824e-05
-1.78504477718803e-05
-1.61859066142815e-05
-1.79666000525217e-05
-2.64065667687159e-05
-1.39165931459195e-05
-2.7035050847418e-05
-9.00135091029341e-06
-1.92896826874546e-05
-1.37142246427586e-05
-8.79796036298116e-06
-2.57295684065658e-05
-2.93264520784368e-05
-8.06664060079716e-06
-6.68659047024989e-06
-3.99181746191033e-05
-1.21948733983215e-05
-2.6263209020324e-05
-1.86107025482632e-05
-1.8162488082134e-05
-1.91604008395171e-05
-1.24784504833437e-05
5.49743243441816e-08
-3.57328965750846e-05
-2.06848355186934e-05
-3.02793039808345e-05
-1.24861430840776e-05
-2.84079359136173e-05
-1.5682724949504e-05
7.35416927922519e-06
-2.70897671119973e-05
-1.89785539064715e-05
-1.71161456026181e-06
-1.59146183417417e-05
-3.35590197376026e-06
-1.11807967872108e-07
-1.761953872443e-05
-2.42794844185628e-05
-8.16324313918846e-06
-3.81362889438662e-05
-1.39000024895151e-05
6.72585189807651e-06
7.53712256722978e-06
-2.85509605491306e-05
-1.18684467999465e-05
-1.95974917693198e-05
-1.23409348558311e-05
-2.18467139730542e-05
-2.32404135805803e-05
-1.79853466465243e-05
4.43260889026564e-06
-1.31436517800844e-05
-3.56116798392377e-05
-5.67615299921056e-06
-1.43036778770118e-05
1.28269842649707e-05
6.71893764574751e-07
-2.80515026930437e-05
5.72828754396007e-06
-2.18114778405479e-06
-5.01259405997257e-06
-7.46388493172605e-06
-2.45308083836679e-05
-2.0220792629152e-05
4.11835147412387e-06
-1.98747145045577e-05
-2.61889245966877e-05
-5.44451396888734e-06
-1.74918579276274e-05
-9.27583712476035e-06
-7.32570620252951e-06
1.33016775300014e-06
-2.21280800475203e-05
-6.20418627354107e-06
-1.28585944502867e-05
-4.62277524307119e-06
-2.24790491469916e-05
-5.28707359090898e-06
-1.7328794953625e-05
-1.38587214927229e-05
-2.91853840084829e-05
-2.8901105216282e-05
-1.67345996854993e-05
6.08749742980431e-06
-3.24747821838991e-05
-2.18559215154136e-05
-1.79219157609102e-05
-2.26251239483045e-05
-8.46942172997407e-06
-1.12374870645051e-05
-3.02415023154561e-05
-2.48753415508257e-06
-2.20367078082608e-05
-2.92203083108785e-05
-1.00587216247097e-05
-1.14844830113019e-05
-1.1509337166968e-06
-2.1642405665803e-05
-2.90741544682093e-05
-3.05757607976908e-05
-1.27739631593607e-05
-1.42278716056066e-05
-3.08935112584792e-06
-1.57898531097097e-05
-2.45308061410605e-05
-2.03814643145833e-07
-1.48871072455154e-05
-2.29238458206114e-05
-1.13411941528434e-05
-1.47255105635332e-05
-1.52754450288012e-05
-1.1324982944333e-05
-2.36044891586794e-05
-3.45520487042723e-06
-8.52077831305283e-06
-2.42741711696334e-05
-9.20376537697755e-06
-8.14982856735595e-06
-2.89901892194795e-05
-2.01894018091243e-06
-2.49607531042112e-05
3.86212003863471e-06
-1.41131822625829e-05
-4.86150103692041e-06
-1.18568505424715e-05
-1.07099913075939e-05
-3.10286046916038e-05
-3.85407731785837e-05
-2.48055328284869e-05
-3.50545919452516e-05
-2.0938216383564e-05
-1.03648994086101e-05
-8.0020964105188e-06
-2.02363435278581e-05
-1.48337039667673e-05
-1.84915002617011e-05
4.54953839883965e-06
-2.09431979103969e-07
-2.5972666076927e-05
-2.64676369270825e-05
-2.95536916334834e-06
-1.3312345498085e-05
-3.354551065504e-05
-1.36453402969601e-05
-2.27020377603313e-05
-8.30269896844709e-06
-1.53997923845851e-05
-4.67358802482892e-06
-2.71356478114997e-05
-2.3652806664913e-05
-7.19211249208679e-06
-2.5263935333083e-05
-7.96205145612523e-06
-1.3588674768157e-05
-2.45046071786868e-05
8.24225721782178e-06
-2.08842795892043e-05
2.19270345171747e-06
-2.37201404140907e-06
8.25491004190565e-06
-6.59526259885576e-06
-9.47701980390416e-06
-7.01099412505935e-06
-1.44189819579036e-05
-5.09312791486557e-06
-2.98134877348939e-05
-3.29107377478539e-05
-4.2229338867668e-05
-2.13338176196545e-05
-2.53893252250682e-05
-2.36095094604822e-05
-1.5645959622062e-05
-9.65443266184323e-06
-1.71145360010825e-05
-6.4635807544646e-06
-1.93547065474956e-05
-2.07608062439605e-05
-2.22455218336851e-05
-1.34579351457158e-05
-3.27947389459848e-07
-2.42039017450918e-05
-1.86894985221813e-05
-2.30344197406344e-05
-2.89819119763933e-05
-2.82767121130306e-05
-8.70751067383512e-06
-1.86838552440647e-05
-3.70538960082491e-05
-3.45785701684943e-05
-1.43507888333613e-05
-1.8238346372111e-06
-1.04974402719635e-05
-1.98112723260419e-05
-4.51707986741754e-05
-1.76862386015132e-05
-8.16748160742486e-07
-1.38173350550511e-05
-1.49968556662103e-05
-3.87890750294314e-05
-2.31445446587738e-05
-1.75722256028193e-05
-1.16083561183871e-05
-1.49006461872544e-05
-3.26553541442363e-05
-1.37992335240889e-05
-3.47079100806372e-05
-8.24478568313181e-06
-1.20530928686429e-05
2.68274522066491e-07
-2.36589073117828e-05
-7.95654559728451e-06
-4.18173580571678e-05
1.63739119715134e-06
-6.92143594879145e-06
1.66915841936562e-06
-1.09236396081287e-05
-2.09288761786007e-05
-2.63067798843292e-05
-2.88358127074035e-05
6.69083474391529e-06
-1.73492923037958e-06
6.14132607456285e-06
-1.71341744506112e-05
-1.366946140546e-05
-1.92065986076072e-06
-1.60454062412813e-05
7.44706556440922e-07
-7.78907169881994e-06
-3.02636422619481e-05
-3.5576829960812e-05
-1.80739124510982e-05
-2.44652952790054e-05
-5.47884919615523e-06
-1.63695574371015e-05
-2.65728793911388e-05
-1.24435938230926e-05
-6.83696879793406e-06
-2.37196729928924e-05
-2.54434598535637e-05
-1.03841139724675e-05
3.40589166738169e-06
-2.15869714196893e-05
-1.78617256925758e-06
-1.52724461965459e-05
-2.54500082486939e-06
-1.29030537706431e-05
-2.88580517795011e-05
-2.99839420984504e-05
-1.3510612459524e-05
-3.65789909635868e-06
-1.89976523902747e-05
-1.72722335089775e-05
-1.03064742567053e-05
-1.16335744108394e-05
-2.10816092021058e-05
-2.4208338884932e-05
-1.22632918244933e-05
-5.08518231271416e-06
-1.5841552814077e-05
-1.36916161167334e-05
-1.61523643217322e-05
-4.17390608674317e-05
-1.87956930122148e-05
-2.87990346122869e-05
-2.57601895373723e-05
-1.2442392071267e-05
-5.60467750938443e-06
-2.79289056393328e-05
-1.66525097749656e-05
-2.35864725270534e-05
-2.42975568360433e-05
-1.34148798556813e-05
-9.33054566151021e-06
-6.72458290667858e-06
-2.76030990914927e-05
-2.15218948301088e-05
-2.03457948689654e-05
-2.50820883939322e-05
-2.95925567960962e-05
-9.52010358609926e-06
9.43449352434561e-06
4.76077076007435e-06
-1.32035706013073e-05
-2.29162181254608e-05
-1.67659373731742e-05
-2.63609381579134e-05
-3.81698326883566e-06
-2.1013877475924e-05
-1.78627550922696e-05
-6.7700214630365e-06
-2.19375428668201e-05
-2.05123935792666e-06
-1.83581434808289e-05
6.58308374745542e-06
-2.35533431166631e-05
-2.88668213820346e-05
-2.01556218101052e-05
-4.50946491101705e-06
-1.67859637609362e-05
-2.30813719933936e-06
-5.7709313817115e-06
-2.95190803689677e-05
-1.37099718613839e-05
-2.82085029711041e-05
-1.00205976433378e-06
-2.11232458240993e-05
-2.12441461319206e-05
-1.54669576803863e-05
1.69319672787511e-06
-2.40056213520757e-07
-2.2886144018117e-05
-6.97837474386275e-06
-2.36372153099639e-05
-2.25006733739092e-05
-1.53695854652776e-05
-1.85484683654978e-05
-9.36422779589776e-06
-2.32699736921521e-05
-2.62158736854094e-05
1.42993451917745e-06
5.13047977855841e-06
-4.19716480667965e-06
-3.03545984820979e-05
-6.16359358297127e-06
-1.96534970720208e-05
-1.81339210972374e-05
-2.24604303111361e-05
-4.68110485781457e-05
-6.82958022518029e-06
-3.3659568339167e-05
-2.43169823836651e-05
-1.25950243354812e-05
-8.78037472280261e-06
-2.70327021487813e-05
-1.84985165778453e-05
-2.17802692609375e-05
-1.00899219102658e-05
-1.739228135529e-05
-1.85787146098654e-05
-1.39392854025326e-05
-1.88336897371762e-05
-1.62564535046906e-05
-7.86820685539229e-06
-1.46489289133052e-05
-2.02869007621233e-05
-8.0857139669232e-06
-3.45154799607028e-05
6.12750863446211e-07
-1.41976168617323e-05
-1.97335772180559e-05
-1.18589500690676e-05
-2.85098336963832e-05
-3.45473025470215e-05
-9.26746093331419e-06
-7.20934130905215e-06
-6.46005775181714e-06
1.20318908407113e-05
-2.91738875812713e-06
-2.35509968917864e-05
-1.48852383767153e-05
1.64068930521513e-06
-1.87556208896478e-05
-3.65202966219469e-05
-2.11864859399088e-05
-2.3636683130045e-05
-6.36825226762659e-06
-3.77884814225754e-05
-2.76548389773884e-07
-3.41987988951267e-05
-2.36006862149147e-05
-1.74936337921968e-05
-8.82693424990672e-06
-2.62749016148528e-06
-1.79773339963192e-05
-3.33820898321596e-05
-6.89954993496992e-06
-8.05620958052466e-06
-1.51962899513133e-05
-8.57613423059547e-06
-1.76414286852678e-05
-1.43994111153152e-05
-2.0141373752472e-05
-9.62556969250084e-07
-1.24764563999475e-05
-2.64896319291715e-05
-1.25304917356317e-05
-2.12322273824451e-05
-3.2330434501266e-05
-2.64353805552253e-05
-1.4111335084162e-05
-5.92174336069385e-06
-1.01869566001503e-05
-7.64075209444706e-06
-4.26707771646006e-06
-3.0537296026147e-05
-2.48737961132487e-05
-4.07996865132302e-06
-1.60477452281703e-05
-8.41311520950372e-06
-1.73816736293323e-05
-1.46803125330214e-05
-2.45054952071543e-05
-3.30379986367467e-06
-2.84811734565426e-05
-1.87716616420719e-05
-3.33092231785447e-05
-1.54508709053405e-06
-2.51050047098826e-05
-1.34830595524578e-05
-2.62448866448736e-05
-3.04479509190263e-05
-1.76975195750744e-05
-2.46624010306929e-05
-1.55101500806696e-05
-1.05524338383344e-05
-6.32274362323035e-06
-1.91018021959713e-05
-8.95804161438069e-06
-2.17544065875781e-05
-2.28467071374791e-05
-1.52355572925853e-05
-2.26165144851289e-05
-1.91119141856514e-05
-2.19126134879073e-05
-1.07287472518687e-05
-8.18358662955899e-07
-1.61753152078311e-05
-8.96091045196017e-06
-3.52640008052059e-05
-2.55362404697507e-05
-8.63471505712187e-06
-2.42645151030809e-05
-1.26506553839344e-05
4.63445213622657e-06
-3.13048407711343e-05
-2.27602025869824e-06
2.54320606450697e-06
-2.68801567369474e-05
-2.70162909454651e-06
-1.44178463402758e-05
-2.34384252346512e-06
-1.32961970810245e-05
1.17684825071784e-06
-1.1669949075254e-05
-2.16723622193743e-05
-5.56981889164362e-07
-4.00127189147182e-06
-1.56188493820166e-05
-1.48271484626308e-05
-7.60670425500075e-06
-3.12501479967146e-05
-5.24041374254906e-06
-1.2157228454137e-05
-1.05766746448735e-06
-9.07600127837843e-06
-2.16274515665409e-05
-4.20968666923285e-05
-2.27887317916387e-05
-2.00800807639523e-05
-2.74304609034042e-05
-2.7122047872193e-05
-1.09086847824762e-05
-1.57944202069321e-05
-1.77123346259531e-05
-1.8962515176788e-05
-2.64372352816656e-05
-1.48212632149527e-05
-1.93487177015735e-05
-1.07307234105579e-05
-1.63668555803656e-05
-1.24658566428083e-05
-1.4742002911161e-05
-7.37943732859521e-06
-1.54895782984831e-05
-3.10726794090676e-05
5.24990451256292e-07
6.09863485884226e-06
-1.88459528982521e-05
-2.65523515090041e-05
-2.49079704710917e-05
-1.57165824795745e-05
-1.32980734615304e-05
-9.07188078572714e-06
-1.56470602135183e-05
-4.07189316081133e-06
-1.90257735322784e-05
-2.84883574811773e-05
-1.48950177443511e-05
-1.67248424619627e-05
-4.18977692291808e-06
9.66559296355816e-06
-3.72835412009973e-05
-1.57537848385634e-05
-1.03187321648802e-05
-1.10956511809637e-05
-1.40515976605481e-05
-2.38632805158326e-05
-1.74053747205946e-05
-2.91148585731418e-05
-1.3035475799426e-05
-5.96207432990896e-06
-2.04655587720758e-05
-1.71159495202357e-05
-8.05479984893736e-06
-1.96494183188128e-05
-2.83771133516377e-05
-9.44593969667304e-06
-9.30748344013762e-06
8.00281040277433e-06
-2.87534777538457e-05
-2.0382899587129e-05
-1.74837974976562e-05
-3.08617671363419e-05
-4.40656438306223e-05
-3.34953715798115e-05
-9.23030529175644e-06
-2.24497496998817e-05
-3.34743588510103e-05
-2.31787996060838e-05
-1.02093054306139e-05
-4.13015515271235e-07
-2.00718998160161e-05
-1.46892516911153e-05
5.15520201788385e-07
-6.1591308652826e-06
-1.18501022250804e-05
7.48811623242653e-06
-1.77342843364794e-05
-1.03947563006351e-05
-5.38840328224875e-06
-3.24175336411325e-05
-1.1845692774127e-05
-1.12839699537239e-05
-1.70244162954071e-05
-5.3109779007534e-06
-8.28252216743104e-06
-1.36955282393964e-05
-1.96681389249143e-05
-2.05354977922505e-05
-5.68930210975644e-06
-2.86621617516946e-05
-4.18889343083745e-05
-1.6310102893226e-05
-2.32251079045121e-05
-2.54135313596534e-05
-2.18684322902788e-05
-1.93107067883582e-05
-8.88159526080673e-06
-5.11025407415439e-06
-1.92942224513677e-05
-1.97163273151189e-05
-1.05805645913806e-05
-9.14476721376406e-06
-1.19021878667899e-05
-2.13947596202424e-05
-4.01758977654196e-05
-9.93523350919434e-06
-2.12905172195736e-05
-1.20974987226277e-05
-1.53281605822624e-05
-1.16100195887261e-05
-2.65203831012231e-05
-1.89876954971468e-05
-1.35504456253887e-05
-1.51511691724796e-05
-1.03549865340852e-05
-1.13653123169917e-05
1.6027680917928e-07
-1.33323373282142e-05
2.47551246379917e-06
-1.44639310380617e-05
-2.30495282397427e-05
-2.06286226626559e-05
-4.2906173411751e-05
-7.85902373454528e-06
-5.08380663602922e-06
-1.4667282396273e-05
-1.96914791250749e-06
-3.16496172952883e-05
-8.87871655708781e-06
-5.56023665983311e-06
-9.73850409187059e-06
-1.64183254396099e-05
-3.316939999918e-05
-2.35843872784453e-05
-1.84639936040863e-05
-2.72800427847053e-05
-1.84850469152672e-05
-1.8822373057478e-05
1.93299997162541e-06
-1.2363652230056e-05
-1.929810161691e-05
5.77551134619218e-06
-2.56782016535069e-05
-1.05415692405509e-05
-2.97624870638569e-05
-1.49374229524585e-05
-4.41920828126776e-06
-1.42224378063977e-05
-6.36468043338716e-07
-7.99918223369656e-06
6.46144880447711e-06
-1.57372668569315e-05
-2.05764381237141e-05
1.10147294745399e-05
-1.92562213615637e-05
-1.40068452436532e-05
-1.25985037935194e-05
-1.70019050329046e-05
-1.40880635485522e-05
-3.08260463133724e-05
-2.3252683617815e-05
-2.63069912007259e-05
-1.35406976494449e-05
-1.24031744087872e-05
-2.74022189833497e-05
-5.28829747644286e-06
-1.52839644265107e-05
-1.88713570758248e-05
-5.50425036815419e-06
-2.7758066186406e-05
-3.52366625779106e-05
-9.9445839306206e-06
-2.35407785277309e-05
-2.18889256973216e-05
3.01387683754197e-06
1.03982851344261e-05
-3.53870852469653e-06
-1.11999822425425e-05
-4.09563521315899e-06
-9.19163557361788e-06
-2.52836637683085e-05
-1.89456397266343e-05
-1.51128630720239e-05
-8.05062133962729e-06
-2.04600012339169e-05
-2.0078663834421e-05
2.56925140256283e-06
-3.59695857609669e-05
-1.10263175140917e-05
-9.70768483746712e-06
-2.36622390517749e-05
-9.50788428605091e-06
2.62404967357099e-06
-2.26900689300604e-05
-2.26929584541625e-05
-3.18295964644597e-05
-1.84639476250164e-05
-1.60669736867973e-05
-3.84099856677991e-05
-2.06003545097735e-05
3.44991050184936e-06
-7.12226147050341e-06
-6.43267961773446e-06
-2.94125652119442e-05
-1.7543500646231e-05
3.66090731114955e-06
3.09344844305234e-06
-3.1305276415865e-05
-4.51187140086299e-06
-9.4820707587383e-06
-1.44443023169423e-07
-1.9600330794581e-05
-1.24928575985581e-05
-9.36843191969014e-06
-1.22010849558012e-05
-3.29392842106844e-05
-2.05617183711753e-05
-1.51068842471107e-05
-2.17376342522277e-05
-8.3182560989445e-06
-5.58692903697689e-06
-2.96113510870564e-05
-2.15229668840158e-05
-2.27217165322664e-05
-1.33790459552845e-05
-1.8947911066529e-05
-3.10025717969816e-06
-6.11485062718483e-06
-2.89280477876106e-05
-1.03138414402083e-05
3.97467918776782e-07
1.49768307778107e-06
-1.68848809671619e-05
-2.07348031749968e-05
-4.56762564871927e-06
-2.87601418661804e-05
-3.60409348041189e-05
-1.41649264277993e-05
-8.09617469481477e-06
-1.44424654306046e-05
-1.09889234373653e-05
-2.99501277971655e-05
-1.41015646327616e-05
-1.4238003754308e-05
-1.47142877503083e-05
-2.08186440147949e-05
-1.45731901880093e-05
-2.32029902461361e-05
-2.63232329373766e-05
-2.24569576964009e-05
-1.18567689858491e-05
-1.74884021886058e-05
-8.9435688504701e-06
-1.36087047723266e-05
-2.62734533096527e-05
-2.35055875764942e-05
-2.17571872459971e-06
-2.21085168194967e-05
-9.16596999647364e-06
-2.16662198082212e-05
-1.85041666666599e-05
-1.20260652002577e-05
-8.27321978676459e-06
-2.21603697684294e-05
-1.86802217070878e-05
-1.17077424254586e-05
-1.1147123753582e-05
-1.89947094450995e-05
-5.10969112907846e-06
-3.2829563336881e-05
-1.36989994447131e-05
-1.75196433859594e-05
-2.0007295229743e-05
-1.3233156570125e-05
-2.02527231379424e-05
-9.76483323434164e-06
-1.60505449672806e-05
-1.71619674972644e-05
-2.28950619456982e-05
-1.03041761289277e-05
-6.89594711002489e-06
-2.33285622837988e-05
-2.65573505188667e-05
-1.70671764399736e-05
-1.6919644954112e-05
-2.04510605595878e-05
-1.15384817674782e-05
-2.03791925856922e-05
-1.8567527424037e-05
-7.08626126829794e-06
1.12754305000403e-05
-7.76717138948417e-06
-3.09081024802361e-05
-1.28913244318347e-05
-1.4577827724106e-06
-1.63612287593056e-05
-7.01612752833894e-07
-8.65374580221461e-06
-2.34226128897873e-05
-1.15254936025433e-05
-8.67315002150479e-06
-1.31077024380105e-05
-1.02537292775452e-05
-3.04016891847471e-05
-3.49257875934812e-08
-1.26151387826529e-05
-2.67352022646053e-05
-1.80172001009195e-05
-1.44858709086689e-05
-1.22197866875014e-05
-1.69347848473465e-05
-1.31092392648073e-05
3.42719434086495e-06
-2.10988819449574e-05
-3.97804031176417e-06
-1.88212778095948e-05
-1.38503702206355e-05
-1.90609673501563e-05
-2.39266420481757e-05
-1.08650874636394e-06
-2.42193646573234e-05
-1.90260949811357e-05
1.95286538012304e-06
-7.92276067182603e-06
-2.09488452461846e-05
-1.78403661645163e-05
-1.34728465946673e-05
-4.8194229825711e-06
-3.36550631800882e-05
-1.34266177504108e-05
-1.67259306420209e-05
-2.42163574470096e-07
-1.395307910421e-05
-3.76143250227234e-05
-6.97209729090574e-06
-1.03917374766294e-05
-1.13000888379399e-05
-1.23080587320006e-05
-1.48904571310859e-05
-1.36043480047181e-05
-1.51638750010054e-05
-4.40251063890536e-06
-1.55283875300274e-05
-3.44267829325912e-05
-2.72725840319097e-05
-4.45197438863509e-06
-2.62310261971785e-05
-1.71401756257614e-05
-1.3307505549758e-05
-4.1564068394735e-06
-2.11058443789256e-05
-2.74083932537883e-05
-1.59011401236001e-05
-1.64821448994468e-05
-1.2806274334817e-05
-3.65100732546305e-05
-5.36749056114277e-06
-9.76815627973163e-06
-1.1952475595503e-05
-2.16489129309322e-05
3.5697656682743e-06
-9.79241613877384e-06
-2.06630206854138e-05
-2.97113262919504e-05
-1.68755756700102e-05
-4.52444537396278e-05
-1.02534161182373e-05
-2.40362257285925e-05
-4.80672885906103e-06
-2.04397667790914e-05
-4.7302363762679e-06
-2.07447510160636e-05
-2.01583959181852e-05
-9.34867086968072e-06
-8.71870951648811e-07
-2.51782189138608e-05
-1.70704510823383e-05
-1.49817729758833e-05
-2.45365145619654e-06
-1.50601743961826e-05
-1.62404084902041e-05
-1.68598509373558e-05
-2.58680546546018e-05
-2.35253540892169e-05
-9.68900612460218e-06
-2.28016060415133e-05
-1.86057389614178e-05
3.26802998189457e-08
-4.77224970555361e-06
-3.17888932207887e-05
-1.26911489386072e-05
-1.96175046560315e-05
-3.33327481119959e-05
4.95286261685505e-06
-1.18026115388007e-05
-1.28050969070403e-05
-1.08823789059159e-05
-1.58876786881642e-07
-1.42743921706442e-05
-4.2057173996445e-05
-1.77031405376384e-05
-2.6364854309995e-05
-1.71497833197161e-05
-2.90710588137332e-05
-2.4360600681939e-05
-1.438382489413e-05
-3.90285569558143e-06
-2.32301158528843e-05
4.76944680098693e-06
-2.84713318020098e-05
-1.31882118575745e-05
-1.19445338688169e-05
-2.40597574084864e-05
-1.91366818776707e-05
-1.68534326834619e-05
-2.02775916617293e-05
-1.61372135571285e-05
-1.25478320430835e-05
-8.31300962236903e-06
-2.48509033238551e-05
-1.02854935984467e-05
-7.42125060823947e-06
-3.89408116226153e-05
-2.15870152411772e-07
-2.86717275413138e-05
-3.22168483069439e-05
-2.0693683766331e-05
-1.45652476834639e-05
-1.97203957870586e-05
-3.12928234537564e-05
-3.53747938431534e-06
-2.12126704698612e-05
-1.35503083689645e-05
-2.35831280539562e-05
-6.72314527422306e-06
-2.63989845224505e-05
-3.17259182461775e-05
-8.47672889357581e-06
-2.06273866050802e-05
-3.26920361818012e-06
-1.27207369856624e-05
-2.35430780931451e-05
-2.32956555502854e-06
-1.09769727114624e-05
-2.61048536347473e-05
-1.36728599739869e-05
-2.66044076450508e-05
-1.04021768316093e-05
-3.21872212804203e-05
-2.76695159555635e-05
-8.28412591272437e-06
-2.61167382925449e-05
-2.13455842170433e-05
-3.23603614447446e-05
-1.22756913609044e-05
-1.7974955102543e-07
-2.54000211076147e-05
-2.27410324910032e-05
-1.38081258235826e-05
-7.59968872733459e-06
-2.8557441877277e-05
-1.62496122824005e-05
-7.94809502181566e-06
-2.43304932506327e-05
-3.46476756126978e-06
-6.51212522618758e-06
-3.40733632629825e-05
-3.12221858615337e-05
-2.57597685534859e-05
-1.07782006677924e-06
-2.32871552918578e-06
-1.5098173186865e-05
-1.31957038876941e-05
-2.91668650242439e-05
-1.13596717842576e-05
-9.04604285133742e-06
-1.78550571899756e-05
-6.24728192546875e-06
-1.29844996091249e-05
-1.71524035978901e-05
-1.28159532823692e-05
-2.80895947357739e-05
-7.74145100547249e-06
-1.44157856715053e-05
-9.88795268277302e-06
-1.57634103251984e-05
-1.54605981326639e-05
-9.45301990009272e-06
-1.53455779452696e-05
1.21610910514023e-06
-1.31851224312603e-05
-1.80890223718663e-05
-1.1307859906807e-05
-1.99564802814145e-05
-1.52985824506738e-05
-1.04853332883933e-05
-2.00597688033316e-05
-3.01626304482002e-05
-1.1049785796437e-05
-1.34048674047717e-05
-3.23900945334803e-05
-1.82267338705927e-05
-2.51568944841303e-05
-7.82882612273624e-06
-2.38929509597456e-05
-2.74342923016186e-05
-1.38070286148302e-05
-2.30786826885308e-05
-1.7581595396906e-05
8.87707073644037e-06
-5.19401834765384e-06
-3.08312932397922e-05
-2.0049526607533e-05
-1.01553480746501e-06
-2.75696000647555e-05
7.88226481603836e-07
-1.6236122031955e-05
-6.09925413845921e-06
-9.2825575263922e-06
-3.76430784492907e-06
-1.7929556923184e-05
-2.46464932012014e-05
-1.67710676342774e-05
-2.32464002702775e-05
-5.42322698343452e-06
-1.71380427354722e-05
-1.56344389825425e-05
-1.56900675600331e-05
-1.6687101703784e-05
-7.98982929159802e-06
-2.92989682286089e-05
-2.80797993109502e-05
-2.20781989213516e-05
-2.42732230675266e-05
-1.25699005267149e-05
-1.7529728804777e-05
-2.28383590791478e-06
-6.30545393228323e-06
-4.69582569104644e-06
-1.60944423947895e-05
-1.56116118626641e-05
-1.67772092178015e-05
-8.63190016541525e-06
-1.81050712857798e-05
-2.90899462734302e-05
-1.55422907723776e-05
-2.02027470369956e-05
-2.69322689192147e-05
-2.14863209713439e-05
-1.82755493330554e-05
-2.39030861393276e-05
-1.36286240960854e-05
-9.9557941511648e-06
-3.88516649642634e-07
-1.91989120350325e-05
3.76573922134268e-06
-8.79768264726166e-06
-1.79987089158841e-05
-1.24903642368483e-05
-2.13866277020033e-05
-2.76207845357322e-05
-1.5997123036255e-05
-1.86244938543859e-05
-1.10260484752902e-05
-1.87899336802675e-05
-1.18174658590177e-05
-1.58444307851435e-05
-4.30672106274177e-06
5.15626240199371e-06
-2.0698048795518e-05
1.03678231417755e-06
-1.19693237235655e-05
-2.71832830431749e-05
-1.6068786964229e-05
-2.46396764614296e-05
-1.81936212920401e-05
-3.11895851176114e-05
-8.61446684025104e-06
-2.47153883426034e-05
-1.11005059155918e-05
-8.25848249851316e-06
-2.0669546866674e-05
-1.82884627194525e-05
-3.03266900421093e-05
1.91684719115862e-06
-2.40790757328196e-05
-1.1338471594459e-05
-4.06409548523552e-05
-1.27738806261478e-05
-1.39217721813538e-05
-1.40673821987896e-05
-1.30377836121463e-05
-2.21797551639632e-05
-1.73406138979678e-05
-1.8353075582521e-05
-8.1744456807874e-06
-3.84551180018178e-05
-9.90635232255245e-06
-1.13768881874162e-05
-1.7621084215134e-05
-2.75790243722914e-05
-3.23203612349272e-05
-2.87288058110696e-07
-1.26554376722182e-05
-2.89706350954646e-05
-1.77068142610888e-05
-9.08358472596992e-06
-1.535334700931e-05
-1.86780077460527e-05
-1.37857489007954e-05
-1.39856737998309e-05
4.65763963935237e-06
-2.30920383346573e-05
-1.60940739232548e-05
-2.10451145940955e-05
-8.03297387604775e-06
-5.41300524156407e-06
-2.06342182898656e-05
-1.20407418668693e-05
-5.19717793026857e-06
-1.27138027228906e-05
-1.36825328082578e-05
-8.99197573986546e-06
-1.57522807562888e-05
-2.90044752436857e-06
-1.52576836761195e-05
-2.89566429850213e-05
-3.40151895244727e-05
-1.68317981471968e-05
-2.1539337037593e-05
-2.09351282192543e-05
-9.08706098837892e-06
-1.00975291426197e-05
-1.23827134136102e-05
-1.8614195662719e-05
-1.02872417527033e-05
-9.70091161662483e-06
-1.4222608927984e-05
-1.86697759052638e-05
-1.29516885148242e-05
-2.23683203227286e-05
-1.62359397119943e-05
-1.52184539921864e-05
-2.23793745889266e-05
-1.30690798775704e-05
1.83142226383759e-06
-2.01160518186431e-05
-9.66163715387072e-06
-1.45288008230304e-05
-1.96236833683231e-05
3.13872306181414e-06
-6.30755461206696e-06
-1.96485605508196e-05
-1.75956383728412e-05
-3.19539177730827e-05
-1.53576097341187e-06
1.13518189873026e-05
-2.76822729786855e-05
-1.20582042417405e-05
-4.51161088972039e-05
-1.94326219568402e-05
-8.12277192084778e-06
-2.80407379473024e-05
-2.25837806319416e-05
-2.40938781077458e-05
-1.32381795258187e-05
-2.32746235249009e-05
3.7782865554995e-06
-1.18538729839092e-05
-5.00292309931292e-06
-1.04028780222123e-05
-1.74205687010728e-05
-2.53005233320962e-05
-1.95170071674182e-05
-1.46376752172585e-05
-2.18253549971933e-05
-1.38403215062906e-05
-1.76716985168935e-05
-9.21804450278262e-06
-2.81159151032521e-05
-2.03500704669814e-05
1.2798014569086e-06
-6.90666956584467e-06
-9.54335150971925e-06
-1.77871614510348e-05
-2.38253468293546e-05
-3.16433191655099e-05
-1.95360427700878e-05
-4.68751729814256e-07
-1.21970815963099e-05
-1.50173765688127e-05
-2.53856296768147e-05
-2.45612383904755e-05
-1.36682643525819e-05
-2.29543901141756e-05
-2.08532888691141e-05
-3.92475232932166e-05
-1.07532620402589e-05
-2.24325726615015e-05
-1.06029025246861e-05
-1.91627929250307e-05
-1.31508168264362e-05
-2.34341506833227e-05
-3.06395261737223e-05
-5.16761751800734e-06
-7.00388276495644e-06
-1.02549120416367e-05
-1.40917009373547e-05
-5.40471360647682e-06
-1.3583414916271e-05
-1.21750562157001e-05
-2.56451762088464e-05
-1.5460198074227e-05
-5.64919498019887e-06
-3.02130941179893e-05
-7.94662389381713e-06
-2.24805730672348e-05
-1.5575320294658e-05
-4.7020753119344e-06
-7.26150418740676e-06
-1.4720993157317e-05
-3.41546874060088e-05
-1.42737057854779e-05
-1.25014240148714e-05
-1.41514758618154e-05
-1.37153069070696e-05
-1.17590113043385e-05
-2.39056084513142e-05
-1.84110568701931e-05
8.57953007306082e-07
-8.83134517257956e-06
-1.889330142492e-05
8.72638568005525e-06
-3.50115085428662e-05
-3.1309627197113e-05
1.23437935629827e-05
8.82267103412108e-07
-2.9034728887226e-05
-2.87286295078272e-05
-3.17106605483909e-06
-1.0031084077044e-05
-1.69831481419715e-05
-1.51758514360066e-05
-2.11798418520963e-05
3.41274282464067e-06
-1.51964080071487e-05
-1.11737480792581e-05
-7.07220325393319e-06
-3.25365351874483e-05
-4.38406886392698e-05
-2.50962567607764e-05
-4.07002002135627e-05
-2.33576676081121e-05
-1.62926978389658e-05
-2.1289006824854e-05
-2.57954385572724e-05
-1.60670792435003e-06
-1.74443777581537e-05
-7.67364281308289e-06
-2.06050886114307e-07
-1.99213871080337e-05
-1.64637075893252e-05
-3.01382078049655e-05
-1.00877938126224e-05
-1.15013934568697e-05
-4.01488063185509e-05
-1.31370856084136e-05
2.93052385566975e-06
-2.43650667774046e-05
-1.02146688906121e-05
-1.77705971111095e-05
-2.56917796003272e-05
-5.49250730296152e-06
-1.93955415461133e-05
-1.85800750216648e-05
-7.12365204517731e-06
-4.21870055387577e-06
1.62143323112071e-05
-2.37682306099632e-05
-1.42221061644526e-05
-1.87096898435139e-05
-2.1626540523748e-05
-2.28126926269243e-05
-7.80296172825116e-06
-3.95374475216574e-05
-2.93554970395839e-05
-2.04237353282751e-05
-8.72004983303316e-06
3.40131346172026e-06
-7.65761673513125e-06
-1.29556440383649e-05
-2.74498458287429e-05
-1.46052742133917e-05
-3.33549388264081e-06
-2.02829951544066e-05
-1.5137534419818e-05
-2.10396470780235e-05
-1.3508866390369e-05
-1.29621998955661e-05
-1.95337707237334e-05
-2.3274455263053e-05
-2.1859973765646e-05
7.63838186763032e-06
-2.01896244109706e-05
-4.13674247799433e-06
-1.4050523834174e-05
-8.08841227525519e-06
-2.23912554644834e-05
-9.1425860509703e-06
-2.25346818495518e-05
-2.35511641955757e-05
-2.76619496538486e-05
