# Supplementary material for: Research on computational propagation and identification of mine microseismic signals based on deep learning
Source: PLoS One. 2025 Oct 22;20(10):e0334641. doi: 10.1371/journal.pone.0334641 (PMC12543183; doi:10.1371/journal.pone.0334641)
Supplement: S11 Data — (ZIP) [file pone.0334641.s011.zip › 000101100002559.xlsx_0.txt_24.txt.txt]

-7.28920707427241e-06
-1.25092946095318e-05
-2.56088668078596e-05
-1.83942213358396e-05
-6.69044016418129e-06
-1.89367215583042e-05
-1.94550753873827e-05
-2.9097629575328e-05
-2.77783338032627e-05
-1.96096141975258e-05
-1.40994396499034e-05
-1.69063143919698e-05
-1.2852863893076e-05
-6.26217267586204e-06
-2.92084670454825e-05
-6.63980088726391e-06
-2.97984761207747e-05
-1.18712131015991e-05
9.50118934446524e-07
-2.01278490736957e-05
-9.69445237574448e-06
-2.50734704859255e-05
-1.52811329647227e-05
-8.44461565271411e-06
-3.45039974503361e-05
-1.13748623566611e-05
-6.42753228024683e-06
-2.47833732795446e-05
-1.70389184039977e-05
-3.24594152946833e-05
-1.08176703701806e-05
-1.6567170791504e-05
-1.90472706132947e-05
-4.03055523205307e-05
-1.20348858649632e-05
-1.64291817748588e-05
-6.05115875723797e-06
-1.4566471571913e-05
-3.04591211219599e-06
-1.75780246391929e-05
-4.01095842051153e-05
-3.9980549737096e-06
-2.94747751482016e-05
-1.85960094590452e-05
-1.30434914364087e-05
-2.3955591595691e-05
-1.78806779938636e-05
-1.27940684814994e-05
-8.81301667251064e-06
-2.41050843152197e-05
-1.30722546809533e-05
-1.42874355985572e-05
-5.99114522349484e-06
-8.10018121811093e-06
-1.55698946782032e-05
-1.9246261030724e-05
-3.02994217423659e-05
-1.1419016606722e-05
-1.23224591944327e-05
-7.95528581353765e-06
-3.84679721118772e-06
-1.99163479275142e-05
-5.50423115183203e-06
-2.52765776649446e-05
-2.1900597289743e-05
-3.16092139615549e-05
-2.51812572705257e-05
-1.1485692889819e-05
-2.34158699102036e-05
-5.05148646269379e-06
-2.64062145225009e-05
-8.15795499058942e-06
-5.30412881889161e-06
-1.6926782630955e-05
-1.49204644900156e-05
-1.41826285223913e-05
-3.57749142165314e-06
-1.99643578373603e-05
-1.88853534494146e-05
-1.93064755649452e-05
-1.19925221939234e-05
-2.83001541785438e-05
-2.82938321733438e-05
-1.16520397616435e-05
-1.06008847515857e-05
-2.37120947734148e-05
-9.68619962787173e-06
-1.76373958130178e-05
-9.73064920894831e-06
-3.21242064417175e-05
7.3625122124696e-06
-1.46575634293693e-05
-9.04436355006954e-06
-1.45395704754494e-05
1.01711165811424e-06
9.54477505279716e-06
-1.00923383645649e-05
-5.19344292425471e-06
-2.9137860678765e-06
-1.83970261539467e-05
-3.80944447883454e-06
-1.38618778230885e-05
-8.1566904646468e-06
-2.45001376614073e-05
-2.45878175243326e-05
-3.31165574615369e-05
-1.97182699972613e-05
-3.70921934672143e-06
-2.0710113776145e-05
-2.23386047402735e-05
-1.55103175639501e-06
-6.5931966722657e-06
-7.3228970923697e-06
-2.42894477206864e-06
-1.25848757004792e-05
-1.8488083845453e-05
-2.29313189743369e-05
-3.36209805879488e-05
5.23028912159608e-06
-2.38118442564173e-05
-2.64497695543423e-05
-1.29552659781987e-05
-3.43274269035549e-05
-1.89588004296423e-05
-7.76412355042807e-06
-2.25545029703165e-06
-2.53573986178461e-05
-9.96078041137275e-06
-4.19508170594467e-06
-3.51360800652636e-06
-1.27020579597666e-05
-3.95359853923269e-06
-4.38914149737832e-06
-1.29092193730522e-05
-2.12714184067481e-05
-1.21211362430471e-05
-2.02406088678451e-05
-7.43064263790359e-06
7.13104962239734e-06
-2.20666518674168e-05
-2.02126874577288e-05
-2.0680268520582e-05
-3.38562035756908e-05
-2.10534822640106e-05
-1.12142622102229e-05
-1.01884253881156e-05
-1.94807730351404e-05
-8.81972209746587e-06
-3.1928526330274e-05
-1.69323712915162e-05
-2.1645603621128e-05
-9.03522137062558e-06
-1.9641638148272e-05
-1.63823780840353e-05
-1.45437500584214e-05
-2.09329187124894e-06
-1.07139942075106e-05
-2.26057719263398e-05
8.75771645125917e-08
-2.22973122925376e-05
-1.5589546335582e-05
-9.47292214527801e-06
-3.62530394906184e-06
-1.90105471286488e-05
1.16340626626264e-06
-1.63637901306819e-06
-3.16070578930845e-05
-2.30078941085997e-05
-9.88149533233068e-06
-1.20303096515661e-05
-9.56655462939571e-06
-1.59005195154772e-05
-2.05239675771904e-05
-2.04861208509208e-05
-2.78370536068669e-06
-4.23262437304332e-06
-1.59327219511931e-05
-1.56897934362797e-05
-1.10774086513431e-05
-2.31655846832211e-05
-1.00789367667151e-05
-4.90852198328478e-06
-2.98148646633728e-06
-1.8558215328523e-05
-1.39238030132663e-05
-1.69301611491132e-05
-2.62516423114614e-05
-5.84826643763958e-06
-2.83363796187721e-05
-4.43551669538891e-06
-1.28480473274876e-05
-2.89412957297324e-05
-1.95514943150722e-05
6.95213511082851e-06
-1.20524698011742e-05
-6.16161145992013e-07
-9.73498672980909e-06
-1.95826187488404e-05
-1.78320096046875e-05
-1.18504519708796e-05
-2.05024671039578e-05
-1.53389318503035e-05
-2.40498572633719e-05
-1.35635763207554e-05
-2.70945701774775e-05
-2.39996890512726e-05
-2.19165258936334e-05
-1.22992313753686e-05
-1.68297863275157e-05
-3.7819497795931e-05
-1.89857408590114e-05
-1.17734011807901e-05
-2.10546238972143e-05
-1.41978639951038e-05
-1.31237171303124e-05
-1.57843229979249e-05
-2.5747666851675e-05
-9.74465487079106e-06
-1.36030622009446e-05
-9.34266160010368e-06
-3.53029120557871e-05
-8.34717063139458e-06
-7.09886135381817e-06
-2.66712012571062e-05
-3.41451192338464e-05
-1.92447195153344e-05
-1.39426293958015e-05
-2.64158564219568e-05
-1.95383741544264e-05
-2.56593523906427e-05
-1.07011969483554e-05
-1.61594449725202e-05
-1.46041278936876e-05
-1.03287861349532e-06
-2.62536379538129e-05
-1.72620914519353e-05
-1.32278408057938e-05
-4.01964420471552e-05
-3.6046922212261e-06
-1.25821118066981e-05
-3.82676384075138e-06
-5.00715592577652e-06
-1.01694456875921e-05
-2.17525299162609e-05
-1.0879553279221e-05
-6.25903182671032e-06
-3.00113618772113e-05
-1.25306353263304e-05
-2.55155835955763e-05
-1.38915017424395e-05
-2.83023429776483e-05
-1.48187600321465e-05
-9.75868081707577e-06
-2.97633857344844e-05
-1.13180428574664e-05
-2.93477107308244e-05
-3.55199495916481e-05
-5.56166038538746e-08
-1.48446628765373e-05
-1.69530299719514e-05
-1.35738745331988e-05
1.18260690235831e-06
-2.13726341713382e-05
-3.24344326923921e-05
-1.81895957377496e-05
-3.15690120025903e-05
-2.14794272157884e-05
-3.22482982688361e-05
-3.15945913289668e-05
-1.7559846396874e-05
-1.31065118085548e-05
-1.62333375733804e-05
-7.98145375582405e-07
-1.06612809247214e-05
-3.04085232295486e-05
-1.11275959783719e-05
-8.7065126005008e-06
-2.28715086747477e-05
-9.38612581898076e-06
-1.36619462291586e-05
2.33843635269181e-06
-1.24858905539225e-05
-1.21216650478153e-05
-1.17164868114481e-05
-1.01275527368635e-05
-1.81401729599083e-05
3.96809289131658e-07
-1.33029108619209e-05
-3.564076645935e-06
-1.40060479723874e-06
-2.62191292760608e-05
-1.17696402535519e-05
-9.49952146114435e-06
-1.71816242887754e-05
-2.27002788974128e-05
-4.62250391389057e-06
-1.69041552802805e-05
-1.01751719110876e-05
-2.69100643238307e-05
-2.40111100327652e-05
-6.81782866510388e-07
-7.08860365445294e-06
-2.13043056074794e-05
-2.09947900726246e-05
-1.2047226867248e-05
-1.93052055672481e-05
-1.89589629152773e-05
-1.73486847591176e-05
-2.99783361503196e-05
-5.68646069297444e-06
-2.03251169311651e-05
-1.41060353523539e-05
-1.60375046098224e-05
-2.17200647928517e-05
-1.85135500889446e-05
-1.78417632575193e-05
-1.55886694096426e-05
-1.24259482364985e-05
-2.07262578435984e-05
-2.27433516179538e-05
-6.80405355038725e-06
-6.5354197442469e-06
1.37916816151937e-05
-3.16625134249712e-05
-2.52348765376417e-05
-1.15968550918801e-05
-1.98974077123466e-05
-2.40860380454559e-05
-1.18976289162591e-05
-1.79449634020294e-05
-2.80918332167113e-05
-1.10237796945065e-05
-2.2099865204356e-05
-2.15729102356383e-05
-8.25810834411334e-07
-1.81638633006208e-06
-1.61905794216494e-05
-2.32750732728042e-05
7.19194137574982e-06
-1.08088479172755e-05
-2.09574315263595e-05
-2.06198950624949e-05
-1.76039146248094e-05
-1.84443834324868e-05
-6.31038185214541e-06
-1.8942929554134e-05
-1.5414886331648e-05
-8.07810140005949e-06
-2.23003830917233e-05
-2.1539230802943e-06
2.59172341050395e-06
-1.76878424029329e-05
-1.8398553893032e-05
-2.27143282626538e-05
-2.10804719087217e-05
-2.88935111744206e-05
-1.45761048480956e-05
-4.67313458752139e-06
1.22782907003772e-06
-7.58354236548545e-06
-2.98713526030466e-05
-8.55361855733822e-07
-2.34075118470156e-05
-3.51944530664493e-05
-7.00524870237166e-06
-6.81053614049548e-06
-1.65842128937154e-05
-2.33094692394389e-05
-1.43899467009596e-05
-2.98486236843547e-06
-8.31205834764475e-06
-1.60133367578791e-05
-2.61121909175338e-05
-1.04219153579093e-05
6.47368083296931e-06
-1.02951906677284e-05
-9.32961720501915e-06
-5.25813435882809e-06
-1.29782563167579e-05
-4.37912755643466e-06
-6.35846363689186e-06
-3.93308857324275e-05
-1.13734881203238e-05
-2.59697625562297e-05
-2.42957985892612e-05
-2.10127911197066e-05
-1.18003782860351e-05
-1.61521282733494e-05
-1.48311427841401e-05
6.4581228417958e-06
-5.75078465635546e-06
-1.41327881936157e-05
-1.82577942446506e-05
-1.26888187879618e-05
-2.18648825202102e-05
1.4955699837078e-05
-1.72443634554313e-05
-4.37904868050859e-06
-1.88612882418998e-05
-2.88978177554852e-05
-1.67014328270798e-05
-1.65453327325391e-05
-1.5652426812512e-05
-2.91862652583477e-05
-1.17727006713936e-05
-1.04060669846559e-05
-2.27118892646587e-05
-1.05044123903664e-05
-3.37265965963348e-05
-2.23127139244508e-05
-1.04023220492085e-06
-2.94571583896663e-05
-1.66140693619807e-05
-2.1208775039725e-05
-3.72533366684288e-05
-1.83167906411792e-05
-2.18809570434628e-05
-1.89645084460874e-05
-1.3741032212366e-05
-1.99602019389545e-05
-1.07591303758318e-05
-5.55484848479042e-06
-5.28138977858525e-06
-1.35039603392794e-06
-1.3502466854426e-05
-2.00278015866344e-05
-6.73446149469783e-06
-6.44456970741661e-06
-1.42012099688783e-05
-5.20798009162015e-06
-1.57435749368617e-05
1.24335198615952e-06
-9.37442176467202e-06
-1.41463692963952e-05
-2.03562710085794e-05
-3.44546384060796e-05
-2.93214484718525e-05
-2.57420340199615e-05
-8.50283160171668e-06
-6.44594608363013e-06
-9.90923593575158e-06
-2.23157789763998e-05
-3.31079529237637e-05
-2.38515692355069e-05
-5.62906712259237e-06
8.67487745755629e-06
-8.84515456755034e-06
-6.65092766364933e-06
-2.10989084306453e-05
-6.27332409322151e-06
-1.27156642138768e-05
-1.35719587883081e-05
-2.86278592291628e-05
-2.14606257101258e-05
-1.59673461846613e-05
-2.88080924242357e-06
-2.92011516755253e-05
-1.20951893914323e-05
-7.88506638647369e-06
-2.9557757521568e-05
-2.56442615789229e-05
-2.83290349496085e-05
-1.35037249576116e-05
-1.18502769705018e-05
-1.98241455063303e-05
-2.96562367201502e-05
-6.50930687879572e-06
-8.05994868673437e-06
-1.6721949609433e-05
-2.51028170677936e-05
-2.19810563051186e-05
-1.14083828079013e-05
-1.81749974308034e-05
-1.75883299678778e-05
-1.2151279634772e-05
-9.95704319604453e-06
-3.39181718450129e-06
-1.94762894837679e-05
-1.9782598695191e-05
-3.49151268930816e-05
-4.22349088283637e-07
9.58953616039484e-07
-6.27715791072962e-06
-1.58344673954946e-05
-2.71949089349793e-05
-2.02648881664242e-05
-1.98577829175954e-05
-1.24318594794147e-05
-2.00898531426035e-05
-7.3581130415368e-06
-2.01886344232517e-05
-3.88867620800901e-05
-9.12223504755915e-06
-9.10564130592209e-07
-5.31527867266647e-06
-2.35860417599842e-05
-1.29256074214273e-05
-2.54720459359858e-05
-4.93681170652143e-06
-1.67964657948001e-05
-3.00380285033494e-05
-1.4269431150992e-05
-8.12328988143112e-06
-1.9107567429428e-05
-6.18578433363667e-06
-1.93169770902645e-05
-2.64492743825292e-05
-1.54278454732422e-05
-2.78484783275348e-05
-1.35377768953446e-05
-2.08550671777971e-05
-1.55388768838487e-05
-1.74725128919665e-05
-1.18180074403519e-05
-1.72151526024122e-05
-2.66779522858574e-05
-1.15997469682472e-05
-4.58196128629743e-05
-1.5607806070852e-05
-1.40525728163574e-05
-1.96046554115592e-05
-1.40567124309418e-05
-1.36736209486178e-05
-1.00484168177097e-05
-2.91512508235438e-05
-2.32457761782242e-05
-3.3920874163262e-07
-9.8216028842209e-06
-2.07787372805227e-05
-7.25335272846541e-07
-2.23971895188942e-05
-2.6757341005211e-05
-1.64472338409515e-05
-3.19548088459068e-06
-1.61155855720229e-05
-1.32502457155486e-05
-1.49608865202731e-05
-2.2180395864657e-05
-1.3065315258404e-06
-8.73210325496606e-06
-8.92643008424085e-06
-2.14020024956517e-05
-2.60850920453326e-05
1.40281614965576e-06
-7.99531583048123e-06
-2.33314702145092e-05
-2.16767262851742e-05
-6.83463289390669e-06
-2.03370407814038e-07
-7.18982289067457e-06
-6.08321449203614e-06
-8.19854430414628e-06
-1.58857977702707e-05
-1.67531161661757e-05
-1.66035042280838e-05
-2.49430359041663e-05
-2.29572403244946e-05
-2.11677995751187e-05
-4.46416017986125e-06
-1.51303609598633e-05
3.46847810315393e-06
-1.87712912944028e-05
-2.52135495633682e-05
-1.52007345337428e-05
1.59060649216777e-05
-1.12527574415215e-05
-1.10483436236221e-05
-8.10917116341834e-06
-1.61548949352994e-05
-5.36431633229532e-05
-1.34665838893584e-05
-8.20560476643802e-06
-2.54486988713108e-05
-1.17341139501475e-05
-2.96617666868317e-07
-1.77032661298225e-05
1.44750734636625e-06
-5.44995630107995e-06
-9.75163969792609e-06
-2.16521494608393e-05
-2.28312872638315e-05
-2.33920296284395e-05
-9.90316774792836e-06
-1.02915166006678e-05
-1.08047458929284e-05
-2.29888596957611e-06
-2.40977522756197e-05
-1.00174625219119e-05
-1.90028490157103e-05
-1.23581707867994e-05
-1.50302625418959e-05
-1.75682386511132e-05
-2.13434120785178e-05
-6.64912336181677e-06
-2.25593164331949e-05
-4.46345973387938e-06
-8.8037579633036e-06
-1.80675371392061e-05
-2.29280194115667e-05
-3.37691797935503e-05
-1.60986345783235e-05
-2.32150768635316e-05
-1.75668707775997e-06
-1.0299045419421e-05
-1.40179000596074e-06
-2.07529391601212e-05
-5.53887714827912e-06
-2.1138174366858e-05
-8.47818039985126e-06
-6.55377291316752e-06
-1.79076401400265e-05
-1.037506650057e-05
-1.20857661155428e-05
-1.14432831439975e-05
-1.94184926385542e-05
1.2494012006904e-06
-1.04151818727946e-05
-1.49783760126418e-05
-4.89609988231557e-05
-1.82396707732775e-05
-8.38939572897775e-06
-7.32845686916217e-06
-9.28952095964263e-06
-2.70313753398654e-05
-1.02715339226103e-05
-1.68014963749522e-05
-2.80811265414858e-05
-2.5285857490397e-05
-1.49983203928557e-05
-2.17905061853913e-06
-6.63295855566659e-06
-2.1537917502571e-05
-4.36433584912184e-06
-5.98088620803239e-06
-1.93640463691244e-05
-3.07284022846454e-05
-2.51413665283754e-05
-1.64835175554493e-05
-3.5979053828044e-05
-2.09979031591058e-05
1.07469479900926e-05
-2.29600436902201e-05
-1.53934663435518e-05
-2.16564138825852e-05
-9.59602133056877e-06
-1.956338234708e-05
-6.93924508675881e-06
-2.57119856239462e-05
-7.56931611061453e-06
-1.1757559406924e-05
-2.20570904182606e-05
-1.44914607016863e-05
-3.04796449500455e-05
-1.26357311530789e-05
-2.86378617030152e-06
-1.05230141402548e-05
-5.78579726154808e-06
-3.3226089243135e-05
-1.61816709782322e-05
-1.33270837968719e-05
-6.76329533962846e-06
2.43683787294389e-06
-3.7557629232047e-06
-2.4754430513511e-05
-1.70626683042762e-05
-1.4603821152597e-05
-5.15622296980815e-06
-1.89886359058685e-05
-2.19994091235573e-05
-1.35375713949849e-05
-3.60176102510222e-05
-2.39160997412139e-05
-2.62125174145186e-06
-1.09604718437436e-05
-1.44717111888651e-06
-1.70220796992798e-05
-2.48659552468909e-05
-3.81793088272954e-05
7.28526347233969e-07
-9.73537592056396e-06
-1.41497932300991e-05
-7.91600949073294e-06
-2.11257686809549e-05
-1.9434464548381e-05
-1.05649337549919e-05
-2.09712903424062e-05
-5.86803235435719e-06
-9.43447207747399e-06
-8.63890674224408e-06
-1.6554764075913e-05
-1.43472418753229e-05
-1.03659465191389e-05
-2.63336293664712e-05
-1.46890598124602e-05
-1.70207863973324e-05
-3.09065480656558e-05
-2.57944191013105e-05
-8.55667240236217e-06
-2.6267505950193e-05
-1.67867165423624e-06
-3.48427811795435e-05
-1.84772033305947e-05
-3.49658460153565e-06
1.8706507008483e-06
-3.74142218745824e-06
-5.76625222481967e-06
-2.93161657355666e-05
-1.06009000794729e-05
-2.02407552590395e-05
-2.66665372066541e-05
-1.90398850714484e-05
-1.01420988291016e-05
-2.00021261999893e-05
-5.95441011512377e-06
-4.13133351804724e-06
-2.6482677473397e-05
-1.79931995367351e-05
-2.68262056018552e-05
-1.71333434668455e-05
-3.02911993643093e-05
-8.91576280577136e-06
-1.20311589269266e-05
-8.8024553579379e-06
-1.76795200641355e-05
-2.28095651855681e-05
-6.81854368337935e-06
-1.89979466353493e-05
-2.59744227805417e-05
-6.20649101842819e-06
-1.51028847783382e-05
8.8710421110763e-07
-1.17830080902527e-05
-1.37254661811483e-05
-8.59544385042292e-06
-2.8549642218742e-06
-1.13265651360659e-05
-1.35551594607451e-05
6.55481170401505e-06
-1.57042023677276e-05
-1.07987921243872e-05
-1.91759425933852e-05
-1.43582172833476e-05
-1.72760767583051e-05
-3.68873516360345e-05
-6.7297102827703e-06
-1.49263319371993e-05
-5.66610316460448e-06
-4.30662084902866e-06
-1.92178524703772e-05
6.67226135256514e-07
-6.60297197533819e-06
-1.35794421429559e-05
-4.24605753981548e-06
-2.57352252005051e-05
-2.62290842822596e-05
-1.71047651242628e-05
-1.7546750265349e-05
-2.89280751310533e-05
-2.60056795275455e-05
-3.48676955559235e-06
-2.2498081963488e-05
-1.95116471294069e-06
-3.06136620655072e-06
-2.52537386693704e-05
-1.56417548473257e-05
-1.33538193500497e-05
-1.32642560687771e-05
-8.1671769955976e-06
-2.40215297894166e-05
-1.76659218598226e-05
-2.6312761784807e-05
-1.3067177668141e-05
-9.05919822453047e-06
-8.71630879647481e-06
-5.99811369075826e-06
-1.39827605739525e-05
-7.45766467395615e-06
-9.60918829580891e-06
-4.2054630729928e-05
-1.63258331288647e-05
-2.33641042873661e-05
-1.28857088438345e-05
-4.6962870507578e-06
-3.00523018495708e-05
-1.20663423447555e-05
-1.69240376499432e-05
-2.32098653969893e-05
-1.78907779045824e-05
-2.42848824704592e-06
-1.9808165603605e-05
-1.197661191198e-05
-1.50389522363056e-05
-1.68098657640631e-05
-9.74474176337189e-06
-1.63442492925981e-05
-1.45056954564434e-05
-1.90991713836344e-05
-9.9937079981121e-06
-1.14180681737042e-05
-2.53274334394542e-05
-4.21016925981538e-05
-2.21671924000944e-05
-1.13303507965516e-05
-1.73710478225147e-05
-3.19426303041257e-06
-1.16835117134308e-05
-2.82374677840837e-05
-7.92903920744803e-06
-2.06726000531413e-05
-1.26986083842149e-05
-2.02134479319938e-05
-2.73026353139731e-05
-1.16947908760952e-05
-3.90620599744842e-05
-1.61155500802939e-05
-2.75992844300062e-05
-1.29594766346849e-05
2.47073212596159e-06
-1.53582848215595e-05
-2.41553717273089e-05
-1.79254117705008e-05
-8.34068425729898e-06
-2.07436910178885e-05
-3.67102849205119e-06
-2.58363785559081e-05
-5.78779463105846e-06
-2.8242093571553e-05
-1.06265790998383e-06
-2.33341089083633e-05
-1.03282246655318e-05
-1.8230588474871e-05
-9.58121970716764e-06
-2.56251697527113e-06
-1.41024819689297e-05
-1.77463742580952e-05
-2.51827337025855e-05
-2.56462026528745e-05
-1.44736477167236e-05
-1.02038481679381e-06
-2.70850245199759e-06
-9.89963401062772e-06
-2.90612207114083e-05
-1.42596544380242e-05
-1.9421309369066e-05
-1.22706976498462e-05
-2.146187330095e-05
-1.49118399455178e-05
-1.63124567617028e-06
-7.39673601664787e-06
-1.50851465963849e-05
3.57469546256687e-07
-1.44023720278769e-05
-1.17355180936093e-05
-2.36372144469308e-05
-1.80196162209842e-06
1.41543106890964e-05
-1.54694077963106e-05
-2.98020350255981e-05
-8.81836515033313e-06
-2.899091524075e-05
-2.39503019912451e-05
-1.46840431035776e-05
-9.83174444815086e-06
-2.44311356034459e-05
-1.4576617714084e-06
-9.12386919220881e-06
-1.55149635189279e-05
-2.25112515718629e-05
-1.47174402336778e-05
-3.50320695244001e-05
-1.79942636100326e-05
-4.70734752225474e-06
2.03698384901715e-06
-2.19587599418216e-05
-2.48936284045172e-05
-2.53846645983988e-05
-2.66619956030745e-05
-2.12933481373828e-05
-3.72062075366253e-06
-2.67615686900205e-06
-6.69644511293809e-06
-1.15493015951811e-06
-8.88426455823761e-06
-3.10144781921133e-05
-1.38814361278171e-05
-1.09443922152885e-05
-2.40161782126604e-05
-1.02314479388622e-05
1.22015555395979e-07
-7.76316914781697e-06
-1.96719035770235e-05
-8.43757798776421e-06
-1.60602828686779e-05
-1.64096098096582e-05
-1.10878336092983e-05
-3.28319150569263e-05
-1.43517102006189e-05
-8.42995460303413e-06
-1.79308934020994e-05
-1.61952737051819e-05
-1.95602294779056e-05
-1.0573125729754e-05
-1.54461544308148e-05
-5.36457772164645e-06
-2.3294587718183e-05
-2.48251299152921e-05
-5.334542463126e-06
-2.22012462263677e-05
-1.69899166444806e-05
-4.58417927118066e-06
-5.62964133348908e-06
-5.46646335818447e-06
8.63130944005158e-06
-1.45167502071051e-05
9.80949227378175e-06
-1.86357638601362e-05
-1.67064871247555e-05
-6.7058574101377e-06
-2.17046949404815e-05
-9.20703467356445e-06
-7.75529035183153e-06
-2.0217295072074e-05
-2.73765399340554e-05
-3.0434356077576e-05
-1.04182471632169e-05
-2.05996630134842e-05
-1.56717483065174e-05
-5.95772190150291e-06
-3.01737652459889e-05
-1.83694715100608e-05
-3.35088337599111e-06
-1.09599903966232e-05
-2.40589801533659e-05
-2.69179310911939e-05
-1.50491547536941e-05
-4.6295394473463e-06
-2.39671037032841e-05
-2.31102689330417e-05
-1.2958961518872e-05
-3.32651775540469e-05
-1.75735829805279e-05
-1.4218823472612e-05
-5.30495725706714e-06
-2.96758293936362e-05
-1.25347804491868e-05
-2.00772707667468e-05
-9.87370141856866e-06
-1.2086530454351e-05
-1.86020904690482e-05
-7.42304356301368e-06
-1.84261782755486e-05
-1.87574367420645e-05
-1.70981998339744e-05
-1.11402460781717e-05
-2.0349730424091e-05
-2.44536226916001e-05
-1.68950223205134e-05
-2.63713215454081e-05
-9.44020639389459e-06
-1.50056850859892e-05
-1.33910203776171e-05
-3.10753826878741e-06
-2.53098398993845e-05
-2.2471939924248e-05
-6.91390094283362e-06
-2.64310924651799e-05
3.77260599426466e-06
2.17924840022202e-06
5.99422458608752e-06
1.81650033431303e-06
-2.16535721665114e-05
-1.74857567265929e-05
-1.80309873462916e-05
-2.02596209110317e-05
-2.41534787964449e-05
-1.76316565767596e-06
-1.68683888059382e-05
-1.54468832938644e-05
-7.24385042056475e-06
-1.94653763807148e-05
-1.60740146748416e-05
-1.31648913053337e-05
-2.24974910466566e-05
-3.57423816559951e-05
-1.43141243589081e-05
-2.59239694363471e-05
-8.15732224064437e-06
-1.28652092068429e-05
-1.63344484135231e-05
-1.51286834335829e-05
1.02187824842496e-06
-1.18652618103509e-05
-1.31542885970132e-05
-1.42153071600043e-05
-1.26094415188449e-05
-6.08415376642244e-06
-1.32393490984856e-05
-1.70523815276605e-05
-8.73505269497053e-06
-1.49369930405811e-06
-9.85794325102489e-06
-1.41419718105402e-05
-1.10749828227924e-05
-1.21466380425806e-05
-9.39685826353453e-06
-1.19257546210611e-05
-1.33400825650478e-05
-2.28570129484902e-05
-1.10088204066684e-05
-6.52073038292734e-06
6.2619253542647e-06
-3.29821821336959e-05
-1.93745511873283e-05
-1.93942155106014e-05
-3.13281510406864e-05
-4.17164253481568e-06
-3.94585018688589e-05
-3.22565792622869e-05
-1.33514110423937e-05
-2.66313324081365e-05
-2.35097869006983e-05
6.14731530579677e-06
-1.92360806692416e-05
-1.38348810514841e-05
-2.14766738672646e-05
-2.29140966422102e-05
-9.82477786819996e-06
-1.63332029589213e-05
-2.01476097343803e-05
-7.76020720194301e-06
-5.44595801590316e-06
-1.63062968787868e-05
-5.8861476446635e-07
-1.76540961801742e-05
-3.15312350680792e-05
-1.10640687227386e-05
-2.85689377390457e-05
-1.23577939703746e-05
-7.49044610242663e-06
3.93592351812299e-08
-4.72261933625406e-06
-8.36335461687452e-06
-3.82804031585089e-06
-2.32320593386857e-05
-1.29244202843025e-05
-2.10607392320808e-05
-1.61489172480766e-05
-1.94740393596376e-05
-2.39587100170027e-05
-2.07307830222098e-05
-2.03286923081633e-05
5.56198739019127e-06
-1.12161574608818e-05
-1.12983350781201e-05
4.2521171298469e-06
-1.99858250589388e-06
-1.69459213782546e-05
-9.10466483600723e-06
-2.3245949607915e-05
-2.99040293495259e-05
-6.30611939621424e-06
-5.64973513928992e-06
-9.59509627265964e-06
3.93820530197736e-06
-1.01051638919825e-05
-2.19122898339496e-05
-2.47989949682109e-06
-2.25299143754681e-05
-6.82018821874999e-06
-3.82384634623823e-05
-7.68225065139232e-06
2.07102271292698e-06
-1.36031891786741e-05
-1.17118016827907e-05
-2.09289881689458e-05
-1.01590936116863e-05
-7.39405212258308e-06
-3.23753715347526e-06
-1.9823816044598e-05
-1.60430996006423e-05
-3.22727961886065e-05
4.25103348661742e-06
2.61838039706586e-06
-2.18655351975305e-05
-3.02009581904681e-06
-1.57274390335149e-05
-2.33545317733352e-05
-1.85354422696676e-05
-1.38370659043249e-05
-8.24292347283432e-06
-2.28829784169044e-05
-8.86595627399244e-06
-1.81945404112996e-05
-1.14319519959072e-05
-1.40980579567651e-05
-2.61660021587704e-05
-1.67741348156403e-05
-1.43010159657669e-05
-8.80212233387898e-06
-5.82034991340848e-06
-2.63773394449682e-05
-9.02831170490243e-06
-1.94660606906465e-05
-1.42402181048215e-05
-2.77425013973867e-05
-2.32756373060036e-05
-2.09673521490124e-05
-1.80565111996743e-05
-1.9152188698605e-05
-9.76204870440938e-06
-1.65125738389929e-05
-2.397562153678e-05
-2.39069664126395e-05
-1.10865695922359e-05
-1.49949569504104e-05
-1.97160619007928e-05
-7.65562783990811e-06
-1.83893408277898e-05
-1.27636316037266e-06
-1.10378356203515e-05
-1.57319570024467e-05
-3.42741694632459e-05
-3.35912320647141e-05
-2.49667342119069e-05
-6.23822755676434e-06
-2.25056245803858e-05
-2.44977751609429e-05
-2.49008635060394e-05
-2.42886054659526e-05
-3.04342333741455e-05
-2.92576974029941e-05
-1.92773854119027e-05
6.25106337446744e-06
-3.45690319217278e-05
-1.20022478832102e-05
-1.38236328034156e-05
-2.2333010009593e-05
-2.40001544993399e-05
-1.2311233955655e-05
-1.47798817524137e-05
9.0077888709168e-07
2.84849075582033e-06
-2.03006457357116e-05
-1.48186905336855e-05
-2.8756613766651e-05
-2.9561088448142e-05
-2.0455421044228e-05
-2.19904339967073e-05
-1.32972946654983e-05
-1.06832076615334e-05
-1.25683454509548e-05
1.8183555779569e-06
-7.7222426740222e-06
5.23349498794167e-06
7.13079894862895e-06
-2.13515161160986e-05
-1.42464958625235e-05
-1.23998933231576e-05
-1.13531004907351e-05
-1.41846385463429e-06
-1.40500002092157e-05
-6.37760613958612e-06
-7.1383992247727e-06
-8.28517853720407e-06
-3.85031347801288e-05
-1.01286480948661e-05
-2.33831532185247e-05
-1.56403089405538e-05
-1.0513315480479e-05
-1.94614037685505e-05
-1.57725670273481e-05
-1.73599688143764e-05
-2.36715374054223e-05
-2.05738390213619e-05
4.20715855005371e-06
1.3824142586425e-05
-1.18006458506596e-05
-6.18459949778196e-06
-8.37760141601487e-06
-2.19708346107867e-05
-1.73949506924854e-05
-9.19499323683426e-06
-8.36946276901994e-06
-8.7875505422134e-06
-2.83635557823153e-05
-1.09836834009339e-05
-1.64600460510287e-05
-1.93536263701449e-05
-2.60873263881926e-05
-1.37113510695521e-05
-1.60569906457722e-05
-3.15402099404032e-05
-2.66075717638908e-05
-1.78344375359016e-05
-3.04818987391881e-05
-2.05640617641444e-05
-2.79986373948504e-05
-2.4115778703603e-05
-6.25001540425792e-06
-2.50864378358672e-05
-5.97468217237922e-06
-2.40800616383893e-05
-6.78824987322597e-06
-1.03310474752678e-05
-1.33357927645161e-05
-2.61528002426687e-05
-6.43046161571014e-06
-1.36457708686654e-05
-4.17230204526162e-06
1.28664982868755e-06
-1.56870928093222e-05
-8.64069657367781e-06
-2.93806838024332e-05
-1.88728077420921e-05
-1.34609421944234e-05
6.05012963097088e-06
-1.84515220399507e-06
-1.88339243100888e-05
-8.997584076575e-06
-1.75236262379067e-05
-1.09280686355338e-05
-6.36827807213522e-06
-1.40043978037342e-05
-1.28284870194263e-05
-1.77292775111797e-05
-1.28727291734232e-05
-2.13906950177559e-05
-2.75061551148722e-05
-6.47460342595403e-06
-2.76994931255735e-05
-9.82607285366141e-06
-1.61653829038907e-05
-2.05163161609927e-05
-1.02729837120619e-05
-1.36836831444724e-05
-1.70337035332482e-05
-6.79139729114114e-06
-2.13147980870577e-05
-3.18825255993007e-07
-1.01760070040872e-05
8.75438918764143e-07
-2.19837667164716e-05
-2.79151523167525e-05
-1.31153736094475e-05
-1.89572282635961e-05
-2.09022190648428e-05
-1.03888204210863e-05
-8.03442733136632e-06
-1.31433834865382e-05
-2.53145280584731e-05
-1.66556419443224e-05
-5.51060441566702e-06
-2.19558900509799e-05
-3.22014184215064e-05
-8.57284607989862e-06
-1.29231557574851e-05
-1.25208458627234e-05
-3.1475909695357e-06
-1.3209385277322e-05
-1.27081263910172e-05
4.37637199780286e-06
-2.67028748331418e-05
-1.24134614853515e-05
-1.87832220134041e-06
-8.53530599098077e-06
-1.5805438852372e-05
-2.2531153411405e-05
-1.14769622641986e-05
-2.60901709814854e-05
-1.189666544618e-05
-1.56200633674229e-05
-1.58444181978617e-05
1.79517211742133e-06
-1.27555499764631e-05
-2.3815157205125e-05
1.73464141352526e-05
-1.3815695724468e-05
-3.66960799898709e-06
-1.78451940649973e-05
-1.86226042904086e-05
-1.06294591447394e-05
-1.33937880600724e-05
-6.6312775292013e-06
-2.42572027760346e-05
-4.1338499207408e-05
-1.27004284382192e-05
-1.11252080985084e-05
-2.37174454300092e-05
-9.91854628412948e-06
-1.50974974983481e-05
-2.67925804095947e-05
-5.4204506207438e-06
-2.17584312078128e-05
-4.88603398530111e-06
-9.67642239209125e-06
-1.73682392540668e-05
-5.85104662567278e-06
-2.13759601946847e-05
-2.00070586827198e-05
-1.79218229832668e-05
-1.17752005737523e-05
-3.21852117435049e-05
-7.43900692425956e-06
-2.53478888324851e-05
-7.61315715948683e-07
-1.15457751307418e-05
-2.51970244128361e-05
-1.21262589073117e-05
-2.60010087146655e-05
-1.14733366790437e-05
-1.83781784158403e-05
-1.22106751947533e-05
-6.03393132931523e-06
-1.65942244525707e-05
-1.22250492636832e-05
-7.22074342052741e-06
-1.17986046159544e-05
-1.86377269154137e-05
-7.07292994511106e-06
-2.33154627890358e-05
-8.58693286977407e-06
-2.03868636421315e-05
-2.01623211182056e-05
-2.03598371732568e-05
-1.19721034609906e-05
-1.46949543779611e-05
-3.26019514994342e-05
-2.39705348006137e-05
-1.82847317185165e-06
-1.38649126755644e-05
-1.14384838252093e-05
1.39479741823997e-05
-1.71104047324199e-05
-1.85609044050975e-05
-7.35276521309436e-06
-1.38139339142685e-05
-5.18352497791558e-05
-1.97741101773017e-05
-5.01114812821553e-06
-1.51791398323832e-05
-1.30641242338509e-05
-1.76532157156004e-05
-1.22456466944428e-05
-9.52168907088793e-06
-2.05634978106713e-05
-2.01238093769928e-05
-1.78154153336882e-05
-7.0281361283437e-06
-8.60491796034645e-06
-1.43352897247235e-05
7.4553806712992e-07
-4.57191010413434e-06
-1.76567673250329e-05
-1.85113262526616e-05
-1.30930730144751e-05
-2.22514714519018e-05
-1.98624358693024e-05
3.18533890547651e-06
-1.44890211213211e-05
-2.41721444083951e-05
-2.0126863475404e-05
-5.61291454595534e-06
-9.38752390414647e-06
-3.13548174581401e-05
-2.9110939670713e-05
-1.95359259662878e-05
-1.84901009549043e-05
2.07320839442351e-05
-1.34607580035875e-05
-3.68018069475079e-06
-2.60892702915204e-05
-1.83184801258712e-05
-4.33798179500993e-06
-1.17272319214631e-05
-7.28076642005901e-06
-4.68698839784131e-06
-2.45037863779458e-06
-2.64506130747228e-05
-2.74208208834759e-05
-2.0200577340706e-05
-4.03118622901793e-05
-1.55392683000719e-05
-2.5885293822273e-05
-8.59080326471229e-06
-2.52860718377126e-05
-1.42201032154953e-05
-1.89463796290851e-05
-1.79961500600155e-05
-1.94487752811878e-05
-1.39046044404484e-05
-2.47920301051784e-05
-1.9357779289373e-05
-1.52982244699788e-05
-9.85636021394666e-06
-1.69173344015419e-05
-1.46463303583057e-05
-1.73009701343027e-06
-7.95048012879353e-06
-5.95938928333182e-06
-1.94615721986719e-05
-1.13107499942936e-05
-1.59461087380557e-05
-1.98470454041389e-05
-1.3671333146906e-06
-1.55637608037219e-05
-1.29031468109554e-05
-1.74482735000615e-05
-1.2178042188161e-05
-3.28726752439756e-05
-1.7403707686323e-05
-3.01579466696732e-05
-4.17458752805821e-05
-1.04713589315957e-06
-8.83369174095849e-06
-1.19483643416919e-05
-2.25646152962211e-05
-5.29908692537631e-06
-1.17119685960771e-05
-3.87601265329464e-05
-4.34615613605785e-06
-1.05810695585314e-05
-2.12838821872734e-05
-4.40036551213524e-06
-4.05540917771142e-06
-2.09472028511609e-05
-1.80493603103952e-05
-4.25567538442273e-05
-1.50179214427844e-05
-3.27455957289138e-05
-1.77288694271513e-05
-2.94484174678842e-05
-3.1943315631793e-05
-2.11400961777146e-05
-1.76271968142619e-05
-7.26350032536294e-06
-1.14216479387734e-05
-3.03252075635253e-05
-2.41598363070979e-05
9.41874548646009e-07
-7.15067291026234e-06
-9.71055815700603e-06
-1.27180321160323e-05
-1.08739472157254e-05
-1.43359026482342e-05
-2.46031857848359e-05
-2.30374463682934e-05
-1.24612975008032e-05
-1.25881385746179e-05
-1.12744770908521e-05
-1.34605282721976e-06
-2.74436334660918e-05
-2.48314093374369e-05
-9.6815140464447e-06
-2.69410123581322e-05
-7.86249689966515e-06
-1.02637920706615e-05
-1.00610364264031e-05
1.38432613575101e-06
-2.48943180934391e-05
-3.4551229506775e-05
-1.58758873426939e-05
-3.11211724032373e-05
-8.79622780234623e-06
-2.20151742938405e-05
-2.37527968195481e-05
3.2332649728931e-06
-2.1118403294724e-05
-1.67746938481257e-05
-2.27437940599833e-05
-2.9434864172438e-05
-3.53456864136389e-05
-6.61496643581271e-07
-2.57305380873612e-05
-1.69036688805802e-05
-2.67216979150944e-05
-9.37938342839395e-06
-1.71366590316444e-05
-1.44431099201967e-05
-2.80204292187972e-05
-9.69894731442683e-06
-1.83313675019845e-05
-2.50017306863517e-05
-2.50949324333502e-05
-2.87830782317491e-05
-2.60973291334969e-05
-1.31536983155591e-05
-2.85805138672357e-05
2.16249426696728e-06
-1.32165493395979e-05
-1.77695748770634e-05
-2.28369641199482e-05
-2.05800089015832e-05
-2.19147953624785e-05
8.75128317473322e-06
-2.47475589846791e-05
-1.16638783087073e-05
-8.03462509145927e-06
-2.00422486838196e-05
-1.58400995632514e-05
-2.61428032073344e-06
-2.33754464008764e-05
-1.86066617822405e-05
-1.52624722495579e-05
-3.2400974595923e-05
-1.36700964744348e-05
-4.37598838908991e-06
-1.04561259191845e-05
-3.49217634564904e-06
-2.77583075591286e-05
-1.49210772955713e-05
-9.44799149440493e-06
-1.55309104056411e-05
-1.95214507068551e-05
-1.40911235381061e-05
-2.63303975158037e-07
-1.37432068724862e-05
-1.57127413994529e-05
-2.17866375990895e-05
-6.60019599067729e-06
-2.5360719479039e-05
-2.21651313772606e-05
2.28814106186708e-06
-1.45302862174896e-05
-2.59266870594324e-05
-1.74042822953534e-05
-3.80043000714035e-06
-2.45014290240693e-05
-1.56357526882189e-05
-1.39876170415197e-05
-2.06966000844817e-05
-2.32423044763403e-06
-7.31714372479561e-06
-9.45767286819439e-06
-2.4258000737278e-05
-1.4461209405746e-05
-3.06330728894821e-05
-2.4949168283583e-05
-2.83955128946736e-05
-2.19773732360756e-05
-1.07916554284368e-05
-3.34332086771652e-06
-2.76601913143009e-07
-1.67453448880998e-05
-1.45595867459324e-05
-1.67636984992785e-05
-2.25410872094242e-05
-2.7537466664414e-05
-3.14475735054669e-05
-2.11104085679791e-05
-2.13189449085451e-05
-2.83677312871066e-06
1.13718433137026e-06
-1.82703310135231e-05
-2.1651561110402e-07
-1.68634654285108e-05
-1.69963543850957e-05
-7.96847325405019e-06
-1.68025562068841e-05
-1.47933188252027e-05
3.47368615501111e-06
-2.03710508853393e-05
-1.50411729622723e-05
-1.99834895774806e-05
-2.28969059851988e-05
-1.75722983215994e-05
-2.33997009155205e-05
-1.98851979288936e-05
-2.36556891514229e-05
-1.10544244193993e-05
-2.03526402973125e-05
-2.62657976170481e-05
-1.57397775444107e-05
-1.49708721725682e-05
-5.04369533573537e-06
-1.38478230762108e-05
-2.18714845675314e-05
-1.60387271568206e-05
-5.56614622494498e-06
5.15489103959472e-06
-1.364650841027e-05
-1.00806572526775e-05
-1.3524128207054e-05
-8.91875754574403e-06
-1.40593140503231e-05
-6.00410228466023e-06
-1.47208696870835e-05
-2.45998158731327e-05
-2.33068757625367e-05
-2.81551019609038e-05
-3.63276185881591e-05
-1.71305237433397e-05
-1.99975438377899e-05
-1.82555998472381e-05
-1.56647621931629e-05
-1.20083552613068e-05
-3.20215923330499e-06
-2.65395039182592e-05
-2.30899315454022e-05
-3.38211676869608e-05
-2.95478831659983e-05
-1.27238026829082e-05
-2.31734490300793e-05
-1.99192910763783e-05
-2.21466238167804e-05
-1.87495256732658e-05
-1.20452292587541e-05
-1.06849922621545e-05
-8.85914730289525e-06
-2.0365274966673e-05
-9.0593253239949e-06
-2.30720216227947e-05
-3.16916783173256e-05
-1.10277314755238e-05
-9.0166612955687e-06
7.35394739361894e-06
-2.14800471101936e-05
-3.43625044360626e-05
1.80284202181297e-06
-4.14447116303562e-05
-1.81237293805609e-05
1.16721892264895e-05
-9.05928632909369e-06
-1.83373555670264e-05
-3.62996300838804e-06
-1.83070942991024e-05
-3.54930881600615e-06
-1.95722641555093e-05
-1.25610324641528e-05
-2.73657590833723e-05
-8.47875181344015e-08
-2.86672029446209e-05
-2.31131508858559e-05
-1.11208633297864e-05
-2.29521813145807e-05
-2.97443379900158e-05
-1.78526091567176e-05
-3.29221986794998e-06
-3.74849144040496e-06
-1.51014745960242e-05
-9.58555453263126e-06
-7.13847771625407e-06
-1.45413848670948e-05
-1.2389120449328e-05
-1.74462284386727e-05
-2.08796797316019e-05
-9.09481275978256e-06
-2.66987455495835e-05
-1.21905057525448e-05
-1.30570671171185e-05
-8.20158514948352e-06
1.98885182491165e-06
-3.8044561850005e-05
-1.67649541820747e-05
-2.29688277610591e-05
-6.74725283728558e-06
-8.20030072426876e-06
-2.55484599556333e-06
-5.79356227639769e-06
-1.00573685126228e-05
-2.45253798643621e-05
-2.67378549080899e-05
-3.51537790054084e-05
-2.44402786015092e-05
-1.2270678285381e-05
-2.14044669027511e-05
-7.4542964138354e-06
-1.34689283888953e-05
-1.45976841047701e-05
-2.96864726307262e-05
-4.09005499640922e-06
-1.00531305473482e-05
-1.09580495294255e-05
-1.58652929740134e-05
-4.96979712078509e-06
-1.68789356253841e-05
-2.14288230552624e-05
-9.31952869293943e-06
-1.8786517810599e-05
-1.26327777685085e-05
-2.42813636902767e-05
-5.64186659159323e-06
-1.6061529095131e-05
-2.24862838296505e-05
-2.6679051584653e-05
-1.86496181426426e-05
-1.65537898850166e-05
-5.30232284864303e-06
-2.09202492212515e-05
-1.39966907858699e-05
1.530091038552e-06
-1.8975876087913e-05
-1.58299280126732e-05
-1.5492563452784e-05
-2.15763683100213e-05
-3.50875107579875e-05
-1.18867118643409e-06
-2.17615349733527e-05
-5.7594377928202e-06
-1.98338822506622e-05
-1.04929469714351e-05
-1.45158578553726e-05
-2.0531534334332e-05
-2.60569097660561e-05
-6.25842693032493e-06
-2.14086575897638e-05
-1.83301983083789e-05
-2.46512913742037e-05
1.93041110120977e-06
-1.5012026996331e-05
-2.38301818672376e-05
-2.33143345781858e-05
-5.58373113212628e-06
-7.54567682217168e-06
-1.79219099182627e-05
-2.28802456156447e-05
-2.68463105085459e-05
-2.05478267555855e-05
-6.33544947052199e-06
-3.90453465277349e-05
-1.68300681594193e-05
-1.40573037300991e-05
-2.67013807179032e-05
-2.79946543004867e-05
-1.44895294054825e-05
-1.51526395860289e-05
-1.2746671033676e-05
-3.76877780011556e-05
-1.99253469112713e-05
-8.8297863380483e-06
-5.31582934767028e-06
-5.19856728804033e-06
-2.87400246430273e-05
-1.48061955278482e-05
-2.23756566367682e-05
-2.03309253025143e-05
-3.07984077330203e-06
-2.38078285833126e-05
-1.40994121045769e-05
-1.49710014262299e-05
-7.78004454996677e-06
-1.39431467076798e-05
-1.30166970169496e-05
-9.99851655707258e-06
-3.17889183815926e-05
-5.92592544775532e-09
-1.16549087783332e-05
-3.3162018574682e-05
-1.5984813366879e-06
-5.92327590630459e-06
-1.11416396880979e-05
-6.23620666953682e-06
-1.1343040101025e-05
-1.24427003596903e-05
-2.87550350785801e-05
-1.43759315491885e-05
-1.75765627611515e-05
-3.34307089279376e-05
-1.47972496196655e-05
-1.28056637339258e-05
-1.08732882727036e-05
-1.19738086135868e-05
-2.53980107939932e-05
-2.07468201445331e-05
-2.60303753980477e-05
-4.88668012972589e-06
-1.71341269819612e-05
-1.04892550350082e-05
-3.40913081282477e-05
-1.54424255121001e-05
-2.8213185258061e-05
-1.18151219403772e-05
-1.20128532403358e-05
2.07647126759241e-07
-2.57192365426838e-05
-2.41932081292687e-05
-9.66844467513009e-06
1.27797608951101e-06
-1.45629215521048e-05
-2.8976572775457e-05
1.43063840861771e-07
-1.04744787941356e-05
-2.54614934358203e-05
-1.42150460818359e-05
5.00092865789323e-07
-3.50109334675323e-05
-1.55877885185198e-05
-1.80716022233988e-05
-8.3774235120448e-06
-3.30785173877581e-05
-1.41819026179928e-05
-1.1696097371928e-05
-2.91707271470317e-05
-1.86536485808188e-05
-1.66525090806538e-05
-2.87651422490709e-05
-2.4550935979435e-05
-1.46863604796151e-05
-4.8403468231602e-06
-1.86179227232737e-05
-6.46648034784222e-06
-2.55583628724611e-05
-1.23165477437607e-05
-1.04176833472242e-05
2.25036850276739e-06
-1.73810430913843e-05
-1.98755970533833e-05
-1.74013642719483e-05
-2.5621450441818e-05
-2.36803482082047e-06
-2.6774597249675e-05
-1.27281148283834e-05
-2.19726880782876e-06
-1.23493765414651e-05
-1.1770827388625e-05
-3.08751564658756e-05
-2.98544142635783e-05
-1.28321225385866e-05
-1.33408128085188e-05
-1.48455917834692e-05
-8.91254409100723e-06
-8.23528548592383e-06
-1.24895397888389e-05
-5.66376614182539e-06
-1.96889742579622e-06
-1.179504202718e-05
-1.50756117843407e-05
-1.82778539180866e-05
-2.60698995716827e-05
-1.54967416197794e-05
-6.2840646377256e-06
2.03394278705451e-06
-3.38438409543727e-05
-7.85470351531923e-06
-1.45429597656821e-05
-1.66144433965331e-05
-9.86263700405954e-06
2.60120012666116e-06
-3.82421385082077e-06
-2.55252045454465e-05
-7.0896811761737e-06
6.71017719596098e-06
-1.4728413829824e-05
-1.18169751137187e-05
-7.10139523854907e-06
-1.67769774080864e-05
4.11288547748142e-06
-2.19836093464918e-05
-3.08057938380906e-05
-1.70757609907075e-05
-1.04050967037271e-05
-9.61239624320784e-06
-2.55666235993054e-05
-3.70325303147338e-06
-6.75763904919424e-06
-7.3692063706166e-07
-2.19638192452258e-05
-1.51713562258252e-05
-1.85091020732703e-05
-1.44788811026423e-05
-2.93165185432103e-05
-9.15197473673601e-06
-2.69343515659784e-05
-8.52731325786458e-06
-2.8007941973069e-05
-2.77114155838496e-05
-1.91263068879152e-05
-8.63602284970957e-06
-1.58060884462427e-05
-1.86807528084384e-05
-2.31826422428634e-05
-2.41290374887488e-05
-1.98226051152286e-05
-2.08227912559112e-05
-1.05187543715321e-05
-6.15381391340324e-06
-1.12947619649431e-05
-9.23097553597476e-06
-8.16892147004532e-06
-4.8764942054147e-06
-2.90471738458e-05
-1.95931311153613e-05
-5.59888926966159e-06
-2.3826390452251e-05
-1.33162768200876e-05
-1.70161521734003e-05
-8.4598070227074e-06
-8.86986085014403e-06
-3.45872245218524e-05
-2.24846515049674e-05
-1.92641704648356e-05
-2.64696814593634e-05
-1.89356988222314e-05
-1.45151794439234e-05
-4.6788511449804e-06
-4.19039651582346e-06
-3.8325682555401e-05
-2.99071736057756e-05
-5.08206446773754e-06
-2.67803286807527e-05
-6.76324422930569e-07
-1.1964153306782e-05
3.43069914717702e-07
-1.56341671096544e-05
-5.77217926191337e-06
-2.8600561688012e-05
-2.08018651429753e-05
-2.89760890997693e-05
-1.4422771493265e-05
-9.06333710939327e-06
-2.85893452420309e-05
-1.68203052543449e-05
-2.57593091403142e-05
-3.20981034360934e-05
-1.00267711952654e-05
-5.20428510557129e-06
-1.7451976644646e-05
-1.1751409264569e-05
-1.25834375590994e-05
-1.66645688079067e-05
3.61621439662663e-06
-9.82707699527007e-06
-2.32949831601796e-05
-1.76154113669955e-05
-2.37674918873746e-05
1.27590527865583e-06
-9.6071571479386e-06
-3.31397048827942e-05
-1.7541699687996e-05
-1.55218274931669e-05
-7.08031399037004e-06
-2.75557314018313e-05
-2.14914321788643e-05
-5.07872317434036e-06
-2.27511450979843e-05
-1.50713723017882e-05
-3.65248989841636e-05
-1.01412861764099e-05
-5.98183094236682e-07
-2.91065549794049e-05
-2.25533376283784e-05
-6.69067038393752e-06
-7.57776253910336e-06
1.011593522274e-05
-9.62094585248441e-06
-2.70217808069193e-05
-1.26569260650216e-05
-9.2903001828794e-06
-9.58933722817139e-06
6.49697362538402e-07
-1.97033314627701e-05
-6.99174447425825e-06
-2.96220821345941e-05
-9.57939655047557e-06
-8.7198888504857e-06
-9.19105131672716e-06
-1.45070781453489e-05
3.39131680137276e-06
-1.94251487712987e-05
-1.62334861505642e-05
-2.06021430725398e-05
-1.6942775299436e-05
-1.81500453677187e-05
-3.19631042805648e-05
-2.7021966046846e-05
-7.86446695772338e-06
-1.66671136927849e-05
-1.93553725684719e-05
-1.09950982593703e-05
-2.19380989455669e-05
-1.91471128457165e-05
-1.93385178623229e-05
-1.97177358822474e-05
-1.72866814762316e-05
-2.59337940680007e-05
6.80614559487255e-06
-2.6950116902599e-05
-1.79584340301184e-05
-3.50228177065521e-05
-1.48499213755677e-05
3.45221024212292e-06
-1.28044754729148e-05
-1.08837379512523e-05
-1.88166231666588e-05
-1.42992412006156e-05
-2.16084460037122e-05
-1.4607598094053e-05
-2.08083809939505e-05
-2.01096939569936e-05
-1.84850152016783e-05
-1.19027603981307e-06
-3.03838873072937e-05
2.51116170416458e-07
-2.82839561209641e-05
-2.79446245751695e-05
1.08977504066763e-05
-1.8257925236319e-06
-2.78064636635725e-05
-2.13955232606986e-05
3.03673937790225e-07
-2.14892812589088e-05
-6.84165889278225e-06
-7.86575684224774e-06
-1.54525625592276e-05
-1.06275004278367e-05
-8.06728331434294e-06
-2.00987427331133e-05
-1.94200254660569e-05
-1.82712818385364e-05
-8.89923994944894e-06
-5.40217132396117e-06
-1.5168884695129e-05
-3.15343181384705e-05
-3.24655154716592e-06
-1.66810680808411e-06
-2.40538725551266e-05
-2.98556075559967e-05
-1.51625556113999e-05
-1.08738801670646e-05
4.41425225013195e-07
-2.14006700016706e-05
-2.18382987532596e-05
-2.60320993433596e-05
-1.24741068600932e-05
-3.77002222085187e-06
-1.91125022398171e-05
-1.99585594528758e-05
-8.77346861660354e-06
4.56954175800711e-06
-1.17939101398979e-06
-2.36607775014506e-05
-2.87722808282708e-05
-4.10135658388309e-05
-7.29823026576089e-06
-1.01300550480352e-05
-3.21946500849293e-05
-1.35551552936553e-05
-1.24638633111777e-05
-9.97198929356114e-06
-1.98858614065867e-05
-2.50477322459697e-05
-1.1803631387955e-06
-7.33473419791843e-06
-1.80780158112909e-05
-6.90888706526092e-06
-1.18430972870097e-05
-1.82123267596764e-05
-3.4944423263173e-05
-9.89542683965158e-06
5.65917960434733e-06
-3.08865712975535e-05
-3.27562305998644e-05
-7.40940051163102e-06
-9.10205579687827e-06
-2.10428330050558e-05
-1.74325319539732e-05
-1.6234347004424e-05
-1.27952062429522e-05
-2.59439227724578e-05
-1.45917696381112e-05
-1.85460964941863e-05
-1.95960606862053e-05
-1.68172147940014e-05
-1.79110713267329e-05
-9.72045842442382e-06
-2.45794670514493e-05
-1.57738158637608e-05
-2.37872366636914e-05
-2.18535963002952e-05
-1.80377497865824e-05
-1.76548147016437e-05
-2.08003981601499e-05
-1.32821266488964e-05
-1.7003481835433e-05
-3.69641043523166e-05
-2.12923821911697e-05
-1.40665085854208e-05
-2.08785726576608e-05
-1.87150201047878e-05
6.21782590432044e-06
-6.99247178796097e-06
3.49268572100986e-06
-6.19335540738934e-06
-7.62926940554262e-06
-1.74917161389833e-05
-1.84211696068045e-05
-1.37070691642923e-05
-1.40294641342386e-05
-1.92844452797141e-05
-1.03501590798729e-05
-2.40261756318863e-05
-2.13948757101274e-05
-5.13191257197162e-06
-5.95555841040446e-06
-1.51560831853349e-05
-2.00770359368995e-05
-1.84192952766272e-05
-1.9005136401265e-05
-1.80526343918314e-05
-1.33142243503134e-05
-1.62732266748734e-05
-2.2419522962163e-05
-2.4418855158558e-05
-1.07951353189942e-05
6.30567237307203e-06
-2.53688824531294e-05
-2.13109126249088e-05
-2.35197535027962e-05
-1.98838489857496e-05
-5.18784475078505e-07
-1.46818888899926e-05
-1.11079533021323e-05
-1.60076317782599e-05
-7.84479526603001e-06
-1.90055043002662e-05
-1.36684487511992e-05
-1.90754610016998e-05
-3.26484304152615e-05
-1.49547704036969e-05
4.13857456760217e-07
-1.47052753603721e-05
-2.37958452969506e-05
-8.34282437131523e-06
-2.94822408803172e-05
-3.06933936416105e-05
8.00465113591617e-06
-1.3273212239334e-05
-1.60660596611214e-05
-5.92743927247025e-06
-2.54373253677568e-05
-1.59020020489842e-05
-1.0452522291098e-05
-1.20855322138442e-05
-1.30006439595234e-05
-1.02613649857532e-05
-1.48665530742141e-05
-1.86468207028494e-05
-8.8618859275918e-06
-8.69435627310837e-06
-8.40449080562874e-06
-1.14975886047479e-05
-1.76134086740537e-05
-1.72849574558689e-05
-2.43454434751114e-05
-1.26787982280371e-05
-2.19905386582368e-05
-8.89160033672372e-06
-7.48106733538814e-06
-2.15774275674796e-05
-1.9420326595795e-05
-1.67437368858607e-05
-1.97884099699465e-05
-6.29164978059123e-06
-4.88555328628871e-06
-3.91922444266752e-06
-1.73420117617863e-05
-9.37351357705321e-06
-1.27066467656122e-05
-2.35247332082062e-05
-1.04643403853409e-05
-2.4561011044577e-05
-2.08280129420761e-05
-2.1840227003812e-05
-2.58465454586055e-05
-1.55138804624415e-05
-2.57889578588213e-05
-2.69012253163734e-05
-1.84842397557363e-05
-2.43296786821982e-05
-2.90237039684028e-05
-4.25948607563952e-06
-2.89915273830112e-06
-2.436015872121e-05
-1.04278575231956e-05
-2.1267659325318e-05
-1.28020670304753e-05
-6.28597726902534e-06
-1.2249951475466e-05
-1.10118427175781e-05
-2.16861659076328e-05
-3.66266070373046e-05
-2.41824140008111e-05
-1.67244859724851e-05
-6.63875107675473e-06
-2.63385666833754e-05
-2.11444888016379e-05
-3.28829588043297e-05
-9.62768240872827e-06
-1.07321222796605e-05
-9.07843753583236e-06
-2.13735140194002e-05
-2.01482324296772e-05
-1.3281161553025e-05
-3.28841634742833e-05
-3.58951793177078e-07
-9.4171248457636e-06
-2.70391288821471e-05
-1.49426321984386e-05
-1.48606514343294e-05
-3.15376823451398e-05
-1.02846382873811e-05
-4.47991256847696e-06
-2.26316304172983e-05
-1.32616868332515e-05
-1.6526634626843e-05
1.11462691127647e-06
-1.48549857691055e-05
-3.15994060556287e-05
-6.11823097637883e-06
-6.89869624563545e-06
-2.63096116367222e-05
-1.00753247247715e-05
-1.44318805617943e-05
-3.87319040286665e-06
-1.03244823012855e-05
-1.30600261758716e-05
-1.91468385702548e-05
-2.5406632528479e-05
-1.25609042019507e-05
-2.64872274005534e-05
-2.77372410270807e-05
1.08391422790201e-05
-2.28774282532716e-05
-1.69722175762814e-05
-1.76215016748576e-05
-9.95830640638588e-06
-1.15407088860306e-05
-1.16367183052202e-05
-4.25717370382488e-06
-7.57693794474921e-07
-3.34487200949943e-05
-3.29621684417928e-05
-1.40145140341485e-05
-1.02210323625175e-05
-1.20479186628192e-05
-9.8634478129286e-06
-3.18566718987396e-05
-2.62924436094161e-05
-2.12520322556373e-05
-2.10149701838101e-05
-1.53448663021569e-05
-2.46942599469755e-05
-2.24905211918932e-05
-3.04925033032722e-05
-2.60325273964481e-05
-1.59119051473387e-05
-3.36799835788351e-06
-2.6469063611902e-05
-1.75261842729278e-05
-3.70444275434707e-05
-1.89101242130446e-05
-1.44044876671069e-05
-9.45152279238633e-06
-2.19314052197695e-05
-2.13886195972758e-05
-2.12251403067302e-05
-6.61094556048743e-06
-2.41035577027591e-05
-1.53051247059851e-05
1.94347881415967e-06
-2.41667093189873e-05
-2.1830318974936e-05
-1.23006624367697e-05
-1.23193610886197e-05
-2.46662771011921e-05
4.78928561076143e-06
-1.30273700301572e-05
5.35647720371693e-06
-7.54093661400211e-06
-7.38515355980627e-06
-9.28926339377308e-06
-3.23697046368105e-05
-1.78413314345102e-05
-1.27566125766197e-05
-5.51440818073132e-06
-5.96057496104015e-06
-2.82579948713618e-05
8.5968063145266e-07
-1.5020988431224e-05
-1.4900608908769e-05
-6.79554741370263e-06
-2.80755967677352e-05
-8.79314368733732e-07
-1.20522683515748e-05
-2.67145402562071e-05
-2.77396550538184e-05
-1.88589449261297e-05
-2.04918768523065e-06
2.85534810770095e-07
-5.72723990449786e-06
-1.72892655758179e-05
-1.04386202594985e-05
-3.28903144645411e-05
3.95826404876753e-06
-2.37287038274218e-05
-9.37130356420414e-06
-1.89182914552092e-05
-3.07660894138827e-05
-2.39471823489653e-05
-1.63943396173464e-05
-1.12619405290856e-05
-1.30369186195955e-06
-2.5259154838969e-05
-1.29091492898909e-05
-8.16470401716635e-06
-2.32026641712639e-05
-1.88791957673604e-05
-6.22328077320944e-06
-1.28152430570488e-05
-2.25234766217404e-05
-1.20349482407053e-05
-1.2526463978858e-05
-3.24836675916865e-07
-2.76098586088029e-05
-1.83984676248454e-05
-6.82385635927213e-06
-2.77266516087377e-05
-1.66135625887612e-05
-1.82517241206211e-05
-2.65984768312368e-05
-6.93569386989524e-06
-8.73461883351181e-06
-3.93030210079767e-06
-1.26954703249045e-05
-2.76710999647625e-05
-4.17045281952567e-05
-2.01761224375388e-05
1.1269026762088e-05
-2.59950405523424e-06
-1.06191139399109e-05
-1.04092480110766e-05
-1.60079763312526e-05
-1.6313757828533e-05
-1.26754056757058e-05
-1.7387849023066e-05
-3.01453412985984e-05
-2.3941521026393e-05
-1.77805321786124e-05
-3.11929656270882e-05
-2.77813036333152e-05
-1.97778542257632e-05
-9.45013136134209e-06
-2.07577095331357e-06
-4.76589313173446e-06
-7.87635860869538e-06
-8.83654970070433e-06
-2.35292632567874e-05
-1.91919019689468e-05
-5.90734543497792e-06
-2.01083044741439e-05
-1.8804127712031e-05
-8.41659763409727e-06
-1.49883038172366e-05
-2.50235268612337e-05
-2.52058953085007e-06
-9.6145670258468e-06
-3.68148496128791e-05
-1.5646078661317e-05
-2.41020484224902e-05
-1.73828841374105e-05
-2.15751036322689e-05
-2.93518533691618e-05
-1.33685895089102e-05
-1.36982303075021e-05
-1.53717597217e-05
-1.27778988526531e-05
4.34292211775056e-06
-8.32161876376016e-06
-9.04466294509482e-06
-5.81103472260816e-06
-2.82035817118812e-05
-6.03738104435642e-06
-3.29665674017373e-05
-2.39142809648916e-06
-6.81509946097255e-06
-1.59002531129481e-05
-2.24055515889137e-05
-3.02197744817839e-05
-2.27280432315e-06
-1.49170229231867e-05
-1.79111472415399e-05
-2.34787817080305e-06
-2.52081089646489e-05
-3.10032089327675e-06
-1.86290422451941e-05
-3.0429652434165e-05
-1.16802179027086e-05
-2.35803130947757e-05
-1.25401137624993e-05
-2.49731625417789e-05
2.26064208652752e-06
-2.12078390595887e-05
-2.76170808863331e-05
-1.93662877945511e-05
-1.88990020872345e-05
1.34609784423136e-06
-1.48160252122511e-05
-1.3093531168968e-05
-3.45055800743527e-06
-1.38874724832731e-05
-3.05517599226326e-05
-1.16520188723255e-05
-7.30204853440352e-06
-2.36845383203061e-05
-2.05989803041449e-05
-2.68401715082954e-05
-1.1998441860242e-05
-4.10616233699083e-06
-1.73739022397392e-05
-1.77743155878579e-05
-5.06782063217143e-06
-1.28514347139184e-05
-2.47254083057034e-05
-2.34796325248144e-05
-4.19815264987514e-06
-2.36620997505292e-05
-1.48399599751876e-05
-2.69996718824642e-05
-2.58509293434241e-05
-1.37770360501978e-05
-3.43071132954761e-05
-2.03593450568018e-05
-1.29645481466242e-05
-1.54316515610069e-05
-2.51729055182489e-06
-2.77634384825426e-06
-4.1531283661687e-06
-1.27074011801064e-05
-2.53895549780144e-06
-3.59014057729917e-05
-2.49321832372904e-05
-1.60867235378223e-05
-1.45564521126284e-06
-1.68368399775107e-05
-2.15866739340061e-05
-1.7308413152283e-05
-9.55139906842889e-06
3.6264313184955e-06
-7.40928647339545e-06
-3.41233178280133e-06
-1.9111971247039e-05
-3.6352838216247e-05
-4.26171282766366e-06
-2.02859008780098e-05
-1.71558101980264e-05
-1.00566137312182e-05
-2.32892123425654e-05
-3.35152475556823e-05
-1.15025246026464e-05
-1.67468551253871e-05
-8.66310121057283e-06
-1.98821779319977e-05
-1.37663742431169e-05
-1.18900274413004e-05
-1.80723599219625e-05
-1.83545866619172e-05
-2.79046109628011e-05
-5.44132959479353e-06
-7.73547743460787e-06
-2.23060504840308e-05
-3.45064759732316e-05
1.38923846396707e-06
-2.02107846283007e-05
-1.87116169728485e-05
-1.62451788468554e-05
-1.88991358105134e-05
-2.38884020467315e-05
8.34729599649485e-06
-1.48971900998943e-05
-9.15085850561147e-06
-1.32957711400432e-05
-2.72709689689549e-05
8.52051304962157e-06
-1.52665898866203e-05
-1.52958652401977e-05
-1.8262325320096e-05
-7.60264633151585e-06
-3.22342354145942e-06
-1.84570733414384e-05
-1.76973368858485e-05
-3.70917360857063e-05
-7.3207742789531e-06
-5.4601520126859e-06
-2.63796248893905e-05
-1.53806462585352e-05
-2.35519452835554e-05
-1.73718013105749e-05
-1.85894497558076e-05
9.39413024902393e-06
-1.37409248472104e-05
-3.25473316381564e-05
-1.44366959141661e-05
-6.96302693701501e-06
-1.69271378431992e-05
-1.09433207890396e-05
-1.07738423230113e-05
-1.08313365820114e-05
-9.59235670746566e-06
-2.61005930129073e-05
-2.21260751620733e-05
-2.25606945462837e-05
-2.16328479533987e-05
-1.57640392739074e-05
-1.47184913836676e-05
-2.10010496185498e-05
-1.37989507569621e-05
-4.75040559464085e-06
-1.05370711615159e-06
-2.83717712179093e-05
-1.54075306292261e-05
-9.28048169532425e-06
-1.1533382251388e-05
-6.37721535247608e-06
-3.20195713277734e-05
-3.63765737980607e-05
-3.26149075459176e-05
-1.32174788170792e-05
-1.03706475340343e-05
1.1189115948768e-06
-4.92954385909631e-06
-1.8579024523931e-05
-3.41666255348896e-05
-1.41850231980573e-05
-5.15745384980371e-06
-6.44933105377552e-06
-7.82553037642885e-06
-8.91766770687751e-06
-4.7672333883327e-06
2.35261740315795e-05
-1.04850613085112e-05
-1.27647648695245e-05
-7.43378718823465e-06
-1.70370483969359e-06
-7.28093287404914e-06
-1.81745554493724e-05
-2.40633002949937e-05
-2.33632852178567e-05
-1.68056818860738e-05
-1.16532583284472e-05
2.68708513550324e-06
-9.49836987988284e-06
-1.45288628015349e-05
-2.18136716437818e-05
-3.74865777841425e-05
-1.78024151824572e-05
-2.15258109430313e-05
-2.91271792012251e-05
-2.80077163941168e-05
-1.30131898907945e-05
-2.75652484192052e-06
-2.75539917805636e-05
-1.97321059354084e-05
-1.42950209626428e-05
-1.49341517485472e-05
-1.10772299866466e-06
-1.93763232139858e-05
-1.74095573728419e-05
-1.34779458734678e-05
-2.14083346834694e-05
-1.22176080360035e-05
-1.16597030533842e-05
-2.13907980327868e-05
-3.02512365563562e-05
-3.23542344201593e-05
-2.44909083412997e-05
-2.68649213475108e-05
-1.88559675913975e-05
-2.3534672690601e-05
-2.27063014900339e-05
-4.05901242315213e-06
2.58392922767648e-06
-1.40633987158697e-05
-1.67048619990333e-05
7.76318368723508e-06
-2.16021736165881e-05
-2.87498754746367e-05
-2.07085337875982e-05
-6.05107009931584e-06
-2.85841401740098e-05
-1.80634647592264e-05
-3.93598613916049e-05
-2.85554715816771e-05
-2.22435465029878e-05
-1.0568841167644e-05
-3.13851395341815e-05
-5.93975883092011e-06
1.1226152102799e-06
-1.90065456867221e-05
-1.37832728841987e-05
-1.98429834889911e-05
-1.19866517267784e-05
-1.13916800707892e-05
-7.83774627926969e-06
-1.11127659948607e-05
-3.24211397031304e-06
-3.91581846336232e-05
-9.36991160001156e-07
-1.83650362848529e-05
-1.60341578331217e-05
-2.43598739294439e-05
-1.7086748497178e-05
-2.05146470783028e-05
-2.57751672837534e-05
-1.49376956254651e-05
-2.50317051579949e-05
-1.58101536829156e-05
-2.90035759531213e-05
-2.12539815941065e-05
-5.95464446820092e-06
-1.62749404112756e-05
-2.11297954741627e-05
-8.36302042409068e-06
-1.97479305546647e-05
-2.57649753988187e-05
-3.43514034769022e-06
-1.08463707949459e-05
-8.92798342515777e-06
-5.99198272222613e-06
-1.94635662604373e-06
-2.7076051301704e-05
-6.91847975197293e-06
4.57180754090222e-06
-1.19466199289259e-05
-1.5494294670344e-05
-8.56646549266279e-06
-3.25820889554232e-05
-7.85981636030632e-06
-1.17749216114026e-05
-6.43918935536387e-07
-1.81835181429854e-05
-1.53406217218255e-05
-1.36267270420554e-05
9.80836805076498e-07
-1.10238272421082e-05
-1.68316605493213e-05
-2.43730172473442e-05
-2.18160515520531e-05
-1.76555701499427e-05
-2.26063345890209e-05
-2.45568073781382e-06
-1.74997776294327e-05
-1.74851117239764e-05
-2.65787301047226e-05
-7.41150346843997e-06
-2.09375310884271e-05
-1.46357881717763e-05
-1.27844947661636e-05
-2.15435999676056e-05
-1.18387309818558e-05
-9.15987739449253e-07
-1.23385602855323e-05
-9.3060038420919e-06
-5.51822083783138e-06
-1.12491281423256e-05
-1.61910135604011e-05
-1.41516261183168e-05
1.09980657450449e-06
-1.36793324265528e-05
-6.06157738582515e-06
-2.64508601125778e-05
-1.104895175086e-05
5.93073403218105e-06
-2.27178625319217e-05
-1.94085053390603e-05
-1.05294926380247e-05
-1.75001907297434e-05
-1.78111759812387e-05
-3.85461291975874e-05
-2.26234460182094e-05
-2.20368585046838e-05
-2.22905140662197e-05
-3.60912371612007e-05
-1.92219300716655e-05
-1.12358625118304e-05
-2.70603626964588e-05
-1.12789664108655e-05
7.06879564127082e-06
-1.16331331708638e-05
-2.04215428249294e-05
-4.10853322253899e-05
-2.47203485378551e-05
-5.75794830935277e-06
-3.17886495464317e-05
-9.89207920693143e-06
-2.90932753915992e-05
-2.18736487244754e-05
-3.24206763545397e-05
-1.12272883865348e-05
-1.1758937681619e-05
-2.40723667040883e-05
-3.3007425292233e-06
-2.22210931763838e-05
-1.72347877725159e-05
-1.88282056421121e-05
-1.6146273814689e-05
-2.51051245113109e-05
-2.39189582265844e-06
-9.6310114773402e-06
-1.67767405971297e-05
6.61994475406441e-06
-2.58393018838372e-05
-1.22124449018232e-05
-2.48310590360227e-05
-1.27637234266619e-05
-2.06640488331653e-05
-1.30576886487778e-05
-9.27974694878592e-06
-4.90775664189786e-07
-2.49523431092547e-05
-2.10829106592774e-05
-3.581616736048e-06
-7.47549559736909e-06
-1.82722080373665e-05
3.15176764249218e-06
-5.99454649905908e-06
3.07403525495058e-06
-3.08415204910045e-05
-2.38662906025619e-05
-7.73718781281667e-06
-2.17028905314041e-05
-2.28251713629042e-05
-7.45406684765478e-06
-1.25870136377754e-05
-1.32599456251212e-05
-2.67472220418489e-05
-1.98228828564527e-05
4.51063561663943e-06
-3.14364989309102e-05
-2.14409079911149e-05
-1.93326501817508e-05
-5.27959436043976e-06
-5.82474800802916e-06
-1.9784669880767e-05
-1.32178389344363e-05
-1.80326790001266e-05
-3.40186323548365e-05
-5.09285462571041e-06
-8.6340904605152e-07
-8.05273257139096e-06
-6.35682670712892e-06
-1.7221862072627e-05
-2.48560682795334e-05
-1.25585478375217e-05
-1.50991185892238e-05
-1.40259584512117e-05
-1.59503342912867e-05
-5.12246653486834e-06
-8.77314727140677e-06
-4.96100460080098e-06
-1.81652386749631e-05
-1.58516926949084e-05
-3.16323948016079e-05
-4.0057622431198e-06
-1.15984551841046e-05
-3.77599147248299e-06
-1.01935647402016e-05
-1.40149264187922e-05
-2.50281370298897e-05
-2.42174162399361e-05
-1.35992225535911e-05
-1.27938123303838e-05
-1.42725726706541e-05
-8.46525046871435e-06
-1.98865095478053e-05
-3.6045541362314e-05
-3.0170508306897e-05
-2.69122634161864e-05
-9.39160090688327e-06
-2.46026510274992e-05
-1.9521725929446e-05
-1.62005059293344e-05
-1.46319625817009e-05
7.72824561598264e-06
-1.21404807813478e-05
-1.94260022834612e-05
-2.18246635064966e-05
-3.5692043612706e-05
-7.27981974709316e-06
-9.89088749271787e-06
-3.28924230790133e-05
-3.39873895182563e-05
3.64722809788486e-06
-3.9053560310506e-05
-8.26207710284702e-06
5.97429240119139e-06
-3.55472750498278e-05
-9.63643666814261e-06
-2.49608831566125e-05
-1.27766627617486e-05
-2.36358784115174e-05
-1.28440650017079e-05
-1.04270354366093e-05
-1.4829924767564e-05
-4.04433018189714e-06
-2.1323415704484e-05
-6.17435488163926e-07
-1.96226824355046e-05
-2.79070438782866e-05
-3.19322881080804e-05
-2.43968262366465e-05
-1.96157896357105e-05
-1.67033605701779e-07
-1.40675768877195e-05
-1.47557353872007e-05
8.33582843447812e-08
-1.60099081292992e-05
-3.54196086364286e-05
-1.99819757255846e-05
-1.8015227773063e-05
-7.81941790614509e-06
-1.57501344429675e-05
-1.88887112308048e-05
-8.40756140423965e-06
-2.94052042544006e-05
-9.05077199034529e-06
-2.22694251009028e-05
-1.91173045161741e-05
-2.09498285463325e-05
-3.06200357960376e-05
-1.66363136900893e-05
-4.21391450497535e-06
-5.98730914188196e-06
-6.13451727790696e-06
-6.61492746060614e-06
-2.52092131153875e-05
-7.61877028417843e-06
3.95527169696395e-06
-6.23032199262886e-06
-1.07296146139383e-05
-1.7132556733478e-05
-2.39748675346143e-05
-4.76878479899917e-06
-3.4139247063871e-05
-1.79114364014587e-05
-1.41231631435765e-05
-2.35867637815034e-05
-1.71741297295134e-05
-1.39609650762835e-05
-1.40491965230029e-05
-1.3135453199214e-05
-1.1370336335673e-05
-8.45335225668393e-06
-2.31387325711264e-06
-7.95443287630983e-06
-3.34644209966786e-05
-2.12268301618448e-05
-4.09468838246146e-06
-2.54343362803616e-05
-1.20067466679513e-05
-2.39276744461474e-05
-2.22724718362261e-05
-4.06498319504218e-06
-3.51641411348304e-05
5.75195992419943e-07
-6.83725379416087e-06
2.25908644096305e-06
-1.83501868341737e-05
-1.52071268166276e-05
-3.2657364139682e-05
-7.07334696505139e-06
-2.0497752581419e-05
-7.49521150435238e-06
-1.50237683705364e-05
-2.12611255729198e-05
-3.2304028382646e-05
-2.29129219459304e-05
-1.10157323179899e-05
-2.90992643619924e-05
3.52559380336758e-06
-8.46172467916379e-06
-3.47560826780582e-05
-2.04669722039048e-05
-1.50969819568002e-05
-2.74456602878571e-05
-2.14791520569613e-05
-1.48995108796801e-05
-1.25240293267804e-05
-1.36860582559549e-05
-6.34569599798242e-06
-2.63067827233318e-05
-9.96200816843458e-06
-1.19888657143189e-05
1.39306703462548e-06
-3.89954318149111e-06
-1.51640461281467e-05
-2.9470462749301e-05
-2.56702638781928e-05
-1.81902704396249e-05
-8.73311220041834e-06
-2.0208589725669e-05
-3.2871825469724e-05
-2.71577443969891e-05
-2.97934907090214e-05
-1.09139619289914e-05
-1.68765741177484e-06
-3.50610727163684e-05
-1.93897744904492e-05
-2.93123641108765e-05
-1.05424461106984e-05
-4.17466074860733e-06
2.33843495572134e-06
-2.72901195817433e-05
-1.56271392571409e-05
-2.72848108993128e-05
-1.37123365211586e-05
4.235797263087e-06
-2.84938703783873e-05
-1.30083331266993e-05
-2.11423911956137e-05
-1.09124269921287e-05
-1.33193215492589e-05
-2.28462338570113e-05
-1.10816777432159e-05
-2.08692743041306e-05
-2.54463883204891e-05
-2.43551467102357e-05
-1.05959699917748e-05
-1.46113617005212e-05
-2.75963315339312e-06
-1.22882741234941e-05
-2.36291001172863e-05
-1.71833608704588e-06
-9.20185192960652e-06
-1.39596555068155e-05
-1.94054859155007e-05
-1.96970600042148e-05
-2.37987176057299e-05
-1.78086884180584e-05
-2.12180594386859e-05
-7.58521320468367e-07
-3.19837314648652e-05
-3.13249248801698e-05
-1.33928851270796e-05
-2.73097729039777e-06
-1.57351211809122e-05
-1.95859749395192e-05
-1.05035112985976e-05
-1.78958039404161e-05
-2.78285975356507e-05
-1.64167373308077e-05
-2.42410436537071e-05
-1.25819374148248e-05
-2.57640417955469e-05
-2.08407868483213e-05
1.52073003148823e-06
-1.35767991398725e-05
-8.10576968641361e-06
-1.24753944431954e-05
-4.3433665033509e-06
-1.85710196012393e-05
-2.35681090258114e-05
-4.92050294682128e-06
-2.21932392883038e-05
-2.6106768429017e-05
-7.59417739268057e-06
-2.41473826861117e-05
-1.69792583062679e-05
-3.95001005443223e-06
-1.0984321869757e-05
-3.14896342361268e-05
-1.1201745997329e-05
-2.35955053432625e-06
-5.27729221573429e-06
-1.24554156888574e-05
-1.4080471147658e-05
-1.76512886132959e-05
-2.83058696717108e-05
-3.40523674523381e-05
-1.61626701189415e-05
-1.95434078751399e-05
-1.49637223983146e-05
-1.45233503557152e-05
-4.16891879000357e-06
2.59353423989199e-06
-1.79929406207002e-05
6.09437882885357e-07
-2.20202308638785e-05
-1.28489334839291e-05
-2.64860059922712e-05
-3.16082837160797e-05
-1.05344323124718e-05
-2.49559121274767e-05
-2.34702870624358e-05
-1.38770141724497e-05
-2.65210196126629e-05
-1.6411921160866e-05
-2.65549142476829e-05
-2.72147845322987e-05
-2.55278724400342e-05
-1.35042029272862e-05
-7.39447511046403e-06
-2.76853904651996e-06
-1.05083624665588e-05
-1.00090870558661e-05
-1.68286634789006e-05
-3.07967917533938e-05
-1.57443242931831e-05
-2.60558584136357e-06
-2.02713372902583e-05
-1.50012248295652e-05
-2.43733783597211e-05
-2.66050308156965e-05
-2.89121397251679e-05
-2.34445607284442e-05
-2.72220233581863e-05
-1.99210752331152e-05
-8.12770881368106e-06
-9.10101567906136e-06
-1.56981049403341e-05
-1.78738030648491e-05
-2.66192782157667e-05
-2.15293601422169e-05
-1.29942334280524e-05
-1.12166493697952e-05
-1.83087370141731e-05
-4.11531509359484e-06
1.20120450970661e-06
-8.50490209863148e-06
-2.15315199259517e-05
-1.37845577703095e-05
-2.39480591622384e-05
-6.48332589845707e-07
-2.04402369950826e-05
-8.9096777462366e-06
-1.0220228148733e-05
-2.88616610312352e-06
-6.02731393203064e-06
-3.33019053363232e-05
-1.34378881065948e-05
-1.69579758087604e-05
-1.87195446932006e-05
-2.234807105229e-05
-1.86828160473105e-05
-2.01588348613338e-05
-1.3439325022515e-05
-2.58614957668241e-06
-1.78556453365152e-05
-3.6831555106021e-05
7.85267256477227e-07
-1.03695184174297e-05
-2.43908348797953e-05
-1.73604364621782e-05
-5.66478852171066e-06
-2.61564107599339e-05
-2.99812285056126e-05
1.29556493322593e-07
-2.13393763215704e-05
-1.89677716703145e-05
-1.14632430869474e-05
-3.95210564001264e-06
1.96581774486072e-07
-2.39776985407874e-05
-2.2671180089001e-05
-1.96112314397453e-05
-1.0776659552161e-05
1.6711934116709e-06
-1.05518191752459e-05
6.79282370756539e-07
-1.93133829699806e-05
2.0071652338248e-06
-1.0160252344921e-05
-5.2766436981933e-06
-3.11367990148419e-05
-1.24074315613679e-05
-1.07648663604461e-06
-4.42813797317772e-08
-7.24973698688965e-06
-1.58101150957345e-05
-1.32124024845616e-05
-1.85815760500471e-05
-1.84231691323234e-05
-1.45330023866641e-05
-2.21946835351413e-05
-2.52769624842118e-05
-2.65817045643778e-05
-2.69014909309369e-05
-5.80472744666982e-06
-2.08128343062816e-05
-1.59394864557779e-05
-2.19923111968704e-05
-1.19746756553563e-05
-2.17794062533416e-05
-2.53235435983581e-05
-2.24776947631099e-05
-9.16277502449073e-06
-1.95889732647061e-05
-1.68503292138269e-05
-1.30337068254662e-05
-2.64067304585839e-05
-3.56864496384264e-05
7.63066752048853e-06
-1.73715186901881e-05
-1.35977084337005e-05
-1.76398863700731e-05
-3.44834487273446e-05
-2.4923439629909e-05
-1.84053397200063e-05
-2.98664179002198e-05
-1.98111709220828e-05
-2.57655516544254e-05
-1.51923439677384e-05
-1.32704735969951e-05
-8.73192151889838e-06
-1.57899225941955e-05
-1.04984077428205e-05
-3.45503871705652e-05
-1.89837948087103e-05
-1.27819075921348e-05
-1.72221755238788e-05
-2.16786623891623e-05
-1.35968835329365e-05
-3.24094339140389e-05
-1.11576122620969e-05
-1.08903889187464e-05
-8.82630621630471e-06
-8.28286796121182e-06
-1.96142916927515e-05
-3.42385829573357e-05
-1.87346292182042e-05
-2.19204055382506e-05
-1.17905035945695e-05
-1.97645438858077e-05
-1.70490894656238e-05
-7.24420509698801e-06
-2.79382163496872e-05
-1.38627348688348e-05
-2.71397438183556e-05
-1.7936657285647e-05
6.075079604899e-06
-1.58627592274815e-05
-2.72752375741055e-05
-2.10974680971948e-05
-1.89790694772265e-05
-1.19941169304159e-05
-6.42085134130572e-06
-1.62904330048994e-05
-1.75760825132775e-05
-1.69382031011959e-05
-1.9716550613964e-05
-1.96262725776758e-05
-6.09007463678864e-06
-1.33584734774262e-05
-2.10658943217711e-05
-1.91430579680502e-05
-1.96264193965955e-05
-9.75612656088605e-07
-2.84776601694392e-05
-2.27013820247281e-05
-2.56247507617484e-05
-2.99486047488573e-05
-7.88629668320481e-06
-1.06879970050098e-05
7.94743053742462e-06
-7.37421870540478e-06
-1.12699524288139e-05
-2.34645561272161e-05
-7.95672097843229e-06
-2.80278956530069e-05
-8.8211831054728e-07
-6.41068584285386e-06
-2.15211030529606e-05
-2.19775278322757e-05
-2.25062735329225e-05
-1.96821583368988e-05
-1.31225384485721e-05
-1.25542992148496e-05
-1.82280987880783e-05
-1.76670855745509e-05
-5.13090897315926e-06
-1.22372330883415e-05
-2.11611053569603e-05
-2.02382147536655e-05
-4.56668591687332e-06
-2.54816689260983e-05
-8.21716210846496e-06
-1.16827125375709e-05
-3.15209904697891e-05
-1.47020366687776e-05
-1.26875281858835e-05
-2.54245781755026e-05
-1.2305308866754e-05
-1.27217222288148e-06
5.21372435109947e-07
-1.46333810717631e-05
-6.9841152801045e-06
-2.17617992420631e-05
-1.98879930928527e-05
-1.79944183197243e-05
-2.64331711581723e-05
-1.86326967870344e-05
8.80437939477168e-06
-8.43593315374604e-06
-1.65395314240816e-05
-3.33028312349454e-05
-6.7883004029852e-06
-2.15423223191853e-05
-3.15472926829693e-05
-2.75988582796589e-05
-2.86533006045334e-05
-2.35117649273422e-06
-1.92520201343829e-06
-2.45535396812483e-05
-1.43495339794175e-05
-8.17924822765656e-06
-3.09943469980392e-05
-1.42568024732817e-05
-2.4739532060082e-05
-2.36102233286658e-05
-7.8298976346654e-06
-1.63052146287325e-05
4.82887676153637e-06
-9.81014291483273e-06
-1.37656593916401e-05
-1.81743628980706e-05
-2.75773515621191e-05
-1.56631345454878e-05
-4.04352631894587e-06
-6.15208440057244e-06
-7.92109005295256e-06
-2.38364269414699e-05
-3.73621865876858e-06
-1.91588585321455e-05
-1.49372395098118e-05
-1.83304256283285e-05
-2.06483454026742e-05
-1.30341741462741e-05
-1.30558948240769e-05
-1.934802078464e-05
-2.19871936024296e-05
-2.10612722488445e-05
-2.14044849185358e-05
-1.20178625934602e-05
-2.82383384551338e-06
2.21749475079728e-06
-2.8439549576523e-05
-1.39891788112422e-05
-9.9660596922256e-06
-1.73488962684878e-05
-1.93649530700368e-05
-1.10830334875261e-05
-1.01735136048884e-05
-1.92572642093629e-05
-1.76834406501897e-05
-3.20567407489198e-05
-4.217009113375e-06
2.01542063679924e-06
-1.36533339290582e-05
-2.46582731163905e-05
-2.47799356756657e-05
-2.46334259260876e-05
-6.29225304882897e-06
7.31310434707978e-07
-2.11756775216474e-05
-1.18000521067005e-05
-3.07818777544516e-06
-1.12671068817921e-05
1.21681783004172e-08
-2.03023867247455e-05
4.35396771713809e-06
-5.82789907013649e-06
-1.80415265652605e-05
-1.55537813012858e-05
-2.22530248693625e-05
-1.99349493713469e-05
-3.50714951318231e-05
1.85569392989275e-06
-2.49369541946389e-05
-2.04945431409379e-05
-2.57674521423829e-05
-3.12618830283449e-06
-2.40451222394874e-05
-2.02937017997658e-06
-1.09423424689482e-05
-2.65341034771761e-05
-1.76883082990093e-06
-2.25437099934323e-05
-1.46297819459113e-05
-8.34044963532008e-06
-1.7287580989811e-05
-2.26424318816664e-05
-8.78481282814577e-06
-1.64312860384478e-05
-2.11735686468605e-05
-1.35868221211251e-05
-1.75926968948065e-05
-3.05290264272622e-06
-8.76126169454982e-06
-2.9361529682922e-05
-2.2059215746549e-05
-8.00987967499793e-06
-9.626531878066e-06
-2.76706086398956e-05
-2.29357944563954e-05
-2.00296432704575e-05
-5.18002629145112e-06
-1.37637217124003e-05
-1.02969567559455e-05
-2.57453879837991e-05
-2.6328982688243e-05
-1.39675997734829e-05
-1.75766536279025e-05
-2.96463595005081e-05
-2.92728632356545e-05
-1.57892298793464e-05
-1.32720237750507e-05
-3.09594963118325e-05
-1.08330746870709e-05
-4.35890248562177e-06
-8.22866563387485e-06
-1.05389726142871e-05
-4.2886823300078e-06
-1.37608130950743e-05
-2.84800679460999e-05
-4.52223604776294e-06
-2.74986173031272e-05
-1.57050842505119e-05
-3.14581525576731e-05
-4.3700972201439e-05
-3.47420397093034e-05
2.74566605971104e-06
-2.62605799330692e-05
-2.10744515571008e-05
-2.10498639266427e-05
-2.46301455754372e-06
-1.4151766700416e-05
-2.83267855758262e-05
-1.96764106388203e-05
-2.01623335349512e-05
-2.18520031964967e-05
-6.66219712587634e-06
-7.99628906363254e-06
-2.41731149864934e-05
-2.90239437507307e-05
-2.95271439770157e-05
-1.24133736217722e-05
-2.88004040283778e-05
1.43666236993519e-06
-1.53893904182097e-05
-1.48068140564492e-05
-8.03401141217606e-06
-1.18798418735779e-05
-9.36654314721622e-06
-2.10765645708845e-05
-2.42919058984185e-05
-2.33005889178246e-05
-1.40147743597751e-05
-6.95347308453447e-06
-2.72609528874175e-05
-5.63869359845896e-06
-1.31804908968665e-05
-1.10783170291457e-05
-2.97643524111941e-05
-2.67414636698734e-05
-2.88518951169505e-05
-1.76286494814148e-05
-8.54038425517104e-06
-1.78321775425252e-05
-7.84131034536671e-06
-9.30137449794322e-07
-2.09817778728116e-05
-1.63274983463468e-05
-1.61254825801583e-05
-1.23496813488761e-05
-3.0222277195976e-06
-9.69923288004603e-06
-5.53966930117363e-06
-1.41275327176575e-05
-1.72901137284624e-05
-5.06458683318466e-06
-3.22477484108778e-05
-1.3999423610158e-05
-9.11498642908624e-06
-1.43769654108648e-05
-2.79035332637019e-05
-1.40109004295234e-05
-5.89195633289013e-06
-1.88768501863495e-05
-1.36485851065503e-05
-2.16896994098865e-05
-1.44879553343152e-05
-9.7548179412673e-06
-2.85943826303816e-05
-1.73650781321748e-05
-7.83145698070833e-06
-1.28760600589552e-05
-8.17498624782537e-06
-1.2248029722488e-05
-2.64251577764312e-05
-1.83636697869106e-05
-2.45944089119721e-05
-1.82982273984264e-05
-3.70494138217492e-06
-1.61125432845378e-05
-2.08459312124044e-05
-1.70054164792458e-05
-4.15879205041419e-05
-2.18748152345101e-05
-2.90700244058049e-06
-5.41044819256394e-06
-2.87714067134027e-05
-2.04460188928657e-05
-2.13317970949927e-05
4.24259672352885e-07
-4.95437098642497e-06
-2.34741452714591e-05
-3.00247576938341e-05
-3.24699280709912e-05
-3.70676317624044e-05
6.52295848289875e-06
-5.64073456138862e-06
-1.0636153436732e-05
-3.47833132295318e-05
-9.95788864655332e-06
-2.23102957371409e-05
-2.36345197167067e-05
-1.06487790243759e-05
-1.25700822907219e-05
-1.95111286416621e-05
-1.58459929626335e-05
-2.51623399848406e-05
-2.53052664433987e-05
-1.21011655559769e-05
-9.69896307680367e-06
-9.05316937830888e-06
-1.59513499458542e-05
-2.10768612403256e-05
-1.8310905224545e-05
-2.83771319227999e-05
-1.47180866710866e-05
-4.79809184791962e-07
-9.90605200144101e-06
-4.83299068429007e-07
-1.18254755819465e-05
-2.85976922255161e-05
-6.55336075811623e-07
-1.02777205445322e-05
-2.08123102382563e-05
-2.97347428395605e-05
-4.39937399677084e-06
-2.2071071833771e-05
-1.87371704081481e-05
-4.37848986780635e-06
-4.31230419708678e-06
-1.270264140203e-05
-2.82460557826811e-05
-1.50288926099993e-05
-3.2830859166647e-06
-1.49743363694235e-05
-1.09020991508395e-05
-1.79197285891909e-05
-2.23286371035897e-05
-9.93093170760287e-06
4.60559423156897e-06
-1.14433887308096e-05
-2.98869293288176e-05
-1.56978060640269e-05
-1.57210550905192e-05
-1.12347857963572e-05
-4.80778130988877e-06
-1.98670325905586e-05
-9.1956125531647e-06
-2.50265474444806e-05
-4.98626659171395e-06
-8.15514662432442e-06
-1.5737331208423e-05
-2.125725472552e-05
-2.21087270985218e-05
-2.01616734336394e-05
-1.31471067476834e-05
-1.40352196610278e-06
-9.37987215939638e-06
-4.78344484820025e-06
-3.25010995456349e-05
-1.16341974709452e-05
-3.27382364659517e-06
-9.29034811072967e-07
-2.87021383177038e-05
-2.73549334243498e-05
-9.75376402042984e-06
-2.18178273578816e-05
9.63391231729539e-07
-8.03837684168183e-06
-1.99870529884301e-05
-2.21104063670692e-05
-3.33454158817697e-05
-1.86237277940056e-05
-3.04341958824281e-05
-3.9890643198981e-05
-8.26414394553946e-06
-1.96487349048123e-06
-4.35017858157262e-06
-2.5732573193156e-05
2.69125166443537e-06
-7.20579585046674e-06
-2.33243953033507e-05
-2.22796852416972e-05
-2.63894726324039e-05
-1.2684403884824e-05
-1.03272642153748e-06
-1.68027901231288e-05
-2.63109180528588e-05
-2.61175426685162e-05
-1.94140761355702e-05
-5.18060212236549e-06
-1.63043720294394e-05
-2.42053438531879e-05
-1.21715737366013e-05
-1.12729607513203e-05
-2.06839613981466e-05
-1.50377728806718e-05
-1.21684077079976e-05
-1.68827053240988e-05
-1.89287412789494e-05
-2.2165024185628e-05
-1.48479972024506e-05
-6.34822654839955e-06
-2.05671181993086e-05
-1.42612996962898e-05
-1.61695783260405e-05
-3.46562362317041e-05
-1.11562868488394e-05
-2.2131651641456e-06
-1.17005798583488e-05
-2.76287992639671e-06
-2.06533489014161e-06
-1.77344313026004e-05
-3.12813381139031e-06
-7.95632388116222e-06
-1.32609220829397e-05
-1.05918642653222e-05
-2.14964400635036e-05
-2.26949713391807e-05
-7.10489711812439e-06
-3.41384283941644e-05
-1.17207991187646e-05
-1.73888786593684e-05
-7.16528604592546e-06
-1.41340845572478e-05
2.66688208999408e-06
-1.15087269248374e-05
-1.59081203791045e-05
-1.76080230250092e-05
-2.44531173295742e-05
-2.28771565630647e-05
-1.58177463208938e-06
-2.00704798682344e-05
-1.61943726073157e-05
-1.07348789036732e-05
-1.01909677588566e-05
-3.95518924857004e-05
-1.46795005510065e-05
-1.59616475588555e-05
-2.634342970254e-05
-1.57850946004653e-05
-1.7775317468465e-05
-1.22324224789829e-05
-1.24800745278674e-06
-2.88777723905277e-07
-2.01687408022032e-05
-2.45747967411396e-05
-3.0108783401945e-05
-1.05080668843522e-05
-1.37449612692471e-05
-1.29938164026061e-05
-1.90679333062401e-05
-6.05946441403348e-06
-1.23408144972586e-06
-9.96489341781098e-06
-1.66974861438104e-05
-2.53270538207556e-05
-9.99579570934685e-07
-2.06111231807638e-05
-1.32791036478316e-05
-6.27254442911753e-06
-2.47323936850869e-05
-1.43909852719012e-05
-2.95380777045615e-05
-2.09310527502936e-05
-7.51226723015708e-06
-1.42182395580852e-05
-3.01219122874931e-05
-2.50456104228038e-05
-2.97971314745014e-06
-1.90696389383624e-05
-4.14965456083991e-05
-2.0485230559548e-05
-1.96566582672867e-05
-9.50000997902147e-06
-2.00014016729325e-05
-6.61608900570395e-06
-5.11674330090302e-06
-2.17143716721893e-05
-1.47872905464514e-05
-9.78788355303134e-06
-1.48403511816917e-05
-1.02397438735288e-05
5.74946366304581e-07
-2.22010043231916e-05
-2.47360848651983e-05
-2.10596107935388e-05
-1.43798142396919e-05
-1.3384626500373e-05
-9.46908630187222e-06
-2.20722353014738e-05
-8.8372259213326e-06
-2.13149341547311e-05
-1.82270864193209e-05
-2.33141969730069e-05
-5.21956559205546e-06
-5.51544391709749e-06
6.34906778739139e-06
-2.90655415795044e-05
-2.57960802096842e-05
-1.91163725976633e-05
-2.367727470715e-06
-3.23013897653507e-05
-1.57859821203523e-05
-2.44215907067991e-05
-9.55202347626633e-06
1.69378702909558e-06
-1.50166277225013e-05
-1.86131676283246e-05
-1.94439431428013e-05
-9.04044138758045e-06
-2.3327262599932e-05
-2.32008154019955e-05
-3.03924210760754e-06
-1.39871497000019e-05
-9.77604529350207e-06
-7.55126826272581e-06
-1.1441311692576e-05
-2.36606566739339e-06
-1.15614237598511e-05
-2.54852626636114e-05
-2.11464463874031e-05
-1.28107477643632e-05
-1.76793488594696e-05
-1.6516541047701e-05
-1.19208033872573e-05
-6.95205986871019e-06
-2.67368953803644e-05
-4.2910542637717e-06
-9.6691000701814e-06
-1.25268352763571e-05
-2.33356123984351e-06
-1.22486099895608e-05
-2.96853840220638e-05
-1.38185193415078e-05
-1.82851421537494e-05
-3.13858002858281e-05
-1.31332983678268e-06
-3.98577286239491e-06
-1.81877001874566e-05
3.0993091460924e-06
-2.03335654089845e-05
-1.46331702898477e-05
-1.0755320246758e-05
-1.13516774628108e-05
-1.97659979921061e-05
-3.49818190548914e-05
-2.00778555670282e-05
-1.90423261220795e-05
-1.4917953708196e-05
-2.15220183168501e-05
-1.4889866756701e-05
-1.64078126794379e-05
-1.0949039552011e-05
-1.49779673948906e-05
-1.11776334039096e-05
-1.87037462151749e-05
-3.54239487890318e-05
5.73822043096203e-06
-3.23202938791104e-05
-1.54051527372408e-05
-2.56510445904061e-05
-1.19115931188025e-05
-2.27960965985667e-05
-2.33989703206039e-05
-3.64603698337772e-05
-1.21001632242895e-05
5.92872119743173e-07
-1.5913757816339e-05
-5.057515967076e-06
-3.82827384983841e-06
-2.45271241778188e-05
-1.30411780281945e-05
-2.07676909269021e-05
-1.12062503907452e-05
-4.8437480536996e-06
-8.93185117407652e-06
-3.44624868337203e-05
-8.86684006739908e-06
-5.85221291588639e-06
-2.12384342138187e-05
-2.98448078343185e-06
-1.42887411087263e-06
-2.46596375823786e-05
-1.18948574928474e-05
-3.7082315396679e-05
-5.08560328129e-06
-2.39830475546708e-05
-2.09888733669899e-05
-1.57255928399348e-05
-1.17432653335822e-05
-1.59823953097194e-05
-6.59586110628063e-06
-2.79241141307614e-05
-2.37248649113043e-05
-8.31606728651641e-06
-6.01717533131063e-06
-2.03034098015623e-05
-1.73563859947749e-05
-1.68271378919273e-05
-1.87520257526114e-05
-1.16479078134335e-05
-1.3890134238726e-05
-1.43303024766858e-05
-2.02496081514289e-05
-1.81073288595686e-05
-2.5049959211848e-05
-9.4716396114407e-06
-2.42184868191075e-05
-3.77313640511778e-05
-6.44301223621276e-06
-2.17044830776346e-05
-1.16878552378391e-05
-2.61470776141639e-05
-1.44950337062577e-05
-1.3403382953703e-05
-8.53316351857891e-07
-4.26350648046756e-06
-2.43150659886547e-05
-1.90526157129883e-05
-1.96209693434317e-05
-1.47439645624233e-05
-2.18419036864135e-05
-2.8516622763768e-05
-9.53024591344296e-06
-2.02111616441495e-05
-4.03337124776312e-06
3.9744033315865e-06
-2.46693451486093e-05
-1.7206958843444e-05
-8.98010689716999e-06
-1.13599363607239e-05
-1.69316633004697e-05
-2.20723243135189e-05
-8.97279916425759e-06
-1.4980124787499e-05
-2.3441053292835e-05
-1.52392119976892e-05
-5.09830669721669e-06
-2.22330330366707e-05
-1.84782598619778e-05
-2.69094589812338e-05
-1.03988915165763e-05
-1.93752412815772e-05
-1.28790070255144e-05
-1.09979146210006e-05
-1.12517964052721e-05
-2.63728073309143e-05
-2.71546365058343e-06
-1.81045663617986e-05
2.98860053876712e-06
-2.01030335504774e-05
-1.60909416038774e-05
-1.89179099119254e-05
-2.06425917969596e-05
-3.98509339214169e-05
-1.66899322892301e-05
-1.11001498222675e-05
-9.06301818975673e-07
-7.31631932270219e-06
7.25770346093353e-07
-8.08115847851374e-06
-5.73479114142311e-06
-1.26746584685986e-05
-3.77890796001778e-05
-2.2477176190173e-05
-5.89065256699408e-06
-1.07654255249239e-05
-1.55440401619754e-05
-2.02209239044773e-05
-1.68351073745691e-05
-3.92281590027762e-05
-2.12064579834114e-05
-1.75262694474115e-05
-2.10666866619134e-05
-3.01692555362257e-05
-2.29990833596633e-05
-2.5754087835489e-05
-3.32514690677665e-06
-2.39926441570493e-06
-2.23554635718355e-05
-9.56442731729178e-06
-1.78617808004697e-06
-6.98666895932867e-06
-1.362077358771e-05
-3.3384713609038e-05
-2.2503299416573e-05
-2.43091565437302e-05
-3.44151980313053e-05
-3.10657074624093e-05
-1.67013410459925e-05
-2.16387427333975e-05
-3.44725976608164e-05
-1.37624176077204e-05
-1.7193284960395e-05
-3.00311968078487e-05
-1.59951542866771e-05
-2.23020140244891e-05
-1.709572798967e-05
-2.09222008003932e-05
-1.37253038908568e-05
-1.49425642623782e-05
-1.85964591864208e-05
-1.58684235932106e-05
-8.71343937759868e-06
-2.17403918447659e-05
-1.70642849473961e-05
-1.44067575002296e-05
-1.87956057808454e-05
-8.37381177753439e-06
-2.04963043050632e-05
-8.23958921387923e-06
-2.94971633688657e-05
-2.92635152006962e-05
-2.2751129087686e-05
1.21692222797813e-06
-1.74208618605617e-05
-1.64108087838794e-05
-2.92863364263469e-05
1.80178329032234e-06
-2.56998031895551e-05
-2.59604511460603e-05
-1.04407964426366e-05
-2.79611001092909e-05
-1.43861586710192e-05
-1.23426283469268e-05
-3.43876763599357e-05
-1.86562594577286e-05
-4.29706621737525e-06
-1.270931608985e-05
-9.32067741137475e-06
-1.69989836956132e-05
-3.43670788793469e-05
-3.45303482576505e-05
-1.56948827452633e-05
-9.5481141633148e-06
-1.15450866182443e-05
-7.12839203955275e-06
-9.0460989607668e-06
8.98123617707731e-06
-2.45220525569961e-05
-2.76045536424109e-05
-5.85817190819676e-06
-9.09483469272222e-06
-1.97055175189021e-05
-1.72403242783496e-05
-2.03180411709e-05
-1.06919602195239e-05
-3.1855359932315e-05
-1.97863047666631e-05
-3.48939252569203e-05
-1.74982068378701e-05
-1.94123241361933e-05
-4.16108109761284e-06
-2.40103691405121e-05
-1.06014622894416e-05
-1.26005321412454e-05
-3.98147820909573e-05
-2.62673463913332e-05
-3.08871702473872e-05
-1.04609576934173e-05
-4.65570430513358e-06
-1.26370883544381e-05
-8.94236104640602e-06
-1.48621222539493e-05
-1.00420254704074e-05
-3.81676905004278e-05
-2.28418947029236e-05
-1.21658799982525e-05
-2.82479683866546e-05
-2.48402320784977e-05
-1.41182641016653e-05
-1.96004914501784e-05
-1.73685193384156e-05
-9.68860109010497e-06
-2.80419566445996e-07
-2.54179842039917e-05
-1.77927526210233e-05
-1.3636206754029e-05
-1.5023203666226e-05
-2.68043875303592e-05
-2.55689319513095e-05
-1.52868877576657e-05
-9.82635035226384e-06
-1.8313820478119e-05
-2.13992579324639e-05
-1.19461410428128e-07
-7.32384721711184e-06
-3.18586469480373e-05
-1.61287444103056e-05
-1.86762496575738e-05
-2.62440470545405e-05
-1.60636520106612e-06
-2.02351822114271e-05
-9.05775635466569e-06
-7.17563861597909e-06
-1.66879520115029e-05
-1.43890647739528e-05
-1.71667268309286e-06
-1.68122307876774e-05
-1.82618236657627e-05
-1.51413238575061e-06
-1.45735923114801e-05
-2.79676522617697e-05
-1.10250111913569e-05
-2.41334647690807e-05
-1.92116626748819e-05
-3.27958832807653e-06
-1.95520037431963e-05
-5.24171965580471e-06
-1.7300083236696e-05
-1.64442661862845e-05
-2.6959658285729e-05
-1.95277949294145e-05
1.50342907704921e-06
-3.55167063045404e-05
-9.39973859908141e-06
-1.45849257247953e-05
-2.51327411126494e-05
-6.68697326298895e-06
-1.64495669930171e-05
-2.56046889085275e-05
-1.4093735899548e-05
-1.12507568705273e-06
-2.33572953741183e-05
3.79437967569793e-07
-1.35020349588265e-05
-1.2133443306994e-05
-1.98521850410716e-05
2.9411550182915e-06
-1.09058620265371e-05
-1.14608412470961e-05
-3.26636516060265e-05
-1.78548139575872e-05
-2.51848518749407e-05
-3.18039923939447e-06
-7.62575750373466e-06
-2.31033938577775e-05
-1.81017164767707e-05
-3.06544997393691e-07
-5.32948275342353e-06
-2.22959479592383e-05
5.13619620995309e-06
-1.10667057033199e-05
-2.08994661242185e-05
-1.47914197806104e-05
-3.90036591972149e-05
-1.50214676771432e-05
-8.31968212829988e-06
-2.26171380085235e-05
-1.19278665815788e-05
-1.07252656763626e-05
-1.64191002818762e-05
-7.07600455417986e-06
-3.11549842589376e-05
-1.09670173754774e-05
-1.33760759610809e-05
-2.75761701234807e-05
-2.48472957917586e-05
-6.71559121714649e-06
-6.17295901667676e-06
-1.02031314263494e-05
-9.24836586415806e-06
-2.42579937457419e-05
-3.34699646169108e-05
-1.20175301232174e-05
-9.69544736502021e-06
1.40778633849674e-06
-2.83009626544674e-07
-3.07204418769996e-05
-1.39676875941458e-06
-5.3772066810903e-06
-1.35804751834187e-05
-2.769785855019e-05
-5.00483098248964e-06
-1.18608182612306e-05
-1.29598332896274e-05
-2.20011389165184e-05
-2.44449174349866e-05
-3.65842154875254e-06
-8.99880032034353e-06
-6.06637798477899e-06
-4.2724908267825e-06
7.11908784841473e-06
-2.03052760998831e-05
-1.46904169694754e-05
-9.73227068800009e-06
-7.2669305606093e-06
-1.41689711245814e-05
-2.78488695512168e-05
-3.14635807228039e-05
-1.1065406144266e-05
-2.70242376272294e-05
-2.89548884636827e-05
-2.34254746928686e-05
-7.98237687523177e-06
-1.67293793245903e-06
-1.58855337225793e-05
-1.62448911559149e-05
-1.83962387907872e-05
-7.38277442342355e-06
-2.16884177790125e-05
-2.45986809683624e-05
-1.58013421568753e-05
-7.48930073642942e-06
-2.82524107935282e-05
7.75813986273119e-06
4.55868051206923e-06
-7.9403294631151e-06
-1.36240817269433e-05
-3.35164403278375e-05
-5.14369997461857e-07
-8.48302576825681e-06
-1.5454384287699e-05
-1.88895734907098e-05
-3.36804391452926e-05
-2.07901712714562e-05
-3.4677379949353e-05
-1.11356193941441e-05
-3.92273860248032e-06
-1.63442443139149e-05
-3.02661181866451e-05
-2.53470249361457e-05
-2.035600434457e-05
-6.44985904713607e-06
-1.14853906227891e-05
-1.84315549912245e-05
-2.25076718350526e-05
-1.14757173738922e-05
-1.94751136259765e-05
-2.05135109866099e-06
-1.21624185248553e-05
-1.62326839116419e-05
-7.5554100317343e-06
-8.93120300781293e-06
-2.23102905713544e-05
-2.85911974533158e-05
-1.36446478972149e-05
-1.57730612275605e-05
-1.60036105595507e-05
-1.93374499053997e-05
-1.61212464858876e-05
-9.08525883049845e-06
-9.10176643441656e-06
-2.36419625224705e-05
-1.4241113252112e-05
-1.6353712693973e-05
-3.10594806898638e-05
-9.42925213374735e-06
-1.31260531471699e-05
-1.99555514444595e-05
-1.75116798243585e-05
-1.77517408416199e-06
-1.21727154526604e-05
-7.85210521528071e-06
2.27841249364513e-06
-1.22162060555104e-05
-2.49040944735778e-05
-1.19713743912818e-05
-1.38654506731402e-05
-2.48274383890435e-05
-2.17932176920443e-05
-1.35506605212442e-05
-3.75335670444571e-06
2.60762538011835e-06
-2.03369118516836e-05
-2.02050534760122e-05
-2.01642068458672e-05
-2.6953128030885e-05
-1.97271104732891e-05
-3.17016909821317e-05
-2.04546589408548e-05
3.02443368002873e-06
-3.28826037928524e-05
-2.03597678587617e-05
-2.89527112901048e-05
-1.41275546712285e-05
-3.11764381941147e-05
-2.20505057454331e-05
-9.79327365422611e-06
-1.50293203329026e-05
-1.11941086193106e-05
-2.59150145105667e-05
-1.29955874798563e-05
-1.22703988993975e-05
-1.8881828559314e-05
-2.20924113004172e-05
-3.71892131440233e-05
-7.8807041620198e-07
-4.09839463234321e-06
-2.8523068033977e-05
-3.19294912184275e-05
-1.09601825916481e-05
-3.1833665875077e-05
-9.3798804068584e-06
-2.28432822412259e-05
-1.2180171256899e-05
-3.23829443937241e-06
-2.76118933375789e-05
-2.34519164217564e-05
-4.20579738540007e-06
-4.3905720211257e-06
-5.24530266668342e-07
-7.3870551405663e-06
-9.58311862651182e-06
-1.68518144120977e-05
-1.3837894320296e-05
-2.78547984693058e-05
-3.25434421498438e-05
-2.42049375599738e-05
-1.13933413138406e-05
-2.32859558983462e-05
-1.88138194274714e-05
-3.10792902389394e-05
-2.98909213041558e-05
-7.52937694835128e-06
-1.74130888220549e-05
-1.41780571993728e-05
-2.37909177378849e-05
-9.49267173330821e-06
-1.02774758461681e-05
-1.9465637927799e-06
-3.06056449238958e-05
1.62309911244586e-06
-8.65337074612045e-06
-9.84724861580005e-06
-2.52194327760923e-05
-1.29232446618496e-05
-1.55881817882087e-05
-2.00565032140799e-05
-1.27823482442056e-05
-1.82287571983084e-05
-4.92013429222516e-06
-2.41876745015141e-06
-3.76310427237739e-05
-2.31058118219694e-05
-9.0739464387125e-06
-2.04823223817245e-05
-3.04067025188707e-05
9.12093460905976e-06
-2.50058070738548e-05
-1.35285137468006e-05
-1.44955315738073e-05
-1.53285839792325e-05
-1.81236936668475e-05
-5.39727968399944e-06
-1.93868831074485e-05
-6.61100692345256e-06
-1.69629535640522e-05
-1.29868529540945e-05
-2.5322753340566e-05
-2.06060317426747e-05
-1.43432571658326e-05
-7.87151996707469e-06
-2.14543712742362e-05
-2.69087006592204e-05
-1.08539066456927e-05
-9.61109541228049e-06
-2.7624018963744e-06
-8.91511639892266e-06
-3.2591760807672e-05
-1.97666918952924e-05
-2.34140217915537e-05
-2.38588751037071e-05
-2.80119122760095e-05
-1.5254182086597e-05
-1.35162584861589e-05
-9.4167656306587e-06
-2.35431942087379e-05
-2.98212051289707e-05
-1.11885154990287e-05
-1.91032877422275e-05
-2.86241972748756e-05
-5.75447591797689e-06
-2.88215420710963e-06
-2.06067813221606e-05
-5.82698563380789e-06
-6.28025852661516e-06
-2.31610740407823e-05
-2.99939776962688e-05
-2.54090463647102e-05
-2.59670961258385e-05
-2.04709972931375e-05
-1.9680247155537e-05
-2.03645217034509e-05
-2.70469757513205e-05
-1.88627413635176e-05
-9.65124859587423e-06
-1.49311363974699e-05
-1.11373651362706e-05
-2.46783203716062e-05
-5.63343490426187e-06
-1.70552148652185e-05
-1.70531532533015e-05
-1.23343693069905e-05
-1.3946118173111e-05
-2.88106342712833e-05
-1.93554822267061e-05
-3.41026346066158e-06
-8.38458580662545e-06
-2.1112288709561e-05
-1.77746315077852e-06
-1.10724837030208e-05
-2.12972087045524e-05
-5.83553349278828e-06
-7.5606762996099e-06
-1.28671886611218e-05
-9.01179896797371e-06
-2.09707162974609e-05
-5.889361989878e-06
-1.56991756407313e-05
-1.24843285524329e-05
-1.7230984594164e-05
-2.62472915160715e-06
-2.42216420129235e-05
-3.07519116659607e-05
-8.04432891203858e-07
-8.12698980880039e-06
-2.10357053427533e-05
3.35850091463954e-07
-8.74043018841382e-06
-2.19430634923853e-05
-1.49234026732327e-05
-2.54156518901527e-05
-2.40758598084701e-05
-2.94006859719203e-05
-7.87645490169342e-06
-2.44372178734333e-05
-1.16951321578109e-05
-2.72343331976857e-05
-1.58868663257765e-05
-2.16044307021545e-05
-1.24809515180048e-05
-1.11717173829644e-05
-1.27851737940417e-05
-5.36754298391698e-07
-1.46815870110885e-05
-1.54559074052093e-05
-3.71862746327512e-06
-4.89135340013503e-06
-1.92863670758049e-05
-9.48752610390115e-06
-4.20692837797709e-06
-2.13910794314464e-05
-1.29104232124383e-05
-3.50929341168642e-06
-1.45616910755604e-05
-3.19819058292257e-05
-3.00913643335112e-06
-1.55007051701792e-05
-1.94861625756372e-05
-1.77589641479047e-05
-2.35878025067535e-05
-2.13097231226808e-05
-2.19967626072781e-05
-1.52624781973437e-05
-1.56512785808002e-05
-1.88970250169487e-05
-4.30430445203447e-06
-1.21979558855938e-05
-3.34905968581235e-05
-1.19717279203784e-05
-8.61653477779612e-06
-1.75381678757538e-05
-1.32119591053575e-05
-7.76021712338196e-06
-1.05910872075234e-05
-3.11541071830894e-05
-6.39369039081436e-06
-2.56477912251682e-05
-2.23952405684586e-05
-5.57695762593951e-06
5.9271972771146e-06
-8.7020548021688e-06
-1.69573818985683e-05
-1.01344140865918e-05
-3.8542063611642e-05
-9.40902706144323e-07
-1.6762753427685e-06
-2.14614192728263e-05
-2.71862799302976e-05
-1.05432369502092e-05
-1.16732113180207e-05
-1.82281842232496e-05
-2.05333397575019e-05
-8.79024718442051e-06
-1.55693027305687e-05
-6.06289925561133e-06
-1.21321779258979e-05
-1.45058262472649e-05
-1.30349665347536e-05
-1.45335571830503e-05
-1.42890073034677e-05
-3.10680262968238e-05
-2.50357652726857e-05
-9.28997374741515e-06
-3.15525624056569e-05
-2.10867549138523e-05
-3.36721554331093e-05
-1.85527073927364e-05
-1.96364367565821e-05
-2.39790373724828e-06
-1.20492630740443e-05
-1.18579748658753e-05
-2.12675572185086e-05
-2.20061016407153e-05
-1.42839844118759e-05
-2.27868019656672e-06
-1.30686787489364e-05
4.27902462169628e-06
-7.54069313123001e-06
3.45905063716602e-06
-7.98260223291151e-06
1.51362668754976e-05
-8.36775327408184e-06
-2.60796992132302e-05
-1.37590512417418e-05
-1.80821991101343e-05
-6.3089301100717e-07
-2.03417396880609e-05
-1.78360165548656e-05
-1.02049325737486e-06
-2.10382395997408e-05
-1.07126250888715e-05
-1.01226960529636e-05
-2.89485368040134e-05
-1.76051734899371e-05
-1.95612319603857e-05
1.61079719925671e-06
-3.18141059792347e-05
-1.63394207385083e-05
-2.94441304521906e-06
-1.107033784147e-05
-1.16119616338855e-05
-1.81903408803198e-05
-2.62477336930173e-05
-1.10909145629118e-07
-2.47481113675665e-05
-3.80835993369772e-06
-1.58994138158276e-05
-1.59456524206802e-05
-7.39760601855324e-06
-2.74532567254905e-05
-2.2360432130744e-06
-9.72656756678914e-06
-1.84420110097145e-05
-1.56607532616882e-05
-1.86917073548167e-06
-3.04432968472552e-05
-1.70754307671282e-05
-1.2738774602195e-05
-9.83419538774534e-06
-1.80167869040196e-05
-2.39592259321738e-05
-1.75079224153854e-05
-1.9889379134071e-05
-2.26742600133588e-05
-3.73660762882809e-05
-2.87799010002704e-05
-7.57236777087909e-06
-7.37708659897761e-06
-1.6417841343004e-05
-1.22738776819015e-05
-1.44034678162053e-05
-2.80040249908748e-05
-1.75003091565473e-05
-1.81702494628223e-05
-1.51987301967243e-05
-1.19522682342149e-05
-1.402945318083e-05
-1.40010023932489e-05
4.78301831909984e-06
-1.84233859428675e-05
-3.2878930171068e-05
-1.84073939832718e-05
-1.88462976880272e-05
-1.24558998728833e-05
-5.65023778088615e-06
-2.36733793193479e-05
-1.53682906293139e-05
-3.45417694646526e-05
-2.52043823142472e-05
-4.5131236703354e-07
-9.83551919633626e-07
-1.67183046333136e-05
-2.9227180187201e-05
-1.70325875370586e-05
-4.18900406937857e-06
-9.60551999107684e-06
-1.89366503687007e-05
-2.64105491236744e-05
-7.65830291179593e-06
-1.76407873984845e-05
-2.69653051520605e-05
-2.93880687505415e-06
-2.05698220909437e-05
-1.61275963377701e-05
-2.79384357853941e-06
-2.77362053611866e-05
-2.96532736360607e-05
-3.07091247791072e-05
-2.14980065636588e-05
-7.63936454751218e-06
-6.57746994112579e-06
-2.89130848854429e-05
-2.61078694568231e-05
-6.93222412054876e-06
-1.05981771516576e-05
-2.39596682633664e-05
-1.58942908218003e-05
-2.05066217917933e-05
-3.57220842142433e-05
-8.20970635106668e-06
-1.18010162102557e-05
-2.37760001470852e-05
-7.14466964931917e-06
-2.20956136389744e-05
-1.00407278914954e-05
1.63191731319398e-05
-1.56877946973408e-05
-1.42899403319272e-05
-1.37011666742506e-05
-7.04703134958471e-07
-1.65107151632657e-05
-2.56636957005356e-05
-1.38513210411564e-05
-5.73147475376115e-06
-6.27753697156382e-06
-1.30042739545819e-05
-1.38866545798246e-05
-2.2248098793313e-05
-1.54978260016638e-05
-1.63313916768686e-05
-1.46404901597829e-05
-4.50542101195442e-06
-1.44044783077619e-05
-1.91220223371547e-05
-2.9206400869255e-05
-7.55735231984562e-06
-1.52261470423431e-06
-2.19559796479845e-05
-2.45982251064457e-06
4.33039427811343e-06
-1.70490880156822e-05
-7.29210957466015e-06
-1.55730347184796e-05
-1.42986417717213e-05
-1.18685927718976e-05
-6.20832855964175e-07
5.74749075472859e-06
6.17305527206649e-06
-2.0958138906786e-05
-1.33295121000929e-05
-1.03011877312367e-05
-2.42042814926238e-05
8.03619577626426e-07
-6.75029417664289e-06
-2.6316392496395e-05
-1.37883158570284e-05
-2.97828074911308e-05
-1.00614558954582e-05
-1.29847383466647e-05
-2.62538421448884e-05
-2.17192404962006e-05
-1.24101087468949e-05
-4.15938462748439e-06
-6.72470881354e-06
-1.39637094728012e-05
2.5182657415639e-06
-1.56358574941463e-05
-3.15618387632357e-06
-8.95637453412783e-06
-1.18468309532694e-05
-2.73382761851035e-05
-1.79282457389318e-05
-2.276597238315e-05
-2.0993936069965e-05
-1.66148545526983e-05
-2.25363654214128e-05
-1.78606271557031e-05
-2.94775108961194e-05
-1.24421923091994e-05
-7.01674156919794e-06
2.92313073281589e-06
-3.7836738901131e-06
-1.66641792682958e-05
-6.69323428529078e-06
-1.02752297766049e-05
-1.32235156062801e-05
-3.89297388377168e-07
-8.8404190585643e-06
-7.90100447930885e-06
-2.24070273088732e-05
-7.24715723632853e-06
-7.16119789752363e-06
-3.90148868249526e-06
-1.91377403930347e-05
-8.51914503718906e-06
-4.60984059665104e-06
-6.11114962739154e-07
-2.04918381797094e-05
-2.25915444448208e-05
-5.57555091187935e-06
-2.05908270161305e-05
-1.00527805471619e-05
-2.44805805154236e-05
-2.84680008511037e-05
-1.31342115050782e-05
-2.33016513469033e-05
-9.52835781812368e-06
-2.00547038427068e-05
-2.1072040874568e-05
-2.61489994865219e-05
-2.02294092594045e-05
-1.91454897588051e-05
-1.24065519947326e-05
-2.40775800802335e-05
-1.16943893799876e-05
-1.72549732117737e-05
-1.78436456015554e-05
-1.31258613682542e-05
-1.10321969037088e-05
-1.1193344143192e-05
-3.1477394265913e-05
-3.9687033424821e-06
-2.05004474690273e-05
-1.6321470563252e-05
-6.48723368496016e-06
-6.37250227679969e-06
-1.86948283102706e-05
-1.20682878168343e-05
-1.08144137728593e-05
-1.71509566804611e-06
-4.2056426931808e-06
-1.43827440769848e-05
-1.25041072128802e-05
-1.81076022039044e-05
-1.22593739537564e-05
-8.47205196790496e-06
-2.63117476561239e-05
-1.9909500142757e-05
-1.99912880168272e-05
-8.48247921614014e-07
-2.36861685662929e-05
-2.91554329357071e-05
-9.22075905557613e-06
-2.05998757184592e-05
-8.57910247447991e-06
-2.4969924290886e-05
-2.08515552741379e-05
-3.01672728482592e-05
-2.32065604323632e-05
-1.06050727562477e-05
-3.40842146794888e-05
-8.32562045882443e-06
-1.29850479516003e-05
6.06443754262892e-06
-1.362541919959e-05
-2.05923268537481e-05
-3.63399694458933e-05
-3.90800630227335e-06
-1.15763211794135e-05
-3.54962921407438e-05
-2.67996349507791e-05
-2.00196646569819e-05
-2.8975336775859e-05
-6.20398056787615e-06
-5.59666405570531e-06
-3.63604119628442e-06
-2.23316440095212e-05
-1.23802835912329e-05
-1.52968577340758e-05
-3.12588963338303e-05
-1.24396408890025e-05
-1.09866595060737e-05
-1.43914710024758e-05
-1.62411764501209e-05
-1.22378283092388e-05
-9.27027471576259e-06
-1.52849575815768e-05
-1.35081310072247e-05
-1.72068162291137e-05
-2.52835697074976e-05
-3.7854002899709e-05
-1.69688393291523e-05
-1.4408639244954e-05
-4.94612546184357e-06
2.71975242002138e-07
-6.0893707732921e-06
-1.54264940668144e-05
-3.80373089723615e-06
-2.7726738932841e-05
-2.32673319637236e-05
-2.22799357056659e-05
-9.54149429655844e-06
-2.08689940175724e-05
-5.89120850634798e-06
-2.71218303521651e-05
-2.71953552632184e-05
-1.77419995450011e-05
-3.25677930625697e-05
-1.82957088986173e-05
-3.15654680845656e-06
-3.57244581680086e-06
-5.4313046731942e-06
-2.01233359112736e-05
-8.43952665658449e-06
-1.26119987464104e-05
-2.54843928475686e-05
-1.3287249623011e-05
-4.76099491142654e-06
-2.45837224935413e-05
-2.47948864706803e-05
-1.23747714487109e-05
-1.45576456376936e-05
-1.2631611215656e-05
-1.48866268494042e-05
-1.29748845552468e-05
-4.35175347052349e-06
-3.77437980958937e-06
-1.3793229253009e-05
-1.35546866552742e-05
-2.28629078027625e-05
-1.03117856791528e-05
-2.57310715601646e-05
-1.8860801848483e-05
-1.35640337226429e-05
-8.94037077428927e-06
-2.01537858046508e-05
-1.21315875521549e-05
-8.44003453939577e-06
-9.54673669922054e-06
-2.18872567020683e-05
-1.25713530350447e-05
-8.60849705181686e-06
-2.2473839693615e-05
-3.23955823215337e-05
-1.32855268524076e-05
-2.30992709066612e-05
-2.1069425952432e-05
-2.4145472488535e-05
-3.33972847134823e-05
-1.27362992839454e-05
-1.16854333360559e-05
-1.59217290452168e-05
-9.69336423077161e-06
-8.32593950741593e-06
-1.79259776773506e-05
-2.42218858740534e-05
-2.89282290348088e-05
-2.11646219176115e-05
-1.54294180605951e-05
-1.02064742517036e-05
-2.52368430135313e-05
-2.90397714916388e-05
-2.93270688772282e-05
-2.78471816732627e-05
-2.32103277361274e-05
-3.14803002892397e-05
-3.40884539242419e-05
-1.04172582438479e-05
-4.76252232911354e-06
-1.56515293135785e-05
1.49565415776893e-06
-3.60706690737781e-05
-1.44050150758069e-05
-1.80659823879562e-05
-4.49011725871694e-06
-1.8892913040428e-05
-3.99978889943881e-05
-2.31043460293237e-05
-2.45193486097015e-05
-4.11212406255007e-06
-1.24951409966497e-07
-2.4068705742955e-05
-9.57261232827434e-06
-5.31178431924454e-06
-2.22374109283288e-05
-8.03460556324742e-07
-1.52642082811054e-05
1.87110117590568e-06
-1.96835525540163e-05
-2.26558850450117e-05
-6.01198670476309e-06
-1.82454184816907e-05
-2.43407878503978e-05
-2.62079020864412e-05
-1.85401170542765e-05
-1.7465410624357e-05
-1.27643021430016e-05
-8.72929369631692e-06
-1.39417868878157e-05
-2.51783610049937e-06
-2.55314441335743e-05
-2.10120181789325e-05
-1.526732554973e-05
2.72415295411388e-06
-5.55710323524437e-06
-8.75315038591259e-06
-2.60590331034906e-05
-1.58848731659762e-05
1.32598804833754e-06
-1.8595400902969e-05
-1.27860488180804e-05
-2.82727378793519e-05
-2.98796903900718e-05
-1.68076719361724e-05
6.10698449183654e-07
-1.09341067269072e-05
-7.76129224421034e-06
-3.04538853643132e-05
-2.27985110139294e-05
-2.92467158412695e-06
-4.92978082743943e-06
-1.41611473135788e-05
-2.18502228865001e-05
-8.51327195875077e-06
-2.68636342803125e-05
-4.77996820557362e-06
-1.6880204044249e-05
-2.00286727120195e-05
-5.63965821435355e-06
-1.57113216858155e-05
-2.20605079496647e-05
-1.89795108859213e-05
-2.33184324849599e-06
1.50323331155944e-06
-1.58827905988743e-05
-2.29509227806604e-05
-1.36071420674613e-05
-1.65908321076094e-05
-1.17126101719751e-05
-1.5846236370648e-05
-8.1899356784797e-06
-1.2215254638097e-05
-2.39337785321498e-05
-1.28899257900188e-05
-2.61680666875692e-05
-8.60248207196036e-06
-1.43148029428402e-05
-1.49245774048972e-05
-1.85700707949659e-05
-1.83547720449823e-05
-1.41675497023107e-05
-1.14028485588842e-05
-7.04654592061329e-06
-2.82051293701599e-05
-1.66333737728435e-05
-2.64530090666212e-05
-1.6852738900848e-05
-4.2769839743685e-06
-1.88137351394933e-05
-1.71675468066749e-05
-9.2691177957256e-06
-1.88879116183009e-05
-1.96693064497009e-05
-2.44267101985697e-05
-3.98344421841317e-05
-1.84453543021585e-05
-2.51183150015813e-05
-1.19259599072073e-05
-2.32909839759097e-05
-1.12887917344785e-05
-5.89495370035015e-06
-2.47859839400974e-05
-1.06717831071824e-05
-2.07407585837277e-05
-9.88051315988537e-06
-1.5780949803768e-05
-9.96345690975311e-06
-2.80471735262578e-05
-3.23105562849164e-06
-1.92273692335416e-05
-1.28735444239634e-05
-1.6980000607137e-05
-2.15500475994034e-05
-9.55479202307102e-06
-1.02557660408768e-05
-1.30160365135417e-05
-2.14188017915032e-05
-1.70858261395353e-05
-7.72647752663085e-06
-1.3627055782032e-05
-1.36112690354763e-05
2.47864607470291e-06
-2.30101415725229e-05
-2.43862389323002e-05
-1.66592121206768e-05
-1.44639814558925e-05
-1.48716538242292e-05
-2.73952768983212e-05
-1.93236829850709e-05
-3.33628968648432e-05
-1.96640519687751e-05
-1.76285885182844e-05
-1.94550171625289e-05
-2.6132346621538e-05
-2.02050475891621e-05
-3.14968079673862e-05
-2.88180184213641e-05
-2.0135822380988e-05
-1.05984533150197e-05
7.24429525363734e-07
-1.6024221896211e-05
-1.79741859383719e-05
-1.6204778849422e-05
-1.92552368833976e-05
-9.71695356011248e-06
-1.89656875268082e-05
-7.34183441442984e-06
-2.69494309948596e-05
-3.1026682274598e-05
-2.16978482310876e-05
2.76414065531031e-06
-1.03866012641139e-05
-1.77109459719932e-05
-1.68098099577512e-05
1.84839371095112e-06
-2.07723231026145e-05
-1.75617779684396e-05
-2.74825703008015e-05
-1.32627589934243e-05
-2.05567876908835e-05
-3.78231978541078e-05
-8.99714585917346e-06
-2.21899169142116e-05
-2.51321354604439e-05
-2.95598804644286e-05
-1.78425519560885e-05
-9.4860248297252e-06
-2.53303429849931e-05
-3.28649298645488e-06
-1.84742029561846e-05
-1.94910212088573e-05
-2.36304379383244e-05
-2.2120414390344e-05
-1.11053072283149e-05
-1.55180049176062e-05
-8.45045854570305e-06
-1.95054904225617e-05
-2.69346366580546e-05
-9.21698754208539e-06
-4.5042035229042e-06
-9.91792263940678e-06
1.05394178918309e-05
-2.8371571320849e-05
-1.12510499363136e-05
-5.59003180859784e-06
-5.93443394911613e-07
-1.9506155029274e-05
-1.36918107903365e-05
-1.18312323229304e-05
-1.31883382515896e-05
-1.90406698290056e-05
-2.21263172138178e-05
-1.44673665431152e-05
-2.41742067020363e-05
-5.94369302449167e-06
-6.32339204794862e-06
-2.23035711754029e-05
-1.15069089606553e-05
-4.1862153246848e-05
-3.11668929185136e-05
-2.50038094877944e-05
-8.45464214419772e-06
-1.64028768167095e-05
-6.39141244929981e-06
-1.15837021123497e-05
-1.5524250312549e-05
-1.80323519536351e-05
-2.71261701381349e-05
-2.99897125133377e-05
-1.93724537967968e-05
1.5110008525441e-06
-1.70754257553965e-05
-9.74423766777371e-06
-2.80574408611727e-05
-1.66190321565106e-05
-1.32206694657097e-06
-1.77346147201821e-05
-8.18342382596079e-06
-8.28824377852398e-06
-1.9601097342492e-05
-4.46244111485666e-05
-2.38339025858994e-05
-1.18481580849165e-05
-3.25631392982511e-06
-2.10879458459669e-05
-1.61842478538092e-05
-1.32629191147169e-05
-2.01454061212152e-05
-2.5430530366887e-05
-2.52019840378325e-05
-5.82899623743523e-06
-4.04066031071787e-06
-2.45842810936459e-05
-1.34673852479672e-05
-2.23839606614195e-05
-2.88885646359607e-06
-2.01655261875518e-05
-2.72551253123436e-05
-1.22590683536792e-05
-2.01283047754338e-05
-2.43474970077343e-06
-3.7190116310163e-05
-1.64885872642466e-05
-1.15514633210694e-05
-1.88133091384717e-05
1.9378977998402e-06
-2.8066398959432e-05
-7.25781512342608e-06
-7.53729456372682e-06
-2.35702368779118e-05
-1.3028703290657e-05
-2.30351391100801e-05
-1.24988664999782e-05
-3.19152875432179e-05
-2.12910928885795e-05
-1.78166739998879e-05
-1.34191660088023e-05
-1.02828885147557e-05
-6.51021512124375e-06
-3.30527699808735e-05
-2.83747532908018e-05
-3.23924903564691e-05
-9.84826358406911e-06
-1.73342797676605e-05
-2.80190272077703e-05
-1.52806983504141e-05
-1.83800796367673e-05
-1.49307431451627e-05
-2.03101521911104e-05
-3.10864890569555e-05
-2.9527270517882e-06
-2.24090877093723e-05
-2.58140107428137e-05
-2.28194034956579e-05
-2.38308164002931e-06
-2.08637538373604e-05
-1.40388962945392e-05
-8.54303896559033e-06
-7.7650538345246e-06
-1.60182082983435e-05
-3.09781159346469e-06
-1.77705332325265e-05
-2.28864883260794e-05
-1.73820824178743e-07
-1.14877692476872e-05
-2.97934304262156e-05
-1.72624317897447e-05
-6.35093056566397e-06
-1.0764115963996e-05
-1.39136230598248e-05
3.26115049088197e-06
-1.69479575407778e-05
-9.96478025072593e-06
-1.89790822792161e-05
-7.57540839863986e-06
-2.02470377197386e-05
-2.69578554508922e-05
-9.08985233321795e-06
-2.18651066326186e-05
-1.66819417277978e-05
-1.83355692510701e-05
-7.87738566208128e-06
-1.01664436376378e-05
-3.93331959203544e-05
-3.49977831613146e-05
-7.90215790819554e-06
-1.21107204626869e-05
-1.99315769464167e-05
4.70037147466734e-06
-1.4773813470745e-05
-1.44704827446955e-05
-1.96784211929296e-05
-3.03361277979348e-05
-1.48902326309168e-05
-4.92517570268191e-05
-2.19582258244806e-05
-2.14996382772886e-05
-2.58476915209453e-05
-2.44759709140607e-05
-1.84682427787141e-05
-2.15338232222e-05
-1.51279231495188e-05
-4.62934794853165e-06
-1.88514702120901e-05
-1.47512251881463e-05
