# Supplementary material for: Research on computational propagation and identification of mine microseismic signals based on deep learning
Source: PLoS One. 2025 Oct 22;20(10):e0334641. doi: 10.1371/journal.pone.0334641 (PMC12543183; doi:10.1371/journal.pone.0334641)
Supplement: S11 Data — (ZIP) [file pone.0334641.s011.zip › 000101100002560.xlsx_0.txt_24.txt.txt]

-4.54304457994527e-06
-2.88905406124234e-06
-1.75346533241133e-05
-2.42839868283555e-05
-2.22309263331618e-05
1.62504183835128e-05
3.41863545185958e-06
-1.22314657292224e-05
2.54851157033352e-06
1.40823640338975e-06
-2.48185835500252e-05
-3.45998734462393e-06
-2.81964797602702e-05
-1.82904940170789e-05
-5.90343666525566e-06
-3.07579142433683e-05
-3.72863054094389e-06
-1.09330674395218e-05
-1.46072883065137e-05
-1.07113474948167e-05
-1.66153395278895e-05
-1.31592647629672e-05
-3.05690912832924e-06
-2.75829578307249e-05
-2.33204441583348e-05
-2.51099282978359e-06
-3.81582635820419e-06
-9.92331982727687e-06
-3.35643116262188e-05
-1.6127630633214e-05
-2.80857834504013e-06
-8.26375806225211e-06
-1.47985919886663e-05
-2.63125018743914e-05
-1.73545277078829e-05
-1.52250767495263e-05
-2.58674485444169e-05
-3.0190291972411e-05
-2.4348486259511e-05
-7.20962293063079e-06
-8.78610704385909e-06
3.95387695127378e-06
-9.50206516939856e-06
-2.74173078789153e-05
-6.27844841571252e-06
-7.74799407844124e-06
-3.58146938804947e-05
-1.57998707685247e-05
-1.49234183636715e-05
-2.21869036054173e-05
-1.46961671006695e-05
-1.51340809048987e-05
-7.32409489249796e-06
-5.91959581231525e-06
-1.18557125779514e-05
-2.67816718728819e-05
-4.44618296024622e-06
-5.69306040927366e-06
-1.50733636776283e-05
-6.40999847010977e-06
-1.94798535099216e-05
-8.1587199253008e-06
-3.95805362803612e-06
-6.71611408866191e-06
-2.03436789115565e-05
-2.91707449465384e-05
-3.13647984113917e-05
-8.32329152995667e-06
-8.40300719397117e-06
-2.54085710645696e-05
-1.459050127666e-05
-3.01247404640027e-05
-2.84324876930102e-05
-1.69919572381353e-05
-2.98903716016398e-05
-1.57376916179678e-05
4.29433326047189e-06
-6.86821878922942e-06
-2.26410565985551e-05
-1.27489480240337e-05
-2.72608946378886e-05
-1.41135007529822e-05
-2.3353067200098e-05
-2.92722593072871e-06
-3.05200399026438e-05
-2.78873610505219e-05
-1.89415633810935e-05
-1.86787698136106e-05
-6.40426352386612e-06
-9.25949943286148e-06
-2.71555743077721e-05
-3.73428088960084e-05
-1.01470811736712e-05
-1.31662556154345e-05
-1.54527960492621e-05
1.17630967938655e-06
-2.66059312446747e-05
-2.10969618480572e-05
-1.60136155834724e-05
-6.84443340668243e-06
-1.61885738627716e-05
-2.51934194072225e-05
-7.34777827229959e-06
-2.43700399312586e-05
-2.26931533838931e-05
-2.70105081712027e-05
-3.45258262673214e-05
-2.01068528177153e-05
-7.94731575788634e-06
-2.79592876797983e-05
-2.21280102968736e-05
-1.80389576334551e-05
-2.36414658582285e-05
-1.91662661002642e-05
4.93389979868028e-06
-1.38711552919657e-05
-1.68754038466674e-05
-2.55214205887405e-05
-2.72242377609659e-05
-2.66872566826236e-05
-1.37329603186714e-05
-1.88273817502057e-05
-2.12011078276267e-05
-2.72826100503933e-05
1.90511651228476e-06
-1.61792442858756e-06
-1.29123426777063e-05
-2.14527485127952e-05
-2.09534804255193e-05
-2.4180819205962e-05
-2.78037499635112e-05
-2.12244252937879e-05
-2.30164404946595e-05
-1.46296625763997e-05
-1.64408182659282e-05
-2.3778964533157e-05
-2.53973452352094e-05
-7.25771933239371e-06
-1.68283467028876e-05
-7.96416693313947e-06
-5.31601391141758e-06
-1.25497532433317e-05
-2.29000690481556e-05
-2.33686891128335e-05
-2.04263116431354e-05
-1.4171373217458e-05
-2.22065892361878e-05
-2.40667386516016e-05
-2.03706017723594e-05
-1.37290403036957e-05
-2.21519589225199e-05
-1.62202708437778e-05
-1.6001052037901e-07
-7.38175885826648e-06
-4.28902940834864e-07
-3.26546779508211e-05
-4.02352461504131e-05
-2.23641466008303e-05
-1.28392900341924e-05
-1.51393093689883e-05
-2.59600530862844e-05
-6.71326829739625e-06
-1.41259072276826e-05
-4.08869971910729e-06
-6.48253431479655e-06
-1.77115209537323e-05
1.39538318056567e-06
-2.19643847577577e-05
-2.13233899430442e-05
-1.30390665611312e-05
-1.5991149160807e-05
-1.54242558136359e-05
-1.21795485043024e-05
1.10636200812498e-06
-1.12258650952145e-05
-1.87419828429704e-05
-1.19333570603677e-05
-8.60939729573308e-06
-1.23746618299258e-05
-1.95928117172248e-05
-1.14096135944418e-05
-1.70316869329523e-05
-3.3984793486834e-05
-1.88749585415265e-05
-1.2069143864239e-05
-1.493216197613e-05
-2.79539652865405e-05
2.15721239176804e-06
-1.43553356224901e-05
-1.8707644433378e-05
-2.53963842828038e-05
-2.16328646744553e-05
-1.16584508409939e-05
-2.50818507873614e-05
-1.99057932793269e-05
-4.31250361156955e-05
-8.7318732831777e-06
-1.18140206473275e-06
-3.65874514167065e-05
-1.73998528435963e-05
-2.03871823509005e-05
-2.08428275406359e-06
-1.80023864780075e-05
-8.96414768290648e-06
-2.65708744221819e-05
-2.54588307626521e-05
-2.6835183186756e-05
1.05365420989983e-05
-2.42125818184534e-05
-2.19588238825261e-05
-1.85551324686122e-05
-1.65005125926639e-05
-2.27977031451494e-05
-9.79891598876196e-06
-7.85123208635085e-06
-1.21853145355127e-05
-1.68766750628962e-05
-1.18807313343987e-05
-1.49886115795741e-05
-1.19151268696339e-05
-2.31967868634656e-05
-1.97777723711709e-05
-1.49580267553889e-05
-3.26823613916777e-05
-4.33368321054016e-06
-2.24420638852128e-05
-1.30914334580295e-05
-2.5006115959121e-05
-1.78911574233925e-05
-7.2771709731244e-06
-1.87362114634871e-05
7.85520518550995e-08
-2.53523321790403e-05
-1.01666445705252e-05
-1.37172597893992e-05
-2.80729182200974e-06
-2.1593069412633e-05
-1.07775038775931e-05
3.90850099882696e-06
-2.07160413026143e-05
-1.12784248114897e-05
-1.0475616061579e-05
-8.98801265070633e-06
-1.565861391212e-05
-1.5310232239871e-05
-2.05597389976354e-05
-2.36509694849596e-05
-1.748220894989e-06
-2.7979735825677e-05
-8.59606757862787e-06
-2.20993873861873e-05
-2.19363496391903e-05
-1.54994949953378e-06
-2.36154480031645e-05
-3.08161873508918e-06
-1.54251838448263e-05
-4.39943586965647e-05
-1.16054127387128e-05
-7.52365921815232e-07
-3.68885541716153e-05
-1.49404759994068e-05
-6.4481856365868e-06
-2.83304685744698e-05
-2.09266952484933e-05
-4.91670024298346e-06
-2.21060199635627e-05
-1.88726468045702e-05
-1.60701447752774e-05
-1.25833141730569e-05
-8.98099608930398e-06
-1.54211794815601e-05
-1.35280952376928e-05
-1.50337332724157e-05
-1.40207287730539e-05
-1.04301899346943e-05
-3.00979389968898e-06
-2.00860647268563e-05
-1.03721321176793e-05
-1.15436932436858e-05
-1.57581827884796e-05
-3.63364483392453e-05
-1.92068291573663e-05
-2.61086760648365e-05
-1.39695949770913e-05
-1.71819811256239e-05
-5.62179206519376e-06
-1.4782478977526e-06
-2.83405240952779e-05
-1.60423146899148e-05
7.64550109196736e-06
-1.44615432807174e-05
-1.86136669953233e-05
-4.39428137898641e-05
-3.02418169075705e-05
-1.55674347211132e-05
-1.93210812693827e-05
-9.22870977985856e-06
-8.67893632020273e-06
-2.85641231885419e-05
-2.01564308130284e-05
-1.21880253468544e-05
-1.1072363478285e-05
-5.09170385367424e-07
-2.534698161723e-05
-9.35167742359325e-06
-1.9659255714979e-05
-6.71978731468679e-06
-2.71385821438865e-05
-4.86432712566845e-07
-1.93068765996856e-05
-2.04673890380978e-05
-4.84650399960257e-06
-2.69153116801065e-05
-2.51985592972555e-05
1.16520624626012e-06
-1.89293622826067e-05
-2.1543614510197e-05
-2.45207180323142e-05
-2.78914939620609e-05
-2.72174529435195e-05
5.36864276737676e-06
-1.80121465216281e-05
-2.04793835463694e-05
-2.5361977751804e-05
-1.80890491682669e-05
-2.68321893157407e-05
-1.0779761717203e-05
-1.63283437045074e-05
-3.10770188645798e-05
-1.23681874485876e-05
-1.40028734924086e-05
-1.79872185451482e-05
-2.08831675943118e-05
-3.33061093422924e-05
-1.75109413322173e-05
-1.62755122978803e-05
-1.19496861123777e-05
-1.51357736847697e-05
-3.05156874360664e-05
-1.42548307667656e-05
-2.52432626796617e-05
-1.95424490456006e-05
-1.87210749813196e-05
-8.89438963855163e-06
-1.11882012756285e-05
-1.29245313455035e-05
-1.77530117914385e-05
-1.91357576371906e-06
-1.07165795453876e-05
-2.2732116871731e-05
-1.99223552262412e-05
-1.45970596339457e-05
-1.89800624819276e-05
-1.59984670677586e-05
-8.59167549864142e-06
-2.37141057231251e-05
-2.53320169204556e-05
-1.70223959314852e-05
-4.05705346310571e-06
-1.79550318265371e-05
-2.27989049661957e-05
-1.2985549510579e-05
-2.27834660206443e-05
-2.02279626559917e-05
-1.43389803603721e-05
-1.69295310261719e-05
-4.16496222299886e-06
-3.61883402915531e-06
-2.01333800051328e-05
-3.45071884089448e-06
-8.28166046993687e-06
-1.58583493821981e-05
-1.7385343615893e-05
-3.39858896848426e-05
-3.01561086471497e-05
-2.97418586296834e-05
-2.70260961748452e-05
-2.99330954295689e-05
-2.98219928448698e-05
-2.21787322466861e-05
-2.44317609629417e-05
-7.38612563247813e-06
-2.91536944272883e-05
-1.33838036538367e-05
-7.23777918267782e-06
-7.38645740021207e-06
-8.40487069170443e-07
-2.56115116458346e-05
1.962861796652e-06
-7.66263703768965e-06
-1.39451995929523e-05
1.68298966071084e-07
-1.55584299537753e-05
-1.43434532028691e-05
-5.73055801571595e-06
-3.20772256719895e-06
-2.73030215159666e-05
-3.61501769163128e-06
-1.55877827219752e-05
-2.66124306951895e-05
-9.38188926106674e-06
-1.94618852414478e-05
-1.59428242772795e-05
-2.45666280243954e-05
-2.48444825264785e-05
-7.18691750180674e-06
-2.58414256877957e-05
-3.01555205915342e-06
-1.7791498644098e-05
-1.73139280212711e-05
-2.35510962360742e-05
-1.64804897317571e-05
-4.05681588910693e-06
-2.83306409878451e-05
-1.74865815784074e-05
-1.41060833217123e-05
-2.60688451144146e-05
-5.7480392283437e-06
-9.10689404565853e-06
-1.60984990302908e-05
-1.61546856617659e-05
-1.2709632703339e-05
-1.73986259429833e-05
-2.93444611784872e-05
-1.50853948682328e-05
-1.2882854384664e-05
-9.79483342215412e-06
-1.67361219991457e-05
-1.3652584505946e-05
-1.43359542321851e-05
-9.70312037164168e-06
1.12985710153603e-05
-1.75534629215963e-05
-1.38200904437047e-05
-1.23761687922888e-05
-8.95017920153706e-06
-3.12186986573548e-05
-5.5384587428459e-06
-2.33404483058072e-05
-1.90014870977983e-05
-2.26446483320623e-05
-2.08642203057583e-05
-2.41396494311934e-05
-1.79836298210404e-05
-6.93253008153994e-06
-2.75347066972844e-05
-1.08512631439511e-05
-1.08508977926612e-05
-2.89796715693983e-05
-1.81630485280247e-05
-6.9446144949255e-06
-2.29941109989556e-05
-2.61136756459035e-05
-8.33802120192832e-06
-1.37026613065405e-05
-1.43348914689093e-05
-2.41816269059798e-05
-2.13652969038258e-05
-1.72521098021347e-05
-1.88490835510689e-05
-2.76471904420995e-05
-8.60002589530941e-06
-2.69030062438286e-05
-2.08736607227469e-05
-1.03749887532862e-05
-1.41147258119071e-05
-5.58357300875957e-06
-8.06783087930693e-06
-3.93202765172906e-06
-4.86198702096674e-06
2.34439240572565e-06
-1.59258057380889e-05
-2.82750260737575e-05
1.15162195861179e-05
-1.97243965127094e-05
-1.58952856297122e-05
-1.12977230194736e-05
-2.7117683998473e-05
-2.43640877155252e-05
-2.48126902724297e-05
-1.69533292745774e-05
-1.94945310176589e-05
-5.28943512017462e-06
-2.12431848829373e-05
-1.54477151044368e-05
-1.13892454867555e-05
-1.77381232880629e-05
-2.37647265345329e-05
-2.29330320460184e-05
-1.70586187408573e-05
-1.68753275412094e-05
-1.60588911174687e-05
-1.96625940454699e-05
-3.73208418652352e-06
-1.69700254969663e-05
-2.62547460148918e-05
-1.49342833432654e-05
-1.56546337073443e-05
-2.23763585333982e-05
-2.12780454904718e-05
-1.00694673547346e-05
5.06407973045182e-06
-9.71622599066066e-06
-1.62160327256256e-05
-2.4301026091535e-06
-9.31734508649375e-06
-1.44006602771639e-05
-3.36801968475551e-06
-2.57955198976594e-05
-1.5270472221416e-05
-2.20280907559282e-05
-8.50339975021049e-06
-2.63980827491632e-06
2.55572169145777e-06
-1.32115255530989e-05
-1.23853817324052e-05
-1.76364034767877e-06
-1.31664223437101e-05
-2.74474053512484e-05
-2.61249320221554e-05
2.56467228270625e-06
-1.49734092397984e-05
-2.94741512957964e-05
-7.76942919824123e-06
-6.87770820002884e-06
-1.80165524296288e-05
-2.10144912944107e-06
-1.27528582763848e-05
-5.43392960929111e-06
-4.44682155525882e-06
-2.06182507380528e-05
-6.07932179221157e-06
-4.06262648946865e-06
-2.12541013101485e-05
-2.15232749301659e-05
-2.35061872765957e-05
-3.74205114691914e-05
2.17936197530245e-06
-1.55567870272131e-06
-2.55198122132648e-05
-4.06247168193628e-06
-9.57217740269233e-06
-1.01989261323929e-05
-2.54433085537831e-05
-7.23554032615023e-06
-2.10724986099847e-05
-2.64092200089e-05
-2.34050095035052e-05
-3.36157529746537e-05
-7.01533965507455e-06
2.93717666020207e-07
-7.42002331413886e-06
-1.77069007824479e-05
-2.23209580020334e-05
-1.29347245999408e-05
-1.29255752043581e-05
-1.90167075614193e-05
-1.96163865705615e-05
-1.77837308429121e-05
-2.58859873920465e-05
-3.68455286871011e-06
-1.57030801701971e-05
-1.00549245597566e-05
-7.09353915643196e-06
-7.97600686933272e-06
6.04354534508801e-07
-9.54686603950966e-06
-1.42072544204365e-05
-2.79969694138787e-05
-1.5396347576605e-05
-1.24268942729097e-05
-1.18203611252734e-05
-7.99175289154503e-06
-1.38190662337101e-05
-1.30959777127219e-05
-1.45726004760909e-05
-1.488877859573e-05
-2.40039482702224e-05
-2.02984439436187e-05
-2.67480155687497e-05
-1.86544939502437e-05
8.81318179732528e-06
-1.02689653853681e-05
-3.6955100311266e-05
-1.34744798001662e-05
-1.19941966020111e-05
-3.20298378129218e-05
-1.40845773460478e-05
-1.32183948122147e-05
-1.20664193336613e-05
-1.36799414343427e-05
-1.50851249532882e-05
-8.24377091718769e-06
-5.2579443429997e-06
-7.20258050909783e-06
-2.10475792685921e-05
-2.92973128679523e-05
-2.17375263014763e-05
-5.76672254299802e-06
-2.35144662982302e-05
-2.75733188963212e-05
-1.98176078314041e-05
-1.90147796352636e-05
-2.39886278115317e-05
-2.00227892443768e-05
-3.51768745050796e-06
-7.45089477507824e-06
-1.52960876302746e-05
-2.41539190616511e-05
-2.77865754374763e-05
-1.81674572096088e-05
-1.28955397360478e-05
-9.75035781492714e-06
-2.27642640836466e-05
-3.52451911004574e-06
-1.84488198007016e-05
-1.75483753130895e-05
-2.26465043374967e-05
-1.79104311794183e-05
-7.85453833341089e-06
-1.40454329360896e-05
-1.65280192671707e-05
-6.46625437131486e-06
-1.88322798216525e-05
-1.55752374391266e-05
-1.02691020709767e-05
-1.46513173691109e-05
-1.09387672137827e-05
-2.31287099099787e-05
-1.92548356391303e-05
-2.34716995315862e-05
-1.9421746628363e-05
-7.85001689745922e-07
-1.66036204237124e-05
-1.51756750756241e-05
-2.25446751092252e-05
-2.22527279061413e-05
-1.90809943640841e-05
-1.68081161836939e-05
-5.43847329778878e-06
-2.2641009603223e-05
-5.44673520392267e-06
-3.02890397864859e-05
-2.29542037162323e-05
-1.22459643509063e-05
-1.95803882174478e-05
-1.29065667979569e-05
-2.61322050808089e-05
-7.67838762365176e-06
-1.64653828649134e-05
-2.3853168076472e-05
3.26299400551071e-06
-1.32085703392718e-05
-1.67965717553709e-05
-1.03355916787393e-05
-2.98996438450866e-05
-1.1808225573806e-05
3.76874304441026e-07
-2.11530210040112e-05
-4.03810035133111e-05
-1.22965984357412e-05
-1.2773573599371e-05
-3.49302315921435e-05
-1.78632898811228e-05
-1.39226985475477e-05
-1.91758257568797e-05
-2.2092196623225e-05
-1.65005358776888e-05
-7.15979829443976e-06
-1.56676350002631e-05
-1.02457136895357e-05
-7.91991232329283e-06
-1.77345986730708e-05
-7.6935150109452e-06
-8.94345698787522e-06
-2.1602578398715e-05
-1.60328496199343e-06
-2.02458269588787e-05
-1.27378178876581e-05
-1.09511698482669e-05
4.9055717426243e-06
-3.75484596183264e-05
-1.48148467781463e-05
-2.03321694019685e-05
-1.12670195677918e-05
-1.81795781556698e-05
-2.09778403302576e-05
-1.66442803577994e-05
-3.52155924543647e-05
-7.99356067218452e-06
-2.25373528776083e-05
-1.54929397268993e-05
-1.6274701142808e-05
-7.48038682847133e-06
1.38506372481692e-06
-2.21625633800851e-05
-1.52137499551856e-05
-1.24035247213193e-05
-3.10688812266936e-05
-1.83663756581452e-05
-1.91577935355922e-05
-9.74762632450216e-06
-2.03105955678629e-05
-1.70161205687838e-05
-1.59251004230365e-05
-6.8928878012957e-06
-1.9417247768596e-05
-1.83077027517408e-05
-1.85604344141764e-05
-3.69602552776233e-06
-1.46359610652531e-05
-9.50685054671435e-06
-9.06355160732454e-06
-1.20338568099816e-05
-1.80287580438746e-06
-1.81318550405667e-05
-3.51589571913538e-05
-2.07809447165681e-05
-1.07642786637607e-05
-3.06522302095557e-05
-7.44969648360828e-07
-1.63588934350454e-05
-7.86242147155845e-06
-1.30582299996717e-05
-2.66075895045975e-05
-2.36273610912617e-05
-2.75931728670952e-05
-1.8217599226249e-05
8.49855873569126e-07
-1.8486144049997e-05
-1.90800625545238e-05
-1.26179258154391e-05
-1.56082877742358e-05
-2.22307840859361e-05
-1.67629213830362e-05
-1.6339361758005e-05
-1.32924981131955e-05
-1.48261154982441e-05
-2.4947925318323e-05
-1.14559465945763e-05
6.37176370110251e-06
-1.85755173889238e-05
-1.27621376623394e-05
1.64496493439188e-06
1.18916357886201e-05
-4.21962882906153e-05
-1.590189747315e-05
-7.03321363392475e-06
-1.72066670362538e-05
-1.01563214047704e-05
-1.47373985452809e-05
-1.41760297938329e-05
-7.61035890054928e-06
-2.81854462051724e-05
-5.61786092822666e-06
-2.91132547397631e-05
-9.64137619510466e-06
-1.41998283682633e-05
-6.10062362331585e-06
-2.22512141923598e-05
-1.58492559528726e-05
-2.40423467311798e-05
-3.13306597407849e-05
-1.67804587390335e-05
-1.49672754538513e-05
-2.00933786425194e-05
-5.94735724870668e-06
-2.52358384388568e-05
-2.96396889343533e-05
-2.33708107459898e-05
-3.24278494936182e-05
-6.81565271698623e-06
-3.52862817016917e-05
-5.39255639750865e-06
-1.85925935463297e-05
-2.47847647160093e-05
-8.19749389938413e-06
-1.59270720755098e-05
-1.98416837125856e-05
-2.48837970477604e-05
-2.57942891293458e-05
-1.64641399066668e-05
-1.91903050255947e-05
-1.7165193468817e-05
-7.54836325824028e-06
9.22142125377652e-07
-5.64133697562573e-07
-3.92233410858086e-06
-1.9384516458853e-05
-1.81384842798706e-05
-7.61375116399917e-06
-2.21450404513346e-05
-1.95404964931433e-05
-2.96041748888177e-05
-1.26920776685604e-05
-1.75247329681464e-05
-3.12436367290128e-05
1.49521746609051e-07
-2.78601372304606e-05
-1.2596089542479e-05
4.52288537070203e-06
-2.24292405857786e-05
-1.05101711321951e-05
-2.28756767387219e-05
-3.42348056012769e-06
-1.99420957807965e-05
-1.94800914298387e-05
-1.71925535396142e-05
-1.59776812755169e-05
7.78135995070057e-07
-2.03474952307235e-07
-2.96719692497274e-05
-1.75039766983264e-05
1.26479357137311e-07
-9.73150652893477e-06
-2.2176749730201e-05
-1.84507542916246e-05
-2.57053550180332e-05
-1.55053991241955e-05
-2.3930041986325e-05
-9.1740638094118e-06
-1.22955424606554e-05
-2.31017031940126e-05
-1.64798352357658e-05
-1.14822676085665e-05
-2.68843192828459e-05
-2.53300550289419e-05
-1.19946219001773e-05
-7.54481578740486e-06
-2.78387761682919e-05
-8.40448197339082e-06
-2.36126408765513e-05
-2.88989036443408e-05
-2.49417033021489e-05
-1.72840118848069e-05
-1.9557786142324e-05
-1.67438437616999e-05
-1.11749555967498e-05
-1.87460372130029e-05
-1.05201710795579e-05
-5.95572299850885e-06
-2.32220487421072e-05
-1.83214443967557e-05
-1.30664187784015e-05
-1.93438405166256e-05
-1.89052301338684e-05
-3.06920272232106e-05
-8.6635237787706e-06
-1.20745176333365e-05
-8.7687251055699e-06
-2.20426310457634e-05
-8.56835692295756e-06
-2.19837436024893e-05
-1.49023213833017e-05
-3.83774712349246e-05
-1.18791585454068e-05
-2.30063728005064e-05
-1.60181713387781e-05
-1.15369629284824e-05
-9.37244745696958e-07
-2.42076929566229e-05
-2.56033075125781e-05
-2.63503677182666e-05
-9.66933858708356e-06
-2.70656177483456e-05
-2.45878778896994e-05
-2.22959229882424e-05
-2.27573428661423e-05
-2.05353959334162e-05
-1.22241009688358e-05
-1.01070930825175e-05
-1.26800345207255e-05
-1.65412968481968e-05
-3.08579322155879e-05
-2.27491780447759e-05
-2.44201899113689e-05
-2.69591546208635e-05
-2.84864154016384e-05
-1.80509336549625e-05
-1.69334056007076e-05
-1.50352746696126e-05
-1.05721781203618e-05
-1.33913093634749e-05
-1.95314863378783e-05
-2.2074340888715e-05
-1.450483851533e-05
-1.47643258870099e-05
-3.05809497966157e-05
-1.54155854930588e-05
-1.6587098672771e-05
-1.42864058565219e-05
1.04265751471293e-06
-4.60749062858853e-06
5.86055342453047e-08
-9.17365714389662e-06
-1.5146903677276e-05
-2.95475041825824e-05
-1.09981893037907e-05
-5.62702720016578e-06
-2.96768962515395e-06
2.45847025904959e-06
-3.12838057157145e-05
-2.10765504084797e-05
-1.42143920749928e-05
-2.54828584455523e-05
-1.78105767523972e-05
-1.81602828905339e-05
-1.29289270992929e-05
-2.30080901404819e-05
-2.23183275523511e-05
-1.17565571446879e-07
-1.33536661525143e-05
-5.2689002740419e-06
-4.1857337667005e-07
-2.94465124962107e-05
-1.80480796059417e-05
-8.24843021191081e-06
-2.75263589323102e-05
-2.11496672907576e-05
-2.75945312050226e-05
-2.1567148312078e-05
-9.51044341434092e-06
-1.71129443146416e-05
-9.43678650153094e-06
2.82883939088622e-06
-2.21546478711013e-05
-5.15074610451608e-06
-1.57288216968531e-05
-1.65571646462906e-05
-3.13019541792321e-05
-1.74695326396563e-05
-3.08463137795232e-06
-3.02929453826729e-05
-2.61358573833555e-05
-1.95980147141108e-05
-3.26047372481886e-05
-2.44125350430131e-05
-4.7366557555121e-06
-2.36792456184973e-05
-3.08066715532801e-05
-1.85721030767252e-05
-8.71268145522e-06
-2.93296001719879e-05
-1.10465248672934e-05
-1.55025951124905e-05
-5.3695683755912e-06
-1.36210327536631e-05
-3.76888531622089e-06
-1.6496991322993e-05
-1.28156806240631e-05
-3.03622358999049e-05
-1.87553087789955e-05
-1.3075272314867e-05
-2.64947330625904e-05
-8.0471239124982e-06
-1.5484454616479e-05
-1.75690937512148e-05
-1.88661186513501e-05
-2.10013538594463e-05
-2.5638848261643e-05
-1.40324925289266e-05
-2.71625494138713e-05
-4.12510915825848e-06
-1.31197868119312e-05
-1.41769433397266e-05
-2.0048269441746e-05
-2.06136144533154e-05
-2.21194691111085e-05
-2.22889499629891e-05
-2.5959312979952e-05
-1.20705287714671e-05
-1.70365580363847e-05
-1.70610635576844e-06
-2.27754325555098e-05
-1.77873618060396e-05
-2.09333207431809e-05
-2.83758528699753e-05
-1.1532231783193e-05
-1.88881899393183e-06
-3.01764699736461e-05
-1.52888891354322e-05
-1.78890303220038e-05
-1.58458256809067e-07
-1.65837259705864e-05
-4.81045218953726e-06
-2.1877782612128e-05
-1.51094278067444e-05
-1.23555442057168e-05
-1.14990252405015e-05
-9.36774678070191e-06
-3.40617269103861e-06
-1.96402876749485e-05
-1.19266213290982e-05
-1.01987291674215e-05
-1.86180302160474e-05
-3.18605682521682e-05
-2.95761251401028e-05
-3.12918322209755e-05
-6.86089415249364e-06
-4.21048975224892e-06
-4.99760933967476e-06
-1.67156296529529e-05
-1.10316891039846e-05
-1.95513256051846e-05
-3.00725512955545e-05
-4.28519179256111e-05
-2.19868273252109e-05
-1.59166484715137e-05
-1.34986147020541e-05
-2.05703667770348e-05
3.62285187420685e-06
-2.20819318848098e-05
-1.01852428561776e-05
-4.56796807991786e-06
-9.20243824188151e-06
-2.89400418794943e-06
-3.03773452673741e-05
-1.60740229378702e-05
-5.08201958892804e-06
-1.36947526978367e-05
-2.28367396088222e-05
-2.53373545090719e-05
-8.82292092784631e-06
-8.66433714695649e-06
-3.22364583232507e-05
-2.8587405843126e-05
-9.51132263410698e-06
-1.69611933785473e-05
-1.34356360764196e-05
-1.39829728052171e-05
-2.69867519374901e-05
-1.63348896328222e-05
-1.84014944362358e-05
-1.67865532984941e-05
-7.67301443722071e-06
-1.85722360138115e-08
-2.08046354681185e-05
2.35269508174147e-06
-9.71051320809062e-06
-2.58357104217973e-05
-2.54920072837636e-05
-8.16199021561992e-06
-1.37460462688413e-05
-1.47470477516995e-05
-2.4282599946615e-05
-1.98505330324349e-05
-2.42856833674209e-05
-7.59869074380565e-06
-8.07524859395107e-06
-3.01215416007986e-05
-2.8670405555136e-05
-1.91319489568411e-06
-1.58295715561908e-05
-1.62671819735232e-05
-9.52819104390877e-06
-5.32279383553414e-07
-1.99944736558535e-05
-1.59272872280199e-05
-3.40362070285652e-06
-1.94603408911422e-05
-3.79555979920153e-06
-1.46206744125946e-05
-2.89535497546789e-05
-1.16014710449038e-05
-4.20534522913893e-06
-1.55397105315937e-05
-3.82105736277748e-06
-9.13909983383507e-06
-1.67701049808412e-05
-1.00762064714876e-05
-1.83867371101919e-05
-1.24580734975071e-05
-5.81796630067061e-06
-7.97821833931076e-06
-8.59467045170922e-06
-1.41837719641421e-05
-6.23636288939566e-06
-1.14524164447242e-05
-1.89894983557376e-05
-1.68941951574508e-05
-2.0909296638316e-05
-4.64173918343197e-06
-2.00699585241632e-05
-8.34439808526976e-06
-2.06822442580353e-05
-2.82633003913335e-05
-1.04922209838501e-05
-3.25200026579473e-05
-2.50353503340492e-05
-2.35416468262786e-05
-8.37484788874494e-06
-3.25992121450647e-05
-2.1210227148566e-05
-1.49220065906806e-05
-2.05366922488596e-05
-2.44181455909279e-05
-3.49755270855063e-05
-5.43775234277565e-06
-1.96838633808819e-05
-8.61800375324871e-06
-4.95289584281322e-06
-9.10822559040335e-06
-9.82041812678033e-06
-3.54705945950411e-06
-2.71857224316157e-05
-2.01723347967558e-05
-1.27460287768625e-05
-2.18432197809968e-05
-2.88371824023951e-05
-4.42158682792114e-05
-2.37692818570415e-05
3.20413012093614e-06
-8.75120837300133e-06
-2.31715004458475e-05
-2.67324976970403e-05
-2.08178054366773e-05
-2.42633460020607e-05
-8.88070636003932e-06
-1.14069267575851e-05
-1.60320165326875e-05
-2.9782813142984e-06
-2.0972701370963e-05
-1.17580678116891e-05
1.03557527357584e-06
-1.35016338782583e-05
-1.5246326835289e-05
-2.17199673506466e-05
-9.80472063247706e-06
-1.4347174075294e-05
-1.77871094060833e-05
-1.02533367561663e-05
-1.41158271477769e-05
-1.89884068607229e-05
-2.87309496569663e-05
-1.50231176972732e-05
-1.42256765758976e-05
-3.71679748171885e-05
-9.01711714920154e-06
-7.95320366321645e-06
-3.04014813436714e-05
-2.72288007786075e-05
-1.87040266444343e-05
-2.94693293163226e-05
-1.22518385404588e-05
4.90159020356271e-07
-8.60743463819363e-06
-1.1779864000274e-05
-1.63984738543067e-05
-1.54797185671073e-05
-2.48515079894362e-05
-5.46335394929644e-06
-1.5705914710058e-05
-1.38898525103235e-05
-3.73016877187184e-06
-7.42279409292196e-07
-2.4651076285738e-05
-2.85441917307809e-05
-1.65984188471274e-05
-1.05598182287052e-05
3.40299231350684e-06
3.91478439024728e-07
-2.21766119696021e-05
-2.42934512389998e-05
-1.3793807840185e-05
-1.98364221692393e-05
-1.28638800153213e-05
-5.61949568815834e-06
-1.77565971755764e-05
-1.41278910494868e-05
1.48401665631288e-06
-4.47887950757335e-06
-2.07531965588645e-05
-8.79044681863153e-06
-2.2851255592082e-05
-1.52598627593638e-05
-1.22267232482697e-05
1.66787674487021e-05
-1.17494949830011e-05
-2.29265131964516e-05
-2.74714780353568e-05
-3.07317542973247e-05
-2.67009251352456e-05
-9.73309882799479e-06
-1.09026929937843e-05
-2.1797714159495e-05
-1.7968913895263e-05
-3.25590509370658e-05
-1.20742808648405e-05
-2.20965468279095e-05
5.72360867785427e-06
-1.50983642117039e-05
-1.8552841108187e-05
-2.42220950564817e-05
-5.15889930578048e-06
-2.19879628590548e-05
-2.31547858875466e-05
-1.85105793322239e-05
-2.71559474092928e-05
-6.88604273499399e-06
-2.08967439129937e-05
-2.27600629249979e-05
-1.3346209278336e-05
-1.40323590100255e-05
-2.58555980968466e-05
-3.48602844924988e-05
-9.05546584559087e-06
-2.5971611399272e-05
-4.06834557690486e-06
-1.08015517201399e-05
-2.16319670228548e-05
-1.54094911815301e-05
-1.8301473278037e-05
-1.20040545542931e-05
-2.06779713956544e-05
-2.58687043701937e-05
-9.47303291864082e-07
-3.04854185321059e-06
-4.96795552256851e-06
-1.3361560250306e-05
-2.35680245779602e-05
-2.92070488035346e-05
-2.86937774026831e-05
-4.27582649455825e-06
3.23178272980153e-06
-4.752922086732e-06
7.58626750558364e-07
-2.42144922436648e-06
-4.81363495088787e-06
-4.15896331160808e-06
-3.29014730634632e-05
-1.2702592174966e-05
-2.32569925847233e-05
-2.91219010547352e-05
-2.089683878896e-05
-2.03146053178148e-05
-1.47702683022015e-05
-4.42540764188683e-06
-2.62812313233142e-05
-1.14198473694911e-05
-1.18773489383505e-05
-1.21038997670693e-05
-2.13472361192021e-05
-1.44657425828637e-05
-1.5149908806733e-05
-1.13406684643476e-05
-1.45385162026977e-05
-1.61871709852345e-05
1.82543822017598e-06
-1.04192608021513e-05
-2.94325496636816e-05
-2.77593636634373e-05
-1.75078032833153e-05
-1.77275571949593e-05
-7.89215199755208e-06
-2.01815000952448e-05
1.42327091124214e-06
-1.81599394711021e-05
-2.85184154491051e-05
-5.03645781457366e-06
-1.38780413839337e-05
-2.70986405342906e-05
-2.78325708345103e-05
-2.02280991910562e-05
-2.9615403900919e-05
-1.35152568771473e-05
-2.13924508235392e-05
-1.26813007481034e-05
-7.68394905912334e-06
-1.19222020672801e-05
-1.59389273798839e-05
-1.3421182881023e-05
-1.19257607773564e-06
-3.14489151041912e-05
-6.26670582902946e-06
-1.27312772748091e-05
-1.25142706743268e-05
-9.72974095820335e-06
-1.43787869894188e-05
-2.81796080680784e-05
-1.32773206798008e-05
-9.07509039443209e-06
-4.26768281365092e-06
1.42916731618569e-05
-1.41207822025059e-05
-2.577813764709e-05
-6.44326957321232e-06
-1.4505718291996e-05
-1.70485189628897e-05
-1.71467761252112e-05
-1.27846271169901e-05
-3.08970880783962e-05
-1.47163730373984e-05
-6.7393926358396e-06
-2.47939440339497e-05
-1.03326170869016e-05
-9.78259700713784e-06
-1.04417583304624e-05
-9.20496334501072e-06
-6.90490714131454e-06
-1.7591948131059e-05
3.39271358805194e-06
-2.94419885519066e-05
-1.50291662650774e-05
-2.44192029580413e-05
-1.32175007290786e-05
-7.86934530452632e-06
-1.95363597063939e-05
-2.04760416235348e-05
-8.43658625485083e-06
-2.36822834407806e-05
-4.10828748024713e-05
-2.82861944116992e-05
-3.35910764626622e-06
-7.94998625066497e-06
-2.24323919882728e-05
-2.6065505957866e-05
-1.00044684690286e-05
-2.65182282877858e-05
-1.80348347945171e-05
-2.37785476993234e-05
-1.9432429322806e-05
-1.41615670173735e-05
-2.26260972737854e-05
-1.63510800538132e-05
-2.61158388975942e-05
-7.11706624532188e-06
-8.25445084727899e-06
-6.93329426299905e-06
-7.99074373565782e-06
-1.8456304887522e-05
-1.61925651288003e-05
-2.40781224185475e-06
-2.06623848020705e-05
-2.5704906577797e-05
-8.53537745326854e-06
-2.14797343097074e-05
-7.16055725320242e-06
-2.03531826264496e-05
-1.30469942941215e-05
-1.87236595273937e-05
-8.13839359633153e-06
-2.09462292116883e-05
-2.52110740259121e-05
-2.42651241017915e-05
-1.23279655794198e-05
-1.55809970531209e-05
-9.08106114021856e-06
-1.36762779483843e-05
-1.25569807425419e-05
-8.07656941231543e-06
-2.70228161342238e-05
-1.68811101399349e-05
-4.03394165078766e-05
2.22598085933735e-06
-2.55808903912046e-05
-1.59064616320566e-05
-2.83488368047787e-05
-1.47148731507281e-06
-3.5654248574281e-06
-6.25011644326579e-06
-2.245313654139e-05
-1.2028205429622e-05
-1.18982795665915e-05
-9.21352865945526e-06
-1.4638656368327e-05
-1.28531920982444e-05
-9.5097807582281e-07
-2.21105573668744e-05
-3.10973858254915e-06
7.00476521498544e-06
-1.06741313208554e-05
1.20519380701165e-05
-1.83994234335165e-05
-1.56187789385887e-05
-2.56065651766089e-05
-1.24959408933231e-05
-1.4212385691167e-05
-2.79081207768322e-06
-1.59845949910137e-05
-2.303752967887e-05
-1.25136914478167e-05
-1.63867150377634e-05
-7.27969537098326e-06
-1.00808675750758e-05
-1.57283570237166e-05
7.57281206647506e-07
-2.62486386725056e-05
-9.98129645166106e-06
-2.29074053600073e-05
-2.40266409531132e-05
-1.15899305624031e-05
-1.2548806657042e-05
3.79981991161854e-06
-1.18200504007375e-05
-8.98101724955675e-06
-1.79245508870594e-05
-2.51469137938695e-05
-1.86463066340413e-05
-2.15531840226138e-05
-2.61567529350154e-05
-4.13207431114042e-06
-2.40460082259037e-05
-2.72212555115296e-05
-1.49303301948471e-05
-7.6330963566289e-06
-2.97243318805497e-05
-2.72107017785896e-05
-3.37063180561813e-06
-3.95304585299517e-06
2.36151123632023e-07
-7.22507277434809e-06
7.55526001830899e-06
-1.13328115543297e-05
-3.25935213156318e-05
-2.66575505445231e-05
-3.88791628810332e-06
-1.25790679495829e-05
-2.59824019611357e-05
-6.98622413036815e-06
3.18572254312015e-06
-1.65165640976119e-05
-6.27695253280464e-06
-6.95702918582711e-06
-1.4823174708314e-05
-1.28278962733404e-05
-1.8922122462438e-05
-2.76773298877196e-05
-7.7244915086171e-06
-2.55778989405324e-05
-2.40589602766651e-05
-4.96234464104361e-06
-8.24601954025903e-06
-1.76384644261627e-05
-1.85815068707577e-05
-1.28962249303876e-05
-1.12893781492179e-05
-1.02868925775372e-05
-8.76948002313907e-06
-1.62453039180995e-06
-2.08940862155497e-05
-9.22688216958315e-06
-9.83796584504791e-06
-3.75080474368193e-05
-2.31860311288398e-05
-2.99385835629143e-05
-2.42895950929774e-05
-2.90155165114822e-05
-5.29996483113993e-06
-1.74835718829778e-05
-6.36274300224832e-06
-1.31525431920716e-06
-8.96148585429134e-06
-1.40242387622435e-05
-1.60934864115366e-05
-1.9981988427604e-05
-2.43289296980664e-05
-2.56050933627751e-05
-4.31218477437394e-06
-3.43775103451072e-06
-9.50392378217839e-06
-1.54021922905148e-05
-1.46778282134131e-05
-2.02132400067213e-05
-2.67973900320422e-05
-1.16093753545565e-05
-9.94511395695656e-06
-2.16138064306584e-05
-2.18152761273264e-05
-1.68296820076667e-05
-1.026828243844e-05
-8.39263484049286e-06
-2.64875360640526e-05
-6.24916270641113e-06
-1.63296949725243e-05
-1.55398221791559e-05
-8.03921212846251e-06
-6.91485427743729e-06
-5.99609519063094e-06
-2.19796624378662e-05
-2.4520720964527e-06
-5.32568423136433e-06
-1.30580168439792e-05
-3.61378325702303e-05
-2.98694662462366e-05
-9.53934892128149e-06
-6.38326603543394e-06
-2.01356736690211e-05
-1.79325090141334e-06
-2.99591518201584e-05
-2.10541973187046e-05
-1.7569910552742e-05
-2.80966919290207e-05
-2.13468022057127e-05
-9.91550422365655e-06
-1.57548222226548e-05
-1.56129149957692e-05
-2.19572132898982e-05
-1.95999116004605e-05
-1.40501021237218e-05
-2.57819908917973e-05
-9.94454109618251e-06
-2.26760540400072e-05
-1.99522085621298e-05
-5.14664088980696e-06
-2.3980770967282e-05
-2.33473768080469e-05
-3.04031002098548e-05
-9.42038334901722e-06
-1.84923079233122e-06
-7.87902104578339e-08
-2.21600811138082e-05
-1.01243657302576e-05
-7.01723854726871e-06
-2.17545869660218e-05
-1.94670396131015e-05
-6.51316975796964e-06
4.79149760692259e-06
-1.32567786921065e-05
-1.84161617098304e-05
-2.03041282549169e-05
-4.98076537945067e-06
-1.76933634868393e-05
-1.89127086992058e-05
-1.88214925545823e-05
-2.34758388847785e-05
-7.65696205704081e-06
-1.56306187402931e-05
-2.09513809651242e-05
-1.43176260547042e-06
-1.00224137266539e-05
-1.31186115063373e-05
-1.52943398638485e-05
-1.4267126370634e-05
-2.28944106693904e-05
-3.24582191294579e-05
-1.32885587187739e-05
-2.43745834820841e-05
-2.51989477933094e-05
-1.69580135808522e-05
-3.218883782033e-05
-1.24909622470353e-05
-9.26085979313736e-06
-2.28069387311714e-05
-1.0650381894122e-05
-4.60931240228642e-06
-9.35912493988937e-06
-2.38427033262355e-05
-7.77442615105108e-06
-4.69440058421849e-06
-4.40024836870058e-05
-2.04809770371003e-05
-1.48791464971538e-05
-1.24056178697537e-05
-3.12326068822208e-05
-7.3583906147926e-06
-1.07208379169216e-05
-2.43551911960185e-05
-1.20745928659712e-05
-1.47924177873413e-05
-3.2227977871804e-05
2.92101159092423e-06
-1.3388887572218e-05
-1.17767117412726e-05
-1.4631731307804e-05
-2.96912596112262e-05
-1.99906099602625e-05
-6.30241445164465e-06
-3.48187706260595e-05
-5.12302372236576e-06
-4.51074810973123e-06
-8.62764269611541e-06
-1.52633114568272e-06
-2.83140436098368e-05
3.33789604807e-06
-5.55954993296933e-06
-1.39171542894019e-05
-1.69499215242445e-05
-9.54637242290208e-06
-9.74062036064452e-06
-1.50918860130278e-05
-1.08505839882042e-05
3.50432823227095e-06
-1.08549360019023e-05
-7.24832836674514e-06
-2.77275588322558e-05
-1.76141099679138e-05
-2.26243229562674e-05
-2.43334093328668e-05
-2.35421276142461e-05
-1.22661231155404e-05
-3.47912216758444e-05
-1.2070934262397e-05
-2.95498551825689e-05
-1.52135119353686e-05
-2.54904893635768e-05
-6.61975616400519e-06
-1.34644118636505e-05
-3.47418611366194e-05
-2.59206577080947e-05
-3.24040009457966e-05
-2.38423516199675e-05
-4.43292730431173e-06
-1.42167155691124e-06
-1.17903420664133e-05
-1.71783545084784e-05
-1.01847399563614e-05
-1.60851528608446e-05
-1.10989821208551e-05
-1.42793821936944e-05
-1.12025648055443e-05
-5.29187389937878e-06
-1.78424258231602e-05
-9.91628816578779e-06
-2.95726361748052e-05
-1.61825710386135e-05
-7.07267919478887e-06
-2.89933361476107e-05
-2.11461654345001e-05
-2.05655226806933e-05
-3.60063886786856e-06
-1.70180832814955e-05
-5.80325762043244e-06
-1.90139617970623e-05
-1.42746685285306e-05
-1.67649078976392e-05
-3.73098381299579e-05
9.64616356475255e-07
-1.08786382027183e-05
-2.26568300634753e-05
-1.6010751544514e-05
-1.223190648334e-05
-1.21986140149672e-05
-3.24702877057707e-05
-8.15367254552718e-06
-9.38886676301235e-06
-1.56907943311721e-05
-1.46268609464993e-05
-1.1745919717345e-05
-8.56326395183146e-06
-1.62785568059866e-05
-1.71257369096297e-05
-1.25340995513991e-05
-1.78971349250867e-05
-1.9366320006219e-05
-1.44415795113356e-05
-1.73671897378593e-05
-6.09484725028548e-06
-2.04101288597233e-05
-3.08917318279706e-05
-5.02325755369392e-06
-2.16891524848852e-05
-7.88981832354759e-06
-2.36326046940052e-05
-3.04481620841252e-05
-1.90305690395903e-05
-6.58761199141754e-06
-7.79129787623142e-06
1.18126731885734e-06
-1.74173423131048e-05
-6.42148762187449e-06
-1.60296321392879e-05
-1.18847694575225e-05
-1.25214955591573e-05
-1.08054294675915e-05
-2.87648788111078e-05
-7.35534022744401e-06
-1.72451898411836e-05
-7.35917476211627e-06
-1.16826268060907e-05
-2.11826458952205e-05
-2.05101509805726e-05
-2.09667023101333e-05
-2.70782371393165e-05
-1.21343927062818e-05
-8.27658864258951e-06
-1.03028401964971e-05
-6.83325518519899e-06
-1.8043230943817e-05
-1.62372611770959e-05
-1.09727106740874e-05
-2.07273409970869e-05
-1.98216109397612e-05
-4.22530293973109e-06
-2.42237158370555e-05
-1.0712533449793e-05
-1.97047886590106e-05
-1.77806508399488e-05
-2.96491662471386e-05
-1.46001666438281e-05
-2.2328448505229e-06
-1.03675385684211e-05
-2.70642668650026e-05
1.46788218354878e-06
-1.4353838183831e-06
-1.62782286066881e-05
-1.77807361028816e-05
-2.76427998797129e-05
-2.042548553135e-05
-2.79242033780471e-05
-2.13187383633581e-05
-1.40033111088192e-05
-2.39176316816997e-05
-6.07700099271149e-06
-3.45824314443632e-05
-2.37843723478822e-05
-3.16280961504227e-05
-1.26168988450786e-05
-6.26499958842795e-06
-1.0762750067388e-07
-1.53009016105808e-05
-1.03657385281716e-05
-5.43535826276847e-06
-2.28191866806708e-05
-1.88903551168572e-05
-2.65645336058232e-05
-9.14941466899269e-06
-2.71772602059745e-05
-1.90637579209548e-05
-3.41654657115234e-05
-6.04377548310623e-06
-1.02559983579798e-05
-3.12394022545087e-05
-1.50013880401204e-05
-3.84415377080801e-05
-2.04711550001708e-05
-2.61792978627365e-06
-1.33711092561486e-05
-1.01296622991144e-05
-1.29838611869923e-05
-7.70600289220189e-06
-1.07643039943608e-05
-3.6341795680151e-05
-1.30204248404506e-05
-2.8922034402262e-05
-2.27829206938513e-05
-1.84302139246901e-05
-1.44511795962063e-05
-7.692545938458e-06
-2.8049740472268e-05
-2.91120531643938e-05
-1.9676297334192e-05
-1.69997117451383e-05
-1.22337258396634e-05
-2.53327652813059e-05
-2.66301837037057e-05
-1.25181288371828e-05
-9.49320735626534e-06
1.70427081014944e-05
-1.43179706711317e-05
-1.60671408758613e-05
-5.45127097936624e-06
-1.03158762073087e-05
-8.92942372227301e-06
-2.04961223722935e-05
-3.15024811417118e-06
-1.97472049628352e-05
-1.88558434689783e-05
-1.8991826904973e-05
-2.83347156552085e-06
-3.09727462108285e-05
-2.80744725450102e-05
-2.27297106310199e-05
-6.30908650893339e-06
-6.36603477908628e-07
-5.75702932823469e-06
-1.98286636202282e-05
-2.02039964289814e-05
-4.2421719564404e-06
7.81470453869301e-06
-1.28459124934123e-05
-1.61883263908022e-05
-1.81591761995856e-05
-1.43864943059339e-05
-1.81150284202691e-05
-1.94570804741374e-05
-8.55310398479936e-06
-1.93231636494344e-05
-1.54064436896174e-05
-5.40310112422347e-06
5.82767627437491e-07
-1.27811322713998e-05
-2.57263572919205e-05
-2.5367335022951e-05
-3.50763548625694e-05
-3.43412140625162e-05
-2.59491697083208e-05
-1.65419607635515e-05
-2.77708853377405e-05
4.45451448902242e-06
-1.99215854528386e-05
-6.03727145547875e-06
-2.23211056822313e-05
-9.03589649219775e-06
3.76823397115372e-06
-1.60665502180227e-05
-8.28151972017394e-06
-1.82600634465926e-05
-1.13415005218099e-05
-1.02215026043082e-05
-2.88106420204526e-05
-1.3137893253755e-05
-2.55187248853973e-05
-1.92170101454176e-05
-2.72491055461343e-05
-2.06754523636857e-05
-1.38805020906478e-05
-1.86668283005877e-05
-7.62267973423918e-06
-1.24621482819516e-05
-8.86698793831911e-06
-2.55153889901236e-05
-7.86621771998779e-06
-1.78389914741815e-05
-4.75642780215125e-07
-4.78570115853849e-06
-8.44978483254139e-06
-1.41891145743357e-05
-2.17989502562574e-05
-1.83515752475689e-05
-2.62074574994414e-05
-1.64748469851036e-05
-1.93512290076218e-05
1.27736849350373e-05
-1.23240221358951e-05
-3.07144264882554e-05
-2.4268650786247e-05
-1.03513791970911e-05
-2.41282453651979e-05
-8.57861276655852e-06
-1.4201501981997e-05
-1.0523056787838e-05
-1.30959290473164e-05
-1.78260551324739e-05
-6.08189539187986e-07
-1.37340996131357e-05
-1.66212280131138e-05
-2.28161333189996e-05
-2.75150545477191e-05
-3.03211933419028e-05
-2.2633692395789e-05
-3.67781653265219e-05
-9.50101572891144e-06
-1.7653493476378e-05
-2.81224400955956e-05
-1.6607261919528e-06
-6.60943236697137e-06
-1.76826278777394e-05
-1.79045866368265e-05
-1.61301608627242e-05
-7.31269164481785e-06
-9.58620035693621e-07
-1.32692671407611e-05
-6.45006784174137e-06
-1.91357966679729e-05
-3.83733814724295e-06
-4.30888551288571e-05
-1.50581474386808e-05
-2.89312034946959e-05
-1.71763419382836e-05
-6.53408154201767e-06
-2.41912828931123e-05
-2.82137123425978e-05
8.10018991544413e-07
-2.55595635456902e-05
-1.49295517022234e-05
-2.07020957161733e-07
1.95730261110617e-05
-1.98234845450836e-05
-1.37797432946571e-05
-1.42735704070716e-05
-9.76005668695961e-06
-2.1250790841981e-05
-1.06511820590715e-05
-9.24631237559581e-07
-1.82117562682886e-05
-2.26224064308287e-05
-2.05940928456918e-05
-1.6651992170068e-05
-2.56160743685485e-05
-2.18736975359071e-05
-1.85823982416992e-05
-1.81762029341396e-05
-2.33987121001914e-05
-1.86622733221063e-05
-1.75243152459159e-05
3.66845826835324e-06
-2.00899228035822e-05
-2.32855191559499e-05
-1.60118601784364e-05
-1.18590670103364e-05
-2.2334319665887e-05
-1.31027720505182e-05
-2.68632722669738e-05
-1.21954031297092e-05
-3.65608301540691e-05
-1.95598479480507e-05
-4.96769949861411e-06
-1.38583374049504e-05
-2.99416130362665e-05
-1.7858579251426e-05
-2.13023107958284e-05
-6.70999175820308e-06
-9.9255443516052e-06
-2.51335663406718e-05
-2.55295034061509e-05
-1.19805261120437e-05
-3.16950847682992e-06
9.55426623694825e-07
-2.75168555871226e-05
-1.09468578119446e-05
-1.30593412394513e-05
-1.60564114441703e-05
-2.01798081138722e-05
-1.05043024759418e-05
-3.59215067618713e-05
-1.29429616120053e-05
-1.02921509572656e-05
-1.20328326444106e-05
9.34661703754857e-07
-1.41503796281751e-05
-3.39910533147305e-05
-2.63250965012527e-05
-2.04294426523529e-05
-1.95977703023522e-05
-2.3498605238855e-05
-3.33955436299494e-05
-1.52075524557501e-06
-2.26132823246413e-05
-3.55003507271655e-07
-1.42092672107823e-05
-1.0175085348051e-05
-2.18513932093019e-05
-1.58562810245905e-05
-1.02431656988917e-05
-1.36447041170393e-05
-2.31823767321275e-05
-8.25282031378783e-06
-1.17997303872432e-05
-4.99395816070909e-06
-2.65868970932304e-05
-9.10866735251497e-06
-1.07742006015431e-05
-3.6271201473908e-05
-1.42345171474046e-05
-2.07453694309973e-05
-1.73286944390139e-05
-1.93477565139542e-05
-4.96931239310132e-05
-1.09572118648395e-05
-1.00396641934255e-05
6.80391947003892e-09
-1.49508799457881e-05
-2.17095753200678e-05
-2.22910488852141e-05
-2.15047339893986e-05
6.34505843460014e-06
-1.71853802682935e-05
-2.24140018641665e-05
-2.44381099187958e-05
-2.45276968934809e-05
-1.28235683919742e-05
-1.92698401750114e-06
-8.90339854285061e-06
-2.21262660463245e-05
-2.05078530816854e-05
-9.12110368785027e-06
-2.89232832101902e-05
-1.97502908881571e-05
-7.55549393200662e-06
-1.89709734679951e-05
-1.48431655478367e-05
-3.12892339358314e-05
-1.01630566860313e-06
-2.80393432177227e-05
-3.1428513083333e-05
-1.10026839213393e-05
-1.22409442377261e-05
-5.47343106923727e-06
-1.13679815990336e-05
-1.30203581252495e-05
-1.94132386526394e-05
-1.34119939215532e-05
-3.8675684323492e-05
-2.39259876255595e-05
-2.87453514099979e-05
-1.18002415312033e-05
-1.77416865029598e-05
-2.28632618177005e-05
-2.27274575920013e-05
-6.03675689323089e-06
-3.04592425983309e-05
-2.20762624683578e-06
-2.27337375624252e-05
-1.14566127073138e-05
-2.2294983901223e-05
-2.47953195574147e-05
-2.21483874398048e-05
-1.18124792797131e-05
-1.52609946057836e-05
-2.62224259577899e-05
-6.1877073315783e-06
-1.4896125499776e-05
-1.95029001796533e-05
-9.06984850309903e-06
-1.26574875708909e-05
-1.54346253748441e-05
-1.88389377885058e-05
-1.17998310407096e-05
-1.1839089198155e-05
-2.23778683302306e-05
-1.96494784811249e-05
-1.82353142832344e-05
-2.04203000766331e-05
-1.99570686455038e-05
-2.01770479067529e-05
-1.35257828082978e-05
-1.70119324209162e-05
1.91199910200863e-07
-2.04533255735638e-05
-1.04204691908677e-05
-1.75365393981504e-05
-1.61095029149673e-05
-8.85119801087758e-06
-2.11207352265112e-05
-4.67413832317171e-06
-3.03633014279816e-05
-3.21853475359908e-06
-2.63665790371042e-05
-2.67266819537194e-05
-3.30955837989226e-05
-1.91390420083939e-05
-1.20328949222343e-05
-1.15370715522523e-05
-1.05584070332071e-05
-4.35648644458567e-06
-8.28031855230139e-06
-6.26519706196449e-06
-1.55026280212859e-05
-2.6110271470522e-05
-2.99614649074116e-05
-2.93213527216337e-05
-5.19559862886724e-06
-1.45845068253168e-05
-1.83842755804934e-06
-2.37394665269613e-05
-1.44924908254294e-05
-2.4452146431666e-05
-5.33294887260397e-06
-2.47772659376246e-05
-2.55844033109941e-05
-2.28910689774033e-05
-2.7659411603953e-05
-1.54802494031402e-05
-5.93509753486743e-06
-1.87305282793209e-05
-2.72656594302883e-05
-3.61964890373243e-05
-1.84568944591212e-05
-7.05408804846244e-06
-2.02740261222855e-05
-8.04189605602919e-06
-3.13203831229378e-05
-2.49049043148245e-05
-1.95442263698721e-05
-2.64541593965855e-05
-1.13547451102521e-05
-5.84279454514667e-06
-3.3104032007181e-05
-1.95059688082547e-05
-1.99640317875793e-05
-1.98877707682058e-05
-2.70904467899704e-05
-2.96168685604787e-05
-2.18396461131475e-05
5.56455038878477e-06
2.52786582667866e-06
-1.46316346126756e-05
-1.97851816867595e-05
-1.74346193053749e-05
-1.08392519190822e-05
-1.50835978651944e-05
-3.5478626308513e-05
-2.08938335612804e-05
-1.29614195014568e-05
-2.0133104602102e-05
-2.7449401253725e-05
-2.27664811758439e-05
-3.71632508456845e-05
-1.1313703940072e-06
-1.77822130416637e-05
-1.84593193946605e-05
-2.15986578077853e-05
-7.82514990111539e-06
-2.10542004213184e-05
-2.72559375515225e-05
-2.62692404185448e-05
-9.46118474699022e-06
-1.73853011197592e-05
-3.22360602617702e-05
-5.64010716436397e-06
-8.81591549288182e-07
-9.2593103436181e-06
-1.00090641370268e-05
-3.05589727163994e-05
-1.38835924948705e-05
-1.52117722351212e-05
-9.91104624319613e-06
-1.54697197421021e-05
-1.16300737520778e-05
-1.69455558631392e-05
-2.45907188195013e-05
-4.79340341199938e-06
-2.49153123234641e-05
-6.3830133990601e-06
-1.55637105942719e-05
-1.25562281797567e-05
-2.63741718420663e-05
-9.07312262384193e-06
-1.80587906793957e-05
-1.64209065990075e-05
-1.24364500098641e-05
-1.30250759493257e-05
-2.51491878495359e-05
-3.0218352925076e-05
2.44935944965337e-06
-9.00570347023627e-06
-1.89612658114684e-05
-9.58395145250297e-06
-1.73390789240751e-05
-3.05811131597648e-05
-2.8365332889731e-06
-8.96875508377262e-06
-4.4322666471701e-06
-2.84382907024305e-05
-2.09795352511321e-05
-1.45025245957711e-05
-1.18662281133177e-05
-7.29101096819325e-06
-3.48618720151468e-05
-1.97392512134948e-05
-3.57885106130323e-06
-1.95473150870621e-06
-2.12957745369392e-05
-1.32853323213254e-06
8.75212146484117e-06
-1.12910796007336e-05
-1.85273817989557e-05
-2.04125157180703e-05
3.80724792016196e-06
9.22802546886491e-06
-2.86954660170082e-05
-8.64484759073959e-06
-3.86200232762698e-06
-1.25489131583229e-05
-2.19227342572851e-05
-9.91837030552082e-06
2.75660278591267e-06
-1.49813235110254e-05
-1.83019523558916e-05
-2.41577888801245e-05
-2.17839613193711e-05
-1.41846640980609e-05
-2.53863282398039e-05
-2.76639125899418e-06
-2.0788311289235e-05
-2.99053646067616e-05
-1.14715761421472e-05
-1.51387757477342e-05
-1.13854563656381e-05
3.85913436723561e-06
-1.60774116503107e-05
-1.6817131610687e-05
-2.36643685476773e-05
-6.2652738302184e-06
-1.3535016831544e-05
-1.62001504176946e-05
-6.3899823581431e-06
-2.82488567505042e-05
9.32570202554094e-06
-1.77775630723192e-05
-1.30750723607784e-05
-6.71813425839145e-06
-1.87757263404071e-06
-1.87000250385571e-05
-3.32536500461234e-06
-1.7151052988658e-05
-3.27693445509776e-05
-7.57420726008289e-06
-6.03706034869807e-06
-1.36694993986e-05
-1.87475262194181e-05
-7.81038821762582e-06
-2.73599327875231e-05
-1.48056105560561e-05
-3.22745147294205e-05
-3.21739110602508e-05
-1.31102723684881e-05
-6.73544222052549e-06
-1.49755088802804e-05
-1.83966509344209e-05
-1.40759458538162e-05
-8.04959595664171e-06
-1.34369373370236e-05
-1.87611959742707e-05
-9.43026179967351e-06
-2.71419242091507e-05
-1.00118516176832e-05
-2.67785094054291e-05
-2.31274471531681e-05
-1.56507716473788e-05
-7.10184286918182e-06
-2.15492713777144e-05
3.10037898613705e-06
-2.31222790294831e-05
-1.75202578157395e-05
-1.66142523530197e-05
-3.56864838387934e-05
2.59505423018356e-07
-2.24479668140161e-05
-5.57949592541288e-06
-5.08736923444831e-06
-2.63620017532773e-05
-2.214146817788e-05
-1.39395545135001e-05
-1.85687903611271e-05
-2.14007150048891e-05
-1.02768736101887e-05
-1.73016687459544e-05
-8.7175413674079e-06
-3.41494208116044e-06
1.78207892186566e-06
-1.81845836385259e-06
-1.89013523581205e-05
-3.22504688672944e-05
-1.10897804449709e-05
-9.32040201472401e-07
-3.5837586068857e-05
-1.13211818924029e-05
-4.15242845887963e-05
-1.98557370656251e-05
-2.47135185461537e-05
-1.5517912623906e-05
-1.47232618242683e-05
-3.5121744074768e-05
-2.73356763168364e-05
-1.75066417383382e-05
-1.56333822827304e-05
-1.30605773801466e-05
-2.27809176001815e-05
3.0601627515511e-06
-1.74106512517191e-05
-9.10028824322993e-06
-2.11855697926164e-05
-2.61224084126768e-05
-1.62400074095531e-05
-4.1722583203738e-05
-3.03088502277897e-05
-1.33297187401555e-05
-1.08762021793264e-05
-1.53333382860391e-05
-2.82766352204776e-06
-2.35776760320362e-05
-9.20343599470331e-06
-1.90934802845166e-05
-1.30079874282874e-05
-5.12099611637824e-06
-2.27597254979877e-05
-3.62017687175639e-05
-6.14430055914946e-07
-1.87186247088492e-05
-2.35570556963264e-05
-2.6489595722104e-05
-8.07143383635093e-06
-5.61201841599901e-06
-1.68882595467052e-06
-2.82417673022091e-05
-2.16810140101129e-05
-8.8356993927393e-06
-2.28554872747567e-05
-1.64671679572232e-05
-1.3929004658505e-05
-1.18729697708013e-05
-9.36822663701065e-06
-2.50359802978465e-05
-1.66042292997991e-05
-3.36059077205295e-05
-2.4195167647671e-05
-1.45168722018027e-05
-9.45085593952075e-06
-1.51975186008989e-05
-1.24147687925796e-05
4.46748274479395e-06
-1.49196838953884e-05
-1.90843113354663e-05
-1.95803057184446e-05
-1.42465718525256e-05
-1.42781162979785e-05
-1.66466874106986e-05
-2.04448260833793e-05
-1.91173946916018e-05
-2.37339189078629e-06
-1.74077113990919e-05
-9.13395675143171e-06
-2.27616728338092e-05
-2.86260514206806e-05
-1.88504212699757e-05
-2.31757136886168e-05
-2.21905896817562e-05
-1.07709246138003e-05
-2.3510462028472e-05
-1.67182498619815e-05
-3.33609434075247e-06
-6.42644066770678e-06
-8.94361524584639e-06
-2.55434123542823e-05
-6.41643772150684e-06
-1.99697361385141e-05
-1.21579807674286e-05
-3.01566809694995e-05
-1.59497568124982e-05
-2.27108309962781e-05
-4.90279920957946e-06
-1.31454086629303e-05
-1.01397110999632e-05
1.46741290983302e-05
-9.6988728674202e-06
-3.3615548908373e-05
-2.30034391452133e-05
-2.36585687300713e-06
-9.69513770527927e-06
-7.63232238914805e-06
-3.80749642662066e-05
-3.54049706154531e-06
-1.14718787642981e-05
-3.65786049781872e-06
-1.66370454191044e-05
-8.31381738170599e-06
-2.96925636586474e-05
-2.3682492708551e-05
-8.78987874156333e-06
-6.69389210667898e-06
-2.46355243049611e-06
-2.02021751285824e-05
-7.42489564723594e-06
-1.03274491181162e-05
-1.8250506817121e-05
-2.7740186944299e-05
-4.94813426609233e-06
-8.46077463390705e-06
-2.48597769456425e-05
-3.28685966241168e-05
-2.69353294819965e-05
-2.90458863200885e-05
-2.35555534925609e-05
2.82992899556818e-06
-1.63174832748297e-05
-1.75861291434376e-05
-2.53940437560211e-05
-1.6452113844344e-05
-1.09708493943207e-05
-5.24778876613373e-06
-5.66693579809027e-06
-2.59932654057198e-05
-2.23330564391944e-06
-4.16285650280752e-06
-1.32697621123224e-05
-9.85053217442265e-06
-1.30950947498961e-05
-6.13736999536663e-06
-6.26687407464474e-07
-6.44210218276708e-06
-1.14568571653265e-05
-1.72966782629477e-05
-6.76026848195159e-06
-1.94247299172573e-05
-1.07783297296206e-05
-2.73435753727901e-05
-1.11923613083688e-05
-2.05883508464271e-05
-1.66333379024794e-05
-2.74232794470016e-06
-2.30121210090408e-05
-1.45617239010403e-05
-2.96126955156248e-05
-3.76704557225143e-05
-1.33712439426176e-05
-1.52632762416781e-05
-1.40345228652899e-05
-1.01288719782585e-05
-3.46270392619357e-05
-2.07171435956954e-05
-1.08720819468388e-05
-1.55374065009933e-05
2.29148878414426e-06
-7.37046271155362e-06
-9.82750185506687e-06
-1.14768032792918e-05
-1.28519008399726e-05
-3.66817593231311e-06
-9.89521281762211e-06
-1.28825700170064e-05
-2.81191528505548e-05
-1.99290384184844e-05
-2.04447223091427e-05
-1.11970635927809e-05
-2.04059690731426e-05
-1.02614225833059e-05
-2.50560199234089e-05
-2.10906548813689e-05
2.62836764266316e-06
-5.24595342610597e-06
-9.01871949238838e-06
-9.58093569921974e-06
3.47753837121915e-06
-3.28000067806114e-05
-3.16686717521869e-05
-2.15647029487419e-05
-1.1666321530086e-05
-1.24806484197032e-05
-5.02559806999489e-06
-1.74502496322547e-05
-1.64441307284875e-05
-1.32665054543046e-05
-8.14137805093822e-06
-2.62564501683722e-05
-1.35257847651506e-05
-2.1929249459936e-05
-1.89007823502909e-05
-2.0303580925451e-05
-2.24258330424295e-05
-2.63295247593069e-05
-2.35116914079415e-05
-2.87892362954233e-05
-6.68497564161892e-06
-2.60493596501445e-05
-5.86298059003708e-06
-2.16181391623427e-05
-2.30252234061286e-05
6.01833175663619e-06
-1.73704396351753e-05
-3.32296541524099e-05
-3.30846474196023e-05
-1.43402363632989e-05
-2.04845385148974e-05
-2.05623890833144e-05
-1.17395444269887e-05
-2.10684900219353e-05
-2.38791657442675e-05
-1.948412149308e-05
-1.4752334432135e-05
-4.72243525539057e-06
-1.73857746161502e-05
-5.64214969673612e-06
-9.52067235440006e-06
-1.16433650780064e-05
-7.47479444519533e-06
-2.40313317432989e-05
-2.37731659726835e-05
-3.85888468001272e-06
-4.13932378671765e-05
-2.2132979089943e-05
-1.62504262005341e-05
-3.85489992671545e-06
-3.58658229367286e-05
-2.87731752200364e-05
-2.64424508176483e-05
-1.92326505189069e-05
-5.64366584639132e-06
-2.76274849400973e-05
-2.01603465042866e-05
-2.41434458910142e-05
-8.95194390363824e-06
-1.04248366975148e-05
-2.26245326044943e-05
-1.00177215494558e-05
-9.51742997732393e-06
-3.36663241536284e-05
-2.92020411048344e-05
-4.25848908327349e-06
-1.90723605893028e-06
-1.99093668793092e-05
-1.22306497426021e-05
-1.47507843333235e-05
-1.37996562101563e-05
-2.66434095663476e-06
-2.36701070906483e-07
1.89354312099729e-06
-1.87876653326681e-05
-1.1269409647493e-05
-6.92783073868425e-06
-2.34472332007619e-05
-1.57617815336783e-06
-2.25753614354634e-05
-3.72575350398492e-05
-2.01334365549236e-05
-9.48306345115863e-06
-2.36685868826302e-05
-1.92841187623565e-05
-1.93807204831429e-05
-1.15275751058958e-05
-2.66766635981756e-05
-1.40863772655806e-05
-1.99981360288506e-05
-2.46241370055136e-05
-1.91033878851329e-05
-1.84840922984313e-05
-1.4524573958218e-05
-4.21809599400757e-06
-1.04211819823788e-05
-2.88942548478188e-05
-2.80312677933194e-05
-1.86756659736427e-05
-1.20571329771191e-05
-5.56590806417009e-06
-3.0390531687333e-05
-6.10120483998818e-06
-2.50130922609346e-05
-1.28707127588027e-05
-2.2069732237131e-05
-2.52363249998953e-05
-1.15042284878334e-05
-2.4503797536012e-05
-2.26886760396757e-05
-1.27606480771161e-06
-1.33977987445611e-05
-1.56739738591139e-05
1.34424145943576e-06
-9.15589339653849e-06
-2.67693175445059e-05
-1.2635084672595e-05
-1.74513194375106e-05
-1.78623674225399e-05
-7.99765420976404e-06
-1.33624137335566e-05
-7.59570650815426e-06
-1.7257170282869e-05
-3.36651267807696e-05
-8.24778959135787e-06
-1.99142381248492e-05
-1.55358734065266e-05
-2.25293140226909e-05
-3.36860770758863e-05
-1.83996441868751e-05
-1.41145261823167e-05
-3.12364073154274e-06
-2.20280643056224e-05
-2.76385954672367e-05
-2.73385380689006e-05
-2.08832462835638e-05
-2.56864869993637e-05
-2.7149721103998e-05
-1.62826522938009e-05
-1.62069102376016e-05
-2.3491652610634e-05
-4.69913232094987e-06
-1.74979650663438e-05
-8.68170634995759e-06
-6.45694511745405e-06
-2.34658667391566e-05
-1.09243852418977e-05
-4.55026395164137e-06
-2.01797432812775e-05
-2.22216669275649e-05
1.13712937708794e-06
-2.78719761658145e-05
-2.33855133436667e-05
-3.87315417614281e-05
-6.83746325016284e-06
-2.34124600899815e-05
-1.54003799679203e-05
-2.25134840282929e-05
-1.19307774655658e-05
-1.3497530733642e-05
-1.41244468119528e-05
-5.42676448770896e-06
-2.10435278888175e-05
-2.72775918491173e-05
-2.3439146392829e-05
-1.51915444205858e-05
-2.10520878769268e-05
-2.20704630858844e-05
-1.81929097056458e-05
-3.09532479854881e-05
-1.24594907131157e-05
-2.15163571108177e-05
-1.69179196636133e-05
-9.94064445331949e-06
-2.27151931341548e-05
-2.14072831010256e-05
-3.14526190740605e-05
-1.94131355338851e-05
-3.31428871126633e-06
-5.0332911608921e-06
-3.37187336398791e-05
-2.21920506914762e-05
-6.89667389232842e-06
-2.61812471895872e-05
-2.40370242551836e-05
-2.11723896695572e-05
-2.7432357991434e-05
-1.14520440450433e-05
-1.31786525039966e-05
-3.0705339991925e-05
-1.83527887055717e-05
-1.96917597462753e-06
-1.7255238938404e-05
-7.18864594246278e-06
-1.91703402099373e-08
-2.24681989207803e-05
-1.73026365022053e-05
-1.51220101674942e-05
-7.32231530472226e-06
-2.0101956910077e-05
-1.33160832133998e-05
-3.45030057611533e-05
-2.32977106381264e-05
-6.89645145053268e-06
2.57667354365251e-06
-1.5418080464684e-05
-3.36755785731625e-06
-1.62664707153416e-05
-2.46554481201376e-05
-1.79881819412516e-05
-1.31325635084027e-05
-1.82642625339398e-05
1.01920685887557e-06
-1.68934701794254e-05
-2.92881872955916e-05
-2.09365780729099e-05
-4.14084384724123e-06
-1.97131028661297e-05
-1.42739858251385e-05
-2.88233304819731e-05
-3.212048766589e-05
-1.36398115600229e-05
-2.03895475878457e-05
-2.32489321761387e-05
-1.48292878566639e-05
-2.98059811546535e-05
-1.74620725065358e-05
-3.50865871452803e-06
-1.91264675144275e-06
-1.67628882093744e-05
-1.48612878287975e-05
-4.20831693083271e-06
-1.1184058622157e-05
-1.78932758641761e-05
-2.06239641565078e-05
-5.14764480576408e-07
-2.63300470527105e-06
-1.69484851299776e-05
-9.85641210761396e-06
-7.12690378943502e-06
-9.2935373569939e-06
-7.9385818008451e-06
-2.033935694328e-05
4.67970010794031e-06
-2.50482118258362e-05
-2.50176472881544e-05
-2.92427750647453e-05
-2.89414559305855e-05
-2.97240570779689e-05
-1.74363032267664e-05
-1.28797779271937e-05
-2.26185127377413e-05
1.64311590836533e-06
-9.96954263884706e-06
-2.12572379797508e-05
-6.71549961572924e-06
-1.51644711215759e-05
-4.51981663087502e-06
-1.4765992665147e-05
-6.99447305329998e-06
-3.59615624818506e-05
-1.25999062662636e-05
-1.58786427877173e-05
-1.5974333739579e-05
-9.39702652008433e-06
-2.51715177835427e-05
-2.16598409666876e-05
-1.08674906130955e-05
-2.60904949053094e-05
-1.80386161084329e-05
-3.32979407428448e-05
-2.91448280637387e-05
-1.89497600242406e-05
-1.01464961238611e-05
-1.25371347335281e-05
-2.02639529455064e-05
-1.54875497043719e-05
-1.57766763759723e-05
-1.62034463490516e-05
-6.24138493990505e-07
-4.45677974767728e-06
-1.82372281845037e-05
-2.22486870319803e-05
-5.06923072833313e-06
-1.66393260172747e-05
-2.68774591727176e-05
4.11706444102891e-06
-1.73216558548612e-05
-2.86053862526337e-05
-1.76441475825251e-05
-2.67767963127465e-05
-3.856994478113e-05
-6.1070417906441e-06
-1.78262727581036e-05
-1.82292882758163e-05
-2.49445236033436e-05
-4.36218751013428e-05
-2.49973152996044e-05
-1.65788347743475e-05
-1.90365715154191e-05
-1.76248028753837e-05
-2.83862818895119e-05
-2.45060318258198e-05
-2.27541534194181e-05
-1.2219824981029e-05
-2.6571244432952e-05
-2.26309074690484e-05
-2.13120286430537e-06
1.47235870027304e-06
-3.76247356332685e-06
-8.93704795661273e-06
-1.5339376362196e-05
-1.44623548897975e-05
-3.31960383276319e-05
-1.15071905591422e-05
-1.64753712735485e-05
-1.29538909130467e-05
-1.07167065153509e-05
-5.55284707063875e-06
-1.84994722629764e-05
-3.14495879909616e-05
-2.58489205764124e-05
-1.01519532873866e-05
-1.96787669577092e-05
-4.5002359572193e-06
-1.70404222582435e-05
-1.27749834567852e-05
-1.26430263434597e-05
-2.00845342400411e-05
-8.12336575368988e-06
-6.70219382542515e-06
-2.09611037333277e-05
-1.5106427146959e-05
-7.15163758579238e-06
-1.79707055320446e-05
-2.32044281975228e-06
-1.06628357723989e-05
-1.39195962331562e-06
-1.31360001131199e-05
-9.47584305148931e-06
-1.41980868571229e-05
-1.04883573082949e-05
-1.35818403302497e-05
-1.00068178902481e-05
-9.00174608547132e-06
-1.91556957340593e-05
-1.13619540629444e-05
-2.8745807151792e-05
-2.19285534690029e-06
-3.23328930198967e-05
-2.19055495074793e-05
-1.10605518409178e-05
-2.13220533369736e-05
-1.98313152142606e-05
-8.65082492288089e-06
-8.55220763806388e-06
-1.90328472638252e-05
-2.32508164376549e-05
-1.13650141981398e-05
-7.75841385125846e-06
-6.60925505547555e-06
-1.73050297014843e-05
-1.77378551278115e-05
-2.94962763392041e-06
-2.4175309185828e-05
-7.99496470234023e-06
2.09651572369053e-06
-2.4028824052301e-05
-1.43518997753905e-05
-1.65411310482464e-05
-2.48452074153255e-05
-3.0072301210526e-05
-2.31242826869857e-05
-2.24833088626833e-05
-1.81336607197769e-05
-1.68579596979284e-05
-8.84453859658981e-06
6.3914806733601e-06
-6.07046835089926e-06
-8.28938612279894e-06
-2.20127271024412e-05
-3.97785847114301e-06
-1.57308918920892e-05
-3.14406951993019e-05
-2.32970106513507e-05
-2.12397798785459e-05
-3.23729209261877e-05
-2.10821056378974e-05
-1.79878585661492e-05
-4.07040985279228e-06
-1.7609745121673e-05
-1.81163901677929e-05
-3.74227262794509e-05
-2.83673332640932e-05
-1.56510494599648e-05
-2.13584112978956e-05
-1.6969830272524e-06
-1.16299190017874e-05
-1.00163054747272e-05
-1.242264202258e-05
-3.52123320108328e-05
-1.66077495771957e-05
-1.65432164218646e-05
-1.38742368540633e-05
2.25636838294164e-06
-1.25939510618843e-06
-6.23736927318639e-06
-6.28046490535475e-06
-9.33480699291347e-06
-3.04508041930858e-05
-2.45841619142988e-05
-5.51861883620178e-06
-1.82149149272514e-05
-2.03156118119236e-05
-1.13607766338861e-05
-2.00894396841873e-05
-1.06623467102616e-05
-1.43089038652891e-05
-1.8428357772328e-05
-3.10756268922395e-05
-1.67161295195649e-05
-1.06830463423759e-05
-2.9318913118737e-05
-3.17268576561402e-05
-1.68774302119456e-05
-1.91398868037523e-05
-2.24616005115447e-05
-6.70410666348964e-06
-1.74636590376827e-05
-4.11794876812685e-06
-1.8481407631206e-05
-1.1053422772684e-05
-8.66155642102784e-06
-1.77676283795143e-05
8.33838553044883e-07
-7.67234463024302e-06
-2.28033881591098e-05
-1.06567748887102e-05
-3.9792794951606e-06
-2.09808074299092e-05
-1.87973414066151e-05
-2.07038276711334e-05
-3.52961937435677e-05
-2.14647848628455e-05
-2.57664341011537e-05
-3.0050227726082e-05
-2.79840770589237e-05
-1.62731425836557e-05
-1.65088201713337e-05
4.21118105992369e-06
-1.46303008357159e-05
-3.325317584835e-05
-3.60507182856449e-05
-2.78757997136168e-05
-2.30272969850667e-05
-1.94027866426541e-05
1.16930233386294e-05
-1.9234665095609e-05
-1.35884902541285e-05
-8.20559160747779e-06
-2.28379912994253e-05
-1.34863362325096e-05
-4.19808411845643e-06
-2.0815250588349e-05
-1.31512405074697e-05
-2.75456512973185e-05
-1.95225019474109e-05
-6.47231909093764e-06
-2.3585443102052e-05
-1.57181956630211e-05
-1.03865745702286e-05
-9.09280342746648e-06
-1.60357850141597e-05
-1.26182894076198e-05
-1.18797256280958e-05
-2.30852335087014e-05
5.65942914831393e-06
-9.20492407090772e-06
-1.68622500178356e-05
-1.68467543207634e-05
-2.46142896555631e-05
-1.49659705307272e-05
-1.77007056431924e-05
-3.09861010056442e-05
-1.33843468823838e-05
6.17176037906061e-06
-4.71031938876027e-06
-2.81887834984494e-05
-1.47756410592002e-05
-5.02902731716639e-06
-8.21368966284695e-06
-1.47887236105122e-05
-2.25874682186703e-06
-4.5417604249535e-06
-2.80971019498404e-05
-2.55374217972847e-05
-3.129431799058e-05
2.28560571329623e-06
-2.10543267257032e-05
-4.48079989195499e-06
-7.63407486695418e-06
2.67125280143347e-06
-1.5306709953416e-05
-1.89248854370304e-05
-3.03723345347287e-05
-1.26989067479656e-05
-5.81136922452382e-06
6.37341353731004e-06
-1.52092937923794e-05
-1.70430502129728e-05
-2.08203831088244e-05
-1.30903038728902e-05
-4.37330545361844e-06
2.63240081439749e-06
-1.13145360576789e-05
-7.32961257831216e-06
-1.02712024679686e-05
-6.11277246675884e-06
-2.24545504005004e-05
-2.6131431189078e-05
-1.97280187317288e-05
-5.10377282275779e-06
-2.37592551692757e-05
-2.76128143661265e-06
-3.00867346411674e-06
-2.86750331840476e-05
-3.26929034436659e-05
-2.27562949528256e-05
-1.77176836528734e-05
-2.26974001315748e-05
-2.08294637581112e-05
-1.86742552502935e-05
-6.39754840743682e-06
-2.43995416247377e-05
-2.07995023764251e-05
-2.2789492007972e-05
-3.33680190322846e-05
-3.63191333635268e-05
-2.98492763126935e-05
-1.87050245044846e-05
-1.77889103991834e-05
-1.444340336013e-05
-1.98362498055656e-05
-1.62716690222183e-05
-7.12858000856455e-06
-1.23012608128893e-05
-9.92276255508497e-06
-1.21073926024757e-05
-1.02499578432125e-05
-1.56302168405195e-05
-2.94751793134889e-05
-9.27543131374883e-06
-2.8285552057551e-05
-1.40225213323077e-05
-1.83486649821408e-05
-9.77156660332411e-06
-6.33771184589316e-06
-1.73915789970059e-05
-7.97790341190027e-06
-1.25780390320086e-05
-1.17885822066134e-05
-1.20107068132746e-05
-4.01670384238131e-05
-1.6668464995963e-05
-3.82195178935294e-06
-5.28870506539084e-06
-1.92158995440601e-05
-1.91951773315618e-05
-1.10519401481792e-05
-1.07728416758819e-05
-1.08784057196202e-05
-2.14185728858409e-05
-7.5483810817708e-06
-1.24608759316236e-05
-1.69548346465017e-05
-1.61405451478914e-05
-2.98429960577803e-05
-1.50016346777949e-05
-2.09974363305196e-05
-1.256728972276e-05
-1.87115276162677e-05
-1.23128808285256e-06
1.9957345301544e-06
-5.11577976624715e-06
-9.48423419629422e-06
-1.52846821618491e-05
-5.30688619168312e-06
3.11344518875366e-06
-2.83807435289117e-05
-2.79557847523495e-05
-8.25413812223366e-06
-1.30119600596867e-05
-2.8729534616017e-05
-2.32391680260404e-05
-1.81173001185591e-05
8.33273684644442e-06
-1.31957055144321e-05
-1.00898152368034e-05
-6.03204038446945e-06
-1.76131573300916e-05
-2.65214427281649e-05
-1.49105824797407e-05
-1.52600907892468e-05
-1.46076541163098e-05
5.04965957163693e-06
-1.33223471519551e-05
-1.86934507552294e-05
-1.8996656304817e-05
-2.80233155032307e-05
-2.55081339774171e-06
-1.49184921247245e-05
-1.38255236149252e-05
-1.54255008864896e-05
-2.27833764821196e-05
-3.15143914902709e-05
-1.21451305566872e-05
-2.173891867667e-06
-2.63342762280571e-05
-2.69512726436139e-05
-1.74240695275906e-05
-1.40471726202664e-05
-3.4098441823107e-05
-1.57746090113225e-05
1.31143847997165e-06
-2.08954085048947e-05
-2.17222370323403e-05
-3.99733099421271e-05
-2.12833561278675e-05
-1.94088174882032e-05
-1.63608116094838e-05
-4.39103973059349e-06
-1.22153661152428e-05
-2.67025977088736e-05
-7.3205692671495e-06
-1.18573582847437e-05
-2.54381395698618e-05
-1.86751050582206e-05
-9.76767532667828e-06
1.07730578732239e-06
-1.13719484949487e-05
-6.08180587710459e-06
-1.04997961090855e-05
-1.27834456711057e-05
-2.23941253861237e-05
-5.8528136789137e-06
4.38766314601505e-06
-2.32485534693911e-05
-1.44353044633114e-05
-1.40853410107912e-05
-2.01054002900977e-06
-2.46261141815324e-05
-2.09582271517416e-05
3.76405615872306e-06
-3.25358179873528e-05
-1.80855712326651e-05
-1.61899396939735e-05
-8.79985736964178e-06
-2.63075738129338e-05
-2.3486778166224e-05
-1.59422449499055e-05
-6.48294933815159e-07
3.21724665459321e-06
-1.86992720242612e-05
-1.13577824921077e-05
-1.23061488349329e-05
-6.01187115605935e-06
-1.85809932909043e-05
-2.57294141248077e-05
-2.79830990295864e-05
-1.70842902071864e-05
-9.5182204291393e-06
-4.57697389345028e-06
-1.52370920329532e-05
-9.83485388529451e-06
-3.64911326197234e-05
-2.1070055938717e-05
-2.13915975844198e-05
-3.44393052111884e-05
-1.24686225992496e-05
-7.18156275916801e-06
-1.59799345313647e-05
-2.10668311754451e-05
-2.44953320844321e-05
-3.3315328108018e-05
-1.1656611333167e-06
-1.76553621943664e-05
-2.27361447767981e-05
-1.87102026641466e-05
-1.52662568164905e-05
-2.06210532279966e-05
-1.37186065684046e-05
-2.88271186835178e-05
-2.43131452129814e-05
-2.54288034699769e-05
-2.13670114720672e-05
-1.72943540090162e-05
-1.38893935574345e-05
-1.35005016445151e-05
-2.17859627337341e-05
-1.02283097484563e-05
-2.25841976209264e-05
-1.19824317328934e-05
-1.3474451844758e-05
-3.00839023419416e-05
-1.83018977326041e-05
-6.49703788946319e-06
-1.73611314653987e-05
-2.51775957900688e-05
-4.46994446703847e-06
-9.08984990550528e-06
-1.75825137040578e-05
-1.13626367760584e-05
-1.87253252486101e-05
-1.34122159138681e-05
-1.06665736773575e-05
-1.90293250714532e-05
-6.05726098993521e-06
-2.49456003776018e-05
-2.36464127602811e-05
-8.67928424266205e-07
-2.81889793227051e-05
-2.65305851569149e-05
-2.32788057982251e-05
-1.34823063282069e-05
-9.42518054813546e-06
-2.83972670832361e-05
-3.29238484228076e-05
-1.32466433000728e-05
-1.3007888283209e-05
-2.10333973838274e-05
-2.07208736362017e-05
-1.99292726015279e-05
-2.53456863463524e-06
-1.21704641737213e-05
-2.10199592475474e-05
-1.90118492657365e-05
-2.39195961022061e-05
-1.35067620544916e-05
-2.02010333676672e-05
-2.71827941196152e-05
-2.47215745084724e-05
-1.66186296640643e-05
-1.35006170422554e-05
-1.36470579075753e-05
-2.02441785840821e-05
-2.38525660383216e-05
-8.85915264416079e-06
-1.14761574372754e-05
-2.26012519131893e-05
-2.44389585352948e-05
-2.47326358049646e-05
-2.20741140481113e-05
-2.97342665596419e-05
-4.85061739114639e-06
-1.97782778352505e-05
-4.19931319078927e-06
-2.6486729153744e-05
-1.09040182430692e-05
-1.76889951279355e-05
-1.75112294994251e-05
-1.31042364592695e-05
-2.47773284492441e-05
-1.20778799156118e-05
-2.90011057789594e-05
-1.11625351852941e-05
-2.95206214644652e-05
-1.19884502334427e-05
-3.66303702280402e-05
-2.49159390708042e-05
-6.97337088219314e-06
-1.20546817974289e-05
-1.67038342380006e-05
8.62729478392274e-07
-1.53601991034401e-05
-2.31369719264309e-05
-1.91931147911922e-05
-3.45935129049546e-05
-2.21757105608275e-05
-3.24815304168255e-05
-1.82044239901488e-05
-2.46218087874382e-05
-5.97333545027807e-06
-1.11366785315184e-05
-1.93977426917794e-05
-1.44373382468228e-05
-1.95769708651254e-05
-3.30609959308324e-06
-7.81708466192855e-06
-9.13741869537724e-06
-1.4770303641742e-05
-1.63377291898755e-05
6.48948559952174e-06
-1.3019121745588e-05
-2.3675515571947e-05
-1.63357047131837e-05
4.25565716454202e-06
-1.95632439382648e-05
-1.28066778603294e-05
-7.67759940998374e-06
-1.65427898323287e-05
-2.58415069249736e-05
-2.28652572858474e-05
-1.50799628011568e-05
-2.29748416935931e-05
-2.15652026846123e-05
-7.99250786671308e-06
-2.80488419347771e-05
-2.82371243723262e-05
-5.41344813970719e-06
-1.99079851152929e-05
-2.11625793144795e-05
-2.53501670238893e-05
-1.73887073800388e-05
-5.63864375208171e-06
-6.72325287412436e-06
-3.99299600231934e-06
-2.46146873968437e-05
-1.17731636586105e-05
-2.15779912369545e-05
-1.15513905192448e-05
-1.45702805347805e-05
-2.02592893863307e-05
-1.15411863339049e-05
-3.81166190710657e-05
-1.16101329675654e-05
-3.37883984410501e-05
-2.83139029388385e-05
-1.73448605852405e-05
-3.50390306938359e-05
-1.05252358218852e-05
-3.04682805894005e-07
-1.86358589769886e-05
1.90067871953645e-06
-5.24235104737555e-06
-8.85862171580364e-06
-1.8967451026326e-05
-1.76439258084245e-05
-3.08656229154361e-05
-7.46772700739784e-06
-4.16789399583886e-06
-1.90278554939749e-05
-7.78806141102043e-06
-1.68767167078638e-05
-7.70663264712726e-06
7.0048040241985e-06
-1.58887544264682e-05
-2.008006259755e-05
1.73524554366227e-06
-5.30761587358091e-06
-1.14598367209925e-05
-3.66067668612553e-07
-1.59983254392119e-05
-1.45711705495871e-05
-3.31874862407495e-06
-3.1891287753634e-05
-2.22414311165664e-05
-1.56740837608807e-05
-2.2518009341836e-06
-1.68241763560776e-05
-1.84161361638328e-05
-1.58361283083471e-05
-1.29529868066342e-05
-2.61709036008415e-06
-1.15354971707674e-06
-6.12960392938641e-06
-2.06995151461311e-05
-8.95928612206895e-06
-1.25365539618548e-05
-2.60144470223635e-05
-1.62224026832686e-05
-8.89215518554068e-06
-9.12787735605777e-06
-6.36349498673727e-06
-1.10114876019665e-05
-2.46459998714214e-05
-1.65793856305773e-05
1.74667077611318e-07
-1.75765148814908e-05
-1.58698339326764e-05
-1.13921778373372e-05
2.13974471930783e-06
-1.75492895476434e-05
-2.64011214037288e-05
-2.55012053499185e-05
-2.92731652799384e-05
-2.64601679715638e-05
-2.06004241819195e-05
-1.73616199024352e-05
-1.72215025061469e-05
2.74640099635149e-07
-3.9851684572195e-05
-1.30140552526878e-05
-9.40772734565026e-06
-2.2241512117953e-05
-2.26024462109647e-05
-1.99327584614783e-05
-9.84274290606016e-06
-1.27354564229324e-06
-1.61147038967662e-05
-2.35718692129241e-05
-2.65131222313973e-06
-8.50516457883856e-06
-1.30056336694014e-05
-2.88113094094482e-05
-6.77092463272448e-06
1.94682833597012e-06
-1.371412468735e-05
-1.13786255804564e-05
-2.26034380743491e-05
-4.78651188667847e-06
-1.21909208998867e-05
2.03120091635215e-07
-8.24160856582657e-06
-6.24803152212525e-06
-1.06624050846268e-05
-1.73125771543594e-05
-1.26565935170484e-05
-2.00018083587252e-05
-2.26696095183608e-05
-9.99856950399232e-06
-1.74012876365241e-06
-1.48023636695729e-05
-3.78175597400814e-06
-1.14027517982397e-05
-3.3881817360402e-05
-1.54867119465004e-05
-2.74644351588223e-05
-1.28735864421853e-05
-1.05975612463418e-05
-1.01552455025085e-05
-1.16402846971795e-05
-1.45099789464403e-05
-4.64548520029942e-06
-1.37924450804299e-05
-1.48207198627825e-05
-3.26388476930256e-06
-1.94393885224535e-05
-1.07992137649357e-05
-1.59572753226611e-05
-1.75484591698622e-05
-2.13124907002239e-05
-1.33026088595303e-05
-1.25405469107317e-05
-2.25126409450863e-05
6.77779142475605e-07
-3.02115549505916e-05
-1.24874138759444e-05
-1.82837449429061e-05
-1.37426314017045e-05
-1.15251505707817e-05
-1.91116966305517e-05
-2.50725801650749e-05
-1.99477141125762e-05
-8.45585872347711e-06
-1.2093109963533e-05
-1.27932788188078e-05
-1.48273101100717e-05
-1.83374890996362e-05
-1.50153164303418e-05
-2.41100777798015e-06
3.27979995643365e-06
-7.84801796429742e-06
2.15590308906543e-07
-9.33769103189001e-06
-1.28934164688101e-05
-2.26395171485999e-05
-1.40474328116784e-05
-3.66216193376894e-06
-2.42956633671465e-05
-2.42914694238867e-05
-2.74633804166959e-05
-1.97630170850393e-05
-1.64029339701826e-05
-1.30900320326336e-05
-3.83858613211508e-05
-3.15807132130653e-05
-6.53689291859878e-06
-1.06982813932214e-05
-1.84154537482191e-05
7.92854485540876e-07
-1.69377155965459e-05
-4.30897387335414e-06
-3.25970859338031e-06
-1.83173351994084e-05
-1.26199574547325e-05
-6.07106838899536e-06
-6.52964862641882e-06
-2.52403955323662e-05
-7.58384252125357e-06
-1.79302677741588e-05
-8.18597804421814e-06
-1.07579492255905e-05
-1.28843229920749e-05
-8.20529994652229e-06
-1.21074998707514e-05
-1.72326449517034e-05
-2.52789240233846e-05
-2.08199978836258e-05
-2.42078715447573e-06
-1.59037394620221e-05
-2.52087546418753e-05
-6.09887772733418e-06
-2.35320209030684e-05
-2.62635428236804e-05
-2.51909447922968e-05
-2.21262937911833e-05
-1.71544783440279e-05
-1.82404083093464e-05
-9.93790795613656e-06
-1.07329207003429e-05
-2.80408635831355e-05
-1.80819779993402e-05
-8.36056401761075e-06
-6.70884780455247e-06
-1.83797675775896e-05
-2.58251591895385e-05
-1.10115641566574e-05
-1.30718944444379e-05
-2.06587373601933e-05
-3.04546087797282e-05
-1.50272470210474e-05
-1.75965637003136e-05
-8.35265658704514e-06
-1.46588407431904e-05
-4.4564205722172e-07
-1.86941524679604e-05
-1.47146221590754e-05
4.20078027543882e-06
4.32719645991891e-06
-1.77893141155874e-05
-1.28448707368007e-05
-2.52036434672456e-05
-1.7138948716908e-05
-1.47983317009934e-05
-1.5756541722709e-05
-2.72596236284728e-05
-1.12169503876999e-05
-5.76078258763828e-06
1.2714240037327e-06
-8.95680657731429e-06
-9.38653661390807e-06
-2.0059269943862e-05
-1.30021934788807e-05
-4.39061840969953e-05
-3.65480568136941e-07
-9.44740943951264e-06
-2.86058478547883e-05
-1.29186683449247e-05
-8.8362535514518e-06
-1.67196501606594e-05
-3.20356960514782e-05
-4.13200052823202e-05
-2.95694798876337e-05
-2.51733596547918e-05
-1.75437493765157e-05
-1.34983842957657e-05
-2.48232554105498e-05
-1.97592483509883e-05
-2.22039796548887e-05
-2.63923835995748e-05
-1.69621540670208e-05
-4.94782750099496e-06
-6.88822795963656e-06
1.75476002533883e-06
-9.94290189047685e-06
-2.17015770840821e-05
-2.13684298150069e-05
-4.19298612693334e-06
-1.81461369044479e-05
-1.69323394946218e-06
-1.193383942241e-05
-2.4004105454796e-05
-1.36391421725654e-05
-2.37715169712323e-05
-2.6768420336922e-05
-1.33237077049592e-05
-7.95215665406845e-06
-5.8025491536315e-06
-1.05977460549863e-05
-1.83114347267547e-05
-2.14738978544616e-05
-2.4773069849989e-05
-7.60193607591639e-06
-2.19758877635802e-06
-2.68088642283334e-05
-1.76782798244078e-06
-8.99226671053689e-06
-2.15491618060539e-05
-2.3946664815865e-05
1.25805245153003e-06
-2.51406315698224e-05
-3.78752965771315e-05
-1.1002084307856e-05
-1.92897354208699e-05
-1.99913656369689e-05
-2.18414697839316e-05
-2.60469495720657e-05
-1.51612501582646e-05
-2.09565069238971e-05
-1.86296950099969e-05
-1.69319387710775e-05
4.48489130239403e-06
3.69989693457236e-06
-1.12462829614458e-05
-6.39245610680582e-07
-6.97399182968069e-06
-3.21082657373616e-05
-1.62191647725009e-05
-2.28123851151603e-05
-2.01355448450276e-05
-3.31337035987144e-05
-1.53788981619659e-05
-3.5361664927702e-05
-1.66231909521561e-05
-1.54512280342957e-05
-9.83614617820628e-06
-2.69990950439064e-05
-1.12958296988283e-05
-1.08045204128078e-05
-1.28488744267692e-05
-3.14815485481031e-05
-2.06676024422408e-05
-2.73695908798807e-05
-2.74404277939329e-05
-1.16088181949184e-05
-2.83107003690584e-05
-1.42710153228767e-05
-2.00304085077846e-05
-1.08905734634005e-05
-1.00764982910045e-05
-9.83238571546301e-06
-2.58061229432138e-05
-2.64255128801377e-05
-2.22833178861465e-05
-1.53972985550934e-05
-2.18856758411275e-05
-4.61146281901348e-06
-2.86735603163657e-05
-1.09892851426644e-05
-4.00896598695465e-05
-1.07198640827355e-05
-6.53023886755932e-06
-1.82165751140749e-05
-2.24490514257212e-05
-1.29223006088123e-06
-1.32878629592502e-05
-1.07585345493409e-05
-1.86767579658873e-05
-3.21343683962085e-05
-3.66451971985466e-06
7.73998136072793e-06
-1.22321387897205e-05
-1.34411033215357e-05
-2.33938993127423e-05
-1.94032915743867e-05
-2.93196431754311e-05
-1.05424017578839e-05
-8.46196891304507e-06
-2.92639670837955e-06
-1.776290727262e-05
-1.88677566226927e-05
-6.82124315450132e-06
-2.48946563178166e-05
-5.37943670771146e-06
-1.11017068611077e-05
-4.10160566166477e-05
-2.0745066519502e-05
-1.08945432484788e-05
-1.50062988464538e-05
-6.10424001861895e-06
-2.002577260674e-05
-2.45713146698516e-05
-5.1859453264434e-06
-1.0058801683169e-05
-2.53039607641383e-05
9.69329858455936e-07
-1.10650115449436e-05
-7.49508952101007e-06
-1.37072833701511e-05
-1.48987163138017e-05
8.85578208271893e-06
-1.41107000501503e-05
-2.98634055514347e-05
-2.84369460945271e-05
-2.26026282070281e-05
-2.68751016427373e-07
-1.870542979009e-05
-1.07321321113497e-05
-4.72927482082838e-06
-4.73152177482825e-06
-2.08639280300433e-05
-2.45687712075596e-05
-1.62242594552111e-05
-1.36565912281103e-05
-1.74114874919401e-05
-1.93427428272545e-05
-1.26974759645655e-05
-1.61675683842629e-05
-8.38428904969811e-06
-1.41132106125663e-05
-2.26846755919194e-05
-1.23817986090238e-05
-1.48684728741961e-05
-1.61717694531829e-05
-1.54852415774013e-05
-1.25639344858226e-05
-6.94771794975002e-06
-1.56083470546204e-05
-2.86365713628291e-06
-3.06862262260543e-05
-1.89958351217231e-05
-1.76449576867051e-05
3.8928589381966e-06
-2.27417910001174e-06
-3.98806978500954e-06
-2.8085878094699e-05
-1.78828230544019e-05
-2.02496336900219e-05
-2.55638367109244e-05
-2.31304731270255e-05
-4.37719220058607e-05
-1.20550476869792e-05
-7.53297450812573e-06
-1.24462827041733e-05
-1.28721736605252e-05
-1.68623978123933e-05
-1.74049847751542e-05
5.87835815130184e-06
-7.68022264939249e-06
-1.24555369562935e-05
-1.82690845092048e-05
-8.1421357795495e-06
-1.6651765385866e-05
-6.9772096749081e-07
-2.01147296236774e-05
-3.60705463472536e-05
-2.36440905313075e-05
-2.04257302771472e-05
-1.5882369094672e-05
-1.55541537078385e-05
-7.65377262222641e-06
-1.64136827121505e-05
-1.34473426751396e-05
-2.99371365525475e-06
-2.58866662855806e-05
-3.76227699488174e-05
-1.12846617838983e-05
-3.18843051388221e-05
-2.02289853965683e-05
-1.53113601675255e-05
-3.20672792659312e-06
-1.04760358600284e-05
-8.3315036743601e-06
-2.74828829200739e-05
-8.47192580639312e-06
2.54797610522044e-06
-3.6005416775849e-07
-2.95904551749212e-05
-1.95526367113674e-05
-2.52678987423577e-05
-1.5705250820264e-05
-3.2992790557555e-05
7.76845315752086e-06
-1.50546264192072e-05
-1.49899779332009e-05
-1.20047317506675e-05
-7.5832661461246e-06
-1.82327787206426e-05
-1.92759985088597e-05
-3.12309105901469e-05
1.70540384027869e-05
-1.06599023088481e-05
-3.52988451813003e-05
-1.74664434274463e-05
-3.25297437659417e-05
-2.08335044764618e-05
-1.50929500976768e-05
-1.34309764247049e-05
-1.84749824527734e-05
-3.26201469210033e-05
-1.6566571215896e-05
-7.62925219221084e-06
-2.65867648801706e-05
-2.9459103915525e-05
-2.27633080853107e-05
-6.49967366556758e-06
-1.3947862643149e-05
-1.78123445767171e-05
-2.36523813831629e-05
-9.11246440861584e-07
-8.90526316145782e-06
-2.55011579992907e-05
9.11740819537277e-06
-2.38422101882745e-05
-3.361294367128e-05
-1.18993019935231e-05
-2.38544717662737e-05
-2.71438709274478e-05
-9.95442010956957e-06
-2.24838188563325e-05
-3.16473589503513e-05
-3.32346892805261e-05
1.63171499764029e-05
-1.45462989113587e-05
-3.41099615087712e-05
-2.20265019611871e-05
1.31776199910541e-05
-1.86421618712138e-05
-3.99583399006363e-05
-1.93393714883689e-05
1.60036665341655e-06
-1.6960640175397e-05
-1.72846435677856e-05
-1.77720604426769e-05
-6.48294168738538e-06
-7.21115610719497e-06
-1.58457293548673e-05
-2.3626123664818e-05
-9.42320793520486e-06
-1.28094685213231e-05
-1.40927107521228e-05
-1.87063688607021e-05
-1.30454022946752e-05
-3.112377211429e-06
-3.16225923127534e-05
-1.50629282712024e-05
-2.17649862998802e-05
-5.18039916869881e-06
-1.67387993108604e-06
-2.68834833593912e-05
-2.67635433061235e-05
-1.43918505310495e-05
-1.65662534578159e-05
-2.7725499226109e-05
-7.43580504575801e-06
-8.89914366873629e-06
-2.20164703116177e-05
-2.78781843958133e-05
-1.26385583467122e-05
1.73297051728686e-06
-3.78974973688421e-05
-1.90206913726955e-05
-7.14877677735286e-06
-2.03922745534841e-05
-2.66150985242366e-05
-1.65147020306742e-05
-2.36087502431705e-05
-2.03626505288129e-05
-1.89455606469413e-05
-2.71435929303805e-05
-9.56852949100774e-06
-5.47795954749684e-06
-2.59232463258253e-06
2.58498622561793e-06
-3.39298419311624e-06
-2.2111404302375e-05
-1.06287829127443e-05
-1.3840658758518e-05
-5.39492537727148e-06
-1.67531834858235e-05
-1.05641735992973e-05
1.32032698029218e-05
2.62470931622616e-06
-3.79585218102449e-05
-1.84673345028846e-06
-1.4817016902625e-05
-1.98017959724978e-05
-2.62615380818793e-05
-1.42219018765213e-05
-2.13215414897123e-05
-1.44533209178142e-05
-2.19982108512716e-05
-2.94786049293428e-05
-3.07775930504838e-06
-2.64035593101725e-05
-1.47560057427199e-05
-1.67251210583611e-05
-8.61408041045275e-06
1.45704488091014e-06
-2.17257795422085e-05
-2.39873707953253e-05
-1.36092064460343e-05
-1.26094429410305e-05
-1.51567719727937e-05
-2.05575641180112e-05
-5.83086889772569e-06
-7.09283999649521e-06
-9.92133873449705e-06
-2.02732684703568e-05
-6.30367176839003e-06
-5.83440330254069e-06
-2.37019818265339e-05
-2.02840468349034e-05
-1.82462225901813e-05
-3.74077634561545e-06
-1.53678427013859e-05
-6.91899805289886e-06
-2.73458223089857e-05
-1.27370614521186e-05
-3.34312889413258e-05
-1.56260486242607e-05
-2.51034468987992e-05
-1.9892544490315e-05
-3.15495404058129e-05
-1.35928031836001e-05
-8.9672629155574e-06
-5.38212866151427e-06
-1.2445591723094e-05
-7.0906781612116e-06
-1.27825741157874e-05
-1.24232804683367e-05
-1.32322174179944e-05
-1.97784867432773e-05
-1.62979822626528e-05
-1.842424228878e-06
-9.44093016854423e-06
-2.71028238680308e-05
-4.8308731213091e-06
-6.22984570472325e-06
-7.17511420920978e-06
-2.10355986298242e-06
-2.36055351806949e-05
-2.78373286082866e-05
-7.70627110684134e-06
-1.25964169402908e-05
-3.75694455445229e-05
-2.80669900227018e-05
-1.8900527112342e-05
-1.82208548485506e-05
-6.36253972911719e-06
-2.14824302733545e-05
-1.59403725377336e-05
-2.19288831859052e-05
-1.61533033708433e-05
-8.0307312270595e-06
-2.22118126378659e-05
-2.74884250045302e-05
-1.38741549555792e-05
-8.5780351669357e-06
-1.95889776743464e-05
-2.75225047358151e-05
7.54558158847128e-06
-1.38115027742e-05
-1.23607905623564e-05
3.08082950437102e-06
-5.09864721563061e-06
-1.32239211871321e-05
-1.83484193442229e-05
-6.56984623084462e-06
-2.34210089436495e-05
-1.06112885022461e-05
-1.05985502129144e-05
1.74444613495881e-06
-1.95460086296805e-05
-1.98148764487513e-05
-1.73375551787932e-05
-7.19048889984397e-06
-1.11829657266933e-05
-1.7163264118366e-05
-1.4545682583408e-05
-9.55545932518213e-06
-1.71480659918107e-05
-1.59250920405694e-05
-1.35121349253215e-05
-5.25941938750922e-06
-1.28282809717961e-06
-1.71813671919579e-05
-1.87763118276717e-05
4.92239694540949e-06
1.43025061731344e-06
-2.78740444475449e-05
-1.08355267940964e-05
-2.04373008572371e-05
-2.46815719898834e-05
5.04691387183492e-06
-6.89747786256389e-06
-2.35725349101278e-05
-1.90120645396896e-05
-2.86893371038664e-05
-3.2683661463771e-05
-1.82949272914985e-05
-2.11978406370415e-05
-1.19504757327129e-05
-1.32145335363739e-05
-2.14436526636591e-05
-1.38828235248168e-05
-2.52710612030804e-05
-3.44180496019314e-05
-4.6292429637051e-06
-1.39042460140933e-05
-2.75993531772976e-05
-2.89837445086901e-05
-2.29119268444926e-05
-9.37083875409459e-06
-2.72633546543757e-05
-1.50032110211277e-05
-4.01907654603374e-05
-2.55286352214855e-05
-7.95263927063055e-06
-2.86126886844063e-05
-3.10885132858728e-05
-7.39488521359201e-06
-1.49307542652833e-05
-2.9086093964551e-05
-7.31304115389862e-06
-1.9641548325281e-05
-1.61616899298313e-05
-2.38863341853252e-05
-1.78487655845027e-05
-1.26891790758868e-05
-2.14139040134154e-05
-7.80185040592776e-06
-7.39633068901967e-06
-9.06885629052752e-06
-2.75552630479939e-05
-1.75047345905181e-05
-1.07472648187462e-05
-1.96270988459281e-05
-3.09237584107668e-05
-1.35360310746409e-05
-1.87121428762879e-05
-2.47484161180792e-05
-1.39925752318248e-06
-6.83950990544808e-06
-9.10200271215315e-06
2.53952736168189e-06
-9.20114604872456e-06
-1.9765931209239e-05
-1.78857195188085e-05
-1.64911293472265e-06
-6.31102628141838e-06
-3.07920250951673e-05
1.65815838669598e-06
-1.77303442013568e-05
-1.04164610496152e-05
-2.23087543500516e-05
-2.17113597520912e-05
-3.63951484374154e-06
-1.93992606778881e-05
-2.06717668863666e-05
-2.54979032940338e-05
-1.79185500002147e-05
-1.65121736872602e-05
-1.69820390487069e-05
-2.00058027563304e-05
-3.89581284402069e-05
-1.10962627023943e-05
-1.04717802437324e-05
-2.27001333710718e-05
7.0365697326057e-06
-2.33154215463686e-05
-2.05661752579528e-05
-3.34097351269993e-05
-1.17636062951182e-05
-1.7462421328612e-05
-1.38446713402875e-05
-9.69050302993899e-06
-2.04604343321031e-05
-2.1529042320671e-05
-1.32606218442731e-05
-2.58249842986339e-05
-1.93401697622747e-05
-9.47234055132436e-07
-3.04080370986943e-06
-1.57605667244398e-05
-2.0902373440048e-05
-5.84889780756087e-08
-8.65849430509377e-06
6.57219824528572e-06
-1.62364037755571e-05
-1.42857151955974e-05
-2.80660265708583e-05
-1.95314672395995e-05
-1.04659900796404e-05
-1.77611339000238e-05
-2.55549169061129e-05
-1.77700337979658e-05
-9.613356873917e-06
-1.73295067711669e-05
1.46056221290165e-06
-9.70889267917891e-06
-1.34181341689727e-05
-6.02845427009721e-06
-1.27874446994909e-05
-2.54282803864031e-05
-5.52883264309357e-06
-2.05546184653898e-05
-6.78538004106997e-06
-1.21295314367376e-05
-3.27121219370185e-05
-1.60208496586582e-05
-4.280676270661e-06
-1.28959232443048e-05
-1.37871054187434e-05
-7.63095165778546e-06
-2.53227041658881e-05
-1.4661284112762e-05
-2.51688245575893e-05
-3.1758546443e-05
-1.97170354864258e-05
-7.6139599993596e-06
-2.05389785236585e-05
-2.96078301645265e-05
-7.10768960719854e-06
-1.07268233016691e-05
-2.58386847858126e-05
-4.27907511609773e-07
-1.08583494145359e-05
-1.6365845403239e-05
-2.17188983087103e-05
-1.58462932758464e-05
2.48112627604337e-06
-1.54597543550861e-05
-1.76250860110859e-05
-1.33872985584315e-06
-1.92099603227539e-05
-2.2287074314327e-05
-3.60691066397865e-05
8.19865067156969e-06
-5.87948709459505e-06
-1.56630693733288e-05
-3.13882722842835e-05
-2.07182829823127e-05
-1.72833448346357e-05
-1.70293284094773e-05
-1.97221125575409e-05
-1.68433140665806e-05
-2.63092473267492e-05
-2.08736950470683e-05
-2.36662083045501e-05
-9.24721876914439e-06
-9.55866997492033e-06
4.74088774694931e-07
-1.99756252782954e-05
-3.71855816049423e-05
8.19336163096998e-06
-2.18645403785819e-05
-4.04216714843321e-06
-1.6910983475958e-05
-1.86292165164042e-06
-1.94744170587518e-05
-1.5920316192585e-05
-1.37857992871067e-05
-3.24703091767189e-05
-1.66619803278715e-05
-2.72998853028481e-05
-2.89369149646989e-05
-2.71191023209039e-05
-7.01682228113496e-06
-1.19045893290378e-05
-7.73109323072382e-06
-7.20188534361577e-06
-1.83442964884731e-05
-1.54852970341801e-05
-1.68605059534373e-05
-5.96458506697955e-06
-2.00481793182841e-05
-1.87928058138052e-05
-3.23393369057736e-05
-2.89463802379945e-05
-3.73478820786244e-06
-1.42696389097691e-05
-1.79155930404802e-05
-1.89104359208064e-05
-2.01067707057025e-05
-8.79895901116095e-07
-2.78285265501453e-05
-1.38174704938423e-05
-1.44310593622529e-05
2.78135268275699e-06
-2.1863579663792e-05
-2.40750160442818e-05
-1.82816352155569e-05
-1.22680681051883e-05
-2.13564180259567e-05
-1.20127238537225e-05
-2.9389416498835e-05
-1.52843783887131e-05
-1.00044929228402e-05
-2.6144505006353e-05
-2.37096024931031e-05
-5.80516470610026e-06
1.21224448017812e-05
-1.72207988616253e-05
-1.92212851781767e-05
-3.23301389412752e-05
-2.34543338479594e-05
-5.09398104274008e-06
-7.61098035683632e-06
-1.38805908461975e-05
-6.55571307996535e-06
-9.46313450742364e-06
-2.38270256889334e-05
-2.69258407396857e-05
-8.20364023483348e-06
-2.22687706732212e-05
-7.86967356052496e-07
-2.77226309969218e-05
-2.86933436434924e-05
-2.15280450043358e-05
-1.44013492969849e-05
-2.2954129495393e-05
-8.49621570864365e-06
1.97083438117276e-07
3.76815933754494e-06
-2.25228397754013e-05
-1.52211756957158e-05
5.70335922821935e-06
-3.55342730759842e-05
8.71753611325299e-06
-2.01369021049764e-05
-1.26638722732897e-05
-1.39469652288304e-05
-2.05891007094593e-05
-2.0466288675216e-05
-1.3321371238848e-05
-1.0913526200018e-05
-9.48303543626461e-06
-4.3113791617775e-05
5.54481946419946e-06
-2.1041001299466e-05
-8.10090290068908e-06
-2.56388966218238e-05
-7.69541619129316e-06
-2.5956469126641e-05
-5.92608995791577e-06
-3.65957480243213e-06
-1.6974774337938e-05
1.44501937598048e-07
-1.76122499714602e-05
-1.98907394410125e-05
3.20567737275525e-06
-1.06670160400375e-05
9.60843942990738e-06
-5.11951034913259e-06
-2.32016093525127e-05
4.75523241301071e-06
-1.40602202047347e-05
-2.46855157884567e-05
-9.80679904267937e-08
-3.28223420852049e-05
-1.02163439021188e-05
-2.07587713193274e-05
-7.15517234603626e-06
-1.76163813725681e-05
-2.71020538370714e-05
-2.86766746683027e-05
-3.05723560238229e-05
5.66056235184291e-06
-1.21658548942212e-05
-2.94076983947439e-05
-2.29021532073753e-05
-2.22982207536373e-05
-2.49307851362169e-05
-1.24908274845155e-05
-1.751144388426e-05
-2.21510745851045e-05
-2.57081622392747e-05
-1.54377256043753e-05
1.14457632226808e-05
-2.01574933690169e-05
-2.59253624875367e-05
-1.86075839584457e-05
-1.47046970141481e-05
-3.56138054702319e-05
-1.44576763491833e-05
-1.68421218084393e-05
-5.60061080334211e-06
-3.14372470051127e-07
-1.82109151038491e-05
-2.16798662772409e-06
-1.47181062523247e-05
-3.11102737500233e-05
-1.49349685684371e-05
-1.52778478631884e-05
9.10591981907729e-07
-3.55107377247893e-06
-4.93385132143927e-06
-1.69280545500754e-05
3.05194840059019e-07
-1.40415969217825e-05
-2.23051074919596e-05
-7.73616381967726e-06
-1.9346170792414e-05
-2.7344365515145e-05
-1.05167620271161e-05
-8.62687817938938e-06
-1.97627836541847e-05
-1.72202356972688e-05
-9.50643689871991e-06
-2.52650941727127e-05
-1.70932701658757e-05
-2.12097807499945e-05
-1.81818035293713e-05
-1.65131133117557e-05
-1.1371323729058e-05
-2.26409779872747e-05
-1.99850277966309e-05
-1.11938319854066e-06
-1.6853165163657e-05
-1.15573695755493e-05
-5.22509916174396e-06
-2.27309702863742e-05
-3.19820988487117e-05
8.10616335105513e-06
-1.16321550643995e-05
-3.04302991820115e-06
-1.67224407056332e-05
-3.21601214058128e-05
-2.56974884520434e-05
-1.87565286516831e-05
-1.70516362610588e-05
-1.16624207481927e-05
-2.21603499371743e-05
-2.20360783128586e-05
-1.86270268569469e-06
-1.1680437049761e-05
-1.93533376229408e-05
-1.04040859180242e-05
-2.22118969875415e-05
-1.77804957302822e-05
-1.87063349962715e-05
-1.29397239679268e-05
-3.03465747214566e-05
-2.36085507595746e-05
-2.89482385372867e-05
-1.1363261019386e-05
-2.97041332479981e-06
-3.53394237060666e-05
-9.8821150776035e-06
-4.93975142422004e-06
-4.04733888801983e-06
-1.03884808052957e-05
-2.089130272888e-05
-3.74465208330338e-06
-2.37549365807481e-05
-2.01475629701561e-05
-1.09740717320604e-05
-1.98507023670949e-05
-1.5271929233195e-05
9.02373455740788e-06
-6.26021142974995e-06
-2.83390040777507e-05
-2.18044661450177e-05
-3.18196807082835e-05
-2.4053913102908e-05
-7.40446796345496e-07
-1.96629435146507e-05
-7.64094011930422e-06
-1.44574441600535e-05
-7.30077880906566e-06
-2.95167983673004e-06
-1.23033112020145e-05
-2.9503342590182e-05
-3.26298438024637e-05
-2.23582288863312e-05
-3.44790569613079e-05
-7.73974315929895e-06
-4.2425676173821e-06
-1.90463262971081e-05
-1.7180848971443e-05
-9.55918715120405e-06
-2.94112171378175e-05
-1.53322323255746e-05
-1.8718846034871e-05
-1.98716195462799e-05
-1.73197695816417e-05
1.94591889535196e-08
-1.94717934677264e-05
-1.48615827352897e-05
-7.79120008520694e-06
-1.63799013946908e-05
-2.51801115884543e-05
2.83178054378334e-06
-2.55969755626763e-05
-1.79882926934569e-05
4.16596863757448e-06
-2.6698669986882e-05
-1.21370343678414e-05
-1.70058352891137e-05
-9.7401713008051e-06
-1.10041520049643e-05
-1.32444650347695e-05
-1.14673118326899e-05
-4.19289784505516e-05
-3.22961924843036e-05
-1.49206669798716e-05
-1.86275246562969e-05
-2.39693182721436e-05
-1.66121983997793e-05
-1.70242450604702e-05
-2.93740122439238e-05
-1.12565034627561e-05
-2.78564834267061e-05
-1.21081605090793e-05
-3.48987728736448e-05
5.20294969317105e-06
-2.54169635856969e-05
-3.37498110280376e-06
-1.69249858179578e-05
-1.5676049092621e-05
-2.452964590992e-05
-1.71809629747754e-05
-1.21362118234491e-05
-7.6284014332526e-06
-1.0018492717679e-05
-1.91253829105136e-05
-1.87932427568714e-05
-1.98633690417364e-05
-1.9166492352341e-05
-2.1719328657687e-05
-1.51582237376236e-05
-2.27022865622006e-05
-4.69101445609563e-06
-4.85688860263614e-06
-6.55984674383106e-06
-3.07033301285915e-05
4.24708021151153e-07
-1.32785706437283e-05
-2.12704042529799e-05
-1.54223446642455e-05
-2.61724068798625e-05
-3.10149872095084e-06
-2.45698446423967e-05
-2.43036139104626e-05
-4.12447302258216e-06
-1.70078732354344e-05
-2.51414802697948e-05
1.26365184141646e-06
-9.14420700839864e-06
-7.45990032378498e-06
-7.85878762747641e-06
-1.03891223458022e-05
-1.9952446949024e-05
-2.92466895311013e-05
-1.45358718251873e-05
-9.60130407459738e-06
-2.65696409751309e-05
-1.21224213391117e-05
-1.12148585356501e-05
-4.31935503120458e-06
-4.05393885377412e-05
-6.71846136324222e-06
-1.26654273123943e-06
-3.34649441761185e-05
-1.40119619673484e-05
-1.86429581505565e-05
-9.17490302050484e-06
-2.89557398734919e-05
-8.82980915641164e-06
-6.8726734194261e-06
-1.96158577119909e-05
-4.87154887191546e-06
-1.36265458059428e-05
-2.32693939775369e-05
-2.90482334811095e-05
-3.56360566283614e-07
-1.90175830834888e-05
-8.13694729080146e-06
-2.38199273375819e-05
-1.91772844100379e-05
-9.43417067821644e-06
6.71488482045645e-06
-4.36857731899372e-06
-1.50727030351569e-05
-8.26730253905533e-06
-2.28389387199497e-05
-2.35341474220249e-05
-1.74370481869702e-05
-1.93009578906472e-05
-1.432972780865e-05
-2.99185880968301e-05
-1.03914728097336e-05
-1.71760611713297e-05
-1.01429590110104e-05
-1.3685492788962e-05
-8.21977162926293e-07
-1.19364638786348e-05
-4.20580982198948e-06
-2.24174278453026e-05
-2.4452675095803e-05
-4.6721632588526e-06
-1.08165925974686e-05
-1.51800705564856e-05
6.85368542614065e-06
-1.13736949732964e-05
-2.71105452952148e-05
-2.40177352210792e-06
-3.40813780455462e-05
-2.03407128248989e-05
-3.54100605851956e-05
-2.40259583991495e-05
-1.51294764445208e-05
-1.73558624502205e-05
-4.1389619321445e-07
-2.51719415298414e-05
-9.38090225530482e-06
-1.04298961659933e-06
-1.85809055302869e-05
-5.81055390439438e-06
-9.53089200667833e-06
-1.38715841204376e-05
-2.00004638489747e-05
-2.1045890205834e-05
-1.34904337541942e-05
-1.42514011039339e-05
-1.77064693706766e-05
-2.86092406418139e-05
-3.31727821661563e-06
-1.41858589874041e-05
-1.64607595618478e-05
-1.55070448494468e-05
1.79779937284244e-05
-6.37671332594379e-06
-1.4934597900192e-05
-3.19656220775699e-05
-8.99778152068314e-06
-2.38891836505862e-05
-2.08714296300951e-05
-1.80406412814704e-05
2.25953085210562e-06
-1.52455962077953e-05
-2.96436679174181e-05
-1.02593663207443e-05
-1.7961315092168e-05
-1.02575072002495e-05
-1.81107238729933e-05
-2.88433259600295e-05
-1.97149098826141e-05
-2.24154358441753e-05
-4.205298328374e-06
-2.62944266775085e-05
-1.7478133819452e-05
-2.98928702452098e-05
-1.77817564315734e-05
-4.22939249118012e-06
-1.11424598778231e-06
-2.74387204602474e-05
-2.00784858632847e-05
-6.92115550773982e-06
-9.18853689314003e-06
-6.66495721302021e-06
-1.58344879281581e-05
-1.35117527298828e-05
-1.67181994350054e-05
-1.6917171231464e-05
-1.90266683738794e-05
-1.94235682437351e-05
-1.55688532739804e-05
-1.9521875942281e-05
-1.23472346238783e-05
-2.34269100181589e-05
-1.41321285714139e-05
-1.4216653015797e-05
-6.1936475830505e-06
-8.2467445513351e-06
-1.82189407245275e-05
-2.21553014029057e-06
-9.68216917208759e-06
-2.82182027594291e-05
-1.30210353522898e-05
-7.99353814148207e-06
-1.17596040516224e-05
-2.69073276083499e-05
-3.32887281936452e-05
-1.87149415143298e-05
-2.60959484974647e-05
-1.13467439200166e-05
-1.90146006823627e-05
-1.37668993488671e-05
-2.24562992123118e-06
-1.65175646477445e-05
-1.10934478765075e-05
-1.27667646136412e-05
-2.24222056643678e-05
-6.73169692432864e-06
-2.18742712880122e-05
-7.36446759240491e-06
-1.54834715979161e-05
-1.86573569945095e-05
-3.01427990481811e-05
-2.2879426426428e-05
-1.19486835266483e-05
8.22012283140312e-08
-1.29979428165032e-05
-1.28969884910402e-05
-1.87946688979852e-05
-2.41080162226618e-05
-6.14989748201395e-06
-1.00735716076419e-05
-2.35421939675735e-05
-2.60862992257966e-05
-1.86265127234778e-05
-1.74452898283765e-05
-1.03788049058385e-05
-1.99074455080896e-05
-1.50885431363516e-05
-1.50286659409985e-05
-2.23719188897318e-05
-8.59455951174232e-06
-1.4675351154122e-05
-2.39629886777092e-05
-1.57556369977954e-05
-1.36957562634933e-05
-2.02930646109368e-05
-5.39933201711574e-06
-1.37816113279657e-05
-2.15721519689368e-05
-2.15850528573003e-05
-4.79090173389265e-06
7.98409228542738e-06
-4.88120276057636e-06
-2.22866573414376e-05
-1.96311673843404e-05
-1.20688118415739e-05
-1.35513419004051e-05
-2.28258629030947e-05
-2.23939450263901e-05
-1.76597540558081e-05
-1.08388957646822e-05
-8.34489628936777e-06
-1.52155376895002e-05
-2.56133296801788e-05
-1.58020773003467e-05
-1.83519407076939e-05
-3.19370331085377e-06
-1.26711266445057e-05
-4.23902862647796e-06
-1.09740226939682e-05
-1.81691175187256e-07
-3.38033230412167e-05
-1.47750574020325e-05
-1.32950262447765e-05
-2.64813641430122e-05
-2.10759980829394e-05
-1.01122122900812e-05
-9.87848235188111e-06
-2.02021740847052e-05
-3.21233545513409e-05
-1.96030403571849e-05
-2.27037049162912e-05
-1.51435151508293e-05
-3.87372086242244e-06
-1.70377773963799e-05
-1.28593881208967e-05
-8.29989451288809e-06
-1.66747969641872e-05
-3.65118806146997e-05
-1.8806298077909e-05
-6.43083745945517e-06
-1.56094930534106e-05
-2.46755247972283e-05
-2.02177850387336e-05
-1.55234827994862e-05
2.32128487394454e-06
-1.96441651389301e-06
-1.22372858926373e-05
-1.43488527546693e-05
-1.72193456288788e-05
-2.25521498557201e-05
-2.56147729881911e-05
-2.72727258597376e-05
-1.01238844855618e-05
-2.72334802274321e-05
-4.20410526322571e-07
-1.39245165818994e-05
-1.1503716536638e-05
-9.19488920240211e-06
-4.94584101410913e-06
-2.00583832568617e-05
-1.49237064032149e-05
-2.18284317635497e-05
-1.55368300705328e-05
-8.97431567315203e-06
-2.89406287429872e-06
-3.04096480873034e-05
-1.98191222400808e-05
-1.06478609564682e-05
-1.60131325678014e-05
-1.08300319917729e-05
-1.78364596469829e-05
-1.18501553713192e-05
-4.77616831764308e-06
-1.15515913780462e-05
-2.74053295961345e-05
-3.2647044198225e-05
-1.28105113279868e-05
-1.65698393225484e-05
-2.64604432113021e-05
-2.44888643261609e-06
-4.88943647535217e-06
-1.90343571280665e-05
-2.46816670531327e-05
-1.01294088636582e-05
-2.4807937415676e-05
-4.78640765014489e-06
9.70382799699905e-07
-3.9666212070487e-06
-1.57137413284202e-05
-1.34934584183258e-05
-1.47274072326304e-05
-1.8434364533283e-05
-2.93692682761446e-05
-2.74144014118953e-07
-9.09204035459413e-06
-2.55135707954783e-05
-1.97711923370519e-05
-9.00683193655006e-06
7.75270472624108e-06
-3.09570852132592e-05
-3.18948746825488e-05
-6.17343291021324e-06
-1.82316246296881e-05
-1.55281413511173e-05
-1.89091796594526e-05
-1.34738086537269e-05
-1.43674491880666e-05
-4.64960290423199e-06
3.22703407296749e-06
-1.77858652786612e-05
-2.09685515775026e-05
-1.50188469451064e-05
-2.27084492859913e-05
-1.52943615538579e-05
-1.33902672779171e-05
-1.03681397757952e-05
-1.30390419844189e-05
-1.80217097246833e-05
1.70982158904392e-05
-1.96409594819448e-05
-8.58317623069317e-06
5.7967814787972e-06
-4.34230560490144e-06
-1.63362052637117e-05
-2.55208510134815e-05
-3.15702426426746e-05
-1.6923265050596e-05
-1.14416072784333e-05
-7.86486252042179e-06
-3.41732549048258e-05
-2.06506075619834e-05
-1.66984945014206e-05
-2.24199927524281e-05
4.55068798433795e-06
-1.38520300529067e-05
-1.32593980745631e-06
-1.71905160965962e-05
-1.73342227968444e-05
-1.63214161545036e-05
-1.71311640787127e-05
4.43618347185592e-06
-2.82853796447707e-05
-1.55942249169507e-05
-9.75287645214148e-06
-1.24267228498184e-05
-5.80824204594946e-06
-8.95885720293577e-06
-8.35465936962017e-06
-1.48214442545629e-05
-6.10546453547396e-06
-2.17889781643407e-05
-1.15054838024698e-05
-1.19970137069143e-05
-2.30771670308647e-05
-1.14570822817922e-05
-2.74316366561676e-05
-2.16094842081061e-05
-1.58233501328056e-07
2.17648040623612e-06
-1.09108778967396e-05
-2.36617866110501e-05
-1.70726739383474e-05
-2.27800082516924e-05
-6.9237434798048e-06
-2.02707346367555e-05
-2.59624318520648e-05
-9.11271613336693e-06
-3.34200196523131e-05
-1.65803102548821e-05
-1.13209087797021e-05
-1.85922875316939e-05
-2.24851095130363e-05
2.36872761369535e-06
-1.25156280367966e-05
-1.08972271234875e-05
-4.24302323099235e-06
-3.38689384737506e-05
-1.76465696644862e-05
-1.1902074689678e-05
-1.15412062116788e-05
-2.37064563915407e-05
-2.5884297109792e-05
-8.89444157356509e-06
-1.46354547621922e-05
-1.86124849945346e-05
-1.80944745300609e-06
-3.16367734102425e-05
-4.34386814517223e-06
1.18443112519414e-06
-1.27337080547117e-05
-1.38592351797516e-05
-2.20873147675511e-05
-1.06557934197786e-05
-2.8194041292974e-05
-2.23784689275134e-05
-1.50666733192024e-05
-1.84781286612093e-05
-2.48006189117043e-05
-1.00111305682827e-05
-1.16702949748088e-05
-1.29030516460456e-05
-1.79844043304702e-05
-1.0730386334662e-05
-3.77148894086414e-05
-2.71527117182696e-05
-2.66142599344476e-05
-1.25584752975647e-05
-1.07566425396189e-05
-2.25774895899555e-05
-1.55994083546425e-06
-2.37349725294298e-05
-1.79976207442039e-05
-2.41622886153769e-05
-8.28003738288538e-06
-1.61824627593986e-05
-8.24631349694882e-06
-1.30241553788814e-05
-2.27987416815608e-05
9.15753200463287e-07
-2.54716902908642e-05
7.76161085628211e-06
-1.65482958969529e-05
-2.11491472995459e-05
-1.4204632310792e-05
-4.52018402753067e-06
-2.49835048662893e-05
-1.16603574086409e-05
-1.60220459052983e-05
-2.12771328003265e-05
-1.9927145039632e-05
-3.13197805521177e-05
-1.81169956991893e-05
-1.12860771400682e-05
-1.76186279596045e-05
-1.07913021696069e-05
-3.38202570776112e-05
-2.5631456613857e-05
-2.40825298225401e-05
-2.63648708814034e-06
-1.44632055037673e-05
-8.12136939132206e-06
-9.66808289129568e-06
6.11706814513283e-06
-1.93137332401523e-05
-4.02253934042388e-05
-1.38002120217068e-05
-1.33519888835773e-05
-1.55687493333653e-05
-1.73987659771112e-05
-2.14669911749102e-05
-1.0340251768701e-05
-1.79769458932502e-05
-1.81642402156597e-05
-1.68320324557629e-05
-2.14092425511627e-05
-1.59335297240453e-05
-1.91680852130328e-06
-8.0165523309617e-06
-1.99591695186344e-05
-1.62840467245222e-05
-9.91879300424522e-06
-2.73394083922165e-05
-1.07713131223622e-05
-3.28571319305267e-05
-2.36555600752616e-05
-1.49172902601151e-05
-4.23956521450037e-06
-1.6207511191054e-05
-2.18591818386367e-05
-1.51506899006084e-06
-1.48189634848215e-05
-6.25298398122682e-06
-2.0205735670277e-05
-4.86287108118186e-06
-3.09302123143885e-05
-1.83343588082683e-05
-2.12443657732861e-05
-2.95990053858851e-05
-1.58778637778517e-06
-2.15562599323951e-05
2.69628970590398e-06
-1.7447153499295e-05
-1.39708207194029e-05
-2.50210586691128e-05
1.04179823325856e-05
-1.08244723289936e-05
-2.29141212460131e-05
8.70945264943732e-06
-1.36784982892459e-05
-1.69609047235099e-05
-1.08904836023473e-05
-3.54698953595183e-05
-1.06267528752712e-05
-2.60433734490474e-05
8.53403285898855e-07
-3.63128180776271e-06
-3.30638535337358e-05
-1.49726499162482e-05
-1.09589728376113e-05
-1.44511845373405e-05
-2.36221698613441e-05
2.27396357173396e-06
-1.16864894271011e-05
-1.79565214242539e-05
-2.4779181477772e-05
-2.46773884084701e-05
-1.88200679564546e-05
-1.7339782855414e-05
-2.92120026717483e-05
-1.92468375408377e-05
1.97901487507179e-06
-4.33822852225251e-06
-1.4493850032653e-05
-6.88112857362888e-06
-2.78223330586407e-05
-1.05103956205002e-05
-1.24219951480403e-05
-1.18319042552249e-05
-2.1772038782242e-05
4.48701122165914e-06
-1.74458169942595e-05
-1.18444018653111e-05
-1.30239568312572e-05
-2.2984998666047e-05
-2.42541155341228e-05
-3.19892904317409e-06
-2.07486588204168e-05
-2.3101607368763e-05
-2.50672579537294e-05
-1.6846265517989e-05
-1.96048257047667e-06
1.16321147326867e-06
-2.32419354293758e-05
-2.44725685364253e-05
-2.53282058203535e-05
-1.66182909514652e-05
-2.60436796222446e-05
-3.21113806478672e-05
-2.38235182374695e-05
-3.3578259584286e-06
-1.06528395758534e-05
-3.46501195262089e-06
-1.0012366282284e-05
-1.6795305788748e-05
-2.67851789247727e-05
-2.08519493812828e-05
-2.73648894474102e-05
-8.11068282558995e-06
-1.06724144406839e-05
-2.16370879155951e-05
-2.78872463891262e-05
-1.57906532489667e-05
-1.09540355653552e-05
1.15322964275527e-05
-7.03392734633742e-06
-1.61235100556985e-05
3.51496812992235e-06
-1.73440545295158e-05
-1.47302463530856e-05
-2.76078955765804e-06
-5.11511484073854e-06
3.49729958576747e-06
-7.97952925709784e-06
-4.37004761544197e-06
-2.73319439996523e-05
-2.51277084665202e-06
-1.3088607764352e-05
5.49463680506829e-06
5.49190806921282e-06
-6.05588998709016e-06
-1.91274582270432e-05
5.90744418155671e-06
-5.37363002777677e-06
-2.50850816643609e-05
-1.13306232556754e-05
-1.68174075171391e-05
-1.92353595980719e-05
-1.180582916164e-05
-2.48773161731518e-05
-2.57280177286139e-05
-1.86236192237499e-05
-1.85888578539398e-05
-2.09522200873132e-05
-1.42718969773113e-05
-1.0882191331428e-05
-1.09245268105372e-05
-2.02477254549203e-05
-9.90585034602082e-06
-3.45772279472939e-06
-2.01770852926666e-05
-2.17699464316525e-05
-2.08157864834453e-05
-2.25197994474586e-05
-2.33047587699169e-05
-4.799395630297e-06
2.04692527812263e-05
-2.44407273828016e-05
-1.82908820416143e-05
6.44434779065916e-06
-1.63624046293306e-05
-1.9536953705052e-05
-1.69847921735808e-05
-2.13306512608383e-05
7.81194340278186e-07
-3.11496845473848e-05
-2.69410681909308e-05
-1.43738082154378e-05
5.30064866183009e-06
-6.58547967858173e-06
-2.91412144110052e-05
-9.00947306189509e-06
-8.42463294626457e-06
-5.04565588376858e-06
-3.1645068029926e-05
-1.32361187803863e-05
-9.38996469515338e-06
-2.80319993732555e-05
-2.20773401047215e-05
-2.3753613535239e-05
1.38703364935968e-06
1.54657368558779e-06
-4.97199099542025e-05
-3.3672139001185e-05
-1.9187101748826e-05
-2.39886559351537e-05
-3.38649585398832e-05
-3.25962857708811e-05
-9.16627626640155e-06
-4.75693491989778e-06
-2.48404232894661e-05
-2.82029885675147e-05
-2.36845058291964e-05
-1.26452972865186e-05
-1.58392169899333e-05
-2.62306292023914e-05
-2.56475305806773e-05
-2.43243633213021e-05
-7.11341795757086e-06
-4.26531874920125e-06
-8.55102627980337e-07
6.72201573726714e-06
7.75895804650108e-06
-2.47394748631878e-05
-2.58888418027757e-06
4.68527259824671e-06
-2.00411971230588e-05
-2.18341460566035e-05
-8.41010007296836e-06
-1.4441631064782e-06
-1.32734900120809e-05
-2.18139833992344e-05
-2.27855210741397e-05
-2.60281517333456e-05
-8.54817289834678e-06
-1.55268562217283e-05
-2.8984902079324e-05
-1.10489167302883e-05
-2.27591885861759e-05
-2.33061686074384e-05
-3.95125322834215e-06
-1.33502188474416e-05
-1.14787445104966e-05
-2.85230139751166e-05
-2.14327084012097e-05
-2.9458834671524e-05
-2.27582361759654e-05
-1.2285240511177e-05
-6.85509575651469e-06
-2.94189533090628e-06
-2.07808629543788e-05
-9.76818939564095e-06
-5.34604167822268e-06
-3.9494915723646e-05
-2.06647050452576e-05
-8.0944442037897e-06
-1.48099415117322e-05
-1.08028532790255e-05
