# Supplementary material for: Research on computational propagation and identification of mine microseismic signals based on deep learning
Source: PLoS One. 2025 Oct 22;20(10):e0334641. doi: 10.1371/journal.pone.0334641 (PMC12543183; doi:10.1371/journal.pone.0334641)
Supplement: S11 Data — (ZIP) [file pone.0334641.s011.zip › 000101100002561.xlsx_0.txt_24.txt.txt]

-9.84114067838746e-06
-1.28401255215313e-05
-1.25657759398314e-05
5.1349766824864e-06
-2.132823505148e-05
-1.55429896493399e-05
-6.89033131035172e-06
-2.25105826577599e-05
-1.99124599261585e-05
-1.11672619139198e-06
2.50033695842484e-07
-3.31374918522086e-06
-2.08868001159755e-05
-7.30998784376556e-06
-1.39754387400394e-05
-1.73791621672445e-05
-2.75820136824419e-05
-2.14630063976439e-05
-2.22488373431697e-05
-2.02042637708623e-05
3.19637650164542e-06
-6.91329332718262e-06
-4.21538703536994e-06
-1.70156753471161e-05
-1.38976801981104e-05
-1.21856884847518e-05
-2.17933004450548e-05
-2.56805967483242e-05
-2.36755361300823e-05
8.04748377386442e-07
-1.27337405378867e-06
-2.14943519386741e-05
-1.79026856614051e-05
-1.68478183745864e-05
-1.77439613317708e-05
-2.40686800806106e-05
-1.3154247180216e-05
-9.78850551385127e-06
-2.24400353461598e-05
-1.22731595151365e-05
-2.16634946985211e-05
-3.22824214750852e-05
-1.42909898917798e-05
-1.51618909341562e-05
-1.46449870162965e-05
-1.24754171349321e-05
-1.41177651457775e-05
-2.68879674838719e-05
-1.90451291256773e-05
-6.47719774011557e-06
-8.72229008977542e-06
-2.13930233504298e-05
-2.01491941744702e-05
-2.45133369994021e-05
-2.2736888366061e-05
-7.53852271765415e-06
-1.32362689093019e-05
-1.67031976046249e-05
4.22608094541993e-06
-2.23973677050417e-05
-1.98360421156102e-05
-7.6148677061961e-06
-9.44840385749875e-06
-2.0797174738529e-05
-1.48693478807117e-05
-1.97572587759703e-05
-2.84028567977032e-05
8.81251744634179e-06
-2.99976104935188e-05
-1.47034888828743e-05
-7.43504394682579e-06
-1.85517138898819e-05
-7.63093295198586e-06
-1.49049788823676e-05
-4.52938424207607e-05
-8.4263613724961e-06
6.36687837715672e-07
-2.0788494184997e-05
-1.09040591586614e-05
-4.29830626904635e-05
-4.01572495608755e-05
-2.41600168665541e-05
-2.40853602123901e-05
-1.4503569361188e-05
-1.69361048772332e-05
-2.73552931664912e-05
-1.11936709432053e-05
-1.38580631603773e-05
-1.71596771455069e-05
-1.90193145279027e-05
-1.20632648053501e-05
-2.76583509154467e-05
-2.70027062356885e-05
-2.99071207592202e-05
-1.12087893114348e-05
-1.90549407635125e-05
-9.78132244860718e-06
6.09423708974098e-06
-2.71918451217333e-05
-3.71140842048848e-05
8.71163804732289e-07
-8.83664831100468e-06
-8.08842656539149e-06
-6.5328349372775e-06
-1.85302004068535e-05
2.21578372755865e-06
-7.68496761111403e-06
-1.32165310693558e-05
-1.73696346812317e-05
-2.17383718766501e-05
-3.29121498506373e-05
-2.43149059476967e-05
-1.43693852913269e-05
-7.97384398638136e-06
-1.31961217634104e-05
-2.095552517527e-05
-1.69039097453004e-05
-1.65283207676517e-05
-2.26207895954865e-05
8.87564314335107e-07
-1.27150320329981e-05
6.89427087349981e-06
-1.17503585248414e-05
-1.41225813926112e-05
2.600600226305e-06
-1.44623577732833e-05
-2.54663847881437e-05
-1.45960083031208e-05
-2.90689537946763e-05
-1.97574684787894e-05
-1.3761758311843e-05
-2.53291716015919e-05
-6.25925990042822e-06
-2.52426546488407e-05
-1.70502896359349e-05
-2.59081239591891e-06
-2.07101776690738e-05
-5.36339195980576e-07
-2.65076225013052e-05
-6.11781166223963e-06
-2.63538087166851e-05
-1.9932257367538e-05
-7.19919103079724e-06
-2.8971681661801e-05
-1.55713834413054e-05
-2.21299991700663e-05
-4.85763212153644e-05
-6.04848825862531e-06
-1.8565112369057e-05
-2.4577113269262e-05
-1.26673270506006e-05
-1.20259186560119e-05
-1.8410192501987e-05
-1.28039490818187e-05
4.5516794014138e-06
-4.43130991604958e-06
-8.00117722186113e-06
-4.04189649853653e-06
-1.90320415077112e-06
-1.12690501867362e-05
-2.26827262521173e-05
-1.27952698644832e-05
-1.12919281844693e-05
3.26291367423443e-06
-3.86467740427459e-05
-2.99365917315439e-05
-8.68411864008563e-06
-2.69135992661604e-05
-2.69317770030163e-05
3.23030280434817e-06
-2.57476564936888e-05
-1.38316225686289e-06
-3.33045911416194e-05
-1.20771045780116e-05
-1.77286429375367e-05
-2.51481968933317e-05
-1.03819170383625e-05
-2.47468367445165e-05
-2.34558200392966e-05
-4.37627584212116e-06
-1.81610779236025e-05
-1.60927688166573e-05
-2.24855185308772e-05
-1.99571346247607e-05
-2.1727465788445e-05
-2.50698431069673e-05
-2.15791401142618e-05
-9.20907137382323e-06
-2.49624272420366e-05
-1.25318746028297e-05
-2.65678842762394e-05
-1.4612954741039e-05
-2.59133911337301e-05
-5.09482348971701e-06
-3.19246925538528e-05
-2.06340692313518e-05
-1.77768777177154e-05
-8.6295036297579e-06
5.79511295357778e-07
-4.38076792692307e-06
-1.89691074245108e-05
-8.84020803128911e-06
-1.07567066533971e-05
-2.81108084835677e-05
-2.6877445927443e-05
-2.05280866726747e-05
-2.21906182586114e-05
-2.78948697670882e-05
-1.44394286246483e-05
-2.14731104419238e-05
-1.67179996256878e-05
-1.01632755354037e-05
-1.8034554625216e-05
-1.01628461537747e-05
-2.03273810193005e-05
-2.58251179560628e-05
-2.24687758551506e-05
-2.01040276905856e-05
-2.08058761150155e-05
-1.57345000762508e-05
-8.96122255384057e-07
-2.69795143017163e-05
-1.11039204490168e-05
-7.44599406024e-06
4.08039781421062e-06
-2.98882175571607e-05
-2.04953737878378e-05
-1.22929821499325e-06
-1.62750348975701e-05
-2.83570640502094e-05
-2.74905197026854e-05
-7.14525095498127e-06
-1.63035721845279e-05
-6.65894772226091e-06
-1.08265789659847e-05
5.87752195710772e-06
-1.14607266702167e-05
-1.19164699425503e-05
-1.60476100390098e-05
-1.58881428060832e-05
-6.1023642624468e-06
-2.06834338726105e-05
-2.9237006363751e-05
-1.36846685020658e-05
-4.03445618492166e-06
-2.79269207150381e-05
-1.69302752179739e-05
-1.47060923545344e-05
-7.51485009370379e-06
-1.46067513280785e-05
-5.36742471256445e-06
-1.88892193859637e-05
-1.44841483956073e-05
-2.19934501648272e-05
-5.51076854724335e-06
-1.8465841107176e-05
-1.13629030326061e-05
-8.79521982700064e-06
-1.34803717402399e-05
-3.11956028942642e-05
-8.22585540812732e-06
1.22150014900288e-06
-1.04018872587569e-05
-1.85946535961357e-05
-7.76898194117761e-06
-8.39142427881375e-06
7.25050415954706e-08
-7.15026887906002e-06
7.50760984777391e-08
-1.75374149896059e-05
-1.41703348649434e-05
-1.35066547437511e-05
2.90465232427123e-06
-9.33642485279895e-06
-3.35588344182297e-06
-1.44948424149585e-05
-1.77367236000733e-05
-1.77172709824003e-05
-2.33865180205523e-05
-1.77230500280098e-05
-2.45041544855908e-05
-3.28463725845303e-05
-1.27007573946346e-05
-1.8721361897465e-05
-1.09471914811395e-05
-3.72459644486133e-05
-2.19325597500089e-05
-2.317627222868e-05
-1.3973829140636e-05
-1.5824269969749e-05
-2.80765859075926e-05
-1.17927594704394e-05
-3.54363600036679e-06
-1.44680614321612e-05
-2.44095533610232e-05
-1.35551205503144e-05
-1.94992997728467e-05
-2.47805022588881e-05
-1.01424527886021e-05
-1.07761977795878e-05
-1.38045636140469e-05
-3.4233844904712e-05
-1.64835597090482e-05
-2.59960589121411e-05
-1.32535451671662e-05
-1.60823715311202e-05
-3.11511754198392e-05
-2.15770984095513e-05
-1.606322683992e-05
-1.47789913505519e-05
-1.03635172734972e-05
-6.42869202561954e-06
-1.65432627043194e-05
-1.99465462792148e-05
-1.97967506238286e-05
-2.70186378611035e-05
-1.63457046767359e-05
-7.34914070964758e-07
-1.71227012337654e-05
-2.74284027398943e-05
-2.42853216126373e-06
-9.69266817326976e-06
-2.69187272901925e-05
-9.68104639922363e-06
-8.18010804045774e-06
-1.48097329863182e-05
-7.54846231625551e-06
-1.59962155808653e-05
-6.23399636240199e-06
-2.11272175870581e-05
-1.18896416636705e-05
-9.38925861513582e-06
-2.74929965762703e-05
-2.35751546987737e-05
-1.39172902712104e-05
-9.16932133370353e-06
-9.00545434650787e-06
-3.04868768746764e-06
-1.76949101173591e-05
-1.67193892776996e-05
-1.55811425068214e-05
3.19675476924563e-06
-1.33215995499591e-05
3.93068575531183e-06
-2.00656569268406e-05
-1.18786550703092e-05
-1.76133737700117e-05
-8.25794973191424e-06
-2.22905891543653e-05
-1.63441501888438e-05
-1.19528777864321e-05
-1.40012501319418e-05
8.51603332407069e-06
6.53870469812407e-06
-1.14175101112759e-05
-3.05998231190722e-05
-1.60680433858967e-05
-2.43962744579876e-05
-1.35235364789044e-05
-2.23849972881158e-05
-1.26788804052981e-05
-9.19996239183778e-06
-2.24587386193408e-05
-1.17184598708355e-05
-3.10527452010233e-05
-1.30437667893451e-05
-1.62397902707509e-05
-3.31693636207019e-05
-2.32565377152171e-05
-2.66322001315649e-05
-1.15248917327686e-05
-1.1866337372292e-05
-1.68025237977108e-05
-2.50449898654914e-05
-8.11062586769404e-06
-2.58393522862723e-05
-1.5189960282776e-05
-2.10132281785092e-05
-2.25724015114335e-05
-7.09556768963939e-06
-2.19960237660288e-06
-2.29645266500364e-05
-2.5488695316899e-05
-2.37770446381025e-05
-7.00222668476949e-06
-8.14174577221132e-06
1.51353695887574e-06
-2.70273406205233e-05
-3.99759961458611e-05
-3.78376390080615e-05
-1.34120457416693e-05
-2.03678585704921e-05
-1.64460042035706e-05
-1.84697341208667e-05
-1.7877593132081e-05
-2.22886282260178e-05
-1.62792101514828e-05
-1.57285168712215e-05
2.59445764324859e-06
-1.58250802391329e-05
-2.30194318938588e-05
-2.37497948885986e-05
-1.1297069900062e-05
-3.28751446042283e-05
-1.41525556621585e-05
3.36479516018057e-06
-1.01555446300823e-05
-1.45855566686903e-05
-1.07230683199075e-05
-3.62575787602667e-06
-1.76421423679259e-05
-6.88720828448532e-06
-3.04949962699153e-05
-2.03562292475501e-05
-1.83129136865367e-05
-1.05888403151881e-05
-2.24724834029412e-05
-8.00023097966247e-06
-3.47692069905974e-05
-1.29986587824888e-05
-1.17849130233134e-05
-1.49612553589247e-05
-1.12672504041847e-05
-1.37862906574233e-06
-2.68028638173451e-05
-1.54633014788949e-05
-2.38286910796186e-05
-1.27295263242443e-06
-1.85113593327343e-05
-1.43274473897673e-05
-3.2667909105284e-05
-4.18812524510025e-06
-3.36846185897962e-05
-1.86747938000188e-05
-1.5720696687688e-05
-2.64066003403827e-05
-1.77265250293054e-05
-9.62754947298331e-06
4.07914044094616e-07
-2.90135017910021e-05
-3.25170045544371e-05
-9.80363489935094e-06
-1.83019125193806e-05
-2.45980612800518e-05
4.22292768146033e-06
-7.28702059538967e-06
-1.33457450784848e-05
-2.0464127548167e-05
-1.38084902503904e-05
-2.12753943828779e-05
-2.49154550950192e-05
-9.00810916439439e-07
-1.97136099715372e-05
-2.27914495643141e-05
-1.00175077798858e-05
-1.99056595660329e-05
-1.74159829485598e-05
-1.11710748706991e-05
-3.24202424822239e-05
-2.7104974054391e-05
-3.34637487588681e-06
-2.38573993696375e-06
-5.56834184872973e-06
-1.49344606360986e-05
-1.58086316216455e-05
9.03889719683882e-06
-1.66614342841271e-05
-1.53431053665427e-05
-2.54164739560405e-05
-3.29785140915351e-05
-8.91183766306057e-06
-1.20765015227089e-05
-3.28175309140118e-05
-1.08439955018978e-05
-2.19264937200045e-05
-3.13679626639684e-05
-8.96644438184266e-06
-1.0266814961843e-05
-8.04913439324358e-06
-7.54995023990329e-06
-2.06236884526527e-05
-3.09450678857177e-05
-2.91804331970731e-05
-7.98139735826206e-06
-1.22777947977975e-05
-1.64579489535796e-05
-1.8725078124307e-05
-1.84334583489471e-05
-1.82847159636092e-06
7.95607081067928e-06
-1.8777523287507e-05
-4.1310997354451e-06
-1.38713451838777e-05
-1.08815915946578e-05
6.79476885824714e-06
-1.76860713851433e-05
-2.11292359633914e-05
-1.91113266263892e-05
-1.32342490982778e-05
-1.20031322611285e-05
-2.59113876355074e-05
-1.91967201467394e-05
-2.95755009602548e-05
-9.58499401381647e-06
-3.37212492782911e-05
-3.83294469553305e-05
-3.29283966603237e-05
-2.01348876022496e-05
-8.46423725952307e-06
-1.03592540084714e-05
-1.69016948281102e-05
-2.47687994326082e-05
-1.05872271446039e-05
-9.26773768467324e-06
-1.03896449896511e-05
-1.55598673186619e-05
-3.07289670687384e-05
-1.31453075353014e-05
-1.51795315714677e-05
-3.65825363525838e-05
-1.213745788503e-05
-1.98318325984033e-05
-1.97045641319115e-05
-1.30309158096213e-06
-2.04135485377499e-05
-2.58474844331301e-05
-2.32058079697282e-05
-1.61742217049438e-05
-1.81660229660504e-05
-1.740635478113e-05
-1.42400118387823e-05
-1.49758734132146e-05
-1.94037964763498e-05
-1.89863266732428e-05
-2.39313683661106e-05
2.0213142885839e-06
-2.63698292887364e-05
-2.90132137064874e-05
-2.27163362574631e-05
-1.61758525186819e-05
-2.52899238008716e-05
-2.8739005210369e-05
-2.2442243397442e-05
-1.81758040947879e-05
-1.99816714655687e-05
-1.62131782784745e-05
-2.14025129225874e-05
4.80822781197658e-07
-1.64677493907129e-05
-1.97641124083719e-05
-1.3156915252224e-05
-1.44931010577911e-05
-1.20173750676546e-05
-8.01763593923341e-06
-3.03867584412859e-05
-7.86185198603342e-08
1.10797661286919e-05
-3.27519270562928e-06
-2.06918821537924e-05
-1.10185854199599e-05
-4.8962096243628e-06
-3.05622968900887e-05
-2.09352882734613e-05
-2.17919404468778e-05
-8.02164706261709e-06
-9.67340243264256e-06
-2.89654906389301e-05
-2.32344782971695e-05
-1.71229220785654e-05
-1.0207309069236e-05
-7.22212173675927e-06
-2.41598997902976e-05
-7.96936326407161e-06
-1.09266537017283e-05
-2.95680138753381e-05
-1.71894372567945e-05
-2.88715091115524e-05
-6.86106219973569e-06
-9.69806372732346e-06
-2.38833834767893e-05
-1.80553580855207e-05
-1.18039965741558e-05
-1.00875125971446e-05
-2.32617869823764e-05
-2.2772835982672e-05
-8.12491145300519e-06
-2.84081346977378e-05
-9.64635516370898e-06
-2.82549051956152e-05
-1.69692423702042e-05
-1.52152925106721e-05
-5.02853027785346e-06
-2.78020431340814e-05
-2.81930511702805e-05
-1.49249859615059e-05
-2.15883863283542e-05
-1.62722059264483e-05
-2.94130981272291e-06
-1.59670736726915e-05
-2.07457854010371e-05
-3.02177068057399e-05
-1.9610702392799e-05
-1.39462096413292e-05
-1.11277268494329e-05
-1.61919285191038e-05
-2.86185449872869e-05
-1.03425867105373e-05
-2.32998317253453e-05
-1.12361991879555e-05
-3.04865007835837e-05
-2.93463682372476e-05
-2.81165150202619e-06
-1.85950221233263e-05
-1.26235034259196e-05
-1.08392111973663e-05
-1.92724899486034e-05
-2.36439471928879e-05
2.01866210682301e-06
-2.3692757665369e-05
-1.95820075746917e-05
-3.41250357071377e-05
-1.07542816623847e-05
-2.03200170684392e-05
-1.67412648028713e-05
-2.20198677348932e-06
-2.16209971484886e-05
-2.85586275401052e-05
-9.80449625546282e-06
-1.67626440291314e-05
-2.50310497576783e-05
-6.47988050047072e-06
-8.46027840042018e-06
-4.595013270235e-06
-2.53865246400704e-05
-2.01432376705436e-05
-1.55797335454091e-05
3.79031653701347e-07
-2.34419606931436e-05
-2.99045791199283e-06
-5.45878161657558e-06
-4.5619018793129e-05
-1.91791961941502e-05
-3.17435552087461e-05
-3.64806737902097e-06
-1.03673828844404e-05
-1.0414174500114e-06
-1.13374153227147e-05
-9.62850254670192e-06
-9.67432275058873e-06
-6.67581355643e-06
-8.99300612867879e-06
-1.48996499717928e-05
-2.71445844287325e-05
-1.85861962421757e-05
-2.6568105126089e-05
-3.27813673259422e-05
-1.69675146056631e-05
-2.61203219374564e-05
-1.84151147901798e-05
-2.99343543447758e-05
-4.29377105807911e-06
-7.65128570415262e-06
-2.56090471013182e-05
-2.07895049401228e-05
-2.71989925283722e-05
-8.48098643244844e-06
-5.82326322735497e-06
-2.45471208145181e-05
-1.94169104583845e-05
-1.35974921443664e-05
-1.57607024680464e-05
4.06235885350209e-06
-7.27329944851756e-08
-1.49835504143331e-05
-1.42674408452918e-05
-1.96676402332262e-06
-7.72899518709977e-06
-3.457151872343e-05
-2.0120261960528e-05
-1.74034429289406e-05
-3.52741061233707e-05
-1.74086305955741e-05
-2.32732252952051e-05
-1.92272459742409e-05
-1.86821957141543e-05
-2.77631643751766e-05
-2.07057201991942e-05
-5.88334126938841e-06
-2.29973500200286e-05
-5.75804939497977e-06
-8.2232572331708e-06
-2.56585721307359e-05
-2.24593146172856e-05
-1.30919520139489e-05
-2.42300037887597e-05
-1.96989368044008e-06
-2.43097688329253e-05
-8.49197915489712e-06
-2.59912187576997e-05
-4.76032609052323e-06
-2.52311388382134e-05
-1.96997517704591e-05
-1.73200588951853e-05
-2.10675893861308e-05
1.31342924098654e-07
2.59146454161349e-06
-1.06501145015787e-05
-2.194039932657e-05
-2.33596992840471e-05
-3.35883628545289e-05
-7.46863422490646e-06
-1.46621391290618e-05
-1.58851503705684e-05
-2.27414699299969e-05
-9.04132881710599e-06
9.57942318813545e-07
-1.62905229160499e-05
-3.39645673437211e-05
-5.26241651526981e-06
-8.51327004396858e-06
-1.26427019947088e-05
-4.11697232372016e-06
-1.24318982272045e-05
-2.37758142849483e-05
-1.99903259419895e-05
-4.7488006665128e-06
3.6447637361253e-06
-1.56507572921047e-05
-4.02964834163507e-05
-2.9710916942418e-05
-3.14476698554778e-05
-2.56449350096311e-05
-1.09399174762863e-05
-1.7506914523159e-05
-1.255915762053e-05
-3.09633493946213e-05
-3.9091976755551e-06
-8.39735398754911e-07
-1.86168968871339e-05
-9.96362594005198e-06
-1.13868119729134e-06
-1.20564410366174e-05
-7.47670589827304e-06
-2.73282759165708e-05
4.67450979336704e-06
-1.48170729758452e-05
-1.04990768641067e-05
-1.26227387526004e-05
-2.34395622179465e-08
-1.85009978893898e-05
-1.34981659845426e-05
-1.26457744393573e-05
-3.26076574662606e-06
1.19787348049078e-06
-2.01114776349623e-05
-2.4885744502728e-05
-2.77786352559068e-05
-2.85718090504803e-05
-2.36155262468157e-05
-2.68660305732162e-05
-1.01251831916652e-05
-2.967785354323e-06
-2.21053412378058e-05
-1.62978577958506e-05
-2.28886730212943e-05
-1.83029309492316e-05
-1.5400492620254e-05
-1.69127955112574e-06
-1.24101215980183e-05
-1.85700019765897e-05
-1.38853251047585e-05
-1.68585633594847e-05
-6.67752573723654e-06
-1.48350966617936e-05
-3.27891906492556e-05
-7.24023531775009e-06
-1.6721799738234e-05
-1.51395991692315e-05
4.53820338907779e-08
-3.95586770199139e-05
-1.55340006791464e-05
-5.18578713527619e-07
-1.29803028108415e-05
-4.22859221260932e-06
-1.07313291430306e-05
-1.01634167417138e-05
-1.58124811061841e-05
-8.10637710305889e-06
-1.84937886045047e-07
-7.25986738692299e-06
-1.14042080752739e-05
-1.65379137406462e-05
-1.62038828054225e-05
-5.94041099128945e-06
-2.60439085148045e-05
-2.32171291121631e-05
-2.01119339900185e-05
-4.96535286595169e-06
-1.87447444977095e-05
-2.62085968816884e-05
-1.3733283222054e-05
-1.53253325762977e-05
-9.26777254035142e-06
-3.25276969263653e-06
-1.68390825628469e-06
-6.18307591001532e-06
-3.59387295964967e-05
-7.78846049373645e-06
-2.44055466709117e-05
-3.74266316861061e-05
-3.32994137073393e-06
-1.39591737402919e-05
-3.34450858879132e-05
-2.23771621792626e-05
-1.56432471390365e-05
9.73285271777493e-06
-1.44441401071081e-05
-1.19206874081816e-05
-2.03428523481408e-05
-1.48623268450553e-05
-2.68422385766211e-05
-9.09471937799263e-06
-8.23462457004186e-06
-2.24073339553109e-05
-1.60913103367643e-05
1.38080051181818e-06
9.75641325196235e-07
-1.48523179213688e-05
-2.97066079526383e-05
-1.51068367044275e-05
-1.20484260449145e-05
-2.12241231837595e-05
-1.21505010035472e-05
-7.12216388404114e-07
-2.87416309325426e-05
-8.97294906529352e-06
-1.93033741390108e-05
-2.28492379400035e-05
-1.07596609146487e-05
-8.08088904184305e-06
-1.37930468434505e-05
-3.07686013092123e-05
-1.41243623297024e-05
-1.37830473764941e-05
-1.18375182543232e-05
-1.69905050923119e-05
-4.97076138273944e-06
-1.73938136972327e-05
-2.4062778721993e-05
-1.48213916532063e-06
-9.95128229848777e-06
-9.51461116082734e-06
-2.09703259449666e-05
-5.76546141669638e-06
-2.38007437697981e-05
-8.27705744158594e-06
-1.65100563848279e-05
-4.61656315746473e-05
-3.0975551575356e-05
-2.17532933889459e-05
4.18395965160356e-06
-1.30647829858668e-05
-1.23411430282399e-05
2.35082298489114e-06
-3.04793239075546e-05
-8.48498095008017e-06
-2.46416805328472e-05
-2.22254259480051e-05
-1.38620814864105e-05
-2.26534604628094e-05
-1.0840505762374e-05
-1.94085617069955e-05
-1.21091616786562e-05
-2.33362003638113e-05
-2.3021421372576e-05
-2.1789756248557e-05
-1.45463867322935e-05
-9.81601287444344e-07
-1.74517474909313e-05
-1.77924150858504e-05
-1.47222843731393e-05
-1.1727124690137e-05
-1.38207155272247e-05
-1.38273102438083e-05
-9.16813892936131e-06
-2.98879203177783e-05
-2.63014851502474e-05
-2.29695302329686e-05
-1.92236138017118e-05
-1.96268265450627e-05
-9.34481126025959e-06
-1.09868360703557e-05
-2.04310522352925e-05
-2.86777820713978e-05
-2.27018643378383e-05
-4.09135094447537e-06
-1.53731126131922e-05
-1.06212004890412e-05
-9.08389145953892e-06
-3.09490936182966e-05
-1.87321007088071e-05
-1.05627299609587e-05
-3.02660408316519e-05
-1.20695639193497e-05
-1.50594817361542e-05
-6.22015756563798e-06
-3.19038856967946e-05
-2.11924635910599e-05
-2.18593083974028e-05
-4.30979110606914e-06
-4.57291400768066e-06
-1.63012297086807e-05
-1.7293140699306e-05
-1.95135037219403e-05
-2.68124327533619e-05
-2.75166937997401e-05
-9.12964878100656e-06
-1.29058851529509e-05
-2.1444870321003e-05
-1.93718920932899e-05
-7.34163429075552e-06
-1.58289085191075e-05
-1.99483170737893e-05
-1.58683322618432e-05
-2.58381042044846e-05
-4.1155867316216e-06
-1.09579083148819e-05
-2.92165181375936e-05
-6.07532724251696e-06
-1.94357601505596e-05
-3.39145072890892e-05
-3.0207130867542e-05
-1.96653115177478e-05
5.92406786391012e-07
-1.58246592749729e-05
-1.51453439854151e-05
-2.009246035432e-05
-3.14209217521191e-06
-1.22252855561844e-05
-1.77385795017289e-05
-3.03404865861591e-05
-7.37497938071511e-06
-2.53213456398516e-05
-4.99628965456623e-06
-2.51550885249734e-05
1.61501060902759e-06
-1.46014794981159e-05
3.79708287660164e-06
-2.18023417565434e-05
-2.15762872366227e-05
-1.49158810735405e-05
-1.97099541418301e-05
-1.9543246141402e-05
-2.68549258978114e-05
-4.53996361447418e-06
-4.45317709412858e-05
-1.73348382770403e-06
-2.4839728132762e-06
-1.68275266012011e-05
-7.91553157223512e-06
-1.35918969055908e-05
-9.13592652220049e-06
-2.79409970862395e-05
-2.15380838592848e-05
-8.54663271174194e-06
7.33477975354401e-06
-2.52222198718886e-05
-8.71232182011059e-06
-2.42454478515227e-05
-1.58945356869281e-05
-5.97996629571889e-06
-2.08547649065669e-05
-2.99609512486981e-05
-1.28800234428422e-05
-2.29210183440815e-05
-1.42842488318872e-05
-2.71611394559046e-05
-2.75469581980764e-05
-8.20807712639613e-06
-1.64348436593887e-05
-2.64372617741566e-06
-7.12942772445747e-06
-5.48506305084193e-06
-1.8391273951062e-05
1.41939457612338e-06
-1.00833376007667e-05
-6.15986729057253e-06
-2.68582876989676e-05
-1.47156034961411e-05
-1.51016082627581e-05
-2.60023120368785e-05
-1.92615942991242e-05
-3.2054299268739e-05
-1.41693686670213e-05
-8.55174430857723e-06
-3.15703780451711e-05
-2.06388907433055e-05
-1.64142746220267e-05
-2.08108674802424e-05
-2.78114423547636e-06
-2.6312201978707e-05
-8.35419713196335e-06
-2.82228209214057e-05
-2.14485996946445e-05
-1.84801235704415e-05
-2.29348199675217e-05
-2.10205096530616e-05
-1.21350818626788e-05
-1.19110700905724e-05
-1.74901500157585e-05
-1.35671444136372e-05
-5.39592947567204e-06
2.51461697985762e-06
-1.03820541596745e-05
-2.33788273191515e-05
-1.91415917815827e-05
-1.86644363871346e-05
-3.14088199706737e-05
-8.47920323904196e-06
-2.50450974129098e-05
-7.84586875614723e-06
-1.69367787399342e-05
-2.34281254737365e-05
-4.69062609858268e-06
-1.5197446659219e-05
-2.80308432495788e-05
-1.58435651442399e-05
-7.25332622232288e-06
-2.74308832720111e-05
-2.76553959469881e-05
-1.75204550112395e-05
-3.51741941412102e-05
-1.33013402857884e-05
-3.23573971556499e-05
-2.71432515517539e-05
-1.74879473680341e-05
-1.08501441980972e-05
-1.21211164347052e-05
-1.50261683755609e-05
-3.11932505515648e-05
-2.27234774660355e-05
-1.63008574506261e-05
-1.30172882183296e-05
-1.74595894962746e-05
-2.32452710032391e-06
-1.76013480352469e-05
-8.9814897406879e-06
-2.34797687244019e-05
7.2200080051966e-06
-4.6666314691498e-07
-2.0710159886717e-05
-2.46610360068379e-05
-1.52777884280833e-05
-1.74776117300802e-05
-2.19536297993296e-05
-3.73508749699892e-06
4.94297360915875e-06
-2.62097439402462e-05
-8.61066355315024e-07
-1.37593298329688e-05
-5.75683927098249e-06
-4.31074313007934e-05
-3.664080382543e-06
9.53674599725542e-06
-9.96264628783719e-06
-3.54347678399151e-05
-1.39372707185397e-05
-2.08996480455895e-05
-2.8152223229576e-05
-2.12462987173355e-05
-9.70419919339599e-06
-8.22087328966227e-06
-2.21422120994875e-05
-2.71805828979184e-05
-1.75489580886548e-05
-1.33287939240299e-05
-1.46776415833708e-05
-3.1147012675204e-05
-1.92394559917447e-05
-9.58639955072219e-06
-2.78540935337071e-05
-2.64040089482859e-05
-2.55687568304411e-05
-1.22113269928936e-05
-9.13644273834542e-06
-2.95225068193231e-05
-3.8390435820389e-05
-1.87340821884215e-05
-2.6898874234415e-05
-2.08341486125424e-05
-1.21406421696588e-05
-2.25081346389438e-05
-2.68677228211896e-05
-2.51227373907556e-05
-2.28411069331466e-05
-7.45356861199978e-06
-2.53266637909262e-05
-5.08121752859396e-06
-3.43434008875853e-05
-3.19346862209276e-05
-3.05688459754543e-06
-2.48058671174852e-05
-1.01696675763069e-05
-6.14115422175e-06
-2.4117285442577e-05
-6.1925695440953e-06
-1.87466336333437e-05
-1.1517428355281e-05
-1.82565503158902e-05
-9.90603407223325e-06
-7.28878467767281e-06
-3.27929619729202e-05
-1.61212704289825e-05
-6.00969485471102e-06
-1.68961191489878e-05
-2.13562914838297e-05
-1.34847482349737e-05
-1.51626869890439e-05
-1.13775224642522e-05
-2.41967228881643e-05
-6.73651219190318e-06
-9.0127058477768e-06
-2.21597896846947e-05
-1.75444181488419e-05
-7.73582026594354e-06
-2.95854356435518e-05
4.17206075868355e-06
-1.34795639602057e-05
-1.96035941113827e-05
-1.18870059872013e-05
-1.95838351839835e-05
-2.62456966789542e-05
-3.08979510648253e-05
-2.40331039484828e-05
-7.84295710515804e-06
-6.60971892619861e-06
-3.52848171282378e-05
-2.71653083104575e-05
1.96348154794136e-06
-1.27165610303905e-05
-3.55287766042405e-05
-1.44233806689101e-05
-1.85186045456274e-05
-1.64436644667478e-05
-2.57032755756145e-05
-1.01961058425669e-05
-2.12472916748463e-05
-3.09269446100721e-05
-1.477657056016e-05
-1.49146680618592e-05
-9.67039326572011e-06
-1.293529518665e-05
-6.72729014652983e-06
-1.8860530000461e-05
-3.09681904323894e-05
-3.03965571386059e-06
-4.68208062416291e-06
-3.20034821948764e-05
-1.47406776181762e-05
1.04517865964723e-07
4.63745513808861e-07
-6.67700899730892e-06
-1.42412279259867e-05
-1.46717021769418e-05
-1.15433959976315e-05
-1.54852366657132e-05
-1.05085280258542e-05
-1.67516742499035e-05
-2.10348673468418e-05
-1.28930537001239e-05
-1.81767773485145e-05
-1.75137906021598e-05
-3.54258520231651e-05
-4.61333798951573e-05
-1.84722264929143e-05
-2.89994294076003e-05
-2.11904154848059e-05
-1.53772087482325e-05
-1.0518499125569e-05
-7.95230893389184e-06
-1.70350209226398e-05
-4.81957719730651e-06
-2.39380165336723e-05
-2.00653299013331e-05
-1.75235391283703e-05
-7.6656707998937e-06
-1.37376910933915e-05
-2.81302950630545e-06
-2.41847394897771e-05
-1.56210885591324e-05
-3.02022160383724e-05
-1.65228303910429e-05
-2.91772139643868e-05
-1.29429441417517e-05
-8.64672660808909e-06
-2.15965142907856e-05
-2.30190153103631e-06
-2.64713394525244e-05
-2.47000572296213e-05
-2.47834729425342e-05
-3.65408991032473e-05
-1.6847475089457e-05
-5.67428576844057e-06
-8.53505289834117e-06
-1.07316779858301e-05
-2.09027316957998e-05
-4.03444330713599e-06
1.30339677938101e-05
-2.00249461924644e-05
-2.88978252853384e-05
-1.83030507830122e-05
-2.16616484601954e-05
-9.09087821884125e-06
-1.27577360861837e-05
-1.94554343983373e-05
-1.56551561993298e-05
-1.70515622769873e-05
-2.38964947453896e-05
-2.0821652240478e-05
-3.01971621445292e-05
-4.73182940882022e-06
-2.38545886200924e-05
1.37663069096899e-06
-8.04510587496066e-06
-1.50857703678129e-05
-6.45123940525632e-06
5.97031546844346e-06
-1.87351550176439e-05
-1.59617282702204e-05
1.67946408868307e-05
-1.88582201330422e-05
-2.27138460554348e-05
-2.12669706985121e-05
-1.40783913073515e-05
-1.17959647092819e-05
-1.25819616406973e-05
-7.73802571258456e-06
-1.26544445044765e-05
-1.57996992168474e-05
-7.95802933980414e-06
-1.20037179176753e-05
-9.50273270975007e-06
-7.16447697303719e-06
-2.12226266661783e-05
-2.94572745140828e-05
-1.66335555567344e-05
-1.57339070264613e-05
-1.54455234015634e-05
-1.23054013378263e-05
-1.67539986937394e-05
-1.62768219040797e-05
-4.76934695860491e-06
-2.49407918795685e-05
-1.43303653570078e-05
-3.51582624930455e-05
-1.49778238639621e-05
-1.47642179540263e-05
-1.98603883079664e-05
-1.70419949221184e-05
-1.61211229087603e-05
-2.07094782793158e-05
-1.46006929299412e-05
-3.02967709791785e-05
-2.49444183392931e-05
-3.13330354461645e-05
-1.27510811690821e-05
-1.61833981284767e-05
-1.81448491807742e-05
-6.02403530335521e-06
-2.24670141363635e-05
-1.89432196783074e-05
-2.85094525663729e-05
-3.11574098247628e-05
-1.50472952507818e-05
-2.90059834623322e-05
-5.86746600501e-06
-1.53812394568981e-05
-7.29437388962373e-06
-3.2808312066007e-05
-2.73684836609244e-05
-7.89811159863908e-06
-1.10237948734029e-05
-1.15799648819058e-05
3.75816572657879e-06
-2.09401754827519e-05
-2.70378625713647e-05
-5.57121217117421e-06
-9.27305652544561e-08
-2.20246282382852e-05
2.05330546285921e-06
-3.99168949332456e-06
-1.87776401782283e-05
-1.42090531496548e-05
-2.26649031058855e-05
-1.46810484026648e-05
-6.94993324574542e-06
-2.12038283903338e-05
-2.5519755447092e-06
-6.76970028581294e-06
-2.06562551698307e-05
-3.19241119156717e-05
-6.37908294122275e-06
-1.47962884208508e-05
-2.70783326912308e-05
-1.41075712321166e-05
-1.43670414730177e-05
-7.70566246610293e-06
-2.29931717855813e-05
-4.49875165552834e-06
-6.97085357587822e-06
-1.55446022158783e-05
-2.64448295464855e-05
-1.61752746999194e-05
-1.15452548695089e-05
-3.78595376576885e-05
-1.80063171727908e-05
-2.2523234733052e-05
-2.34753104710628e-05
-7.64271453642906e-06
-8.41433394609079e-06
-4.23605562010074e-06
-1.6749382569248e-05
2.57012320003544e-06
-3.79273981367371e-05
3.09124736690711e-06
-3.41516982667919e-06
-1.11377107376447e-05
-6.62552104566583e-06
-1.13454293524762e-05
-1.26074620939068e-06
-1.84381194711966e-05
-2.08452875333424e-05
-9.31991802899512e-06
-9.90442788233813e-06
-2.49101169370839e-05
-1.5624021970329e-05
-4.18728586603223e-06
-1.96225486829528e-05
-8.88455276752894e-06
-2.93451969505733e-05
-1.59477319282724e-05
-2.45693669979036e-05
-3.67764594271355e-06
-5.44868508650893e-06
-1.10476322685355e-05
-1.16239442557264e-05
-2.8848739397442e-05
-3.19948054611917e-06
-1.32238977115468e-05
-2.92875000002887e-05
-3.28986069213814e-05
-3.5162057176465e-05
2.49099385703726e-06
-2.12617733356478e-05
-1.73927245833035e-05
-1.21880800366581e-05
-2.5280348887651e-05
-1.45250934756942e-05
-2.30110204465579e-05
-2.01594876481461e-05
-8.8945981345717e-06
-1.55075491885285e-05
-9.49778558794688e-06
-3.18731947369551e-05
-1.65283380950126e-05
-1.95371927793458e-05
-1.95419752027586e-05
-3.06897257507108e-05
-1.02713378227563e-05
-1.55957573708154e-05
3.27038001222552e-06
-3.13426335017906e-05
-1.63801276635196e-05
-2.42487062905465e-06
-1.26339713271055e-05
-1.36821844866752e-05
-1.31768530462837e-05
-1.3040786883083e-05
-2.31257139429287e-05
-5.34199275112022e-06
-2.41060743917436e-05
-1.94372390598668e-05
-3.01687563678703e-05
-2.55970526860828e-05
-1.17421442181625e-05
-4.03782844036031e-05
-1.88471379642221e-05
-5.17081026576506e-06
-1.94207134601236e-05
-1.83001452346301e-05
-1.72153958835611e-05
-8.26356374448504e-06
-1.38623123382156e-05
-1.23951470400247e-05
-2.68731818627984e-05
-1.18168097773026e-05
-1.62449897029096e-05
-1.83428043548031e-05
-2.27848272313544e-05
-7.97045660482936e-06
-1.30174395939763e-05
-1.2338675624314e-05
-5.65631782852118e-06
-1.56514339392668e-05
-9.50467230414844e-06
-1.1387583610027e-05
-8.31751107869732e-06
-1.09159180888674e-05
-5.50658357359847e-06
-2.12944222687328e-05
5.67473180272958e-06
-1.61249358872673e-05
-1.08085318317664e-05
-1.06995146400264e-05
-3.6217436948146e-05
-2.40335954583655e-05
-2.36978529737988e-05
-1.87365081856557e-05
-2.8245993078431e-06
-7.07138184974874e-06
-1.74778569712527e-06
-1.96271230911908e-05
-2.81184197062078e-05
-1.20049089254774e-05
-3.74884411403461e-05
-3.27554437207454e-05
-3.12113978550859e-05
-1.45322879689366e-05
-1.68383642595632e-05
-1.55743179321195e-05
-1.85684575136816e-05
-1.92971168328851e-05
-7.44404321700403e-06
-1.61843162552841e-05
-1.02835278922009e-05
-1.41627378257219e-05
-1.07903651930267e-05
-1.32475663959804e-05
-1.69413883796066e-05
-2.51170538945774e-05
-8.86260679554482e-06
4.24167080771754e-06
-1.95515225671374e-05
-2.56384068118038e-05
-2.12434925786292e-05
-9.39167151602991e-06
-1.74438387645089e-05
-9.87094239703759e-06
-2.60546113462712e-05
-1.95212230652203e-05
-1.49581551649829e-05
-2.81075795853634e-05
-3.1401835086701e-06
-1.23893707714664e-05
-1.45108636179988e-05
1.31997745810037e-06
-1.54138726362034e-05
-1.17709145566436e-05
-2.6345918910987e-05
-5.24717051979003e-06
-2.78491800841922e-05
-1.16580881986632e-05
-1.94411237721091e-05
-3.23200183926148e-05
-7.871452359471e-06
-4.61927478121837e-06
-2.46088008035298e-05
5.75948708331916e-06
-2.00003627061471e-05
-2.58210811162765e-05
-1.78334472318412e-05
-2.79257297925341e-05
-1.75384797622827e-05
-1.72841488170124e-05
-1.91878334178915e-05
-3.08645840118632e-05
-5.84830790597565e-06
-2.41626268556988e-05
-1.24567776131017e-05
-1.71900322141049e-05
-2.29011857924822e-05
-3.53873673857552e-06
-3.49303392554953e-06
-2.83027253930879e-05
-1.44417782081052e-05
-2.23953337766828e-05
-1.4022800513742e-05
-3.29643270083268e-06
-1.83139371084257e-05
-1.68773565796739e-05
-2.13947437879907e-05
-2.1578152639654e-05
-2.55745012715581e-05
-2.1208703425218e-05
-1.79156508094616e-05
-4.38772533045878e-06
-2.16065598800297e-05
-1.4778066411789e-05
-8.87898455149898e-06
-1.65872991516916e-05
-5.28547678982646e-06
-1.75097218524907e-05
2.31439335929284e-06
-2.96521030899637e-05
-1.5629603811467e-05
-2.13767047447545e-05
-1.08221910144824e-05
-1.05734701205011e-05
-2.5953089067885e-05
-1.45407742437889e-05
-1.51722947114096e-05
-1.23748972498631e-06
-5.00109296654576e-06
-2.14516626283348e-05
-2.82631778850222e-05
-2.19859648464635e-05
-1.49496038003138e-05
-2.24116492614442e-05
-5.35239722648974e-06
-1.89151008860247e-05
-3.18132209702805e-05
-2.53394522204464e-06
-1.92559539658381e-05
-3.17867576764281e-05
-5.98192590164597e-06
-1.4558733968542e-05
-3.6938560330752e-06
-3.13585546697162e-05
-2.30838586012476e-05
-7.17026700003565e-06
-4.60056573881444e-06
-1.52365449579259e-05
-1.96648925762338e-05
-1.06658068951009e-05
-1.7264128589118e-05
-3.55920500755854e-06
-2.1066493350834e-05
-1.47719125277037e-05
-3.66524399819305e-05
-4.75409054576027e-06
2.40795644409652e-06
-2.06211880207335e-05
1.8704190661036e-06
2.3896813356176e-06
-2.79494454378339e-05
-2.23021327993597e-05
-1.72572155543141e-05
-2.76703856140613e-05
-5.86527876249552e-07
-8.67278547559756e-06
-5.03319438078247e-06
-8.2131649249986e-06
-2.44561012696884e-05
-9.30671684356372e-06
-6.66702759505897e-06
-1.05831189349311e-05
-2.26474841855261e-05
-2.82200725098051e-05
-1.73153091783364e-05
1.92619564768179e-06
-1.32851093331452e-05
-3.26415849283141e-05
8.08482945485608e-06
-2.42361304692917e-05
-2.10616335696575e-05
-1.18696241025293e-05
-2.89840587979848e-05
-2.16875081538609e-05
-5.86933755529246e-06
-6.02656405774629e-06
-1.85112399384841e-05
-1.79402554575546e-05
-9.35197353483177e-06
-7.96791220802126e-06
-3.36057033213367e-05
-3.03290975564841e-05
-2.08915961531089e-05
-2.52680385201183e-05
-1.70200478892264e-05
-1.87212830491886e-05
-1.09577761583093e-05
-2.50766133891054e-05
-1.3090503795894e-05
-2.58708546257166e-05
-2.92178305230562e-05
-7.57159770047812e-06
-2.09705144640243e-05
7.56444012698955e-06
-1.26000708280992e-05
-1.7521601692485e-05
-1.86698358653168e-05
-1.41773100400735e-05
-2.51210233910766e-05
2.18069101048727e-05
-2.64723213344709e-05
-2.53392313491384e-05
-4.01537597958986e-05
-2.88913287096124e-05
-1.74989044847839e-05
-4.04230040413791e-05
-1.18940825515732e-05
-2.79315249734451e-05
-1.01283454591297e-05
-3.53656002265771e-05
-2.32878432084017e-05
-1.18504663419726e-05
-3.78239008574208e-06
-6.62294587782663e-06
-1.61012573340831e-05
-2.10964070247338e-05
-1.775336299157e-05
-1.82006488034103e-05
-6.77519227511597e-06
-1.8732231357212e-05
-2.06267294988235e-05
-5.98494449056367e-06
-1.67605970846126e-05
-1.18321856966222e-05
-3.83176867649529e-05
-5.86456944007308e-06
-9.39346875944004e-06
-1.3245053535833e-05
-2.04921810300748e-05
-1.27955844191206e-05
-2.12703205099885e-05
-2.16157780897339e-05
-4.03940945176099e-05
-2.9069355736768e-05
-1.09925377540703e-05
-3.08130377710587e-05
-1.76796745179588e-05
-2.01162208219629e-06
-1.70824117555102e-05
-1.12229809611835e-05
-1.10386486326445e-05
-1.23690509640796e-05
-2.38990746848663e-05
-1.85878967372912e-05
-2.09619264564739e-05
-9.63388665568016e-06
-1.41290846521777e-05
-3.71111485749613e-05
-7.50857113812315e-06
-9.36213525818186e-06
-8.44106780463459e-06
-2.62218372816775e-05
-2.95114512780228e-05
-2.86062884545847e-05
-2.34563072298326e-05
-1.65644402858496e-05
-6.56024824327996e-06
-1.84590507776209e-05
-1.20653505174304e-05
-1.71471084414869e-05
-1.84782978343875e-05
9.45697980272146e-06
-1.85714137225614e-06
-1.93414882498022e-05
-7.25356524230307e-06
8.46094127794656e-07
-1.8838307444456e-05
-1.5460899577308e-05
-2.04100924844228e-05
-3.23621302980922e-05
-1.84805294059607e-05
-1.80388785594666e-05
8.7319944570557e-06
-3.63667233565437e-05
-1.71937502121681e-05
7.8750193668514e-06
-1.83408347661675e-05
-1.41266302689929e-05
-1.35787828589238e-05
3.85987297063181e-06
-6.34044023410693e-06
-4.44604108377692e-06
-9.65579751524122e-06
-2.4633206161395e-05
-2.4613355242437e-05
-1.1899823913409e-05
-1.99586166754175e-05
-2.04577150679061e-05
-2.75230739622056e-06
-3.41896240954918e-06
8.03049170024957e-06
-1.48730448599732e-05
-1.45416513187374e-05
-2.558312595317e-06
-5.18960578088341e-06
-2.02105590027048e-05
-6.3384654800701e-06
-4.51773410741553e-06
-2.02363361256315e-05
-5.91809531745667e-06
-1.72528765126954e-05
4.97993699854039e-06
-1.66839979630013e-05
-2.30222258770186e-05
-1.37769823212031e-05
-2.15013659625907e-05
-2.79190177049072e-05
-2.17077683220731e-05
-2.26601087509457e-05
-1.78148064807324e-05
-1.28667277324709e-05
-2.18624945555113e-05
-2.76768336490213e-05
-2.6698743930029e-05
-2.09283732890036e-05
-2.09071190928949e-05
-1.14835292701276e-05
-8.97560459832778e-06
-1.8773244244875e-05
-8.3463865172893e-06
-2.62031627900418e-05
-1.76491947716596e-05
1.78647743798627e-06
-3.53632479228562e-06
-3.09318021315937e-05
-6.21737467339448e-06
-1.2207736582154e-05
-1.81210174379081e-05
-1.88497664998102e-05
-1.66856145288365e-05
-1.58534520007055e-05
-1.28982049991568e-05
1.24276080950916e-06
-1.15532108301008e-05
-1.1041520254737e-05
-1.47679764882411e-05
-2.3268128489818e-05
-2.458802748948e-05
-2.89577534707023e-05
-6.89010955720221e-06
-7.71253244134043e-06
-1.19546218255041e-05
-2.37549073987829e-05
-2.87534094745791e-05
-4.5053138731443e-06
-8.29701156333278e-06
-2.83063563944356e-05
-1.25483885813384e-05
-2.84008608400058e-05
-1.30292409954899e-05
-7.6315426492679e-06
-1.64396548521971e-05
-2.96174928702787e-05
-2.22813568492331e-05
-1.46396529524843e-05
-2.94335862318917e-05
-3.20777372319585e-05
2.20451498535817e-05
-6.05784786708687e-06
1.15648416162902e-06
-1.50043927636453e-05
-1.26744360521032e-05
-1.18915694041799e-05
-1.80245478501155e-05
-3.38269307609694e-05
-1.49683049979507e-05
-2.49145413550903e-05
-1.24580791190683e-05
-1.83256617657148e-05
-2.59471104824612e-05
-2.63449322188007e-05
-7.34860192681657e-06
-1.3270478995805e-05
-1.44999471448046e-05
-2.06653585545581e-05
-1.79174145108354e-05
-1.8951913851508e-05
-1.25984413238631e-05
-2.4656699126588e-05
-2.38068597292681e-05
-1.64327301711474e-05
-2.3000677774325e-05
-1.81393499951552e-05
-1.42077679826463e-05
-1.09209599064952e-05
-2.86842388633272e-06
2.06122984944985e-06
6.47636409842831e-06
-2.21731668631394e-05
-2.48076364437179e-05
-1.01934131361943e-05
-2.04344035363824e-05
-1.95112953532825e-05
-3.04554852364481e-05
-1.53444104361596e-05
-1.73904122081317e-05
-4.95838983518055e-06
-2.09723145428841e-05
-1.84116188705103e-05
-1.4511785487642e-05
-3.41305524335007e-06
-2.10041598470221e-05
-8.90649889230912e-06
-2.82031353306085e-05
-2.54590960334844e-05
-2.51063921837271e-05
-2.08601796106418e-05
-3.2447213694766e-05
-1.88875889361086e-05
-2.19703577694162e-05
-3.34802865739672e-05
-1.96051466507604e-05
-3.44440511322771e-06
-3.14279286790531e-05
-1.10836336648783e-05
-1.89759605881247e-05
-3.04909884777284e-05
-8.07742554150803e-06
-1.47792981097808e-05
-1.57027380256717e-05
-1.14271650118582e-05
-1.474218701439e-05
-2.85024403089538e-05
-8.12358115471522e-06
-2.52227065149842e-05
-1.37457700466539e-05
-1.98829992684363e-05
-4.71380869971318e-06
-5.61758436639489e-06
-1.20555308047471e-05
-3.02541854822823e-05
-2.24166411013808e-05
-2.66983025621408e-05
-3.19169030241968e-05
-1.12140989646831e-05
-2.36371746387549e-05
-3.47902729730096e-06
-1.43717963702952e-05
-2.82436170201205e-05
-5.48946632900304e-06
-2.04595701908205e-05
-3.02125924180214e-05
-3.08456129196104e-05
-1.02800234181099e-05
-7.78594025364145e-06
-2.44100958605584e-05
-7.04552014937726e-06
-1.27332626525e-05
-2.6377796269477e-05
-2.00316188814024e-07
3.15562411530531e-06
-3.00854339394347e-06
1.13380277341334e-06
-3.57801024597922e-05
-3.73483529526413e-06
-2.1769616280827e-05
-1.12021396930538e-05
-2.96974113513984e-05
-1.23411615021156e-05
-2.03816571266052e-05
-2.21863669862357e-05
2.45955569228007e-06
-4.90515269273605e-06
-2.14580646281334e-05
-1.83208914466937e-05
9.45295360200928e-06
5.64110866287171e-07
-5.49457410232056e-06
-2.55236720885169e-05
-1.1284366459099e-05
-2.09767308612512e-05
-1.82990197540314e-05
-2.35735829667229e-05
-2.5139550084331e-05
-1.84885144990036e-05
-8.63666248874954e-06
-1.67648302751979e-05
-1.35979128692957e-05
-3.47883243169534e-05
-1.89711737415493e-05
-8.93237171765417e-06
9.08235354845888e-08
-5.23720604639465e-07
-1.97930859402981e-05
-2.4450343168566e-05
-7.03704644762726e-06
-5.06228628680244e-06
-1.78834241549859e-05
-2.0009821208748e-05
-1.21143029138108e-05
-2.23010024743423e-05
-1.18378263147931e-05
-4.36656601260893e-05
-1.77579390849057e-05
-9.18848089063498e-06
-1.91859791583862e-05
-3.64408595479549e-06
-9.86608335310647e-06
-1.54590185912788e-05
-8.27303053024152e-06
-3.21548571790524e-05
-3.63144486335586e-06
-1.37926017935232e-05
-1.48812874640806e-05
-2.52695002757371e-05
-1.70531357448443e-05
-2.57563083129137e-05
-2.67195613392986e-05
1.76882483021835e-06
-9.34865488521912e-06
-9.42754013405881e-06
-8.877421505212e-06
-1.06529136472006e-05
-1.23306602810295e-05
-1.55545943029865e-05
-2.00161826664399e-05
-1.57493124317601e-05
-3.26257386891514e-05
-3.92281335244511e-05
-7.88734203624896e-06
-1.24243194579148e-05
-3.24192077583476e-05
-1.59577234265047e-05
-3.78976883070329e-05
-3.38240353475028e-05
-2.03553357324596e-05
-8.17703431900109e-06
-2.11110948423783e-05
-3.3034414252521e-05
-3.09468037781757e-05
-2.48577273063819e-05
-1.69258739780441e-05
-1.80557216455175e-05
-1.80893080857934e-05
-1.18355519331502e-05
-2.28629658450397e-05
-2.28267861570318e-05
-3.68515690877537e-05
-1.07493760335688e-05
-1.44179913817755e-05
-2.36243508148601e-05
-2.27048676331491e-05
-2.95546208054869e-06
-2.33531560750902e-05
-7.55712023139015e-06
-1.14561129185571e-05
-3.136731633804e-05
-1.63105946285999e-05
-1.21046918293963e-05
5.29534975658707e-07
-1.57518419457634e-05
-2.13233303231776e-05
-1.8794012303645e-05
-4.45473152283166e-06
-2.73420064842526e-05
-2.57144111984037e-05
-1.47429040734745e-05
-2.03478246474562e-05
-1.95724453655182e-05
-3.05301277114333e-05
-1.55150478525311e-05
4.04749869070905e-06
9.50637596482425e-07
-2.55330458237623e-05
-1.20455070613539e-05
-1.1168599266698e-06
-2.03497058140678e-05
-7.73352911523248e-06
-1.74726240364204e-05
-3.28491507582137e-05
-6.84592816759146e-06
-2.04518338197415e-05
-1.18053658942956e-05
-1.00511178029707e-05
-1.57709912235606e-05
-2.64266449660318e-05
-1.73080787798125e-05
-1.87233044942973e-05
-1.36099730361899e-05
-3.23302161557596e-05
-9.63429366966545e-06
-2.35242204344263e-05
-7.06886333520935e-06
-1.89384646843211e-05
-6.71933365725489e-07
-1.05818562219456e-05
-2.50497403887964e-05
-9.85833558049528e-06
-1.0893674192578e-05
-1.00286987910239e-05
-1.15626121212074e-05
-2.64253201042192e-05
-1.97782699916547e-05
-1.46421659487806e-05
-1.8322206976413e-05
-1.99232904738222e-05
-3.17353512395948e-05
-2.18685644150566e-05
-2.9231123815369e-05
-2.04115955237143e-05
-1.5056724279681e-05
-1.33718587151573e-05
-1.74520947942446e-05
-2.76213914514339e-05
-2.19267910474651e-05
-1.82026189871024e-05
-1.71731727378979e-05
-2.94356985892839e-05
-2.46886152605065e-05
-2.69596683889133e-05
-1.16446320478703e-05
-1.72230524809252e-05
-2.52094689196137e-05
-2.76756818961981e-05
-1.4314471627542e-05
-3.02615881856082e-05
-1.90905249535664e-05
-1.11659471647327e-05
-1.89772329695445e-05
-1.21930132303589e-05
-4.15691992362401e-06
-2.4717653752328e-05
-2.93553435195506e-05
2.35065954858995e-06
-2.72262815839081e-06
-5.42871492396452e-06
-9.83943794928407e-06
-1.68667196587192e-05
-1.0935182830986e-05
-1.63065884111379e-05
-1.87954339705601e-05
-1.80708586592886e-05
-3.15969903808203e-06
-1.70321729438563e-05
-1.45522448861256e-05
-1.44236558706599e-05
-2.97833947370593e-05
-3.26595527729758e-06
-1.42889068304744e-05
-2.45144309563135e-05
-2.61614032431552e-05
-1.91454798262897e-05
-1.82683575611475e-05
-1.79656273590691e-05
-3.19222677117591e-05
-1.07413555728622e-06
-7.28754232182664e-06
-1.27473758871397e-05
-3.38899849587721e-05
-2.03066031764533e-05
-2.04356177473156e-05
-1.17145239788028e-05
-1.55310654002913e-05
1.0001816765065e-05
-1.99912856699579e-06
-3.91936553496487e-05
-1.89830958262457e-05
-5.66882004940347e-06
-2.15281151889323e-05
-1.64055930083879e-05
-3.16608126635851e-05
-3.54679800482646e-06
-1.61652790521441e-05
-1.51096332814052e-05
-2.61273658899143e-05
-3.46625250118077e-05
-2.78013906009697e-05
-2.02350122402534e-05
-2.54936265655449e-05
-1.46531219117195e-05
-7.35920036687986e-06
-1.66809115700293e-05
-2.58021112529676e-05
-9.4686186476328e-06
-1.28842702672592e-05
-3.07787054679029e-05
-1.77565419046162e-05
-1.84494316249248e-05
-1.97983285411963e-05
4.70526136390576e-06
2.07933424110433e-06
-2.01674773332318e-05
-2.57668080405042e-05
-1.79746115346809e-05
-8.10338590125993e-06
-3.57143537098445e-05
-1.77471024522816e-05
-1.46630995962969e-05
-7.89838620279145e-08
2.64879395526265e-06
-2.62265229931993e-05
-1.95501536662167e-05
-1.16297989351223e-05
-1.54743407586058e-05
-1.84026032771719e-05
-1.62481305358047e-05
1.23979590816023e-07
-2.1417540898772e-05
-3.07494989298049e-05
-1.6712168069266e-05
-1.77426043872091e-05
-2.04761503260499e-05
-3.66029673550588e-05
-1.66913669847494e-05
4.96317609679525e-07
5.26646668127907e-06
2.61702428041364e-06
-2.21227398878346e-05
-3.1881132589308e-05
-1.30702923255988e-05
-3.05961100083281e-05
-3.40033139812465e-05
-4.83206289397686e-06
-1.33866684325176e-05
-2.4139656989275e-05
-2.22912543383247e-05
-9.4061960441551e-06
-1.41730500878623e-05
-2.76533070281608e-05
1.09807432814731e-06
-1.92993823416022e-05
-1.74636730858282e-05
-3.2131732875483e-05
-1.99800148013988e-05
-7.3297711865928e-06
-1.47975126362867e-05
-1.68327046665711e-05
-1.90558487505936e-05
-3.74165100745717e-06
-1.77549612106111e-05
2.61417430544622e-07
-1.98596201632955e-05
-2.40946919022757e-05
4.59591743203399e-06
-2.27066071680585e-06
-1.16539764017776e-05
-3.61187109699202e-06
-5.82700486041781e-07
1.93425411190772e-05
-1.72683134491597e-05
-2.2236166433337e-05
-2.45984591220874e-05
-1.42880513607998e-05
-2.26131626908878e-05
-1.28839898643534e-05
-1.0224623872128e-05
-7.84098327443084e-06
-2.81370962694921e-05
-3.38342135143409e-05
-2.08645018832399e-05
-2.00198863822922e-06
-1.29073010693022e-05
-2.45634310517075e-05
-2.31031993933228e-05
-2.20660449793184e-05
-3.20492324703818e-05
-2.00912387777409e-05
-1.42840853484982e-05
-1.18500851554048e-05
-1.82621080901242e-05
-1.4699000933429e-05
-1.43033869795133e-05
-2.32046153030415e-05
5.4878416343917e-06
-1.30403388494274e-05
-3.27113378425306e-05
-1.24006289451641e-05
-1.40208222324155e-05
8.06202179807478e-07
-1.40410153695553e-07
-5.5501608307574e-06
-1.98874707570022e-05
-7.54251105745076e-06
-3.04126459108642e-06
-3.51927316051932e-05
-2.79939692993073e-05
-1.13759717893388e-05
-1.62556777350646e-05
-1.01993609367127e-05
-2.38407592622162e-05
-1.5688864653608e-05
-1.72841718051436e-05
-4.54936814432079e-06
-1.43899328899598e-05
4.02617149421479e-06
-1.29766131294456e-05
-1.1266219607563e-05
-1.42156940640375e-05
-1.02331233984086e-06
-9.11709260995347e-06
-2.07535414700532e-05
-7.9048652771671e-06
-4.68965681935971e-06
-2.45289304548563e-05
-1.10362117662179e-05
-1.99104904377613e-05
-8.39512613844097e-06
-1.55450285993248e-05
-1.37225878503372e-05
4.0912294918441e-06
-2.12407460387149e-05
-1.21870693392886e-05
-1.12431926366096e-05
-1.23636775437529e-05
-2.51292510917172e-05
-6.25779584814766e-06
-1.89378320526585e-05
-3.82311685404014e-05
-1.58435725059486e-05
-1.10797689527103e-05
-1.56849070896661e-05
-5.7502534820817e-06
-2.32405716129773e-05
-3.30269555629047e-05
-1.60081466358351e-05
-1.25907288867192e-05
-3.001149625639e-05
-1.65261038056865e-05
-1.70846159188423e-05
-1.35475707481506e-05
4.01521817496603e-06
-1.22280054227817e-05
-7.35200847701037e-06
-8.29920498902453e-06
-1.12150704182187e-06
-2.08874373168178e-05
-1.15476870552466e-05
-2.43844422058539e-05
-3.44886583411943e-05
-2.78797148471749e-05
-6.85033683876933e-06
-8.23011486008346e-06
-8.81927421420925e-06
-1.59076611861509e-05
-1.27695583300256e-05
-3.07449421950968e-05
-5.42780623059332e-06
-2.40827306746426e-05
-1.46427113847229e-05
-1.84331033056916e-05
-1.35374265352811e-05
-3.1902299478299e-05
-8.2061311956996e-06
-2.48252049933765e-05
-6.73618862312444e-06
-1.69281480935263e-05
-3.07183651095874e-05
-9.65689058993876e-06
-2.43284940479682e-05
-1.93963444656122e-05
-3.33206590308228e-05
-1.71448847853465e-05
-1.8156273535845e-05
-2.52827134447882e-05
-3.90723154893862e-06
-1.66893690575106e-05
-2.79087983773862e-05
-2.38674879329558e-05
-1.1109514826747e-05
-3.94629395137166e-05
-5.31595486736477e-06
-2.73770458096967e-07
-3.20744988974354e-05
-1.50079705137526e-05
-2.36299139622497e-05
-2.23338000855536e-05
-1.31430989859866e-06
-1.21431221718273e-05
-2.13907989234154e-05
-4.61524236207787e-06
4.34558763931284e-06
-7.55200260619631e-06
-1.08481234830733e-05
-1.79936853999896e-05
-2.52374313528529e-05
-1.45244678792913e-05
-1.40752929674606e-05
-2.5249670957492e-05
-2.01100490808538e-05
-5.90100701624622e-06
-6.04481478109747e-06
-7.74971566376522e-06
-1.43657211432404e-06
-3.02251035714166e-05
-2.61870553718773e-05
-1.94776218117184e-05
-1.61795476283478e-05
1.63642047687684e-06
-9.53291186363451e-06
-2.17381079086413e-05
-6.84582877311862e-06
1.3744488407292e-06
-4.68964259315292e-06
-2.20611363977881e-05
-6.7954273062977e-06
-1.44565148181374e-05
-1.32085638437861e-05
-4.65974757235704e-06
-2.49838902790764e-05
-1.01021942895724e-05
-8.43761618572644e-06
-1.12255720541411e-05
-2.91521182890221e-05
-2.17469899572164e-05
-2.32306288839977e-05
-6.75406680053148e-06
-2.73124404899152e-05
-9.97053478219179e-06
-2.20974063535997e-05
-2.16743739880608e-05
-8.95188717702483e-06
-3.77784359395101e-06
-3.38603919188321e-05
-3.73127612608823e-05
1.74747381362411e-06
-1.06061099756304e-05
-3.00325807873579e-05
-1.85139765307942e-05
-1.04701816644037e-05
-1.87260360306724e-05
-1.78269604068979e-05
-1.8061947714459e-05
3.38935113015105e-07
1.91097140793889e-06
-1.0161395540499e-05
-8.50560523204989e-06
-1.0482797680403e-05
-8.51892127468008e-06
-1.84522252213491e-05
-1.72468429022029e-05
-9.56363137088779e-06
-2.25018848540359e-05
-7.44959303923747e-06
-3.17319869974525e-05
-2.41068311182039e-05
-1.87299324158234e-05
-1.92967424408013e-05
-5.08059743866137e-06
-1.25014608139168e-05
-1.41733738899792e-05
-1.95941025464957e-05
1.12783376384455e-05
-5.82965871916961e-06
-2.84429363643556e-06
-7.62914889912698e-06
-1.57602190884944e-05
-4.67103086808043e-06
-1.97577140196139e-05
-1.53173457360386e-05
-5.04290323539001e-06
-1.16359028924146e-05
2.66480519797481e-06
-1.28303052914583e-05
-2.70338195684707e-05
-2.11094860704361e-05
-1.67908038984471e-05
-1.95719359802915e-05
-1.1612974521304e-05
-1.12492782502891e-05
-1.02990595036159e-05
-2.36947144454105e-05
-2.73726071046653e-05
-2.07557310836046e-05
-8.49810763874e-06
-4.3121938733337e-06
-1.02594519155286e-05
-2.71259683651202e-06
-6.57252457205129e-06
-1.87866473186104e-05
-2.54343735368096e-05
-2.56228354970856e-05
-1.84927904384364e-05
-2.51788210544005e-05
-5.89438670732474e-06
-2.12382186392643e-05
-2.32068146748265e-05
1.96962936043946e-06
-2.51818574580432e-05
-1.22107219770041e-05
-1.89186978322478e-05
-2.08559583880473e-05
-2.85338502269957e-06
-2.10260400141617e-05
-2.24883924529239e-05
-1.67311456413788e-05
-9.042038690982e-06
-1.60741667940242e-05
-2.16622578779886e-05
-1.37099766020503e-05
-3.02961220869167e-05
-2.3758660936264e-05
5.29563798624674e-06
-2.00968774205462e-05
-2.04096250994032e-05
-1.19651724440015e-05
-2.15436142188707e-05
-9.88552871294254e-06
-1.1565708885262e-05
-3.15720462161026e-05
-2.9196670523194e-05
-2.20996335358626e-05
-1.62181692233168e-05
-1.58818659521906e-05
-1.64585266841403e-05
-1.63091346136813e-05
-2.76928926077906e-05
-2.93461476902524e-05
-1.88382879206014e-05
-3.95801629040821e-06
-7.1439063801145e-06
-1.27627666725033e-05
-1.61005545743652e-05
-7.75960378327099e-06
-2.39248274631946e-05
5.06819726465226e-06
-1.7107869176275e-05
-1.27937090540908e-05
-5.34552953658802e-06
-8.76128143096874e-06
-1.74555011035721e-05
-1.44265490750688e-05
-2.01837955010253e-05
-2.84920182673678e-05
-2.97646442370005e-05
-1.62826553463588e-05
-2.10886147149269e-05
-1.52576521314278e-05
-1.3393951929311e-05
-1.16126756419866e-05
-3.09353939879481e-05
-1.14211237302789e-05
-7.096993770246e-06
-1.47353746231521e-05
-5.73344117650869e-06
-8.20917987341708e-06
-3.70593860397051e-05
-4.55392921878211e-06
-6.82301150065344e-06
-5.38640924511219e-06
-2.05649735179414e-05
-2.55084094749025e-05
-1.33046558207455e-05
-3.05572632383733e-05
-1.64699640359697e-05
1.05409263839457e-06
-2.50170861467186e-05
-2.30376177480633e-05
-1.61285477031909e-05
-1.15873758263121e-05
-3.86036755332553e-06
-1.35741775176779e-05
-2.10694107503747e-05
-2.22465090489659e-05
-7.34465549690816e-06
-1.04269509650481e-05
-2.33552967360787e-05
-1.64865138159632e-05
-3.09908004674615e-05
-4.3466882801851e-05
-1.59354096549803e-05
-5.72195931073784e-06
-1.77355463808658e-05
-2.81377203751775e-05
-2.1075597604619e-05
-2.70672363568454e-05
-1.49510578147652e-05
-2.57955370262003e-05
-3.00460999310584e-05
-2.1029695287798e-05
-3.59127158013307e-07
-2.27796094469525e-06
-4.79115612400976e-06
-1.36170010822499e-05
-1.83800950391009e-05
-1.04213830248988e-05
-5.35418000391291e-06
-8.48829095581657e-06
-1.89074422488825e-05
-1.37453523116302e-05
9.17617015560731e-06
-1.07157305725878e-05
-1.47035293190283e-05
-1.7221098110505e-05
-2.4891518118069e-05
-1.53719712138688e-05
-1.78572573827383e-05
-1.58136107714589e-05
-2.9772297318103e-05
7.75666764495232e-06
-9.58219103029081e-06
-9.1400954762175e-06
-1.36086305197873e-05
-1.59040000189547e-05
-2.79238051931202e-05
-2.40967534595054e-05
-5.71762048774348e-06
-1.2884411841828e-05
-9.22426307859319e-06
-3.26723139303901e-05
-1.9205220741941e-05
-3.99491798176781e-06
-2.21496122663179e-05
-1.79478915686785e-05
-3.16003972118934e-05
-1.19009770466258e-05
7.39813060985269e-06
-2.44846509066934e-05
-1.04871594542487e-05
-2.93353626848636e-05
-1.772640003745e-05
-1.38346043808552e-05
-2.40454569056368e-05
-1.95476179475731e-05
-1.49600615063285e-05
-2.34773563393621e-05
-1.74577562182806e-05
-2.01259614315026e-06
-1.13224213582645e-05
-5.46556119410013e-06
-5.77193565360537e-06
-2.86813304885739e-05
1.52637634725246e-06
-1.8845962717278e-05
-2.15263013060549e-05
-3.00507780642905e-05
-4.46765590815959e-06
-2.29578232443737e-06
-1.1099954257454e-05
2.35561259029694e-06
1.30065977762157e-07
-1.49218089886071e-05
-4.32612500421869e-06
-5.82728611253789e-06
-1.60528212307228e-05
-1.11173685737137e-05
-3.22057783333064e-06
-2.43592420096009e-05
-2.46319218123979e-06
-3.1728582263516e-05
-1.76092477357081e-05
-1.485322056396e-05
-9.75641286427528e-06
-1.58531048420099e-05
-1.4030062509311e-05
-1.67897321216142e-05
-1.62692263235301e-05
-1.49601867348701e-05
-9.23336986980768e-06
-1.6592401137764e-05
1.36424677920854e-05
-5.92020424919658e-06
-2.34119336276567e-05
-3.14357514601041e-05
-2.25859097234119e-05
-3.42775554752699e-05
-2.45585289074975e-05
-1.24373463296469e-05
-1.65148926780581e-05
-2.67725419693615e-05
-1.62680739866543e-05
-2.96203177586947e-06
-1.49261988950964e-05
-8.29439233431223e-06
-1.75372043915797e-05
-8.40832213694766e-06
-3.81387016395155e-05
-2.48294706085663e-05
-2.97735867620981e-05
-8.87577882131875e-07
-1.5128812097772e-05
-2.54813107057654e-05
-2.16253516215111e-05
1.43736175388702e-06
1.19216670026864e-06
-1.49154652552018e-05
-4.15717190045806e-05
-2.73492949042168e-05
-1.29245315329987e-05
-1.37310656892502e-05
-1.96173135180961e-05
-2.42353999252181e-05
-9.58985354844235e-06
-6.55816724441685e-06
-1.94571664478925e-05
-2.62790336266241e-05
5.65800408904822e-06
-1.88361365721048e-05
-1.77779962137819e-05
-2.06001686001069e-05
-1.76002374192661e-06
-3.09824814061124e-05
-6.52554530023559e-06
-2.3258171804464e-05
-1.02027134712257e-05
-2.97353656301852e-05
-1.1757999437781e-05
-1.13908868365135e-05
-6.63700445368245e-06
-2.7447823051086e-05
-2.88348303083482e-05
-2.28895498613315e-05
-1.50070560637855e-05
-2.75091439435219e-05
-1.07047680856457e-05
-1.36713395376576e-05
-8.79710156180759e-06
-2.63732611913009e-05
-1.56742956585336e-05
-7.326297443549e-06
-4.06319979259761e-06
-2.67270273822659e-05
-7.12764932602029e-06
-2.3643465562846e-05
-1.57255352973491e-05
1.83020640006064e-06
-2.25940481456503e-05
-2.10061060664967e-05
-7.41132826487313e-06
-1.91305827892958e-05
-3.48229645505224e-07
-2.8965333622477e-05
-2.11208496503627e-05
-2.7093422057225e-05
-3.2399301751515e-05
-1.5159343072099e-05
-6.49503353657099e-06
-1.85814449132632e-05
-1.10304735630441e-05
-1.78413581343155e-05
-1.15464530571176e-06
-1.45684632741055e-05
-1.91168010388564e-05
1.36175422500255e-06
-1.43739148686082e-05
-2.03777863816101e-05
-2.3938071914748e-05
-2.35627151587989e-05
-4.23187750906268e-06
7.70764863017738e-06
-1.89268167817072e-05
-1.41893313155231e-06
-1.33025070945778e-05
-2.15748772697642e-05
-2.18199111260627e-05
-4.42941630761827e-05
-1.61739171451664e-05
-2.71241134127219e-05
-1.26621795378413e-05
-1.54203706756936e-05
-8.83946314977796e-06
-2.05996077421415e-05
-8.23304519048549e-06
-2.01945501989311e-05
-1.64286774235025e-05
-1.41950551498367e-05
-1.81006911511855e-05
-1.62400982611015e-05
-1.57123353732207e-05
-1.27933526077122e-05
-1.76447151454741e-05
-3.38723837152327e-05
-1.92962495978662e-05
8.54746451108575e-07
-4.32285979344038e-05
-3.44874194911072e-05
-1.73089183737039e-05
-1.68200956506441e-05
-1.31098837956069e-05
2.65420074852255e-06
-1.46103351369288e-05
-2.83549598809573e-05
-1.13150995449722e-05
-1.6655451410217e-05
-2.56477224865104e-05
-2.53352404629622e-05
-2.33497813949256e-05
-1.2810616699922e-05
-2.55087409338155e-05
-7.98482865521051e-06
-3.88656136496801e-06
-2.49507148886191e-05
-8.88242817074798e-06
-2.40246724673247e-05
-3.13215849286196e-05
-4.18253131966505e-06
-2.43504263489148e-05
-3.47174912072033e-05
-1.62478651561184e-05
-2.67901693659742e-05
-2.32521895734507e-05
-1.42241195227104e-05
-1.62866540472059e-05
-2.88658625360777e-05
-2.86840018096405e-05
-1.17889024440528e-05
-1.32703345796782e-05
-9.58783718850545e-06
-1.24932420847818e-05
-3.36438220229782e-05
3.10583381513788e-06
-1.2875254503268e-05
-1.87078920913079e-05
-2.90388592469252e-05
-2.39912341914162e-05
-2.0753765496602e-05
-1.05807059482682e-05
-1.19691202662472e-05
-2.14206565205153e-05
-3.17448844618441e-05
-1.29930105888184e-05
-2.33394641809954e-05
-1.4496755679312e-05
-1.72799655761972e-05
-1.4542365269188e-05
-8.73380533931954e-06
-1.65926270505102e-05
-2.26441038694381e-06
-1.82962196037956e-05
-3.84489244615806e-05
-1.85367085204436e-05
-6.28795263277071e-06
-2.62862411064635e-05
-1.0709949277076e-05
-9.2910754988512e-06
-1.29484168901654e-05
-1.51866578133749e-05
-1.69698142204235e-05
-2.08393646485022e-05
-7.23673345858451e-06
-2.18418733850251e-05
-1.01286781648754e-05
-1.30202691020219e-05
-1.4207310522235e-05
-1.45892965893984e-05
-9.33512142667719e-06
-1.61018382000384e-05
-2.19175212052756e-05
-3.06182464599852e-05
-1.16827771672734e-05
-1.60489597419132e-05
-4.8338742521219e-06
-4.1597070418006e-06
-1.67864060114026e-05
-1.95524073184899e-05
-7.89543603195908e-06
-1.46204914226562e-05
-1.0242048753232e-05
3.29744897229914e-06
-1.10249826682178e-05
-4.09066514824064e-05
-2.49490733468403e-05
-6.7366984429006e-06
-1.15486238179346e-05
-1.29460452425659e-05
-1.86053703365511e-05
-1.71941952575341e-05
-1.91160000482707e-05
-1.41989884603403e-05
-2.32602815021299e-05
-1.93605028276129e-05
-3.65303798671047e-05
-1.90648091267814e-05
-1.8729636207054e-05
-4.90243731580697e-06
-1.61911504717924e-05
-1.30622027375759e-05
-1.56306045026641e-05
-1.69713173959777e-05
-3.55309931814422e-06
-1.84530611823029e-05
-2.68125904338777e-05
2.7441656804315e-07
-1.9879629228592e-05
-1.10375259300273e-05
-1.49003997583082e-05
-3.20698659236705e-05
-2.6010376867259e-05
-4.19721419805936e-06
-1.82079083565601e-05
-1.88591644193312e-05
-1.65281052795825e-05
-8.2079148234149e-06
-9.60548548639067e-06
-9.16329113055733e-06
-2.74779226162444e-05
-2.35849065469297e-05
-2.22073965400694e-05
-1.03632924940125e-05
-1.39550521299136e-05
-2.04604347913434e-05
-1.60024503981559e-05
-2.54198867053727e-05
-3.71835059358705e-05
-1.48840917739593e-05
-1.22389994412584e-05
-3.13502876260933e-05
-1.97909011306747e-05
-1.61268999213874e-05
-2.20374689310192e-05
-6.67811438116577e-06
-6.16400028358537e-07
-1.88013775519577e-05
-6.13003202911116e-06
-1.88387099135688e-05
-7.47649521755686e-06
-2.17059505614036e-05
-3.35111016732665e-06
7.44630710179307e-06
-2.58169670302543e-05
-2.31305577856019e-05
4.03673336833784e-06
-5.78878741294609e-06
-3.48196392713479e-05
-2.71724416093145e-05
-1.09945107530479e-05
-2.86340032329487e-05
-8.966246521561e-06
-2.58806476710365e-05
-2.74849479418507e-05
-2.94662767031088e-05
4.08649420406754e-06
-1.96514729639359e-05
-2.78549534001055e-05
-7.86197895259232e-07
-2.33692665691677e-05
-1.79879597322401e-05
-2.0194874840509e-05
-1.29736958953662e-05
-2.68457768262943e-05
1.00272446361573e-05
-2.35568769841392e-05
-3.58921481785401e-06
-2.57120321020309e-05
-8.44631872872645e-06
-4.35323435138619e-05
-2.77640041107818e-05
-2.09025550626701e-05
-6.1116551295e-06
-7.88543551942862e-06
-6.89930018193402e-06
-5.91770610181769e-06
-2.5590205404778e-05
-1.41904261984171e-05
-1.86373791282997e-05
-1.55161578328958e-05
-1.88491870894868e-05
-2.74348411280976e-05
-1.9182433849354e-05
-6.44729719693689e-06
-2.71767416909878e-06
-2.30303367502693e-05
-1.89995893894078e-05
-1.25854286254928e-05
-1.89385826676509e-05
-1.49137198617912e-06
-3.07754863242835e-05
-2.66364966077001e-05
-2.67602511923853e-05
-3.24657680437998e-05
-1.69141844844146e-05
-3.57312040366681e-06
-9.00055821394687e-06
-6.96176411137761e-06
-1.91766450082231e-05
-1.01718005824456e-05
-3.26508314085067e-05
-1.36641089761157e-05
-2.74311375857987e-05
-3.6563764102009e-05
-2.48809608094719e-05
-2.43766569324787e-05
-1.87313257715263e-05
-1.56253318511957e-05
-2.407524944091e-05
-1.14131775305244e-05
-9.60431303495867e-06
-1.4891287563653e-05
-2.2154985770721e-05
-1.11021398687099e-05
-2.70330561223066e-05
-1.00356041283362e-05
-8.72099021289934e-06
-1.84158754599866e-05
-2.1814619237433e-05
-2.67696067012815e-05
-1.22988231598392e-05
-8.52896866372232e-06
-8.80114035249813e-06
-3.11567783010489e-05
-6.92332086783027e-06
-2.3462320604356e-05
5.94489685302414e-06
-1.80778718431578e-05
-9.00207913653263e-06
-2.28078840855997e-05
-1.18275705492974e-05
-1.71984850148405e-05
-1.60418214465712e-05
-1.55877222072336e-05
7.10955213420533e-06
-1.40826801409047e-05
-1.8241055428831e-05
-7.81829798344447e-06
-9.72037945760709e-06
-1.10094155370169e-05
-2.74523672109219e-05
6.11918674217921e-06
-8.84437497583497e-06
-2.65414571581508e-07
-3.08549109424378e-05
-1.42381059724817e-05
-2.24020958449151e-05
-1.37298868680159e-05
-1.91455214868156e-05
-3.06756401082709e-05
-9.7390546423616e-06
-7.06901787375826e-06
-1.65217862734057e-05
-1.47804519755042e-05
-2.65089322680606e-05
-1.69658692651856e-05
-2.08689615232724e-06
-1.94098837485973e-05
-1.85074875895036e-05
-2.22087382730306e-05
-1.91888231158087e-05
-1.89350929514969e-05
-2.66254288785855e-05
-1.27914682120648e-05
-1.52743743915342e-05
-3.80385733333864e-06
-9.77055400366674e-06
-1.1548924065505e-05
3.92821524564541e-06
-1.25637892569847e-05
-2.91813510069116e-05
-2.67927258687029e-05
-1.82102837995155e-05
1.99378584006913e-06
-1.63310978721195e-05
-2.19775976440154e-05
-2.14287440182718e-05
-1.54457438873456e-05
-7.62220214280789e-06
-2.79079920967005e-05
-3.4191438673949e-06
-1.4382306795331e-05
-1.53505356062698e-05
-7.50370176082198e-06
-1.55924968713384e-05
-2.83603338203035e-05
-3.62395067231445e-05
-1.80724805371382e-05
-1.22081164188767e-05
-1.20784412294669e-05
-2.03747355879309e-05
-2.58691797351285e-05
-9.35734608879122e-07
-8.11145375789412e-06
-6.11336174375854e-06
-1.32164944778827e-05
-2.16845471284434e-05
-1.21468900860534e-05
-1.54443463112261e-05
-2.09995695489154e-05
-7.22407789492317e-06
-1.20319108216798e-05
-1.98715972903567e-05
-1.14477643641901e-05
-1.7554745429927e-05
-2.28570957416099e-05
-2.01986636965983e-05
-8.59164473746747e-06
-3.43219925256128e-05
-7.7391253778305e-06
-3.74909052077161e-05
-3.16040738604687e-05
-6.6499852234854e-06
-2.58743000303393e-05
-1.35140561055443e-05
-8.65690583717717e-06
-3.39867903201232e-05
-1.8802510376809e-05
-2.06355251656994e-05
-7.94346467470329e-06
-2.78199211387291e-05
-1.2152857940476e-05
-2.04482264020228e-05
-2.96622670647251e-05
-5.1238503993631e-06
1.21901434963888e-06
-1.95922604305707e-05
-1.39052013923748e-05
-2.76751408264481e-06
2.77239250375664e-06
-1.79026278981356e-05
-1.85292749457055e-05
-9.47456422087934e-06
-1.62742732921053e-05
-1.86901055088082e-05
-2.16515252077548e-05
-1.93543755491978e-05
-1.32108633190396e-05
-3.8180144678922e-05
-1.32989143281313e-05
-2.39319109272286e-05
-2.10826477863653e-05
-9.75848836063437e-06
-2.67095193702884e-05
-2.02762430092307e-07
-2.13126108999637e-06
-1.32222736093605e-05
-1.29532349971491e-06
-1.32756226221485e-05
-6.14927657682893e-06
-1.7244265873833e-05
-1.92017799647626e-05
-2.94504255078579e-07
-1.41095797567767e-05
-1.01926450028784e-05
-2.28078754852986e-05
-2.19166391449235e-06
-1.28533615462497e-05
-1.44580353268947e-05
-2.27978854544045e-05
6.74848292989096e-06
-1.75173263600601e-05
-1.19395542751362e-05
-1.64540089789654e-05
-1.07049009051738e-05
-1.6419912597628e-06
-2.06586980765697e-05
-1.22220290680929e-05
-2.51744496019663e-05
-2.84252556726258e-05
-1.28620426507018e-05
-3.75393249043294e-06
1.64129775159008e-05
7.95165802010502e-06
-6.84384457147512e-06
-2.30004357187328e-05
-6.7698861148569e-06
-2.55791791238254e-05
-1.95925762984113e-05
-4.24526914909578e-06
-8.5797366752773e-07
-1.65791690445772e-06
-1.87685135522782e-05
-1.68139031630357e-05
-5.16873875132072e-06
-2.80271000857976e-05
-1.70222073898601e-05
-5.34875303210788e-06
-1.2590878950048e-05
-1.39646548563654e-05
-1.57422939265732e-05
-5.36658243235857e-06
-1.30454151126763e-05
-5.6419982567023e-06
-1.59814126502878e-05
-1.62980242747319e-05
-9.37446477404278e-06
2.59452211318256e-06
-1.78668638696069e-05
-2.67333056592553e-05
-2.21563443448835e-05
-8.76110092911984e-06
-2.17905373889968e-05
-1.69119081264925e-05
3.00966659927657e-07
-1.76544478222253e-05
-1.37747499204359e-05
-2.93658107935715e-05
-2.22556329059367e-05
5.43201466519833e-07
-1.5892085003291e-06
-1.35085956811614e-05
-2.08862654177937e-05
2.71219838534501e-06
-9.09196393326205e-06
-3.33358748453366e-05
-2.64520009312795e-05
-2.04943913109543e-05
-1.68098213294663e-05
-1.71831379519478e-05
-2.98116162661119e-06
-1.76009378278069e-05
-7.55076761114034e-06
-3.43012810965865e-06
-2.6094933292877e-07
-2.05492113526008e-05
-2.79144260533593e-05
-1.08426468545109e-05
-2.12519656207408e-05
-2.20352122629045e-05
-2.24774885878139e-05
-1.45919281774687e-05
-1.13005871192969e-05
-2.61934691410653e-06
-6.14659747048073e-06
-1.0555738111294e-05
-2.46361985909303e-05
-1.22996159830739e-05
-3.42776909513356e-05
-9.10634700126629e-06
-2.50102567266279e-05
-2.60210665472314e-05
-1.72863476868858e-05
-1.72662677353653e-05
-5.24269799840706e-06
-1.8497573303113e-05
-3.5281375785385e-05
-2.70806835416354e-05
-1.6126881012664e-05
-2.83329615924093e-05
-2.74985021701394e-05
-2.00619973446685e-05
-2.24307028544399e-05
-2.29408789178671e-06
-3.22191445215333e-05
-2.74928962793957e-05
-2.2773353325478e-05
-1.3401734761838e-05
-2.84168606654945e-05
1.2796597000925e-06
-8.54638008452483e-06
-1.78245955706325e-05
1.0938248985874e-06
-1.08396968046194e-05
-1.77518706761567e-05
-1.64001351440261e-05
-1.34928828519486e-05
-1.41982331491664e-05
-1.49638509852063e-05
-2.06387746161209e-06
-2.19215971522005e-05
-1.59807731284807e-05
-9.76531946879122e-06
-1.29470175050821e-05
-4.03563844840461e-06
-1.00582712729385e-05
-2.24070695725196e-06
-6.34638952390743e-06
-2.87596388500935e-05
-1.32388085410558e-05
-1.89234157364802e-05
-2.81675333634559e-05
-2.70720888922192e-05
4.00032702196398e-06
-2.01013488455258e-06
-2.15612294529331e-05
-1.13132493329712e-05
-6.83228082518701e-06
-2.57276677323635e-05
-5.4641405551182e-06
-1.04113622297112e-05
-1.35263444856164e-05
-1.82802424803455e-05
-1.73241144389205e-05
1.22551189831077e-06
-2.37615032782129e-05
-1.71773083147823e-05
-2.49396994174115e-05
-2.72847101127098e-05
-1.43736420209981e-05
-9.10208935441909e-06
-1.09109557831336e-05
-1.94557331968783e-05
-1.40789604458826e-05
-1.38820484007818e-05
-2.19967358646598e-05
-1.36634603270962e-05
-2.25763004793484e-05
-2.43228715685695e-05
-5.65791737628812e-06
-1.10824013043207e-05
-8.41304283459853e-06
-1.1855419676067e-05
-3.24300282893117e-06
-1.2818808227234e-05
-2.94857536138375e-05
-1.31264677200141e-05
-1.68012964722939e-05
4.30924626272954e-07
-2.21922146409352e-05
-2.35332658094685e-05
-8.88420366908937e-06
-6.49322603047066e-06
-2.0254457187712e-05
-1.24865403567011e-05
3.36479700645994e-06
-4.32166052520596e-06
-2.34878215855934e-05
-2.2749436271179e-05
-1.2120991079305e-05
-1.64005299814755e-05
-8.76615277463789e-06
-2.28103363010722e-05
-3.06377622206153e-06
-4.51113335136029e-06
-8.6981539217408e-06
-1.21799517103436e-05
-1.04208596318359e-05
-1.33987043243235e-05
-4.55146099036911e-06
-2.37159748549835e-05
-8.54871320748692e-06
-6.26097409120889e-06
-2.28606172314028e-05
-2.51531377230112e-05
-1.60663111102407e-05
-1.30517047820068e-05
-1.93310456438967e-05
-2.12473725043964e-05
-9.81141162916809e-06
-1.99668738119587e-05
-2.30037633633744e-05
-1.5264310773738e-05
-2.53218516758842e-07
-2.42408915975584e-05
-1.9705255354539e-05
-8.63910530615494e-06
5.50025662912975e-07
-4.33461936978758e-06
-9.9091542658198e-06
-1.32339300646186e-05
-1.60639562065482e-05
-2.95299133299891e-05
4.59555216192894e-06
-2.77679160991943e-05
-8.92621747774418e-06
-4.5777914954808e-06
-7.04265642409173e-06
1.73672007398936e-06
-2.3176202225829e-05
7.30626065896729e-06
-1.30196481064073e-05
-3.69820775128208e-06
-1.81453594879861e-05
-1.51725881542762e-05
-1.52181522151746e-05
-1.9839385132597e-05
6.34883544382903e-07
-1.22322947762403e-05
-2.94495860840228e-05
-1.35298171588904e-05
-1.35920047830907e-05
-6.17038006778875e-06
-1.70753049688699e-05
-1.65909358297857e-05
7.46288799592919e-07
-2.19947468734404e-05
-8.18758520127832e-06
-3.88178098134511e-05
-3.40738587267627e-05
-4.29106218521029e-06
-1.42381960813419e-05
-2.4804393939962e-05
-1.40284323477859e-05
-1.09058797312968e-05
-2.56158007731582e-05
3.9762330741775e-06
-1.27331576618328e-05
-2.63582937736452e-05
-1.96592123478093e-05
-2.15769208496694e-05
-8.65602445187045e-06
-7.97286708709061e-06
-7.55098811016997e-06
-5.68902322819035e-06
-2.90169150881839e-05
-1.25907191202425e-05
-1.92347151061571e-05
-1.00274657210207e-05
-1.57769974846654e-05
-3.24888625601499e-06
-1.15625512165011e-05
-1.43864005464471e-05
-1.13950940009618e-05
-6.62090960547829e-06
-1.332122324476e-06
-1.93836629974181e-05
-8.88179569515436e-06
-2.68791731252028e-05
-2.191132628842e-05
-4.43109564745755e-06
-1.49556235278624e-05
-1.31224197358581e-05
-2.57631964808456e-05
-2.27306039900351e-05
-9.77690836912197e-06
-1.43510823631011e-05
-1.73610576668421e-05
-2.7261534713342e-05
-7.71615880278562e-06
-5.03195637529777e-06
-2.33107963020725e-05
-2.46995573826156e-05
-1.30261025423118e-05
-2.75134634202914e-06
-3.34665482079781e-05
-1.06483924948309e-05
-3.36582059851514e-05
-1.67691711033682e-05
-1.186525873058e-05
-2.06263227987344e-05
-7.71876026907018e-06
-3.52178297785116e-05
-1.92671202117719e-05
-1.127085290429e-06
-3.05759566306592e-05
-2.71282964107153e-05
-6.34203696651518e-06
-8.90794607555672e-06
-1.62534577104111e-05
-1.52112845906396e-05
-2.50196500556071e-05
-6.46373441108048e-06
-1.20610589472505e-05
-2.17257428871544e-05
-2.12910697518458e-05
-4.55926125961188e-06
2.28089811941568e-06
-2.17970481161404e-05
-2.01746084275142e-05
-2.42572668037303e-05
-2.40783200109772e-05
-1.43626278846948e-05
9.86227438956163e-07
-4.54387213989072e-06
-1.63483780195086e-05
-9.52486242287504e-06
-2.49750473845069e-05
5.76981680847365e-06
-3.1673357706184e-05
-1.0003498236937e-05
-4.75583624176889e-06
-1.31918981427349e-06
-1.78737346091725e-05
-3.39975836541062e-05
-1.87905452096547e-05
-7.60435590281055e-06
-1.37589117796052e-05
-2.727984194949e-05
-1.57892963914206e-05
-1.73735194809243e-05
-2.47827083772606e-05
-2.04885497875015e-05
-2.13380897197734e-05
-1.63657790758173e-07
-2.37817851032735e-05
-1.12749606996033e-05
-1.83176286641632e-05
-2.45282353779697e-05
-3.37401793904651e-05
-2.55344052826798e-05
-1.37927912886703e-05
-1.37209338218351e-05
-3.52917886738424e-05
-3.29364282571152e-05
-1.95261856709247e-05
-7.11298329034631e-06
-5.38839025053154e-06
-1.14430289404581e-05
-1.1255385889617e-05
-1.10803611533414e-05
-1.88948583335823e-05
-1.97505693069043e-05
-1.44616693797559e-05
-2.03026152211665e-05
-1.56260368749834e-05
-1.56605239812662e-05
-8.23130805156146e-06
9.58084837983094e-06
-7.23749307155103e-06
-6.34361974358343e-06
-1.5970884689622e-05
-3.75157358640005e-05
-1.73792971444399e-05
-1.30746093368153e-05
-1.77063350584482e-05
-3.15996724626563e-05
-8.31722684356582e-06
-1.07606198590725e-05
-7.67502711654024e-06
-6.84125059811833e-06
-3.31503859126638e-06
-7.87931867542284e-06
-5.85418792291554e-06
-2.7323734944173e-05
-2.51630439847714e-05
-1.37076836283703e-06
-1.22550631051243e-05
-2.62660473331105e-05
-2.93567921569564e-05
-3.21004212565767e-05
1.69185382690767e-05
-1.29146530057583e-05
-3.51103338835245e-05
-9.12323138615921e-06
-1.46077032138798e-05
-1.39357079176568e-05
-1.26585206184888e-05
-7.46017888699562e-06
-2.45015753820639e-05
-1.65956575290783e-05
-1.66142055500756e-05
-4.57536759713258e-07
-2.17670680576596e-05
-2.53203283680935e-05
-1.47838769797013e-05
-2.63159317550868e-05
-2.26972872902689e-05
-1.74952488932736e-05
-2.54290100411427e-05
-1.39562646759951e-05
1.63887032926804e-06
-1.46126142360933e-05
-6.30746849406493e-06
-1.51684636194555e-05
-9.50849163437852e-06
-1.36577104223249e-05
-1.61501873724642e-05
-2.44683835381504e-06
-8.82988139103991e-06
-2.80496767989622e-05
-2.79496081892381e-05
-2.28261721429047e-05
-5.28521799886565e-06
-1.14557087893442e-05
-2.01413883912903e-05
-1.67750157606289e-05
-6.53671835612671e-06
-1.020858497967e-05
-2.24368746499291e-05
-1.03469498745475e-05
-2.29492357051135e-05
-1.90487169869392e-05
-1.37607614199931e-05
-7.33289253270661e-06
-2.01207648121161e-05
-1.81574743513758e-05
-2.12044648213369e-05
2.39644325623066e-06
-2.0041345138325e-05
8.09057792250882e-08
-1.48043385899831e-05
-2.15272197473285e-05
-3.15377762613574e-05
-1.87880859394234e-05
-8.44483011069175e-06
-1.15738256067091e-05
-2.724048757993e-05
-2.20354897820274e-06
-3.74233353760704e-06
-7.14323438625461e-06
-1.65311078687426e-05
-1.55761915480972e-05
-2.47555764552221e-05
-2.63763295039805e-05
-2.12733956843784e-05
-2.30383098192883e-05
-2.55010304605176e-05
-2.51420456019081e-05
-2.72287486238865e-05
-2.97742527828424e-05
-1.40134542612713e-05
-3.22968980796798e-05
-8.61725971170377e-06
-7.06394277259037e-06
-5.21110531017754e-06
-5.21562332939217e-06
-2.94867579153695e-05
-9.46514418380575e-06
-5.10526731607394e-06
-8.07622810181057e-06
-2.89926177670451e-05
-2.42519632471574e-05
-1.19731639214376e-05
-7.85204446695191e-06
-2.14380775210728e-05
-8.39213701109469e-06
-9.75955748703481e-06
-2.00295922603704e-05
-1.16748869294917e-05
-1.64027052955665e-05
-2.61766611551198e-05
-1.18662383129387e-05
-9.67400906509856e-06
-1.50645374080394e-05
-1.96141084194872e-06
-1.31924547678495e-05
-2.85725659727157e-05
-5.02494877359788e-05
-7.41385685471961e-06
-1.26621159755401e-05
-2.03445748574057e-05
-7.31255975982435e-06
-2.39204133495145e-05
-3.57470509895034e-06
-2.58932440683008e-05
-3.27746236280004e-06
-2.48929049897727e-05
-3.28202522421536e-05
-1.23353914474993e-05
-5.75201100595951e-06
-2.1258894295929e-05
-1.60818705994581e-06
-3.03571552272659e-05
-4.26255967148242e-06
-2.1399544660794e-05
-9.24046330550728e-06
1.10860337587075e-06
-8.32526288232108e-06
-2.88700393820858e-05
-1.44090858882787e-05
-2.89403848549063e-05
6.51821276053479e-06
-8.21686109991929e-06
-2.31360663711773e-05
-2.35956907758685e-05
-3.40191581414058e-05
-1.36953191607007e-05
-2.60253256574362e-05
-1.12381159630565e-05
-2.48319826777406e-05
-2.08889466743137e-05
1.38219362015177e-07
-2.82730892924058e-05
-1.06051521656435e-05
-1.29002271904259e-05
-1.59327244452523e-05
-5.23418892461599e-06
-7.40290021504972e-06
-1.57349830991153e-05
-3.18598489964905e-05
-3.28711643474246e-06
-1.71828442878406e-05
-1.64859515426878e-05
-6.56991093176533e-06
-1.85511995587467e-05
-4.2952140584072e-05
-1.22263494455442e-06
-1.73400386016506e-05
-1.36454872041006e-05
-2.16184649302722e-05
-1.81843449063702e-05
-1.22223942952669e-05
-7.3450247415929e-06
-2.07554554295902e-05
-7.7481205235968e-06
-1.75868486120884e-05
-2.95053828423436e-05
-2.06868188044873e-05
-1.01595887795046e-05
-1.00307437629752e-05
-1.92470294361736e-05
-3.46670262299962e-05
-4.47855414367254e-07
-1.91470730933567e-05
-8.33319364331374e-06
-1.55191685735481e-05
-8.99854180908749e-06
-1.05276352693109e-05
-1.82021518481668e-05
-2.00477946703699e-05
-2.49694034885644e-05
-2.40698084626542e-05
-6.46274422972595e-06
-1.84403202749927e-05
-1.55676004656024e-05
-2.15705665630354e-05
-5.95921412568719e-06
-1.19463272892831e-05
-3.35436053658997e-05
-2.26067779000563e-05
-1.97870393802378e-05
-1.77392511049452e-05
-1.61335213993854e-05
-1.69381423828242e-05
-2.14850568899488e-05
-1.65670246858015e-05
-1.58276711656885e-05
-2.17122359853921e-05
-2.87969630617089e-05
-2.2835816990826e-05
-1.21774726375706e-05
-1.44941591344569e-05
-1.8344288196016e-05
7.97572665606531e-07
-1.72311597703077e-05
-1.29125262330908e-05
-1.36079984899263e-05
-1.32422768781675e-05
-1.8120957742259e-05
-7.69951194313379e-06
-2.54154580029337e-06
7.54865980056582e-06
-3.30774790237114e-06
-2.59147025023086e-05
-1.34573364717878e-05
-1.0180486149638e-05
-1.00119519035822e-05
-9.93870831789026e-06
-2.0037371311204e-05
-2.96525938996164e-05
-8.59264673933775e-06
-1.51286369794128e-05
-2.09261001894357e-05
-1.82439918960101e-05
-1.47122291174028e-06
-1.35307308295928e-05
-1.59981123672069e-05
-2.5636322971452e-06
-9.12016976301506e-06
-2.98215530714182e-05
-2.68343624679389e-05
-4.94437192258978e-06
3.25525220397072e-06
-7.85088496123158e-06
-2.22388416219748e-05
-9.00552149865874e-06
-2.83293703942625e-05
-2.23374839829179e-05
-1.35497286612422e-05
-2.76668410571628e-05
-4.71949680012135e-06
-2.439342210791e-05
-2.27108792590659e-05
-1.37153721581744e-05
-2.74022923243173e-05
4.55700305118548e-06
-9.76107482050904e-06
-1.78259318860479e-05
-2.71195081639415e-05
-1.43879942459155e-05
-1.70167341018041e-05
-1.7333887242221e-05
-3.2384658157295e-05
-1.25974251415153e-05
-1.25849997386209e-06
-2.45716501786889e-05
-3.22225350657977e-06
-1.62740169312765e-05
-1.94368805465287e-05
-5.36448594771375e-07
7.71545053619243e-06
-6.21653619440999e-06
-2.73440001397207e-05
-2.94273132301305e-05
-2.72395031579807e-05
-3.19084954000207e-05
-2.29083520460654e-05
-1.51847959389753e-05
-2.41396201562372e-05
-2.09582148655451e-05
-1.36226770373941e-05
-3.00954409134765e-05
-1.04251235843756e-05
-2.37827820687155e-07
-7.21953032903819e-06
9.80546808440619e-06
-5.22110919280675e-06
-5.79117095101908e-06
-7.9790893578717e-06
-1.7251353905967e-05
-1.46101643657959e-05
-1.15723736231451e-05
-1.62255102283525e-05
-1.66074946392817e-05
-2.52586842393837e-05
-2.40260730654618e-05
-1.32588009134857e-05
-2.39892078416167e-05
-1.41284321071202e-05
-4.93887998290286e-06
-1.53284311397202e-05
-1.41185839549065e-05
-1.79249838297689e-05
-2.08454391753628e-05
-2.1955001513425e-05
-2.22608094424205e-05
-1.45294799535915e-05
-3.38411725532793e-05
-1.22598805329993e-05
-2.74012144790951e-05
-1.45525354231858e-05
-1.88518798214241e-05
-8.94785561434935e-06
-2.23482951525504e-05
-2.22315409944089e-05
-1.16290611692685e-05
-1.58729995156319e-05
-1.70399154872104e-05
-1.75385565427916e-05
-1.21804074950627e-05
-1.61434326019917e-05
3.7063987599399e-06
-9.15389155366855e-06
-2.83185691112048e-05
-4.07432709608481e-05
-1.33168977425621e-05
-1.495560080126e-05
-1.13217651102016e-05
-4.80309022475152e-06
-1.51320797623371e-05
-1.89536286186358e-05
-2.87538968926027e-05
-1.53107001869435e-06
-6.58139638026227e-06
-1.49728670664723e-05
-2.9361220351861e-05
-2.52224843844617e-05
-1.50268288350061e-06
-2.75971796019877e-05
-2.50055282760722e-05
-1.59894154430766e-05
-1.24707672863518e-05
-6.70301170129096e-06
8.25081683388559e-06
-2.08960532627707e-06
-3.56629609345759e-05
-7.94422752261245e-06
-1.43661339915319e-05
-1.11446527096173e-05
-1.93423332759109e-05
-1.92909900862949e-05
-3.1064617572879e-05
-3.09060603352359e-05
-1.82751637804466e-05
-2.45327733607964e-05
-1.03687658072149e-05
-2.24559349348596e-06
-1.2384024600717e-05
-7.42476713005613e-06
-7.4011450225793e-06
-2.80466196596852e-05
3.70428994923587e-06
-1.60809036362034e-05
-6.90980993483551e-06
-2.8385239415587e-05
-2.81830478763384e-06
-1.564029047217e-05
-1.31691266933812e-05
-7.16189681926595e-06
-4.63930197688806e-06
-1.27517264142489e-05
-7.21764471548611e-08
-6.13294755788534e-06
-1.07894987915311e-05
-1.78079391278967e-05
-1.57816615998189e-05
-9.44219993148341e-06
-1.65089647435661e-05
-2.12109677031697e-05
-2.55734070651594e-05
-2.17512228538958e-05
-1.82155077045317e-05
-1.25587713918822e-05
-1.34416619530206e-05
-2.19816825697139e-05
-1.85713568624105e-05
-1.56482329013373e-05
-1.79665601349386e-05
-2.02824325135057e-05
-9.57348920991297e-06
-2.21165962988291e-05
-5.87455158254782e-07
-1.22146111554121e-05
-9.61253959252113e-08
-3.90764378247178e-05
-1.73151667072498e-05
-1.60065205670245e-05
-1.88347501592694e-05
-4.27670927077526e-06
-3.21193982113509e-05
-8.5792757754924e-07
-1.36076477728537e-05
-2.83752687289793e-05
-2.01622219244194e-05
-9.39321186825771e-06
-1.33488853656953e-05
-1.2043811421557e-05
-1.15433432382484e-05
-2.16482177079482e-06
-2.87643924015227e-05
-3.45167113977344e-05
-2.33106288850833e-05
-1.80128559871611e-05
-1.52026096981418e-05
-2.92686675461543e-05
7.01190581521905e-06
-2.24889031894063e-05
-2.41108417203439e-05
-2.56530153749373e-05
-9.67241753767326e-06
-1.82320007524885e-05
-2.90074587319546e-05
-2.61976229425935e-05
-2.96801251310705e-05
-2.01661823504966e-05
3.41370380837095e-06
-7.51311440849521e-06
1.50972874397054e-06
9.72811948384237e-06
1.11549551982915e-05
1.91268345358086e-06
-8.40585219696061e-06
-1.76912380033236e-05
-2.46466980940929e-05
-1.84313128175285e-05
-9.95554769812623e-06
-2.27637830737466e-05
-1.59266182477775e-05
-1.23457364645613e-05
-2.59860771462915e-05
-2.19423465958707e-05
-3.33071010370479e-05
-1.41652389524824e-05
-7.9300690787878e-06
-1.29109433183106e-05
-1.06021773157246e-05
-1.38091196219995e-05
-1.77764845629683e-05
-3.19716658779406e-05
-8.42028840626705e-06
-1.55107591570986e-05
-1.61796498711457e-05
-8.24689552657761e-06
-1.91603701077018e-05
-4.90493690224136e-06
-1.65282060072689e-05
-9.51739101466245e-06
3.51439221496255e-06
-3.88182223928038e-07
3.42230414916701e-06
-3.6618598480401e-05
-1.74941733544763e-05
-1.72031461116694e-05
-3.51023433688601e-05
-2.26998057954866e-05
-4.49929920370307e-06
-1.33461763060968e-05
-2.92690471106934e-06
-3.84454502236957e-05
-7.32087868788917e-06
-1.60861469223863e-05
-2.02917920748676e-05
-1.33164669697603e-05
-5.51990555794962e-06
-3.30111511930439e-05
-3.74052893054653e-06
1.51303570640706e-06
-1.79896902655398e-05
-2.78738915355679e-05
-2.64365106611541e-05
-1.98911016586524e-05
-2.50305350788994e-05
-1.36755454788418e-05
-1.82693248897803e-05
-1.74938436231921e-05
-2.96711192819699e-05
-1.41084293845276e-05
5.75844415152619e-07
-1.24809899299568e-05
-1.72089034678225e-05
-2.2800330348379e-06
-9.13279075376903e-06
-1.54181209664765e-05
-2.60126919515562e-06
-2.25592445023507e-05
-2.9194618271354e-05
-2.3895027833483e-05
-5.00561416593021e-06
-1.92753028016063e-05
-2.03426432993595e-05
-1.46805988344127e-05
-1.41188661693874e-05
-2.21295159322567e-05
-5.54163084546322e-06
-1.12617842890108e-05
-2.18703003059949e-05
-2.15393136444775e-05
-5.67137415902361e-06
-2.16684612074692e-05
-1.3948282881647e-05
-2.0011686199551e-06
-1.83307829617869e-05
-1.80973631819784e-05
-2.02991467217973e-05
-2.05629127806002e-05
-2.62355387218141e-05
-1.27424133791814e-05
-2.6308858285578e-05
-2.60886183792439e-05
-7.17552007627471e-06
-5.56497085907004e-06
-1.43969276925671e-05
-6.07902674881106e-06
-5.84103261853543e-06
-2.27957363744574e-05
-9.90999312490804e-06
-1.42470627851308e-05
-1.56633112116676e-05
-2.11692131489929e-05
-3.53036749840185e-05
-1.55982311121166e-05
-2.95286290521085e-05
3.79417846098066e-06
-1.49728134901225e-05
-1.50899467260693e-05
-3.77334648636565e-05
1.5057101996263e-06
-1.65143640178583e-05
-1.15966810023641e-05
-2.41525773232444e-05
-2.13592284039601e-05
-2.02566553677719e-05
-1.43223672442917e-05
-1.60716435543802e-05
-1.3440675284246e-05
-6.43406949417656e-06
-1.59785558600719e-05
-1.98739083849246e-05
-1.99363448874967e-05
-3.45782576695144e-06
-1.06280914594594e-05
-3.31519706428903e-06
-1.58358712069967e-05
-3.05375216818506e-05
-1.00803885468522e-06
-3.00687205891345e-05
-1.36610603017374e-05
-1.17583390576449e-05
-7.77636108923095e-06
-3.60698543535698e-06
-2.62064894859689e-05
-6.59019690529255e-06
-2.6739236117705e-05
4.41701815445537e-06
3.75367585084824e-06
-1.69524005576194e-05
-1.25392808424058e-05
-9.29995400107993e-06
-1.33699702495207e-05
-1.8216973794936e-05
-1.80963859165181e-05
-4.85809937606073e-06
-1.76874080475697e-05
-1.27740172676995e-05
-1.46543534745368e-06
-1.2057759004939e-05
-2.17065047991946e-05
-2.45766832676563e-05
-7.61349868295094e-06
-2.4268775857734e-05
1.17778556151172e-05
-1.82552478902009e-05
-2.29578882918626e-05
-1.51186696545655e-05
-2.00301151803804e-05
-2.85015016746013e-05
-2.29032247110853e-05
-1.81131821733175e-05
-1.17368895859153e-05
-4.02370289301108e-06
-1.16761090218486e-05
-1.08570304192932e-05
-5.08117574523614e-06
-2.32338022088566e-05
-8.28022799751081e-06
-1.02884829843907e-06
-2.93348904994883e-06
-3.5103177321289e-07
-9.5338114443915e-06
-1.28553350225282e-05
-1.5205243357713e-05
-5.50227256046541e-06
-1.46842128810272e-05
-2.00012668852645e-05
1.73837215615007e-06
-2.31342945920162e-05
-9.73659828016869e-06
-1.42676788363425e-05
-3.08109443823646e-06
-4.14295351607573e-05
-2.17443927956426e-05
-1.76625170866928e-06
-1.87395470657244e-05
-1.06347652428898e-05
-1.3451767069085e-05
-1.40837660448078e-05
-2.49379255985744e-05
-2.65011967805558e-05
-3.68893064569156e-05
-2.16169781106065e-05
-1.17131532541792e-05
-1.09018046581239e-05
-3.9199745230833e-05
-2.39750722333934e-05
-1.8946867109449e-05
-1.98952237898779e-05
-1.79185835440402e-05
-4.42833110153331e-06
-3.4805239161888e-05
-1.17561270586285e-05
-1.64209339661103e-05
-2.15007593300952e-05
-2.71499787391769e-05
-2.0049753170247e-05
-2.03070282681818e-05
-2.40371773485856e-05
-2.25308784980843e-05
-6.22696753541573e-06
-5.2524439671523e-06
-1.04993349375824e-05
-1.30283824590724e-05
-5.52956982212492e-06
-1.7615565352431e-05
5.14972091883946e-07
-2.06338642183161e-05
-9.96369816834703e-06
-3.47188368965948e-05
-6.67950265219112e-06
-2.92904970206326e-05
-2.0174568477407e-05
-1.09247224428233e-05
-2.18763747965345e-05
-6.11175456188046e-06
-1.84467694393901e-05
-1.97286182275767e-05
-2.39288339005683e-05
-2.57142125766397e-05
-1.93463440917571e-05
-4.84041338647906e-06
-7.53550900205095e-06
-1.36625667269652e-05
-8.34031154853509e-06
-6.12744105688061e-06
-7.53875689377182e-06
-1.44577064699457e-05
-3.28529462128329e-05
-2.95183656765733e-06
-1.78815050322982e-05
-9.24244402940827e-06
-1.79394166102197e-05
-7.86323111375266e-06
-1.94742943293009e-05
-2.19656067523395e-05
-1.00999527115927e-05
1.73383037018202e-06
-3.47174347048334e-06
-2.6950529008921e-05
-6.97406098553517e-06
5.38142902470126e-06
-9.65079505319713e-06
-5.57254381590044e-06
-7.01601308301084e-06
-4.14552080465643e-06
-2.03952844434878e-05
-1.12155061592093e-05
-3.0566765025513e-05
-1.05542597407904e-05
-1.70750434059291e-05
-2.68648568965438e-05
-1.11594390172643e-05
-1.39598363413427e-05
-1.78499130498144e-05
-2.57014902902482e-05
-8.79290111192445e-06
-5.38858520795567e-06
-1.29076678721888e-05
-5.89946672707898e-06
-1.57622190532796e-05
-3.86026096241834e-05
-2.57755575117915e-05
-8.85637320950901e-06
-1.23177998995759e-05
-3.16356234550089e-05
-2.0491160189625e-05
-1.30919936243396e-05
-2.07618007711313e-05
-1.56760094819592e-05
-7.04005398157201e-06
-1.05770480156821e-05
-1.91530259792382e-05
-6.46472643919333e-06
-1.97078775285618e-05
8.18842810361921e-07
6.46704776454368e-06
-1.6663733337272e-05
-1.21025931758325e-05
-2.23382497274347e-05
-2.53649074348768e-05
-1.41732393389982e-05
-1.78814278747392e-05
-1.88432486773195e-05
-1.93318956239455e-05
-1.80349502183461e-05
2.53827955779345e-06
-2.32188826120879e-05
-2.06946450256177e-05
-8.70795636144332e-06
-2.2419448987194e-05
-1.24244899534464e-05
-3.40249059108022e-05
-6.60783005009538e-07
-7.14510205801597e-06
-1.29710492802411e-05
-2.56738976976774e-05
-1.69390298814972e-05
-2.84822282904664e-05
-1.35630797433404e-05
-2.20407246255476e-05
-3.12004473024374e-05
-2.04257118712571e-05
-7.44792262585817e-06
-8.74035166782296e-06
-2.57293610893934e-05
-2.76571508309023e-05
-3.27809279055127e-05
-1.12997054683259e-05
-1.78719758561169e-05
-1.34886450926895e-05
-2.64638340267376e-05
-1.48746979851813e-05
-3.08101172062617e-05
-1.50954043038165e-05
-9.41246012101866e-06
-3.05898589779329e-05
-1.69869793799221e-05
-7.28837749862942e-06
-1.83693967754159e-05
-2.49590369196938e-05
-2.65254761408387e-05
-2.48871384398419e-05
6.68744518319449e-06
-9.49802448981466e-06
-2.35230148993888e-05
-1.24023975266008e-05
-5.42168045370423e-06
-2.45539602999096e-05
-3.7510161043123e-06
-1.32031441330346e-05
-6.66073018045131e-06
-2.63515836265821e-05
-3.8565428808391e-06
-8.80337776140073e-06
-3.4844500284088e-06
-3.07344178191266e-06
-4.19563436799832e-06
-1.06821438850427e-05
-4.2064750123327e-06
-1.54648489996083e-05
-2.82591748218754e-06
-2.21547900088487e-05
-8.07353394964023e-06
-1.48996024625258e-05
-2.24965124532985e-05
-1.74709803408817e-05
-3.75324749079146e-05
-1.80894792656192e-05
-2.77703548804438e-05
-1.76234146413077e-05
-1.10968666118902e-05
-3.08944094464863e-05
-6.91124023755339e-06
-6.57729687389682e-06
6.87451663420987e-06
-1.25678520783348e-05
-2.69559088321714e-05
-5.66367238998192e-06
-1.40082847386947e-05
-2.78123350268395e-05
-2.43373479327938e-05
-1.75540334209664e-05
-3.00159104449103e-06
-3.8983366471822e-05
-2.04061758622081e-05
-2.57474084199538e-05
-7.2533286810715e-06
-1.20678349326814e-05
-1.63489471243071e-05
-1.05505665467971e-05
-2.15796714084348e-06
-2.61229360893503e-05
-9.14016774672084e-06
-9.06331717530677e-06
-3.06052636119178e-05
-1.65752039192935e-05
6.6852461158583e-06
-1.19454403286008e-05
-2.01588273129169e-05
-1.90441609480177e-05
-2.95563707825312e-05
-1.47312961102407e-05
-1.57955798670686e-05
-1.1388320318393e-05
-1.35049510462767e-05
-1.88329164334745e-05
-2.2791256448242e-05
-7.03439790168946e-06
-2.75793892173977e-06
-1.35009667117062e-05
-2.38746305590141e-05
-1.15634790572001e-05
-1.92715752142258e-05
-8.71650506941073e-06
-1.94501562104204e-05
-2.22172780525402e-05
-1.22418692268334e-05
-5.55889617535774e-06
-6.41788758153781e-06
-8.19226478772063e-06
-7.63936024995381e-06
-1.22496103225412e-05
-2.26818186711369e-05
-2.41393550033737e-05
-1.23373954970201e-06
-1.10799414846901e-05
-1.17267849705148e-05
-2.01549991932485e-05
-2.19962986446723e-05
-1.65020618171513e-05
-1.439161386146e-05
-1.58382617720842e-05
-1.9737021423732e-05
-3.55751299383968e-05
-8.44614459572413e-06
-1.64528496990426e-05
-1.93070733113067e-05
-1.05544004666388e-05
-7.68737567119427e-06
-8.70742155021596e-06
-8.89040933534371e-06
-2.87669633538951e-06
-1.23052034397737e-05
-1.3553703169038e-05
-2.20624469592414e-05
-4.45130181664382e-06
-2.98337984223046e-05
-8.12964819673904e-06
-1.56624442466516e-05
-8.88731180441984e-06
-2.67239562634835e-05
-9.41935379455808e-06
-2.28125300464103e-06
-3.73036732614822e-06
-1.23132714779001e-05
-3.17086270474117e-06
-5.56741786749212e-06
-2.78911683749497e-05
-6.90612725665455e-06
-3.2218246044819e-07
-2.06087671895217e-05
-1.19915852791328e-05
-1.91287565639712e-05
-2.42097272283771e-05
-2.34544579569316e-05
-1.03984132542747e-05
-3.71772504049074e-05
-2.38715161523684e-05
-3.74456365443289e-05
-3.72906664556324e-05
-8.05966187878956e-06
-3.23630276861957e-05
-1.20322594407958e-05
-1.65732381308209e-05
-1.36476208658914e-05
2.44651475044084e-08
-4.13428581739456e-06
-5.05633032903276e-06
-2.84858614315566e-05
-1.47142738153226e-05
-6.99362807754158e-06
-1.47312162875501e-05
-1.68762765598474e-05
-7.18148837093095e-06
-2.61024870302175e-05
-1.97929455025775e-05
-1.27997795698919e-05
-2.01956535405348e-05
-2.41411760216243e-05
-2.1422157208117e-05
-2.21886795740388e-05
-2.0409319294222e-05
-7.20903722774927e-06
-2.05767337637907e-05
-1.53032403991143e-05
-1.98638059823923e-05
-5.82949847549046e-06
-1.80819271266751e-05
4.91865399359483e-06
-8.70104310879269e-06
-1.5664177034259e-05
-2.06793178878195e-05
-2.01327642198593e-05
-2.66623829507795e-05
-7.82926361217337e-06
-2.07258958482263e-05
-1.60053517271316e-05
-2.46512922772913e-05
-3.63046176289141e-06
-1.45942312612197e-05
-5.83208053524274e-06
-1.73261803594455e-05
-8.42191847581392e-06
-1.02921592824143e-05
-2.22598395102244e-05
-1.37144543458981e-05
-2.91043474013844e-06
-1.57740332916629e-05
-8.00436108602445e-06
-1.5746289699411e-05
-3.38003300710684e-06
-1.95818927757919e-05
-1.3541803845379e-05
-1.43747387701647e-05
-1.51117467631884e-05
-2.13973655340124e-05
-1.90636676706314e-05
2.29280282034414e-06
-7.38268181477068e-06
-2.66246890667111e-05
-9.060915741295e-06
-1.2931444468234e-05
-1.48889476985413e-05
-2.12349478471152e-05
-6.58344779853033e-06
-2.50092248221591e-05
-2.09401167454178e-05
-2.81621544458214e-05
-1.42941707168818e-05
-1.37321343536149e-05
-2.04825907495106e-05
-1.14126405488667e-05
-1.5893594919094e-05
-3.1077178771208e-05
-1.38143535935463e-05
-1.52615953429859e-05
-2.23204883085431e-05
-7.01602454124595e-06
-1.45517174861872e-05
-1.35900136843895e-05
-2.04097051771745e-05
-1.47344072825662e-05
6.12157070479728e-06
-5.69905306923354e-07
2.69982138528136e-06
-1.55322026244656e-05
-2.7934347061281e-05
-2.05213207572683e-05
-8.04128328658972e-06
-1.78560781996226e-05
-2.69746355529e-05
-2.59646013586611e-05
-1.82528937229309e-05
-1.96141155974708e-05
-2.58150727545197e-05
-2.13869659559024e-05
-1.05840509866691e-05
-1.16204790641402e-05
-8.54307271422946e-06
-1.6884874344576e-05
-2.08752017321335e-05
-2.13135065319342e-05
-1.67242777643653e-05
-1.02537159688298e-05
-3.38225294285137e-05
-1.64574670055425e-05
-2.50469580328746e-05
-3.20587037858818e-05
-1.48254696252699e-05
-2.16544347454141e-05
-1.50879213616164e-05
-3.515513416388e-05
-1.73186598319336e-05
-2.52434926349493e-05
-7.63666967063705e-06
-2.75084705175809e-08
-1.43830889940801e-05
-1.41141673357154e-05
-2.32550350529035e-05
-1.91128888583592e-05
-9.42789019288529e-06
-2.29808269787654e-05
-1.99897926907969e-05
-2.29112434139855e-05
-1.34193873308355e-05
-3.39038374172835e-05
-8.62918563153615e-06
-3.7520149948372e-05
-4.14249509644938e-05
-1.99528914875907e-05
-1.91348419134353e-05
-2.92984165003858e-05
-1.7011019702591e-05
-1.9884828554172e-05
-1.73086200351264e-05
-3.28861505898953e-05
4.06117396310211e-06
-1.9693454975714e-05
-2.25246732008828e-05
-1.75796409821638e-05
-1.23011837124919e-05
-2.22244706891671e-05
-2.60499046396815e-05
-1.99543414533923e-05
-3.25815320467535e-05
-3.52599729617104e-05
-7.46339184148697e-06
-2.11312340495286e-05
-1.46776660124841e-05
-3.95014259666222e-06
-1.26429411184066e-05
-1.74977476668802e-05
-2.14374918015146e-05
-2.542194192002e-05
-2.03951550126689e-05
-2.09389863193009e-05
-3.04002108871413e-05
-1.78505796011501e-05
-1.24725445241864e-05
-6.22906981023065e-06
-1.68317955129069e-05
-2.88415075528941e-05
-1.62283118484266e-05
-1.81436932293907e-05
-7.7469986783943e-06
-2.0933604613544e-05
-2.7747099642842e-05
-1.01364946048709e-05
-5.46245674999655e-06
-1.30165165729645e-05
-2.49187009097022e-06
-1.20546421913887e-05
-1.81570958146603e-06
-1.06047275765911e-05
-1.45274985420626e-05
-1.83776505746542e-05
-1.61696835281055e-05
-2.47152620758967e-05
-1.24000764564986e-05
-2.41502276355487e-05
-1.79517981736491e-05
-2.53864500213436e-05
-3.2891432650104e-05
-2.99924738543303e-05
-1.94495526813457e-05
-2.09088834886618e-05
-8.5815037370169e-06
-3.01325095789463e-05
-1.320585717274e-05
-9.58477428754378e-06
-4.56262429340176e-06
-1.97040048956084e-05
-2.26834092191192e-05
-1.67736464289655e-05
-9.43714972925956e-06
-1.7867253980103e-05
-1.16868076873279e-05
-1.80979846667003e-05
-1.16446042157198e-05
-1.54676731502307e-05
-4.6671625999676e-06
-2.18016088639984e-05
-3.81533318607502e-05
-1.94620428785133e-05
-2.26587328055651e-05
-1.88945550011536e-05
-4.16969090921987e-07
-7.04468720958154e-06
-5.01947501384507e-06
5.85541530449262e-06
8.23378801246826e-07
-1.42998114925285e-05
-1.47563154067149e-05
-3.37827037489056e-05
-7.86320655809255e-06
-2.00940163921136e-05
-1.72008520036844e-05
-1.42477267586368e-05
-1.08672152102536e-05
-2.67099038156106e-05
-8.34274216808987e-06
-1.03233149239589e-05
-1.08435963096097e-05
-1.77413131585262e-05
-2.32676623682386e-05
-1.69006465017273e-05
-2.09078618130527e-05
-3.9986405831049e-05
-3.64934880086021e-05
-2.02021394478291e-05
1.91499601759714e-06
-2.79852078913886e-06
-2.95256691813008e-05
-8.29576285655139e-06
-1.96011600410413e-05
-2.70456766282767e-07
-1.32925546899234e-05
-1.65572746181214e-05
-1.47944711937921e-05
-1.34691957334581e-05
-2.23153113931435e-05
-2.57512715527014e-05
-1.38871975176629e-05
-1.33244479970595e-05
-1.47553816392721e-05
-2.29767338549099e-05
-2.01815942116319e-05
-1.50879061898785e-05
-3.17027549203569e-05
-2.9530278530294e-05
-2.95542821111583e-05
-2.27243861463347e-05
-1.68126811573147e-05
-6.12142405340249e-06
-2.27388151867937e-05
-1.26677431600638e-05
-2.89066256642403e-05
-2.24043214748887e-05
-3.28931074977037e-05
-2.50267508464018e-05
-1.51663924831703e-05
-8.05777876064981e-06
-1.48528248290594e-05
-2.10170571906461e-05
-2.3645232857163e-05
-1.8776432209517e-05
-2.99513068716437e-05
2.14458830898191e-06
-2.59500526412408e-05
-1.70761777152825e-05
-3.1854436626163e-05
-2.12859979779704e-05
-1.63343157969221e-05
-2.76385007626615e-05
-8.79291872426764e-06
-1.56761310270534e-05
-1.39442852797814e-05
-2.85112919589125e-05
-2.57025040800579e-05
-2.76823374520061e-05
-2.01287158678098e-05
-1.67352601596939e-05
-2.27036293357721e-05
-1.70799603384167e-05
1.8202352772678e-06
-2.65350401008046e-05
-1.32966318118259e-05
-4.26685193433661e-06
-1.54951661593244e-05
4.88161752217874e-06
-1.25310614574459e-05
-1.18592401391768e-06
-1.84629514911596e-05
-1.67440134631847e-05
-2.95248775372563e-05
-2.13534999300925e-05
-2.9290957405584e-06
3.49886660438248e-06
-2.87312609620511e-05
-2.12321288888963e-05
-6.1599400528404e-06
-2.02706005621755e-05
-1.2277541932817e-05
-2.72680326309817e-05
3.53578076251549e-06
-1.53538312340102e-05
-9.06603379358129e-06
-1.01938827366715e-05
-1.6294699965816e-05
-1.80394016390605e-05
-7.91012006161874e-06
-1.51618131367448e-05
-2.15027874680751e-05
-7.38655252382057e-06
-2.66955694127277e-05
-2.31096509538307e-05
3.73864178832356e-06
-1.33826078186195e-06
-1.39037530936312e-05
-6.24423189002192e-06
-3.79029279836851e-05
-3.37036639181985e-06
-1.76735343298984e-05
-2.76016856123006e-05
-2.66518805473842e-05
-2.62373500131774e-05
-1.10622680199676e-05
-2.37828499265668e-06
-1.80313910052404e-05
-2.02130434196597e-05
-2.80229369331937e-05
-1.54838469432259e-05
-1.4313850168229e-05
-1.49346125124711e-05
-1.64055909995008e-05
-1.02637911275272e-05
-2.20613406850761e-05
-5.76557491583584e-06
-1.13422927388469e-05
-1.56477784956299e-06
-3.01402242332081e-05
-3.17743472898054e-05
-2.11363251460849e-05
-1.38779707226308e-05
-7.14522479064653e-06
1.63790166844871e-06
-1.75088059913777e-05
-3.09125699157813e-05
-3.20121680565536e-05
-9.79144816754082e-06
-8.9867497452545e-06
-6.18531762016625e-06
-8.83428466983634e-06
-1.41400604426834e-05
-2.98207710800788e-05
-1.8817675213547e-05
-1.4562269102093e-05
-2.45986398599472e-05
-2.85077026274416e-05
-1.45388220950855e-05
-8.88685048150733e-06
-8.47159986986676e-06
-1.93754807594856e-05
-2.26744021358052e-05
-3.33517903299431e-05
-1.72694261675359e-05
-2.89137310466481e-06
-9.83084418126042e-06
-1.12097992439479e-05
-6.93890730736419e-06
-2.43507597691281e-05
-2.70316144899317e-05
1.66029443588005e-05
-1.76696762669897e-05
-1.24064569777655e-06
-2.1327132532331e-05
-2.49988606319022e-05
-1.14007974688447e-05
-9.55519939443973e-06
-2.14246468947074e-05
-1.33323204427732e-05
-9.45779032019792e-06
-1.33492481722408e-05
-4.07423698606982e-05
-1.8767360647565e-05
-3.55515522774672e-06
-3.20113682625996e-05
-7.86429363990059e-06
-1.08727360519506e-05
-2.07660855902428e-05
-1.53029545740846e-05
-2.38917696571944e-05
-2.62471687112764e-06
-3.11832353993461e-05
-1.47728022694717e-05
-4.58149026252872e-07
-8.02130163673243e-07
-2.67379507589996e-05
-1.19578026888545e-05
-1.62120004807931e-05
-2.29694276391647e-05
4.50865321340088e-06
-1.90139729925302e-05
-1.09068546951501e-05
-4.28723760006869e-06
-1.04331342180134e-05
-1.09621879251732e-05
-1.69470576593065e-05
-1.69938038114183e-05
-2.66614348419029e-05
-9.36843110323119e-06
2.47672329826398e-05
-1.81930024152181e-06
-2.06485089978085e-05
-1.31111104040307e-05
-3.48672061218533e-05
-5.67594112202582e-06
-6.24300872779807e-06
-3.40052783894568e-06
-1.9317685698266e-05
-2.16245354276681e-05
-1.61694315608859e-05
6.79555831733983e-06
-2.804695446761e-05
-1.54289599391091e-05
-4.48308398950937e-06
-2.81789795306935e-06
-2.43244252211575e-05
-3.08521951621953e-05
-3.38373608941552e-06
-1.48098172926527e-05
-2.04932194449955e-05
-1.40928825521731e-05
-2.4927969645483e-05
-2.7415928644954e-05
-4.21965540852704e-05
-9.8362634127139e-06
-3.24221140161117e-06
-2.25985213871615e-05
-2.17669549376434e-05
-2.09589298497815e-05
-4.27661833364517e-06
-1.1673855623966e-06
-1.39607089399498e-05
-8.45798014429259e-06
-2.34447310189926e-05
-1.06256042503283e-05
-2.22017803867526e-05
-2.3741475306844e-05
-1.79538796471733e-05
-2.60361098971437e-06
-9.53255839935521e-06
-2.34557328794202e-05
-1.02772440211676e-05
-1.87297047332598e-05
-3.89792538737261e-05
-1.89467758765224e-05
-4.03977090300307e-06
-1.07169063717279e-05
-2.28897969480742e-05
-2.03861911587874e-05
-3.8263962585845e-05
-5.38391255335088e-06
-9.89016019575003e-06
-2.41173983043149e-05
-1.75199159671843e-05
-1.8898019923449e-05
-1.96623642339455e-05
-2.55489564677997e-05
-3.90250093423633e-06
-2.01207033190734e-05
-1.93233981856842e-05
-1.12878211246868e-05
-4.53864014820314e-06
-4.17872203455213e-06
-1.54732934491464e-05
-7.11353980842061e-06
-1.33093600148857e-05
-1.43670521235245e-05
-3.26555776178016e-05
-4.99899407669469e-06
-3.36192548303412e-06
-2.07681127634364e-05
-9.08068422385629e-06
-1.15420609717949e-05
-1.60447947838336e-05
-2.70785016125726e-05
-1.58703385503356e-05
-3.68961900932134e-05
-1.40003072415961e-05
-1.58957401066075e-05
-1.60461893742249e-05
-1.43105775807914e-05
-6.38563509270833e-06
-2.45167441339852e-05
-2.85086194130966e-05
-1.1800910171105e-05
-1.19118501804648e-05
1.94649231077024e-06
-2.16127297795975e-05
-7.00911817012279e-06
5.38336080343774e-06
-3.46693888851752e-05
-1.77500848666985e-05
-1.74571192969443e-05
-9.80896136873023e-07
-2.2114670755158e-05
-1.64016130681711e-05
-4.40942924956927e-06
-6.65259712040519e-06
-2.9780181599603e-06
-1.93577296807957e-05
-9.47328239899903e-06
-1.83180696156393e-05
-2.92869711295743e-06
-5.18419293570579e-06
-1.03289416562316e-05
-1.30047973791114e-05
-2.16531038360047e-06
6.31894594804562e-06
-6.95292479706291e-06
-2.38771356900573e-05
-2.67978279208878e-05
-1.38134346076712e-05
-2.54117848224485e-05
-8.52763916972891e-06
-1.73847426467138e-05
-1.75404221563595e-05
-1.94937401732984e-05
-6.14147241929586e-06
-6.80747499295493e-06
-2.06799440329707e-05
-1.86119937728213e-05
-1.43053610932248e-05
-8.8666797167658e-06
-4.48872343510277e-06
-6.52119723966095e-06
-2.91250889702232e-05
-1.81921516765547e-05
-1.47800324238571e-05
-1.13533314849041e-05
-2.98998902673565e-05
-1.67585663436982e-06
-1.55915180101318e-05
-2.42418708032804e-05
-9.13106429795597e-06
-1.65421780522083e-05
-1.77488858311422e-05
6.0736474137502e-07
-7.90555759146319e-06
-1.1895681324676e-05
-1.42737715049952e-05
-1.02948459192281e-05
-1.1451238209624e-05
-1.19464414746488e-05
-2.45624776124137e-05
-1.34963870718025e-05
-7.70718803062251e-06
-2.31641581827695e-05
-6.78237432985119e-06
-1.06495749863777e-05
-2.11531717326126e-05
-3.64544613694587e-05
-2.34718348463617e-05
-1.65568875718847e-05
-2.90069077732378e-05
2.77004000679266e-06
-5.28984314012252e-06
-1.05412582937375e-05
-3.41782547059344e-05
-1.73174116235597e-05
-2.93254914609993e-05
-2.75679110900654e-05
-3.51538323713747e-05
-8.85937035719748e-06
-1.67588909275347e-05
-1.42658623781192e-05
-1.70666340151754e-06
-1.38692348058813e-05
-2.85411905654114e-05
-1.25446937077463e-05
-2.55755365094768e-05
1.42169611056527e-05
-1.76909011709377e-05
-2.78082154690896e-05
-1.0602317038976e-05
-1.86772074471308e-05
-1.49126563529585e-05
-1.66632885112525e-05
-9.91363845936675e-06
-2.59638617948246e-05
-7.21812180913053e-06
-1.40387296591896e-05
-1.97089137900305e-05
-2.83256187842606e-05
-4.6662053742118e-06
-1.541654811637e-05
-1.68964551063261e-05
-1.13235789180845e-05
-4.0354198611042e-05
-1.97075474348001e-05
-7.8995184172379e-06
-1.41237450370379e-05
-6.75858501327064e-06
-2.44807149261815e-05
-8.81980946608432e-06
-9.1211867720448e-06
-2.70431417862266e-05
-1.07600126662082e-05
-1.05989576933615e-05
-1.9967330360969e-05
-9.89515734184682e-06
-1.98876922554922e-05
-2.18472545214537e-05
-1.41727520030174e-05
-2.25675281384719e-05
-2.91047307136626e-05
-1.37680249450215e-05
-1.1033581353392e-05
-1.3319794943721e-05
-4.8841014406733e-06
-6.03651721334031e-06
-2.52699799344272e-05
-1.66897834302966e-05
-1.52702287006517e-05
-1.03969338192317e-05
-1.76986873258794e-05
-3.85328117310731e-05
-1.22135538380282e-05
-1.13111735562612e-05
-1.6248024716261e-05
-1.37431831325158e-05
-2.3992932153956e-05
-2.334691059876e-05
8.92062922677454e-06
-2.28156128428751e-05
-6.11931410144828e-07
-7.9179619589448e-06
-1.90363967798329e-05
-2.46243152399393e-05
-1.19081844713434e-06
-2.42117747218621e-06
-3.40725832563895e-06
-1.67459346876466e-05
-1.37410468892755e-05
-1.32249968472919e-05
-2.02540827213955e-05
-1.65051968118625e-05
-3.25527319900302e-06
-1.00901554941979e-06
-1.18382027372506e-05
-2.02722246635997e-05
-2.33069718448456e-05
-2.30375391314041e-05
-2.31873231949242e-05
-2.25301347612667e-05
-1.48067821862664e-05
-3.28966727758798e-05
-3.18382772237818e-05
-8.4952854944451e-06
-3.06067996983441e-05
-1.3634296017311e-05
-5.53141759882388e-06
-1.43823321140753e-05
-2.95387217754646e-05
-1.55555948517934e-07
-1.69796633832756e-05
3.62111789571369e-06
-2.05613988500325e-06
-2.18113176950024e-05
-2.05254655314101e-05
-1.71132660918571e-05
-1.56074424532514e-05
-2.62218458310277e-05
-1.40269536307798e-05
-1.63944855174854e-05
-3.25391217839002e-05
-1.08787842052039e-05
-2.68522338252698e-05
-1.6981561618067e-05
-2.01245256281486e-05
-2.25537576210171e-05
-2.71647561867892e-05
-1.8227752261561e-05
-6.25868734948676e-06
-1.25841706624341e-05
-8.93358151418539e-06
-1.99286815385645e-05
-2.14465728885288e-05
-1.88195550004836e-05
-1.81500070985241e-05
-1.83638866721179e-05
-1.67494480056873e-05
-1.03710757749047e-05
-1.03869151853488e-05
-1.2350593130219e-05
-6.83857445196063e-06
-1.64891706787244e-05
4.3859557762588e-06
-2.7245364133957e-05
-2.65455443219245e-05
-3.08250798003086e-05
-6.23339947865751e-06
-6.38463691384539e-06
-4.37480276456041e-06
-4.35321218860527e-06
-1.7481474389508e-05
-2.35036764827042e-05
-2.11671307974557e-05
-2.1695895601665e-05
-1.86293824025764e-05
-9.51209582187734e-06
-2.85830985135549e-05
-1.65380595047868e-05
-1.16228300601019e-05
-2.2456456035831e-05
-2.59297713385878e-05
-2.37612597048828e-05
-7.94923639872558e-06
-1.23500669765587e-05
-4.33057629419027e-06
-2.53584588764175e-05
-1.86326023232411e-05
-3.64758597268879e-06
-2.10819386844908e-05
-2.84821018415039e-05
-3.97055453296273e-05
-1.32894435808122e-05
-4.5721962696851e-06
-2.85460204231458e-05
-2.31229295811911e-05
-1.73719962232867e-05
-2.76232020295167e-05
-2.00315565719765e-05
-6.17288825801464e-06
-2.92353312095027e-05
-7.28248248099069e-06
-3.11412070037821e-05
-8.90538423503385e-06
-2.60279873886773e-05
4.40395563724949e-06
-2.03347970849875e-05
