# Supplementary material for: Research on computational propagation and identification of mine microseismic signals based on deep learning
Source: PLoS One. 2025 Oct 22;20(10):e0334641. doi: 10.1371/journal.pone.0334641 (PMC12543183; doi:10.1371/journal.pone.0334641)
Supplement: S11 Data — (ZIP) [file pone.0334641.s011.zip › 000101100002562.xlsx_0.txt_24.txt.txt]

-1.2539983812872e-05
-1.89842511365375e-05
-3.85340854031208e-05
-1.76707731208634e-05
-4.37461840365146e-06
-8.06263536637734e-06
-1.7833114760944e-05
-1.41090801463452e-05
-9.97529118218694e-06
-1.82761518826702e-05
-2.71853594007059e-05
-1.77898701893227e-05
-1.43702093319608e-05
-2.14610382145504e-05
-2.98412828907963e-05
-1.75687001916813e-05
-1.88539305303013e-05
-1.49054216932372e-05
-9.72480466111196e-06
-2.30296819317192e-05
-1.52891877957126e-05
-1.2555836516814e-05
-1.00857702857251e-05
-9.14643587503112e-06
-1.9278530693665e-05
-1.0981487459148e-05
-1.21258974812262e-05
-1.15383506718826e-05
-1.60552128792729e-05
-2.48480730717995e-05
-1.87585098812265e-05
-2.25920106555362e-05
-1.6010927534419e-05
-2.30181798567848e-05
-5.60983317117717e-06
-2.41346993966351e-05
-2.16484630067443e-05
1.63990451807784e-06
-7.93382252781157e-06
-2.60869828444827e-05
-3.32312429658497e-05
-2.39173370408289e-05
-1.19574690592264e-05
-1.40717099687708e-05
-2.42636205503883e-05
-8.3432157210285e-06
-1.44073949627741e-05
-2.09536166994168e-05
-7.97602982800158e-06
-2.06941683289048e-05
-2.02486397742319e-05
-1.4094705131324e-05
-2.46807317093025e-05
-3.21357327298463e-05
-1.63604878105339e-05
-5.83617680961793e-06
-1.40370765121413e-05
1.00439026045183e-06
-1.05951427112519e-06
-2.78718058500967e-05
-1.48726176097956e-05
-1.5564184400464e-05
-2.71174251087375e-06
-1.24028348494095e-05
-1.29848469557613e-05
-6.31509429304569e-06
-2.29148195800815e-05
-2.24681703941786e-05
-2.47433107818186e-05
-2.03326461217765e-05
-1.29650085689029e-05
-2.09291289399627e-05
-3.7310848188026e-05
-2.37549759768201e-05
-1.23038345127647e-05
-1.59048421495936e-05
-3.68207794498542e-05
-9.87150278181351e-06
-3.25982441965567e-05
-2.13128599357061e-05
-1.78904746441773e-05
-3.23983055291887e-05
-2.33807468843822e-05
-5.38410874222527e-06
-4.5434794042116e-05
-1.02265839947582e-05
-1.30619455242005e-05
-2.6084061353805e-05
-7.87357226907651e-06
5.89537792226012e-07
-1.95063452814885e-06
-2.33052219756553e-05
-1.58206318424872e-05
-1.27188554464049e-05
-1.38595673039614e-05
-1.90388533332577e-05
-1.5919407164489e-05
-6.60380698894153e-06
-1.31658411579221e-05
-9.92475506394433e-06
-1.66582564776687e-05
-3.65481075843729e-05
-2.53708158838559e-05
-1.17235014977848e-05
-1.46134423180926e-05
5.97799208886351e-07
-3.27470856787898e-05
-6.42973422086977e-06
-1.85802844853234e-05
-1.78838260455523e-05
-1.12765478051164e-05
-1.06189797653118e-05
-1.53486673667551e-05
-1.56632766993016e-05
-2.23166534776712e-05
-1.56229971441144e-05
-1.21846037183785e-05
-1.03917819075288e-05
-2.93511551232114e-05
-1.76253517386023e-05
-7.22621619953576e-06
-1.24821944248709e-05
-1.91790665373313e-05
-2.96411459723687e-05
-2.42628856557145e-05
-1.2845383194427e-05
-1.8541115760169e-05
-2.38495447878857e-05
-1.56344280285724e-05
-1.14680449727532e-05
-3.05888357301e-05
-1.28143510139386e-05
-6.08109086017445e-06
-9.44270320764037e-07
-1.29603148840807e-05
-3.30724758376338e-05
-2.01383024578279e-05
-2.1235906570864e-05
-8.00982332134973e-06
-1.10615045718267e-05
-1.32289984737693e-05
-1.19607292702939e-06
-2.45058818681762e-05
-1.48743740997789e-05
-1.33485058155799e-05
-2.01866501411181e-05
-1.45916153725452e-05
-1.19025163978406e-05
-1.79918682988696e-05
-9.46988636568023e-07
-4.14210638721361e-06
-1.67597684681297e-05
-2.39737340682211e-05
-3.05998278074808e-05
-1.66218475039418e-05
9.74102253620288e-06
-8.75858814645718e-06
-2.6100649980757e-05
-2.29984792568959e-05
-2.351225249252e-05
-1.77109808840793e-05
-1.36499119458316e-05
-1.41697741074525e-05
-2.948112142881e-05
-2.22956596424952e-05
-7.46981119475878e-06
-1.11921954759867e-05
-3.00213222150416e-05
-1.07285299337708e-05
-2.31465465198394e-05
-1.43388486251888e-05
-1.64178115015906e-05
-6.31944620119245e-06
-2.26208455883227e-05
-8.36556727382235e-06
-2.90603171993977e-05
-1.68852043889478e-05
-3.04117635074291e-05
-3.02586995245393e-05
-2.25221094703198e-05
-2.26588519739422e-05
-1.35717751529598e-05
-1.74685693323841e-05
-2.89696111253201e-05
-2.13362892750287e-05
-1.32458547901491e-05
-6.58991737484195e-06
-1.20526497322174e-05
-2.28231608379665e-05
-1.49573062955664e-05
-1.96023296141094e-05
-2.72852142293268e-05
-2.8221358527487e-05
-2.2495888350947e-05
-1.14767372371611e-05
-2.43521254475159e-05
-3.16472661726476e-05
-2.18413443892422e-05
-1.70195797102587e-05
-4.38422685604721e-06
-1.53377260367306e-05
-1.73847863221309e-05
-2.47220508313622e-05
-1.64727516343069e-05
-2.6981444349293e-05
-1.7313327044065e-05
-3.03937290603251e-06
-1.34897456018292e-05
-7.47669920523683e-06
-1.82111684322325e-05
-2.67674396744707e-05
-9.89577081729271e-06
-3.55381385077426e-06
-8.85955071419105e-06
-1.46146844915568e-06
-1.58230279600513e-05
-2.58482223952122e-05
-2.50818957746359e-05
-1.23335246388969e-05
3.27215320259753e-06
-1.09485667066385e-05
-5.05183289020957e-06
-2.32052821867918e-05
-9.19240619111149e-07
-5.56896787226511e-06
-2.01891601244818e-05
-9.88470563001082e-06
-1.10340659364521e-05
-2.05990909122955e-05
-1.12081375955063e-05
-1.31536842210519e-06
-7.73297339854375e-06
-2.40712688512499e-05
-3.40574425716259e-06
-2.38335937221855e-05
-2.35428530241776e-05
-2.21359248564925e-05
-1.51068632616276e-05
-2.46332691474675e-05
7.79842720191053e-06
-4.10671866680844e-06
-8.45351523170314e-06
-7.68766940949458e-06
-6.86080706830517e-06
-1.28301625964283e-05
-5.88848749516189e-06
-1.06197213919787e-05
-2.93872305108937e-05
-1.99381743212058e-05
-1.28338078450066e-05
-1.3274615002754e-05
-2.18768256257025e-05
-1.21435347027482e-05
-1.10949949683848e-05
-2.33729683004518e-05
-2.97114188830269e-05
-2.12853824447743e-05
-6.31211078907696e-06
-2.16205720020617e-05
-5.45641614638506e-06
-5.87334858920559e-06
-3.34743784754515e-05
-2.16876849690419e-05
-1.28230991221492e-06
-1.27074249565639e-05
-2.05276474805052e-05
-1.21777174437699e-05
-1.19226282217066e-05
-2.51097682792102e-05
-4.07001364216476e-05
-1.77613219325192e-06
-2.34621754629132e-05
-1.69946072379867e-05
-1.39593444441307e-05
-2.09430804674358e-05
-2.32490095857996e-05
-1.50486434008053e-05
-2.18996830356411e-05
-7.86385684992656e-06
-1.12128427721558e-05
-1.23632369560419e-05
-2.57285690063002e-05
-1.40323627868545e-05
-3.29055891765765e-05
-1.72896118017909e-05
3.74825475860394e-07
-4.97821235904175e-06
-2.00719082712414e-05
-1.43978228166628e-05
-2.53388899207813e-05
1.41903801431505e-05
-1.93958786581714e-05
-1.65444222935231e-06
-2.5020867986792e-05
-2.09385314757609e-06
-1.01585265930003e-05
-4.15730723434674e-05
-1.90766575119858e-05
-8.21888034895027e-07
-1.77485507273026e-05
2.80468064132428e-07
-1.39171220150065e-06
-2.1365167279563e-05
-1.99809434710613e-05
-2.01862359661706e-05
-2.17066579200057e-05
-1.4324199675456e-05
-1.13336545976307e-05
-1.33059559795315e-05
-1.93223420022353e-05
6.80036261717329e-06
-1.89902025833572e-05
-2.07279421038464e-05
-7.02772617669523e-08
-7.08489433632717e-06
-2.05289594172876e-05
-1.97274933544827e-05
-1.12088619622721e-05
-2.08835507123563e-05
-2.47695259355011e-05
-1.52650658320949e-05
-8.41944947750593e-06
-2.55832022658735e-05
-2.12557320154331e-05
-1.78369610657566e-05
-1.28747703505694e-05
-1.83037859597593e-05
5.23909696735682e-06
-1.4337445706514e-06
-3.57891147919934e-06
-2.71547431240227e-05
-1.61927803657354e-05
-1.05473460300465e-05
-8.07011335913522e-06
1.51188255047387e-06
2.57774400099202e-06
-1.15465925444449e-05
-1.44494918959685e-05
-2.49379634897829e-05
-1.02408699763725e-05
-1.25282616647738e-05
-2.02854962949989e-05
-2.19479931084482e-05
-1.85848948150498e-05
-3.72672703743607e-06
-2.06530987877627e-05
-1.05193647848241e-05
-1.47407304334837e-05
-1.1099071711929e-05
-2.62565830665554e-05
-1.29154724112984e-05
-8.988267975812e-06
-1.80727170229815e-05
-3.93545986454618e-05
-1.3676169598159e-05
-3.8063800144717e-05
-3.07411661021765e-05
-1.15901081682459e-05
-3.66913842231918e-05
-2.33023431329361e-05
-7.97966702094778e-07
-1.49402668686585e-05
-4.2338958758734e-06
-1.90361341766632e-05
3.66321561837375e-06
-1.58127288919787e-05
-2.79211736546175e-05
-1.89819173230467e-05
-4.49096011392271e-05
-6.26230464530761e-06
-2.03588730784139e-06
-2.65811284327781e-05
-2.07455631380676e-05
1.10085411988394e-05
-1.63258436795836e-05
-1.17005227903084e-05
-1.29492828282649e-05
-1.7238027187662e-05
-1.11882440311375e-05
-1.00020920128048e-05
-5.65744945963814e-06
-8.01307408144469e-06
-3.50820371750501e-05
-2.04628688015911e-05
-3.42767607785666e-05
-2.20286132053261e-05
-3.62393062411714e-06
-3.56455509311581e-06
-1.97332585775668e-05
-1.45494257432732e-05
-2.10069522288677e-05
-4.28112228325366e-06
-3.16918974924426e-05
-2.98204489016153e-05
-1.84923794223262e-05
-1.79569447061464e-05
-2.20429645082822e-05
-2.52474911068241e-05
-1.19705721142641e-05
-9.78873372672168e-06
-2.83203133924965e-05
-1.7044100896957e-05
-2.89754337789524e-05
-2.77603773681842e-06
-1.06875595519164e-05
-3.12343002228585e-05
-2.02452014557439e-05
-2.92780974706691e-05
-3.05776998683323e-05
-1.84556559236051e-05
-2.07797466517399e-05
-2.63185617243703e-05
-2.62176166779116e-05
-1.01940217135153e-05
-1.41671808540503e-05
-7.4734437179908e-06
-1.70108467414335e-05
-2.32726259284962e-05
-1.43929463557581e-06
-1.59737832963358e-05
-3.08812865903403e-05
-5.44092419972261e-06
-6.2087188281344e-06
-1.61421482014211e-05
-2.09343254387136e-05
-2.31480170242042e-05
-1.95839450858324e-05
-1.269341414111e-05
-7.64916402256544e-06
-2.48282204947226e-05
-7.60565900499668e-06
-2.98940497628399e-05
-1.54081248440819e-05
-9.69821933957942e-06
-1.43200441764875e-05
-2.16711746468808e-05
-4.72688892759167e-07
-7.06208809108309e-06
-2.21314056743635e-05
-3.04311558833276e-05
-1.03844472167516e-05
-1.34374409756415e-05
-2.91733925071411e-05
-1.05832360511662e-05
-2.91734291125023e-05
-6.26972247210449e-06
-2.81222559469632e-05
-1.98534783779203e-05
-9.15625369200219e-06
-4.49754973397069e-06
-2.08428536434209e-05
-2.89635629210018e-05
-3.21238772272739e-05
-1.58938291776715e-05
-2.81755746026099e-05
-2.39706371812755e-05
2.36153098479443e-07
-1.97035292670676e-05
-2.06535215431463e-05
-3.20272027224646e-05
-1.84480743685548e-05
-4.21961538578511e-06
-3.69041645662255e-05
-1.73799014303757e-05
-2.08740741130686e-05
-8.77989028127187e-06
-1.63303832815463e-05
-1.27953068458737e-05
-2.00494258005935e-05
-2.16845862691996e-05
-2.6345838910405e-05
-1.75511814403906e-05
1.07948903737433e-06
-1.78213527511059e-05
-6.80432382015423e-06
-2.08431292445159e-05
-9.75169237249353e-06
-9.16633708853652e-06
-3.65198578428162e-05
-1.88718993525249e-05
5.08642253201879e-07
-9.08079987306481e-06
-1.51407682454167e-05
-2.4536390243575e-05
-1.7672273891562e-05
-1.5959878980824e-05
-1.51591046523202e-05
-1.77366833007026e-05
-1.16872305646499e-05
-7.55829469836364e-06
-8.4391592964403e-06
8.88090794547174e-07
-1.14986745705269e-05
-1.26000794605424e-05
1.32168069328198e-06
-2.84879643845695e-05
-2.58890205643004e-05
-8.03914649047088e-06
5.12039062008064e-06
-6.58280892734264e-06
-2.78569592836189e-05
-3.0929324275151e-06
-1.39254174823136e-06
1.11321589680172e-05
-6.67158724874711e-06
1.57924394761172e-06
-2.30010190648704e-05
-2.52638124035569e-05
-1.50052590095347e-05
-6.374942168216e-06
-5.75758840493261e-06
-2.39701611476023e-05
9.80204232624799e-07
-1.66429068655386e-05
-2.67294706868214e-05
-1.07700740964979e-05
-1.67349358502021e-05
-1.66422189373475e-05
-2.35674012439938e-05
-1.61943465583952e-05
-8.61959553132688e-06
2.27200926681184e-06
-1.62252800988452e-05
-1.28925568541507e-05
-1.96672411531332e-05
-1.88001824347787e-05
-9.88757627690247e-06
-2.05720003579688e-05
-6.21550324586832e-06
-1.42895857235596e-05
-1.04896133628227e-05
-2.03543686738251e-05
-2.03065352094904e-05
-1.16122530600327e-05
6.30716454179227e-06
-1.4254554326441e-05
3.89786608086377e-07
-1.83915053352301e-05
-1.63327905208003e-05
4.39260987517399e-06
-7.49870879043578e-06
-1.20497931319171e-05
-3.6064088110987e-05
-1.13008047322631e-05
-1.49107289767029e-05
-1.12382697791403e-05
-3.58972243615488e-06
-8.03522350062354e-06
-1.07960932269357e-05
-1.05167904973378e-05
-3.32987941455432e-05
-4.63554494053811e-06
-2.23372109869491e-05
-1.36045730680739e-05
-1.75372736690935e-05
-6.21671216589364e-06
-4.02110860724271e-06
-9.7458785409871e-06
-2.21410853079839e-05
-1.28931745468809e-05
-2.82682551709172e-05
-4.87578978086638e-06
-7.74751705789213e-07
-1.43361309316219e-05
-1.03970661283811e-05
-1.57005442969916e-05
-3.0035744073341e-05
-2.29031498562174e-05
-2.31385824483671e-05
-1.12395402727363e-05
-1.49411092452478e-05
-2.20956604210537e-05
-7.34067733244718e-06
-1.11144132871586e-05
-3.12810552899225e-05
-1.51740450522678e-05
-8.54770017615268e-06
-6.13818809927912e-06
-2.22428401509838e-05
-2.59046733248029e-05
-2.41998461116905e-05
-2.10903956040585e-06
-2.00992866203442e-05
-2.1003081253474e-05
-1.35258806295894e-05
-2.00516026864257e-05
-1.36131200182362e-05
-7.99675492816783e-06
-7.67428042215657e-06
-2.98027037300029e-05
9.00421079690113e-06
-2.5371628772131e-05
-1.87792719170379e-05
-2.94448682430325e-05
-1.66736611572231e-05
-3.35513780454896e-05
-2.71272700272195e-05
-2.62110816044995e-05
-7.84018351027452e-06
-2.48339186240391e-05
-1.64924756336549e-05
-2.8998712352821e-05
-1.40847938084108e-05
-2.08772228041179e-05
-3.66473591699963e-05
-2.2710303342333e-05
-1.39946752239987e-05
-1.07019253499564e-05
-6.79714489608221e-07
-1.54468586705454e-05
-1.92480931253444e-05
-1.37537307627086e-05
6.41138426065473e-06
4.0886175587037e-06
-1.48056271680504e-05
-3.15233402030605e-05
-1.06646737679416e-05
-1.69513322880802e-05
-1.53476895623793e-05
-2.05831028843158e-06
-3.09926227298873e-06
-1.11083224836939e-05
-2.11725538079605e-05
-2.35717996704546e-05
-1.21236637656816e-05
-2.30609469141778e-05
-1.13771380942001e-05
-2.95387491964647e-05
3.47037701909317e-07
-2.69101804735133e-05
-4.3222059378067e-05
-8.81096309389013e-06
-2.70298404181084e-05
-1.51819996944928e-05
-1.33154269493433e-05
-2.10185386854593e-05
-1.29849820615206e-05
-2.2235312123649e-05
-5.6734842665265e-07
-2.29249953114087e-05
1.23490848272158e-06
-2.30874706153312e-05
-1.66601176355629e-05
-1.58731258375198e-05
-1.63356041144997e-05
-6.34573342843583e-06
-2.60641284249648e-05
-8.35333380870108e-06
-1.47984498035578e-05
-2.01700834082136e-05
-2.39488643769823e-05
-1.11439292483189e-05
-1.08045186902707e-06
-8.89814055832196e-06
-4.5626159039013e-06
-2.26919839210746e-06
-2.26083815927163e-05
-4.40076437112903e-06
-6.90384980742842e-06
-1.00015317752893e-05
-1.08404982348292e-05
-6.13145966774028e-07
-1.09986191210591e-05
-2.66676403466584e-05
-9.13351813679887e-06
-1.56806915049718e-05
-2.67183819220452e-05
-1.02482696438308e-05
-9.240885829248e-06
-1.83105220396598e-05
-1.94608606546773e-05
-1.33132531009226e-05
-1.56738940973464e-05
-2.11288392250558e-05
-1.87344099352362e-05
-2.42004303667253e-05
-1.81376904882206e-06
-1.38385197213296e-05
-2.39863000845825e-05
-1.38761806188328e-05
-9.29394549101275e-06
8.53151713373518e-06
8.47142306798771e-07
-1.68532538987573e-05
-1.31531209714734e-05
-3.82892512277128e-06
-1.91679228437932e-05
7.69116464797161e-07
-6.30090758242646e-06
-2.01311133189869e-05
-2.1423163559504e-06
-1.58103771440808e-05
-7.55993829953759e-06
-2.18975203630252e-05
-1.70108052161107e-05
-3.24139608789926e-05
-1.67514050929272e-05
-4.25704563517308e-06
-1.68395763653509e-06
-2.74426110376274e-05
-6.36034131164916e-06
-3.10815863453064e-05
1.0162422192958e-05
-2.44325439706376e-05
-1.62061086426269e-05
-1.07314035301151e-05
4.56453045934139e-06
-2.16919525113177e-05
-1.19796548940843e-05
-2.8773021851998e-05
-2.37935816378729e-05
-1.49595278674192e-05
-1.28392781373196e-06
-2.9028054673358e-05
-1.82382970069245e-05
1.455958085408e-06
-8.60394277944062e-06
-1.65361626789008e-05
-1.52475289331416e-05
-2.4504825955784e-05
-2.07082746091521e-05
-2.12524232170221e-05
-2.09600731883404e-05
-6.59190694704376e-06
-2.5715932391455e-05
-8.59132028287983e-06
-1.27595663827957e-05
-1.74995315942795e-05
-1.1220835124491e-05
-2.09564071624286e-06
-2.7810033218087e-05
-6.70611885166759e-06
-1.99661386414374e-05
-1.46706021392129e-05
-4.98396835928433e-06
-1.01028669796796e-05
9.78798650808879e-06
-1.31795202920997e-05
-2.19204923971896e-05
-2.26771364078668e-05
-8.07672119031455e-06
-9.4643639086304e-06
-8.56662158332719e-06
-7.22125836867011e-06
-6.09247659478416e-06
-1.52263067500905e-05
-1.76386903366015e-05
-1.47413425570188e-05
-3.22127439786784e-05
-1.22033991612975e-05
-4.72210044748782e-06
-5.7557415515488e-06
-1.41816375932059e-05
-1.86303323411634e-05
-2.19499668242819e-07
-8.10860070459392e-06
-2.71339978700293e-05
3.64170248353638e-06
-1.25285420847425e-05
-1.43951630651752e-05
-2.1471442032913e-05
-2.35582450728915e-05
-1.39770297281442e-05
-1.36249761148871e-05
-1.96041121251263e-05
-3.04544155110655e-05
-3.3138307788035e-05
-1.33597158938049e-05
-1.19623966957927e-05
-2.50828980793362e-05
6.0994834237345e-06
-2.83671376821133e-05
-7.95746843782198e-06
-2.80645222629025e-05
-5.29954467994129e-06
-7.60131102504014e-06
-1.51714564427957e-05
-4.94589564168934e-06
6.48104632005589e-08
-5.97964760102143e-06
-2.49031379483973e-05
-1.1376804523191e-05
-3.07275240354114e-06
-1.25736543095002e-05
-1.23938301183605e-05
-5.82727141571096e-06
-1.3066647222293e-06
-1.9284451518587e-05
-2.3615989206639e-05
-2.69945942008483e-05
-1.70279605924462e-05
-2.62877768320572e-05
1.69591263956687e-06
-3.23670722851801e-06
1.97536448988162e-06
-1.30315810370278e-05
-1.83560830164597e-05
-1.81747313570693e-05
-1.29042846832194e-05
-1.99227379529288e-05
-1.6487410421417e-05
-1.38037599125431e-05
-3.37207571373172e-05
-2.58732965628973e-05
-1.90225471780924e-05
-2.25840421871528e-05
-6.5482659376222e-06
-2.76254547812166e-05
-1.80384553861169e-05
-1.12819720173343e-05
-3.03218795384604e-05
-3.9512695019578e-06
-1.53428337246312e-05
-1.83651130220319e-06
-1.77259908214191e-05
-1.72416577008437e-05
-2.95385837566898e-05
-3.29555601058225e-05
-2.02847415072873e-05
8.46210537422149e-07
-1.01959517227795e-05
5.54626345722256e-06
-7.20835341699745e-06
-2.27508652820199e-05
-1.63460358376701e-05
-6.73357684778291e-06
-1.58405044879666e-05
2.79559515735113e-07
-9.67329813391614e-06
-3.07210540301651e-05
-2.6507792981725e-05
6.80733412735047e-06
4.09046540990065e-06
-1.57807399728329e-05
-1.33237781228984e-05
-1.19203980737867e-05
-3.63595587106988e-05
-7.35633957882491e-06
-2.90626324510739e-05
-1.32278540811217e-05
-2.15989220324649e-05
-1.40727206087024e-05
-1.82861226998312e-05
-8.96142924901862e-06
-3.49288661292595e-05
-2.29619342322539e-05
-1.22058324886301e-05
-1.59698241027977e-05
-1.62681257082651e-05
-3.08696776504958e-05
-7.91448502777224e-06
-2.39671691974025e-05
-2.17573828367586e-05
-1.41537885711707e-05
-1.8706560853572e-05
-2.12848255110361e-05
-1.13329802455152e-05
-5.39130691995742e-06
-1.20368860863974e-05
-7.22943726912059e-06
-2.02894906454951e-05
-1.47336309341917e-05
-1.22075695315713e-05
-2.30152183902189e-05
1.0119253936272e-06
-8.91870883563499e-06
-1.8515573510013e-05
7.38916852457255e-06
3.96117252579247e-06
-1.04106176379892e-05
9.66267961878096e-06
-1.5203222052846e-05
-2.67163099943628e-05
-1.37447287197253e-05
-1.95495109650576e-05
-2.30679540106643e-05
-1.39805072130564e-06
-3.07705677569285e-05
-2.96858950303246e-05
-1.77587106883609e-06
-1.94289973634776e-05
-2.78021285518925e-05
-1.7626725251294e-05
-1.55776277153619e-05
-2.9612159007003e-05
-1.42013969788189e-05
-7.76232947911771e-06
-2.74172937411215e-05
-2.77452307380046e-06
-1.76225737466193e-05
-4.89864837457106e-06
-3.06781004692245e-05
-2.86006189144714e-05
-4.51317142401065e-06
-2.3799870237649e-05
-4.73746641306537e-06
-2.24320644389633e-05
-3.22244272599151e-05
-2.37682844207145e-05
2.30096311648181e-07
-2.23443551443942e-05
-1.27501684607954e-05
-1.23844225284172e-05
-7.9984701537985e-06
-3.6248974254564e-06
-2.88059138540473e-05
-8.0150128681554e-06
-9.29329666761097e-06
-1.37400021578591e-05
-1.91498895514673e-05
-1.58025458379229e-06
-1.31440320090283e-05
-1.2131134903589e-05
-2.30081183312371e-05
-2.75990540576996e-05
-1.79973259361573e-05
-1.71258002899731e-05
-2.13366009441125e-05
-3.89608009807878e-05
-3.16390399829589e-05
-2.20254597535581e-05
-1.17387397100053e-05
-2.01413388396538e-05
-2.01655672659403e-05
-2.77617211882333e-05
1.18689252386631e-05
-7.62908728520391e-06
-1.24302616868559e-05
-2.72621859005267e-05
-3.4735390057596e-05
-8.29796387083202e-06
-1.99900168219705e-05
-1.59752975483385e-05
-7.5783522929757e-06
-2.46476962682723e-05
-1.09000572645407e-05
-1.04021685367315e-05
-1.69139179145238e-05
-1.74240260139282e-05
-1.86307454591098e-05
-1.86653912687789e-05
-1.50406913047354e-05
-3.36407936478672e-05
-1.56021462752251e-05
-9.28868171479173e-06
-1.6694857597311e-05
-1.56310684282743e-05
-2.22377681882333e-05
-8.75530920598517e-06
-2.61688805778784e-05
-4.56297481470502e-06
-2.47055586380385e-05
-8.25183470924459e-06
8.02082739414052e-06
-2.18515316367669e-06
-1.18990995399661e-05
-1.55258547629347e-05
-1.93609260238645e-05
-2.25670023648557e-05
-1.2985548086838e-05
-6.84401375305054e-06
-2.36846535751847e-05
-2.85173169380366e-05
-9.10398895095474e-06
-9.52136752221774e-06
-1.1408824723306e-05
-2.21304765428351e-05
-1.03932084008307e-05
-1.6397360936834e-05
-1.96676920192313e-05
-2.37124333088143e-05
-1.3309224112609e-05
-1.55404128053405e-05
-1.38446909696459e-05
-1.34040636115972e-05
-2.762100649047e-05
-1.97569138565778e-05
-2.20995035315859e-05
-1.17486444186193e-05
-9.46221746412512e-06
-1.13981329255499e-05
-1.86997068710827e-05
-1.04220773109068e-05
4.85601072416039e-07
-2.64266721418304e-05
-8.05576734533839e-06
-6.54035717664555e-06
-1.87937465116573e-05
-1.66767385143882e-05
-5.85776633790256e-06
-1.72646342054039e-06
-7.4941802790873e-06
-2.05175017459302e-05
-1.90913876319642e-05
-1.69360126443385e-05
-1.65907321839126e-05
-2.21946138775921e-06
-2.48276102772765e-05
-5.27220330442043e-06
-1.4213140711686e-06
-9.12874575635514e-06
-2.14087047577598e-06
-1.17458413884391e-05
-1.92347557794775e-05
-5.1208852506171e-06
-2.67626305325888e-05
-4.66945930430765e-07
-3.5998673024061e-05
-1.81882710209494e-05
-6.87740718398225e-06
-3.7604356269231e-05
-1.6789282585131e-05
-1.21837479312138e-05
-3.0954534037717e-05
-1.61664921946503e-05
-9.34778184693025e-06
-1.47939796969711e-05
-1.09569801305108e-05
-1.80824102506207e-05
-1.9194101626683e-05
-1.15773985551642e-05
-2.91501527468087e-06
-2.45584202236128e-05
-1.60692615417698e-05
-7.1064351801242e-06
-7.16615943308112e-06
-2.22382703080362e-05
-2.31862331427933e-05
-3.04381093105451e-05
-2.23110928397031e-05
-1.43677505757336e-05
6.50874051008759e-06
-3.11821271443744e-07
-2.67336596664964e-05
-2.9272549542425e-05
-1.68679901330432e-05
-2.96962622754548e-05
-2.21330037070056e-05
7.32378056308971e-06
-2.70439923092428e-05
-1.11262289982865e-05
-1.35993942007656e-05
-2.3239712171841e-05
-2.13612309193542e-05
-2.34166743184829e-05
-1.3354302031123e-05
-1.37931266369699e-05
-1.41936730357154e-05
-1.12919177542833e-05
-9.79991186871952e-06
-1.32771151938996e-05
-1.35974766493554e-05
-9.6300845315445e-06
-8.93424931683453e-06
-7.3257742175324e-08
-1.51411187252739e-05
-1.63535882787173e-06
-1.60048208229345e-05
-2.0878254101207e-05
-1.6398049364546e-05
-2.12467932188493e-05
-2.31720574551007e-06
-1.20204901024209e-05
-2.62600513574394e-05
1.97965852365219e-05
-3.86845031731729e-06
-1.04354691752421e-05
-1.68879432363841e-05
-2.44826855920304e-05
-1.66855592293101e-05
-3.01591635536886e-05
-3.73930082017334e-05
-2.99550140452109e-05
-1.0450247473445e-05
-3.89679448966714e-05
-1.91084828909745e-05
-2.47210500907377e-06
-2.05882274626873e-05
-1.09871668211646e-06
-4.89373926066999e-06
-2.83074699115e-05
-1.75610053102259e-05
-1.35578690992457e-05
-1.30053434733225e-05
-1.39414189324323e-05
-3.16454136212872e-05
-1.67626577296949e-06
-1.30798564435006e-05
-1.49170035505449e-05
-1.64909689261661e-05
-1.24341206468913e-05
-1.52291543486798e-05
-1.18955813720858e-05
-1.85647500803514e-05
-2.1106385623408e-05
-5.53341407340519e-06
-1.6611392918902e-05
-7.23629719409347e-06
-1.40512156808239e-05
-1.10720969042967e-05
-2.46218707315713e-05
-2.15722168760746e-05
-2.97089194304223e-05
-1.92966476260239e-05
-1.89392091565329e-05
-3.17234542125925e-05
-4.66406712661472e-05
-1.99265489987812e-05
-1.67611206409053e-05
-1.84426675453098e-06
-1.74383386406786e-05
-1.09813795825209e-05
-3.65957018965132e-06
-1.1876842419967e-05
-1.30187993943528e-05
-2.14057289455028e-05
-1.71889694268473e-05
-3.21963227873457e-05
-1.9870355901907e-05
-1.76858767033777e-05
-9.96456948774651e-06
-1.42998501545623e-05
-1.43922882422977e-05
-4.63426721392102e-06
-2.08390990852086e-05
-3.82122297723264e-06
-1.91390527817391e-05
-7.76765165241063e-06
-1.53568263172648e-05
7.30084544752846e-06
-1.57366199804237e-05
-3.68836493140278e-05
-2.84713914953996e-05
-2.43750599262716e-05
-2.38020232816384e-05
-2.02457498538918e-05
-1.08361009021501e-05
1.4372073725591e-06
-1.08548830115031e-05
-2.61493343051851e-05
-1.60355249997914e-05
-1.26568136420384e-05
-6.95691712306585e-06
-1.37384413562705e-05
-7.51680559348146e-06
-1.27434170345496e-05
-1.57480806058118e-05
-2.14312242237971e-05
3.93241402612422e-06
-1.85918032569816e-05
-1.7695501358779e-05
-1.98918883250636e-05
-1.60209436365556e-05
-8.44278236901994e-06
-9.49031784494326e-06
-1.49383451024436e-05
-2.51788599094642e-05
-1.0005859607197e-05
-2.06095583625907e-05
-4.4227343179724e-06
-7.9381718601255e-06
-1.33130990685134e-05
-1.62405930791008e-05
-1.90056369568066e-05
-1.37506402366335e-05
1.96541839175706e-06
-2.10163651143786e-05
-1.49099934818502e-05
-2.39514946800763e-05
-1.74919684160087e-05
-1.87480089060083e-05
-1.18742181956937e-05
-2.24712092616956e-05
-9.39778502479565e-06
-1.99776515010159e-05
-2.18354246004742e-05
-1.574857312989e-05
-2.16191367036581e-05
-7.00474033440652e-06
-1.17109134221577e-05
-2.41111863538369e-05
-1.87741134671926e-05
-4.94614119794253e-06
-3.56747588834956e-06
-1.18100484965607e-05
-3.169050940094e-05
-9.84853451945021e-06
-2.87627619395201e-05
-1.24811771614506e-05
-1.97240200811671e-05
-3.16527802565158e-05
-4.6157695770309e-05
-1.18494105677136e-05
-1.11671874773391e-05
1.14436441609608e-07
-5.58879022524319e-06
-9.26434372830189e-06
-9.75631685488491e-06
-1.04465730594879e-05
-1.5165797880943e-05
-2.83377311463458e-05
-1.73684735717833e-05
-1.3516673178362e-05
-2.64107714008598e-05
-8.70129576358993e-06
-1.13676684783251e-06
-4.5316590207534e-06
-1.02644458145176e-05
-1.34231418105599e-05
-3.70780600193991e-05
-1.99120607380453e-05
-5.62150776721397e-06
-1.84612701589912e-05
-2.03035108335636e-05
1.69640831553169e-06
-2.53246361893228e-05
-3.18551217094097e-05
-1.27129674203233e-05
-3.59785459929197e-05
-1.22828644902743e-05
-1.14102810472053e-05
-2.26047865562229e-05
-2.31840990030837e-05
-5.8856119152183e-06
-3.03389553490018e-05
-1.58529135812004e-05
-9.17370208101755e-06
-1.85033033267036e-05
-3.02491573483088e-05
-2.03527060267779e-05
-2.26766056903378e-05
-1.09456753099915e-05
-1.0786464657718e-05
-1.95563307419687e-05
-1.63519887946634e-05
-1.38889021684782e-05
-1.43637644994576e-05
-2.9792868849623e-05
-1.19882981485687e-05
-1.77419389794013e-05
-2.9072401311164e-05
-2.20540502694305e-05
-2.56266060293731e-05
-8.70120968977223e-06
-1.88200835374986e-05
-3.2236599687181e-05
-4.16291259037669e-06
2.3551058178831e-06
-1.40331330467783e-05
-2.22811699390207e-05
-1.89690159786526e-05
4.64491526054377e-06
-2.67231943964782e-05
-2.58671392335399e-05
-7.06354391621186e-06
-1.92126029495637e-05
-1.18092271402507e-05
7.10232200977982e-07
-9.79184179205495e-06
-1.63471515651331e-05
-1.40866400877671e-05
-2.5694043194523e-05
-1.63020365143219e-05
-3.11256356723038e-05
-1.98400529851594e-05
-1.08913578555385e-05
1.22171114955665e-05
-7.08309847856439e-06
-1.11650056683759e-05
-1.6637133742719e-05
-2.11379464530056e-05
-3.12125687133196e-05
1.29923139830438e-06
-1.67530528123812e-05
-2.38113365654145e-05
-2.28416762220177e-05
-2.3622247021881e-06
-1.77646222458714e-05
-1.56064190266121e-05
-1.67126265451249e-05
-2.4195617038523e-05
-2.12531200416637e-05
-3.1320660109417e-05
-1.92202071292075e-05
-1.15876359024258e-05
-2.48066843871245e-06
-8.1532186819309e-07
-2.11307651222919e-05
-1.0981103458633e-05
-2.23277414099663e-05
-1.47466025952013e-05
-2.0705803159982e-05
-9.28005562778798e-06
-2.21843805038415e-05
-1.85570258012493e-05
2.26472778682316e-06
-2.11367710334519e-05
-1.72068747088503e-06
-2.47718704148208e-05
-1.53816812381366e-05
-1.38091873610916e-05
-1.30565238098677e-05
-1.66887952038714e-05
-8.80262173345627e-06
-1.57819392456431e-05
-2.72109838982614e-05
-2.23236709321231e-05
-1.18765663613046e-05
-2.53219247125855e-05
-1.45752166701989e-05
-2.3227529547464e-05
-1.86078362619853e-05
2.72141411575268e-07
-1.64475675879831e-05
-1.77864289115479e-05
-2.91459670748602e-05
-2.7529334161912e-05
-7.76649875055773e-06
-2.29980486721247e-05
-1.50249479979113e-05
-8.88219512695748e-06
-2.1017783939802e-05
-7.21934443377873e-06
-1.90657219602643e-05
-3.53119402943772e-06
-3.9833244472347e-05
-1.40306580620309e-05
-1.15745135448567e-05
-1.29075897908402e-05
-1.38943556460256e-05
-3.3449716247635e-05
-1.23387663517813e-05
-2.37378549876462e-05
-2.1785264196965e-05
-2.07554026667977e-05
-2.71274644832193e-05
-2.4923870839932e-05
-2.94129360551437e-05
-2.24234297860823e-06
1.37394364213233e-05
-2.80349845438279e-05
6.03772894672443e-06
-2.0152212704274e-05
-2.96712454475438e-05
-1.34603220219953e-05
-9.63489386096179e-06
-2.87663899315074e-05
-2.60378757655522e-05
-5.8468091686937e-06
-1.90779508532103e-05
-2.20292561409424e-05
2.41495650268356e-07
-1.20387940388956e-05
-3.65730717553624e-05
-5.6209000476701e-06
-2.2556617568116e-05
2.30344176916415e-06
-3.50803220488423e-05
-9.79981522726389e-07
-2.62946914580095e-05
-5.94349797071167e-06
-7.83918579997625e-06
-1.96834255060246e-05
-2.32180299218739e-05
-3.35845691731288e-05
-6.53053873921774e-06
-3.28807823765716e-05
-1.57085284068784e-05
-5.03259125527935e-06
-2.71534703768264e-05
-4.27097970478416e-06
-1.76246798089948e-05
-1.52347867217147e-05
-3.12165391469359e-05
-1.43296033933463e-05
-5.5005728677114e-06
5.1263926094109e-06
-3.3575905479049e-05
-9.07124309001942e-06
-1.15930970330816e-05
-1.56769465225191e-05
-2.5574723808359e-05
-1.6669080016705e-06
-1.54425701971978e-05
-2.93515773205361e-05
-2.47806330304086e-05
-1.70500441120506e-05
-5.37991052859696e-06
-2.79584934164368e-06
-1.23283229039924e-05
4.70059852727857e-07
-2.19419673404255e-05
-1.796903557238e-05
-2.0264311303121e-05
-1.95828826221505e-05
-1.79879983026712e-05
-1.87990509987649e-05
-2.95617632449186e-05
-2.18015265643088e-05
-1.27765294879419e-05
2.32436169451889e-07
-5.29283001902028e-06
-2.25580111704814e-05
-2.01142729590201e-05
-5.7952189514758e-06
-2.35388335248574e-05
-8.92908721258465e-06
-9.82511499001763e-06
-1.36586944719218e-05
-1.62488685005826e-05
-1.71782837222202e-05
-2.81556548435732e-05
-3.59052752826123e-06
-1.7532136491429e-06
-4.3857141685375e-06
-1.26359661522299e-05
-8.07800946544791e-06
-2.32606498826111e-05
-1.58933507333948e-05
-2.2886694254801e-05
-1.37643522478353e-05
-9.85180463802322e-06
-1.09569768661957e-05
-1.46361237026526e-05
-3.62244952212582e-05
-1.51880740874761e-05
-1.86375885501931e-05
-2.06642999138733e-06
-2.9349430405011e-05
-3.96448826011924e-05
3.24558058426785e-06
1.70285288466104e-07
-1.68267442844512e-05
-8.21001321761833e-06
6.4967400911516e-06
-2.72796477161268e-06
-2.74453526968958e-05
-2.49397107247033e-05
-1.6804793560602e-05
-3.49823883086437e-05
-9.24992662904764e-06
-1.67294141160893e-05
-2.83847346622226e-05
-1.59098591861414e-05
-4.29824574225724e-05
-2.08451757597479e-05
-1.90869784364699e-05
-3.43352157600031e-05
-2.33309692620249e-05
-5.22726043081733e-06
-1.16944259677433e-05
-2.36002926995234e-05
-2.9853199420052e-05
-1.88618720342759e-05
-1.66173846827765e-05
-2.62708428643654e-05
-1.09414798804036e-05
-1.59987524220421e-05
-2.75171078384857e-05
-6.42557579780297e-06
-2.57024233441631e-05
-1.41743362263866e-05
-2.50404662578725e-05
-5.53251084469969e-06
-1.72673723888255e-05
-1.68483388479316e-05
-1.04609107796354e-05
-2.29029727128841e-05
-6.53157329710002e-06
-2.06325997197632e-05
-7.44483336371547e-06
-2.88437220203201e-05
-1.78273559034004e-05
-1.89961598335439e-05
-2.22699472918918e-05
-1.22622856024458e-05
-1.67969661230094e-05
-2.45660875729836e-05
-1.07763552445096e-05
-6.10442123149098e-06
-2.14350388025964e-05
-7.60734407629596e-06
-1.23594346813921e-05
1.92994646970981e-06
-9.25421970025105e-06
-1.13286161807298e-05
-1.5077040771917e-05
-3.30125932006738e-05
-1.13829526185517e-06
1.63352509723512e-06
-1.34176801107648e-05
-3.12237613874176e-05
-6.98659803989656e-06
-1.31187771407251e-05
-2.21158585486615e-05
-1.99972160696235e-05
7.41963869384012e-07
-1.53574772218634e-05
-1.54177395098648e-05
-2.48467847595276e-05
-2.34418073041241e-05
-2.5017462425225e-05
-1.20874851251184e-05
-9.10760326230602e-06
-1.2992912908978e-05
-2.04030106478151e-06
-1.13135647833379e-05
-2.53490232601207e-05
-2.85702019784985e-05
-8.75811209867924e-06
-1.61025696627999e-05
-1.8105490586223e-05
-2.32115335580497e-05
-2.0871102647986e-05
-3.15131962592705e-06
-4.81477205256131e-06
-5.45925003336831e-06
-2.04487621713883e-05
-3.23749482997559e-05
-2.30593914338292e-05
-2.95096050213307e-05
-8.49277593805561e-07
-1.69565188323884e-05
-7.47099680372451e-06
-5.96481235963904e-06
-1.55938082850385e-05
-1.90649340057928e-05
-2.14016083583087e-06
-1.44725923055386e-05
-2.4375482065695e-05
-5.48414575473365e-06
-1.75658539270348e-05
-2.88922964283703e-05
-9.93671803114735e-06
-2.26574482804897e-05
-1.79205197749302e-05
-6.11574928414777e-06
-1.10524772831731e-05
-3.04949865199686e-05
-2.7423156618406e-05
-4.66767334178261e-06
-1.01509598144596e-05
-1.61968666103501e-05
-9.45197665284305e-06
-2.31353334065701e-05
5.52286874586753e-06
-1.194244549296e-06
-4.12129165487689e-05
3.26976326137406e-06
-9.73168670723132e-06
-2.74472274682901e-05
-9.41670249636589e-06
-1.59456360429606e-05
-3.6756370320931e-05
-9.58024879848687e-06
-1.53305708512715e-05
-2.07525079208887e-05
-1.97419904568036e-05
-7.53779038634771e-06
-1.17733318975334e-05
-8.8095905112587e-06
-1.45423282716979e-05
-2.98512884674694e-05
-2.3992347361891e-05
-1.4188927721441e-05
-1.37253807145333e-05
-2.00658151898712e-05
-1.12137158015629e-05
-1.79018431964955e-05
-5.93889289739955e-06
-3.25108199174326e-05
-1.86670790824445e-05
-1.05816245304259e-05
-2.80457143240461e-05
-1.69846380168198e-05
-2.69577206726223e-05
-2.52615451641185e-05
-1.50921724077843e-05
-3.12893268291912e-06
-2.60689559158326e-05
-2.20214240415602e-05
-2.14070086152822e-05
-1.9804847573172e-05
-1.98472664033751e-05
-2.768317296018e-06
-2.62639160237035e-05
-2.06063812086159e-06
-3.01686510748117e-06
-9.15906587915744e-06
-1.35803618940478e-05
-6.93236846609032e-06
-9.30991866920633e-06
-1.89741697050637e-05
-1.13441031192326e-05
-2.82226719878742e-05
-1.87972956200719e-05
-1.89102688509279e-05
-1.35022626994679e-05
-3.39918687732753e-05
-9.11575413697363e-06
-1.75887593362609e-05
-1.28417340691742e-05
-3.87134373102389e-05
-2.58398044128919e-05
-1.41271882854052e-05
-2.31309595843637e-05
-3.47906467272802e-05
-1.86160329019672e-05
-2.17185931023219e-05
-2.80875663044517e-05
-2.42974335800171e-05
-2.18545959191407e-05
-2.86854296627009e-05
-7.93005735744932e-06
-6.57917338032648e-06
-3.14330150855624e-05
5.86676581487666e-06
-2.16655882665525e-05
-2.01224981401697e-05
-1.27290911095412e-05
-5.47433299257608e-06
-2.79113373268096e-05
-1.6023428953499e-05
-9.71147448500727e-06
-2.22356062696687e-05
-7.66048683852195e-06
-1.23591323276089e-05
-1.50737955945305e-05
-1.97483803623834e-05
-1.6732066327084e-05
-1.86040570546964e-05
-3.99950937893483e-05
-1.29309833499957e-05
-2.97749328698348e-05
-2.43276746638562e-05
-1.09529928670523e-05
-2.34285217280294e-05
-1.91333957038722e-05
-8.92270250402433e-06
-1.68276723500023e-05
-1.68427669305348e-05
9.35124971669373e-07
-1.91644074129398e-05
-1.30355618440273e-05
-1.7155224982452e-05
-1.586817390781e-05
-1.14055723256046e-05
-2.66487652555677e-05
-2.33512021355528e-05
-2.83095331492674e-05
-2.20194582466584e-05
-2.77462031760644e-05
-6.6177756008611e-06
-2.17767582634814e-06
1.99361336814189e-06
-1.14760989350564e-05
-8.08743541029848e-06
-1.79205953221451e-05
-9.81019550014026e-06
-1.91571163024466e-05
-1.28759162561219e-05
-2.9985204496585e-05
-1.47674928090149e-05
-3.02851229569193e-06
-9.71500072858776e-06
-8.75403317913833e-06
-1.47164592877033e-05
1.22621040028596e-05
-2.51869552716272e-05
-2.19600983170151e-05
-1.90332096840718e-05
-3.07248379726533e-05
-2.08663557008408e-05
-4.18853027640336e-05
-7.22459997274232e-06
-1.07498812397447e-05
-7.23364403380174e-06
-1.21312610211549e-05
-2.18180578410169e-05
-1.44135084091222e-05
-1.5100566322523e-05
-1.15450211003314e-05
-1.5472405333079e-05
-1.2356052658242e-05
-1.67345586925923e-05
-1.43021276385087e-05
-2.78800310844365e-05
-1.44466205923635e-05
-9.52112101472774e-06
-1.56810606317331e-05
-1.29019314448979e-05
-1.46200354357198e-05
-2.12932361268229e-05
-2.20479435686143e-05
-2.10951614026424e-05
-1.55315199561427e-05
-4.19280856929245e-06
-9.92382280705415e-06
-1.37160203863008e-05
-1.91650936832201e-05
-7.26353854848203e-06
-2.01816668493454e-05
-3.81741615999982e-05
-2.28421964838102e-06
-2.33147666451601e-05
-1.61528279109883e-05
9.01632762334443e-07
-1.30955575600744e-05
-1.88927131629662e-05
-1.18768989979351e-06
-2.81759010113179e-05
-2.02452291399617e-05
-1.6617558550199e-05
-3.5980984959624e-05
-2.25567846646857e-05
-2.94435564263738e-05
-1.60933704988145e-05
-1.27589514147737e-05
-9.55781766528488e-06
-2.38507396986127e-05
-1.75095190787599e-05
-1.2609931942989e-05
-3.69856669155594e-06
-1.28487939532366e-05
-3.35535253016356e-05
-9.60944740344825e-06
-1.64435279169977e-05
-2.45972231089797e-05
-9.28135861249397e-07
1.40189872540992e-06
-3.30832311474443e-05
-2.93299140254015e-05
-7.28666064127203e-06
-2.65448568963585e-05
-2.00030389991786e-05
-2.2499570811401e-05
-5.55655514704901e-06
-1.04542284171794e-05
-2.83630714084733e-05
-2.37260622570917e-05
-7.13322002344566e-06
-1.38529599111559e-05
-9.85677667372299e-06
-1.59017969412988e-05
-3.22117770018263e-05
-5.07591458384975e-06
-1.52094388394197e-05
-4.96691792477179e-06
-1.72733060175683e-05
-2.24896199695888e-05
-6.21989000465547e-06
-9.21508940373812e-06
-1.77786215317273e-05
-1.75226513579486e-05
-1.74333928821846e-06
-3.04374514623595e-05
-2.76242216462357e-05
-1.91413398275336e-05
-2.09906313453735e-05
-2.59363364044803e-05
-2.75788131058529e-05
9.89601960418099e-06
-2.3401767792052e-05
-2.24651235064243e-05
-1.08654554903967e-05
-1.81566435384825e-05
-1.97769255244229e-05
-2.70222201836585e-05
-2.40377282430465e-05
-2.81459439093508e-05
-8.25420441721696e-06
-1.81401326090699e-05
-8.53293145557552e-06
-3.08331324108348e-05
-1.64700747822293e-05
-1.31247667619671e-05
-1.68133093837406e-05
-2.36228214111057e-05
-2.79688341465504e-05
-1.23660258769134e-05
-1.23630672391321e-05
-9.8252721601791e-06
9.78879584410535e-07
-6.8848081271586e-06
-4.75800572672763e-06
-2.78787812507182e-06
-1.5891115736388e-05
-8.86747232787185e-06
-9.5989805374674e-06
-1.31958828090404e-05
-1.66631833017827e-05
-1.6361154062219e-05
-1.37113760864228e-05
-1.42670623227752e-05
-9.17275782510004e-06
-2.08909030282109e-06
-2.26063139043569e-05
-1.0408395087532e-06
-1.55309968667345e-05
-1.57915189338288e-06
-3.03938691874684e-05
-1.32527094454026e-05
-2.55439190474182e-05
-6.21790619249329e-06
-5.80427443757626e-06
-2.1665350027741e-05
-2.01515403349744e-05
-7.10092654816717e-06
-1.80232579084464e-05
-1.82852179123523e-05
-1.75747948567377e-05
3.82255786731376e-06
-2.18005896671472e-05
-2.52498367731727e-05
-1.25913505658392e-05
-7.83333564529188e-06
-2.3673708606658e-05
-9.30680099553769e-06
-1.38791765257832e-05
-1.82486159942111e-05
-2.73722070221535e-05
-1.83515358944329e-05
-1.01207913207398e-05
-1.0353256553737e-05
-2.14671353216298e-05
9.7833964969866e-07
-2.20436729171601e-06
-1.59838080120641e-05
-1.09015818542061e-05
-1.29879306037195e-05
-2.37400646104349e-05
-9.28410702636064e-06
-4.51189900319759e-06
-2.17899261355047e-05
-3.129871976488e-05
-1.09948284443323e-05
-1.4341837302494e-05
-1.35750838979545e-05
-2.23240114955542e-05
-2.70935124401645e-06
-1.51845062542812e-05
-9.41131398612089e-06
-1.67837887673884e-05
-5.55351116928265e-06
-1.72673932938106e-05
-2.90301797881364e-05
-1.00478899944822e-05
-7.52192764312989e-06
-9.02415333803124e-06
-1.99007096650875e-05
-1.91986653522461e-05
4.43506364356136e-06
-1.62287946393823e-05
-6.45100957079144e-06
-1.95087513625052e-05
-1.9836007806703e-05
-2.57669823900409e-05
-3.92691417104101e-06
-1.61883080483153e-05
-2.2561433118908e-05
-9.6409616799981e-06
-7.13278004908839e-06
-2.53098411540232e-05
-1.13799208759175e-05
-1.67848380977814e-05
-1.48724862740113e-05
-1.62124821542917e-05
-1.82532301664039e-05
-7.75897626310856e-06
-2.80497568962876e-05
-7.24497663270586e-06
-3.18088738598675e-05
-2.24026621202722e-05
2.32945328882342e-06
-1.50190357903658e-05
-1.43370446570763e-05
-1.7475741733324e-05
-2.83444833647299e-05
-3.59214976953573e-05
-1.22405032664109e-05
-1.35344803336132e-05
-2.67572436474072e-05
-1.93089679043885e-05
-2.66503756784034e-05
-1.85673795576176e-05
-2.24839971187367e-05
-1.76475115183706e-05
-2.32042415415907e-05
-9.08257429199937e-06
-2.64377298553447e-05
-2.58166141628661e-05
-2.40885919856306e-05
-1.44995607137842e-05
-2.76977189032302e-05
-1.00747282121876e-05
-2.92019086454819e-06
9.71679616566514e-07
-1.66416565982454e-06
-1.19819078960922e-05
-3.06042553372036e-05
-9.42719114199763e-08
-3.49955860381805e-05
-1.17863488462874e-05
4.41324688005364e-06
-2.46287255954228e-05
-2.87747274501256e-05
-1.3199187495853e-05
-2.32291011399866e-05
-1.10551386708957e-05
-2.17772004468503e-05
-2.92623828265003e-05
-2.6712421051616e-05
-1.26503974278141e-05
-4.92625160794373e-06
-1.19677881790775e-05
-3.38598324419796e-05
-3.05328412440861e-05
-2.47639001097647e-05
-1.7702091845663e-05
-2.33059899041452e-05
-6.15573675197262e-06
-1.4809908075368e-05
-1.27793411120195e-05
-9.88719893550841e-06
-1.2623108808708e-05
-1.43279089900972e-05
-5.00124263252292e-06
-1.60887758325938e-05
-2.20245625030045e-05
-1.54340595745467e-05
-1.6023110201656e-05
7.68165488346044e-06
-1.99080532040404e-05
-1.44489549730081e-05
-1.92804255855108e-05
-2.59229720197368e-07
-1.12337945371351e-05
-7.48758762555897e-06
-2.55910085570239e-05
1.94068980752678e-06
-1.13220819610669e-05
-1.7569703209816e-05
-1.92699459894257e-05
-1.72147993061376e-05
-7.24387882327929e-06
-5.36788496289911e-06
-1.20088904453115e-06
-1.41830539986429e-05
-1.57205658148642e-05
-1.46462651957735e-05
-2.44171764041325e-05
-1.46278576730264e-05
-1.21548548788109e-05
5.6843211110526e-06
-2.34468752783028e-05
-1.44306952180507e-05
-8.58730389321954e-06
-1.16878858343357e-05
-1.46155120649552e-05
-6.06198872937147e-06
-1.7387165502961e-05
-2.60015591862525e-05
-1.71746372744223e-05
-9.06400568990768e-06
-1.81136021330168e-05
-1.94445300294682e-05
-1.44288543246413e-05
-7.35020220326549e-06
-1.49506503166407e-05
-1.4425898997077e-05
-1.52792867679273e-05
-1.42701705827241e-05
-8.43877576556321e-06
-1.7788259563144e-05
-2.14300946445259e-05
-3.13018414162562e-05
-1.08107399075139e-05
-2.70220387206384e-05
-2.57021123259405e-05
-1.72472175319199e-05
-4.7557925066877e-06
-1.28960702318662e-06
-2.46353124770498e-05
-1.22741225584293e-05
-2.33879408731551e-06
-2.07108094264184e-06
-7.56584395789641e-07
-2.06826706692877e-05
-2.86450119806508e-06
-1.12082822723653e-05
4.49042376588004e-06
-1.58277524204488e-05
-2.67754162316183e-05
-8.45126471359821e-06
-1.18345909412649e-05
-2.42228141105122e-05
-1.10819102521135e-05
-1.84514763738027e-05
-1.45403103981263e-05
-2.46423832470541e-05
-2.6529861906274e-05
-1.50863369940488e-05
-1.54058152999967e-05
-1.81138500967815e-05
-1.53663292607039e-05
-2.71947605436365e-05
-1.31214841739131e-05
-1.12937731423153e-05
4.83972980403393e-06
-1.68550085291698e-05
-2.15636783962945e-05
-2.19494558121418e-05
-2.6069058230035e-05
-2.51451547479191e-06
-5.11755920596545e-06
-3.06432529975319e-05
-1.34491123326378e-05
-1.85354712874111e-05
-3.61140748176592e-05
-1.28840039407601e-05
-7.16982015729679e-06
-4.7048949114628e-06
-1.19403318320396e-05
-1.70082167434316e-06
-1.22836604148694e-05
-6.59976312819425e-06
-1.95873938592658e-05
-1.97820093055991e-05
-2.30344336514398e-05
-2.75019513953577e-05
-1.76945471321897e-05
-6.60599506990236e-06
-6.87726851157051e-06
-7.78733911727921e-06
-1.69753106111226e-05
5.42575380795853e-06
-1.24345093819613e-05
-8.68674938535439e-06
-2.30612161963228e-05
-5.12767181534655e-06
-1.94883799767359e-05
-8.23623115238046e-06
-1.5766708737114e-05
-2.06769767318658e-05
-3.15798891388397e-05
-2.64011595663452e-05
-2.44878083598066e-05
-2.31332892934823e-05
-6.88694605367189e-06
-2.16962184280794e-05
-1.70792952051532e-05
-3.76938106883667e-05
-3.13087639960929e-05
-2.51967419442787e-06
-2.36304701647693e-05
-2.34232518838608e-05
-2.3361603633216e-05
-8.48715970011243e-06
-4.37903191544061e-07
-1.6029205127305e-05
-2.73843621703338e-05
-2.93736128685516e-05
-3.4324468876984e-06
-2.77857308462676e-05
-3.89342583922228e-07
1.15398574401508e-06
-2.60264976301511e-05
-2.52156345942051e-05
-1.65646302158763e-05
-1.64897325767801e-05
-1.46214299876274e-05
-1.43547303044065e-05
5.84221704680149e-07
-1.6590404035352e-05
-1.28375244952068e-05
-2.28489107833219e-05
-1.17502916745482e-06
-2.19566066745441e-05
-8.56943747818362e-06
-1.9241880422359e-05
-2.00177713578139e-05
-2.00812145450714e-05
-7.10191677879683e-06
-1.5395210041406e-05
-1.91926478003031e-05
-2.56622916097265e-05
-2.25615243833632e-06
-2.18793046344024e-05
-1.41983459865597e-05
-2.31960965358481e-05
-2.57264311917874e-05
-2.36236412519754e-05
-3.68695853602586e-05
1.66062270306533e-05
-3.07230629137246e-05
-1.00074722274746e-05
-1.96363539627874e-05
-8.26617367937005e-06
-1.98146463999869e-05
-1.99814526141662e-05
-1.99309565130541e-05
-2.70763068797054e-05
-2.10074343468406e-05
-1.61009448133903e-05
-2.60504686872348e-05
-1.28638092283978e-05
-3.8552058913548e-05
-1.97972364829251e-05
-3.62802062046613e-05
-1.33280500905556e-05
-2.10319216837927e-05
-1.49676550492187e-05
-2.17832675717116e-05
-2.17104275647969e-05
2.60343648415692e-06
-1.42735208433825e-05
-1.03129598056482e-05
-2.16700912927045e-05
-1.9134743211771e-06
-1.82607570631974e-05
-1.96565583419821e-05
-7.55742564955105e-06
-2.09012011553621e-05
-1.23185468978427e-05
-1.21474955296013e-05
-1.48514003779841e-05
-2.29895963069845e-05
-4.83493043075249e-06
-2.66106324686284e-05
-1.4420618169622e-05
-9.26944283803304e-06
-1.69238214730732e-05
-1.04705518704834e-05
-1.75435927220162e-05
2.15118965372849e-06
-1.54585996814212e-05
-2.00986829243121e-05
-1.68885939215674e-05
-1.51287458869432e-05
7.17368675320333e-07
4.15429985336005e-07
-2.46249378532279e-05
-1.4274009766238e-05
-2.05210554273933e-05
2.45465985484883e-06
-2.27396451063257e-05
-2.95769700858184e-05
-3.00742084388096e-05
-1.5599162127277e-05
-2.64552585319648e-05
-2.4125832269394e-05
-1.42656921093624e-05
-9.90197385468123e-06
-1.88031900916157e-05
-1.39517993174158e-05
-1.57540753317461e-05
-2.81757652460481e-05
-5.37754979495645e-06
-2.42606540200386e-05
-1.65118069587941e-06
-2.15036653256104e-05
-1.5108398870949e-05
-1.11178750152027e-05
-1.74464730493895e-05
-2.43678643196151e-05
-1.29629886328359e-05
-2.12118737909114e-05
-2.75103090786587e-05
-1.67036492898615e-05
-4.08051024355091e-06
-1.59322771625518e-05
-1.0369163223537e-05
-2.01744556833619e-05
-4.100882018948e-06
-2.99690111818265e-05
-4.01289135961004e-05
-9.84234465462006e-06
-1.37572219937364e-05
-2.21775028683058e-05
-1.13698588400165e-05
-3.72021352302805e-05
-2.46481234467292e-05
-2.21245264025214e-05
-1.0418714343125e-05
-1.95593804581314e-05
-6.1671464691352e-06
-8.53953464893532e-06
-1.92250092776363e-05
-1.23793687562707e-05
-2.56999026076084e-05
-9.68827334229643e-06
-1.34641035994094e-05
2.39705839371835e-06
-3.11808643009197e-05
-1.21610152574902e-05
-4.06414760051848e-05
-2.43396372550099e-05
-2.60031647364351e-05
-4.38849898605013e-06
-2.63442511195773e-05
-1.64005849919182e-05
-2.35052090454877e-05
-2.11605283722517e-05
-2.27124820543058e-05
5.89468690645477e-07
-9.84375632101204e-06
-1.08630350722082e-05
-1.71513342760691e-05
-1.74080873051148e-05
-2.10221266817183e-05
-1.39090505425714e-05
-3.11107400192837e-05
-1.75364671169901e-05
-8.29437432619037e-06
-3.26347301539187e-05
-9.7613715933776e-06
-9.35797278287837e-06
-3.26342417202044e-05
-6.67075611300415e-06
-1.08194703998627e-05
-1.52224643507663e-05
-1.39858567704368e-05
-3.28132445762699e-05
-3.41353502162184e-05
-1.07720867123001e-05
-4.60828596758668e-06
-3.42672596143673e-06
-2.65654864094492e-05
-1.53261183902479e-05
-9.54485011388916e-06
-1.76057505297456e-05
-1.60235893716016e-05
-1.21173296405591e-07
-2.42585041584457e-05
-2.40255010081931e-05
3.93111805778243e-06
-9.17746525340992e-06
-5.754987848447e-06
-8.88787252054516e-06
-1.58536100913065e-05
-2.69395347078707e-05
-2.57053427701558e-05
-1.35484641150811e-05
-1.90628122404522e-05
-1.03437144539512e-05
-1.62237354355342e-05
-1.43246614416961e-05
-7.51889624435579e-06
-2.24077036908655e-05
-1.70836360288179e-05
-1.23985627754605e-05
-1.47982737628642e-06
-1.1262805677031e-05
-9.27892993998063e-06
-2.51351714254133e-05
-1.98847430932981e-05
-1.40562071177479e-05
-1.68150439680962e-05
-3.15306323810997e-05
-3.20987342111573e-05
7.14630705408625e-07
-4.63769532502147e-07
-2.72341986098628e-05
-8.02248551535293e-06
-2.02773913943977e-05
-2.3595441390489e-06
-1.65443951905186e-05
-1.59467453541164e-05
-2.52545385104381e-05
-1.89553716441463e-05
-1.04685947264233e-05
-8.70735414733048e-06
-3.09969606307842e-05
-1.69983030150382e-05
-1.40530442787056e-05
-2.96898154266393e-05
-6.67887504042755e-06
-1.54938716869409e-05
-3.06937985549842e-05
-2.66797208157533e-05
-2.33276446098763e-05
-5.67637037861833e-06
-4.49456726292409e-06
-2.04015037151468e-05
-6.40782408300057e-07
-6.59222620753019e-06
-5.52020626411707e-06
-2.24388278907447e-05
-2.61107975616693e-05
-4.77522900483971e-06
1.23436569135273e-05
-2.38253620984635e-05
-2.45773045076848e-05
-3.84060113235642e-06
-2.0248512823605e-05
-1.18967438287034e-05
-8.16789601550498e-06
-2.5651724343512e-05
-7.72154611016321e-06
-2.51661176003748e-06
-3.01500574139886e-05
-2.84841090223513e-05
-1.30261417394997e-05
-1.30877920134375e-05
1.30150385897554e-06
-6.88388156085998e-06
1.33447175826335e-06
-1.12298640937601e-05
-9.77040048528073e-06
-1.03076459929747e-05
1.23437760595613e-06
-8.29600528882919e-06
-1.48919918579928e-05
-1.84585955823581e-06
-6.48277817686271e-06
-1.30896376566822e-05
-2.43592420195889e-05
-1.62815833643245e-05
-3.10674268387616e-05
-1.99020431935216e-05
-1.86894986847796e-05
3.45339425636611e-06
-9.91958880770429e-06
-1.26287617937382e-05
-1.50718030311778e-05
-1.8553697356921e-05
-1.93232298851245e-05
-3.07416676593311e-05
-1.91697554134983e-05
-2.87405992125413e-05
-3.80632557085747e-05
-1.88702582946712e-05
-9.55826906613259e-06
-5.45156442462701e-06
1.8691684087346e-06
-5.97417167214251e-06
-2.12266356438758e-05
-1.13017480408414e-05
-1.72771501559414e-05
-8.98044495732659e-07
-1.34225390328274e-05
-3.78238667795995e-06
-2.42200187027186e-05
-1.50863068754435e-05
-2.74057584913068e-06
-2.05305931392948e-05
-1.39512832658039e-05
-1.31106859472236e-05
-2.19233571646177e-05
-8.74846267524056e-06
-2.69342523369879e-05
-1.72549250740373e-05
-1.1062185062534e-05
-1.36658751386351e-05
-1.59825744901325e-05
-2.1686252148908e-05
-2.39923032552668e-05
-5.49025270612791e-06
-2.38726113527839e-07
-2.30131405971931e-05
-8.19072476900103e-06
-2.48346380588666e-05
-1.20398401936287e-05
-1.78766053189932e-05
-4.6810455877059e-06
-2.80442660374617e-05
-1.41181900016099e-05
-1.48848064575374e-05
-2.14583164244913e-05
-4.30330134679962e-06
-3.49970007011567e-06
-1.83136375920589e-05
-2.65604634543917e-05
-1.21579480759314e-05
-1.47619025383858e-05
-3.82222031586519e-06
-5.725103825289e-06
-1.05919966452801e-05
-1.09694615012337e-05
-3.694574939818e-05
-1.21521773513451e-05
-1.92068579336887e-05
5.28612260089423e-06
-5.26535107047038e-06
-1.56045473806053e-05
-2.21755937017718e-05
-1.19468098728494e-05
-1.74676116373538e-05
-1.43577465525441e-05
-7.62205666830238e-07
-4.58722666224647e-06
-1.6719655692599e-05
-6.89625698783935e-06
-2.7899812441516e-05
-8.5071729972769e-06
-1.59638589761482e-05
-2.69162484503875e-05
-2.92721023293728e-05
-1.51460625508135e-05
-9.23550012834736e-06
-2.40805385487861e-05
-8.37869999716797e-06
-3.77283662356881e-06
-1.98847648381331e-05
-6.63267766915354e-07
-6.13283504672455e-06
-7.78132734506261e-06
1.40820738416219e-06
-2.51873158813652e-05
-2.21230327718497e-05
-3.27619887577208e-05
-1.636820966557e-05
-1.4580808787693e-05
-1.55661823872194e-05
-1.74796840505056e-05
-6.35057585647293e-06
-2.42204759887532e-05
3.35381592053614e-06
-1.45873881402402e-05
-1.50139420735066e-05
-1.68624521672881e-05
-1.93798334539311e-05
-7.50038156758169e-06
-1.05082620263939e-05
2.16744770520555e-06
-2.29709148926994e-05
-2.1493342839223e-05
-1.99848005824714e-05
-2.97519514667056e-05
-2.61598607420805e-05
-1.86927769787274e-05
-1.39597692440979e-05
-1.66572018535233e-05
-6.42420185540238e-06
-1.17432930196416e-05
-4.01996982037505e-06
-2.25191330462546e-05
-1.79307711649812e-05
-1.4682332382172e-05
-1.86218061617108e-05
-1.87030432598787e-05
-1.1122217675393e-05
-1.19783898006109e-05
-1.8304196682741e-05
-1.64149835044735e-05
-1.80199591536481e-05
-3.03235530573414e-05
-2.12584795549375e-05
-1.91924325140004e-05
-1.5565833167912e-05
-6.57590077245589e-06
-2.00795677498939e-05
-1.54000346967178e-05
-2.99581935633624e-05
-3.12864605384341e-05
-2.84846824128695e-05
-1.66943454735548e-05
-1.53750390734381e-05
7.87178018611831e-07
-1.45750160816232e-05
-1.63038284510305e-05
-2.12893691318726e-05
-8.73536917258193e-06
-2.06623037004845e-05
-2.59789006715889e-05
-2.06124253753005e-05
-1.63032116532181e-05
-2.85753690286952e-05
-1.32546232615307e-05
-1.55854690940239e-05
-2.95685042766457e-05
-1.42596837323916e-05
-3.88674742556581e-05
-1.2553179409279e-05
-1.7894874759152e-05
-6.65527396586436e-06
-1.9113927342903e-05
-4.1639143833063e-05
-1.98889927256866e-05
-1.78446959853302e-06
-4.9230903782493e-07
-3.3004231615098e-05
9.08420034030093e-07
-8.94114359569311e-06
-4.33588276969112e-06
-2.32288107968348e-05
-2.00870916801621e-05
-1.40589706732821e-05
-1.97659873019542e-05
1.19899836927807e-06
-3.27523265088811e-06
-1.91407808825018e-05
-1.57270324593619e-05
-1.04742206890229e-05
-1.00562534660512e-05
-2.22501771309712e-05
-2.3949463030281e-05
-4.45543290530413e-06
-1.36189598412039e-05
-2.35143697369139e-05
-1.36958529902315e-05
-2.15157495548761e-05
-2.16559160111895e-05
-5.3008755777962e-06
-1.67210782867578e-05
-1.32671474407818e-05
-2.90230799480252e-05
-5.41108397597581e-06
-1.92007644689972e-06
-2.11610996166622e-05
-1.23803026252133e-05
-1.4556061844108e-05
-1.7996915528411e-06
-1.57984651088658e-05
-3.02968583860911e-05
-2.52951299156534e-05
-1.67639918622578e-05
-1.75751324972375e-05
-5.15826460248154e-06
-1.56809592551109e-05
-3.45033571190657e-05
-9.40660182939339e-06
-1.36790216393464e-05
-7.57389795798006e-06
-8.79623329383911e-06
-1.03918186308673e-05
-1.65370269731785e-05
5.3341817040796e-07
-2.28723461026889e-05
-2.06573768489018e-05
-1.35591559758866e-05
-3.918137485043e-06
-6.14919729366667e-06
2.87802521544039e-06
-2.42028674183202e-05
-2.30894674177998e-05
-4.68746631790383e-06
2.20092721164339e-06
-1.38752456667647e-05
-2.69505241337235e-05
-2.63490943162377e-05
1.28118881657336e-06
-3.50831519764851e-05
-1.07189202906352e-05
-2.35056590195681e-05
-1.14486482578239e-05
-2.17009789873905e-05
-1.39104583998611e-05
-9.17076195475824e-06
-2.32989634509022e-05
-1.93487829063181e-05
-1.75391828657635e-05
-1.23333325176524e-05
-2.379307398769e-05
-1.33730838801233e-05
-2.97325429526515e-05
-8.0508276187612e-06
-3.26384907592126e-05
-1.10775743896158e-05
-1.82994493017591e-05
-1.31641084160938e-05
-2.39548488931499e-05
-2.07802242476215e-05
-6.87773299906616e-06
-1.57556736927341e-05
-1.77766246189095e-05
-7.26656612736957e-06
-2.02613187441392e-05
-1.78091819058234e-05
-6.35406572354394e-06
-1.77654902542536e-05
-1.28826219600612e-05
-2.70549120001858e-05
-3.43461429337788e-05
-2.62055853147129e-05
-2.92726559228228e-05
-2.03007782866798e-05
-9.41370465861005e-06
-6.58926114873274e-06
-2.18708874884116e-05
-1.91144292994228e-05
-9.4149689813893e-06
-3.20767471995232e-06
-1.84538045621418e-05
-3.17245561756999e-05
-1.30253393951577e-05
-1.85843411473466e-05
-1.8026256556513e-05
-2.42867862850442e-05
-1.83984035997491e-05
-2.44694494773024e-05
-1.5033120168627e-05
-2.2867002569994e-05
-2.12290583354823e-05
-4.85503864775133e-06
-1.66762859902022e-05
-1.65720565641543e-05
-1.13859886670061e-05
-5.61497287133239e-06
-2.25878641739849e-05
-1.2048470785762e-05
6.94503641042918e-06
-4.93503639148677e-06
-2.93098575831425e-05
-3.31778866296636e-05
-3.72749104931874e-05
-1.69003190419732e-05
-1.61946039701855e-05
1.37165205923105e-07
-1.91809961077481e-05
-1.26998836528815e-05
-1.78601156596726e-05
-1.48550337550884e-05
-1.41795919839655e-05
-4.10562232438609e-05
-5.37435225639298e-06
-1.54129996651553e-05
-1.92373199545809e-05
5.06227615848419e-06
-3.69449242535376e-06
1.95858288219839e-06
-3.12429678474492e-05
-1.94678681977127e-05
-1.01193775642111e-05
-1.5799194620303e-05
-1.60716516650898e-06
-3.12607083680647e-06
-7.96394875654461e-06
-1.34486447531073e-05
-1.66112468814179e-05
-6.7989984823045e-06
-2.83472492429067e-05
-1.19689052529981e-05
-1.87851656165981e-05
-2.04397661701076e-05
-1.89118254381039e-05
-1.86420195666048e-05
-8.7618225720759e-07
-1.06910516728762e-05
-2.29510640034194e-05
-2.51434190988832e-05
-6.21028593598007e-06
-1.73707734258086e-05
-2.82569172873511e-06
-2.39541541003633e-05
-2.69489015793292e-05
-9.96826056408834e-06
-8.9199793313153e-06
-7.80083547849414e-06
-2.12828632467274e-05
-2.40345230847146e-05
-1.68375165016444e-05
-6.90567543245262e-06
-3.58919889762458e-06
-3.02356765980066e-05
7.69342589788249e-07
-2.53655083082028e-05
-1.86919887831965e-05
-1.40764283769838e-05
-2.95299485846833e-06
-1.35226644662152e-06
-2.90196915359641e-05
-3.07049728485684e-05
-3.02621386255057e-05
-1.99555053147521e-05
-1.64196039266591e-05
-1.59590151626837e-05
-2.12071964799377e-05
-4.46803853908699e-06
-3.18201511640533e-05
-3.15428488251594e-05
-1.52644213203458e-05
-1.86793703164984e-06
-2.05416855268886e-05
-2.24973693633943e-05
-1.06090666962386e-05
-2.93257355943052e-05
-3.38743264993188e-05
-1.80809602969041e-05
-1.44692321113857e-05
-2.60989282479678e-05
-2.25631577883143e-05
-1.76179865547396e-05
-2.30538979438254e-05
-1.87555487586452e-05
-2.60767714068919e-05
-1.30407199500615e-05
-3.10835662271431e-05
-1.62020465742462e-05
-2.74709158991887e-05
-2.04039912338621e-05
-2.10107871580494e-05
-1.98696276242738e-05
-8.0696252155967e-06
-7.92746816924813e-06
-2.55164965441442e-05
-2.09366252793142e-05
-8.43895376806817e-06
-1.06995597298935e-05
-1.90125460707478e-05
-2.31007827246002e-05
-1.772772940014e-05
-2.05880534789561e-05
-1.48268957308939e-05
-2.67952603806282e-05
-2.15812543517784e-05
-3.06413630610678e-05
-1.7440851064918e-05
-1.948944658353e-05
-1.88128830823775e-05
-1.32050238295218e-05
-2.03286558225128e-05
-4.80254204734413e-06
-1.95066343387513e-05
-4.14763106144913e-06
-2.59377734170541e-05
3.15298343101016e-06
-1.24941989722558e-05
-1.14552633960584e-05
-1.00419603620634e-05
-2.78701140670592e-05
-2.07779663774472e-05
-1.54822435430398e-05
-2.24412960215312e-05
-3.27056880303615e-05
-3.53313561585156e-05
-5.96418153108095e-06
-2.92907640213765e-06
-1.12723908730646e-05
-1.08053287922204e-05
5.165446125741e-07
-1.53572308870391e-05
-1.18353505775318e-05
-2.27837289523428e-05
2.12033559294829e-06
-1.0841643496224e-05
-9.48578907300329e-06
-2.71390847190344e-05
-3.07949875742226e-05
-2.0667893495461e-06
-6.90601203047793e-07
-1.53966906886499e-05
-3.09313808198604e-05
-1.40687334506058e-05
-1.50577456985379e-05
-1.32904069462962e-05
-9.00486744522806e-06
-2.53979035518121e-05
-2.88728479738523e-05
-1.90884649854316e-05
-2.47469634209539e-05
-1.4368428209444e-05
-1.30724118484474e-05
-1.13107477120834e-05
-3.10812786619718e-05
-3.24279252195683e-05
-3.95556382547145e-06
-1.50449715248195e-05
1.20168968181737e-06
-2.03418268001595e-05
-4.07447364913064e-06
-2.07775073162565e-05
-2.68475523202488e-05
-8.18878002288045e-06
-1.78523913931096e-05
-1.85636771454806e-05
-1.83827307749077e-05
-2.23322314085608e-05
-1.89156907087131e-05
-6.58917202901407e-06
-1.53863282152797e-05
-1.04630946700246e-05
-2.10680517209371e-05
-1.43082230934493e-05
-1.87546400962661e-05
-2.00992969133933e-05
-2.51931473462382e-05
-2.33540793888832e-05
-2.85836911091106e-05
-2.19045296289019e-05
-1.43753302260023e-05
-1.14563854120058e-05
-1.87244991677401e-05
-1.79739149832491e-05
-1.93437734019376e-05
-1.85717872541635e-05
-2.71007125514388e-05
-3.20991677756372e-05
-1.42813513137611e-05
-1.16590022891349e-05
-1.43952758155222e-05
-3.1712409571811e-05
-2.23218997368803e-05
-1.01028264679456e-05
-3.00948717353097e-05
-5.3889208387114e-07
-1.59124527883367e-05
-1.2026036104757e-05
-1.26179880473788e-05
-1.00266320785932e-05
-1.20302330505244e-05
-3.08616123538926e-05
-1.45847806571579e-05
-2.81039170486244e-05
-2.22293389147928e-05
-1.94410356467508e-05
-2.23122307940589e-05
-9.49191582640276e-06
-2.31074053609073e-05
-6.41658277688807e-06
-2.88015516636517e-05
-9.51618459182888e-06
-2.09396384550866e-05
-1.00617275223659e-05
-1.50305686787165e-05
-3.96189587072188e-06
-2.34562797399049e-06
-1.84769118302764e-05
-1.82602063998803e-05
-2.23026796850104e-05
-2.39296341922401e-05
-2.03730063045585e-05
-2.57934711864507e-05
-1.78928423532304e-05
-1.51474157582642e-05
-2.23513766095961e-05
-2.62852730052547e-05
-1.80198389906606e-05
-2.35807141726049e-05
-2.075202901529e-05
-1.63091756493981e-05
-4.78909894864835e-06
-2.54894823251965e-05
-2.24243507241857e-05
-7.00892327904763e-06
-4.29830469224615e-05
-3.52330229900697e-05
-2.97838280682665e-05
-3.05033520024561e-05
-1.27627008393514e-05
-1.2780671384957e-05
-1.42755439570789e-06
-1.88516529506646e-05
-2.19650993933038e-05
-1.40465925530081e-05
-3.10170833857257e-05
-1.70757975539691e-05
-3.61426979181239e-06
-8.95310639036856e-06
-1.62272619653441e-05
-1.18547397085969e-05
-3.3554025231399e-05
-2.20265729052646e-05
-2.38717186818474e-05
-4.41798557299691e-06
-4.01670349185712e-06
-2.70942088036717e-05
-6.26971008826322e-06
-1.83018927745289e-05
2.57474494070487e-07
-2.99706188632414e-05
-2.40084514267843e-05
-1.32992828529676e-05
-1.38751052112826e-05
-2.53278540545868e-05
-1.87826928237183e-05
-1.61041691065925e-05
-1.24674356674334e-05
-1.84721146739865e-05
-2.36146255298381e-05
-3.52003115022026e-05
-2.03370274335969e-05
-2.98637475709636e-05
7.12922479184113e-06
-1.82218679385529e-05
-1.4811519530996e-05
-1.73909060173989e-05
-6.46457459020782e-06
-1.63999695252404e-05
-1.56008908831049e-05
-3.51849540547989e-05
-2.43242822391506e-05
-8.88891182340696e-06
-1.83491379634209e-05
-1.67723411164902e-05
-1.92102382936657e-05
-2.95156312476431e-05
-2.89370725260129e-05
-1.50568841626179e-05
-2.08988238454315e-05
-1.08742990409293e-05
-1.75723183995645e-05
-1.97950396381448e-05
-2.09741727388907e-05
-9.04716882792678e-06
-8.66032244419272e-06
-6.73928146906e-06
-2.0109238950464e-05
-3.14678808167884e-05
-2.10919293049859e-05
-3.71434725351944e-05
-2.54235583990577e-06
-1.12981555327733e-05
-2.90619627753322e-05
-2.2300728563194e-05
-1.59995483451762e-05
-1.83449029141866e-05
-1.5833977613429e-05
-1.20343580797834e-05
-3.51969690307655e-05
-3.17250510537886e-06
-4.431916305292e-06
-2.60953959312062e-05
-1.38574660657656e-05
-7.13725823218928e-06
4.74654264827063e-06
-1.91159275572168e-05
-1.71108232523794e-05
-2.32111158373517e-05
-1.45220357412766e-05
-2.74185213619004e-05
-1.92480575052127e-05
-1.98639510913943e-05
-1.96737201053739e-05
-5.57800498451783e-06
-9.50834479542435e-06
-1.12451850700797e-05
-1.16702393045375e-05
-1.93611119029955e-05
-2.94175596352128e-05
-2.08425188776323e-05
-1.14588232720945e-05
-1.66701770213686e-05
-1.98591906600092e-06
-2.5072452696042e-05
-1.13154652534557e-05
-1.35822428624905e-05
-1.9921208441466e-05
-1.89944853002594e-05
-1.22519580577433e-05
-4.08590175726955e-06
-2.35948636953807e-05
-3.87350489942005e-06
-1.47383436723283e-05
-9.5021955992556e-06
-1.89971901317123e-05
-1.10524987420892e-05
-6.92352215026987e-09
-1.92270781441222e-05
-1.64204260210842e-05
4.38966754859312e-06
-3.99425969247962e-05
-4.77589182183503e-06
-2.89956342467158e-05
-8.40904209078506e-06
5.8003372471702e-06
-2.31067056798017e-05
-6.30581128863654e-06
-2.19389984154544e-05
-2.98210371361353e-05
-5.62373791266259e-06
-1.16910044997461e-05
-1.89737063063964e-05
-2.64507967647007e-05
-1.69046038500347e-05
-1.26544075023038e-05
-1.24763383486574e-05
-1.00147862245536e-05
-1.54174523548906e-05
-9.69380332173743e-06
-1.92534598411163e-05
-1.23090973542594e-05
5.34110013795937e-07
-3.66588792440561e-06
-1.0248360533737e-05
-2.19069115241153e-05
-3.80959996464611e-06
-7.1788319041872e-06
-1.98665405157163e-05
9.37364709384589e-06
3.90810570066946e-06
-4.08455783633471e-06
-2.30375736070417e-06
-3.81392879820399e-06
-2.55159364706252e-05
-1.93608998415642e-05
-2.43473987113298e-05
-7.19002098735325e-06
-1.55796754898256e-05
-9.74128688520956e-06
-2.77600417109367e-05
1.06199418676832e-06
-1.55981810620055e-05
-1.34590527034237e-05
-2.87713455419343e-05
-4.88957248573891e-06
-1.08702874897528e-05
-1.75610856044416e-05
-1.05053778018037e-05
-1.40476555203664e-05
-3.40216678361535e-05
-1.04401843571703e-05
-1.5154877426865e-05
-2.41438141619978e-05
-1.50502689696677e-05
-1.96592592565898e-05
-8.52715824654389e-06
-7.49088662660371e-06
-1.61382469831141e-05
-1.58400154054786e-05
-1.98851589340186e-05
-4.39882583806459e-06
-1.65114047641854e-05
-8.82407886608674e-06
-4.26189524816385e-06
-1.49285492727779e-05
-1.01561015313578e-05
-2.3133157934899e-05
-2.58611597141397e-06
-1.07683700709443e-05
-1.23455282906675e-05
-2.36476754264868e-05
-1.26616359628474e-05
-1.14473583502524e-05
-8.62697370470676e-06
-2.53853235035706e-06
-1.08098682581496e-05
-9.29829579477332e-06
-1.58114104264257e-05
-1.02519540235416e-06
2.12335246387879e-05
-1.98695368209663e-05
-2.16394749396736e-05
-6.26521495693848e-06
-2.45062179782173e-05
-2.57692033715006e-05
-2.39871357452235e-05
-7.01497946762004e-06
-1.46171856609611e-05
-1.21898614844819e-05
-1.26561278329301e-05
-1.23606472246536e-05
-2.00986634673277e-05
-4.47466734114554e-06
-5.47555219295831e-06
-1.60272064438582e-05
-7.52509848651428e-06
-6.76523333874425e-06
-2.49776412894123e-05
-2.90628456249795e-05
-9.49887056598461e-06
-1.5339807474944e-05
-2.07065889930504e-05
-1.44288141204686e-05
-9.74102521616033e-06
-1.19153853586212e-05
-1.38819030276787e-05
-2.98248953561262e-05
-2.14148902339679e-05
-9.56983649096872e-06
-1.7921359027626e-05
-2.5621039790871e-05
-2.29631697831133e-05
-2.10848592255173e-05
-2.55385362245704e-05
-2.59692287798029e-05
7.06320812834436e-06
-1.85051515933924e-05
-4.87633106943099e-08
-7.30707971912046e-06
-1.82932037772844e-05
-1.76437447902951e-05
7.69675994770488e-06
-1.37191825290408e-05
-1.18682794432686e-07
-2.03419271321689e-05
-2.79028216001258e-05
-5.76949966223065e-06
-1.57287586252697e-05
-1.85132258175719e-05
-1.4416370445289e-05
-1.39171510494098e-05
-9.95074172804885e-06
-1.65908339076896e-05
3.61480819862199e-07
-1.49985027707494e-05
-1.13418845993393e-05
-1.73354393597486e-05
-1.97909478835773e-05
-1.45329227850526e-05
-3.01754822596188e-05
-1.97316306646736e-06
-1.53701833373038e-05
-9.08505035109221e-06
-2.35894014707376e-05
-1.23276554910066e-05
-2.07397978999451e-05
-2.90319650103982e-05
-1.59870389446468e-05
-2.60840377570593e-05
-1.7304505536101e-05
-4.8712803947471e-06
-1.68469684128739e-05
-3.06390204368982e-05
-1.28892951972276e-05
-8.854159558539e-06
-3.57986046328144e-06
-1.66456752203026e-05
-6.14229614557926e-06
-1.03509577622084e-05
-2.93230712634422e-05
4.71004058502642e-06
-2.17398546029541e-05
8.53810723541738e-06
-9.42848688587082e-06
-2.29031823722597e-05
-7.33529906191849e-06
-1.98910809953603e-05
-5.19189137689657e-06
-1.43803437845162e-05
-5.06632669323375e-06
2.07636923866764e-06
-1.10911028261108e-05
-1.56864679017633e-05
3.40899516069234e-06
-2.90969244426763e-05
-2.29707255476499e-05
-1.76465472328869e-05
-1.64264341505372e-05
-2.3354940977006e-05
-1.80887439219852e-06
-1.49292491022336e-05
-6.03371909006443e-06
-2.45038601110982e-05
-1.54924438770573e-05
-1.3327773265156e-05
-3.87264362072486e-06
-1.00116436288856e-05
-1.71617172810299e-05
-2.7546016219584e-05
-1.3979295157295e-05
-1.19368638675275e-05
-1.24210910567358e-05
-2.31764201080139e-05
-1.79037488661906e-05
-1.91737060823044e-05
-2.76906379970644e-05
-2.99608938694297e-05
-2.08512081283917e-05
-3.1425270194679e-05
-1.88954410463953e-05
-2.34334433965072e-06
-2.90305382069063e-05
-7.1999791882972e-06
-8.38380974955112e-06
-1.56331148475576e-05
-2.46914501376584e-05
-1.84545441102494e-05
-1.18208034687055e-05
-1.00451923244988e-05
-9.97057927027477e-06
-1.11881521945542e-05
-2.04756377758298e-05
-1.5341350827006e-05
-5.08999062060193e-06
-1.31510583293459e-05
1.61322976418786e-06
-2.38352875319164e-05
-2.156661885846e-05
-2.5063496918937e-05
-1.08825317075116e-05
-1.49836920415739e-05
-6.91545648217302e-06
-1.3521328147262e-05
-2.59303477604429e-05
-1.81769124005418e-05
-2.82851194946412e-05
-8.44671520903643e-06
-2.73452183411635e-05
-1.15614314944591e-05
-1.7939019257807e-05
-1.72598390491857e-05
-1.57426464571931e-05
-2.71328733747735e-05
-2.12583202479783e-05
-2.32152001322749e-05
-7.22267279872526e-06
-2.73973227536654e-05
-7.95302064933783e-06
-1.72531344113339e-05
-2.00488184742984e-05
-1.85585827594759e-05
-8.48195618031329e-06
-1.77740117559665e-05
-6.54755558143465e-06
-1.55778960070051e-05
-2.93462706225927e-05
-1.89737990248622e-05
-1.07553895138676e-05
-2.1089453282083e-05
-2.11917103530231e-05
-2.45669753448089e-05
-1.97736912898943e-05
-1.50789066481241e-05
-8.7963593856955e-06
-9.00229200423018e-06
-9.10137934775504e-06
-9.13983940715571e-06
-1.46007300905591e-05
-2.43602616322707e-05
-2.11604502884817e-05
-1.78256060610784e-05
-2.89623758324891e-05
-2.48874265240745e-05
-1.72864202147075e-05
-3.37429678708772e-05
-1.15540276939125e-06
-2.38122366622674e-05
-1.45970416174903e-05
-6.81485496990224e-06
-1.55267282529146e-05
-2.16897201429739e-05
-4.18476545428629e-05
-2.13405993538587e-05
-1.16591996642249e-05
-2.04683414330875e-05
-3.20963744641522e-05
-2.41170986719434e-05
-1.38014797988748e-05
-1.21573309540529e-05
-2.94208773275054e-05
-2.56958116284919e-05
-2.60514059993783e-05
-5.29461888367834e-06
-9.9025938398934e-06
-3.09655068930647e-06
4.13852762090408e-06
-2.75279336042905e-05
-3.28941232542156e-05
-1.29161262010209e-05
1.65454776847636e-05
-1.67556028557721e-05
-1.72331999097874e-05
-1.51019263206906e-05
-2.09476600123363e-06
-1.97334525862279e-05
-2.40688570148983e-05
-2.74849515882218e-05
-1.64417212991864e-05
-1.23695984398294e-05
-1.40254844197524e-05
-1.02740720652129e-05
-1.58157572631022e-05
-1.8073916819247e-05
-2.4790579926325e-05
-1.34842715661324e-05
-6.08544871501553e-06
-1.47988420475121e-05
6.95486282850356e-06
2.55780898795946e-06
-7.21826011809864e-06
-1.70755042489827e-05
1.09550679197661e-06
-2.45957556885285e-06
-2.21758557117426e-05
-1.31603635301963e-05
-1.30659077325011e-05
1.46285331647995e-06
-2.77282756431279e-05
-2.77103107123499e-05
-8.82273631211608e-06
-2.04724139716671e-05
-8.90918544042263e-06
-1.35658260612801e-05
-2.06559942736569e-05
-1.99936665289677e-05
-1.1696275769881e-05
-1.29806669342722e-05
-2.845754637457e-05
-1.95574792474908e-05
-3.88880828300219e-05
-3.55577620539493e-05
-1.58435225866536e-05
-3.19208531498737e-05
-1.68397925454417e-05
8.55000561009294e-07
-1.85891910465113e-05
-3.4129765674525e-05
-3.33915935664365e-06
-1.27771381113023e-05
-1.9626796947846e-05
-5.88915708413316e-06
-9.51987660535858e-06
-3.09051567977455e-05
-2.19642876583634e-05
-1.59309459351212e-05
-1.53096004208155e-05
-1.62613729926047e-05
-2.36297400139709e-05
-1.01011955878399e-05
-4.52822092657794e-05
-1.84618792644756e-05
-9.12408825485129e-06
-9.01588510329063e-06
1.4822845724993e-06
-6.23352719616973e-06
-1.48816839619617e-05
-1.03118095090577e-05
-3.73910885485081e-05
-1.46685529338316e-05
-1.13381143326384e-05
-2.02430079929517e-05
-1.21833303866815e-05
-1.45352088009142e-05
-3.18808198156189e-05
-1.01533410549689e-05
-1.47738297065113e-05
-6.86401836675202e-06
-1.23970237099863e-05
-1.63661077882317e-05
-1.77448547261795e-05
6.67830824041609e-07
-2.14868944181749e-05
-3.32429584237967e-05
-4.98200680969104e-06
-1.98245724847122e-05
-2.60106900922678e-05
-1.65524456837349e-05
-3.99560335124695e-06
-9.20580442328001e-06
-1.14282423529945e-05
-4.55014283036232e-06
-2.00223792115705e-05
-1.77205155308007e-05
-1.47535251439135e-05
-2.64584954455886e-06
-2.97812608068642e-05
-1.89088127997254e-05
-1.10485950122959e-05
-1.64410662241988e-05
-1.26901069255436e-05
-1.19560351263697e-05
-1.9179085474645e-05
-7.0876854206797e-06
-2.65139548331617e-05
-5.50348231380502e-06
2.65606152182935e-06
-2.24423599111981e-05
-2.04766090473778e-05
-1.34503736928435e-05
-1.48806430294895e-05
-3.11537156749846e-06
-1.16897200802414e-05
-1.67099704300664e-05
-5.6743455502496e-06
-3.08067268396057e-06
-1.86634108127675e-05
-9.16625308318417e-06
-7.35583214610642e-06
-1.03321989932309e-05
-1.13840368188887e-05
-1.50019904657304e-05
-1.8197583262372e-05
-2.28968082330514e-05
-2.76766722313271e-05
-2.77666440387097e-05
-1.98987909893313e-05
-2.60859160786372e-05
-2.06256627233951e-05
-2.00692568707767e-05
-1.02042658860054e-05
-1.29527543922544e-06
-2.7093578713154e-05
-1.77041558388234e-05
-9.02419396663691e-06
-1.27489389939751e-05
-2.42336597558772e-05
-1.80301347877313e-05
-6.0474288847152e-06
-1.66722201771886e-05
-1.30035580197165e-05
-2.49282252789716e-05
7.65406743252323e-06
-2.2339902355927e-05
-1.16371879789544e-05
-2.05581971323623e-05
-1.95383364238174e-05
-2.03502974066538e-05
-2.30374028556238e-05
-4.89328795768007e-06
-1.15733836308881e-05
-1.87182243471267e-05
-2.89619543530862e-05
-1.66244052807999e-05
-4.02077156098267e-06
2.56390337714297e-06
-3.62419474197553e-05
-2.77493181880061e-05
-1.73521673217244e-05
-2.09667604304938e-05
-2.86325762064613e-05
-1.0583394718814e-05
-1.35069304134378e-05
-3.28712975433676e-05
-1.84237170921137e-05
-1.44004274955155e-05
-3.3062603708254e-05
-5.41562806860216e-06
-2.56403416321948e-05
-1.68034992272675e-05
-1.25656259147418e-05
-4.47020844761412e-06
-8.59079345574699e-06
-1.59910205199962e-05
-7.79678310849798e-06
-1.88393528322908e-05
-1.25066396665844e-05
-2.1849228858673e-05
-7.64449889299908e-06
-1.06364686127242e-05
-9.79208810869078e-06
-1.99805041446709e-05
-1.04948409636721e-05
-3.54518198465778e-06
-2.25717073274817e-05
-2.44335612119719e-08
-1.23682864002953e-05
-9.78547456728379e-06
-3.34569367244127e-06
-8.28313274538904e-06
-3.64063454985504e-06
-1.96480018738557e-05
-1.59184150306366e-05
-3.85060601608504e-06
-2.06523296376917e-05
-1.87635455054919e-05
-3.37281299363214e-05
-2.07134060635659e-05
-8.23181350037323e-06
-3.96324330660129e-05
-3.42089325534974e-05
-2.06159799563951e-05
3.2916321431091e-06
-1.80898110387504e-05
-3.10727743537582e-05
-1.56326292852616e-06
-1.3411650037663e-05
-1.70600442725932e-05
-3.16270969820349e-05
-2.09832852531401e-05
-1.95411117723887e-05
2.32368109069138e-06
-3.12309805908761e-05
-1.84648761609293e-05
-1.81181112331138e-05
-1.34332407946345e-05
-1.19582554161046e-05
-7.50759457746471e-06
-2.58509469761571e-05
-1.09225992525098e-05
-8.66266692714207e-06
-3.15220635160492e-05
-1.76370626447787e-06
2.75256026290234e-07
-2.53582712179002e-05
-2.00459413478393e-05
-1.61370249301202e-05
-2.73974829069129e-05
-2.54637618059978e-05
-4.76853894222786e-06
-1.44168784248469e-05
-1.33158358041812e-05
-1.80324906130199e-05
-2.25623904170225e-05
-1.71509297887904e-05
-2.15862071716109e-05
-5.45903821341829e-06
-3.20129466468872e-05
-1.36211820535148e-05
-7.55544158747282e-06
-6.60528702777862e-06
-1.32975699519734e-05
-1.97246359807924e-05
-9.13629935926245e-06
3.033348458204e-06
-2.17790410872574e-05
-9.81716279662003e-06
-1.52512577568245e-06
-2.57415442698556e-05
-1.79536900129368e-05
-3.20011552207258e-05
-1.60212829879484e-05
-3.34303332317798e-05
-2.84520942119718e-05
-8.24546424102073e-06
-1.00386017040835e-05
-8.61297220786359e-07
-2.3528152494386e-05
-2.77971354874831e-05
-3.91940260226062e-05
-1.27597719899598e-05
-2.56517425608921e-05
-1.38573766908047e-05
-2.52677731364041e-05
-2.10144518427124e-05
-1.90368028167876e-05
-1.48790623863907e-05
-1.62653371916709e-05
-1.90341332876029e-05
-1.87474901542354e-05
-4.33666826944744e-06
-2.79341905216139e-05
-5.05029854924545e-06
-1.89294023569185e-05
-2.19930813302603e-06
-2.14847499107379e-05
-2.11097144289138e-05
-1.73287482758775e-05
-2.36332254740496e-05
-1.09690732700829e-05
-2.84153621088797e-05
-3.25826551561058e-05
-1.34993398167517e-05
-1.6580140069327e-05
-3.21102164136348e-05
-8.23251480587312e-06
-2.20395792973761e-05
-9.98265536115599e-06
-1.46971698290762e-05
-2.08331348132588e-05
-2.14309959049162e-05
-1.65175426067937e-05
-1.56174446584394e-06
-5.97403471612993e-06
-3.3804228615635e-06
-2.36861935677366e-05
-2.64981443048244e-05
-2.75957078561042e-05
-1.48574632448106e-05
-2.53846680088906e-05
-1.68527654556091e-05
-2.36850894173233e-05
-2.79228397415324e-05
-2.64344334034505e-05
-2.14227317568912e-05
-1.47193380648755e-05
-3.01398434800188e-05
-6.89771633089104e-06
-2.54120592604553e-05
-1.10475710003898e-05
-1.97674329867429e-05
-8.50527791945439e-06
-1.2958425991025e-05
-9.09110642555377e-08
-1.61018109117161e-05
-2.46269129591844e-05
-2.99779535314356e-05
-1.2039544912616e-06
-1.90605624284579e-05
-3.93289992432762e-06
-2.17151301405402e-05
-9.54794210656589e-06
-5.2504402014248e-06
-3.51979048988607e-06
-1.25932693776737e-05
-1.15557960281383e-05
-1.71434108224065e-05
-1.33057810653313e-05
-1.28403535777687e-05
-3.24023195690158e-07
-3.77821294080806e-05
-2.88801989294075e-05
-5.0948108145274e-06
-2.63680180622572e-05
-1.80227149382022e-05
-3.49107136808924e-05
-3.51352567151391e-07
-2.44245739297166e-06
-2.33815269886848e-05
-7.75221168483361e-06
-3.07314077485408e-05
-2.19268642826277e-05
-1.29568414577037e-05
-1.90665930968018e-05
-2.33208196671857e-05
-1.31328463145688e-05
-1.94831863145084e-05
-2.67402400479244e-05
-2.43834596367193e-05
-1.61985763185781e-05
-7.51440740998399e-06
-1.77421829862744e-05
-3.9173840352701e-05
-1.42017133831851e-05
-9.17281695198341e-06
-1.42263822651104e-05
-2.71244628231752e-05
-1.74402838095336e-05
-1.65191890869669e-05
-3.63272536488448e-05
-3.24241514754421e-05
-2.75814695935904e-05
-1.61254794481556e-05
-2.35682414610359e-05
-4.46899552548725e-06
-1.23674089643949e-05
-3.38465291258027e-05
-2.48477251351672e-05
-1.15209614741891e-05
-2.49577149157973e-05
-3.68088033152462e-05
-1.41588424781721e-05
-1.79973976435291e-05
-6.11666791185925e-06
-4.93362589753823e-06
-1.0005601956876e-05
-3.13868978818749e-05
9.86882351919736e-06
-1.52649567597362e-05
-7.22727156011897e-06
-9.10500864604986e-06
-1.22297776953733e-05
-3.55839625018313e-05
-2.13844473181399e-05
-3.05443598620645e-05
-6.59910169290778e-06
-2.15866654732441e-05
-1.85086188983226e-05
-1.03241124505519e-05
-2.74351155756102e-05
-7.26965103941172e-06
-7.21854593285292e-06
-3.93228380704894e-06
1.38562188917833e-06
-1.44294196994459e-05
-1.68614822056011e-06
-1.62240756125561e-05
-1.48181270078283e-05
-1.53920209644024e-05
-1.28623711580564e-05
-1.62283773280679e-05
-3.34511834336751e-05
-1.38461953876343e-05
-8.02531021540355e-06
-1.62804716422248e-05
-3.07997518670539e-05
-2.70701239983369e-05
-1.97072744590675e-05
-1.58868997035306e-06
-2.54534532799438e-05
-2.15913241557978e-05
-1.94100669324568e-05
-2.17246358734879e-05
-2.00613941486234e-05
-1.96269580465524e-05
6.04481691545823e-06
-5.32928501491513e-06
-2.83853275968245e-05
-7.54006283003563e-06
-9.87826491253646e-06
-5.80188779375134e-06
-2.85956814826364e-05
-1.26497562522545e-05
-2.84176965883554e-05
-1.48660188315792e-05
-1.63879774074528e-05
-9.5487532147688e-06
-2.91972024867756e-05
-8.62937498280602e-06
-8.61488079118591e-06
-2.65976162939088e-06
-2.80549977318327e-05
-2.27940675989791e-05
-5.576576889363e-06
-2.57375406719044e-05
-3.06830587204001e-05
-1.29205783867983e-05
-1.40729038587405e-05
-2.13119216688346e-05
-1.68177629333349e-05
-2.22239091120473e-05
-2.72987175121149e-05
-2.4707607491663e-05
-1.79639563992035e-05
-1.11648018031612e-05
-1.84189601944112e-05
-1.72457198644271e-05
-6.69163460666172e-06
-1.08938689511247e-05
-1.6509947793002e-05
-2.27819736778767e-05
-1.73007321995069e-06
-2.4487257541875e-05
-1.8322206812181e-05
-2.54361546717308e-05
-2.7506125772034e-05
-5.953288018214e-06
-5.32207645391173e-06
-1.89103877843773e-05
-2.38294453682855e-05
-3.37999709555392e-06
-2.07265147669808e-05
-1.2444522254006e-05
-4.59404360685483e-07
-3.28262172934729e-05
-4.94342402972465e-06
-1.66945677058782e-05
-9.90254750524303e-06
-2.14860149420893e-05
-1.74915585203754e-05
-1.27241696774881e-05
-1.88803273074588e-05
-2.19173269639678e-05
1.16438896427753e-05
-1.15611139956347e-05
-1.66594385154485e-05
-1.60037122764937e-05
-2.22763039525346e-05
-1.6250266969641e-05
-5.74917027942611e-06
-1.37863701173755e-05
-1.84863200467909e-05
-9.7202419413374e-06
-1.34720763109943e-05
-6.50007484963048e-06
-1.45531175475854e-05
-2.21049422332158e-05
-1.46670220834034e-05
-1.95206083602919e-05
-2.37572876068111e-05
-8.64833685548156e-06
-1.16059316651867e-05
-4.17076588638302e-05
-2.27769002159516e-05
4.9957072471997e-06
-1.20175599678383e-05
-1.15201822099655e-05
-3.28702909332526e-05
-2.90221888129173e-05
-1.61621210944117e-05
-2.06277992971504e-05
-2.36671608254812e-05
-2.67349459098039e-05
-1.283194684968e-05
-1.10367025757393e-05
-1.92222541117576e-05
-7.37322250984517e-06
-1.00183956473526e-05
-2.61639558933972e-05
-1.81051680611043e-05
-1.46122464109162e-05
-1.89129440029034e-05
-2.63129194874605e-05
-1.18603016141778e-05
-1.49997305217488e-05
-4.56891972444362e-06
-3.28638169196214e-05
1.12398142413591e-06
-1.76873944353629e-05
-1.92062850010771e-05
-1.2173915435498e-05
-1.5557852265644e-05
-2.00613641216527e-05
-3.42895955474829e-05
-3.16777280881155e-06
-2.41456779967818e-05
-2.12379751037572e-06
-2.54600640431333e-05
-1.74432510106896e-05
-2.51601647780461e-05
-1.4611684817219e-05
-1.45117357733434e-05
-2.48217516123857e-05
-1.77707419696782e-05
-1.92112124467881e-05
-1.92212496798074e-05
-1.86549214972434e-05
-1.56944619652116e-05
-1.0298325713564e-05
-1.08103775939627e-05
-1.92047039563703e-05
-1.89801722603278e-05
-2.48646380933392e-05
-3.41657723702314e-05
-2.04712112548388e-05
-2.8332385225966e-05
-7.95249945086134e-06
-9.82071008959243e-06
-2.00255863711339e-05
8.17725104507839e-06
-1.35969043335399e-05
-6.55607416606017e-06
-2.43975388632047e-05
-1.01500795918342e-06
-3.26204708791184e-05
-8.02744811627048e-06
-1.28738308653525e-05
-3.55753472967104e-05
-6.4733979098856e-06
-1.39918400875197e-05
-2.58194964148782e-05
-1.39272996033805e-05
-1.12283127132962e-05
-1.61197287566732e-05
-1.86476018401845e-05
-1.4396919528526e-05
-1.58345377890104e-05
-3.2004535898117e-05
-1.87107968608682e-05
-2.31769195554538e-05
-1.38482794884964e-05
-1.46652940171607e-05
-2.15622542711245e-05
-9.68288296135466e-06
-1.50680365614729e-05
-1.06811721279884e-05
-2.09900728752661e-05
-1.26987547600692e-05
-2.89643529630915e-05
-1.612354084005e-05
-1.02707841797052e-06
-1.89659222266309e-05
-2.11928869938946e-05
-2.55148891215347e-05
-8.32646745287811e-06
-4.7467863492259e-06
-1.47320489073777e-05
-1.20361832954539e-05
-1.16314844234497e-05
-1.42741196050333e-06
-1.0959482031539e-05
-2.07693853085822e-05
-5.59750068981151e-07
-1.18631913539828e-05
-2.71863533472761e-05
-7.13820885829226e-06
-1.05556551796314e-05
-2.3520317480052e-05
-2.30554034323674e-05
-1.25043044663683e-05
-3.54489458187606e-06
-2.06044243029674e-05
-1.61762263774656e-05
-3.56018374999068e-05
-3.58837164101349e-06
-1.08144289282259e-05
-2.40371589594162e-05
-8.39070355115678e-06
-2.26251343636542e-05
-1.23905428889557e-05
-3.19865054185358e-05
-5.07733035080454e-06
-2.45096326855953e-05
-8.49209373192215e-06
-2.01659012843746e-05
-2.58119125856287e-05
-6.47605041808016e-06
-8.16974799829753e-06
-2.52602733981385e-05
-1.15233914161586e-05
-6.78552684245841e-06
-1.84994006290896e-05
-1.9668051688149e-05
-2.49138940282222e-06
-1.58792741422474e-05
-1.14398230108142e-05
-2.03659346863976e-05
-2.61122325416743e-05
6.01421280883167e-07
-1.45802020744776e-05
-2.17602857970976e-05
-1.15902396652906e-05
-9.25781174422923e-06
-9.36812389798637e-06
-2.41462214361105e-05
-9.63469825901603e-06
-1.05505902039009e-05
-2.63351328023214e-05
-3.43635547263938e-06
-1.06492503097922e-05
-3.38851997444904e-06
-3.54546406795267e-05
-9.93795150162544e-06
2.9433341542773e-06
-2.98271300383274e-05
-2.08441286410493e-05
-1.31800975204422e-05
-4.33882531753119e-06
-2.2675299823428e-05
-2.35154319448545e-05
-2.9659609504581e-05
-2.42408984109747e-05
-1.57569730753822e-05
-1.1893820194369e-05
-2.45291808433629e-05
-8.12885923122176e-06
-2.51382544132086e-05
-1.00663952699472e-05
-1.8214622943907e-05
-1.02843733261472e-05
-3.37539212573961e-05
-1.93459220863798e-05
-1.051293308867e-05
-2.08156547530393e-05
-3.55074742061939e-05
-1.05044085169524e-05
-1.7419717535887e-05
-2.73556329801083e-05
-2.71898998557429e-06
-2.01633074319289e-05
-3.16799359616358e-05
-1.53757093635547e-05
-1.3977516798759e-05
-1.75121098826471e-05
-1.65959587743497e-05
-2.20228844279052e-05
-2.94665558307649e-05
-3.5055646127071e-05
-2.06640355460962e-05
-1.61782370151837e-05
-1.33399403165497e-05
-2.57251620497211e-05
-3.20303710467986e-05
-2.71769551142235e-05
-3.37643541070579e-05
-3.59667397805415e-05
-3.18115835916e-05
-1.08699836051042e-05
-9.4560182290312e-06
1.21491664317187e-05
-1.22260996850822e-05
-2.59172168415474e-05
7.8524213684681e-06
-1.12404519460379e-05
-4.75790404424525e-06
-1.10491702231054e-05
-9.19792583276448e-06
-2.89796392158468e-05
-1.23493616872182e-05
-2.50043388507032e-05
-2.06881438309297e-05
-2.74288385753382e-06
-1.84250810396568e-05
-1.0839379346539e-06
-2.04399552014958e-05
1.09537810610623e-05
-6.31517267693646e-06
-1.45366476956451e-05
-2.41036521700641e-05
-1.71658018494397e-05
-2.39668398752312e-05
-8.13774757755618e-06
-2.54872878445883e-05
-1.32128536572365e-05
-1.5077068683336e-05
-2.46333360115486e-05
-2.87859060198253e-05
-1.05942989622041e-06
-1.06008000095295e-05
-1.49172424247349e-05
-1.30355862174732e-05
-5.88707737954376e-06
-2.08260981598196e-05
-2.79200657745056e-05
-6.72712538828786e-06
-1.70303853496205e-05
-1.68613417455592e-05
-2.01102576624657e-05
-5.59769270586741e-06
-1.89048080866531e-05
-1.29353731943641e-05
-2.13699829287558e-05
-6.67304943424555e-06
-3.32871454587538e-05
-1.31491301717608e-05
-3.01883415645446e-05
-3.15154116193907e-05
-2.53181227905373e-05
-1.37265596131157e-05
-3.24103844223969e-06
-1.93822039240039e-05
-1.32616752136499e-05
-4.61198981886446e-06
-1.26014924272845e-05
-3.80671295410905e-05
-2.0499067857582e-05
-2.14212396914763e-05
-5.83724233655794e-06
5.90315084155553e-06
-9.61229291316208e-06
-1.42946899500665e-05
-9.56869517279733e-06
-1.87619360253741e-05
-7.95294956323506e-06
-1.57486262458003e-05
-2.15066329962987e-05
-1.41798503829686e-05
-1.03816792410188e-05
-2.01213219922206e-06
-1.90288251507646e-05
-1.99466710313026e-05
-1.46795865840248e-05
-1.61036984553191e-05
-8.08616028809481e-06
-2.73757420287008e-05
-2.17141402576712e-05
-6.80431064965003e-06
-1.77515761836021e-05
-1.66804015646969e-05
-1.24463421883818e-05
-1.71078479365014e-05
-1.3946855978022e-05
2.55739350912955e-06
-3.50507099735194e-06
-1.43577474847356e-05
-3.44643308715138e-05
-9.15651428502419e-06
-1.46769322626476e-05
-1.68722254379052e-05
-5.68935298841001e-06
-3.72847792363847e-05
-1.1747193497687e-05
-2.2892210886627e-05
-2.2394095866177e-05
-7.55752504947312e-06
-1.73249217128428e-05
-2.36645976418521e-05
-2.0971564852533e-05
-2.3263615447656e-05
-1.98450060969033e-05
-1.5393438445007e-05
-6.14515244386443e-06
-2.75927713470179e-05
-2.50484185716617e-05
-5.25120118404572e-06
-4.89851450286669e-06
-2.83648321795543e-05
-2.83254651639885e-05
-6.0035869778541e-06
-1.17100147850695e-05
-2.81765291301036e-05
-2.13462377739976e-05
-2.38613316403451e-05
-1.53703425639406e-05
-1.72249437915888e-05
-9.59840928068684e-06
-2.28922056351493e-05
-1.41673498150407e-05
-2.17541882422273e-06
-2.50798740060936e-05
-2.57220420917796e-05
-3.43951399831133e-05
-2.1700842809595e-05
2.15357873961816e-06
-1.39007018961277e-05
-1.54896212747179e-05
-1.29399853072467e-05
-2.38428800054983e-05
-6.65445957669722e-06
-1.02602156000321e-05
-1.27610741840854e-05
-7.4641213785039e-06
-1.32070335341508e-05
-1.28288164128989e-05
-1.4540142305757e-05
-2.78203560525897e-05
-2.24393316567749e-05
-1.31585008157228e-05
-2.0127621693665e-05
-1.62544738604081e-05
-2.42331834332976e-05
-1.32484950729401e-05
-1.11347126408782e-05
-1.74719464556357e-05
-1.0131397688317e-05
6.19098693887002e-06
-3.95044008181723e-05
-2.95500073245861e-05
-9.48451312517089e-06
-1.36668450533999e-05
-7.71821825955599e-06
-6.45558154447065e-06
-1.91872473558249e-05
-1.6721200917272e-05
-1.17620744524995e-05
-2.88139283166726e-05
-3.65436788377979e-07
-5.80849421051653e-06
-1.25350098200472e-05
-1.60871718713995e-05
7.14156842708075e-06
-1.35214636666972e-05
-2.79485939685704e-05
-3.1808489303307e-06
-1.89404337886146e-05
-1.03072399003013e-05
-2.01227521841231e-05
6.94539737687317e-06
-1.37084773759353e-05
-1.45796552157042e-05
-1.31435445958411e-05
-3.32160554274361e-06
-1.05935695212788e-05
-3.28659734655951e-05
-3.40648216564182e-05
-6.70103803154622e-07
-3.30583693946215e-06
-1.72257372216327e-05
-1.043915852667e-05
-2.62057543037461e-05
-1.21368169628219e-05
-1.63723990518859e-05
-2.22027321326852e-05
-4.86061485661847e-06
-1.48608778734823e-05
-6.62437370399966e-07
3.16894511754851e-07
-2.84753121389515e-05
3.45319132811466e-06
-1.22250649734563e-05
-1.6752776935238e-05
-1.36421378158476e-05
-1.3779012324444e-05
-1.87917317950372e-06
-1.27544307882728e-05
-5.50306717422598e-06
-3.94201505288048e-06
-9.83750636190408e-06
-1.75438013152507e-05
-1.75024961849458e-05
4.48979879737886e-06
-1.45249378554893e-05
5.22492557785389e-06
-1.12235373244044e-05
-2.84528909952952e-05
-2.01124730708858e-05
-1.1131049370237e-05
-1.35254418468467e-05
-2.64665048419118e-05
-5.03495204861069e-07
-1.59565676889853e-05
-2.56407990290919e-05
-1.63953545434248e-05
-2.53146422377487e-05
-4.01696307405275e-05
-1.8356718967409e-05
-9.77164544722676e-06
-2.89496330813443e-06
-2.18636149303625e-05
-1.62242308457667e-05
-1.8158518040778e-05
-1.77414947372608e-05
-1.95255711114261e-05
-1.78330340821429e-05
-1.81362516256676e-05
-2.85664071041671e-05
-1.3221645239176e-05
-2.55144267210769e-05
-1.55836039738123e-05
-2.40128850472699e-05
-9.90233077563434e-06
-1.92513943591831e-07
-5.88290491135591e-06
-2.59113003758092e-05
-1.32857691742345e-05
-1.9692176859104e-05
-3.12784829945195e-05
-5.27906231888467e-06
-2.27604693694931e-05
-7.54698244380397e-06
3.33464352823003e-06
-1.04606948456135e-05
-3.04821862154143e-06
-1.96217426640694e-05
-9.94585516281776e-06
-1.95409556263865e-05
-2.79471254800963e-05
-3.39434448903917e-05
-1.96733240221998e-05
-1.36095319096201e-05
1.1195705882414e-06
-1.84626233965855e-05
-1.15402834881231e-05
-1.26961764466851e-05
-1.83341490781638e-05
-5.29056593789749e-06
1.41796800739397e-06
-1.66412122408675e-05
-2.67995410037865e-05
-2.28587241129669e-05
-1.81394919040381e-05
-3.14459855470252e-05
-9.02835505847422e-06
-8.57438231395956e-06
-2.96463245786501e-05
-1.14805991709609e-05
-6.81386933638575e-06
-1.97672408448976e-06
-3.24153439150995e-07
-1.14755314984142e-05
3.68278700464674e-06
-2.28979214317709e-05
-1.74942502602894e-05
-1.32247665666916e-05
-2.53715102187415e-05
-1.28670927494614e-05
-2.26759302446411e-05
-1.81284210608867e-05
-1.19137243412152e-05
-1.07696273757949e-05
-1.28836791573537e-05
-2.05511691007479e-05
-2.25593882357498e-05
-2.60256624358686e-05
-5.40512280010505e-06
-2.28662169647978e-05
-1.38906968165741e-05
-1.23527825131507e-05
2.89509174754524e-06
-3.32265233922218e-05
-1.91535697817377e-05
-4.47105959214474e-06
-1.79744618481848e-05
-1.83561937983072e-05
-7.27057202751558e-06
-4.13247113619647e-05
-3.81137520658831e-05
-1.93408713545828e-05
3.51874058413763e-06
-1.96911741810413e-05
-2.44537514407548e-05
-1.03766201126814e-05
-2.00978096730508e-06
-3.24643936918833e-05
1.00009012100542e-05
-4.63366496624082e-06
-2.50031191697981e-05
-1.61308552223784e-05
-9.90455688256662e-06
-2.87591236324156e-05
-1.50890816059217e-05
-9.06748137775986e-06
-1.41116615343635e-05
-2.72386594449935e-05
-7.57237642564393e-06
-2.75662573533027e-05
-1.72733238551682e-05
-1.85950876246389e-05
-2.52847679672274e-05
-2.67173247732079e-05
1.86278944494877e-06
-7.37728362113483e-06
-1.44302424301029e-05
-3.82229070734391e-05
-2.12379821993557e-05
-2.02533683313187e-05
-1.54966021983236e-05
-2.58147534991559e-05
-1.49434405857149e-05
-8.66488831284243e-06
-2.47892752821592e-05
-1.10689759911893e-05
-1.29029073101357e-05
-1.12811567312755e-05
-1.27226742618569e-05
-1.32310924389489e-05
-1.57829035568219e-05
-1.31338130374097e-05
-1.97537509629027e-05
-1.00538041298522e-05
-2.9251444190905e-06
-1.30711458752201e-05
-3.04708078230668e-05
-1.43542434025868e-05
-1.75899721498607e-05
-1.5053152643969e-05
-2.14401900262511e-05
-3.14994334071788e-05
-2.1486692182496e-05
4.38978165237286e-06
-3.81515647720435e-05
-1.9539466463852e-05
-3.83480722181422e-07
-1.37169330029037e-05
-1.38540375718092e-05
-2.13964115123705e-05
5.36671142408766e-06
-1.80057580703849e-05
-3.0152705213203e-05
-2.60808728740803e-07
-1.74666874101689e-05
-4.13953036543245e-06
-1.21591287053363e-05
-1.58466008688121e-05
-6.4013439670924e-06
-1.2932978045779e-05
-1.47346768117226e-05
-1.94075463693679e-05
-8.80221468786571e-06
-1.43987940061542e-05
-6.91010261963496e-06
-2.04271258380142e-05
-3.69446639878809e-06
-1.61952469880609e-05
-1.30524953461851e-05
-1.16047915179041e-05
-1.6903280868946e-05
-1.75550536627168e-05
6.87450447803988e-07
-1.48751685780596e-05
-1.61154518079881e-05
-9.67169803507239e-06
-2.83661363639342e-05
-4.78477463958393e-06
-5.00757625383496e-06
-1.5285635345131e-05
1.21199672004263e-05
-1.17233630252675e-05
-7.16203035541501e-07
-1.29972146621501e-05
-1.2999143141043e-05
4.18847038554261e-06
-1.70254941728996e-05
-2.42036445988807e-05
-9.90538635237854e-06
-4.02880749139021e-06
-1.29099964578442e-05
-2.51697229390285e-05
-2.09286034335361e-05
-1.64175858288651e-05
-2.19354816045742e-05
-2.53810921538065e-05
-9.38751816157544e-06
-6.83843284561534e-06
-2.13536101200041e-05
-2.03124363553777e-05
-3.2559980217641e-05
-8.20996613727081e-06
-1.60062748210978e-05
-5.51503216503522e-06
-3.67796313572208e-05
-1.89864209578193e-05
-1.74857364554622e-05
-2.35167415623913e-05
-1.71443445366895e-05
-1.66743100445583e-05
-1.30078586010134e-05
-7.81303388984478e-06
-2.62884980927365e-05
-2.82974570336215e-05
-3.01171325804913e-05
-1.2969198556147e-05
-1.18308334435621e-05
-3.90051901388122e-05
-2.3300780436307e-05
-7.55190196540977e-06
-2.34050542256375e-05
-1.21681687259635e-05
-1.29332932669928e-05
-2.2961523607795e-05
-1.89102115259072e-05
-1.46064799781491e-05
-2.09696823569473e-05
-1.83970460537306e-06
-4.37811961769652e-06
-2.31425113279472e-05
-3.26608626249923e-05
-2.30222026716575e-05
-1.46989441462095e-05
-1.76884197543838e-05
-1.50424709681263e-06
-2.36906194179748e-05
-3.32492197369221e-06
-2.50004811938506e-07
-5.02350702135387e-06
-2.6103492485216e-05
-3.13402548336089e-05
1.78193913377438e-06
-1.43945921048526e-05
-1.75399130415887e-05
-1.29850834566192e-05
-1.29770344735583e-05
-8.14601932511511e-06
-8.35134976674268e-06
-1.6121981056776e-05
-8.14308077517302e-06
-1.26088116495034e-06
-1.94736185084828e-05
-1.5207661075406e-05
-9.47035709154971e-06
-3.70218553518758e-05
-1.04668853006089e-05
-2.27873864213617e-05
-2.2711593594021e-05
-2.69203006036718e-05
-1.43854293551569e-05
-1.0194098656648e-05
-6.5869657644687e-06
-2.24886740017496e-05
2.03461337004376e-07
-1.13445595244397e-05
-2.42953453575998e-05
-1.83602817537263e-05
-4.3278592511023e-06
-1.75972991253605e-05
-2.72443460139776e-05
-8.35207984115386e-07
-3.77135708376137e-06
-1.04477819299495e-05
-1.26558747718572e-05
-1.40649928216454e-05
-1.21772425270009e-05
-1.19632577097567e-05
-1.73664471442027e-05
-1.47220984386066e-05
-1.43857594627203e-05
-2.23185515951449e-05
-8.96317688570267e-06
-8.76881701918704e-06
-5.80440602695763e-06
-1.1445389272834e-05
-9.94112767489069e-06
-2.08079569361173e-05
-1.07232878345618e-05
-2.26631977829071e-05
-1.32818565279347e-05
-1.55328654472493e-05
-2.23824389663259e-06
7.64455968275013e-06
-3.20662291718524e-05
-1.36967426797022e-05
-4.96665443987516e-06
-2.45764940165896e-05
-2.16868772911402e-05
-2.07060586224169e-05
-2.81197762076836e-05
-2.16166078801834e-05
-1.93001830645829e-05
-1.48245116503356e-05
-2.87637294328118e-05
-1.16325694404023e-05
-2.92147362926184e-05
-1.09101102514742e-05
-4.78942055864522e-06
-1.91561015918648e-05
-2.31767294502317e-05
-1.3548212719943e-05
-1.39133693035146e-05
-2.97240343271883e-05
-2.41668439367454e-05
-1.0740405627762e-05
-1.85973469352092e-05
-2.43598786278582e-05
-6.28824870442993e-06
-1.19656546992256e-06
-2.96466901993331e-05
-1.46950558002766e-05
-9.77917798347105e-06
-9.08501208767513e-06
-3.17476052484536e-06
-1.63960192245382e-05
-1.59829680161753e-05
4.66435269823155e-06
-8.05350460967342e-07
-7.37717009917862e-06
-1.76851089749427e-05
-1.17024776026562e-05
-3.13462066657212e-05
-6.10094706248465e-06
-1.66042227768018e-05
-1.71789379796147e-05
-1.04924453048143e-05
-1.53416946559052e-05
-1.63181306956529e-05
-1.78827356775427e-05
-3.68028304503104e-05
-1.62760908617031e-05
-2.74293878369004e-05
-1.44257726434507e-05
-1.94581854371104e-05
-1.9750607849623e-05
-1.50423350268723e-05
-1.64880583375317e-05
5.58912743980791e-07
-1.96143597529489e-05
-1.29931831183741e-05
-1.0720696581857e-05
1.87881310248306e-06
-2.08048760287664e-05
-1.55574630237912e-05
-9.31064772517745e-06
-1.862137080536e-06
-1.46715191916441e-05
-4.42650990838609e-06
-2.00542727175766e-05
-2.32179954431072e-05
-1.74817618204369e-05
-9.18595499196944e-06
-1.38345816766354e-06
-7.43026128330833e-06
1.86762728980773e-07
-1.20407769547295e-05
-3.3755766835573e-05
-5.70779117526969e-06
9.55578298322154e-06
-7.59337613287368e-06
-9.83305933191022e-06
-7.43422844232536e-06
-1.52518529437282e-05
-2.11530867726481e-05
-2.97283038254401e-05
-1.95357320468055e-05
-3.39561649919649e-05
-2.64989135912581e-05
-2.90604056935876e-05
-1.14271899561217e-05
4.67712410849576e-06
-1.64477006941515e-05
-2.39068324495779e-05
-2.2809173565627e-05
-5.55162116939764e-06
6.31408479864338e-06
-2.24882778594037e-05
-1.39478848552187e-05
-1.87805655376562e-05
-2.18569483914393e-05
-1.16518652513823e-05
-6.58212485731715e-06
-2.2999164257899e-05
-2.87337415209125e-05
-5.39483644416126e-06
-1.45980144605829e-05
-3.05044953157992e-05
-7.70795100436377e-06
-3.31367864356014e-05
-2.30228293820351e-05
5.9339682818545e-06
-5.8652189996789e-06
-1.21454858769714e-05
-6.46200429562229e-06
1.86255043615363e-06
-2.82732142309689e-05
-2.15772004281792e-05
-2.1264761982199e-05
-5.58673623612674e-06
-1.04020641296805e-05
-1.81259451748921e-05
-2.32626002544119e-05
-1.44607385735385e-06
-2.75296511646306e-05
-2.92152864559139e-05
-9.74447809707689e-06
3.65961171350936e-06
-1.5141310399085e-05
-1.51244872384162e-05
-2.37912014112946e-05
-1.76500132714088e-05
-8.45829625538138e-06
-2.51174169997442e-05
-3.16413294734216e-06
-6.54182655730355e-08
-2.79737991000288e-05
-7.62590597248236e-06
-1.22674637225836e-05
-4.15774847587509e-05
-4.38557751303556e-06
-1.66434896709831e-05
-2.31280096673995e-05
-2.64436096722969e-05
-2.83201062323383e-05
-1.01825618550376e-05
-2.14566022960454e-05
-2.62645616683198e-05
7.03694146510407e-06
-6.48044864604979e-06
-1.85268647548073e-05
-2.70574667139185e-05
-9.9680557827324e-06
-3.8523771414753e-05
-1.63128157875687e-05
-1.02546772015004e-05
-9.84095511137176e-06
-1.09979884361883e-05
-1.81704846516331e-05
-8.83373369361411e-06
-1.63032507700219e-05
-1.01764856370229e-05
-2.5384492029081e-05
-4.41296227404909e-05
-1.15159626297729e-05
-1.0742568861711e-05
-1.10327821043463e-05
2.570835011238e-06
-1.30124513999892e-05
-1.31009120590943e-05
-2.40892906018375e-06
1.68850624476702e-06
-1.53107877965086e-05
7.12927025902212e-07
-1.49970281736517e-05
-2.42616565849415e-05
1.01372270684515e-05
-1.25946387130001e-05
-4.48534286035223e-06
-2.63873384954164e-06
-1.77631375464899e-05
-2.72349648949433e-05
-4.98787520807894e-06
-8.49384917083585e-06
-1.52139893475638e-05
-1.1499482449558e-05
-2.94980721935978e-05
-2.78504327664983e-05
-8.82821845892271e-06
7.86819183000109e-06
-2.80340926057024e-05
-9.41869739545306e-06
-1.33004627378277e-05
-2.44839208221398e-05
-2.03818757534777e-05
-4.35643780477432e-06
-9.4202223487861e-06
-1.23998406276981e-05
-6.51297940340576e-06
-2.22424092336556e-05
-2.38459041484127e-05
-1.06307603029624e-05
-1.70072586064016e-05
-2.97690209679873e-05
-2.34759144145035e-05
-1.69972825908707e-05
-1.41052158529434e-05
-5.36216779395301e-06
-2.13082468812752e-05
-1.29554670403195e-05
-1.88842762180978e-05
-1.90440470796427e-05
-6.00812308160144e-06
-1.61000568375962e-05
-1.95333943294684e-05
-8.41785722400322e-06
-2.2152986615327e-05
-1.05175776331616e-05
-1.16661140320825e-05
-1.91615424407646e-05
-2.33206169662205e-05
-7.30613514400289e-06
-1.62766919424994e-05
-2.11033751493812e-05
-2.17985744434872e-05
-1.06671096921889e-05
6.96877909731073e-06
-1.56288161672354e-05
-1.61353176410798e-05
-1.64645176342246e-05
-2.58275041248492e-05
-3.4977151221162e-06
-5.65504581609225e-06
-1.52947314343851e-05
-2.90409253333445e-05
-2.6706252740357e-05
-6.92484375356375e-06
-2.28311813678347e-06
-1.31865017279407e-05
-4.14259396144311e-07
-3.31566264111874e-05
-1.30288028563946e-05
-2.03570697082441e-05
-2.66650285534912e-05
-2.40268416410211e-05
-9.65186130121689e-06
-2.21724987905488e-05
-2.12786352854449e-05
-2.55588435151819e-05
-5.30941734442041e-06
-2.34673270343885e-05
-1.82224937072891e-05
-1.25153756081968e-05
-6.38435422941281e-06
-1.62892756120156e-05
-1.39556064327347e-05
-1.88488546745507e-05
-2.60461297033273e-05
-8.19499784744951e-06
-2.3421732645561e-05
-2.82575606551414e-05
-1.60698231928936e-05
-1.55912664208074e-05
-1.07055696722491e-05
-1.08946129477184e-05
-5.48792764140553e-06
-3.43045991087362e-05
-3.67671034101098e-05
-1.51808656734529e-05
-1.90839525685012e-05
-1.37211911231895e-05
-1.7685016200046e-05
-2.66126894644617e-05
-1.90313167396381e-05
-2.33071190239615e-05
3.89790706800835e-06
-7.71889313670329e-06
-1.69218591375376e-05
8.89127436057818e-07
-1.12964349644045e-05
-1.98972410400223e-05
-4.05081294390063e-06
-1.97079022339226e-05
-3.39628183930509e-06
5.10565041780079e-06
-2.26175826386798e-05
-1.17468348811906e-05
-1.11502286182624e-05
-2.2906062170633e-05
-8.9862932807621e-06
-1.61373760411196e-05
-3.2555065970362e-05
-1.85145450511241e-05
-2.07260020633866e-05
-1.24800655658733e-05
-7.29634867978725e-06
-1.83079657173655e-05
-9.17611184900124e-06
-1.36636971760097e-05
-9.53820453245922e-06
-6.73243149871556e-06
-1.85812426781269e-05
-1.75803572166066e-05
-1.5287180387934e-05
-2.54776014480345e-05
-1.31873415604516e-06
-1.33369330500373e-05
-1.39357361345245e-05
-9.92444646184617e-06
-1.7743184441906e-05
-2.75412687751625e-05
5.59104656703256e-06
-2.65226835568868e-05
-1.87608265293063e-05
-2.17591134346872e-05
-1.71435378460591e-05
-2.09555719227667e-05
-1.89824694785477e-05
-1.21786511059442e-05
-1.3736998711967e-05
-2.5239033445671e-05
-6.94691036473748e-06
-7.66756346785443e-06
-1.66076522041304e-05
-1.54996765458227e-05
-2.04735415161606e-05
-2.44550269465806e-05
-3.04336649240401e-05
-1.07368945733881e-05
-9.5151588644257e-06
-2.24942949975032e-05
-4.63487440015555e-06
3.92443780337243e-06
-1.14837616621283e-05
-1.03583357133233e-05
-6.21818580177383e-06
-1.33259635908595e-06
-6.48376404424329e-06
-2.85724491394147e-05
-1.75714988621574e-05
-1.3773630448341e-05
-1.98522287243165e-05
-7.08958817816456e-06
-1.26326155346875e-05
-9.71343664015897e-06
-1.44202058728037e-05
-1.87817865609667e-05
-1.15715390230967e-05
-1.60562261887455e-05
-6.76554814043887e-06
-1.02390591741995e-05
3.72586774832226e-06
-2.04455235965263e-05
-6.21593101124217e-06
-8.79908226264182e-06
-8.18872706978279e-06
-2.23252806838233e-05
-1.55687932751576e-05
1.07535272444045e-06
-1.20444316585985e-05
-8.40071605406666e-06
-3.85182877010698e-06
-9.39776772788885e-06
-2.04331816539199e-06
-2.74969613523236e-05
9.12233658502595e-07
-2.12067298459848e-05
-2.06252253916275e-05
-1.91038832912543e-06
-2.15441294102299e-05
-6.32487468013491e-06
-9.57032456005749e-06
-8.74819008345363e-06
-7.73492310627435e-06
-1.23909458144719e-05
-2.98266591848732e-05
-2.38989251420089e-05
-5.10629870455114e-06
-2.05682807087851e-05
-8.08284834080425e-06
-5.81415337925172e-07
-2.14664080708683e-05
-3.47583991868751e-05
-6.40852216646717e-06
-3.46697739889703e-05
-7.80670530187551e-06
-1.15028944833374e-05
-1.16155328652605e-05
-1.40040168790652e-05
-4.66582724335378e-06
-1.54745144267273e-05
-6.35840663383592e-06
-2.30024506627513e-05
-6.11594322248953e-06
-2.50362980880827e-05
-1.49384902963494e-05
-5.53465725212033e-06
-1.26158154530862e-05
-1.76692086277917e-06
-1.76774319969804e-05
-1.19659684181085e-05
-1.85399925016947e-05
-1.60743075053753e-05
-8.00312354529499e-06
-1.60599722454588e-05
-1.49447222379719e-05
-2.74290075745172e-05
-8.04232868897219e-06
-4.92941266262302e-06
-1.31779353038683e-05
-6.77114051871115e-06
-2.55559688506968e-05
-8.84328947102884e-06
-4.68103539771406e-06
1.86303290760173e-07
-1.25572956788601e-05
-6.69478258089877e-06
-3.21854135894244e-06
-2.23238545401789e-05
-3.14236227217827e-05
-2.82809163614325e-05
-1.19503040363373e-05
-2.88319006561707e-05
-9.28605338599971e-06
-1.05860025630372e-05
-1.55955581592119e-05
-2.12521187607051e-05
-1.29643450674482e-05
3.66822444420248e-06
-1.8244748650991e-05
-1.28512966904226e-05
-1.87712839272855e-05
-3.01119439276193e-05
-1.50774266964921e-05
-1.21256229002516e-06
-9.60214242518145e-06
-1.80272303360165e-05
-1.30797422621785e-05
-2.01469936650227e-05
-1.8313582217111e-05
-1.28430527756806e-05
-1.09963106930284e-05
-1.81391636317212e-05
-7.47918435206441e-06
-1.51392176883098e-05
-2.65799851086564e-05
-2.60743750900517e-05
-2.46544214921712e-05
-2.0989244020699e-05
-6.21215477777559e-06
-5.47185728174175e-06
-2.50706826575632e-05
-2.68116122057471e-05
-3.23384800080417e-05
-6.73215277525058e-06
-2.20249354239138e-05
-1.72833306726012e-05
-2.39841534196847e-05
-8.25479798373456e-06
-1.26219495564587e-05
-1.63367779248067e-05
-2.12176161284401e-05
-1.80055903986651e-05
-1.47399301136707e-05
-1.77021865883406e-05
-2.15353690503552e-05
-2.48742389152875e-05
-2.93375026058162e-05
-1.42606302932737e-05
-8.39335351211737e-06
-1.10247485211104e-05
3.40915462222247e-06
-2.12172077179827e-05
-1.94369833285263e-05
-1.19335291541772e-05
8.99282184535801e-06
-1.26656227881048e-05
-2.56693839241735e-05
-2.25178888422945e-05
-2.5256927605674e-05
-1.66764126676983e-06
-1.55710272633428e-05
-1.1665854155471e-05
-2.37133446848063e-05
-1.4102956389201e-06
-2.59841061154832e-05
-2.50777196241187e-05
-1.64565814731921e-05
-4.27388424373523e-06
-2.83736863915136e-05
-2.10875260046681e-05
-2.45779164763167e-05
-9.71078712230343e-06
-1.06076357807307e-05
-1.79848974889756e-06
-2.13949374798582e-05
-2.43219023882192e-05
-2.72517503425505e-05
-1.42067172324164e-05
-1.47856639842718e-05
-2.05388157646768e-06
-3.40232790459282e-05
-1.64905105056683e-05
4.78790125008859e-06
-1.96892005822553e-05
-1.88069693995709e-05
-1.4493234548752e-05
-2.5602330075802e-05
-2.76146074906089e-05
-2.54076871658461e-05
-1.55439892220166e-05
-1.71044200611033e-05
-2.0914728709019e-05
-1.47989007539617e-05
-4.65221233162986e-06
-2.75328935027041e-05
-1.04315945478468e-05
-1.85425089028225e-05
-2.2344428097953e-05
1.04593217300773e-06
-7.25264612560486e-06
-1.49836296003749e-05
-3.27803146253903e-06
-5.12051089227901e-06
-2.85789968199604e-05
-5.40998764418677e-06
-1.80539086208332e-05
7.77416589063577e-06
-7.71972779195971e-06
-5.5892520138534e-06
-8.57969343931914e-06
-2.68832205512988e-05
-1.98137402377043e-05
-1.60507132241401e-05
-2.64716355514462e-05
-2.14562799058977e-05
-5.02116080749557e-06
-2.44959719314072e-05
-4.25538594646294e-06
-2.61141515743316e-05
-1.22879148075545e-05
-1.08771601247191e-05
-1.7440123470982e-05
-1.92911021633295e-05
-2.03117716523795e-05
-9.97715868715952e-06
-2.04143511085484e-05
-1.60175626907376e-06
-1.41474072970233e-05
-2.17484581454753e-05
-2.05305515896292e-05
-3.16789958805936e-05
-9.97676013476682e-06
-2.42861154330201e-05
-1.0756071967386e-05
-2.8415833957443e-05
-2.46414496248483e-05
-2.66070564989528e-05
-2.4403287664631e-05
-2.05072008224941e-05
-4.75699103502695e-06
-2.32318090821192e-05
-8.1872876945439e-06
-2.34843376497787e-05
1.03249975220993e-05
-3.36096756600759e-06
-1.00266677666288e-05
1.73265986738803e-06
-2.07126126537776e-05
-2.31965895149391e-05
-1.03522170086935e-05
-1.15590935873599e-05
-3.29320548444896e-05
-2.69857828382668e-05
-6.80966088144392e-06
