# Supplementary material for: Research on computational propagation and identification of mine microseismic signals based on deep learning
Source: PLoS One. 2025 Oct 22;20(10):e0334641. doi: 10.1371/journal.pone.0334641 (PMC12543183; doi:10.1371/journal.pone.0334641)
Supplement: S11 Data — (ZIP) [file pone.0334641.s011.zip › 000101100002563.xlsx_0.txt_24.txt.txt]

-1.7909659830705e-05
-3.75426392534458e-05
2.54181806553397e-06
-1.41328731417743e-05
-2.67898270830902e-05
-9.77512313559328e-06
-2.05038075430443e-05
-3.39179908651104e-05
-7.29786556764318e-06
-7.80158387858624e-06
-4.73686405557311e-06
-7.72236211529446e-06
-7.58052743001889e-06
-1.1445505612352e-05
-3.67418939325956e-06
-4.87596505498789e-06
-1.02990558737387e-05
1.04769616515924e-06
-2.11322205367683e-05
-3.43788490244661e-05
-1.78731664197098e-05
2.50711686403581e-06
-1.3518161183449e-05
1.71894931509987e-06
4.98669841162513e-06
-8.69702719057148e-06
-9.42904941640527e-06
-7.66217213788221e-06
2.36581600081213e-06
-2.75296232038572e-05
-1.02655063871124e-05
-3.53202193562407e-06
-1.06098177366758e-06
-6.84486249567454e-06
-1.8419943433017e-05
-2.92396860668898e-05
-3.25065807019827e-05
3.39424673052905e-06
-1.52934566304247e-05
-5.68695347956282e-06
-7.20518816823584e-06
-2.39591500694522e-05
-2.61168884581537e-05
-1.03791399071787e-05
-1.74372585548944e-05
-2.84153015888651e-05
-1.06098061322721e-05
-6.1872303111936e-06
-1.9773116228172e-05
-1.18824779922492e-06
-3.36397839218537e-05
-1.07774549693031e-05
-1.06971119942272e-05
-1.21813760915193e-05
-6.51589115972647e-06
-1.1623592309367e-05
-6.63909200481076e-06
-1.55124586350266e-05
-1.16087680724572e-05
-1.09187038504518e-05
-2.67557960693615e-05
-2.5044544897747e-05
-2.87992274210161e-05
1.24588736562598e-06
-1.51126504237124e-05
-2.38078980390049e-05
-2.36508224342779e-05
-2.12658052641346e-05
-7.61035269348452e-06
-8.72986082799887e-06
-1.76721241131132e-05
-1.05406417223866e-05
-1.30403433868808e-05
-2.04303296602353e-05
-1.69407436402034e-05
-7.36752196179209e-06
-2.12168754993878e-05
-1.6605269272241e-05
-2.08182389018081e-05
-1.17724179611217e-05
-1.26558319315258e-05
-9.50465778444156e-06
-1.7061397316401e-05
-2.86212258219409e-05
-1.82701743077833e-05
-1.1515781553386e-05
-3.52778587949801e-05
-2.34575986215074e-05
-3.3012631730851e-05
-1.241864657157e-05
-2.3203958129332e-05
-7.07573328442374e-07
-2.56756756144804e-05
-1.60041243543701e-05
-2.11129440707479e-05
-1.36317340291631e-05
-1.56923572605551e-05
-1.87161615119235e-05
-1.75157225762966e-06
-1.18117336173088e-05
-1.38213801369855e-05
-2.25360331440082e-05
-2.35288690407008e-05
-3.02596269777341e-05
-1.32760850670084e-05
-3.92381583780813e-06
2.4189271761162e-06
-2.83342325323364e-05
-2.43875198953047e-05
-1.57347718154449e-05
-2.27556721750886e-05
-3.2080570680305e-05
-5.67178753864671e-06
-9.49842349981114e-06
-1.86705137360342e-05
-5.10835824559843e-06
-2.28800886098459e-05
-2.05053218346288e-05
-2.32991739385454e-05
-1.62034744394442e-05
-2.8753622239403e-06
-2.59062095105738e-05
-2.86919726898106e-05
-1.40932802757174e-05
-1.32435432147233e-05
-1.16946579282575e-05
-2.220018506973e-05
-2.72806630007232e-05
-1.31384303067731e-05
-2.74871004108552e-05
-1.77890154921562e-05
-8.56772873943922e-06
-1.49764310800315e-05
-5.74998135533747e-06
-3.46017414182931e-05
2.61609629914877e-06
-6.96559489571713e-06
-1.21146309192908e-05
-5.66025674646701e-06
-2.06537893834458e-05
-2.24233661710902e-05
1.32327858863745e-05
-3.08783901302346e-05
-1.29386984711289e-05
-1.68139635548099e-05
-1.83141377198876e-05
-9.63179374192346e-06
-1.7821536290897e-05
-8.76365164533049e-06
3.82446982403145e-07
-1.4228915358475e-05
-9.93108877221254e-06
-2.81868234810128e-05
-7.77913972678807e-06
-1.44939205612194e-06
-2.81808719271099e-05
-3.94256122477489e-05
-2.23485930809964e-05
-1.98538259627242e-06
-1.04443553110877e-05
-1.58522037015016e-05
-8.11379521579108e-06
-2.36881608323817e-05
-7.67574935790124e-06
-1.74713445440343e-05
-1.73860363183875e-05
-2.04868065235466e-05
-1.05968663895079e-05
-3.00996705121768e-05
-1.95272525675806e-05
-1.31440672155278e-05
-2.17035063864006e-05
-1.98250602986379e-05
-8.68583807287643e-06
-1.68009096616363e-06
-1.62334539370276e-05
-2.07478381266484e-05
-1.55832753984815e-05
-1.4567067532741e-05
-1.77179732650645e-05
-1.73971484579342e-05
-1.73183688597439e-05
-5.46499291447157e-06
-1.09910303615862e-06
1.59890934381128e-06
-1.357448801318e-05
-7.70100816683972e-06
-1.35086630984832e-05
-4.21196565476319e-05
-1.2936592403726e-05
-7.88559883991803e-06
-2.04237830582971e-05
-9.38152409955003e-06
-1.57335669831934e-05
-8.35391834312629e-06
-1.56706073198654e-05
-2.72320584362458e-05
-1.54281512659213e-05
-4.12804174447086e-06
-1.62597715647534e-05
-3.55913245170672e-05
-1.38937587236934e-05
-1.6912848284044e-05
-2.93796325965645e-05
-2.21934595218637e-05
-1.8577946814567e-05
2.61304440940215e-06
-1.67593037175568e-05
-6.37251422494951e-06
-3.18196669139043e-05
-2.64992902590363e-05
-5.39899357256843e-06
-7.41189883902273e-06
-1.12898745630571e-05
-9.91948758650508e-06
-5.24736029220981e-06
-2.27566974448199e-05
-1.32418958273331e-05
-9.28507501690031e-06
-3.22363486494174e-05
-2.23307047768826e-05
-9.54333076190294e-06
6.16625275683769e-06
-1.26349645346216e-05
-2.02678827229394e-05
-9.23332133099665e-06
-1.45503268902461e-05
-7.28922818219929e-06
-2.0340670698002e-05
-2.81722301982563e-05
-1.34739035384908e-05
8.69245370195516e-07
2.17474257524069e-06
-2.75223533701316e-05
-2.61689523278825e-05
-3.18432728962712e-05
-1.39471758231795e-05
-1.97850980547862e-05
-1.07545513378256e-05
-1.89767081410609e-05
-9.66214162427925e-06
-2.30218839449163e-05
-7.48492553650505e-07
-2.23367986699387e-05
3.17148350522215e-06
-2.14279858138809e-05
-1.16150488193465e-05
6.54962956654587e-07
-2.23497635712234e-05
-1.7000043028273e-05
-1.2507114894574e-05
-9.70076847451285e-06
-1.11644208920603e-05
-1.84414774899836e-05
-1.59579770791011e-05
-2.52661817922786e-05
-2.04290150278313e-05
-5.9099596696771e-06
-2.69559906955942e-05
-1.78268882961224e-05
-2.12308597182832e-05
-2.0920345803436e-05
-1.77699095657319e-05
-7.6444151170468e-06
-7.11303814387027e-06
-1.80995471979851e-05
-2.23806610964752e-05
-1.98226618027566e-05
-3.07305427669794e-05
-1.21790005215137e-05
-1.50164605294258e-05
-1.28710864279278e-05
-2.76770445857777e-05
5.73226847865319e-07
-1.59975806643288e-05
-9.17292299976025e-06
-7.01647961986923e-07
-1.10918024491412e-05
-2.84574856093254e-05
-2.835886927755e-05
-9.80830737315918e-06
-1.76254206178064e-05
-2.42707142968395e-05
-1.46488483214267e-05
1.76012399104574e-06
-2.06401258450698e-05
-2.15030842893409e-05
-1.18841545707411e-05
6.55709885959732e-06
-2.49813963993729e-05
-8.83508884747843e-06
-2.69952321868945e-05
-7.10734177642872e-06
-5.90055025775877e-06
-1.34776349773047e-06
-1.59273808999078e-05
-3.97535058471731e-05
-4.10288962604094e-05
-3.54603682853981e-05
-2.46601012576189e-05
-3.01746894203913e-05
-1.87422575433343e-05
-2.12611611559547e-05
-2.42605585307279e-05
-2.15766539720794e-06
1.91375071850672e-06
-3.8174328541484e-06
-3.04051284008279e-05
-2.57741545056437e-05
-1.10700640969175e-05
-7.20394585740817e-06
-1.54994809204419e-05
-1.5633797908448e-05
-2.09715451981058e-06
-1.71276654800146e-05
-3.91140491033263e-07
-2.78067761602008e-05
-2.25612644884869e-05
-7.61092766102705e-06
-1.94649377768732e-05
-1.18855471913928e-06
-2.50547308910416e-05
-1.01453234233733e-05
-1.65615701893448e-05
-3.00847053310073e-05
-2.44594306675515e-05
-1.33621798369709e-05
-2.67819978336444e-05
-7.10604674213002e-06
-1.68049880127959e-05
-1.65112538188144e-05
-6.38395234830171e-06
-2.73902501284506e-05
-5.41892066780501e-06
-2.59220510069544e-05
-1.71096328727136e-05
-1.30336464611993e-05
-1.381418917601e-05
-2.09401831181714e-05
-1.05288988051844e-05
7.46514995628622e-06
-4.36838865506487e-05
-1.22850896244368e-05
-3.21305187613723e-06
-1.59184274481928e-05
-2.20529606871956e-05
-3.63062628525356e-05
-1.39957634864482e-05
-1.02637110298567e-05
-2.99725173031981e-05
-3.04286786161392e-05
-7.21965180533239e-06
-3.81083976284555e-05
-2.56769332449854e-05
-1.16741204468799e-05
-1.45792424368601e-05
-1.69474473944322e-05
-1.79063139258403e-05
6.70346350277556e-07
-2.26980309103652e-05
-2.98338780021508e-05
-2.19640978143192e-05
-2.27894694431975e-05
-3.53775399369256e-05
-2.76127529008579e-05
-2.95043361112322e-05
-4.00346155493806e-06
-1.4272306870015e-05
-1.23776743735607e-05
-6.34140259389402e-06
-2.06194660836307e-05
-6.66861197287154e-06
-1.41315458125574e-05
-1.14615316222926e-05
-1.0841311476844e-06
-2.47806649036205e-05
-1.39839835934424e-05
-7.24903870921838e-06
-1.21852954345134e-05
-4.12130639579853e-05
-1.4020445206664e-05
-3.67188732308427e-06
-1.22653527801847e-05
9.25881970288614e-06
-2.17930762855032e-05
-1.93189300670685e-05
-4.06992589795128e-06
-1.70450939024879e-05
-2.23038357309878e-05
-3.15260152670897e-05
-2.36993409147418e-05
-1.73572261914978e-06
-2.36649496391805e-05
-1.08262067266796e-05
-6.69484344602844e-06
-2.52345601124995e-06
-1.17342387394777e-05
-1.43008572739236e-05
-2.01067087081973e-05
-7.72693942736639e-06
-1.58653670709086e-05
7.71308089988665e-06
-1.74516478661043e-05
-2.11238668634414e-05
-1.24676390222939e-05
1.06075753982166e-06
-1.74641172082194e-05
-1.90369812296242e-05
-1.61148023013126e-05
-1.53909053797266e-05
-1.73508294454326e-05
-2.7331055680604e-05
-1.97500146003096e-05
-1.1838594267458e-05
-2.50393597856698e-05
-1.19431327931677e-05
3.33862389961381e-06
-1.32602729041803e-05
-2.48924910895996e-05
-1.34411884717222e-05
-1.66803728853416e-05
-2.77527061090105e-05
-3.70266417129908e-05
-1.93502061712514e-06
-3.31022542038412e-05
-6.86977228798497e-06
-5.40756673415512e-06
-9.59151934730244e-06
-1.18772142023962e-05
-1.2780528565845e-05
-1.36731917581015e-05
-2.19053768923648e-05
-1.59352273620831e-05
-9.8181339806323e-06
-9.75641695061145e-07
-9.87878381916823e-06
-1.89709176070958e-05
-8.986823606701e-06
-2.46689348003795e-05
-4.16695498627139e-06
-2.00405121402633e-05
3.08557476367307e-06
-1.94743626977963e-05
-1.26306574328122e-05
-1.78409874057767e-05
-1.09175946051814e-05
-1.62284613676949e-05
-9.31551975582941e-06
-1.39113993871953e-06
-2.4770678481141e-05
-1.38001453127793e-06
8.64507453046996e-06
-1.87024972290382e-05
-2.22270531326922e-05
-1.84825382628833e-05
-2.42038854653569e-05
-1.19960417409883e-05
-1.67771094317886e-05
-2.29237194826163e-05
-6.10316522095528e-06
-2.42202931641496e-05
-2.53251120824167e-05
-8.93680844314454e-06
-1.8845581950373e-05
2.08336928556407e-07
-1.13178534930118e-05
-1.29340300125712e-05
-6.0910541432488e-06
-2.98639476470865e-05
4.02022960265384e-06
-5.60767012924859e-06
-2.79910589527858e-05
-2.28143923925306e-05
-6.59072098129891e-06
-6.57044094266768e-06
-2.02175784952081e-05
-2.38699822454794e-05
-3.71680611395988e-05
-3.19217199602191e-05
-2.71832254443614e-05
-1.81425086483978e-05
-1.75586482083975e-05
-1.33118714098434e-05
-8.88903066049625e-06
-1.4626339588005e-05
7.14147704615803e-06
-4.17930067421837e-07
-2.01806806383514e-05
-1.10958286918086e-05
-3.69941789523992e-05
-1.01366200692369e-05
-2.32822013602114e-05
-8.34906044539502e-06
-1.51757121369999e-05
-2.89219161006264e-05
-2.32392691943538e-05
-2.27214251542151e-05
-1.50484235725911e-05
-1.98693416238113e-05
-7.49876206127389e-06
7.95768973648065e-08
-1.2146835249455e-05
-7.66215483485389e-06
-7.95083155592374e-06
-1.55810170247124e-05
-1.3160217612206e-05
-9.26345399776042e-06
-4.42194115193066e-05
-2.37631587621023e-05
-2.14633113704855e-05
-2.4206537623385e-05
-2.0790351615727e-05
-2.01628277579218e-05
-1.59247492840569e-05
-1.7627296136628e-05
-2.40063123967341e-05
-8.47444256776168e-06
-1.16820205920709e-05
-3.4998401583685e-05
-1.83411141308324e-06
1.67696801689566e-06
-1.6761870177121e-05
-6.85972182553867e-06
-1.08600011365489e-05
-1.77355167981904e-05
-6.05273357407007e-06
-1.58238129573697e-05
-7.33570680472174e-06
-2.10474639263665e-05
-1.79900704879451e-05
-1.4410516985031e-05
-2.52231689230757e-05
-1.30500641699973e-06
-2.01722885805378e-05
-7.78414925005978e-06
-3.51556825763868e-06
-1.11953171469085e-05
-2.58699863572717e-05
-4.17405001952704e-06
-1.88187691319704e-05
-2.07731635953038e-05
-1.5862223034018e-05
-2.81138643860183e-05
-3.4712816795464e-05
-2.84450198748884e-05
-2.78106049435681e-05
-1.34557030441386e-05
-1.60973162432777e-05
-1.41423064557103e-05
-2.33125413944859e-05
-3.14627024849472e-05
-2.95517336338793e-05
-1.0561632724909e-05
-1.32386042004501e-05
8.70936536983754e-08
-1.05869062409177e-05
-2.16457152896479e-05
-1.32463871057861e-05
-3.03023603266885e-05
-1.79816282407152e-05
-1.69438419700034e-05
-1.382663450652e-05
-1.04832162651122e-05
-3.65369855860847e-07
-1.28153641291811e-05
-2.93284883509292e-05
-1.37340989694194e-05
-1.25180373618722e-05
-2.59989242708176e-05
-1.7205650098998e-05
-1.86389656699783e-06
-1.23568119686276e-05
-1.06301725103739e-05
-2.69536132800525e-05
-1.66453936261072e-05
-1.118536131476e-05
-2.38121050868672e-05
-4.69960089062449e-06
-2.05932534820245e-05
-4.81549993380754e-06
-3.00440368799802e-05
-1.25821531106069e-05
-7.16025587901545e-06
-3.60707511721975e-05
-1.79338811026231e-05
-1.92799741552667e-05
-1.92817365564323e-05
-2.70164289522686e-05
-1.06135639545448e-05
-9.16185075709459e-06
-2.2337097794634e-05
-1.67487414886152e-05
-1.34703893864872e-05
-3.05430152466137e-06
-3.23243819540867e-06
-2.37164805738095e-05
5.84516297197035e-06
-1.53245366069299e-05
-1.40705672917271e-05
-3.04632415816153e-06
-7.74695962782274e-06
-2.57993457243772e-05
-7.61694930516916e-06
-1.85416531889252e-05
-7.21266983691045e-06
-4.05607728885765e-06
-1.9537614045522e-05
-1.28722529201684e-05
-1.87556041123028e-05
-1.60552727014025e-05
-2.88430071605657e-05
-2.81872550597983e-05
-2.35111347991173e-05
-1.99288031197109e-05
-2.46038460973164e-05
-3.66166798416822e-05
-5.72633385740549e-06
-3.80988604250392e-05
-4.76791691299715e-06
-9.60700544520104e-06
-6.2092323487879e-06
-2.9473902894721e-05
-2.55312972864374e-05
-2.17359689863424e-05
-1.19031279789931e-05
-1.73633448604294e-05
-8.78379568010875e-06
-1.15387006482593e-05
-3.29680913619684e-05
-2.54140149485216e-05
-1.28391274799081e-05
-1.95418038397083e-05
-2.01780181482802e-05
-1.57561931059911e-05
5.66405533447653e-06
-1.12228998449774e-05
-2.44055978964781e-05
-3.14368016340622e-07
-1.91953144747849e-05
-9.5908472683266e-06
-2.12493193213086e-05
-5.44056933758221e-06
-1.18763951096617e-05
-2.16398123991823e-05
-2.62375463736638e-05
-1.03924575856569e-05
-1.80475454190074e-05
-2.43248396620576e-06
-1.16231772225524e-05
2.7012199166611e-06
-1.1085572051836e-05
-1.26628421715728e-05
-7.51224468696791e-06
-2.901384378683e-05
1.99712104131002e-06
-1.83474767564921e-05
-3.30188408965254e-05
-2.71276718668189e-05
-2.03050587482446e-05
-1.3011960550985e-05
-7.42954195541118e-06
-2.00622330915762e-05
5.70217891871883e-06
-1.29383166696586e-05
-5.88347867618959e-07
-1.06723896229223e-05
-1.39810423155552e-05
-1.27563431244602e-05
-1.5949906640354e-06
-3.11808683269203e-05
-2.20348751517792e-05
-2.83454466360533e-05
-1.81823869693745e-05
-7.62084559847174e-06
-7.40147583778645e-06
-6.45754401188106e-06
-1.34534323996416e-05
-1.04200958918187e-05
-1.86514406627898e-06
-3.25004096099149e-05
-2.02893586273291e-05
1.17468531623364e-06
-1.08551920231559e-05
-9.19852481182954e-06
-1.55516508456476e-05
-1.39037682125798e-05
-1.24567983206353e-05
-6.48384874306489e-06
-1.91529398455954e-05
-1.3579349760145e-05
-1.35227805280843e-05
-1.26423619491018e-05
-7.18543263781293e-06
2.73215530179715e-07
-1.43113991797084e-05
-3.13859571920378e-05
-1.88954143587752e-05
-2.61749747763464e-05
-2.93763819114437e-05
-1.73461713310484e-05
-2.18942478699922e-05
-6.50891274009972e-06
-4.01059531465028e-06
-9.50571225124001e-06
-2.15260367033402e-05
-1.57854376475998e-05
-7.00158712374055e-06
-3.37109036628497e-05
-9.85468731110557e-06
-1.26523702021081e-05
-2.1327266799286e-05
-1.67733302927017e-05
-1.8961640575706e-05
-8.04078775412231e-06
-7.61010516506508e-06
-2.75218502396918e-05
1.24446530807951e-05
-1.78483556324482e-05
-8.96068496348612e-06
-1.88771236929853e-05
-3.18046317827095e-05
1.19698481431624e-06
1.97347522038514e-06
-1.94429487420488e-05
-3.51568444476391e-05
-7.46557468560999e-06
-8.3440670458915e-06
-2.24749311976484e-05
-1.26815199492548e-05
-2.52355407945952e-05
-1.60494921466488e-05
-2.11155391552408e-05
-2.12578276876581e-05
-2.56067518971399e-05
-1.76759623417432e-05
-2.12679827266647e-05
-1.93807087446628e-05
-2.15055746747602e-05
-1.56034344424387e-06
-1.22075852004792e-05
-1.19449733888163e-05
-8.77753999502787e-06
-2.50799665636317e-05
-2.88528805173662e-05
-1.76380383815599e-05
-1.74244042889454e-05
-1.77972431835139e-05
-5.35772044472441e-06
-2.86450125133693e-05
-5.50044730277505e-06
-1.11850459550059e-05
-2.33773354020648e-05
-3.7108584720146e-06
-1.39113247983299e-05
-1.92500660651609e-05
-2.1789130677771e-05
-1.91534762221762e-05
-1.88240188240563e-05
-2.03645518930877e-05
-1.48804361102346e-05
-1.19189132776533e-05
-9.5727313122737e-06
-1.35857282667303e-05
-2.00998669558141e-06
-1.41454354188095e-05
-2.59000142856105e-05
-1.65658223675688e-05
-2.01999699455476e-05
-1.52107278253621e-06
-9.82647544752295e-06
-1.97228603644763e-05
-1.5542677204225e-05
-2.25364473647333e-05
-1.36730836190764e-05
-1.59931159087804e-05
-1.40118515527528e-05
-2.38257140492141e-06
-1.79477202363907e-05
-2.33590521135726e-05
-9.72549075668544e-06
-1.57202105924957e-05
-2.51487842173239e-05
-1.59596759714266e-05
-2.20547545926694e-05
-4.45213118174753e-06
-5.64889543324826e-06
-1.78547670998858e-05
-2.41143399744659e-05
-2.57051012634119e-05
-1.54617097917786e-05
-2.95173771945437e-05
-1.72570089031395e-05
-3.2296423481534e-06
-1.05807496254684e-05
-1.27621745454819e-05
-2.3240484412376e-05
-2.08170367877775e-05
-1.28847149861489e-05
-1.19124956449039e-05
-1.0287980413976e-05
-1.5983459913325e-05
-2.2788270529912e-05
-2.68992989624813e-05
-8.76429999610197e-06
-1.53314301889066e-05
-2.76387523332092e-05
-9.91734948057153e-06
-2.74719396608957e-05
1.5572262342816e-06
2.31714527668401e-06
-2.62338453014359e-08
-6.83981924001938e-06
-2.11218330020872e-06
-4.5427859703141e-06
-4.77215657014948e-06
-2.46596225503738e-05
5.66714397833483e-07
-2.37199038480682e-05
-1.89806601685434e-05
-2.20623855441196e-05
-2.87293515388995e-05
-3.16466762250357e-05
-8.85271319082661e-06
-1.52982500158257e-05
-8.3807229943457e-06
-2.12678204241048e-05
-3.11258561437908e-05
-1.50261904529241e-05
-1.56950060655541e-05
-1.11695894801923e-05
-2.01510108538628e-05
-2.81110834995625e-05
-2.69946314263692e-07
-1.52045950612918e-05
-2.33979133127452e-05
-2.04248221301963e-05
-9.64609194748182e-06
-2.35604521970517e-05
-3.65825748666725e-06
-1.01466686901972e-05
-3.53753628614017e-06
-6.1577739778316e-06
-1.03096187677314e-05
-1.64504510802454e-05
-1.49868799647138e-05
-1.31340533369863e-05
-1.48795135116317e-05
-1.07092896218233e-05
-1.98505870978653e-05
1.26218177845023e-06
-4.21041942688562e-06
-1.91458781157258e-05
-1.36959857676703e-05
-1.11788320498933e-05
-2.36028160771316e-05
-5.17390441469227e-06
-1.95094943063092e-05
-1.53823826481912e-05
-1.07553408912317e-05
-1.49684731160364e-05
-1.03277691895682e-05
1.51925655435126e-06
-3.31787928184817e-05
-1.73018135398528e-05
-8.04526425684809e-06
-1.46336062210177e-05
-1.64292971900823e-05
-1.59719604126455e-05
-1.70147504657447e-05
-1.48820678167556e-05
-5.90633816043339e-06
-1.20336214867944e-05
-2.59206660115071e-05
-1.52400028290198e-05
-3.07492250367262e-05
-1.98612954789168e-05
-1.89897523937942e-05
-2.40576337162497e-05
-1.33084297795949e-05
-1.26356325555364e-05
-2.32653621217529e-05
-1.94979484930005e-05
-3.31861796749611e-05
-2.44693426474492e-05
-2.21764032745419e-06
-1.99218330739919e-05
-1.20896092211986e-05
-1.66476300207214e-05
-7.90301304492114e-06
-7.79805760719766e-06
-3.12207198106428e-05
-3.28890745726377e-06
-2.5980758014309e-06
-3.71506213463532e-05
-2.95052537610704e-05
-1.99181357728231e-05
-2.32588298896755e-05
-4.02184027254591e-05
-2.0738459963375e-05
-2.60332382393712e-05
-7.60908252837068e-07
-8.02136165165747e-06
-1.54590361398815e-05
-2.07409312184581e-06
-1.51996138368863e-05
-1.27685021677315e-05
-1.49933234364687e-05
1.63091213379501e-05
-2.39943641808802e-05
-6.74430386246074e-06
-1.35603406407252e-05
-1.86135326231213e-05
-9.26461763667499e-06
-2.39937978499126e-05
-3.22636261469707e-05
-1.76387633550884e-06
-1.86903332070359e-05
-1.44064062636693e-05
-2.46619326175286e-05
-3.56869205875652e-05
-8.58118827423147e-06
-4.01577744835465e-06
-2.25715078094971e-05
-1.686485617776e-05
-1.06420873300396e-05
-7.62870132095962e-06
-9.78849547451278e-06
-4.91885972723403e-06
-2.92238240887863e-06
-1.23442991275602e-05
-1.67321774568741e-05
-2.48645125525642e-05
-2.95949803155463e-06
-1.04608432020091e-05
-2.80687895984048e-05
-1.35610421935749e-05
-1.58854376005946e-05
2.3054851173776e-06
-1.36840116181302e-05
-3.200160381745e-05
-8.04527721191643e-06
-5.26874918422624e-06
-2.11877865571482e-05
-2.38252130246764e-05
-2.08187793187582e-05
-1.52628485604783e-05
-2.18990161553641e-05
-6.76247616209373e-06
-2.51561443384739e-05
-3.46760763666535e-06
-1.65591338863197e-05
-7.17803183822961e-06
-6.26406659772605e-06
-1.1779193250835e-05
-2.02683143824006e-05
-1.38001320021886e-05
-6.68341005877064e-06
-2.73258367598922e-05
-1.98374250650625e-05
-1.01711535464297e-05
-1.80102436000656e-05
-2.36274497410717e-05
-2.77692745281286e-05
-1.37598123735153e-05
-2.08212574814285e-05
-2.11036317238429e-05
-8.68087640698192e-06
-1.09130902194655e-05
-1.72612511475983e-05
-1.66930597793891e-05
-1.27144189959934e-05
-2.68833205726397e-06
-1.87014177599858e-05
-7.87219599982188e-06
-2.58989514416293e-05
-1.60423038278714e-05
-2.50876881707613e-05
-8.63349115675532e-07
-2.79970893804929e-05
-3.86173640590188e-05
-1.35345642012807e-05
-3.8325897325507e-05
-2.3089282554776e-05
-3.57375971163501e-06
-2.6413718623205e-05
-3.15040888568427e-05
-1.89293513589932e-05
-7.04539468093422e-06
-1.77598852013782e-05
-2.10446963641174e-05
-3.84693088948312e-05
-1.65380473138218e-05
6.73344300621612e-06
-2.29493658223441e-05
-1.71138017595662e-05
-2.31118465215752e-05
-2.15263348381288e-05
-1.66365851810851e-05
-1.30807468026531e-05
-1.15042341113571e-05
-1.78286062976828e-05
-1.07288705919008e-05
-1.74557367645088e-05
-3.41179930279726e-05
-9.01569255192313e-06
-2.43702835816441e-05
-2.27360836496456e-05
-1.74802832441634e-05
-3.3149632012539e-05
-3.79088126299258e-06
3.43145550453227e-06
-7.64019841893724e-06
-1.77357799533204e-05
-2.57409973449425e-05
-2.79015406330649e-05
-3.19458292476218e-06
-2.30600803860411e-05
-2.06756989058726e-05
-8.99729613254278e-06
5.34596373048737e-07
-3.3597193805618e-05
-1.4730301799848e-05
-3.18477677136707e-06
-2.98341568844112e-05
-3.06250998134523e-05
-2.69378422697509e-05
-1.02780554165041e-06
-1.76262423304477e-05
-1.88419840496866e-05
-7.21366618155194e-06
-9.80168938448695e-06
-1.63198732662117e-05
-9.07439663673355e-06
-1.50646170401739e-05
-1.35536440654897e-05
-1.0493773035477e-05
-2.72245328349602e-05
-1.64849267265001e-05
-1.65822683814753e-05
-1.78694019789228e-05
8.95564459741549e-07
-2.59626702520218e-05
-1.93126863902881e-05
-3.36320889871075e-05
-2.61584838847939e-05
-2.31209275237636e-05
-1.31060559774785e-05
-1.31141023561697e-05
-2.91077951957769e-05
-2.13150873371001e-05
-8.68417660739866e-06
-1.66146215633067e-05
-1.15588476250232e-05
-2.08595182104968e-05
-1.58892534364563e-05
-9.70151651927232e-06
-2.63520858679471e-05
-3.14112265283264e-05
-5.86898388325046e-06
-2.29540366912214e-05
-1.56767254879265e-05
-1.69007509908837e-05
-2.19864213092263e-05
-1.63765024079e-05
-2.01024412037902e-05
-4.90645873431473e-06
-3.55389234020182e-06
-1.67057807060043e-05
-2.96954629131472e-05
3.11623910563405e-06
-2.43633472101303e-05
-3.39843879892029e-06
-3.25525842553605e-05
-1.99017211420821e-05
-1.66003925449956e-05
-1.32094607917243e-05
-3.36207454897971e-05
-9.58483182576526e-06
-1.63492826222158e-05
-2.7762646601057e-05
-5.22940847760511e-06
-2.13606745969169e-05
-6.20622870936383e-06
-2.26485547452212e-05
-1.37444724346548e-05
8.89847032540019e-08
-2.54282786585426e-05
-1.26138259150111e-05
-4.63270691374159e-06
-1.8243786438074e-05
-2.72825166728898e-05
-2.04567268447916e-05
-2.50082885693265e-05
1.30748934432714e-07
-3.66590272307043e-06
-1.24309123083702e-05
-1.09973462175628e-05
-1.24818284644694e-05
-5.53429399556487e-06
-1.74586854574145e-05
-1.80534921751753e-05
-2.20200718971145e-05
-9.31227246683296e-06
-6.36197295125714e-06
-2.10248553165247e-05
-3.22724955079377e-05
-2.90146136615057e-06
-1.48985273475374e-05
-3.90961122542125e-05
-3.00083405146835e-05
-1.08862218065888e-05
-2.07439465993721e-05
-2.49495660190079e-05
-4.31691384613465e-06
-4.44200744277621e-06
-1.06252234172279e-05
-2.08279907741066e-05
-1.57714179349782e-05
-2.14818580248257e-05
-2.47741936059833e-05
-2.36843562717015e-05
-1.78866875713258e-06
-2.07715194002041e-05
-1.81669562167159e-05
-1.20041122312586e-05
-1.614349927863e-05
-6.12212295111937e-06
-2.2297970978959e-05
-1.09969064806614e-05
-2.20238719804825e-05
-1.49063580577406e-05
-1.89473999319915e-05
-1.62996937756522e-05
-1.36348415217178e-05
-1.97702698126418e-05
-1.85734557289342e-05
-1.18113789888984e-05
9.66528448520471e-06
-1.37053216045397e-05
-2.6611171791919e-05
-1.54165064439298e-05
-2.13986828367948e-05
-1.419764066518e-06
-6.07356349864119e-06
-1.0410307838454e-05
-2.18485183017511e-05
-2.63826334532306e-05
-1.89182692001611e-05
6.82386585433582e-06
-5.1307560167446e-06
-1.98112266859534e-05
-8.45229088538303e-06
-2.58388247047999e-05
-1.52183944803206e-05
-7.97200995727773e-06
-2.64264712932076e-05
-8.20369579188177e-07
6.10143300434222e-06
1.52488799515343e-05
-1.53582600402669e-05
-3.56024091986923e-06
-1.42551918274118e-05
-2.37033755101603e-06
-2.46618069553483e-05
-4.40866270943835e-06
-1.1698167106701e-05
-8.50173257386297e-06
-1.68020494148979e-05
-2.11981990151182e-05
-2.31223257496262e-05
-1.74785845211736e-05
-6.66385798553492e-06
-1.36842223536735e-05
-2.35932927808966e-05
-9.4871978183288e-06
-2.16721637406031e-05
-3.54546216355998e-06
-1.37033931780768e-05
-2.09714097348503e-05
2.40606622554477e-07
-4.24661280996275e-06
-2.41628777573385e-05
-1.86622268758836e-05
-2.15241094871829e-05
-1.36677475575354e-05
4.26027194497584e-07
-3.84045153072283e-06
-2.48931815856785e-05
-1.6324946821705e-05
6.03931626367837e-06
-2.48620097644992e-05
-1.76316352673503e-05
-2.0129600032791e-05
-1.36393671876691e-05
-3.14148538894214e-05
-1.12422256541597e-05
-1.79696622455328e-05
-3.94951948275924e-05
-2.69130488100232e-05
-5.05499296126775e-06
-1.79405279878863e-05
-2.651225579498e-05
-3.8138101325277e-05
-2.29023204187589e-06
-2.15011635598972e-05
-1.49116404607479e-05
4.74510697353661e-06
-1.57518215992999e-05
-1.38614235758785e-05
-2.17431918334617e-05
-2.27909091927463e-05
-5.84327048490553e-06
-1.80977675796521e-05
-1.42461075737916e-05
-1.30282956488068e-05
-1.77839526182966e-05
-1.07010991573497e-05
-2.52149152187235e-05
-1.65453573968409e-05
-3.24289610668913e-05
-9.57460408563271e-06
-2.81955722788374e-05
-1.82054150612607e-05
-2.52532158771598e-05
-1.0366942014637e-05
-2.2222319515195e-05
-4.04487738230696e-06
-1.86673314142536e-05
-6.60563297501717e-06
-2.78676044816193e-05
-1.51945451348441e-05
-2.04566607284467e-05
-1.24646755084326e-05
-1.40340447014107e-05
-2.38107716769042e-05
-2.15481821370504e-05
-8.60122896047058e-06
-1.30189109539487e-05
-1.89619666774694e-05
-2.01864747836314e-05
-1.03837042888888e-05
4.34399399023779e-06
-1.77046694142663e-05
-4.09044186420683e-05
-1.35135343864611e-05
-2.27241574801397e-05
-2.30673134562533e-05
-2.51713873626499e-05
-1.7501301168507e-05
-2.06817957554102e-05
-3.82372766243636e-05
-1.56222625699454e-05
-2.25812783056676e-05
-2.90927314260951e-06
-1.93398619482152e-05
-1.98879540798864e-05
-2.31545402038553e-05
-4.04938409392107e-07
-1.3811958671569e-05
-7.53644368427877e-06
-2.32989948720613e-05
-2.05179829489559e-07
-2.12003634508672e-05
-1.62312201570428e-05
-7.41876306543885e-06
-1.00870273146932e-05
-2.56449517406377e-05
-1.07302746636675e-05
-8.0862326582832e-06
-1.5001756452634e-05
-1.18999454230283e-05
-2.24824219532059e-05
-1.72900763292386e-05
-1.30051862694855e-05
-1.9228647633642e-05
-1.95866946940824e-05
-2.88794055717504e-05
-1.93885976244984e-05
-2.06036623505175e-05
1.01307561473886e-05
-2.01747505308859e-05
-2.75990531083211e-05
-3.01523661300371e-05
-2.70862811076725e-05
-1.2341711874366e-05
-1.61222143600074e-05
-1.86361216696854e-05
-1.15197085046484e-05
-9.78658911361414e-06
-2.1999254910918e-05
-2.96086319954219e-05
-2.4739291666173e-06
-1.80630883868873e-05
-3.3810343427827e-05
-1.35255511544218e-05
-1.74745274608729e-05
-1.30294621835507e-05
-7.51532825232092e-06
-1.17875269696585e-05
-2.73437060099052e-05
-2.7245514960972e-05
-1.28688533648829e-05
-3.93642374467568e-05
-1.06783689466398e-05
-1.40514172952903e-05
-2.30631647730474e-05
-1.39787103866874e-05
-6.85298169383991e-06
-2.0300016596228e-06
-1.44711224217554e-05
-1.22913390647482e-05
-5.21518232576915e-06
-2.50510606601195e-05
-1.21635726470606e-05
-1.75352792919444e-05
-1.33833835718362e-05
-2.24461904816306e-05
-1.37096320062036e-05
-1.25944210048273e-05
-1.38642492228039e-05
-1.83996382606348e-05
-9.86789576874751e-06
-3.02634773723268e-05
-2.51952937987932e-06
-1.70227899029698e-05
-2.73579501063534e-05
-1.17280467610312e-05
3.04504557640719e-06
-2.52204479538208e-05
-1.27691471281479e-05
-6.02854964659625e-06
-8.05246940962595e-06
-1.52127146575641e-05
-1.17468359905716e-05
-2.32491940301555e-05
1.14735624110189e-06
-1.7098474877819e-05
-1.40446714450828e-05
-3.7825787901056e-05
-2.03403100875383e-05
-1.73634144360643e-05
-1.52016099096758e-05
-1.46425236298176e-05
-2.13904227355216e-05
-2.81954186195481e-05
-1.52922336949531e-05
6.03407017752473e-07
-1.67259191044196e-05
-2.46006005405252e-05
-1.97587609245864e-05
-2.21710894622713e-07
-1.40964463385412e-05
-2.89111428338376e-05
-5.9207486981505e-06
-1.51800653155091e-05
-1.17578076514375e-05
-1.81738493068762e-05
-1.43658453178959e-05
-2.14584520888467e-05
-2.30180189799815e-05
-2.86442447932048e-05
-5.35535954298121e-06
-2.29467060437417e-05
-6.03724110743302e-06
-2.40096821295569e-05
-8.78276696063561e-06
-2.49044140564545e-05
-1.30523945368858e-05
-2.05707729628848e-05
-2.48390830796647e-05
-2.75569024284663e-05
-3.05526919757892e-06
-1.76269672316944e-05
-1.95394882401178e-05
-2.69871228885809e-05
-8.55904472479007e-06
-9.63069533861377e-06
-1.45252532086897e-05
-2.86925134252066e-05
-1.99615637616856e-05
-1.02736427300743e-05
-3.15828235291009e-05
-2.85325023203204e-05
-1.98735325589687e-05
-3.87379039760933e-06
-2.69089972594954e-05
-1.08376041376061e-05
-1.71663587268601e-05
-1.86728266464468e-06
-2.75588207751602e-05
-1.86275966334448e-05
-8.78143763383674e-06
-2.22972022902958e-05
-7.57667499866728e-06
-2.19252058767477e-05
-2.63171878429762e-05
-1.70910647896655e-05
-1.59634878056424e-05
-2.33695738221506e-05
-5.21945631939736e-05
-1.10722131334426e-05
-1.78497590731947e-06
-8.17755647809919e-06
-5.17467390326142e-06
-2.55583895848575e-05
-1.44645256792598e-05
-8.46122054354931e-06
-6.30492782475816e-06
-1.76447631475942e-05
-1.18714354585342e-05
-1.56888882959956e-05
-1.3581831534377e-05
-6.74521497873157e-06
-2.23065410717167e-05
-1.74674574921753e-05
-2.17644356854774e-05
6.69630176521565e-06
-1.46382278037216e-05
-1.98083139179627e-05
-1.91186222513445e-05
-1.5612118945455e-05
-2.81621447798242e-05
-8.28653527201927e-06
-4.01822389681706e-06
-1.58570108169909e-05
-8.61978046218852e-06
-8.17673078122399e-06
-1.17725374916583e-05
-5.81925690903e-06
-2.13182751385374e-05
-1.91391271290887e-05
-9.60305916269076e-06
-2.1681821996216e-05
-1.8981216401693e-05
-3.00159303052006e-05
-1.8449987950366e-05
-2.71468774534382e-05
-1.19552847709658e-05
-7.69159063889352e-06
-2.28491767282415e-05
-3.16939503322568e-05
-5.66520748066481e-06
-8.12376997292984e-06
-8.31046202594416e-06
-9.99608299691071e-06
-1.17851970670909e-05
-3.30336063337569e-06
-7.2825039322112e-06
-1.20532126680992e-05
-2.09937743475547e-05
-1.71608792490621e-05
-3.17897105369629e-05
-5.37320832473382e-06
-1.87992194711505e-05
-2.56164686590907e-05
-3.12200554010345e-05
-1.81163585293864e-05
-1.7247424242894e-05
-2.01231332527418e-05
-1.32816257630939e-05
-1.11866209601132e-05
-2.23813610071976e-05
-1.89454883391488e-05
-1.22149377587566e-05
-2.95559829405402e-05
-1.9497989408864e-05
2.97183754169765e-07
-2.10139511312098e-05
-2.57105993330428e-05
-1.59117886007156e-05
-3.46191275498258e-05
-1.94274490283539e-05
-1.9979981852389e-05
-2.82954412439823e-05
-2.4842880971273e-05
-2.52504534756784e-05
-2.04079679203667e-05
-1.32646915909009e-05
-2.63315099797775e-05
-1.65786432353614e-05
-7.34730400126e-06
-1.76330073501685e-05
-1.37056031355685e-05
-2.55600177301773e-05
-1.34147080633337e-05
-3.2011903336667e-05
-2.064415108017e-05
4.61297840443499e-07
-7.00481718847652e-06
-2.33936108776978e-05
-2.21995593804468e-05
-2.24582172891658e-05
-2.22811452492379e-05
-1.98175088281505e-05
-1.40997664719589e-05
-1.39921645637207e-05
-1.11128274471347e-05
-2.47848450297684e-05
-2.1562689238979e-06
-2.72996204201667e-05
-2.58303928566449e-05
-1.48909211509398e-05
-1.62721452641545e-05
-1.53825998797568e-05
-1.76944479621284e-05
-8.10236728792814e-06
-9.59545567024798e-07
-2.3005339828566e-05
3.78163755338176e-07
-2.12323463470502e-05
-1.03156981063811e-05
-6.35404576818718e-06
-3.46641998113515e-05
-3.84432977737241e-05
-1.14074858450327e-05
-6.3987084907792e-06
-8.29993033439911e-06
-1.84283291129977e-05
-2.59285467427067e-05
-1.73448086952714e-05
-2.36965307882395e-05
-1.92756065536525e-05
-2.27022841054615e-05
-7.5710722199237e-06
-1.49852937940299e-05
-7.53527793703705e-06
-1.40860903361372e-06
-1.23274180732231e-05
-1.3465868136528e-06
-5.17365249485507e-06
-1.86300980252355e-05
-2.99933819105461e-05
-1.65672408626437e-05
-1.43439029019971e-05
-1.27743065297949e-05
-2.00284272394026e-05
-7.95694607407025e-07
-1.5113160042687e-05
-1.20686733235536e-05
-1.4494144959367e-05
-2.82866806400637e-05
-7.83442048518839e-06
-2.03914643990787e-05
-4.32941174584528e-05
-6.12772104183274e-06
-1.40407769303095e-05
-1.93048598309566e-05
3.31489913043471e-06
-1.76563472628428e-05
-9.42035062253466e-06
-7.42154251232925e-06
-7.99621526954556e-06
-3.30090722439841e-05
-2.48317067276213e-05
-1.43477747135594e-05
-1.97140977502799e-05
-2.47040657381081e-05
-1.70553220632574e-05
-1.81365690288219e-05
-1.46030194429071e-05
-7.19308029004968e-06
-8.11722045578478e-07
-7.47103387079403e-06
-2.25288041773062e-05
-3.052882316306e-05
-2.96301114861928e-06
-1.0381911294792e-05
-1.10927805763143e-05
-2.762238350825e-05
-2.25831094409661e-06
4.87149751875148e-07
-8.70216122254391e-07
-1.66754470913476e-05
-1.69092427731915e-05
-8.933197784028e-06
-1.62618348914118e-05
-2.12012818846021e-05
-2.63414005320518e-05
-3.56074780509936e-06
-1.5534774547226e-05
-1.8317511636024e-05
-7.00936866029501e-06
-1.61299788797763e-05
-7.19394535383931e-06
-1.99334540208309e-05
-1.22530673843457e-05
-2.47337655707816e-06
1.68323964043084e-05
-1.98966050131391e-05
-2.75553365157491e-05
-1.56785632116501e-05
-1.55733770007977e-05
-2.4450153022687e-05
-1.85875862968478e-05
-6.97113095212683e-06
-8.54220615114292e-06
-2.30644743517317e-05
-2.47913747508134e-05
5.65465005520633e-06
6.4330479385742e-06
-1.2178972425081e-05
-1.39780830604759e-05
-1.87853285494132e-05
-1.82987150181632e-05
-1.70576693691882e-06
-1.40678401708513e-05
-1.14179582327816e-05
-9.74839622095407e-06
-1.02218973608148e-05
-1.88453630821713e-05
-1.53275980306972e-07
-6.82119586255773e-06
-1.49653160492452e-05
-2.17493115542644e-05
-3.04963074820266e-05
-5.73855576408499e-06
-1.09840516972061e-05
-2.16692778804086e-05
-1.15152602849209e-05
-1.55328355435504e-05
-5.92129697924373e-06
-3.01380785677252e-05
-1.10964382279368e-05
-6.84518337667469e-06
-3.13704337959408e-05
-6.97937263097622e-06
-2.16399782103919e-05
-7.89956261993249e-06
-1.81141690526154e-05
-1.68685517607395e-05
-1.85980514021842e-05
-6.60509064616297e-06
-2.9461314643243e-05
-2.54637453126319e-05
-1.82036942283268e-05
-1.30156833841726e-05
-1.47680996458008e-05
-4.96298362410342e-06
-9.39524614686006e-06
-1.1043910225544e-05
-3.83708165973932e-05
-2.91873515177336e-05
-7.98783283880618e-06
-2.10559333596298e-05
-1.38276474199996e-05
-1.27433769828591e-06
-1.86897661876492e-05
-2.43058420588192e-05
-6.72435299500198e-06
-2.247821277644e-05
-9.1715441675215e-06
-3.46637289053802e-05
-2.72621071553297e-05
-5.92233800789763e-06
-2.86986734075848e-05
-1.03764593900276e-05
-3.10380435148305e-05
-3.76019523942629e-05
-1.6454594084878e-05
-1.33671726781374e-05
4.99841104881263e-06
-3.16433672183691e-05
-1.74999811935055e-05
-1.59037192593448e-05
-1.71364607176351e-05
-6.54145046590834e-06
-2.77263483004639e-05
7.10746828566989e-06
-1.58153519586701e-05
-1.68418678152551e-05
-1.40279633376383e-05
-6.16239778801221e-06
-1.36638209673709e-05
-1.71478607042542e-05
-1.44574047058455e-05
-2.57077901506055e-05
-1.46929363448939e-05
-3.05556583769937e-06
-2.24046505652708e-05
-3.22839710713706e-06
-2.1617917412395e-05
-1.7012707644256e-05
-2.08982699194212e-05
-1.01453070283619e-05
-1.56463757804581e-05
-1.45041037413887e-05
-1.28379485179175e-05
-1.81929874656799e-05
-3.23049633036851e-05
-3.45904977241242e-05
-2.66279312321323e-05
-2.47804837584459e-06
-1.13058640047499e-05
-2.72261051700913e-05
-1.47756426734088e-05
-1.4429786510572e-05
-1.7106174858847e-05
-1.61163584074782e-05
-1.70562141832783e-05
-2.86552470068204e-05
-8.14623892647163e-06
-3.92934092995514e-06
-3.35949055722536e-05
-2.26623029332576e-05
-1.71044733827158e-05
-7.15654033790265e-06
-1.56915688078739e-05
6.65196602848692e-06
-1.10495324032204e-05
-2.32742004247329e-05
-1.97648680113198e-05
-2.23097192682177e-05
-1.62724144824702e-05
-2.04572061393095e-05
-6.6656451294826e-06
-8.29091563027678e-06
-9.02373689978786e-06
-3.58433340953272e-08
-8.58033930408438e-06
-7.05091403886439e-06
-1.09965337635278e-05
-2.40513313809961e-05
-6.96473416323744e-06
-8.21949938468725e-06
-2.37897014873212e-05
-1.66896634314619e-05
-9.00638851110025e-06
-2.54389078242335e-05
-3.93180010787686e-06
-1.63372071717155e-05
-1.24373838531446e-05
-3.326652525835e-05
-1.74970824713904e-05
-1.32882667989217e-05
-2.42307064061313e-05
-2.72152236378042e-05
-1.74932901339353e-05
-1.47746042302847e-05
-5.04122518313576e-07
-2.06699517768165e-05
2.16251948796429e-06
-1.79899083769413e-05
-2.2491497640269e-05
-7.93521597496966e-06
-2.5423880590048e-05
-1.42879917886911e-05
-1.26401332753022e-05
-1.02448629094815e-05
-1.30455047000789e-05
-1.56287918112935e-05
-1.33486372260195e-05
-1.81603092914326e-05
-1.97489593584931e-05
-1.49024301439443e-05
-2.01021003206038e-05
-1.38900405315685e-05
-1.55576017471299e-05
-2.32502495654464e-05
2.71363919583401e-06
-1.50449474988762e-05
-6.24963289248545e-06
-1.40242344280604e-05
-2.40164648347869e-05
-8.53312539380142e-06
-2.14309475474971e-05
2.21096175020437e-06
-1.24739087723412e-05
-7.67208459217613e-06
-1.1542354528238e-05
-2.0084522198208e-05
-1.65889486025538e-05
-2.00036671268553e-05
-2.02827224262293e-05
-1.6191527563118e-05
-2.00124910866547e-05
-1.08589006927298e-05
-4.93601313475776e-06
-3.17655372796778e-06
-7.79799307454378e-06
-8.66106000225753e-06
-1.00589428141627e-05
-1.3950109813554e-05
-1.078019540468e-05
-4.39208315723628e-05
-2.229808810315e-05
-2.77858922385073e-06
-2.0155716069528e-06
-1.33508806793928e-05
-9.17676207606763e-06
-1.36718811532227e-05
-1.71774569816907e-05
-7.74977878704621e-06
-5.38091076787234e-06
-1.15203788588771e-05
-2.57705882410351e-05
-2.18515397039668e-05
-2.16793915937462e-05
-6.67946861753851e-06
-2.07651353249881e-05
-8.53827261925724e-06
-3.12940408428318e-05
-1.50748779073725e-05
-1.42878384410596e-05
2.08060915353253e-06
-1.49387444166213e-05
-7.19432063230925e-06
-9.06146113107673e-06
-6.11284848251491e-07
-1.44923451802416e-05
-2.69222191832972e-05
-2.73829433847121e-05
-1.50961694978195e-05
-7.43035081195691e-06
-2.94272170661489e-05
-6.32962112613268e-06
7.60940039602209e-06
-1.25670137449058e-05
-2.98067798663786e-05
-2.03427047900415e-05
-1.03635817880238e-05
-1.99633043654172e-05
-2.32593557169315e-05
-1.20669040214129e-05
-3.24274481432499e-05
-3.17071795060876e-05
-1.27364520998695e-05
-1.30013625790529e-05
-3.5628833267181e-05
-5.25902068441971e-06
-5.44993875396165e-06
-1.35295460123839e-05
-1.08364790786312e-05
-7.7177434210155e-06
-1.090236261004e-05
-8.35550984991463e-06
-6.55533945386826e-06
-2.12335602258522e-05
-2.48088555539048e-05
-3.25371991348535e-05
-1.90032220265013e-05
-2.00800765471919e-05
-2.77968289975412e-05
-1.00856290035422e-05
-1.69510302895203e-05
-2.13508949067138e-05
-2.83564184688929e-05
-2.11585675909677e-05
-1.74467821045749e-05
-2.37846965495332e-05
-1.94178900349191e-05
-1.54486537854729e-05
-7.61442876300109e-06
-4.94965519809697e-06
-2.34554397038007e-05
-1.57530740954257e-05
-8.66661375164875e-06
-2.72106821113024e-05
-1.60010560215988e-05
-2.19813888978495e-05
-2.94814812739522e-05
-1.48887800052783e-05
-1.97147241176274e-05
-1.7156463300907e-05
-3.06978451977982e-05
-2.43515813055489e-05
-2.33106842447376e-05
-2.00259754956389e-05
-1.21691284233545e-05
-5.42683984960814e-06
-3.08551558420143e-05
-1.24099842326974e-05
-1.94443509409479e-05
-2.1062471658133e-05
-1.33641048957397e-05
-3.35018285194891e-05
-1.28581310779584e-06
-8.16093365147353e-06
-6.11448472720391e-06
-2.38611606094591e-05
-4.92002823133825e-06
-1.59486244095466e-05
-1.55697220357779e-05
-1.42986795617397e-05
-2.16383528528518e-05
-3.19496639800484e-05
-1.89043486792956e-05
-1.39427589871713e-05
-2.75386521887589e-05
-3.37627523239883e-05
-1.34716359249911e-05
-2.06727652227312e-05
3.77988288602458e-06
1.8099595203237e-06
-1.1447526038521e-05
-2.02571376405472e-05
-1.4190788550884e-05
-7.8830234032099e-06
-2.10219224418176e-05
-1.49414680847334e-05
-1.49692038302833e-05
-1.41459208823674e-05
-2.98532477111873e-05
-1.96721237452385e-05
-1.52645436322893e-05
-2.75167140055448e-05
-1.80519894793009e-05
-1.16944827145443e-05
-2.95701604820569e-05
-1.29080919200591e-05
-1.36825672983247e-05
-2.28406114094329e-05
-1.96155236243798e-05
-3.9675572378785e-05
-1.55070308206123e-05
-1.87402219698559e-05
-3.72506857428861e-06
-6.51604964816255e-06
-2.72587343354904e-05
-2.97221493482785e-05
-1.18484453414594e-05
-3.83439849073288e-05
-2.45969098142498e-05
-1.71097905393617e-05
-2.25571216632611e-05
-3.27084576356421e-05
3.95330449591012e-06
-9.24047842226575e-06
-2.25826057718009e-05
-1.53704879317907e-05
-2.83640005058807e-06
-1.12715092161846e-06
-2.05645469907528e-05
-3.16235658749474e-05
-5.90089519842694e-06
-2.69783213884389e-06
-1.97585672406283e-05
-1.29182015703502e-05
-2.8799898638269e-07
-1.29974548530248e-05
-1.69934729966838e-05
-1.54454463507887e-05
-1.97348981638614e-05
-6.78112263494345e-06
-7.40736312690675e-06
-7.48063713175393e-06
-1.61874091859179e-05
-1.19966137713754e-05
-1.08261225533423e-05
-7.98400542313142e-06
-1.88229470655935e-05
2.6280159577008e-06
-3.30148033353095e-06
-1.438902265953e-05
-1.33381019965841e-05
-6.20363865295177e-06
-1.1185824177954e-05
-1.51014631233064e-05
-3.17728244208109e-05
-3.32839559546417e-05
-9.0521087099048e-06
-1.93005405111499e-05
-8.09634954812556e-06
-8.17736280975892e-06
-2.33114722263291e-05
-1.38893098715107e-05
-1.47765165388318e-05
-1.85009642683381e-05
-2.39622136437342e-05
-8.07491872092124e-06
-1.5360185876819e-05
-2.61293536955859e-05
-1.19656048336924e-05
-3.44415327644004e-05
-1.05636346385454e-05
-1.75443163365612e-05
-1.45477288921857e-05
-9.08959082264236e-06
-2.70511591493479e-05
-1.66859636885065e-05
7.27477633972815e-07
-2.05672129836179e-05
-1.67684567787081e-05
-9.77538951309576e-06
-8.22518401465187e-06
-1.30905702226804e-05
-1.30205323185905e-05
-3.42596702763401e-05
-2.76231212244115e-05
-1.36650545505229e-05
-1.46339674738154e-05
-6.54096547117515e-06
-2.51823680580877e-05
-2.95547416592816e-05
-3.93331731588398e-06
-7.19476290156182e-06
-1.0747749808518e-05
-3.59796443329819e-05
-2.19106359724796e-05
-2.88594896206639e-05
-2.14170370694211e-05
-1.74143292129104e-05
-1.61431396421672e-05
-2.07512630916737e-05
-2.49693614611129e-05
-1.10561308778851e-05
-2.20037412289882e-05
-1.99335280328348e-05
-1.58329190402568e-05
-1.8810506705803e-05
-1.11988500269696e-05
-1.90686139364055e-05
-1.98833772550038e-05
-1.00888619636348e-05
-2.09742562142181e-05
-1.51886876178907e-05
-1.70362363096517e-05
-3.82565746016347e-06
-2.35680810873513e-05
-5.35383068287017e-06
-2.11459773930897e-05
-1.627477810534e-05
-1.49993971056024e-05
-5.25492475930225e-06
-1.7776058654321e-05
-1.96212951989828e-05
-2.44931474860123e-05
1.04693425482196e-05
-5.34883829440805e-06
-3.33837030198037e-05
-4.45623785806484e-06
-4.39389037977807e-06
-2.7255357304597e-05
-1.41955250481504e-06
-2.25018503162258e-05
-3.05385898457732e-06
-2.17434632596297e-05
-1.99193058838089e-05
-9.99982471521865e-06
-1.57191365107406e-05
-2.47329168297642e-05
-4.04463535285339e-05
-3.0459810460188e-05
-6.98045756825448e-06
-2.60983851639445e-05
-2.60544650361434e-05
-3.93241657346702e-06
-5.4636162463516e-06
-1.03884545492999e-05
-2.59331445513961e-05
-1.37057041221806e-05
-7.14117560843265e-06
-6.93487116765678e-06
-9.66908519147754e-06
-1.29972013715995e-05
-1.88724580179569e-05
-2.05252521455848e-05
-1.42608790569552e-05
-8.03397056569552e-06
-1.49051708261645e-05
-1.6391962998446e-05
-2.1907586768974e-05
-2.56182777545821e-05
-3.25652804022108e-05
1.88250349319785e-07
-2.02235518143966e-05
-2.19163692237742e-05
-2.0761700844432e-05
-1.70890086453292e-05
-1.86748674482245e-05
-2.58210159434001e-06
-2.50020499307388e-05
-4.67696825635239e-06
-3.92169093277906e-05
-1.87842482734809e-05
-5.47201322327922e-06
-1.32919210145697e-05
-1.71802113871851e-05
-1.76172245364829e-05
-1.04299150180681e-05
-1.52299028786167e-06
-8.23034471849338e-06
-1.31646706295946e-05
-1.69512704345768e-05
-1.81919523267403e-05
-1.40102712378101e-05
-1.8633018244619e-05
-1.7711185663048e-05
-1.30440236047323e-05
-1.5640451028974e-05
-3.84099239749165e-05
-2.91214522629289e-05
-7.6922214469579e-06
-1.22439152182256e-05
-1.41970578581335e-05
-2.28217545608047e-05
2.04994855986912e-06
-1.52310742750817e-05
-1.78225192604079e-05
-1.50141389114274e-06
-2.00747127313491e-05
-2.27526934923807e-05
-8.17648900306977e-06
-1.31254078956007e-05
-1.32793584031842e-05
-1.38045071808686e-05
-1.23345831314244e-05
-1.25722296232086e-05
-1.60666492880401e-05
-6.6974961167977e-07
-1.9827143262813e-05
-2.79082651914459e-05
-1.76165881473142e-05
-3.08334355420757e-05
-3.74898733240403e-06
-2.05715945958273e-05
-8.85054091522091e-06
-7.18321862414202e-07
-1.48874586165464e-05
-1.82111731635321e-05
-1.73174528376762e-05
-3.04599486747788e-05
-3.28723101430305e-05
-1.95492434512201e-05
-9.56531048867111e-06
-9.7350428699222e-06
-3.29191456527796e-05
-2.81520501175963e-05
-1.40773092702765e-05
-1.09432739543128e-05
-1.65654948018739e-05
-3.51664011340364e-05
-2.12813568459155e-05
-2.76776461824489e-05
-1.36323888939272e-05
-1.29255986131014e-05
-1.91483132737965e-05
-1.57251923550097e-05
-1.1428660470414e-05
-2.91270812157633e-05
-2.99123457053032e-05
-1.47155630009243e-05
-2.23040753835395e-05
-2.40900284751811e-05
-2.66234296470797e-05
-1.79325761245963e-05
-1.59245973728121e-05
-1.33636470142815e-06
-1.31240734843002e-05
-3.26067186880928e-05
-1.6173839604435e-05
-2.2910787905955e-05
-1.43375931529755e-05
-1.21651197121143e-05
-6.37223291528045e-06
-7.09977442330782e-08
-1.61711562820559e-05
-1.93385244902426e-05
-1.27684904264124e-05
-9.92303192739473e-07
-3.50568427782297e-05
-6.30423710652185e-06
-2.35130828684222e-05
-5.4362182636826e-06
-2.63417525287478e-05
-1.58833119839176e-05
-2.04103092462919e-05
-2.46498006270188e-05
-2.38296024941579e-05
-3.5688292503055e-06
-1.73097158338442e-05
-8.34926237689108e-06
-1.23567737831241e-05
-1.47204018612037e-05
-1.09607347469274e-05
-2.14618310106474e-05
-1.33875703679223e-05
-8.02135419503014e-06
-2.18840508156368e-05
-8.27404843896841e-06
-2.04675333093914e-05
-2.0546702275827e-05
-1.84978145312058e-05
-2.72170646165657e-05
-1.32641286869477e-05
-3.57765223900175e-05
-8.69271428361525e-06
-1.51696510093307e-05
-2.36165104554887e-05
-1.80107417649584e-05
-1.53912722447677e-05
-3.7604764204367e-06
-3.1329241147194e-05
-2.13710558435549e-05
-2.56505930753049e-05
-1.3695546946898e-05
-1.26773969552489e-05
-3.05803791114738e-05
-9.50124501644417e-06
-1.29350400326732e-05
-1.35351382128733e-05
-1.24974581087814e-05
3.72787448635166e-06
-2.77332508793297e-05
-3.22585250302695e-05
-2.19447959337818e-05
-1.22546534536991e-05
9.40663399019356e-06
-9.25371344122071e-06
-2.03386977836688e-05
-1.11569907981572e-05
-1.90789846790575e-05
-2.79803825427703e-05
-2.73409417177126e-05
-4.23782247313273e-06
-1.19702517046241e-05
-1.42422016328949e-05
-9.55533228009887e-06
-6.52939527653996e-07
2.33834151443154e-06
-5.31890876362017e-06
-1.67671609795979e-05
-3.85624666357514e-06
-1.78773818770143e-05
-2.68851691660518e-05
-3.72178821340887e-06
-1.5828494337617e-05
-1.55095464071838e-05
-3.11409574052721e-05
-1.94800939378381e-05
-2.68982965070933e-05
-6.69609928225825e-06
-9.43832246635865e-06
-3.03762397928072e-05
-3.53157602973553e-05
-2.47231414060315e-05
-4.61969065796013e-05
-4.15003922257248e-06
3.45701304514463e-06
-2.57509077344987e-06
-1.76566389761513e-05
3.19998365994322e-06
-8.77770436174735e-06
-1.71777125999317e-05
-1.69732691347405e-05
-3.88669304112859e-05
-1.42195451904501e-05
-2.00963984145647e-05
1.36680938314866e-07
-4.47590876485002e-06
-2.19554024650974e-05
-3.2849741258381e-06
1.90517056502304e-06
-4.04102598764151e-06
-2.83282591089709e-05
-2.58901763115698e-05
-8.24427264097166e-06
-7.77874559013022e-06
-3.18325511804798e-05
-2.20399635681627e-05
-1.05745803469113e-05
-1.96237518122175e-05
-1.47005618520768e-05
-2.55935898821073e-05
-4.80745433373538e-06
-3.16325470290709e-05
-5.43812251458747e-06
-1.97943011029558e-05
-2.76209549077349e-05
-1.2376990550907e-05
-1.41491035788312e-05
-2.66044198592329e-05
-8.39756549354401e-06
-1.14896609703195e-05
-4.70378809533852e-06
-4.9524512310407e-07
-4.02151666288417e-06
-1.41940042327882e-05
-2.39453811277073e-05
-2.07857225105679e-05
-2.57827156719114e-05
-2.13241668060424e-05
-2.72741186575983e-05
-2.14829102413027e-05
-1.89039804279736e-05
-3.46840889872951e-05
-7.48130108715691e-06
-2.38237681610177e-05
-1.7988417504201e-05
-1.09135728324719e-05
-1.41031906872697e-05
-2.6014590337038e-05
-3.16611452601475e-05
-1.37805043916014e-05
-1.21162609466258e-05
-6.15476046817179e-06
-1.25211692865873e-05
-2.47123166788001e-05
-6.74021014691657e-06
-1.53615796013416e-05
-2.17938288315629e-05
-2.6354822992635e-05
-3.05128695906738e-05
-2.60910763360496e-05
-1.50207118113494e-05
-6.63016682690929e-06
-3.07003587701571e-05
-1.67207492939035e-05
-2.58925288589341e-05
-8.47425453840567e-06
-4.86302846295345e-06
-1.33931955389831e-05
-7.39583842617979e-06
-5.52538015790506e-06
-1.36007154817452e-05
-3.78060305764812e-05
-2.14699343891187e-05
-4.14493744830026e-06
-2.85498421756872e-05
-3.15787742950155e-05
-5.20517415719718e-08
-1.84567757473098e-05
-1.77308948513257e-05
-2.60876650691148e-05
-7.73938741825961e-06
-2.19933056574826e-05
-7.42305465852346e-06
-1.76049734012932e-05
-3.86921718315594e-05
-1.03512944317804e-05
-1.91039570207215e-05
-2.00554548042493e-05
-8.8523640659276e-06
-5.21303054405955e-06
-1.00981381852167e-05
5.84542923372697e-06
-2.42751066094605e-05
-8.01295532974519e-06
-1.74173995543833e-05
-7.27537363577043e-06
-6.77631690754002e-06
-1.47264596500205e-05
-2.30905042744404e-05
-2.07805041296282e-05
-1.9778005627076e-05
-7.61709184029655e-06
6.7828185914669e-06
-2.39240495748791e-05
-7.45091693434616e-06
-1.35245638307696e-05
-2.90619788552429e-05
-4.15964653756173e-05
-4.28218801224715e-06
-9.62249755065804e-06
-1.71404872125155e-05
-1.80391800229456e-05
-1.54867439221874e-05
-1.80660942399238e-05
-1.96035098712949e-05
-3.01048250552936e-05
-1.53660494244269e-05
-3.40807325941395e-05
-1.93177027953641e-05
-8.26488828599916e-06
-2.28312051018142e-05
-2.33828638936538e-05
-8.99760657350159e-06
-1.95873468714621e-05
-2.19066715492178e-05
-3.0224738677774e-05
-1.46134423416164e-05
-7.52829682143478e-06
-1.80144971994253e-05
-2.58915608322932e-05
-5.40100714365953e-06
-1.68094939970452e-06
-1.38117776485442e-05
-6.21025343049915e-06
-3.35135716965705e-05
-2.46778388196434e-05
-1.53263213732584e-05
-8.6921696105047e-06
-2.84497621863241e-05
-2.92641901214375e-05
-2.52802227108946e-05
-2.00579732236324e-05
-6.28205858934229e-06
-2.37973584169441e-05
-1.49616090709512e-05
-2.57875657186185e-05
-2.55605380259556e-05
-1.94303330304042e-05
-1.09499183671166e-05
-3.30725239051283e-05
-3.80216951602048e-05
-3.85484142976602e-06
-9.42488695550012e-07
-1.97358984034626e-05
-1.42995425988735e-05
-1.79909517914578e-05
-1.91327114338244e-05
-1.9699166961676e-05
-1.28343689296612e-05
-7.83837841340615e-07
-4.00745324097968e-06
-1.95105294314302e-05
-1.60567037788886e-05
-1.84563733614592e-05
5.64180291050574e-06
-2.15490510006721e-05
-1.18849306198468e-05
-1.64190526192646e-05
-2.65801903703071e-05
-2.16605130685441e-05
-1.81324368464331e-05
-1.14523172875497e-05
-1.29420602621352e-05
-6.18851411521135e-06
-9.18513067016151e-06
-2.12782438755562e-05
-1.68979368813649e-05
-8.28394169013982e-06
-2.67283878717019e-05
-1.15205565675141e-05
-2.01373068251505e-05
-5.58209668903541e-06
-7.50723111899618e-06
-2.16201746159234e-05
-2.10347064054461e-05
-7.58095787454264e-06
-3.23671575158925e-05
-2.39216773718885e-05
-1.82563268840829e-05
-4.46021739224712e-06
-1.47552594720073e-05
-9.87078342764399e-06
-1.18918025926226e-05
-3.09457927145202e-05
-6.82822106241701e-06
-2.15661395323123e-05
-1.17745721124089e-05
-1.96820518821462e-07
-1.60454338934538e-05
-2.05804685771797e-05
-7.50778763647586e-06
-2.92721420327202e-05
-1.23757081648026e-05
-2.60152484802745e-05
-2.75830936092154e-05
-1.7581788833047e-05
-2.7270048292425e-05
-1.85321826787367e-05
4.39585868111149e-07
-2.68488193866508e-05
-1.55575064163893e-05
-2.00608250819784e-05
-1.77340713553432e-05
-1.16203640654546e-05
-1.35260709892734e-05
-1.95591907535577e-05
-1.95401873380328e-05
-1.99775954032975e-05
-2.4995675123896e-05
-2.65923515620695e-05
-5.91549371911899e-06
-2.83118395134426e-05
1.00704414554497e-07
-1.76706159716244e-05
-6.53685649791699e-06
-3.17581229946923e-05
4.22151543425929e-06
-1.23442437369995e-05
-8.45562550261241e-06
-1.1301738909396e-05
-1.76424461769012e-05
-3.22928526913091e-05
-1.42376582789823e-05
-1.50405994159827e-05
-1.52537666819965e-05
-2.41741483072601e-05
-1.84321551573227e-05
-1.48275709907521e-05
-3.39450372564609e-05
-2.6370494422369e-05
-1.46723922290347e-05
-8.90035397058611e-06
-1.39191310011413e-05
-3.11754108480368e-05
-1.72611813678072e-05
-9.18629818952513e-06
-2.26839198509683e-05
-8.21584837249097e-06
-1.39386314374889e-06
-1.54335357423555e-05
-1.82479992878418e-05
-5.33725033179615e-06
-3.51201232263237e-05
-1.34350706135644e-05
-1.26726564811666e-05
-1.50054043934747e-05
-1.5731400724218e-05
-8.20229212355214e-06
-1.14987359646719e-05
-1.41822770093709e-05
5.36254538831149e-07
-9.95874508129858e-07
-7.03618486069233e-06
-2.05802367969863e-05
-1.14225809798492e-05
-2.57107255626972e-05
-3.43384393124565e-05
-2.72454687522301e-05
-1.12339001326565e-05
-8.95384158628099e-06
-2.86922139092694e-05
-1.43644562820514e-06
-4.10081216818959e-06
-5.17517578497579e-06
-6.76095721425021e-06
-3.33641200958351e-05
-1.88978689731818e-05
-2.33960434923651e-05
-2.22373744317653e-05
-5.61638299237348e-06
-1.68061249437558e-05
-1.57135854791974e-05
-1.55336028523123e-07
-2.45531363228132e-05
-1.43410532264789e-05
-2.6580041120594e-05
-1.68520742021436e-05
-1.54127299267086e-05
-1.4026408797451e-05
3.51869676906805e-06
-1.58148681718023e-05
-1.8356550123576e-05
-1.66325633844916e-06
-1.44557762062894e-05
-1.00339147477657e-05
-1.3756690795243e-05
-1.78474590750379e-05
-1.42085250423506e-05
-3.25544727012528e-06
-6.42305635977736e-06
-2.96254187577367e-05
-3.85319948415293e-06
-2.27520735508388e-05
-8.79651182601879e-06
1.28880042411605e-05
-7.92246929699013e-06
-1.14901850491696e-05
-3.57581119098278e-06
-1.6724401416288e-05
-8.31635711398934e-06
1.95703886654712e-06
-1.18031415589329e-05
-1.37756723435713e-05
-3.61051365058782e-06
-1.91926661940487e-05
-1.65405403384219e-05
-1.47640142262774e-05
-1.45911258475442e-05
-2.45381762672909e-05
-2.40827074651953e-05
-3.02117958861391e-05
-1.454503028985e-05
-2.03986467541314e-05
-1.22491656147299e-05
-1.21568336592734e-05
-1.63967899938817e-06
-1.86945847827685e-05
-2.01215279148739e-05
-1.83483516185986e-05
-1.53645116471035e-05
1.03313708043877e-06
-1.00784423362387e-05
-2.21707146391221e-05
-1.92099495801378e-05
-2.41888073817053e-05
-1.67425257104128e-05
-2.20726666692261e-05
-1.75295475172004e-05
-1.23556281343174e-05
-2.47729380909991e-05
3.23912250866515e-06
-1.72263212240976e-05
-2.06541126214986e-05
2.74477249511758e-07
-8.20707095325621e-06
-2.02082135415535e-05
-1.30557701485606e-05
-1.77765077255241e-05
-3.07786604715896e-05
-6.81392285451145e-06
-1.18390284171297e-05
-4.979578355579e-06
-1.75341461874618e-05
-2.08223739348596e-06
-1.10879114967382e-05
-1.22116706871313e-05
-2.85183723827843e-05
-2.38347600229611e-05
-2.04507268155662e-05
-4.10519824811419e-06
-9.89689437375936e-06
-3.88806432623757e-06
-1.98691761625864e-07
-3.3556856462251e-05
-4.44403882244255e-06
-2.97596226405317e-05
-2.86257681393739e-05
-8.84181551981212e-06
-1.94639396857519e-05
-1.70877686415591e-05
-1.02493029041873e-05
-1.07475726812478e-05
-1.91994522982865e-05
-1.344359366072e-05
-1.47513893736313e-05
-2.67267826048607e-05
-3.44248244988294e-05
-1.21889526430208e-05
-2.69588824224186e-06
-1.83924136810965e-05
-1.81845564359906e-05
4.53045976222534e-06
-7.21508400700412e-06
-1.62976478200159e-05
-3.1374027741102e-05
-5.42078438793023e-06
-5.92111368499807e-06
-2.12264997631081e-05
-2.33816663640088e-05
-7.481120691557e-06
-1.23277306743359e-05
-2.43601222082399e-05
-1.86616024617798e-05
-3.72450094956297e-05
-8.32086712330692e-06
-1.07667414847415e-05
-2.76634330662249e-05
-3.64121291954601e-07
-2.82322280813651e-05
-3.74148148009133e-05
-1.74512426180704e-05
-1.64007727011746e-05
-1.79815343394092e-05
-3.28436299442197e-06
-2.78272479298605e-05
-4.01497176653632e-05
-3.04957042779957e-05
-2.74559019664873e-05
-2.59362307084821e-05
-2.57973318862442e-05
-2.37370248081835e-05
-1.6775640876929e-05
-1.13750019783317e-05
-2.05446134378661e-05
-5.81892753343859e-06
-3.0428711085708e-05
-1.00832660593781e-05
-2.65858944429351e-05
-2.33941653344817e-05
-3.975881421681e-06
-1.76725720175112e-05
-1.3686814074952e-05
-5.46106921109618e-06
-2.96189353324341e-05
-1.60184090921399e-05
-1.20652861113839e-05
-2.18048888209084e-05
-1.19812067003657e-05
5.25483036540736e-07
-1.91562327304641e-05
-1.55729301188523e-05
-1.65031557688653e-05
1.9903896202127e-06
-1.8935179215492e-06
1.49525992686144e-07
-1.20475191042083e-05
-1.92502764257895e-05
-4.36420410260818e-06
7.12617164649839e-08
-2.29743871256954e-05
-1.0662634696508e-05
-2.09124716532921e-05
-3.35032749504303e-05
-1.12719514064763e-05
-2.68001435665567e-05
-1.93970934143286e-05
-1.20943971560331e-05
-1.87175512879346e-05
-2.43876088780457e-05
-1.84945101481701e-05
-1.30329509665353e-05
-1.06176283004415e-05
-1.52272191791797e-05
-9.13607313538174e-06
3.90754960429662e-06
-6.55924432400375e-06
-1.05659482323037e-05
-1.94932291550123e-05
-2.16116312154779e-05
-1.16600335239373e-05
-9.52157996966712e-06
-1.84191906564472e-05
-2.46027333268431e-05
-1.24002300086914e-05
-4.17135159566671e-05
-1.67156887769877e-05
-8.94761173666536e-06
-1.51082205971486e-05
-1.88565426270201e-05
-1.83319692235162e-05
-1.37047472398359e-05
-1.27272542225116e-05
-3.59356476812573e-05
-1.37453953774226e-05
-2.45423951467757e-05
-2.29088338590804e-05
-1.1153778857818e-05
-2.05059242666599e-05
-4.54904792863101e-05
-5.62258105139272e-06
-2.33931468500197e-05
-2.43836076075038e-05
-1.31573057499405e-05
-2.16041182838781e-05
-1.83490648210975e-05
-8.35962159067319e-06
2.55191704023566e-07
-2.52194712414958e-06
-1.15793880212775e-05
-8.16793722341644e-06
-1.53761676715051e-05
-1.66190044435388e-05
-1.64894168066502e-05
-2.81543302582807e-05
-3.17257444068899e-05
-1.33868960766367e-06
-3.16086137666012e-06
-2.95306619402208e-06
-2.86838038668867e-05
-6.63042894052446e-06
-1.50935057607488e-05
-2.36379328744455e-05
-1.10349617723802e-05
-1.51599675626246e-06
-2.12530292219498e-05
9.71480714101018e-06
-1.82384439363299e-05
-1.93550595297789e-05
-2.56799790980283e-05
-2.12050379551582e-05
-2.28304969229022e-06
-3.5138392912287e-05
-1.97166205931865e-05
-1.2626973473122e-05
-2.31906567430537e-05
-1.26106697649486e-05
-5.24921132059709e-06
-1.75061967753602e-05
-3.24219313590083e-05
-2.71649605530508e-05
-2.28761641269253e-05
-2.61100696056169e-05
-3.16157858019367e-06
-2.49345156662365e-06
-1.52781454668505e-05
-1.89027949952803e-05
-3.14534720872766e-05
-5.4771283973925e-06
2.56257111622936e-06
-1.60415516767167e-05
-1.18202146097225e-05
-1.61506864649704e-05
-6.40684281351091e-06
-2.28018514526504e-05
-1.62534823454924e-05
-2.00701076335644e-05
-8.58436927484367e-06
-1.25369903382668e-05
-1.44567120335171e-05
-3.13847743095435e-05
-2.20634526712554e-05
-9.61633280785999e-06
-1.58324143256667e-05
-2.32511169422673e-05
-1.88104114304852e-05
-3.27819143273246e-05
-7.29230975249487e-06
-2.01109090441873e-05
-1.80700944129971e-05
-2.51568310013974e-06
-1.34156855319008e-05
-8.80161909284124e-06
-3.52521284123604e-05
-3.36188594839045e-05
-1.37936264632838e-05
-3.78941029923695e-08
-1.75076261734646e-05
-1.1203927746617e-05
-2.86183098015499e-05
-1.4559290013644e-05
-2.1102917149088e-05
-2.30457284851434e-05
1.23485380323489e-06
-8.62214323124674e-06
-8.52991451785228e-06
-2.68622695513991e-05
-2.04553508374119e-05
-2.53791225675584e-05
-8.08465028643584e-06
-7.95715934443652e-06
-1.91645864836853e-05
1.21399627939387e-06
-1.06789121401766e-05
-2.98586427348926e-05
-1.74483271773047e-05
4.74065457515035e-07
-1.13779632042657e-05
-1.26413042288994e-05
-4.42860067902315e-06
-2.47157356280934e-05
-2.26184234271092e-05
-1.6177279826998e-05
-1.13950234654365e-05
-1.90287070365078e-05
-2.50183356082634e-05
-7.3576121957475e-06
-2.23808517045325e-05
-2.85204754224237e-05
-2.62550372071251e-05
-9.1614505651574e-06
-8.04054453886339e-06
-1.62078956435008e-05
-6.65271710822446e-07
-8.16820564305259e-06
3.10459929553317e-06
-1.31975610469774e-05
6.31744247898662e-06
-2.12901010782337e-05
-3.43039349105966e-05
-1.34248445133449e-05
-1.050157503877e-05
2.14157545573746e-06
-1.91723371632984e-05
-1.65423121663339e-05
-2.71170318562657e-05
-5.76786632840027e-06
-7.42759157276243e-06
-8.93258387360027e-06
-8.8233706295975e-06
-1.10254761063975e-05
-1.62474303864606e-05
-1.65480603621184e-05
-1.57408662284892e-05
-1.93531800543866e-05
-1.36734268379511e-05
-3.00340541427868e-05
-3.37081683855115e-05
-1.57015151982433e-05
1.71228466088186e-06
-1.75750055374435e-05
-8.28021832410083e-06
-2.39878801332086e-05
5.09286720790072e-06
-2.90381147831137e-06
-1.43299297219413e-05
-2.90926961369408e-06
-2.62145892746434e-05
-1.52570775686612e-05
-1.24270714915546e-05
-3.40574566758499e-05
-3.40627551457473e-06
-2.56480755488146e-05
-1.34652866352852e-05
2.37822728216378e-07
-1.84825198473001e-05
-2.7013894477658e-05
-1.8887947062274e-05
-2.21099199697345e-05
-6.82863160506744e-06
-1.72608222722751e-05
-8.41409605633743e-06
-1.56107235188636e-05
-2.01768438596134e-05
-4.88797749973071e-06
-2.55329515554703e-05
-3.1546516639349e-05
-1.26333652527188e-05
-1.13430152482617e-05
-1.83616657352263e-05
-9.37454945944047e-07
-2.89646262625592e-05
-4.42187716156433e-06
-9.15120868410636e-06
-2.48412836215271e-05
-1.9597378199945e-05
-3.09700259653432e-05
-1.28103634753794e-05
-1.5900072372679e-06
-1.64739465589983e-05
-2.42112676340952e-05
-9.64084330785407e-06
-1.76143815894609e-05
-1.90872338846142e-05
-1.95094085640158e-05
-2.05295023118449e-05
-1.9512302359055e-05
-1.99999049570688e-05
-2.13446656918008e-05
-2.64591225530594e-05
-2.82773052928924e-05
-3.47370157959103e-05
-2.07429390675012e-05
-2.63982951483546e-05
-6.18599306357161e-06
-2.94156922557478e-05
-1.77320551221025e-05
-3.88874035576956e-05
-1.49498398054341e-05
-3.05668225555873e-05
-1.15289536534183e-05
-8.45867710862023e-06
-2.34057525520452e-05
-1.88855476608631e-05
-3.41530898582702e-07
-2.59002536101344e-05
-3.27189620575439e-05
-1.51912218497626e-05
-6.3295556389328e-06
-1.53248981286909e-05
-2.25152512739984e-05
-1.56421522245165e-05
-2.37727900972798e-05
-1.13668709078762e-05
-2.36635713080586e-05
-1.81990534133386e-05
-1.99604949500868e-05
-1.21505263728035e-05
-1.16949773494601e-05
-4.66870760600603e-06
2.17059838089232e-06
-1.53761412594618e-06
-1.33566948747888e-07
-1.33021468132074e-05
-1.90975648819465e-05
-2.78878288356079e-05
-2.39263461604073e-05
-4.1085333325277e-06
-4.95585952294919e-06
-7.4960065522302e-06
-1.97430319106912e-05
-7.84769843095665e-06
4.30152694240746e-06
-1.65607092457253e-05
-1.30678694334491e-05
-2.05580125438153e-05
-1.81546178837977e-05
-1.85660346594957e-06
-8.44518325040314e-06
-1.08318888894873e-05
-2.63921461177268e-05
-4.5901807361139e-06
-1.43554503406281e-05
-7.95952786634328e-06
-2.82286325821235e-05
-1.29540873370673e-05
-1.95617555099443e-05
-3.38975542513209e-05
-2.57528432824549e-05
-1.70283751860228e-05
-2.87237387343341e-05
-8.01033488442191e-06
-1.86670350787139e-05
-1.96170684230948e-05
-3.00648481982725e-05
-7.04195291050045e-06
-1.28081975527689e-05
-2.09644567074498e-05
-1.2776870519928e-05
-2.01927191896096e-05
-2.95707402481662e-05
-1.55213832409666e-05
-1.97182744260365e-05
2.00546371796998e-06
1.97169284594641e-05
-1.87264697662113e-05
-2.29530550412458e-05
-1.96545921068885e-05
-6.90294552662389e-06
-1.44873923027963e-05
-2.92435847679486e-05
-2.09855069503899e-05
-1.71785642327337e-05
-1.72991045368168e-05
-1.70023793502725e-05
-1.24633469067133e-05
-2.16517901189576e-05
-5.62598504372699e-06
-7.06305793102876e-06
-2.2984503871399e-05
-1.99877230101001e-05
-3.30983581951361e-05
-5.55941947013549e-06
-1.43400853150051e-05
-9.34601305188208e-06
-2.23231381350514e-05
3.84795008130417e-06
-1.43522533124466e-05
-4.00000004620033e-06
-2.16128262551479e-05
-1.42031877549431e-05
-1.31387536522189e-05
-3.63483927135784e-06
-5.07907127778841e-06
-1.08148801550863e-05
-1.55457631901061e-05
-1.6039725594409e-05
-1.83992799193405e-05
-1.15844394965137e-05
6.67540994305993e-07
-7.42764065672721e-06
-2.49288577825977e-05
-1.55644730618222e-05
-1.33707289283909e-05
-1.22288315554603e-05
-1.82290057401299e-05
-1.47215653411541e-05
-2.53501832856127e-05
-9.4161934505403e-06
-2.26270728726388e-05
-2.45103590552143e-05
-1.20177456918589e-05
-1.3457736049982e-06
-3.25782688799214e-05
-6.20581476936064e-06
-1.20317935584386e-05
-1.67450755143163e-05
-1.66343904943196e-05
-9.44631306023561e-06
-5.92434854817506e-06
-3.64569077746936e-06
-2.79245080966329e-05
-2.34060692362368e-05
-3.32084096964437e-05
8.2198254419169e-06
-1.239540352154e-05
-1.12590096603357e-05
8.29244061529083e-06
-2.15705251906377e-05
-1.44003955546786e-05
-1.26081353758205e-05
-1.3153718037377e-05
-3.25543372675866e-05
-1.15171706678414e-05
-1.36602073866757e-05
-1.06324085267505e-05
-1.27376104244215e-05
-1.34333556851679e-05
-2.21455573098016e-05
-2.29452422185647e-05
-6.85091313575269e-06
-2.30515513849643e-05
-2.38545755460208e-05
-1.92977507276943e-05
-2.01475106191809e-05
-1.19137565469029e-05
-9.36952772570862e-06
-1.27638719726422e-05
-1.94519958486333e-07
-1.09864261761878e-05
-1.0381396836678e-05
-4.48754492076194e-06
-7.26199343283228e-06
-1.76477752247431e-05
-4.460494481242e-06
-4.28913461426395e-06
-1.02209283210754e-05
-3.06327626518844e-05
-1.44629857828043e-06
-2.15717557680476e-05
-2.23881991491185e-05
-1.80453398402957e-05
-2.68015917868886e-06
-2.89723085427962e-06
-2.18887272920439e-05
-4.60723330844197e-06
-1.41796274074921e-05
3.01559496328691e-06
-2.44177238174323e-05
-2.59090827305833e-05
-1.00974220087943e-05
-1.08286510278346e-05
-1.07534487722876e-05
-1.0635060677126e-05
-8.51173615301497e-06
4.61739758175649e-06
-1.34394644645761e-05
-1.67738405728282e-05
-8.41831015797343e-06
-2.02540669915846e-05
-2.79703255022951e-06
-6.34212417191608e-06
1.22978538030328e-06
-1.97336843410363e-05
-2.81462761990892e-05
-2.7821694593487e-05
-1.7706062455192e-05
-1.99753127333332e-05
-1.76365767265274e-05
-1.03282620802108e-06
-1.2798053942767e-05
-2.90940048989169e-05
-1.87985088572651e-05
-2.76442132916143e-05
-1.22128616099875e-05
-1.94270311189329e-05
-2.182697253322e-05
-2.15873280949968e-05
-1.02139842813352e-05
-2.42487597416993e-05
-1.99619885293456e-05
-5.7743225049657e-06
-2.0795751837773e-05
-2.41712843409708e-05
-1.59005180340418e-05
-8.45180912977194e-06
9.12882073300449e-06
-9.44606917147275e-06
4.96021454005143e-06
-7.19776155109746e-06
-4.71843834745472e-06
3.68969995014468e-06
-1.70936345243392e-05
-2.44016232981367e-05
-3.88811316708702e-06
-2.57421676922044e-05
-1.49808704497912e-05
-2.09158749607216e-05
-2.46898371136975e-05
-4.02719315606123e-06
-2.69699940378931e-06
-2.52556055303532e-05
-2.41504357761506e-05
-1.62760539100546e-05
-2.45912554278948e-05
-2.56533645749094e-05
-1.02848376500517e-06
-2.76254303411077e-05
-2.19890961194704e-05
-1.67801117084572e-05
-1.94228277827751e-05
-1.18147459890327e-05
-4.75792379392652e-06
-2.37902827052834e-05
-1.45280256425567e-05
-2.40199730857514e-05
-1.46996890605366e-05
-2.64661702622918e-06
-8.85758021708026e-06
-1.68612912109187e-05
-1.65344349653435e-05
-1.9806339594617e-05
-1.18913541907363e-05
-1.92276300662922e-05
-2.37085097884869e-05
-2.41148080457163e-05
5.75568504347915e-06
3.46634270381647e-06
-3.33364493844965e-06
-6.79853916178617e-06
-1.31474178193894e-05
-9.0225856184164e-06
-5.09007143378304e-06
-1.43146715341997e-05
-1.20845416938764e-05
-1.62169586198719e-05
-9.97171871037626e-06
-4.75499525847657e-06
-2.63926216467423e-05
-1.80538011735226e-05
-7.02207283350756e-06
-3.75595670612562e-06
-3.26365567495223e-05
-2.67083609170775e-06
-1.47723917755731e-05
-2.2275927271537e-05
-2.6005776377094e-05
-1.61527363388121e-05
-1.3024059528373e-05
-1.93821132110024e-05
-1.59227158627622e-05
-2.26213980458502e-05
-3.80000423804204e-05
-1.53289860678517e-05
-1.36865993904779e-05
-1.9461510055144e-05
-1.23247131703036e-05
-9.13997948156809e-06
-1.2342978413926e-05
-1.56140809622067e-05
-2.74317528190949e-06
-1.84202647011471e-05
-2.26741323086409e-05
-1.63616854151453e-05
-2.99534454162379e-05
-2.32742579541889e-05
-2.04740056035467e-05
1.24303873581251e-05
-1.33445672576519e-05
-1.59176134957224e-05
-2.04924930596444e-05
-1.66508719372259e-05
-1.76089666611702e-05
-2.50752672579782e-05
-1.99205384492493e-05
-1.45569438490083e-05
-2.49683187540928e-05
-1.10053036239837e-05
-4.0025566616063e-05
-1.89129751519828e-05
-2.07157685669687e-05
-1.92006831515795e-05
-1.14967299331969e-05
-2.5763755764504e-05
-1.05162104316823e-05
-2.13917114235575e-05
-2.65778052430224e-05
-1.04277659126915e-05
-1.50317163487626e-05
-3.05527909835236e-05
-2.27990542157012e-05
-1.32691922020313e-06
-7.49502879009802e-06
-2.72206787045557e-05
-1.02054529880413e-05
-1.85570048978462e-06
-1.55710016524844e-05
-2.77303789126671e-05
-1.43228317863434e-05
-1.64621979558901e-05
-1.88997784659675e-05
-4.05977129862908e-06
-7.27349790261239e-06
-1.27761037943012e-05
-2.7958962931603e-05
-8.40820083818412e-06
1.29699159408913e-05
7.38602031216927e-06
-1.97811181088543e-05
-1.02262429694159e-05
-1.26104125954468e-05
-2.82593536276517e-05
-1.20938165382803e-05
-1.42188340958489e-05
-8.08616931283938e-06
-1.16500249275787e-05
-3.2260698016542e-05
-1.9987175526667e-05
-1.31537273655834e-05
-1.7774389816337e-05
-2.33952658414912e-05
-8.60328121575948e-07
-2.40073619043002e-05
-9.50408958546111e-06
-1.245875571727e-05
-1.69071954574611e-05
-1.82768273992275e-05
-2.5605241465432e-05
-2.82701904391423e-05
-2.1016080500927e-05
-2.10501583468311e-05
-2.16307282272885e-05
-9.39847162915385e-06
-2.82145158394193e-05
-9.9402129972925e-06
-4.47437481896685e-06
-3.05738504869059e-05
-6.53882164033353e-06
-1.09300206868697e-05
-1.53854258366119e-06
-2.31886694165834e-05
3.20042419433544e-06
-1.38085409504835e-05
-6.62116428886553e-06
-2.89756543236148e-05
-3.78172892245335e-05
-2.6146039192033e-05
-1.03450749563374e-05
-2.49934715660516e-05
-1.56137812943579e-05
-3.96974487504992e-06
-2.59505763746266e-05
-2.58405919659623e-06
-2.46498500067447e-05
1.38727533304844e-05
-2.48095283830278e-05
-1.87673753692633e-05
-1.36256539058955e-05
-1.78633947730228e-05
-2.72108595421793e-05
-1.10530884800236e-05
-1.02358170522137e-05
-1.19838019076746e-05
-1.61275332406933e-05
3.57429968687912e-06
-3.25458927166453e-05
-2.05214176912051e-05
-2.50177920847267e-05
-1.86418446504317e-05
-2.31323519818094e-05
-2.31769527199764e-05
7.10196493031379e-06
-2.00752584126639e-06
-1.65939243387642e-05
-2.1896640495841e-05
-3.70906344644446e-06
-6.88300175899727e-06
-1.93635282982296e-05
-1.57313537835372e-05
-3.38915898979011e-05
-3.8152749776365e-05
-1.38637896792902e-05
-1.54805040463996e-05
-9.58555373187725e-06
-2.53725428772165e-05
-2.96978069075914e-05
-1.80978956610764e-05
-3.66821245361788e-05
-2.05861403530117e-05
-7.53693478247906e-06
-5.58181855804692e-06
-2.81220962303355e-05
-2.49377223287237e-05
-2.0614265098225e-05
-1.72236740632773e-05
5.19161317339088e-06
-1.98008690762001e-05
-2.12878897203469e-05
-1.82179243991208e-05
-2.2378183718914e-05
-2.78822643959003e-05
-1.77852854938982e-05
-3.2093311002139e-05
-2.26633585103606e-05
-7.5566515039812e-06
-1.98954126637939e-05
-1.28510061740425e-05
-1.08208519484821e-05
-1.87041274015258e-05
-1.75421744778965e-05
-2.0555728540016e-05
-2.04140172737077e-05
-1.40455010839506e-05
-1.16122390595075e-05
-2.7217689086776e-05
-2.32860871097078e-05
3.94827399170655e-06
-6.31011868903072e-06
-3.91065362478665e-05
-1.33967156243768e-05
-2.51151775357581e-05
-1.11331984770342e-05
-1.39183946169372e-05
-2.33911965662764e-05
-3.35801387453295e-05
-2.01581006190995e-05
-2.35792863224842e-05
-9.35204845907323e-06
-5.21476347600136e-06
-2.13960785614212e-05
-1.98476938251612e-05
-1.51301992302757e-05
-1.17228304589886e-05
-2.4532149650275e-05
-8.10928029657841e-06
-2.752517247685e-05
-1.18997778538645e-05
-2.1448200234555e-05
-3.28792496911466e-05
-7.28055954689788e-06
-1.85273923274471e-05
-4.66184508585389e-06
-2.61765619208059e-05
-1.627167315537e-05
-8.61474903437204e-06
-2.16768058369741e-05
-1.07639777499229e-05
-8.71922913117886e-06
-5.4213655706834e-06
-2.69994041209087e-05
-9.63584659590991e-06
-1.73181450671031e-05
-7.56505221821981e-06
-3.43861314910509e-05
2.25175347071887e-06
-2.23098337695809e-05
-1.60534270811465e-05
-2.99407686354424e-05
-1.99406604041112e-05
-1.03314235071905e-05
-1.10700768927926e-05
-1.68802744768186e-05
-1.56884264643967e-05
-1.4652186107009e-05
-1.41898658547367e-05
-1.81341511808969e-05
-1.40331894984872e-05
-8.34912668117214e-06
-1.18882973999196e-05
-1.97536634416827e-05
-2.0246537120932e-05
-2.82124874802702e-05
-1.84143868721381e-05
-3.88172720214406e-07
-2.93527930685275e-05
-5.36616567141995e-06
-1.70219954354185e-05
-2.33424075179898e-05
-3.00618313203199e-05
-2.35541448076276e-05
-2.65748198003361e-05
-1.4249878137087e-06
-3.63019853838345e-06
-1.43652981127109e-05
-3.31824274308611e-05
-2.16794528896666e-05
-2.2313647382186e-05
-2.03284004175092e-05
-1.89471504106858e-05
-2.88669615698491e-05
-1.4185976166751e-05
-5.32310026107105e-06
-2.23930049502669e-05
-6.9066348848039e-06
-5.48624594923899e-06
-2.28857480753849e-05
-1.64387685209057e-05
-2.52346079172912e-05
-3.25758001949939e-05
-1.33207316307337e-05
-8.68810158063876e-06
-1.07379421534557e-05
-1.13043972168805e-05
-1.94445410902634e-05
-1.48062491764024e-05
-2.07885945011032e-05
-1.49573995487151e-05
-5.93059866475693e-06
-1.70353935741008e-05
-2.90096927908865e-05
-8.63034896668457e-06
-2.2421335733519e-05
-1.4726681788148e-05
-2.32251276896749e-05
-1.87043224075762e-05
-8.15907516003295e-06
-8.8251308379179e-06
-1.26082209679683e-05
-1.80803105452934e-05
-3.64902401514237e-06
-1.69304407677903e-05
-2.50157368943955e-05
-1.7371563640155e-05
-1.18948913063747e-05
-1.59197158881078e-05
-2.50737007159424e-05
-2.52975704072957e-06
-6.45051681952348e-06
-1.2496268347826e-05
-2.10535307043008e-05
-1.66112593202119e-05
-1.33855594528052e-05
1.074067470632e-05
-1.44170775585309e-05
-1.50595434428163e-05
-1.00345738713654e-05
-2.54782756591353e-05
-2.89433451789783e-05
-1.79020834551262e-05
-3.0832419592181e-05
-3.33845552255103e-05
-1.3451201688049e-05
-6.95298339337053e-06
5.11477729420508e-06
-1.28275685636604e-05
-2.34664769285824e-05
-6.70458822666902e-06
-1.45617149995163e-05
-2.24748528851483e-05
-1.61588387340676e-05
-1.7941893285984e-05
-1.41380451501797e-05
-1.60948617057862e-05
-1.6583969291792e-05
-1.82107993296691e-05
-5.06512498885733e-06
-2.51443220288088e-05
-1.70939278664427e-05
-1.68398015540398e-06
-2.3761394713102e-05
-2.76006483412804e-07
-8.17606451108567e-06
-1.56822876544426e-05
-1.61912372296618e-05
-2.35682711094949e-05
-2.80088620224629e-05
-6.11034960947943e-06
-2.62822782528899e-05
-2.1909458499917e-05
-3.13993142959412e-06
-3.18318634097952e-05
-5.83278189809194e-07
-1.7376563111038e-05
9.18461969674593e-06
-2.15570701408349e-05
2.59672684358908e-07
-1.24674740698953e-06
-2.33973120651968e-05
3.21477844690351e-06
-1.04603028813443e-05
-1.04848331352718e-05
-1.53518230111717e-05
-1.64029262014017e-05
-2.60022169210279e-05
-1.33513557578433e-05
1.44188533735943e-05
-8.92378210729719e-06
-1.23071191667935e-05
-5.34466518090998e-06
-2.53385259914404e-05
-2.98116307940111e-05
-6.54998951863449e-06
-5.55594656362134e-06
6.61275351589681e-06
-1.86406134468391e-05
-1.92134793842565e-05
-1.7665429645049e-05
-3.0109407662302e-05
-1.18275216612384e-05
-1.63095058911086e-05
-1.84385002812531e-05
-1.30235419173295e-05
-4.46971484919327e-06
-2.35851092048576e-05
-2.74474239760265e-05
-7.69199065966914e-06
-3.77211634367969e-07
-1.97891910543958e-05
-3.53440288501788e-05
-1.16497866425487e-05
-1.03490263445246e-05
3.24986048723636e-06
-2.00610860655754e-05
-5.46081580516221e-06
-1.33955860765287e-05
-1.1723432120749e-05
-8.2056672163774e-06
-6.63792153091583e-06
-1.04498719889254e-05
-7.45610991102085e-06
-1.1047504939774e-05
-9.37697583770206e-06
-3.47608485586636e-05
-2.38017532248465e-05
-2.96468106517657e-05
-1.03429176013547e-06
-6.77915583077036e-06
-5.59224701820122e-06
-1.12591117174892e-05
-2.4663510137858e-05
-9.06804816884103e-07
-5.99423762014018e-06
-8.49682788406014e-06
-1.53647672525186e-05
-1.56323301765788e-05
-3.59840810694475e-05
-2.54949901444446e-06
-1.89120535601356e-05
-1.37059255472316e-05
-1.94215811532485e-05
-1.23254371345967e-05
-3.21529061535027e-05
-1.13451538772102e-05
-1.12071114982603e-05
-2.73806340909965e-05
-1.78658768159813e-05
-3.43214722386028e-05
-2.19111342208255e-05
-2.4850356557968e-05
-1.90091719687148e-05
-3.24450630159448e-05
-2.00163484286256e-05
-1.18606621588981e-05
-2.05269694554655e-05
1.46779727954652e-06
-1.809595003742e-05
-1.1112518384975e-05
-1.80816808018492e-05
-1.11050354511498e-05
-1.66746455823954e-05
-1.28893031739962e-05
-1.58425124235155e-05
-9.11924391624717e-07
-2.8644350160964e-05
-3.4239711126055e-05
-3.41114199530893e-06
-2.73961529071958e-05
-2.7203247401837e-05
-1.23264505110866e-05
-9.39433776988284e-06
-8.48696463985975e-06
-1.29581091702486e-05
-1.16774923108179e-05
-2.75766864328814e-05
-1.53810572383141e-05
-1.06942364158475e-05
-1.08457599493794e-05
-1.32900167126981e-05
1.7810908080465e-06
-1.04426794937445e-05
-7.86295955580385e-06
-5.41716808335152e-06
-3.04178889383562e-05
-1.43299602462972e-05
-2.51990065450148e-05
-3.47185369280503e-06
-7.25814298321487e-06
-1.22932502523667e-05
-3.47681788653497e-05
-1.21413966742455e-05
-1.63654511163587e-05
-2.31084325722874e-05
-2.41986623338401e-05
-2.3223162014223e-05
-1.44959392484628e-05
-1.32523300811578e-05
-5.84772597338908e-06
-1.61087223423902e-06
-2.9545258467494e-05
-2.86258020190919e-05
-2.21611751570045e-05
-7.91311693885866e-06
-2.82331040564723e-05
-2.53768028543153e-05
-1.25891515199265e-05
-2.91945243680007e-05
-1.18647862991345e-05
-9.19760882146751e-06
-2.81085781179677e-05
-2.79762028414117e-05
5.31750492584679e-06
-1.53803637107921e-05
-1.84485274644441e-05
-2.28786030178188e-05
-3.49707004975981e-05
-1.64328496441266e-05
-1.87963990461962e-05
-2.53347814115411e-05
-2.08117216180505e-05
-1.60269500482499e-05
-1.34429091351827e-05
-2.40216206714137e-05
-3.28971441466328e-05
-1.22995506755336e-05
-1.2433423010114e-05
-1.14126629753595e-05
-2.99051377774137e-05
-3.10700534354369e-05
-2.70896210404913e-05
-7.38716586471079e-06
-2.28811399849764e-05
-1.4520424470296e-05
-1.41589561624154e-05
-2.71126251919904e-05
-5.14773090568879e-06
1.89471667889578e-06
-2.705404146153e-06
1.21973874307123e-06
-4.32624919367892e-06
-2.02401715760824e-05
-2.57265319320256e-05
-3.39952033875904e-05
-2.38849311615791e-05
-3.16920095397165e-05
-2.93800373017872e-05
-2.10697022711895e-05
-2.15190891128223e-05
-1.19902977421398e-05
-7.64542762979994e-06
-4.21326976284873e-06
-2.73415270935663e-06
-2.43234694966278e-05
-6.90155421110725e-06
-1.68822884319469e-05
-1.1633595344248e-05
-1.19496422406338e-05
-2.78651412920215e-05
-4.29442012368477e-06
-1.76717590226579e-05
-2.00160649028513e-05
-2.07339764649185e-05
-1.46320482970213e-05
-1.37194427855569e-05
-4.74367076727914e-06
-4.94747147644591e-06
-1.53145424987747e-05
-2.97406072671957e-05
-2.36725618482171e-05
-2.75291821402454e-05
1.04158100578665e-05
5.41008165299278e-06
-1.09179346799593e-05
-1.4958599110803e-05
-2.36922120192267e-05
-7.15263244177607e-06
-1.08526899295913e-05
-1.3267758359088e-05
-2.15328269690496e-05
-2.60224835831908e-05
-5.96697696585184e-06
-1.95127080882824e-05
-2.46197366760863e-05
7.52502408739739e-07
-3.8734382787838e-06
-8.21764835941594e-07
-1.73850392090714e-05
-1.3841471736403e-05
-1.21001016891082e-05
-2.46183782491471e-05
-3.00153327578708e-05
-4.15480076977611e-06
-7.80919023673231e-06
2.07098859830708e-06
-1.67803783876518e-05
-1.94516897710297e-05
-2.75041000227341e-06
-1.23288458649553e-05
-2.25713146243707e-06
-3.32571853800541e-05
-1.62281191155474e-05
-1.80096202169194e-05
-2.5757946844219e-05
-1.69805603219496e-05
-7.72105870992598e-06
-1.88082019331198e-05
-3.17818244435825e-05
-3.28383040275902e-06
-6.00260211978026e-06
-1.74526625813244e-05
-3.17640002144582e-05
-1.62877482550282e-05
-1.52133797626011e-05
-1.78124536567014e-05
-2.1615548877863e-05
-2.94067447405908e-05
-1.89318136373945e-05
-2.05945347845847e-05
-1.98515126135554e-05
-1.05009331336999e-05
-7.00892825711913e-06
-2.6107167487624e-06
-1.14593079556311e-05
-3.68046764484443e-06
-1.00425908892513e-05
-1.68614275487567e-05
-2.00333825269304e-05
-1.65122058374996e-05
-1.86520751115654e-05
-6.22914464102504e-06
-7.5984920851831e-06
-2.07597553314312e-05
-1.31485324761736e-05
-6.47195995683653e-06
9.72795813371289e-06
-6.20652589552723e-06
-3.95049369914188e-05
-7.41410807787727e-06
-1.72146546737865e-05
-2.06731180116995e-05
-1.59499551271532e-05
-1.19733855039175e-05
-1.34720841686194e-05
1.48865831029401e-06
-2.17777465137829e-06
2.34272445123628e-06
-4.51754643975875e-06
-1.20881092499297e-05
-2.39625503436368e-05
-1.981485238005e-05
-1.72702737722187e-05
-1.50967246242361e-05
5.21616289758322e-07
-1.03176264553128e-05
-1.12696315223093e-05
-1.82611978752302e-05
-3.31094015275914e-05
-1.86361925835113e-05
5.57407360295352e-06
-2.39482149956613e-05
-2.01230297574637e-05
2.75221176360904e-06
-1.06069275599734e-05
-2.92349334952949e-05
-1.10871064096606e-05
-2.19149717563243e-06
-5.50207539435076e-06
-2.77230017835161e-05
-1.12972884276987e-05
-1.12948963591117e-05
-2.35242560512827e-05
-2.1339570017997e-06
-9.17264482465712e-06
-7.61556096070522e-06
-5.32620045049378e-07
-2.23686565042984e-05
-2.27369631120161e-05
-5.44550818929582e-06
-1.11899233250291e-05
-2.45318370059417e-05
-7.8995294821429e-06
-1.46705745602871e-05
-1.47002131317605e-05
-2.83412433156392e-05
2.38780561206673e-06
-1.36868972062475e-05
-3.20646603486413e-05
-1.14657434876391e-05
1.31026145571449e-05
-1.63937631204801e-05
-3.21964197521172e-05
-9.47233289005948e-06
-4.02075540041885e-07
-2.62523995331234e-05
-3.02719478593638e-05
-1.47583431075295e-05
-1.47899783779953e-05
-2.07119572623871e-05
-3.25377885011952e-06
-3.64878235069626e-05
-3.68954166877787e-05
-1.06196939654753e-05
-6.51361535319722e-06
-2.30111461961811e-05
-2.87617436266475e-05
-1.23501857887482e-05
-2.45750409479634e-05
-2.02008730766056e-05
-1.15997722876228e-05
-1.31629515621703e-05
-2.28872866173008e-06
1.92889192472432e-06
-2.33490195146031e-05
-1.09076169825637e-05
-3.10730240766768e-05
-2.25214050875785e-05
-1.06223969628345e-05
-1.32723798358931e-05
-1.13633023941356e-05
-2.78611898700082e-05
-2.99714838313526e-06
-2.43904184628782e-05
-2.6005401754259e-06
-2.72345566789716e-05
-1.15959428756826e-05
-2.37278063955388e-05
-8.32824753566493e-06
-2.30359575972476e-05
-2.44570284334791e-06
-1.32252607331046e-05
3.77076966267915e-06
-3.51219485310558e-06
-1.06866317685212e-05
-2.59789954625298e-05
-1.82321563393287e-05
-1.08047779161172e-05
-9.27839321111982e-06
-1.00974347486492e-05
-3.78005878966843e-05
-2.67457271023611e-05
-1.48029243808936e-05
-2.30565778154378e-05
-5.22341593700924e-06
-1.40175321509718e-05
-1.46985908945504e-05
-1.50025631406719e-05
-7.61200979973399e-06
-2.49542016501851e-05
-2.68436997073033e-06
-9.80287986627869e-06
-2.38020469030626e-05
-1.0646777032143e-05
-1.19600192277822e-05
-2.16961754552137e-05
-3.43485251148622e-05
-6.38681008117285e-06
-2.84256857724876e-06
-2.52298224396115e-05
-3.78035128904156e-06
-5.9545674984723e-06
-2.87736769529732e-05
-2.03328619717733e-05
-1.48989994225e-05
-5.11308335212581e-06
-7.01664951038241e-06
-8.57006657756308e-06
-2.07976733681468e-05
-1.58574127584573e-05
-2.39036230998645e-05
-3.41046183341904e-06
-1.10407114502262e-05
-2.96713215410155e-05
-2.15140926318949e-05
-1.97387379831675e-05
-1.53531430420205e-05
-1.16127662447514e-05
-1.71127981239764e-05
-2.13783143076963e-05
-2.25959121687037e-05
-2.78087970174347e-05
-9.14450249508253e-06
-1.82262701390161e-05
-1.99886420307353e-05
-2.17689774518662e-05
-2.96752471627804e-05
-1.0051564510955e-05
-6.51830683214661e-06
-1.37968798294431e-05
1.79781771316044e-06
-8.03283724603172e-06
-1.50331495134955e-05
-2.86386140690509e-06
-1.58889142908213e-05
-4.07634380561078e-05
-2.17395905420108e-05
-1.56323667673519e-05
-1.51544172632234e-05
-2.0880217010222e-05
-2.90994604858045e-05
-8.18515802161328e-06
-1.89772804931808e-05
-3.2137213627071e-05
-1.86834284675714e-05
-1.91828695832813e-05
-9.06543829547544e-06
-9.15674159804902e-06
-2.16512692602512e-05
-1.77670226394178e-05
-3.5378880710433e-05
-2.64940745967304e-05
-1.61112715194103e-05
-3.42753656289707e-05
-1.73312498284649e-05
-1.44433241312199e-05
-1.7796435158119e-05
-4.84861943323011e-06
-1.65996686797227e-05
-3.2252499001826e-06
-2.29341129839805e-05
-2.37927110043677e-05
-9.40322896283708e-06
-2.99262319945499e-05
-1.63488908425128e-05
-1.4088311976374e-05
-4.06081261991868e-05
-1.40880623563176e-05
-2.24705083366015e-05
-1.65589494681197e-06
-7.9151585242787e-06
-2.00076064780418e-05
-1.29205686185082e-05
-2.77250348074618e-05
-1.30192296868452e-05
-1.3680124134064e-05
-2.25785568403003e-05
4.93896748621101e-06
-3.46206421437368e-06
-3.72434596067882e-05
-2.14451126981602e-05
-2.30493436224329e-05
-1.07106000715646e-05
-2.21385059086507e-05
-1.57074583567154e-05
-6.58539718302949e-07
-3.51063472867661e-05
-4.30979437929265e-06
4.75566596574703e-07
-1.37213147393361e-05
-7.88454848944047e-06
-1.00463285449564e-05
-1.34521533033839e-05
-1.22579104524888e-05
-1.52279600515131e-05
-2.27587919205203e-05
-3.06093472991777e-05
-1.4599944587133e-05
-2.61444808230823e-05
-1.23715957600334e-05
5.79008506877175e-07
-2.56104848458071e-05
-2.12432057339931e-05
2.02400398956326e-07
-1.70357377985581e-05
-1.28775408509814e-05
-2.81666068597938e-05
-2.76606241132712e-05
-6.25689790456754e-06
-1.8751557545154e-05
-6.82391542526725e-06
-4.70593395586409e-06
-1.10376697197197e-05
-1.18225788587641e-05
-1.07395722149547e-05
-3.53187075234169e-05
-4.19845973921975e-05
-1.42906054881672e-05
-3.76589401666451e-06
-3.48417870226228e-06
-2.26192423921079e-05
-3.31845835703714e-05
-1.54752826872642e-05
-4.55432555614167e-06
-1.78025739724125e-05
-1.56127524497037e-05
-1.71022682051354e-05
-1.26173667280133e-05
-1.58321929489959e-06
-3.45270769048992e-07
4.54487239269477e-06
-1.54054388525039e-05
-2.62119122336346e-05
-2.05095999861591e-05
-2.71315498550877e-05
-1.29594917110759e-05
-1.14198891821663e-05
5.16922920093414e-08
-7.8955561716155e-06
-7.28899532302336e-06
-7.9116862437399e-06
-6.83747723236118e-06
-8.83066205098381e-06
-1.48389999059155e-05
8.09971557563519e-06
-2.74090476033482e-05
-6.97039954703351e-06
-4.95098961077825e-07
-9.11573309550602e-06
-1.12558475640556e-05
-1.53853529902932e-05
4.66840336252942e-06
-8.1838661601419e-06
-9.36833644925093e-06
-7.83024608184112e-06
-2.30238874349801e-06
-2.45179585732328e-05
-9.15027761560028e-06
-1.21361478756861e-05
-8.04301192365944e-06
-7.97234809417361e-06
-1.08129164047553e-05
-1.66191860095278e-05
-1.34744888042185e-05
-2.30153018953529e-05
-3.38650874323088e-05
-1.49752033481302e-05
-1.75090187027534e-05
-2.618297649299e-05
-1.54775263148814e-05
3.20631906755387e-06
-1.24058979502313e-06
6.65883133129193e-06
-2.50672726170414e-05
-2.05350432115186e-05
-1.00507299641937e-05
-7.36416735999248e-06
-2.13039459260209e-05
-2.57832594604857e-05
-1.09609114872593e-05
-1.21898122406956e-05
-1.54155704968194e-05
-1.92653337388263e-05
-1.81611884842411e-05
-1.62474748337872e-05
6.91694369903917e-06
-6.49201381219799e-06
-5.39334376902423e-06
-3.08160782320908e-05
-2.94946847170426e-05
-9.2111290806347e-06
-1.6905154817021e-05
-6.69470640461939e-06
-1.02036511289529e-05
-8.16911303070045e-06
-4.84791862662511e-06
-2.39751599614761e-05
-1.22715405534755e-05
-1.6001262769901e-05
-6.24081389882709e-06
-1.22779648988104e-05
-5.63867216899091e-06
-7.33286039217161e-06
-3.07833211715479e-05
-1.83745510246623e-06
-1.21712982952241e-05
-2.44633167172876e-05
-9.01958613690048e-06
-4.83709446499055e-06
-4.98844591964465e-06
-8.48463089673116e-06
-1.65173688925754e-05
-2.56986203223015e-05
-2.66708531397311e-05
-8.47539539810655e-06
-1.0414770251902e-05
-1.32407055551302e-05
-1.10581419985751e-05
-4.31290965778294e-06
-1.53839330415168e-05
-1.7264427577516e-05
-2.15476659974721e-05
-3.45888538068031e-05
-1.41622996765586e-05
-1.71944078294717e-05
-1.71208051737866e-05
-1.97539348102307e-05
-2.1312155413559e-05
-1.30527345302753e-05
-2.47807145627875e-06
-1.09591920159517e-05
-1.38085152963303e-05
-2.35416253936511e-05
-1.58010797125946e-05
8.33822629109159e-06
-2.27592066794722e-05
-2.49004580186723e-05
-1.28213991447729e-05
-6.31653983928722e-06
-3.24941198975181e-05
-1.21404740163694e-05
-2.36986619545975e-05
-3.51614647230796e-06
-1.52294188376039e-05
-2.88387731568479e-05
-5.25567448589296e-06
1.48022852601492e-06
-1.14919682294564e-05
-9.6973352193208e-06
-5.0374131442319e-06
-9.1510014836543e-06
-7.75185114224873e-06
-5.33456305360781e-06
-5.44561428337724e-06
-4.08733074616307e-05
-3.11730912706214e-06
-7.29391428759137e-06
-1.10105770257709e-05
-2.58848893957363e-05
-1.42466816641207e-05
-6.74353230619552e-06
-1.94101524561265e-05
-3.7132465845178e-05
-2.80279362940543e-05
-1.81554579730269e-05
-2.99804696560675e-05
-2.314813558949e-05
-8.01262855600437e-06
-8.60571241233026e-06
-2.51322814623854e-05
-2.88956438898263e-05
-1.69635525985429e-05
-1.39852823590086e-05
-2.02287590819029e-05
-6.81668846588845e-06
-1.41089569502574e-05
-1.27687626533746e-05
-1.39345167275593e-05
-1.49323788760794e-05
-1.15474242788229e-05
-7.2499367014973e-06
-2.31028556088344e-05
-2.88282064972545e-05
-1.04776212815565e-05
-1.06021903040812e-05
-2.09093947053685e-05
-2.09839941557e-05
-9.55649357887504e-06
-1.83702066153255e-05
-3.04998090326961e-05
-1.14750366002824e-05
-4.09460950462934e-06
-1.16456983766828e-05
-1.1322327967834e-05
-2.47528289704834e-05
-1.13793274319836e-05
-3.04176556989564e-05
-1.66381574753444e-05
-5.1845376939735e-06
-7.90826145406472e-06
-2.99711476396169e-05
-2.25815768530675e-05
-4.33897263735443e-06
-6.76304761991782e-06
-3.71815315066868e-05
-1.72187590097937e-05
-1.56307606713771e-05
-2.53269888062839e-05
-5.55840576192226e-06
-2.63461287389966e-05
-1.99089652123464e-05
-1.33400645122295e-05
-1.37970799028194e-05
4.90378869595556e-06
-3.30811709858638e-06
-1.53184190683647e-05
-3.65458921204813e-05
-2.0598383210665e-05
9.04657563398057e-06
-2.58851945720517e-05
-2.64578320973615e-05
-3.2044687822776e-05
-2.6498347294302e-05
-2.02336380490152e-05
-1.38892478694044e-05
-1.90827707515951e-05
-1.42390413010692e-05
-1.11201841181488e-05
-1.27039364704427e-05
-3.54585885667986e-05
-5.5206279588647e-06
1.07444769910149e-05
-9.65657999206787e-06
-1.63903938555691e-05
-2.31865079527516e-05
-1.14181662520968e-05
-2.59956259332185e-06
-1.37596388982851e-05
-3.34115682317003e-05
-1.58467449851297e-05
-2.75192346703906e-05
-1.67523183475131e-05
-1.04692110903573e-05
-2.36618432898344e-05
-3.5979284452152e-06
-1.18246210408572e-05
-1.6642327747251e-05
-1.47412608322436e-05
-1.76907042125702e-05
8.82391425607815e-06
-1.76062668662152e-05
-2.40893769649626e-05
-7.53731700874657e-06
-2.23035168878014e-05
-1.11964091429317e-05
-1.76131475404455e-05
-1.64791598510374e-05
-1.37057958867431e-05
-1.2153729888563e-05
-2.81822642694129e-05
-2.79918287250472e-05
-6.56056250447845e-06
-2.31279469721184e-05
-3.7989318796848e-06
-9.60684593548053e-06
-1.72380402698251e-05
-3.34159356328197e-05
-2.55644044158789e-05
-1.33315519560219e-05
-2.3432002073453e-05
-2.31390607193943e-05
-4.35533169640836e-06
-6.35190317887869e-06
-3.12627133344897e-05
-1.02030845237223e-05
-1.17448940687274e-05
-7.18375749064426e-06
-2.11322949956984e-05
-2.71892417281653e-05
-8.39603909806358e-06
-1.8798540621813e-05
-1.71340165916483e-05
-3.57206913088869e-05
-8.53721841138078e-06
-1.28979777626485e-05
-1.65879418571297e-05
-1.57921281569689e-05
-2.02133650545194e-05
-1.26686090054517e-05
-2.50035653323335e-05
-1.48832994976348e-05
-1.19758413805025e-05
-5.66967912881239e-06
-1.67929288459308e-05
-2.16245712502495e-05
-2.4883141364857e-05
-1.95277113888061e-05
-1.14927572746845e-05
-1.30938019319625e-05
5.09293149189414e-06
-5.51305802535568e-06
3.26585609528121e-06
-2.33070308308688e-05
-1.16401747677267e-05
-1.41482068393842e-05
-1.35811966725552e-05
-3.2891835851163e-05
-2.02544309397219e-05
-1.35610113196012e-05
4.67458407898655e-06
-2.83997817140434e-05
-1.82439663050968e-05
-1.58739178060594e-05
-3.45247637857902e-06
-2.1998711249142e-05
-1.32794469159278e-05
-8.55984143964564e-06
-3.07909843502594e-05
-6.38194597140505e-06
-1.27059935858224e-06
-2.4405550477884e-05
-3.33118451129221e-06
-9.20646094317607e-06
-2.51832175159534e-05
-8.7193141288738e-06
-2.25039546149917e-05
-1.62441247263877e-05
-3.28674396200912e-05
-1.78723120573143e-05
-2.15445383337662e-05
-2.02720843099485e-05
-2.10091964631773e-05
-1.93787889444893e-05
-3.46823363397688e-06
-1.14743636351852e-05
-6.71862467478981e-06
-2.86766889659819e-05
-1.55474534413413e-05
-9.25906508967976e-06
-1.51434333241291e-05
-1.4605748408874e-05
-1.4374115508881e-05
-2.23485265335296e-05
-1.87476982082828e-05
-2.01545992695492e-05
-1.38700154164582e-05
1.11648758750644e-05
-1.84000871954515e-05
-2.1257761153252e-05
-2.2600999871591e-05
2.71310048957252e-06
-2.50729621347904e-06
-1.06806634591214e-05
-1.80005317237813e-05
-1.74781143966113e-05
-2.74256862159847e-05
-1.21929895752054e-05
-1.16952912728161e-05
-1.32147751608271e-05
-1.18285674351945e-05
-1.90805483837063e-05
-9.083154186375e-06
-1.41793814661221e-05
-2.1013516942016e-06
-8.25369749172692e-06
-1.26876900271495e-05
-1.44066618764332e-05
-1.54637009033461e-05
-2.26119670646592e-05
-8.24691860956328e-06
-1.36041066879166e-05
-9.7225955916904e-06
-1.38935633998871e-05
-2.22473391876736e-05
-2.06407716005516e-05
-1.39351789618362e-05
-3.55918600997769e-06
-2.14173294369438e-05
-2.77262197058067e-05
-1.34366537106171e-05
-1.65634967265435e-05
-2.42135278461109e-05
-2.9296534575188e-06
-2.1485999296426e-05
-1.1465095648492e-05
-4.79498973650168e-06
-5.87176258550426e-06
-2.19558275610596e-05
-1.12088974108746e-05
-2.24959245725139e-05
-2.51224943599157e-05
-1.10064971318725e-05
-1.88195588834959e-05
-3.86464074346428e-05
-1.00147464969366e-05
-3.13521306207537e-06
-8.47299553663516e-06
1.51913962373478e-07
-1.25250476450413e-05
-3.05911602203498e-05
-3.88490605282081e-05
-5.67829108884709e-06
-1.78095268244852e-05
-1.73520072665864e-05
-1.32900506571937e-05
-1.57047834661492e-05
-1.17603225918024e-05
-1.86244849785483e-05
-2.86825991450607e-05
-3.04586810273209e-07
-2.74415381376052e-05
-6.27415407290775e-06
-2.79839650844261e-05
-2.50840259935565e-05
-6.16598297544109e-06
-1.26945079826305e-05
-1.03372617055168e-05
-1.61635240464677e-05
-1.30455209546285e-05
-1.3892151684747e-05
-9.40999015549854e-06
-3.44826541372119e-05
-2.28670776014312e-05
-5.51141328401866e-06
-2.61046755525778e-05
-2.37045595386219e-05
-5.36272069294202e-06
-1.52502372482314e-06
-2.13859119785559e-05
-1.87750338929298e-05
-1.30932144180896e-05
-2.37780248412646e-05
-9.29713131454089e-06
-1.47114646107472e-05
-2.50324295186896e-05
-3.16729837155445e-05
-1.83978473037217e-05
-1.41554412063029e-05
-2.70289961197586e-05
-1.05597465067754e-05
-2.10274989846204e-05
-1.31751627391273e-05
-2.262738780328e-05
-1.88148431067337e-05
-1.89766001354359e-05
-2.40678014481401e-05
-1.23986513327634e-05
-2.19147508520329e-05
-2.6895908381557e-05
-3.44771412866175e-05
-1.67124699804875e-05
-1.2709043121362e-05
-2.22461849088196e-05
-3.76685168417025e-05
-1.28116953168721e-05
-1.66514299460909e-05
-8.74807598286872e-06
-1.20313151026616e-05
-1.70708762211639e-05
3.744840763714e-06
-4.36523763276381e-06
-1.18880089094828e-05
-7.80927547145047e-06
-2.34563437853949e-05
-2.30251595112248e-05
-2.2563829728367e-05
-1.35883665822066e-05
-1.80536457897172e-05
-3.86678920729986e-06
-2.06043639028381e-05
-1.29369330100181e-05
-1.94011270962082e-05
-2.04210629841189e-05
-1.89841592401387e-05
1.05025029209323e-06
-3.24854541577374e-05
-4.53063986638828e-06
-2.528273886534e-05
-2.22227770333947e-05
-2.53629020990073e-05
-3.18879189291869e-05
-1.93905072267958e-06
-3.36515793406037e-05
-1.62800574643088e-05
-1.35319931765942e-05
-2.26965110205067e-05
-2.69364182907914e-05
-1.84804381804756e-05
-5.71104080226268e-06
-1.28135633632871e-05
-2.35312157774756e-05
-1.11677687004519e-05
-1.42585327684823e-06
-2.78660921298817e-05
-1.18577956769588e-05
-4.1156718348115e-05
-1.76948075733761e-05
-2.18497132435075e-05
-2.34169239646456e-05
-1.71262552974518e-05
-2.03445319845547e-05
-1.03768156122494e-05
-1.37663093441658e-05
-1.86168575129268e-05
-1.33850483620624e-05
-2.03228767968664e-05
-1.54490937536437e-05
-2.28542099896385e-05
-2.08866807150451e-05
-2.10939168428596e-05
-1.31581615955703e-05
-1.03055668701933e-05
-3.02703435713908e-05
-1.05193053882156e-05
-3.09803910714625e-05
-2.54717722865774e-05
-1.73129717247117e-05
-2.15373059586095e-05
-1.98258073852329e-05
-2.81585433864313e-05
-1.98823983404226e-05
-9.53886467012613e-06
3.45141505525595e-06
-1.07287338899104e-05
-2.07649024510724e-05
-8.89565113803545e-06
-3.96538674782109e-06
-1.80527049852763e-05
-8.16493551870878e-06
-6.12041222103051e-06
-1.65725569255356e-05
-5.299495215263e-06
-1.60621071717365e-05
-2.06351103292646e-06
-1.96952688341651e-05
-1.61311880259981e-05
-5.2531655494327e-06
-1.28211052608645e-05
-1.72689559495068e-05
-1.12371284482454e-05
-2.72487120296435e-05
-1.66625495289468e-05
-1.96355558812096e-05
-1.55113123686427e-05
-2.72755185038456e-05
-1.60323261326522e-05
-2.10377426487128e-05
-8.58457957936105e-06
-2.6370508225638e-05
-2.38459357951084e-05
-2.75382804469256e-05
-2.57625712381658e-05
-2.09090020625064e-05
-1.40734331290454e-05
-1.82476237267917e-05
-1.57210055214521e-05
-2.70888791634414e-05
-1.27471110821622e-05
-2.44818470772702e-05
-7.24963499078905e-06
-2.37867464891637e-05
-3.0854491513893e-05
-3.2310632387199e-05
-3.16070795714167e-05
-2.75235672302957e-05
-1.22954968980857e-05
-2.8777845260017e-05
-1.97355123198059e-06
-2.17472358761503e-05
-1.5201373351433e-05
-1.33100760093285e-05
-8.85811097444324e-06
-1.29455064336845e-06
-1.78903934705209e-05
-9.18978414731168e-06
-2.94352230766936e-05
-1.29389046927157e-05
-2.95592436132041e-06
-9.88982441084822e-06
-1.30115384850087e-05
-6.38654614127531e-06
-1.95493561539556e-05
-4.0954060646246e-06
9.5233459968444e-08
-1.78083954195592e-05
-9.74504636329575e-06
-1.11611045804691e-05
-9.2253037694012e-06
-1.61335420053063e-05
-3.95582511305833e-05
1.7727184253681e-06
-2.04119624442463e-05
-2.52597203837896e-05
-8.27841019041761e-06
5.81072830383804e-06
-1.49018661286556e-05
-1.38776947716448e-05
-2.08299173125709e-06
-1.73111856368341e-05
-3.47093174046224e-05
-2.11717017117993e-05
-1.37614583902867e-05
-1.44412462777053e-05
-3.14505092940292e-05
-1.33275333348252e-05
-2.94350922018149e-05
-1.52779902375722e-05
-1.50061117754197e-05
-5.99467389991796e-06
-1.41876704191852e-05
-1.5034429380419e-05
-1.80328454237482e-05
-1.30943389036358e-05
-2.31539594328062e-05
8.01602808012358e-06
1.83445606093855e-05
-2.05068704662875e-05
-2.52114027449608e-05
-9.8871899163693e-06
-9.98882073266284e-06
-2.43881513475271e-05
-1.99494186177589e-07
-2.43913169687278e-05
-9.81344764879735e-06
-3.44744848207415e-05
-1.61965788518444e-05
8.2215686462921e-07
-3.25968479200725e-05
-1.38456655577845e-05
-2.47962588928768e-05
-4.36843169875059e-06
-8.81240606077204e-06
-2.85596130112603e-05
-9.15732346514725e-06
-2.97736380506452e-05
-2.03810621577078e-05
-2.62259147819582e-05
-2.21470696942121e-05
-1.40512769288735e-05
-6.29369161828151e-06
-2.41451449909164e-05
-1.72834926594469e-05
-2.56702298604784e-05
-3.39052644815276e-05
1.62478927837411e-06
-4.06546784426229e-06
-4.37528658570109e-05
-1.04977550042485e-05
-2.5251525904069e-05
-3.37277024749982e-05
-1.74454914569256e-05
-2.4206964558176e-05
-2.58248839136227e-05
-4.07110263643747e-05
-1.23525997212035e-05
-1.78420973217286e-05
-1.41703967076225e-05
-2.65179480164452e-05
-2.50232231577172e-05
-7.4872515730574e-06
-8.89908524423843e-06
-1.19152069593949e-05
-1.99190331424306e-05
-2.29528126941774e-05
-2.47218482900328e-05
-2.67549111840161e-05
-1.41930471151819e-05
1.22370509396314e-06
-2.32033779315568e-05
-4.23317757882244e-05
-2.74682108609068e-05
-9.65638154389437e-06
-2.81224948086696e-05
-1.17654934592671e-05
-1.05736514583381e-05
-1.04283138998079e-05
-9.54266451274634e-06
7.18852706076085e-06
-1.50719514231615e-05
-2.40745042537543e-05
-9.94208282179243e-06
-2.33520875158124e-05
-2.19733872757418e-06
-5.07080186670083e-06
-2.6831641314129e-05
-4.94074831556104e-06
-1.10807180572981e-05
-2.57885893505437e-05
-2.07539713185577e-05
-6.30114582932099e-06
-9.89695944543176e-06
-9.59907392829244e-06
-4.51021693481479e-05
-1.22469323474343e-05
-1.3726002728092e-05
-1.8323158251369e-05
-2.21830155603402e-05
-1.88736413591042e-05
-1.23728245443925e-05
-1.68306218842281e-06
-9.62390715377748e-06
-4.87060075624352e-06
-1.44224833403817e-05
-2.49299372519562e-05
-7.43946225630082e-06
-2.99649863144206e-05
-2.21814140449397e-05
-1.65001068678237e-05
-1.35373163049254e-05
-2.10793810376762e-05
-7.20873065819321e-06
-2.00204856338631e-05
-2.82638444392961e-05
-1.23265277824923e-05
-2.04086033370141e-05
-2.30668266971499e-05
-1.25076780365166e-05
-1.50660074300236e-05
-1.73639825581247e-05
-1.39599319602679e-05
-3.14336672693477e-06
-2.56049656739725e-05
-1.86029899232906e-05
-1.58741097759258e-05
5.09067257094138e-07
-1.63156885542963e-05
-1.36239687906304e-05
-3.1123777570719e-05
-2.28219205401532e-05
-1.10784581870295e-05
-1.62273005292405e-05
-2.25164994084843e-05
-2.21322093678557e-05
-4.06476794180186e-05
-1.3824493773109e-05
-2.5899292615537e-05
-1.14582919224802e-05
-7.23514699818561e-06
-3.03230393792864e-05
-2.40494692110471e-05
-1.43196927578647e-05
-7.57306620313143e-06
-1.69892153996014e-05
-2.58473061581374e-05
-8.70180358545581e-06
-1.2142753192323e-05
-2.82013086617469e-05
-1.03535905709143e-05
-4.09710428586056e-06
-4.07287976617499e-05
-2.07513331380978e-05
-1.84779610172409e-05
-1.59502330417089e-05
2.74970258582402e-06
-4.47942771321336e-06
-1.2515692193988e-05
-1.33491905864984e-05
-1.78665565216326e-05
-1.34234083661697e-05
-1.83956740534129e-05
-3.37298341890952e-05
-2.45198537632384e-05
-2.71172080507689e-05
-1.47691362618311e-05
-2.79866726512889e-05
-5.9633366833418e-06
-7.64719821241206e-06
-1.45158768602778e-05
1.5979165092369e-06
-2.10172301599955e-05
-1.3827429961614e-05
-2.03799618012027e-05
-1.43783752452241e-05
1.29193174362886e-06
-1.64651210909725e-06
-1.7761449368599e-05
-2.08889932087255e-05
-1.72003461985755e-05
-1.83191173595907e-05
-1.63191953385868e-05
-9.19237075301157e-06
-1.87591742771854e-05
1.68599874294662e-06
-2.65040165824718e-05
-2.51896923321016e-05
-1.82542270551327e-06
-1.62309555386499e-05
-2.2472781449068e-05
-1.71079953632099e-05
-2.15202837322713e-05
-2.09234298082752e-05
-2.24891261817641e-05
-1.26505295544694e-05
-2.55717874774697e-05
-2.37247341242671e-05
-8.45815343976295e-06
-3.60210505163753e-06
-1.42207491139528e-05
-1.97347070905662e-05
-1.81063920821785e-05
-1.45757654807e-05
-2.81536271653535e-05
-3.53973852230233e-05
-2.41138953935913e-05
2.29227267952725e-06
-3.1458538917784e-05
-3.64347416205093e-06
-2.05406270184819e-05
-3.63862718171067e-05
1.89918169703494e-06
-2.97448717033368e-06
-1.00301120723548e-05
-1.74263857549079e-05
1.43733649698771e-06
-1.56936471050142e-05
-1.1887662413177e-05
-2.8324154234539e-05
-1.86541118370852e-05
-2.12077088110839e-05
-5.6119829980899e-06
-2.58309758481953e-05
-1.23548676032461e-05
-2.64400102203356e-05
-2.95083966150868e-05
-2.48932423667185e-05
-2.20315020998619e-05
-4.2530699410108e-06
-1.89854609385961e-05
-4.41220197822591e-07
-1.20244980297616e-05
-1.51624991046902e-05
5.62114450592344e-06
-1.10464318623048e-06
-1.43247834855119e-05
-1.54838595848871e-05
-1.22279812557573e-05
-1.99881654227835e-05
-1.32248025764869e-05
-1.18684178232894e-05
-1.60260274458465e-05
-2.62724399109538e-05
-2.68940853991012e-05
-1.03907378014533e-05
-1.31662934586213e-05
-2.16772280467712e-05
-1.02931286202614e-05
-1.66289244033774e-05
-3.08825507332066e-05
-7.56345830765476e-06
-2.83326708236001e-06
-8.13397419821569e-06
-1.64713525947145e-05
-1.76877191455262e-05
-9.45203123984231e-06
-1.47268615854668e-05
-2.63061465222586e-05
-3.60628932282674e-05
-3.59709910177522e-05
-1.40422134496182e-05
-1.53261166953447e-05
-1.53708731251233e-05
-1.29285084643674e-05
-1.49073196186036e-05
-2.7892137146132e-05
-1.57034709208281e-05
-1.54349222047271e-06
-1.24021928949493e-05
-1.30518247716708e-05
-1.9335358135983e-05
-1.74733676987799e-05
-8.38470143619075e-06
-1.95028819680668e-05
-2.92227269547935e-05
-7.32868256228946e-07
-2.3689428464904e-05
-8.35938514955456e-06
-1.71941593348811e-05
-1.61081405655564e-05
-5.24093169485165e-06
-2.4948013274167e-05
-1.77556382855295e-05
-1.14763047635987e-05
-1.1872910502868e-05
-1.68896713944491e-05
-2.45621923204451e-05
-1.6152323722083e-05
-2.21741218545165e-05
6.79301018293154e-06
-8.23229198758659e-06
-2.86043295882127e-05
3.73792595989021e-06
-4.79526993787534e-06
-3.64009129779166e-08
-9.89328552434578e-06
-2.00295004743179e-05
-3.65226289586281e-05
-1.6313234463003e-05
1.38028939072729e-05
-9.03278862446721e-06
-2.62323972936669e-05
-8.44390047440703e-06
-3.51947292262638e-06
-2.90587848954352e-05
-2.10615286934164e-05
5.12936642860856e-06
-1.58566001475775e-05
-1.77039142204313e-05
-1.00167781776285e-05
-2.9011723985654e-05
-1.27783717607703e-05
-1.58163282259768e-05
2.85510688854244e-06
-1.5810870676446e-05
-2.73658903008303e-06
-1.48738991245923e-06
-1.10050715165468e-05
-2.62531903018976e-05
-9.95443413890297e-06
-1.88787926039014e-05
-8.96599530415197e-06
-1.55019177564398e-05
-1.09201066401202e-05
-1.28419179299761e-05
-1.51952765729853e-05
-1.18710587930123e-05
-1.8948702680992e-05
-1.49851027406938e-05
-2.58326198919623e-05
-1.36980202719677e-05
-1.87910461662219e-05
-2.35772149851872e-05
-1.45404947756748e-05
-2.02185521562662e-05
-2.22307919752439e-05
-1.7810404916288e-06
-2.53203497058821e-05
-2.88178633512025e-05
-1.3200360211365e-05
-3.09600940606242e-06
-1.1953314244423e-05
-3.46249689055167e-05
-1.67811910560243e-05
-2.63967301396411e-05
-9.30893673991261e-06
-1.88291717574496e-05
-2.87220663874841e-05
-3.12487882999571e-05
-2.5457081957337e-06
-2.69030117649541e-06
-1.26737597503129e-05
-1.71574048883412e-05
-1.53094827887588e-05
-8.12018038014808e-06
-1.62452700803106e-05
-8.60322994583826e-06
-2.35936740133443e-05
-3.63847215552288e-06
-2.10328101465992e-05
-1.38289424785691e-05
-9.69664457510002e-06
-1.61207336052065e-05
7.23130933007913e-06
-2.61894456822865e-05
6.39704067477487e-06
-9.75194791955052e-06
-7.75145109864793e-06
-7.43838747192431e-06
-2.66597298163185e-05
-1.55578849213017e-05
-6.78373337009283e-06
-1.8419199102314e-05
-1.08705812823017e-05
-1.24416937950399e-05
1.30215372964306e-05
4.70623202602492e-06
-1.73795193767822e-05
-2.74081993410363e-05
-1.2776160731974e-05
-1.58602559637542e-05
-1.75075115091389e-05
-1.9450697273219e-05
-4.65361752281049e-06
-2.95630908943449e-05
-1.13476016043885e-05
1.17382343749229e-05
-2.61790769763004e-05
-2.80585721234621e-05
-1.8067778029662e-05
-1.8131117221218e-05
-5.62016673784617e-06
-1.94425111860942e-06
-2.4932835561903e-06
-1.57643711523156e-05
-2.58021430313603e-05
-1.52152792759864e-05
-1.93993486602358e-05
-2.14574993534218e-05
4.21136328291151e-07
-8.78405164838453e-06
-2.78683757638653e-05
-1.64262021226352e-05
