# Supplementary material for: Research on computational propagation and identification of mine microseismic signals based on deep learning
Source: PLoS One. 2025 Oct 22;20(10):e0334641. doi: 10.1371/journal.pone.0334641 (PMC12543183; doi:10.1371/journal.pone.0334641)
Supplement: S11 Data — (ZIP) [file pone.0334641.s011.zip › 000101100002564.xlsx_0.txt_24.txt.txt]

-2.75274831226403e-05
-1.0822264066339e-05
-2.48255991235708e-05
-2.68677899518164e-05
-1.20630167028297e-05
-1.4700256763051e-05
-2.81744005977474e-05
-1.2894924521059e-05
-1.03097662514153e-05
-1.65723111321907e-05
-2.08936974392584e-05
-2.12613105823267e-05
-1.5421558781049e-05
-1.58371378514721e-05
-1.82910489069905e-05
-2.51953707300733e-05
-2.24923531616595e-05
-1.33388608782822e-05
-1.23228135398597e-05
-6.74991457388768e-06
-2.96212756439831e-06
-3.111534618846e-06
-2.99406484317817e-05
-1.58317251701563e-05
-3.52175388266919e-06
-1.19947538822124e-05
-1.6132549524354e-05
-9.15542097421857e-06
-1.73710818694342e-05
-1.73392843904961e-05
-3.23988422341916e-05
-1.56935854973207e-05
-1.53871295073314e-05
-1.34012109218072e-05
-2.42141478495846e-05
-2.90737416828795e-05
-2.00715685605761e-05
-2.48213336416352e-05
-1.98516826223216e-05
8.14287081028125e-06
-7.7577097721925e-06
-2.81433977020808e-05
-1.57671276150358e-05
-2.70105368135206e-05
-1.25606537544292e-05
-1.90363658947295e-05
1.56011829355468e-05
-6.52407980618083e-06
-1.3446570851644e-05
-6.7174823835501e-06
-2.29374910914456e-05
-2.81574417894176e-05
-1.98145859235831e-05
-6.24303583513039e-06
-1.90329657236962e-05
-2.13266755779028e-05
-1.76339274336498e-05
-3.6684181592341e-06
-2.08038902199568e-05
-2.28456621515277e-05
-9.69538110770761e-06
-1.44197170108458e-05
-5.03185514594493e-06
-1.71338778954389e-05
-2.80288134250362e-05
1.74635018015187e-07
-2.61730726781188e-05
-2.25210750910819e-05
-1.01511808432397e-05
-5.74472945750432e-06
-1.12239125342439e-05
-2.19511296968911e-05
-8.27909410391915e-06
-2.19045340116241e-05
-1.33789751554659e-05
-9.13051787835496e-06
8.20711941794291e-07
-1.83621454310821e-05
-1.01628858279247e-05
-7.0310405111158e-06
-1.00366372557109e-05
-1.76418380857122e-05
-1.83211330464137e-05
-2.47390877527575e-05
-2.36241065565673e-05
-1.23209773036382e-05
-1.25131208243954e-05
-1.85409967133375e-05
-3.92198713006757e-05
-2.67498739193223e-05
-2.86796883512986e-05
-5.45309632933075e-06
-2.18913393351304e-05
-7.41434404672841e-06
-2.03193492920864e-05
-2.12824597749774e-05
-1.32664516504274e-05
-2.23677068902847e-05
-5.09434515118515e-06
-2.49123522133019e-05
-8.48284242844772e-06
-4.01707888545278e-06
-1.33699379278067e-05
-1.34950764505913e-05
-1.43500995787821e-05
-2.59618658480433e-05
-1.73956779820981e-05
-2.14080077131392e-05
-1.51533151895425e-05
-1.49207567506564e-05
-2.22646700514123e-05
-1.38313748154431e-05
-3.8230240559517e-06
-7.37496183268689e-06
-2.73248424235696e-05
-2.13877294671693e-06
-2.0790172977298e-05
-2.48031624053206e-05
-1.31547211392167e-05
-1.19974474227626e-05
-7.70703514081716e-06
-2.51434729777647e-05
-1.07815951865457e-05
-2.55691368327713e-06
4.88190460425032e-06
-1.58395455697872e-05
-1.73913402287747e-05
-4.91592184857743e-06
-2.17864820018712e-05
-1.64914503779855e-05
-7.56882115225926e-06
-1.0555719191202e-05
-2.19285794125308e-05
-1.29482813216682e-05
-4.39232474632861e-05
-2.25816758850724e-05
-1.10874649322236e-05
4.3839620346922e-06
-2.01929275904011e-05
-2.07418518179957e-05
-1.2394294958714e-05
-2.88307035485612e-05
-2.75611286553187e-05
-1.5365079758063e-05
-1.81124279624018e-05
-1.96499898383305e-05
-1.62025108958955e-05
-2.94541731238621e-05
-1.40137162188703e-05
-1.00138972586844e-05
-1.68657780110278e-05
-3.08999864640564e-05
-1.4463672618971e-05
-3.04200456391815e-05
-1.53972038956775e-05
-1.43777640833517e-05
-9.24513931045709e-06
-9.35615356036871e-06
-1.31469730592692e-05
-2.4528818058502e-05
-1.27175442339311e-05
-2.1556385977209e-06
-1.62709493412921e-05
-1.54588205234014e-05
-1.83161011910922e-05
-2.35375407640635e-05
-2.88284330953414e-06
-1.29924986172229e-05
-1.35226802149842e-05
-2.26450884350656e-05
-1.17063165576219e-05
-1.8164857331261e-05
-2.53863166873092e-05
-1.68006761590671e-05
-1.56692859970435e-05
-2.47613008857041e-05
-2.03004219571258e-05
-9.36635982926102e-06
-1.96676872990113e-05
-1.53823730041401e-05
-2.09842830656365e-05
-1.52708033582846e-05
-2.12405333242396e-05
-2.35939787442342e-05
-2.52450650855873e-05
-1.40799397739463e-05
-1.7662130408266e-05
-1.46833514344191e-05
-1.8391644672777e-05
-1.94566511778471e-05
-1.58076892305799e-05
-1.00817404022346e-05
1.05510823466354e-07
-1.7183887135162e-05
-1.86415097801457e-05
-1.52506912852654e-05
-8.03295639725091e-06
-1.56164052122203e-05
-3.99106410718527e-06
-7.18692919556876e-06
-1.18511671538689e-05
-2.89741180285405e-05
-1.74056129093813e-05
-1.08362451992253e-05
-2.61483534364077e-05
-2.22668988298774e-05
-1.48364312437382e-05
-2.10677943506145e-05
-6.44665611295832e-06
-2.28269625737433e-05
-9.64504327279882e-07
-8.60159387637172e-06
-2.21756525100209e-05
-1.66815593993563e-05
-1.70891223489738e-05
-1.79408823361278e-05
-2.60422707958737e-05
-1.18004611241981e-05
-1.81087260872216e-05
-1.75479266103792e-05
-2.66271032551357e-05
-2.51423007280774e-05
-1.11709279718147e-06
-3.41037718268107e-05
-2.86658687669219e-06
-8.5592817358629e-07
-1.60567083990035e-05
-9.19623971172117e-06
-1.87831599028918e-05
-1.77394806853674e-05
-2.52458631819449e-05
-2.22674666396988e-05
-1.59962477879212e-05
-1.36857197179583e-05
-1.41615552998375e-05
5.55767907114421e-07
-2.01980745540951e-05
-1.03963818076166e-05
-1.09793108025389e-05
-2.05069016929833e-05
6.7296456774346e-07
-1.77103157918817e-06
-3.32359350339966e-05
-9.43344856945381e-06
-2.19839686065495e-05
-1.91738198211104e-05
-1.51650781622666e-05
-2.90365033586695e-05
-1.80773462863206e-05
-1.86064630217426e-05
-1.14531391309076e-05
-1.35253397602986e-05
-2.11865550171936e-05
-3.02145442756904e-05
-1.41292101752945e-05
-2.08170762914183e-05
-2.34981694362664e-05
7.07823666389531e-06
-7.92548821699946e-06
-2.79640800617443e-05
-1.28622860045084e-05
-1.47688591902292e-05
-2.11313968764531e-05
-2.40303697468242e-05
-2.30542596972702e-05
-1.35471146624124e-05
-2.27152095070186e-05
-2.47105320190494e-05
-2.56150210696034e-05
-8.12648346633028e-06
-2.48483517227745e-05
-2.37611131489944e-05
-2.55404588587967e-05
-1.27268452041525e-05
-3.96888897745939e-06
-1.079106031613e-05
-1.04596715095113e-05
4.58735761871671e-06
-2.15224979942518e-05
-1.28421046287237e-05
-2.06976629997535e-05
-1.22128244633334e-05
-2.97928589870157e-05
-1.10393684611887e-05
-2.54336932740492e-05
-9.92842372694906e-06
-1.35520784614797e-05
-2.33977808370733e-05
-3.36846050429805e-05
-1.3947493496141e-05
-1.97535321879602e-06
-1.09056552415935e-05
-1.24162895890512e-05
-2.10277402167571e-05
-7.5246516081983e-06
-2.89502325329315e-05
-2.32086210976805e-05
-1.16370912583766e-05
-1.1430709163202e-05
9.32233861576889e-07
-3.98949640068079e-06
-1.91608002463693e-05
-6.6874298044808e-06
-7.16306750674914e-06
-3.21611547933661e-05
-1.33321134865418e-05
-1.6482636166853e-06
-9.58582881323563e-06
-2.52776089356726e-05
-2.14574042311815e-05
-1.48836064193864e-05
4.05499956235523e-06
-1.65907180203202e-05
-7.69671305026976e-06
-1.22892914981589e-05
-1.74038174112756e-05
-2.02888369139978e-05
-3.58207247434322e-05
-2.21272719068782e-05
-1.59786031793361e-05
-2.06761756345115e-05
-1.66703573125303e-05
-2.20187977245899e-05
-2.66631257541626e-05
-1.0087514112589e-05
-1.6208727594382e-05
-3.27082694841713e-06
-7.64033924969792e-06
-1.59289547415029e-05
-2.84947112478029e-05
-2.08088035166734e-05
-7.44900351226279e-06
-2.89021506819621e-05
-1.7751385934348e-05
-3.85914732363927e-05
-2.50354226321208e-05
-2.08496584547201e-05
-9.90096691969106e-06
-2.2276582613409e-05
-3.00510610652141e-05
-1.4229025046574e-05
-5.76209877363735e-06
-6.80779683520101e-06
-1.50101574086169e-05
-2.63435874288229e-05
-1.29181626660204e-05
-1.53026914975592e-05
-3.11792029371022e-05
-2.61228806886146e-05
-1.26116836971598e-05
-8.01484489076389e-06
-1.73257989103962e-05
-5.20641461942097e-06
-2.43819217112671e-05
-1.77173093481629e-05
-2.06089885168016e-05
-1.9494168625818e-05
-8.828517483385e-06
-7.94095995173403e-06
-1.74280000880992e-05
-2.90144841935115e-05
-6.70609751083395e-06
-3.2065079158882e-06
-2.09700761126892e-05
-1.30096536885811e-05
-9.82423646512556e-06
-2.84138198785811e-05
-2.45425550109495e-05
-8.47471897016451e-06
-1.58832917725125e-05
-1.28695817777269e-05
-6.49060586423209e-06
-1.86443352685104e-05
-3.50827744302239e-05
-7.67282665418351e-06
-9.94238596514237e-06
-2.64854263502508e-05
-2.33864711591626e-05
-1.51542956528363e-05
-2.10857809492875e-05
-1.5635873513587e-05
-1.38254322181674e-05
-2.36751439966252e-05
-9.62374793056404e-06
-2.99382510504429e-05
-3.70037569242506e-05
-6.01448789162409e-06
-1.07114216008202e-05
-1.80590063495967e-05
-1.32645583890592e-05
-1.45658426126533e-05
-1.81822924425853e-05
-5.313139368907e-06
-5.61161782584274e-06
-1.40284614703326e-05
-8.53512109419083e-06
-1.59626059397106e-05
-2.81330368521263e-05
-1.7403835345114e-05
-1.38978268304491e-06
2.43670915914691e-06
-1.14154898913839e-05
-2.94089890778366e-05
-1.30430221205647e-05
-1.24341962990825e-05
-1.20507098515349e-05
-7.45005357794445e-06
-2.42199821776895e-05
-2.38385846611325e-05
-4.70093753072656e-06
-1.28303980116909e-05
-1.10595467956979e-05
-3.40472164972245e-07
9.05040087623117e-07
-1.15349980268089e-05
-2.38701400133505e-05
-1.07753697508573e-05
-1.22418078960621e-05
-1.20545432198796e-05
-1.41211506518289e-05
-1.80447701082447e-05
6.16848175156101e-06
-1.61162776862939e-05
-9.87901738092184e-06
1.88538930229735e-06
-1.30720036936902e-05
-2.41633656950474e-05
-2.34878254552925e-05
-1.88308291631667e-05
-1.58499449719489e-05
-1.19650769675159e-05
-1.44265987751171e-05
-2.57164224962309e-05
-1.77277820528443e-05
-1.12127060716148e-05
-2.54792889541593e-05
-1.66902864054822e-05
-1.38231612989217e-05
-7.54639720739607e-06
-1.58212235988347e-05
-1.35016776152529e-05
-1.63470151073551e-05
-1.03846645008741e-05
-2.07726727004047e-05
-1.24796232470534e-05
-2.14384766589852e-05
-1.11980254961384e-05
-1.31855114770953e-05
-1.03506083602237e-05
-6.87005919189311e-06
-2.12662081500531e-05
-2.57669689992495e-05
-1.9907087857668e-05
-8.71813817344644e-06
-2.51594725083991e-05
-1.56659444866288e-05
-9.97210721306711e-06
-1.31613704731534e-05
-9.65683818194263e-06
-1.51760324422565e-05
-3.14521919771488e-05
-2.61475810728099e-05
-1.24770997041147e-05
-2.04383598918985e-05
-1.58631978672452e-05
-2.76563967114285e-05
-1.83815085937331e-05
-1.5950004786819e-05
-2.67259160899124e-06
7.39106601065984e-06
-1.5379297269371e-05
-1.31320521654834e-05
-1.3445544417079e-05
-1.81382408083103e-05
-1.78293114154704e-05
-2.1458033565896e-05
-1.07920001147116e-05
-2.68986089477455e-05
-2.18000065823014e-05
-1.92887671210721e-05
-2.65358919927422e-05
-2.74423284133068e-05
-3.12822562269353e-05
-1.01909970116201e-05
-6.3924101202605e-06
1.14207719870378e-05
-2.46253646647206e-05
-2.37021385230645e-06
-1.69813501341848e-05
-8.39590942030221e-06
-1.23077330862945e-05
-2.24093107629001e-05
-2.49406895551078e-05
-1.07443379346657e-05
-3.07440511786467e-05
-9.99640188071405e-06
-1.3794656780252e-05
-2.85704643986246e-05
-1.45667094207286e-05
-3.03514161900982e-05
-2.4389668731086e-05
-1.43370231316761e-05
-4.99537938401539e-06
2.95674802905231e-06
-1.98170887082707e-05
-1.65257805909508e-05
-1.59923035135985e-05
-1.80098314373561e-05
-2.61988317903069e-05
-2.53180115293148e-05
-1.74926428769478e-05
-1.4292344966839e-05
-2.28520132449329e-05
-2.21504252424826e-05
-2.13619667854782e-05
-2.27146172774373e-05
-1.00300286200013e-05
-2.66647723337561e-05
-1.81268728211025e-05
-1.80733569809733e-05
-1.9612797085454e-05
-1.41817533148437e-05
-5.79764344047793e-06
-1.38761048850162e-05
-2.30934789703927e-05
-2.97185534785077e-05
-1.26546058571743e-05
-8.1806694413329e-06
-2.92918356653375e-06
-1.3008001207882e-05
-1.27144773430284e-05
-1.08320031026783e-05
-1.82013436641677e-05
-2.49879343620981e-05
-2.76271631483342e-05
-3.53980360551151e-05
-2.20616604114607e-05
-1.79968417227215e-05
-4.01762631609362e-06
-2.05302390845171e-05
-1.50703970628797e-05
-1.76759677986128e-05
-2.11848419633804e-05
3.51774482374136e-07
-1.54967937930661e-05
-2.59697358262074e-05
-4.4618930991567e-06
-1.16968797122812e-05
-7.00703408280222e-06
-1.08360410237659e-05
-3.55752724707443e-05
-1.94943966359265e-05
-2.00918305585003e-05
9.97324353625007e-06
-1.14625747447942e-05
-2.31437644596626e-05
-2.15114138876578e-05
-2.73839438783674e-05
-2.48414843055682e-05
-1.52493481577096e-05
-1.08947682087471e-05
-1.72600421620238e-05
-2.16366112265628e-05
-1.83122599141852e-05
-9.23618722310715e-06
-2.41504462202676e-05
-2.2620969706497e-05
-1.81383032113961e-05
-1.22464351530602e-05
-2.16315726510227e-05
-9.44302087425063e-06
2.03071770646463e-06
-1.81746723523541e-05
-2.42589004991676e-05
-1.8061587093968e-05
-1.28991769973795e-05
-2.78972104270089e-05
-2.85515935654618e-05
-4.78545874284144e-06
-1.57796591361106e-05
-1.01888095341038e-05
-1.47681189287863e-05
-3.19560034918898e-05
-1.01169618642454e-05
-1.91562663515816e-05
-2.28008170430489e-05
-1.07438900702437e-05
-4.3679240128004e-06
-1.73833274459955e-05
-9.27968423203568e-06
-2.46640255460463e-05
-3.02242904927712e-05
-2.27648139943757e-05
-4.99545050592046e-06
-5.11636983471417e-06
-2.27595495687881e-05
-2.96041463106487e-05
-1.97094444911485e-05
-2.09953814224422e-06
-1.05259374789862e-05
-1.89602081318449e-05
-2.23801778739779e-05
-1.95983990603803e-05
-2.23512364205883e-05
-3.52479692112956e-05
-9.23038716504866e-06
-1.20395794118753e-05
-1.34035106650774e-05
-7.19800772544819e-06
-1.78974223006258e-05
-1.13340861550286e-05
-1.97434558033986e-05
-1.40678814894103e-05
-3.6216081134948e-06
-5.73396019487132e-06
-1.80116673137472e-05
-1.91168881139694e-05
-1.77467500277165e-05
-1.24934885743552e-05
-1.5357692316204e-05
-7.02237157552957e-06
-1.37974431819533e-05
-8.1359559836081e-06
-1.47878214192413e-05
-2.37597385281288e-05
-1.74440474056052e-06
-1.64816532008498e-05
-2.48840090670484e-05
-2.346170293994e-05
-1.3990048470242e-05
-8.30661724269595e-07
-8.76947524465416e-06
-2.97141659819429e-05
-2.33354740007479e-05
-1.83527515272633e-05
-2.18706482104857e-05
-4.11043776159503e-05
-2.70943260648942e-05
8.63896252806711e-06
-8.27274853616599e-06
-7.20280805583249e-06
-1.6849255921082e-05
-2.3845494401568e-05
-2.13833145361409e-05
-5.33609132271681e-06
-3.30215781737261e-05
-9.80087744373429e-06
-1.5192151586177e-05
-1.99060422663267e-05
-1.50702190885171e-05
-6.53017266893506e-06
-1.89041799409062e-05
-1.48368610407735e-05
-1.66754640312017e-05
-1.75717673270248e-05
-2.79870170555503e-05
-1.42172859113304e-05
-3.63945827836083e-06
-1.23240444014113e-05
-2.38652923035357e-05
-2.68905200491276e-05
-2.33595762732551e-05
-2.06960854900128e-05
-1.2031679250059e-05
-2.29692237105169e-05
-1.3628438454358e-05
-9.15862001751775e-06
-2.7879601899272e-05
-2.10868971094478e-05
-2.12004495719933e-05
-1.69600915569716e-05
-1.54440151961307e-05
-1.45082765508382e-06
-1.48605222200803e-05
-7.42041768009376e-06
-1.16202275153365e-05
-1.95818177311987e-05
-1.65974831300365e-05
-2.10876232499458e-05
6.44199178246312e-06
-2.43104109674192e-05
-2.63211598200191e-05
-7.35790185598431e-06
-5.46786716150354e-06
-6.42490484070082e-06
-9.57277256773218e-06
-2.87266389913124e-05
-1.49794910598181e-05
-1.31866076895571e-05
-1.26643524505075e-05
-1.00890147925996e-05
-2.19847296777105e-05
-3.04125585430594e-05
-1.07446584549596e-05
-3.62156356099103e-07
-1.67525610764616e-05
-2.06730395918188e-05
-1.02366710842969e-06
-7.35893670470194e-06
-6.19479206711511e-06
-3.77427059246303e-06
-1.8336919084769e-05
-1.39949656798231e-05
-1.73826052924285e-05
-2.62460024513975e-05
-1.82551408109779e-05
-1.10431132039024e-05
-3.30755299377778e-06
-3.29159754918605e-06
-2.23850370071528e-05
-2.8293942688478e-05
-1.3706894127803e-05
-3.05012405633116e-05
-2.30017384481042e-05
-1.54286804070352e-05
-9.96323170071159e-06
-1.41776391018702e-05
-2.29344008879408e-05
-6.11058215880947e-06
-1.34008728996056e-05
-1.98624786445128e-05
-1.8572772053199e-05
-1.6986424028265e-05
-1.4691673905983e-05
-8.19689105026297e-06
1.99447528731398e-07
-2.25856417569078e-05
-2.42586733654126e-05
-5.34661232771273e-06
-1.20628769429525e-05
-6.85781685425846e-06
-1.2120957205836e-05
-1.88414128279784e-05
-2.33171012703601e-05
-1.72291530925712e-05
-2.21776233925908e-06
-6.56857590800852e-06
-8.74329367380474e-06
-1.98075356787059e-05
2.58085448820991e-06
-2.28236032197766e-05
-1.8054414606295e-05
-2.06838631693643e-05
-1.50317967796948e-05
-2.56854413660744e-05
-1.43944176262612e-05
-1.95875882590584e-05
-2.66307443872175e-05
-8.92416714480106e-06
-5.7328348460415e-06
-1.05157287345219e-05
-1.13312387365185e-05
-1.83239846084214e-05
-1.54173765710348e-05
-2.13997958814985e-05
-2.39005502759126e-05
-1.26905887890342e-05
-7.77644938753073e-06
-7.19371162084912e-06
-1.14890869036679e-05
-1.95228602256199e-05
-2.09610949440935e-05
-6.93066529337981e-06
-1.44857025199722e-05
-2.26776035796819e-05
-3.1961333758577e-05
-1.37361898263241e-05
-1.7593713073621e-05
-1.28920818730235e-05
-2.6582879122391e-05
-1.92637220708877e-05
-9.52387002351977e-06
-1.59597893517389e-05
-8.29865558608415e-06
-1.02620734238413e-05
-2.04704284833032e-05
5.74069603888117e-07
-5.82291864706776e-06
-8.22939436446443e-06
-2.0120442132816e-05
-1.57583895095846e-05
-2.74023885649541e-05
-1.26992182892935e-05
-1.15305597757853e-05
-1.89445695797079e-05
-2.24992739659816e-05
-1.06055777721535e-05
-1.60599796710133e-05
-1.3655680681032e-05
-1.97412398352971e-05
-2.3258192221412e-06
-2.48142426731423e-05
-8.91213731091694e-06
-3.66774087624086e-05
-1.3810881192928e-05
-2.07162779625987e-05
-1.01963714434474e-05
-1.96932810967317e-05
-3.233935591478e-06
-2.26650346870946e-05
-2.05198374956987e-05
-2.26468990567724e-05
-2.27157407376957e-05
-2.68178634427558e-05
-2.07010862830683e-05
-2.48547236852484e-05
-1.42812626705155e-05
3.78280446758974e-07
-2.49245333542692e-05
6.16832162988535e-06
-1.84286356195961e-05
-6.93962674725034e-06
-9.81714649798439e-06
-1.6077268283326e-05
-3.48210400527965e-05
-1.51980318261418e-05
-1.3169517323912e-05
-1.72431156536862e-05
-1.23205033791767e-05
-3.84590806457979e-06
-8.32775393286995e-06
-6.91447394218239e-06
-2.89126304466673e-05
-7.2221511437702e-06
-1.63321254792833e-05
5.88732682258385e-06
-2.83767358569077e-06
-2.46052383855153e-05
-5.968663894795e-06
-1.38959855424981e-05
-1.83229488904875e-05
-2.14808887584086e-05
-7.92179405985139e-06
-3.12566662168027e-06
-4.54324723072706e-06
-2.00941995494231e-05
6.81959983870734e-06
-1.4279940694173e-05
-2.20359482972054e-05
-8.21743476182716e-06
-2.68149180839416e-05
-7.48319241075654e-06
-1.52946472913613e-05
-2.01226166364309e-05
-7.59145734326759e-06
-1.15281959995551e-05
-1.73825482230078e-05
-1.30896451492459e-05
-2.19302490744025e-05
-2.70494447589856e-05
-6.1872410928123e-06
-1.64145677028631e-05
-6.62516559195161e-06
-2.58514531361691e-05
-1.52951114012899e-05
-2.34131372825283e-05
-2.13932485029921e-05
-4.62815558709702e-06
-2.04664611139593e-06
4.99719379701021e-06
-6.130247327133e-06
-2.47650892276585e-05
-9.17362259622792e-06
-2.11875343854438e-05
-1.44201444664202e-05
-2.27275000669718e-05
-9.72945442717529e-06
-5.72582728822503e-06
-1.08845906841738e-05
-1.44974273929809e-05
-8.33059584888663e-06
-2.54625800707072e-05
-7.20481205543496e-06
-1.04687449730301e-05
-2.35475827143279e-05
-1.18880231726886e-05
-2.01167860211838e-05
-5.13630511455186e-06
-2.65674694075761e-05
-2.13712907057231e-05
-1.82156628921915e-05
-3.06660668300314e-05
-3.02675962989844e-05
-2.79761352969359e-05
-1.4058497826874e-05
-6.5777212427995e-06
-1.97261877298776e-05
-1.17726283215399e-05
-1.42349399899401e-05
-9.55158187570794e-06
2.00743710247609e-06
-2.64663807564598e-05
-1.84498644852546e-05
-1.3841342766347e-05
-2.51897186779981e-05
-9.7244582383476e-06
-2.65608923677006e-05
-2.51974988945762e-05
-1.78357888489351e-05
-3.60555175347354e-06
-1.4778872586416e-05
-1.85565809062973e-05
-2.1534241336793e-05
-1.08600806959923e-05
2.64597414230793e-07
-1.02567733646993e-05
-8.71910642461071e-06
-1.85891356595613e-05
-8.43467108604502e-06
-1.50530108257895e-05
-1.52482257326372e-05
-1.99148694265511e-05
-8.47021286291653e-06
-1.27357119666118e-05
-1.52877469133528e-05
-2.73064870956213e-05
-1.4432954409298e-05
-2.06175954398722e-05
-1.92878400437564e-05
-7.90527215626483e-06
-7.96779377735763e-06
-2.4440204416299e-05
-2.86223030350516e-05
-1.99394838976416e-05
-9.55034182941934e-06
-2.77656347212336e-05
-2.32821981418234e-05
-1.91323947767074e-05
-7.98889398098268e-06
-5.49028324809521e-06
-2.62814318011049e-05
-2.56133790350234e-05
-1.30507440079276e-06
-1.830135230534e-05
-1.11926796999735e-05
-2.25388527505989e-05
-7.45678675382543e-06
-2.00702429394686e-05
-8.44869669129061e-06
-7.65113497408097e-06
-1.10781705289932e-05
-3.17384234900471e-05
-2.14067856394227e-05
-2.58044351206817e-06
-7.82024932311773e-07
-1.85492372470537e-05
-3.01382568149085e-05
-2.90439470409988e-05
-2.89362524070934e-05
-1.37777181650247e-05
-1.76983623572045e-05
-2.52073471758308e-05
-5.33012696980041e-06
3.6619684664651e-07
-1.07157511214427e-05
-1.50431234906918e-05
-1.6699842537185e-05
-2.03545014965089e-05
-1.0138415670067e-05
-1.01455087666756e-06
-3.31174753017661e-06
-2.15831212270347e-05
-2.92598541566474e-05
-2.11062997319281e-05
-9.93667252203743e-06
-2.84510725176858e-06
-1.82406552139202e-05
-2.12611106666336e-05
-1.93119994439375e-05
-5.9813647348311e-06
-2.92384895886422e-06
-3.04132860275634e-05
-3.45346067825797e-05
-7.66866193393647e-06
-2.0857683200589e-05
-8.58357423860616e-06
-5.43342952938758e-06
-2.39922495491837e-05
-1.68377373160721e-05
-1.59378599358748e-05
-1.49436804679158e-05
-4.10320152473241e-06
-2.81520316319406e-05
-2.17965582322352e-05
-1.61015677043307e-05
-2.02080635863006e-05
-1.67772683329848e-05
2.91636846428886e-06
-1.1094834179977e-05
-3.42575024038228e-05
-3.54989107972604e-05
-6.81554567942686e-06
-2.14445370683264e-05
-2.39281961017877e-05
-3.15793397152349e-06
-1.04720583592584e-05
-2.01184755291738e-05
-6.24425836279594e-06
-7.27341911388791e-06
-1.57544116304685e-05
-1.32091572458679e-05
-2.80786889830843e-05
-5.26160660091199e-06
-2.38225690430986e-05
-9.68589652716708e-06
-1.27158983684593e-05
-2.42288234722942e-05
-1.38793203546255e-05
-1.61713366262314e-05
-1.39005524583838e-05
-2.02250858364698e-05
-1.29280831260185e-05
-1.79579963076787e-05
-1.79164927841125e-05
-1.49450644019317e-05
-2.57064089914205e-05
-1.93765042176784e-05
-1.06568865129392e-05
-1.40719491041581e-05
-2.15267179309911e-05
-1.33156277246949e-05
-2.4688642006446e-05
-1.13880075984868e-05
-5.3707619713449e-07
-4.07459930456881e-06
-2.58928637991099e-06
-3.42377501960712e-05
-3.51334310368209e-05
-2.13112581923783e-05
-1.6949048195585e-05
-5.60369755001603e-06
-1.85520396852169e-05
-2.57602461756236e-05
-1.40140301867281e-05
-2.02632109974363e-05
-6.96503953263911e-06
-2.35218715471732e-05
-2.84205486182603e-05
-8.64485595624293e-06
-1.00154234788424e-05
-1.61851382640638e-05
-2.03833778419036e-05
-2.13724036704367e-05
-2.58594869985942e-05
-5.40728370121829e-06
-2.22090950580563e-05
6.55597161313742e-06
-9.38106865287958e-06
-4.17418422433429e-06
-3.1995678130651e-05
-1.71453315588449e-05
-6.95176044083265e-06
-1.21647271190721e-05
-1.55955272483232e-05
-1.94169106307003e-05
-5.31900323077847e-07
-8.93033637543246e-06
-2.2246417324932e-05
-1.59420911850784e-05
-2.03697682272085e-05
-4.72921948665734e-06
-1.92423989660337e-07
-2.4006944052861e-05
-2.49235607409686e-05
-1.63603818701037e-05
-1.58594360441406e-05
-2.98605628398091e-06
-1.17557575451113e-05
-2.75906767244374e-05
-7.15697918232029e-06
-1.19011433194359e-05
-1.67494163664632e-05
-1.29884878758125e-05
-2.0155725685484e-05
-7.99426425434762e-06
-2.29795451091454e-05
-2.14275526403734e-05
-6.08118902293087e-06
-5.89690172226012e-06
-1.82301448548265e-05
-8.88662810678072e-06
-1.93807841191823e-05
-2.00578241780098e-05
-9.85129151718932e-06
-1.10548115542841e-05
-1.03710830301236e-05
-9.25515178801919e-06
-9.1318838610026e-06
-2.37956031587661e-05
-2.25818684129518e-05
-1.39776097076464e-05
-9.78540784035518e-06
-2.79321688545518e-05
-2.03606370528789e-05
-7.90880492276619e-06
-6.56260226200212e-06
-1.84095970457584e-05
-1.00941469665464e-05
-5.85438609791016e-06
-1.84836767421984e-05
-8.00130090841809e-06
-2.3399334871893e-05
-1.85261007693861e-05
-1.70111830566783e-05
-1.58296356483963e-05
-1.30944147611715e-05
-2.19803933200463e-05
-2.55587513671984e-06
-1.48396603557077e-05
-1.87572634081469e-05
-2.35449652646638e-05
-2.12009847441054e-05
-1.93218464002476e-05
-1.58581932906229e-05
-2.15288300218064e-05
-8.47415997380438e-06
-2.41086676308892e-05
-2.77576271439746e-05
9.75984841938176e-07
-1.55000648284063e-05
-2.81446799442248e-05
-6.85144711093356e-06
-1.89642369827122e-05
-1.53779012516094e-05
-8.8764198984578e-06
-1.49277846895104e-06
-1.80230129514654e-05
-2.09218141216966e-05
-6.19626253197518e-06
-6.02140316806564e-06
2.81730624957656e-06
-1.56825646099301e-05
-6.11222255596725e-06
-1.46766874840175e-05
-2.19376630423843e-05
-8.43365370723031e-06
-8.33948196961484e-06
-1.24016514508949e-05
-1.50990155168639e-05
-3.45893914892202e-05
-1.12165781870912e-05
-1.09960120446396e-05
2.59809789962536e-06
-1.03396254749924e-05
-1.55883791704404e-05
-7.28356306761938e-06
-2.97045162199153e-05
-1.73061192605734e-05
-1.24238482537012e-05
-4.54813917466848e-06
-2.36964631022821e-05
-1.67178935213735e-05
-2.98268186149831e-05
-1.61484610761314e-05
-2.000609068718e-05
-2.164409946815e-05
-2.08009655829995e-05
-1.35093152004449e-05
-1.79855702145063e-05
-2.13037312564069e-05
4.11928386087339e-06
-5.85859320746271e-06
-3.57050386577752e-05
-2.5188687452494e-05
-5.87424974719959e-06
-1.90828911674199e-05
-1.50882144317033e-05
-9.72721500053566e-06
-1.06447250145721e-05
-2.99624064792409e-05
-2.2901863285845e-05
-1.49211843735695e-05
-1.20894412602143e-05
-2.25081795156969e-05
-1.1725572190435e-05
-2.3684320380455e-05
-1.78002744041786e-05
-8.33359081850318e-06
-1.13217205613325e-05
-6.30909081476702e-06
-1.44951399015332e-05
-1.5823846489224e-05
-7.07788970328933e-06
-1.4414994088729e-05
-1.87909939564537e-05
-6.12456794031206e-06
-1.5753625659407e-05
-3.29526564441696e-05
-1.62785731041121e-05
-9.62419493094246e-06
-1.58285408102501e-05
-2.02580958729076e-05
-2.06846516269981e-05
-1.66756268965849e-05
-1.72732142049306e-05
-2.11574632295629e-05
-9.98916054602554e-06
-1.99608785900739e-06
4.79597808617653e-07
1.18622521550793e-05
-2.75873996535707e-05
-1.30958767945823e-05
-1.60911019688426e-05
-2.3310077702892e-05
-3.09674359276537e-05
-2.46349111547362e-05
-1.60812443919222e-05
-5.10644638946137e-06
-1.75321054206305e-05
-1.38429679261716e-05
-1.77303383483032e-05
-1.87278032588153e-06
-1.11188866436826e-05
-2.4384534034168e-05
-1.67457252609893e-05
-4.7131191314785e-06
-1.64893766875826e-06
-1.74449907624518e-05
-9.62861455066298e-06
-1.09885030771821e-05
-2.89295376988458e-05
-3.44583099059753e-05
-2.34583610154902e-05
-2.9666904368601e-05
-1.81312081883602e-05
-7.71032123014434e-06
-2.62086418476918e-05
-1.89776888829037e-05
-1.87911888138433e-05
-1.2298730205905e-05
-2.96295967527031e-05
-8.94499604901515e-06
-1.41747980598227e-05
-1.41046438089855e-05
-1.50741306539717e-05
-1.06304041946194e-05
-1.97479682415952e-05
-2.46741825666993e-05
-1.1863067763848e-05
-7.98078864854401e-06
-3.32201762672733e-05
-2.81055938247222e-06
-2.06233737938504e-05
-9.29999897771824e-06
-2.71578580616757e-05
-2.06244555919413e-05
-9.62322159275224e-07
-1.62819375966583e-05
-2.4399123947879e-05
-1.15254566405247e-05
-2.98231688282469e-05
-3.00443337851887e-05
-2.05595098138512e-05
-2.01475016489734e-05
-1.4229934177957e-05
-2.30057657043593e-05
-1.59264473266025e-05
-1.56797206360364e-05
-1.51614354294567e-05
-1.7588857267007e-05
-1.45514009761583e-05
-8.98846980531529e-06
-1.83606401011141e-05
-2.4766782555799e-05
-9.3331288712062e-06
-1.51100525398612e-05
-2.06630459392422e-05
-2.54775781144976e-05
-2.53387663553169e-05
-2.38481059735121e-05
-2.53554764235309e-05
-2.18869323030985e-05
5.08272173682877e-06
-1.26584191557515e-05
-3.02285421174354e-05
-1.66208662196829e-05
-2.09842132277359e-05
-1.14444933239828e-05
-2.46298445320685e-05
-3.13018613959799e-05
-2.93252517091021e-05
-1.12671365870414e-05
-1.43923833366741e-05
-2.02230538453827e-05
-4.93810918198318e-06
-1.92489231502302e-05
-4.23510592867994e-06
-4.78291986385791e-06
-4.16888502430601e-06
-1.97673440212103e-05
-7.65480558600891e-06
-9.59438087946762e-06
-2.47236949854881e-05
-2.05244802482846e-05
-1.97230639207104e-05
-2.2471929125408e-05
-6.28096683469668e-06
-1.38283972073145e-05
-2.30770512005986e-05
-1.41769624505965e-05
-1.70126788268888e-05
-4.9889555412136e-06
-1.5242821282076e-05
-2.24488671360535e-05
-1.78185477225609e-05
-1.47756408561288e-05
-2.4928783595878e-05
-1.90998516792641e-05
-9.00256275817752e-06
-2.43548925462817e-05
-3.1626006081073e-05
-2.35914974349438e-05
-9.47605914549893e-06
-1.58700899589778e-05
-1.08646833572506e-05
-7.83887845461354e-06
3.62300769014211e-07
-2.07626943384945e-05
-1.52595540460205e-05
-2.33423242893506e-05
-5.29141363220041e-06
-1.02310803518129e-05
-1.99741370633681e-05
-2.56951111467681e-05
-1.84459889746867e-05
-1.44638419963738e-06
-3.07801238199318e-05
-1.7843585628364e-05
-1.14401245498083e-05
-2.94153276452474e-05
-1.2719642434446e-05
-1.34530658655053e-05
-2.2270382281139e-05
-3.45875018311603e-06
-1.63035057350801e-05
-2.04978502809045e-05
-1.14395485166591e-05
-2.65835408923143e-05
1.59776814201473e-06
-1.52822570112668e-05
-2.30663614701355e-05
-2.09783954755654e-05
-1.68732263764433e-05
-1.02530492013058e-05
-8.51311248242678e-06
-1.66855045593299e-05
-2.45399487406539e-05
-2.35410615030703e-05
-1.73204527848154e-05
-1.19558429377448e-05
-1.52317247932096e-05
-3.53210465879012e-05
-1.48967424075689e-05
-1.51850420138835e-05
-2.72371186678658e-05
-1.80450538846348e-05
-1.92693322184185e-05
-1.54526953728859e-05
-2.27516371381755e-05
-1.91892830052035e-05
7.16772738390403e-06
-3.10127064475823e-06
-1.84120415033949e-05
-2.83753404981762e-05
-1.20467443870885e-05
-1.73006931853322e-05
-1.25728335581228e-05
-9.1323672601283e-06
-2.0230607309503e-05
-2.20130688623816e-05
-1.6844905321142e-05
-1.67046570251287e-05
-1.87408565684483e-05
-1.26576243771662e-05
-1.82833837665174e-05
-1.42303157265467e-05
-2.62259817959805e-05
-2.33937554108639e-05
-5.65709992965341e-06
-1.98016840102095e-05
-2.98582116115237e-05
-2.29601135615821e-05
-1.86353057310813e-05
-1.93827538995334e-05
-1.39119843346897e-05
-1.45364414428342e-05
-1.43565351131372e-05
-3.68945231550458e-05
-1.78493389677627e-05
-1.22081905605587e-05
-1.56445733605693e-05
-2.91396519650725e-05
-1.50076566509507e-05
-3.96507198946927e-06
-1.70389615006797e-05
-4.37539323388585e-06
-3.02031385031723e-05
-1.88368291987967e-05
-2.36739008949185e-05
-1.72693167614117e-05
-1.25280358025748e-05
-1.20689959871244e-05
-5.39824436241161e-06
-9.55521900060038e-06
-3.59637028018429e-06
-2.6692982617642e-05
-2.97043316862987e-05
-1.80363366644001e-06
-6.38780548950004e-06
-1.78331218359332e-05
-2.51506444440879e-05
-1.6018070367973e-05
-6.5306624802294e-06
-6.93051745499239e-06
-6.1879497476345e-06
-2.09464348052007e-05
-7.28731214808877e-06
-2.00851729909436e-05
-2.6203626391652e-05
-1.5145391231946e-05
2.39812632869197e-06
-4.04287128304326e-06
-3.26128146934173e-05
-9.65354071947462e-06
-1.75147867217643e-05
-1.06317124408238e-05
-3.67949754691299e-06
-1.76152926282711e-05
-6.56214256932582e-06
-1.25671877018524e-05
-1.12856550650625e-05
-3.11929445511445e-05
-1.95238282298165e-05
-2.47580393784704e-05
-6.03083327498082e-06
-1.04962958754672e-05
-1.3227772563736e-05
-8.19913826515992e-06
-3.28258855964403e-06
-1.79019788909788e-05
1.56709208361575e-06
-1.17835040762959e-05
-8.66337640025122e-06
-1.10865355998829e-05
-1.45189695518406e-05
-1.9218793980539e-05
-1.39807890338578e-05
-1.46698347856742e-05
-2.03914390810484e-05
-1.45771370750481e-05
-1.75354591743348e-05
-1.72201466407822e-05
1.43092705766551e-07
-8.6256000339146e-06
-1.48510793545112e-05
-2.79604396010978e-05
-2.08062590597195e-05
-5.44291227235425e-06
-9.79608645873591e-06
-1.75901912072155e-05
-1.07417575918647e-05
-2.39700636620726e-05
-7.34512836464051e-06
-2.31695742631109e-05
-2.75108866633213e-05
-1.3931476293965e-05
-1.76876075126807e-05
-2.22540337342657e-05
-1.06063770537324e-05
-3.01544741942679e-05
-1.15109600163982e-05
-1.19080253038282e-05
-1.32480688160624e-05
-1.5452113014153e-05
-1.3079963192684e-05
-1.64868065139975e-05
-1.95128365947254e-05
-1.76531948100064e-05
-6.79836980295821e-06
-1.55821534019597e-05
-2.03192578759036e-05
-1.83834821500018e-05
-2.37715272266614e-05
-3.3310467952303e-05
-6.20215091611404e-06
-2.22668769663334e-05
-1.16617414390248e-05
-4.16567661907465e-06
-2.34032508281601e-07
-1.17637656942017e-05
-1.81612140800011e-05
-1.88603456579728e-05
-1.58467206226875e-05
-2.52545190200951e-05
-3.1039525717677e-05
-1.08699391125586e-05
-1.51746498145543e-05
-1.48384755962458e-05
-5.00212013768775e-06
-2.10439936928746e-05
-2.49023994543058e-05
-2.6960507622154e-05
-2.04634117597789e-05
-3.042151532171e-05
-6.59752645773401e-06
-2.28935554251429e-05
-1.32239675722876e-05
2.11340390789435e-06
-9.19641265289116e-06
-2.4429167534972e-05
7.47397915149561e-06
-2.9120689844019e-05
-1.90173800116945e-05
-1.40167785665043e-05
-8.98421962802551e-07
-1.26118900550216e-05
-2.51719715159103e-05
-1.4817484419058e-05
-1.40211804375804e-05
-2.18994929632241e-05
-1.26916507642049e-05
-1.96185540793402e-05
-1.60209887312147e-05
-7.87202758741644e-06
-5.27000776187276e-06
-1.9400117290336e-05
-1.29756907155727e-05
-2.0564602376111e-05
-1.93351353270026e-05
4.37428885503045e-06
-7.44846590484388e-06
-6.9099090588523e-06
-2.06624947822753e-05
-3.05078596384398e-05
-1.78896567747075e-05
-2.64600390657106e-05
-3.86889946038606e-06
-9.12909140111227e-06
-2.01810086231494e-05
-8.89988992420446e-06
-1.60478656143522e-05
-9.41469686866982e-06
-1.85645574373657e-05
1.83474158960614e-06
-1.88601291379424e-05
3.89763787057548e-06
-1.41911459664392e-05
-9.89395004887019e-06
-1.29193816634522e-05
-9.33885166100179e-06
-9.98203883724902e-06
-1.02189632718052e-05
-2.40489788145923e-05
-2.04623793243569e-05
-1.73648692310894e-05
-1.34477278995744e-05
-1.88598383687254e-05
-1.60178988781021e-05
-1.09214498121429e-05
-2.66177074042344e-05
-2.26159463565796e-05
-2.06897509579503e-05
-1.96743497438888e-05
-1.9669585301816e-05
-1.8322335370917e-05
-1.13597047630124e-05
-1.29165450824783e-05
-1.16658115671444e-05
-7.81009146415934e-06
-1.04625072041873e-05
-1.70330080166638e-06
-1.59778042306112e-05
-5.32713612275977e-06
-1.96184637476031e-05
2.71911872869515e-06
-1.59304056372861e-05
-4.63657866635721e-06
-2.36826416941985e-05
-1.98631278815011e-05
-1.59195472319541e-05
-1.8240278177931e-05
-1.46373017067064e-05
-1.31539247273418e-05
-1.66807406828887e-05
-8.39704296602776e-06
-2.56514803298433e-05
-2.05366304106527e-05
-1.3264579723606e-05
-9.95374686094305e-08
-1.11890798015863e-05
-1.30814145159043e-05
-2.50944786725011e-05
-1.96336061144482e-05
-2.25489117144956e-05
-4.33434298366867e-06
-9.29742572533623e-06
-7.35999397579331e-06
9.69326059535994e-06
-2.90237100973705e-05
-1.67143112931256e-05
-1.29866213466152e-05
-3.08579862541145e-05
-1.44885532053153e-05
-9.88950152928073e-06
-9.07742005344219e-06
7.73796809860041e-07
-9.5258053224538e-06
-1.02069654313705e-05
-1.56937611192711e-05
-8.95298295648726e-06
-1.84109157435827e-05
-1.00536110418276e-05
-1.61504353760819e-06
-1.52548288828804e-05
-2.64102347527185e-05
-2.82207528015564e-05
-1.79742233537939e-05
-1.49885392344079e-05
-2.53643523662667e-05
-3.50836527153134e-05
-4.04176876789449e-05
-1.68270175795846e-05
-1.40834231929204e-05
-1.80705157404055e-05
-1.94863929558655e-05
-1.91221686867729e-05
1.66383888465757e-06
-6.48747974765856e-06
-2.21883440541001e-05
-2.5511355654719e-05
-1.1284940976885e-05
-2.08159310729438e-05
-1.4991797974783e-05
-1.25934688741895e-05
-1.57094291912668e-05
-2.22793955630875e-05
-9.00574172466868e-06
-4.01697717744543e-05
-1.70516314205717e-05
-1.32102576821156e-05
-7.24914040776055e-06
-1.98660074062042e-05
-3.72067125749797e-05
-3.82873551941536e-05
-1.71888678380716e-05
-1.74965594739932e-05
-1.42088575927843e-05
-2.04886100691867e-05
-1.03019791663724e-06
-2.87217520003098e-05
-1.13330222665373e-05
-1.27989472506505e-06
-2.06429777383044e-05
-1.14526855037096e-05
-8.33504703618628e-07
-3.07692947002731e-06
-9.66626677971963e-06
-2.55783258064832e-05
-4.34170376806172e-06
-1.27158654599077e-05
-3.07748794100615e-05
-2.48822035028658e-05
-1.01097448524169e-05
-7.95926080824656e-06
-2.23453850699531e-05
-2.37524284950423e-05
-1.11453179764585e-05
-2.1194968992233e-05
-3.17460281378063e-05
-1.02572966259676e-05
-1.16047914270758e-05
-7.20640016755831e-06
-2.11616380356225e-05
-7.55594207480633e-06
-1.99497572744077e-06
-1.53455377586661e-05
-1.68398901895578e-05
4.1678962921711e-06
-7.28793789838706e-07
-1.57761722709716e-05
-1.95606277490332e-05
-1.6964630723836e-05
-3.17719232586229e-05
-2.86216102686053e-05
-1.25641726031881e-05
-1.95028907372294e-05
-1.56124030210453e-05
-1.10740602193224e-05
-1.36796542264377e-05
-2.43775988150469e-05
-1.6003393725494e-06
-1.76538709432995e-05
-2.3016608409341e-05
-1.1621210170954e-05
-1.606720318248e-05
-2.59425481280144e-05
-2.35941091903e-05
-2.24164629055728e-05
-1.38652034759101e-05
-7.15874976958349e-06
-3.05648945197124e-05
-1.54523607211848e-05
-4.01842279639735e-06
-2.7451276811133e-05
-1.7211124247303e-05
-5.98806405714876e-06
-7.46690386316619e-06
-8.57207762173513e-06
-2.72893402078467e-05
-1.56791978251621e-05
-1.6482013426855e-05
-1.81336607259102e-05
-1.55692147507442e-05
2.41086566655482e-06
6.32878419883334e-07
-1.90517664496802e-05
-8.42555370615459e-06
-1.70626009555431e-05
-1.76550940434226e-05
-1.80492002726198e-05
-7.65057074646951e-06
-1.87933824086485e-05
-2.33436305583714e-05
-7.05336221912647e-06
-2.72428691485956e-05
-2.04421539749509e-05
-8.7257564238378e-06
-1.48918432199204e-05
-2.09994801254697e-05
-8.97694283105838e-06
-2.15139889556682e-05
-1.60498172511189e-05
-1.89018605519179e-05
-4.81126468614897e-06
-1.40211662206757e-05
-1.7830262324091e-05
-2.19405507271419e-05
-1.72677477155967e-05
-7.64555571158838e-06
-1.50146598637421e-05
-1.24439154821637e-05
-2.51717631659618e-05
-2.10935554107975e-05
-9.65255048579721e-06
-1.44974054569269e-05
-2.74370139371351e-05
-3.23051344455716e-05
-6.14605375933841e-06
-7.63912713382753e-06
-1.77810774746879e-05
-2.2212606943394e-05
-2.35689867957439e-05
-1.21671787282229e-05
-1.54091916144761e-05
-2.93154252818603e-05
-1.62334270019095e-05
-2.26275144085399e-05
-1.53561710558085e-05
-1.92749282806955e-05
-2.74636137267773e-05
-1.41496118147219e-05
-1.92778441984084e-05
-8.6494625597671e-06
-4.41648628279805e-06
-1.18536072006672e-05
-1.70277445659549e-05
-1.50886711704333e-05
-1.66414130263187e-05
-8.75305701483935e-06
-1.55767574521595e-05
7.24348374704694e-06
-1.94367528241657e-05
-9.69544587774094e-06
-8.50572286795936e-06
-7.71732617838925e-06
-2.32433552140466e-05
-2.09913729275647e-05
-1.96435908634046e-05
-6.87228143589657e-06
-2.75831105441577e-05
-1.98363761058245e-05
-1.48906226875671e-05
-2.22042119207696e-05
-9.85805136152888e-06
-3.14570167948386e-05
-2.51933743631573e-05
-2.41687061933255e-05
-1.45052786799901e-05
-2.90074684076674e-05
-1.0107851800473e-05
-1.66840612841842e-05
-2.12492230118434e-05
-4.15915329501586e-05
-1.55431246567346e-05
-1.30845532109726e-05
-2.30182566106686e-05
-2.39612438722219e-05
-2.20399549701556e-05
-2.23874364659478e-05
-8.63261635103023e-06
-1.7216509873216e-05
-3.12473477087268e-05
-2.23321435048651e-05
-1.56381080358092e-05
-2.53160319104619e-05
-7.41125334294768e-06
-7.53141434348585e-06
-2.25180610166271e-05
-5.7910692952854e-06
-3.05383681336105e-05
-1.23477024926473e-05
-1.16288975576324e-05
-1.61453997331402e-05
-2.51812353536616e-05
-1.459747656597e-05
-1.92631613304531e-05
-2.000060668101e-05
-2.18465334482846e-05
-2.05682771411328e-05
-1.27898530151795e-05
-2.04136761991018e-05
-1.03687330189689e-05
-2.04230139930154e-05
-2.16547102166207e-05
-1.91266205291649e-05
-1.98808235376625e-05
-1.28381841576947e-05
-2.55735283012261e-05
-1.78990428726178e-05
-2.76379692356148e-05
-1.3919944948005e-05
-2.62901321041996e-05
-1.47433150257337e-05
-1.6885337446813e-05
-3.62884341134498e-06
-3.29956866389996e-05
4.49985856843657e-06
-1.96709121318879e-05
-7.90852145021359e-06
-1.14152444940712e-05
-2.33604104918945e-05
-2.32209059623935e-05
9.93721747768198e-07
-2.22586642465373e-05
8.94682914288151e-06
-2.8613635675667e-06
-2.30022909418874e-05
-1.97353770552649e-05
-1.86917051996288e-05
-2.39775748055649e-05
-1.48578426175279e-05
-1.87643153299282e-05
-1.2478871078017e-06
-2.36699609989068e-05
-8.2459331129166e-06
-1.9026782579679e-05
-1.32338712941823e-05
-1.34431337837306e-05
-2.06550537505773e-05
-1.08642498213626e-05
-3.52402422095968e-06
-1.27347018286036e-05
-8.36504217219983e-06
-2.64269260889621e-05
-1.86813923962066e-05
-9.67623730595115e-06
-1.17851976881043e-05
-2.90691118146804e-05
6.86239959848921e-06
-2.5434762907837e-05
-1.66595218889699e-05
-9.20694131973177e-06
-9.75763685953112e-06
-1.9085703516563e-05
-2.16778565684355e-05
-1.22774610837766e-05
-8.49321981423406e-06
-9.03292937942554e-06
-2.7054761549711e-05
-4.49005062663436e-06
-2.22568340144687e-05
-6.42592214462631e-06
-1.08013939842665e-05
-1.26006969055085e-05
-6.65745225426633e-06
-1.39475662781273e-05
-3.66236920710196e-05
-2.40646171148739e-05
-1.92043024753199e-05
-2.52008908909916e-05
-2.64856237064075e-05
-1.97095576130579e-05
8.46458513576482e-07
-1.1309471321936e-05
-1.03632312300328e-05
-1.91636918596464e-05
-2.75411964432102e-05
-2.13685090320139e-05
-4.90112361690089e-06
-1.56138555204824e-05
-1.11411325106431e-05
-2.33914379906523e-05
5.06141968633503e-06
-1.50757336084302e-05
-2.27723400107591e-05
-1.769123558192e-05
-6.14949470704867e-06
-7.3719991068527e-06
-1.98277143456167e-05
-2.62412364704593e-05
-9.60899715755425e-06
-3.41491605073488e-05
-1.04938114345506e-05
-1.89514819383305e-05
-2.19176629181976e-05
8.49797320349397e-07
-2.1245720023186e-05
-3.20565256523531e-05
-5.69234347120477e-06
-1.62143553742705e-05
-1.86882965672444e-05
-1.83334105000622e-05
-2.10198020824019e-05
-1.59766510268254e-05
-2.83275532623704e-05
-2.77420229330144e-05
-3.18178299082742e-05
-1.15987624850274e-05
-3.15719623694308e-05
-2.41710836316339e-06
-1.94298818914827e-05
-3.40204615969235e-06
-1.45913529618142e-05
-1.86583938892809e-05
-3.83834063860367e-06
-1.11267569996075e-05
-2.95279949507109e-05
-1.59469114090588e-05
-1.99070214327008e-05
-3.00662385923812e-05
-6.0965002696048e-06
-1.45070865515076e-05
-6.95318739582375e-06
-1.292780811155e-05
-1.20020278880151e-05
-1.38156174715088e-05
-1.22082775530258e-05
-1.20622438588017e-05
-1.44543741136793e-05
1.38347558054518e-05
-4.80721617046053e-06
-9.11774746139562e-06
-1.31979189100679e-05
-2.06234465210848e-05
-9.82584918143423e-06
-1.61919617027747e-05
-2.12485374949935e-05
-7.53276536191116e-06
-4.2500265363694e-07
-7.01581024661053e-06
-3.40013449790551e-05
-2.72445717411398e-05
-6.25450491700557e-06
-9.07391970258377e-07
-1.80027191815209e-05
-3.9559809086498e-06
-1.89434382746019e-05
-1.95283697983178e-05
-2.47454881899359e-05
-6.90905944613399e-06
-1.18052880087154e-05
-2.38528587779428e-05
-2.60607651911639e-05
-3.01110301103426e-06
-2.38240740169732e-05
-2.34632666846465e-05
-9.23967167919164e-06
-1.45809053654259e-05
-2.44348771864496e-05
-1.928155517291e-05
-2.12423819717681e-05
-2.64601044697085e-05
-9.75815542479492e-06
-1.14182101011511e-05
-4.67619914723085e-06
-2.24596957305668e-05
-2.20769602570911e-05
-6.19260529399748e-06
-1.23233062623597e-05
-1.36286360015931e-05
-1.32772209249075e-05
-8.44664704777819e-06
-2.37343981970035e-05
-1.31387219284236e-05
-1.20343945593619e-05
2.18117500179505e-06
-6.7696774536045e-06
-1.14903633495438e-05
-1.65046402360273e-05
-1.32746367390473e-05
-2.04498115378884e-05
-2.17321930552273e-05
-1.83916084407319e-05
-2.42659297005954e-05
-3.16482352194981e-05
-2.01735241128459e-05
-2.49106328142098e-05
-1.92821314391963e-05
-2.20052161560834e-05
-2.59767168328759e-06
-2.16356801160205e-05
-1.75059129014799e-05
-2.16679977480744e-05
-2.83853075646421e-05
3.22084632400277e-06
-1.89411597340933e-05
-2.26308408792283e-05
-2.43312356557016e-05
-1.59341008163559e-05
-1.65898223635242e-05
-1.15035192335991e-05
-1.86230132460851e-05
-2.66033587516658e-06
-9.32298167310237e-06
-1.40533217603317e-05
-1.79554398620654e-05
-1.58994841875249e-05
-2.71102156156495e-05
-7.29834502048156e-06
-2.05515706667746e-05
-1.24437383727069e-05
-6.01972032046886e-06
-1.36320189338173e-05
-2.36643612238618e-05
-1.55629207242831e-05
-1.57908184160643e-05
-1.42616367483921e-05
5.41794568308982e-06
-4.51105976822271e-06
-1.75352079376074e-05
-1.46247048850531e-05
-3.3070632594219e-05
-1.27093633971273e-05
-9.26321089305409e-06
-1.38616565815354e-05
-1.29976082166425e-05
5.72610622277292e-07
-3.00076400754253e-05
-2.28734960372178e-05
-3.44874395766786e-05
-2.25165025456347e-05
-1.05193370057416e-05
-6.70250932197685e-06
-1.89649058809775e-05
-9.84536959589408e-06
-1.27450826674703e-05
-1.11728795617284e-05
-5.30226256586178e-06
-1.36704332013006e-05
-1.75752409703742e-05
-1.04035031882375e-05
-1.26492110994623e-05
-3.07040765574138e-05
-7.46995172062662e-06
-2.26314018341785e-05
-3.25138181480376e-05
-1.48895452160453e-05
-1.225181522003e-05
-2.35527922332031e-05
-1.99420411631111e-05
-2.21905059757621e-05
-1.90363237948985e-05
-1.8679246846352e-05
-1.54026740277549e-05
-1.11105945178741e-05
-1.48632679355029e-05
-3.33262165060667e-05
-4.26740074344762e-05
-1.88937396680617e-06
-2.82547213050502e-05
-2.18302523452216e-05
-1.41558321288514e-05
-1.72115234402527e-05
-1.34995263156615e-05
-2.01361475644009e-05
-1.89843356541023e-05
-1.05800561289174e-05
-2.16531175003624e-05
-1.36934880687331e-05
-8.21226028197295e-06
-1.18264612004157e-05
-2.18530753755252e-05
-5.28957673393075e-06
-1.61473173159448e-05
-5.36697690797321e-06
-1.80684880595907e-05
-1.45486343972657e-05
-8.11063775440892e-06
-1.32511365168256e-06
-1.70308064888413e-05
-1.49472407776662e-05
-2.2879058857338e-05
-1.18404348144397e-05
-2.62167009156381e-05
-2.43744793905228e-05
-2.22996589744352e-05
-1.44764052297407e-05
-8.7519643158111e-06
-1.53192773843163e-05
-2.59849066391582e-05
-1.41144651472467e-05
-2.65970097385101e-05
-1.70830335798868e-05
-1.3824988354521e-05
-1.97740749302761e-05
-2.54189859528106e-05
-6.75559046741393e-06
-1.50090386107715e-05
-2.61311953023179e-05
-1.68892923661063e-05
-5.35404383187082e-06
-6.50268369243046e-06
-1.82489072047642e-05
-2.17070600758822e-05
-2.01261850749716e-05
-9.591659437944e-06
-2.27874748456587e-05
-2.52147029762521e-05
-7.43146083716004e-06
-1.25923940178493e-05
-7.62230398479747e-06
-8.01953400772306e-06
-1.5305899675091e-05
-1.08669735951441e-05
-1.35129349386516e-05
-2.09528967743167e-05
-1.85525118498034e-05
-4.48050335342843e-06
-1.45015036557079e-05
-2.30449352618795e-05
-2.14902696002882e-05
-1.44153726177477e-05
-1.16296763788424e-05
-1.1765632353416e-05
-3.18672530012753e-06
-2.3332304820615e-05
-1.50853967052863e-05
-1.80708679253322e-05
-1.74311292842638e-05
-1.25842834105695e-05
-1.77035480156717e-05
-2.23588508269712e-05
-1.30548423898578e-05
-6.22314689106273e-06
-1.13095483238573e-05
-2.53988956833989e-05
-2.77457270765454e-05
-2.99743142837311e-06
-2.80974017003396e-05
-1.03582203390306e-05
-5.9713839553799e-06
-1.84025938748207e-05
-2.26803526740001e-05
-2.68168949778743e-05
-2.10952206592818e-05
-2.06793410420849e-05
-1.92285571590979e-05
-2.18961388828787e-05
-1.84671154086072e-05
-7.4036414951178e-06
3.52500607827139e-06
-1.08674516349717e-05
-1.15282388134783e-05
-1.78254215159244e-05
-1.53004358514762e-05
-2.19111195570114e-05
-2.37459881255399e-05
-1.46770112018798e-05
-1.86551267713411e-05
-3.33638163205161e-05
-1.78455893170221e-05
-2.32609271331443e-05
-3.90155772963152e-05
-2.99421519269927e-05
-7.69643369768095e-06
-1.58919581776997e-05
-1.84495456487576e-05
-3.32318365927237e-05
-1.90371760169658e-05
-1.78889874321943e-05
-2.4005621779542e-05
-6.00222107051391e-06
-1.29465463885828e-06
-1.87343253352053e-05
-3.18568898598205e-05
-1.40160050716489e-05
-2.84122394744881e-05
-4.00655122857346e-05
-1.53855819474326e-05
-1.62849280449143e-05
-1.28216525930031e-05
-1.54654354225434e-05
-1.50611687488208e-05
-1.72972969089063e-05
-8.95938808052268e-06
-1.47806677183762e-05
-3.81675545236294e-05
-1.64603662090173e-05
-1.73158283484994e-05
-2.71382560272632e-05
1.15858034337324e-05
-1.80972360591591e-05
-1.8763626406526e-05
-3.16692711213194e-05
-2.74199101367138e-05
-2.15852860393676e-05
-1.64474981300145e-05
5.02332605154106e-06
-2.54455899244578e-05
-1.69910260978857e-05
1.64548688762304e-06
-9.55358114832279e-06
2.00868831282175e-06
-5.3309332795881e-06
-1.64610583206578e-05
-2.86222590713983e-05
-1.06822085055739e-05
-1.63175314597143e-05
-1.33159738838324e-05
-1.9137752249939e-05
-1.41939028685225e-05
-7.52870042239745e-06
-7.34070163311324e-06
-1.36092382870551e-05
-7.14980335679619e-06
-1.05848948845249e-05
-2.98911686527641e-05
-2.32386716204946e-05
4.9353885909647e-06
-3.4109189102235e-06
-1.20732528434202e-05
-2.06626660321981e-05
-1.67144979724725e-05
-4.23849352325701e-06
-1.92296164400295e-05
-6.87683477670943e-06
-2.705794944067e-05
-7.08231227892147e-06
-1.47096158652233e-05
-1.85109800578569e-05
-2.44589648691404e-05
-7.10072460127004e-06
-1.59334328648251e-05
-6.81831554903229e-06
-2.10159658535186e-05
-1.80596655676892e-05
-1.43618582595913e-05
-1.71416939991215e-05
-1.87915126436065e-05
-1.83944896464802e-05
-2.45308399207262e-05
-6.22626726435331e-07
-2.44114194368827e-05
-3.07307328046445e-05
-1.82741679024593e-05
-1.34280317367971e-05
-6.68742378281057e-06
-2.09121793761694e-05
-1.8628589316938e-05
-1.36926696605787e-05
-1.30197045058688e-05
-1.52881056747931e-05
-2.77640641460773e-05
1.58642413001692e-06
-2.219539481706e-05
-1.38668848508866e-05
-1.96064819439925e-05
-2.70373616397024e-05
-2.49564587088478e-05
-6.94971651266031e-06
-2.34640888324712e-05
-1.23756536585124e-05
-1.90461444391664e-05
-1.75426981682786e-05
-1.88616348158041e-05
-2.18357767439453e-05
-7.30113840402221e-06
-1.56988823269602e-05
-3.55502818168794e-05
-1.80784321404651e-05
-2.21588633194575e-05
-2.33062994615201e-05
-2.25443791625959e-05
-5.4452386214975e-06
-2.03668585489011e-05
-4.2097958075264e-06
-2.69846478816409e-05
-1.31912095804416e-05
-2.53960431512104e-05
-1.99954052905652e-05
-2.47121375153496e-05
-2.8256679098999e-05
-1.79199929836186e-06
-1.70356126256682e-05
-5.29559334515677e-06
-4.54006550213461e-06
-1.0942775224737e-05
-1.14659924064801e-05
-1.74522416380382e-05
-9.03860485263058e-06
-3.60748005474525e-06
-2.78884957301254e-05
-1.89131682923239e-05
-2.11293427124184e-05
-2.99483130904911e-05
-3.02236735940885e-07
-2.12371086656406e-05
-1.56636995249238e-05
-2.03689687165795e-06
-2.84096555930636e-05
-1.32807414752673e-05
-1.84918244191803e-05
-1.16163690983393e-06
-1.56088916442665e-05
-2.48323727862051e-05
-2.68403856946741e-05
-1.88152848518332e-05
-1.47633163024114e-05
-2.02358458818719e-05
-2.08278798366041e-05
-1.42661823082133e-05
-1.07969119682232e-06
-1.73288621170542e-05
-8.44371210590804e-06
-1.47532022153098e-05
2.27257036285427e-06
-1.71157523754206e-05
-1.91781919484177e-05
-1.70687836395473e-05
-1.11166781495715e-05
-1.45945544169035e-05
-2.12829169307568e-05
-2.50458023991278e-05
-2.41118742155586e-05
-1.09907188593089e-05
-1.60342412039901e-05
-7.34819720731364e-06
-2.6435443489182e-05
-1.71864115706173e-05
-1.1792386491313e-05
-3.20670027383603e-05
-6.59673283877403e-06
-2.88993588363784e-05
-2.11400546993641e-05
-3.62299778859497e-05
-1.0511518351392e-05
-1.07116807208142e-05
-2.57795608060782e-05
-1.24765356393033e-05
-5.16034934149345e-06
-1.37427693695103e-05
-8.25418114212869e-06
-1.62799517261351e-05
-2.2833354449823e-06
-6.77858361799516e-06
-1.32218155137862e-05
-2.07492135691389e-05
-1.71115055748808e-05
-1.94993920307301e-05
-9.47293129271673e-06
-1.61028117683375e-05
-8.54962533987391e-06
-8.35568554213661e-06
-6.48499547819095e-06
5.69821157231694e-06
-1.40553920200182e-05
-2.16087231151122e-05
-2.74065616115619e-05
-1.55443241521865e-05
-1.67207253227135e-05
-2.36858449309898e-05
-1.77595771624569e-05
-2.21685685321158e-06
-1.30648313222166e-05
-1.75519570411047e-05
-1.72831063435076e-05
-4.49336385946111e-06
-2.04377344261404e-05
-7.40103891296407e-06
-1.87007746389862e-05
-1.89261435734695e-05
-4.76930686079057e-06
-2.56157302989268e-05
-2.54751063014682e-05
-2.57257035575484e-05
-2.13726625498536e-05
-2.20334708987163e-05
-1.03980958086721e-05
-1.94703140625548e-05
-8.68256211920475e-06
-1.60638290579591e-05
-2.3342520810826e-05
-1.983127102393e-05
-2.20335491757881e-05
-1.77797077932831e-06
-1.76046424820462e-05
-1.16811096151209e-05
-4.32103818549947e-06
-7.46605641796253e-06
-1.20622295978016e-05
-2.16041422152262e-05
-1.21819842366729e-05
-1.57429676647221e-05
-5.88053117556688e-06
-1.06319490321973e-05
-2.29054415932242e-05
-1.30566361648482e-06
-2.51073379476413e-05
-1.20084707826105e-05
-2.0401041670136e-05
-3.27022264929737e-05
-1.05922914823566e-05
-5.74898071525203e-06
-2.05188867866127e-05
-1.71358610128205e-06
-2.13560227552082e-05
-1.75404251739776e-05
-2.41134458624099e-05
-2.18982368648668e-05
-2.99450959033872e-05
-1.30093107835295e-05
-7.85981286848085e-06
-2.06452205758603e-05
-1.83646824263274e-06
-5.91027992647279e-06
-2.35693233727219e-05
-1.44222433141189e-05
-4.43081776504254e-06
-2.45095425779799e-05
-2.19861732515801e-05
-1.46273854218916e-05
-1.80099559338751e-05
-2.24290569028718e-05
-1.94613423586769e-05
-2.39383814667089e-05
-2.20305590400633e-05
-1.37076974579897e-05
-2.1953666108425e-05
-8.72338047412621e-06
7.23874402116742e-06
-1.35353837049285e-05
-2.25716792917111e-05
-2.06813640038729e-05
-1.92572877183114e-05
-2.48914410448599e-05
-1.14262106871262e-05
-1.43735982368725e-05
-1.13812112478219e-06
-7.58587342974222e-06
-1.10336302446374e-05
-1.26884211635884e-05
-3.94178321061961e-05
-2.46558357503644e-05
-1.26936325375945e-05
-2.06018258481021e-05
-1.81267229760504e-05
-1.58770464598252e-05
-4.23790584675343e-06
-9.98070158034165e-06
-6.91531184233215e-06
-2.24629915918764e-05
-4.30128933040057e-06
-1.34023705593429e-05
-9.08482126588599e-06
-1.27613079368913e-05
-2.16781377326099e-05
-3.52319634613425e-06
-2.55477514781074e-05
-1.50893108483174e-05
-2.40650980717374e-05
-2.80875434473076e-05
-2.18234416413408e-05
-1.34938995527739e-05
-7.75271572338065e-06
-3.16408895402128e-05
-6.09074857166548e-06
-1.84689176118977e-06
-1.71815708797143e-05
-2.06517455514416e-05
-8.02719494676729e-06
-2.57149735912993e-06
-2.18324449911316e-05
-2.35326843828243e-05
-2.88758758447905e-05
-3.23593280199218e-05
-1.82315215354135e-05
-1.56083953061802e-05
-2.60880188801108e-05
-4.91940621236725e-06
-1.15686131188296e-05
-6.69692655624487e-06
-1.6710812081864e-05
-1.822657607437e-05
-5.48061886496028e-06
-8.92362472512135e-06
-3.37408450435422e-05
-1.6179506042946e-05
-6.61813589160402e-07
-1.40680480344584e-05
-1.44854031033435e-05
-8.92496966648266e-06
-2.1470107592565e-05
-4.46031171052475e-06
-1.39258969659216e-05
-3.7407853173434e-06
-1.12062357266453e-05
-1.20683601006389e-07
-2.42684990364969e-05
-1.65173766495394e-05
1.87669620659025e-06
-1.42082145088611e-05
-1.53883017846687e-05
-1.95954608592061e-05
-8.26782768700129e-06
-1.06893246498837e-05
-1.62937984046401e-05
-3.55227153865228e-06
-1.10051584368511e-05
-1.53033027949169e-05
-7.10192395149311e-06
-2.2995370717965e-05
-8.98935525219183e-06
-1.32761246093097e-05
-1.82746957933619e-05
-1.0820784496217e-05
-7.95956927130656e-06
-1.01167127337207e-05
-2.37970431136531e-05
-2.29772173308671e-05
-4.35150127110302e-06
-8.48279746065715e-06
-1.96983342457383e-05
4.64714629185087e-06
-1.17263724885678e-05
-1.62788925170309e-05
-1.64862286015812e-05
-1.92380712729592e-05
-8.93492814300251e-06
-9.82238505862955e-06
-1.44708242273344e-05
-9.90293813628216e-06
-9.0366218206541e-06
-1.110162466409e-05
-8.75928299095215e-06
-2.15599319366213e-06
-6.14002049663306e-06
-1.65321528001745e-05
-1.35422696272909e-06
-1.46646072214073e-05
-3.1607290951155e-05
-1.25309152970962e-05
-1.53386446696945e-05
-1.89063668032126e-05
-1.23679843516996e-05
-1.3090407390983e-05
-1.70056459117437e-05
-8.24296927974759e-06
-1.39709438710514e-05
-1.69619802496535e-05
-1.47811437900221e-05
-1.27725988190962e-05
-4.37087049704337e-06
-1.03538426069266e-05
-1.93598553673035e-05
-1.63384329870132e-05
-1.52949351417646e-05
-2.16344365319673e-05
4.05067751739052e-06
-1.78783293818084e-05
-1.20988677469596e-05
-1.94785534613198e-05
-1.66332118402275e-05
-1.62085532531433e-05
6.48569388001085e-06
-1.00309496374211e-05
-1.22204881587852e-05
3.47220950962505e-06
-9.31162793671114e-06
-4.50920670361096e-06
2.09702851209545e-07
-1.60196384914055e-05
-3.20601068656291e-05
-1.85452741313397e-05
-2.08960610827732e-05
-2.19654474455117e-05
-6.00635915504408e-06
-1.10909552434976e-05
-8.12437264487925e-07
-3.98708736072076e-06
-8.28381329862987e-06
-3.3915042824169e-06
-1.00372542456731e-05
-4.56260997469528e-06
-7.64487203622458e-06
1.58332711458944e-06
-1.07102157819314e-05
-1.13767962040523e-05
-2.64156794871519e-06
-5.9669664396803e-06
-2.77619541436378e-05
-1.98747653288321e-05
-1.5020052275291e-05
-3.46811587564764e-06
-9.21169620730686e-06
-1.97967364051386e-05
-1.05132769456535e-05
-1.08214349144797e-05
4.19669497091285e-06
-8.90906539276858e-06
-1.35308149860401e-05
-1.45441701672896e-05
-1.82036531201699e-05
-9.53328482734029e-06
-1.45778244022529e-05
-1.20568714036849e-05
-4.38873554227167e-06
-2.60503792317797e-05
-1.09825582666645e-05
-2.25336201612449e-05
-1.42377902298814e-05
-1.46128978709021e-05
-6.8839862539918e-06
-1.57660618144596e-05
6.51792720443252e-06
-2.96661097890364e-05
-4.38295316679607e-06
-7.31130963099323e-06
-1.01352220448706e-05
-1.33753063970717e-05
-2.03155093842956e-06
-7.81574885004457e-07
-9.49380137178515e-06
-2.05534550259282e-05
-1.20958423502639e-05
-8.14836645715225e-06
-4.66331165180082e-06
-5.78912503467729e-06
-1.31332868364189e-05
-3.28148986720168e-06
-1.02411591032026e-05
1.05654933904825e-05
-2.40513856243809e-05
-2.77686722273174e-05
-4.57855835266018e-06
-9.78007445738786e-06
-1.77934732078449e-05
-2.6352930571819e-05
5.07308370897093e-06
-2.91681151507513e-06
-1.36410178470033e-05
-3.74190413649839e-06
-2.45536653797688e-05
-6.35372583366269e-06
-1.05469445303299e-05
-1.37146054182562e-05
-1.55435273437452e-05
-9.2744247845364e-06
-1.79640482922926e-05
-7.40036360394009e-06
-1.15929596832444e-05
-8.76311073632429e-06
-1.3083435318977e-06
-8.26399452676856e-06
6.77888413938464e-06
-9.8969482754018e-06
6.07704983225451e-06
-1.57386350838283e-05
-7.95226486004015e-06
-5.94848405645645e-06
-1.22631916420924e-05
-6.70788374152116e-06
-1.08842213702907e-05
-2.53937055889231e-05
-1.07664980699961e-05
-1.804790352795e-06
-1.11881231910612e-05
-2.45436069502847e-05
-2.17647688400553e-05
-1.84737349872769e-05
-1.36832000408649e-05
-1.52325508571577e-05
-1.34471125067582e-05
-7.51689373951843e-06
-5.95999771783024e-06
-1.36856911202868e-05
-7.82649183515959e-06
-1.6404792113943e-05
-1.92426301905498e-05
-6.19148124150561e-06
-3.2110336020196e-06
-8.51657207929169e-06
-9.2960140721209e-06
-9.32760983841044e-06
-1.81105793578502e-05
-9.0930238630014e-06
4.03522707330417e-06
-2.64505184753412e-05
1.85392729960925e-06
-1.83880598257313e-05
-4.77709588056813e-06
-2.65243717146016e-06
-2.29398904147804e-05
-9.67401242186753e-06
-2.23025858414485e-06
-2.39626953933951e-05
-1.56579056782388e-05
2.01356978382515e-06
-1.77326647592582e-05
-6.75536601432435e-06
-2.31187968374231e-05
-2.61599617280637e-05
-8.17135908034683e-06
-1.66553820805151e-05
5.61262718735954e-06
-1.86921848650595e-05
-9.81387376951769e-06
-3.59686367292031e-06
-1.25083664508971e-05
-2.45883575915994e-06
-2.05452524687039e-05
-6.25224854314456e-06
-4.80054299906018e-06
-9.67192155107226e-06
-4.48842121905514e-06
-6.59041491721306e-06
-1.01797477379666e-05
-2.16086480152761e-05
-1.8933533507052e-06
-2.53476250159165e-06
-5.43512285350406e-06
-1.79098125220018e-05
-2.05610310961543e-06
-2.17665740348868e-05
7.70409567882295e-06
-1.74384665794408e-05
-1.58719695402796e-06
3.82915737486725e-06
-1.58287699339629e-05
-8.04823667625961e-07
5.64983856483396e-06
1.53731632792629e-06
-1.59988966812386e-05
-1.50801462599762e-05
-2.91147642857638e-05
-1.45294484416276e-05
-5.49881764149118e-06
-7.79216618602172e-06
-5.85752482596882e-06
-1.13282378353755e-05
-8.80385223131566e-06
-1.69703552059873e-05
-1.18709709544481e-05
-1.25415121008751e-05
-1.2396267325211e-05
-2.63401014946192e-05
-1.94760026745911e-05
-1.59913757380416e-05
-1.19796987492731e-05
-1.96007659517494e-05
-1.76892394232877e-05
-1.51639735828454e-05
-1.48241208240931e-05
-1.68722368917261e-05
-1.34372485229702e-05
-2.20833811039387e-05
-1.94394126959653e-05
-4.23490312283549e-06
-2.09705488799892e-05
-4.20538940816448e-06
-4.31414689353732e-06
-1.08913364667312e-05
3.14631670636796e-06
-1.86444284478347e-05
-1.5433339213718e-06
-2.62515753788983e-05
-4.0696210098071e-06
-1.98567264346281e-05
-1.5874333364557e-05
-1.10645079411222e-05
-1.70610519794504e-05
-2.32507652651463e-05
-1.27460198105123e-05
-1.95328147278715e-05
-2.35021523564845e-05
-1.2364206229256e-05
-2.56991242881598e-05
-4.27399557531132e-06
-2.83881337914447e-05
-1.05527398471402e-05
-4.9852110340436e-06
-9.96014868382304e-06
-7.2757982390036e-06
-8.51056142438294e-06
-1.52603858513075e-05
-2.50031443926896e-05
-2.33716175870032e-05
-2.86161659945344e-06
-5.89222470703516e-06
-8.3182982671359e-06
-1.63403838601342e-05
-1.95021677250863e-05
-1.15910522451368e-05
-1.80391973998481e-05
-1.73062126220436e-05
-2.32561603945455e-05
-2.30766679206592e-06
-8.06816883557921e-06
-7.02924282197165e-06
-1.33858255458205e-06
-1.79663166818659e-05
7.12098527884227e-07
-2.15607272570571e-05
-2.07224971432362e-05
-2.12669107786998e-05
-5.28841604486177e-06
6.09588746108944e-06
-1.56135670085126e-05
1.27449961773563e-06
-3.49134214247446e-06
-9.30385868389296e-06
-1.44054528401468e-05
-2.31006145670817e-05
-1.56213053001905e-05
-1.31726941072934e-05
-5.5822322803538e-06
-1.07347554929056e-05
-7.37640867120954e-06
-9.74566065448815e-06
-1.30050754844941e-05
4.7957565583509e-06
-1.91450870027037e-05
-1.58584443156011e-06
-1.99707224878922e-05
-9.97108780439215e-06
-1.22792085134309e-05
-4.44495470370781e-06
-2.03013351640629e-05
-1.35796387864458e-05
-1.97289068670733e-05
-1.60458623670133e-05
-1.56525519855547e-05
-1.04806864459537e-05
6.49653636563408e-06
-1.42720954342654e-05
-3.33284036427004e-06
-1.18107628150896e-05
-8.64339700903917e-06
7.42141330519244e-06
-1.27852950087095e-05
-3.58459720099073e-06
-9.48394921858727e-06
-3.40583278205376e-05
-1.93897921662364e-05
-1.20511158617416e-06
-6.37607053982371e-06
-2.83994091530847e-06
-2.66219316157188e-05
-5.22599781200062e-06
-1.44867781974432e-05
-1.88821631964281e-05
-1.70978866707381e-05
-2.09385535003573e-05
-1.7117628516869e-05
-6.01198173729893e-06
-1.65048085408558e-05
-9.32390705044678e-06
2.92439844621648e-06
-1.01817220007791e-05
-1.30431570526822e-05
-8.47157311633854e-06
-1.48278340367239e-05
4.73265060966639e-06
3.46403516617592e-06
-1.03202792618966e-05
3.18482670173097e-06
-1.22766934450505e-05
-1.44483610966818e-05
-2.63098878598502e-06
-4.84458379434592e-06
-4.45893065701266e-07
7.33674472796966e-06
-1.61830115405422e-05
-1.97048168706076e-05
-6.45448676954016e-06
-1.11236439802838e-05
-2.890709728564e-06
-2.08341121909686e-05
5.61904144560469e-06
-2.076303439016e-05
-1.15476663004819e-05
-1.35988036409752e-05
-1.29622585402608e-05
-1.65420811959242e-05
-7.04108131297261e-07
-2.03437680447312e-05
-2.86214348545118e-05
-6.54772361796551e-06
-1.26313690221604e-05
-8.61046597781772e-06
-1.17595006583917e-05
-2.43701147099587e-05
-2.38584660608951e-05
1.61138076732849e-06
-1.36746335562554e-05
-6.41812596649455e-06
-1.7250380799985e-05
-1.2891042004545e-05
-2.55209345374519e-06
-1.57639460418129e-05
-7.63143838390471e-06
-7.92688818573544e-06
-4.42456160740592e-06
-8.50981719811083e-06
-1.49400216087323e-05
-7.66477235442925e-06
-1.57833180873021e-05
-2.02496020122008e-05
-6.12159315305732e-06
6.41837881275523e-06
-2.35366131200483e-05
3.03085855715417e-06
-1.29057286856551e-05
-2.10728870862108e-05
-1.09575531608658e-05
-1.09198641839547e-05
-1.20598760688788e-05
-4.35951319404564e-06
-5.37996787102268e-06
-6.51580337930533e-06
1.62200248445647e-06
-1.71191777621471e-05
-1.94202342486169e-05
-8.8019934015949e-06
-2.609284165168e-06
-2.51342364932153e-05
-2.90129377798796e-05
1.47174115761535e-06
-1.33210636259142e-05
-9.17983433374599e-06
-1.80594226679942e-05
-1.13587580879514e-05
-6.45332977619405e-06
-4.82362923863122e-06
2.7921285248792e-06
-8.31264915243637e-06
4.99884534790828e-06
-1.71622674887753e-05
-1.8652666814168e-05
2.24593367232792e-06
-2.74831275528184e-05
-1.46788403946474e-05
-1.65335345578921e-05
-7.27193442001549e-06
-3.5089185943066e-06
-2.58036193199178e-05
-1.66332294353893e-05
-1.27799516479061e-05
-1.02699474876773e-05
-7.31543415887996e-06
-1.19018786855095e-05
-2.05983323887518e-05
-1.0734465177518e-05
-1.39349102912042e-05
-2.91861278681311e-05
-2.82723468643169e-05
-2.6857028951862e-05
-8.76161192268014e-07
-2.77876001289282e-06
-1.88521635875686e-05
-9.91116696117557e-06
-1.84244397604715e-05
-1.51768553957448e-05
-2.62739913818645e-05
-2.10431430128235e-05
-2.64802135999167e-05
-9.13890209084934e-06
-1.49491380012919e-05
-1.62171311138516e-05
-1.38080701502125e-05
-1.90675266566801e-05
-1.36947638060894e-05
-2.27512334648652e-05
-2.75042899954358e-05
-7.60265139247475e-06
-4.20200520505316e-06
-9.91280946209376e-06
-8.8245040209167e-06
-6.70616515538487e-06
-1.43959357411366e-05
-1.79682013759471e-05
4.28870986172241e-06
-1.37529011357297e-05
-1.74334603139738e-05
-1.87002363574852e-05
-1.65606399064167e-05
-1.94288928387615e-05
-1.85574275289397e-05
-1.01293929054237e-05
-5.95885442961965e-06
-1.55815377491645e-05
-9.43394494152327e-06
-7.41524725740553e-06
-2.43396762651939e-05
-1.69275887690574e-05
-1.90950294265529e-05
-1.12169842293192e-05
-8.14145751960206e-06
-5.27815168941231e-06
-1.49353581739425e-05
8.52719687782425e-06
2.77404674591605e-06
-1.15056939286115e-05
-1.22788622828627e-05
-5.39057842034142e-06
-1.63588469353953e-05
-1.16288631803013e-05
-3.84288260116985e-06
-6.70771982316633e-06
-5.76144817386223e-06
-6.24042744545161e-06
-1.21349559007328e-05
-1.40156161260644e-05
-2.55658252856034e-05
-2.24055690027208e-05
-3.33003073682952e-06
-5.48648695637304e-06
-1.71047443575544e-05
7.70429544720557e-08
-6.66503107587955e-06
-1.77835598823145e-05
-1.67571058282037e-05
-3.67220206564469e-06
-1.17588834783733e-05
1.37198600042679e-06
-2.42865711451921e-05
-8.21461755457444e-06
-6.18158032591698e-06
-1.11432059213888e-05
-1.46577302984304e-05
-2.76661271400529e-05
-1.01334435982138e-05
-3.02654191280663e-06
9.73296028558936e-07
-4.66718585016203e-06
-3.40817318835941e-06
-1.03786712648772e-05
-8.25077604482308e-06
-1.30274443748544e-05
-1.98530979781747e-05
-1.37513183750832e-05
-1.73190007796076e-05
-6.21696486188293e-06
-8.39862646415955e-06
-1.19170705005573e-05
8.27033689941987e-07
-6.64669160052e-06
-1.33693998864942e-05
-1.21585988914608e-05
-9.78048691817405e-06
-5.20300797043677e-06
3.16573384608803e-06
-2.30461284671691e-05
-1.14167187643786e-05
-1.03466871264925e-05
-6.39015480792579e-06
-3.26026745367729e-06
-4.15796471215315e-06
1.30661394331986e-05
-2.28077982594504e-05
-1.7344857247974e-05
-1.97181255213266e-05
-4.14862305160556e-06
-1.1141479823531e-05
-1.15222641274726e-05
-1.92633306727599e-05
-1.81707272330291e-05
-1.0295339889755e-05
-1.44345292978274e-05
-9.68780090746909e-06
-4.42749079864772e-06
-1.70909530509207e-05
-7.3410874816671e-06
-1.30346851586327e-05
-6.95079734651729e-06
-1.78620847780576e-05
-1.90289158645395e-05
-1.31221083956399e-05
-1.14063679173045e-05
-1.95382632081049e-05
-1.98296045700491e-05
-1.53499047699112e-05
-2.33363174257088e-05
-1.53244968083301e-06
-1.91336385631651e-05
-2.69272710728195e-05
-5.2631585495272e-06
-4.50490210825919e-06
-1.0714546269227e-05
-1.89047422737434e-05
-2.31231993599099e-06
-2.70943183178044e-05
-1.12976378249372e-05
-1.39594070534877e-05
-3.42899841285053e-05
-7.95049577623611e-06
-2.04709290926298e-05
-1.71040652432493e-05
-1.71808108143665e-05
-2.42685776492046e-06
-2.51108146395927e-05
-1.38341201522742e-05
-1.30800473429761e-05
-8.08909184230383e-06
-1.94793043277046e-05
-1.57608348271226e-05
-1.70322476830158e-05
-2.73509540672981e-06
-3.02551757021921e-06
8.34302040330254e-07
3.16801771241228e-06
-6.34960040792483e-06
-1.41199817554671e-05
-1.88349530083674e-05
-9.93271249403361e-06
-1.47346370113429e-05
-2.46733535234065e-06
-1.98661338054835e-05
3.31048204613772e-06
-1.90312893436963e-05
4.65213985783597e-06
7.65956060697751e-06
-1.23926427736159e-05
-8.5294371285724e-06
-1.30184837589047e-05
-9.30497679913121e-06
-1.03422327002492e-05
-5.70475360160546e-06
-1.64145615249797e-05
-2.0759226059766e-05
-1.31032725766289e-05
-5.69594990406285e-06
-2.03388567585486e-05
2.77026951467319e-06
-1.07817262537652e-05
-3.19411638664677e-05
-7.05790649417204e-06
-3.28115415389312e-07
-1.32824466950219e-05
-1.51992494802367e-05
-2.21678298452937e-05
-1.57015223919003e-05
-1.15102047742152e-05
-2.82067734692776e-06
-1.28153692928326e-05
-1.16528387836962e-05
-5.38286025746877e-06
-1.42088610547256e-05
-4.83840390685083e-06
-5.71625608678678e-06
3.06422085519969e-06
-9.29588893668893e-06
-1.82997980606192e-05
-1.040805496187e-05
-1.02927479038886e-05
-7.45210948238947e-06
-4.06427353147571e-06
-9.58837942934423e-06
-1.4272958400566e-05
6.4744624679514e-07
-3.31544916305526e-08
-3.67676557675362e-06
-5.2706510843306e-06
-1.49460798960627e-05
-2.16318686613687e-05
-1.01443045460369e-05
-1.26206154813259e-05
-2.56689627987149e-05
-2.65197620414528e-05
-1.26841015407006e-05
-2.57555225795893e-05
-1.22943124139939e-05
-1.6547546378477e-05
-7.76938847192959e-06
-9.64733595630581e-06
-1.43412211656721e-05
3.73669230893275e-08
-2.52434572965612e-05
-2.20777671836647e-05
-1.92575298728491e-06
3.6464557427151e-06
-1.4684193956548e-05
-8.86120697345911e-06
-2.52460464046649e-05
-1.72295374225306e-05
-1.20391983999331e-05
-1.66901035013366e-05
-9.51727041133402e-06
-1.55455256313988e-05
-5.96762925416336e-07
-4.10600668243525e-06
-6.36473034672602e-06
-2.56680005251091e-05
-8.39764613590624e-06
-2.46299288659515e-05
-2.23389520356234e-05
-1.39895912059143e-05
-1.70686266341978e-05
-1.96151297463347e-05
-1.50150831061455e-05
-2.43786213293514e-06
-2.52608691349886e-05
-1.75537587128188e-05
-2.2819562793858e-05
-2.41049966388434e-05
-7.24332124535444e-06
-9.76497815028916e-06
-1.24286174051667e-05
-1.4917698922687e-05
-3.08939821059522e-06
6.08058324716026e-06
-6.55851930041184e-06
-1.40632866445684e-05
-3.2998374707833e-06
-1.55506313727452e-05
-1.94436744621538e-05
-4.94421376466056e-06
-1.65313085385215e-05
-2.23208454830222e-05
-1.88984079115632e-05
4.34753976350362e-06
-6.50210915459416e-06
-7.03083350501718e-06
-7.05846572498887e-06
-8.08503251769447e-06
-2.51969460108098e-06
-1.8634847489108e-05
-8.94650035740588e-06
-1.62258191124934e-05
2.91454689312739e-06
-3.99254021044821e-07
-3.163364022159e-05
-1.5944326571622e-05
-1.02920398316152e-05
-1.78397092872582e-05
-1.28612827167695e-05
-3.09759594634588e-06
-2.27535310942918e-05
-5.25759411948124e-07
-1.87129968479413e-05
-8.1938844278916e-06
-2.27870628443896e-05
-1.10969299476585e-05
-1.14345256007789e-05
7.33753198520622e-07
-1.96820154990687e-05
-2.22020268565703e-05
-6.6205928926154e-06
-4.61899541057127e-06
-1.59622594389157e-05
-3.73815675372321e-06
-1.98244210639039e-05
-4.72951247082196e-06
-1.78963931508128e-05
-1.48845469923689e-05
-5.17188007302058e-06
-1.73886543362232e-05
-1.58614649920338e-05
-1.50906335040628e-05
4.0525070996678e-07
-2.04348288134364e-05
-2.20986825962679e-05
-1.28808053650723e-05
-8.69049530021533e-06
-4.50347089606409e-06
-2.89282548266478e-05
-3.11954041215726e-05
-2.3215204137739e-05
-4.51881048368917e-06
-1.18769417851943e-05
-2.40315540969844e-05
-1.83410932696967e-05
-5.67837388718476e-06
-9.50341420463152e-06
-6.1619687091548e-06
-9.94149382204534e-06
4.41280908339623e-06
-1.64892269256786e-05
-1.26632612601158e-05
-9.31644243046066e-06
-8.90226401155021e-06
-2.08486464073004e-05
-1.86709981284573e-05
-2.72984776395271e-05
-8.33616604411222e-06
2.47520788971801e-06
-3.22542572004844e-06
-2.267417307648e-05
-1.27535461762033e-05
-3.12388297326376e-06
-2.97897776870335e-05
-1.91357484586872e-05
-7.85354636330181e-06
1.56511252347416e-07
-1.68331163578035e-05
-1.99944796976977e-05
-1.40905089455422e-05
-8.17281404298455e-06
-3.48695601603613e-06
-8.41591247329611e-06
-2.2684305638365e-05
-8.04373721097125e-06
-1.28326644020628e-05
-1.99001493974521e-05
-1.51314271721764e-05
3.39953210581806e-06
-1.24989216540286e-05
-9.78322700253437e-06
-7.34828210363027e-06
3.96571354149755e-06
-4.04568070642142e-06
-5.46371072699863e-06
-1.83872383809076e-05
-1.23311260876335e-05
-2.38131561231922e-06
-9.09355283989863e-06
-5.62839244718467e-06
-2.04098165642907e-05
-1.28166067707373e-05
-7.8134088883158e-06
-1.13022377901136e-05
-7.15595772737858e-06
5.72128620815254e-07
-7.20221891731557e-06
-2.54641366397068e-05
-2.13678117248519e-05
5.04223602149893e-06
-1.33354664556769e-05
-1.61188225711079e-05
-2.51151511068603e-05
-1.84411466306757e-06
-7.48435288247589e-07
-2.3048306141609e-05
-2.86036722078759e-05
-2.22698606972718e-05
-3.17414184972209e-05
-2.10837329781401e-05
-1.01366309088499e-05
-9.64838570688137e-06
2.34451191870952e-06
-2.28220361517998e-05
-1.62409301186979e-05
8.86737217305933e-06
-6.94219688229011e-06
-2.15328612768013e-05
-7.0139695997434e-06
-8.68267247084266e-06
-1.22687847320936e-06
-1.16214292655418e-05
-1.08825653621537e-05
-1.77389475598219e-05
-6.53125902160206e-06
-2.06451085904487e-05
-3.56334417000662e-06
-1.22190331376555e-05
-8.83588689151174e-06
-1.8420314211144e-05
-2.82752654814108e-05
-4.67983060006048e-06
-1.3513553941211e-05
-7.46734240150415e-06
-1.639767157638e-05
2.19742145953011e-06
-1.96712417329916e-05
-1.40878463242745e-05
-1.02936284640717e-05
1.53983101788951e-06
-6.68915633852051e-06
-1.51173695911112e-05
-1.15956170227351e-05
-1.39420194877942e-06
-4.93258079750485e-06
-9.02713875866649e-06
-3.73184018046833e-06
-2.73125084579662e-05
-3.56815296958914e-06
1.71958537366618e-06
-1.1072176729225e-05
-1.29742098126103e-05
-1.53229089541051e-05
-1.70286475564283e-05
1.06025255191419e-05
-4.50506273451973e-06
-1.84412362755498e-05
-1.46135354335784e-05
-2.34284927425834e-05
-1.52507381407993e-05
-1.40778805774662e-05
-1.01350656931863e-05
-1.1371218726934e-05
-1.80505787059018e-05
-1.6684653234521e-05
-8.38988156116076e-07
-5.65301416468451e-06
-1.09910357509104e-05
-1.77897036696707e-05
2.69974671045163e-06
-1.41726849605967e-05
-1.38433223746066e-05
-6.08794696394592e-06
-7.73941450173341e-06
-2.45288716994201e-06
-8.11815200820319e-06
-1.08882433373222e-05
-6.40370862814241e-06
-1.42839195117747e-05
-1.81987031057794e-05
-3.78013469511094e-06
-7.23527650633456e-06
-4.4445099770149e-06
-1.33928563822587e-05
-1.20197002970535e-05
-2.19589464396304e-06
-1.07783458291134e-05
-2.15946298506652e-05
-4.84291969011137e-06
-1.79958480785078e-05
-3.13921087061969e-05
-1.85780445736474e-05
1.46978407395372e-05
-3.51332889895071e-06
-7.30859297489622e-06
-7.02443583047828e-06
-2.63691573213403e-06
-1.13153519979533e-05
-7.78013413155016e-06
-5.19449663316414e-06
-1.03899789593936e-05
-1.28810738424754e-05
-1.15396926460677e-05
-3.77689652506646e-06
-1.72911554570305e-05
-4.38842182915188e-06
-2.71980498497923e-06
-1.22387597465356e-05
-2.00498609859253e-06
-1.34122236146725e-05
-9.65303785718123e-06
-7.83639411078564e-06
-9.64048794740043e-07
-1.51637228713685e-05
-1.36153699556155e-05
-9.34887448142332e-06
-7.71392357529291e-06
-2.6784000237397e-06
-7.7001886195282e-06
-1.9161095545627e-05
-1.14257460788625e-05
-6.64692160408585e-06
3.81269368044962e-06
1.06285802172824e-06
-1.26894731967051e-05
-8.65778935317315e-06
-1.20863888240646e-05
-7.0712634872453e-06
-1.10905019948813e-05
2.64284651550841e-06
-3.71533613836951e-06
-7.30492462439999e-06
-2.66773982469975e-05
-1.71179152970619e-05
-1.40522435505779e-05
-6.14545041802898e-06
-1.56180666664766e-05
-1.42077767985936e-05
-1.66360599764209e-05
-2.03284230490265e-05
-1.01607058880932e-05
-7.13290318308028e-06
-2.31727778926713e-05
-6.7285081885581e-06
-2.05741750210443e-05
-6.28779588139346e-06
3.24534818504158e-06
4.02660244730122e-07
-9.39850131254874e-06
-6.8607984534957e-06
-3.77133716169102e-06
-1.76330469173472e-05
-1.16473991150672e-05
-1.74122558986531e-05
-8.81884095868399e-06
-1.95010505584868e-05
-1.40896396452092e-07
-6.56458946951664e-06
-1.95854579414102e-05
-1.75258226560226e-05
-1.14187703480841e-06
-1.23780325988991e-06
-7.18298589591925e-06
-3.96407434463297e-06
-1.90644692954137e-05
6.70049383744537e-06
-2.85904401639036e-05
-2.1167415512526e-05
-1.04633732356892e-05
-4.98799345869748e-06
-1.42812421786498e-05
4.2199814182169e-06
-1.22750572123446e-06
-1.39746956740873e-05
-1.60252803837459e-05
-1.82940334898652e-05
-2.05190603107298e-05
-1.58759004538039e-05
-1.77060679367311e-05
1.31029839496708e-06
-5.13355879672696e-06
-2.57184358098508e-05
-1.32339294643311e-05
-9.65621673434883e-06
-2.76430534988934e-05
-7.34103393647251e-06
-1.05807989307872e-05
-2.11154233534581e-05
-3.64460871935078e-06
-3.00329153574904e-05
-6.89883714816502e-06
-8.87022535866041e-07
-1.30588467278159e-06
1.64132869952781e-07
-1.57391728993485e-05
-1.49504559343204e-05
-2.06606072440563e-06
1.992528333291e-06
-5.4737443189895e-06
-1.40604367840551e-05
2.4618068554143e-07
-5.97067100357001e-06
-2.14130876227684e-05
-2.12886039409259e-05
-1.29704648964193e-05
-4.24572768926105e-06
-2.95708776259577e-05
-6.34529040862659e-06
-2.03972274511057e-05
-1.1703763655807e-05
-3.95211789826824e-06
-1.58466525181293e-05
-1.09846754976361e-05
-1.10540609484235e-05
-1.19620753907358e-05
-1.33724410733059e-05
-1.40457639684705e-05
-1.71931930398204e-05
-8.67937177933392e-06
-1.78468204998998e-05
-4.32688460123725e-06
-7.88786636901713e-06
-7.83894149750116e-06
-1.25688553771846e-05
-1.27705688751477e-05
-1.0865710372184e-05
1.04941892269028e-05
-1.71447564252033e-05
-5.15012326281393e-06
-2.96212835575497e-06
-8.48140268502965e-06
-2.41419606697718e-05
-1.10636935144028e-05
-9.98535455269342e-06
2.67853894349268e-06
-2.68589509470424e-05
-1.276577290464e-05
-8.53444490938022e-06
-9.34777912300849e-06
-1.84898214822715e-05
-3.77121352648267e-05
-9.29962137714616e-06
-1.67166026402925e-05
-1.4766064497658e-05
-1.65331357029493e-05
-1.81113660803426e-05
-1.15931858180089e-05
-1.15242116980968e-05
-5.40223019648551e-06
-1.64005728832583e-05
-9.48879105873428e-06
-1.45173173148405e-05
1.44763482176842e-05
-6.0386251705226e-06
-2.55831410825554e-05
-1.26224334201101e-05
-1.20971970973344e-05
-1.31122232007349e-06
-8.02570830654176e-06
-3.07035772288863e-05
-6.48473845128387e-06
-1.18881010868243e-05
-3.63234809569559e-06
-2.3583305326056e-05
-1.9823294327221e-05
-2.2673020713941e-05
-8.65615614909203e-06
-7.18162015066247e-06
-1.48931420108883e-05
-1.78779818787673e-07
-4.45600880357978e-06
-2.45704376588809e-06
-5.93252292780217e-06
-1.03573884140173e-05
-1.33658547325508e-05
-1.21254382199674e-05
-1.77888878689277e-05
-1.57121343916222e-05
-1.57277209498178e-05
-9.06770927313952e-06
-4.13187721946602e-06
-3.38967990342664e-05
-1.73200070655666e-05
-1.93262321531559e-05
-1.86012428193102e-06
-1.68941389673361e-05
-1.58075986007669e-05
-9.67349677114675e-06
-5.72033732275332e-06
-4.19629363950947e-06
-8.2779625392647e-06
-1.03293564758251e-05
-1.18916503836268e-05
-1.11658979947132e-05
-1.42351779247857e-05
-2.07168236123307e-05
6.09437400951238e-06
-1.85648176113805e-05
-6.76840342566151e-06
-1.04880860740249e-05
-1.0863190183407e-05
9.48246847072166e-06
-1.3076398288253e-05
-1.36455870167529e-05
-1.42407542832531e-05
-8.61376625303627e-06
-2.06526105800662e-05
-1.02291514983785e-05
-1.67705109624142e-05
2.60476517154661e-06
-7.14646044485929e-06
-1.74984233666327e-05
-8.51709051468262e-06
-1.52212179757308e-05
-2.05426226818031e-06
-2.51277573736738e-05
-1.06275173047127e-05
-1.01797140704013e-05
-2.09519428145296e-05
-2.18734265807006e-06
-2.50252625924429e-07
-1.77957584525757e-05
-2.11424955929104e-05
5.80969534475511e-06
6.75374288516418e-06
-1.53362348509047e-05
-1.34600211006047e-05
-7.09180539273265e-06
2.86731940146683e-06
-1.44841026725511e-05
-8.9973717120955e-06
-8.86996185931273e-06
-6.96354707099539e-06
-9.51192026211058e-06
-1.87166969438584e-05
-1.83491225963603e-05
4.71765109345571e-06
-1.75866805472378e-05
-1.42987925301017e-05
-1.77770812787417e-05
-1.90147477512037e-06
-6.75716150662626e-06
-4.36416368684661e-06
-1.44270957487855e-05
-1.7908076642248e-05
4.97744105822494e-06
-1.15564012846691e-05
-2.23047747928663e-05
-2.731044436701e-05
1.64097537657205e-06
-3.76293483750452e-06
3.63019722884355e-06
-1.19631151633209e-05
-1.8922514559848e-05
-1.13588454705847e-05
-1.14375141347863e-05
-7.81655039017095e-06
-2.20091790603757e-05
-1.79435451429864e-05
-2.26116763444643e-05
-2.57435543902759e-05
-1.521848707588e-05
-1.33508962189327e-05
7.19217307965889e-07
-1.38107405450365e-05
8.40685969635346e-06
-1.49849895262023e-05
-3.54299480409686e-06
-9.61358782564039e-06
1.1520241073646e-06
-5.07004801750687e-06
-1.93633449041129e-05
-2.50504073796435e-05
-9.71546975918077e-06
-8.0246985912493e-06
-1.15954844438519e-05
-1.50051621184096e-05
-7.61774094410261e-06
5.44596580272912e-06
-1.95879895816761e-05
-2.56454986193726e-06
-6.67966344156062e-06
-6.4311536531576e-06
-1.02268253033737e-05
-3.35802613729884e-05
-6.11339393260948e-06
-8.45618956343044e-09
-1.13569816223071e-05
-2.38274417927385e-06
-1.74707465616995e-05
-1.17765082868077e-05
-2.98440642895021e-05
-6.15055250661756e-06
-9.42660512630187e-06
-2.10542779984607e-05
-1.57972042564743e-06
3.33790706500092e-06
-2.24995429821271e-05
-9.69771557664464e-06
-8.0606093750778e-06
-1.04687222060539e-05
-9.36184750278085e-06
-1.87765802000238e-05
-2.59265683397327e-06
-2.21978307708251e-05
-1.60546286585966e-05
-4.41808453512661e-06
-1.59285965736578e-05
-1.15730796200119e-05
-2.164307367119e-05
-1.74057977095168e-06
1.75601813923648e-06
-1.30571223556278e-05
-2.43323156599262e-06
-1.16211925880418e-05
1.66719945874534e-06
-2.10293018483575e-05
-2.07086999503003e-05
-2.4988759464848e-06
-2.22758584299132e-05
-1.2502455836946e-05
3.97432649560784e-06
-1.19134888195535e-05
-1.54317143838412e-05
-1.02325220478776e-05
-2.38015863609343e-05
-2.70401916392957e-05
-1.55752094991553e-05
-4.33776720629463e-06
-1.68391495223776e-05
-2.09947672425844e-05
-6.81319459721644e-06
-1.17495610255897e-06
-1.69014908045627e-05
-1.38955252385475e-05
-7.40290952622937e-06
-1.43759480210353e-05
5.70261695767088e-06
-1.29570918699886e-05
-2.13688270842699e-05
-1.39410225021463e-05
-1.10668151839275e-05
-3.88950158203849e-06
-1.78753458599089e-05
-3.20418368825756e-06
-1.97272871580994e-05
-1.08615062604682e-05
-1.77880248124647e-05
2.52105879492066e-06
-2.25495217924089e-05
-2.3775820361612e-05
-5.04290661902346e-06
-4.06061719874035e-06
-1.35837709435824e-06
8.56856725269894e-07
-1.01381046368976e-05
-1.32341504661749e-05
-1.78149523965107e-06
-1.92246236775484e-05
4.5259668070732e-06
-1.73107528284172e-05
-2.22911999207708e-06
-3.40751572045059e-06
-1.66529997393911e-05
-1.04087513150392e-05
-1.76680096532669e-05
-1.65518793595129e-05
-2.32752260592324e-05
-1.13735497869155e-06
-1.63864525259812e-05
8.58681603368295e-06
-2.04520761930254e-05
-1.52302685027378e-05
-8.65031115601505e-06
-1.90280270907958e-05
-1.66327895069323e-05
-2.993674637127e-05
-2.27685073085979e-05
-1.40932808861092e-05
-1.49870136690137e-05
-1.76371353524036e-05
-5.12660836307618e-06
-1.63088005513637e-05
-1.06893597454145e-06
-1.56354437267711e-05
-1.33872650956228e-05
-1.15592635480003e-05
-1.29583267794663e-05
-4.87134837007668e-06
-2.01699214436672e-05
-8.75008934960066e-06
-1.07182886337165e-05
-4.68021290718392e-06
-1.30951176003812e-05
-2.23963743244698e-05
-2.17070454751065e-05
-9.92190494972576e-06
-2.18522102332886e-06
-1.31672478892995e-05
-6.47801022470583e-06
-1.65073948936684e-05
2.16670248100818e-06
-2.35510595809438e-05
-1.31962404996916e-05
-1.67223358874684e-06
-4.84678477974234e-06
-5.35346099255971e-06
-1.48287132618601e-05
-1.25397376577339e-05
-1.93573515262736e-05
-1.25084400464701e-05
2.40843088212062e-06
-6.19198174495674e-06
-1.14242001950265e-05
-1.32202199103373e-05
-7.89069151036596e-06
4.6140538782184e-06
-1.9794297214258e-06
-5.06131002570067e-06
-1.86952167479287e-05
-1.09418079953999e-05
-3.15411698602539e-06
-3.37576653549658e-06
-1.39493809754753e-05
-1.71156453563205e-05
8.17774706900609e-06
-1.70650601677028e-05
-1.11463669210295e-05
-1.99403971448974e-05
-1.56544777684906e-05
4.06101218427114e-06
-8.42858208230673e-06
-8.33637435118297e-06
7.76381123483949e-08
-2.22006868445366e-05
-1.82985680124346e-05
-6.93729600492583e-06
-1.25196826564749e-05
-1.29836101444572e-05
-7.69187985321574e-06
9.38623475984346e-07
-1.10955818902784e-05
-6.25129277305547e-06
2.84019182756719e-06
-2.21328196695281e-05
-1.77789727380779e-05
-1.52510848532557e-05
-4.37346173000977e-06
-1.77254949266095e-05
-1.9536626511824e-05
5.19291075479562e-07
-1.26715536538358e-05
-7.58575153745811e-06
-2.07096656845726e-05
-2.03512055213776e-05
-4.89498627163408e-06
-6.52356343990723e-06
1.65555538446648e-07
-2.15714445455411e-05
-2.4266680108432e-05
-6.09597572859854e-06
-1.47373924829814e-05
-8.70294720403059e-06
-1.38022594036308e-05
-3.44803219292822e-05
-2.26949028534321e-06
-8.98422456678809e-06
-8.07038537670715e-06
-2.21492230427795e-05
-2.50032658377264e-05
9.43170786375508e-06
-1.665436691428e-05
7.49365918392974e-07
-2.25696087193068e-05
-2.93022484910321e-06
-1.96492041581813e-05
-1.86820120131176e-05
8.5224004698916e-06
-9.41378160569976e-06
-1.76184622390148e-05
-8.89340012864373e-06
-1.83046500336952e-05
-7.96107057847982e-06
-3.84833449318731e-06
-8.38613299858719e-06
-1.8484590027531e-05
-4.11402921887005e-06
-1.47883975361084e-05
-6.37204046252126e-06
-1.06363362664236e-05
-3.19543648046694e-08
-9.93162380148614e-06
-8.00555415599988e-06
-1.34894802105099e-05
-1.72634741858625e-05
-2.42154474061071e-05
6.1680530681109e-06
-1.5556137635361e-05
-1.32384397038249e-05
-1.18221845857146e-05
-1.86288178613118e-05
-3.77792337177135e-06
-2.19956327985025e-05
-8.45822245053246e-06
-6.76216073130523e-06
-1.72055481118704e-05
-3.68863344670646e-06
-9.08958081445122e-06
-6.2035124935498e-06
1.1386054269515e-06
-5.6473702467949e-06
-2.14163795011272e-05
-3.0931305257652e-06
-1.23874095582706e-05
-1.23332658164815e-05
-1.3437643137666e-05
-1.7898217801609e-05
-2.00636923977151e-05
-1.04445855883709e-05
-1.12416994218642e-05
3.14103654668207e-06
3.89251473181587e-06
-2.10229270214686e-06
-7.59171726268288e-06
2.09994860823566e-06
8.86781919803353e-06
-5.87772508047456e-06
-1.53409965249576e-05
1.88421015200354e-07
-9.94163644057639e-07
-1.45885861536532e-05
-9.59664659039835e-06
-1.83044147374447e-05
-1.22892988378894e-05
-1.36469371935561e-05
-8.833530374249e-06
-1.4452497079146e-05
-1.98545457292037e-06
-3.85362163896001e-06
-1.47981635425045e-06
-9.16843851099461e-06
-6.36244688683879e-06
-9.25470922854601e-06
-1.4542775456448e-05
-7.46826163529432e-06
-1.96942086282978e-05
-1.78049259359203e-05
-6.7248209395025e-06
5.55168950171521e-06
-1.56795358238058e-05
-7.41298748990809e-06
-3.47988934136267e-06
3.38658024842224e-07
-7.80119149415568e-06
-2.13051670043937e-05
-1.10061523620993e-05
-1.65886840158175e-05
-1.47718064392343e-05
-7.21734996643686e-07
-1.20964943937534e-05
-1.12781135750834e-05
-1.0894898138799e-05
-2.68716210061115e-05
-9.54312137584301e-06
-2.2547392400811e-05
-8.7905125889454e-07
-2.11822844810761e-05
-1.65961666808878e-05
-2.4703505805738e-05
-1.633671778185e-05
-1.7821052916307e-05
-5.70424800820938e-06
-2.17933335660328e-05
-1.90713276193163e-05
-1.66457530684934e-05
-2.85015133813068e-06
-1.72952417294722e-05
-2.37538401389463e-05
-1.25739195317083e-05
5.59799798423102e-06
-2.61743538305002e-05
-1.64679582074271e-05
-6.08906407943419e-06
-7.91596249407882e-06
-2.32150257902719e-05
-1.58694309138045e-05
-9.6355267374921e-06
-1.55651035014213e-05
-2.12586163327162e-05
3.9406865975182e-06
-2.13415792996852e-05
-9.80034319116083e-06
-6.84195290380955e-07
-9.2206748767929e-06
3.90571643813971e-09
-1.04055766052845e-06
-5.82181804862504e-06
-4.57892053497998e-06
-1.77875079511477e-05
-9.24643636940427e-06
1.55346198136763e-06
-2.36806673315491e-05
-2.40270147491827e-05
-6.32323628178154e-06
-1.969274540983e-05
-3.52359625486632e-06
1.76850754412878e-06
-2.0036999112524e-05
-6.55855429393026e-06
-1.57213604722719e-05
-8.50369712534021e-06
-1.55514995235829e-05
-1.21458763701441e-05
-7.93707815946111e-06
-1.86930409825346e-05
-4.13662187750607e-06
-4.05648831719671e-06
-4.20816739212278e-08
-7.82332366938255e-07
-1.07150886000941e-05
-2.37063325270288e-06
-1.73764096396749e-05
-1.13492138655058e-05
-3.16698429094817e-06
-8.13260403088236e-06
-1.88044377649166e-05
-2.49959829453613e-05
-2.45313326272045e-05
-4.53022023727793e-06
-1.05939712512195e-05
-1.30635130593749e-05
2.30493378153625e-06
-1.53901134917179e-05
-1.63128575737911e-05
-4.23032207311795e-07
-9.35378153666677e-06
-1.59175454941797e-05
-7.59919883935728e-06
-1.09252988836427e-05
-1.96270049211507e-05
-5.95550834867276e-06
-4.90260090614806e-06
-1.772696188894e-05
-6.25887892175548e-06
-1.66312712619483e-05
-1.50049941826488e-05
9.23414103931367e-06
-9.19238486665133e-06
-8.82588808666653e-06
-2.14816407700786e-05
-6.15503570572929e-06
-1.18060772615226e-06
-9.10960588781576e-06
-2.04897974812244e-05
-1.13648773621632e-05
-4.29580228947639e-06
-1.45125219966862e-05
-5.28777838386516e-06
-6.05773440255638e-06
-1.43677262457348e-05
-2.14831397346625e-05
-1.5977280424758e-05
-6.31595999343061e-06
-4.90912640434493e-06
4.90382391304912e-07
-1.31209766874898e-05
-2.79468141647748e-05
-1.28189860568745e-05
-2.11834745004477e-05
-3.17339942640424e-05
-3.80980394241271e-06
3.46705846364714e-06
-3.49164737091183e-06
-1.87807910399602e-05
-1.86250487907949e-05
1.59278491442989e-05
-1.16772677323503e-05
-1.40816034550448e-05
-2.79820894922959e-05
-1.42017298355154e-05
-6.49201022076947e-06
-8.01962322197226e-06
6.07061274218669e-06
-1.5496102703538e-05
-1.3386336570816e-05
-3.22318794238514e-05
-2.54761354752495e-05
-2.14574207017755e-05
-2.7342442556901e-05
-2.24821466585766e-05
-1.11403302670644e-05
1.59605834716328e-06
-4.28351897191029e-06
-2.53476464662717e-05
-1.38677422936328e-05
-1.93552678205639e-05
-1.4867357372604e-05
-6.82307888940973e-06
-1.45020524288119e-05
4.98113973755419e-06
-1.19691056643464e-05
-9.57982900966749e-06
-4.33229767932474e-06
-2.25168313811802e-05
-9.3117913658955e-07
-1.57645917458232e-05
3.44969783815494e-06
-2.35713297735081e-05
-1.51173196734188e-05
-4.38183880292418e-06
-2.42392408923266e-05
-1.69897208955418e-05
-1.29319988648858e-05
-8.74518388001659e-06
-1.24978079619177e-05
7.79427033239905e-06
-9.27801374739891e-07
-4.76847503055583e-06
9.64382326468437e-09
-1.38144104357699e-05
-6.24005084722422e-06
-2.77010632209902e-05
-1.09186768853782e-05
-2.65484734043629e-05
-3.57292733019654e-06
9.40980374437308e-07
-9.10454163472291e-06
-1.05042634647983e-05
-1.15396569678271e-05
-1.23077322402776e-05
-1.56329041666808e-05
7.28511087868537e-07
-6.3166299670627e-06
-8.05427589548932e-06
-1.91341998144438e-06
-2.20802725104081e-05
-2.35085665003379e-05
-1.35868357693455e-05
-4.3981441480867e-06
-1.2815504893986e-05
1.61564703442111e-08
-2.24763583182284e-05
-1.45940905906078e-05
-2.35466572703368e-05
-1.27469160355148e-05
-5.59439712216072e-06
-1.06078620202287e-05
-2.13085926365454e-05
-8.14867010277439e-06
-1.21900456018589e-05
-1.63565000132547e-05
-1.26085611681302e-05
-1.11622921778592e-05
-1.38010476611402e-05
-4.95176491766627e-06
-3.58257163293969e-06
-1.98599991746892e-05
-2.02546612807635e-05
-1.87378158655633e-05
-1.92688629516228e-05
-6.00261915436737e-06
-1.10239736676028e-05
-2.20415905253779e-06
-1.97492675820388e-05
-1.04486047843763e-05
-1.39441195765401e-05
-2.0759662398998e-05
3.76573435916951e-06
-3.25267714665037e-06
-1.06445984548836e-05
-2.21274594280348e-06
-2.09243625940993e-05
4.04256755933876e-06
-7.88628423679095e-06
3.21723480482614e-06
1.62003343581125e-06
1.30949818850156e-05
-2.4472405539236e-05
-9.24706783781929e-06
-4.35481181139597e-06
-1.24793949733489e-05
-2.00421158037057e-05
-1.69961085863991e-05
-1.13447864624315e-05
6.96477532716318e-06
-1.41215528572819e-06
-2.19050894135751e-05
1.31196398564877e-07
-1.17602172808253e-05
-2.49904439459531e-06
-3.05250181683068e-05
-3.57100040426937e-06
-2.11015538616776e-05
3.50877661255433e-07
-1.10609250055081e-05
-3.65472799018684e-05
-1.448069319134e-05
-5.53831040085392e-06
-1.11316303165927e-05
-1.5503861731427e-05
-5.56317490703586e-06
-4.05947255873405e-06
-2.11596710517444e-05
-2.01894432482746e-05
2.44969061852156e-06
-2.49614083912377e-05
-1.30787821549312e-05
-1.36955836991643e-05
2.19840002471034e-06
-1.66000441297754e-05
-1.83612985400236e-05
2.26318017937278e-06
-1.63173007486306e-05
-4.25361474213563e-06
-6.92104415322971e-06
-2.08560918143002e-05
-1.27588177795326e-05
4.61978575812049e-06
2.94451305956797e-06
-3.24617803825828e-06
-1.75418882002604e-05
1.22272907714286e-06
-4.86611659505215e-06
-4.75906807882942e-06
-1.10997123731756e-05
1.22385382517935e-06
-4.01139212601149e-06
-2.06792441101273e-05
-3.15888498459924e-06
9.73915173473207e-06
-2.24682995381379e-06
-5.07764207743715e-07
-2.25187953964315e-06
-2.36663078716731e-05
-2.57056555399971e-05
-2.63221298337967e-05
1.21624510685809e-05
-1.32674260489e-05
-2.74064276778871e-05
-9.47894919845958e-06
-2.12011887367551e-05
-8.30026954314923e-07
-1.05957945531911e-05
8.4732583272054e-06
-1.85545414011705e-05
-1.05685966692399e-06
-1.23339486989004e-05
-8.22582602955986e-06
-1.6516540830461e-05
-2.10804874904388e-05
-2.21496158714765e-05
3.88617452348178e-06
-1.6009247316307e-05
-1.127806647966e-05
-2.90510279186157e-06
-1.59869742904744e-05
-1.27603946085767e-05
-1.82992006999379e-05
-1.07821151549833e-05
-7.86738906693718e-06
-1.57320429992766e-05
-2.04347773941663e-05
-2.20078969655574e-05
1.06161287649091e-06
-1.67785189009459e-05
-3.53814090682625e-06
-4.29157131332806e-06
-3.1393045754339e-06
-1.20781394208032e-05
-1.92039314663255e-05
2.60766912869981e-06
-1.98736416797556e-05
-1.15773739333897e-05
2.10705696726456e-06
7.610202077971e-06
-1.3448999552846e-05
-4.26638896316061e-06
-3.67243605532401e-06
1.18838850782911e-05
1.12876987237397e-05
-1.33407326913162e-05
-1.35939491136929e-05
-1.41493647543654e-05
-2.69500095582743e-06
-5.4409117480114e-06
-5.31759906064229e-07
-1.76129057767463e-05
-2.22287111886652e-05
-1.7053150858039e-05
-1.38325189716402e-05
-1.55964252360975e-05
-1.4996109639458e-05
-2.15892038575135e-05
-2.05042969197004e-05
-2.37473437641455e-05
-2.04884332580415e-05
2.99422450489829e-07
-9.34053205781673e-06
-6.45554064156068e-06
2.50839473003248e-06
-8.67888999442146e-06
-2.67517704070657e-05
-1.23880439409404e-06
-1.18730972675537e-05
-3.78842691693804e-06
-1.9496259969639e-05
-1.56523362655435e-05
9.47054057928624e-06
-7.77764928773613e-06
-1.78670938798451e-05
3.66631317839563e-08
-2.12212003394794e-06
-9.67836784343835e-06
4.42619385109016e-06
-1.39626219485035e-05
1.03042689866172e-06
-6.30108365450958e-06
-1.88484093774461e-05
-1.22922367435824e-05
-2.15397146767985e-05
-2.94619651821691e-06
-1.67998446964183e-05
-9.4804136020577e-06
-1.27306368620345e-05
-2.03721392685416e-05
-1.15061208586533e-05
-8.10828844613586e-06
-1.45352275542039e-05
-1.36353781069963e-05
-1.36544913525171e-05
-2.25272886274958e-05
1.44826779667326e-06
-1.07580188840714e-05
5.28540971408616e-07
-8.60855101689235e-06
-1.06118226084621e-05
5.8560175454482e-06
-1.83325415186665e-05
-9.09924499329611e-06
-8.44412579801832e-06
-9.75775177167693e-06
-1.41211199919464e-05
7.74477342832525e-06
-1.61186648573895e-05
-1.14484879484699e-05
3.25406393064123e-06
-1.08040667374323e-05
-1.94504560123208e-05
1.08080140354456e-05
-5.66813785289837e-06
-2.29894693154301e-05
-2.50106913656375e-05
-8.17537164945484e-06
-2.08435086023531e-05
-4.77314007653013e-06
-6.54061426004949e-06
-1.25951119657272e-05
-6.57966410307786e-06
-7.33177180614462e-06
5.67829316610154e-07
7.04999162502594e-06
-2.01892293590854e-05
-5.62630330064597e-06
-1.30380681090017e-05
-2.64688805213312e-05
-1.4798185187561e-05
-1.65074637824992e-05
-2.93643182766604e-05
-1.48942598831441e-05
-1.74305815739245e-05
-1.44680714594334e-05
-3.84140567167979e-07
-1.67670013555899e-05
-1.14952788275763e-05
-1.54752329750998e-05
-1.37579331167286e-05
-3.05296056839334e-05
-1.75801464758367e-05
-2.43971891054067e-05
-8.15445310940523e-06
-1.12760052143844e-05
-1.21182048104853e-05
-2.0007587199514e-05
-1.48808377325949e-05
-6.37943517271629e-06
-2.80824583823763e-06
-1.71101754772789e-05
-1.93003754464062e-05
-2.32177602004538e-05
-5.23568960291263e-06
-1.43033406245335e-05
-2.29166896438265e-05
-3.84061103178071e-05
-1.56177815627974e-05
-6.13016437376884e-06
-2.50954176888796e-05
-2.73752166550087e-06
-6.3114309002315e-06
-1.39819195127016e-05
8.86849960781079e-07
-1.7904786127685e-05
-2.04476857712166e-05
-9.49044302703987e-06
-1.48310763080922e-05
-3.75558608729359e-06
-7.78663184177371e-06
-4.20907605295408e-06
-4.1023257136043e-06
-1.55747661752981e-05
-1.04317610296482e-05
-1.98524310528067e-05
-1.78393664897624e-05
-8.94677670201559e-06
1.56715463972559e-06
-1.29643411709864e-05
-1.73895832434986e-05
-1.02068118500055e-05
-3.42013442080746e-05
-2.42088641835204e-05
-1.24172800926987e-05
-2.03480610835857e-05
-5.20762302437535e-06
-2.27123183172544e-06
-4.44650183397773e-06
-2.85883797604105e-05
3.5002968480613e-06
5.22487087931155e-06
-6.10926560222292e-06
1.72952315385373e-06
-1.10084228823878e-05
-1.16223378568303e-05
-1.37472132751739e-05
-3.05585012172998e-07
-1.25315152911702e-05
-2.04713112519788e-05
-1.02563435387728e-05
-1.77664076761041e-05
-6.86874043967412e-06
-5.83050210193905e-06
-2.30751769594159e-05
-1.35850342530672e-05
-1.0823811828646e-05
-1.46462256283735e-05
-1.28520236435727e-05
-1.52360524345615e-05
-2.62159910799394e-06
-9.68240543488887e-06
-1.28629769970807e-05
3.86700807820342e-06
3.78038758607275e-06
-1.19777258516429e-05
-1.60323768670319e-06
1.1185421764364e-05
-1.24875535795684e-05
-4.47301813852755e-06
-1.49696360241597e-05
-1.59356803676361e-05
-1.47750835264791e-05
-4.92667327122674e-06
-1.23467792193189e-05
-1.48511214536702e-05
-1.44211391571268e-06
-6.25633839431939e-06
-2.08840431884695e-05
-3.63216467093971e-07
-1.83149839836812e-05
-1.16987919391309e-05
-4.49571465906864e-06
-7.83233496222229e-07
-1.05162411426627e-05
-7.35804126095478e-06
-2.26757772528728e-06
-5.97047040063102e-06
-4.47517806259866e-07
-1.59985902742246e-05
-3.33663809248876e-06
-5.10939989850524e-07
-4.73912068785116e-06
-1.88235359553105e-06
-2.431792497963e-05
-1.47157987039398e-05
4.17477583703656e-06
-1.12299222258019e-05
-1.55739771078127e-05
-4.22478656934308e-07
4.49095975747928e-06
-1.12224491440179e-05
-1.16622818643126e-05
-1.11961285476188e-05
-1.58386875426495e-05
-1.98436208955252e-05
-2.53762750838259e-05
-1.34839288355745e-05
-1.28953233790378e-05
-7.78594667549797e-06
-9.97686402918592e-06
-1.04087676725151e-05
-1.55028893704116e-05
-1.3399580061823e-05
-2.1271610083413e-05
-2.37118312333755e-05
-1.43859758923599e-05
-1.21616756382367e-05
-7.64119589496131e-06
-1.55231029500083e-05
-4.66572678558013e-07
-7.21133158181507e-06
-8.74936774068178e-06
-1.54853851771689e-05
-7.19183682546322e-06
-1.46249051308959e-05
6.38888562391331e-07
-6.54872812072796e-06
-2.22267548009306e-06
-1.68196736216288e-05
-1.35172910721702e-05
-1.13851893497242e-05
-1.95127877169056e-05
-2.4530969773253e-05
-1.6696255621875e-05
-1.05373915738155e-05
3.5087168610111e-08
-5.73178696373112e-06
-1.04476256109745e-06
-1.46883826062559e-05
-8.64643839605752e-06
-3.06250193947275e-06
-1.36785741276427e-05
-2.17363352752738e-05
-1.91528597112011e-05
-2.22541539633089e-05
3.14931679223541e-06
-1.27471981796853e-05
-1.13846829832593e-05
-1.38751909421982e-06
-8.74349989340635e-06
-2.00134390825586e-05
-1.00451150963235e-05
-1.94619018034565e-05
-8.12907726828772e-06
-1.74402151330419e-05
-8.10128952005814e-06
4.74923888370497e-08
-1.79402990129201e-05
-9.63722958832614e-06
-7.39391467072223e-06
-1.69286881549737e-05
-7.97446735589862e-06
-1.54136187594898e-05
-6.85927512578419e-06
-1.20986059365559e-05
-8.40441555936404e-06
-1.44836118018274e-05
-1.01839004234804e-05
2.29918594213625e-07
-9.15330202380782e-06
-1.81551168576044e-05
-1.54018258669069e-05
9.95582586769119e-06
3.99857734597869e-06
-1.34149504674686e-05
-2.43521942015378e-05
-1.32757093390535e-05
-4.09723259091496e-06
-7.2761104511906e-06
-8.8000375629254e-06
-1.0755618485454e-05
-1.52085748497547e-05
-2.11791998058864e-06
-1.22742410114386e-05
2.22844613544988e-06
-1.51731062384898e-05
-1.9813835766076e-05
-1.17872415494355e-05
7.23794081496875e-06
-7.6302076541825e-07
-8.82098520831288e-06
-2.08002727394317e-05
-1.2234407511698e-05
-1.5119168477263e-05
-1.53791627829902e-05
-7.86425108993097e-06
-2.32761994408638e-05
-1.87400692868576e-05
-2.04018759195035e-05
-5.68991344594389e-06
-4.82996548043756e-06
-8.60593854802018e-06
-3.82732907232563e-06
-2.20699576442679e-05
-1.40001546313359e-05
-1.98313603426695e-05
-1.97308488762832e-05
-2.96273091209768e-06
-1.2358293597911e-05
-1.74228339459092e-05
-8.12274438504887e-06
-3.85838597044148e-05
-6.86051143495743e-06
-1.60325618637637e-05
-1.29002372187877e-05
-4.19809959444593e-06
-1.70703516371201e-05
-1.24815191927855e-05
-1.509880371499e-05
-6.70673949369373e-06
-2.01590352058002e-05
-1.62229346281356e-05
-1.47183329360187e-05
-1.3724109573208e-05
-2.08956595181939e-05
-2.62185875423956e-06
-1.62907785382881e-05
-1.56710588470227e-05
-1.23106064653193e-05
-8.10187208286589e-06
-2.01368817067764e-06
-1.29315735907703e-05
-6.79253626953157e-06
8.202698416661e-06
-1.66595732639442e-05
-3.74762940633523e-06
-1.50372955786915e-05
9.43657092819513e-06
-1.49937700370085e-05
-1.81082141910092e-05
-1.14933168979204e-05
-1.51559581871983e-06
-1.86682517700784e-05
-1.27592668839251e-06
1.75373176838943e-06
-4.85392600378847e-06
-4.35151574985106e-06
-2.89139374908173e-06
-7.94367567920191e-06
-1.61047478349932e-05
-1.80540968513902e-05
-1.22850326937782e-05
-7.89202756824848e-07
-2.12074915057271e-05
-1.16114991841968e-05
-9.30421608414306e-06
-8.84574738615191e-06
-8.35363675881482e-06
-2.30752482993e-05
4.43211041299362e-06
-1.30806997646998e-05
-9.27932845974352e-06
-1.94505669834343e-05
-1.43093128948117e-05
5.91836643691804e-08
-5.62872808815929e-06
-1.17798421935755e-05
-1.56620883137717e-05
-7.22169051593033e-06
-1.94443744319437e-05
-6.93556879643113e-06
-3.9354408716347e-06
-8.51679736387325e-06
-2.305838477958e-05
-5.5153403977563e-06
-4.59489137359044e-06
-2.44702129199512e-05
-3.21935117104451e-06
-2.52770318489349e-06
-3.30673332548613e-06
-1.06621652717446e-05
-1.31613918573742e-05
-1.09282347366863e-05
-6.6246613832528e-06
-8.59296157256038e-06
-1.80335052106095e-05
-9.18301999857994e-06
-7.50419023574564e-07
-4.73653958466706e-06
-9.22320615951684e-08
-8.0649052233786e-06
2.9544599076621e-06
-7.67410483147981e-06
-9.26520536749613e-06
-4.52685055414504e-06
-5.79202694429201e-06
-1.65927860510261e-05
-1.21530466941161e-05
-8.38342769778358e-06
-1.10000625259969e-05
-1.62172824942442e-05
1.39311307552883e-06
-7.16256809494583e-06
-1.40633616923203e-05
-1.52517114364704e-05
-2.72525142898731e-05
-2.05529240950826e-05
-1.99927657787008e-05
-5.60513281843664e-06
-5.07838137959334e-06
-1.27129440904386e-05
-7.14248171890986e-06
3.12884705261428e-06
-1.51337740184093e-05
-1.31545283161748e-05
-4.75163722164651e-06
1.46206906372784e-05
-8.04989551733583e-06
-5.04141084447949e-06
8.97109098986532e-07
-2.98225256700299e-05
-8.55279909937787e-06
-4.7646197600969e-07
-1.43177903724035e-05
-8.20057987944099e-06
-1.12809198079978e-05
-2.62844905031815e-07
-1.47849503301094e-05
-1.07101396775944e-05
-2.24547491490113e-05
-1.73690190873573e-05
-1.84720378531698e-05
-1.21585187766586e-05
8.89738408098732e-07
-1.60789518210176e-05
-1.20828477831152e-05
-1.93108467309999e-05
-1.22899004318203e-05
-1.47835043062942e-05
-6.28640755829989e-06
-2.15246915811689e-05
-2.59502513616688e-05
-9.44885890639064e-06
-1.04502458630693e-05
-2.39866201678981e-05
-1.24177520716611e-05
-1.80340694927604e-05
-2.19443588530589e-05
-1.88990826637961e-06
-2.21225390657137e-05
9.43991030058934e-06
1.57057256116745e-06
-1.74949972442954e-05
-3.64445141876192e-06
-1.36261369276684e-05
-1.53755329010712e-05
-2.61690034374827e-06
-8.76556170710046e-06
-1.38789615983329e-05
-1.22592003565269e-05
-1.96760581857159e-05
8.18977598629955e-07
-1.73922167933252e-05
-1.47446615471807e-05
-1.97990971674882e-05
-1.79675302530304e-05
-9.29369891392784e-06
-9.42968835265335e-06
-2.61516704590354e-05
-1.92401060960309e-05
-9.21437160824862e-06
-8.55522895656654e-06
-2.08331239822036e-06
-3.40777215063385e-05
-8.77981612004834e-06
-9.38791618956085e-06
-3.0196807071177e-05
-1.51700274481167e-05
-2.01874204030921e-05
-1.04118916708773e-05
-2.19906609121933e-05
3.72302883397126e-07
-6.72439990711606e-06
-1.43789078871053e-05
-7.89930644701225e-06
3.21840566773437e-06
8.95352764248343e-06
4.26555738182658e-06
-8.41313063668549e-06
-8.24547888670941e-06
-8.60722309429327e-06
-8.98895149304942e-06
-7.65772814291368e-07
-4.18135253242475e-06
-9.56385113660855e-06
-1.61081973696667e-05
-1.92390999172619e-05
-1.50940465510026e-05
-1.4043254628369e-05
-2.86206756410469e-06
-1.52909699148429e-05
8.73903411402237e-07
-1.47048268313667e-05
-2.4279783379214e-05
8.60527149013674e-06
-1.30452821742109e-05
-9.64908168924e-06
-1.26127413095074e-05
-2.39611418427119e-05
-3.42467130502069e-06
7.85018345301964e-06
-1.38313918575595e-05
-8.20561686313671e-06
-8.48184444797594e-06
-5.41592357089122e-06
-9.40152421205536e-06
-1.7737121094125e-05
-2.26131250128993e-05
-2.53136931918449e-05
-7.99402281238511e-06
-9.39614908406175e-06
-1.92141754077905e-05
-2.07644888827998e-05
-2.52454261250237e-05
6.16110760115743e-06
-2.31540223459297e-05
-1.29170303865829e-05
-1.43751420853213e-05
-4.93926123654388e-06
-7.98472063147009e-06
-1.15317272552127e-05
-4.49722259057826e-06
4.63507921315191e-07
-1.9436567146127e-05
-2.88201907643616e-05
-2.50716895639286e-06
-1.33221638084396e-06
-8.61344431222127e-06
-4.67252354557876e-06
-1.05200016791477e-05
-5.15211170592708e-06
3.67035403911321e-06
-4.06829355983831e-06
-1.74374399224827e-06
-2.39180718810007e-05
-4.90871421782663e-06
-1.06768372707854e-06
-7.77451353944833e-06
-1.8646948475482e-06
3.61998730189809e-06
-1.10349160817769e-05
-5.42658824531647e-06
-2.6695546495328e-06
-1.2814724857987e-05
-8.15441896314114e-06
-1.7944331599835e-05
-2.0642258595177e-05
-2.37712011893542e-05
-8.7116669061589e-06
-1.04766822161274e-05
-1.52276535579186e-05
-3.28917881707004e-06
-2.11695259212581e-05
-1.1327925278096e-05
-1.59289973032051e-05
-1.44161401179139e-05
-1.82626116713866e-05
-7.6709961452326e-06
-1.46734118616047e-05
-5.4779568304304e-06
-1.89971015057462e-05
-2.29725821092658e-05
-1.80211393456629e-05
-7.18275524523574e-06
-1.55777480996414e-05
5.3100758866704e-06
-4.64280271573252e-06
-1.32444540009922e-05
-1.85070429259435e-05
-1.87940130232066e-05
-8.29352551041097e-06
-2.13255834710275e-05
1.24190028971827e-06
-1.76759391439392e-05
-1.49119363094863e-05
-7.6086516631806e-06
-4.93758964859841e-06
-1.3735644184118e-05
-2.19398334045725e-05
-6.82167922773435e-06
-8.49647864911537e-06
2.6316866718019e-06
-4.65618288115947e-06
-2.30731853904677e-05
-1.87415682035482e-05
-2.67389840138265e-05
-1.38619914988844e-05
-1.99895584030995e-05
-1.31017144915956e-05
-9.97964478869724e-06
-4.43135444499225e-06
4.80613228604406e-06
-1.84802069246041e-05
-8.59218320032884e-06
-1.27773553442049e-05
-2.60576136305283e-05
-1.03187760646885e-05
-1.10636074926661e-06
-9.23296812990073e-06
-3.32595316882554e-06
1.52208511861534e-06
-1.43683268855194e-05
-2.68376176001157e-05
-2.64043963458073e-05
-1.72993139507505e-05
6.87776356953245e-06
-2.88266475536933e-05
-2.38480899666536e-05
-1.31656674810764e-05
-1.27484384801638e-05
-1.47961173720856e-05
-1.40297103541121e-06
-1.53645739537817e-05
-4.57172549979098e-06
-1.17712282432592e-08
-1.21633779120275e-05
-8.22769736988929e-06
-9.90283254014847e-06
-1.42509117626254e-05
-1.80051752766114e-05
-4.70361979782434e-06
-1.89454815909673e-05
-3.51066506234001e-06
-1.54703847156777e-05
-1.71365092064318e-05
-1.1286631497771e-05
-1.72018149307757e-05
-1.37872557965952e-05
1.20164134724793e-05
-3.02424234512342e-05
-9.50260938505748e-06
-2.54683949078485e-05
-1.14486438253764e-05
-5.39164043551052e-06
-6.82368417074098e-06
-2.59699574345667e-05
-4.60286275043877e-06
-5.72283524442078e-06
-1.32374037325948e-05
-8.02258067652855e-06
-6.66770979907006e-06
-1.54891102031399e-05
-1.11686587080564e-05
-1.12071260520687e-05
8.1502903710052e-06
-1.88383296782431e-05
-1.17561236337598e-05
-1.41767576210205e-05
-1.15206905009871e-05
-1.57547482980715e-05
-8.24022971028333e-07
8.80553102866774e-07
1.71549339094597e-06
3.83988810753644e-07
2.63904554831526e-06
-7.62142204867499e-06
-1.51572705520378e-05
-7.41389530449759e-06
