# Supplementary material for: Research on computational propagation and identification of mine microseismic signals based on deep learning
Source: PLoS One. 2025 Oct 22;20(10):e0334641. doi: 10.1371/journal.pone.0334641 (PMC12543183; doi:10.1371/journal.pone.0334641)
Supplement: S11 Data — (ZIP) [file pone.0334641.s011.zip › 000101100002565.xlsx_0.txt_24.txt.txt]

-1.45168981930788e-05
-1.25271927607869e-05
-6.18486545271874e-06
-4.82976316982323e-06
-1.29990546955608e-05
-2.26230509924791e-05
-1.04179860173347e-05
-8.02480145357542e-06
-4.32407414904959e-06
-9.86091960873387e-06
3.34846950957461e-07
-5.45082196277802e-06
-1.12799156887707e-05
-8.71517325665433e-06
-1.99462328551937e-05
-2.20600120553128e-05
-2.01384161153206e-05
-1.17937201161889e-05
-2.07043192281813e-05
-2.34775413332144e-05
-1.42835105856727e-05
-2.25663886768761e-05
-1.80040336811721e-05
-8.3577927056529e-06
-1.24685982542337e-08
-8.44762276617234e-06
-2.17413824429158e-05
-1.59398644320813e-05
-3.14209310842343e-06
2.45915897547748e-06
-6.08677763185621e-06
-8.6318034830149e-06
-9.45731911044078e-06
-6.49002832734924e-06
-1.82378766483126e-05
-2.67153387652482e-05
-1.23742919946021e-05
-8.20299991052365e-06
5.63786783484246e-06
-1.07047509980842e-05
-1.0247324360744e-05
-6.44175719404579e-06
-9.39983835457561e-06
-1.77299521999599e-06
-1.42823565818342e-05
-1.48476539516394e-05
-1.70849214787612e-05
-9.24252717550136e-06
-1.34658233546945e-05
-9.98752502222355e-06
-1.94499064621182e-05
-2.0295425665768e-05
-1.04970300594533e-05
-1.06455391994118e-05
-1.36334478850004e-05
-1.99319815432691e-05
-1.89719003253793e-05
-1.56202418300536e-05
-2.07232830325901e-05
-1.25926428537118e-05
-1.14005525327395e-05
-9.99119638830893e-06
-6.90924021854694e-07
-1.45653885273603e-06
-2.09568285879501e-05
-3.05017549206497e-06
-1.14581781764378e-06
9.35897048382932e-07
-1.30591478649441e-05
-1.61317290018668e-05
-1.66836868429321e-05
-1.21870400019169e-05
-3.27601690805533e-05
-1.24051209789691e-05
-3.53272084940166e-06
-5.94498023850162e-06
-1.21649805565769e-05
-2.24429475802128e-05
-1.22944694598123e-05
-2.07264268880444e-05
-1.3447351658289e-05
-1.01208568680973e-05
-2.29736457205327e-05
-1.96767869127444e-05
-1.09171626657214e-05
-2.54069376594146e-05
-9.7998345853373e-06
-1.38501756794703e-05
-5.57800269703629e-06
-4.56464277159643e-06
-6.56204609676363e-06
8.07280762498517e-06
-1.56154164886007e-06
-7.67913671096746e-06
-1.44370490695138e-05
-8.0117171803572e-06
-4.88043794518188e-06
-7.14928162105498e-06
-1.66955419076634e-05
-3.35367271976555e-05
-1.22778023257666e-05
-1.02736136950709e-06
-5.13961012090289e-06
-2.99536951768389e-06
-2.82693414353259e-06
-8.26737074449889e-06
-9.49327169495222e-06
-7.83312215150733e-06
-1.13124046397141e-05
-1.79101750722209e-05
-7.59450826864423e-06
-1.76584222668655e-06
-1.8884776878532e-05
-1.32634558151313e-05
-1.37793556363101e-05
-1.81022803129774e-05
3.04185862602277e-07
-1.5988898378439e-05
-6.69026732503812e-06
3.3663417729192e-06
-1.13909574645038e-05
-4.23113666483867e-06
-6.6949021723966e-06
-1.97881668542449e-05
2.07298682572151e-08
-6.87648955998253e-06
-3.16701018997581e-06
-9.96373785645566e-06
-1.00671495066394e-05
-1.07270721538117e-05
-1.22506783933923e-05
-2.79421906662741e-05
2.95438748646612e-06
-9.67065150755799e-06
-5.0277992693046e-06
-1.47760217026326e-05
-1.65505558313574e-05
-4.75173493547417e-06
-8.05962567797989e-06
-1.4117244672885e-05
-9.60886909484436e-06
-1.56327289841759e-05
-1.58086072702309e-05
-3.77419399643888e-08
-4.82884235816162e-06
-6.16076581335874e-06
-2.1018818786915e-05
-1.7977034860367e-05
-1.50301648340379e-05
-9.08858949107715e-06
-1.00892254296946e-05
-1.06880216924849e-05
2.10099583064856e-06
-8.62515770627456e-06
-5.91343830396571e-06
-1.2748190659406e-05
-6.54474044794859e-06
-2.97369941830435e-05
-6.57837390110447e-06
-1.3094433424959e-05
-8.13101076854556e-06
-1.12894350833538e-05
-1.82237761444128e-05
-1.41063185847156e-05
-1.70917890498004e-05
-1.9999109244083e-05
-1.26410995992813e-05
-1.45022365690449e-05
-1.61510169390014e-05
-2.83231344693998e-06
-1.74150601089394e-05
-1.54823211445295e-05
-2.10414793825259e-05
-9.12305534433004e-06
-1.2352021855244e-05
-1.18172913084756e-05
-5.26915926685319e-06
-9.13274801135652e-06
-5.27501829902722e-06
-1.3297056472733e-05
-9.07939119069882e-06
-9.66308702931407e-06
-2.01996979681699e-05
-8.0347210767001e-06
-4.04149126631681e-06
-1.30039458823129e-05
-1.27756025145865e-05
-1.05738697257496e-05
-1.11875542455786e-05
-5.99222607312122e-06
-7.87081433087042e-06
-2.17237969963323e-05
6.4191741593551e-07
-5.38723816403353e-06
-9.45327530025949e-06
-5.33456274626313e-06
-1.83628584448166e-05
-1.44566426806433e-05
-1.24222543827716e-05
-4.95436755547923e-06
-1.45666890029478e-05
-1.75326740058313e-05
-4.60993208136577e-06
6.93862967348589e-06
-1.02367666573415e-05
-1.47328292173564e-05
-5.3529144676214e-06
-1.29964005860673e-05
-1.60418998974941e-05
-5.95460831236909e-06
-1.71428340769988e-05
-1.51877293353052e-05
-1.94095297531724e-05
-1.95578991959367e-05
-1.68579141779512e-05
-2.64458169963005e-05
-6.57693033419221e-06
-1.30308331145235e-05
-2.46577574430446e-05
-1.42746363535105e-05
2.36686139477898e-06
1.42536124430931e-07
-1.02813030042292e-05
-9.7966604937437e-06
-3.15703539164706e-05
-1.09590001174639e-05
-1.00884616619228e-05
-1.12421821219687e-05
-4.86339251790793e-06
-7.86758554985725e-06
-1.75330190422002e-05
-9.65508298577833e-06
-1.81171710781049e-05
-1.15190375813859e-05
-5.32741560899505e-06
-1.05507290761765e-05
-1.74605396669197e-05
-1.13749360402523e-05
-5.13886756609604e-06
-1.86868101873565e-05
-1.14692316468249e-05
-1.04299534009102e-05
-1.50930998629435e-05
-2.39577952094851e-05
-1.8215019372707e-05
-1.98769486315108e-05
-1.49999692673701e-05
-8.37131904745085e-06
-6.29841287548295e-06
-2.48733597059388e-05
-8.35751551828636e-06
-5.48351034212726e-06
-2.13050401728545e-05
-2.54899876960073e-05
-1.54272406067962e-05
-1.14922152453818e-05
-9.4543826994627e-06
-1.29358312877351e-05
-9.91777210001619e-06
-1.9841024287872e-05
-1.17039879775608e-05
-1.97061194831762e-05
-1.1505718113429e-05
-2.15297516232769e-05
-4.50808484166209e-06
-5.69624897181901e-06
-2.05924295182311e-05
-3.5450902332799e-06
-2.22975678209051e-05
-1.19698927196128e-05
-9.68992653213157e-06
-1.8071834438584e-05
-1.18215396851417e-05
-2.38005359148575e-05
-1.36379454521287e-05
-2.55320281294826e-05
-4.159448626669e-06
-1.0977532505914e-05
-8.90670042746133e-06
3.50826674516073e-06
-7.40184832584716e-06
-1.18990747574595e-05
-2.72415381970341e-06
-1.91818556540202e-05
3.34536266294804e-06
-7.71939160262928e-06
-2.5880786081127e-05
-2.07867893460512e-05
-2.27812700208616e-05
-1.63544512784381e-05
-1.60289402181298e-05
-2.27603129496175e-05
-4.80160712127253e-06
-9.81141184930522e-06
-7.93149223264925e-06
-4.96927961837949e-06
-1.55607032462935e-05
-1.27762246093713e-05
-8.16577894560617e-06
-5.25393674992681e-07
-7.1427237383181e-06
-1.20453550658236e-05
-1.60189895343487e-05
-2.18195440065562e-05
-9.76343503966257e-06
-6.08941399326157e-06
-9.63735290865191e-06
-1.3502555017825e-05
-7.50289455792847e-06
-2.04319342309186e-05
-3.11769383495714e-06
4.11947911398214e-07
-1.93731384207622e-05
-1.48393483862539e-05
-1.13341983945991e-05
-2.15569490929351e-05
-9.1058538518101e-06
-5.71663853009588e-06
2.05622082073763e-06
-1.06820531693104e-05
-1.14058376285541e-05
-2.48103410964499e-05
-1.13073387551707e-05
-8.96758437046195e-06
-1.30440353928426e-05
-1.96020525937553e-05
-1.62262184622073e-05
-3.3574818174508e-06
-8.49391739345189e-06
-1.45559828528962e-05
-3.94836310511018e-06
-6.74274873553614e-06
-2.35797895361718e-05
-1.03317276555387e-05
-2.03946097709495e-05
-3.05687963369631e-06
1.04479957524508e-06
-5.77707841031325e-06
-1.51750254796182e-05
-2.21682601459077e-05
9.65468431236997e-06
-1.10215958155513e-05
-1.40226796653957e-05
2.39607173092117e-07
-8.36830551522062e-06
-1.34566716120961e-05
-9.18302321396344e-06
-2.38813653848047e-05
-8.80253592277123e-06
-1.18703455419445e-05
-1.33899623528832e-05
5.87563273180248e-06
-1.13550592999729e-05
-4.78558654365277e-06
-5.50556657634823e-06
-1.44060330745982e-05
-1.44227793106483e-05
-6.17842270518927e-06
-4.602143880039e-06
-1.22438789156521e-05
-1.36601218849134e-05
-2.0754541433475e-06
-1.54210455674982e-05
-3.78978842278327e-06
-4.9232819183374e-06
-4.86521721645937e-06
-1.21095022779082e-05
-8.02958766209647e-06
-7.8634889072409e-06
-1.29858294943849e-05
-6.80990800560177e-07
-7.42296059641573e-06
-1.76956374913058e-05
-1.28534808190852e-05
-1.72910494798774e-05
-1.10708443429515e-05
-1.47043442318661e-05
2.77477472954778e-06
-1.94802572055506e-05
-1.63986821134468e-05
-2.39579671636168e-06
-1.45101284919865e-05
-1.3799487538071e-05
-1.75887093485988e-06
-1.63811767766355e-05
-1.49102914360887e-05
-1.63821907957239e-05
-1.10985419360941e-05
-8.08211126288189e-06
5.47910497635822e-06
1.65669439775375e-06
1.43039787803963e-05
-1.02153367862457e-05
-7.57786739595087e-06
-2.49427944698466e-05
-2.35373546403827e-05
-1.78853793986411e-05
-1.07029126905239e-05
-1.28385947397551e-05
-6.26105146564632e-06
-7.139805399057e-06
-4.96343470261859e-06
-1.64711386356353e-05
-2.21377545657562e-06
-1.507876565629e-05
-4.86912789024495e-06
-7.98805811098985e-06
-6.35389522021008e-06
-1.61094118335422e-05
-1.14267524238976e-06
-5.7803937361882e-06
-2.49343979427757e-05
-1.82902681165819e-05
-7.896790014516e-06
2.04315496811571e-07
-1.42622778746694e-05
-2.00702627393349e-05
5.12508814957043e-06
-1.4131284259192e-05
-1.88349959868626e-05
-7.19497728819979e-06
-2.49421743052901e-06
-1.14919733752228e-05
-8.38363278961446e-06
-1.57862652422716e-05
-6.94376890351461e-06
9.24044828038301e-06
-2.04850282790073e-05
-7.85369392387605e-06
-2.13872533292641e-05
2.3151753710285e-06
-9.59017402635419e-06
-5.89434904579382e-06
-8.02355692485446e-06
-1.54536048399789e-05
-2.36153537930609e-05
8.51948205063706e-07
-7.4634418370369e-06
-1.00815109168009e-05
-1.5520337571116e-05
-1.72169119460136e-05
-1.64482135884691e-05
-1.08851085953063e-05
-1.69066739483069e-05
2.13991669144988e-06
-9.69463200667943e-06
-1.33891779860886e-05
2.98875200701482e-07
-1.13819331976769e-05
-3.68965286627433e-06
-2.30506352935426e-05
-7.89465310011453e-06
-2.18393050487616e-05
-1.13192853156496e-05
-1.82138084832709e-05
6.33148056276443e-07
-1.56798452194959e-05
-5.40689391964946e-06
-1.69885862061791e-05
-1.33393504000173e-05
-8.47468827989134e-06
-1.49435886121025e-05
-2.8940822223281e-05
-1.57157610587552e-05
-9.15665836128105e-06
-2.62105451475458e-05
-2.00791277040382e-05
-1.28664878352521e-05
-1.18974047973723e-05
-1.07583736958861e-05
-1.19739865087757e-05
-1.00750554713389e-05
-4.83287769196404e-06
-4.7557949766662e-06
-1.07746340120466e-05
-1.48299768345949e-05
-9.2002720902817e-06
-1.13959880085953e-05
3.61764464992236e-06
-1.72292613030877e-05
-2.59116258765527e-05
-6.17106614785021e-06
-1.23076769222095e-05
-1.50466005909695e-05
-1.5643842371386e-05
-1.70595916427278e-05
-4.42221588701782e-06
-1.23942572369371e-05
-7.85526678893818e-06
-7.341700052194e-06
3.70771427071358e-06
-1.29963145423962e-05
-4.04982756689015e-06
2.92833967984953e-06
-1.57304854046127e-06
-1.16036129381099e-05
-8.04849043918554e-06
-1.23039447238575e-05
-9.08335939721427e-06
-1.52719820732218e-05
-1.75359673553915e-05
-3.98334429147141e-06
-3.51953535221165e-06
-7.92024734993747e-06
-9.2267047848388e-06
-1.01692748307281e-05
-1.34345463676775e-05
-9.49463953827685e-06
-1.17346578591777e-05
-2.36724421406792e-05
-1.05573607531222e-05
-2.51628099752023e-06
-1.85976412050918e-05
-7.46380696264771e-06
-6.95329102625698e-06
-1.90256679161357e-06
-4.65081150991946e-06
-2.36687565813959e-05
3.83601594510425e-07
-1.80966641249814e-05
-2.61477904838389e-05
-1.79725026883949e-05
-3.3811516022891e-06
-1.81094725349533e-05
-1.58786059325216e-05
-3.02611596031884e-06
-8.40027572724811e-06
-1.07866105745426e-05
-2.81071935022761e-06
-1.51166852763279e-05
-4.21318716654977e-06
-9.58973719689547e-06
-1.42350985968909e-05
-1.21263997000706e-05
-1.39669892532559e-05
-1.23155026731621e-05
-1.21095360413365e-05
-3.65247914806581e-06
-2.00161127291423e-05
3.21768448442935e-06
-1.42579986661123e-06
-4.94379499388517e-06
-6.3369965901738e-06
-1.29953912586506e-05
-8.60955891021404e-06
-2.8818375515728e-06
-2.11301140069152e-05
-5.27267194763297e-06
-9.07226177030973e-06
-1.05540801948894e-05
-1.27212893511505e-05
-7.96943648456068e-06
-1.0508772977661e-05
-1.14800652368752e-05
-8.53523260907944e-07
-6.36428468703206e-06
-1.4941293246364e-05
-1.62022210639997e-05
-8.6441302576292e-06
6.41965650969336e-06
-1.35355369707436e-05
7.05671509029398e-07
-1.30037901096017e-06
-1.41692163778627e-05
-4.52999351970587e-06
-1.20670142088012e-05
-9.8985917148221e-06
-2.03079800586846e-05
-3.68885280544689e-06
-7.53170108347497e-06
-9.14122323686854e-06
-8.21720424153932e-06
-7.2669546761159e-06
-1.1452915319324e-05
-1.26320674057776e-05
-1.24304810708196e-05
1.45804712033081e-05
-3.80488228840333e-06
-1.31083731141342e-05
-4.32924673330667e-06
-4.00355453473686e-06
-9.16675256337387e-06
-1.22528585680754e-05
-1.42326040234176e-05
-1.89992118391306e-05
-1.3107424432547e-05
-1.2061006313663e-05
-1.37111758211426e-05
-1.48286966016775e-05
-3.81342718680907e-07
-3.2095658752327e-05
-1.27583788873188e-05
-1.55694166491266e-05
-1.40860714093239e-05
-1.62966600957702e-05
-1.87815820185484e-06
-1.4974779222067e-05
-9.8915208927025e-06
-9.31213979836257e-06
-2.2704418015594e-05
-1.31221630842897e-05
-7.21023612889089e-06
-9.46421368966112e-06
-1.50430275295561e-05
-2.2956460949959e-05
-2.38186373704094e-05
-2.38547023541998e-06
-1.99298626978206e-05
-8.38014070933705e-06
-1.37888208133461e-05
-1.82336482895274e-05
-2.01149963733013e-05
-9.95738450441559e-06
-5.68275291410326e-06
-3.72038324259018e-07
-2.26799983639913e-05
-3.14043053775853e-06
3.88952323953563e-08
-2.00118673461084e-05
8.6879442339303e-07
-1.14784518161087e-05
-5.5334007264125e-07
8.12403180909147e-07
-6.2792089913627e-06
-1.66459755172117e-05
-1.63179786430217e-05
-1.29112101828441e-05
-2.99473156690671e-05
-1.00731815978596e-05
-2.74003287916606e-05
-3.57135028951126e-06
-1.64606704368516e-05
2.29056008295026e-06
-1.31832119027718e-05
-4.91134186754249e-06
-1.75638534637726e-05
-1.16357643485468e-05
-1.38211125227112e-05
-1.10763651078377e-05
-2.30981555748315e-05
-5.5237130860647e-06
-7.26212564613447e-06
-1.51401925877234e-05
-1.22092473316487e-05
-8.18468165563477e-06
-1.14158643914684e-05
-1.8597153510767e-06
-2.21117328743357e-05
-3.77780319102216e-06
-1.66316062016626e-07
-2.06540547401042e-06
5.81301148736548e-07
-1.1914971585854e-05
-8.67028092511605e-06
-1.44031596901233e-05
-2.54336824814055e-06
-1.69634336901741e-05
-1.08638443614388e-06
-7.38473209768691e-06
-3.29405621853742e-06
1.28634611058203e-06
-1.78818668200755e-05
-1.74649953066298e-05
-4.5107292963571e-06
-1.47082022908497e-05
-1.64274971603684e-05
-1.85535388614249e-05
-1.32612192219782e-05
-9.00321424313378e-06
-1.60377773233719e-05
-1.24308633932495e-05
-2.21687265847797e-05
-2.0990868787592e-05
-5.36254417332768e-06
-7.97081645849525e-06
-1.18610918603138e-05
-1.00751379318213e-05
-2.0049971463439e-05
-1.51635656510221e-05
-1.0927264521994e-06
-6.22285518652487e-06
-2.59753308866051e-06
-2.62455722374788e-06
-1.20104626702128e-05
-2.10164505313534e-05
-2.14163585873948e-05
-1.01342682406056e-06
-1.86240956274031e-05
-1.00873214792005e-05
5.36026771978903e-06
-1.01387018103985e-05
1.00699838302916e-06
-1.45875754088177e-05
-3.76598410008566e-05
1.55126267795118e-07
-8.62536238341955e-06
-1.50263257698795e-05
-9.14444825454206e-06
-4.18795339416308e-06
-1.87760658487921e-05
-9.7882706369659e-06
-2.30723096478838e-05
-8.60826519912801e-06
-1.75372101504759e-05
-1.6126613466099e-05
-4.39089559419173e-06
-1.80798445162569e-05
-5.29206541790657e-06
-7.1290711631766e-06
-1.4593915614533e-05
-1.20658054491271e-05
-1.68622164338958e-05
-6.67302881701692e-06
-1.10645142236739e-05
-4.24287616943421e-06
-5.49841331469754e-06
-1.13327212504618e-05
-3.02765443104296e-05
-1.47412108436419e-05
-8.77678048204003e-06
-2.67111006044766e-05
-9.72819052976338e-06
-1.37407511729404e-05
-1.03103549719993e-05
-1.84717320610962e-05
-9.89170848341975e-06
-1.73901913185343e-05
-2.40328906685896e-05
-1.38319532844505e-05
-2.65312402093055e-05
-1.16719043017969e-05
-1.0204325850045e-05
-4.36858197992764e-06
-1.71026144886615e-05
-3.14131415713889e-05
-1.91223048847088e-05
-1.16242091452299e-05
-9.45520895213839e-06
-1.21034911680261e-05
-9.91940662024389e-06
-1.05394144972759e-05
-1.08735620400822e-05
-1.9553148907874e-05
-1.28992693110147e-05
-1.83526590505912e-05
-1.56010429254922e-05
-1.2286203884594e-05
-9.05278156647073e-06
-1.72195810480226e-05
-1.32168817886639e-05
-1.37872818506704e-05
-6.45435625076536e-06
-1.11020927067264e-05
-2.26988730506038e-05
-1.1312509355353e-05
-1.93002417158961e-05
-2.0528050707022e-05
-1.67519458196292e-05
-1.30380951619026e-05
-1.4058281881616e-05
-1.33033385596255e-05
-3.35181546397948e-06
-3.21405166428174e-05
-1.43030259361957e-05
-2.1302079066995e-05
-2.13216199534229e-05
-9.69278362561303e-06
-1.19331124784441e-05
-1.53112472229473e-05
-2.30417755101579e-05
-1.40760756273341e-05
-2.72753820242918e-07
-1.77581527332297e-05
-1.09155621717091e-05
1.81373275025026e-07
-1.75158768028886e-05
-2.54419801286731e-05
-2.27682024572283e-05
-2.43603521744747e-05
-1.45289390124657e-05
-1.83526704938419e-05
-1.65103763023878e-05
-1.78850952682287e-05
-1.88107413376433e-05
-1.08387383149945e-05
-7.37750105984738e-06
-1.45162813025752e-05
-8.98964977302886e-06
-1.00812137449335e-05
-3.0769152008901e-06
-1.47438388903362e-05
-1.01405782781729e-05
-1.09687283255326e-05
2.37431042257532e-06
-1.98130511915782e-05
-2.53755189908061e-05
-1.40338555850508e-05
-2.80076618557901e-06
-6.44712937598428e-06
-1.92842007366736e-06
-2.77755932998669e-06
-8.33581241371948e-07
-1.01184491128249e-05
-1.13480681708011e-05
-2.20141856599244e-05
-6.39817689662805e-06
-1.1523864839675e-05
-4.87474289006973e-06
7.16696871356513e-06
-1.51043857756717e-05
-1.03037611530396e-05
-7.29293434519627e-06
-5.34178914883114e-06
-1.46501181951132e-05
-1.1885874395573e-05
-1.36683708489366e-05
-1.26320848520371e-05
-1.95575924372697e-05
-2.17714930793916e-05
-1.26954688062644e-05
-9.65295468531613e-06
-1.85819300847528e-05
-3.08648334319701e-06
-5.47344377868579e-06
-1.28742299526036e-05
-1.42425233500975e-05
-1.63222986196595e-05
-4.62181523252337e-06
-1.01396291346652e-05
-1.2263346527647e-05
-1.43810029742482e-05
-1.29176674625895e-05
-4.88474951656457e-06
-1.28147536576664e-05
-1.60077622205721e-05
-2.0830159598005e-05
-5.18360174902658e-06
-4.55728516703907e-06
-1.10867494598603e-05
3.2199305186233e-06
-1.20148202499713e-05
-2.99620647681878e-05
7.17662452658566e-06
-5.31050815127103e-06
-1.65771531490061e-05
-8.98295645024327e-06
1.15693405327452e-05
-1.01461993957373e-05
-1.07590718763792e-05
-1.6812518353738e-05
-7.29040230396195e-06
-1.60807179886053e-05
-2.15037340689701e-05
-2.00792544961552e-05
-3.02179031324529e-05
-1.05802052288422e-05
-1.24637702222968e-06
-9.67582054648009e-06
-4.52023130764098e-06
-1.64937636464845e-05
-1.37565649066263e-05
-2.13824819221915e-05
-1.2106975955186e-05
-2.02422107818925e-05
1.00212396143726e-05
-8.54190559567713e-06
-2.48443413367568e-05
-5.14084021289279e-06
-4.02018305054885e-06
-1.27506854485606e-05
-5.38472843517527e-06
-1.19727827902396e-05
-4.12744259664032e-06
-1.02788057685928e-06
-2.12371811771967e-05
-1.37588948457872e-05
-1.83927026114553e-05
-9.75457912939055e-06
-1.15962756188246e-05
-1.8697696025161e-05
-1.35301887340833e-05
-1.22814338617708e-05
-1.29005460166047e-05
-1.59929383579826e-05
-2.87359818238216e-06
-1.55602332852089e-05
-2.13848663217861e-05
-2.27317729236537e-06
-8.60223905788126e-06
-1.04723558936603e-05
-8.35386453154685e-06
-2.9197497827034e-06
-1.29003897305554e-05
-2.62880723422222e-05
-1.06238368882072e-05
-1.01692171791522e-05
-2.31411734230472e-05
-9.12443730475047e-06
-1.36576074380796e-05
-7.0728930802128e-06
-1.00027373879163e-05
-4.77439961989069e-06
-2.48405869723734e-05
-1.52967623679677e-05
-1.03301990880879e-05
-1.23149611205341e-05
-1.76227267197497e-05
-1.4668560090635e-05
-1.51600142381839e-05
-1.78199092060155e-05
4.12974845268568e-06
-3.20065123224241e-06
-4.44447166141678e-06
-8.78451616600788e-07
-1.38826732451527e-05
-2.36822709026658e-05
-7.50520433549166e-06
-9.99834249266535e-06
-1.68453626699856e-05
-4.64621483720148e-06
-1.62773082158068e-05
-8.23489974947415e-06
-1.17388223661457e-05
-1.32691573022089e-05
-6.07017184501503e-06
-2.66505087736492e-05
-1.61158347953046e-05
-1.80790485125159e-05
-1.05675765475935e-05
-1.89086453648859e-05
-8.4721980443013e-06
-2.12452072140508e-05
-5.50960097042933e-06
-7.97458646988931e-06
-4.03914813648838e-06
-5.35030888460811e-06
-1.33656064498443e-05
-1.28457284788295e-05
-1.73874592144418e-05
-1.92825798727188e-05
-8.79288569099268e-06
-1.63733188704127e-05
-1.2291002923758e-05
-1.6083211589587e-05
-1.4160178645996e-05
-9.94842680710965e-06
-9.07744660830424e-06
-5.30067048081326e-06
-2.23308126704397e-05
-1.72006166414489e-05
-7.37903366475672e-06
-2.29789091312912e-05
-6.33147235184109e-06
-5.58964838254164e-06
2.95344232580493e-06
-1.05025863152629e-05
-1.10432044663287e-06
-1.05501063221744e-05
-1.01652234582312e-05
-1.26043725950754e-05
-3.08548649240599e-06
-8.12767644153409e-06
-1.04180405086712e-05
-1.21151056044188e-05
-4.12989359246208e-06
-3.07402439286849e-06
-2.31407524929367e-05
-2.17998946579178e-05
-3.86620029617875e-06
-9.67169415739163e-06
-1.95811366271022e-05
-1.13136764944813e-05
-4.6350158437355e-06
-1.62281679120208e-05
-2.70080408681389e-05
-1.82617159375232e-05
-2.89411303742277e-05
-1.69391794023448e-05
-1.69581989755918e-05
-1.02064682745689e-05
-9.05976085656026e-06
-1.43355508305424e-05
-1.92868295627221e-05
-7.83411304767426e-07
-2.55161891368932e-06
-1.39599772923166e-05
-6.46581891052346e-06
-1.04013281944471e-05
-1.17897244842098e-05
-2.81122030782117e-06
-1.44217377620392e-05
-2.42162230750189e-05
-6.20691382960852e-06
-2.13843438974227e-05
-1.28380333824116e-05
-7.31387271548179e-08
2.14049363868812e-06
-2.20857032346639e-07
-1.17893688658964e-05
-6.80536653863131e-06
-5.29488199423571e-06
-6.8759254601536e-07
-5.14750725331597e-06
-1.91680912847373e-05
-1.02248747767679e-05
-7.49847969518787e-06
-1.31345523044379e-05
-1.97206949322664e-05
-1.40605320311396e-05
-9.20883791474287e-06
-5.11945573037916e-06
-1.59026105549252e-05
-9.33316333109594e-06
-1.43327246061826e-05
-2.74967006272476e-06
-1.49886503104074e-05
-4.5505744588264e-06
-1.76283208265673e-05
-8.13562493424311e-06
-1.75841003083781e-05
-3.17067921533974e-05
-1.93459945433011e-05
-6.36571017887189e-06
-1.12318370305089e-05
-1.73267994668659e-05
-2.55151591474896e-05
-9.59867753694729e-06
-1.80056143943526e-05
-1.18737536454231e-05
-9.63615771286186e-06
-1.530706236303e-05
-1.20045189807017e-05
-5.61289506426726e-06
-2.13751089793664e-05
-1.57495437161343e-05
4.72340201232768e-06
-1.44379561387188e-06
-1.82420705828378e-05
-2.12104561265388e-05
-1.27725966925788e-06
-3.53489539606316e-06
-1.36358308890482e-05
-9.45523200298853e-06
-7.66906698109624e-06
-5.68934368798278e-06
-1.2853192126903e-05
-1.15421027866179e-05
-1.25876657039285e-05
-5.98941420783613e-06
-3.22202762545034e-06
-5.12536494213187e-06
-1.69195297784738e-05
-2.21616190349356e-05
-1.7282854922493e-05
-1.20455184782166e-05
7.51319739249971e-06
-2.67966073429687e-06
-6.8182428015875e-06
-2.17081187458023e-06
-1.17283040050861e-05
-6.1914588896226e-06
-1.26528439682637e-05
-1.97577170945237e-05
-1.62976926187326e-05
-1.63686981563504e-05
-8.33381130311051e-06
-5.07437304252782e-06
-9.78458679642505e-06
-9.46520107114608e-06
-1.9391422997124e-05
-2.06328805876357e-05
-1.46968943565174e-05
-1.62091807073481e-05
-2.10643906326162e-05
-1.01548055054336e-05
-1.04241175987681e-05
-1.19342483779342e-05
-6.71218119845316e-06
-4.75122781973655e-06
-1.13303752661493e-05
-6.6765723748788e-06
-2.25057176424488e-05
-7.83338089083814e-06
-1.52455794982483e-06
-1.11454998103428e-05
-2.06407746823293e-05
-4.36109167754372e-06
-2.8417432796657e-05
-2.35111922675853e-06
-9.91332217753681e-06
-1.4506150935264e-05
-5.95764640034061e-06
-2.01065843163027e-05
-1.35537363551682e-06
-2.50523663848041e-06
-1.36700912380664e-05
-4.23311909073287e-06
-7.50396969842115e-06
-6.53169016752991e-06
-7.93817148873827e-06
-4.70145071477465e-06
-1.04003915223543e-05
-7.19032043031034e-08
-6.17887611703535e-06
-1.52518666016845e-05
-8.86359977617819e-06
1.42167571802688e-06
-7.08564804913529e-06
-1.24493503392982e-05
-3.41642049446393e-06
-6.62155950472038e-06
-7.43447217622314e-06
-1.54157297663343e-05
-1.17567442298043e-05
-2.94706896513516e-06
-1.85282584729712e-05
-3.4892908190052e-06
-8.67368586300205e-06
-8.68893300843283e-06
-1.33557133940827e-05
-4.6124228582236e-06
3.31695812885871e-06
-9.56160127669224e-06
-1.58967350495783e-05
-1.16312483257679e-05
-1.98456843959712e-05
-1.51406101695412e-05
-7.72055717736053e-06
-2.26452409879978e-06
-1.79878220081619e-05
-1.1271604632662e-05
-8.26285510793126e-06
-8.22278472908715e-06
-1.07312332247068e-05
3.26475428255991e-06
-1.02245952609599e-05
-1.72405446196678e-05
-1.73770444511236e-05
-1.67431659526416e-05
-1.50132663286013e-06
-9.01405086305016e-06
-9.57465096646739e-06
-1.03633642241998e-05
-1.23364596310333e-05
-9.1964731938906e-06
-1.03042084027755e-05
-2.11266664501716e-05
-1.05801755309909e-05
-5.3592560549127e-06
-7.41181592119408e-06
-2.24626047406776e-05
-1.68662679334428e-05
-4.40545210166094e-06
5.47214753097263e-07
-1.13262600949912e-05
-2.10059592284066e-05
-1.5467379529486e-05
-7.22436090562734e-06
-1.76553502252123e-05
-1.40878728820297e-05
-1.41987434733399e-05
-9.0435328435768e-06
-7.45004260728735e-06
-1.27684124009318e-05
-1.24731076131897e-05
-4.27445110208252e-06
-3.32679992221062e-06
-1.44569788828745e-05
-1.03441472456597e-05
-1.19900535225259e-05
-1.21453937472243e-05
-2.83338186508623e-06
-9.09941366776879e-06
-3.00345401058493e-06
-1.25771845684672e-05
-6.15817295178686e-06
-1.15143318153737e-05
-1.81083259018744e-05
-1.12396149754285e-05
-1.56775031561275e-05
-1.74361393968152e-05
3.83107312501772e-06
-6.75559389296915e-06
-1.52723886247305e-05
-1.5017826057699e-05
-1.79392211190598e-05
-4.05970828504919e-06
7.20399538147292e-07
-1.68335261753575e-05
-1.47485437425117e-05
3.63372746568469e-06
-4.89632162543017e-06
-6.40029842190699e-06
-1.73256571724752e-05
-2.98758398647273e-05
-5.16446823834222e-06
-2.5515808903077e-05
-1.76726882813467e-05
-7.50718316858819e-06
-9.78424429685794e-06
-1.41603533987993e-05
-1.00281102097073e-06
-2.3137327806884e-05
-1.58424744265064e-05
-2.78510909537406e-06
-3.31709530721607e-05
-1.28382730648272e-05
-1.29323362510049e-05
-1.35215472698844e-05
4.59288353253944e-06
-1.15295482396189e-05
-1.17415100736718e-05
3.26235324091702e-06
-6.6061127756291e-06
-2.59244160122491e-05
-5.88311166920662e-06
3.40411512088186e-06
-1.35695399879622e-05
-1.12476364590878e-06
-8.98723229828321e-06
4.35106680263386e-06
-3.89737325238239e-06
-1.93385985389878e-05
-1.48127396181426e-05
-1.18969299266316e-05
-3.59336008154429e-06
-6.43597507813964e-06
-1.72238826934956e-06
-6.02437886705124e-06
-2.1512723540427e-06
-1.74935959557316e-05
-2.36534366471138e-05
-1.05446268006187e-05
-2.68544956844269e-06
-5.72123696768058e-06
-2.24298031171791e-05
-9.92170586661823e-06
-6.03861067134665e-06
-8.00476364406353e-06
-6.6874143709112e-06
-1.79307160265043e-05
-1.25233468952847e-05
-1.11790807487872e-05
-9.45701124488038e-06
-3.89833655456658e-06
-1.62515691721539e-05
-8.1538425833151e-06
-5.62479627975763e-06
-8.58220197938807e-06
-7.02540841252773e-06
-8.01922917813215e-06
-6.12942215083814e-06
-6.31307426263796e-06
-1.37421006924043e-05
-8.7333122308705e-06
2.04129553936435e-06
-2.28741702364391e-05
-3.56432015624846e-06
-6.83545971399709e-06
-1.97895471319149e-05
-1.98048671619498e-05
-1.428181739068e-05
-7.91542361843759e-06
-3.03871435252658e-05
-1.65142755197347e-05
-9.87629332569483e-06
-1.36086682104605e-05
-6.15482620022671e-06
-1.64790261551292e-06
-3.0744417163791e-06
-9.30462550280435e-06
-1.51235740720905e-05
-1.35344706988256e-05
-2.03698247696167e-05
-1.2402054759446e-05
-1.80701886853635e-05
-1.7656605028292e-06
-1.65072168970652e-05
-1.53909869388674e-05
-2.2831544856389e-05
-1.31012457577132e-05
2.62456705765033e-06
-3.01259219629001e-05
-1.20832789764113e-05
-1.39122576668407e-05
-1.32107631630382e-06
-1.04600702588616e-05
-9.08601925133988e-06
2.07239997194997e-06
-7.59552958073309e-06
-1.34459316338597e-05
-1.98903694205698e-05
-2.48722165164065e-05
-1.03113548408626e-05
-1.41390692433836e-06
-1.01260223740593e-05
-6.31373275302918e-06
-7.0825075981551e-06
-1.13150404314484e-06
-5.88504735583723e-06
-2.45886530428111e-05
-9.94169692858184e-06
1.24990673815646e-05
-1.59057182916576e-05
-2.11770639761926e-05
-4.52189127256251e-06
-7.16678201013568e-06
-1.15957044630548e-05
4.54518525825773e-07
-8.33275179654259e-06
-9.0741740364312e-07
-2.64230718720647e-05
-2.70756082119862e-05
-8.0381255055946e-06
-1.6703741038843e-05
-1.8596770333832e-05
-9.31488699747928e-06
-7.96921910371252e-06
-1.00231640784345e-05
-9.23774146042102e-06
-2.40540044073942e-05
-1.16856403812537e-05
-5.05294052888489e-06
-7.00380237555349e-06
-2.08213442249353e-05
-4.39399304550339e-06
-1.42820920921538e-05
-9.41890453647011e-06
-8.66828997539056e-06
-2.60855217196997e-05
-3.23001460091808e-06
-8.82812271986463e-06
-1.5159832371809e-05
-1.29930060183634e-05
-1.57872086270271e-05
-9.84815609521092e-06
-6.28285568494663e-06
-1.24829455176665e-05
-1.70958306098271e-05
-2.0770251464421e-05
-9.93319928887042e-06
-2.33789182584203e-06
-7.56230241201578e-06
-2.04513311267091e-05
-9.50684769159983e-06
1.7847859804908e-06
-6.53708556354156e-06
-8.73029852509721e-06
-1.3908055746798e-05
-1.48924491990069e-05
-1.34720196362207e-05
-2.39427559367765e-05
-1.18691608726609e-05
-1.29745543513014e-05
-3.58112094858802e-06
-2.76103578471811e-05
-2.32620060447872e-05
-2.78570552893424e-06
-2.42047809611991e-05
-5.11062890239444e-06
-5.03079274366807e-06
-1.40792193896994e-05
-2.80175211290002e-05
7.26964040380773e-07
-6.64863252479891e-06
-2.76291629366972e-06
1.99022127152447e-06
3.23505650914003e-06
-4.34554250115593e-06
-1.83496073474876e-05
-1.37936132270223e-05
-1.42400926279134e-05
-6.58385084021787e-06
-2.29656961693645e-05
-9.57260584542972e-06
-1.14629519946045e-05
-1.73352737717462e-05
-1.77156377616814e-05
-1.09422273104818e-05
-2.57467427047663e-07
-1.48725987154624e-05
-4.91495921428423e-06
-5.17304110832431e-06
-4.33832960508169e-06
-2.36077237471373e-05
-1.79961392679622e-05
-2.3735119082525e-05
-7.60780777450169e-06
-1.52166558928711e-05
-1.40727308158377e-05
-1.87097573448267e-05
-9.80497064277645e-06
-2.12290143373463e-05
-1.12152612883441e-05
-1.32675800709744e-05
-1.22043067673676e-05
-6.035706172529e-06
-1.4341031825561e-05
-1.39724271726929e-05
2.75034371949676e-06
-1.33178825770318e-05
-1.56120893315884e-05
-1.00821032524608e-05
2.57210879531e-06
-2.28319051341266e-05
-1.19808618038358e-05
-2.12537448683631e-05
-3.34842188554164e-06
-1.2760313768163e-05
-1.146983291245e-05
-1.52654786124304e-05
-2.1678697850259e-05
-1.76196352120116e-05
-9.84131664383112e-06
-1.92097072566907e-05
-7.20954795036395e-06
-1.59704608352893e-05
-1.52082922483138e-05
-1.2106972167423e-05
-2.05902586408332e-05
-2.72581611841445e-05
-2.53334146727457e-05
-1.43070793609514e-05
-2.09147335317487e-05
-5.71460605927031e-06
-1.50137530124627e-05
-1.20990884557154e-05
-1.58142496022417e-05
-6.48237639308173e-06
-1.55942288043235e-05
-2.37066407393811e-05
-9.09241305658499e-06
-1.92953173297913e-05
-1.43955999647427e-05
-1.75416958799002e-05
-1.54701807946116e-05
-6.43427953049115e-06
-1.06923466691467e-05
-1.26455851800802e-05
-8.46108031985365e-06
-1.98944483120224e-05
-1.32720794537561e-05
-2.78447036385394e-05
-1.67653570652025e-05
-1.72830362057085e-05
-1.31937041056239e-05
-6.9231633883688e-06
-8.66758880338337e-06
-1.65522548584195e-05
-1.22140838081115e-05
-1.14706360967724e-05
-1.65704759118438e-05
-1.66797139951638e-05
-2.66906345494724e-06
-1.87931206362965e-05
-1.18779948898513e-05
-2.66626883013023e-05
-2.1965007082118e-05
-1.75363463862398e-05
-9.58082547072209e-06
-1.29215992704555e-05
-1.85303801407433e-05
-2.11760983787556e-05
-1.81056195772297e-05
-1.61538090051408e-05
-6.44177930978345e-06
-5.35293397092719e-06
-2.31466667813627e-06
-1.42354565550519e-05
-1.90669541019435e-05
-2.01447388685233e-05
-9.32852719948162e-06
-7.52375370955218e-06
-1.43830222058082e-05
-1.08193103048545e-05
-1.58537332243354e-05
-1.27392939558256e-06
-1.17917429472967e-05
-9.31275399547467e-06
-1.49787059528898e-05
-8.79830691902902e-06
-1.97827297004962e-05
-2.09571953115788e-05
-9.62661906509745e-06
-2.17776198176484e-05
-2.54050710931271e-05
-7.28697127365076e-07
-1.98703787131948e-06
-1.33053121645232e-05
-9.60319610542447e-06
-2.49420784514975e-05
-5.23346118826082e-06
-1.9029365599444e-05
-1.06811832997083e-05
-8.48006793186464e-06
-1.37646454522354e-05
-1.54504960209094e-06
-8.66951422616372e-06
-2.93114202204747e-05
-6.86673237816049e-06
-1.71222627625996e-05
-1.17718642245423e-05
-1.35667390442367e-05
-1.16378910273377e-05
9.30052053024837e-07
-1.28927283102524e-05
-1.82747077859616e-05
-1.50959652908021e-06
-8.36472699358685e-06
-2.00975436101363e-05
-1.4012130491261e-05
-8.088924240482e-06
-8.99405646002309e-06
-2.57745282934103e-05
-3.54162503828876e-06
-1.89504985027382e-05
4.13302291085006e-06
-8.0608753061146e-06
-4.05461798463694e-06
2.10267646719152e-06
-1.61693862691499e-05
-1.24256229784255e-05
-3.46075531372238e-08
-1.08704498449962e-05
-2.08080875321165e-05
-1.99649472908613e-05
-1.85361141437512e-07
-2.8784803414391e-06
-1.93491598485104e-05
-5.25224841236123e-06
-2.80588499599992e-05
-2.93446169703749e-06
-9.90119594353644e-06
-7.20670543944236e-06
-1.7582798712207e-05
-7.40926272234297e-06
-6.75152409594779e-06
-6.47999467681812e-06
-5.93551596475842e-06
-6.80001826707468e-06
-1.33142956975346e-05
-1.12190182184329e-05
-4.99246185140872e-06
-3.44139954347008e-06
-1.09018416372626e-05
-1.42899766675141e-05
-2.49902755903153e-05
9.08841403636904e-08
-2.85107063469762e-06
-8.03873250728323e-06
-4.40166677571107e-06
-1.84322298111859e-05
-9.82181174860254e-06
-1.59998002695469e-06
-2.01187780278512e-05
-1.52845233490514e-05
-2.50398333516807e-05
-9.73215098304277e-06
-1.52328137577611e-05
-2.19027322932479e-05
-1.4675512926231e-05
-7.62129448443604e-06
-1.98223689055643e-05
-1.31914661870967e-05
-1.82270025643959e-05
-1.43791936616841e-05
-1.27954921487372e-05
-1.91445750177608e-05
-6.04644030943596e-06
-1.31767542234455e-05
-5.96172761303655e-06
-8.12066878415673e-06
-1.5856855450052e-05
-1.1039499761832e-05
-1.64693262240335e-05
-1.65761772526663e-05
-1.41819667052979e-05
-2.38515765435808e-05
3.73129395353295e-07
-2.80097139235286e-05
-1.63123597305405e-05
-1.24069788346747e-05
-7.35344297048474e-06
7.83263709972955e-06
-7.40013796538784e-06
-1.96988691518532e-05
-1.60021442155455e-06
-2.25778627124673e-05
-1.70947935532523e-05
-2.36224942011737e-05
-1.99092366511521e-05
-1.34338034353803e-05
-3.04251177866032e-06
-1.98272686712742e-05
-7.97830724695513e-06
-1.56516353156098e-05
-3.98861595223881e-06
-9.28088621739025e-06
-2.11344905668146e-05
-1.37475136031472e-05
-1.73180231805656e-05
-1.542785985013e-05
-1.77372464410195e-05
-8.29559564102546e-06
-3.14176265338424e-05
-1.80265900558579e-05
1.94049516787425e-06
-7.29598767471522e-06
-1.30828648222311e-05
-6.56035534088788e-06
-1.23633101274731e-05
-2.23051486535839e-05
-1.85288398516527e-05
-1.82242300402345e-05
-1.28896974522245e-05
-5.31425216500637e-06
-2.07175066540312e-05
-1.26335114731451e-05
-9.28823809035458e-06
-2.06220921864307e-05
-7.92238621234588e-08
-1.33259344792816e-05
-2.64866177002727e-05
-2.29810474016958e-05
-4.82828621128407e-06
6.3977021774381e-06
3.89288799731367e-07
-8.37925236131857e-06
-3.48291647727489e-06
-4.74967973457835e-07
-2.45219623450976e-05
-1.43914088025442e-05
-2.36771225002874e-05
-2.03654032954374e-05
-8.31672079030056e-06
-9.57384640969398e-06
-4.54199658009239e-06
-5.11306540062729e-06
-1.8169365559722e-05
-3.12851606107462e-06
-5.11880685387176e-06
-1.58224196609146e-05
-1.54722351110139e-05
-1.53256988123148e-05
-2.88988005555604e-06
-9.40153045584128e-06
-1.33780542883506e-05
-7.04450877475206e-06
2.94656395313667e-06
-1.17224222774915e-05
-1.1368460868805e-05
-1.04429392248038e-05
-6.36855058811305e-06
-1.28424370958324e-05
-1.05020549628771e-05
-2.11001563369294e-06
-1.67021256326548e-05
-1.04087630894138e-05
-3.76208712606878e-06
-4.80553681656809e-06
-1.06226515912154e-05
-1.3264848168087e-05
-4.61185183295819e-06
-1.86232549067954e-05
-9.48314788781837e-06
3.12897038841564e-06
-1.58884619444364e-05
-6.63399942171032e-06
-6.5391764734381e-06
-1.58205802136509e-05
-8.42579738274906e-06
-2.28527546384597e-05
-5.62992696766414e-06
-1.66087068271162e-05
-2.41795123326164e-05
3.23066143804831e-06
-9.56553079332822e-06
-9.41557792878293e-06
2.03702240044911e-06
-1.54685682827747e-05
-1.5242903071907e-05
-1.21231884044128e-05
-2.39228498576342e-06
-1.36491490901558e-05
-1.68110461603343e-05
-7.89305511319302e-06
-1.85064040704107e-05
-8.65744679267609e-06
-1.77562539369384e-05
9.34220835889201e-07
-5.53292788103231e-06
-1.62361147286855e-05
-1.08804918843581e-05
3.23644543542621e-06
-6.67635098980647e-06
1.52522492087105e-06
-1.29842389644341e-05
-1.68069408210418e-05
-1.16048721866565e-05
-1.72554945923483e-05
-4.51367255877538e-06
-2.84156612778044e-06
-4.4021375486676e-06
-3.02528357418804e-05
-1.83089925593802e-05
-1.24928758085763e-05
-4.06088477451893e-06
-5.30537415130676e-06
-9.33081122278888e-06
2.9330468395976e-06
-1.14603551837249e-05
-1.51066847364348e-05
-2.0547782267949e-05
-1.55145757812933e-05
-7.02192740203298e-06
-2.07433116021351e-05
-2.45613598396713e-05
-1.35999295459378e-05
-3.79126233572594e-06
-3.0938333662985e-05
-1.82765643843621e-05
-1.3469081702407e-05
-1.50399840962425e-05
-1.35869477501168e-05
-1.7011457303377e-05
-1.72001114052047e-05
-1.84585328444431e-05
-5.06556708515422e-06
-1.22402846776298e-05
-1.56394239997251e-05
-1.28187131971485e-05
-1.72062855131362e-05
-8.1193734294726e-06
-7.63384070162049e-06
2.12417807409503e-06
-9.97192906976838e-07
-1.56094532825143e-05
-1.6823222681866e-05
1.172143374648e-06
-1.80005024935903e-05
-1.45270361636112e-05
-7.62749087756294e-06
-1.0159169408897e-05
-6.82648963138126e-09
-1.63243685225884e-05
7.23145080105912e-06
-1.47213450469854e-05
-1.20293848817108e-05
1.7354954614898e-07
-1.39816342972079e-05
-6.37963426533775e-06
-1.10637847335534e-05
-2.26066046790321e-05
-1.81016144199601e-05
-2.02316171126918e-05
-1.57267228874334e-05
-5.81501427010094e-06
-1.14269397631004e-05
-2.12619711641097e-05
-8.88415628433152e-06
-2.04833811358459e-05
-8.50347731420432e-06
-1.89944186149782e-05
-1.45617989542515e-05
-1.76843738397767e-05
-1.38543344977011e-05
-1.07437856465362e-05
-1.7500097498308e-05
-9.7388101286236e-06
-8.74194594763544e-06
-1.19993658935569e-05
-2.56017893789679e-05
-8.43242095908845e-06
-3.1960272706217e-06
-5.52153085641529e-06
-2.54139990101867e-05
-1.01211668053599e-05
-2.02827870968654e-05
-1.41078025662371e-05
-9.38433752399681e-06
-8.28070562967769e-06
-6.89633110272453e-06
-1.34544748803106e-06
-1.77274665522615e-05
-2.40521264728022e-06
-8.63275122641779e-06
-1.53808846619428e-05
-1.26342569136743e-05
-1.30652571593522e-07
-7.32900415459407e-06
-1.64469296278407e-05
-4.08897190410316e-06
6.78199010778522e-08
-2.03608985488804e-05
-1.13706330956235e-05
-1.36482452046744e-05
-1.44407791932118e-05
-1.05797978125677e-05
-1.53574489093345e-05
-2.07918149836229e-05
-2.25648031677448e-05
-1.3359084373091e-05
-3.55470371175696e-06
-1.36888891530071e-05
-1.40628612214757e-05
-1.05399647443648e-05
-1.24472987735775e-05
-1.65307133739539e-06
-1.54925942954314e-05
-1.73620372059141e-05
-5.52781319778648e-06
-3.03363699033103e-06
-7.87326524539158e-06
-8.38134476812514e-06
-1.25611241271602e-05
-1.019950768091e-05
-8.59187149114272e-06
-2.83714032160302e-06
-1.33301848803771e-05
-9.74121851019585e-06
-2.54808535155682e-05
-5.95101360586931e-06
-5.63783202444064e-06
-2.75597595219216e-06
-2.43200344741118e-05
-1.57968624104704e-05
-1.62131119215359e-05
-1.34147958783602e-05
-1.18667161098615e-05
6.55646784381518e-06
-1.6669564295267e-05
-1.4186185346627e-05
-1.47687284202237e-05
-4.26776833728132e-07
7.06209257212824e-07
-1.12044253975972e-05
-7.83399639572662e-06
-1.34279538225608e-05
-1.75185163219626e-05
-1.75599172564889e-05
5.44989690736546e-08
-3.02339964608588e-06
-1.06764219138833e-05
-1.43849453179945e-05
2.11805641096759e-06
-1.11004055863041e-05
-1.2787112912593e-05
-2.46904169824341e-05
-1.64511890717878e-05
-1.3266369379736e-06
-1.481524108633e-05
-1.62706275711008e-05
-3.80710742855729e-08
-2.22927284407829e-05
-1.90595526632023e-05
-7.63292618046079e-06
-1.0700581489987e-05
-2.4781270960772e-05
-1.79701645903747e-05
-2.48486603625939e-06
-1.28311390505308e-05
-1.25548775766174e-05
-8.53077061905367e-06
1.40273323054587e-06
2.87400227704491e-06
-2.17479174469166e-05
-1.000341663494e-05
-5.87054491253765e-06
-1.01418204283542e-05
-1.7321169805333e-05
-3.87938518039071e-06
-1.06049556279088e-05
1.95195597694829e-06
-2.50026141303633e-06
-1.41301136171063e-05
-9.0532494510957e-06
-1.1944806398104e-05
-3.45133982589211e-07
-1.10762284828026e-05
-5.0414840945776e-06
-2.05746946874746e-05
-2.36472833278462e-05
-1.63562817058147e-05
-6.18506347342508e-06
-7.00731862448895e-06
-7.39948450435456e-06
-1.57065972173347e-05
-1.25231352874529e-05
-1.75848010987019e-05
-3.18913605974102e-06
-1.0700127173338e-05
-2.00256048219582e-07
-1.43714350310422e-05
-6.89820631137117e-07
-1.7399856440317e-05
-1.28154034369814e-05
-1.96325384057902e-05
-1.07513043070924e-05
5.94052221972151e-06
-7.29463099779491e-06
-1.36773010345795e-05
-1.45133563030046e-05
5.75136605499421e-07
4.76798848716868e-06
-1.59090994858401e-05
-1.59110932559788e-05
-8.40870617071255e-06
-1.63219002774263e-05
-1.39896035338683e-05
-1.32384102162632e-05
-1.03446090386684e-05
-1.18015126385565e-05
-1.48636040898097e-05
-4.36045648065347e-06
-1.08202227638932e-05
-1.07994265004465e-05
-2.05044847381081e-05
-1.21178831579836e-05
-2.15959833012523e-06
-8.36115041647702e-06
-1.11073466154023e-06
-2.52847015698375e-05
-2.52578261138014e-05
-7.02762984663735e-06
-1.81558832851433e-05
-1.38110950604412e-05
-7.30178630075191e-06
-1.3437079544602e-05
-1.87293207572656e-05
-9.13829485474118e-06
-2.85693905118539e-05
-1.33743528100445e-05
-1.12544332466109e-05
-1.38441548687744e-05
2.29427155692787e-06
-3.41388554299326e-06
1.66559586267777e-06
-1.46323224094419e-05
-9.45690106500301e-06
4.23644564087901e-06
-1.30999845604458e-05
-2.58242459898642e-05
-1.69193753496956e-05
-1.74682941130331e-05
-1.54694538323038e-05
-9.58272808725525e-06
-1.42245773025234e-05
-3.63192013148543e-06
-9.25103483047712e-06
-1.25040370897973e-05
-1.76012078982255e-05
1.10309302037215e-06
2.65250258962544e-06
-1.00238395067299e-05
-1.78710329473285e-05
-1.37954788133872e-05
-1.0881740290805e-05
1.32434033435006e-06
-1.52636613804513e-06
-2.64038239151798e-05
6.35589943329955e-07
-1.50243696843804e-06
-6.09765158255627e-06
-7.86384100912469e-06
1.93964214613596e-06
-1.06160048044657e-05
-2.00146002980708e-05
7.95933139191322e-06
-1.68267980039803e-05
-1.71265783062961e-06
-1.3156404742769e-05
-8.25349596967304e-06
-1.22761564842126e-05
-1.48605291930353e-05
-1.66740918959941e-05
-1.38576598901025e-05
-1.86130675406347e-05
-9.94410053588837e-06
-7.81573198122486e-06
-3.31805395643202e-05
-7.48186716336504e-06
1.17576452320823e-06
-2.58671205066926e-05
-1.4373076834417e-05
-4.18789321248961e-06
-8.08187117401585e-06
-1.85112363645848e-05
-1.18299269310119e-05
-1.32194515063808e-05
-2.29801904197407e-05
-1.07626803429302e-05
-8.35846186952186e-06
-1.13566810000956e-05
-1.58185734035716e-05
-7.13353283824877e-06
-5.15573951065232e-06
-1.35907236408177e-05
-1.89636840359205e-05
-2.22125004932821e-05
-1.13270369805308e-05
-2.03212280540888e-05
-1.1242853954262e-05
-2.85870121284291e-06
-4.49832608763975e-06
-1.86047484586298e-05
-4.65461252164831e-06
-8.35345053076479e-06
4.51983060140173e-06
-6.17532036688877e-06
-2.18520486752437e-05
-6.18918168947463e-06
-9.93848352342804e-06
-1.36905617516129e-05
-2.31653048165482e-06
-6.43363992976781e-06
-1.37335257641627e-05
-1.9031256440979e-05
-1.06610420381709e-05
-5.54009042588417e-06
-1.00398750948879e-05
-5.93204897769243e-06
-2.68607429822689e-06
-2.31979778321876e-05
-1.16180527351428e-05
-2.3289779387045e-06
-5.84906876309164e-06
-6.55525456391654e-06
1.45748792501718e-05
-1.22964221190821e-05
-1.73853781166384e-05
-1.83519546525876e-05
-1.23986625410245e-05
-1.82394796352541e-05
-1.15550363396493e-05
-8.1761381568786e-06
-1.81328012496919e-05
-1.54041128756065e-05
-1.31430497240605e-05
-1.65929418684946e-05
-1.26565500959625e-05
-1.06019635328769e-05
-6.34967113260999e-06
-8.09787131784193e-06
-9.46999713593999e-06
-1.18430248024407e-05
-1.57158866379615e-05
-6.25096175820417e-06
-5.92854604397998e-06
-2.46148938523161e-05
-1.42984544615807e-05
-2.68045663298079e-05
2.48182053745523e-06
-1.09217244957894e-05
-1.96174890983087e-05
-2.9218127789749e-06
-2.22059499091023e-05
-1.48067415191758e-05
-8.36380313153857e-06
-8.42594560620409e-06
-1.82555737088791e-05
-8.71654531318893e-06
-2.34008937252521e-05
-1.30523409372249e-05
-8.56788300028355e-06
-1.19183149409925e-05
-1.7766742157458e-05
-6.84113781349863e-06
-2.06579858016329e-05
-1.48195098847223e-05
-1.70033288200301e-05
-6.67052254741013e-06
-2.09149406311732e-05
-2.56037552955088e-05
-2.1023767159805e-05
6.72315566385859e-06
-1.52216490962278e-05
-2.06503044762487e-05
-3.81092914415633e-06
-5.9298825364423e-06
-9.0424807757746e-06
-2.22883720459076e-05
-1.60122557405879e-05
-1.52801297337298e-05
-1.1702668748694e-05
-3.14348208724052e-06
-1.67944942918607e-05
-2.40589605435471e-05
-1.00450996831999e-05
-1.23368263263707e-05
-1.68020023325307e-05
-2.24004267549873e-05
-7.64170953576368e-06
-9.61766890832647e-06
-1.76866715292925e-05
-5.39027622872757e-06
-2.2064758230872e-05
-2.04661783895319e-05
-2.00254677540244e-05
-1.5035382973156e-05
-1.79081286393157e-05
-1.52726755329407e-05
-1.26357380369234e-05
-9.8379904729624e-06
-1.5141213033112e-05
-2.00691907079247e-05
-2.53986824815968e-05
-1.16256495893684e-06
-6.04365324732671e-06
-1.42187591137298e-05
-1.74025881735291e-05
-1.23157908633918e-05
-1.53355885868619e-05
-1.33393482061174e-05
-1.59659406994786e-05
-6.48879644446055e-06
-2.77603835850102e-06
4.79107812090831e-06
-1.94109546247247e-05
-1.12605609377331e-05
-9.9354765797988e-06
-3.08039469774164e-06
-1.87578486561812e-05
1.97694343563979e-06
-1.50222887165391e-05
-7.40092081240066e-06
-7.0752830821387e-06
-1.13502487828384e-05
-1.62026646225916e-05
-2.44737543677844e-05
-2.24996013103422e-05
-1.39883850889601e-05
-4.55501866018403e-06
-2.44270404295951e-05
-1.24507977270027e-05
-1.93087971703406e-05
6.41825258048074e-06
-9.63473246331905e-06
-8.67562407730674e-06
-1.48675478779548e-05
-8.99857269410692e-06
-4.52122405866204e-06
-1.92827107175481e-05
-5.09241099818887e-06
-1.10222360283935e-05
3.38821230224326e-06
-9.15796851589835e-06
-2.26958933381386e-05
-1.80315440041545e-05
-1.44390065300349e-06
-1.61683929812516e-05
-1.19770963796695e-05
-1.4356644589592e-05
-1.87814749502388e-05
-1.26316846109693e-05
-1.45341776303481e-05
2.12682037990325e-08
-2.21723002936096e-05
-2.46023814663153e-06
5.67891869773584e-06
1.7048901736347e-06
-4.65896568732837e-06
-1.12743823935003e-05
3.89982782988439e-06
-2.74314873379776e-05
-2.30030173499873e-05
-1.24957702588365e-05
-1.04856723986041e-05
-1.63272631234354e-05
-4.8013927953418e-07
-1.59949002316872e-05
-1.07397787106029e-05
-2.22788810770822e-05
-1.64108960899638e-05
-1.47240502791539e-05
-6.67221201402602e-06
-1.61916143952717e-05
6.02690109350272e-06
-5.19071133246316e-06
-1.63460726685456e-05
-1.79564560393038e-05
-1.84319150060315e-05
-2.11706748801434e-06
-2.11380049348819e-05
-1.19691943354996e-05
-1.39493685558701e-05
-1.50340096508554e-05
-1.3630289828691e-05
1.84340517508245e-06
-7.93865809721324e-06
-1.24922830026835e-05
-1.34234481335415e-05
-1.44942357065505e-05
-1.95993912700427e-05
-8.55946973708264e-06
-3.30995669832679e-06
-2.05093129958892e-05
-2.42527773847145e-05
-1.58813170422958e-05
-1.86993151945495e-05
-8.37555509900277e-06
-1.09921806951617e-05
-2.12088978048725e-05
-1.46290688309112e-05
-1.21795089842118e-05
-2.39689982881003e-05
-1.6415393118225e-05
-3.05352283807778e-06
-1.99931431316821e-05
-2.61381318333995e-05
-2.02041428391294e-05
-7.73562919328112e-06
-2.04214341402291e-05
-1.22273702692798e-05
-1.28210329406943e-05
-8.90826795528472e-06
-1.13464103074037e-05
-7.43681451117768e-06
-2.57147522450025e-05
-1.07762328041593e-05
-2.81469428557906e-06
-1.45327402591648e-05
-1.63945957316966e-05
-1.48956876303236e-05
-1.83529131763147e-05
-1.21643366551387e-05
-2.43324448116648e-05
-1.13632197268248e-05
-1.05312698124471e-05
5.17493798298668e-06
-2.18915959901173e-05
-1.82166770161895e-05
-8.14531950862164e-06
-1.18150474646442e-05
-1.67157547995866e-05
-1.51499291041634e-05
-1.3403165213897e-05
-1.13908959449208e-05
-1.18830158018637e-05
-3.99878886460811e-06
-6.5572647869201e-06
-2.42440833705974e-05
-3.5511541140585e-06
-1.47653241393473e-05
-5.34283677601713e-06
-8.84865384972947e-06
-4.1373132982784e-06
-1.3582953090326e-05
-9.62538744785695e-06
-8.05198396322555e-06
-1.02207012995213e-05
-2.75713660082904e-06
-9.93322206428865e-06
-1.21185839332034e-05
-1.81150954413155e-06
-1.05420232513198e-05
-6.89275549457016e-06
-2.4304937638576e-05
-1.75052912525822e-05
-7.43757118685048e-06
-1.08693066180576e-05
-2.42144701456928e-06
1.9490836269113e-06
-1.70433179840039e-06
-5.67611812761701e-06
-7.11414139727887e-06
-2.79843669587794e-05
-1.51351390504364e-05
-2.92540733784197e-06
-9.26724323660267e-06
-1.85937970279003e-05
-4.98127250772144e-06
-1.4558663701366e-05
-2.15689834309329e-05
-2.15007475886919e-05
-1.34211062796051e-05
-6.32157440425578e-06
-1.24999264653453e-05
-1.02046738454869e-05
-7.11319653494977e-06
-1.06554848527394e-05
-2.02197876430787e-05
-1.28127293514927e-05
-5.9924326770718e-06
-9.42591759489329e-06
-1.22143642660231e-05
-5.16101819264707e-06
-1.56478543596406e-05
-1.52194801391572e-05
-1.19682547596559e-05
-1.10545100359473e-05
-1.12852916028921e-05
-9.1114118134225e-06
-1.95935528571293e-06
-1.74236360464193e-05
-1.14680733918999e-05
-8.36902322647185e-06
-1.59572852011568e-05
-1.67281790692646e-05
-1.83335003773793e-05
-2.79806112524134e-05
-1.24857242466051e-05
-5.25329016406484e-06
-2.31359700419232e-07
-1.37053040635601e-05
-2.54412928217903e-05
-1.86100914655731e-06
-1.62828179493799e-05
-1.70784596377992e-05
-1.89688533778295e-05
-1.87793914896992e-05
-9.68566845936981e-06
-1.36394946871186e-05
-1.24076480574589e-05
-2.80992637193957e-05
-1.6861485395436e-05
1.8131514554126e-07
-7.56457427934745e-06
-1.98672666539983e-05
-1.88484277525377e-05
-4.63602656810982e-06
-7.55723023530429e-07
-5.48067590762082e-06
-1.38756185109503e-05
-1.97705418612275e-05
-2.55101275138291e-05
-1.64404157512326e-05
-7.98032224816609e-06
-5.75110889633281e-06
-4.80836434722413e-06
-7.57772252201733e-06
-7.3015935572934e-06
-6.02313987491934e-06
-2.25652807187728e-05
-1.17504866192528e-05
-1.73137426595828e-05
-2.82302636552197e-06
-1.33168143239882e-05
-2.39380604031007e-06
-3.26216560839255e-05
2.24236947362201e-06
-2.27078314399543e-05
-2.94795048798621e-05
-1.02002237971762e-05
-1.21016556697147e-05
3.71529133330351e-06
-1.99643681599948e-05
-1.60852910578589e-05
-1.08509247427005e-05
-2.3878756122849e-05
-2.48462847477663e-05
-2.88328712745545e-05
-1.46555085836841e-05
-1.4790501403711e-05
-7.98570123432335e-06
-1.55035390278738e-05
-8.42206206948921e-06
-5.54264619289253e-06
-6.89940309664631e-06
-6.87741317463498e-06
-4.62184830079096e-06
-2.09416090095929e-05
-1.61639062417888e-05
-3.73947728836222e-06
-2.11625673111817e-05
7.03406240895283e-07
6.07013105721765e-06
-8.98640766179395e-06
-1.36381250639206e-05
-1.11874842137971e-05
-1.98050722398564e-05
-2.46760779496394e-06
1.79209273620043e-06
-1.18200651579932e-05
-1.14628956810686e-06
-8.24034556572362e-06
-1.72660881407895e-05
-1.42675495140524e-05
-1.81302498929096e-05
-2.48282095504389e-05
-1.3919974802678e-05
-1.13560187543179e-05
-1.65381189240071e-05
-1.35539786823716e-05
-3.23987260011477e-05
-4.95927855668161e-06
-1.20033040445323e-05
-8.96590775649937e-06
-2.19233719283189e-06
-1.44011633555769e-05
-1.52288940290154e-05
-3.61210819220638e-06
-2.41161058174416e-05
-2.50319117602533e-06
-1.70023698654979e-05
-1.49002212172469e-06
-5.19505366820868e-06
-1.53375039380131e-05
-1.35526189640567e-05
-1.4649274306075e-05
-9.72166762927598e-06
-3.43431997438984e-07
-8.14752362764531e-06
-2.00398046757242e-05
-1.42876000742991e-05
-2.21809483828873e-05
1.85931083325368e-06
-8.89499715768151e-06
-1.9484475560727e-05
-2.05491317444084e-05
-1.16570407181353e-05
7.10136548582556e-06
-1.71665104906281e-05
-2.34309726343938e-05
-6.6681643518827e-07
-1.09141057006081e-05
-4.03761870540458e-06
-2.58783352727126e-05
-1.83661439118747e-05
-7.83478408311172e-06
-1.28756282210535e-05
-1.78759320130771e-05
-1.23988579936462e-05
-1.05328120999005e-05
-7.54765155933798e-06
-1.41053411381662e-05
-1.28725169309526e-05
-6.57168253241156e-06
-2.60825762109895e-06
-8.8397433727841e-06
-6.73070763386625e-06
-8.5246032226809e-06
-1.4292615997657e-05
-8.48176352941793e-06
-1.22562021950957e-05
-1.65281732301592e-05
-3.64331614382236e-06
-2.11168343471324e-05
-1.00336809034219e-05
-8.88324910050512e-06
-1.07803506624442e-06
-3.03811298251374e-06
-1.10029530909588e-05
-1.0028038000917e-06
-1.53682401232145e-05
-3.85936828002706e-07
-2.51047497556417e-05
-1.50294389233318e-05
-1.50270193953069e-05
-1.27737703010691e-05
-1.01657373621292e-05
-8.40122875680754e-06
-1.66035796588434e-05
-3.60174414327081e-06
-5.37725740000038e-06
-1.63258724463929e-06
-2.69397202512875e-05
-1.06680640175792e-05
-1.98114136358857e-05
-3.45297400189217e-05
-1.40923728198018e-05
-1.94853649154171e-05
-1.55923459628637e-05
6.94859792885491e-06
-1.4086319187971e-05
-2.24750126211251e-05
-1.510572013863e-05
-1.16204449588438e-05
-6.66392997703332e-06
-1.61832113808046e-05
-1.65817109040403e-05
-2.03726251814867e-05
-1.13034838759597e-05
-1.80982341040053e-05
-1.02121407167634e-06
-1.42830290338359e-05
-2.98976937304951e-05
-6.15095585168446e-08
-4.14942161398785e-06
-1.52313720256076e-05
-6.26931499039374e-06
-1.56788107695622e-05
-7.57676219553318e-06
-1.14659338308012e-05
-1.35926769185538e-05
-1.74846405327876e-05
-1.08446705512754e-05
-1.11266899870072e-05
-1.14050922989002e-05
-1.64376517983506e-05
-2.28065935048694e-05
-1.80959176022955e-05
-1.44862722106907e-05
-3.67477710953647e-06
5.47263335540541e-06
-1.0440286534365e-05
-1.36059339188192e-05
-9.42129392418931e-06
-5.32414868464339e-06
-3.07848956550547e-06
-1.00293733448702e-05
-1.63507829703575e-05
-6.31393231890418e-06
-5.44426733615243e-06
-6.76997622539312e-06
6.40820010048053e-07
-2.3544047095367e-05
-1.44014483778574e-05
-2.10438374590545e-05
-2.53832663160015e-05
-1.99605598953229e-05
-1.46272500261028e-05
-5.27648437298764e-06
-3.31569734660595e-06
-9.88016739418933e-06
-1.2118472009739e-05
-1.14347197269993e-05
-1.46051786092198e-05
1.49813547972723e-06
-1.02612725982352e-05
-2.14235734782494e-05
-8.43121653889974e-06
-1.30160643800428e-05
-2.84484050931659e-05
1.56407958689659e-06
-8.10892288624636e-06
-1.31725826028971e-05
-1.13874374843796e-05
-2.45916201053367e-05
-9.23277800036577e-06
-9.33590168687955e-07
-7.7268775459206e-06
-2.63653631587929e-05
-2.91646145009964e-06
-8.66247215046961e-06
-1.8310167781231e-05
-1.30243820980299e-05
-4.74014346357636e-06
-1.42312109011397e-05
-5.65700130966031e-06
-2.22043841958686e-05
-1.91056368581532e-05
-2.65562091220446e-05
-9.4769857847386e-06
-2.64685279281362e-06
-1.64043139815758e-05
-6.3359738323043e-06
-1.82198252359523e-05
-5.19754991591322e-06
-1.30310996008465e-05
-1.48458058979021e-05
-1.8498201174288e-05
-8.56461920065231e-06
-2.8804158012899e-05
-1.45350309988723e-05
-8.96127449621803e-06
-2.95812948163194e-06
-1.49948477934169e-05
-1.66736107269577e-05
-1.61673283077699e-05
-3.65412610089403e-06
-1.31288361847718e-05
-1.54467777106622e-06
-9.794098961789e-06
-1.53698946869417e-05
-1.30651183599434e-05
-8.68881544474253e-06
-1.81758658855788e-05
-1.22065401283823e-05
-5.00037245887251e-06
-2.15387907369153e-05
-1.98680112612717e-05
-2.36791866938518e-06
-1.16405010482781e-05
-7.82767341576507e-06
-1.53695677150695e-05
-9.18271516770839e-06
-6.09737544263987e-06
-1.36739094245613e-05
-7.67491704341873e-06
-3.12695328662111e-06
2.38868924072095e-06
-6.85110848344163e-06
-1.23186041422613e-05
-7.32914397100544e-06
3.88904547896998e-06
-1.26794466469164e-05
-8.80636751444792e-06
-3.18274601016534e-06
-1.76724840303714e-05
-3.26732380758567e-06
-1.8294850157385e-06
-2.15893945177841e-05
-1.50527759808346e-05
-6.35254976249384e-06
-1.32267511466639e-05
-8.54542456724227e-06
-1.60590366608622e-05
-1.38076249503406e-05
-9.473215837146e-06
-1.9034176356677e-05
-1.74839826861381e-05
-1.40952716521792e-05
-2.24081761792672e-05
-2.16049100405526e-05
-1.32769755152366e-05
-1.80253995495383e-05
-1.21063704505576e-05
-2.5258493206997e-05
-2.21192351634829e-05
-2.10068110667723e-06
-6.67661886530724e-06
-1.18393724819686e-05
-1.58473103150389e-05
-9.62768166321659e-06
-7.35252706641907e-06
-6.07142694442997e-06
-1.23848981251201e-05
-1.36667400134673e-06
-1.28866358403098e-05
-1.49381620588939e-05
-1.66632946134047e-05
-1.03707498235408e-05
-5.23993034377661e-06
-1.50598166892665e-05
-3.06455795541025e-05
-2.12489144269489e-05
-1.13667608081268e-05
-1.44529237817983e-05
-7.30170855603964e-06
-1.16182975374278e-05
-1.17868883282193e-05
-1.74778107578218e-05
-9.19144495609358e-06
-1.32736840470761e-06
-1.61828698026827e-05
1.83356287699806e-06
-3.6449995818699e-06
-9.51108572124003e-06
-2.50920737485738e-06
8.00175340417633e-06
-6.92147645152443e-06
-1.93886887598975e-05
-1.63315845096379e-05
-9.04124984999618e-06
-2.5468390939956e-06
-2.29727404300028e-06
-1.16946066132549e-05
-3.95538534108015e-06
-1.97776925592259e-05
-7.79656937999251e-06
-6.19336465391985e-06
-2.21245554205711e-05
-1.47875995163398e-05
-1.45237594860494e-05
-1.71396889213553e-05
-1.67766494090415e-05
3.24142312016676e-06
-4.90758543106783e-06
-2.07161284110649e-05
-1.7543458438258e-05
-5.96829276897442e-06
-2.11434294484831e-05
-1.12122674201801e-05
-3.55781149523105e-06
-1.08913175596346e-05
-1.90447599779105e-05
-1.62969174375593e-08
-1.54019014365118e-05
-1.74693578245926e-06
-4.89109959945429e-06
-5.3081301575592e-06
-6.48197796375552e-06
-1.19620748842975e-05
-7.51710811901597e-06
-2.67604724435158e-05
-1.03039607134113e-05
-2.60187109309089e-06
-7.35284819967088e-06
-6.15261863386928e-06
2.00884028762546e-06
-9.67398543861388e-06
-2.32505339841188e-05
1.28196932077942e-06
-9.20251560276444e-06
3.60638324085938e-07
-9.94121586820806e-06
-5.07442513097584e-06
-2.46017216019417e-05
-2.02269725963407e-05
-1.22405820545368e-05
-2.27463477801437e-05
-1.52800859531569e-05
-2.41058620726874e-05
-5.98716773657323e-06
-1.17039154314745e-05
-2.33113256473514e-05
-1.32709760843079e-05
-1.33184116853039e-05
-1.38488172193875e-05
-4.71712129874552e-06
-2.43109716167657e-05
-7.14041617986575e-06
-6.92968349642996e-06
-4.34711250852482e-06
-1.67173256350544e-05
-8.62188202049685e-06
-3.50970562372705e-06
-1.70583695073476e-05
-1.31404799833136e-05
-3.88842859243979e-06
-1.96498980167381e-05
-1.11648928210568e-05
-1.07893412918244e-05
-2.13262752812239e-05
-1.42819827934063e-05
-1.13513626944914e-05
-8.41222103447267e-06
-6.66592456358077e-06
-6.51889480573381e-06
-1.66647875252352e-05
-5.00345568790918e-06
-1.75910105316044e-06
-3.84985793783459e-05
-1.79123841614574e-05
9.10352649886689e-06
-2.54767185568032e-05
-1.58726288329587e-05
-9.08760989828403e-06
-1.40332161317429e-05
-1.69099620755355e-05
-1.05547395307997e-05
-3.82637905575124e-06
-1.58655270140219e-05
-2.82381259003246e-05
-8.4591212232074e-06
-2.1261694221945e-06
-1.70930079284601e-05
-1.53063870031201e-05
-2.1517272419568e-05
-9.21089000964761e-06
-1.42572770175914e-05
-1.55854926348105e-05
-7.74351085572961e-06
-1.16932201371772e-05
-1.34022619008258e-05
-1.1329141256774e-05
-3.94602580264791e-06
-1.56076779844395e-05
-4.3553968160316e-06
-1.73748789469139e-05
-2.17163531526689e-05
-1.48608657209477e-05
-1.23263420755782e-05
-7.70537621515731e-06
-1.74126513998104e-05
-1.24997008917076e-05
-1.49407415249387e-05
-1.87482898569571e-05
-1.84671664720159e-05
-1.29507560508893e-05
-1.41941014164562e-05
-1.99625489606642e-06
-8.61791308781366e-06
-8.45569639768171e-06
-1.59782410039484e-05
-1.15910515455732e-05
-1.62347747802821e-05
-5.08767344891973e-06
-1.03484730287773e-05
-1.09641776552421e-05
-2.0199104388563e-05
-1.75641148316376e-05
-1.67429052959489e-05
-1.60741575916207e-05
4.8031997990385e-06
-1.75850906809577e-06
-2.49540376499344e-05
-1.8292107732877e-05
-3.3642860797001e-06
-1.23241753038597e-05
-9.09100979284683e-06
-9.59751840827312e-06
-1.49608818071047e-05
-4.06829639254593e-06
-4.93500051504427e-06
-1.35995757351612e-05
-2.10237315890008e-05
-1.86367199169048e-05
-2.03373509210897e-05
-3.26220545127349e-06
-1.48909495928848e-05
-1.2289409411255e-05
-2.11390479611286e-05
-1.19379852752653e-05
-8.20642645063239e-06
-3.80650997607121e-06
-1.53651279819758e-05
4.61416604031414e-06
-5.01294953302277e-06
-8.580188005315e-06
-1.34836509283256e-05
-1.36468570458152e-05
-1.43023016622047e-05
-7.80817564564922e-06
-1.03674028316947e-05
1.99657343625538e-06
-2.16409739430072e-06
-8.02470782315714e-06
-1.07100899241012e-05
-1.7016190074201e-05
-7.98736627101794e-06
-1.19669808808044e-05
-1.96965022779723e-05
-2.38670034228774e-05
-7.68226666139995e-06
4.93120361490791e-06
-9.47590803283251e-06
-4.18564614592458e-06
-1.38838174904865e-05
-1.1168836228068e-05
-6.47533284650676e-06
-3.04250901478932e-06
-1.47660528047254e-05
-8.94657123447318e-06
-8.57457299051737e-06
-1.0062161947958e-05
-7.19652069221911e-06
-7.41329066954805e-06
-1.12437391988036e-05
-1.14330228728241e-05
-1.97059973331895e-05
-9.65469855241968e-06
-6.33131556896617e-06
-7.27626881534992e-06
-1.22614116372309e-05
-3.76576819150938e-05
-1.96587864926885e-05
-1.47359173070362e-05
-1.51173063936544e-05
-1.76487659735505e-05
-1.41656642775987e-06
-8.12730481868737e-06
-7.12398887243307e-06
-8.78560537412161e-06
-1.17879092095492e-05
-1.8737448946089e-05
-1.15974073338425e-05
-9.51213698379009e-06
-1.54093619052491e-05
-1.28899689700418e-05
-1.03320820317228e-05
-1.18536294569666e-06
-4.79531725402212e-06
-1.37439059454696e-05
-4.29624826048372e-06
-3.05938760895324e-05
-2.22590882615726e-05
-9.34602844287106e-06
-4.54605094188986e-06
-4.61089303282824e-06
-1.97787370590181e-05
-1.38161974608087e-05
-1.68298116739981e-05
-1.6520788408331e-05
-1.60305981786515e-05
-1.0572508090761e-05
-9.30604718679935e-06
-1.26675579238334e-05
-9.37885089275157e-06
-1.45916771236164e-05
-8.73217122475053e-06
-1.27203270764036e-05
-1.31228214795128e-05
-9.25089635733161e-06
-4.7252906376951e-06
-7.27113727249389e-07
-1.09255482464759e-06
-7.32962163673938e-06
-1.71801697857831e-05
-1.79880278948362e-05
9.26256229181023e-07
-1.37861512078837e-05
-4.60870967694067e-06
-1.10273797797635e-05
-1.17163338874826e-05
-6.56429979439374e-06
-5.78592333931942e-06
-1.4069191562406e-05
-1.62145270514441e-05
-1.86692414696275e-05
-5.72489817446016e-06
-1.13564142287539e-05
-1.317902374831e-05
-1.80608627438123e-05
-1.37484334261306e-05
-1.05301429970316e-05
-1.10894726646363e-05
-9.13260238908911e-06
-2.59289110399562e-05
-1.08548021621761e-06
-1.45509762928468e-05
-3.23481695824176e-05
-1.97105418016854e-05
-6.06762827985278e-06
-3.6407082788603e-06
-1.06847917569273e-05
-2.46481110095338e-05
-2.27458564840834e-05
-2.11802935770774e-06
-1.06008956791258e-05
-1.01218941512593e-05
-2.32669724574746e-05
-9.13281888962805e-06
-5.98884831151036e-06
-5.74939334412371e-06
-5.61392996701915e-06
-1.83618537359767e-05
-1.28968403893411e-05
-2.35155134045271e-05
-2.73284369527346e-06
-1.41373949336317e-05
-8.35414183453581e-06
-3.84353891573626e-06
-3.00713707456983e-05
-1.46433779131328e-05
-1.1020889880398e-05
-4.69993037753398e-06
-1.81381247651302e-06
-1.91608052633881e-05
-2.81540881551303e-06
-2.7250856009288e-05
-1.84935047472006e-05
-1.48100116553782e-05
-2.2316387870049e-05
-2.3709643485589e-05
-1.86844360688128e-05
-1.0271290346456e-05
-3.9984855757919e-06
-2.15265597441104e-05
-1.71335087330562e-05
-9.40286656050721e-06
-8.99419534671793e-06
-9.93997548451351e-06
-7.27056458813059e-06
5.79210706666694e-06
-2.09411188664276e-05
-1.07394723176638e-05
-9.85981209443942e-06
1.64950147898781e-06
-5.22349448488839e-06
-6.70851429293839e-06
-2.03453797576564e-05
-1.03415294046883e-05
5.6706319401584e-07
-1.97348950571635e-05
6.60758208255546e-06
-1.38647420571629e-05
-2.83844485983853e-06
-1.2056759908798e-05
-1.59818025414987e-05
-1.14421666682114e-05
7.13220713918713e-06
-1.81569499048944e-05
-1.19221038116352e-05
-1.07832760248131e-05
-5.02239426554677e-06
-9.44713268145756e-06
-8.09210733824025e-06
-2.34345059687489e-05
-4.0869297485151e-06
-6.92367756571299e-06
-6.67542097505247e-06
-1.16732868338879e-05
-1.99603771852057e-05
-1.85623795214924e-05
-2.07319943438391e-06
-1.0162262254608e-05
-1.02142244088451e-05
-1.65615650700872e-05
-1.33318652942852e-05
-8.41809147016981e-06
-1.48642666686823e-05
-6.11970107911954e-06
-2.51395678445624e-05
-7.65033750112929e-06
-1.14017218895342e-05
8.93757088629034e-06
-1.27964788387034e-05
-1.03407674671239e-05
-1.93042771913356e-06
-1.6860804566371e-05
-1.06369194243944e-05
-3.09322633137529e-06
-6.48765981034621e-07
-4.89979815138666e-06
-6.06891977710582e-06
-1.6406307257548e-05
-3.93879125892981e-06
-3.43341388557123e-06
-3.09210947532837e-05
-2.39247575442051e-05
-4.54651511280338e-06
-2.60900929138464e-05
-1.24130376095598e-05
-1.5824139215153e-05
-7.42035179564211e-06
-6.10131191791682e-06
-1.59526216814302e-05
-4.63971783095541e-06
-7.93800995282193e-06
3.74999497675752e-06
-2.12973828013294e-06
3.67337648129007e-07
-7.05633292961451e-06
-2.19639751214184e-06
-1.27501738570604e-05
-1.47864833578956e-05
-1.77743587436816e-05
-1.02297351759404e-05
-1.16618642263442e-05
-1.15653764600969e-05
-1.61496049541159e-05
-1.23137085634019e-05
-1.19760069019444e-05
-1.25216057812848e-05
-9.58602560674575e-06
-7.11419044768323e-06
-2.11972731232977e-05
-1.1914798937169e-05
-1.1962841074108e-05
-1.48669612521851e-05
-1.96642535896871e-05
-1.4111297037617e-05
-5.22365487764678e-06
-1.45555830576305e-05
-1.80958058198053e-05
1.52992270363149e-06
-2.52734749351515e-06
-1.62602449151618e-05
-1.56579071603713e-06
-2.16699913394924e-05
-1.03370603346751e-05
1.00115105417711e-05
-2.10282787525758e-05
-7.50661249860085e-06
-5.28575614051393e-06
-1.62413330257979e-05
-2.64979125551623e-05
-1.03070302841611e-05
-2.19068681366725e-05
-4.99813794705558e-06
-1.9975844103934e-05
-1.13351944274618e-05
-1.56327241990328e-05
-3.90816802601935e-06
-1.64301810475354e-05
-2.10746206369712e-05
-7.55202210762798e-06
-1.53591943029324e-05
-3.32874243209542e-06
-1.71275681557007e-05
-3.12892816775335e-05
-1.12660763112143e-05
-1.38642095277343e-05
-1.48385490363019e-05
-9.16848361508975e-06
-8.11996652119219e-06
-2.16223910536605e-05
-2.27125711701417e-05
-4.36696322906883e-06
-1.16353048890996e-06
-6.34335632896218e-06
-1.26249098297839e-05
-2.1539944951909e-05
-2.24457582856401e-05
-1.43743966800176e-06
-7.38687787787034e-07
-2.47774213172603e-06
-1.52063703721743e-05
-1.23868435585518e-05
-1.72821919047667e-05
-1.84513123541188e-06
-1.68385949522384e-05
-1.4005562087663e-05
-2.01036451629211e-05
-2.05619080416295e-06
-9.8451900160081e-06
-2.33892507048619e-05
-1.17523716084128e-05
-1.10696904752875e-05
-1.23242739355334e-05
-1.04218194972995e-05
-5.7615929134246e-06
-4.87224339280219e-06
-1.13274886077862e-05
-3.40192031941531e-06
-3.6043295095887e-06
-6.99261994608406e-06
-1.56057362007151e-05
-1.79908771585684e-05
-5.08344023942391e-06
-1.35519487884237e-05
-2.77886298869767e-05
-4.04890567505601e-06
-1.63599844786227e-05
-2.96543141414829e-05
-2.3361906904872e-07
3.55266366747965e-06
-1.33547255480009e-05
-1.20206971537922e-05
4.74501392506269e-06
-5.57727893112077e-06
-2.07091893735454e-06
-8.35594338399217e-06
5.01033086862243e-06
-1.32176689516131e-05
5.96225722078396e-07
-1.23779207508012e-05
-1.91792273984718e-05
-2.38845642921238e-05
-1.62436946619396e-05
-2.34902792709127e-06
-1.6392761406155e-05
-2.85002073271888e-05
-9.13305868572184e-06
2.51119688382795e-06
-2.30598710180731e-05
7.64091955107044e-08
5.74633878757734e-06
-1.18442513066978e-05
-1.33322949528105e-05
-9.95320505195268e-06
-1.09685053406396e-05
-1.52218095552713e-05
-9.51857204688119e-06
-1.09139410040995e-06
-1.30727452389142e-05
-1.00983202827274e-05
-4.72502020754927e-06
5.2401565413813e-07
2.78975846146048e-06
-1.63905876295404e-05
-9.39723711266611e-06
-2.55826536998193e-06
-1.91622282644007e-05
-9.4826571507019e-06
-8.5698412680941e-07
-1.16124177073109e-05
-2.1687983073539e-05
8.72286622064903e-08
-4.09946547061771e-06
-1.2816888041015e-05
-2.52277888148555e-05
-1.71272584398232e-05
3.82004057583258e-07
-1.91474401183154e-05
-1.23560102257433e-05
-7.40822184084682e-06
-4.99539502347143e-06
3.50140139648041e-06
-1.06993026494847e-05
-9.20565181017843e-06
-1.88484544962328e-05
-9.0037492514059e-06
-8.63445853505342e-06
-7.62181072546726e-07
-9.33636904369417e-06
-1.91120159305297e-05
-2.09866674867623e-05
-1.00968815301504e-05
-1.36511957690027e-05
-1.94568274458485e-05
-1.30844810327214e-05
-1.45458222550569e-05
1.17850330596863e-05
-9.46704996894435e-06
-1.51424810374676e-05
-2.99702719893175e-05
-6.728798854586e-06
-8.30154034310052e-06
-1.5670288165666e-05
-4.17187128455858e-06
-1.73051284380621e-05
-1.30720102057666e-05
-5.70210870141121e-06
9.08595827618833e-06
-1.28912333118065e-05
4.65925049450877e-06
-1.54334047590375e-05
-9.81200047935025e-06
-5.12248563994331e-06
-2.16181123443224e-05
-6.46580808998362e-06
-5.89007421328946e-06
-1.30604669532284e-05
-1.50618805130073e-05
-5.37879412975032e-06
-1.58276240744565e-05
-1.63936321610142e-05
-2.13219328285557e-05
-5.26932625617817e-08
-2.45021839977751e-05
-2.23450115665058e-06
-1.92828508832131e-05
-1.50183703454511e-05
-1.15645670827588e-05
-1.91714320172288e-05
-1.41066241217572e-05
-2.34855719811896e-05
-2.42943800250091e-05
-1.7834027651242e-05
-7.82549305406236e-06
-2.44297875621946e-05
-1.98381247053581e-05
-1.37481294443114e-05
-1.14979818293352e-05
-4.82502994409571e-06
-1.42932680433607e-05
4.93459784524818e-06
-5.37812662267664e-06
-5.06729546967022e-06
-3.49165702668227e-06
-2.19563471945659e-06
-1.21726929859405e-06
3.38916333289784e-06
-1.40381739148265e-05
-1.2901645765995e-05
-1.34552618788461e-05
-8.39191928383978e-06
-2.20828761513947e-05
-1.3050617707448e-05
-8.98317383945738e-06
4.29857210547459e-06
-7.93947229519079e-06
-1.91506570006708e-05
-9.85574532855551e-07
-2.06464794647815e-05
-1.82373175179128e-05
-1.117285001007e-05
-1.82210230117955e-05
-2.45000381631653e-06
-1.96511909456095e-05
-5.36001832101395e-06
2.20749553242159e-06
-6.39241539173206e-06
-1.27468496607677e-05
-3.3289879789189e-06
-1.63457472082388e-05
-9.81408085857754e-06
-6.57265376923542e-06
-1.17593460616352e-05
-1.87777354831143e-05
-1.33039217970662e-05
-5.6579125057037e-06
-1.92319096032684e-05
-9.269271310675e-08
-4.97446257544015e-06
-1.03384661904567e-05
-1.04773171349565e-05
-7.80406759349312e-06
-1.84293637643603e-05
-6.00416873272243e-06
-1.43372406327455e-05
-1.15153500293499e-05
-2.18545966106663e-05
-9.26749997663553e-06
-9.61383588691122e-06
-3.75789126018567e-06
-4.4824680158569e-06
-2.26535927813731e-05
-7.81709699354273e-06
-7.22083785113944e-06
-1.49688615934922e-05
-1.14087264644848e-05
-1.0009685096505e-05
-1.26638468440066e-05
-1.33566612705771e-05
-2.0963372561177e-05
-1.98507239724294e-05
-1.53046310669906e-05
-2.0383826666424e-05
-1.77775125602105e-05
-6.15280716380742e-06
-1.02947966309519e-05
-3.10779988477208e-06
-1.85456698357365e-05
-2.41338125803339e-05
-8.71122648745786e-06
-7.62406594466408e-06
-2.19084512983806e-05
-1.98664725929655e-05
-3.09356888105771e-06
-6.10966461499274e-06
-1.60082497856195e-05
-2.71392043938061e-05
-1.5711533189999e-05
-1.23882384757293e-05
4.88020887627932e-07
-1.57754101100762e-05
-6.89937258468541e-06
-2.28351274075638e-06
-7.66994931386795e-06
-1.85035012613745e-05
-1.0259596617032e-05
-3.70966523759627e-06
-8.93893370490209e-06
-9.7367652044858e-06
-2.75275701821738e-05
-5.76678251836899e-06
-1.20929390396291e-05
-1.91411209727143e-05
-2.29504040701158e-05
-2.42107244692648e-05
-1.46154564703663e-05
-1.41931746301514e-05
-1.39887705088143e-05
-7.10666537801957e-06
-1.56925840362359e-05
-1.87056367813416e-05
-1.66256014952068e-05
-1.42229090904964e-05
-1.9812821564461e-05
-1.96014693299203e-05
-1.55335270266353e-05
-1.80829482850541e-05
-8.2499396656909e-06
-2.08313679596769e-05
-9.53755905989366e-06
-1.0299603223825e-05
-1.30019450631509e-05
-1.48464973892271e-05
-1.89759324201552e-05
-7.97605110166311e-06
-1.36249280777522e-05
-1.970949357512e-05
-5.29197670500181e-06
-1.16744769835848e-05
-1.17211425086783e-05
-5.46103500789101e-06
3.53096460152038e-06
-1.13921700980747e-05
-1.89214327973873e-06
-1.34710923298891e-06
-6.56701328512871e-06
-1.30223172812127e-05
-5.59553475927069e-06
-1.48628457119591e-05
-5.39775164880368e-06
-9.2767779925286e-06
-2.02344456373511e-06
-1.47018976407957e-05
-9.07976058287716e-07
-1.57323732118379e-05
-2.04020049225574e-06
-1.97654975869109e-05
-1.26403363860118e-05
-2.04544348828712e-05
-1.40611225298414e-05
-1.84838421347652e-05
-9.9068983770347e-06
-7.2036459798102e-06
-9.97362759446909e-06
-7.58991196465992e-06
-4.15090771344762e-06
-1.48367441400394e-05
-1.95204970929616e-05
-1.10454792140736e-05
-1.1472327850741e-05
-8.10411150977239e-06
-1.93464340597302e-05
-9.18269046132431e-06
-1.48082680006775e-05
-1.60968634398263e-05
-7.66798399712247e-06
-1.58739314730613e-06
-1.68276634214657e-05
-8.93409675926067e-06
-3.87163663458156e-06
-1.37674530691249e-05
-1.78073977305458e-05
-1.12409086656686e-05
-1.24407218208155e-05
-8.61239335366428e-06
-9.1361810539338e-06
-9.4357191482049e-06
-1.40783780992499e-05
-1.29164715545028e-05
-1.0332033993805e-05
-1.94520113782268e-05
-9.94524423492954e-06
-1.86742860271276e-05
-5.58360373686575e-06
-2.37850735986383e-05
-1.86558866686778e-06
7.88301604765044e-08
-1.80285192764558e-05
-1.85135759017246e-05
-1.94193028142479e-05
-1.42071106656858e-05
-1.21549580275354e-05
-1.93439410519115e-05
-9.16944411368728e-06
-1.39642244447399e-05
-1.01820388071983e-05
-1.63340718393739e-05
-1.15338762981264e-05
-1.20776912171686e-05
-2.74566736273087e-05
-1.31218583604996e-05
-1.49669257692568e-05
-6.38162247107326e-06
-5.54279596546761e-06
-1.96367394519284e-05
-2.35856811036022e-05
-8.25849053537511e-06
-1.26694931164237e-05
-8.11725305027331e-07
-6.53714404522792e-06
-7.00832643633908e-06
-3.358621352044e-05
-2.1540143057734e-05
-4.51444975250818e-06
-1.16383149124136e-05
2.20043219624788e-07
-1.06163772811402e-05
-6.99325633748057e-06
-1.49545454572289e-05
-7.35660672563716e-06
-1.20958839462791e-05
-1.53626143525191e-05
-1.20315871598817e-05
-6.70377012214586e-06
1.78990205517524e-06
-1.29221195637282e-05
-8.88757442647381e-06
-1.14677238715545e-05
-9.01143474414753e-06
-2.45807648965994e-05
-1.4663784941391e-05
-1.61463786317115e-05
-1.17344618178943e-05
-1.8071168711317e-05
-2.10876610497825e-05
-1.65254824605042e-05
-1.94940664222588e-05
-6.31057167649208e-06
-1.95355741058392e-05
-9.81163495807897e-06
-3.73017063009975e-06
-8.0611251924036e-06
-8.02090280996655e-06
-2.00296501975538e-05
-9.15977473662436e-06
-3.30799062926533e-06
4.22197263746903e-07
2.37210414183178e-06
-5.62091125600882e-06
-1.33594178065599e-05
-5.65798243904962e-06
-6.76205953454486e-06
9.82732808584039e-06
-7.83407733014255e-06
-2.88326600042172e-06
-1.18254868704396e-05
-1.65276454799759e-05
-1.90085035768681e-05
-1.6160279444922e-05
-1.42769244094032e-05
-1.03939581546117e-05
-2.01782481613259e-05
-5.51679279062552e-06
-2.39732624404653e-05
-1.60930789114117e-05
-4.43570185522549e-06
-1.35184282247637e-05
-1.15860381111723e-05
3.17715515604976e-06
3.30274728932495e-06
-5.08293785237258e-06
-2.12458309870385e-05
1.30421729615913e-06
-1.69848467835689e-05
-1.66757372287312e-05
6.50193177424336e-09
-5.26752449758037e-06
-5.74649220822924e-06
-1.17863685479325e-05
-5.54801711303463e-06
-7.20072724367653e-06
-1.19303640979391e-05
-1.84739195482324e-05
-2.38412454014952e-05
-1.53728226057714e-05
-1.17687370627383e-05
-6.72049571141295e-06
-2.82011040062615e-05
-4.02502885959446e-06
6.03769969283218e-06
-1.3639481426504e-05
-5.32270214342407e-06
-2.69986705690609e-05
-1.95848125291931e-05
-1.53964683015521e-05
-1.06603497788404e-05
-1.41213422202866e-05
-6.23650142161923e-06
-2.10843265617448e-05
-1.83231526327872e-05
-7.86537281512468e-06
-8.21276407631245e-06
-6.00680704737982e-06
-1.55883651772041e-05
1.04994259978317e-06
-2.80429776827411e-05
-1.20447147498776e-05
-1.30940147516054e-05
-2.06703215085554e-05
5.55124681822679e-07
-1.96430606549374e-05
-1.69597734846928e-05
-6.82100483625638e-06
-8.32722446589597e-06
-9.48846401021615e-06
-1.66837563400896e-05
-1.25986791371793e-05
-1.34977298118999e-06
-2.00242001482553e-05
-1.77282307264457e-05
-4.04243315599492e-06
-6.40336909715161e-06
-4.56138452371261e-06
-2.88030528707525e-05
-1.82889566119914e-05
-3.90698541891707e-06
-4.55057570528584e-06
-9.64280774843322e-06
-3.56120488941776e-06
-8.85527727071638e-06
4.18272808354502e-06
-5.26364443332062e-06
-1.31014730363322e-05
-6.75530486197595e-07
-1.72515249474046e-05
-2.81981969854417e-06
-8.63778821976786e-06
-1.62829963955222e-06
-8.89728212007695e-06
-4.44376617832365e-07
-1.17739289361885e-05
-6.5063461204671e-06
-1.22778392631902e-05
-2.4119148668318e-06
-3.92012624454482e-06
-3.89354196751387e-06
-1.13124660275098e-05
-2.13425223833404e-05
-2.29105752625807e-05
-1.85088700396281e-05
-6.48568181946733e-06
-1.45039361334852e-05
-7.7094335790193e-06
7.97094081254961e-07
-1.31868095849563e-05
-1.75001728946703e-05
-1.22212246122414e-05
-1.5468345589665e-05
2.6814008486856e-06
-2.60293756055605e-06
2.36557984530261e-06
-9.54382240237096e-06
-9.69050193067296e-06
-2.02879386028804e-05
-5.47577908661532e-06
-1.05193114809e-05
-4.43670698907122e-06
-8.91668284231939e-06
-3.9139574878164e-06
-3.71276201364796e-06
-1.2669583860859e-05
-7.418265655703e-06
-1.18892310361203e-05
-1.64639481330585e-05
-9.09450992065426e-06
-2.1133547290314e-05
1.18670491188666e-06
-1.25110439080923e-05
-2.02463769230615e-05
1.17337557114842e-06
-1.00514534186216e-05
-1.95146299382213e-05
-7.23075112672128e-06
-1.17630260228012e-05
1.18273728053648e-06
2.66677762133697e-06
-8.58947203143503e-06
-2.33205665627558e-05
-1.02749130016924e-05
-1.25350394077415e-05
-9.91637591733058e-06
-5.75202380351671e-06
-8.63014035238521e-06
-1.85837730510736e-05
-1.06643177039317e-05
-7.65373913890886e-06
-1.96265991688846e-05
-2.95416473832564e-05
-2.23010261253842e-05
-8.55534750639482e-06
-1.7098565663277e-05
-1.50605648073492e-05
-8.5110995934151e-06
-6.04935086697723e-06
-8.8296130415145e-06
-5.94007236855318e-06
-2.35944778023138e-05
-2.18969556327173e-05
-3.0207834809748e-06
-5.88573039857474e-06
-2.56046091615776e-06
-8.00886878258554e-06
-6.21057216393725e-06
-1.61359321007812e-05
-1.72196113645644e-05
1.90916975668097e-06
-1.46833299336616e-06
-1.23586145846215e-05
-1.20700889365193e-05
-1.03103357318339e-05
3.7828509152437e-06
-3.29864752963194e-06
4.16800630421575e-06
-2.02825626912655e-05
-2.16584067547931e-05
-1.05442899214732e-06
-1.0670200783242e-05
-1.53428456309372e-05
-7.04435978494509e-06
-1.14871723443831e-05
-8.97820678642531e-06
-1.27986620652794e-05
-1.86137149466723e-05
-1.09551070601355e-05
-2.99873733430046e-06
6.2344657320064e-07
-1.43019671780029e-05
2.44249933196479e-06
-8.19953378430377e-06
-2.54250247583189e-05
5.2449636985014e-06
-4.9474134705811e-06
1.34446702253565e-07
-3.45660876037041e-06
-4.35368568013465e-06
-5.82671028077038e-06
-1.75830180552452e-05
-6.98318681656979e-06
-5.71449882802932e-06
5.09347130489214e-06
-8.88291756250085e-06
-3.98969493190696e-06
-1.18882804433051e-05
-1.49067608039256e-05
-1.49876187485028e-05
-8.33877541770448e-06
1.84930635077815e-07
-2.31762055031037e-06
-1.48860815352493e-05
-3.256660218057e-06
-7.38669483983626e-06
-1.46510850368445e-05
-1.88838317234749e-05
-7.20815596165302e-06
-2.01568214594377e-05
-1.01069188321402e-05
-1.13621549446746e-05
-5.61148565643698e-06
-6.07678925123604e-06
-4.6615478446436e-06
-2.13206778556159e-06
-3.90863402707763e-06
-1.58742006366799e-05
-5.12675018316127e-06
-1.43830428271665e-05
-9.03619955084535e-07
-1.19901543066526e-05
-9.1567337502907e-06
-3.8392260487998e-06
-7.61020990865333e-06
-2.15438092326275e-05
-1.7057384795348e-05
2.33493916258334e-06
-1.469616159642e-06
-8.40251699129151e-06
-8.73882587859807e-06
-1.51097169834144e-05
-1.05825606714689e-05
-9.86344456316152e-06
-1.49932256982097e-05
-1.90573789822705e-05
-2.67690526001994e-06
-1.04970226611095e-05
-8.52858004408114e-06
-4.97539206897223e-06
-1.4686347103082e-05
-1.90076035330322e-05
-1.52637403227712e-05
-8.28239986187295e-06
-1.44736603789385e-05
-2.57966265321502e-06
-7.04222103075485e-06
-1.92971846900274e-05
-1.92095989490801e-05
-6.36768630261321e-06
-1.2214931356559e-05
-1.26160929931815e-05
-2.23824987148097e-06
-7.46905242167322e-06
-5.24416353049202e-06
-4.81030718681326e-06
-6.62162118424968e-06
-2.48500682268222e-05
-1.16579437544342e-05
-2.20370512440466e-05
-4.66744384757755e-06
-8.7170520811874e-06
5.8218050471721e-06
-4.44239509189693e-06
-2.2993913932052e-05
-1.05193396853016e-05
-2.10830851579863e-05
-6.7921427829608e-06
-9.36176552931592e-06
-1.10803003150672e-05
-1.72966988955194e-05
-2.07623477221093e-05
-1.52464472476242e-05
5.34935786527696e-07
-4.89042307052404e-06
-7.92749398956595e-06
2.15057317392827e-06
-2.25222514697104e-05
-2.33354843303176e-05
-8.77173539755235e-06
-1.98312236784182e-05
-2.15487011806608e-05
-4.34816231784885e-06
2.28561086093028e-06
-6.56848704476582e-06
-1.45108446200459e-05
-3.87728953757427e-06
-1.14002897949828e-05
-1.58502319537103e-05
-4.26657080002988e-06
-1.13654403669264e-05
-9.91632466399157e-06
-1.04979164584356e-05
6.17763963825618e-06
-3.94894084604274e-06
-2.16643354147539e-05
-5.06015307402254e-06
-7.72867766406001e-06
-1.20682073642508e-05
9.93395864671093e-07
-1.03865637345423e-06
-1.73805627242964e-05
-1.02840436675805e-05
-1.43440575414451e-05
-1.78853108751309e-05
-1.29046052798442e-05
4.47561781582861e-06
-1.17636786713507e-05
-9.97047902018177e-06
-6.31029049018682e-07
-2.48292368348942e-05
-9.16517311805581e-06
-4.54847855018386e-06
-1.13784364913779e-05
-1.4246147844081e-05
-6.70217325949902e-06
-1.73038056115647e-05
-1.04251456064072e-05
-5.138743217155e-06
-2.20337341037882e-05
-8.00191554164167e-06
-9.69976324535849e-06
-2.14794718664182e-05
-2.21803749800214e-05
-5.41040352200575e-06
-6.29204217661165e-06
-2.39834560512603e-05
-1.61057564238658e-05
-1.54475342533638e-06
-9.94484341930005e-06
-1.31868469556315e-05
-1.69384185323419e-05
-1.48832868627424e-05
-7.11725648369807e-06
-8.48202416165412e-06
-1.38512131608852e-05
-5.65672205464522e-06
-1.21491447906782e-05
-1.68338837625181e-05
-7.10552915194842e-06
-2.06355594994259e-05
-1.39348195587211e-05
-1.09407713337681e-05
-1.55238299783824e-05
-1.29703429133487e-06
-9.39716397935682e-06
-6.16303753505991e-06
-8.64698097687263e-06
-8.51220589949757e-06
-1.31610236433312e-05
-1.56856919067522e-06
-2.92040586928892e-05
-6.33874130323923e-06
-1.36833129865794e-05
-8.88265281469835e-07
-1.22764610981778e-05
-8.67742197164392e-06
-7.04115737603169e-06
-1.91750166422278e-05
-1.14182844480181e-05
-3.69058166860333e-06
-1.85269517883009e-05
-2.08541821399488e-05
1.82204702563558e-06
-1.1070380300055e-05
-1.30852915908539e-05
-1.40362859487528e-05
-9.83654951398321e-06
-1.05691349117248e-06
-6.59752446373064e-06
-7.42397022134108e-07
-1.35746841925324e-05
-1.58289058563248e-05
-1.07152929734435e-05
2.26726637146448e-07
-6.38276356183457e-06
-2.65150305462611e-06
-1.27695778105057e-05
-1.29654160478451e-06
-5.95857506809954e-07
-1.08104906846079e-05
-1.46459879978341e-05
-1.98971544005254e-05
-4.41559798388299e-06
-8.76197488097748e-06
-5.19395965601553e-06
-1.75807166838995e-05
-2.92482192297786e-06
-2.13977705225457e-05
-5.47391552010286e-06
-9.66959410247384e-06
-5.76630752562698e-06
-1.38228161587049e-05
-7.06491999038256e-06
-1.15865199524154e-06
-7.26806256850362e-06
-1.55804273909105e-05
-1.86483675346366e-05
-1.39921812382697e-05
-1.50981657865193e-05
-7.26683205425805e-06
-2.27162312048843e-05
-1.06240559880884e-05
-9.10855910031774e-06
-1.32398448972158e-05
-8.79485611352115e-06
-4.069222735208e-06
-1.56605951700107e-05
-1.31654070527844e-05
-1.13817819183218e-05
-1.46887070826013e-05
-9.81791660548258e-06
2.62741186148022e-06
-2.20409142508996e-05
-1.72302865377036e-05
-2.25226922009413e-06
-4.65295654141058e-06
-1.03092430992795e-05
-1.30096247587622e-05
1.46407964804436e-06
-9.35796542978452e-06
-1.10601903746374e-05
-2.76120488216335e-05
-1.97432403490634e-05
2.26328704414916e-06
-8.49400929196149e-06
-1.56129988918702e-05
-1.19166608806295e-05
-1.0205721894492e-05
-8.93496338508286e-06
-1.23111364063055e-05
-8.49200441605158e-06
-1.74148473325442e-05
-2.09337526998424e-05
-1.27302867755454e-05
-1.12832130906808e-05
-1.4054978886756e-05
-9.26609997257736e-06
-1.0852996487952e-05
-1.7203426251325e-05
-1.63397833244855e-05
-1.13989473561047e-05
-2.86091202716031e-06
-1.33141773959455e-05
-1.01707027316161e-05
-9.96136598133288e-06
-3.45239638290435e-06
-5.66407026491655e-06
-1.37661594275733e-05
-2.16942182968e-05
-1.0745859495238e-05
-2.14965972953241e-05
-2.2538371305372e-05
-1.72816425433395e-05
-6.60695004841701e-06
-2.67440158749844e-06
-4.88803289967309e-06
-3.3987830121561e-06
-1.0555521670622e-05
-5.43448094847082e-06
-1.9360835312914e-05
-1.31487707526233e-05
-5.7047168911641e-06
-1.75668012663305e-05
-3.57388801557526e-06
-1.48282477839806e-05
-8.70828701296348e-06
-2.07577120659346e-05
-1.60541126984599e-05
-2.12130377276143e-05
-6.31367632596237e-06
-1.15207900961812e-05
-2.13362849053232e-05
-2.11664048181438e-05
-7.34426770654142e-06
-1.35415301244208e-05
-1.18366943465606e-05
-6.33091362079102e-08
-1.39831142834348e-05
5.0922630059992e-06
7.14971757468833e-07
-6.60403171108558e-06
-2.23662350948017e-05
-4.27845808012738e-06
-1.0919547782229e-05
-1.30079416146974e-05
-6.1680986346675e-06
-1.27343613688418e-05
-1.33840529601229e-05
-1.94013162954697e-05
-1.25388357721726e-05
-1.9583737878931e-05
-9.83249504252095e-06
-1.67267152232913e-05
-3.80565480286788e-06
-1.58019060866272e-05
-2.02213266735713e-05
-1.70830160669049e-07
-1.54417595344257e-05
-1.04797665871995e-05
-8.06652091679233e-06
-1.32540039824599e-05
-2.28767845408631e-05
-1.56652460217737e-05
-3.23591225661603e-06
-9.18081226441085e-06
-7.91288277810717e-06
-7.79338924482083e-06
-2.76129087083656e-05
-2.56135454703552e-06
1.06018151870162e-05
-8.09587415631308e-06
-2.76300389649661e-05
-1.58537080525624e-05
-1.34039249670988e-05
-1.63117892429062e-05
-1.96661767827658e-05
-1.60038130068998e-05
-1.90999947417147e-05
-1.24017326128149e-05
-3.33975900521724e-06
-1.00466861365964e-05
6.50512713615525e-07
-2.33297841347567e-05
-4.94980542117841e-06
-2.89865841980562e-06
-1.11883585723441e-05
-1.82754109670492e-05
-1.53995006359891e-05
-1.89045290466638e-05
-8.88296853481809e-06
-2.36155654442289e-06
-1.4946493960632e-05
-1.4956279189329e-05
-8.80546052632602e-06
-1.53737890382751e-05
-5.77636811289941e-06
-8.11867934964821e-06
-1.99977268625706e-05
-1.02376090505399e-05
-1.22694833543421e-05
-1.04334152930743e-05
-1.78272884042286e-05
-1.94679116046561e-05
-1.07719111195962e-05
-1.48706654964165e-05
-1.68040716094846e-05
-5.17605699490602e-06
-9.78557503225798e-06
-5.11665569195729e-06
-3.16867097054611e-05
4.18323349977445e-06
-1.95712029348555e-05
-2.5333353278571e-05
3.91765007071482e-06
-1.86008350855564e-05
-8.48581749932819e-07
-9.33739148587396e-06
-1.50922287812818e-05
-9.52831618968991e-06
-1.79496744713536e-05
-1.26067197758521e-05
-1.08367632410502e-05
-1.06075074041837e-05
-1.54775178681246e-05
-1.41856089169526e-05
-2.75200346692938e-05
-1.36823435342573e-05
-5.21322923825112e-06
-1.32116425527624e-05
-1.81620814766985e-05
6.69208314995364e-06
-1.55067870358381e-05
-1.44446280333198e-05
-5.67757430203792e-06
-5.46303847474671e-06
-1.76990401254538e-05
-2.21767717899537e-05
-2.1288888913638e-06
-1.11440564442364e-05
-2.17356059913569e-05
-4.4415589707528e-06
-1.9977732113215e-05
-9.14990218661826e-06
-7.61137098737975e-06
-1.79679452142249e-05
-1.50402694233121e-05
-9.40727499410933e-06
-1.10906071100377e-05
-5.15506922715857e-06
4.24675153168248e-06
-7.32790731438839e-06
-7.16333348811004e-06
-1.58036311909575e-05
-1.11336117058114e-05
-3.24560366014562e-06
-1.44710569587158e-05
-1.82315403783914e-06
-1.25947821157115e-05
-7.87431398343571e-06
-1.04668519568536e-05
-9.37721774185889e-06
-1.21004226223185e-06
5.26073837487146e-07
-2.16501629199724e-05
8.76092654386792e-06
-1.79472236645551e-05
-1.58037690072153e-05
-1.8582291565457e-05
-1.51218637585844e-05
-1.83057196234415e-05
-3.57510219268791e-06
-2.10728386626563e-05
-1.04208709343875e-05
-1.79890073929964e-05
-8.79301868322924e-06
-5.33884026177105e-06
-2.84425733225568e-05
-1.3322844747212e-05
-9.84496982572823e-06
-2.40164285226107e-06
-2.22864583753919e-05
-6.7542182738947e-06
-1.23904141749957e-05
-1.45364745594949e-05
-1.41608476597899e-05
-1.25901423534226e-05
-1.81461223941469e-05
-1.80704915726867e-05
-2.53018259056027e-05
-1.27346665520361e-05
-2.26354128656119e-05
3.98192314326039e-06
-3.48633980855739e-06
-1.58535265523702e-05
-1.33788985458377e-05
-9.35852842265699e-06
-2.14337924675613e-05
-1.08653545244166e-05
-9.19561278009272e-06
-3.83454845189374e-06
-1.1222428327933e-05
3.82316131036195e-06
-9.93497132749526e-06
-9.16727986978747e-06
-1.17774940659127e-05
-2.04175556518534e-05
-2.50462154929499e-06
-1.2910223505004e-05
-5.94160910859655e-06
-6.44123324052644e-06
-1.39351072885036e-05
-1.18390204700893e-05
-1.71666845006197e-05
-2.22305258877461e-05
-1.59403681952186e-05
-1.75080492729282e-05
5.33304441214166e-07
-1.27700082269976e-05
-4.17884378622754e-07
-8.31399116327012e-06
-1.11723089989968e-05
-2.22907287103282e-05
-1.4771653082059e-05
-9.21014936991771e-06
4.02130624588729e-07
-1.00194546543097e-05
-2.00497165788445e-05
-9.81167624699934e-06
-2.44811902029578e-05
-4.31511781521167e-06
-1.55877949935397e-05
-1.53311967490913e-05
-1.69353849624603e-05
-9.84252137090794e-06
-1.25403570350098e-05
-4.4448547891102e-06
-6.00228017849202e-06
-1.1437495208505e-05
-2.01894220221023e-05
-4.52395555983877e-06
-8.50852419392413e-06
-1.66282324540021e-05
-1.04721850140182e-05
-8.20407366927595e-06
-1.81449511140232e-05
-9.33617737808761e-06
-1.53970572559693e-05
-1.12256126499091e-05
-2.34605236054435e-05
4.90763161145774e-07
-6.63446671173319e-06
-8.82082604600865e-06
-2.07467747159435e-05
-9.88074300059503e-07
4.67660303515216e-06
-1.02681584737769e-05
-1.0063803406698e-05
-1.28476900139314e-05
-1.34870885999618e-05
-8.45186051092339e-06
-2.27149366205599e-05
1.35767778871313e-06
-1.45370504225941e-05
-2.7248925571592e-06
-8.5179760576604e-07
-4.88990995397458e-06
-7.87364336154669e-06
3.57358873130865e-06
-2.37716475565273e-05
-1.41467258092333e-05
-9.33734605194893e-06
-2.39183155190005e-05
-1.65781262686775e-05
-1.85401065395945e-05
-1.97401322060786e-05
-2.59380619745707e-05
-5.92519887533211e-06
-1.21129479483651e-05
-1.11412468959819e-06
-9.04747412823918e-06
-1.67694849299153e-05
-4.79131561339363e-06
-2.98269386007404e-05
-1.26919263543145e-05
-3.92984227180622e-06
-1.05547376701e-05
-1.45855958340343e-05
1.26702269432756e-05
-2.15276383580026e-05
-9.86894514010954e-06
-1.51403142629437e-05
-2.02231550549424e-05
-1.28849318870629e-05
-2.03609213528795e-05
-1.29769728177351e-05
4.08962719059838e-06
-5.36099125500034e-06
-2.52321026933805e-06
-9.88282448653841e-06
-1.39074249247954e-05
-4.15401809552232e-06
7.15546565383658e-07
-9.46273052282524e-06
-9.52651535273096e-06
-1.31069847511218e-05
-1.29700547226207e-05
-1.60142265295075e-05
-3.69658909832916e-06
-1.4146173575801e-05
-1.74480012555717e-06
-6.66570263523522e-06
-2.1376789049004e-05
4.79640587620682e-07
-9.77894466756089e-06
-9.88329322797757e-06
-1.35466917617089e-06
-2.00416537963937e-06
-2.83853508350821e-05
-5.3890390101419e-06
-1.45829730819315e-05
-1.72599185743589e-05
-1.1273066552998e-05
-8.16678289034413e-06
-1.60582444921875e-05
-1.43482713396406e-05
-2.78621429058242e-05
-1.37178212506682e-05
-2.12295854930315e-05
-1.06441248801955e-05
-1.90685969402227e-05
-1.33915898405281e-05
-1.82058043214045e-05
-2.58167967274008e-05
-6.99180761075328e-06
-1.06158788534886e-05
-2.5608074746295e-05
-2.10947418489208e-05
-7.20346540870348e-06
-2.26715439852202e-05
-2.22594339058921e-07
-1.21350732043439e-05
-5.40319186178631e-06
-7.45569277884995e-06
-1.69965912041493e-05
-8.74959801200295e-06
-1.88969979599404e-05
-4.27312991281409e-06
-4.64712363369311e-06
-2.42362981248264e-05
-1.730965197077e-05
-1.58021017968432e-05
-1.31846204995138e-05
-6.16793458640086e-06
-1.9481417327219e-05
-1.0415356959477e-05
-1.44724946218827e-05
-1.67368737719432e-05
4.21505090852021e-06
6.49316662174925e-07
-1.51196655314363e-05
-2.07989722003201e-05
-8.51053373849542e-06
-1.26701934253557e-05
-8.80181159624041e-06
-1.01200581390933e-05
-1.73825021395009e-05
-1.03574034502043e-05
-4.18694861143296e-06
-7.07092185865876e-06
-1.36906162759117e-06
-4.27189165341603e-06
5.12391561366076e-08
-2.45791207398147e-05
-1.13979013090004e-05
-3.19583617279649e-06
-1.21926647451852e-05
-7.42477404898685e-06
-3.78127468480726e-06
-1.61928077275855e-05
-1.56910838317885e-05
-2.55737555411007e-05
-1.57739614160447e-05
-2.34200061714836e-05
-8.62454595671958e-06
-8.53586142264714e-07
-1.70284924992716e-05
-7.16675696365729e-06
-2.90252138232469e-05
-1.38978992275205e-05
-1.0565221249435e-05
-2.9443043309194e-06
-1.5266398841675e-05
-9.97059731664435e-06
-9.33839643180568e-06
-6.9276501269987e-06
-1.70184344305658e-05
-5.10385969911276e-06
1.99963849703348e-06
1.30010679634034e-06
-1.27948233270023e-05
-2.3634456489461e-05
-2.24362487042869e-05
-1.4952757002761e-06
-6.14804792579857e-06
-1.70671264662562e-05
-1.03104027289176e-05
-2.09224682409283e-05
-1.89632649561288e-05
-1.34262539505201e-05
-1.91418258859406e-05
-3.29897160142112e-05
-1.73873469261092e-05
-1.15682234034283e-05
-1.13900155697276e-05
-1.3438496637414e-05
-6.6723211224617e-06
-1.71082044058986e-05
-5.56952433932704e-06
-2.05432792055386e-05
-3.71286725180315e-06
-1.44859100197671e-05
-1.06774064088986e-05
-1.36135137745847e-05
-2.14174273927276e-06
-1.05665297431574e-05
-3.18539390028556e-06
-1.54133018741459e-06
-2.34847292103219e-05
-5.88464421192936e-06
-7.43401219801009e-06
-2.47351334590408e-06
-8.55421670594531e-06
-2.23626005475181e-05
-2.98962805125545e-05
-1.31679230360661e-06
-5.71444102620921e-06
-1.15203274595757e-05
-1.21870483283546e-06
-5.57554055860603e-06
-1.12477518359924e-05
1.04937973463352e-05
-1.94742841530537e-05
-9.44211095736928e-06
-2.56796821692158e-06
-9.69516738348779e-06
-2.26408982771196e-05
-2.46397673492053e-05
-4.42855414904679e-06
-9.76425092566991e-06
-9.70093642923491e-06
-2.08442640095989e-05
-2.1590075204815e-05
5.27697540862652e-06
6.27509592481117e-06
-2.38715337657112e-05
-2.2612124740547e-05
-2.6155814536346e-05
-1.43087703084e-05
-4.75366055957421e-06
-1.77953974772306e-05
-7.48336762839309e-06
-1.17110586410492e-05
6.06730815118998e-06
-1.72490725234724e-05
-2.01680885490923e-05
1.05341894537464e-05
-1.06399766951929e-05
-1.54257842987055e-05
-1.13606026786693e-05
-1.50649199958556e-05
-9.55228347889608e-06
-2.50994652325665e-05
-7.41444341229244e-06
-6.3711310364973e-06
-1.29369451920485e-05
-1.42832656850097e-05
-1.30203810693438e-05
6.37612713271383e-07
-8.530864888193e-06
-1.54018054620809e-05
-9.5881017444332e-06
7.25359504815769e-06
-2.25356836156289e-05
-5.5384164369194e-06
-1.01693601344807e-05
-1.25252534801876e-06
-6.79514497052787e-06
-1.21590527520702e-05
-1.74958115301253e-05
-1.95677044618252e-05
-1.67460477820711e-05
-2.11393369939986e-05
-7.4439908713354e-06
-1.30211915926477e-05
-1.69758700366235e-05
-1.02041701601366e-05
-1.54600951589688e-05
-1.64667042667371e-05
-5.16109112049085e-06
-1.51930358893633e-05
-1.25052608581069e-05
-8.40146064471081e-06
-1.02358831928982e-05
-1.68910371752481e-05
-1.1478155141306e-05
-9.28646176441228e-06
3.03255781647567e-06
-6.19080110474089e-06
-1.79420950464147e-05
-8.35148592352075e-06
-4.21916973400264e-06
-2.57072405324592e-06
-1.52423824632416e-05
-1.55516177126221e-05
-3.31225748404293e-07
3.88585767171552e-06
-2.44847358721325e-05
-1.74168072798398e-05
-4.48885254343837e-06
4.57041164731763e-07
-1.50423923706957e-06
-7.71318987820565e-06
-1.13319690271606e-05
-1.59609207747574e-05
-1.44905256398158e-05
-5.51296282525558e-06
-2.468036134769e-06
-2.25984168113461e-05
-5.90547911797686e-06
-9.55927479350381e-06
-1.12451718095131e-05
-9.91812537385685e-06
-2.65601440620871e-06
-1.19449230371336e-05
-2.66160718201647e-05
-5.93932513729532e-06
-6.11469053242304e-06
-1.1234814808586e-05
-1.3383828541047e-05
-2.21029661180795e-05
-6.82302524761801e-06
-1.34720463725145e-05
-9.20698733468527e-06
-4.57272549427609e-06
-1.97382948400507e-05
-1.96855308268826e-05
-1.62502448176006e-05
-3.51344675426424e-06
-9.44029907034587e-06
-6.0097318889744e-06
-4.84385858200904e-06
-1.98083839524552e-05
-1.97143883137525e-05
-1.6757867404482e-05
-1.93013263718094e-05
-1.16028965274473e-05
-2.28375217131882e-05
9.02649428238055e-07
-1.21778686280074e-05
-1.15777868472409e-05
-1.36312809670149e-05
-2.33429224664001e-05
-6.52239498232968e-06
-1.90550948498834e-05
5.08004098093706e-06
-5.90801844972787e-06
-4.40577325647827e-06
-2.60371008172088e-05
-5.78491643206378e-07
-2.71827298692228e-05
-5.6831903187025e-06
3.22223721803361e-07
-9.53232183540125e-06
-1.565182988014e-05
-1.29450138124245e-05
-1.73210454758149e-05
-5.89407913256965e-07
-8.68887716014277e-06
-1.32667473244717e-05
-2.21004274017207e-06
-1.70357042008506e-05
-1.19757329546576e-05
4.24243178416681e-06
-1.35593813283099e-05
3.02895094968047e-07
-1.38903949814846e-05
-7.70381134041047e-06
-1.27749695342696e-05
-1.84802298259661e-06
-5.72106791321128e-06
-1.15056119638706e-05
-1.44372638110808e-05
-2.78595526500862e-06
-1.27437229571454e-05
-7.19873898062612e-08
-2.11679525674937e-05
-9.13208137758775e-06
-2.77513635910284e-05
-1.40227062466865e-05
-1.12492607363887e-05
-6.25929433460233e-06
-1.74141310584951e-05
-2.77789188232847e-06
-2.47286394501686e-05
-1.09023557717697e-05
-6.89157483404814e-06
-7.76506558018817e-06
-2.28242557071366e-05
-2.83352543999181e-06
-7.38270953064539e-06
-1.49468311915642e-05
-1.32209111135473e-05
-1.43649693548098e-06
-1.00560785503963e-05
-6.68931947473351e-06
-1.78166779497817e-05
-1.70971005810807e-05
-2.25623099611904e-06
-2.34094279448957e-05
-1.118329951645e-05
-4.0508022851169e-06
-1.3210878698334e-05
-1.56911448286077e-05
-5.84199318733811e-06
-8.14920919283023e-06
-2.0660377246205e-05
-2.08416232041251e-05
-1.09647050172882e-05
2.73435865890224e-06
-1.47518019293501e-05
-9.40668214309653e-06
-1.88551707386656e-05
-1.99906212576515e-05
-1.43690640030216e-05
-2.10236088817499e-05
-2.19126549571845e-05
-1.6654668207449e-05
-2.34145869161905e-06
-8.66331965878932e-06
-9.87893833357548e-06
-9.94128427778187e-06
4.24682808230426e-06
-7.79180055305178e-06
-1.92558274014775e-06
-3.84003516058182e-06
-1.58639728833193e-05
-2.11921036013137e-05
3.00136011160129e-07
-1.94920122821099e-05
1.2944456178062e-06
-1.60801318604728e-05
-4.51179701942147e-06
-6.60677676556499e-06
-1.09864178780916e-05
-1.18066326875552e-05
-5.94813569732357e-06
-6.25375949053025e-06
-1.29041565918168e-05
-3.40620677242967e-05
-1.68728967243872e-05
-4.83042772095639e-07
-2.44265966002125e-05
-1.12514378580394e-05
-2.46356365109455e-05
-5.43607614815608e-06
-1.80990170842712e-05
-1.08955394989662e-05
-5.18645776041227e-06
-1.17059686453085e-05
-3.00425138751306e-06
5.49506336014514e-06
-6.77068887941397e-06
-1.80007721375965e-05
-5.14070554875857e-06
-2.80574281826147e-05
-1.51665454843438e-05
-1.60135402452105e-05
-9.15192108622196e-06
-2.63334629685168e-05
-7.38749573442786e-06
-7.82292862343759e-06
-1.85664812908644e-05
-9.58758211449963e-06
-1.92736005463583e-05
-1.76453757224836e-05
-1.34305552735603e-05
-1.01837192997312e-05
-1.3275898383585e-05
-4.18562167134855e-06
-1.35057771380752e-05
-1.54306098819213e-05
-1.77209674854641e-05
-2.31035208531072e-05
-1.14027970306915e-05
-2.25960258751203e-05
-1.37671454152555e-05
-3.34087340354881e-07
-1.56076978627837e-05
-8.46928199539892e-06
-9.11761569789951e-06
-2.62116811849429e-05
-2.32364975292525e-05
-4.04946935222248e-06
-8.45983559440863e-06
-5.82990056121762e-06
-1.4140354212247e-05
-5.76457115451837e-06
-2.18722206078851e-05
-1.8957488599929e-05
-1.3587391872897e-05
-4.70063495529874e-06
-2.27928356781261e-05
-2.7144721305676e-05
-2.02335129295283e-06
-1.36010693178292e-05
-4.12660469523216e-07
-1.93795341497664e-05
-1.5203194925398e-05
-1.60354759278486e-05
-2.16670610583785e-05
-1.18503319813928e-05
-1.54458996283786e-05
-1.09408492190906e-05
-2.16844621997312e-05
-2.31314067796542e-05
-9.94670869606089e-06
-1.23884680935133e-05
-3.76937821245402e-06
-1.04565231849268e-05
-1.59721881659743e-05
-7.00605636002591e-06
-2.32373236220454e-05
-1.47911192789629e-05
-9.03977657952776e-06
-5.0959229079858e-06
-1.19237992834306e-05
-1.25111303981261e-05
-1.08512816903435e-05
-1.50210520012667e-05
-1.43837251446303e-05
-7.37224047793115e-06
-1.1351500396702e-05
-1.61623759409771e-05
-7.79199550871811e-06
-1.07701175237918e-05
-9.19390781033323e-06
-1.56080301334519e-05
-2.10717657626717e-05
-5.13682195303345e-06
-1.69414227094423e-05
-1.49495559578614e-05
-9.85723308495157e-06
4.15676078204222e-08
-5.90177560918592e-06
-6.5337821512838e-06
-3.54647082125624e-06
-7.56997896517289e-06
-1.47712939028965e-05
-1.37344479710335e-05
-1.39697872035537e-05
-6.40289631368978e-06
-7.02546006791501e-06
-1.29438939759907e-05
-9.61602610142798e-06
-1.85980202691951e-05
-1.003171785874e-05
-2.08730928779172e-06
-5.4897906733015e-06
-1.92140322293952e-05
-1.4410635889029e-05
-2.29550934284828e-05
-2.01791316725711e-05
-1.19863254846971e-05
-8.08360071004446e-06
-7.37166498019919e-06
-1.21852869675523e-05
-2.13918425490273e-05
-1.7125143820923e-05
-2.70701503969835e-05
-1.78544598792202e-05
-1.65409734577993e-05
-1.95736212787569e-05
-1.0280884956104e-05
-1.56738614247228e-05
-8.91032570908374e-06
-8.4593648075568e-06
-1.89083897162905e-05
-2.86131907064242e-05
-1.53940328077646e-05
3.6141195120969e-06
-1.98887194472108e-05
-1.11844933611439e-05
-1.15109479081908e-05
-1.88825600856596e-05
-3.49215907273349e-06
-3.29466200700553e-05
5.69537999179507e-06
-6.72991872138956e-06
-1.25265502869793e-05
-5.26873339236847e-06
-1.78935828574931e-05
-1.34633527737569e-06
-1.54422862175997e-05
-1.24242122603076e-05
-1.54629915147115e-05
-1.6923740832123e-05
-5.27512470197946e-06
-2.41895936708136e-05
-1.08328663496341e-05
-2.06360261219873e-05
-1.7439527749227e-05
-1.95568892299138e-05
-2.06580423848204e-05
-1.3675246592277e-05
-9.62514419354749e-06
-1.92341286195565e-05
-2.21351618866942e-05
-2.07661020658282e-05
-8.53262747213998e-06
-3.72631354066359e-06
-1.67881329658501e-05
-1.24380981612681e-05
-1.23547457698539e-05
-1.41586624473887e-05
-2.78020593254911e-06
-1.71994729933447e-05
-1.08002085276106e-05
-2.03571775074344e-05
-1.14983571762286e-05
-1.25616986345429e-05
-2.15732679836159e-05
-4.07404927982163e-06
-2.88568693710001e-05
-1.28323857459759e-05
-1.46452500501814e-05
-1.56817773398e-05
-2.3081450228827e-06
-1.121734239686e-05
-1.23541866848077e-05
-1.17961948088148e-05
1.35814318851089e-06
-8.74295282414397e-06
-1.7784231496408e-05
-9.2920104283974e-06
-1.82335587332666e-05
-1.43574773946191e-05
-1.41225062637673e-05
-1.93748918705805e-05
2.28140132406684e-06
-1.67989703742915e-05
-5.17513918262217e-06
-2.04956921182926e-05
-6.45600376755992e-06
-1.58087022930702e-05
-2.14557327259833e-05
-2.27384939059581e-08
-4.42592496908993e-06
-8.02213194410539e-08
-1.5325497750514e-05
-1.90389238870757e-05
2.43030591078968e-06
-1.18992912367899e-05
-1.34741275749328e-05
4.69704220535347e-07
-8.71405000487893e-06
-1.78282271867021e-05
-6.96296832544605e-06
-7.9279328912719e-06
-6.98710067425843e-06
-1.47095239576212e-05
-9.32287796884284e-06
-6.92671914956748e-06
-1.93010215464541e-05
-1.39986022458378e-05
-1.22790628600323e-05
-6.44246078470969e-06
-1.67764574682673e-05
-4.01271422695579e-06
-1.16241924442212e-05
-2.07842295193013e-05
-3.25406249337966e-06
-1.20471702639689e-05
-1.35599949781216e-06
1.20765768872264e-06
-1.41261772028236e-05
-3.51776580297746e-06
-6.48594514460242e-06
-8.36391886110457e-06
-8.57513421791172e-06
-1.08733691985483e-05
6.64656555500357e-06
-1.9309190866876e-05
-1.57098640527137e-05
-1.39372384417518e-07
-1.61625818716338e-05
-8.70118425651391e-06
-1.23942634629496e-05
-1.16340470567818e-05
-1.03765937593902e-05
-1.36693371092315e-05
-8.69370236052424e-06
-5.98638277515721e-06
-2.42956701086984e-05
-1.18312660108117e-07
-1.62139401207816e-05
-1.78691480125005e-05
-9.69392821895779e-06
-1.61768678424487e-06
-9.58695797547903e-06
-1.88228982040638e-05
-1.54827357427788e-05
-2.04880831072393e-05
-1.1428817435859e-05
-2.24185456311031e-06
-1.80694206368674e-05
-2.16652025515202e-05
-1.88149410517445e-05
-7.57018984428118e-06
-8.17566234010804e-06
-8.80549295823521e-06
-1.02754053508329e-05
-1.79743768935671e-05
5.94676907958556e-06
-6.45667995132752e-06
-1.81914677022761e-05
-1.02089035969397e-05
-1.2401645548036e-05
-7.29696574291755e-06
-1.27759941712635e-06
-1.76703934419543e-05
-1.38595099756135e-05
-1.05454205463479e-05
-3.35278734563442e-07
-1.54422505230997e-05
-1.15595503029508e-05
-7.77553206098667e-06
-2.16335550931172e-05
-1.49254545801904e-06
-7.57558896864962e-06
-1.96668898713294e-05
-1.29345018356668e-05
2.96125049103013e-06
-1.24593689759816e-05
-2.74466340193499e-05
-5.44597068740627e-06
-1.09522171844742e-05
-5.21236411428077e-06
8.21298432453725e-07
-1.14890501430124e-05
-2.16667916553125e-05
-6.90747744659133e-06
-1.4852467621582e-05
-2.35098251714522e-06
-9.23446810344026e-06
-4.7943795672491e-06
-1.10431115853061e-05
-4.58534761846949e-06
-1.04086530811973e-05
-1.4842540862317e-05
-1.99502384596995e-05
-1.74315723981472e-05
-2.90394029526102e-05
-2.00769874116377e-05
-4.55736011246419e-06
-1.53429661066643e-05
-2.35786240239322e-05
-1.13689354858259e-05
-1.65030047832569e-05
-4.02831856163496e-06
-1.28381498527528e-05
-2.13616068104747e-05
-1.57547997971124e-05
-1.38882384726161e-05
-8.77114426378983e-06
-9.19270534310516e-06
-9.66922965333349e-06
-1.03636948240401e-05
-2.20196561860555e-05
-1.80283559897801e-05
-4.31439102907231e-06
-1.96307194102836e-05
1.05752331734099e-05
-1.7489736620721e-05
-1.2081601889448e-05
-4.9505667933325e-06
-1.29623711085042e-05
8.39455770696826e-06
-1.63533928943948e-05
-2.25057270570667e-05
-1.44287963638633e-05
-1.28647610821494e-05
-2.00158602463184e-05
-3.9571129300464e-06
-7.09962537717992e-06
-2.17282514937784e-05
-2.11169975715141e-05
-6.27683908346054e-06
-1.01028002397283e-05
-2.22065178947359e-05
2.45150207843424e-06
-2.60241392126819e-06
-1.61911532737893e-05
-1.17519233035939e-06
6.65621989834747e-07
-1.03508070048706e-05
-4.35537220077507e-06
-7.25880112203747e-06
-1.59806468394894e-05
-8.29857202990185e-06
-1.81303287205687e-05
-2.21837854411665e-05
-1.56742437826057e-05
-1.51850259956781e-05
-2.24076942425446e-05
-1.78221700885756e-05
-2.60163459069893e-06
-1.11001382537752e-05
-4.22402178169686e-06
-3.21226560669259e-06
-3.81418357621344e-06
-2.07556948698689e-05
-2.1636196964793e-05
-1.37298490183967e-05
-1.50496920517694e-05
-4.15830186665907e-06
-1.05331905017723e-05
-1.32966954634268e-05
-2.16077462108547e-05
-1.12824645908342e-05
-2.9599520753902e-06
-2.09545658430652e-05
-1.68012821269926e-05
1.13531774103085e-06
-1.01820162317494e-06
-1.0894715557538e-05
-1.43349529305317e-05
-1.97908103197851e-06
-8.98084164557459e-06
-1.92856142611473e-05
-8.7158392207109e-06
-2.33999844018139e-06
-7.56072328544515e-06
-7.99768824797944e-06
-1.4853644154768e-05
-7.16648954960195e-06
-1.50230280723754e-05
-2.19871252266135e-05
-1.30754879296614e-05
-2.33948235091182e-05
2.1648327276066e-07
-1.8910831400607e-06
-1.86260233466781e-05
-5.86595360191687e-06
-7.34360601695056e-06
-6.82749888230695e-06
-2.02596332238334e-05
-9.05855954277043e-06
-2.46759568461072e-05
-1.43735213643889e-05
-1.84448249287205e-05
-1.4197779378374e-05
-4.06127828048144e-08
-7.62107133545716e-07
-1.61551162878141e-05
-1.65541983385782e-05
-1.72272405651797e-05
-6.92357282010666e-06
8.58682224988673e-08
-2.12505061992621e-05
-1.67820584619338e-05
-2.51503794992288e-06
-2.18598931133593e-05
-5.56226468527925e-06
-2.58526244092733e-06
-1.658186613651e-05
-2.36531522259572e-05
-1.10630615239133e-05
-4.72717401139833e-06
3.9716544160251e-07
-2.04097613578165e-06
-1.16457783137273e-05
-1.11007226140784e-05
-3.23141151936353e-06
-2.73936105458261e-06
1.28622784540025e-07
-2.13597372258652e-05
-1.66903084222713e-05
-1.26503811522893e-05
-4.83499801790088e-06
8.49692299630221e-06
-4.48946508127619e-06
-1.4353386593198e-05
-7.2329290898589e-06
-7.33635639843288e-06
-7.16410131312191e-06
-1.64051048509047e-06
