# Supplementary material for: Research on computational propagation and identification of mine microseismic signals based on deep learning
Source: PLoS One. 2025 Oct 22;20(10):e0334641. doi: 10.1371/journal.pone.0334641 (PMC12543183; doi:10.1371/journal.pone.0334641)
Supplement: S11 Data — (ZIP) [file pone.0334641.s011.zip › 000101100002566.xlsx_0.txt_24.txt.txt]

-1.45398636915819e-05
-1.95390902491595e-05
-3.29886746051783e-06
-1.26497651210198e-05
-1.3448728716389e-05
-2.16585277978725e-05
-1.12602933648134e-05
-9.20431765541635e-06
-1.58054865197144e-05
-3.80117260741935e-06
-1.19546308515366e-05
-6.84691424338217e-06
-7.01383644109082e-06
-1.08065076593724e-05
-2.8802498418371e-05
-2.53997979682877e-05
-9.64722424315944e-06
-9.13576924342141e-06
-1.46084935951822e-05
1.26680865383319e-06
-1.58545694083904e-05
-1.55989901432376e-05
5.29843670845535e-07
-6.54001690728353e-06
-5.68061710659706e-06
-1.67071450891139e-05
-7.7157159904446e-06
-1.67110814479628e-05
-6.82912481369011e-06
-2.54681425601232e-05
-4.28064476059129e-06
-1.34743466191425e-05
-1.06708455504592e-05
-3.20947250565537e-06
-1.32097600972458e-05
-4.76381450413509e-06
-5.74418322179882e-06
-1.40761268001417e-05
-5.32417044660239e-06
-8.03760552772261e-06
-5.19598928381879e-06
-9.60676098693123e-06
-1.55768023462351e-05
-2.51259737332283e-06
-1.51219067831138e-05
-3.26897610232676e-06
-2.88465666428446e-05
-2.784899731773e-05
-3.38764671198868e-06
-1.65663347051484e-05
-2.03912575616957e-05
-2.45659006637766e-05
-7.29180202725563e-06
-1.48756267816847e-05
-9.32591691704077e-06
-4.02075093281695e-06
-3.55020256597762e-06
1.27162412310895e-05
-1.83076923620537e-05
-2.04898714332905e-05
-2.07818196034168e-05
-3.17209825821839e-06
-1.93474217027196e-05
-7.12839323229916e-06
-1.0027200645935e-05
-6.10991078860662e-06
1.16299777944834e-05
-8.88069043624954e-07
-7.84418206931095e-06
-3.17393332164516e-05
-2.39419448902418e-05
-9.84366611522902e-06
-3.16837619833809e-06
-6.46248370861183e-06
-1.82059245014923e-05
-9.83511120913257e-07
-1.59662735799758e-05
-1.25798822462512e-06
-9.56360023794405e-06
-3.08985844093417e-05
-1.2317372184697e-05
-1.58150265291707e-05
-3.50679447256172e-06
-2.57188664179751e-05
-6.63904727658577e-06
-1.78357391953821e-05
-1.24490141201227e-05
-2.02837139310393e-05
-1.54242615458054e-05
1.29314347623462e-06
-2.19236778720693e-05
2.69767959077133e-06
-9.02308296750199e-06
-9.12870135184466e-06
-2.26001052968643e-05
-1.28633027163759e-05
-6.25098997700873e-06
-1.03354105418549e-05
-2.59299902777399e-06
-2.15004162033425e-05
-1.39310594351999e-05
-1.98446978527032e-05
-3.27495452023704e-06
-1.94049580277823e-05
-3.40734021436858e-06
5.66120933401698e-06
-6.19182431620323e-06
-1.12610013220717e-06
-2.49790986161854e-05
-5.92816417753178e-06
-1.4046791094739e-05
-1.65385625078062e-06
-2.97351653385524e-05
-1.31117121483687e-05
-5.90145336601687e-06
-2.20444968054473e-05
-1.30963096751306e-05
-1.91972681887604e-05
-1.40552657773814e-05
-7.1342853514474e-06
-8.7374038394746e-06
-1.12611269238144e-05
-1.88155689912005e-05
3.97620724433365e-06
-2.84971105181003e-06
-8.01063326941574e-06
-2.51985018285309e-05
9.96502562716322e-07
-1.43109701492465e-05
-1.06258859203726e-05
-1.13023761268567e-05
-1.73574275948063e-05
-2.45700299812397e-05
-7.53949501919666e-06
-8.02280324313943e-06
-4.74415467400198e-06
-1.73947147395413e-05
-3.16827572069082e-06
-1.26679270812082e-05
-1.24607042240349e-05
1.14235844541912e-06
-1.0313022905395e-05
-8.50407726299666e-06
-1.19387821117572e-05
-9.16638674590197e-06
-1.41372929644867e-05
-1.1382843513343e-05
-1.24294252546706e-05
-6.97953750187505e-06
-1.93691891844815e-05
-1.28429817820894e-05
-8.44015004138034e-06
-8.25838028616854e-06
-1.73985285700031e-05
-9.78009019346899e-06
-1.38026935844079e-05
1.36681194739283e-07
2.33844657400199e-06
5.99790393146746e-07
-6.35923050616917e-06
-3.70763467087962e-06
-1.65850375072705e-05
-4.39239480015691e-06
-1.99472131125655e-05
-3.17593632541285e-05
-1.62215019788672e-05
-1.64127512106348e-05
-1.06636344833262e-05
-4.76147856700278e-06
-2.29056343267518e-05
-2.15683615780897e-05
6.8061803207579e-06
-1.2216810987456e-05
-1.12026953831622e-05
-6.78819480318272e-06
-1.7102568051086e-05
-2.01620771204769e-05
-8.26753109110707e-06
-1.40203000144871e-05
-8.09413067657394e-07
-7.00751515227761e-06
-3.09261101024753e-05
-1.86730161268239e-05
-1.18299468848407e-06
1.76749311055085e-06
-1.97165204186036e-05
-1.65458802776946e-05
-1.33124923707648e-06
-1.65904907829478e-05
-6.81314282534997e-06
-1.205549392945e-05
-8.35010819250135e-06
-1.43500158370594e-05
-1.28621071805581e-05
-4.31897925074064e-06
-1.86397036883244e-05
-4.0523969126723e-06
1.36959819126998e-07
-1.2587534088953e-05
-1.05910417834258e-05
-1.70077456878585e-05
-7.23119490644096e-06
-1.95815726885653e-05
4.5594029980293e-06
2.25571928370723e-06
-9.43969691968196e-06
-7.42738975444556e-06
-1.13040461223092e-05
-6.04151535313675e-06
-5.57367889401288e-06
-5.10629641172068e-06
-1.63301952409398e-05
-2.39387076690056e-06
-2.14270146712722e-05
-1.86469569056186e-05
-9.09352837330629e-06
-1.27521856730728e-05
-1.29867234419389e-05
-1.04876389752742e-05
-2.0398976081577e-05
-2.41426225890322e-05
-1.9142378039118e-05
-1.62094441614507e-05
-1.16133460846907e-05
-5.50647219909689e-06
-1.82769259735697e-05
-2.13759751915505e-05
-1.72926128848253e-05
-1.71907687667935e-05
-2.93526910593846e-05
-8.17786566013424e-06
-2.45759541505416e-06
-1.32927660097252e-05
-1.93756922619068e-05
-4.25779309303457e-06
-2.28950701380121e-05
-7.5223623770848e-06
-1.86590042983696e-05
-1.43255747628179e-05
-8.05271222992822e-06
-1.43043444717317e-05
-1.08302187482193e-05
-1.78114250274136e-05
5.36501907928741e-06
-1.98010754806058e-05
-1.0086576756882e-05
-6.00498852456899e-06
-2.3163678880673e-05
-2.50734721812245e-05
-1.28068935159918e-05
-2.93632773888423e-05
-2.20698637493588e-05
-9.26586536027845e-06
-1.56756394067447e-05
-2.10023779497116e-05
-9.80415395900695e-06
-2.87300594418678e-05
-1.02332890489398e-05
-1.14091378825483e-05
-1.3520840593997e-06
-2.91544546472695e-05
-1.15752238187319e-06
2.43605222513912e-06
8.44401040699126e-07
-1.59919866047886e-05
-6.37017205372102e-06
-1.22226170329918e-05
-4.56101196821133e-06
-8.18061255684548e-06
-8.78648132172065e-06
-2.22893678434968e-05
-6.54858295470721e-06
-1.29640947719994e-05
-1.61150506091656e-05
-1.4776615968591e-05
-1.65952135242583e-05
-1.40983840155705e-05
-4.78871506669589e-06
-1.33362605620729e-05
-8.56439177695627e-06
-1.46490892834417e-05
-1.99928919427645e-05
-6.98130939862556e-06
-1.96680232716963e-05
-1.3808638557663e-05
-1.08587683409954e-05
-2.31408989107551e-05
-2.05379727810875e-05
-1.38959235374997e-05
-6.16813163992417e-06
-2.31643612610047e-05
-9.82565964018262e-06
-3.58165729643623e-06
-1.29918858321066e-05
-9.03019791429537e-06
-1.51586736774915e-05
-1.55366718759454e-05
-1.96005493158354e-05
-1.15378374910634e-05
-2.74731761251565e-05
-1.70355838478815e-05
-9.24850809649636e-06
-6.34590771720353e-06
-1.07277035167422e-05
-6.4453120810199e-06
7.55421593552627e-06
-1.13520196433293e-05
-4.12999310229692e-06
-8.27538057957931e-06
-2.94555839368252e-05
4.96810294291818e-07
1.18282709711276e-05
-1.15598704605983e-05
-1.59765663492673e-05
-6.73008660517697e-06
-5.70073174937249e-06
-5.97900117067324e-06
1.13706168018512e-06
-1.75977934707511e-05
-1.16719374597845e-05
-4.42485682648428e-06
4.69247876952705e-06
-1.141533987642e-05
-1.1596195447344e-05
-4.84968008624998e-06
-1.20144160862261e-05
-9.68367574527724e-06
1.0060158633061e-06
-1.83737458649312e-06
-2.47360927850646e-05
4.15508334375514e-06
-1.24299642435174e-05
1.02064817569454e-06
-2.11504313724649e-05
-9.04520113799547e-06
-8.53138838962063e-06
-1.34699398926263e-05
-8.74911535798787e-06
-2.12398744724977e-06
-1.7537431055104e-05
-4.53246597487678e-06
-1.20743968868005e-05
-1.19213979847468e-05
-3.99226116513068e-06
-9.46418837980838e-06
-1.03430072241729e-05
3.59806031124237e-06
-6.17069027510028e-06
6.05654385492822e-07
-2.21284634638238e-05
-5.90905672594268e-06
-1.07107323700708e-05
-1.97692453392227e-05
-7.02708252351005e-06
-4.56069665645388e-06
-2.26300323290612e-05
-1.46144083064415e-05
-1.24081155324532e-05
-1.00482013627961e-05
-8.09709442597906e-06
-1.40965774017286e-05
4.96937591194151e-06
-5.34206796766816e-06
-2.7928953116268e-05
-2.99841363750074e-05
-1.57302484039793e-05
-1.10619636773603e-05
-5.62382799817869e-06
-1.91431944225503e-05
3.80229164609975e-06
-1.48218915527346e-05
-1.21489438624932e-05
-1.40459902800641e-05
-1.06843250485184e-05
-1.77232721520971e-05
-6.10012882367868e-06
-5.38408660286709e-06
-2.69558428819488e-05
-2.78300982836466e-05
-1.5833801205187e-05
-2.16939365952457e-05
-8.05143145834486e-06
-4.69587904395988e-06
-1.76816968993879e-05
-1.36261969369032e-05
-9.19583216844341e-06
1.11218276417192e-06
-3.65634022336513e-06
9.10659875370467e-07
-7.84255627616505e-06
1.04436998231363e-05
-2.22509757314805e-05
-1.44202976876839e-05
-1.09520722460678e-05
-1.87079346886542e-05
-4.01857920211625e-06
-6.24435775452107e-07
-3.25735962775296e-06
-1.82926744932426e-06
-3.69003673575903e-06
4.60381787338803e-06
-2.06529456172407e-05
-1.49062551864975e-05
-1.10319383669347e-05
-4.79063196147718e-06
-2.55231125950405e-06
-1.78189449850933e-05
-1.43833138893309e-05
-2.1673413573006e-05
-1.30453465272241e-05
-1.8336288445554e-05
-1.48930684484584e-05
7.31261338612408e-06
-1.36100641857187e-05
-2.23259733522108e-05
-1.39568964090607e-05
-8.18238368533904e-06
-7.66190869953662e-06
1.27760731584351e-07
-1.10621766134241e-06
-4.69017007944635e-06
-8.23499595144978e-06
-1.82017942350402e-05
-9.32513821867423e-06
-1.15268613391245e-05
-8.93886849373497e-06
-2.11505277778811e-05
-6.29216175427357e-06
-1.44269501055443e-05
-1.35402795930002e-05
-1.14657796876889e-05
-1.79223486428514e-07
-2.53106750614298e-05
-1.41025049926031e-05
4.88213769946209e-06
-8.61971435164738e-06
-6.56947387311213e-06
-1.87704297974424e-05
-4.79213668458864e-06
-2.1322561406903e-06
-2.92436276296661e-05
-3.44220057216852e-06
-1.50349465379138e-05
-5.84304846781258e-07
-9.79897697966469e-06
-1.70074442979804e-05
-4.74179006320134e-06
-7.81867711216372e-06
-1.25474945026409e-05
-6.93643247012989e-06
-8.54680101271668e-06
3.43118321566041e-06
-4.74110015767577e-06
-2.19246164821182e-05
-1.88634389065884e-05
2.35365686454557e-06
-1.48754018532138e-05
-1.07740257962998e-05
-8.3140260456569e-06
-8.94761184938051e-06
-1.46473678013879e-05
-8.49282413357431e-06
-9.82898137567094e-06
-9.31261000730335e-06
-6.8837625953833e-06
-7.16354379753921e-06
4.23565125435262e-06
-3.65159423202553e-06
-2.06493269372864e-05
-2.14399540332183e-05
-2.19005483247185e-06
-1.03191436277083e-05
-2.22323455200338e-05
-4.95452060398833e-06
-1.30641738635906e-06
-2.31680712739553e-05
6.96252654427025e-06
-2.46361120952318e-05
-2.09783673382445e-05
-9.24671980943398e-06
-1.64475490359934e-06
-5.53765395694735e-06
3.15939329498408e-06
-1.3059368561876e-05
-3.50992825224799e-06
8.61812002759116e-07
-7.06893196266601e-06
5.31904137154564e-06
-1.01312054647196e-05
-1.77386976948234e-05
7.16079180232456e-06
-1.58979146498172e-05
-1.30517167993923e-05
-8.39998972893046e-06
-4.33497945421935e-07
-1.09629255264398e-05
-6.460552033673e-06
-9.17909062399098e-07
-2.19671711740187e-05
3.48935638919512e-06
-1.13790223302414e-05
-1.51643981211848e-05
-1.37309894112303e-05
-2.19946904739433e-05
-1.91893990810261e-05
-1.35540934288065e-05
-2.08672174026072e-05
-9.63266880074679e-06
-1.52473211595369e-05
-1.09764935997913e-05
-1.15517444355434e-05
-1.7645018055982e-05
1.39375185423837e-06
-2.00346052862416e-05
-1.92715936930755e-05
-1.76558996739611e-05
-2.83520693671045e-05
-7.91421478361811e-06
-1.84599540139142e-05
-1.24383476703879e-06
-2.41794974651548e-05
-2.73870001822814e-05
-1.54869586086213e-06
-3.38406664888193e-06
-1.72543796628077e-05
-5.14573564692178e-06
-1.05501970361518e-05
-2.01463698569176e-05
6.74653670230424e-07
-2.93164116607771e-06
2.41738954626094e-06
-1.32402150313392e-05
-1.83540198121936e-05
-3.62613911078729e-06
-2.12611114703234e-05
-8.24551414469687e-06
-8.14750866408459e-06
-1.0169580064743e-06
-1.0217288061253e-05
5.35603575008694e-07
-1.27144513818313e-05
-1.43644450365403e-05
-1.18252548773646e-05
-3.07003514526757e-06
-1.72838958407374e-05
-6.7975058870094e-06
-1.37547828437841e-05
-1.01716044690191e-05
-1.21869062754029e-05
-2.8776454062311e-06
-2.25313002351383e-05
-2.10164737948873e-05
-1.28930307919e-05
-1.59840609796678e-05
-1.26446846176414e-05
-2.01624835812916e-05
-6.49288379762306e-06
-4.82933131589845e-07
-1.87747583423994e-05
-2.02339216943326e-05
-1.86212087337706e-05
-1.41246243290878e-05
6.72099049298377e-06
-1.09650092720135e-05
-1.16841500513582e-05
-6.99103301072662e-06
-2.72324371623285e-05
-2.10816053737e-05
-1.78133338946753e-05
-3.65565207342371e-06
-1.6962988001817e-05
-2.47111304592502e-05
-5.35187958073747e-06
-9.72333476637707e-06
4.53278085505535e-06
-6.90444062960929e-06
-1.64373539686618e-05
-1.77721991915279e-05
-1.57044014313892e-05
-2.08078163382988e-05
-1.01231729838187e-05
-1.21464178688361e-05
-3.06871945120029e-06
-1.8739221294868e-05
1.16282505604318e-06
-1.16622720073949e-05
-1.31078716179822e-05
-1.15304745624594e-05
-1.42403689473477e-05
-1.5815625179197e-05
-1.86335672833694e-05
-6.38838068450178e-06
-7.68863306860508e-06
-1.46268796803333e-05
2.69785362659219e-06
-1.18185259387331e-05
-2.10132340777255e-05
-1.48299144320211e-05
-7.89861518829344e-06
-1.24415067059828e-05
-9.35444485220358e-06
-8.49092532161982e-06
-1.67045197106769e-05
-7.22562167191013e-06
-2.32094566809521e-06
-2.3619278389359e-06
-1.62382713527936e-05
-6.47910993667419e-06
2.58685065402075e-06
-1.81899595272398e-05
-5.17555279755678e-06
-1.16231164277732e-05
-1.11587158732064e-05
-1.89233074320634e-05
1.47630261686957e-06
-3.2293492417891e-06
-9.9411288710365e-06
-9.14319276775344e-06
-1.75374218738579e-05
1.64138428183415e-07
-2.44990367531079e-05
-5.3380523733113e-06
-1.37613290017756e-05
-9.95597639368776e-06
-7.93507642751315e-06
-1.37766898857076e-05
-3.48318751362335e-07
-3.52150653604515e-06
-9.66479788031773e-06
-2.42158179536058e-05
-9.9919043960113e-06
-7.4688076127094e-06
-3.75254896788163e-06
-1.33478555498064e-05
-1.92203679210716e-05
-5.53523510965864e-07
-1.93684044136242e-05
-2.91287528265886e-05
-1.52881836246359e-05
-5.22654027979765e-07
-7.62255466727558e-06
-2.39803980331552e-05
-2.10029729715267e-05
-1.03045674806982e-05
8.37084304801142e-07
-2.2014179041325e-05
-2.45070294700784e-05
-1.2956075149991e-05
-5.25497774681947e-06
-2.84081093246865e-05
-1.30730554019748e-05
-8.25249835917456e-06
-3.17506817739804e-06
7.07194180150152e-06
-2.58707965985366e-05
-2.09017571627614e-05
-6.85792564648893e-06
-1.01035979500718e-05
-1.28076588370461e-05
-1.32993999308328e-05
-1.87282910973404e-05
-1.09543063287884e-05
-1.10025724602053e-05
-7.45709845569895e-06
-3.16914195232138e-06
-1.25269144669167e-05
-7.7691732596957e-06
-8.39153441132243e-07
-1.85080196435534e-05
-5.54321315389945e-06
-4.00145594368867e-07
-2.56559889689636e-05
-5.45288859520851e-06
8.99966110240771e-06
1.62263040233594e-06
-1.31714066359971e-05
-9.5338371482722e-06
-1.5125392503173e-05
-4.68572782062575e-06
-1.40306154503179e-05
-2.57263136648893e-06
-9.89512783276347e-06
-9.7353601861025e-06
-6.81648342232808e-06
7.71643974786945e-07
-7.75172977380327e-07
-1.46410270219497e-05
-7.83881104218948e-06
-7.78588179128972e-06
-1.24825147600222e-05
-2.49657518997621e-05
-1.19425201737058e-05
-8.80103814587446e-06
-1.54657020155554e-05
-1.44531576032089e-05
-2.12936581278602e-05
-1.93524104515572e-05
2.72819462612396e-07
-1.35157097471059e-05
-1.31749338722857e-05
-5.28856469962015e-06
-9.29204120446733e-06
-1.56188337344005e-05
-2.417572666425e-05
-1.5148764564932e-05
-9.90566446930181e-06
4.0164480484147e-06
-6.00305189123705e-06
-1.33438306902466e-05
-1.21164483290789e-05
-5.19250849915014e-06
-1.77270533892942e-05
-1.60878247289211e-05
-1.53073175929331e-05
-1.54434005372868e-05
-1.09958005741092e-06
1.47235612639562e-05
-1.98936756941674e-06
-2.35954808638314e-05
-2.25848056965267e-05
-8.24041374234211e-06
-2.07407662462801e-05
-2.09377961065138e-05
-2.26341410524001e-06
-5.52192536006459e-06
-9.84330921073443e-06
-1.30536819836695e-05
-8.22400746982587e-06
-2.28593738237376e-06
-1.22889164879648e-05
-5.31305992861281e-06
-1.87787660882596e-05
-1.50376422967943e-06
-2.43731946170053e-05
-1.47593544268435e-05
-2.8712092542034e-06
-5.97811256121994e-06
-1.62526704391278e-05
-2.94530584667772e-05
-8.15541080921832e-06
-3.22868649598472e-06
-1.56700177881041e-05
-1.25452822122452e-05
-3.6259292315391e-06
-2.1117858799539e-05
-2.15512511284427e-06
-2.05195280351715e-05
-1.04620721205291e-05
-2.28517075378244e-06
-8.65072164397183e-07
-1.24551255968868e-05
5.91192975370922e-07
-1.6080916165293e-05
-2.10529391472556e-05
3.79274630347052e-06
-1.46288330940116e-05
-1.27821347420075e-05
-9.60267554475809e-06
-1.94585836501335e-06
-1.2038019847677e-05
-4.52065060049125e-06
-2.13218287732304e-05
-1.98751293081309e-05
-1.7397323956879e-05
-4.70442547464573e-06
-1.94484438341501e-05
-9.24106159571719e-06
-1.62067573556657e-05
2.46663890663399e-06
-3.61520500531494e-06
-3.24117559568538e-06
-3.08920962816051e-06
-1.54348615856626e-05
-1.74308338535019e-05
-2.71840244273896e-06
-2.37226127360655e-05
-1.30386318292745e-05
-2.04297682624377e-06
-6.08665908283588e-06
-2.71071323152477e-05
-5.27496234516339e-06
-1.61883908339349e-05
-2.33276676137519e-05
-7.49862274815718e-06
-1.16633074122638e-05
7.03135202007805e-06
-7.88298143892791e-06
-1.29073285766055e-05
9.10434609392548e-06
-1.32137620252194e-05
-1.08629279647491e-05
-1.74835595930088e-05
-2.15137636460569e-05
1.79485672196399e-05
1.70705907418257e-05
-4.74700661519551e-06
-1.0718338159191e-05
-1.99652903658632e-05
-1.63767392272414e-05
-1.40793648598321e-05
-7.49525633584482e-06
-1.50845140326819e-05
-1.95769616624972e-05
-1.49147433744093e-05
-2.19446260520677e-05
-1.12264540674299e-05
-9.76340519593849e-06
-2.36612155300143e-05
-1.02481571114406e-05
-4.11368986916684e-07
-1.82799648671624e-05
5.94907346967708e-06
-1.21170990225901e-05
-6.75162408819017e-06
-2.83381307649429e-05
-1.0917447489671e-05
-2.39542040168851e-06
-1.18915630758272e-05
-4.33789927468633e-06
-2.18061561266175e-05
-1.51158821143234e-05
-1.4222485584746e-05
-1.18018454702119e-05
-2.64498802922994e-06
-3.93886337575162e-06
-1.89439216841959e-05
6.19051254268203e-06
-4.07580991646062e-06
-2.53227582424651e-05
-2.52819587743226e-05
-2.12046571413241e-05
-1.9583652318562e-05
-2.77506999178466e-05
7.38394751194374e-06
-1.74153789955605e-05
-1.4278887031496e-05
-1.58128243583159e-05
-2.11604204057317e-05
-2.03113400540913e-05
-6.58154258382277e-06
-1.21532638856796e-05
-1.24887837035403e-05
-1.6492724625371e-05
-1.70669089995677e-05
-1.06300946397147e-05
-2.03509296704855e-05
-1.29504797573757e-05
-2.79568375054081e-05
4.29351256619594e-07
-1.27828610589347e-05
-1.35348810902196e-05
3.43966520128344e-07
-5.5080070306039e-06
-1.50906500740032e-05
-3.72753904638467e-06
-1.69823917266483e-05
-5.98279662363995e-06
-4.07676271809383e-06
-2.30152788747202e-05
-3.46709891683344e-06
-1.48267808731905e-05
-1.29503124750013e-05
-1.31262181129283e-05
-1.65777307464327e-05
-1.58936229286653e-05
-5.42848493238943e-06
-5.94091569123081e-06
5.01126773336983e-06
-1.93912647516789e-05
8.2172056527513e-06
-1.38181269359258e-05
-2.27692657775998e-05
-2.49516072920717e-05
-1.81762572092289e-05
-1.57077925216597e-05
-1.29120885991139e-06
-1.1138128349701e-05
3.69411508132974e-06
-2.80514246052131e-05
-1.86818673178839e-06
-2.25819201817315e-05
-1.14245878922733e-05
-3.43868272393827e-06
1.10957183412059e-05
-9.96380514322656e-06
-7.52130529866988e-06
-1.64976117210994e-05
-2.01524809165121e-05
-6.98440460421073e-06
6.64676422822648e-06
-1.15019012928903e-05
-2.01661507633343e-05
-1.17588534055093e-05
-6.41001211495027e-06
-2.0663125306689e-05
-5.56404269426836e-07
-9.96182363819362e-06
-2.00349094537479e-05
-2.25686838577152e-05
-8.86539115973492e-06
-2.20459450350935e-05
-7.98696535516824e-06
-1.75930916595892e-07
-1.0123715966254e-05
-1.17650507754334e-05
-2.3537291195106e-05
-1.41076535660909e-05
-6.72948321738382e-06
-7.40223258117507e-06
-1.2492552595171e-05
-6.58337119156373e-06
-2.70226261920861e-06
-6.76950158175681e-06
-1.15201445300413e-05
-7.819051752792e-06
4.21727236027367e-06
-1.56275413333936e-05
-2.38918394942636e-06
-8.79535020601232e-06
-4.95155828484545e-06
-5.6022766943314e-06
-1.19894084490077e-05
-1.28211893965384e-05
5.05738469907711e-06
-3.46627461869729e-06
-1.19819638462933e-05
-9.74105833987914e-06
-1.21924166405516e-05
3.33346969885066e-06
-1.50394324599076e-05
-2.70295808321173e-05
-1.36068679058678e-05
-8.45368605692763e-06
-1.47601721652749e-05
-1.24652715364516e-05
-2.7726152238273e-05
-9.59629977321226e-06
-1.55429112584988e-05
-2.83079535126936e-05
-2.91771305740258e-05
-4.96919825459752e-06
-7.01700461662639e-06
-1.167471888323e-05
-2.95304853636412e-06
-5.24103175217254e-06
-1.64459604249644e-05
-4.41616892668986e-06
-4.2349305109309e-06
-2.55782958790813e-05
-1.17296419180864e-05
-4.77817170721152e-06
-8.295276562119e-06
-3.19097081151366e-06
-1.21887033537691e-05
-1.34446334868254e-05
-2.04534804577506e-05
-1.62023971752801e-05
-5.07605494406472e-06
-5.77922905986346e-06
-6.10997028109438e-06
-2.65498551589995e-05
-5.72288453381512e-06
-3.22748964270834e-05
-4.64023287112911e-06
-1.80935477932365e-06
-2.59375453663249e-05
-1.76934191697456e-05
-1.96499423979065e-05
-1.55899009714711e-05
-2.39240485406687e-05
-8.42186865355631e-06
-1.09880389821425e-05
-3.44005650696583e-06
-3.10629423685507e-06
1.69719763342991e-06
-1.09052136285223e-05
-2.70406884073867e-05
-1.77697151502624e-05
-1.82621808459289e-05
-8.58839340322219e-06
-1.58269699529673e-05
-1.90006439052508e-05
-2.19464941476942e-05
-8.29671955446781e-06
-5.33180061003576e-06
2.71275889865489e-06
-9.91502338786472e-06
-3.47890144994761e-06
-1.34723344737553e-05
5.91912322479419e-06
-6.45695496984285e-06
-5.49006256389852e-06
-1.80349894564555e-05
-1.26839778051679e-05
-2.85313347522398e-05
-3.65082121496826e-06
-1.54542313237202e-06
-2.40410654199401e-05
1.71420339055892e-06
-4.92327219552125e-07
-4.52314941359256e-06
-6.78589219104649e-06
-7.12347816323451e-06
-1.38469228434887e-05
-1.40772810504464e-05
-1.52747046410289e-05
-7.21533607136103e-06
-8.95353039977369e-06
-1.42606121551307e-05
-2.43435765881608e-05
-1.32946196353187e-05
-1.72397925563393e-05
-1.5630815267885e-05
-2.29809695101496e-05
-5.42016037538073e-06
-2.13896038533309e-05
-3.54666409861336e-06
-1.2002582589157e-05
-1.5633336624092e-05
-1.02464920371922e-05
-1.82213401902227e-05
-2.88385039410212e-06
-1.19945197778402e-05
-1.22746721477407e-05
-2.10930414112906e-05
-1.57737615400951e-05
-1.71462890708665e-05
-1.70176643001566e-05
-2.29360566814756e-05
-4.66804087139943e-06
-1.09564602412514e-05
-1.69689147665565e-05
-2.74325712007051e-05
-2.87200335877743e-07
-9.31730871851874e-06
-1.24336922029488e-05
7.72689982696503e-06
-9.3641698543829e-06
-1.70416036346545e-05
-1.08148178418822e-05
-1.17818599506543e-05
-1.20766779822178e-05
-1.56706630831043e-05
-4.04006690213127e-06
-4.73738304731705e-06
-1.97266348328856e-05
-1.14971656492375e-05
-2.47772976990336e-05
-1.44850079737958e-05
-2.65507160110592e-05
-3.17237788509491e-06
9.2342162216985e-07
-1.27075337132625e-05
-1.80177997957866e-06
-1.67333151617186e-05
-2.95086069399078e-05
-2.79570910323481e-05
-5.22556601606418e-06
-1.62067787298198e-05
-3.49776647472622e-06
-2.00613519542506e-05
-1.76186151982338e-05
-5.97863835982919e-06
-1.22562441915858e-05
-2.86930442588001e-05
-6.5805289632434e-06
-2.53295676492693e-06
-2.76908729485034e-05
-1.54551607258376e-05
-9.14414232182801e-06
-1.20125264044925e-06
4.38069326582515e-07
-1.22446692375148e-06
-9.61275932178763e-06
-2.96431317578114e-05
-3.35161300081559e-06
-1.09590922450539e-05
-8.23033161044951e-06
-7.39673694519848e-06
-6.48058641011088e-06
-1.73346775637295e-05
-1.28218137793048e-05
-2.59060684269924e-05
-2.69090446539581e-06
-7.73080731265595e-06
-8.70266223625783e-06
-8.29404784154118e-06
-1.45314772960334e-05
-2.03300569674657e-05
-1.13582185403675e-05
-1.35853334155153e-05
-1.40793162881336e-05
-1.43176145425505e-06
-1.63823037386525e-05
-1.11787862507292e-05
-1.69442248650988e-05
-1.37360555467327e-05
-4.12633725494613e-06
-2.03426057578215e-06
-1.87421822363716e-05
-3.02391246787459e-05
-1.59264807083662e-05
-1.68567143801392e-05
-9.46452716332662e-06
-1.1996832906929e-05
-2.01047545178351e-05
-4.78352256145619e-06
-8.32693485876374e-06
-1.65221459649807e-05
-6.94312079803266e-06
-1.04541077424588e-05
-2.20336463797022e-05
8.62650430206737e-06
-1.89650438233775e-05
-1.42408177361525e-05
-1.74957410890775e-06
-1.79353431467038e-05
-1.39742165620491e-05
1.10981819019696e-05
-5.49512364168014e-06
-9.34128364470381e-06
-1.85126051001433e-05
-1.6258190186789e-05
-1.70581338999395e-05
-2.90877302419881e-05
-8.38666616241624e-06
-1.44691665362353e-05
-1.82248047561776e-05
-1.38281601995915e-05
-3.51491666482895e-06
-6.02108700708415e-06
-1.6327645191345e-05
-1.29621690649253e-05
-1.44225130019602e-05
-1.10387849175659e-05
1.030690999123e-05
-6.61637373760989e-06
-9.05535982270491e-06
-1.21147961994432e-05
-9.96067133451125e-06
-1.521322534772e-05
-2.45963329459863e-05
-2.51099026509414e-05
4.96382669317614e-06
-2.33419599013219e-05
-8.76543570543122e-06
-1.29469021996718e-05
-4.2655461747766e-06
-3.49782910846743e-06
-7.41483686337787e-06
-1.51322587246012e-05
-1.92563386987486e-05
-7.01594406687048e-06
-1.34876870651961e-05
-8.53105450302243e-06
-1.589874325159e-05
-2.50736867656077e-05
-8.56490614015535e-06
-1.27548498101705e-06
-1.20780837510659e-05
4.26478627772765e-07
-6.64727174264481e-06
-2.05132611467228e-05
-1.0314486111439e-06
-1.74111906497868e-05
-2.48952087806837e-06
-1.32306741990665e-05
-8.9389116359114e-06
-7.75535615646015e-06
-1.99823545632848e-05
-8.20377115913128e-06
-6.35718616871758e-06
-1.5277574761568e-05
-8.42403553374444e-06
-4.17560840705633e-07
-8.13204331215498e-06
-1.60576037918544e-05
-1.55226675642293e-05
-6.61245957117934e-06
-1.6818568922219e-05
-8.89724630802712e-06
-5.42186255261659e-06
-1.12615227710926e-05
-2.76042024021427e-05
-1.00867610649607e-05
-1.81165628920797e-05
2.79557153207777e-06
-5.35750077475094e-06
-1.1956090626186e-05
-2.51089814607933e-06
-1.30377789144561e-05
-1.78710684492585e-05
-1.50773883882134e-05
-1.25633192581286e-05
-2.11311281631105e-06
-6.39693721929236e-06
-8.49425691976865e-07
-1.14786721361893e-05
-3.14632669973259e-06
-3.09415848182096e-05
-7.37347632732644e-06
-1.51087061905905e-05
-1.39705802267483e-05
-9.89006902836645e-06
-2.30226419434107e-05
-1.55796083614167e-05
7.18732003229511e-06
2.19019271500787e-06
-8.61926006700496e-06
-1.58947746040107e-05
-1.3516897934249e-05
-2.369497456164e-05
-1.39079876886518e-05
-1.24653160820051e-06
1.45541879628627e-06
-1.85248882299506e-05
6.42406938480901e-06
-1.79267065258806e-05
-8.92300714034407e-06
-1.63216946956778e-05
-7.42432243495922e-06
-1.11050472403449e-05
-6.96970097215283e-06
-1.10417103374265e-05
-1.07044826009021e-05
-2.60635550581101e-05
-6.02969005447953e-06
-1.3640942524533e-05
-2.34960356186349e-05
-1.27788627918803e-05
-2.10281217906005e-05
-4.99742840817213e-06
-1.09842155182781e-05
-4.35944764496853e-06
-2.12156771783758e-06
-1.29158694173246e-05
-2.110476361225e-05
-1.72132646076312e-06
-1.44737100227545e-05
-1.97972572075987e-05
-1.14998371336271e-05
-7.64060916665153e-06
-5.99580061869841e-06
-8.63895350074506e-06
-6.57655219616694e-06
-7.93643437935504e-06
-1.86846055648125e-05
-2.32170722056411e-05
9.47905588827808e-07
-1.50894070762527e-05
-1.21034913475605e-05
-2.38626513765823e-05
-1.03414139099507e-05
-2.28436719772454e-05
-8.96984809693273e-06
-1.80179232104904e-05
-1.31319572691095e-05
2.98765621401361e-06
-8.28188947128513e-06
-2.46830202006063e-05
-9.37552536041089e-06
-1.55402653947649e-05
-2.66854831329534e-05
-7.84795478155949e-06
-2.26673760649597e-05
-1.64198350126399e-05
-1.66889120721533e-05
-3.08944563127793e-05
-5.01183345548423e-06
-8.62346224867331e-06
-8.74666716917849e-06
-2.36802694795622e-05
-1.76116985104242e-05
-4.83370941972601e-06
-1.99300174806268e-05
-8.92001187570513e-06
-1.03497622871443e-05
-1.95244192838576e-05
-8.62467509172526e-06
-4.36050787380951e-06
-5.90147574541142e-06
-9.21103063672129e-06
-8.87540706656635e-06
-1.24195505372766e-05
-4.79267574626567e-06
-2.2696029751657e-06
-1.30407349308263e-06
-3.35393240498549e-06
-7.74276962645146e-06
-2.5207403325936e-05
-5.78520146503058e-06
-1.04742824808745e-05
-1.90133504923235e-05
4.69491234240639e-07
-2.13127525838017e-05
2.70829424195168e-06
-3.85061114594038e-06
-4.42902967596699e-06
-7.93474669574844e-06
-9.37292328927966e-06
-1.05777932688519e-05
-2.18767022086766e-05
5.52685142157158e-06
-1.59832320961188e-05
-1.98048518756076e-05
-1.30173060985929e-05
-1.39519194727808e-05
-2.11189297929058e-05
-1.51829054999634e-05
-5.52611268745942e-06
-8.05450116363116e-06
-2.46464013207062e-05
-1.70996900123136e-05
9.19918593820514e-06
-2.06359554806964e-05
-2.22033679235999e-05
1.45832642356754e-05
-1.16614021625709e-05
-3.49206445905867e-06
1.71375617272445e-06
4.01410159240929e-06
-6.90891506661351e-06
-1.55922564278298e-05
-1.72940465799536e-05
-1.56847852662178e-05
-1.52504581145526e-05
-1.76641730090468e-05
-1.39971067931847e-05
-2.38994887507066e-05
-4.30134457913664e-06
-3.74725857322895e-06
-2.96562196539897e-05
-9.16657207982215e-08
-8.04444047378942e-06
-1.85614639905759e-05
-1.71252047206158e-05
-4.30232130252186e-06
-1.42773294906899e-05
-1.88733681601798e-05
-1.35389422676361e-05
4.28417900537145e-06
-5.44051795173903e-06
-7.16023567564989e-06
-1.75772499154647e-05
-2.44512727960155e-05
-9.36201882902585e-06
-8.40026858154495e-06
-1.0564771510049e-05
-5.41310411074003e-06
-1.03027745551813e-05
-5.01864790572699e-06
-1.52182384025622e-06
-1.32134969056863e-05
-5.03749271089602e-06
-1.0651965072228e-05
-1.08107053546274e-05
-9.75282279356615e-06
5.16136430619996e-07
-1.10434836703183e-05
-1.11260048493118e-05
-4.38414336229214e-06
-8.93233364394733e-06
-1.08631942847803e-05
-8.798951361357e-06
-1.29815988660988e-05
-9.86482904987191e-06
-9.79581647607872e-06
-4.61672648796378e-06
-1.93951677980892e-05
8.32932333064947e-07
-3.67335330113431e-06
-2.00534124413418e-05
-2.49838583809537e-05
-8.98080322777716e-06
-1.28842031287682e-05
-1.11904460039805e-05
-1.16677082948965e-05
-4.47645849208126e-06
-3.02044688558633e-05
-2.1173816452457e-05
-3.32235755430591e-05
-9.98414914030362e-06
-1.66857008046481e-05
-1.1685093538311e-05
-1.50396035111875e-05
-1.24934187255814e-05
-2.96998547260847e-06
-1.44111267352012e-05
-1.94883766137903e-05
-1.81942302143896e-05
-1.01316691430234e-05
1.83898743716089e-06
-1.43334522066242e-05
-1.20392388932441e-05
-2.20919921463649e-05
-5.69360398332946e-06
-2.48099906190303e-05
-4.39167659291097e-06
-3.58395192058954e-05
-2.21276528250958e-05
6.97267049741265e-07
-1.1730189322932e-05
-1.03256101933918e-05
-1.9272906453977e-05
6.62470314905687e-06
-1.32588618879061e-05
2.35296043105945e-06
-5.86246198402855e-06
-2.0150244360313e-05
-4.6461159303348e-06
2.79713402621733e-06
-1.29273966224566e-05
-1.46281214837429e-07
-9.96687215512278e-06
-8.58831163657578e-06
-2.33000248071862e-05
-1.62129593892377e-05
-1.07967236499176e-05
-7.1820916365606e-06
-2.46020944038306e-05
-1.18247638291328e-05
4.47956304665365e-06
-2.26662969720619e-05
9.83696530231431e-06
-1.60559546564734e-05
-3.94420112612521e-06
-1.62093359582637e-05
-2.03076566302459e-05
-3.13587077325165e-06
-1.61077793269386e-05
-1.71161418042584e-06
-1.30883035075636e-05
-1.7206743555291e-05
-4.18328211950637e-06
-9.72119516835053e-06
-6.64146499668153e-06
-3.20190908344984e-06
-2.18510097106228e-05
1.2150715086254e-06
-2.34965132212093e-05
-1.97025937893015e-05
-2.55752390917419e-05
-8.63171620548696e-06
-1.02538833756913e-05
-1.02171344195982e-05
-1.27172841509943e-05
-1.77690153132845e-05
3.85586920496707e-06
-1.30903569831422e-05
-1.94519914485059e-05
-3.71552855470551e-06
-5.26296706501634e-06
-5.27924120973931e-06
-1.12778604166212e-05
-2.86180337262749e-05
-1.72634807213499e-05
-4.12163494516045e-06
-1.06310434708059e-05
-1.48842282504359e-05
-1.7202454551152e-05
-6.66702551645808e-06
-6.58311088274069e-06
-1.08324350148435e-05
2.88415014307909e-06
-8.63128800494558e-06
-8.93552188019001e-06
2.16425811048183e-06
7.36665347566074e-06
-6.95491597220643e-06
-2.10792531454626e-05
-3.18601181390907e-06
-1.05296685791804e-05
-1.00641353847268e-05
-1.20683156057284e-05
-1.88431240449349e-05
-1.422280777616e-05
-1.11468497167922e-05
-1.00815478284179e-05
2.98262758819382e-07
-2.04903456462251e-05
-2.27147010563939e-05
-9.31993009632865e-06
-9.55219378792199e-06
-1.68374449568939e-05
-8.2510402841934e-06
3.37075335178387e-06
-7.05124129219211e-06
-1.59882340300209e-05
-2.71697928829362e-05
1.75132612167476e-06
-1.22768485336803e-05
-1.05012977430173e-05
-1.11826389201403e-05
-1.9129927261984e-05
-7.47648522438419e-06
-1.43343022474621e-05
-8.64042477628478e-06
-6.69448204183971e-06
-8.78472026236254e-06
-1.214639821411e-05
-1.50681674317727e-07
-4.48564118422e-06
-2.54999403817121e-05
4.80110384923401e-06
-6.58950601310524e-06
-2.54552759002314e-05
-2.124443974483e-05
-2.15108948575405e-05
-2.19490824814796e-05
-2.03466678975002e-05
-9.48478315796359e-06
-2.47272766786766e-06
-1.43815500250988e-05
-2.03051978866065e-05
-2.38012389300276e-05
-1.45234611205165e-05
-1.89380543377036e-05
-2.33740785601829e-05
-1.0545205076306e-05
-2.27577368343487e-06
8.15224709778861e-06
-8.72619534612286e-06
-7.20588741759832e-08
-9.81483906117422e-06
-4.42855576945053e-06
-1.27061532782248e-05
-3.32098802205823e-05
-2.8191065218602e-05
-1.73763009535329e-05
-4.50872055530042e-06
-1.08107069099422e-05
-8.29095025088845e-07
-9.09803956921231e-06
-1.18376204666187e-05
-1.19358238003401e-05
2.34749168208489e-06
-1.89600142673559e-05
-2.08269998378967e-05
-1.90467487614709e-05
-8.08002719146233e-07
-1.69716363563506e-05
-1.10171837759208e-05
-1.21122427659182e-05
-1.5500576755763e-05
-1.4084032514009e-05
-2.42404597866513e-06
-9.96645721706169e-06
-1.42958526029573e-05
-7.03932082179263e-06
-1.46788213204376e-05
-1.85193270218805e-05
-2.55258675626155e-06
-1.84170151609028e-05
-2.22936658296714e-05
6.00722609167132e-06
-9.5208746268061e-06
-2.83494866441578e-05
-1.4229223665224e-05
-6.71597746335221e-06
-4.48131676231641e-06
-4.89669951215431e-06
-9.5012481465462e-06
-3.52606212364011e-05
-1.27683393250607e-05
-2.75352587870618e-06
-1.26542290564536e-05
-8.68383341961882e-06
-1.59490977106011e-05
-6.92694322112186e-06
-1.20693275470088e-05
-6.18976528314651e-06
-1.94337438544042e-05
-1.63350608825322e-05
2.80863888080774e-06
6.35332740659771e-06
-2.30433399524169e-05
-1.60698158654492e-05
-2.50437937102887e-05
1.3218463994299e-06
-2.84127358068272e-06
-1.36567802483987e-05
-1.20249303898483e-05
-9.2563795533739e-06
-6.10376068678257e-06
-1.96383959862026e-05
-3.11218463060741e-05
-1.73085270799178e-05
-1.74625737653981e-06
-1.73293265103917e-05
-1.61595576898641e-05
-5.5420920476433e-06
3.76732165418437e-06
1.2322751665797e-06
-9.84001559801161e-06
-1.2628056898885e-06
-2.45276981273789e-05
-2.08729220277094e-05
-5.24054113302821e-06
-2.84155484828617e-06
7.40795361778823e-06
-1.93964112236841e-05
-5.67287670024217e-06
-4.0831368803551e-06
-1.09338770754874e-05
-1.781411863805e-06
-3.89049384545118e-06
-1.96042297254367e-05
-1.98772324091144e-05
-1.01111326786047e-05
-3.08874820958213e-06
-1.52675798948618e-05
-2.10556455326374e-05
-2.42794318778859e-05
3.46865665880716e-06
-1.29455610360773e-05
-9.88688873117076e-06
-2.80939456870497e-05
-1.58000407077054e-05
-1.3677331782972e-05
-1.99293891939964e-05
-4.895769342734e-06
-1.86810526586779e-05
-1.42328165973293e-05
-1.65869525757913e-05
-1.95988617953476e-05
-1.53355305675159e-05
-9.74805602756166e-06
-1.5953458932506e-05
-1.86306428594033e-05
-8.25719867958549e-06
-1.39224717544828e-05
-1.17152573102688e-05
-2.23360272171175e-05
-1.65755477977598e-05
-2.44665065789031e-05
-9.99119117898787e-06
-5.24061086921639e-06
-1.59551670439507e-05
-1.36882766990953e-05
-2.4055047093914e-05
-3.28004692724092e-06
-6.09787703796416e-06
-6.71668694156532e-06
-1.64865502835709e-05
-1.45107242471353e-05
4.35085704198893e-06
-5.65778489603096e-07
-1.678906615291e-05
-1.54308125027703e-05
-1.15254473294728e-05
-7.92357652585896e-06
-4.00651193408283e-06
-1.37238264230776e-05
-1.84271587705763e-05
-1.16499879137952e-05
-1.626759320858e-05
-8.86315592213784e-06
-2.58289407724013e-06
-2.03716763545261e-05
-2.32982637393029e-05
5.28835638965176e-06
-1.05476739895029e-05
4.71837471478718e-06
-2.66233223538273e-06
-1.96656685526707e-05
-1.33646354707927e-05
-1.95184059008592e-05
-1.3083682851891e-05
-2.2215510798932e-05
-9.7953500099194e-06
-4.86750377891617e-07
-9.35706657569944e-06
-3.39507618976801e-06
1.16110702201238e-05
-5.19076124731721e-06
-1.5794111960979e-05
-5.16836982614104e-06
-1.94928903533619e-05
-3.7536423733697e-06
-7.04954121815411e-06
-2.00609940110082e-05
2.83154683492532e-06
-9.01840456001823e-06
-1.71926893731423e-05
-2.74383683861494e-05
-1.44866381395408e-05
-1.79372066270252e-05
-1.58120833147551e-05
-2.74865327127682e-05
-1.32015246340509e-05
-7.27683917271368e-06
-1.76563912183769e-05
-1.99300688112947e-06
-9.11194784926259e-06
-1.68118781639476e-05
-2.77422185595424e-05
-1.16449080061265e-05
-6.1841586624644e-06
-1.17611534702105e-05
-7.33023146150235e-06
-2.16425098941395e-05
-4.31951790592943e-07
-1.90164989421143e-05
-6.39835732525615e-06
-3.02580200448196e-06
-1.64119049747956e-05
-2.217982974175e-05
-2.05821415724406e-05
-1.36252118092151e-05
-3.27870823086443e-05
-7.20244232010707e-06
-4.86637749506428e-06
-1.84229005185272e-05
-7.58262652843378e-06
-1.24190957472808e-05
-1.24529055018076e-05
-1.90616864372912e-05
-1.3152709441538e-05
4.53458730015033e-06
-7.73096170726358e-06
-1.0445713436988e-05
-9.4982026369738e-06
-1.52761429734671e-05
-2.86428578307933e-05
-6.36017029632721e-06
-2.38096218916159e-05
-2.90616891845648e-07
-2.59844817605176e-05
-2.53133190212609e-06
-1.33959006969791e-05
-9.11526336863575e-06
-2.18587476206138e-05
-1.65778198371175e-06
-1.52703773012541e-05
-1.58201197612833e-05
-1.27483593870026e-05
-8.65857266996979e-06
-9.65039758135511e-07
-9.9375527949951e-06
-6.36594012100712e-06
-5.47622476038086e-06
-2.59244305100354e-05
-3.88956783405992e-05
-1.44152197752494e-05
-1.11615524952649e-05
-9.71123357863874e-06
-2.23088609160013e-05
-1.76711425192243e-05
-4.28575799106993e-06
-1.57110753779991e-05
-2.27157924814722e-05
-1.07247663490323e-05
-9.50571976564379e-06
-1.78629681501771e-05
-2.2818428871236e-05
-2.48468683603961e-05
-6.58581987470646e-06
-2.05552980028746e-05
-1.53935927424651e-05
-2.19135942575778e-05
-2.07527536258049e-05
-1.09226594736942e-05
7.03592511280561e-06
-8.6617932969011e-06
-1.28090735242207e-05
-2.70097846767591e-05
-1.3649207448122e-05
-7.92870825786445e-06
-3.51860879513317e-05
-2.83082689334156e-05
-4.84372869013045e-06
-4.46997282879492e-06
-1.70191366085063e-05
-6.20091644173052e-06
-6.94030415009319e-06
-1.44846055147607e-05
-8.61451602824664e-06
-1.70429810884118e-05
-2.80352616865786e-05
-1.09742831550811e-05
-1.94340242290483e-05
-8.46385975009436e-06
1.31185519078625e-06
-1.58661774269214e-05
-1.78862892850066e-05
-1.66501210204913e-05
-1.00496394988133e-05
-1.77841617275139e-05
-2.30467279448322e-06
2.411799439984e-07
-1.68294413760652e-05
-1.65515277090237e-05
-1.97955116603482e-05
8.8729244080358e-06
-7.69883004858885e-07
1.12129348716269e-05
-1.80678240341311e-06
-1.36929700189844e-05
-1.64096108954253e-05
-3.37271286009918e-05
-2.09451818063333e-06
-4.46894846516765e-06
-1.79344104967764e-06
-3.9677413342072e-06
-9.85159967887607e-06
-2.29190754455679e-05
-7.00602957305969e-06
-2.35708268622758e-05
-4.80449092138908e-06
2.26614154620476e-06
-4.707241429008e-06
-6.23861807421691e-06
-9.61226828243405e-06
-2.22483202587815e-05
-2.17510753122756e-05
-6.22740308067925e-06
-2.52404137274972e-05
-1.81971367296287e-05
7.74712595682441e-06
-2.43274632010706e-05
-2.90125789863511e-07
-4.44744431426183e-06
-1.91837538379734e-05
-8.27935275044381e-06
-2.53311060811201e-05
-2.7756683882691e-05
-9.49845613417982e-06
7.00658087714781e-06
-8.18781758635822e-06
1.12238466995537e-05
-7.55364366040853e-06
-1.02459861137414e-05
2.97024751360417e-06
-5.20524029864518e-06
-6.18729838449754e-06
-1.26333942659611e-05
-7.04152446213928e-06
-9.42973379043181e-06
-1.80199988957434e-05
-1.20517572204279e-05
-1.1950885751874e-05
-9.14791559158716e-06
-1.81458133213184e-05
-1.05648559433403e-05
-1.44883914957559e-05
-1.80558565777898e-05
-7.60375506897577e-07
-1.25303783277082e-05
-1.24936167933974e-06
-7.6402674833382e-06
-1.61328251551937e-05
-7.1352772108992e-06
-2.7717221674392e-06
-6.93837179460521e-06
-3.26043688638705e-06
-1.78574991855029e-06
-1.387456395513e-05
-4.97501428837975e-06
-1.61801110231102e-05
-2.57581601636787e-05
3.46681193041754e-06
-1.71734558198389e-05
1.09522430483609e-06
-1.48582652614829e-05
-9.96743204823498e-08
-1.32841118362715e-05
-1.36199128400535e-05
-1.4469315515122e-05
-2.77388986743478e-05
-3.56089918611765e-06
-1.21530038491272e-05
-1.71312694236225e-05
-9.62336666216356e-07
-1.02536209931297e-05
-1.91673818773156e-05
-1.13689094246488e-05
7.09886800827946e-06
-1.06465528134009e-05
2.58869755372164e-06
-9.11207464358148e-06
-6.0976695155537e-06
-1.77037526147714e-05
3.27700461691178e-06
-6.5200255382901e-06
-1.51287227784126e-05
-3.66581139215485e-06
-2.30522770929629e-06
-2.14108439483209e-06
-1.961665156539e-05
-1.00271351150529e-05
-4.03398895265503e-06
-2.61137375372347e-05
-7.88344571435029e-06
-1.96520468236689e-05
-1.63710247964281e-05
-7.60863461806859e-06
-1.48687878788027e-05
-8.6470198139752e-06
-4.84081573512104e-06
-2.61761525152949e-05
-9.03187402133592e-06
1.87467714840547e-06
-3.13241288790219e-05
-1.41194640750616e-05
-7.42028216212235e-06
-1.64080537778116e-05
-1.94579424645095e-05
-1.25409623591822e-05
-4.52880706796944e-06
-1.97500234210461e-05
-8.46903029225451e-08
-6.60660221745537e-06
-2.13889688193309e-05
-1.78832396655286e-05
-1.69565252735408e-05
-1.29536759436334e-05
-2.15901427940216e-05
-1.32321853463491e-05
-2.25819007190737e-05
-2.34904299329531e-05
8.7247701082537e-06
-1.05694382569922e-05
-3.90080315664288e-06
3.93890079031663e-08
-1.69688727285296e-05
-1.23297376642073e-05
-1.78705433562451e-05
-1.64566629831426e-05
-7.23266329519074e-06
-1.59662158298605e-05
-3.34114791133645e-05
-1.6943769545316e-05
-1.67209853719569e-05
-3.02524027685279e-05
-1.37525209936344e-05
-1.13660262079022e-05
-1.15607270950729e-05
-1.46396613422607e-05
1.80216289586743e-06
2.62905062543468e-06
-1.61973391703245e-05
-1.40017005959918e-05
-1.33179014935803e-05
-6.48806892178624e-06
-1.20942282516479e-05
-1.65510538547987e-05
-6.11629842524488e-06
-1.4936566612675e-05
-5.40209133334838e-06
-1.24557495869125e-05
-1.92100519001362e-05
-1.22657719564196e-05
-2.42557092351044e-05
-2.43844259486876e-05
-3.40774043315752e-05
-1.50944454257641e-05
-5.247248320906e-06
-1.47306933937116e-05
-1.07014675780833e-05
7.58221801231933e-06
-9.87948983169961e-06
-3.51263680138478e-06
-1.00674771871748e-05
-1.59207998204545e-05
-6.79551862852208e-06
-1.25795855603877e-05
-5.41263283383314e-06
-8.30062864219918e-07
-5.10855444748271e-06
-8.78934402642189e-06
8.83942800260375e-07
-7.59766811641384e-06
-7.90427099795303e-06
-9.77750916120052e-06
-2.84879204436726e-05
-3.10642039874289e-05
9.02583730540529e-06
-8.42870981247459e-06
-1.81258610356836e-06
-1.09889621745352e-05
-7.72841337938895e-06
-1.51300975334853e-05
-8.96038778693771e-06
-1.09283212417564e-05
-1.83949734534764e-05
-8.26232856339089e-06
-3.16042889552248e-06
-1.62913623356828e-05
-1.02175353367005e-05
-1.89239085918622e-05
-1.65459029582228e-05
-1.66685351274379e-05
-2.33134083224848e-06
-5.88448351862936e-07
-1.5188322556863e-05
-1.59207114428895e-05
-1.88622238607464e-05
-2.59686197116037e-05
-3.80638039649758e-06
-1.26131390907865e-05
-1.9261708288018e-05
-1.58928465563636e-05
-2.00571326923696e-05
-1.19523276015528e-05
-5.95514249089065e-06
-1.04089626947069e-05
-7.63783703678303e-06
-1.83758035562287e-05
-5.52938425289443e-06
-7.6359121627894e-06
-1.11417202864642e-05
-4.33850024355452e-06
-1.82254533075049e-05
-1.01322266306698e-05
-1.79963066630439e-05
-2.00771039659021e-05
2.71212238367701e-06
-1.31755449476965e-05
-1.82412934446472e-05
-9.26435084216146e-06
-1.03116466731144e-05
-1.24795879936409e-05
-9.73416836033113e-06
-2.21547836163374e-05
-8.58488114042955e-06
3.71515314596383e-06
-1.34488682566414e-05
-2.66659643715009e-05
-8.12777726025506e-06
-1.86070925563047e-05
-2.3413741254411e-06
1.73685210649782e-05
4.92836090714837e-07
-5.10138240446686e-06
-1.41165880855603e-05
-9.98281837648103e-06
-2.23573181984305e-05
-1.45808411090957e-05
-1.55959814921876e-05
-1.26230740900919e-05
-5.86218200567738e-06
-1.77221530635007e-05
-1.62860947402043e-05
-1.6510101588317e-05
-1.78142601802075e-05
-1.59073794413593e-05
-2.98834319146415e-05
-1.21216631051945e-05
-5.37163610309747e-06
-1.21427388219007e-05
-1.64735764385254e-05
-1.60916791947429e-06
-1.00934616476714e-05
-6.64531866072194e-06
-1.06308533253275e-05
-1.22950979923073e-05
-8.38818790022974e-06
-3.78827726580052e-06
-7.86665067737392e-06
-7.99837392061083e-06
-1.82256058075108e-05
-1.0967656590505e-05
-2.31214151427937e-05
-4.52482276208669e-07
-2.24909372093395e-05
3.15202082919653e-06
-1.04531776235016e-05
-1.04929969693674e-05
3.35651551736387e-06
-2.27516434104773e-05
-2.672149916806e-05
-8.2671518444185e-06
-2.55197658646225e-05
-1.22221478441417e-05
-8.18375416526617e-06
-1.19240169465217e-05
-1.69546496619673e-05
-8.92640432542721e-06
-2.30877697191031e-05
-3.24991034973585e-05
-1.67617012960351e-05
-2.42333627390006e-05
-2.98462046775423e-05
-1.67583573716869e-05
-7.85427462731328e-06
-3.45299122638512e-06
-2.1568686408965e-05
-1.57408533838901e-05
-3.48496406247005e-05
-1.21061242978977e-05
-8.94824936320267e-06
-1.60346648162403e-05
-7.47532757335536e-07
-5.96533713102685e-06
-7.07975611963277e-06
-5.56390381066208e-06
-4.89303309002225e-06
-9.10159690079253e-06
-1.33926188285639e-05
-1.02646302827661e-06
-2.72084491052297e-05
-1.06556514148203e-05
-7.4116406329709e-06
-7.50465215152157e-06
-2.20700990184514e-06
-4.29839846553039e-06
1.59505969544868e-07
-1.74592356719427e-05
-2.20547173706189e-05
6.44075616947809e-06
-4.24159402522031e-06
-1.66360108720981e-05
-8.25121587115841e-06
-1.12920918561799e-05
-2.06124920205936e-06
-8.60576848855154e-06
-1.80932803906874e-05
-1.84915093457221e-05
1.56066887345246e-07
-4.00940477032222e-06
-1.00246189655977e-05
-1.96740730830822e-05
-1.16773124563721e-05
-5.18423191436985e-06
-2.57744881661799e-05
-1.40351762723405e-05
-1.23149300104997e-05
-5.27352612170055e-06
-1.46559997776285e-05
-1.52356152036749e-05
-1.19071898349136e-05
-6.26713116546188e-06
-1.13317457977838e-05
-1.76517772383957e-05
1.110060908032e-05
-1.17863542890673e-05
1.59493796276484e-06
-1.93252065482911e-05
-2.67444961391473e-05
-3.09652390796347e-06
-1.06488799010755e-05
-2.15121877534236e-05
-1.4469250672897e-05
-5.21377640494695e-06
-7.54365538813972e-06
-2.62559554993214e-05
-2.17059239450261e-05
-1.26924557633201e-05
-1.57170406513064e-05
6.66072033559204e-06
-1.19874962105877e-05
-2.15619692014375e-05
-2.39414479781294e-05
-3.34539315708677e-05
-9.63157631668046e-06
-2.40790913635746e-05
-1.19572356102754e-05
-3.49099995043878e-07
-4.40806460099287e-06
-7.94393127567617e-06
-9.49681655940814e-07
-6.62972362497332e-06
-5.70444704519259e-06
-2.0237062939999e-05
-2.17143623158997e-05
-1.78500197459299e-05
-2.09255583223917e-05
-1.27445046246454e-05
2.59567530782525e-06
-2.17766727943791e-05
-8.19658481371602e-06
-5.43424017093837e-06
-2.4519311977356e-05
-1.6399843422473e-05
-9.10182727265372e-06
-7.7584570507538e-07
2.51062688181433e-06
-2.98574333228309e-06
-1.99024231113808e-05
-2.38705610324502e-05
-1.33136033153775e-05
-2.57536910045264e-05
-1.75223955899598e-05
-1.67985439882319e-05
4.07335861603171e-06
-1.42123912234901e-05
1.68755300804831e-06
-1.94443039448928e-05
1.71161920286612e-06
-4.08042310341834e-06
-7.764403945618e-06
-1.34514902563256e-05
-7.37366522106611e-06
-1.71959559776562e-05
-1.7317433522576e-05
-1.26205001572218e-05
-1.60278431618486e-05
-1.04527526409197e-05
-8.38134740945601e-06
-4.6960538056734e-06
5.99398167209456e-06
-1.94129919476811e-05
-1.03981458274313e-05
-6.1494022544379e-06
-2.3534505238803e-05
-1.81551845012267e-05
5.1191311200888e-06
-2.13176369608975e-05
-1.29507191271159e-05
-2.08295704314372e-05
-8.35976080497821e-06
-1.79413576278281e-05
-1.95904596061308e-05
-1.33887745590282e-05
-9.87446035255432e-06
-2.61580947695837e-05
-2.34757491680477e-05
-2.09236350815894e-05
3.00168482556161e-06
-2.02621945492191e-05
-1.18393184467044e-05
-2.97002344069295e-05
-1.7510007110353e-05
-2.58738343761034e-05
-4.2859681470875e-06
-1.23872770242091e-06
-1.40188770863329e-05
-1.4484621698283e-05
-1.15593189659253e-05
-1.64403787646929e-05
-8.52137428831703e-06
-2.17483583403446e-05
-8.65922434806452e-06
-1.08886018329743e-05
-2.29659842382593e-05
-3.86397225253193e-05
-1.83372850328833e-05
-1.54679525550425e-05
-1.2451952504487e-05
5.01325537627448e-06
-1.20016905550739e-05
-1.03425098959745e-05
-2.09148021070342e-05
-5.65917251346954e-06
-2.1051560599806e-05
-1.18544755992888e-05
-7.15729898555706e-06
-1.73669127129889e-05
-2.24704396550866e-05
-2.46768490530305e-05
-3.25746941685625e-06
-7.07077338208883e-06
-1.68164958347859e-05
-1.7861967992155e-05
-3.28136093270107e-06
-6.79816960347225e-06
-2.14830584527604e-05
-2.37808571873641e-05
-9.21912612633452e-06
-6.91510758872034e-06
-1.04453868934535e-05
-9.10957233741275e-06
-8.67850164578475e-06
-1.04009111497217e-05
-2.95873739419277e-05
-2.09662251264454e-05
-1.92056776524236e-05
-2.89293394630126e-05
-8.30406100605355e-06
-1.897335134043e-05
8.47257038986598e-06
-2.25994177748941e-05
-1.06176829517942e-05
-5.27646074627732e-06
-1.69487586202743e-05
1.76073046164384e-06
-1.16407052136733e-05
-1.335976974869e-05
-1.91572639210993e-05
1.71903584392656e-06
-2.74813042249476e-06
-1.74335519425069e-05
-3.82237472824e-07
-8.96287800297969e-06
-2.35823254122508e-05
-1.46177668430891e-05
-2.21065292438777e-05
-1.77029443392882e-05
-1.48509597810901e-05
-2.2343324166543e-05
-2.21984599476938e-05
-2.96205866479479e-05
-1.25290312964125e-05
-2.62393561881256e-05
-2.63906794783861e-05
-1.11472301847249e-05
-1.58418603348262e-05
-1.72993680060479e-05
-1.2128038111148e-05
-1.92852813841251e-05
-2.52757739141102e-05
-2.52459152290834e-05
-9.08957544042538e-06
-2.19424260616037e-05
-2.06692637974427e-05
-2.21124674359411e-05
-1.12173433219631e-05
-6.8492789065264e-06
-2.13056742102429e-05
-2.31797025097298e-05
-1.28315452773463e-05
-1.05963904312515e-05
-7.20509350506105e-06
-7.17952701149448e-06
-1.82421351392301e-05
-1.63676462123813e-05
-6.47456506769928e-06
-1.31952959748393e-05
-1.31885168985054e-05
-6.93695523443491e-06
2.26877606440143e-06
-4.26352243202867e-06
-1.05224969112913e-05
-1.34496666885387e-05
-2.09503109606742e-05
-4.51213425839155e-06
-1.50889335611758e-05
-7.30706837064827e-06
-3.41071192052996e-05
-9.89354149206943e-06
-9.76789206169278e-06
-2.15142402457888e-05
-2.35699645239382e-05
-1.11776101130053e-05
-6.45022913114271e-06
-2.03394058794224e-05
-1.29125598372738e-05
-1.42938517301222e-05
-1.82075069078162e-05
-3.06681004129906e-05
-1.73289128727901e-05
-1.49144035323706e-05
-2.489477313029e-05
-2.45968804395056e-05
-3.3187508046933e-06
-1.16501500266821e-05
-6.58155644782708e-06
-2.13071924832899e-05
-2.73213341280749e-05
-5.44353080008772e-06
-1.55484357874461e-06
-1.10272624431906e-05
-1.55352716665652e-05
-9.19545264587673e-06
-2.43003613894626e-05
-1.10519131032308e-05
-7.33952027618661e-06
-7.06446269929475e-06
-1.2039699628544e-05
-1.72895841644003e-05
-1.90574255594115e-05
-2.37730348458798e-05
-3.38873785661164e-05
-2.42352053966756e-05
-2.48293246915138e-05
-6.73807929068429e-06
-2.29553392418319e-05
-1.9480036211307e-05
-2.77032896498272e-05
-1.45434126319378e-05
-1.09106447094007e-05
-1.63108750607694e-05
-3.25794523601828e-05
-1.56159385217885e-05
-1.55379407900436e-05
-5.38609031442918e-06
-1.49784747556209e-05
-1.44677984876469e-05
-2.7934212609923e-05
-2.18440923431866e-05
-1.37623354124903e-05
-1.83683662827012e-05
-2.1994019104684e-05
-2.13358002750414e-06
-2.21702400708505e-05
-1.31101030828963e-05
-1.94744236631047e-05
-7.93251643984749e-06
-1.53631112408598e-05
-1.40760539958117e-05
-2.18064110542674e-05
-2.33425002630891e-05
-1.79780946497775e-05
-1.48317670126334e-05
-2.18402923844234e-05
-2.18920425453724e-05
-8.89586387593126e-06
-2.02696239939514e-05
-1.22845560308121e-05
-6.68772255404276e-06
-5.86232921115609e-06
-3.95658291854008e-06
-1.30915819327651e-05
-4.90017297286925e-06
-1.93020239709228e-05
-1.31184654962762e-05
-1.09660545182299e-05
-1.72242175007347e-05
-1.34365539067665e-05
-1.15200986550278e-05
-2.27990730035991e-05
-2.04498108865579e-05
-1.73876987141102e-05
-2.24019843692378e-05
-1.20524199299646e-05
-2.1430583023569e-05
-7.67200884710422e-06
-5.72007611755729e-07
-8.36965320854654e-06
-3.49395017141438e-05
-9.93564978456938e-06
-1.65678794275829e-05
-6.44295687082631e-06
-1.26041822162608e-05
-1.75136019532776e-05
-6.15381713078598e-06
-2.21891865489888e-05
-6.75201143786683e-06
-2.31236590700934e-05
-2.49776236983982e-05
-1.67447515585047e-05
-3.34125180824024e-05
-2.25110922700647e-06
-1.46410490409839e-05
-1.68147211388499e-05
-1.14708381638604e-05
-9.19434945511213e-06
-2.93146523919549e-05
-1.35828703139564e-05
-2.78916295378893e-05
-9.42646722368425e-06
-2.17965587714313e-05
-7.88688475222778e-06
-2.99009388118266e-05
-2.8275073485193e-05
-9.21808551560434e-06
-6.07244825331602e-06
-2.18590389527765e-05
-1.07890816791882e-05
-1.37990917561703e-05
-1.57369995491238e-06
-8.32219716640125e-06
-2.53658133533208e-05
-5.37857515448327e-06
-3.23096119415969e-05
-2.47572667235608e-05
-1.94004034658213e-05
-1.06199188732385e-06
-1.33612554521505e-05
-5.95668106808881e-06
-1.60914461158106e-05
-1.53585505176053e-05
-1.61059547263566e-05
-1.67384255173115e-05
5.548199964306e-07
-1.93899472987914e-05
-2.58676365022668e-05
-1.40884987716569e-05
-3.53413052594921e-05
-1.8836521001647e-05
-9.78182708886881e-06
-4.83209681371382e-06
-1.16917523873512e-05
-2.04259947773803e-05
-1.87489637904741e-05
-1.29191402318176e-05
-3.07698864733328e-05
-1.77493207956987e-05
-8.39360807741347e-06
-1.01360146535684e-05
-1.97644037192836e-05
-1.49770263119398e-05
-8.79810955511345e-06
-6.13847427500134e-06
-4.80999293134473e-06
-2.47374812545071e-05
-2.98900764535449e-05
-5.94853761768538e-06
-1.86266485800589e-05
-6.04566817907982e-06
7.10998253130424e-06
-2.0388385373222e-05
-1.52903988685437e-06
-1.94002184231221e-05
-1.76714309080741e-05
-1.0126722224474e-05
-1.27856452407653e-05
-2.87281022369278e-05
-1.8443679490194e-05
-6.83351066608085e-06
-1.76813240495262e-05
-4.9833028996737e-06
-1.7960270775885e-05
6.99803336486459e-10
-1.18773580587492e-05
-2.11912180623906e-05
-9.39344843391382e-06
-1.74666759250078e-05
-2.01966103088898e-05
-2.34819454334186e-05
-2.66378316645421e-05
-1.41605485804094e-05
-8.15799984531426e-06
-1.10529360657713e-05
-1.78706630192724e-05
-1.04852497170672e-05
-2.75882830098265e-05
-1.28802465573847e-05
-1.36938399663526e-05
-5.18772587995033e-06
-1.850494393481e-05
-1.73921189738159e-05
-2.99386770680807e-05
-5.76804548197262e-06
-2.77404154273022e-05
-2.10529386346071e-05
-3.20542441974266e-06
-1.58817370419322e-05
-1.52651832599339e-05
-1.5759021010588e-05
-2.12510609393265e-05
-1.89427972934119e-05
-1.74748616131327e-05
-1.22748040972585e-05
-3.06033224885458e-05
-1.10873720165433e-05
-2.33588197908983e-05
-6.61660309669321e-07
-1.79052206336031e-05
-2.09964681961013e-05
-1.85728640498576e-05
-2.31314565938901e-05
-9.73997683390454e-06
-8.72427356721017e-06
-3.12122360815514e-05
-1.82273462619628e-05
-1.88714087837907e-05
-7.28559487570493e-06
-6.70179162351488e-07
4.6268100983168e-06
-1.38976473216052e-05
-1.88316770871211e-05
-2.54512437372974e-05
-2.25938129184057e-05
-2.06429774437811e-05
-1.89474365471976e-05
-1.56369301035435e-05
-1.80237869449129e-05
-9.59116119626841e-06
6.21311375327123e-07
9.30368798764687e-06
-1.6574235034114e-05
-1.8290494011785e-05
-1.69013532612012e-05
-9.39822945422178e-06
-1.7881768926936e-05
-1.02943722610386e-05
-1.01815312327521e-05
1.27265381855177e-07
8.21841305936216e-06
-1.55908980278813e-05
-1.68154881239382e-05
-3.29314735609478e-05
-2.50960843915128e-05
-1.72971779142498e-05
-1.03230750675268e-05
-2.26571083870716e-05
-1.56232856963808e-05
-9.54314142838825e-06
-2.52098064922353e-06
-1.65810288392582e-05
-4.15969942624025e-06
-7.56240028028991e-06
-1.88111933118551e-05
-3.06362972231029e-05
-1.90972578755007e-05
-2.59885811557253e-05
-1.10763625008121e-05
-2.54814767761198e-05
-7.81453702428045e-06
-1.47878521626527e-05
-1.77656374550119e-05
4.27719871618723e-06
-1.83500324894504e-05
-1.68530306065861e-05
-1.38793140841738e-05
-1.20767040081511e-05
-1.1497837035623e-05
-2.19005974420317e-05
-1.61000089567898e-05
-1.20109224306993e-05
-1.46383692066994e-05
-2.83500586838775e-05
-9.44434104456428e-06
-2.58941355307556e-05
-5.98249005195298e-06
-6.74082250711781e-06
-1.38849360310949e-05
-1.97145059264961e-05
-2.61122928006066e-05
-3.29290123071506e-05
-1.14293090748314e-05
-1.73563394327078e-05
-1.59334032157558e-05
-2.04609829541671e-05
-9.26649543161397e-06
-1.90097672010737e-05
-2.06193959469235e-05
-2.02638610381915e-05
-2.92938679660024e-05
-2.22852677567772e-05
-1.81169649676577e-05
-2.25834705773753e-06
-1.46705490489966e-05
-5.84392050086784e-06
-1.72658727525592e-05
-2.8128010502297e-05
-2.26587080721807e-05
-2.19885193881236e-05
8.10114543552311e-06
-1.66606704727031e-06
-8.73787745095026e-06
-3.02628986308386e-05
-2.62194226848081e-05
-2.0654122044782e-05
-2.31158092736066e-05
-2.13222055292157e-05
-1.45031024778896e-05
-1.16832879832244e-05
-1.80832776508111e-05
-1.19274933810668e-05
-8.33685060729902e-06
-2.34068783234381e-05
-1.56082787049323e-05
-1.65809523182917e-05
-1.73475901455803e-05
-9.24553609836139e-06
-4.09551023272848e-06
-2.4493429791139e-05
-1.56946290437631e-05
-1.45528880918183e-05
-2.54764487530448e-05
-6.55560659820923e-06
-3.08632172066225e-05
-1.61701368764188e-05
-1.57655062651223e-05
-1.64112603844937e-05
-3.98411124049602e-06
-1.71570741310055e-05
-2.58058980407122e-05
-8.40217892816938e-06
-1.51094789585241e-05
-3.53945583602126e-05
1.3528388130012e-06
-2.26867641964371e-05
-2.34819011218037e-05
-1.80112199739357e-05
-1.33278011099873e-05
-2.32539661114257e-05
-3.05563552573425e-05
-7.96531169520007e-06
-1.72930667754419e-05
-2.43366616721289e-05
-1.80535796242356e-05
-1.3830808582954e-05
-2.47757605076087e-05
-2.61426525412444e-05
-2.00637641645368e-05
-2.44137551100258e-05
-3.17049202141472e-05
-1.46570987977002e-05
-1.61412864801141e-05
-1.36422668701189e-06
-1.71655030306443e-05
-3.35759680055627e-05
-1.89551499780517e-05
-1.88794684199495e-05
-1.96187155557732e-05
-3.19312998465985e-05
-3.28521643957825e-05
-1.97675910246516e-05
-1.69059084621437e-05
-8.81679658598088e-06
-1.0374011504719e-05
-3.52183854864131e-06
-1.00106739941569e-05
-2.29477772889564e-05
-1.20954609506356e-05
-2.157432865969e-05
-1.91567547718774e-05
-1.5512724719134e-05
-1.53600251090072e-05
-2.46279201823895e-05
-3.8594441550994e-06
-2.46482536985739e-05
-4.01699518270922e-05
-2.04301189602566e-05
-1.31434916775286e-05
-1.05561560308732e-05
-2.29278717691206e-05
-1.63956657796166e-05
-8.25706882509546e-06
-2.33314842208492e-05
-3.2348542830898e-05
-2.57666281954154e-05
-3.12751573881375e-06
-1.23717713100894e-05
-1.55082304235394e-05
-1.39334225080704e-05
-1.03312382516795e-05
-1.73396451839924e-05
-1.70060135894145e-05
-1.76938110108049e-05
-2.60175958550131e-05
-7.88828427975395e-06
-1.45813133745363e-05
-2.79228754906916e-05
-2.2396153399272e-05
-1.83166375376759e-05
-1.05163598558308e-05
-3.67693405304035e-06
-2.55900587101958e-05
-1.77844377161268e-05
-1.56038729885833e-05
-2.74237002097205e-05
-1.54535947078916e-05
-7.69416940859544e-06
-8.43598375338901e-06
-2.34806153626504e-05
-2.19194483772532e-05
-1.00757167332405e-05
-3.04577205926649e-05
-7.49426105662742e-06
-2.27974364840844e-05
-2.1789985815076e-05
-2.58400134518829e-05
-1.76705167173875e-05
-9.28141954169142e-06
-1.96910787325508e-05
-1.25646581896548e-05
-2.09198772114681e-05
-1.67334775163262e-05
-5.03056518965431e-06
-5.71164656631854e-06
-2.12293402080158e-05
-2.05094052062353e-05
-1.67696496958323e-05
-2.10313237159229e-05
-1.21745209460348e-05
-1.86097988557598e-05
-7.01895717956558e-06
-1.40236908647239e-05
-2.28395563604739e-05
-1.31784923777308e-05
-5.58855929255777e-06
-1.46626850401287e-05
-3.04811799200635e-05
-7.00121987143705e-06
-1.67236869770144e-05
-1.5891554598718e-05
-2.646682821321e-05
-1.71279495734114e-05
-1.91460881617229e-05
-4.35724407417314e-08
-1.92630878190659e-05
-1.46578972893758e-05
-2.03098744375469e-05
-7.50518577808296e-06
-2.63201642100276e-05
-1.33365480859061e-05
-3.02235242531982e-06
-1.69874053579848e-05
-2.32933729067171e-05
-1.67455225978035e-05
-8.21474909293404e-06
-3.04342168731423e-05
-1.87907046451032e-05
-7.33699908708594e-06
-7.4269043043353e-06
-1.78644693108515e-05
-1.50665680611673e-05
-5.91333476372763e-06
-8.00363108364236e-06
2.62240328402993e-06
-2.13622440281542e-05
-1.1454783851363e-05
-1.07862964737804e-05
-2.2963562255718e-05
-3.89021007099721e-06
5.22968190863176e-06
-1.42968942722023e-05
-2.11975178484189e-05
-2.1231529328263e-05
-1.99005980868213e-05
-1.2014825776003e-05
-1.68313019147937e-05
-1.6579180028296e-05
-1.98240275943453e-05
-1.94615579121532e-05
-1.55061724362875e-05
-3.35127780567671e-05
-1.18044079184874e-05
-3.14042244489496e-05
-1.39538567019225e-05
-1.75237687217173e-05
-1.54823951342824e-05
-1.45007259710038e-05
-3.71904559182347e-06
-3.00148827110705e-05
-2.54611990776281e-05
-8.59184994302512e-06
-2.40438509950466e-05
-2.33491607265629e-05
-1.60922160311002e-05
-1.72985395450451e-05
-1.81127323572075e-05
-3.49516801051873e-05
-1.32942704204627e-05
-7.23644481351786e-06
1.75272656966463e-06
-1.50954392284903e-05
-1.28789436625214e-05
-1.48289100248409e-05
-1.09990472737845e-05
-2.1086914300686e-05
-2.47380824958297e-05
-3.17170208661008e-05
-1.68179345687398e-05
-9.01892259759694e-06
-1.01249662914429e-05
-1.78589668925411e-05
1.05531227753361e-06
-1.28144386279499e-05
-1.69301249164726e-05
-2.55070171925593e-05
-1.93369317538008e-05
-1.96476786668599e-05
-1.55809303459888e-05
-1.32291033755968e-05
-7.68535095681274e-06
-9.12031048914692e-06
-1.52396712839707e-05
-1.68401436869455e-05
-1.28387603024968e-05
-7.75359688713674e-06
4.90910082148904e-07
-1.11792665606331e-05
-1.72250232551233e-05
-2.07236524129771e-05
-1.48257745597872e-05
-8.2835492189917e-06
4.45860266406597e-06
-1.25242724646972e-05
-9.125972894911e-07
-2.85833226957256e-06
-1.23779487146269e-05
-1.90258640564112e-05
-3.41094698543207e-06
-1.84643532903449e-05
-2.58394512800064e-05
-7.44198513625114e-06
-1.97746151498229e-05
-1.52540126593868e-05
-1.02678798878746e-05
-5.10999828791285e-06
-5.35051512268161e-06
-1.44855034784543e-05
-1.9926177507282e-05
-2.03239309689969e-05
-1.41776292256948e-05
-1.72500733894125e-05
-1.54604672680848e-05
-1.66802709539312e-05
-1.31669299207753e-05
-1.442282718495e-05
-1.24788173128697e-05
-9.25884215539695e-06
-1.40817436995165e-05
-2.48917285167037e-05
-1.50620809176503e-05
-2.35291220425685e-05
-3.32797871987385e-05
-1.99648384213156e-05
-2.95142516231484e-05
-1.86997031916559e-05
-3.88368904785201e-06
-9.59825937432587e-06
-2.9131313510022e-05
-1.477535824162e-05
-2.71089770771323e-05
-6.11273261987503e-06
3.56608223776293e-06
-7.13725364928886e-06
-2.39482258987374e-05
-1.5040203229e-05
-2.33618063153893e-05
-2.43251196868494e-05
-1.13714884686391e-05
-8.0474268688709e-06
-9.91561174346009e-06
-8.36800344126319e-06
-1.58420665156532e-05
-1.93434994885606e-05
-2.54429406011588e-05
-6.76796665153682e-06
-4.94292947161125e-06
-2.38218489541976e-05
-1.8295071401234e-05
-3.18666163748014e-06
-1.71430430567267e-05
-1.44453534721153e-05
-2.19375422742712e-05
-1.71544612068963e-05
-5.25740143916582e-06
-2.3471855760572e-05
-2.93509432716261e-06
-2.07005125188759e-06
-1.30446813214328e-05
-2.19086433331216e-05
-2.42266238113853e-05
-2.58278009053431e-05
-6.6840614492819e-06
-1.20494034313862e-05
-1.95847657838092e-05
-1.12058497567228e-05
-1.33979653703841e-05
-1.4216973389892e-05
-1.94132633090292e-05
-1.47157567621666e-05
-9.14217805326918e-06
-1.23104195462154e-05
-1.45246159997305e-05
-1.2162385934388e-05
-4.83909763643327e-06
-3.0493762368897e-05
-1.96024976983176e-05
-5.65036615116679e-06
-3.05663985847382e-07
-1.28443251186786e-05
-3.13829687115171e-05
-2.14555171756155e-05
-1.38588419024556e-05
4.38283978755057e-06
1.35367391974676e-06
-7.49468585451533e-06
-9.81422806788122e-08
-1.23847299670656e-05
-1.62153027649269e-05
-8.47135809453144e-06
-2.09371541450552e-05
-1.55704711884738e-05
-1.96787293162751e-05
-2.64654099287973e-05
-2.57560639431039e-05
-3.33618701515777e-05
-1.51566989886222e-05
-7.35901088136727e-06
-2.31208113313214e-05
-2.22364491825453e-05
-2.17647881075141e-05
-1.32912756488077e-05
-1.76552471311649e-05
-9.36593464678363e-06
-7.35915895152457e-06
-1.92342726226101e-05
-6.57978016593307e-07
-2.57458718188287e-05
-8.10042399522694e-06
-7.62103604859249e-06
-1.51454803766876e-05
-8.20759162594068e-06
-1.18900169945314e-05
-1.5295257218351e-05
-2.41827936965677e-05
-1.86912870176146e-05
-9.69852773216124e-06
-7.68150494495942e-06
-1.27315369258772e-05
-1.71006284196926e-05
-1.68859289087919e-05
-1.27610261328517e-05
-1.29871724498146e-05
-1.47760953148486e-05
-1.93778433851416e-05
-1.04570220125329e-05
-4.5690851659542e-06
-2.20261948190005e-05
-1.55432511695385e-05
-1.65123015562162e-05
-5.50016470222097e-06
-1.62273366601803e-05
-1.40382738388014e-05
-9.51747178177216e-06
-1.98427639790755e-05
-1.9622607396219e-06
-1.49732311722475e-05
-4.01245365240701e-05
-1.71829630010777e-05
-2.43535328318342e-05
-1.50857464924563e-05
-2.54293625190461e-05
-6.25756916014995e-06
-1.54225905292914e-05
-2.05528730256793e-05
-2.14516425605665e-05
-1.03968532770327e-05
-2.22551979346997e-05
-1.74013796780334e-05
-1.70949482510417e-05
-3.37150812273829e-06
-1.60169646751581e-05
-1.30655617632975e-05
-6.30741750930076e-06
-1.30077638845495e-05
-8.90707525155556e-06
-1.0234265182355e-05
-2.42277369612152e-05
-2.1683028105486e-05
-1.23431843392061e-05
-2.21232620463771e-05
-1.93873429875613e-05
-1.03236842156453e-05
-2.61013695149328e-05
-8.4182727563525e-06
-2.1996370161914e-05
-2.144342640111e-05
-1.33410050458699e-05
-1.25921835322023e-05
-3.23134875004262e-05
-1.36046329735108e-05
-1.02205002146353e-05
-1.8849923926098e-05
-3.32630024893239e-05
-3.12191881573186e-05
-1.65980936291277e-05
-1.33687089656478e-05
-2.81012631287703e-05
-9.30246542317463e-06
-4.66104832541713e-06
-1.03468865289324e-05
-2.42513636928425e-05
-1.06280668101974e-05
-1.57773990631337e-05
-3.08677371396122e-05
-4.3801768199272e-06
-3.70969561437455e-06
-4.038047409631e-06
-1.67872381916451e-05
-3.84633376456099e-06
-2.76370069353662e-05
-1.87982398821336e-05
-1.54883396065014e-05
-8.78484362797708e-06
-2.84712257086304e-05
-6.52583065089799e-06
-1.25582291925802e-05
-1.42895007374319e-05
-1.38127395981847e-05
-1.42505639984753e-05
-9.63413443831357e-06
-1.68932670010326e-05
-1.77165183771067e-05
-1.45883675590968e-05
-9.49828212814773e-06
-1.92875377028259e-05
-5.58113564203581e-06
-1.7151401222704e-05
-2.63195005502251e-05
-2.46483015342388e-05
-1.04184399011462e-05
-8.14790976924006e-06
-1.51421382339313e-05
-2.80596819634722e-05
-7.2526476705386e-06
-1.84067512882379e-05
-2.85728106606323e-05
-1.43624358321354e-05
-2.02309686515588e-05
-2.08129437647883e-05
-2.03328807731701e-05
-1.09952531475404e-05
-2.26197754321245e-05
-2.90370468904474e-05
-2.8752452640731e-05
-7.58628240764244e-06
-1.07534933657502e-05
-2.55548565329692e-05
-1.20054577016615e-05
-6.09279314862393e-06
-1.96288237101363e-05
-3.33768142198099e-06
-6.17862548638696e-06
-1.83984535428484e-05
-1.14789640877509e-05
-2.61216967853827e-05
-3.96836028070147e-06
-1.52921624312316e-05
-8.69497873958922e-06
-1.1061190637775e-05
-3.34382006135333e-05
-1.24548217242607e-05
-1.89368479454684e-05
-9.52977209035447e-06
-1.10603962591773e-05
-1.21513722074312e-05
-2.8796843552865e-05
-3.7608261586614e-06
-2.1912190223602e-05
-1.20532883842592e-05
-5.8068534467616e-06
-1.91074306181795e-05
-1.52210961755898e-05
-1.25164277421857e-05
-1.61952896946318e-05
-1.93621878391645e-05
-4.13666075366181e-06
-4.25412577938616e-06
-1.66227947595596e-05
-1.81149137917061e-05
-1.30423572312375e-05
-1.051064426057e-05
5.19822544240005e-07
-5.17286912718007e-06
-8.84476177450581e-06
-4.34559549169809e-05
-2.03193351360553e-05
-1.42830879637132e-05
-2.14504113865414e-05
-2.24410684686348e-08
-8.4543385178397e-06
-7.93531005682259e-06
-1.70006309913883e-05
-7.05150467982164e-06
-1.35691139132992e-05
-1.85897173680562e-05
-1.45874986466979e-05
1.35284356631176e-05
-1.32259527600777e-05
4.46086591047238e-07
-9.6603481360021e-06
-1.57480764130348e-05
-1.75065088432023e-05
-1.63962464581222e-05
-2.42807684160686e-07
-1.07235429640437e-05
-1.41119001937953e-05
-9.47741242959377e-06
5.29583952827491e-06
-3.03202161245698e-05
-5.82479387430745e-06
-2.02350320092433e-05
-1.12806782236296e-05
-8.67726816747816e-06
-1.44154952707244e-05
-6.02546992023731e-06
-3.05070355207619e-05
-1.77244158540439e-05
-6.04313065841032e-07
-1.26394058980838e-05
-2.11430639018733e-05
-1.20227791806941e-05
-1.58130108913384e-05
-1.89859340638885e-05
-1.85465131145245e-05
-1.50427772653441e-05
-7.41942809084429e-06
-2.66598178910069e-05
-1.4907905226686e-05
1.63201604198073e-07
-1.56534743791583e-05
-2.85813128129561e-06
-1.8364233276566e-05
-2.59083122750392e-05
-9.28449421782715e-06
-2.32642902993276e-05
-1.75120692315494e-05
-1.36361630752019e-05
-1.04250311155801e-05
-1.00077605614115e-05
-7.12958268985423e-06
-2.22939843562462e-05
-1.11949194232447e-05
-9.39784949316606e-06
3.29955270071346e-07
-1.230047704554e-05
-3.12461695482239e-05
-7.68158114618626e-06
-1.13505173445596e-05
-7.518533258261e-06
-2.07807288203125e-05
-7.17743336702359e-06
-1.09255829440402e-05
-8.19513091828977e-06
-3.6788823256545e-06
-1.56362845370559e-05
-8.14359492161296e-06
-1.56345126527566e-05
-9.75231623094405e-06
-7.13864081880557e-06
-7.25447781550178e-06
-1.73165393336771e-05
-2.45054236000652e-05
-2.57202245035184e-05
-1.00980495514596e-05
-6.96890894422077e-06
-1.68687390219169e-05
-2.58533211743748e-05
-2.66992851421834e-05
-1.8318017165332e-05
-1.42647414232258e-05
-1.28817591880057e-05
-1.00422915036926e-05
-2.94648452478106e-05
-9.84749110389534e-06
-2.10079134771018e-05
-1.55778220590801e-05
-5.18775080622056e-06
-1.73530199702053e-05
-4.47487000930393e-06
-3.76353512950334e-05
-3.05674216642545e-05
-1.41219643533533e-05
-5.52918220775882e-06
-5.37636028843037e-06
-1.99522746116737e-05
-2.08357687294473e-05
-2.57428354709852e-05
-3.04967054550986e-05
-1.9850189770231e-05
-1.54250451520726e-05
-1.70037819393455e-05
-1.36143354710087e-05
-6.53124777312241e-06
-3.30940500965879e-06
-2.38714070182297e-05
-1.68239823812778e-05
-2.23614244891324e-05
-1.21688108158045e-05
-1.7252350862932e-05
-1.74839975659591e-05
-1.30529561888032e-05
-1.43999237775286e-05
-1.57198192588645e-05
-6.06144036881237e-06
-7.62376165960386e-06
-6.5686115789443e-06
-9.09073257599515e-07
-1.49960098810245e-05
-8.95969221539223e-06
-3.96648182430625e-06
-1.97679376916202e-05
-2.73051018588164e-05
-3.66455937687337e-06
-1.32120182672121e-05
-1.75617822149167e-05
-2.17493286608445e-05
-1.30018082372115e-05
-2.71645784534503e-06
-1.32969705737823e-05
-2.41112207623188e-05
-2.47403667905419e-05
-7.87770138944059e-06
-1.45168571249483e-05
-1.22727615285145e-05
-1.56049933415564e-05
-8.78220180765899e-06
-8.89019189879261e-06
-2.21209754332021e-05
-1.87422043229516e-05
-1.12658231283515e-05
1.38021028170656e-06
-1.88156514850163e-05
-7.39938963408428e-06
-6.81794817834978e-06
-1.07520764544993e-05
-2.84126428754494e-06
-2.18810673990754e-05
-1.39573981668923e-05
-1.50529246436957e-05
-1.30837155700873e-05
-1.19522179484383e-05
-1.52786270740312e-05
1.64759848164243e-06
-1.70694849070534e-05
-1.87931992345131e-05
-1.18290526811115e-05
-2.37259376639125e-05
-1.94336181772597e-05
-4.79523165393787e-06
-8.28757651717496e-06
-4.99706138638841e-06
-1.59357961153391e-05
-1.14467194791283e-05
-1.07155202891933e-05
-3.02646321484108e-05
-1.42190684337968e-05
-1.08945244067504e-05
-8.62948156122903e-06
-3.99030612907821e-06
-2.53175821655029e-05
-1.98052727817208e-07
-1.23802230297277e-05
-1.92699917857149e-05
-2.05173012136226e-05
-8.35355543991729e-07
-2.0093151664097e-05
-2.88038476885901e-05
-2.06216041126753e-05
-1.47380510060704e-05
-8.97391220196668e-06
-7.75099352398228e-06
1.13710448656251e-06
-1.6076869455471e-05
-8.52437832230473e-06
-1.64657930332997e-05
-1.95491752202418e-05
-1.11230298831103e-05
-7.22040266077829e-06
-2.03684304309215e-05
-6.19853197574981e-06
-8.13161873363819e-06
-2.44369942224552e-05
-1.48872641242275e-05
-1.79130955085802e-05
-1.20488556486981e-05
-1.54285414974068e-05
-1.78813125239481e-05
-6.29022839715714e-06
-7.56228303099609e-06
-1.61531719480638e-05
6.84954807589261e-07
-8.23283202009668e-06
-2.54644536378466e-05
-2.19380172600479e-05
-5.08222121537815e-06
-1.58969252389819e-06
-1.63903348546222e-05
-1.09012001179777e-05
-2.13371871577808e-05
-1.75504907040848e-05
-2.52848916211086e-05
-1.53371627472645e-05
-1.91919809921987e-05
-1.05030575781196e-05
-2.08240950430904e-05
-2.19925952790488e-05
-1.4880850689151e-05
-1.09779217049716e-05
4.06061097040101e-06
-3.89964754349866e-06
-2.18853286155221e-05
-2.85009287048196e-05
-3.06077369207489e-05
-2.79791135161284e-05
-1.43807562888977e-05
-1.2332928089791e-05
-1.97634144367255e-05
-1.60264204581008e-05
2.47717699803701e-06
-1.43447645631148e-05
-1.82208327143023e-05
-1.41421262948843e-05
-1.03080149625251e-05
-3.40139181313408e-06
-7.07695194217313e-06
-2.29127537457238e-05
-2.59135225062657e-05
-1.96075137473629e-05
-1.56894350173327e-05
-7.41774008178199e-07
-1.95455730276462e-06
-2.20654178487361e-05
-1.32669516858877e-05
-1.19570978667035e-05
-1.98173873372497e-05
-4.94838413253396e-06
-8.39606635154684e-06
-9.51697191233456e-06
-2.099041168582e-05
-9.28163096172674e-06
-2.04756577654309e-05
-1.78555728064251e-05
-1.77988477285973e-05
-1.86542554671157e-05
-1.3362612033385e-05
-9.44164845233224e-06
-1.28441836204944e-05
1.54199821256306e-06
-2.02581565305547e-05
-1.05707124889041e-05
-3.41751595327421e-05
-1.31417237306075e-05
-9.74423304545156e-06
-1.64660410435063e-05
-1.74930435467099e-05
-3.02862082040085e-05
-3.9107398877963e-06
-8.81747409361678e-06
-2.01647884542048e-05
-1.4228966829587e-05
-5.5518931701127e-06
-1.12162009644573e-05
-1.69920106197544e-05
-1.15509188831818e-05
-3.18113218915759e-06
2.13987583414518e-06
-2.84643134682137e-05
-1.0907975902348e-05
-2.04780028301972e-05
-1.63925899477078e-05
-1.26741444640507e-05
-2.16521051898368e-05
-1.56387133362571e-05
-2.52326829106889e-05
-1.55791277598509e-05
-1.89887939742212e-05
-1.24385536443613e-05
-1.87599118666101e-05
-2.06827083235901e-05
-2.74711834124208e-05
-2.10581522239695e-05
-1.04782904329018e-05
-1.55195980478202e-05
-1.80058647194782e-05
-1.27729561112082e-05
-1.22577645033787e-05
-2.87077035534783e-05
-9.29197461086124e-06
-3.48836160616265e-05
-2.39944045759766e-05
-1.16105192998754e-05
-1.19566384796646e-05
-2.91181952377499e-05
-3.60017090157531e-05
9.1265748422314e-07
-1.36255443952211e-05
-2.9354010193816e-05
-1.34704937396147e-05
-1.4611917273448e-05
-2.14421663527208e-05
-1.77440662362846e-05
-2.68442214062266e-05
-2.22611948866111e-05
-2.04533838278803e-05
-1.35287134275231e-05
-2.23845299413387e-05
-2.02896102436888e-05
1.4418884713426e-06
-1.7664949494366e-05
9.4989786199588e-08
-1.61926418542287e-05
-8.45651399502581e-06
-1.20715226418746e-05
-1.7727447570889e-05
-2.23366758264344e-05
-2.06499998376365e-05
-1.7846547756915e-05
-1.0542430341495e-05
-1.27099642357119e-05
-9.7709723227007e-06
-7.20260498387718e-06
7.36033867043314e-06
-8.65738655444803e-06
-3.88072303889293e-05
-1.82587391891838e-05
-2.83953548135045e-05
-1.44940159368118e-05
-1.56774815166398e-05
-6.37146878733961e-06
-7.13892297259997e-07
-1.89775384799537e-05
-5.89289314100445e-06
-1.09619846739088e-05
-1.38557329265525e-05
-3.09677816104282e-06
-2.62503904396482e-05
-2.10581003604737e-05
-6.70932057522701e-06
-5.05791827157317e-06
-2.35032280620147e-05
-9.69391480593567e-06
-2.3200892121951e-05
2.63247231130645e-06
-1.59339830328509e-05
-2.41482020301339e-05
-8.99398014614525e-06
-1.80968663741435e-05
-5.9253022899641e-06
-1.17927835188409e-05
3.46513067757919e-07
-1.47167352983808e-05
-3.56653359081952e-05
-1.3656850181709e-05
-2.53229616218218e-05
-1.29991016522873e-05
-2.25258674540804e-05
-1.50004043830518e-05
-1.7366644230412e-05
-1.44846621723206e-05
-2.40586793231458e-06
-1.11860770712639e-05
-2.27636141396936e-05
-2.16588722111003e-05
-1.84706496931982e-05
8.81805059988428e-06
-2.7637682730958e-05
-2.94569313774981e-05
-1.16911301358074e-05
-3.8948599852594e-06
-1.59809551036771e-05
-1.56709492216252e-05
6.23522363329594e-06
-1.74962120794017e-05
-1.63178164263006e-05
6.35732360172838e-06
-1.82153507807095e-05
-2.84172853857606e-05
-1.32633068590016e-05
-7.61565925269666e-06
-1.0935790698308e-05
-1.51413056325795e-05
-3.62013125292685e-06
-2.19417867726773e-05
-1.38909553703882e-05
-1.89785237480578e-05
-1.66750170754547e-05
-1.61494282552791e-05
-4.03819655032608e-05
-1.1676450733186e-05
-1.96262766182734e-05
-7.94331057834943e-06
-8.54339722354934e-06
-2.50267555337013e-05
-2.1333778537981e-05
-9.23815417115656e-06
-8.06310128596217e-06
-1.05400728277705e-05
-1.25225731991516e-05
-8.37348154670172e-07
-7.4251175993869e-06
-2.69863258446087e-05
-1.45911890770573e-05
-1.73740764027615e-05
-8.49058756896069e-06
-2.67063118471008e-05
-1.08177477057543e-05
-1.89424542289034e-05
-1.52440888701988e-05
-7.14360777031446e-06
-2.59896050301817e-05
-1.5516657570696e-05
-2.41873520134767e-06
-2.07901972570882e-05
-1.39033011273336e-05
-3.01642219958425e-05
-2.0450679356949e-05
-3.79860921060629e-06
-8.82828688286827e-06
-2.17199090182514e-05
-1.39769424503238e-05
-6.11063147219746e-06
-2.5857017509214e-05
-8.76702373785393e-06
-1.70009849076442e-05
-7.9956058349347e-06
-2.13909493188481e-05
-4.29418955457046e-06
-2.06446974851256e-05
-2.30836581826179e-05
-8.18836256460987e-06
5.61499837356847e-06
-1.11409483593661e-05
-1.42328807726484e-05
-1.51417345836669e-05
-1.90391997218628e-05
-3.37071132838835e-06
6.51926848980645e-06
-1.93679890216951e-05
-9.89149744761076e-07
-1.09001661464375e-05
-2.49694690241728e-05
-1.49743512689501e-05
-2.57261124451967e-05
-1.4972295715843e-05
-5.88498332213808e-06
-1.45262177229377e-05
-5.88166345135804e-06
-1.09122109957227e-05
-4.23286722925021e-06
-1.7529102569755e-05
-1.30279706305092e-05
-1.03261817738947e-05
-1.12855535965406e-05
-1.06260246626988e-05
-1.276002513462e-05
-2.3499695494152e-05
-2.44543501989381e-05
-5.74151300980221e-06
-2.1892268574759e-05
-2.36747720298983e-05
-9.58229377817203e-06
-1.37832099559132e-05
-1.39593092027225e-05
5.37156598263961e-06
-2.76556848049069e-06
-6.44833614900389e-06
-9.33035853883891e-06
-4.91374888644704e-06
-3.32736403404313e-06
-2.24178125251223e-05
-1.80655444591112e-05
-2.32013971340152e-05
-1.5146875135261e-05
-6.74946729403467e-06
-1.17020077588428e-05
-5.43620761344655e-06
-2.8047503253379e-05
-2.19839549601556e-05
-1.98914684049898e-05
-2.77469947040545e-05
-1.73891311623336e-05
-1.70088387531835e-05
-2.3969426856517e-05
-1.87729088137069e-05
-2.54238607804198e-05
-5.95066849037888e-06
-1.42227858620351e-05
-1.80791912205227e-05
-2.33102213441052e-05
-2.06574989217872e-05
-2.40684487438422e-05
-9.49997638189712e-06
-1.54790945041368e-05
-1.72406031355663e-05
-1.82565243841484e-05
-2.56651823919454e-05
-1.81193921327769e-05
-2.36430230728246e-05
-1.61833033406168e-05
-1.54610995503004e-05
-9.05772281310582e-06
-2.59074713661096e-05
-3.74569599805284e-06
-8.92230686801863e-06
-2.29514986789562e-05
-3.28020567853238e-05
-8.81332017891547e-06
-2.0925541677328e-05
-4.52828359900176e-05
-2.58816155912179e-05
-1.60871455240883e-05
-2.00313928852417e-05
-1.50635559788487e-05
-1.33680603577185e-05
-1.21846353345688e-05
-1.80800886666092e-05
-3.08683904566971e-05
-2.2857940816727e-05
-1.84654221882253e-05
-1.37754028310059e-05
-6.32703806047772e-06
-7.98076448122917e-06
-2.00881031597123e-05
-1.08290611973474e-05
-9.13977500777758e-06
3.08112167256602e-06
-3.39292883378542e-06
-1.11640951064204e-05
3.48892462433237e-06
-2.47696217410218e-05
-4.0015224022406e-06
-1.41176725646187e-05
-2.42445342301877e-05
-9.07127370715838e-06
-1.95038279431122e-05
-1.52985413555915e-05
-1.41515559790411e-05
-2.02004648131832e-05
-1.48741246377591e-05
-2.58712621335338e-05
-2.67181040385639e-05
-4.37328644093822e-06
-1.82342426694635e-05
-1.02290040866499e-05
-9.0464426896382e-06
-3.19375299766673e-05
-1.02558063067478e-05
-1.95858227653834e-05
-1.02766940553505e-05
-1.22579591015866e-05
-1.44076846636725e-05
-1.12789669273133e-05
-2.45642508702683e-05
-5.07722896574238e-06
-3.03655280581386e-05
-1.30209927854206e-05
-1.14563706738701e-05
-3.01228547007518e-05
-2.77904585333986e-05
-2.68624823687962e-06
-1.56739379078569e-05
-2.87519824399723e-05
-1.63456889582075e-05
-1.76137870212962e-05
-1.98494430750964e-05
-5.7810009866402e-06
-1.36432347889675e-05
-9.56596160763531e-06
-1.10920951381026e-05
-1.65986839810115e-05
-1.10062901096001e-05
-2.17251217641849e-05
-1.06949835229926e-05
-2.30815286731382e-05
-1.7309051168695e-05
-2.27529527541772e-05
-2.09593657813009e-05
-1.40996504228125e-05
-5.30477876889546e-06
-6.33855303694279e-06
-9.83050495354108e-06
-1.23662593057909e-05
-1.27479063910029e-05
-2.48622986247722e-05
-2.55893051830189e-05
-9.44488081372848e-06
-2.81121235928556e-05
-1.99945155800387e-05
-1.30060412811555e-05
-1.2728086285258e-05
-3.58440254621427e-05
-7.01163896838772e-06
-3.02054566997427e-05
-1.34571314137323e-06
-1.26550597478146e-05
-1.21508632138422e-05
-1.54963145570386e-05
-1.64026869902507e-05
-1.3463625253748e-05
-3.01399357756148e-05
-2.90004357535482e-05
-1.76046159236437e-05
-2.83130408400193e-06
-8.72697825361391e-06
-1.23908282938899e-05
-1.39462219215492e-06
-9.22859517374486e-06
-2.51643924038745e-05
-2.10791148100184e-05
-8.86407396651974e-06
-1.84522143492383e-05
-9.09362462289288e-06
-1.16132246548972e-05
-2.04797318450321e-05
-1.53295163720233e-05
-1.44672452140204e-05
-2.41320156227183e-05
-6.61273149839105e-07
-1.05903294666068e-05
-2.09479157864361e-05
-1.02340864974737e-05
-3.16295565143074e-05
-1.55556463394476e-05
-2.00327922923828e-05
-2.81728698893747e-06
-2.34925478263721e-05
-2.33441382620192e-05
-1.97560115621139e-05
-1.64388948123173e-05
-1.00014561446136e-05
-1.08247421404018e-05
-1.52445012106447e-05
-1.10283175648727e-05
-1.51865843820786e-05
-3.17160185576986e-05
-1.06457243692714e-05
-8.3284733980635e-06
-1.24362630818621e-05
-1.92273916373042e-05
-1.67063132508207e-05
-2.65306049528203e-05
-1.38466248081075e-05
-1.60076987622393e-05
-2.83404710041493e-05
-3.23582901066401e-06
-1.2585243035968e-05
-3.39689139629171e-05
-1.58056868210382e-05
-1.15175251450205e-05
-1.32116231163814e-05
-1.97650943473017e-05
-1.4928323793934e-05
-1.61036274413069e-05
-1.55766868160084e-05
-2.60129867542252e-06
-9.39387695586806e-06
-1.16748283383566e-05
-8.99992014899818e-06
-6.50967676087691e-06
-3.4670429028332e-05
-1.04242246471461e-05
-2.59004789004461e-05
-1.68455284507525e-05
-9.20802340097569e-06
-1.46163176425726e-06
-1.29052210680567e-05
-2.1767159872815e-05
-2.95240746044927e-06
-2.09178905653807e-05
-3.62867894607415e-05
-2.62499950902734e-05
-1.18525517725202e-05
-1.15468281571805e-05
-1.58462620398495e-05
-1.13872945887219e-05
-1.00241162071251e-05
-1.09816628003819e-05
-1.36897674822554e-05
-2.1861608125776e-05
-6.34865121014595e-06
-2.12561895750116e-05
-3.13243953319653e-05
-1.47369601053941e-05
-1.27893701599164e-05
-1.7005262809755e-05
-6.1771581126136e-06
-2.23552189146804e-05
-1.13952881415004e-05
-1.09463066519388e-05
-2.61753610125438e-05
-4.04369909251757e-05
-4.18562304163412e-06
-1.79240317598782e-05
-2.8181674515579e-05
-2.63731951539139e-05
-7.36589939540363e-06
-1.71350235939533e-05
-1.13430261132765e-05
-1.78274988900393e-05
-1.56515791524524e-05
-8.52165156289638e-06
-1.54506975664139e-05
-1.21102805705305e-05
-2.54671320880305e-06
4.35059422449851e-06
-1.02081994654541e-05
-3.69825448505216e-06
-2.29347820295566e-05
-1.50531999042473e-05
-2.37750210917448e-05
-2.48031177796872e-05
-1.29205472066763e-05
-1.51178565949929e-05
-1.65090794773666e-05
-1.43200846332784e-05
-1.29138771583549e-05
-1.55065383933563e-05
-1.03188448710462e-05
-1.66386170313007e-05
-4.71274262152504e-06
-2.08293169961744e-05
-5.06433575290114e-06
-1.03122572832326e-05
-2.2510967315297e-05
-1.67002366241244e-05
-1.78854936487859e-05
-6.09009059753337e-06
-2.13587782963727e-05
-1.33841522798052e-05
-1.5802871919946e-05
-1.98011096619704e-05
-2.97013642889134e-05
-1.08650947190913e-05
-2.13228697415933e-05
-1.97388748030855e-05
-1.60942527696333e-05
-1.9073740934876e-05
-1.98879454128647e-05
7.51128941483054e-07
-1.74561650580277e-05
8.67128093968912e-07
-1.11136703181732e-05
-2.14927778887715e-06
-1.67406367646378e-05
1.61893878423671e-06
-1.21618732690648e-05
-1.44503505315506e-05
-1.65434313833172e-05
-1.4387147239179e-05
-2.26419758940999e-05
-1.76207416379616e-05
-2.33239000512325e-06
-2.20473371327566e-05
-7.38099658756581e-07
-2.11711050393473e-05
-1.49766553280877e-05
-2.70891129917183e-05
-2.0912864704897e-05
-1.35052536784204e-05
-8.25182555161402e-06
-1.63216129951523e-05
-1.25356576009011e-05
-7.73840479851382e-06
-3.06996623922015e-05
-3.65879000596275e-06
-1.74104915474708e-05
-2.74787148545171e-05
-2.02367696347596e-05
-1.34647238081765e-05
-2.02646569819143e-05
-4.47070104321102e-05
-2.08482657946522e-05
-2.62309165545467e-05
-2.58663094696893e-05
-9.20857415967762e-06
-8.77914606655777e-06
-2.78960548664645e-05
-2.83849512273564e-05
-1.5066770337538e-05
-2.09463680969935e-05
-4.05941313941451e-06
-6.73807971518323e-06
-2.46314160635057e-05
-2.67743864768281e-05
-7.60680013406475e-06
-1.89039032268284e-05
-1.65310944296507e-05
-2.00142864449683e-05
-2.53568093799018e-05
-2.80956007577436e-05
-1.51307960807945e-05
-1.2990870884701e-05
-1.33704832578692e-05
-1.91520570039008e-05
-2.69258622047569e-05
-2.34371950468155e-05
-3.53445453510737e-06
-8.66684540646168e-06
-1.58359854725358e-05
-3.09329473175866e-05
-1.79100797465771e-05
-1.27005155712658e-05
-1.89568776670861e-05
-8.35568576875048e-06
-2.69059403869779e-06
-2.22695218667669e-05
-1.52247756120693e-05
-9.40099590044812e-06
-1.41321526927509e-05
-1.01431316524867e-05
-1.22785117861391e-05
-1.37558524621959e-05
-5.29751719611009e-06
-1.45094748224853e-05
-1.77457884391909e-05
-1.10407706950871e-05
-2.12127351916212e-05
-1.62011877770799e-05
-1.30134752658834e-05
-4.97471336768592e-06
-1.5350691045676e-05
-2.19212604608515e-05
-3.58004319545749e-06
-2.59663515575057e-05
-1.77815131517533e-05
-1.48815388104798e-05
-1.2461463293173e-05
-2.35275163996298e-05
-2.03018983131963e-05
-2.66159978028274e-05
-7.95850211267338e-06
-2.32229810909595e-05
-6.24818744504426e-06
-1.23495051229336e-05
-1.16876569179508e-05
4.16590629225218e-06
-2.23305947402357e-05
-1.40314893015868e-05
-1.79890854945108e-05
-1.58784941210833e-05
-1.71931195234537e-05
-1.66315792893455e-05
-6.87192605733956e-06
-2.00441787852544e-05
-2.42210634409414e-05
-1.4268074660161e-05
-3.46633679478328e-05
-1.24470731867903e-05
-2.17730517391673e-07
-1.14491493417905e-05
-6.89072092315028e-06
-1.58181054813885e-05
-1.41576375694737e-05
-1.9353675757183e-05
-1.10482951321519e-05
8.86134887313929e-06
2.56053815226209e-06
-2.59608383425467e-05
-2.94569933948178e-05
3.56394909907014e-06
-1.55115740730383e-05
-2.50036782091998e-05
-1.0812637397834e-05
-2.76824153215138e-05
-9.5510915038229e-07
-7.06375255101771e-06
-2.45245434191549e-05
-2.06377852029871e-05
-2.12484475848617e-05
-1.05648361200871e-05
-1.85271085121107e-05
1.38586905561394e-06
-1.92146742729513e-05
-1.10477750275477e-05
-1.78108151166354e-05
-2.18775243396903e-05
-2.7433807164896e-05
-1.14673908219333e-05
-2.45318662720607e-05
-1.22143452883488e-05
-1.56525281839478e-05
-7.15605964658746e-06
-2.53643343240215e-05
-1.63328563324087e-05
-1.70624761615939e-05
-2.63639651726482e-05
-3.95241309951368e-06
-1.76490393407592e-05
-1.23632534548289e-05
-1.26627069685457e-05
-2.50059424037986e-05
-5.48153234937849e-06
-2.9858620893425e-05
-3.26904113776978e-05
-2.29038553778206e-05
-2.51315986803042e-05
-1.03469704077873e-05
-8.47208097280457e-06
-3.19366486932244e-05
5.82022695913852e-07
-1.99734396907519e-05
-2.01248997821044e-05
-2.10243070441966e-05
-1.83024716832469e-05
-9.25706759692518e-06
-3.15343354560204e-05
-2.80034269808062e-05
-9.70758896850902e-06
-1.23163750371662e-05
-1.21515250930962e-05
1.45436724443766e-06
-1.59702256342937e-05
-1.61275757447846e-05
-3.20172044983112e-05
-8.71917069223762e-06
-1.97318398128613e-05
-2.65728125264432e-05
-1.45828345850485e-05
-2.4097158869708e-05
-8.26137164363626e-08
-7.3930617186883e-06
-2.20639966063616e-05
-2.79111693569211e-06
-1.40570174415968e-05
-2.62650907354227e-05
-2.62752492268892e-05
-1.36728686208414e-05
-1.21237201860132e-05
-8.7577649004663e-06
-1.52535194375005e-05
-2.78557785133567e-05
-5.41817396674995e-06
-2.37568570307998e-05
-1.05260062587571e-05
-2.75194874838449e-05
-2.46048737003069e-05
-2.34441058215322e-05
-6.70586633382724e-06
-2.00687759051425e-05
-3.77304527565011e-05
-1.7893368873525e-05
-5.94186006131708e-06
-1.26999860534451e-05
-9.40433841968903e-06
-1.31716852026947e-05
-1.25620824542111e-05
-1.33236536394099e-05
-1.75105016406455e-05
-1.02590191174421e-05
-2.5810123203007e-05
-1.82393082236935e-05
-1.0796701459996e-05
-1.16336485111336e-06
-1.79264003547373e-05
-1.5152131027879e-05
-1.35475351022574e-05
-1.01662777742751e-06
-2.33368377054617e-05
-2.43509976314334e-05
-1.75470883923195e-05
-8.24652998861126e-06
-1.26572278407514e-05
-2.09920924858479e-05
-2.4170239641438e-05
-1.32904126667755e-05
-1.51187512545006e-05
-3.09544910165436e-05
-1.6158018011529e-05
-1.60467793993158e-05
-1.62189099718196e-05
-2.48700636609734e-05
-1.43124464571493e-05
-7.56768907713102e-07
-2.45999073594639e-05
-3.23765424626754e-05
-9.5509820124861e-06
-3.50775566869574e-05
-1.92429417963485e-05
-8.43308673566284e-06
-1.76058133394117e-05
-1.9338325217023e-05
-1.90632103105287e-05
-1.17303912879817e-05
-1.6124045385264e-05
-2.38186250599471e-05
-1.27382560880668e-05
-9.01024661175374e-06
-1.65238337825315e-05
-7.84218657079355e-06
1.4911208894508e-06
1.24482827612643e-05
-6.24733334304711e-06
-3.64841055549422e-06
-1.57195108352387e-05
-1.3796584379248e-05
-1.97555068785749e-05
-1.55648508529516e-05
-1.53321545658458e-05
-1.65257021729234e-05
-3.16052780079638e-05
-1.82883146129927e-05
-1.33892424261519e-05
-1.30013641393534e-05
-6.4888857219531e-06
-1.86163353477134e-05
-1.57720521851099e-05
-1.11487715382305e-05
-2.49961579671315e-05
-1.78751081389265e-05
-2.91860893357271e-05
-2.06664230445227e-05
-2.34525312999054e-05
-1.69958881548813e-05
-1.36191597098529e-05
-1.32580636162536e-05
-2.39011619497311e-05
-2.03914992688535e-05
-1.71692247659638e-05
-2.76955759816159e-05
-2.6611478872012e-05
-9.33593443165306e-06
-2.98750893701174e-06
-1.60519441715966e-05
-1.4668481618076e-05
-2.27149348615355e-05
-1.79382133016044e-05
-1.04912866478081e-05
-1.68921561709672e-05
-8.76119018347569e-06
-1.79313084547042e-05
-3.98950561846869e-05
-1.3515965722834e-05
-1.87549585517954e-06
7.97405822825907e-06
-1.02588786978822e-05
-7.09003599309979e-06
-7.27881136914078e-06
-1.84292618073e-05
-2.20637151202773e-05
-1.58149918968053e-05
-1.14463239144388e-05
-1.13567744652595e-05
-2.41366275211035e-05
-5.4677637269015e-06
-9.0287403375547e-06
-1.41802334667615e-05
-1.39892394840868e-05
-1.63787754258807e-05
-2.7339216264707e-05
-1.3585886394869e-05
-2.5903943194781e-05
-9.15803067970437e-06
-1.59401538538158e-05
-1.62896492769336e-05
-8.38423378187649e-07
-1.73139981192925e-05
-2.38334161838936e-05
-3.95659699538028e-06
-3.54712522972057e-05
-1.32044663945221e-05
-1.39887238701789e-05
-1.27002648628087e-05
-7.58837076555796e-06
-1.52808177779619e-05
-9.13527665204262e-06
-2.81346238931132e-05
1.48052877918406e-06
-1.58825674395345e-05
-2.07870923919768e-05
-3.48549653441723e-06
-1.5711605430599e-05
-2.11505844721054e-05
-1.66818055632146e-05
-1.69255336717642e-05
-7.44099766260189e-06
-2.75504796517923e-05
-2.31816853049046e-05
4.78215421342496e-06
-1.32949243329633e-05
-1.98530815391613e-05
-2.79440350399382e-07
-2.04842183573522e-05
-1.72434830009989e-05
-1.59869501992947e-05
-2.24368036933993e-05
-2.24878843074903e-05
-1.65533386168204e-05
-2.31512263887635e-05
-1.60248362682691e-05
-1.80238592708576e-05
-1.49910933085558e-05
-1.24211746833553e-05
-2.82063627373118e-06
-1.68951659983539e-05
-1.78437211497022e-05
-1.40044173291581e-06
-9.70386534138202e-06
-7.40644326828176e-06
4.02448152103222e-06
1.03988265719655e-07
-2.64805678584258e-05
-6.75255343029327e-06
-1.35225370204559e-05
-7.96047943000034e-06
-4.7851720444082e-06
-1.22502544673361e-05
-2.12295475522078e-05
-2.99048005067086e-05
-8.96231091653817e-06
-2.50328478923909e-05
-1.52420655528863e-05
-4.79625111427374e-06
-1.42881550051455e-05
-1.35386395496462e-05
-1.50961639174765e-05
-3.25963494144478e-05
-1.66242953198885e-05
-1.05764880907745e-05
-2.96350227921244e-05
-2.66540762181326e-06
-1.40816847977947e-05
-2.24003437571792e-05
-1.15571100513056e-05
-1.74736311413308e-05
-2.22622061570733e-06
9.18877933632131e-07
6.55258373190241e-06
-1.66073991665366e-05
-2.71421995704897e-05
-6.37321140350721e-06
-3.03668064737582e-05
-6.52057623521132e-06
-2.30056682022156e-05
-1.74485514965042e-05
-1.63112916494375e-05
-5.30681903117873e-06
-2.23325025164317e-05
-1.82289446653655e-05
-6.85406217983479e-06
-6.82606858292446e-06
-2.1169092327539e-05
-2.04625898421437e-05
-1.60086506766241e-05
-9.60212865289903e-06
-8.78445372722433e-07
-2.02090492860646e-05
-1.77717793593252e-05
2.69496808751277e-08
-1.72173321582485e-05
-2.40173764090413e-05
-7.0992635406967e-06
-1.45290408565526e-05
-2.08617470686592e-05
-3.6196326935599e-06
-1.83331318257634e-05
-4.85630465975097e-06
-2.44239599175378e-05
-1.52075284162298e-05
-2.41108185150911e-06
-6.55458713303294e-06
-1.71274328017027e-05
5.07033445864231e-07
-2.94597888928216e-05
-8.396282350976e-06
-1.84650997129263e-05
-1.38140375171499e-05
-1.81784099105476e-05
-8.46340835948437e-06
-2.49706363175738e-05
-2.02069984199425e-05
-1.48230316913528e-05
-2.74653403297465e-05
-1.24709539886261e-05
-2.0023211563507e-05
-2.48275139030687e-05
-1.01452587726195e-05
-1.46890964233176e-05
-1.99101288337405e-05
-1.56764029746643e-05
-1.64316365308069e-05
-1.34833549288447e-05
-1.9345636929017e-05
-9.2840115783155e-06
-1.0713914011497e-05
-9.01585721106305e-06
-2.75642863109244e-06
-8.45040238044689e-06
-3.01690522528547e-05
-1.75346602554846e-05
-3.58694111724094e-05
-1.4030666383749e-05
-2.0064810476689e-05
-2.99952758779383e-05
-7.77118998224565e-06
-3.11292219482623e-05
-2.26689419015624e-05
-5.76695790701894e-06
-2.16276796499536e-05
-1.67180492071018e-05
-2.22506039548656e-05
-1.56205366179318e-05
-2.8058315884621e-05
-2.06567431680891e-05
-1.41913924005245e-05
-2.81343434340546e-05
-3.18100854577844e-05
-9.88570975175947e-06
-1.94564750910173e-05
-3.17235741529759e-06
-1.58923245703159e-05
-1.79565736895689e-05
-1.56245175977514e-05
-4.853039120347e-06
-6.85681342648019e-06
-3.68389658197492e-06
-2.98607873544625e-05
-1.12356257919534e-05
1.433386183228e-05
-2.68873050369691e-05
-3.76073644440464e-06
9.0771043140428e-07
-1.62139741468579e-05
-1.56357316864076e-06
-1.25872656252684e-05
-9.86986168008121e-06
-5.39480808811394e-06
-2.3865770835139e-05
-8.69113239309495e-06
-1.05343153138343e-05
-8.76857447756175e-06
-1.61831312119646e-05
-2.73992030232858e-05
-1.39277037712219e-05
-1.23635642043368e-06
-7.42057311193059e-06
-1.01085514383922e-05
-1.2470929972871e-05
-2.59718204672078e-05
-1.75601996584583e-05
-2.4624364259625e-05
-1.90200604391607e-05
-1.4806964468891e-05
-2.13187244598543e-06
-9.33314757218667e-06
-2.12122420905077e-05
-1.4871281635742e-05
-1.93649260084317e-05
-1.00627940001484e-05
-1.25873846446566e-05
-2.46805039656308e-05
-1.50429693652669e-05
-2.2366852699533e-05
-1.88437637355103e-05
-2.86034856908099e-05
-2.11940283137297e-05
-1.11127980448721e-05
-1.51692773709802e-05
-2.3641922377565e-05
-7.18965446227088e-06
-3.03489015761591e-06
-8.35079145743601e-06
-1.39857483682069e-05
-1.61022763519751e-05
-4.13260077232551e-06
-1.21629418300708e-05
-3.54802803576952e-05
-1.23007010480714e-05
7.46808499285718e-07
-1.64537571836752e-05
5.78873535092091e-06
-1.61428965743804e-05
-1.4721442457806e-05
-1.51874001085892e-05
-1.22084941689455e-05
-1.64749827981612e-05
-4.80933369081872e-06
-1.38537550230627e-05
-6.43588620036182e-06
-9.03971922829929e-06
-9.9703394217024e-06
-1.33702375515691e-05
-2.11226500043041e-05
-1.43256076337923e-05
-3.16448939146726e-05
-1.83278166150476e-05
-1.43396847048886e-05
-1.68765374148042e-06
-1.2530901966022e-05
-2.89589932448038e-05
-2.36487605907311e-05
-2.44476088599417e-05
-2.00844197420921e-05
-1.48347738529561e-05
-2.47328879045918e-05
-8.90453365106609e-06
-2.23763314582436e-05
-1.1851214933493e-05
-1.57716397548916e-05
-6.14644587349807e-06
-1.67821278841575e-05
-1.3230308004704e-05
-1.36924226633963e-05
-5.94020348758342e-06
-1.02172311843778e-05
-1.46914142431006e-06
-2.72329533967841e-05
-8.75399435612618e-06
-1.45305650994271e-05
-1.68687770698694e-05
-7.94974272012527e-06
-1.81229775793574e-05
-2.47400856673348e-05
-1.90493341895933e-05
-7.36503884909886e-06
-8.21066140904636e-06
-8.81312887826872e-06
-2.28375238298393e-05
5.46975559479272e-06
-1.20490258229613e-05
-1.51217767548631e-05
-2.44832974350825e-05
-1.65906422374766e-05
-2.08350941705693e-05
-1.04819733717098e-05
-2.46190158458499e-05
-2.04646210619801e-05
1.27965279349049e-06
-1.36404442868936e-05
-2.30489580786285e-05
-1.27132389439915e-05
-2.52131653891465e-05
-2.31467710502687e-05
-9.26842464708655e-06
-1.99879490758385e-05
-1.06341443893034e-05
-1.52532986351425e-05
-9.67730094487881e-06
-1.21504414657602e-06
-2.7732820482813e-05
-2.50354819381627e-05
-7.9505883295894e-06
-1.72941345160134e-05
-1.66855834549284e-05
-2.63587096437503e-05
-2.78626329813568e-05
3.42286490693483e-06
-1.59150324306543e-05
-2.67454620771023e-05
-3.04556358215281e-05
-1.30818993060031e-05
-2.3339106029656e-05
3.76648565114848e-07
-1.72218548967298e-05
-2.07032012403107e-05
-1.26719346437833e-06
-7.75013197760998e-06
-2.13025302369423e-05
-1.18350740806108e-05
-3.36665138402499e-06
-1.15952488883435e-05
-2.71475901302071e-05
-1.20316728504137e-05
-3.90666786454166e-06
-5.43070991787954e-06
-3.13324936180767e-05
-2.52276417712213e-05
-3.51189783845078e-05
-3.49065180099878e-05
-6.82660201121608e-06
-8.90922758066331e-06
-5.20718139326014e-06
-6.25287321694734e-06
-2.77555323807474e-05
-2.98680616940748e-05
-2.01651939511227e-05
-1.91705155461807e-05
-1.50672732476656e-05
-9.12785975256533e-06
-1.35113918210509e-05
-3.14463348857051e-05
-1.61560038450106e-05
-1.83356914644288e-05
-2.65028442675782e-05
-2.55900259952154e-05
-2.40456973248067e-05
-2.34458649932509e-05
-1.75264333089019e-05
-1.71335279019241e-05
-8.98264108927598e-06
-5.13678383721736e-06
-2.89798809704303e-05
-1.60019933030635e-05
-1.85400464975841e-05
-1.17985097520761e-05
-1.64431081747433e-05
-1.16207275761993e-05
-1.51933879946079e-05
-2.64025017544338e-05
-9.75113123041166e-06
-2.1872133204918e-05
-1.08952534830317e-05
-1.19368937464287e-05
-8.32229026287954e-06
-1.26180543124934e-05
-2.12572123155298e-05
-2.4463759102028e-05
-1.66277169817736e-05
-6.49839383689825e-06
-2.4565340652052e-05
-1.14354228115461e-05
-8.82711007778958e-06
-1.7319116351712e-05
-3.14011473363289e-05
-7.66364187690168e-06
-1.20252389661537e-05
-1.62568282892341e-05
-1.43108308867741e-05
-1.82178109448529e-05
-1.32049135902441e-05
-1.48040459540423e-05
-3.65307793217512e-05
-2.13045483546886e-05
-1.40617790862054e-05
-2.60289708555163e-05
-1.64653958309323e-05
1.02031073912604e-06
-1.59074554868359e-05
-2.15398295995671e-05
-2.40355989171195e-05
-1.3085399403061e-05
-2.59919339846364e-05
1.062725226155e-06
-1.2127397244902e-05
-1.29562044348154e-05
-2.06449718549166e-05
-2.21015175363833e-05
-1.15871108208837e-05
-8.87225291331118e-06
-1.45141001169864e-05
-2.28491272676551e-05
-1.00303957110733e-05
-2.32383986471549e-05
-1.86869689760188e-05
2.42537505384553e-06
-1.27994413803309e-05
-1.195787542938e-05
-2.58112264220078e-05
-1.25596342228589e-05
-2.72626773239547e-05
-2.59176616365539e-05
-1.15091193233129e-05
-2.09927277853984e-05
-1.00773728205485e-05
-1.86259915660954e-05
-5.6851242579139e-06
-4.39777039701075e-06
-2.22449324568554e-05
-1.31003667097945e-05
-3.91858775720147e-05
-2.28027685471909e-05
-1.91993782131386e-05
-1.11475348341279e-05
-2.23308650342575e-05
-1.23293753950625e-05
-1.48448486841071e-05
-7.38015276326844e-06
-5.10021989283894e-06
-3.31393026544113e-05
-1.52119018024171e-05
-1.82597474950318e-05
-1.87266026314305e-05
-2.58930138962034e-05
-1.6805498228378e-05
-7.91192911243047e-06
-1.76256115324862e-05
-1.81091847352209e-05
-2.64730001367213e-05
-1.03827108081481e-05
-1.89529280901959e-05
-1.88402206652062e-05
-2.6624214832777e-05
-8.53106148258559e-06
-1.04450196552167e-05
-8.61318844469458e-06
-1.7636810591593e-05
-3.27700551236865e-05
-1.01369690736804e-05
-2.39571829306922e-05
-3.66380018020763e-05
-1.23176932394763e-05
-1.05521836829166e-05
-6.33799834413837e-06
-2.43777048401466e-06
-1.1528600210505e-05
-1.71931673720599e-05
-1.6968702614087e-05
-4.08964962038556e-07
-4.02698894616016e-06
-2.40383782161757e-05
-1.65124494916901e-05
-2.30148662668541e-05
-2.3429157174805e-05
-1.89182451998171e-05
-2.51866051473058e-05
-5.43995261381639e-06
-2.57821432991572e-05
-2.68467228746958e-05
-2.18836204743584e-05
-1.87519313450167e-05
-1.11579803008608e-05
1.765477854682e-06
-7.08078265175483e-06
-8.19322857426315e-06
-1.20193520886299e-05
-1.49764745047775e-05
-1.89179462776769e-05
-1.05239154002642e-05
-2.7430869371181e-06
-2.13845114233635e-05
-2.79099203396299e-05
-1.91168173210408e-05
-1.55377147881182e-05
-1.73382040547865e-05
-1.4316850589086e-05
-1.93607202725019e-05
-6.91650296970698e-06
-2.29531626443692e-05
-9.16935965177234e-06
-6.05589888082374e-06
-1.29733208302786e-05
-4.65144247829444e-06
-1.95942643244986e-05
-1.23226810770014e-05
-2.29008034953764e-05
-1.54799614667424e-05
-1.40869962708998e-05
-2.14341747196788e-05
-7.87401857310522e-06
-7.16774646598195e-06
-1.31667234877358e-05
-2.06531744582123e-05
-1.0939595216442e-05
-2.20205669948308e-05
-2.47045560329158e-05
-9.33125640984996e-06
-3.17304880625645e-05
-2.20989005729275e-05
-1.82696777125989e-05
-2.06223463699373e-05
-1.2017173763559e-05
-2.45237699476887e-05
-4.50013122330802e-06
-7.71014950988877e-06
5.60170686234423e-06
-1.36282817108097e-05
-1.83506130467382e-05
-7.77534194028623e-06
-2.48654087080583e-05
-7.01129548689482e-06
-1.9426659020143e-05
-1.81297011826005e-05
-1.20990052983115e-05
-9.79826108213784e-06
4.51347762252624e-06
-8.17340381488914e-06
-1.42938426403547e-05
-7.56298224936239e-07
-1.41813220933739e-05
-2.88213634126915e-05
-1.775389337308e-05
-1.86369516152178e-05
-2.10859808165067e-06
-7.71921976003381e-06
-2.67428068364346e-05
-4.34945957016164e-06
-9.40147573013998e-06
-1.9867732600873e-05
-2.08248864765811e-05
-1.65231386360303e-05
-1.33019268525973e-05
-1.05336681890357e-05
-2.1141585258038e-05
-1.55386723046482e-05
-2.07884674701386e-06
-1.50346475422544e-05
-1.67748547408687e-05
-3.22705714125822e-05
-9.84840702619896e-06
-3.3528867327896e-06
-5.13995489778603e-06
-9.88931916924035e-06
-1.51294818973201e-05
-1.70309036953202e-05
-1.10974281622304e-05
-1.02364171270183e-05
-2.32565194844303e-05
-1.3763225097904e-05
-9.99729447777642e-06
-4.15465395769095e-06
-3.33813106159153e-05
-1.28533807119064e-05
-1.85422364615149e-05
-2.58601586828292e-05
-5.66082920548518e-06
-1.34431435313603e-05
-1.41098901273877e-05
-2.3158923721606e-05
-2.08383624589586e-05
-3.59302343483969e-06
-3.44891521655632e-05
-1.73341153050948e-05
-7.70260856480046e-06
-2.59559174785787e-05
2.16916484774577e-06
-9.79870360588245e-06
-8.61072242393081e-06
-6.22645867536389e-06
-3.55712675682318e-06
-1.59338488406528e-05
-4.93574228077239e-06
-1.42148282065616e-05
-1.14925361566661e-05
-1.54872967386365e-05
-2.3821924794574e-05
-7.16259495198303e-06
-2.12761919329734e-05
-2.85517750089288e-05
-1.23900515632134e-05
-3.34055942461706e-05
-2.90046342687802e-05
-1.53721385015014e-05
-2.42776935214364e-05
-2.27106863719049e-05
-2.6688655389823e-05
-2.72543966444522e-06
-1.47273761454288e-05
-6.58626930319623e-06
-1.73494486435474e-05
-1.04452552205818e-05
-1.165914694446e-05
7.8670928943579e-07
-8.35136055326653e-06
-2.18836935931823e-05
-4.8558753078723e-06
-5.93231363748911e-06
-1.53308011053002e-05
-1.02520502569105e-05
-1.641747683589e-05
-2.53629733527108e-05
-1.19847103044115e-05
-9.01421679491907e-06
-1.51799117780225e-05
-2.06072777257634e-07
-1.39028508832303e-05
-1.05882240374584e-05
-7.66575691665191e-06
-2.66333427311197e-05
-1.55307993768976e-05
1.99810921072179e-06
-6.87532574219143e-06
-1.92940892098837e-05
-1.14378252034497e-05
-5.1224652621457e-06
-2.03919014655307e-05
-2.19659511902732e-05
-8.62476982229784e-06
-1.38536598395008e-05
4.85073927974226e-06
-1.8473844487508e-05
-1.46213199048736e-05
-2.18811372914914e-05
-7.20747607724797e-06
-1.72557758617556e-05
-1.72857046628907e-05
-2.05458617003205e-05
-2.34773818279791e-05
-6.7406018328576e-06
-2.10833389848635e-05
-6.78115559222148e-06
-1.56792145204006e-05
-2.00622182554015e-05
-1.44564898376834e-05
-7.36978504059934e-06
-1.41179995534392e-05
-2.01915823107642e-05
-1.27682846822632e-05
-1.81091951799915e-05
-1.95523553508563e-05
-3.56878000289946e-06
-1.44990501152448e-05
-7.36432212503072e-06
-2.13593436046807e-05
-7.46750059352682e-06
-1.31935909486356e-05
2.37022344864157e-06
-3.60528427690244e-05
-2.13466998974564e-05
-2.37496275206884e-05
-2.13146575803822e-05
-3.13030532506318e-05
-9.30679600369589e-06
-1.07048103872544e-05
-1.10434200782634e-05
-8.67451202873337e-06
-1.600017399997e-05
-1.2055537404258e-05
-1.48891630476603e-05
-2.21445903787164e-05
-1.74544495366248e-05
-2.7427142538312e-05
-6.89409589720519e-06
-1.18105611871345e-05
-1.61093604506622e-05
-1.52368994703588e-05
-1.91503137220515e-05
-1.29788657264373e-05
-2.25827125311469e-05
-1.80961983443085e-05
-2.11479893519685e-05
-1.57299518661753e-05
-2.50394734956942e-05
-9.11802828917517e-06
-1.2178465061769e-05
-1.9058798302222e-05
-2.19648956565852e-05
-1.52597646239491e-05
-4.21595666653207e-06
-2.24574938108766e-06
-1.04617280143903e-05
3.6088822664566e-06
-2.97901332590714e-06
-8.32821909066769e-06
-4.76005116988537e-07
-1.80534331621165e-05
-1.91369195695676e-05
8.50899893266923e-06
-9.95104271410397e-06
-4.31273616283117e-06
-2.6526357391551e-05
-1.05768657758076e-05
-1.35190929682762e-05
-3.33299541192306e-06
-5.35944413048454e-06
-8.98711007752348e-06
-8.22828317590288e-06
-1.96784967162428e-05
-9.92393651286026e-06
-1.42301536444014e-05
-1.40077871829979e-05
-1.16600851053699e-05
-8.9035205860935e-06
-1.40519881751851e-05
-1.73964169939882e-05
-7.04218618283137e-06
-2.22681853119316e-05
-5.69232242216587e-06
1.6404464139206e-06
-1.43725106780577e-05
-1.1591318348617e-07
-1.50549400012564e-05
-1.45483094332998e-05
-4.49641740178065e-06
-3.33494900713888e-05
7.55406018345583e-06
-2.34416484296184e-05
-1.89801522975042e-05
-1.42995546092964e-05
-1.8717212540986e-05
-1.34893892495741e-05
-1.98748769558524e-05
-1.95017180182927e-05
-8.82512860650498e-06
-2.25481451838957e-05
9.09845627649472e-06
-1.46099075943192e-05
-1.68763880695416e-05
-1.35031893075872e-05
-1.03321755703937e-05
-1.32491050084634e-05
-1.68835497109816e-05
-1.54467215091907e-05
-2.87816885748253e-05
-2.44165017781384e-05
-1.24241789255685e-05
-1.38470118841943e-05
-1.71527773974948e-05
-1.18950598713886e-05
-1.53852509408925e-05
-2.39877873500118e-05
-2.23495890345696e-05
-1.04194848715379e-05
-1.17286650269978e-05
-1.03174155871171e-05
-2.1630155442709e-05
-1.77636662637282e-05
-1.85591200697561e-05
-1.01700186016181e-05
-1.37668260002047e-05
-2.61475476600973e-05
-1.67758575489089e-07
-1.49816801707022e-05
-1.12291730541637e-05
-2.04794719319629e-05
-3.40535776773404e-05
2.82166062696775e-06
-1.20561562514544e-05
-2.03816406725852e-05
-1.32659505879586e-05
-2.20714569441146e-05
-1.27579452643757e-05
-1.36920870284386e-05
-2.23031162398028e-06
-8.65754386269349e-07
-1.678634593714e-05
-3.32012808778089e-06
-3.93797455803917e-06
-1.48061701295535e-05
6.47846692425246e-06
-5.31790614255692e-06
-1.00629843768413e-05
-1.18574871956663e-05
-1.55224208514259e-05
-1.69139851611022e-05
-1.42120108279011e-05
-8.09573880540616e-06
-1.18409577218881e-05
-8.36970145432086e-06
-2.11956309659467e-05
-2.1339147775751e-05
-2.16772460144445e-05
-1.02311482062573e-05
-1.16038015671317e-05
-1.27072161578683e-05
-2.10566150705858e-05
-2.71384231454484e-05
-7.56426244041907e-06
-1.23564737434312e-05
-7.44588022423936e-06
-8.5538638395027e-06
-2.18893989192853e-05
-1.22594162734015e-05
-1.60289194583462e-05
-1.65188429251932e-05
-1.47732575628501e-05
-1.12553492800981e-05
-1.3280899532527e-05
-1.76725343763417e-06
-2.43419288074687e-05
-7.7234052254893e-06
-1.32120670254403e-05
