# Supplementary material for: Research on computational propagation and identification of mine microseismic signals based on deep learning
Source: PLoS One. 2025 Oct 22;20(10):e0334641. doi: 10.1371/journal.pone.0334641 (PMC12543183; doi:10.1371/journal.pone.0334641)
Supplement: S11 Data — (ZIP) [file pone.0334641.s011.zip › 000101100002567.xlsx_0.txt_24.txt.txt]

-1.66573365602195e-05
-2.62472713863726e-05
-1.80605113799928e-05
-1.33053289131116e-05
-1.29497789761632e-05
-1.10971634493739e-05
-7.074333299761e-06
-9.57678940060406e-06
-2.46451387353759e-06
-3.2802933626597e-05
-1.77055881371622e-05
-3.16871155175691e-06
-2.43127662819969e-05
-9.37079855534144e-06
-1.03061487785474e-05
-9.93964278115467e-06
-1.60480389837726e-05
-2.83975980305377e-05
-1.1216179478642e-05
-3.1433121359244e-05
-2.52664145626088e-06
-4.5357211808479e-06
-2.34716410635525e-06
-1.3049514954174e-05
-3.93372481794992e-06
-2.40710933794279e-05
-9.92207152775904e-06
1.14222949496203e-05
-7.91680804229482e-06
-1.33258886951011e-05
-9.30052016244999e-06
-2.54203302240394e-05
-2.13606658798434e-05
-2.47745349719394e-05
8.56287812383362e-07
-5.42825040066331e-06
-7.11347656428265e-06
-2.85943833414184e-06
-2.67807717025079e-05
6.99138484584324e-06
-1.92163708347042e-06
1.48176558531956e-06
2.09833916295308e-06
-1.22059370668702e-05
-1.62642742206962e-05
-2.92705085621484e-05
-7.99665288261432e-06
-1.60907778175176e-05
-6.38022125798011e-06
-3.87308243290861e-06
-2.18292979972998e-05
-2.66103931112299e-05
-1.60261058555298e-05
-1.09647853513607e-06
-8.03023636593964e-06
-1.55443691608346e-05
-1.56736358721727e-05
-1.15658342058064e-05
-1.47287059840145e-05
-1.08241948493388e-05
-1.17882185896241e-05
-2.40257148563004e-05
-1.05725525715922e-05
-1.06292370247786e-05
-4.28086142385121e-06
-1.04793167723247e-05
-8.81668317049734e-06
-1.48074117788055e-05
-2.61679780687093e-05
-1.420083313457e-05
-2.3131821161001e-05
-2.42770759771591e-05
-1.70109759100388e-05
-2.47646933240747e-05
4.12021939470638e-07
-9.97361843295826e-06
-1.23642173517313e-05
-1.62347646846467e-05
-2.04217832345007e-05
-1.78224343083529e-05
-2.12852267120591e-05
-1.09470194907752e-05
-1.35474368586615e-05
-8.49805888698268e-06
-5.75382442513328e-06
-2.86516502751603e-05
-2.59284452104692e-05
-1.00047084587326e-06
-3.16195271654549e-05
-8.22236379750949e-06
-1.86636430517645e-05
-2.05392080218413e-05
-1.9519871393e-05
-1.93554153110392e-05
-2.423513411879e-05
-1.99437816202508e-05
-4.07270027728768e-06
-4.48956049567165e-06
-5.81146682561262e-06
-1.182959581261e-05
-1.67798343095366e-05
-7.7004329116881e-06
-1.44459955697522e-05
-1.2365480071987e-05
-2.56482321011172e-05
-1.67309231875053e-05
-3.45963780905713e-05
-1.73723741507047e-05
-1.63765460300232e-05
-1.74339598133736e-05
-2.28993565035286e-05
-7.4447061866129e-06
-1.08911089875761e-05
-1.20691841211744e-05
-8.36640025722167e-06
-7.86261351427799e-06
-1.55438959701737e-05
-1.59217915005564e-05
-1.58377476248447e-05
-1.65739718488653e-05
-5.93589708633106e-07
-1.01302935830969e-05
-3.00662400093404e-05
-1.51966124145881e-05
-2.97178763330764e-05
-1.82510924406013e-05
-1.93470157072968e-05
-2.11794754061683e-05
-3.55806117173103e-05
-2.90138414014341e-05
-8.50992097886389e-06
-6.46454309620721e-07
-2.3854571371467e-05
-4.795624217506e-06
-4.39606071566667e-06
-1.29689423270766e-05
-2.16943075104335e-05
-3.43237172412185e-05
-1.15342245264927e-05
-1.01443403466079e-05
-1.81955660543981e-05
-8.65957178296057e-06
-1.06837776543274e-05
-3.04824630301261e-05
-3.00071630254995e-06
-2.59832190843164e-05
-2.16396608248706e-05
-1.82307869877847e-05
-9.89469279520119e-06
-1.45112685219375e-05
-2.52940500675698e-05
5.586995964186e-06
-8.13661303251471e-06
-2.67030927995005e-05
-5.92123940439116e-06
-1.35181724539222e-05
-1.80437852125974e-05
-1.52084292575744e-05
-2.81423806018804e-05
-1.55613590225614e-05
-1.30636819519543e-05
-7.96754577895343e-06
-1.92381562523788e-06
-9.0211430708873e-06
-7.57604733690986e-06
-2.65927155343957e-05
-1.75492894370155e-05
-7.30458503942076e-06
-3.34537030523027e-05
-1.89825101758085e-05
-1.64599160139887e-05
-1.30124368824806e-05
-1.71029487574346e-05
-1.29302250558993e-05
-1.82734742273175e-05
-2.63252888032806e-05
-1.86389112257645e-05
-1.78076664723171e-05
-3.21112228964458e-05
-5.09001656818537e-06
-1.0598642087924e-05
-3.16107145533215e-05
-2.56001998702641e-06
-1.07148396051079e-05
-4.65538512186782e-06
-5.97120863952538e-06
-3.61370520461759e-06
-1.65073823819087e-05
-7.72732642394699e-06
-1.2379232124305e-05
-1.16766819550863e-05
5.90928296717841e-06
-1.47543969684962e-05
-1.72336304281628e-05
-2.44436122269637e-06
-1.49552624340403e-05
-1.15429201122516e-05
-1.0172350120209e-05
-1.83786691040778e-05
-2.47495963160521e-05
-2.45047330232807e-06
-2.12037387878713e-05
-1.01213974175121e-05
-1.2589959687571e-05
-4.28576250703113e-06
-1.08217126986528e-05
-1.1029486049873e-05
-1.58771480786352e-05
-7.61814372924551e-06
-1.80863001940186e-05
-1.33767992112705e-05
-9.58079088508257e-06
-1.39673535757133e-05
-4.4272042029937e-06
-1.11638972918605e-05
-1.68829559736325e-05
-3.48933939891844e-06
6.04299745439326e-06
-2.26498008453379e-05
-2.34671900467353e-05
-7.75567111307064e-07
-1.58177639486437e-05
-1.35563654273534e-05
-2.55158961452978e-05
-1.85375109747121e-05
-1.74540542521402e-05
-2.90421652438084e-05
-6.905308299605e-06
-1.26926186752414e-05
-6.34234282719685e-06
-1.67730424565452e-05
1.03354803735272e-05
-2.33297169376589e-05
-2.27056976228506e-05
-1.46172073846364e-05
-1.0538987072359e-05
-6.91122732791301e-06
-1.40869236113058e-05
-2.35014909236364e-05
-9.24707044731022e-06
-1.62473287990823e-05
-1.49678839452199e-05
-1.08993069880837e-05
-1.20641983193382e-05
-9.12231481194715e-06
-2.34044893885056e-05
-1.83818811774632e-05
-2.76306932110795e-05
-3.16813435520736e-05
-1.73521833863188e-05
-2.19721399018155e-05
-1.98041662811439e-05
-1.67542596644086e-05
-2.23241057155022e-05
-5.35526552038163e-06
-1.89366100329526e-06
-9.53536134519287e-07
-3.02930840202706e-05
-6.00031998710237e-06
-9.97843956335245e-06
5.26486065771327e-07
-2.46678134208106e-05
-3.60195345389501e-06
-2.76748407069828e-05
-2.1202096851682e-06
-1.46281734640214e-05
-2.88799815143961e-05
-2.13470639364931e-05
-2.3686509482006e-05
-1.98756152405047e-05
-9.78652254601013e-06
-2.46561076807292e-05
-1.30926787780854e-05
-3.50727973636083e-05
-2.34558741958026e-05
1.20728516433862e-06
-1.77358818393149e-05
-1.25234208019968e-05
-1.41718526392705e-05
-3.87237423906021e-05
-6.90803794394105e-06
-1.97743410498638e-05
-1.50663594051027e-05
-2.87810298415503e-05
-2.73516256454811e-05
-2.81921035677222e-05
-1.816277194895e-05
-2.3143822379169e-05
-1.03419438296465e-05
-1.52232047755038e-05
-1.47250650157695e-05
-1.53329999353839e-05
-2.01739382895486e-05
-1.68784851817514e-05
-8.22394631534721e-06
-1.25547222332195e-05
-1.35005432945774e-05
-2.18891227985278e-05
-8.06035445875384e-06
-1.58274741172725e-05
-3.92321176081476e-06
-1.59300734935369e-05
-2.14188085486992e-05
-1.79681319852057e-05
-7.41722366617475e-06
-2.40187724309046e-05
-1.75778803554097e-05
-2.21225423391737e-06
-7.82158917737371e-06
-1.25459361862537e-05
-2.15452402071462e-05
-9.89687312348083e-07
-2.32865897951763e-05
-2.21545395902483e-05
-1.14022014777722e-05
-4.88115797121756e-06
-3.32694583172983e-05
-1.40452874714181e-05
-3.48769881016101e-06
-1.55647671501725e-05
3.7558911958197e-06
-2.32340619962063e-06
-2.49771870266295e-05
-3.043812620626e-05
3.26356879963998e-06
-2.94191235298138e-05
-8.78873003223313e-07
-9.58409762556793e-06
-1.23311298701309e-05
-1.15262198338186e-05
-2.38444023870202e-05
-2.67721261634884e-05
-2.74050772254227e-06
-3.34415290311109e-05
-1.11124849896081e-05
-1.9476501604743e-05
-2.75997515028446e-05
3.54939334158974e-07
-1.19563591723121e-05
-1.1988760413581e-05
-9.90715209221757e-06
-2.87858266956737e-05
-9.16457208526467e-06
-1.03598906811335e-05
-1.25225681425755e-05
-2.62108102710817e-05
-1.21350268249182e-05
-1.11555248659015e-05
-2.55606717380346e-06
-1.1228982985566e-05
-1.40574450887175e-05
-2.20980389680056e-05
-2.57694622374961e-05
-9.13350091168883e-06
-2.09754886544042e-05
-7.2721958638994e-06
-2.35382496849763e-05
-1.96367142351869e-05
-1.7679797960887e-05
-1.92038314389391e-05
3.28313415578657e-06
-2.09784080181142e-05
-1.3939293309706e-05
-3.31426196951511e-05
-1.3208246140199e-05
-1.19290176631242e-05
-1.90703857521179e-05
-1.46265963981321e-05
-1.69249354768965e-05
-2.88279918807267e-05
-2.3310716750397e-05
-2.29265461725335e-05
-1.44416126978992e-08
-7.40617551070996e-06
-9.15227989905773e-06
-2.36028705346363e-05
-2.2626522504225e-05
-1.6484554626795e-05
-2.35704199909438e-05
-8.86986404705111e-06
-1.97897061642453e-05
-2.31168891564278e-05
-1.10866578003691e-05
-1.65712818553953e-05
-2.32956989914496e-05
-6.72579560018833e-06
-2.33404167693269e-05
-2.90023906091348e-05
-7.9486475584448e-06
-2.09009755118592e-05
-1.71519757940611e-05
-1.6088215755832e-05
-1.60158802588078e-05
-8.8663900681625e-06
-2.10308713828391e-05
-2.57227559711923e-05
-2.51141092026644e-05
-4.0381512500919e-06
5.7562923922722e-06
-2.18298538552161e-05
-1.89998544071713e-05
-2.82172194696931e-05
-5.48919852247795e-06
-2.16480218601878e-05
-1.63378444302953e-05
-1.62389451376469e-05
-2.38481531484047e-05
-1.88864952361126e-05
-2.88893199426931e-05
-1.52349521348292e-05
-9.39149763890516e-06
-2.74259233062407e-05
-1.7966212224836e-05
-2.43965980306419e-05
-1.21946659923936e-05
-4.50629236165176e-06
-3.55787176421446e-05
-1.14639521265316e-05
-2.72050117868843e-05
-1.28234437551423e-05
-1.55597531624186e-05
-1.67899261304664e-05
-5.21864610656949e-06
-1.79697780088823e-05
-1.05933919415064e-05
3.59622112716207e-07
-2.72559310995788e-05
-2.4564960103656e-05
-2.93738553024422e-05
-1.66034181702805e-05
-3.34995491920969e-05
-6.5242001892175e-06
-1.21318593300444e-05
-2.00740975496315e-05
-2.26980298897375e-05
-1.51358900657403e-05
-3.21248105451171e-05
-1.87272265611338e-05
-1.53017733765521e-05
-5.29487119549134e-06
1.21919550615806e-07
-1.06470267900474e-05
-4.67020314587507e-06
-2.89996290679619e-05
-6.41395011609362e-06
-1.98833880278753e-05
-9.48468123143574e-06
-1.66405452479179e-05
-2.6841575404508e-05
1.71164515465601e-07
-1.41888873983805e-05
-1.66882662997038e-05
-2.08505921483044e-05
-1.26106106000748e-05
4.16842117578794e-06
-2.08672778258963e-05
-9.12059651179255e-06
-2.8812931848504e-06
5.42466102232609e-06
-9.84822229785169e-06
-2.19693651586045e-05
-2.72413127637461e-05
2.79892049041012e-06
-2.56060176465946e-05
-9.57781468880082e-06
-3.00477837796187e-05
-1.5368640299702e-05
-1.28246007199996e-05
-7.51540644681126e-06
-8.22729036499744e-06
-9.50181879006992e-06
-1.41059054964395e-05
-8.86129321015621e-06
-2.33830477165938e-05
-1.39207005815848e-05
-2.09129409303485e-05
-3.36593040270072e-05
-1.99144296998144e-05
-2.20583264189817e-05
-1.46372898215518e-05
-3.07385875163528e-06
-2.51095182689297e-05
-1.26045318627233e-05
-2.92470060541965e-05
9.97699783299001e-07
-1.5368926598741e-06
-1.29674240014018e-05
-2.63428636619545e-05
4.56357839634292e-06
-1.15376895052568e-05
-1.05189625271987e-05
-5.74559826393375e-06
-4.00805134309393e-07
-1.25089955364463e-05
-1.98948778038974e-05
-1.45771869825659e-05
-1.81034130397956e-05
-1.75773140901338e-05
-8.09230179669481e-07
-7.83727144244323e-06
-4.00831228455109e-05
-9.66953282517125e-06
-2.19118038373031e-05
-3.02472947929033e-05
-2.12879937354441e-05
-2.18096975246812e-05
-2.39364715031932e-05
-6.30007863433722e-06
-2.38513902978626e-05
-2.5667914810715e-05
-1.83929335103183e-05
-1.85107572892483e-05
-3.46137637682706e-06
-1.93929386142511e-06
-6.64698389346336e-06
-4.83963872097833e-06
-1.36496658656707e-05
-5.95396450386901e-06
-2.98146478058711e-05
-9.49207053971191e-06
5.30307558784755e-06
-1.90681725906916e-05
-7.20079323622784e-06
-1.76987492754747e-05
2.58430351775002e-06
-1.30846168376606e-05
-1.45836136015673e-05
-6.90256182681339e-06
-1.40535111841027e-05
1.20054228341999e-06
-1.62795603879162e-05
-1.99355446165571e-05
-1.70494298942236e-05
-1.02823946284365e-05
-8.67416709578492e-06
-1.05434131312361e-05
3.3333599997012e-06
-2.6364606339433e-05
-8.90677578278876e-06
-3.23431444354423e-05
-1.19832650457437e-05
-1.43007803201691e-05
-1.39937862076832e-05
-4.58061198925858e-06
-1.34506592694485e-05
-1.52897358778501e-05
9.73243500046013e-07
-2.31669410452013e-05
-1.97467765725377e-05
-4.98424266651882e-06
-3.19482932708193e-05
-2.45675746016959e-05
-1.21652117843651e-05
-3.14803075699267e-05
-3.37512434269602e-07
-6.3524033339586e-06
-1.63188772172323e-05
-3.48061576054349e-05
-2.04394905828994e-05
-1.50008675438479e-05
-2.9256940563361e-05
-3.06226916394229e-05
-2.32754134739565e-05
-1.6862216245197e-05
-2.18266287108662e-05
-2.02236250496048e-05
7.53426397450452e-07
-1.24094422093744e-05
-4.74614463597096e-06
-2.44000714919424e-05
-2.03270141578246e-05
-1.36473416847549e-05
-7.34139988338191e-06
-2.05937817556499e-05
-2.72324024726644e-05
-2.96030550100692e-05
-2.69340745249469e-06
-2.00684285445472e-05
-2.22249111016825e-05
-1.9316837055498e-05
-2.6578198619827e-05
-3.2445782433692e-05
-2.36750792186093e-05
-4.62120589152932e-06
-2.42776975138114e-05
-1.88665609932849e-05
-2.93848853628031e-05
-2.19306662326563e-05
-2.74865526789867e-05
-1.61625581292608e-05
-2.59038577263422e-05
-9.98060172301897e-06
-2.89281047925622e-05
-1.33155621011939e-05
-1.69669292583192e-05
-3.49175671330829e-06
-2.60953129878855e-07
-1.76166696867958e-05
-5.01196876902605e-06
-3.49426086729842e-05
2.75243526816664e-06
-2.71187630172038e-05
-5.08297601246446e-06
-3.17506623090521e-05
-1.9271358888588e-05
-1.36627757601411e-05
-2.74152023215665e-05
-1.35283675274134e-05
-1.55925725025707e-05
-7.1656994309161e-06
-1.73070583521352e-05
-8.27663169085745e-06
-1.14396182723248e-05
-9.50141357605685e-06
-1.67092860939521e-05
9.88011408987663e-07
-8.82771298663886e-06
-3.7959427960155e-06
-2.07263669455548e-05
-2.81019200727174e-05
2.6629877240527e-06
-9.30699617805045e-06
-9.52142804456697e-06
-2.09639411508907e-06
-3.58659571488278e-05
-2.09198405163215e-05
-9.79147774818471e-06
-9.17284168899211e-06
-1.54292002416969e-05
-1.09664648245415e-05
-2.22242152371578e-05
-6.0516273939607e-06
-2.36644711599527e-05
-1.42372181622945e-05
-2.02405849010806e-05
-2.19838448798161e-05
-2.48993749989202e-05
-5.58725206923648e-06
-6.82069163320261e-06
-1.42739205292959e-06
-7.38648426439846e-06
-6.22815185474677e-06
-2.55969385494451e-07
-2.65874722026862e-05
-9.15764058794625e-06
-1.74073746007159e-05
-1.16345471676848e-05
-1.49811364617672e-05
-4.34610848999522e-06
-3.89504675369109e-06
-1.1691249078082e-05
-4.87491905082041e-06
-1.47017795119349e-05
-1.54983832643922e-05
-3.21044600312891e-06
-7.3568167019548e-06
-1.58620806452312e-05
-1.25161529926553e-05
-6.22243446737012e-06
-7.18909113749277e-06
-1.56206262515843e-05
-1.74233667185439e-05
-4.25329705789874e-06
-1.92120303585938e-05
-2.66419456492803e-05
-2.40929828856331e-05
-2.57438457308063e-05
-1.50814279149385e-05
-8.28618539092186e-06
-2.15435733835052e-05
-2.56830470053576e-05
-1.492703004286e-05
-6.77445221178284e-06
-2.37477401738588e-05
-2.33626899118866e-05
-1.39360964282355e-05
-2.4741224106481e-05
-1.80335629301946e-05
-2.30075926733986e-05
-2.67588975807766e-05
-2.00012735628936e-05
-1.7770949051192e-05
-2.5093334275737e-05
-1.32482159851861e-05
-2.22482630228446e-05
-6.52706822933601e-06
-2.53517618009458e-05
-3.20523596638507e-05
-1.7254817207164e-05
-2.58436396315702e-05
-2.24556698404295e-05
-1.43692678125465e-05
-2.9017182525588e-05
-2.76357661690479e-05
-1.84484335245942e-05
-2.4171659776122e-05
-2.06102575691334e-05
-1.34578898873501e-06
-2.54514683211689e-06
-1.61001278158788e-05
-3.11419684537905e-05
-3.1332222350252e-05
9.30570679147789e-07
-2.75851391426236e-05
-1.16531784073907e-05
-2.05313592046708e-05
-1.95187167330646e-05
-1.27549104189908e-05
-1.82649362957453e-05
-2.6339237807246e-05
-1.34663544904488e-05
-2.43862013352264e-05
-1.2928835230281e-05
-3.57238892707825e-06
-1.26712767592954e-05
-1.92322304192645e-05
-6.13534535071749e-06
-9.15860029236742e-06
-2.34217641174839e-05
-1.31922775979685e-05
-6.17566825013913e-06
-2.30139287569785e-05
-1.67551730057635e-05
-1.10750768977043e-05
-1.59493468033036e-05
-1.59724100719121e-05
-8.39604257059127e-06
-1.4189099939131e-05
-1.99122384556189e-05
-1.58981473097299e-05
9.35900028542146e-06
-1.74543190285742e-05
-8.46723586400512e-06
-2.52517713796706e-05
-2.60423656741396e-05
-2.32843980787892e-05
-1.92349760064932e-05
-2.07134940472557e-05
-2.04977236079356e-05
-2.21646543666174e-06
-6.23931582654702e-06
-9.45739369459553e-06
-1.37366026184666e-05
-1.40801066742508e-05
-1.59276530019854e-05
-2.79452225253547e-05
-1.23290840063637e-05
-1.51760687369577e-05
-2.09338567602095e-05
-4.63985544508787e-08
-2.65769240324613e-05
-2.1519314089802e-05
-2.58166113579271e-05
-1.72053644506043e-05
-2.01400935130787e-05
-2.33657319209311e-05
-8.46016524612586e-06
-8.85181238330299e-06
-2.72618966912649e-05
-1.1291759051191e-05
-1.83248272032936e-05
4.90699295315567e-06
-1.44575744611561e-05
-1.72974114124017e-05
-1.29001507127649e-05
-1.18369129473604e-05
-6.77735647690015e-06
-1.66427292446613e-05
-1.97682608003102e-05
-1.85580292798875e-05
-3.38911638281443e-06
-1.32218525843274e-05
-4.25641888801331e-06
-1.9135528068437e-05
-7.61700530275303e-06
-1.79222591242367e-05
-1.90719181734848e-05
-1.16379287595652e-05
-2.85068433541545e-05
-3.17063451741856e-05
-1.57862561895386e-05
-4.47135519085696e-06
-2.57826515585823e-05
-2.54619372492022e-05
4.93215250188945e-06
-1.73451961933182e-05
-1.63434790266806e-05
-3.36114838301579e-05
-5.23787725414309e-06
-1.3333553070501e-05
-1.17045855750817e-05
-2.05948195841047e-05
-1.89180978313464e-05
-1.04840085367012e-05
-8.19258578992031e-06
-1.93644478830264e-05
-1.11201831362674e-05
-2.56605024200736e-05
-1.0841330402915e-05
-1.19700993056918e-05
-1.98076536699333e-05
-6.74825200776973e-06
-1.73917910005683e-05
-1.52846724113601e-06
-2.67663970689499e-05
-2.49685547893504e-05
-2.92557486099634e-05
-5.11503878398012e-06
-1.80662628545385e-05
-2.11853459813544e-05
-1.99585359012432e-05
-1.49474067908166e-05
-3.06238095086929e-05
-3.28746063760989e-05
-7.26398175414981e-06
-1.35012157226996e-05
-2.92308676368332e-05
-8.61328342959909e-06
-1.10627386394276e-05
-1.21023236233581e-05
-1.29832665899865e-05
-1.43446499768755e-05
-3.46265954050593e-06
-2.98005495321263e-06
-2.71998748666823e-05
-1.96689720821575e-05
8.13647106804602e-07
-4.1108544034482e-06
-1.80939490501691e-05
-3.60762368333687e-05
-1.68163432537996e-05
-1.31822409311793e-05
-3.02544006689416e-05
-4.00268519970404e-06
-2.26751716646749e-05
-2.27305687546211e-05
6.23456759486886e-06
-1.01907774374782e-05
-1.77347302641087e-05
-9.54430472547795e-06
-1.8683064791972e-05
-1.79817014213121e-05
-1.41186847802884e-05
-3.32621747876127e-05
-2.91803166951283e-05
-3.52163014797362e-05
-3.55841488637987e-06
-1.7849792225761e-05
-2.29182062379809e-05
-8.48489774669244e-06
-1.75172556001782e-05
-2.19482105915519e-05
-1.91619535472263e-05
-1.57564088692164e-05
6.23455041639677e-06
-1.15878873556885e-05
-1.34013967401187e-05
-9.57798316297085e-06
-1.4359125757865e-05
-1.34093596890282e-05
-3.47092501907849e-06
-1.26185488449841e-05
-1.50970557964474e-05
-2.44368282031636e-05
-8.57015042019655e-06
-4.25211106323447e-05
-1.78607376498134e-05
-2.32336345874316e-05
-1.73059137996946e-05
-1.48618435514971e-05
-2.00472706670936e-05
-1.65012664739321e-05
-3.39677149387334e-05
-2.11167732681204e-05
-3.12039240269295e-05
-2.63276830897789e-05
-2.06516119806308e-05
-1.64157823649743e-05
-2.35709391789521e-05
-2.07436141263841e-05
-1.67753106832988e-05
-1.5670199597113e-05
-2.32025648024722e-05
-1.85781935367054e-05
-1.79068398991292e-05
1.7641979150902e-06
-1.97385453832008e-05
-3.05219323667288e-05
-7.89685405603282e-06
-1.43263179687602e-06
9.65407963727946e-06
-7.20550947712657e-06
-1.7116999468235e-05
-1.93945665056806e-05
-9.81377775091486e-06
9.50690086143532e-06
5.39646441080894e-06
7.31422655296664e-06
-1.41236025865926e-05
-8.5121167801678e-06
-1.99039746608416e-05
-8.95306745218942e-06
-7.52405596391864e-06
-1.33932487866899e-05
-1.38704542108945e-05
-2.53614325519159e-05
-1.95160888726915e-05
4.56070663666406e-06
-2.16987455649782e-05
-1.11437329969559e-05
-1.15080423780756e-05
-1.53063915566224e-05
-3.96300292233804e-05
-4.74057776866606e-06
-1.64145456365327e-05
-1.94143586152026e-05
-2.01764103095909e-05
-8.44490479694465e-07
-1.19265859684191e-05
-2.92759561420373e-06
-1.84430024365093e-05
-2.26460086248993e-05
5.03331199948999e-06
-1.6195474745461e-05
4.91800833700555e-07
-2.69985608733977e-05
-3.03848861091404e-05
-2.62175851230357e-05
-5.03860009236574e-06
-2.07820270092109e-05
-1.7791236686172e-05
-2.70668920584505e-05
-1.55407065576547e-05
-9.14639899452597e-06
-2.24362346779666e-05
-5.91946499559417e-06
-6.57732815823136e-06
-9.75088387661183e-06
-1.5029750014765e-05
-8.44772962956586e-06
-1.11052144737168e-05
-2.01160766104571e-05
-2.94694719815784e-05
-1.12681766710029e-05
-1.89634665721606e-05
-9.71724850574621e-06
-1.33882797493186e-05
-5.04570325129097e-06
-5.39714807290303e-06
-2.30028868614816e-05
-2.74004623466798e-05
-8.86605462085749e-06
-1.41970763672574e-05
-2.39650790702666e-05
-2.09940825397356e-05
-9.95123020071953e-06
-2.60785226551492e-05
-7.43007074189407e-06
-1.11902078082783e-05
-2.21767657706108e-05
-2.64696084832516e-05
-1.51198102157507e-05
-1.07180767790981e-05
-1.60916383926469e-05
-3.66858432306872e-05
-1.10094644832968e-05
-4.30777138668492e-06
-3.22060809701092e-05
-1.64263501912822e-05
-2.02419943099279e-05
-1.74136032312787e-05
-1.92157399433284e-05
-2.82643957397736e-05
-2.07305388239165e-05
-1.24001320560023e-05
3.82757984834537e-06
-1.8557383083112e-05
-2.10650506405852e-05
-2.87740183602545e-05
-2.33901829026683e-05
-2.63136761325497e-05
-2.12044664606398e-05
-2.32070161458086e-05
-2.57608517844029e-05
-1.13783372769953e-05
-1.29288170684319e-05
-1.83303895384183e-05
-1.65418806551322e-05
-1.05522367802199e-05
1.48049762187478e-06
-2.97802652554157e-06
-5.51012037126318e-06
-1.9237446528416e-05
1.34389391344207e-06
-9.63513516607933e-06
-2.0133750010446e-05
-2.53266320808002e-05
-1.71037991794408e-05
-1.65243645135702e-05
-1.49076905342473e-05
-1.13166958936687e-05
-1.09476327007251e-05
-8.68414370895525e-06
-2.06437962013939e-05
-2.31357162254116e-05
-2.28066012524649e-05
-2.61479506943699e-05
-1.85063890830428e-05
-1.54716707194848e-05
-2.50864412966766e-05
2.18403703853183e-06
-3.47512701415506e-06
-9.56734619362794e-06
-2.26490932474343e-05
-2.58281348328076e-05
-2.97846551311473e-05
-2.23099147771726e-05
-1.56578502931505e-05
-2.7547405640164e-05
-1.92020840358538e-05
-9.53284994823968e-06
-2.2363196683415e-05
-2.8822272448184e-05
-2.43832878008944e-05
-1.57246891360419e-05
-2.03871468789838e-05
-3.2389540680762e-05
-8.6197670260075e-06
-3.04206942008994e-05
-2.76592380142089e-05
-2.13340365155532e-05
-9.41866258359045e-06
-3.29481028509589e-06
-2.20537839863347e-05
-1.14503628868618e-05
-1.36347593658369e-05
-1.46611131510828e-05
-1.17709598433069e-05
-2.41513718613643e-05
-2.18574375236385e-06
-2.43969030657135e-05
-1.79914841088873e-05
-4.66188870681133e-07
-2.44715148873829e-05
1.32638000881648e-05
-3.29391735241168e-05
-6.50931581978696e-06
-2.18856629144357e-05
-5.13215905421764e-06
-1.07114138931539e-05
-3.30366416603766e-05
-1.08159013168391e-05
-1.87267829231204e-05
-2.73823998693931e-05
-2.86730852410079e-05
-1.34314175077675e-05
-2.61096924020031e-05
-2.27643239972939e-05
-1.26131106941169e-05
-1.67589426040138e-05
-9.56011565893486e-06
-3.01710598246296e-05
-1.27073963989789e-05
-1.66439815507719e-05
-2.14963470040144e-05
-9.90921478142775e-06
-2.61045769041691e-05
-1.06905937202998e-05
-2.48232436835341e-05
-1.4164696768037e-05
-9.60497689744625e-07
4.36264794148353e-06
-2.13460095418406e-05
-3.36816296412162e-06
-1.23791697682719e-05
-2.27464249230861e-05
-1.6817903681529e-05
-1.62149635376275e-05
-2.26792278506156e-05
-2.75218384617101e-05
-1.26605929016717e-05
-1.61408849029953e-05
-2.58798931766882e-05
-1.21556983979254e-05
-8.55164809629554e-07
-3.7528781213105e-05
-1.86736941232173e-05
-8.69786489511207e-06
-3.05286904603049e-05
-2.59565404549994e-05
-1.08041312715907e-05
-1.50396211932767e-05
-6.33030759492504e-06
-2.08060348765928e-05
-2.56222792108249e-05
-1.51148421906424e-05
-7.5536737539211e-06
-1.83285555566286e-05
-8.06519292523495e-06
-1.22002943320972e-05
-1.51211025076108e-05
-1.80050331121581e-05
8.44203803644704e-07
-1.04989584438884e-05
-7.89278236533282e-07
-2.21187029215798e-05
-3.05364804040366e-05
-1.48525474076222e-05
-3.11457712720994e-05
-9.99099187392418e-06
-1.35343526795875e-05
-1.48582123795153e-05
-2.65167841310255e-05
-1.76268015955522e-05
-1.07897736868285e-05
-3.3145808446864e-05
-5.35408390044187e-06
1.34707794683454e-05
-1.84398684735425e-05
-2.2767291087293e-05
-2.76259358022276e-05
-7.90122642970254e-06
-1.44042454251398e-05
-9.89469121319111e-06
-1.7114028014236e-05
-4.6652388057775e-06
-4.98860143422392e-06
-8.09736373744359e-06
-2.79950924738533e-05
-1.33432198150303e-05
-2.76335339555265e-05
-1.73036366962763e-05
-2.78017453065492e-05
-6.57526641277338e-06
-2.06099499798802e-06
6.56484783242708e-06
-2.0373065376658e-05
-3.01963257845712e-05
-7.2070918446815e-06
-2.26018194355538e-05
-2.73904795395936e-06
-5.45655393375416e-06
-1.8426517260945e-05
-8.78733004114066e-06
-2.13411444899086e-05
-1.86937975433767e-05
-6.72548940997669e-06
-7.10969410661037e-07
-1.14152645233826e-05
-1.30391757350744e-05
-2.11100553046495e-05
-2.28016470917703e-05
-1.6930545055946e-05
-2.40906300451279e-05
-1.42888068440225e-05
-2.40023232440429e-05
-4.45344507559831e-06
-1.49782558145211e-05
-1.67537235925437e-05
-1.94453842607308e-05
-1.78646478781023e-05
-1.12859857710666e-05
-1.09317570338782e-05
-1.12934395939168e-05
-2.00792683292828e-05
-1.01101440114901e-05
-7.5073494655631e-06
-8.95766431852339e-06
-2.38630587633948e-05
-1.86014935364025e-05
-4.47045657826991e-06
-2.21659799070674e-05
-4.28639536934148e-06
-1.35548039914055e-05
-1.23742620919024e-05
-2.08554091247111e-05
-2.51991751722021e-05
-2.43391545815737e-05
-1.92539464401859e-05
-2.85401848932885e-05
-6.99145937482344e-06
-1.83380552265295e-05
-1.05792017544495e-05
-4.13813917872952e-05
-3.83342225322489e-06
-3.53731553504464e-06
-1.90999679931362e-05
-7.17834836253323e-06
-1.25868576827839e-05
8.07589501654195e-06
-2.5746861851263e-05
-1.93790897888304e-05
-2.24825158574403e-06
-2.16585075013694e-05
-1.32360399388959e-05
-1.19334528592364e-05
-4.59062675871173e-06
5.65710823834832e-06
-1.57204443382103e-05
-1.46055642917565e-05
-1.71212438860309e-05
1.64891875046065e-06
7.93490160366531e-06
-2.8918876841994e-05
-7.02475892581222e-06
-2.85940856361194e-07
-1.83169206010563e-05
-2.74304926330837e-05
-1.2982363995986e-05
-1.44265976092047e-05
-3.56943746984433e-05
-2.95178983790046e-05
-1.53041953770877e-06
-3.35855213159889e-06
-4.75334966228116e-06
-5.44116222470144e-06
-1.24375975295225e-05
-1.85632736326685e-05
-9.86369257564928e-06
-8.36926939106885e-07
-2.01258933899381e-05
-1.53337943059628e-05
-2.31969123448065e-05
-3.80512374989421e-06
-2.42470548239697e-05
-9.95271796718307e-06
-2.21166572132888e-06
-1.45467707801391e-05
-9.16881355869579e-06
-1.49956243952193e-05
-2.77777618903289e-05
-1.24568494103807e-05
-1.42362729864313e-05
-2.595651946289e-05
1.61215013321719e-06
-3.48679378653794e-05
-1.54088543174218e-05
-6.10428440583997e-06
-2.49348449503348e-05
-5.53100074491628e-06
-2.96666429369634e-06
-2.24267545864559e-05
-1.48419477277935e-05
-6.68587537322611e-06
-8.07021886573473e-06
-2.08100508729811e-05
-1.80959740675133e-05
-2.94196456987921e-05
-2.61569700401175e-05
-1.41579873186464e-05
-3.04980035398389e-05
-2.30767573848505e-05
-1.54917896192701e-05
-2.91867511803388e-05
-2.43795569566111e-05
-2.3076847303089e-05
-3.31932113614441e-05
-8.67571996605487e-06
3.09334733268986e-06
-2.07241015153839e-05
-2.03127592295253e-05
-5.61455849589853e-06
-7.48367605277609e-06
-2.00582367800422e-05
-3.13361386317962e-05
-2.55885344977402e-05
-1.51580989465015e-05
-1.48910458291102e-05
-2.44669154509022e-06
-3.24009893336315e-05
-1.52023125431399e-05
-1.30261452787178e-05
-8.94097882184593e-06
-1.64909868123648e-05
-1.15912033836065e-05
-2.95935761176817e-05
-1.46919693795818e-05
-1.12295807985996e-05
-1.9535746151793e-05
-4.0147396838665e-05
-6.73895339935589e-06
-1.20877027834111e-05
-2.36532595592107e-05
-2.26663104472595e-05
-8.85544559601832e-06
-9.92502133537806e-07
-2.56758203252469e-05
-9.42685990114883e-06
-3.92472437761186e-05
-2.50548653548624e-05
-1.94687905075927e-05
-1.850884119836e-06
-3.4230455359866e-05
-6.02892921164692e-07
-1.66797644826456e-05
-3.24100179368403e-05
-1.36960172859934e-05
-4.89772783250139e-06
-3.05733160283095e-05
-1.90256676398672e-05
-1.03405579126786e-05
-1.16940378878415e-05
-1.85573750369653e-05
-1.31216325560822e-05
-1.91926439495785e-05
-2.69818777314533e-05
-9.79047393172138e-06
-2.36165115537201e-05
-2.05651751640069e-05
-6.96244958657049e-06
-1.27147053573273e-05
-2.49567000264586e-05
-2.65707595837479e-05
-1.07588342319912e-05
-1.58336616645331e-05
-2.28796164045164e-05
-1.40926915355603e-05
-1.60203817230614e-05
-1.53819864652908e-05
-1.19879026725175e-05
-1.1035157202702e-05
-1.54460010297373e-05
-2.45689439663783e-05
-2.05182335769316e-05
-3.65399378954095e-06
-9.95217396914391e-06
-7.55287746995977e-06
-2.36025535780154e-05
-2.24287959194012e-05
-6.61043235358794e-06
-1.08688236944878e-05
-1.5928376810193e-05
-9.36712648964585e-06
-2.24775803376969e-05
-2.26908840600648e-05
-1.6652038438511e-05
-2.44750462801048e-05
-1.48390973918016e-05
-2.24513249002743e-05
-2.2786960045822e-05
-8.80949052405301e-06
-2.06816476858924e-05
-1.16614904696117e-05
-1.39083439931128e-05
-1.99239830426919e-05
-2.15866053260762e-05
-1.54622357146135e-06
2.69359670848256e-06
-9.16298297132235e-06
-1.26750680323667e-05
-3.47352429997104e-06
-1.50375409888763e-05
-1.70484447270469e-05
-9.36317443174641e-06
-1.80529248467316e-05
-3.03682711122446e-06
-1.92758575620342e-05
-2.74487699918982e-05
-2.2165751815699e-05
-5.35071460984815e-06
-1.46439853308481e-05
-2.40462839842699e-06
-2.11530131547403e-05
-1.15929180773883e-05
-2.10763515491101e-05
-1.19714482939001e-05
-1.1773173074584e-05
-3.42041989192774e-05
-1.54355098490286e-05
-3.37753359552244e-06
-1.65535706078717e-05
-2.11514029105754e-05
-2.25607035002202e-05
-1.41101820767052e-05
-2.24635785125332e-05
-1.12998319890909e-05
-1.41854927536486e-05
-2.08142174609695e-05
-3.86280259006007e-05
-1.13339162958698e-05
-1.62005494788679e-05
-4.07877944672082e-06
-2.3928610880009e-05
-2.36553212717087e-05
-2.79499455550241e-05
-1.43403606298295e-05
-9.72008999995879e-06
-2.00619473939556e-05
-1.84900373201103e-05
-2.56844772519217e-05
-1.04505933172317e-05
-1.99609421237597e-05
-1.28940242842376e-05
-4.97738443994608e-06
-1.34814320193034e-05
3.80244724648446e-06
-1.71153496727584e-05
-7.09156681016331e-06
-1.30749762820955e-05
-1.61380162152416e-05
-1.48912379751297e-05
-1.61518130470465e-05
-3.25450681047642e-05
-2.96007598520034e-05
-4.46545263894681e-06
-1.64177284022894e-05
-6.49008618495009e-06
-3.27305784473707e-05
-1.84123704414561e-05
-1.63089802253705e-05
-2.61760205398544e-05
-1.17230416427338e-05
-1.55564112690505e-05
-3.4460185137785e-05
-1.68469813114005e-05
1.77449120538747e-06
-2.47597433554944e-05
-1.45485729065278e-05
-3.04988561160818e-06
-2.05820034891806e-05
-2.65324530981476e-05
-2.55080919891588e-05
-1.44311801853826e-05
-2.2692022677022e-05
-2.28314161999976e-05
-2.45730781274413e-05
1.08107137705678e-05
-2.48191555915197e-05
-1.81560745560015e-05
-1.22818759932348e-05
-5.09340645085235e-06
4.61746474872966e-07
-2.67129094506634e-05
-2.66171639847724e-05
-3.97227903173814e-05
-2.51932286474467e-05
-1.96914002130856e-05
-7.89947287746768e-06
-1.69863715488743e-05
-2.03982864482978e-06
-1.558680006736e-05
-1.94671249396931e-05
-1.526003186637e-05
-3.68495821407265e-05
-1.37552683529734e-05
-1.73503227360191e-05
-1.50344893052805e-05
-1.53630895594794e-05
-2.48585882646609e-05
-2.00993618321702e-05
-1.20689458870207e-05
-3.43376782866682e-05
-6.5479638887154e-06
8.0084425759629e-07
-2.11161729965273e-06
-1.68894407617048e-05
-2.27840815254036e-05
-1.57434274267454e-05
-5.37522739152335e-06
-2.08522605511097e-05
-7.76865171316041e-06
-1.05454133702264e-05
-2.02277260005602e-05
-1.9903244702128e-05
-2.52971135624687e-05
-2.54856557954922e-06
-2.57925257462341e-05
-1.43351538752113e-05
-2.75785599445419e-05
-1.02597163720877e-05
-5.51647939470896e-06
-1.24977587419259e-05
-1.73942709729288e-05
-2.1914595471673e-05
5.50547352091515e-06
-1.94832481771494e-05
-1.52527748910649e-05
-2.51674248968802e-05
-1.70906089560257e-05
-1.92424052829515e-05
-3.72307236824818e-06
-1.2281407660937e-05
-9.77130627047597e-06
-2.27627444602693e-05
-2.4610537350127e-05
-1.67570241604105e-05
-8.8372130731673e-06
-1.05680359566922e-05
-1.9941481215763e-05
-8.70772895206377e-06
-1.95265939241746e-05
-4.66066635392679e-06
-1.55426070298888e-05
-1.63296148373636e-05
-1.04945402878578e-05
-1.59020364414317e-05
-8.72214387630503e-06
-2.31601080168206e-05
-3.69452401020751e-06
-1.05835103741562e-05
-8.79226151587062e-06
-1.11342665482895e-05
-1.5968714510764e-05
-2.54508057084795e-05
-1.81791380573e-05
-2.08954975809805e-05
-1.83382233881287e-05
-1.35881453021187e-05
4.05199339384893e-06
-1.96468036912499e-05
-8.40955842519428e-06
-2.53394739660188e-05
-1.03723682419362e-05
5.48588542104766e-06
-1.31212951854415e-05
-1.01935023269316e-05
-2.16432906091184e-05
-2.50888709225316e-05
-2.34040687253227e-05
-8.02715646232017e-06
-1.35153635284172e-05
-1.16889863693197e-05
-1.33764597642162e-05
-2.94166420998395e-05
-2.98303801659898e-05
-1.77315441541849e-05
-3.4105728585468e-05
-2.59155798651151e-06
-1.77150054288399e-05
-1.84964614211209e-05
-1.52220228570889e-05
-2.08642803054191e-05
-2.72643856017914e-05
-2.25581202935431e-05
-2.52629545652739e-05
-1.61166606496788e-05
-1.44567044251411e-05
4.3093088692035e-06
-1.62837032181857e-05
-7.25867629661741e-06
-2.95411892703957e-05
-1.91292072209959e-05
-3.47253691592887e-05
-1.02189223415736e-05
-2.45615781059655e-05
-1.61952305606472e-05
-1.80703116215011e-05
-1.01064564305841e-05
-2.68838549206241e-06
-2.33571685185764e-05
-1.51168949469128e-05
-9.09598199258671e-06
-6.89516439273963e-06
-1.06468960191887e-05
-9.88569069470101e-06
-2.45886721396442e-05
-1.86208162128389e-05
4.90523538798181e-07
-1.35628505118134e-05
-2.1890123389261e-05
-1.78519052881959e-05
-1.24859246867832e-05
-1.8786437795238e-05
-2.15526754633637e-05
-2.34550808778871e-05
-2.87098340836507e-05
-2.96465519411699e-05
-8.82294263049667e-06
-9.77040933392305e-06
-2.74887862771206e-05
-2.24576263403897e-05
-2.1750147748911e-05
-2.02507546086629e-05
-1.82189930670101e-05
-1.12376785854906e-05
-1.59103259237836e-05
-2.12707512739652e-05
-1.01768344597856e-05
-1.56548136299584e-06
7.77113620598061e-07
-1.95576057035833e-05
-2.96307589284231e-05
-1.43982244332294e-05
-1.16915599840518e-05
-1.18624074975309e-05
-1.26071695845342e-05
-1.611338393969e-05
-2.02356859290676e-05
-1.22569930681994e-05
-2.98445984468977e-06
-1.27428689281977e-05
-2.09058060274265e-05
-1.67311799111919e-05
-9.08625779391567e-06
-1.63073745255664e-05
-2.88360061864912e-05
-2.00223700058431e-05
-1.4678078981353e-05
-1.44151681698469e-06
-2.89302224090137e-06
-2.56651281364488e-06
-4.10390546947507e-05
-3.12253354001234e-05
-1.4974848186466e-05
-1.82492812721645e-05
-2.38264598414269e-05
-2.12454733617149e-05
-1.66876362828935e-05
-1.3946796802292e-06
-1.81497812599871e-05
-1.73634510208252e-05
-3.55572632045817e-05
-2.10796978287821e-06
-1.87339790870749e-05
-1.49788389448516e-05
-1.65033221673592e-05
-2.59639933840082e-05
2.62094821700039e-06
-4.10405963520589e-06
3.17251636646439e-06
-1.94914819194937e-05
-2.74050970557052e-05
-3.88852503768382e-05
-8.14667004170356e-06
-7.91045837888722e-06
-1.66247106199528e-05
-3.57530420998914e-05
-1.39913799323791e-05
-1.49879848779756e-05
-1.45890740470011e-05
-1.27186596215127e-06
-1.75029268075807e-05
-1.30224412990414e-05
-2.17972054990112e-05
-1.40537979673257e-05
-3.25980183558914e-06
-1.09754560549614e-05
-2.30197299360171e-05
1.38928969843855e-06
-1.58645738899149e-05
-1.68064441046361e-06
-1.12014153496072e-06
-2.65460737635256e-05
-2.51320610940497e-05
-1.11655142051126e-05
-1.32820584735632e-05
-2.0774382373232e-05
-1.11289057600963e-05
-1.0971192264727e-05
-1.74736665503103e-05
-9.10924819540009e-06
-4.81105405101127e-06
-2.67718750226113e-05
-1.26657514306735e-05
-1.06304604800673e-05
-1.58584226543414e-06
-3.32209435102663e-05
-1.67308620989531e-05
-2.98418641342865e-05
-1.13454454471688e-05
-4.89629958051582e-06
-6.63618734084539e-06
-1.39509040915647e-05
-1.59066409055965e-05
-2.16489393144861e-06
-2.15294636851981e-05
-1.71463480470259e-05
-1.31954628983284e-05
-2.03633176083227e-05
-9.14802184949128e-06
-1.78033403233818e-05
-1.89961021201495e-05
-1.74075300769627e-05
-3.02953815908176e-05
-2.73874732318929e-05
3.88247645888788e-06
5.61767345422013e-06
-7.5562128591402e-06
-6.74271731420033e-06
-7.32769170384623e-06
-2.5495589185521e-05
-2.17681181404083e-05
-4.96036210239269e-06
2.42311125304115e-06
1.76115425298497e-06
-2.23249467647361e-05
-6.63711039431276e-06
-2.52658439296996e-05
-1.49460903901104e-05
-2.09807514121049e-05
-2.96088280984005e-05
-2.23321754487523e-05
2.06151409382497e-06
-1.57429832351511e-05
-1.66153646376649e-05
-2.05961438375061e-05
-1.92584486811871e-05
-3.63586413593345e-06
-2.16074809398288e-05
-2.08536999818328e-05
-1.74937833192528e-05
-9.73514756187956e-06
-2.30972807188212e-05
-2.59083896846764e-05
-2.38733814907849e-05
-2.34300750276636e-05
-1.63677400768592e-05
-1.36067953727129e-05
-2.46505946795773e-06
-2.20317083709215e-05
-2.55378334906678e-05
-1.40906184469887e-05
-1.24199368831824e-05
-2.82828996431981e-05
-1.86525449945512e-05
-2.80081566416935e-05
-2.78890468314664e-05
-1.10388109437196e-05
-1.5842098211617e-05
-1.12367188382557e-06
-1.9310684462368e-05
-1.18647676648496e-05
-1.0766874630471e-05
1.25855178517003e-05
-1.93579316759444e-05
-1.28897373876746e-05
-2.53510509011386e-05
-1.79457710819927e-05
-1.42872589779457e-05
-3.51595952719163e-05
-1.94990754479645e-06
-2.06590881549187e-05
-2.38506412820144e-05
-2.92285125935718e-05
-1.16600524877976e-05
-1.24416723967796e-05
-1.24425123754089e-05
-3.55460081619546e-06
-1.04882175804741e-05
-2.41047440227554e-05
3.29902113629495e-06
-5.86812987148212e-06
-7.85036375127028e-06
-2.51898758699384e-05
-8.24356475730984e-06
8.14485497812501e-07
-1.02141807924877e-05
-2.30002807534494e-05
-1.8158573927579e-05
-3.03786350468373e-05
-1.70589062068557e-06
-2.63868258868431e-05
-2.61681350410278e-05
-1.90514990458621e-05
-1.72732311642253e-05
-8.63428954864862e-06
-1.41765119846393e-05
-6.08331050066289e-06
-1.50152386810609e-05
-6.69259455316139e-06
-2.51311929501495e-05
-1.51282332366097e-05
-1.71598461082095e-05
-1.82320617539354e-05
-2.21890776911853e-05
-1.21378392373302e-05
1.02697817352665e-06
-9.67241545328527e-06
-1.1567341024604e-05
-1.01924097137426e-05
-2.94080630822339e-05
-4.75167215612138e-06
-1.79191893618768e-05
-2.27513817449415e-05
-1.20848446519262e-05
-2.48792957587198e-05
-2.70225957395866e-05
-2.05181293923698e-05
-1.54872886452867e-05
-2.68723484045139e-05
-1.84240104567967e-05
-1.3192861148729e-05
-2.62926362694247e-05
-4.55271987518058e-06
-1.75547338469112e-05
2.44465699785735e-06
-1.90935621393277e-05
-2.44789552790912e-05
-2.38725228781453e-05
-2.7200921766372e-05
-1.18823357607969e-05
-7.8016426919674e-06
-1.43645103244924e-05
-1.76960153063544e-05
-7.92708633205342e-06
-1.14313195283695e-05
-6.36055245513652e-06
-1.06362826914133e-05
-1.02955033898461e-05
-1.51931629911601e-05
-7.83607874809145e-06
-9.97486950400834e-06
-1.80041689231147e-07
1.14378828252128e-05
-8.27816680932771e-06
-6.16440135729302e-06
-1.76422326698551e-05
-2.10137624261886e-05
-1.91420632709041e-05
-3.25852719226042e-05
-5.67454890336139e-06
-9.09832707078921e-06
-1.6297201676636e-05
-7.9236540258245e-06
-1.94748180880612e-05
-1.68652189364722e-05
-1.14847129207331e-05
-1.76749581203038e-05
-1.71951405171612e-05
-3.10367060296932e-06
-9.8725916497855e-07
-2.64302148920199e-05
-1.33207025288731e-06
-8.81430105940887e-06
-6.57222783697926e-06
-3.06872365237896e-05
-1.46489304316799e-05
-6.73428748799871e-06
-3.06946533130758e-05
-2.73020822868505e-05
-1.36386182462781e-05
-3.3136957954952e-05
-1.1256653346268e-05
-2.06259011992569e-05
-2.53841780419432e-05
-7.84639166835865e-06
4.83266312473584e-06
-1.55691940859358e-05
-2.7096701313099e-05
-7.70579127732443e-06
-1.56074089694751e-06
-1.44663888152453e-05
-1.4784156628301e-05
-6.82113766674693e-06
-7.7927264003626e-06
-1.30660138779029e-06
-1.2107238483676e-05
-2.12745296080855e-05
-1.38083330403428e-05
-3.58783258310238e-05
-2.46804418135922e-05
-7.79100840329829e-06
-1.06979291929619e-05
-2.05523823883918e-05
4.30387901972789e-06
-9.44626959001662e-06
-6.86337958073726e-06
-2.33184111584476e-05
1.73113546391608e-05
-2.12601407990726e-05
-1.75124643741412e-05
-3.22540352748412e-05
-1.65461859602925e-05
-2.1433840166575e-05
-1.4706718124665e-05
-1.28726136742323e-05
-2.47090135481593e-05
-1.51080221394711e-05
-1.15011691170852e-05
-1.99698421821268e-05
-1.15218146993649e-05
-1.10365296004071e-05
-1.99976059043264e-05
-2.91354460953848e-05
-3.05558855598564e-05
-6.12144287952099e-06
-8.40962873748428e-06
-1.8016861966174e-05
-3.01706850717801e-05
2.11167151001219e-06
-1.82233518927272e-05
-1.06445571214621e-05
-1.93942235773281e-05
-2.20233733463115e-06
-1.49853120121707e-05
-9.06998826753614e-06
-1.83062325521748e-05
-1.23714140119382e-05
-4.89488354993462e-06
-1.66260468618865e-05
-1.26311620295572e-05
4.66630799780513e-06
-2.3168396887654e-05
-3.02956556330841e-05
-1.13703624048911e-05
-8.20692851665857e-06
-7.79429424600577e-06
-1.96235401545264e-05
-1.87532126573884e-05
-8.8429928576347e-06
-1.25416390567011e-05
-2.20107683129627e-05
1.00791233465868e-06
-9.8196107778752e-06
-1.65004779529569e-05
-8.06557001351985e-06
-4.37193595810156e-06
-7.06816712089403e-06
-1.02157865862909e-05
-1.60556341016957e-05
-2.69462866971141e-06
-3.24426539620591e-05
-7.5901848438527e-06
-2.19630081538132e-05
-1.80476641991535e-05
-1.95375575170049e-05
-1.64931937768362e-05
-1.64000777300782e-05
-1.03793789476e-05
-3.56425257143702e-05
-1.86069985042126e-05
-2.69464036486801e-05
-1.41966632248563e-05
-7.99816065750704e-06
-1.46151481617554e-05
-1.87953036581782e-05
-2.05122471527137e-05
-1.58763689873058e-05
-1.30150744184249e-05
-1.12538103418559e-05
-2.19637772221733e-05
-2.46932225414213e-05
4.77559253934785e-06
-1.52344822913994e-05
-1.52563707993762e-05
-1.55353081854313e-05
-2.52140274503192e-05
-2.06239290071079e-05
-2.16589265127377e-05
-1.91748968099889e-05
-1.41313674105445e-05
-1.71510365865929e-05
-1.47369390284531e-05
-2.23831127739259e-05
-2.34237924570975e-05
-4.18172243261017e-06
-1.47223910799227e-05
-3.06266041051411e-06
-2.72212086403901e-05
-2.81718527336297e-06
-1.24919789613713e-05
-1.62671083093395e-05
-3.21115812283309e-05
-2.76637630535293e-05
-1.29776148403807e-05
-1.70966297336221e-05
-6.3833758413904e-06
-1.88741597237041e-05
-1.58556902750076e-05
-2.06463223833504e-05
5.67837477854378e-06
-2.15222289592112e-05
3.45966716623154e-06
-1.80869589445012e-05
-1.20345059465723e-05
-1.48357093024193e-05
-1.86363096708464e-05
-2.13322819392243e-05
-1.86397932383222e-05
-2.03688417933196e-05
-1.73693939063007e-05
-2.80840383280244e-05
-1.46078638949309e-05
-2.71923351350035e-05
-1.70486679398619e-05
-3.27016639234161e-05
-1.52354563391302e-05
-1.89722923611625e-05
-2.88991801337528e-05
-1.97647640344038e-05
-2.18593195666444e-05
-2.82625723203177e-05
-2.13357007067198e-05
-1.3292512037543e-05
-2.36330605509144e-05
-1.06907535128307e-05
-7.03701932677113e-06
-1.36277203649314e-05
-5.85078516783333e-06
-2.23719427819969e-05
-3.48682908475619e-06
-9.51447885519377e-06
-7.19166991260346e-06
-1.38862481757026e-05
-1.56768420395608e-05
-1.10816200579171e-05
-3.28836532638404e-05
-1.16723862605962e-05
-1.24425361322445e-05
-8.4208558648989e-06
-1.11813743037371e-05
5.01662870069673e-06
-2.16923982966072e-05
-2.18367684347589e-05
-2.66319671760308e-05
-1.39026880329131e-05
-1.69455018956711e-05
-1.02214153954172e-05
-2.91160400305577e-05
-1.67486496536852e-06
-1.61646792220478e-05
-2.38575025602385e-05
-2.29905844886243e-05
-2.24774484759532e-05
-1.13495033161238e-05
-7.05314927172868e-06
-1.11722782664464e-05
-4.72496392698026e-06
-1.945686019533e-05
-3.03113254467015e-05
-1.85633279534407e-05
-2.09670217004665e-05
-2.87387636936673e-05
-3.71072813340816e-06
-9.887446509491e-06
-1.49149704671122e-05
-3.7379936726462e-05
7.13379184242092e-06
-2.14145706508599e-05
-1.01697847444354e-05
-7.61536491906595e-06
-7.28773315563283e-06
-1.52173286237119e-05
-2.3729795153301e-05
-2.23279507456038e-05
-1.45201030273266e-05
-2.64173434139231e-05
-2.28781660770123e-05
-2.14727364788486e-05
-1.27446024667019e-05
-1.83035552834007e-05
-3.25033248177716e-05
-1.20353989751751e-05
-1.06793722391259e-05
8.44159885831389e-06
-1.29924533123561e-05
-2.57131780526013e-05
-2.23785722697402e-05
-2.42999070107767e-05
9.46005513975585e-06
-9.8732680689482e-06
-5.49034127251454e-07
-4.11232364018296e-07
-4.3584186885789e-06
-6.20518706783704e-06
-2.54332398016693e-05
-1.62844828956717e-05
-5.08809918122505e-06
-2.31320312650539e-05
-1.83353693578923e-05
-1.09098663072643e-05
-1.26152269794109e-05
-2.10226006005523e-05
-1.07288568668451e-05
-8.77080867880245e-07
-2.58489084693618e-06
-7.23270039391874e-06
-2.95809010527777e-06
-2.27607513583124e-05
-1.88420866252632e-05
-1.59312834172889e-05
-1.27294047019591e-05
-3.37707534004555e-06
-1.3164571753425e-05
-1.72040566904986e-05
-1.07189398502845e-05
-6.37418274892391e-06
-2.44326176771421e-05
6.46771459751739e-06
-2.54482871545983e-05
-1.38578226077565e-05
-1.04747900099895e-05
-1.48020255518491e-05
-3.1431801752478e-06
-2.00790469985552e-05
-1.45883377011499e-05
-1.15295506789225e-05
-1.06655352318111e-05
-1.38578818472107e-05
-2.37452077559459e-05
-1.20945504549503e-05
-1.35386022308189e-05
-1.70393434961514e-05
-2.07323336939998e-05
-2.01147274788417e-05
-2.11253346844882e-05
-1.94012178829359e-05
-2.6100186065604e-05
-3.5327756220361e-06
-1.23936158789277e-05
-2.04283994454389e-05
-2.48305135601086e-05
-1.84155601368759e-05
-2.21023934914614e-05
-1.63049110935186e-05
1.06009064463288e-05
-3.12460257036106e-05
-1.64948047362975e-05
-3.30864756364616e-05
-1.90132165657281e-05
-1.66974476808624e-05
-2.21589370077586e-05
-1.455796274781e-05
-1.39810896010794e-05
-1.22558975319114e-05
-1.44043737071126e-05
-2.11950371961086e-05
-2.8232228764666e-05
-1.16054110010388e-05
-2.98306341492403e-06
-1.64703176605212e-05
-2.14987376953362e-05
-1.53950703118178e-05
-1.83564310534395e-05
-5.10115392652327e-06
-4.49277860708769e-05
-2.24070990062034e-05
-2.08224959610986e-05
-8.64299955566339e-06
-1.84543195234883e-05
-1.03361647645623e-05
-1.5334871448533e-05
-1.26007538958593e-05
-1.18809888867688e-05
-2.18537795290122e-05
-2.36347815086424e-05
-1.54232044385852e-05
-4.1245458370224e-06
-1.99741323124014e-05
-1.89186840871327e-05
-1.81140900126807e-05
-1.70752138187074e-05
-2.28281412230061e-05
-3.03071416440627e-05
-3.71243774233172e-05
-7.41281370183861e-06
3.78969652064315e-06
-1.89181815816074e-05
-9.39003614994234e-06
-5.3003948755942e-06
-1.60193704465195e-05
-1.99596386518521e-06
-2.01346160468624e-05
-1.93204584350325e-05
-1.84293470349619e-05
-1.33579862445802e-05
-2.53078335166269e-05
-2.10424183904317e-05
-4.90660544912511e-06
-1.50508518783744e-05
-3.44133089080328e-05
-1.21122354527124e-05
2.61878404050125e-06
-2.25000130333568e-05
-2.21274793645324e-05
-1.431671002982e-05
-1.42041917417886e-05
-2.60587035498453e-05
-1.82464007375822e-05
-1.27897749910344e-05
-2.71597063063491e-05
4.39193273370942e-06
-5.18825976580369e-06
-3.48404960247544e-05
-1.90438249721757e-05
5.15274646804962e-07
-2.22421342480325e-05
-1.36013201907404e-05
-2.92360271932073e-05
-1.83437782272821e-05
4.09356336083144e-06
-2.47240676056948e-05
-1.04625007725631e-05
-3.65758039492627e-06
-1.77321861383204e-05
-4.07801842992652e-05
-1.77270614609383e-05
-1.0870024407895e-05
-1.12346970004989e-05
-1.23664244619606e-05
-1.79334932218015e-05
-1.95672874951693e-05
-1.80016863857058e-05
-1.16207851408814e-05
-1.4501982807469e-05
5.70752688114937e-06
-3.42099378605358e-05
-1.94215415704048e-05
-1.65417150395023e-05
-7.96159428430035e-06
-6.9287662406981e-06
-1.87008787594873e-05
-2.44000934091522e-05
-2.76719445000422e-05
-1.78790283463727e-05
-2.28973494957052e-05
-1.15507989056451e-06
-2.82490408282451e-05
-1.18056829150463e-05
-1.00427225237869e-05
8.96547913817159e-06
-3.41985696151153e-05
-1.63814717480779e-05
-1.14713620771064e-05
-1.78086046989063e-05
-4.6240928301406e-05
-2.15257895485661e-05
-1.79585783723287e-05
-1.4685172361741e-05
-2.51160539742742e-05
-7.79771455905412e-06
-2.06287234342025e-05
-2.13236601256029e-05
-2.43474554885753e-05
-1.64149569344081e-05
-2.53752321564189e-05
-1.86399020893076e-05
-2.48323802891571e-05
8.93247534340783e-07
5.00259844529762e-06
-2.34904308191322e-05
-1.7822852880924e-05
-2.14096502262906e-05
-2.54896243386414e-05
-1.25502637902882e-05
-1.67504747445006e-05
-1.51694552331501e-05
-2.27900757573591e-05
-1.87614302333167e-05
-2.28686181268869e-05
-1.74131490614616e-05
-2.23196462491181e-05
-2.35370073224646e-05
-4.3783986423753e-06
-1.66726441004328e-05
-4.1852679021804e-06
-1.68158767352421e-05
-3.42371106578155e-05
-4.02521736992628e-05
-3.01529310909606e-05
-1.01287947981343e-05
-2.93904424694017e-05
-1.12792622965345e-05
-6.17382145147714e-06
-2.79403791223065e-06
-3.0632237702684e-05
-1.83926687765236e-05
-3.17811741930455e-05
-5.96758386236539e-06
-1.79512601646597e-05
-1.53822954361593e-05
-1.98306190232698e-05
-1.63791672111064e-07
-1.2657473386405e-05
-1.90931908760022e-05
-3.59542616566755e-05
-1.95664065855249e-05
-7.13986424756086e-06
-1.99555488374419e-05
2.45867633308928e-07
-1.20558046015334e-05
-8.88133401576217e-07
-1.426740095542e-05
-2.94441550962536e-05
-1.53500106902233e-05
-3.09280661837971e-05
-5.97118009817214e-06
-1.61950419916471e-05
-1.53180748123713e-06
2.09454771096951e-06
-2.19564504584602e-05
-9.61094769506532e-06
-1.32618037046661e-05
-1.64848036683697e-05
-1.88106080347181e-05
-3.64190823246296e-05
-3.37086776613913e-06
-1.12960694140488e-05
-1.1665537010966e-05
-1.99435060648946e-05
-1.34161439715305e-05
-5.48753399129165e-06
-1.11196802056601e-05
-1.79283407327648e-05
-1.57856405748068e-05
-2.59108843638473e-05
-2.78394514273757e-05
-2.23055109095125e-05
-2.28734215900443e-05
-1.86831635650343e-05
-2.84956794084351e-05
-2.04546811033207e-05
-1.5417744908304e-05
-3.67359765208302e-05
-1.75971257097955e-05
-2.42730502274955e-05
-2.36829078044766e-05
-3.03316199129874e-05
-1.85150780922638e-05
-1.06179669713819e-05
-1.47078933893716e-05
8.59461371736129e-07
-1.47810697682956e-05
-2.26575053382359e-06
1.01791311153952e-06
-2.43009663438879e-05
1.13481655247261e-06
-2.11002069417522e-05
-7.79638034895655e-06
-2.10465914749033e-05
-9.65891877851834e-07
-3.20984801080765e-05
-1.84679562577609e-05
-4.49537584626142e-06
-3.0607653297488e-05
-2.07003767523973e-05
-2.92832451327721e-05
-5.45194052020498e-06
-7.38485884159329e-06
-1.43902305050789e-05
-1.12780019743327e-05
-5.39364815091144e-06
-2.52143470911062e-05
2.33177699096356e-07
-2.79539860787408e-05
-1.51500261361395e-05
-2.75845695704961e-06
-1.65017859355529e-05
-3.7758750965791e-06
-1.33443078129753e-05
-1.5866787931056e-05
-5.74007881378673e-06
-2.00688947132445e-05
-9.96954120079609e-06
-1.60458101323285e-05
-2.43773234364251e-05
-3.61756444009418e-06
-6.74206523465014e-06
-2.48196790345757e-05
3.48120140742606e-06
-7.84896350486389e-06
-4.10747738587059e-05
-3.62102658316936e-05
-1.5114087180052e-05
-2.85162165979457e-05
-1.59829461638421e-05
-2.90474058041637e-05
-1.34104075838307e-05
-1.4129307406614e-05
-1.58166233102018e-05
-1.57033656937354e-05
-2.23084252534126e-05
-5.59268878524735e-06
-1.82981384120575e-05
-3.6270397810817e-06
-1.89651493475823e-05
-2.25198352769419e-05
-2.89623933182194e-05
-1.44172188454584e-05
-1.37513961692801e-05
-1.18702401610555e-05
-1.43772278100264e-05
-3.39240397102108e-05
-1.8882594776004e-05
-1.35111715062496e-05
-5.10108285059256e-06
-2.44429922421969e-05
-1.98307107080871e-05
-2.26119954721245e-05
-1.52254922866226e-05
-1.81728206566605e-05
-1.36020564496028e-05
-3.79868742301614e-06
-1.5264258718547e-05
-2.43852574583328e-05
-1.87265125773646e-05
-1.92740828919157e-05
-1.82876088649177e-05
-1.45593978001728e-05
1.03038524816431e-06
-6.97514918454362e-06
-2.65992451243864e-05
-2.98439976053258e-05
-2.27330988359277e-05
-4.97848151702015e-06
-4.20370722286956e-05
-1.4645893114698e-05
-2.16884684510636e-05
-5.6143187615983e-06
-3.14362060516456e-05
-1.9606038565554e-05
-2.81705044724666e-05
-1.56109473264346e-05
-1.59955752544944e-05
-2.85457100471634e-05
-2.46801219506584e-06
-4.44599312932049e-06
-1.54159664534043e-05
-6.72488418984309e-06
-9.73802536604324e-06
-6.17325709704006e-06
-1.79682593567324e-05
-6.12241011345278e-06
-1.77265759376728e-05
-1.12589785447878e-05
-2.50632431663412e-05
-7.33548142511026e-06
-2.27430626003208e-05
-2.90094216842956e-05
-1.56108784080407e-05
-3.62532933939057e-06
-1.7494455172976e-05
-8.49656936873236e-06
-1.28732765534988e-05
-4.51627527044141e-06
-1.95183936467477e-05
-2.65236031216425e-05
-7.46803051394602e-06
-1.38054786432092e-05
-1.73740199090603e-05
-1.29870221760336e-05
3.53448563850558e-07
-1.13861245086861e-05
-2.9179206722971e-06
-1.81482155281581e-05
-1.11648050852655e-05
-2.31813604852745e-05
-5.72194910543734e-06
-1.58509483919694e-05
-1.80911431149588e-05
-2.7615204679284e-05
-1.43260622369597e-05
-3.84540838428175e-06
-1.79825949690328e-05
-1.98567977308875e-05
-2.46079346164307e-05
-1.92722719510323e-05
-3.22657448518438e-05
-8.00604987299027e-06
-2.94188438521647e-05
4.1488435027757e-07
-2.33427282270783e-05
-2.32850050449592e-05
-1.00231411375931e-05
-7.50186757261224e-06
-5.18258020960203e-06
-1.37773308603959e-05
-1.51465153938898e-05
-2.37369455079943e-05
-1.68555754335147e-05
-7.01729984945102e-06
-1.90097063580125e-05
-1.73620497935049e-05
-2.04900079100038e-05
-2.32509841484437e-05
-1.93262840751367e-05
-1.97406640864249e-05
-1.3236573164702e-05
-2.09403744648314e-05
-2.36989658377848e-05
-2.63834810329902e-05
-1.50028172962298e-05
-1.99625809627484e-05
-2.19626410443772e-06
-7.96378444296982e-06
-2.57126024690215e-05
-3.35611639242727e-05
-1.78378871416796e-05
-2.07967692458321e-05
-1.69097418551083e-05
-2.89863212858669e-05
-1.73543357075179e-05
-2.46272921492991e-05
-2.86672386375034e-06
-2.02178356286672e-05
-1.28180324344744e-05
-6.31709493283372e-06
-2.89735825026614e-05
2.70939577225636e-07
-1.30359497048483e-05
-2.00346825001783e-05
-4.80509694948383e-06
-1.83945770821851e-05
-2.15449711298414e-05
-1.7930394772195e-05
-4.91023372644298e-06
-2.6045516569673e-05
-1.88466847183372e-05
1.86938755178578e-06
-1.16024099573868e-05
-3.37297334005121e-06
-4.35784380843804e-05
-1.46078794339922e-05
-2.09822826545509e-05
-3.02281521156157e-05
-3.0393720598853e-05
-2.85271886728238e-05
-2.19274389562978e-05
-1.11227565350887e-05
-2.74365208004369e-05
-1.2945476252231e-05
-1.39685245145009e-05
-3.42235463617327e-05
-2.26467466322483e-05
-3.34535219486784e-06
-2.39298905736037e-05
-2.41152842671815e-05
-2.00034036187698e-05
-1.8003654531805e-05
-2.53265477636678e-05
-1.13625317457725e-05
-2.41143631761516e-05
-5.44503415699246e-06
-2.48690557048077e-05
-1.65632058169415e-05
-2.56941012805037e-05
-8.27231823759704e-06
-2.49183748266309e-05
-5.36482529345169e-06
-1.29244150570449e-05
-1.84021911784209e-05
-8.68328388242977e-06
-2.24411606333755e-05
-2.90425059948719e-05
-1.08628602080908e-05
-1.80556013826459e-05
-1.35847598515999e-05
-2.06970264313056e-05
1.22980245603436e-05
-1.84572294482732e-05
-1.20866132319882e-05
-2.66007197648741e-06
-1.24898415362201e-05
-1.20312231468755e-05
-2.89289159924375e-05
-2.493288579164e-05
-1.03436391485832e-05
-2.79535502882147e-06
-1.91260652716259e-05
-2.78971352539603e-05
-1.60122222607576e-05
-2.76948647827438e-05
-2.39238504549176e-05
-3.88157658788419e-06
-2.5900500004394e-05
-2.14274458169205e-05
-1.64078801434336e-05
-1.5405394435223e-05
-1.89242482755831e-05
-1.22008988306119e-05
-8.64593006841361e-06
2.15207527816901e-06
-1.74004903822838e-05
-2.76110970677488e-05
-1.91946068706083e-05
-1.60488019874742e-05
-1.71940270854563e-05
6.33144718407806e-06
-5.12292658439065e-06
-2.59521747304311e-05
-1.8703382329508e-05
1.73649478364793e-06
-2.83203488894484e-07
-1.72843277653903e-05
-2.77692404864409e-05
-2.56267450130968e-05
-1.66650520689416e-05
-1.6489091462688e-05
-1.35022817246544e-05
-1.90245456839717e-05
-1.72203129231712e-05
-2.0573355749797e-05
-1.11603725357857e-05
2.51975357158949e-06
-7.82230138840703e-06
-1.52754370048089e-05
-6.33491532747422e-06
-1.94188519275904e-05
-2.70776932374538e-05
-1.35238153058911e-05
-2.28640571536937e-07
-7.1505343790017e-06
1.42888061834295e-05
-9.96625728779333e-06
-1.53470935955154e-05
-1.478283391715e-05
-1.94419478218045e-05
-5.00506596682892e-06
-2.04633688987256e-05
-1.69288295606598e-05
-1.8793252679929e-05
-3.28727541090042e-05
-8.90765671701446e-07
-3.01598838858843e-05
-1.38564787435717e-05
-2.68185428647934e-06
-1.48303779165405e-06
-1.15474397306946e-05
-2.519191952521e-05
3.69823466836941e-06
-1.04372154337117e-05
-2.09419708760151e-05
-2.18099354895223e-05
-2.2208798634769e-05
-9.88888874116126e-06
-1.90587640067385e-05
-1.34139531481341e-05
-1.1692520898939e-05
-1.1355633280965e-05
-1.34827215633625e-05
-1.25802324529154e-05
-7.79913272444933e-06
-8.31726399916605e-06
-2.02797924452519e-05
-2.03942837039691e-05
-1.10227517337685e-05
-1.91673568151151e-05
-2.15286275617211e-05
-9.61215589308465e-06
-1.1391915630089e-05
-2.29780175729406e-05
-3.04034261233398e-05
-1.59487210836482e-06
-1.07612361838323e-05
1.34156590255352e-05
-2.41053845359978e-05
-2.36710407691353e-05
-2.84247630329666e-05
-1.50162291737911e-05
-7.19440097116174e-06
-2.27629531581897e-05
-2.31720501867247e-05
2.47455562680425e-06
-2.09909499014174e-05
-6.5369013634655e-06
-1.79323140534642e-05
-6.22443178296134e-06
-1.26682204735343e-05
-2.98996798181053e-05
-1.28121006143798e-05
-1.07089263826266e-05
-2.46143180178482e-05
-9.87498531000715e-06
-1.77965539025976e-05
-3.84701094249732e-05
-1.32976670339282e-05
-7.3051658237376e-06
-1.05335549497277e-05
-1.8866288344816e-05
-2.19292390041997e-05
-6.48506463764568e-06
-3.98968920012794e-06
-1.73966935852456e-05
-1.03604052873861e-05
-1.23798812297581e-05
2.78527304674683e-06
-2.23053431373854e-05
-1.11425364854335e-05
-3.22383947428463e-05
-1.7372530162358e-05
-8.89491424731453e-06
-1.37540187417739e-05
-9.81791639227979e-06
-1.01534788542566e-05
-2.17350505463456e-05
-1.83281906153069e-05
-2.10295204271041e-05
-5.11798120317144e-06
-1.68757613196397e-05
-1.91766308206539e-05
-2.30620909491009e-05
-5.78316393530369e-06
-2.97552807774675e-05
-1.57992066516898e-05
-1.99708441949583e-05
-1.48051938586265e-05
4.2429754096274e-06
-3.27291105401383e-05
-3.18494993750783e-05
-2.76804287246309e-05
-3.25326258717556e-05
-1.76171756758684e-05
-3.11402570764585e-05
-2.31934935169546e-05
-1.94095225531137e-05
-9.6222380480329e-06
-1.37892444516831e-05
-1.91965184260991e-05
-3.08621400358575e-05
-1.12134085668028e-05
-1.91806188233254e-05
-2.15877778839847e-05
-7.18471571189518e-07
-1.92662727608327e-06
-2.13832615288104e-05
-1.38475882285449e-05
-2.67650795952898e-06
-2.33796053351787e-05
-3.18297847927702e-05
-2.06476809878786e-05
-3.49843467426812e-05
-2.26259004068251e-05
-2.36320818706588e-05
-3.20611066868477e-05
-1.20318676049496e-05
-1.58798941028052e-05
-1.40157856856882e-05
-5.22367436283485e-06
2.43047820660355e-06
-8.39435918685904e-06
-2.56402897180362e-05
-2.59983211883556e-05
-2.18318086400522e-05
-1.92515934388374e-05
-2.65746910967728e-05
-2.14832928051806e-05
-1.20994751824347e-05
-2.02071389959676e-05
-2.31019281095276e-05
-1.12036194552963e-05
-1.2576808207751e-05
1.35915242023208e-06
-1.16387656604641e-05
-2.45517565399715e-05
-1.1255550625705e-05
-1.79338584484397e-05
-2.60807472039288e-05
-1.41488548445873e-05
-1.68524489786064e-05
-1.62762426446612e-05
-5.4160838458821e-06
-1.9634686941663e-05
-1.99621328558698e-05
-1.18513659200505e-05
-2.69597862095761e-05
-7.21473790778875e-06
3.06080008754501e-06
-2.19542450816762e-05
-7.42148356350215e-06
-2.1262072899584e-05
-1.72800570407654e-05
-1.38933380285926e-05
-2.60112835249514e-05
-4.11223707576481e-05
-2.26137222815353e-05
-1.74207743934933e-05
-9.87421473875574e-06
-5.06154442104105e-06
-4.37971395831481e-06
-1.66847844229603e-05
-2.92242918700489e-06
-2.45319356342494e-05
2.7691782900871e-06
-1.05740439868969e-05
-1.47855502371131e-05
-9.53001188945882e-06
-8.93360776932295e-06
-6.83763660674621e-06
-2.12292194843617e-05
-6.45040672714827e-06
-1.07961090613744e-06
-1.38640365976406e-05
-3.20345461950674e-05
-2.37870722857723e-05
-8.51005612085548e-06
-2.24853919705217e-05
-1.28751506106281e-05
-3.75200315216251e-05
-1.4461553361138e-05
-1.86306383533265e-05
-1.70091341516044e-05
3.50524089463953e-06
-2.5238813644181e-05
-2.24072514251192e-06
-1.48651724243211e-05
-1.61079874984506e-05
-1.07355787395612e-05
-1.02451985610393e-05
-1.12017193019493e-05
-2.01745880582065e-05
-2.3672422691692e-05
-8.15835002928948e-06
-7.91449784239297e-06
-2.00335290480366e-05
-1.15697162572815e-05
-1.45266232248198e-05
-8.02578133452165e-06
5.9432737710994e-07
-9.68019400164734e-06
-2.52208434750712e-05
-2.10777730792463e-05
-1.5282369006979e-05
-4.15727786713371e-06
-2.23350982035193e-05
-1.46462029789103e-05
-2.76321575288141e-05
-1.2223301195319e-05
-1.25174820897033e-05
-2.574425262856e-05
-2.13863247611096e-05
-1.0220993481607e-05
-1.04236331350918e-05
-1.90546580549504e-05
5.27175422644654e-06
-1.94176592467128e-05
-7.84784677428928e-06
-1.85271614681932e-05
-1.62406972684869e-05
-1.85023506896045e-05
-9.65804639517043e-06
-1.79024586628052e-05
3.08044761776044e-06
-2.36121361338228e-05
-1.25613434186821e-05
-3.39147336987733e-05
-2.14361299279063e-05
-2.36105040327294e-05
8.544902107462e-06
-1.64002635806089e-05
-1.10627911075193e-05
-1.89576886496671e-05
-6.50039950898231e-06
-7.20756976038196e-06
-8.70309429883347e-06
-1.73167784312869e-05
-2.64889852773118e-05
-1.58069611083472e-05
3.27007261842849e-06
-3.07033460110652e-06
-1.33044796526546e-06
-2.76080473300544e-05
-7.90991603766296e-06
-2.73674059649197e-05
-1.78549203842262e-05
-1.64773701418714e-05
-2.33596988936451e-05
-1.36168304563251e-05
-3.84804532979484e-06
-6.2434368110193e-06
-2.07256142095193e-05
-1.82056531186164e-05
-2.4169533593803e-06
-2.05379455948169e-05
-1.71557204303251e-05
-3.22367112822365e-05
-1.34713046316115e-05
-7.28141002205322e-06
-1.38350676562133e-05
-6.1265576378536e-06
-1.51247753762208e-05
-2.58333666710588e-05
-2.43101304277509e-05
-1.76394934974771e-05
-2.43540815040984e-05
-1.49712061911202e-05
-5.90845026717553e-06
-1.90671793746071e-05
-2.03395345132251e-05
-3.57326041874129e-06
-6.43402450755276e-06
-7.00903042134566e-06
-2.01781610242443e-05
-2.72037899886668e-05
-2.2310204872005e-05
-7.81849949203555e-06
-1.3679116602132e-05
-1.71739408052791e-05
-5.18929862834854e-06
-1.84762161104193e-05
-7.05248906754718e-06
3.74576347934601e-06
-2.17294210766987e-05
-3.27201561208538e-05
-1.22579053431399e-05
-1.58445547192523e-05
-2.67561702181743e-05
-1.14494153557867e-05
-9.69615733459224e-06
-3.45450546687733e-06
-1.04754528481806e-05
-1.60809013515865e-05
-1.09095422892047e-05
-1.55700060203198e-05
-2.01258579464578e-05
-1.34636845407432e-05
-1.33839565928155e-05
-3.13839452181214e-06
-1.46804989393323e-05
-2.06676514380155e-05
-3.02056608663306e-05
-1.70433961381981e-06
-2.6687900666284e-05
-2.23270404029949e-05
-2.93773437951769e-06
-2.1823856680231e-05
-2.40601660388223e-05
-1.73981956349397e-05
-1.81961121815007e-05
-2.34574914209265e-06
-1.23838604609057e-05
-2.78746821124138e-05
-1.01492132969416e-05
-9.11098358552986e-06
-2.04400767390894e-05
-1.86409883873e-05
-2.0157350853301e-05
2.73564890775141e-06
-7.09667968888165e-06
-1.64507918661017e-05
-6.6145375632361e-07
-1.85777720287803e-05
-4.98012905810919e-06
-2.32013503052544e-05
-2.14037874125698e-05
-1.21184032009492e-05
-8.40848550122467e-06
-6.03537692946981e-06
-1.42300845758328e-06
-2.79739684237163e-05
-8.8978338134722e-06
-1.88660686910845e-05
-2.7209049259897e-05
-1.80544908913591e-05
-1.8943513724096e-05
-3.85164114051922e-06
6.01113565310096e-07
-1.50250632467962e-05
-2.45038150225613e-05
-5.06736835086996e-06
7.25344697945475e-06
-1.24732015444572e-05
-1.11073518065252e-05
-1.73388348184491e-05
-2.64392885870658e-05
-2.11732116213147e-05
8.07990836320011e-07
-9.08953738802657e-06
-1.5056233064465e-05
-2.13258492756728e-05
-2.68029747654835e-05
5.65693685967989e-06
-1.00200240714881e-05
-3.44429098643983e-05
-1.52870503636628e-05
-1.31433885178351e-05
-1.47035791274008e-05
2.26135019443152e-06
-8.37222704176643e-06
-2.52292012553985e-05
6.56997031709897e-07
-1.77609039441731e-05
-3.6970049628753e-06
-1.22758753682581e-05
-2.22063282505756e-05
-1.28210024383058e-05
-1.12686562939596e-05
-2.55381195224383e-05
-1.93309911647406e-05
-1.45366669693493e-05
-5.54494465894901e-06
-1.07779958420592e-05
-8.23942154017906e-06
-8.47958494440147e-06
-9.49912289911388e-06
-1.02913414890566e-05
-3.21639002163147e-05
-2.39963942497436e-05
-2.10091795754663e-05
-5.78508730117989e-06
-1.59194106261956e-05
-2.17699573071374e-05
-1.06402421605353e-06
-3.31292274300395e-05
-5.95687145726819e-06
-1.49981017496622e-05
-2.01996491083014e-05
6.44847862837937e-06
-1.73727727502443e-05
-3.11624217695443e-05
-7.82888379818233e-06
-8.29787554209656e-06
2.19371832016178e-06
-6.82511321798528e-06
-1.60130677765949e-05
-2.35589514636747e-05
4.15850195661334e-06
-2.3487731741959e-05
-1.32522542015266e-05
-1.76945738741397e-05
-1.9295444913146e-05
-6.34847596507398e-06
2.43171086227014e-07
-3.02607682170044e-05
-1.16148146002422e-05
-2.90812860279483e-05
-1.25115202057753e-05
-1.38736657768333e-05
-2.41382883114819e-06
-2.77060317538378e-05
-2.44533898396073e-05
-1.23286026724899e-05
-3.13928106299699e-05
8.2552307027785e-06
-2.87662462028207e-05
-2.75192601871529e-07
-1.02333113772228e-05
-5.493168015006e-06
-9.48475536123982e-06
-4.33946028810712e-06
-3.1504020894547e-05
-6.55489230246346e-06
-1.37061842151128e-05
-3.63691455658045e-06
-2.66227484944973e-05
-1.94517447373631e-05
-9.2877004861636e-06
-9.58361064474534e-07
-1.42468162772047e-05
-1.0340823391957e-05
-2.7907392503065e-05
-1.56749717446338e-06
-7.55978967988209e-06
-9.59554925964265e-06
-1.0828545376464e-06
-6.69603925355298e-06
4.34287165939989e-06
-3.28766130756503e-05
-1.60557216674408e-05
-1.46077504422066e-05
-1.64494252952002e-05
-1.46121241388588e-05
-2.65622278964423e-06
-4.82750413511399e-06
-5.26578352818427e-06
-2.75097801472008e-05
-1.74649252232082e-05
-8.80011415116462e-06
-1.85565751594775e-05
-2.75381333240505e-06
-1.50048360208908e-05
-2.95782138339246e-05
2.20046669114945e-06
-1.12129185442194e-05
-1.91828303842642e-05
-6.81318256881195e-06
-1.94743708932183e-05
-2.62715519551002e-05
-2.7692401339696e-05
-1.56540321941915e-05
-2.64953264357073e-05
-2.38853546581647e-05
-6.77753207732464e-06
-1.82342544829351e-05
-7.99691492279971e-06
-4.96233047962574e-06
-3.36391647249512e-05
-2.53586093489365e-05
-1.06242119834054e-05
-2.10699245447412e-05
-2.99943686032396e-05
-2.95918435198667e-05
-2.48882836352141e-05
-1.27908609151198e-05
-1.48079128959059e-06
-1.08832766875315e-05
6.57879892361897e-07
-1.24863151910054e-05
-2.23829837962726e-05
-2.52795362245447e-05
-6.74815618375544e-06
-4.07897153546636e-06
-1.36645239603729e-05
-2.50088300245743e-06
-5.00853291844473e-06
-1.11276390216786e-05
-1.28640388553702e-05
-1.3440041087092e-06
-8.20281610158731e-06
-7.080158944504e-06
-1.30364132075603e-05
-1.55235808068103e-05
-1.869923091515e-06
-1.50938425862742e-05
-2.944702496229e-05
-2.10307532409566e-05
-1.95729602422701e-05
-1.35473983045528e-05
-1.38996705569114e-05
-1.87006392030135e-05
-2.85838807904857e-06
1.00294654267929e-06
-2.90908039365444e-05
-2.28374822658145e-05
-2.76315358049296e-05
-1.20844187534148e-05
-2.02499801407039e-05
-1.42571075841072e-05
-8.16358593206907e-06
-6.27616295072567e-06
-2.10523535349082e-05
-1.29271491939788e-05
-2.327912109282e-05
4.31665462842987e-06
-2.15128224958631e-05
-4.50773244856117e-06
-5.71192849926451e-06
-3.36522925960719e-05
-8.14645684078337e-06
-1.61219474054105e-05
-2.36559790800922e-05
-2.83499631970136e-05
-2.20445747216786e-05
-5.27120181128451e-06
-8.03469656289179e-06
-2.28997569699178e-05
-1.05400574354738e-05
-2.30038013013625e-05
-1.39518820985452e-05
-1.60045923755888e-05
-2.11797718566769e-05
-1.87479931577551e-06
-1.44943548697147e-05
-2.53791025397459e-05
-2.97984728958885e-05
-2.38779783944967e-05
-1.37349614681211e-05
-1.57932560979796e-05
-1.0482493378521e-05
-1.71469426666001e-05
-1.12789648505805e-05
-2.45563961079626e-05
-1.86601021887454e-05
-2.29826383685885e-05
-3.60568479224025e-06
-1.35140028411813e-05
-1.88150245071814e-05
-2.62241397835578e-06
7.04970851446189e-06
-2.94148256434792e-05
-7.22589987379006e-06
8.5345917652092e-08
-5.18182528811654e-06
-2.31680490035098e-05
-4.53525190656251e-06
-2.81269423724829e-05
-2.72046884404525e-05
-1.35730367927356e-05
-1.91846882681355e-05
-2.44872048376529e-05
-1.74845163874547e-05
-2.32860703849193e-06
-5.98986210404623e-06
-1.62328643692019e-05
-2.17923385372947e-05
-3.72055810038602e-06
-1.0007099518876e-05
-1.6880380535643e-05
-1.96119685899603e-05
-2.77401302560469e-05
-2.46163195765575e-05
-1.91804257059723e-05
-2.77905379771756e-05
-4.30391273567328e-06
-1.69160850214571e-05
-2.50634316462935e-05
1.38034470019964e-06
-2.21347960832203e-05
-8.12500183251041e-06
-2.14443925854933e-05
-1.35057894107093e-05
-1.84944205830488e-05
-1.44111116433099e-05
-1.40248736442102e-05
-4.4147831422787e-06
-1.39424474646725e-05
-2.98550969797747e-05
-2.54679117520275e-06
-1.27188002328541e-05
-1.49573887188701e-05
4.27247696701779e-07
-6.57972278331928e-06
-2.98207687146959e-05
-7.05100926197824e-06
1.95558539744099e-06
-1.80214628557759e-05
-9.54697801137704e-06
-1.2183147836246e-05
-1.648939491493e-05
-5.09636096795934e-06
-2.27313423964497e-05
-2.16941773891491e-05
-2.73476711583153e-05
-2.47065437742863e-05
-2.02818843759469e-05
-2.92158982322631e-05
-8.43519580142721e-06
-1.62544790017648e-05
-1.4194637178612e-05
-2.4944975295626e-05
-1.01034961355176e-05
-1.3360502304451e-06
-2.10284850687558e-05
-2.6982249941058e-05
-3.08728965867255e-05
-2.02956132574787e-05
-2.75651382585844e-05
-1.89850146675194e-05
-2.20001696563106e-05
-9.33217167975988e-06
2.04781188209442e-06
-1.20689887222053e-05
-2.56941498851398e-05
-1.09178235817787e-05
-2.1333512352249e-05
-1.82427908849474e-05
-3.30471320279351e-06
-1.82826812348701e-05
-1.4345041584511e-05
-2.13866574041749e-05
-1.34377107955054e-05
-2.96010567521605e-07
-2.54400243012501e-05
-2.16809529667311e-05
-2.19162171609168e-05
-2.76256294427559e-05
-1.40644019816296e-05
-1.81819300147027e-05
-2.71665424564009e-05
-7.79995238112992e-07
-2.1545297995754e-05
-1.68993198456164e-05
-1.17118318843119e-05
2.0774172660593e-07
-9.27279985009721e-06
-3.5582472668104e-06
-1.22891816635827e-05
9.70544894613073e-06
-1.18102769613427e-05
-2.95548209365215e-05
-2.36099991973129e-05
-3.42619680128926e-05
-1.62025962332188e-05
-2.11993849357884e-05
-4.0970264774725e-06
-3.57994360404346e-07
-3.16489098338977e-05
-1.55933836053158e-05
-1.72574448918148e-05
-3.29158338208261e-05
-2.34541580325258e-05
-1.32234295980053e-05
-1.66478669734985e-05
-3.7091711116184e-06
-4.19930638779159e-06
-2.26442250711068e-05
-5.93217626909782e-06
-1.46541883287442e-05
-1.84764066495529e-05
-1.20032820091554e-05
-2.67335460980779e-05
-3.39490927680121e-05
-1.47867531220545e-05
-2.90389430156027e-05
-7.68076856809061e-06
-1.68553725362945e-05
-1.4284765765961e-05
-2.24372475603958e-05
-2.02015880802327e-05
-1.63930133513598e-05
-2.34511565794959e-05
-7.61128769906798e-06
-1.46102266048965e-05
-1.65739953359249e-05
-1.40243322643649e-05
-2.07087325297784e-05
-1.09314668872767e-05
-2.3716857273886e-05
-1.59256034850333e-05
-1.28472719371671e-05
-2.54552587981e-05
-1.20184620086196e-05
-1.62700316717551e-05
-1.7535123966179e-05
-1.88989310265729e-05
-1.94273287176786e-05
-1.31854736327218e-05
-1.38763539814428e-06
-2.49059153364067e-05
-2.22573448295181e-05
-6.0619523907821e-06
-1.84673396698823e-05
-1.54258409150132e-05
-1.40895648528683e-05
-1.23419344207346e-05
-2.27182634959717e-05
-2.20886222521052e-05
-2.46639187614585e-06
-2.20244825797358e-05
-2.89801192564683e-05
-9.51887849929491e-06
-2.17573563175266e-05
-2.68712005162203e-05
-1.99960917905293e-05
-2.53815499327383e-05
-3.55519232394307e-05
-1.05159115649352e-05
9.87677373309992e-06
-1.32276585414651e-05
-2.97261043376639e-05
-4.77764105561786e-06
-1.95286023998337e-05
-4.44576594733651e-06
-1.1211030682745e-05
7.83132959628619e-06
5.18065178007225e-07
-1.36933076922335e-05
-1.86069554265351e-05
-6.78095686763802e-06
-8.36146986873043e-06
-1.52545483697344e-05
-3.32172496266807e-05
-3.83328191990084e-07
-6.11570239178564e-07
-1.83696856429001e-05
-1.49922306833909e-05
-2.35188987013214e-05
-1.0677687793636e-05
-7.19960712434261e-06
-2.63064979731179e-05
-5.04114452969046e-06
-2.64582728245711e-05
-1.53967573557091e-05
-1.99549834564869e-05
-1.23590360130112e-05
-1.36065411216281e-05
-1.01081149961363e-05
-1.14376093734412e-05
-1.99069086531966e-05
-1.29061914890737e-05
6.06457412424961e-06
-2.01219914814755e-05
-2.66037293951086e-05
-8.11028583568813e-06
-1.71401965705087e-05
-2.28118116387004e-05
-1.24141966759001e-05
-2.17272638938675e-05
-1.93072072396304e-05
-1.52048518696525e-05
-2.70140792014463e-05
-1.34710322755108e-05
-1.51652555169846e-05
-2.45403896204455e-05
-6.74754146582105e-06
-1.44169536015267e-05
-1.71235243338851e-05
-2.11595400477816e-05
-1.61565620631702e-05
4.14083144102734e-06
-2.45215956183557e-05
-8.80018061042176e-06
-2.34441198445202e-05
-2.41256255659601e-05
-2.89405400218853e-05
-1.9328807093563e-05
-2.85916784618481e-05
-1.63212340493944e-05
-2.16581220230272e-05
-1.134605018217e-06
-1.08060825726014e-05
-1.35136657038203e-05
-3.16166791700047e-05
-1.00570416735831e-05
-1.96100194063964e-05
-2.53692342363869e-05
-2.08728429371374e-05
-2.19427145015264e-05
-1.90124729958333e-06
-3.9689714040094e-06
-1.88655808158397e-05
-1.2846904127584e-05
-1.89158756921827e-05
-1.63432057786564e-05
-2.36625538672167e-05
-3.0090559583405e-06
-1.23312010396744e-05
-1.64954898330208e-05
-1.91818068447269e-05
-2.82199187414446e-06
-2.00553382884804e-05
-3.6957334039814e-05
-1.87217478330348e-05
-2.96251798467231e-06
-2.81618159583434e-05
-2.17310150154019e-05
-1.48299973895632e-05
-3.66377116273393e-05
-1.09087715650367e-05
-1.98266073460044e-05
-2.25926975681799e-05
-2.23331833289835e-06
-1.57545441685265e-05
-8.62823096462778e-06
-1.37748630874143e-05
-2.01881810355227e-05
-9.9838287658548e-06
-6.43630094345732e-06
-1.00706699583165e-05
-2.53148602141061e-05
-1.97817560826361e-05
-1.72334464038597e-05
-5.87102430725164e-06
-6.06432877212105e-06
-8.23294088288954e-06
-1.65437803470444e-05
-1.66668129004913e-05
5.95851248353929e-06
-2.12054029710227e-05
-1.74121848944139e-05
-1.86312790610525e-05
-6.00068249986979e-06
-6.96709817419702e-06
-1.67185140383381e-05
-7.65143027061293e-06
-5.89672336801818e-06
-1.65074024953076e-05
-7.75479803794208e-06
-2.33619175499009e-05
-7.76332337505347e-06
-1.06635874981449e-05
-1.88402634296967e-05
-1.16699802560232e-05
-2.21009839340761e-05
-2.79814392532346e-05
-7.98691916182794e-06
-2.45825981459191e-05
-2.21103228752776e-05
-1.17297330357896e-05
-2.21313164544335e-05
-6.61726209424483e-06
-1.57506031805391e-05
-1.86866583022847e-05
-1.15696562342373e-05
-1.69385942783228e-05
-1.12371147101719e-05
-5.03635074060118e-06
-1.01116831122917e-05
-7.88807100492865e-06
-1.06921859754295e-05
-2.81697028194699e-05
-1.36456999104046e-05
-3.39627843920502e-05
-2.15728081968522e-05
-1.62599220275284e-05
-8.49393138463631e-06
-2.81427552290695e-06
-9.23757936437423e-06
-2.45107933741201e-05
-6.73603993327132e-06
-9.34578145795133e-06
-1.57048298029899e-05
-1.71586764437008e-05
-8.74231188619664e-06
-1.06342932267563e-05
-2.85186598761403e-05
-1.90252020225195e-06
-1.24449244510354e-05
-1.09585010096118e-05
-8.48026942701652e-06
-1.58299699440839e-05
-6.22447552500017e-06
-2.80747828545123e-05
-1.97598855660189e-05
-1.85064804389254e-05
-6.09335119439449e-06
-7.13029049223716e-06
-1.15688726613154e-05
-1.70234129355219e-05
-2.32472778563766e-06
-2.58786491702404e-05
-8.67917665881092e-06
3.43266675027711e-06
-9.80768229784498e-06
-1.79706984911368e-05
-7.8299764923794e-06
-2.16599680310568e-05
-2.19800241920906e-05
1.72182061914333e-06
5.69705134029786e-06
-2.79246418632199e-05
-2.64368528432459e-05
-7.91222527213737e-07
-9.27562395310034e-06
-1.67622299503306e-05
-2.18444207531551e-05
-6.14237763135757e-06
-7.8007984510712e-06
-9.53125758470493e-06
-1.69567129994576e-05
-2.08481140580784e-06
-5.31078594987164e-07
-9.51799995890866e-06
-1.81737544853572e-05
-7.60299107441947e-06
-4.10415000106686e-05
-7.96157530793373e-06
-2.35563116891004e-05
-2.0257592606184e-05
-2.16967360292275e-05
-1.85708690828895e-05
-2.39061836390777e-05
-8.43976750117187e-06
-9.86636035376687e-06
-1.83379088342219e-05
2.43503328026465e-06
-9.63733699849031e-06
-1.79453857941902e-05
-1.11584727699636e-05
-1.47633714391594e-05
-2.48777473457735e-05
-2.93782280193273e-05
-2.37627022257811e-05
-1.99817223542711e-05
-3.14720839223452e-05
-1.19138113497936e-05
-1.25038793989738e-05
-2.25766184974509e-05
-1.5105507867002e-05
-7.64125613889392e-07
-1.68177242400759e-05
-1.69964042193442e-05
-7.26487530450502e-06
-1.61972435850706e-05
-2.75364803261173e-05
-6.0613090328201e-06
-1.34671500585727e-05
-2.46641948344135e-05
-5.31076567968612e-05
-2.14899067638057e-05
-1.9348804895985e-05
-2.70986794178981e-05
-2.41232911841669e-06
-2.3137391709113e-05
2.29295121164309e-06
-1.77872547616557e-05
-1.32033773411212e-05
-1.31830013647761e-05
-2.76405626331729e-05
-2.20908440031145e-05
-1.12530080224196e-05
-2.74348359599506e-05
-2.0911542501072e-05
-3.64562709504135e-05
-1.06981450269392e-05
-1.23042589044069e-05
4.42191957131422e-06
2.5935180769146e-06
-2.67989229621052e-05
-1.58347627702064e-05
-2.30635308218893e-06
-1.12370143585807e-05
-1.28738578941789e-05
-1.59776531645775e-05
-1.20868831649435e-05
-2.58082361766463e-05
-1.13951443288101e-05
-4.50776816921569e-06
-1.04211636342467e-05
-1.33627366525429e-05
-7.10155672276703e-06
-1.56919898784306e-05
-1.69445987838222e-05
-2.46784348312594e-05
-2.47151499834473e-05
-1.10515579373663e-05
-2.64591161518187e-05
-2.39151021912719e-05
-1.44299916267633e-05
-2.48323254036573e-06
-1.19592993988576e-05
-2.77929692728949e-05
-3.01628768970905e-05
-6.05579581235347e-06
-2.14934005691164e-06
-2.22253304886436e-05
-2.00361949754494e-05
-2.13571500941749e-05
-6.16231495529313e-06
-1.32519372344842e-05
-1.71836532232182e-05
-1.22738356189353e-05
-6.18678174506761e-06
3.92554800551923e-06
-7.04811204913498e-06
-3.03743209056022e-05
4.12199299862992e-06
-1.07723695857072e-05
-7.39663912676336e-06
-3.64765293737617e-05
-2.37897400874159e-06
-1.33076898143853e-05
-3.28950674399969e-05
-2.32813196963666e-05
-1.98833814027739e-05
-2.85648373508115e-05
-1.97705399373634e-05
-8.93814181546678e-06
-3.02058064604594e-05
-5.75718861592053e-06
-2.34771660982645e-07
-1.41775514451093e-05
3.58920440253483e-06
-1.36965132205564e-05
-1.55985099328238e-05
-1.87096382622994e-06
-1.53541473189107e-05
-1.70339628051851e-05
-1.33369950243641e-05
-8.62714471148983e-06
-1.42039532185368e-05
-1.0925612040955e-05
-2.34813221960896e-05
-4.6002483106919e-05
-2.71735952629418e-05
-1.73573461417445e-05
-1.38383634287718e-05
-1.10157465116223e-05
-2.02562773053525e-05
-1.42440407880902e-06
-3.17666177787563e-05
-1.43067757244283e-05
6.26173110980261e-06
-2.1466344648209e-05
-1.37214200204529e-05
-1.45766142715425e-05
-1.56893819526724e-05
-3.78053580716848e-06
-1.56543359443525e-05
-3.32039030175649e-05
-1.93119312548866e-05
-3.05663719348026e-05
-2.6196578634897e-05
3.8525223514998e-06
-1.65908087841116e-05
-2.51385818838969e-05
-2.90824310950296e-05
-1.1698249030242e-05
-2.64261016175998e-05
-2.64795998852977e-05
-5.62077615180654e-06
-2.5005954598269e-05
-2.04580063239909e-05
-2.05715407572445e-05
-2.98370019546824e-05
-2.26499795504598e-05
-8.22595333307382e-06
-2.16040805788393e-05
-8.53741553171513e-06
-1.31492827927094e-05
-7.47031748440814e-06
-1.18493914349082e-05
-2.04779578916178e-05
-1.87871613772296e-05
-2.37174408912589e-05
-8.51123557244152e-06
-2.19513109251887e-06
-1.63438392040478e-05
-2.53038248656405e-05
-1.73014867984074e-05
-1.18012999184727e-05
-2.47100963658705e-05
-1.94065184400194e-05
-2.86689365893612e-05
-1.61979199438049e-05
-9.68099925547012e-06
-2.51147983444288e-05
-1.41312834540233e-05
-2.00600647945287e-05
-9.40721420425701e-06
-2.40626907794067e-05
-1.35061444796794e-05
-9.81791071138545e-06
-1.70074595617413e-05
-2.69093857085241e-05
-1.3972337617315e-05
-2.32355725463558e-05
-2.90385663546337e-05
-1.28258006515441e-05
-2.18422571420321e-05
-2.06728831290079e-05
-1.63744969543814e-05
-1.75814372381698e-05
-7.19796019139592e-06
-8.14643942040199e-06
-1.070550713287e-05
-2.3718038213938e-05
-2.01439003304132e-06
-3.94078175120556e-05
-2.21128684371748e-05
-2.61859108041314e-05
-2.81711079323635e-05
-2.45221649389562e-05
-1.9754465144139e-05
-1.57803952614091e-05
-1.68568039448856e-05
-1.92714313526566e-05
-1.19122351743706e-05
-1.96903460174206e-05
-9.32066903654133e-06
-1.02665177666358e-05
-1.59210904117984e-05
7.48446776662402e-07
-2.05195013858874e-05
-1.13242151652142e-05
-6.53814368682502e-06
-4.8810467436189e-06
-1.67079244975e-05
-1.16632980853902e-05
-1.67291055433861e-05
-1.95124058210398e-05
-3.50924123652897e-06
-2.08167982597726e-05
-2.82018305065926e-05
-3.22069178662905e-06
-1.32255872823498e-05
-3.47819386951906e-05
-1.14749818015897e-05
-1.37093566487917e-05
-5.22878949544608e-06
-2.02672087010126e-05
-1.30128739222925e-05
-1.41785456449121e-05
-1.55208689109257e-05
-1.4293334606715e-05
-1.79033403213888e-05
-1.24646562844519e-05
-5.09432458513697e-06
-2.16324066280089e-05
-1.99562142571181e-05
-1.69677458997226e-05
-1.86071264145051e-05
-8.97722518250825e-06
-1.02253328992368e-05
-5.30316481045181e-06
-9.7665245860605e-06
-1.96017270361286e-05
-3.05255197987372e-05
-1.06174433488011e-05
-2.14627246426088e-05
-1.78218967950882e-05
-7.18221129884891e-06
-1.67453534248755e-05
-2.11471847194347e-05
-2.23883361603854e-05
-3.15635450090015e-05
-2.90150470994088e-05
-3.77436038185234e-06
-1.86315356351294e-05
-1.92449765758388e-05
-2.31824927797355e-05
-4.21556739851843e-06
-2.34475075424322e-05
-7.25374520721833e-06
-2.17773269529502e-05
-1.52094321687976e-05
-7.60694897192118e-06
-9.30921304440612e-06
-2.64573322806358e-05
-2.43291507652249e-05
-1.39052845696854e-05
-1.96633747224589e-05
-2.00425932476665e-05
-2.44112428788116e-05
-1.97995879993349e-05
-9.6362643791161e-06
-1.19457865086134e-05
-2.24253075200089e-05
-2.27917805183606e-05
-2.55926788757222e-05
-2.14149021209041e-05
6.62102079956925e-06
-2.84153475191652e-05
-1.63727860446663e-05
-1.44781188872886e-05
-2.06507904788654e-05
-3.81163971665302e-05
-1.67266555739306e-05
-1.7202091568626e-05
-8.23835781524529e-06
-6.78027626355882e-06
-1.78218686934116e-05
-1.0414874937876e-05
-4.75735569019295e-06
-2.30178678391289e-05
-2.15623629188564e-05
1.60764347766279e-06
-1.68433559586652e-05
8.58683957363653e-07
-5.07066835183204e-06
-2.14158782606769e-05
-1.44274321863711e-05
-2.10217174061216e-05
-2.13965598105001e-05
-4.82062178168125e-06
-3.18444905146373e-06
-1.14758830660766e-05
-2.93389626509196e-05
-1.66945467161263e-05
-2.22611669575022e-06
-8.52990187745268e-06
-1.22743704261481e-05
-3.49818673871554e-06
3.23032408132765e-06
-2.26875624754397e-05
-1.19887230466684e-05
-2.29938233305896e-05
-9.8855786267795e-06
-1.51510136650875e-05
-1.80520539891754e-05
-1.32191736186996e-05
-1.37800773980515e-05
-2.66969993928386e-05
-5.05438903332122e-06
-1.24097945351429e-05
-1.90504248974579e-05
-7.78423960481372e-06
-3.43011130171357e-05
-1.85505599323961e-05
-3.76720864767793e-05
-3.14029181893893e-05
-8.83239260301949e-06
-3.62588222027942e-05
-2.63889826461232e-05
-5.81045870009372e-06
-2.9978171529912e-05
-1.98481209483103e-05
-4.66868723362672e-06
-1.57348295843957e-05
-2.70433891269423e-05
-2.42295590548323e-06
-2.17891697048617e-05
-2.31615229832532e-05
-8.71097488905302e-06
-1.48939373061049e-05
-5.88042168689239e-07
-1.34497733781705e-05
-1.15518717004982e-05
-1.05250303054955e-05
-2.09536399939125e-05
-2.92836866194887e-05
-2.03561079699507e-05
-1.23895194102697e-05
-2.70493277382876e-05
-2.36776760107065e-05
-4.73355404587623e-06
-2.78854972284417e-05
-1.37288856027956e-05
-1.76735051227936e-05
-3.40705919350641e-05
-1.83365580724814e-05
-3.04202942996955e-06
-3.23479154696849e-05
-1.53883514891809e-05
-2.89746790690312e-05
-8.15910151011802e-06
-8.77671716627619e-06
-1.46673453120432e-05
-1.85388854708033e-05
-1.7491234165002e-05
-6.05849982541663e-06
-2.73370943838182e-05
-1.41724942597803e-05
1.16794730915904e-06
9.3375970459469e-07
-1.51383248957553e-05
-2.27566759462199e-05
-1.47374864500806e-05
-1.50576245464267e-05
-2.29364209614974e-05
-3.40119490303808e-06
-1.40987814748586e-05
-1.21290322434329e-05
1.61277602884417e-06
-2.43373361567923e-05
-1.08069137091415e-05
-1.18828645140774e-05
-8.05317215469278e-06
-1.93339458035241e-05
-3.21580949054987e-05
-1.84769589458801e-05
5.08067926250575e-06
-3.66098967104495e-06
-2.85246112743687e-05
-3.28073153053743e-05
-1.35315228017461e-05
-4.6046908914176e-06
-2.42812194228232e-05
-1.15508203467686e-05
-2.19903942636165e-05
-2.07673603974179e-05
-4.54352090493677e-06
1.38531091506041e-05
-2.98534457222345e-05
-1.44997398139095e-05
-2.79254686745554e-05
-2.57128913198356e-05
-1.65841204571837e-05
-2.66073150849629e-05
-3.28919512540533e-05
-9.67465988136859e-06
-2.95133304863838e-05
-2.55283160844044e-05
-2.52290858676687e-05
-1.75908945568901e-05
-3.55646416933157e-07
-2.52887136096289e-05
-5.93392696569978e-06
-1.40415961872392e-05
-2.3747694709289e-05
-3.17566198494287e-05
-2.45089292798412e-05
-2.28321375418386e-05
-1.72254940756996e-06
-1.47769516125245e-05
-1.79130489292782e-05
-1.02699849591041e-05
-1.57000011460119e-05
-3.03343335089409e-05
-7.45129155126256e-06
-1.80195063070075e-05
-1.33071691205826e-05
-1.22318576482102e-05
-8.08563241753313e-07
-3.86966432265429e-05
-1.27418895685996e-05
-3.7656885142015e-06
-1.4355593075118e-05
-1.48918719733246e-05
-2.33065796136698e-05
-2.76763186026317e-05
-1.59880907132981e-05
-2.33068875126103e-05
6.07457712699268e-06
-1.43020100043271e-05
-2.02871611069665e-05
-1.78062638760407e-05
-2.0636393709332e-05
-1.25333154256503e-05
-1.04697017354226e-05
-2.83303951143774e-05
-1.72902715258252e-05
-8.77567953902455e-06
-1.87242023941351e-05
-7.81408975440491e-06
-8.23654919362275e-06
-4.83209332672071e-06
-2.50055314198065e-05
-1.56324749729767e-05
-1.6934252870819e-05
1.82520437618774e-09
-1.50569378999567e-05
-2.56595751391163e-05
-8.88567061699991e-06
-6.71708670156582e-06
-4.18794528706203e-05
-1.80836913048389e-05
-1.10868296307272e-05
-3.24400788545655e-05
-2.922723399121e-05
-1.30956622301343e-05
-1.30875105752455e-05
-2.08568372980712e-05
-2.51788236682242e-05
-8.63932910399228e-06
4.22267607629239e-06
-1.82264753039867e-05
-2.66749873087263e-05
-1.88275842624738e-05
-2.12096183162408e-05
-1.74871708028292e-05
-2.01439607453274e-05
-1.84646193212834e-05
-2.65402137273554e-05
-6.70134305659169e-06
-1.2359324203371e-05
2.2369004937868e-06
-1.59915366550322e-05
-8.68504643994458e-06
-1.81253979230531e-05
-2.87793522705704e-05
-1.2551069067631e-05
-1.32426325520125e-05
-1.445756423382e-05
-1.28100700219262e-05
3.36558986324116e-06
-1.45929295362882e-05
-1.92670934902006e-05
-1.3316065830752e-05
-9.78644778600107e-06
-1.85859134589635e-05
-2.75909115397197e-05
-1.28934616512071e-05
-3.43077162918854e-05
-1.53289406330538e-05
-1.35656732576167e-05
-2.2367571780722e-05
-2.25303864746506e-06
-1.19348859229865e-05
-9.43195225337504e-06
-2.35836627796118e-05
-2.00362206790393e-05
-1.36011872592907e-05
1.04369483212159e-06
-1.63566835487171e-05
-1.98029400474059e-05
-1.63406007070313e-05
-1.19520550003191e-05
-1.91269114808255e-05
-1.40825228068915e-05
-1.23381599808719e-05
-7.47226794760159e-06
-1.93946708435927e-05
-6.49200814315702e-06
-1.04006946287874e-05
9.36340258114915e-06
-1.66811833556425e-05
-1.19546503260994e-05
-9.00347193282107e-06
-1.12464628839511e-05
-1.16016602204809e-05
-1.67542688223662e-05
-1.22810907487971e-05
-1.60313890786047e-05
-2.53234481420823e-05
-1.85992811204217e-05
-1.41718263582737e-05
-6.51042215081021e-06
-3.29652310967493e-06
-1.76268496941607e-05
-2.11179969208243e-05
-4.08293862048445e-06
-3.20986396232113e-06
-3.89384848549172e-06
-1.42020015168264e-05
-4.79468527225168e-06
-3.30404286580939e-05
-1.2724326135098e-05
-2.88340820858117e-05
-5.23802568944582e-06
2.53184513024518e-06
-1.42590703779257e-05
-1.64639644981782e-05
-1.70279098963409e-05
-1.24850134852604e-05
-1.22390043846897e-05
-5.49024776418011e-06
-1.2941887000636e-05
-2.03912177452024e-05
5.85515894397517e-06
5.15959493954011e-06
-2.86315970707805e-05
-3.52801218850275e-05
-1.42543756897032e-05
-1.25177562448203e-05
-1.26938473011418e-05
-1.08868642912012e-05
-2.12113612247829e-05
-2.08004682814258e-05
-2.71861472809862e-05
-1.31470383520886e-05
-5.51076957253145e-06
-5.07738799824694e-06
-2.22059347886813e-05
-3.71796253395042e-06
-1.76586487544233e-05
-3.11621132370322e-05
-2.38556610292403e-05
-1.28860572260486e-05
-2.106182119789e-05
-2.97267876416483e-05
-2.61263999311351e-05
-2.20512772121385e-05
-1.6751930352767e-05
-1.53891033465665e-05
-2.38650868321226e-05
-2.40103606960089e-05
-2.58188540549767e-05
-6.35975347955881e-06
-2.3525482669858e-05
-1.81103849393498e-05
-1.14932735806741e-05
-1.30317745251584e-05
-8.03375869531692e-07
-1.17094888721453e-05
-1.70043257012294e-05
-6.19386675803965e-06
-1.71160558730447e-05
-1.18850411979271e-05
-1.40114052434742e-05
-1.22917117336586e-05
-7.83819655640754e-06
-1.65838965819502e-05
-3.07769742860604e-06
-1.90960730148536e-05
-1.08664832198912e-05
-3.88992032860317e-06
-2.64951396958855e-05
-2.74110684583173e-05
-7.40816359607513e-06
-2.4584916812741e-05
-2.85732031075193e-05
-1.11703318232631e-05
-1.79135081340458e-05
-4.99788457552822e-06
-1.19748909568059e-05
-1.45436730295663e-05
-1.48059113304566e-05
-1.04191378010221e-05
-2.31670515640428e-05
-4.38341621168119e-06
-2.4520711002415e-05
2.0846093568517e-06
-1.52869720445664e-05
-2.01895037106024e-05
-8.60668489867656e-06
-2.21608846083701e-05
-1.49839099456063e-05
-1.28672320347928e-05
-1.47574523461464e-05
-1.2975947976313e-05
-1.83832153798384e-05
-1.44899071879883e-05
-1.40193657903474e-05
-9.95669183358616e-06
-7.2697677814216e-06
-2.48209472384213e-05
-2.31796969008671e-05
-3.01378063680871e-06
-2.02409119454595e-05
-1.95978855576216e-05
1.07386047523622e-05
-3.57408031888279e-06
-2.33833843051659e-05
-1.75394095123731e-05
-1.47646493393731e-05
-3.48308737307366e-05
-1.01001842426416e-05
-2.76215540488339e-05
-1.96830016843662e-05
6.46047197498104e-06
-1.6223925258775e-05
-1.98161254884011e-05
-2.30796206080099e-05
-9.2672238617721e-06
-8.63955905089479e-06
-1.64497191032355e-05
-2.07286312414522e-05
-1.04397121498184e-05
-2.97348388881643e-05
-1.79223581592816e-05
-9.37499732826711e-06
-2.06104012344637e-05
-2.82181941479738e-05
-3.34937308403476e-05
-1.55361976710306e-05
-1.94034105895875e-05
-6.49003358059002e-06
-1.85473098907897e-05
-2.13315858792263e-05
3.58258730515638e-06
3.22900771331e-07
-1.5330501945483e-05
-1.15367626733736e-05
-5.77053441779987e-06
-1.11541450002946e-05
-2.46095058883497e-05
-1.09436648490551e-06
-1.82717271556122e-05
-2.03742846119586e-07
-1.38054098383435e-05
1.81091081957177e-05
-2.27876627762481e-05
-1.3709369327417e-05
-8.90645045243472e-06
-8.78881209405611e-06
-1.69008130596467e-05
-6.8917687054186e-07
-8.40440105348973e-06
-2.18562308287924e-05
-6.91722104765977e-07
-1.16013913745452e-05
-1.26229495201181e-05
-1.47956228164617e-05
-1.0757962055609e-05
-2.17978824560369e-05
-2.13426164043529e-05
-3.1032271881574e-05
-1.94670091287246e-05
-1.75609285760317e-05
-1.62034983317859e-05
-1.73724802051547e-05
-1.18802662494297e-05
-2.96076534389798e-05
-2.61123183995105e-05
-2.84449809531607e-05
-8.72293762186155e-06
-2.66678630192983e-05
-1.51304443930339e-05
-2.50563536363774e-05
-1.56517933746082e-05
-8.97889634153319e-06
-1.02948552226488e-05
-3.58078015390432e-05
-2.24770876987137e-05
-1.72991662800653e-05
-2.20954770147322e-05
-1.96655890871262e-05
-8.5193208185499e-06
-2.41070260056684e-05
-1.56463550347618e-05
-1.86234456820813e-05
-1.12820243295378e-05
-1.98963097599376e-05
-5.15648559590821e-06
-1.76050465733369e-06
-3.02831215426997e-06
-2.70939876949612e-05
-2.46911916142932e-05
-8.30716205423407e-06
-1.06120336525714e-05
9.84550142650224e-07
-8.37762122158044e-06
-9.84941819945281e-06
-1.00685499370993e-05
-1.87909579394868e-05
-5.85497727511563e-06
-1.52615393483827e-05
-2.01954159652641e-05
-1.02937032372998e-05
-1.93680589228652e-05
-1.63096819699046e-05
-5.5256203878944e-06
-1.83428780877133e-05
-1.72737308387392e-06
-1.74608495455768e-05
-6.17296377759652e-06
-4.46998791574175e-06
-3.13863115465559e-05
-6.95943616321564e-06
-7.80169167585434e-06
-8.04687407444058e-06
-1.73273890171369e-05
-3.56295159672746e-06
-2.39444567914951e-06
-9.27957158806726e-06
-1.06207995711031e-05
-1.05085757794041e-05
-2.95006008668656e-05
-2.41568531730208e-05
-1.5746547913762e-05
-1.76089956096874e-05
1.41313288987613e-06
6.60980433492853e-06
-7.06331836057742e-06
1.40467497150701e-06
-2.35456249720211e-05
-6.58043263204634e-06
-2.27117550671351e-05
-2.08985084144818e-05
-2.85974778117078e-06
-1.88269796994146e-05
-1.0688256098925e-05
4.3365339713522e-07
-6.54207479506096e-06
-3.28741342118529e-05
-3.91719638816766e-06
-3.7171115023133e-06
-1.13105004897968e-05
-1.59575539313025e-05
-1.11675189131509e-05
-1.52316175867532e-05
-9.22710913045353e-06
-9.92222846498833e-06
-3.04843631581019e-05
-2.37564474706456e-05
-1.84673071161057e-05
-5.73186590981205e-06
-2.33025264255402e-05
-2.62679100976986e-05
-2.61669132944884e-05
-2.35876545651845e-05
-3.01457591692573e-05
-2.63622517611584e-05
-1.62890425268415e-05
-2.19667519914333e-05
-2.82478853491236e-05
-1.33230814884107e-05
-3.21452480479155e-05
-1.22141391261273e-05
-5.71944505106448e-06
6.57276847789436e-06
-7.64412726667302e-06
-1.58804459340025e-05
-1.39760530856624e-05
-1.36793400626489e-05
-1.32545573866044e-05
-1.76537298805491e-05
-1.36866870043174e-05
-2.38103665565283e-06
-1.4637536540739e-05
-1.49431315579042e-05
-4.33877162571173e-06
-7.48261110060085e-06
-2.40071537284973e-05
-2.57976484357669e-05
-1.72241950851174e-05
-2.58391063754412e-05
-5.72283311192784e-07
-3.1313138809057e-05
-1.19990159102526e-05
-1.08698550324243e-05
-1.24226463354185e-05
-1.10127149051868e-05
-2.58369589739881e-05
-1.57784408125075e-05
-5.38659407459955e-06
-1.31013479081594e-05
-2.82027868485436e-05
7.46797307898349e-07
-6.91924378614448e-06
-1.96004925014504e-05
-2.09372625463533e-05
-1.79773111169831e-05
-1.44692095472312e-05
-2.14965315135918e-05
-6.92341908564298e-06
-1.8412551311172e-05
-1.78404099081976e-05
-9.17806915887703e-06
-9.19970599911483e-06
-1.01980147517393e-05
-1.96972050143791e-05
-1.62347517735094e-05
-2.72352009357925e-05
-1.43506997713247e-05
-1.53628232942609e-05
-5.9500386006795e-06
-2.68412340401873e-05
-8.70551198926715e-06
-6.37502176242153e-06
-2.18211739381565e-05
-7.64542016388405e-06
-9.74749982262949e-06
-2.73093321106489e-05
-4.12780152137504e-05
-1.44958055080101e-05
-1.17162762301764e-05
-1.64863335421701e-05
-1.49550086913881e-05
-1.06045313163613e-05
-1.63017242698451e-05
-1.39501289708153e-05
-8.66990188374869e-06
-2.72273627227183e-05
-2.17656480868939e-05
-1.18514554544612e-05
-1.47898232632355e-05
-7.52130436837349e-06
-2.43265632332578e-05
-1.02627152455546e-05
-1.39346466325846e-05
-5.85848775329475e-06
-1.76716505161392e-05
-1.39116699979837e-05
-3.05748480569531e-05
-2.21621521033082e-05
-1.02438975568673e-05
-2.153384521217e-05
-2.55952985224332e-05
-1.27645907947582e-05
-8.56530892988748e-06
-1.05990305818209e-05
-1.04301944566052e-05
-1.22771652515765e-05
-8.79305537446452e-06
-1.53517193747721e-05
-1.6200754885308e-05
-3.42942167476927e-05
-1.87909847868054e-05
-5.72273089080723e-06
-2.3213344382682e-05
-3.63146029637616e-05
-1.61916378381106e-05
-2.59577666805407e-05
-2.43640243674742e-05
-2.39423117814521e-05
-2.32226759463906e-05
-1.89726085509612e-05
-3.36870179404285e-05
-2.01433611128622e-05
-3.69495888005588e-05
-1.67610813215438e-05
-1.02262982669917e-05
-1.23802539194505e-05
-1.67722929923975e-05
-1.8420929223116e-05
-1.057939181885e-05
-6.28049646069e-06
-1.96498524636405e-05
-1.41045315100064e-05
-6.32159161159901e-06
-1.53167613552121e-05
-2.765036366955e-05
-8.37157161072118e-06
-2.75093687984576e-05
-2.51617998380564e-05
-2.77139650641464e-05
-1.48561299339858e-05
-2.22131361075554e-05
-4.79959080038479e-06
-2.0542289513964e-05
-1.264153461089e-05
-4.1007421721425e-05
-1.0844632230565e-05
-3.44096029513051e-05
-5.16741118315974e-06
-6.93631587244256e-06
-3.3131989682885e-05
-8.19705033566062e-06
-2.62443492030176e-05
-1.55450483111671e-05
-1.07198723914117e-05
-2.9123069691219e-05
-4.16061010538606e-06
4.98442852566185e-07
-1.52580605182542e-05
-3.29174300697866e-05
-1.60602982062016e-05
-2.01171725804361e-05
-1.19495431156983e-05
-4.54024854146208e-06
-2.22384526168653e-06
-1.35570495131945e-05
-3.04611217342796e-05
-2.58571819589825e-05
-1.99874843803459e-05
1.23770133309231e-06
-1.29672415337206e-05
-3.84031068447842e-05
-7.23916767753654e-06
-1.22235870902024e-05
-6.1927285282617e-06
-2.14594748165345e-05
-2.13817205333732e-05
-1.67686996384681e-05
-1.8987344316724e-05
-2.68697532474292e-05
-2.6246145115335e-05
-6.64079770072531e-06
-1.25106373699467e-05
-1.5518369906637e-05
-1.25433425186556e-05
-1.35604225148147e-05
-1.3375157431513e-05
6.74125489495196e-06
-3.79297478435038e-05
-7.27222573820469e-06
-1.81674653237391e-05
-1.73783154013264e-05
1.14007714416495e-06
-2.88304396978908e-05
-2.77056454851811e-05
-6.99109078729579e-06
-1.66155872353607e-05
-3.08369223994199e-05
-1.01683095578472e-05
-1.66751873511484e-05
-1.59644979013452e-05
-2.09135450008153e-05
-2.04473200670718e-05
-8.44759974066092e-06
-2.552835395956e-05
-1.49631823935293e-05
-2.53332814439605e-05
-1.37334541865734e-05
-1.02499811219734e-05
-3.49831499152119e-07
-1.31725242013286e-05
-2.51424624878825e-05
3.62403350282749e-06
-4.0313447177878e-06
-9.04773440446356e-06
-2.10897725845896e-05
8.68048575616576e-06
-1.04304588847812e-05
-7.45586553946991e-06
-1.8431345214495e-05
-2.73398736543952e-05
-1.28931373731778e-05
-1.34697010791228e-05
-5.56375612210324e-06
-1.70256561723718e-05
-2.87034372432888e-05
-7.12394414263125e-06
-3.11191723184417e-05
-2.17015758965362e-05
-1.98470896796627e-05
-2.20047637318881e-05
-1.11019255001546e-05
-1.28797410202025e-05
-1.1186757774889e-05
-3.54029098143919e-06
-8.09518415020027e-06
-1.11861782907403e-05
-1.75595610060247e-05
-1.98804976773442e-05
-4.1525703201043e-05
8.91524486698713e-06
-2.40012865140832e-05
-3.90682390635989e-05
-1.71584333858228e-05
-1.46996463789955e-05
-1.23117866120168e-05
-1.65704187688232e-05
-2.16166934407113e-05
-1.4992653072391e-05
-1.94935692058371e-05
1.1596891894758e-05
-2.91876716243239e-05
-2.46384526042292e-05
-8.6527636598566e-06
-6.09901513875366e-06
-1.54692250316347e-05
-2.32244664513441e-05
-1.10238955216621e-05
-3.36634580546882e-05
-2.25012229311851e-05
-2.22084998170283e-05
-9.11061998103592e-06
-4.34008253233305e-06
-2.00930908036832e-05
-1.72592958864065e-06
-2.64260920156279e-05
-1.42842783431162e-05
-1.11085866325499e-05
-2.26786464128956e-05
-2.3298400190313e-05
-1.87217096741858e-07
8.96067200587005e-07
-1.17623675597029e-05
9.50204190662303e-07
-1.80337740117868e-06
-8.20884095822309e-06
3.98209726066941e-06
-1.22919239593693e-05
6.9981304493332e-06
-4.02246318202627e-06
-1.95537759495172e-05
-1.14655790437573e-05
-1.53184189212142e-05
-3.76106449352207e-05
-4.23585541422676e-06
-7.07586099075695e-06
-2.04078351455471e-05
-1.75712892468021e-05
-1.45686801831702e-05
-1.65223848406423e-05
-2.40712024493724e-05
-1.86054812078882e-05
-1.53772073185962e-05
-1.61603744305205e-05
-6.24248183631474e-06
-3.3531616939813e-05
-2.21548311418444e-05
-2.87535306468644e-05
-9.23077877033799e-06
-5.9319030286258e-06
-3.47213223749192e-06
-1.47596386614068e-05
-1.60066415525115e-05
-1.94087057817647e-05
-2.93128913600601e-05
-1.58328341141136e-05
-6.92553684227111e-06
-2.79558931964124e-05
-1.76801667764957e-05
-7.39797388225951e-06
-1.59775142862053e-05
-1.95105099352353e-05
-3.22860645280935e-05
-2.91234894557969e-05
-1.2750481319449e-05
-1.72897680649598e-05
-7.24385123921361e-06
-2.9198789186749e-05
-1.31881661761494e-05
-2.70848772637877e-05
-2.15087422260927e-05
-1.96370762764021e-05
-1.85265715660995e-05
-5.5610996913713e-06
-1.18060991157336e-05
-1.3279477570045e-05
-1.75935601057966e-05
-1.54489011034745e-05
-1.43373824174256e-06
-2.09295199557351e-05
-1.71564295567588e-05
-1.68831038504953e-05
-1.88483215810068e-05
3.65524575540486e-06
-2.86008393937083e-05
-1.31490221368828e-05
-5.66023695976154e-06
-3.29708587361214e-05
-1.34346147579406e-05
8.35542561957831e-07
-1.16421825883813e-05
-7.38715056484001e-06
-2.08349306999959e-05
-2.30501962150677e-05
-2.25710969248353e-05
5.36040547259302e-06
-2.30097006362497e-05
-2.01841330832915e-05
2.42328020461546e-06
-3.70282292715471e-05
-2.32961719698125e-05
-3.92800061550565e-07
-4.3603963117722e-06
-2.21121331769029e-05
-2.29163994287475e-05
-5.28766030707316e-06
-1.48282492587561e-05
-3.47124277842796e-05
-4.93823538161824e-06
-1.47609427421564e-05
-1.09249483780361e-05
-3.93008119802794e-06
-7.61713492653194e-06
-8.35878595778072e-06
-1.73171489294807e-05
-3.12147585769332e-05
-1.754270219377e-05
-2.38379941498941e-05
-1.40509016483103e-05
-1.47596332384929e-05
1.82369695813425e-06
-9.49283615411901e-06
-4.94880861818076e-06
-3.15155810911237e-05
-1.80785595651059e-05
-9.38971396828074e-06
5.96140282179324e-06
-1.55219268215557e-05
-1.14111507147817e-05
-1.48657777343864e-05
-8.46296922619293e-06
-2.18829397663233e-05
-1.24286374336078e-05
-1.165476625875e-05
-4.77157644009051e-06
-6.93576004765925e-06
-1.50760945070646e-05
-6.83926557889496e-08
-1.59057327792744e-05
-9.0430073415553e-06
-1.10936970183022e-05
-1.99974075145217e-05
-1.6954737649272e-05
-1.38913052312063e-05
-1.44830244697064e-05
-7.78820448014228e-06
-1.42393228140633e-05
-1.22149937422526e-05
-6.44225461726229e-06
-1.63075994842149e-05
-2.00269263789697e-05
-2.97715701620897e-05
-1.12267182104838e-05
-6.76431732587707e-06
-3.99065080460219e-05
-8.55368788744348e-06
-1.36836517062356e-05
-1.85859537649956e-05
2.91952845178571e-06
-1.54729435603666e-05
-1.76250870597063e-05
-1.52688906600975e-05
-1.09118665912985e-05
-2.48376563864542e-05
-9.30756230516711e-06
-1.20693770636951e-05
-1.53560592763675e-05
-2.05863442500636e-05
3.75974697702224e-06
-8.14307037750483e-06
-3.35620439346208e-06
-1.87210338700877e-05
-7.57007867686769e-06
-2.37228218845404e-05
-3.73629892282966e-05
-3.78229145216598e-05
-7.96622705192475e-06
-1.76360155008468e-05
-2.43319628659986e-06
-8.9789111079914e-06
-4.20551629870896e-06
-1.55133554258657e-05
-6.4197162232919e-06
1.68931234049346e-06
-5.27715054537659e-06
-9.53673251146745e-06
-5.36347658306785e-06
-1.45829968589096e-05
-7.92376876297285e-06
-1.95430850099908e-05
-2.09528360784733e-05
-2.95872023573331e-06
-2.04531314282451e-05
-3.0561814361769e-05
-1.38790267007146e-05
-1.0431819275907e-05
-2.14131775312334e-05
-1.37150116635898e-05
-8.13585854696752e-06
-7.16816538161458e-06
-1.28981494154022e-05
6.54867954160105e-06
-3.5778130663926e-05
-3.10727587227503e-05
-1.1062415742831e-05
-2.37204133162172e-05
-2.20391173957435e-05
-1.47538155475492e-05
-2.03123561505226e-05
-1.20691832834323e-05
-1.66522069168952e-05
-3.98868239502069e-06
-2.49849394009742e-05
-1.9518070422987e-05
-7.19640431891193e-06
-1.12614643953427e-05
-2.04606900711046e-05
-2.9617655957442e-05
-1.90290411158726e-05
-1.21396648129431e-05
-2.51379653940818e-06
1.15306840150904e-05
-3.76619656275805e-06
-2.8083191481902e-05
-1.1067422888715e-05
-8.9600610017757e-06
-1.47560875983487e-05
-1.98398484238742e-05
-8.8895411235527e-06
-8.09596106025338e-06
-1.21540526055297e-05
-2.15168354903433e-05
-1.95402297752949e-05
1.31718933302243e-05
-1.06239264590669e-05
-1.48650232618531e-05
-2.24394153272753e-06
-2.86382043480999e-06
-2.13285767861937e-05
-1.36605020939607e-05
-1.20933173430653e-05
-3.66482511228143e-05
-2.80415604303783e-05
-1.68965230888202e-05
-2.55907463001074e-05
-2.56332937997906e-05
-2.72070922174959e-05
-1.07615606667352e-05
-4.94722969382083e-06
-1.39049714345741e-05
-2.27531151429071e-05
-2.74331754638086e-05
-1.8855747703323e-05
-3.70325453735776e-05
-2.06552465244058e-05
-1.53662406424872e-06
-3.36025979700104e-05
-1.86946047027859e-05
-2.50110261624809e-05
-2.13094039075021e-05
-1.00277105597882e-05
-7.40888096586441e-06
-1.87723489689076e-05
-2.04743174082848e-05
-1.90894991096619e-05
-1.26661514589487e-05
-3.13957508309428e-05
-1.72433900661837e-05
-3.03321580260129e-05
-1.40480792733818e-05
-1.93428299378885e-05
-3.4010352887411e-06
-1.50663317455448e-05
-1.38465853930949e-05
-1.74464538333572e-05
-1.56474070645676e-05
-1.93172267852849e-05
-2.03685022467989e-05
-2.02789252501988e-05
-1.97593390646747e-05
5.8440695684937e-06
-1.91331007650685e-05
-2.80769854712498e-06
-2.99041799536611e-06
-2.56913921676294e-05
-1.36269234084218e-05
-1.57190950841579e-05
-1.96285890315025e-05
-1.72313976158814e-05
-3.26315835619998e-06
-1.09992601609968e-05
-2.12202787998421e-05
-1.99539333494976e-05
-5.83870917964813e-06
-9.64609349971522e-06
-1.8888910700292e-05
-6.49207941007935e-06
-2.19655913663333e-05
-2.57759013299601e-05
3.41250681201812e-07
-1.73901340228563e-05
-9.86632765932842e-06
-2.18567845209346e-05
-2.09049148308745e-05
-4.98622884931875e-07
-1.34297952633213e-05
-2.48984308404305e-05
-1.60673601822505e-05
-7.21079957332064e-06
-1.44826328111071e-05
-1.09711897553892e-05
-2.03779785344047e-05
-5.29283223152231e-06
-1.02937430777208e-05
-9.17166251153673e-06
-2.03033770493105e-05
-1.13506837038824e-05
-8.29286005395161e-06
-2.23365887996278e-05
-1.04952321800292e-05
-1.31469996607395e-05
-2.4972131357601e-05
-7.02622515459757e-06
-1.40496647652081e-05
-5.19622283852713e-06
-2.72146559742387e-05
-1.03985839392016e-05
-1.42296534432518e-05
-1.02614128871942e-05
-1.77834184004744e-05
-1.70586535610573e-05
1.37764361393173e-05
-2.47714362766943e-05
-2.37195349053535e-05
-2.07200465289161e-05
-2.14692505564748e-05
-1.95145416782888e-05
-9.4966911772899e-06
-1.56630586394448e-05
-1.4211120074802e-05
-1.18076207917486e-05
-2.19902326785921e-05
-1.30060776369532e-05
-1.7712391431962e-05
-1.10059611671247e-05
-1.37272076222988e-05
-2.17521173544087e-05
-1.70829892758517e-05
-2.08113781998581e-05
-3.10577917603559e-05
-2.22891703877138e-05
-1.56383220819546e-05
-1.24405634373305e-06
-2.28517436106248e-05
-1.03386762391672e-05
-1.61046515953101e-05
-1.78534643539483e-05
-1.98326142574663e-05
-3.12195551294699e-05
-1.08930442614731e-05
-2.15609110377911e-06
-3.20054873268325e-06
-1.68198176542674e-05
-4.59740501356246e-06
-2.38705978285739e-06
-2.91657452976471e-05
-3.51787238189998e-05
-1.98161961083073e-05
-1.74690931778293e-06
-3.59986042786524e-05
-1.0557249743667e-05
-8.10668513564576e-06
-2.39851420955884e-05
-3.23653765413736e-05
-1.77102553037526e-05
-1.35670619229982e-05
-1.07213321836542e-05
-1.70906069354698e-05
-1.91242837557937e-05
-1.66789089955791e-05
-1.639680510849e-05
-1.52938622298586e-05
8.3599905841846e-06
-6.81822149316934e-06
3.05474742266059e-06
-1.16787317573129e-05
-7.94561415236761e-06
-1.00705773576678e-05
-1.29129191367786e-05
-6.57449101318249e-06
-1.04907969964963e-05
-1.64089728877435e-05
-1.77979295808595e-05
-6.25990462992715e-06
-1.31348529986828e-05
-4.69305253018956e-06
-2.27361980272522e-05
-9.40526820368349e-06
-1.22397137342485e-05
-3.1209809494659e-05
-2.5291740095624e-05
-1.28558225535577e-05
3.92670030860031e-07
-8.82854900039584e-06
-4.13605301246556e-05
-2.52557717610478e-05
-2.6261673775602e-06
-2.27955000824554e-05
-1.60814368704667e-05
-7.12159195740776e-06
-2.24168289202875e-05
-2.87246869051191e-05
-1.29861189748415e-05
-2.57169627589178e-05
-5.53475415211526e-06
-1.31818528359856e-05
4.2697090414426e-07
-8.23161917064734e-06
-1.39338684353967e-05
-2.53427240008756e-05
-1.28913022595376e-05
-1.74514708141102e-05
-6.40426823842985e-07
-2.45965930981803e-05
-5.61014953663718e-07
-4.83658749558756e-06
-4.41959688494466e-06
-2.91838322568206e-05
-1.06458019975565e-05
-2.1966399647994e-05
-1.02570923519867e-05
-1.57259792516658e-05
-1.96087472397731e-05
-3.70255687055247e-06
-1.61550826423791e-05
-1.42885553084251e-05
2.52291902597611e-06
-3.06918446243901e-06
-1.54289328943614e-05
-9.12624563250031e-06
-7.60853244976508e-06
-2.67878948019258e-05
-2.33101242054266e-05
-1.31164123710672e-05
-1.60815578705759e-05
-3.05390398142575e-05
-1.95742140971303e-05
-8.12520378970646e-06
-2.37105332356492e-05
-9.14880523435714e-06
-2.77525147669428e-05
-1.58118201053275e-05
-1.18841683043012e-05
-1.40424840282893e-05
-5.88698979633506e-06
-1.79972125273273e-05
-1.07231955443099e-05
-2.31058045709508e-05
-2.97396444691921e-05
-7.64260897710139e-06
-1.15929095619453e-06
-3.83693240650658e-05
-9.72406792454777e-06
